# Supplementary material for: Flexibility of intrinsically disordered degrons in AUX/IAA proteins reinforces auxin co-receptor assemblies
Source: Nat Commun. 2020 May 8;11:2277. doi: 10.1038/s41467-020-16147-2 (PMC7210949; doi:10.1038/s41467-020-16147-2)
Supplement: Supplementary file 9 — Supplementary Data 6 [file 41467_2020_16147_MOESM9_ESM.gz › haddock_files/IAA07/No_disorder_restraint/Input/file.list]

"PREVIT:complex_1.pdb"
"PREVIT:complex_2.pdb"
"PREVIT:complex_3.pdb"
"PREVIT:complex_4.pdb"
"PREVIT:complex_5.pdb"
"PREVIT:complex_6.pdb"
"PREVIT:complex_7.pdb"
"PREVIT:complex_8.pdb"
"PREVIT:complex_9.pdb"
"PREVIT:complex_10.pdb"
"PREVIT:complex_1.pdb"
"PREVIT:complex_2.pdb"
"PREVIT:complex_3.pdb"
"PREVIT:complex_4.pdb"
"PREVIT:complex_5.pdb"
"PREVIT:complex_6.pdb"
"PREVIT:complex_7.pdb"
"PREVIT:complex_8.pdb"
"PREVIT:complex_9.pdb"
"PREVIT:complex_10.pdb"
"PREVIT:complex_1.pdb"
"PREVIT:complex_2.pdb"
"PREVIT:complex_3.pdb"
"PREVIT:complex_4.pdb"
"PREVIT:complex_5.pdb"
"PREVIT:complex_6.pdb"
"PREVIT:complex_7.pdb"
"PREVIT:complex_8.pdb"
"PREVIT:complex_9.pdb"
"PREVIT:complex_10.pdb"
"PREVIT:complex_1.pdb"
"PREVIT:complex_2.pdb"
"PREVIT:complex_3.pdb"
"PREVIT:complex_4.pdb"
"PREVIT:complex_5.pdb"
"PREVIT:complex_6.pdb"
"PREVIT:complex_7.pdb"
"PREVIT:complex_8.pdb"
"PREVIT:complex_9.pdb"
"PREVIT:complex_10.pdb"
"PREVIT:complex_1.pdb"
"PREVIT:complex_2.pdb"
"PREVIT:complex_3.pdb"
"PREVIT:complex_4.pdb"
"PREVIT:complex_5.pdb"
"PREVIT:complex_6.pdb"
"PREVIT:complex_7.pdb"
"PREVIT:complex_8.pdb"
"PREVIT:complex_9.pdb"
"PREVIT:complex_10.pdb"
"PREVIT:complex_1.pdb"
"PREVIT:complex_2.pdb"
"PREVIT:complex_3.pdb"
"PREVIT:complex_4.pdb"
"PREVIT:complex_5.pdb"
"PREVIT:complex_6.pdb"
"PREVIT:complex_7.pdb"
"PREVIT:complex_8.pdb"
"PREVIT:complex_9.pdb"
"PREVIT:complex_10.pdb"
"PREVIT:complex_1.pdb"
"PREVIT:complex_2.pdb"
"PREVIT:complex_3.pdb"
"PREVIT:complex_4.pdb"
"PREVIT:complex_5.pdb"
"PREVIT:complex_6.pdb"
"PREVIT:complex_7.pdb"
"PREVIT:complex_8.pdb"
"PREVIT:complex_9.pdb"
"PREVIT:complex_10.pdb"
"PREVIT:complex_1.pdb"
"PREVIT:complex_2.pdb"
"PREVIT:complex_3.pdb"
"PREVIT:complex_4.pdb"
"PREVIT:complex_5.pdb"
"PREVIT:complex_6.pdb"
"PREVIT:complex_7.pdb"
"PREVIT:complex_8.pdb"
"PREVIT:complex_9.pdb"
"PREVIT:complex_10.pdb"
"PREVIT:complex_1.pdb"
"PREVIT:complex_2.pdb"
"PREVIT:complex_3.pdb"
"PREVIT:complex_4.pdb"
"PREVIT:complex_5.pdb"
"PREVIT:complex_6.pdb"
"PREVIT:complex_7.pdb"
"PREVIT:complex_8.pdb"
"PREVIT:complex_9.pdb"
"PREVIT:complex_10.pdb"
"PREVIT:complex_1.pdb"
"PREVIT:complex_2.pdb"
"PREVIT:complex_3.pdb"
"PREVIT:complex_4.pdb"
"PREVIT:complex_5.pdb"
"PREVIT:complex_6.pdb"
"PREVIT:complex_7.pdb"
"PREVIT:complex_8.pdb"
"PREVIT:complex_9.pdb"
"PREVIT:complex_10.pdb"
"PREVIT:complex_1.pdb"
"PREVIT:complex_2.pdb"
"PREVIT:complex_3.pdb"
"PREVIT:complex_4.pdb"
"PREVIT:complex_5.pdb"
"PREVIT:complex_6.pdb"
"PREVIT:complex_7.pdb"
"PREVIT:complex_8.pdb"
"PREVIT:complex_9.pdb"
"PREVIT:complex_10.pdb"
"PREVIT:complex_1.pdb"
"PREVIT:complex_2.pdb"
"PREVIT:complex_3.pdb"
"PREVIT:complex_4.pdb"
"PREVIT:complex_5.pdb"
"PREVIT:complex_6.pdb"
"PREVIT:complex_7.pdb"
"PREVIT:complex_8.pdb"
"PREVIT:complex_9.pdb"
"PREVIT:complex_10.pdb"
"PREVIT:complex_1.pdb"
"PREVIT:complex_2.pdb"
"PREVIT:complex_3.pdb"
"PREVIT:complex_4.pdb"
"PREVIT:complex_5.pdb"
"PREVIT:complex_6.pdb"
"PREVIT:complex_7.pdb"
"PREVIT:complex_8.pdb"
"PREVIT:complex_9.pdb"
"PREVIT:complex_10.pdb"
"PREVIT:complex_1.pdb"
"PREVIT:complex_2.pdb"
"PREVIT:complex_3.pdb"
"PREVIT:complex_4.pdb"
"PREVIT:complex_5.pdb"
"PREVIT:complex_6.pdb"
"PREVIT:complex_7.pdb"
"PREVIT:complex_8.pdb"
"PREVIT:complex_9.pdb"
"PREVIT:complex_10.pdb"
"PREVIT:complex_1.pdb"
"PREVIT:complex_2.pdb"
"PREVIT:complex_3.pdb"
"PREVIT:complex_4.pdb"
"PREVIT:complex_5.pdb"
"PREVIT:complex_6.pdb"
"PREVIT:complex_7.pdb"
"PREVIT:complex_8.pdb"
"PREVIT:complex_9.pdb"
"PREVIT:complex_10.pdb"
"PREVIT:complex_1.pdb"
"PREVIT:complex_2.pdb"
"PREVIT:complex_3.pdb"
"PREVIT:complex_4.pdb"
"PREVIT:complex_5.pdb"
"PREVIT:complex_6.pdb"
"PREVIT:complex_7.pdb"
"PREVIT:complex_8.pdb"
"PREVIT:complex_9.pdb"
"PREVIT:complex_10.pdb"
"PREVIT:complex_1.pdb"
"PREVIT:complex_2.pdb"
"PREVIT:complex_3.pdb"
"PREVIT:complex_4.pdb"
"PREVIT:complex_5.pdb"
"PREVIT:complex_6.pdb"
"PREVIT:complex_7.pdb"
"PREVIT:complex_8.pdb"
"PREVIT:complex_9.pdb"
"PREVIT:complex_10.pdb"
"PREVIT:complex_1.pdb"
"PREVIT:complex_2.pdb"
"PREVIT:complex_3.pdb"
"PREVIT:complex_4.pdb"
"PREVIT:complex_5.pdb"
"PREVIT:complex_6.pdb"
"PREVIT:complex_7.pdb"
"PREVIT:complex_8.pdb"
"PREVIT:complex_9.pdb"
"PREVIT:complex_10.pdb"
"PREVIT:complex_1.pdb"
"PREVIT:complex_2.pdb"
"PREVIT:complex_3.pdb"
"PREVIT:complex_4.pdb"
"PREVIT:complex_5.pdb"
"PREVIT:complex_6.pdb"
"PREVIT:complex_7.pdb"
"PREVIT:complex_8.pdb"
"PREVIT:complex_9.pdb"
"PREVIT:complex_10.pdb"
"PREVIT:complex_1.pdb"
"PREVIT:complex_2.pdb"
"PREVIT:complex_3.pdb"
"PREVIT:complex_4.pdb"
"PREVIT:complex_5.pdb"
"PREVIT:complex_6.pdb"
"PREVIT:complex_7.pdb"
"PREVIT:complex_8.pdb"
"PREVIT:complex_9.pdb"
"PREVIT:complex_10.pdb"
"PREVIT:complex_1.pdb"
"PREVIT:complex_2.pdb"
"PREVIT:complex_3.pdb"
"PREVIT:complex_4.pdb"
"PREVIT:complex_5.pdb"
"PREVIT:complex_6.pdb"
"PREVIT:complex_7.pdb"
"PREVIT:complex_8.pdb"
"PREVIT:complex_9.pdb"
"PREVIT:complex_10.pdb"
"PREVIT:complex_1.pdb"
"PREVIT:complex_2.pdb"
"PREVIT:complex_3.pdb"
"PREVIT:complex_4.pdb"
"PREVIT:complex_5.pdb"
"PREVIT:complex_6.pdb"
"PREVIT:complex_7.pdb"
"PREVIT:complex_8.pdb"
"PREVIT:complex_9.pdb"
"PREVIT:complex_10.pdb"
"PREVIT:complex_1.pdb"
"PREVIT:complex_2.pdb"
"PREVIT:complex_3.pdb"
"PREVIT:complex_4.pdb"
"PREVIT:complex_5.pdb"
"PREVIT:complex_6.pdb"
"PREVIT:complex_7.pdb"
"PREVIT:complex_8.pdb"
"PREVIT:complex_9.pdb"
"PREVIT:complex_10.pdb"
"PREVIT:complex_1.pdb"
"PREVIT:complex_2.pdb"
"PREVIT:complex_3.pdb"
"PREVIT:complex_4.pdb"
"PREVIT:complex_5.pdb"
"PREVIT:complex_6.pdb"
"PREVIT:complex_7.pdb"
"PREVIT:complex_8.pdb"
"PREVIT:complex_9.pdb"
"PREVIT:complex_10.pdb"
"PREVIT:complex_1.pdb"
"PREVIT:complex_2.pdb"
"PREVIT:complex_3.pdb"
"PREVIT:complex_4.pdb"
"PREVIT:complex_5.pdb"
"PREVIT:complex_6.pdb"
"PREVIT:complex_7.pdb"
"PREVIT:complex_8.pdb"
"PREVIT:complex_9.pdb"
"PREVIT:complex_10.pdb"
"PREVIT:complex_1.pdb"
"PREVIT:complex_2.pdb"
"PREVIT:complex_3.pdb"
"PREVIT:complex_4.pdb"
"PREVIT:complex_5.pdb"
"PREVIT:complex_6.pdb"
"PREVIT:complex_7.pdb"
"PREVIT:complex_8.pdb"
"PREVIT:complex_9.pdb"
"PREVIT:complex_10.pdb"
"PREVIT:complex_1.pdb"
"PREVIT:complex_2.pdb"
"PREVIT:complex_3.pdb"
"PREVIT:complex_4.pdb"
"PREVIT:complex_5.pdb"
"PREVIT:complex_6.pdb"
"PREVIT:complex_7.pdb"
"PREVIT:complex_8.pdb"
"PREVIT:complex_9.pdb"
"PREVIT:complex_10.pdb"
"PREVIT:complex_1.pdb"
"PREVIT:complex_2.pdb"
"PREVIT:complex_3.pdb"
"PREVIT:complex_4.pdb"
"PREVIT:complex_5.pdb"
"PREVIT:complex_6.pdb"
"PREVIT:complex_7.pdb"
"PREVIT:complex_8.pdb"
"PREVIT:complex_9.pdb"
"PREVIT:complex_10.pdb"
"PREVIT:complex_1.pdb"
"PREVIT:complex_2.pdb"
"PREVIT:complex_3.pdb"
"PREVIT:complex_4.pdb"
"PREVIT:complex_5.pdb"
"PREVIT:complex_6.pdb"
"PREVIT:complex_7.pdb"
"PREVIT:complex_8.pdb"
"PREVIT:complex_9.pdb"
"PREVIT:complex_10.pdb"
"PREVIT:complex_1.pdb"
"PREVIT:complex_2.pdb"
"PREVIT:complex_3.pdb"
"PREVIT:complex_4.pdb"
"PREVIT:complex_5.pdb"
"PREVIT:complex_6.pdb"
"PREVIT:complex_7.pdb"
"PREVIT:complex_8.pdb"
"PREVIT:complex_9.pdb"
"PREVIT:complex_10.pdb"
"PREVIT:complex_1.pdb"
"PREVIT:complex_2.pdb"
"PREVIT:complex_3.pdb"
"PREVIT:complex_4.pdb"
"PREVIT:complex_5.pdb"
"PREVIT:complex_6.pdb"
"PREVIT:complex_7.pdb"
"PREVIT:complex_8.pdb"
"PREVIT:complex_9.pdb"
"PREVIT:complex_10.pdb"
"PREVIT:complex_1.pdb"
"PREVIT:complex_2.pdb"
"PREVIT:complex_3.pdb"
"PREVIT:complex_4.pdb"
"PREVIT:complex_5.pdb"
"PREVIT:complex_6.pdb"
"PREVIT:complex_7.pdb"
"PREVIT:complex_8.pdb"
"PREVIT:complex_9.pdb"
"PREVIT:complex_10.pdb"
"PREVIT:complex_1.pdb"
"PREVIT:complex_2.pdb"
"PREVIT:complex_3.pdb"
"PREVIT:complex_4.pdb"
"PREVIT:complex_5.pdb"
"PREVIT:complex_6.pdb"
"PREVIT:complex_7.pdb"
"PREVIT:complex_8.pdb"
"PREVIT:complex_9.pdb"
"PREVIT:complex_10.pdb"
"PREVIT:complex_1.pdb"
"PREVIT:complex_2.pdb"
"PREVIT:complex_3.pdb"
"PREVIT:complex_4.pdb"
"PREVIT:complex_5.pdb"
"PREVIT:complex_6.pdb"
"PREVIT:complex_7.pdb"
"PREVIT:complex_8.pdb"
"PREVIT:complex_9.pdb"
"PREVIT:complex_10.pdb"
"PREVIT:complex_1.pdb"
"PREVIT:complex_2.pdb"
"PREVIT:complex_3.pdb"
"PREVIT:complex_4.pdb"
"PREVIT:complex_5.pdb"
"PREVIT:complex_6.pdb"
"PREVIT:complex_7.pdb"
"PREVIT:complex_8.pdb"
"PREVIT:complex_9.pdb"
"PREVIT:complex_10.pdb"
"PREVIT:complex_1.pdb"
"PREVIT:complex_2.pdb"
"PREVIT:complex_3.pdb"
"PREVIT:complex_4.pdb"
"PREVIT:complex_5.pdb"
"PREVIT:complex_6.pdb"
"PREVIT:complex_7.pdb"
"PREVIT:complex_8.pdb"
"PREVIT:complex_9.pdb"
"PREVIT:complex_10.pdb"
"PREVIT:complex_1.pdb"
"PREVIT:complex_2.pdb"
"PREVIT:complex_3.pdb"
"PREVIT:complex_4.pdb"
"PREVIT:complex_5.pdb"
"PREVIT:complex_6.pdb"
"PREVIT:complex_7.pdb"
"PREVIT:complex_8.pdb"
"PREVIT:complex_9.pdb"
"PREVIT:complex_10.pdb"
"PREVIT:complex_1.pdb"
"PREVIT:complex_2.pdb"
"PREVIT:complex_3.pdb"
"PREVIT:complex_4.pdb"
"PREVIT:complex_5.pdb"
"PREVIT:complex_6.pdb"
"PREVIT:complex_7.pdb"
"PREVIT:complex_8.pdb"
"PREVIT:complex_9.pdb"
"PREVIT:complex_10.pdb"
"PREVIT:complex_1.pdb"
"PREVIT:complex_2.pdb"
"PREVIT:complex_3.pdb"
"PREVIT:complex_4.pdb"
"PREVIT:complex_5.pdb"
"PREVIT:complex_6.pdb"
"PREVIT:complex_7.pdb"
"PREVIT:complex_8.pdb"
"PREVIT:complex_9.pdb"
"PREVIT:complex_10.pdb"
"PREVIT:complex_1.pdb"
"PREVIT:complex_2.pdb"
"PREVIT:complex_3.pdb"
"PREVIT:complex_4.pdb"
"PREVIT:complex_5.pdb"
"PREVIT:complex_6.pdb"
"PREVIT:complex_7.pdb"
"PREVIT:complex_8.pdb"
"PREVIT:complex_9.pdb"
"PREVIT:complex_10.pdb"
"PREVIT:complex_1.pdb"
"PREVIT:complex_2.pdb"
"PREVIT:complex_3.pdb"
"PREVIT:complex_4.pdb"
"PREVIT:complex_5.pdb"
"PREVIT:complex_6.pdb"
"PREVIT:complex_7.pdb"
"PREVIT:complex_8.pdb"
"PREVIT:complex_9.pdb"
"PREVIT:complex_10.pdb"
"PREVIT:complex_1.pdb"
"PREVIT:complex_2.pdb"
"PREVIT:complex_3.pdb"
"PREVIT:complex_4.pdb"
"PREVIT:complex_5.pdb"
"PREVIT:complex_6.pdb"
"PREVIT:complex_7.pdb"
"PREVIT:complex_8.pdb"
"PREVIT:complex_9.pdb"
"PREVIT:complex_10.pdb"
"PREVIT:complex_1.pdb"
"PREVIT:complex_2.pdb"
"PREVIT:complex_3.pdb"
"PREVIT:complex_4.pdb"
"PREVIT:complex_5.pdb"
"PREVIT:complex_6.pdb"
"PREVIT:complex_7.pdb"
"PREVIT:complex_8.pdb"
"PREVIT:complex_9.pdb"
"PREVIT:complex_10.pdb"
"PREVIT:complex_1.pdb"
"PREVIT:complex_2.pdb"
"PREVIT:complex_3.pdb"
"PREVIT:complex_4.pdb"
"PREVIT:complex_5.pdb"
"PREVIT:complex_6.pdb"
"PREVIT:complex_7.pdb"
"PREVIT:complex_8.pdb"
"PREVIT:complex_9.pdb"
"PREVIT:complex_10.pdb"
"PREVIT:complex_1.pdb"
"PREVIT:complex_2.pdb"
"PREVIT:complex_3.pdb"
"PREVIT:complex_4.pdb"
"PREVIT:complex_5.pdb"
"PREVIT:complex_6.pdb"
"PREVIT:complex_7.pdb"
"PREVIT:complex_8.pdb"
"PREVIT:complex_9.pdb"
"PREVIT:complex_10.pdb"
"PREVIT:complex_1.pdb"
"PREVIT:complex_2.pdb"
"PREVIT:complex_3.pdb"
"PREVIT:complex_4.pdb"
"PREVIT:complex_5.pdb"
"PREVIT:complex_6.pdb"
"PREVIT:complex_7.pdb"
"PREVIT:complex_8.pdb"
"PREVIT:complex_9.pdb"
"PREVIT:complex_10.pdb"
"PREVIT:complex_1.pdb"
"PREVIT:complex_2.pdb"
"PREVIT:complex_3.pdb"
"PREVIT:complex_4.pdb"
"PREVIT:complex_5.pdb"
"PREVIT:complex_6.pdb"
"PREVIT:complex_7.pdb"
"PREVIT:complex_8.pdb"
"PREVIT:complex_9.pdb"
"PREVIT:complex_10.pdb"
"PREVIT:complex_1.pdb"
"PREVIT:complex_2.pdb"
"PREVIT:complex_3.pdb"
"PREVIT:complex_4.pdb"
"PREVIT:complex_5.pdb"
"PREVIT:complex_6.pdb"
"PREVIT:complex_7.pdb"
"PREVIT:complex_8.pdb"
"PREVIT:complex_9.pdb"
"PREVIT:complex_10.pdb"
"PREVIT:complex_1.pdb"
"PREVIT:complex_2.pdb"
"PREVIT:complex_3.pdb"
"PREVIT:complex_4.pdb"
"PREVIT:complex_5.pdb"
"PREVIT:complex_6.pdb"
"PREVIT:complex_7.pdb"
"PREVIT:complex_8.pdb"
"PREVIT:complex_9.pdb"
"PREVIT:complex_10.pdb"
"PREVIT:complex_1.pdb"
"PREVIT:complex_2.pdb"
"PREVIT:complex_3.pdb"
"PREVIT:complex_4.pdb"
"PREVIT:complex_5.pdb"
"PREVIT:complex_6.pdb"
"PREVIT:complex_7.pdb"
"PREVIT:complex_8.pdb"
"PREVIT:complex_9.pdb"
"PREVIT:complex_10.pdb"
"PREVIT:complex_1.pdb"
"PREVIT:complex_2.pdb"
"PREVIT:complex_3.pdb"
"PREVIT:complex_4.pdb"
"PREVIT:complex_5.pdb"
"PREVIT:complex_6.pdb"
"PREVIT:complex_7.pdb"
"PREVIT:complex_8.pdb"
"PREVIT:complex_9.pdb"
"PREVIT:complex_10.pdb"
"PREVIT:complex_1.pdb"
"PREVIT:complex_2.pdb"
"PREVIT:complex_3.pdb"
"PREVIT:complex_4.pdb"
"PREVIT:complex_5.pdb"
"PREVIT:complex_6.pdb"
"PREVIT:complex_7.pdb"
"PREVIT:complex_8.pdb"
"PREVIT:complex_9.pdb"
"PREVIT:complex_10.pdb"
"PREVIT:complex_1.pdb"
"PREVIT:complex_2.pdb"
"PREVIT:complex_3.pdb"
"PREVIT:complex_4.pdb"
"PREVIT:complex_5.pdb"
"PREVIT:complex_6.pdb"
"PREVIT:complex_7.pdb"
"PREVIT:complex_8.pdb"
"PREVIT:complex_9.pdb"
"PREVIT:complex_10.pdb"
"PREVIT:complex_1.pdb"
"PREVIT:complex_2.pdb"
"PREVIT:complex_3.pdb"
"PREVIT:complex_4.pdb"
"PREVIT:complex_5.pdb"
"PREVIT:complex_6.pdb"
"PREVIT:complex_7.pdb"
"PREVIT:complex_8.pdb"
"PREVIT:complex_9.pdb"
"PREVIT:complex_10.pdb"
"PREVIT:complex_1.pdb"
"PREVIT:complex_2.pdb"
"PREVIT:complex_3.pdb"
"PREVIT:complex_4.pdb"
"PREVIT:complex_5.pdb"
"PREVIT:complex_6.pdb"
"PREVIT:complex_7.pdb"
"PREVIT:complex_8.pdb"
"PREVIT:complex_9.pdb"
"PREVIT:complex_10.pdb"
"PREVIT:complex_1.pdb"
"PREVIT:complex_2.pdb"
"PREVIT:complex_3.pdb"
"PREVIT:complex_4.pdb"
"PREVIT:complex_5.pdb"
"PREVIT:complex_6.pdb"
"PREVIT:complex_7.pdb"
"PREVIT:complex_8.pdb"
"PREVIT:complex_9.pdb"
"PREVIT:complex_10.pdb"
"PREVIT:complex_1.pdb"
"PREVIT:complex_2.pdb"
"PREVIT:complex_3.pdb"
"PREVIT:complex_4.pdb"
"PREVIT:complex_5.pdb"
"PREVIT:complex_6.pdb"
"PREVIT:complex_7.pdb"
"PREVIT:complex_8.pdb"
"PREVIT:complex_9.pdb"
"PREVIT:complex_10.pdb"
"PREVIT:complex_1.pdb"
"PREVIT:complex_2.pdb"
"PREVIT:complex_3.pdb"
"PREVIT:complex_4.pdb"
"PREVIT:complex_5.pdb"
"PREVIT:complex_6.pdb"
"PREVIT:complex_7.pdb"
"PREVIT:complex_8.pdb"
"PREVIT:complex_9.pdb"
"PREVIT:complex_10.pdb"
"PREVIT:complex_1.pdb"
"PREVIT:complex_2.pdb"
"PREVIT:complex_3.pdb"
"PREVIT:complex_4.pdb"
"PREVIT:complex_5.pdb"
"PREVIT:complex_6.pdb"
"PREVIT:complex_7.pdb"
"PREVIT:complex_8.pdb"
"PREVIT:complex_9.pdb"
"PREVIT:complex_10.pdb"
"PREVIT:complex_1.pdb"
"PREVIT:complex_2.pdb"
"PREVIT:complex_3.pdb"
"PREVIT:complex_4.pdb"
"PREVIT:complex_5.pdb"
"PREVIT:complex_6.pdb"
"PREVIT:complex_7.pdb"
"PREVIT:complex_8.pdb"
"PREVIT:complex_9.pdb"
"PREVIT:complex_10.pdb"
"PREVIT:complex_1.pdb"
"PREVIT:complex_2.pdb"
"PREVIT:complex_3.pdb"
"PREVIT:complex_4.pdb"
"PREVIT:complex_5.pdb"
"PREVIT:complex_6.pdb"
"PREVIT:complex_7.pdb"
"PREVIT:complex_8.pdb"
"PREVIT:complex_9.pdb"
"PREVIT:complex_10.pdb"
"PREVIT:complex_1.pdb"
"PREVIT:complex_2.pdb"
"PREVIT:complex_3.pdb"
"PREVIT:complex_4.pdb"
"PREVIT:complex_5.pdb"
"PREVIT:complex_6.pdb"
"PREVIT:complex_7.pdb"
"PREVIT:complex_8.pdb"
"PREVIT:complex_9.pdb"
"PREVIT:complex_10.pdb"
"PREVIT:complex_1.pdb"
"PREVIT:complex_2.pdb"
"PREVIT:complex_3.pdb"
"PREVIT:complex_4.pdb"
"PREVIT:complex_5.pdb"
"PREVIT:complex_6.pdb"
"PREVIT:complex_7.pdb"
"PREVIT:complex_8.pdb"
"PREVIT:complex_9.pdb"
"PREVIT:complex_10.pdb"
"PREVIT:complex_1.pdb"
"PREVIT:complex_2.pdb"
"PREVIT:complex_3.pdb"
"PREVIT:complex_4.pdb"
"PREVIT:complex_5.pdb"
"PREVIT:complex_6.pdb"
"PREVIT:complex_7.pdb"
"PREVIT:complex_8.pdb"
"PREVIT:complex_9.pdb"
"PREVIT:complex_10.pdb"
"PREVIT:complex_1.pdb"
"PREVIT:complex_2.pdb"
"PREVIT:complex_3.pdb"
"PREVIT:complex_4.pdb"
"PREVIT:complex_5.pdb"
"PREVIT:complex_6.pdb"
"PREVIT:complex_7.pdb"
"PREVIT:complex_8.pdb"
"PREVIT:complex_9.pdb"
"PREVIT:complex_10.pdb"
"PREVIT:complex_1.pdb"
"PREVIT:complex_2.pdb"
"PREVIT:complex_3.pdb"
"PREVIT:complex_4.pdb"
"PREVIT:complex_5.pdb"
"PREVIT:complex_6.pdb"
"PREVIT:complex_7.pdb"
"PREVIT:complex_8.pdb"
"PREVIT:complex_9.pdb"
"PREVIT:complex_10.pdb"
"PREVIT:complex_1.pdb"
"PREVIT:complex_2.pdb"
"PREVIT:complex_3.pdb"
"PREVIT:complex_4.pdb"
"PREVIT:complex_5.pdb"
"PREVIT:complex_6.pdb"
"PREVIT:complex_7.pdb"
"PREVIT:complex_8.pdb"
"PREVIT:complex_9.pdb"
"PREVIT:complex_10.pdb"
"PREVIT:complex_1.pdb"
"PREVIT:complex_2.pdb"
"PREVIT:complex_3.pdb"
"PREVIT:complex_4.pdb"
"PREVIT:complex_5.pdb"
"PREVIT:complex_6.pdb"
"PREVIT:complex_7.pdb"
"PREVIT:complex_8.pdb"
"PREVIT:complex_9.pdb"
"PREVIT:complex_10.pdb"
"PREVIT:complex_1.pdb"
"PREVIT:complex_2.pdb"
"PREVIT:complex_3.pdb"
"PREVIT:complex_4.pdb"
"PREVIT:complex_5.pdb"
"PREVIT:complex_6.pdb"
"PREVIT:complex_7.pdb"
"PREVIT:complex_8.pdb"
"PREVIT:complex_9.pdb"
"PREVIT:complex_10.pdb"
"PREVIT:complex_1.pdb"
"PREVIT:complex_2.pdb"
"PREVIT:complex_3.pdb"
"PREVIT:complex_4.pdb"
"PREVIT:complex_5.pdb"
"PREVIT:complex_6.pdb"
"PREVIT:complex_7.pdb"
"PREVIT:complex_8.pdb"
"PREVIT:complex_9.pdb"
"PREVIT:complex_10.pdb"
"PREVIT:complex_1.pdb"
"PREVIT:complex_2.pdb"
"PREVIT:complex_3.pdb"
"PREVIT:complex_4.pdb"
"PREVIT:complex_5.pdb"
"PREVIT:complex_6.pdb"
"PREVIT:complex_7.pdb"
"PREVIT:complex_8.pdb"
"PREVIT:complex_9.pdb"
"PREVIT:complex_10.pdb"
"PREVIT:complex_1.pdb"
"PREVIT:complex_2.pdb"
"PREVIT:complex_3.pdb"
"PREVIT:complex_4.pdb"
"PREVIT:complex_5.pdb"
"PREVIT:complex_6.pdb"
"PREVIT:complex_7.pdb"
"PREVIT:complex_8.pdb"
"PREVIT:complex_9.pdb"
"PREVIT:complex_10.pdb"
"PREVIT:complex_1.pdb"
"PREVIT:complex_2.pdb"
"PREVIT:complex_3.pdb"
"PREVIT:complex_4.pdb"
"PREVIT:complex_5.pdb"
"PREVIT:complex_6.pdb"
"PREVIT:complex_7.pdb"
"PREVIT:complex_8.pdb"
"PREVIT:complex_9.pdb"
"PREVIT:complex_10.pdb"
"PREVIT:complex_1.pdb"
"PREVIT:complex_2.pdb"
"PREVIT:complex_3.pdb"
"PREVIT:complex_4.pdb"
"PREVIT:complex_5.pdb"
"PREVIT:complex_6.pdb"
"PREVIT:complex_7.pdb"
"PREVIT:complex_8.pdb"
"PREVIT:complex_9.pdb"
"PREVIT:complex_10.pdb"
"PREVIT:complex_1.pdb"
"PREVIT:complex_2.pdb"
"PREVIT:complex_3.pdb"
"PREVIT:complex_4.pdb"
"PREVIT:complex_5.pdb"
"PREVIT:complex_6.pdb"
"PREVIT:complex_7.pdb"
"PREVIT:complex_8.pdb"
"PREVIT:complex_9.pdb"
"PREVIT:complex_10.pdb"
"PREVIT:complex_1.pdb"
"PREVIT:complex_2.pdb"
"PREVIT:complex_3.pdb"
"PREVIT:complex_4.pdb"
"PREVIT:complex_5.pdb"
"PREVIT:complex_6.pdb"
"PREVIT:complex_7.pdb"
"PREVIT:complex_8.pdb"
"PREVIT:complex_9.pdb"
"PREVIT:complex_10.pdb"
"PREVIT:complex_1.pdb"
"PREVIT:complex_2.pdb"
"PREVIT:complex_3.pdb"
"PREVIT:complex_4.pdb"
"PREVIT:complex_5.pdb"
"PREVIT:complex_6.pdb"
"PREVIT:complex_7.pdb"
"PREVIT:complex_8.pdb"
"PREVIT:complex_9.pdb"
"PREVIT:complex_10.pdb"
"PREVIT:complex_1.pdb"
"PREVIT:complex_2.pdb"
"PREVIT:complex_3.pdb"
"PREVIT:complex_4.pdb"
"PREVIT:complex_5.pdb"
"PREVIT:complex_6.pdb"
"PREVIT:complex_7.pdb"
"PREVIT:complex_8.pdb"
"PREVIT:complex_9.pdb"
"PREVIT:complex_10.pdb"
"PREVIT:complex_1.pdb"
"PREVIT:complex_2.pdb"
"PREVIT:complex_3.pdb"
"PREVIT:complex_4.pdb"
"PREVIT:complex_5.pdb"
"PREVIT:complex_6.pdb"
"PREVIT:complex_7.pdb"
"PREVIT:complex_8.pdb"
"PREVIT:complex_9.pdb"
"PREVIT:complex_10.pdb"
"PREVIT:complex_1.pdb"
"PREVIT:complex_2.pdb"
"PREVIT:complex_3.pdb"
"PREVIT:complex_4.pdb"
"PREVIT:complex_5.pdb"
"PREVIT:complex_6.pdb"
"PREVIT:complex_7.pdb"
"PREVIT:complex_8.pdb"
"PREVIT:complex_9.pdb"
"PREVIT:complex_10.pdb"
"PREVIT:complex_1.pdb"
"PREVIT:complex_2.pdb"
"PREVIT:complex_3.pdb"
"PREVIT:complex_4.pdb"
"PREVIT:complex_5.pdb"
"PREVIT:complex_6.pdb"
"PREVIT:complex_7.pdb"
"PREVIT:complex_8.pdb"
"PREVIT:complex_9.pdb"
"PREVIT:complex_10.pdb"
"PREVIT:complex_1.pdb"
"PREVIT:complex_2.pdb"
"PREVIT:complex_3.pdb"
"PREVIT:complex_4.pdb"
"PREVIT:complex_5.pdb"
"PREVIT:complex_6.pdb"
"PREVIT:complex_7.pdb"
"PREVIT:complex_8.pdb"
"PREVIT:complex_9.pdb"
"PREVIT:complex_10.pdb"
"PREVIT:complex_1.pdb"
"PREVIT:complex_2.pdb"
"PREVIT:complex_3.pdb"
"PREVIT:complex_4.pdb"
"PREVIT:complex_5.pdb"
"PREVIT:complex_6.pdb"
"PREVIT:complex_7.pdb"
"PREVIT:complex_8.pdb"
"PREVIT:complex_9.pdb"
"PREVIT:complex_10.pdb"
"PREVIT:complex_1.pdb"
"PREVIT:complex_2.pdb"
"PREVIT:complex_3.pdb"
"PREVIT:complex_4.pdb"
"PREVIT:complex_5.pdb"
"PREVIT:complex_6.pdb"
"PREVIT:complex_7.pdb"
"PREVIT:complex_8.pdb"
"PREVIT:complex_9.pdb"
"PREVIT:complex_10.pdb"
"PREVIT:complex_1.pdb"
"PREVIT:complex_2.pdb"
"PREVIT:complex_3.pdb"
"PREVIT:complex_4.pdb"
"PREVIT:complex_5.pdb"
"PREVIT:complex_6.pdb"
"PREVIT:complex_7.pdb"
"PREVIT:complex_8.pdb"
"PREVIT:complex_9.pdb"
"PREVIT:complex_10.pdb"
"PREVIT:complex_1.pdb"
"PREVIT:complex_2.pdb"
"PREVIT:complex_3.pdb"
"PREVIT:complex_4.pdb"
"PREVIT:complex_5.pdb"
"PREVIT:complex_6.pdb"
"PREVIT:complex_7.pdb"
"PREVIT:complex_8.pdb"
"PREVIT:complex_9.pdb"
"PREVIT:complex_10.pdb"
"PREVIT:complex_1.pdb"
"PREVIT:complex_2.pdb"
"PREVIT:complex_3.pdb"
"PREVIT:complex_4.pdb"
"PREVIT:complex_5.pdb"
"PREVIT:complex_6.pdb"
"PREVIT:complex_7.pdb"
"PREVIT:complex_8.pdb"
"PREVIT:complex_9.pdb"
"PREVIT:complex_10.pdb"
"PREVIT:complex_1.pdb"
"PREVIT:complex_2.pdb"
"PREVIT:complex_3.pdb"
"PREVIT:complex_4.pdb"
"PREVIT:complex_5.pdb"
"PREVIT:complex_6.pdb"
"PREVIT:complex_7.pdb"
"PREVIT:complex_8.pdb"
"PREVIT:complex_9.pdb"
"PREVIT:complex_10.pdb"
"PREVIT:complex_1.pdb"
"PREVIT:complex_2.pdb"
"PREVIT:complex_3.pdb"
"PREVIT:complex_4.pdb"
"PREVIT:complex_5.pdb"
"PREVIT:complex_6.pdb"
"PREVIT:complex_7.pdb"
"PREVIT:complex_8.pdb"
"PREVIT:complex_9.pdb"
"PREVIT:complex_10.pdb"
"PREVIT:complex_1.pdb"
"PREVIT:complex_2.pdb"
"PREVIT:complex_3.pdb"
"PREVIT:complex_4.pdb"
"PREVIT:complex_5.pdb"
"PREVIT:complex_6.pdb"
"PREVIT:complex_7.pdb"
"PREVIT:complex_8.pdb"
"PREVIT:complex_9.pdb"
"PREVIT:complex_10.pdb"
"PREVIT:complex_1.pdb"
"PREVIT:complex_2.pdb"
"PREVIT:complex_3.pdb"
"PREVIT:complex_4.pdb"
"PREVIT:complex_5.pdb"
"PREVIT:complex_6.pdb"
"PREVIT:complex_7.pdb"
"PREVIT:complex_8.pdb"
"PREVIT:complex_9.pdb"
"PREVIT:complex_10.pdb"
"PREVIT:complex_1.pdb"
"PREVIT:complex_2.pdb"
"PREVIT:complex_3.pdb"
"PREVIT:complex_4.pdb"
"PREVIT:complex_5.pdb"
"PREVIT:complex_6.pdb"
"PREVIT:complex_7.pdb"
"PREVIT:complex_8.pdb"
"PREVIT:complex_9.pdb"
"PREVIT:complex_10.pdb"
"PREVIT:complex_1.pdb"
"PREVIT:complex_2.pdb"
"PREVIT:complex_3.pdb"
"PREVIT:complex_4.pdb"
"PREVIT:complex_5.pdb"
"PREVIT:complex_6.pdb"
"PREVIT:complex_7.pdb"
"PREVIT:complex_8.pdb"
"PREVIT:complex_9.pdb"
"PREVIT:complex_10.pdb"
"PREVIT:complex_1.pdb"
"PREVIT:complex_2.pdb"
"PREVIT:complex_3.pdb"
"PREVIT:complex_4.pdb"
"PREVIT:complex_5.pdb"
"PREVIT:complex_6.pdb"
"PREVIT:complex_7.pdb"
"PREVIT:complex_8.pdb"
"PREVIT:complex_9.pdb"
"PREVIT:complex_10.pdb"
"PREVIT:complex_1.pdb"
"PREVIT:complex_2.pdb"
"PREVIT:complex_3.pdb"
"PREVIT:complex_4.pdb"
"PREVIT:complex_5.pdb"
"PREVIT:complex_6.pdb"
"PREVIT:complex_7.pdb"
"PREVIT:complex_8.pdb"
"PREVIT:complex_9.pdb"
"PREVIT:complex_10.pdb"
"PREVIT:complex_1.pdb"
"PREVIT:complex_2.pdb"
"PREVIT:complex_3.pdb"
"PREVIT:complex_4.pdb"
"PREVIT:complex_5.pdb"
"PREVIT:complex_6.pdb"
"PREVIT:complex_7.pdb"
"PREVIT:complex_8.pdb"
"PREVIT:complex_9.pdb"
"PREVIT:complex_10.pdb"
"PREVIT:complex_1.pdb"
"PREVIT:complex_2.pdb"
"PREVIT:complex_3.pdb"
"PREVIT:complex_4.pdb"
"PREVIT:complex_5.pdb"
"PREVIT:complex_6.pdb"
"PREVIT:complex_7.pdb"
"PREVIT:complex_8.pdb"
"PREVIT:complex_9.pdb"
"PREVIT:complex_10.pdb"
"PREVIT:complex_1.pdb"
"PREVIT:complex_2.pdb"
"PREVIT:complex_3.pdb"
"PREVIT:complex_4.pdb"
"PREVIT:complex_5.pdb"
"PREVIT:complex_6.pdb"
"PREVIT:complex_7.pdb"
"PREVIT:complex_8.pdb"
"PREVIT:complex_9.pdb"
"PREVIT:complex_10.pdb"
"PREVIT:complex_1.pdb"
"PREVIT:complex_2.pdb"
"PREVIT:complex_3.pdb"
"PREVIT:complex_4.pdb"
"PREVIT:complex_5.pdb"
"PREVIT:complex_6.pdb"
"PREVIT:complex_7.pdb"
"PREVIT:complex_8.pdb"
"PREVIT:complex_9.pdb"
"PREVIT:complex_10.pdb"
"PREVIT:complex_1.pdb"
"PREVIT:complex_2.pdb"
"PREVIT:complex_3.pdb"
"PREVIT:complex_4.pdb"
"PREVIT:complex_5.pdb"
"PREVIT:complex_6.pdb"
"PREVIT:complex_7.pdb"
"PREVIT:complex_8.pdb"
"PREVIT:complex_9.pdb"
"PREVIT:complex_10.pdb"
"PREVIT:complex_1.pdb"
"PREVIT:complex_2.pdb"
"PREVIT:complex_3.pdb"
"PREVIT:complex_4.pdb"
"PREVIT:complex_5.pdb"
"PREVIT:complex_6.pdb"
"PREVIT:complex_7.pdb"
"PREVIT:complex_8.pdb"
"PREVIT:complex_9.pdb"
"PREVIT:complex_10.pdb"
"PREVIT:complex_1.pdb"
"PREVIT:complex_2.pdb"
"PREVIT:complex_3.pdb"
"PREVIT:complex_4.pdb"
"PREVIT:complex_5.pdb"
"PREVIT:complex_6.pdb"
"PREVIT:complex_7.pdb"
"PREVIT:complex_8.pdb"
"PREVIT:complex_9.pdb"
"PREVIT:complex_10.pdb"
"PREVIT:complex_1.pdb"
"PREVIT:complex_2.pdb"
"PREVIT:complex_3.pdb"
"PREVIT:complex_4.pdb"
"PREVIT:complex_5.pdb"
"PREVIT:complex_6.pdb"
"PREVIT:complex_7.pdb"
"PREVIT:complex_8.pdb"
"PREVIT:complex_9.pdb"
"PREVIT:complex_10.pdb"
"PREVIT:complex_1.pdb"
"PREVIT:complex_2.pdb"
"PREVIT:complex_3.pdb"
"PREVIT:complex_4.pdb"
"PREVIT:complex_5.pdb"
"PREVIT:complex_6.pdb"
"PREVIT:complex_7.pdb"
"PREVIT:complex_8.pdb"
"PREVIT:complex_9.pdb"
"PREVIT:complex_10.pdb"
"PREVIT:complex_1.pdb"
"PREVIT:complex_2.pdb"
"PREVIT:complex_3.pdb"
"PREVIT:complex_4.pdb"
"PREVIT:complex_5.pdb"
"PREVIT:complex_6.pdb"
"PREVIT:complex_7.pdb"
"PREVIT:complex_8.pdb"
"PREVIT:complex_9.pdb"
"PREVIT:complex_10.pdb"
"PREVIT:complex_1.pdb"
"PREVIT:complex_2.pdb"
"PREVIT:complex_3.pdb"
"PREVIT:complex_4.pdb"
"PREVIT:complex_5.pdb"
"PREVIT:complex_6.pdb"
"PREVIT:complex_7.pdb"
"PREVIT:complex_8.pdb"
"PREVIT:complex_9.pdb"
"PREVIT:complex_10.pdb"
"PREVIT:complex_1.pdb"
"PREVIT:complex_2.pdb"
"PREVIT:complex_3.pdb"
"PREVIT:complex_4.pdb"
"PREVIT:complex_5.pdb"
"PREVIT:complex_6.pdb"
"PREVIT:complex_7.pdb"
"PREVIT:complex_8.pdb"
"PREVIT:complex_9.pdb"
"PREVIT:complex_10.pdb"
"PREVIT:complex_1.pdb"
"PREVIT:complex_2.pdb"
"PREVIT:complex_3.pdb"
"PREVIT:complex_4.pdb"
"PREVIT:complex_5.pdb"
"PREVIT:complex_6.pdb"
"PREVIT:complex_7.pdb"
"PREVIT:complex_8.pdb"
"PREVIT:complex_9.pdb"
"PREVIT:complex_10.pdb"
"PREVIT:complex_1.pdb"
"PREVIT:complex_2.pdb"
"PREVIT:complex_3.pdb"
"PREVIT:complex_4.pdb"
"PREVIT:complex_5.pdb"
"PREVIT:complex_6.pdb"
"PREVIT:complex_7.pdb"
"PREVIT:complex_8.pdb"
"PREVIT:complex_9.pdb"
"PREVIT:complex_10.pdb"
"PREVIT:complex_1.pdb"
"PREVIT:complex_2.pdb"
"PREVIT:complex_3.pdb"
"PREVIT:complex_4.pdb"
"PREVIT:complex_5.pdb"
"PREVIT:complex_6.pdb"
"PREVIT:complex_7.pdb"
"PREVIT:complex_8.pdb"
"PREVIT:complex_9.pdb"
"PREVIT:complex_10.pdb"
"PREVIT:complex_1.pdb"
"PREVIT:complex_2.pdb"
"PREVIT:complex_3.pdb"
"PREVIT:complex_4.pdb"
"PREVIT:complex_5.pdb"
"PREVIT:complex_6.pdb"
"PREVIT:complex_7.pdb"
"PREVIT:complex_8.pdb"
"PREVIT:complex_9.pdb"
"PREVIT:complex_10.pdb"
"PREVIT:complex_1.pdb"
"PREVIT:complex_2.pdb"
"PREVIT:complex_3.pdb"
"PREVIT:complex_4.pdb"
"PREVIT:complex_5.pdb"
"PREVIT:complex_6.pdb"
"PREVIT:complex_7.pdb"
"PREVIT:complex_8.pdb"
"PREVIT:complex_9.pdb"
"PREVIT:complex_10.pdb"
"PREVIT:complex_1.pdb"
"PREVIT:complex_2.pdb"
"PREVIT:complex_3.pdb"
"PREVIT:complex_4.pdb"
"PREVIT:complex_5.pdb"
"PREVIT:complex_6.pdb"
"PREVIT:complex_7.pdb"
"PREVIT:complex_8.pdb"
"PREVIT:complex_9.pdb"
"PREVIT:complex_10.pdb"
"PREVIT:complex_1.pdb"
"PREVIT:complex_2.pdb"
"PREVIT:complex_3.pdb"
"PREVIT:complex_4.pdb"
"PREVIT:complex_5.pdb"
"PREVIT:complex_6.pdb"
"PREVIT:complex_7.pdb"
"PREVIT:complex_8.pdb"
"PREVIT:complex_9.pdb"
"PREVIT:complex_10.pdb"
"PREVIT:complex_1.pdb"
"PREVIT:complex_2.pdb"
"PREVIT:complex_3.pdb"
"PREVIT:complex_4.pdb"
"PREVIT:complex_5.pdb"
"PREVIT:complex_6.pdb"
"PREVIT:complex_7.pdb"
"PREVIT:complex_8.pdb"
"PREVIT:complex_9.pdb"
"PREVIT:complex_10.pdb"
"PREVIT:complex_1.pdb"
"PREVIT:complex_2.pdb"
"PREVIT:complex_3.pdb"
"PREVIT:complex_4.pdb"
"PREVIT:complex_5.pdb"
"PREVIT:complex_6.pdb"
"PREVIT:complex_7.pdb"
"PREVIT:complex_8.pdb"
"PREVIT:complex_9.pdb"
"PREVIT:complex_10.pdb"
"PREVIT:complex_1.pdb"
"PREVIT:complex_2.pdb"
"PREVIT:complex_3.pdb"
"PREVIT:complex_4.pdb"
"PREVIT:complex_5.pdb"
"PREVIT:complex_6.pdb"
"PREVIT:complex_7.pdb"
"PREVIT:complex_8.pdb"
"PREVIT:complex_9.pdb"
"PREVIT:complex_10.pdb"
"PREVIT:complex_1.pdb"
"PREVIT:complex_2.pdb"
"PREVIT:complex_3.pdb"
"PREVIT:complex_4.pdb"
"PREVIT:complex_5.pdb"
"PREVIT:complex_6.pdb"
"PREVIT:complex_7.pdb"
"PREVIT:complex_8.pdb"
"PREVIT:complex_9.pdb"
"PREVIT:complex_10.pdb"
"PREVIT:complex_1.pdb"
"PREVIT:complex_2.pdb"
"PREVIT:complex_3.pdb"
"PREVIT:complex_4.pdb"
"PREVIT:complex_5.pdb"
"PREVIT:complex_6.pdb"
"PREVIT:complex_7.pdb"
"PREVIT:complex_8.pdb"
"PREVIT:complex_9.pdb"
"PREVIT:complex_10.pdb"
"PREVIT:complex_1.pdb"
"PREVIT:complex_2.pdb"
"PREVIT:complex_3.pdb"
"PREVIT:complex_4.pdb"
"PREVIT:complex_5.pdb"
"PREVIT:complex_6.pdb"
"PREVIT:complex_7.pdb"
"PREVIT:complex_8.pdb"
"PREVIT:complex_9.pdb"
"PREVIT:complex_10.pdb"
"PREVIT:complex_1.pdb"
"PREVIT:complex_2.pdb"
"PREVIT:complex_3.pdb"
"PREVIT:complex_4.pdb"
"PREVIT:complex_5.pdb"
"PREVIT:complex_6.pdb"
"PREVIT:complex_7.pdb"
"PREVIT:complex_8.pdb"
"PREVIT:complex_9.pdb"
"PREVIT:complex_10.pdb"
"PREVIT:complex_1.pdb"
"PREVIT:complex_2.pdb"
"PREVIT:complex_3.pdb"
"PREVIT:complex_4.pdb"
"PREVIT:complex_5.pdb"
"PREVIT:complex_6.pdb"
"PREVIT:complex_7.pdb"
"PREVIT:complex_8.pdb"
"PREVIT:complex_9.pdb"
"PREVIT:complex_10.pdb"
"PREVIT:complex_1.pdb"
"PREVIT:complex_2.pdb"
"PREVIT:complex_3.pdb"
"PREVIT:complex_4.pdb"
"PREVIT:complex_5.pdb"
"PREVIT:complex_6.pdb"
"PREVIT:complex_7.pdb"
"PREVIT:complex_8.pdb"
"PREVIT:complex_9.pdb"
"PREVIT:complex_10.pdb"
"PREVIT:complex_1.pdb"
"PREVIT:complex_2.pdb"
"PREVIT:complex_3.pdb"
"PREVIT:complex_4.pdb"
"PREVIT:complex_5.pdb"
"PREVIT:complex_6.pdb"
"PREVIT:complex_7.pdb"
"PREVIT:complex_8.pdb"
"PREVIT:complex_9.pdb"
"PREVIT:complex_10.pdb"
"PREVIT:complex_1.pdb"
"PREVIT:complex_2.pdb"
"PREVIT:complex_3.pdb"
"PREVIT:complex_4.pdb"
"PREVIT:complex_5.pdb"
"PREVIT:complex_6.pdb"
"PREVIT:complex_7.pdb"
"PREVIT:complex_8.pdb"
"PREVIT:complex_9.pdb"
"PREVIT:complex_10.pdb"
"PREVIT:complex_1.pdb"
"PREVIT:complex_2.pdb"
"PREVIT:complex_3.pdb"
"PREVIT:complex_4.pdb"
"PREVIT:complex_5.pdb"
"PREVIT:complex_6.pdb"
"PREVIT:complex_7.pdb"
"PREVIT:complex_8.pdb"
"PREVIT:complex_9.pdb"
"PREVIT:complex_10.pdb"
"PREVIT:complex_1.pdb"
"PREVIT:complex_2.pdb"
"PREVIT:complex_3.pdb"
"PREVIT:complex_4.pdb"
"PREVIT:complex_5.pdb"
"PREVIT:complex_6.pdb"
"PREVIT:complex_7.pdb"
"PREVIT:complex_8.pdb"
"PREVIT:complex_9.pdb"
"PREVIT:complex_10.pdb"
"PREVIT:complex_1.pdb"
"PREVIT:complex_2.pdb"
"PREVIT:complex_3.pdb"
"PREVIT:complex_4.pdb"
"PREVIT:complex_5.pdb"
"PREVIT:complex_6.pdb"
"PREVIT:complex_7.pdb"
"PREVIT:complex_8.pdb"
"PREVIT:complex_9.pdb"
"PREVIT:complex_10.pdb"
"PREVIT:complex_1.pdb"
"PREVIT:complex_2.pdb"
"PREVIT:complex_3.pdb"
"PREVIT:complex_4.pdb"
"PREVIT:complex_5.pdb"
"PREVIT:complex_6.pdb"
"PREVIT:complex_7.pdb"
"PREVIT:complex_8.pdb"
"PREVIT:complex_9.pdb"
"PREVIT:complex_10.pdb"
"PREVIT:complex_1.pdb"
"PREVIT:complex_2.pdb"
"PREVIT:complex_3.pdb"
"PREVIT:complex_4.pdb"
"PREVIT:complex_5.pdb"
"PREVIT:complex_6.pdb"
"PREVIT:complex_7.pdb"
"PREVIT:complex_8.pdb"
"PREVIT:complex_9.pdb"
"PREVIT:complex_10.pdb"
"PREVIT:complex_1.pdb"
"PREVIT:complex_2.pdb"
"PREVIT:complex_3.pdb"
"PREVIT:complex_4.pdb"
"PREVIT:complex_5.pdb"
"PREVIT:complex_6.pdb"
"PREVIT:complex_7.pdb"
"PREVIT:complex_8.pdb"
"PREVIT:complex_9.pdb"
"PREVIT:complex_10.pdb"
"PREVIT:complex_1.pdb"
"PREVIT:complex_2.pdb"
"PREVIT:complex_3.pdb"
"PREVIT:complex_4.pdb"
"PREVIT:complex_5.pdb"
"PREVIT:complex_6.pdb"
"PREVIT:complex_7.pdb"
"PREVIT:complex_8.pdb"
"PREVIT:complex_9.pdb"
"PREVIT:complex_10.pdb"
"PREVIT:complex_1.pdb"
"PREVIT:complex_2.pdb"
"PREVIT:complex_3.pdb"
"PREVIT:complex_4.pdb"
"PREVIT:complex_5.pdb"
"PREVIT:complex_6.pdb"
"PREVIT:complex_7.pdb"
"PREVIT:complex_8.pdb"
"PREVIT:complex_9.pdb"
"PREVIT:complex_10.pdb"
"PREVIT:complex_1.pdb"
"PREVIT:complex_2.pdb"
"PREVIT:complex_3.pdb"
"PREVIT:complex_4.pdb"
"PREVIT:complex_5.pdb"
"PREVIT:complex_6.pdb"
"PREVIT:complex_7.pdb"
"PREVIT:complex_8.pdb"
"PREVIT:complex_9.pdb"
"PREVIT:complex_10.pdb"
"PREVIT:complex_1.pdb"
"PREVIT:complex_2.pdb"
"PREVIT:complex_3.pdb"
"PREVIT:complex_4.pdb"
"PREVIT:complex_5.pdb"
"PREVIT:complex_6.pdb"
"PREVIT:complex_7.pdb"
"PREVIT:complex_8.pdb"
"PREVIT:complex_9.pdb"
"PREVIT:complex_10.pdb"
"PREVIT:complex_1.pdb"
"PREVIT:complex_2.pdb"
"PREVIT:complex_3.pdb"
"PREVIT:complex_4.pdb"
"PREVIT:complex_5.pdb"
"PREVIT:complex_6.pdb"
"PREVIT:complex_7.pdb"
"PREVIT:complex_8.pdb"
"PREVIT:complex_9.pdb"
"PREVIT:complex_10.pdb"
"PREVIT:complex_1.pdb"
"PREVIT:complex_2.pdb"
"PREVIT:complex_3.pdb"
"PREVIT:complex_4.pdb"
"PREVIT:complex_5.pdb"
"PREVIT:complex_6.pdb"
"PREVIT:complex_7.pdb"
"PREVIT:complex_8.pdb"
"PREVIT:complex_9.pdb"
"PREVIT:complex_10.pdb"
"PREVIT:complex_1.pdb"
"PREVIT:complex_2.pdb"
"PREVIT:complex_3.pdb"
"PREVIT:complex_4.pdb"
"PREVIT:complex_5.pdb"
"PREVIT:complex_6.pdb"
"PREVIT:complex_7.pdb"
"PREVIT:complex_8.pdb"
"PREVIT:complex_9.pdb"
"PREVIT:complex_10.pdb"
"PREVIT:complex_1.pdb"
"PREVIT:complex_2.pdb"
"PREVIT:complex_3.pdb"
"PREVIT:complex_4.pdb"
"PREVIT:complex_5.pdb"
"PREVIT:complex_6.pdb"
"PREVIT:complex_7.pdb"
"PREVIT:complex_8.pdb"
"PREVIT:complex_9.pdb"
"PREVIT:complex_10.pdb"
"PREVIT:complex_1.pdb"
"PREVIT:complex_2.pdb"
"PREVIT:complex_3.pdb"
"PREVIT:complex_4.pdb"
"PREVIT:complex_5.pdb"
"PREVIT:complex_6.pdb"
"PREVIT:complex_7.pdb"
"PREVIT:complex_8.pdb"
"PREVIT:complex_9.pdb"
"PREVIT:complex_10.pdb"
"PREVIT:complex_1.pdb"
"PREVIT:complex_2.pdb"
"PREVIT:complex_3.pdb"
"PREVIT:complex_4.pdb"
"PREVIT:complex_5.pdb"
"PREVIT:complex_6.pdb"
"PREVIT:complex_7.pdb"
"PREVIT:complex_8.pdb"
"PREVIT:complex_9.pdb"
"PREVIT:complex_10.pdb"
"PREVIT:complex_1.pdb"
"PREVIT:complex_2.pdb"
"PREVIT:complex_3.pdb"
"PREVIT:complex_4.pdb"
"PREVIT:complex_5.pdb"
"PREVIT:complex_6.pdb"
"PREVIT:complex_7.pdb"
"PREVIT:complex_8.pdb"
"PREVIT:complex_9.pdb"
"PREVIT:complex_10.pdb"
"PREVIT:complex_1.pdb"
"PREVIT:complex_2.pdb"
"PREVIT:complex_3.pdb"
"PREVIT:complex_4.pdb"
"PREVIT:complex_5.pdb"
"PREVIT:complex_6.pdb"
"PREVIT:complex_7.pdb"
"PREVIT:complex_8.pdb"
"PREVIT:complex_9.pdb"
"PREVIT:complex_10.pdb"
"PREVIT:complex_1.pdb"
"PREVIT:complex_2.pdb"
"PREVIT:complex_3.pdb"
"PREVIT:complex_4.pdb"
"PREVIT:complex_5.pdb"
"PREVIT:complex_6.pdb"
"PREVIT:complex_7.pdb"
"PREVIT:complex_8.pdb"
"PREVIT:complex_9.pdb"
"PREVIT:complex_10.pdb"
"PREVIT:complex_1.pdb"
"PREVIT:complex_2.pdb"
"PREVIT:complex_3.pdb"
"PREVIT:complex_4.pdb"
"PREVIT:complex_5.pdb"
"PREVIT:complex_6.pdb"
"PREVIT:complex_7.pdb"
"PREVIT:complex_8.pdb"
"PREVIT:complex_9.pdb"
"PREVIT:complex_10.pdb"
"PREVIT:complex_1.pdb"
"PREVIT:complex_2.pdb"
"PREVIT:complex_3.pdb"
"PREVIT:complex_4.pdb"
"PREVIT:complex_5.pdb"
"PREVIT:complex_6.pdb"
"PREVIT:complex_7.pdb"
"PREVIT:complex_8.pdb"
"PREVIT:complex_9.pdb"
"PREVIT:complex_10.pdb"
"PREVIT:complex_1.pdb"
"PREVIT:complex_2.pdb"
"PREVIT:complex_3.pdb"
"PREVIT:complex_4.pdb"
"PREVIT:complex_5.pdb"
"PREVIT:complex_6.pdb"
"PREVIT:complex_7.pdb"
"PREVIT:complex_8.pdb"
"PREVIT:complex_9.pdb"
"PREVIT:complex_10.pdb"
"PREVIT:complex_1.pdb"
"PREVIT:complex_2.pdb"
"PREVIT:complex_3.pdb"
"PREVIT:complex_4.pdb"
"PREVIT:complex_5.pdb"
"PREVIT:complex_6.pdb"
"PREVIT:complex_7.pdb"
"PREVIT:complex_8.pdb"
"PREVIT:complex_9.pdb"
"PREVIT:complex_10.pdb"
"PREVIT:complex_1.pdb"
"PREVIT:complex_2.pdb"
"PREVIT:complex_3.pdb"
"PREVIT:complex_4.pdb"
"PREVIT:complex_5.pdb"
"PREVIT:complex_6.pdb"
"PREVIT:complex_7.pdb"
"PREVIT:complex_8.pdb"
"PREVIT:complex_9.pdb"
"PREVIT:complex_10.pdb"
"PREVIT:complex_1.pdb"
"PREVIT:complex_2.pdb"
"PREVIT:complex_3.pdb"
"PREVIT:complex_4.pdb"
"PREVIT:complex_5.pdb"
"PREVIT:complex_6.pdb"
"PREVIT:complex_7.pdb"
"PREVIT:complex_8.pdb"
"PREVIT:complex_9.pdb"
"PREVIT:complex_10.pdb"
"PREVIT:complex_1.pdb"
"PREVIT:complex_2.pdb"
"PREVIT:complex_3.pdb"
"PREVIT:complex_4.pdb"
"PREVIT:complex_5.pdb"
"PREVIT:complex_6.pdb"
"PREVIT:complex_7.pdb"
"PREVIT:complex_8.pdb"
"PREVIT:complex_9.pdb"
"PREVIT:complex_10.pdb"
"PREVIT:complex_1.pdb"
"PREVIT:complex_2.pdb"
"PREVIT:complex_3.pdb"
"PREVIT:complex_4.pdb"
"PREVIT:complex_5.pdb"
"PREVIT:complex_6.pdb"
"PREVIT:complex_7.pdb"
"PREVIT:complex_8.pdb"
"PREVIT:complex_9.pdb"
"PREVIT:complex_10.pdb"
"PREVIT:complex_1.pdb"
"PREVIT:complex_2.pdb"
"PREVIT:complex_3.pdb"
"PREVIT:complex_4.pdb"
"PREVIT:complex_5.pdb"
"PREVIT:complex_6.pdb"
"PREVIT:complex_7.pdb"
"PREVIT:complex_8.pdb"
"PREVIT:complex_9.pdb"
"PREVIT:complex_10.pdb"
"PREVIT:complex_1.pdb"
"PREVIT:complex_2.pdb"
"PREVIT:complex_3.pdb"
"PREVIT:complex_4.pdb"
"PREVIT:complex_5.pdb"
"PREVIT:complex_6.pdb"
"PREVIT:complex_7.pdb"
"PREVIT:complex_8.pdb"
"PREVIT:complex_9.pdb"
"PREVIT:complex_10.pdb"
"PREVIT:complex_1.pdb"
"PREVIT:complex_2.pdb"
"PREVIT:complex_3.pdb"
"PREVIT:complex_4.pdb"
"PREVIT:complex_5.pdb"
"PREVIT:complex_6.pdb"
"PREVIT:complex_7.pdb"
"PREVIT:complex_8.pdb"
"PREVIT:complex_9.pdb"
"PREVIT:complex_10.pdb"
"PREVIT:complex_1.pdb"
"PREVIT:complex_2.pdb"
"PREVIT:complex_3.pdb"
"PREVIT:complex_4.pdb"
"PREVIT:complex_5.pdb"
"PREVIT:complex_6.pdb"
"PREVIT:complex_7.pdb"
"PREVIT:complex_8.pdb"
"PREVIT:complex_9.pdb"
"PREVIT:complex_10.pdb"
"PREVIT:complex_1.pdb"
"PREVIT:complex_2.pdb"
"PREVIT:complex_3.pdb"
"PREVIT:complex_4.pdb"
"PREVIT:complex_5.pdb"
"PREVIT:complex_6.pdb"
"PREVIT:complex_7.pdb"
"PREVIT:complex_8.pdb"
"PREVIT:complex_9.pdb"
"PREVIT:complex_10.pdb"
"PREVIT:complex_1.pdb"
"PREVIT:complex_2.pdb"
"PREVIT:complex_3.pdb"
"PREVIT:complex_4.pdb"
"PREVIT:complex_5.pdb"
"PREVIT:complex_6.pdb"
"PREVIT:complex_7.pdb"
"PREVIT:complex_8.pdb"
"PREVIT:complex_9.pdb"
"PREVIT:complex_10.pdb"
"PREVIT:complex_1.pdb"
"PREVIT:complex_2.pdb"
"PREVIT:complex_3.pdb"
"PREVIT:complex_4.pdb"
"PREVIT:complex_5.pdb"
"PREVIT:complex_6.pdb"
"PREVIT:complex_7.pdb"
"PREVIT:complex_8.pdb"
"PREVIT:complex_9.pdb"
"PREVIT:complex_10.pdb"
"PREVIT:complex_1.pdb"
"PREVIT:complex_2.pdb"
"PREVIT:complex_3.pdb"
"PREVIT:complex_4.pdb"
"PREVIT:complex_5.pdb"
"PREVIT:complex_6.pdb"
"PREVIT:complex_7.pdb"
"PREVIT:complex_8.pdb"
"PREVIT:complex_9.pdb"
"PREVIT:complex_10.pdb"
"PREVIT:complex_1.pdb"
"PREVIT:complex_2.pdb"
"PREVIT:complex_3.pdb"
"PREVIT:complex_4.pdb"
"PREVIT:complex_5.pdb"
"PREVIT:complex_6.pdb"
"PREVIT:complex_7.pdb"
"PREVIT:complex_8.pdb"
"PREVIT:complex_9.pdb"
"PREVIT:complex_10.pdb"
"PREVIT:complex_1.pdb"
"PREVIT:complex_2.pdb"
"PREVIT:complex_3.pdb"
"PREVIT:complex_4.pdb"
"PREVIT:complex_5.pdb"
"PREVIT:complex_6.pdb"
"PREVIT:complex_7.pdb"
"PREVIT:complex_8.pdb"
"PREVIT:complex_9.pdb"
"PREVIT:complex_10.pdb"
"PREVIT:complex_1.pdb"
"PREVIT:complex_2.pdb"
"PREVIT:complex_3.pdb"
"PREVIT:complex_4.pdb"
"PREVIT:complex_5.pdb"
"PREVIT:complex_6.pdb"
"PREVIT:complex_7.pdb"
"PREVIT:complex_8.pdb"
"PREVIT:complex_9.pdb"
"PREVIT:complex_10.pdb"
"PREVIT:complex_1.pdb"
"PREVIT:complex_2.pdb"
"PREVIT:complex_3.pdb"
"PREVIT:complex_4.pdb"
"PREVIT:complex_5.pdb"
"PREVIT:complex_6.pdb"
"PREVIT:complex_7.pdb"
"PREVIT:complex_8.pdb"
"PREVIT:complex_9.pdb"
"PREVIT:complex_10.pdb"
"PREVIT:complex_1.pdb"
"PREVIT:complex_2.pdb"
"PREVIT:complex_3.pdb"
"PREVIT:complex_4.pdb"
"PREVIT:complex_5.pdb"
"PREVIT:complex_6.pdb"
"PREVIT:complex_7.pdb"
"PREVIT:complex_8.pdb"
"PREVIT:complex_9.pdb"
"PREVIT:complex_10.pdb"
"PREVIT:complex_1.pdb"
"PREVIT:complex_2.pdb"
"PREVIT:complex_3.pdb"
"PREVIT:complex_4.pdb"
"PREVIT:complex_5.pdb"
"PREVIT:complex_6.pdb"
"PREVIT:complex_7.pdb"
"PREVIT:complex_8.pdb"
"PREVIT:complex_9.pdb"
"PREVIT:complex_10.pdb"
"PREVIT:complex_1.pdb"
"PREVIT:complex_2.pdb"
"PREVIT:complex_3.pdb"
"PREVIT:complex_4.pdb"
"PREVIT:complex_5.pdb"
"PREVIT:complex_6.pdb"
"PREVIT:complex_7.pdb"
"PREVIT:complex_8.pdb"
"PREVIT:complex_9.pdb"
"PREVIT:complex_10.pdb"
"PREVIT:complex_1.pdb"
"PREVIT:complex_2.pdb"
"PREVIT:complex_3.pdb"
"PREVIT:complex_4.pdb"
"PREVIT:complex_5.pdb"
"PREVIT:complex_6.pdb"
"PREVIT:complex_7.pdb"
"PREVIT:complex_8.pdb"
"PREVIT:complex_9.pdb"
"PREVIT:complex_10.pdb"
"PREVIT:complex_1.pdb"
"PREVIT:complex_2.pdb"
"PREVIT:complex_3.pdb"
"PREVIT:complex_4.pdb"
"PREVIT:complex_5.pdb"
"PREVIT:complex_6.pdb"
"PREVIT:complex_7.pdb"
"PREVIT:complex_8.pdb"
"PREVIT:complex_9.pdb"
"PREVIT:complex_10.pdb"
"PREVIT:complex_1.pdb"
"PREVIT:complex_2.pdb"
"PREVIT:complex_3.pdb"
"PREVIT:complex_4.pdb"
"PREVIT:complex_5.pdb"
"PREVIT:complex_6.pdb"
"PREVIT:complex_7.pdb"
"PREVIT:complex_8.pdb"
"PREVIT:complex_9.pdb"
"PREVIT:complex_10.pdb"
"PREVIT:complex_1.pdb"
"PREVIT:complex_2.pdb"
"PREVIT:complex_3.pdb"
"PREVIT:complex_4.pdb"
"PREVIT:complex_5.pdb"
"PREVIT:complex_6.pdb"
"PREVIT:complex_7.pdb"
"PREVIT:complex_8.pdb"
"PREVIT:complex_9.pdb"
"PREVIT:complex_10.pdb"
"PREVIT:complex_1.pdb"
"PREVIT:complex_2.pdb"
"PREVIT:complex_3.pdb"
"PREVIT:complex_4.pdb"
"PREVIT:complex_5.pdb"
"PREVIT:complex_6.pdb"
"PREVIT:complex_7.pdb"
"PREVIT:complex_8.pdb"
"PREVIT:complex_9.pdb"
"PREVIT:complex_10.pdb"
"PREVIT:complex_1.pdb"
"PREVIT:complex_2.pdb"
"PREVIT:complex_3.pdb"
"PREVIT:complex_4.pdb"
"PREVIT:complex_5.pdb"
"PREVIT:complex_6.pdb"
"PREVIT:complex_7.pdb"
"PREVIT:complex_8.pdb"
"PREVIT:complex_9.pdb"
"PREVIT:complex_10.pdb"
"PREVIT:complex_1.pdb"
"PREVIT:complex_2.pdb"
"PREVIT:complex_3.pdb"
"PREVIT:complex_4.pdb"
"PREVIT:complex_5.pdb"
"PREVIT:complex_6.pdb"
"PREVIT:complex_7.pdb"
"PREVIT:complex_8.pdb"
"PREVIT:complex_9.pdb"
"PREVIT:complex_10.pdb"
"PREVIT:complex_1.pdb"
"PREVIT:complex_2.pdb"
"PREVIT:complex_3.pdb"
"PREVIT:complex_4.pdb"
"PREVIT:complex_5.pdb"
"PREVIT:complex_6.pdb"
"PREVIT:complex_7.pdb"
"PREVIT:complex_8.pdb"
"PREVIT:complex_9.pdb"
"PREVIT:complex_10.pdb"
"PREVIT:complex_1.pdb"
"PREVIT:complex_2.pdb"
"PREVIT:complex_3.pdb"
"PREVIT:complex_4.pdb"
"PREVIT:complex_5.pdb"
"PREVIT:complex_6.pdb"
"PREVIT:complex_7.pdb"
"PREVIT:complex_8.pdb"
"PREVIT:complex_9.pdb"
"PREVIT:complex_10.pdb"
"PREVIT:complex_1.pdb"
"PREVIT:complex_2.pdb"
"PREVIT:complex_3.pdb"
"PREVIT:complex_4.pdb"
"PREVIT:complex_5.pdb"
"PREVIT:complex_6.pdb"
"PREVIT:complex_7.pdb"
"PREVIT:complex_8.pdb"
"PREVIT:complex_9.pdb"
"PREVIT:complex_10.pdb"
"PREVIT:complex_1.pdb"
"PREVIT:complex_2.pdb"
"PREVIT:complex_3.pdb"
"PREVIT:complex_4.pdb"
"PREVIT:complex_5.pdb"
"PREVIT:complex_6.pdb"
"PREVIT:complex_7.pdb"
"PREVIT:complex_8.pdb"
"PREVIT:complex_9.pdb"
"PREVIT:complex_10.pdb"
"PREVIT:complex_1.pdb"
"PREVIT:complex_2.pdb"
"PREVIT:complex_3.pdb"
"PREVIT:complex_4.pdb"
"PREVIT:complex_5.pdb"
"PREVIT:complex_6.pdb"
"PREVIT:complex_7.pdb"
"PREVIT:complex_8.pdb"
"PREVIT:complex_9.pdb"
"PREVIT:complex_10.pdb"
"PREVIT:complex_1.pdb"
"PREVIT:complex_2.pdb"
"PREVIT:complex_3.pdb"
"PREVIT:complex_4.pdb"
"PREVIT:complex_5.pdb"
"PREVIT:complex_6.pdb"
"PREVIT:complex_7.pdb"
"PREVIT:complex_8.pdb"
"PREVIT:complex_9.pdb"
"PREVIT:complex_10.pdb"
"PREVIT:complex_1.pdb"
"PREVIT:complex_2.pdb"
"PREVIT:complex_3.pdb"
"PREVIT:complex_4.pdb"
"PREVIT:complex_5.pdb"
"PREVIT:complex_6.pdb"
"PREVIT:complex_7.pdb"
"PREVIT:complex_8.pdb"
"PREVIT:complex_9.pdb"
"PREVIT:complex_10.pdb"
"PREVIT:complex_1.pdb"
"PREVIT:complex_2.pdb"
"PREVIT:complex_3.pdb"
"PREVIT:complex_4.pdb"
"PREVIT:complex_5.pdb"
"PREVIT:complex_6.pdb"
"PREVIT:complex_7.pdb"
"PREVIT:complex_8.pdb"
"PREVIT:complex_9.pdb"
"PREVIT:complex_10.pdb"
"PREVIT:complex_1.pdb"
"PREVIT:complex_2.pdb"
"PREVIT:complex_3.pdb"
"PREVIT:complex_4.pdb"
"PREVIT:complex_5.pdb"
"PREVIT:complex_6.pdb"
"PREVIT:complex_7.pdb"
"PREVIT:complex_8.pdb"
"PREVIT:complex_9.pdb"
"PREVIT:complex_10.pdb"
"PREVIT:complex_1.pdb"
"PREVIT:complex_2.pdb"
"PREVIT:complex_3.pdb"
"PREVIT:complex_4.pdb"
"PREVIT:complex_5.pdb"
"PREVIT:complex_6.pdb"
"PREVIT:complex_7.pdb"
"PREVIT:complex_8.pdb"
"PREVIT:complex_9.pdb"
"PREVIT:complex_10.pdb"
"PREVIT:complex_1.pdb"
"PREVIT:complex_2.pdb"
"PREVIT:complex_3.pdb"
"PREVIT:complex_4.pdb"
"PREVIT:complex_5.pdb"
"PREVIT:complex_6.pdb"
"PREVIT:complex_7.pdb"
"PREVIT:complex_8.pdb"
"PREVIT:complex_9.pdb"
"PREVIT:complex_10.pdb"
"PREVIT:complex_1.pdb"
"PREVIT:complex_2.pdb"
"PREVIT:complex_3.pdb"
"PREVIT:complex_4.pdb"
"PREVIT:complex_5.pdb"
"PREVIT:complex_6.pdb"
"PREVIT:complex_7.pdb"
"PREVIT:complex_8.pdb"
"PREVIT:complex_9.pdb"
"PREVIT:complex_10.pdb"
"PREVIT:complex_1.pdb"
"PREVIT:complex_2.pdb"
"PREVIT:complex_3.pdb"
"PREVIT:complex_4.pdb"
"PREVIT:complex_5.pdb"
"PREVIT:complex_6.pdb"
"PREVIT:complex_7.pdb"
"PREVIT:complex_8.pdb"
"PREVIT:complex_9.pdb"
"PREVIT:complex_10.pdb"
"PREVIT:complex_1.pdb"
"PREVIT:complex_2.pdb"
"PREVIT:complex_3.pdb"
"PREVIT:complex_4.pdb"
"PREVIT:complex_5.pdb"
"PREVIT:complex_6.pdb"
"PREVIT:complex_7.pdb"
"PREVIT:complex_8.pdb"
"PREVIT:complex_9.pdb"
"PREVIT:complex_10.pdb"
"PREVIT:complex_1.pdb"
"PREVIT:complex_2.pdb"
"PREVIT:complex_3.pdb"
"PREVIT:complex_4.pdb"
"PREVIT:complex_5.pdb"
"PREVIT:complex_6.pdb"
"PREVIT:complex_7.pdb"
"PREVIT:complex_8.pdb"
"PREVIT:complex_9.pdb"
"PREVIT:complex_10.pdb"
"PREVIT:complex_1.pdb"
"PREVIT:complex_2.pdb"
"PREVIT:complex_3.pdb"
"PREVIT:complex_4.pdb"
"PREVIT:complex_5.pdb"
"PREVIT:complex_6.pdb"
"PREVIT:complex_7.pdb"
"PREVIT:complex_8.pdb"
"PREVIT:complex_9.pdb"
"PREVIT:complex_10.pdb"
"PREVIT:complex_1.pdb"
"PREVIT:complex_2.pdb"
"PREVIT:complex_3.pdb"
"PREVIT:complex_4.pdb"
"PREVIT:complex_5.pdb"
"PREVIT:complex_6.pdb"
"PREVIT:complex_7.pdb"
"PREVIT:complex_8.pdb"
"PREVIT:complex_9.pdb"
"PREVIT:complex_10.pdb"
"PREVIT:complex_1.pdb"
"PREVIT:complex_2.pdb"
"PREVIT:complex_3.pdb"
"PREVIT:complex_4.pdb"
"PREVIT:complex_5.pdb"
"PREVIT:complex_6.pdb"
"PREVIT:complex_7.pdb"
"PREVIT:complex_8.pdb"
"PREVIT:complex_9.pdb"
"PREVIT:complex_10.pdb"
"PREVIT:complex_1.pdb"
"PREVIT:complex_2.pdb"
"PREVIT:complex_3.pdb"
"PREVIT:complex_4.pdb"
"PREVIT:complex_5.pdb"
"PREVIT:complex_6.pdb"
"PREVIT:complex_7.pdb"
"PREVIT:complex_8.pdb"
"PREVIT:complex_9.pdb"
"PREVIT:complex_10.pdb"
"PREVIT:complex_1.pdb"
"PREVIT:complex_2.pdb"
"PREVIT:complex_3.pdb"
"PREVIT:complex_4.pdb"
"PREVIT:complex_5.pdb"
"PREVIT:complex_6.pdb"
"PREVIT:complex_7.pdb"
"PREVIT:complex_8.pdb"
"PREVIT:complex_9.pdb"
"PREVIT:complex_10.pdb"
"PREVIT:complex_1.pdb"
"PREVIT:complex_2.pdb"
"PREVIT:complex_3.pdb"
"PREVIT:complex_4.pdb"
"PREVIT:complex_5.pdb"
"PREVIT:complex_6.pdb"
"PREVIT:complex_7.pdb"
"PREVIT:complex_8.pdb"
"PREVIT:complex_9.pdb"
"PREVIT:complex_10.pdb"
"PREVIT:complex_1.pdb"
"PREVIT:complex_2.pdb"
"PREVIT:complex_3.pdb"
"PREVIT:complex_4.pdb"
"PREVIT:complex_5.pdb"
"PREVIT:complex_6.pdb"
"PREVIT:complex_7.pdb"
"PREVIT:complex_8.pdb"
"PREVIT:complex_9.pdb"
"PREVIT:complex_10.pdb"
"PREVIT:complex_1.pdb"
"PREVIT:complex_2.pdb"
"PREVIT:complex_3.pdb"
"PREVIT:complex_4.pdb"
"PREVIT:complex_5.pdb"
"PREVIT:complex_6.pdb"
"PREVIT:complex_7.pdb"
"PREVIT:complex_8.pdb"
"PREVIT:complex_9.pdb"
"PREVIT:complex_10.pdb"
"PREVIT:complex_1.pdb"
"PREVIT:complex_2.pdb"
"PREVIT:complex_3.pdb"
"PREVIT:complex_4.pdb"
"PREVIT:complex_5.pdb"
"PREVIT:complex_6.pdb"
"PREVIT:complex_7.pdb"
"PREVIT:complex_8.pdb"
"PREVIT:complex_9.pdb"
"PREVIT:complex_10.pdb"
"PREVIT:complex_1.pdb"
"PREVIT:complex_2.pdb"
"PREVIT:complex_3.pdb"
"PREVIT:complex_4.pdb"
"PREVIT:complex_5.pdb"
"PREVIT:complex_6.pdb"
"PREVIT:complex_7.pdb"
"PREVIT:complex_8.pdb"
"PREVIT:complex_9.pdb"
"PREVIT:complex_10.pdb"
"PREVIT:complex_1.pdb"
"PREVIT:complex_2.pdb"
"PREVIT:complex_3.pdb"
"PREVIT:complex_4.pdb"
"PREVIT:complex_5.pdb"
"PREVIT:complex_6.pdb"
"PREVIT:complex_7.pdb"
"PREVIT:complex_8.pdb"
"PREVIT:complex_9.pdb"
"PREVIT:complex_10.pdb"
"PREVIT:complex_1.pdb"
"PREVIT:complex_2.pdb"
"PREVIT:complex_3.pdb"
"PREVIT:complex_4.pdb"
"PREVIT:complex_5.pdb"
"PREVIT:complex_6.pdb"
"PREVIT:complex_7.pdb"
"PREVIT:complex_8.pdb"
"PREVIT:complex_9.pdb"
"PREVIT:complex_10.pdb"
"PREVIT:complex_1.pdb"
"PREVIT:complex_2.pdb"
"PREVIT:complex_3.pdb"
"PREVIT:complex_4.pdb"
"PREVIT:complex_5.pdb"
"PREVIT:complex_6.pdb"
"PREVIT:complex_7.pdb"
"PREVIT:complex_8.pdb"
"PREVIT:complex_9.pdb"
"PREVIT:complex_10.pdb"
"PREVIT:complex_1.pdb"
"PREVIT:complex_2.pdb"
"PREVIT:complex_3.pdb"
"PREVIT:complex_4.pdb"
"PREVIT:complex_5.pdb"
"PREVIT:complex_6.pdb"
"PREVIT:complex_7.pdb"
"PREVIT:complex_8.pdb"
"PREVIT:complex_9.pdb"
"PREVIT:complex_10.pdb"
"PREVIT:complex_1.pdb"
"PREVIT:complex_2.pdb"
"PREVIT:complex_3.pdb"
"PREVIT:complex_4.pdb"
"PREVIT:complex_5.pdb"
"PREVIT:complex_6.pdb"
"PREVIT:complex_7.pdb"
"PREVIT:complex_8.pdb"
"PREVIT:complex_9.pdb"
"PREVIT:complex_10.pdb"
"PREVIT:complex_1.pdb"
"PREVIT:complex_2.pdb"
"PREVIT:complex_3.pdb"
"PREVIT:complex_4.pdb"
"PREVIT:complex_5.pdb"
"PREVIT:complex_6.pdb"
"PREVIT:complex_7.pdb"
"PREVIT:complex_8.pdb"
"PREVIT:complex_9.pdb"
"PREVIT:complex_10.pdb"
"PREVIT:complex_1.pdb"
"PREVIT:complex_2.pdb"
"PREVIT:complex_3.pdb"
"PREVIT:complex_4.pdb"
"PREVIT:complex_5.pdb"
"PREVIT:complex_6.pdb"
"PREVIT:complex_7.pdb"
"PREVIT:complex_8.pdb"
"PREVIT:complex_9.pdb"
"PREVIT:complex_10.pdb"
"PREVIT:complex_1.pdb"
"PREVIT:complex_2.pdb"
"PREVIT:complex_3.pdb"
"PREVIT:complex_4.pdb"
"PREVIT:complex_5.pdb"
"PREVIT:complex_6.pdb"
"PREVIT:complex_7.pdb"
"PREVIT:complex_8.pdb"
"PREVIT:complex_9.pdb"
"PREVIT:complex_10.pdb"
"PREVIT:complex_1.pdb"
"PREVIT:complex_2.pdb"
"PREVIT:complex_3.pdb"
"PREVIT:complex_4.pdb"
"PREVIT:complex_5.pdb"
"PREVIT:complex_6.pdb"
"PREVIT:complex_7.pdb"
"PREVIT:complex_8.pdb"
"PREVIT:complex_9.pdb"
"PREVIT:complex_10.pdb"
"PREVIT:complex_1.pdb"
"PREVIT:complex_2.pdb"
"PREVIT:complex_3.pdb"
"PREVIT:complex_4.pdb"
"PREVIT:complex_5.pdb"
"PREVIT:complex_6.pdb"
"PREVIT:complex_7.pdb"
"PREVIT:complex_8.pdb"
"PREVIT:complex_9.pdb"
"PREVIT:complex_10.pdb"
"PREVIT:complex_1.pdb"
"PREVIT:complex_2.pdb"
"PREVIT:complex_3.pdb"
"PREVIT:complex_4.pdb"
"PREVIT:complex_5.pdb"
"PREVIT:complex_6.pdb"
"PREVIT:complex_7.pdb"
"PREVIT:complex_8.pdb"
"PREVIT:complex_9.pdb"
"PREVIT:complex_10.pdb"
"PREVIT:complex_1.pdb"
"PREVIT:complex_2.pdb"
"PREVIT:complex_3.pdb"
"PREVIT:complex_4.pdb"
"PREVIT:complex_5.pdb"
"PREVIT:complex_6.pdb"
"PREVIT:complex_7.pdb"
"PREVIT:complex_8.pdb"
"PREVIT:complex_9.pdb"
"PREVIT:complex_10.pdb"
"PREVIT:complex_1.pdb"
"PREVIT:complex_2.pdb"
"PREVIT:complex_3.pdb"
"PREVIT:complex_4.pdb"
"PREVIT:complex_5.pdb"
"PREVIT:complex_6.pdb"
"PREVIT:complex_7.pdb"
"PREVIT:complex_8.pdb"
"PREVIT:complex_9.pdb"
"PREVIT:complex_10.pdb"
"PREVIT:complex_1.pdb"
"PREVIT:complex_2.pdb"
"PREVIT:complex_3.pdb"
"PREVIT:complex_4.pdb"
"PREVIT:complex_5.pdb"
"PREVIT:complex_6.pdb"
"PREVIT:complex_7.pdb"
"PREVIT:complex_8.pdb"
"PREVIT:complex_9.pdb"
"PREVIT:complex_10.pdb"
"PREVIT:complex_1.pdb"
"PREVIT:complex_2.pdb"
"PREVIT:complex_3.pdb"
"PREVIT:complex_4.pdb"
"PREVIT:complex_5.pdb"
"PREVIT:complex_6.pdb"
"PREVIT:complex_7.pdb"
"PREVIT:complex_8.pdb"
"PREVIT:complex_9.pdb"
"PREVIT:complex_10.pdb"
"PREVIT:complex_1.pdb"
"PREVIT:complex_2.pdb"
"PREVIT:complex_3.pdb"
"PREVIT:complex_4.pdb"
"PREVIT:complex_5.pdb"
"PREVIT:complex_6.pdb"
"PREVIT:complex_7.pdb"
"PREVIT:complex_8.pdb"
"PREVIT:complex_9.pdb"
"PREVIT:complex_10.pdb"
"PREVIT:complex_1.pdb"
"PREVIT:complex_2.pdb"
"PREVIT:complex_3.pdb"
"PREVIT:complex_4.pdb"
"PREVIT:complex_5.pdb"
"PREVIT:complex_6.pdb"
"PREVIT:complex_7.pdb"
"PREVIT:complex_8.pdb"
"PREVIT:complex_9.pdb"
"PREVIT:complex_10.pdb"
"PREVIT:complex_1.pdb"
"PREVIT:complex_2.pdb"
"PREVIT:complex_3.pdb"
"PREVIT:complex_4.pdb"
"PREVIT:complex_5.pdb"
"PREVIT:complex_6.pdb"
"PREVIT:complex_7.pdb"
"PREVIT:complex_8.pdb"
"PREVIT:complex_9.pdb"
"PREVIT:complex_10.pdb"
"PREVIT:complex_1.pdb"
"PREVIT:complex_2.pdb"
"PREVIT:complex_3.pdb"
"PREVIT:complex_4.pdb"
"PREVIT:complex_5.pdb"
"PREVIT:complex_6.pdb"
"PREVIT:complex_7.pdb"
"PREVIT:complex_8.pdb"
"PREVIT:complex_9.pdb"
"PREVIT:complex_10.pdb"
"PREVIT:complex_1.pdb"
"PREVIT:complex_2.pdb"
"PREVIT:complex_3.pdb"
"PREVIT:complex_4.pdb"
"PREVIT:complex_5.pdb"
"PREVIT:complex_6.pdb"
"PREVIT:complex_7.pdb"
"PREVIT:complex_8.pdb"
"PREVIT:complex_9.pdb"
"PREVIT:complex_10.pdb"
"PREVIT:complex_1.pdb"
"PREVIT:complex_2.pdb"
"PREVIT:complex_3.pdb"
"PREVIT:complex_4.pdb"
"PREVIT:complex_5.pdb"
"PREVIT:complex_6.pdb"
"PREVIT:complex_7.pdb"
"PREVIT:complex_8.pdb"
"PREVIT:complex_9.pdb"
"PREVIT:complex_10.pdb"
"PREVIT:complex_1.pdb"
"PREVIT:complex_2.pdb"
"PREVIT:complex_3.pdb"
"PREVIT:complex_4.pdb"
"PREVIT:complex_5.pdb"
"PREVIT:complex_6.pdb"
"PREVIT:complex_7.pdb"
"PREVIT:complex_8.pdb"
"PREVIT:complex_9.pdb"
"PREVIT:complex_10.pdb"
"PREVIT:complex_1.pdb"
"PREVIT:complex_2.pdb"
"PREVIT:complex_3.pdb"
"PREVIT:complex_4.pdb"
"PREVIT:complex_5.pdb"
"PREVIT:complex_6.pdb"
"PREVIT:complex_7.pdb"
"PREVIT:complex_8.pdb"
"PREVIT:complex_9.pdb"
"PREVIT:complex_10.pdb"
"PREVIT:complex_1.pdb"
"PREVIT:complex_2.pdb"
"PREVIT:complex_3.pdb"
"PREVIT:complex_4.pdb"
"PREVIT:complex_5.pdb"
"PREVIT:complex_6.pdb"
"PREVIT:complex_7.pdb"
"PREVIT:complex_8.pdb"
"PREVIT:complex_9.pdb"
"PREVIT:complex_10.pdb"
"PREVIT:complex_1.pdb"
"PREVIT:complex_2.pdb"
"PREVIT:complex_3.pdb"
"PREVIT:complex_4.pdb"
"PREVIT:complex_5.pdb"
"PREVIT:complex_6.pdb"
"PREVIT:complex_7.pdb"
"PREVIT:complex_8.pdb"
"PREVIT:complex_9.pdb"
"PREVIT:complex_10.pdb"
"PREVIT:complex_1.pdb"
"PREVIT:complex_2.pdb"
"PREVIT:complex_3.pdb"
"PREVIT:complex_4.pdb"
"PREVIT:complex_5.pdb"
"PREVIT:complex_6.pdb"
"PREVIT:complex_7.pdb"
"PREVIT:complex_8.pdb"
"PREVIT:complex_9.pdb"
"PREVIT:complex_10.pdb"
"PREVIT:complex_1.pdb"
"PREVIT:complex_2.pdb"
"PREVIT:complex_3.pdb"
"PREVIT:complex_4.pdb"
"PREVIT:complex_5.pdb"
"PREVIT:complex_6.pdb"
"PREVIT:complex_7.pdb"
"PREVIT:complex_8.pdb"
"PREVIT:complex_9.pdb"
"PREVIT:complex_10.pdb"
"PREVIT:complex_1.pdb"
"PREVIT:complex_2.pdb"
"PREVIT:complex_3.pdb"
"PREVIT:complex_4.pdb"
"PREVIT:complex_5.pdb"
"PREVIT:complex_6.pdb"
"PREVIT:complex_7.pdb"
"PREVIT:complex_8.pdb"
"PREVIT:complex_9.pdb"
"PREVIT:complex_10.pdb"
"PREVIT:complex_1.pdb"
"PREVIT:complex_2.pdb"
"PREVIT:complex_3.pdb"
"PREVIT:complex_4.pdb"
"PREVIT:complex_5.pdb"
"PREVIT:complex_6.pdb"
"PREVIT:complex_7.pdb"
"PREVIT:complex_8.pdb"
"PREVIT:complex_9.pdb"
"PREVIT:complex_10.pdb"
"PREVIT:complex_1.pdb"
"PREVIT:complex_2.pdb"
"PREVIT:complex_3.pdb"
"PREVIT:complex_4.pdb"
"PREVIT:complex_5.pdb"
"PREVIT:complex_6.pdb"
"PREVIT:complex_7.pdb"
"PREVIT:complex_8.pdb"
"PREVIT:complex_9.pdb"
"PREVIT:complex_10.pdb"
"PREVIT:complex_1.pdb"
"PREVIT:complex_2.pdb"
"PREVIT:complex_3.pdb"
"PREVIT:complex_4.pdb"
"PREVIT:complex_5.pdb"
"PREVIT:complex_6.pdb"
"PREVIT:complex_7.pdb"
"PREVIT:complex_8.pdb"
"PREVIT:complex_9.pdb"
"PREVIT:complex_10.pdb"
"PREVIT:complex_1.pdb"
"PREVIT:complex_2.pdb"
"PREVIT:complex_3.pdb"
"PREVIT:complex_4.pdb"
"PREVIT:complex_5.pdb"
"PREVIT:complex_6.pdb"
"PREVIT:complex_7.pdb"
"PREVIT:complex_8.pdb"
"PREVIT:complex_9.pdb"
"PREVIT:complex_10.pdb"
"PREVIT:complex_1.pdb"
"PREVIT:complex_2.pdb"
"PREVIT:complex_3.pdb"
"PREVIT:complex_4.pdb"
"PREVIT:complex_5.pdb"
"PREVIT:complex_6.pdb"
"PREVIT:complex_7.pdb"
"PREVIT:complex_8.pdb"
"PREVIT:complex_9.pdb"
"PREVIT:complex_10.pdb"
"PREVIT:complex_1.pdb"
"PREVIT:complex_2.pdb"
"PREVIT:complex_3.pdb"
"PREVIT:complex_4.pdb"
"PREVIT:complex_5.pdb"
"PREVIT:complex_6.pdb"
"PREVIT:complex_7.pdb"
"PREVIT:complex_8.pdb"
"PREVIT:complex_9.pdb"
"PREVIT:complex_10.pdb"
"PREVIT:complex_1.pdb"
"PREVIT:complex_2.pdb"
"PREVIT:complex_3.pdb"
"PREVIT:complex_4.pdb"
"PREVIT:complex_5.pdb"
"PREVIT:complex_6.pdb"
"PREVIT:complex_7.pdb"
"PREVIT:complex_8.pdb"
"PREVIT:complex_9.pdb"
"PREVIT:complex_10.pdb"
"PREVIT:complex_1.pdb"
"PREVIT:complex_2.pdb"
"PREVIT:complex_3.pdb"
"PREVIT:complex_4.pdb"
"PREVIT:complex_5.pdb"
"PREVIT:complex_6.pdb"
"PREVIT:complex_7.pdb"
"PREVIT:complex_8.pdb"
"PREVIT:complex_9.pdb"
"PREVIT:complex_10.pdb"
"PREVIT:complex_1.pdb"
"PREVIT:complex_2.pdb"
"PREVIT:complex_3.pdb"
"PREVIT:complex_4.pdb"
"PREVIT:complex_5.pdb"
"PREVIT:complex_6.pdb"
"PREVIT:complex_7.pdb"
"PREVIT:complex_8.pdb"
"PREVIT:complex_9.pdb"
"PREVIT:complex_10.pdb"
"PREVIT:complex_1.pdb"
"PREVIT:complex_2.pdb"
"PREVIT:complex_3.pdb"
"PREVIT:complex_4.pdb"
"PREVIT:complex_5.pdb"
"PREVIT:complex_6.pdb"
"PREVIT:complex_7.pdb"
"PREVIT:complex_8.pdb"
"PREVIT:complex_9.pdb"
"PREVIT:complex_10.pdb"
"PREVIT:complex_1.pdb"
"PREVIT:complex_2.pdb"
"PREVIT:complex_3.pdb"
"PREVIT:complex_4.pdb"
"PREVIT:complex_5.pdb"
"PREVIT:complex_6.pdb"
"PREVIT:complex_7.pdb"
"PREVIT:complex_8.pdb"
"PREVIT:complex_9.pdb"
"PREVIT:complex_10.pdb"
"PREVIT:complex_1.pdb"
"PREVIT:complex_2.pdb"
"PREVIT:complex_3.pdb"
"PREVIT:complex_4.pdb"
"PREVIT:complex_5.pdb"
"PREVIT:complex_6.pdb"
"PREVIT:complex_7.pdb"
"PREVIT:complex_8.pdb"
"PREVIT:complex_9.pdb"
"PREVIT:complex_10.pdb"
"PREVIT:complex_1.pdb"
"PREVIT:complex_2.pdb"
"PREVIT:complex_3.pdb"
"PREVIT:complex_4.pdb"
"PREVIT:complex_5.pdb"
"PREVIT:complex_6.pdb"
"PREVIT:complex_7.pdb"
"PREVIT:complex_8.pdb"
"PREVIT:complex_9.pdb"
"PREVIT:complex_10.pdb"
"PREVIT:complex_1.pdb"
"PREVIT:complex_2.pdb"
"PREVIT:complex_3.pdb"
"PREVIT:complex_4.pdb"
"PREVIT:complex_5.pdb"
"PREVIT:complex_6.pdb"
"PREVIT:complex_7.pdb"
"PREVIT:complex_8.pdb"
"PREVIT:complex_9.pdb"
"PREVIT:complex_10.pdb"
"PREVIT:complex_1.pdb"
"PREVIT:complex_2.pdb"
"PREVIT:complex_3.pdb"
"PREVIT:complex_4.pdb"
"PREVIT:complex_5.pdb"
"PREVIT:complex_6.pdb"
"PREVIT:complex_7.pdb"
"PREVIT:complex_8.pdb"
"PREVIT:complex_9.pdb"
"PREVIT:complex_10.pdb"
"PREVIT:complex_1.pdb"
"PREVIT:complex_2.pdb"
"PREVIT:complex_3.pdb"
"PREVIT:complex_4.pdb"
"PREVIT:complex_5.pdb"
"PREVIT:complex_6.pdb"
"PREVIT:complex_7.pdb"
"PREVIT:complex_8.pdb"
"PREVIT:complex_9.pdb"
"PREVIT:complex_10.pdb"
"PREVIT:complex_1.pdb"
"PREVIT:complex_2.pdb"
"PREVIT:complex_3.pdb"
"PREVIT:complex_4.pdb"
"PREVIT:complex_5.pdb"
"PREVIT:complex_6.pdb"
"PREVIT:complex_7.pdb"
"PREVIT:complex_8.pdb"
"PREVIT:complex_9.pdb"
"PREVIT:complex_10.pdb"
"PREVIT:complex_1.pdb"
"PREVIT:complex_2.pdb"
"PREVIT:complex_3.pdb"
"PREVIT:complex_4.pdb"
"PREVIT:complex_5.pdb"
"PREVIT:complex_6.pdb"
"PREVIT:complex_7.pdb"
"PREVIT:complex_8.pdb"
"PREVIT:complex_9.pdb"
"PREVIT:complex_10.pdb"
"PREVIT:complex_1.pdb"
"PREVIT:complex_2.pdb"
"PREVIT:complex_3.pdb"
"PREVIT:complex_4.pdb"
"PREVIT:complex_5.pdb"
"PREVIT:complex_6.pdb"
"PREVIT:complex_7.pdb"
"PREVIT:complex_8.pdb"
"PREVIT:complex_9.pdb"
"PREVIT:complex_10.pdb"
"PREVIT:complex_1.pdb"
"PREVIT:complex_2.pdb"
"PREVIT:complex_3.pdb"
"PREVIT:complex_4.pdb"
"PREVIT:complex_5.pdb"
"PREVIT:complex_6.pdb"
"PREVIT:complex_7.pdb"
"PREVIT:complex_8.pdb"
"PREVIT:complex_9.pdb"
"PREVIT:complex_10.pdb"
"PREVIT:complex_1.pdb"
"PREVIT:complex_2.pdb"
"PREVIT:complex_3.pdb"
"PREVIT:complex_4.pdb"
"PREVIT:complex_5.pdb"
"PREVIT:complex_6.pdb"
"PREVIT:complex_7.pdb"
"PREVIT:complex_8.pdb"
"PREVIT:complex_9.pdb"
"PREVIT:complex_10.pdb"
"PREVIT:complex_1.pdb"
"PREVIT:complex_2.pdb"
"PREVIT:complex_3.pdb"
"PREVIT:complex_4.pdb"
"PREVIT:complex_5.pdb"
"PREVIT:complex_6.pdb"
"PREVIT:complex_7.pdb"
"PREVIT:complex_8.pdb"
"PREVIT:complex_9.pdb"
"PREVIT:complex_10.pdb"
"PREVIT:complex_1.pdb"
"PREVIT:complex_2.pdb"
"PREVIT:complex_3.pdb"
"PREVIT:complex_4.pdb"
"PREVIT:complex_5.pdb"
"PREVIT:complex_6.pdb"
"PREVIT:complex_7.pdb"
"PREVIT:complex_8.pdb"
"PREVIT:complex_9.pdb"
"PREVIT:complex_10.pdb"
"PREVIT:complex_1.pdb"
"PREVIT:complex_2.pdb"
"PREVIT:complex_3.pdb"
"PREVIT:complex_4.pdb"
"PREVIT:complex_5.pdb"
"PREVIT:complex_6.pdb"
"PREVIT:complex_7.pdb"
"PREVIT:complex_8.pdb"
"PREVIT:complex_9.pdb"
"PREVIT:complex_10.pdb"
"PREVIT:complex_1.pdb"
"PREVIT:complex_2.pdb"
"PREVIT:complex_3.pdb"
"PREVIT:complex_4.pdb"
"PREVIT:complex_5.pdb"
"PREVIT:complex_6.pdb"
"PREVIT:complex_7.pdb"
"PREVIT:complex_8.pdb"
"PREVIT:complex_9.pdb"
"PREVIT:complex_10.pdb"
"PREVIT:complex_1.pdb"
"PREVIT:complex_2.pdb"
"PREVIT:complex_3.pdb"
"PREVIT:complex_4.pdb"
"PREVIT:complex_5.pdb"
"PREVIT:complex_6.pdb"
"PREVIT:complex_7.pdb"
"PREVIT:complex_8.pdb"
"PREVIT:complex_9.pdb"
"PREVIT:complex_10.pdb"
"PREVIT:complex_1.pdb"
"PREVIT:complex_2.pdb"
"PREVIT:complex_3.pdb"
"PREVIT:complex_4.pdb"
"PREVIT:complex_5.pdb"
"PREVIT:complex_6.pdb"
"PREVIT:complex_7.pdb"
"PREVIT:complex_8.pdb"
"PREVIT:complex_9.pdb"
"PREVIT:complex_10.pdb"
"PREVIT:complex_1.pdb"
"PREVIT:complex_2.pdb"
"PREVIT:complex_3.pdb"
"PREVIT:complex_4.pdb"
"PREVIT:complex_5.pdb"
"PREVIT:complex_6.pdb"
"PREVIT:complex_7.pdb"
"PREVIT:complex_8.pdb"
"PREVIT:complex_9.pdb"
"PREVIT:complex_10.pdb"
"PREVIT:complex_1.pdb"
"PREVIT:complex_2.pdb"
"PREVIT:complex_3.pdb"
"PREVIT:complex_4.pdb"
"PREVIT:complex_5.pdb"
"PREVIT:complex_6.pdb"
"PREVIT:complex_7.pdb"
"PREVIT:complex_8.pdb"
"PREVIT:complex_9.pdb"
"PREVIT:complex_10.pdb"
"PREVIT:complex_1.pdb"
"PREVIT:complex_2.pdb"
"PREVIT:complex_3.pdb"
"PREVIT:complex_4.pdb"
"PREVIT:complex_5.pdb"
"PREVIT:complex_6.pdb"
"PREVIT:complex_7.pdb"
"PREVIT:complex_8.pdb"
"PREVIT:complex_9.pdb"
"PREVIT:complex_10.pdb"
"PREVIT:complex_1.pdb"
"PREVIT:complex_2.pdb"
"PREVIT:complex_3.pdb"
"PREVIT:complex_4.pdb"
"PREVIT:complex_5.pdb"
"PREVIT:complex_6.pdb"
"PREVIT:complex_7.pdb"
"PREVIT:complex_8.pdb"
"PREVIT:complex_9.pdb"
"PREVIT:complex_10.pdb"
"PREVIT:complex_1.pdb"
"PREVIT:complex_2.pdb"
"PREVIT:complex_3.pdb"
"PREVIT:complex_4.pdb"
"PREVIT:complex_5.pdb"
"PREVIT:complex_6.pdb"
"PREVIT:complex_7.pdb"
"PREVIT:complex_8.pdb"
"PREVIT:complex_9.pdb"
"PREVIT:complex_10.pdb"
"PREVIT:complex_1.pdb"
"PREVIT:complex_2.pdb"
"PREVIT:complex_3.pdb"
"PREVIT:complex_4.pdb"
"PREVIT:complex_5.pdb"
"PREVIT:complex_6.pdb"
"PREVIT:complex_7.pdb"
"PREVIT:complex_8.pdb"
"PREVIT:complex_9.pdb"
"PREVIT:complex_10.pdb"
"PREVIT:complex_1.pdb"
"PREVIT:complex_2.pdb"
"PREVIT:complex_3.pdb"
"PREVIT:complex_4.pdb"
"PREVIT:complex_5.pdb"
"PREVIT:complex_6.pdb"
"PREVIT:complex_7.pdb"
"PREVIT:complex_8.pdb"
"PREVIT:complex_9.pdb"
"PREVIT:complex_10.pdb"
"PREVIT:complex_1.pdb"
"PREVIT:complex_2.pdb"
"PREVIT:complex_3.pdb"
"PREVIT:complex_4.pdb"
"PREVIT:complex_5.pdb"
"PREVIT:complex_6.pdb"
"PREVIT:complex_7.pdb"
"PREVIT:complex_8.pdb"
"PREVIT:complex_9.pdb"
"PREVIT:complex_10.pdb"
"PREVIT:complex_1.pdb"
"PREVIT:complex_2.pdb"
"PREVIT:complex_3.pdb"
"PREVIT:complex_4.pdb"
"PREVIT:complex_5.pdb"
"PREVIT:complex_6.pdb"
"PREVIT:complex_7.pdb"
"PREVIT:complex_8.pdb"
"PREVIT:complex_9.pdb"
"PREVIT:complex_10.pdb"
"PREVIT:complex_1.pdb"
"PREVIT:complex_2.pdb"
"PREVIT:complex_3.pdb"
"PREVIT:complex_4.pdb"
"PREVIT:complex_5.pdb"
"PREVIT:complex_6.pdb"
"PREVIT:complex_7.pdb"
"PREVIT:complex_8.pdb"
"PREVIT:complex_9.pdb"
"PREVIT:complex_10.pdb"
"PREVIT:complex_1.pdb"
"PREVIT:complex_2.pdb"
"PREVIT:complex_3.pdb"
"PREVIT:complex_4.pdb"
"PREVIT:complex_5.pdb"
"PREVIT:complex_6.pdb"
"PREVIT:complex_7.pdb"
"PREVIT:complex_8.pdb"
"PREVIT:complex_9.pdb"
"PREVIT:complex_10.pdb"
"PREVIT:complex_1.pdb"
"PREVIT:complex_2.pdb"
"PREVIT:complex_3.pdb"
"PREVIT:complex_4.pdb"
"PREVIT:complex_5.pdb"
"PREVIT:complex_6.pdb"
"PREVIT:complex_7.pdb"
"PREVIT:complex_8.pdb"
"PREVIT:complex_9.pdb"
"PREVIT:complex_10.pdb"
"PREVIT:complex_1.pdb"
"PREVIT:complex_2.pdb"
"PREVIT:complex_3.pdb"
"PREVIT:complex_4.pdb"
"PREVIT:complex_5.pdb"
"PREVIT:complex_6.pdb"
"PREVIT:complex_7.pdb"
"PREVIT:complex_8.pdb"
"PREVIT:complex_9.pdb"
"PREVIT:complex_10.pdb"
"PREVIT:complex_1.pdb"
"PREVIT:complex_2.pdb"
"PREVIT:complex_3.pdb"
"PREVIT:complex_4.pdb"
"PREVIT:complex_5.pdb"
"PREVIT:complex_6.pdb"
"PREVIT:complex_7.pdb"
"PREVIT:complex_8.pdb"
"PREVIT:complex_9.pdb"
"PREVIT:complex_10.pdb"
"PREVIT:complex_1.pdb"
"PREVIT:complex_2.pdb"
"PREVIT:complex_3.pdb"
"PREVIT:complex_4.pdb"
"PREVIT:complex_5.pdb"
"PREVIT:complex_6.pdb"
"PREVIT:complex_7.pdb"
"PREVIT:complex_8.pdb"
"PREVIT:complex_9.pdb"
"PREVIT:complex_10.pdb"
"PREVIT:complex_1.pdb"
"PREVIT:complex_2.pdb"
"PREVIT:complex_3.pdb"
"PREVIT:complex_4.pdb"
"PREVIT:complex_5.pdb"
"PREVIT:complex_6.pdb"
"PREVIT:complex_7.pdb"
"PREVIT:complex_8.pdb"
"PREVIT:complex_9.pdb"
"PREVIT:complex_10.pdb"
"PREVIT:complex_1.pdb"
"PREVIT:complex_2.pdb"
"PREVIT:complex_3.pdb"
"PREVIT:complex_4.pdb"
"PREVIT:complex_5.pdb"
"PREVIT:complex_6.pdb"
"PREVIT:complex_7.pdb"
"PREVIT:complex_8.pdb"
"PREVIT:complex_9.pdb"
"PREVIT:complex_10.pdb"
"PREVIT:complex_1.pdb"
"PREVIT:complex_2.pdb"
"PREVIT:complex_3.pdb"
"PREVIT:complex_4.pdb"
"PREVIT:complex_5.pdb"
"PREVIT:complex_6.pdb"
"PREVIT:complex_7.pdb"
"PREVIT:complex_8.pdb"
"PREVIT:complex_9.pdb"
"PREVIT:complex_10.pdb"
"PREVIT:complex_1.pdb"
"PREVIT:complex_2.pdb"
"PREVIT:complex_3.pdb"
"PREVIT:complex_4.pdb"
"PREVIT:complex_5.pdb"
"PREVIT:complex_6.pdb"
"PREVIT:complex_7.pdb"
"PREVIT:complex_8.pdb"
"PREVIT:complex_9.pdb"
"PREVIT:complex_10.pdb"
"PREVIT:complex_1.pdb"
"PREVIT:complex_2.pdb"
"PREVIT:complex_3.pdb"
"PREVIT:complex_4.pdb"
"PREVIT:complex_5.pdb"
"PREVIT:complex_6.pdb"
"PREVIT:complex_7.pdb"
"PREVIT:complex_8.pdb"
"PREVIT:complex_9.pdb"
"PREVIT:complex_10.pdb"
"PREVIT:complex_1.pdb"
"PREVIT:complex_2.pdb"
"PREVIT:complex_3.pdb"
"PREVIT:complex_4.pdb"
"PREVIT:complex_5.pdb"
"PREVIT:complex_6.pdb"
"PREVIT:complex_7.pdb"
"PREVIT:complex_8.pdb"
"PREVIT:complex_9.pdb"
"PREVIT:complex_10.pdb"
"PREVIT:complex_1.pdb"
"PREVIT:complex_2.pdb"
"PREVIT:complex_3.pdb"
"PREVIT:complex_4.pdb"
"PREVIT:complex_5.pdb"
"PREVIT:complex_6.pdb"
"PREVIT:complex_7.pdb"
"PREVIT:complex_8.pdb"
"PREVIT:complex_9.pdb"
"PREVIT:complex_10.pdb"
"PREVIT:complex_1.pdb"
"PREVIT:complex_2.pdb"
"PREVIT:complex_3.pdb"
"PREVIT:complex_4.pdb"
"PREVIT:complex_5.pdb"
"PREVIT:complex_6.pdb"
"PREVIT:complex_7.pdb"
"PREVIT:complex_8.pdb"
"PREVIT:complex_9.pdb"
"PREVIT:complex_10.pdb"
"PREVIT:complex_1.pdb"
"PREVIT:complex_2.pdb"
"PREVIT:complex_3.pdb"
"PREVIT:complex_4.pdb"
"PREVIT:complex_5.pdb"
"PREVIT:complex_6.pdb"
"PREVIT:complex_7.pdb"
"PREVIT:complex_8.pdb"
"PREVIT:complex_9.pdb"
"PREVIT:complex_10.pdb"
"PREVIT:complex_1.pdb"
"PREVIT:complex_2.pdb"
"PREVIT:complex_3.pdb"
"PREVIT:complex_4.pdb"
"PREVIT:complex_5.pdb"
"PREVIT:complex_6.pdb"
"PREVIT:complex_7.pdb"
"PREVIT:complex_8.pdb"
"PREVIT:complex_9.pdb"
"PREVIT:complex_10.pdb"
"PREVIT:complex_1.pdb"
"PREVIT:complex_2.pdb"
"PREVIT:complex_3.pdb"
"PREVIT:complex_4.pdb"
"PREVIT:complex_5.pdb"
"PREVIT:complex_6.pdb"
"PREVIT:complex_7.pdb"
"PREVIT:complex_8.pdb"
"PREVIT:complex_9.pdb"
"PREVIT:complex_10.pdb"
"PREVIT:complex_1.pdb"
"PREVIT:complex_2.pdb"
"PREVIT:complex_3.pdb"
"PREVIT:complex_4.pdb"
"PREVIT:complex_5.pdb"
"PREVIT:complex_6.pdb"
"PREVIT:complex_7.pdb"
"PREVIT:complex_8.pdb"
"PREVIT:complex_9.pdb"
"PREVIT:complex_10.pdb"
"PREVIT:complex_1.pdb"
"PREVIT:complex_2.pdb"
"PREVIT:complex_3.pdb"
"PREVIT:complex_4.pdb"
"PREVIT:complex_5.pdb"
"PREVIT:complex_6.pdb"
"PREVIT:complex_7.pdb"
"PREVIT:complex_8.pdb"
"PREVIT:complex_9.pdb"
"PREVIT:complex_10.pdb"
"PREVIT:complex_1.pdb"
"PREVIT:complex_2.pdb"
"PREVIT:complex_3.pdb"
"PREVIT:complex_4.pdb"
"PREVIT:complex_5.pdb"
"PREVIT:complex_6.pdb"
"PREVIT:complex_7.pdb"
"PREVIT:complex_8.pdb"
"PREVIT:complex_9.pdb"
"PREVIT:complex_10.pdb"
"PREVIT:complex_1.pdb"
"PREVIT:complex_2.pdb"
"PREVIT:complex_3.pdb"
"PREVIT:complex_4.pdb"
"PREVIT:complex_5.pdb"
"PREVIT:complex_6.pdb"
"PREVIT:complex_7.pdb"
"PREVIT:complex_8.pdb"
"PREVIT:complex_9.pdb"
"PREVIT:complex_10.pdb"
"PREVIT:complex_1.pdb"
"PREVIT:complex_2.pdb"
"PREVIT:complex_3.pdb"
"PREVIT:complex_4.pdb"
"PREVIT:complex_5.pdb"
"PREVIT:complex_6.pdb"
"PREVIT:complex_7.pdb"
"PREVIT:complex_8.pdb"
"PREVIT:complex_9.pdb"
"PREVIT:complex_10.pdb"
"PREVIT:complex_1.pdb"
"PREVIT:complex_2.pdb"
"PREVIT:complex_3.pdb"
"PREVIT:complex_4.pdb"
"PREVIT:complex_5.pdb"
"PREVIT:complex_6.pdb"
"PREVIT:complex_7.pdb"
"PREVIT:complex_8.pdb"
"PREVIT:complex_9.pdb"
"PREVIT:complex_10.pdb"
"PREVIT:complex_1.pdb"
"PREVIT:complex_2.pdb"
"PREVIT:complex_3.pdb"
"PREVIT:complex_4.pdb"
"PREVIT:complex_5.pdb"
"PREVIT:complex_6.pdb"
"PREVIT:complex_7.pdb"
"PREVIT:complex_8.pdb"
"PREVIT:complex_9.pdb"
"PREVIT:complex_10.pdb"
"PREVIT:complex_1.pdb"
"PREVIT:complex_2.pdb"
"PREVIT:complex_3.pdb"
"PREVIT:complex_4.pdb"
"PREVIT:complex_5.pdb"
"PREVIT:complex_6.pdb"
"PREVIT:complex_7.pdb"
"PREVIT:complex_8.pdb"
"PREVIT:complex_9.pdb"
"PREVIT:complex_10.pdb"
"PREVIT:complex_1.pdb"
"PREVIT:complex_2.pdb"
"PREVIT:complex_3.pdb"
"PREVIT:complex_4.pdb"
"PREVIT:complex_5.pdb"
"PREVIT:complex_6.pdb"
"PREVIT:complex_7.pdb"
"PREVIT:complex_8.pdb"
"PREVIT:complex_9.pdb"
"PREVIT:complex_10.pdb"
"PREVIT:complex_1.pdb"
"PREVIT:complex_2.pdb"
"PREVIT:complex_3.pdb"
"PREVIT:complex_4.pdb"
"PREVIT:complex_5.pdb"
"PREVIT:complex_6.pdb"
"PREVIT:complex_7.pdb"
"PREVIT:complex_8.pdb"
"PREVIT:complex_9.pdb"
"PREVIT:complex_10.pdb"
"PREVIT:complex_1.pdb"
"PREVIT:complex_2.pdb"
"PREVIT:complex_3.pdb"
"PREVIT:complex_4.pdb"
"PREVIT:complex_5.pdb"
"PREVIT:complex_6.pdb"
"PREVIT:complex_7.pdb"
"PREVIT:complex_8.pdb"
"PREVIT:complex_9.pdb"
"PREVIT:complex_10.pdb"
"PREVIT:complex_1.pdb"
"PREVIT:complex_2.pdb"
"PREVIT:complex_3.pdb"
"PREVIT:complex_4.pdb"
"PREVIT:complex_5.pdb"
"PREVIT:complex_6.pdb"
"PREVIT:complex_7.pdb"
"PREVIT:complex_8.pdb"
"PREVIT:complex_9.pdb"
"PREVIT:complex_10.pdb"
"PREVIT:complex_1.pdb"
"PREVIT:complex_2.pdb"
"PREVIT:complex_3.pdb"
"PREVIT:complex_4.pdb"
"PREVIT:complex_5.pdb"
"PREVIT:complex_6.pdb"
"PREVIT:complex_7.pdb"
"PREVIT:complex_8.pdb"
"PREVIT:complex_9.pdb"
"PREVIT:complex_10.pdb"
"PREVIT:complex_1.pdb"
"PREVIT:complex_2.pdb"
"PREVIT:complex_3.pdb"
"PREVIT:complex_4.pdb"
"PREVIT:complex_5.pdb"
"PREVIT:complex_6.pdb"
"PREVIT:complex_7.pdb"
"PREVIT:complex_8.pdb"
"PREVIT:complex_9.pdb"
"PREVIT:complex_10.pdb"
"PREVIT:complex_1.pdb"
"PREVIT:complex_2.pdb"
"PREVIT:complex_3.pdb"
"PREVIT:complex_4.pdb"
"PREVIT:complex_5.pdb"
"PREVIT:complex_6.pdb"
"PREVIT:complex_7.pdb"
"PREVIT:complex_8.pdb"
"PREVIT:complex_9.pdb"
"PREVIT:complex_10.pdb"
"PREVIT:complex_1.pdb"
"PREVIT:complex_2.pdb"
"PREVIT:complex_3.pdb"
"PREVIT:complex_4.pdb"
"PREVIT:complex_5.pdb"
"PREVIT:complex_6.pdb"
"PREVIT:complex_7.pdb"
"PREVIT:complex_8.pdb"
"PREVIT:complex_9.pdb"
"PREVIT:complex_10.pdb"
"PREVIT:complex_1.pdb"
"PREVIT:complex_2.pdb"
"PREVIT:complex_3.pdb"
"PREVIT:complex_4.pdb"
"PREVIT:complex_5.pdb"
"PREVIT:complex_6.pdb"
"PREVIT:complex_7.pdb"
"PREVIT:complex_8.pdb"
"PREVIT:complex_9.pdb"
"PREVIT:complex_10.pdb"
"PREVIT:complex_1.pdb"
"PREVIT:complex_2.pdb"
"PREVIT:complex_3.pdb"
"PREVIT:complex_4.pdb"
"PREVIT:complex_5.pdb"
"PREVIT:complex_6.pdb"
"PREVIT:complex_7.pdb"
"PREVIT:complex_8.pdb"
"PREVIT:complex_9.pdb"
"PREVIT:complex_10.pdb"
"PREVIT:complex_1.pdb"
"PREVIT:complex_2.pdb"
"PREVIT:complex_3.pdb"
"PREVIT:complex_4.pdb"
"PREVIT:complex_5.pdb"
"PREVIT:complex_6.pdb"
"PREVIT:complex_7.pdb"
"PREVIT:complex_8.pdb"
"PREVIT:complex_9.pdb"
"PREVIT:complex_10.pdb"
"PREVIT:complex_1.pdb"
"PREVIT:complex_2.pdb"
"PREVIT:complex_3.pdb"
"PREVIT:complex_4.pdb"
"PREVIT:complex_5.pdb"
"PREVIT:complex_6.pdb"
"PREVIT:complex_7.pdb"
"PREVIT:complex_8.pdb"
"PREVIT:complex_9.pdb"
"PREVIT:complex_10.pdb"
"PREVIT:complex_1.pdb"
"PREVIT:complex_2.pdb"
"PREVIT:complex_3.pdb"
"PREVIT:complex_4.pdb"
"PREVIT:complex_5.pdb"
"PREVIT:complex_6.pdb"
"PREVIT:complex_7.pdb"
"PREVIT:complex_8.pdb"
"PREVIT:complex_9.pdb"
"PREVIT:complex_10.pdb"
"PREVIT:complex_1.pdb"
"PREVIT:complex_2.pdb"
"PREVIT:complex_3.pdb"
"PREVIT:complex_4.pdb"
"PREVIT:complex_5.pdb"
"PREVIT:complex_6.pdb"
"PREVIT:complex_7.pdb"
"PREVIT:complex_8.pdb"
"PREVIT:complex_9.pdb"
"PREVIT:complex_10.pdb"
"PREVIT:complex_1.pdb"
"PREVIT:complex_2.pdb"
"PREVIT:complex_3.pdb"
"PREVIT:complex_4.pdb"
"PREVIT:complex_5.pdb"
"PREVIT:complex_6.pdb"
"PREVIT:complex_7.pdb"
"PREVIT:complex_8.pdb"
"PREVIT:complex_9.pdb"
"PREVIT:complex_10.pdb"
"PREVIT:complex_1.pdb"
"PREVIT:complex_2.pdb"
"PREVIT:complex_3.pdb"
"PREVIT:complex_4.pdb"
"PREVIT:complex_5.pdb"
"PREVIT:complex_6.pdb"
"PREVIT:complex_7.pdb"
"PREVIT:complex_8.pdb"
"PREVIT:complex_9.pdb"
"PREVIT:complex_10.pdb"
"PREVIT:complex_1.pdb"
"PREVIT:complex_2.pdb"
"PREVIT:complex_3.pdb"
"PREVIT:complex_4.pdb"
"PREVIT:complex_5.pdb"
"PREVIT:complex_6.pdb"
"PREVIT:complex_7.pdb"
"PREVIT:complex_8.pdb"
"PREVIT:complex_9.pdb"
"PREVIT:complex_10.pdb"
"PREVIT:complex_1.pdb"
"PREVIT:complex_2.pdb"
"PREVIT:complex_3.pdb"
"PREVIT:complex_4.pdb"
"PREVIT:complex_5.pdb"
"PREVIT:complex_6.pdb"
"PREVIT:complex_7.pdb"
"PREVIT:complex_8.pdb"
"PREVIT:complex_9.pdb"
"PREVIT:complex_10.pdb"
"PREVIT:complex_1.pdb"
"PREVIT:complex_2.pdb"
"PREVIT:complex_3.pdb"
"PREVIT:complex_4.pdb"
"PREVIT:complex_5.pdb"
"PREVIT:complex_6.pdb"
"PREVIT:complex_7.pdb"
"PREVIT:complex_8.pdb"
"PREVIT:complex_9.pdb"
"PREVIT:complex_10.pdb"
"PREVIT:complex_1.pdb"
"PREVIT:complex_2.pdb"
"PREVIT:complex_3.pdb"
"PREVIT:complex_4.pdb"
"PREVIT:complex_5.pdb"
"PREVIT:complex_6.pdb"
"PREVIT:complex_7.pdb"
"PREVIT:complex_8.pdb"
"PREVIT:complex_9.pdb"
"PREVIT:complex_10.pdb"
"PREVIT:complex_1.pdb"
"PREVIT:complex_2.pdb"
"PREVIT:complex_3.pdb"
"PREVIT:complex_4.pdb"
"PREVIT:complex_5.pdb"
"PREVIT:complex_6.pdb"
"PREVIT:complex_7.pdb"
"PREVIT:complex_8.pdb"
"PREVIT:complex_9.pdb"
"PREVIT:complex_10.pdb"
"PREVIT:complex_1.pdb"
"PREVIT:complex_2.pdb"
"PREVIT:complex_3.pdb"
"PREVIT:complex_4.pdb"
"PREVIT:complex_5.pdb"
"PREVIT:complex_6.pdb"
"PREVIT:complex_7.pdb"
"PREVIT:complex_8.pdb"
"PREVIT:complex_9.pdb"
"PREVIT:complex_10.pdb"
"PREVIT:complex_1.pdb"
"PREVIT:complex_2.pdb"
"PREVIT:complex_3.pdb"
"PREVIT:complex_4.pdb"
"PREVIT:complex_5.pdb"
"PREVIT:complex_6.pdb"
"PREVIT:complex_7.pdb"
"PREVIT:complex_8.pdb"
"PREVIT:complex_9.pdb"
"PREVIT:complex_10.pdb"
"PREVIT:complex_1.pdb"
"PREVIT:complex_2.pdb"
"PREVIT:complex_3.pdb"
"PREVIT:complex_4.pdb"
"PREVIT:complex_5.pdb"
"PREVIT:complex_6.pdb"
"PREVIT:complex_7.pdb"
"PREVIT:complex_8.pdb"
"PREVIT:complex_9.pdb"
"PREVIT:complex_10.pdb"
"PREVIT:complex_1.pdb"
"PREVIT:complex_2.pdb"
"PREVIT:complex_3.pdb"
"PREVIT:complex_4.pdb"
"PREVIT:complex_5.pdb"
"PREVIT:complex_6.pdb"
"PREVIT:complex_7.pdb"
"PREVIT:complex_8.pdb"
"PREVIT:complex_9.pdb"
"PREVIT:complex_10.pdb"
"PREVIT:complex_1.pdb"
"PREVIT:complex_2.pdb"
"PREVIT:complex_3.pdb"
"PREVIT:complex_4.pdb"
"PREVIT:complex_5.pdb"
"PREVIT:complex_6.pdb"
"PREVIT:complex_7.pdb"
"PREVIT:complex_8.pdb"
"PREVIT:complex_9.pdb"
"PREVIT:complex_10.pdb"
"PREVIT:complex_1.pdb"
"PREVIT:complex_2.pdb"
"PREVIT:complex_3.pdb"
"PREVIT:complex_4.pdb"
"PREVIT:complex_5.pdb"
"PREVIT:complex_6.pdb"
"PREVIT:complex_7.pdb"
"PREVIT:complex_8.pdb"
"PREVIT:complex_9.pdb"
"PREVIT:complex_10.pdb"
"PREVIT:complex_1.pdb"
"PREVIT:complex_2.pdb"
"PREVIT:complex_3.pdb"
"PREVIT:complex_4.pdb"
"PREVIT:complex_5.pdb"
"PREVIT:complex_6.pdb"
"PREVIT:complex_7.pdb"
"PREVIT:complex_8.pdb"
"PREVIT:complex_9.pdb"
"PREVIT:complex_10.pdb"
"PREVIT:complex_1.pdb"
"PREVIT:complex_2.pdb"
"PREVIT:complex_3.pdb"
"PREVIT:complex_4.pdb"
"PREVIT:complex_5.pdb"
"PREVIT:complex_6.pdb"
"PREVIT:complex_7.pdb"
"PREVIT:complex_8.pdb"
"PREVIT:complex_9.pdb"
"PREVIT:complex_10.pdb"
"PREVIT:complex_1.pdb"
"PREVIT:complex_2.pdb"
"PREVIT:complex_3.pdb"
"PREVIT:complex_4.pdb"
"PREVIT:complex_5.pdb"
"PREVIT:complex_6.pdb"
"PREVIT:complex_7.pdb"
"PREVIT:complex_8.pdb"
"PREVIT:complex_9.pdb"
"PREVIT:complex_10.pdb"
"PREVIT:complex_1.pdb"
"PREVIT:complex_2.pdb"
"PREVIT:complex_3.pdb"
"PREVIT:complex_4.pdb"
"PREVIT:complex_5.pdb"
"PREVIT:complex_6.pdb"
"PREVIT:complex_7.pdb"
"PREVIT:complex_8.pdb"
"PREVIT:complex_9.pdb"
"PREVIT:complex_10.pdb"
"PREVIT:complex_1.pdb"
"PREVIT:complex_2.pdb"
"PREVIT:complex_3.pdb"
"PREVIT:complex_4.pdb"
"PREVIT:complex_5.pdb"
"PREVIT:complex_6.pdb"
"PREVIT:complex_7.pdb"
"PREVIT:complex_8.pdb"
"PREVIT:complex_9.pdb"
"PREVIT:complex_10.pdb"
"PREVIT:complex_1.pdb"
"PREVIT:complex_2.pdb"
"PREVIT:complex_3.pdb"
"PREVIT:complex_4.pdb"
"PREVIT:complex_5.pdb"
"PREVIT:complex_6.pdb"
"PREVIT:complex_7.pdb"
"PREVIT:complex_8.pdb"
"PREVIT:complex_9.pdb"
"PREVIT:complex_10.pdb"
"PREVIT:complex_1.pdb"
"PREVIT:complex_2.pdb"
"PREVIT:complex_3.pdb"
"PREVIT:complex_4.pdb"
"PREVIT:complex_5.pdb"
"PREVIT:complex_6.pdb"
"PREVIT:complex_7.pdb"
"PREVIT:complex_8.pdb"
"PREVIT:complex_9.pdb"
"PREVIT:complex_10.pdb"
"PREVIT:complex_1.pdb"
"PREVIT:complex_2.pdb"
"PREVIT:complex_3.pdb"
"PREVIT:complex_4.pdb"
"PREVIT:complex_5.pdb"
"PREVIT:complex_6.pdb"
"PREVIT:complex_7.pdb"
"PREVIT:complex_8.pdb"
"PREVIT:complex_9.pdb"
"PREVIT:complex_10.pdb"
"PREVIT:complex_1.pdb"
"PREVIT:complex_2.pdb"
"PREVIT:complex_3.pdb"
"PREVIT:complex_4.pdb"
"PREVIT:complex_5.pdb"
"PREVIT:complex_6.pdb"
"PREVIT:complex_7.pdb"
"PREVIT:complex_8.pdb"
"PREVIT:complex_9.pdb"
"PREVIT:complex_10.pdb"
"PREVIT:complex_1.pdb"
"PREVIT:complex_2.pdb"
"PREVIT:complex_3.pdb"
"PREVIT:complex_4.pdb"
"PREVIT:complex_5.pdb"
"PREVIT:complex_6.pdb"
"PREVIT:complex_7.pdb"
"PREVIT:complex_8.pdb"
"PREVIT:complex_9.pdb"
"PREVIT:complex_10.pdb"
"PREVIT:complex_1.pdb"
"PREVIT:complex_2.pdb"
"PREVIT:complex_3.pdb"
"PREVIT:complex_4.pdb"
"PREVIT:complex_5.pdb"
"PREVIT:complex_6.pdb"
"PREVIT:complex_7.pdb"
"PREVIT:complex_8.pdb"
"PREVIT:complex_9.pdb"
"PREVIT:complex_10.pdb"
"PREVIT:complex_1.pdb"
"PREVIT:complex_2.pdb"
"PREVIT:complex_3.pdb"
"PREVIT:complex_4.pdb"
"PREVIT:complex_5.pdb"
"PREVIT:complex_6.pdb"
"PREVIT:complex_7.pdb"
"PREVIT:complex_8.pdb"
"PREVIT:complex_9.pdb"
"PREVIT:complex_10.pdb"
"PREVIT:complex_1.pdb"
"PREVIT:complex_2.pdb"
"PREVIT:complex_3.pdb"
"PREVIT:complex_4.pdb"
"PREVIT:complex_5.pdb"
"PREVIT:complex_6.pdb"
"PREVIT:complex_7.pdb"
"PREVIT:complex_8.pdb"
"PREVIT:complex_9.pdb"
"PREVIT:complex_10.pdb"
"PREVIT:complex_1.pdb"
"PREVIT:complex_2.pdb"
"PREVIT:complex_3.pdb"
"PREVIT:complex_4.pdb"
"PREVIT:complex_5.pdb"
"PREVIT:complex_6.pdb"
"PREVIT:complex_7.pdb"
"PREVIT:complex_8.pdb"
"PREVIT:complex_9.pdb"
"PREVIT:complex_10.pdb"
"PREVIT:complex_1.pdb"
"PREVIT:complex_2.pdb"
"PREVIT:complex_3.pdb"
"PREVIT:complex_4.pdb"
"PREVIT:complex_5.pdb"
"PREVIT:complex_6.pdb"
"PREVIT:complex_7.pdb"
"PREVIT:complex_8.pdb"
"PREVIT:complex_9.pdb"
"PREVIT:complex_10.pdb"
"PREVIT:complex_1.pdb"
"PREVIT:complex_2.pdb"
"PREVIT:complex_3.pdb"
"PREVIT:complex_4.pdb"
"PREVIT:complex_5.pdb"
"PREVIT:complex_6.pdb"
"PREVIT:complex_7.pdb"
"PREVIT:complex_8.pdb"
"PREVIT:complex_9.pdb"
"PREVIT:complex_10.pdb"
"PREVIT:complex_1.pdb"
"PREVIT:complex_2.pdb"
"PREVIT:complex_3.pdb"
"PREVIT:complex_4.pdb"
"PREVIT:complex_5.pdb"
"PREVIT:complex_6.pdb"
"PREVIT:complex_7.pdb"
"PREVIT:complex_8.pdb"
"PREVIT:complex_9.pdb"
"PREVIT:complex_10.pdb"
"PREVIT:complex_1.pdb"
"PREVIT:complex_2.pdb"
"PREVIT:complex_3.pdb"
"PREVIT:complex_4.pdb"
"PREVIT:complex_5.pdb"
"PREVIT:complex_6.pdb"
"PREVIT:complex_7.pdb"
"PREVIT:complex_8.pdb"
"PREVIT:complex_9.pdb"
"PREVIT:complex_10.pdb"
"PREVIT:complex_1.pdb"
"PREVIT:complex_2.pdb"
"PREVIT:complex_3.pdb"
"PREVIT:complex_4.pdb"
"PREVIT:complex_5.pdb"
"PREVIT:complex_6.pdb"
"PREVIT:complex_7.pdb"
"PREVIT:complex_8.pdb"
"PREVIT:complex_9.pdb"
"PREVIT:complex_10.pdb"
"PREVIT:complex_1.pdb"
"PREVIT:complex_2.pdb"
"PREVIT:complex_3.pdb"
"PREVIT:complex_4.pdb"
"PREVIT:complex_5.pdb"
"PREVIT:complex_6.pdb"
"PREVIT:complex_7.pdb"
"PREVIT:complex_8.pdb"
"PREVIT:complex_9.pdb"
"PREVIT:complex_10.pdb"
"PREVIT:complex_1.pdb"
"PREVIT:complex_2.pdb"
"PREVIT:complex_3.pdb"
"PREVIT:complex_4.pdb"
"PREVIT:complex_5.pdb"
"PREVIT:complex_6.pdb"
"PREVIT:complex_7.pdb"
"PREVIT:complex_8.pdb"
"PREVIT:complex_9.pdb"
"PREVIT:complex_10.pdb"
"PREVIT:complex_1.pdb"
"PREVIT:complex_2.pdb"
"PREVIT:complex_3.pdb"
"PREVIT:complex_4.pdb"
"PREVIT:complex_5.pdb"
"PREVIT:complex_6.pdb"
"PREVIT:complex_7.pdb"
"PREVIT:complex_8.pdb"
"PREVIT:complex_9.pdb"
"PREVIT:complex_10.pdb"
"PREVIT:complex_1.pdb"
"PREVIT:complex_2.pdb"
"PREVIT:complex_3.pdb"
"PREVIT:complex_4.pdb"
"PREVIT:complex_5.pdb"
"PREVIT:complex_6.pdb"
"PREVIT:complex_7.pdb"
"PREVIT:complex_8.pdb"
"PREVIT:complex_9.pdb"
"PREVIT:complex_10.pdb"
"PREVIT:complex_1.pdb"
"PREVIT:complex_2.pdb"
"PREVIT:complex_3.pdb"
"PREVIT:complex_4.pdb"
"PREVIT:complex_5.pdb"
"PREVIT:complex_6.pdb"
"PREVIT:complex_7.pdb"
"PREVIT:complex_8.pdb"
"PREVIT:complex_9.pdb"
"PREVIT:complex_10.pdb"
"PREVIT:complex_1.pdb"
"PREVIT:complex_2.pdb"
"PREVIT:complex_3.pdb"
"PREVIT:complex_4.pdb"
"PREVIT:complex_5.pdb"
"PREVIT:complex_6.pdb"
"PREVIT:complex_7.pdb"
"PREVIT:complex_8.pdb"
"PREVIT:complex_9.pdb"
"PREVIT:complex_10.pdb"
"PREVIT:complex_1.pdb"
"PREVIT:complex_2.pdb"
"PREVIT:complex_3.pdb"
"PREVIT:complex_4.pdb"
"PREVIT:complex_5.pdb"
"PREVIT:complex_6.pdb"
"PREVIT:complex_7.pdb"
"PREVIT:complex_8.pdb"
"PREVIT:complex_9.pdb"
"PREVIT:complex_10.pdb"
"PREVIT:complex_1.pdb"
"PREVIT:complex_2.pdb"
"PREVIT:complex_3.pdb"
"PREVIT:complex_4.pdb"
"PREVIT:complex_5.pdb"
"PREVIT:complex_6.pdb"
"PREVIT:complex_7.pdb"
"PREVIT:complex_8.pdb"
"PREVIT:complex_9.pdb"
"PREVIT:complex_10.pdb"
"PREVIT:complex_1.pdb"
"PREVIT:complex_2.pdb"
"PREVIT:complex_3.pdb"
"PREVIT:complex_4.pdb"
"PREVIT:complex_5.pdb"
"PREVIT:complex_6.pdb"
"PREVIT:complex_7.pdb"
"PREVIT:complex_8.pdb"
"PREVIT:complex_9.pdb"
"PREVIT:complex_10.pdb"
"PREVIT:complex_1.pdb"
"PREVIT:complex_2.pdb"
"PREVIT:complex_3.pdb"
"PREVIT:complex_4.pdb"
"PREVIT:complex_5.pdb"
"PREVIT:complex_6.pdb"
"PREVIT:complex_7.pdb"
"PREVIT:complex_8.pdb"
"PREVIT:complex_9.pdb"
"PREVIT:complex_10.pdb"
"PREVIT:complex_1.pdb"
"PREVIT:complex_2.pdb"
"PREVIT:complex_3.pdb"
"PREVIT:complex_4.pdb"
"PREVIT:complex_5.pdb"
"PREVIT:complex_6.pdb"
"PREVIT:complex_7.pdb"
"PREVIT:complex_8.pdb"
"PREVIT:complex_9.pdb"
"PREVIT:complex_10.pdb"
"PREVIT:complex_1.pdb"
"PREVIT:complex_2.pdb"
"PREVIT:complex_3.pdb"
"PREVIT:complex_4.pdb"
"PREVIT:complex_5.pdb"
"PREVIT:complex_6.pdb"
"PREVIT:complex_7.pdb"
"PREVIT:complex_8.pdb"
"PREVIT:complex_9.pdb"
"PREVIT:complex_10.pdb"
"PREVIT:complex_1.pdb"
"PREVIT:complex_2.pdb"
"PREVIT:complex_3.pdb"
"PREVIT:complex_4.pdb"
"PREVIT:complex_5.pdb"
"PREVIT:complex_6.pdb"
"PREVIT:complex_7.pdb"
"PREVIT:complex_8.pdb"
"PREVIT:complex_9.pdb"
"PREVIT:complex_10.pdb"
"PREVIT:complex_1.pdb"
"PREVIT:complex_2.pdb"
"PREVIT:complex_3.pdb"
"PREVIT:complex_4.pdb"
"PREVIT:complex_5.pdb"
"PREVIT:complex_6.pdb"
"PREVIT:complex_7.pdb"
"PREVIT:complex_8.pdb"
"PREVIT:complex_9.pdb"
"PREVIT:complex_10.pdb"
"PREVIT:complex_1.pdb"
"PREVIT:complex_2.pdb"
"PREVIT:complex_3.pdb"
"PREVIT:complex_4.pdb"
"PREVIT:complex_5.pdb"
"PREVIT:complex_6.pdb"
"PREVIT:complex_7.pdb"
"PREVIT:complex_8.pdb"
"PREVIT:complex_9.pdb"
"PREVIT:complex_10.pdb"
"PREVIT:complex_1.pdb"
"PREVIT:complex_2.pdb"
"PREVIT:complex_3.pdb"
"PREVIT:complex_4.pdb"
"PREVIT:complex_5.pdb"
"PREVIT:complex_6.pdb"
"PREVIT:complex_7.pdb"
"PREVIT:complex_8.pdb"
"PREVIT:complex_9.pdb"
"PREVIT:complex_10.pdb"
"PREVIT:complex_1.pdb"
"PREVIT:complex_2.pdb"
"PREVIT:complex_3.pdb"
"PREVIT:complex_4.pdb"
"PREVIT:complex_5.pdb"
"PREVIT:complex_6.pdb"
"PREVIT:complex_7.pdb"
"PREVIT:complex_8.pdb"
"PREVIT:complex_9.pdb"
"PREVIT:complex_10.pdb"
"PREVIT:complex_1.pdb"
"PREVIT:complex_2.pdb"
"PREVIT:complex_3.pdb"
"PREVIT:complex_4.pdb"
"PREVIT:complex_5.pdb"
"PREVIT:complex_6.pdb"
"PREVIT:complex_7.pdb"
"PREVIT:complex_8.pdb"
"PREVIT:complex_9.pdb"
"PREVIT:complex_10.pdb"
"PREVIT:complex_1.pdb"
"PREVIT:complex_2.pdb"
"PREVIT:complex_3.pdb"
"PREVIT:complex_4.pdb"
"PREVIT:complex_5.pdb"
"PREVIT:complex_6.pdb"
"PREVIT:complex_7.pdb"
"PREVIT:complex_8.pdb"
"PREVIT:complex_9.pdb"
"PREVIT:complex_10.pdb"
"PREVIT:complex_1.pdb"
"PREVIT:complex_2.pdb"
"PREVIT:complex_3.pdb"
"PREVIT:complex_4.pdb"
"PREVIT:complex_5.pdb"
"PREVIT:complex_6.pdb"
"PREVIT:complex_7.pdb"
"PREVIT:complex_8.pdb"
"PREVIT:complex_9.pdb"
"PREVIT:complex_10.pdb"
"PREVIT:complex_1.pdb"
"PREVIT:complex_2.pdb"
"PREVIT:complex_3.pdb"
"PREVIT:complex_4.pdb"
"PREVIT:complex_5.pdb"
"PREVIT:complex_6.pdb"
"PREVIT:complex_7.pdb"
"PREVIT:complex_8.pdb"
"PREVIT:complex_9.pdb"
"PREVIT:complex_10.pdb"
"PREVIT:complex_1.pdb"
"PREVIT:complex_2.pdb"
"PREVIT:complex_3.pdb"
"PREVIT:complex_4.pdb"
"PREVIT:complex_5.pdb"
"PREVIT:complex_6.pdb"
"PREVIT:complex_7.pdb"
"PREVIT:complex_8.pdb"
"PREVIT:complex_9.pdb"
"PREVIT:complex_10.pdb"
"PREVIT:complex_1.pdb"
"PREVIT:complex_2.pdb"
"PREVIT:complex_3.pdb"
"PREVIT:complex_4.pdb"
"PREVIT:complex_5.pdb"
"PREVIT:complex_6.pdb"
"PREVIT:complex_7.pdb"
"PREVIT:complex_8.pdb"
"PREVIT:complex_9.pdb"
"PREVIT:complex_10.pdb"
"PREVIT:complex_1.pdb"
"PREVIT:complex_2.pdb"
"PREVIT:complex_3.pdb"
"PREVIT:complex_4.pdb"
"PREVIT:complex_5.pdb"
"PREVIT:complex_6.pdb"
"PREVIT:complex_7.pdb"
"PREVIT:complex_8.pdb"
"PREVIT:complex_9.pdb"
"PREVIT:complex_10.pdb"
"PREVIT:complex_1.pdb"
"PREVIT:complex_2.pdb"
"PREVIT:complex_3.pdb"
"PREVIT:complex_4.pdb"
"PREVIT:complex_5.pdb"
"PREVIT:complex_6.pdb"
"PREVIT:complex_7.pdb"
"PREVIT:complex_8.pdb"
"PREVIT:complex_9.pdb"
"PREVIT:complex_10.pdb"
"PREVIT:complex_1.pdb"
"PREVIT:complex_2.pdb"
"PREVIT:complex_3.pdb"
"PREVIT:complex_4.pdb"
"PREVIT:complex_5.pdb"
"PREVIT:complex_6.pdb"
"PREVIT:complex_7.pdb"
"PREVIT:complex_8.pdb"
"PREVIT:complex_9.pdb"
"PREVIT:complex_10.pdb"
"PREVIT:complex_1.pdb"
"PREVIT:complex_2.pdb"
"PREVIT:complex_3.pdb"
"PREVIT:complex_4.pdb"
"PREVIT:complex_5.pdb"
"PREVIT:complex_6.pdb"
"PREVIT:complex_7.pdb"
"PREVIT:complex_8.pdb"
"PREVIT:complex_9.pdb"
"PREVIT:complex_10.pdb"
"PREVIT:complex_1.pdb"
"PREVIT:complex_2.pdb"
"PREVIT:complex_3.pdb"
"PREVIT:complex_4.pdb"
"PREVIT:complex_5.pdb"
"PREVIT:complex_6.pdb"
"PREVIT:complex_7.pdb"
"PREVIT:complex_8.pdb"
"PREVIT:complex_9.pdb"
"PREVIT:complex_10.pdb"
"PREVIT:complex_1.pdb"
"PREVIT:complex_2.pdb"
"PREVIT:complex_3.pdb"
"PREVIT:complex_4.pdb"
"PREVIT:complex_5.pdb"
"PREVIT:complex_6.pdb"
"PREVIT:complex_7.pdb"
"PREVIT:complex_8.pdb"
"PREVIT:complex_9.pdb"
"PREVIT:complex_10.pdb"
"PREVIT:complex_1.pdb"
"PREVIT:complex_2.pdb"
"PREVIT:complex_3.pdb"
"PREVIT:complex_4.pdb"
"PREVIT:complex_5.pdb"
"PREVIT:complex_6.pdb"
"PREVIT:complex_7.pdb"
"PREVIT:complex_8.pdb"
"PREVIT:complex_9.pdb"
"PREVIT:complex_10.pdb"
"PREVIT:complex_1.pdb"
"PREVIT:complex_2.pdb"
"PREVIT:complex_3.pdb"
"PREVIT:complex_4.pdb"
"PREVIT:complex_5.pdb"
"PREVIT:complex_6.pdb"
"PREVIT:complex_7.pdb"
"PREVIT:complex_8.pdb"
"PREVIT:complex_9.pdb"
"PREVIT:complex_10.pdb"
"PREVIT:complex_1.pdb"
"PREVIT:complex_2.pdb"
"PREVIT:complex_3.pdb"
"PREVIT:complex_4.pdb"
"PREVIT:complex_5.pdb"
"PREVIT:complex_6.pdb"
"PREVIT:complex_7.pdb"
"PREVIT:complex_8.pdb"
"PREVIT:complex_9.pdb"
"PREVIT:complex_10.pdb"
"PREVIT:complex_1.pdb"
"PREVIT:complex_2.pdb"
"PREVIT:complex_3.pdb"
"PREVIT:complex_4.pdb"
"PREVIT:complex_5.pdb"
"PREVIT:complex_6.pdb"
"PREVIT:complex_7.pdb"
"PREVIT:complex_8.pdb"
"PREVIT:complex_9.pdb"
"PREVIT:complex_10.pdb"
"PREVIT:complex_1.pdb"
"PREVIT:complex_2.pdb"
"PREVIT:complex_3.pdb"
"PREVIT:complex_4.pdb"
"PREVIT:complex_5.pdb"
"PREVIT:complex_6.pdb"
"PREVIT:complex_7.pdb"
"PREVIT:complex_8.pdb"
"PREVIT:complex_9.pdb"
"PREVIT:complex_10.pdb"
"PREVIT:complex_1.pdb"
"PREVIT:complex_2.pdb"
"PREVIT:complex_3.pdb"
"PREVIT:complex_4.pdb"
"PREVIT:complex_5.pdb"
"PREVIT:complex_6.pdb"
"PREVIT:complex_7.pdb"
"PREVIT:complex_8.pdb"
"PREVIT:complex_9.pdb"
"PREVIT:complex_10.pdb"
"PREVIT:complex_1.pdb"
"PREVIT:complex_2.pdb"
"PREVIT:complex_3.pdb"
"PREVIT:complex_4.pdb"
"PREVIT:complex_5.pdb"
"PREVIT:complex_6.pdb"
"PREVIT:complex_7.pdb"
"PREVIT:complex_8.pdb"
"PREVIT:complex_9.pdb"
"PREVIT:complex_10.pdb"
"PREVIT:complex_1.pdb"
"PREVIT:complex_2.pdb"
"PREVIT:complex_3.pdb"
"PREVIT:complex_4.pdb"
"PREVIT:complex_5.pdb"
"PREVIT:complex_6.pdb"
"PREVIT:complex_7.pdb"
"PREVIT:complex_8.pdb"
"PREVIT:complex_9.pdb"
"PREVIT:complex_10.pdb"
"PREVIT:complex_1.pdb"
"PREVIT:complex_2.pdb"
"PREVIT:complex_3.pdb"
"PREVIT:complex_4.pdb"
"PREVIT:complex_5.pdb"
"PREVIT:complex_6.pdb"
"PREVIT:complex_7.pdb"
"PREVIT:complex_8.pdb"
"PREVIT:complex_9.pdb"
"PREVIT:complex_10.pdb"
"PREVIT:complex_1.pdb"
"PREVIT:complex_2.pdb"
"PREVIT:complex_3.pdb"
"PREVIT:complex_4.pdb"
"PREVIT:complex_5.pdb"
"PREVIT:complex_6.pdb"
"PREVIT:complex_7.pdb"
"PREVIT:complex_8.pdb"
"PREVIT:complex_9.pdb"
"PREVIT:complex_10.pdb"
"PREVIT:complex_1.pdb"
"PREVIT:complex_2.pdb"
"PREVIT:complex_3.pdb"
"PREVIT:complex_4.pdb"
"PREVIT:complex_5.pdb"
"PREVIT:complex_6.pdb"
"PREVIT:complex_7.pdb"
"PREVIT:complex_8.pdb"
"PREVIT:complex_9.pdb"
"PREVIT:complex_10.pdb"
"PREVIT:complex_1.pdb"
"PREVIT:complex_2.pdb"
"PREVIT:complex_3.pdb"
"PREVIT:complex_4.pdb"
"PREVIT:complex_5.pdb"
"PREVIT:complex_6.pdb"
"PREVIT:complex_7.pdb"
"PREVIT:complex_8.pdb"
"PREVIT:complex_9.pdb"
"PREVIT:complex_10.pdb"
"PREVIT:complex_1.pdb"
"PREVIT:complex_2.pdb"
"PREVIT:complex_3.pdb"
"PREVIT:complex_4.pdb"
"PREVIT:complex_5.pdb"
"PREVIT:complex_6.pdb"
"PREVIT:complex_7.pdb"
"PREVIT:complex_8.pdb"
"PREVIT:complex_9.pdb"
"PREVIT:complex_10.pdb"
"PREVIT:complex_1.pdb"
"PREVIT:complex_2.pdb"
"PREVIT:complex_3.pdb"
"PREVIT:complex_4.pdb"
"PREVIT:complex_5.pdb"
"PREVIT:complex_6.pdb"
"PREVIT:complex_7.pdb"
"PREVIT:complex_8.pdb"
"PREVIT:complex_9.pdb"
"PREVIT:complex_10.pdb"
"PREVIT:complex_1.pdb"
"PREVIT:complex_2.pdb"
"PREVIT:complex_3.pdb"
"PREVIT:complex_4.pdb"
"PREVIT:complex_5.pdb"
"PREVIT:complex_6.pdb"
"PREVIT:complex_7.pdb"
"PREVIT:complex_8.pdb"
"PREVIT:complex_9.pdb"
"PREVIT:complex_10.pdb"
"PREVIT:complex_1.pdb"
"PREVIT:complex_2.pdb"
"PREVIT:complex_3.pdb"
"PREVIT:complex_4.pdb"
"PREVIT:complex_5.pdb"
"PREVIT:complex_6.pdb"
"PREVIT:complex_7.pdb"
"PREVIT:complex_8.pdb"
"PREVIT:complex_9.pdb"
"PREVIT:complex_10.pdb"
"PREVIT:complex_1.pdb"
"PREVIT:complex_2.pdb"
"PREVIT:complex_3.pdb"
"PREVIT:complex_4.pdb"
"PREVIT:complex_5.pdb"
"PREVIT:complex_6.pdb"
"PREVIT:complex_7.pdb"
"PREVIT:complex_8.pdb"
"PREVIT:complex_9.pdb"
"PREVIT:complex_10.pdb"
"PREVIT:complex_1.pdb"
"PREVIT:complex_2.pdb"
"PREVIT:complex_3.pdb"
"PREVIT:complex_4.pdb"
"PREVIT:complex_5.pdb"
"PREVIT:complex_6.pdb"
"PREVIT:complex_7.pdb"
"PREVIT:complex_8.pdb"
"PREVIT:complex_9.pdb"
"PREVIT:complex_10.pdb"
"PREVIT:complex_1.pdb"
"PREVIT:complex_2.pdb"
"PREVIT:complex_3.pdb"
"PREVIT:complex_4.pdb"
"PREVIT:complex_5.pdb"
"PREVIT:complex_6.pdb"
"PREVIT:complex_7.pdb"
"PREVIT:complex_8.pdb"
"PREVIT:complex_9.pdb"
"PREVIT:complex_10.pdb"
"PREVIT:complex_1.pdb"
"PREVIT:complex_2.pdb"
"PREVIT:complex_3.pdb"
"PREVIT:complex_4.pdb"
"PREVIT:complex_5.pdb"
"PREVIT:complex_6.pdb"
"PREVIT:complex_7.pdb"
"PREVIT:complex_8.pdb"
"PREVIT:complex_9.pdb"
"PREVIT:complex_10.pdb"
"PREVIT:complex_1.pdb"
"PREVIT:complex_2.pdb"
"PREVIT:complex_3.pdb"
"PREVIT:complex_4.pdb"
"PREVIT:complex_5.pdb"
"PREVIT:complex_6.pdb"
"PREVIT:complex_7.pdb"
"PREVIT:complex_8.pdb"
"PREVIT:complex_9.pdb"
"PREVIT:complex_10.pdb"
"PREVIT:complex_1.pdb"
"PREVIT:complex_2.pdb"
"PREVIT:complex_3.pdb"
"PREVIT:complex_4.pdb"
"PREVIT:complex_5.pdb"
"PREVIT:complex_6.pdb"
"PREVIT:complex_7.pdb"
"PREVIT:complex_8.pdb"
"PREVIT:complex_9.pdb"
"PREVIT:complex_10.pdb"
"PREVIT:complex_1.pdb"
"PREVIT:complex_2.pdb"
"PREVIT:complex_3.pdb"
"PREVIT:complex_4.pdb"
"PREVIT:complex_5.pdb"
"PREVIT:complex_6.pdb"
"PREVIT:complex_7.pdb"
"PREVIT:complex_8.pdb"
"PREVIT:complex_9.pdb"
"PREVIT:complex_10.pdb"
"PREVIT:complex_1.pdb"
"PREVIT:complex_2.pdb"
"PREVIT:complex_3.pdb"
"PREVIT:complex_4.pdb"
"PREVIT:complex_5.pdb"
"PREVIT:complex_6.pdb"
"PREVIT:complex_7.pdb"
"PREVIT:complex_8.pdb"
"PREVIT:complex_9.pdb"
"PREVIT:complex_10.pdb"
"PREVIT:complex_1.pdb"
"PREVIT:complex_2.pdb"
"PREVIT:complex_3.pdb"
"PREVIT:complex_4.pdb"
"PREVIT:complex_5.pdb"
"PREVIT:complex_6.pdb"
"PREVIT:complex_7.pdb"
"PREVIT:complex_8.pdb"
"PREVIT:complex_9.pdb"
"PREVIT:complex_10.pdb"
"PREVIT:complex_1.pdb"
"PREVIT:complex_2.pdb"
"PREVIT:complex_3.pdb"
"PREVIT:complex_4.pdb"
"PREVIT:complex_5.pdb"
"PREVIT:complex_6.pdb"
"PREVIT:complex_7.pdb"
"PREVIT:complex_8.pdb"
"PREVIT:complex_9.pdb"
"PREVIT:complex_10.pdb"
"PREVIT:complex_1.pdb"
"PREVIT:complex_2.pdb"
"PREVIT:complex_3.pdb"
"PREVIT:complex_4.pdb"
"PREVIT:complex_5.pdb"
"PREVIT:complex_6.pdb"
"PREVIT:complex_7.pdb"
"PREVIT:complex_8.pdb"
"PREVIT:complex_9.pdb"
"PREVIT:complex_10.pdb"
"PREVIT:complex_1.pdb"
"PREVIT:complex_2.pdb"
"PREVIT:complex_3.pdb"
"PREVIT:complex_4.pdb"
"PREVIT:complex_5.pdb"
"PREVIT:complex_6.pdb"
"PREVIT:complex_7.pdb"
"PREVIT:complex_8.pdb"
"PREVIT:complex_9.pdb"
"PREVIT:complex_10.pdb"
"PREVIT:complex_1.pdb"
"PREVIT:complex_2.pdb"
"PREVIT:complex_3.pdb"
"PREVIT:complex_4.pdb"
"PREVIT:complex_5.pdb"
"PREVIT:complex_6.pdb"
"PREVIT:complex_7.pdb"
"PREVIT:complex_8.pdb"
"PREVIT:complex_9.pdb"
"PREVIT:complex_10.pdb"
"PREVIT:complex_1.pdb"
"PREVIT:complex_2.pdb"
"PREVIT:complex_3.pdb"
"PREVIT:complex_4.pdb"
"PREVIT:complex_5.pdb"
"PREVIT:complex_6.pdb"
"PREVIT:complex_7.pdb"
"PREVIT:complex_8.pdb"
"PREVIT:complex_9.pdb"
"PREVIT:complex_10.pdb"
"PREVIT:complex_1.pdb"
"PREVIT:complex_2.pdb"
"PREVIT:complex_3.pdb"
"PREVIT:complex_4.pdb"
"PREVIT:complex_5.pdb"
"PREVIT:complex_6.pdb"
"PREVIT:complex_7.pdb"
"PREVIT:complex_8.pdb"
"PREVIT:complex_9.pdb"
"PREVIT:complex_10.pdb"
"PREVIT:complex_1.pdb"
"PREVIT:complex_2.pdb"
"PREVIT:complex_3.pdb"
"PREVIT:complex_4.pdb"
"PREVIT:complex_5.pdb"
"PREVIT:complex_6.pdb"
"PREVIT:complex_7.pdb"
"PREVIT:complex_8.pdb"
"PREVIT:complex_9.pdb"
"PREVIT:complex_10.pdb"
"PREVIT:complex_1.pdb"
"PREVIT:complex_2.pdb"
"PREVIT:complex_3.pdb"
"PREVIT:complex_4.pdb"
"PREVIT:complex_5.pdb"
"PREVIT:complex_6.pdb"
"PREVIT:complex_7.pdb"
"PREVIT:complex_8.pdb"
"PREVIT:complex_9.pdb"
"PREVIT:complex_10.pdb"
"PREVIT:complex_1.pdb"
"PREVIT:complex_2.pdb"
"PREVIT:complex_3.pdb"
"PREVIT:complex_4.pdb"
"PREVIT:complex_5.pdb"
"PREVIT:complex_6.pdb"
"PREVIT:complex_7.pdb"
"PREVIT:complex_8.pdb"
"PREVIT:complex_9.pdb"
"PREVIT:complex_10.pdb"
"PREVIT:complex_1.pdb"
"PREVIT:complex_2.pdb"
"PREVIT:complex_3.pdb"
"PREVIT:complex_4.pdb"
"PREVIT:complex_5.pdb"
"PREVIT:complex_6.pdb"
"PREVIT:complex_7.pdb"
"PREVIT:complex_8.pdb"
"PREVIT:complex_9.pdb"
"PREVIT:complex_10.pdb"
"PREVIT:complex_1.pdb"
"PREVIT:complex_2.pdb"
"PREVIT:complex_3.pdb"
"PREVIT:complex_4.pdb"
"PREVIT:complex_5.pdb"
"PREVIT:complex_6.pdb"
"PREVIT:complex_7.pdb"
"PREVIT:complex_8.pdb"
"PREVIT:complex_9.pdb"
"PREVIT:complex_10.pdb"
"PREVIT:complex_1.pdb"
"PREVIT:complex_2.pdb"
"PREVIT:complex_3.pdb"
"PREVIT:complex_4.pdb"
"PREVIT:complex_5.pdb"
"PREVIT:complex_6.pdb"
"PREVIT:complex_7.pdb"
"PREVIT:complex_8.pdb"
"PREVIT:complex_9.pdb"
"PREVIT:complex_10.pdb"
"PREVIT:complex_1.pdb"
"PREVIT:complex_2.pdb"
"PREVIT:complex_3.pdb"
"PREVIT:complex_4.pdb"
"PREVIT:complex_5.pdb"
"PREVIT:complex_6.pdb"
"PREVIT:complex_7.pdb"
"PREVIT:complex_8.pdb"
"PREVIT:complex_9.pdb"
"PREVIT:complex_10.pdb"
"PREVIT:complex_1.pdb"
"PREVIT:complex_2.pdb"
"PREVIT:complex_3.pdb"
"PREVIT:complex_4.pdb"
"PREVIT:complex_5.pdb"
"PREVIT:complex_6.pdb"
"PREVIT:complex_7.pdb"
"PREVIT:complex_8.pdb"
"PREVIT:complex_9.pdb"
"PREVIT:complex_10.pdb"
"PREVIT:complex_1.pdb"
"PREVIT:complex_2.pdb"
"PREVIT:complex_3.pdb"
"PREVIT:complex_4.pdb"
"PREVIT:complex_5.pdb"
"PREVIT:complex_6.pdb"
"PREVIT:complex_7.pdb"
"PREVIT:complex_8.pdb"
"PREVIT:complex_9.pdb"
"PREVIT:complex_10.pdb"
"PREVIT:complex_1.pdb"
"PREVIT:complex_2.pdb"
"PREVIT:complex_3.pdb"
"PREVIT:complex_4.pdb"
"PREVIT:complex_5.pdb"
"PREVIT:complex_6.pdb"
"PREVIT:complex_7.pdb"
"PREVIT:complex_8.pdb"
"PREVIT:complex_9.pdb"
"PREVIT:complex_10.pdb"
"PREVIT:complex_1.pdb"
"PREVIT:complex_2.pdb"
"PREVIT:complex_3.pdb"
"PREVIT:complex_4.pdb"
"PREVIT:complex_5.pdb"
"PREVIT:complex_6.pdb"
"PREVIT:complex_7.pdb"
"PREVIT:complex_8.pdb"
"PREVIT:complex_9.pdb"
"PREVIT:complex_10.pdb"
"PREVIT:complex_1.pdb"
"PREVIT:complex_2.pdb"
"PREVIT:complex_3.pdb"
"PREVIT:complex_4.pdb"
"PREVIT:complex_5.pdb"
"PREVIT:complex_6.pdb"
"PREVIT:complex_7.pdb"
"PREVIT:complex_8.pdb"
"PREVIT:complex_9.pdb"
"PREVIT:complex_10.pdb"
"PREVIT:complex_1.pdb"
"PREVIT:complex_2.pdb"
"PREVIT:complex_3.pdb"
"PREVIT:complex_4.pdb"
"PREVIT:complex_5.pdb"
"PREVIT:complex_6.pdb"
"PREVIT:complex_7.pdb"
"PREVIT:complex_8.pdb"
"PREVIT:complex_9.pdb"
"PREVIT:complex_10.pdb"
"PREVIT:complex_1.pdb"
"PREVIT:complex_2.pdb"
"PREVIT:complex_3.pdb"
"PREVIT:complex_4.pdb"
"PREVIT:complex_5.pdb"
"PREVIT:complex_6.pdb"
"PREVIT:complex_7.pdb"
"PREVIT:complex_8.pdb"
"PREVIT:complex_9.pdb"
"PREVIT:complex_10.pdb"
"PREVIT:complex_1.pdb"
"PREVIT:complex_2.pdb"
"PREVIT:complex_3.pdb"
"PREVIT:complex_4.pdb"
"PREVIT:complex_5.pdb"
"PREVIT:complex_6.pdb"
"PREVIT:complex_7.pdb"
"PREVIT:complex_8.pdb"
"PREVIT:complex_9.pdb"
"PREVIT:complex_10.pdb"
"PREVIT:complex_1.pdb"
"PREVIT:complex_2.pdb"
"PREVIT:complex_3.pdb"
"PREVIT:complex_4.pdb"
"PREVIT:complex_5.pdb"
"PREVIT:complex_6.pdb"
"PREVIT:complex_7.pdb"
"PREVIT:complex_8.pdb"
"PREVIT:complex_9.pdb"
"PREVIT:complex_10.pdb"
"PREVIT:complex_1.pdb"
"PREVIT:complex_2.pdb"
"PREVIT:complex_3.pdb"
"PREVIT:complex_4.pdb"
"PREVIT:complex_5.pdb"
"PREVIT:complex_6.pdb"
"PREVIT:complex_7.pdb"
"PREVIT:complex_8.pdb"
"PREVIT:complex_9.pdb"
"PREVIT:complex_10.pdb"
"PREVIT:complex_1.pdb"
"PREVIT:complex_2.pdb"
"PREVIT:complex_3.pdb"
"PREVIT:complex_4.pdb"
"PREVIT:complex_5.pdb"
"PREVIT:complex_6.pdb"
"PREVIT:complex_7.pdb"
"PREVIT:complex_8.pdb"
"PREVIT:complex_9.pdb"
"PREVIT:complex_10.pdb"
"PREVIT:complex_1.pdb"
"PREVIT:complex_2.pdb"
"PREVIT:complex_3.pdb"
"PREVIT:complex_4.pdb"
"PREVIT:complex_5.pdb"
"PREVIT:complex_6.pdb"
"PREVIT:complex_7.pdb"
"PREVIT:complex_8.pdb"
"PREVIT:complex_9.pdb"
"PREVIT:complex_10.pdb"
"PREVIT:complex_1.pdb"
"PREVIT:complex_2.pdb"
"PREVIT:complex_3.pdb"
"PREVIT:complex_4.pdb"
"PREVIT:complex_5.pdb"
"PREVIT:complex_6.pdb"
"PREVIT:complex_7.pdb"
"PREVIT:complex_8.pdb"
"PREVIT:complex_9.pdb"
"PREVIT:complex_10.pdb"
"PREVIT:complex_1.pdb"
"PREVIT:complex_2.pdb"
"PREVIT:complex_3.pdb"
"PREVIT:complex_4.pdb"
"PREVIT:complex_5.pdb"
"PREVIT:complex_6.pdb"
"PREVIT:complex_7.pdb"
"PREVIT:complex_8.pdb"
"PREVIT:complex_9.pdb"
"PREVIT:complex_10.pdb"
"PREVIT:complex_1.pdb"
"PREVIT:complex_2.pdb"
"PREVIT:complex_3.pdb"
"PREVIT:complex_4.pdb"
"PREVIT:complex_5.pdb"
"PREVIT:complex_6.pdb"
"PREVIT:complex_7.pdb"
"PREVIT:complex_8.pdb"
"PREVIT:complex_9.pdb"
"PREVIT:complex_10.pdb"
"PREVIT:complex_1.pdb"
"PREVIT:complex_2.pdb"
"PREVIT:complex_3.pdb"
"PREVIT:complex_4.pdb"
"PREVIT:complex_5.pdb"
"PREVIT:complex_6.pdb"
"PREVIT:complex_7.pdb"
"PREVIT:complex_8.pdb"
"PREVIT:complex_9.pdb"
"PREVIT:complex_10.pdb"
"PREVIT:complex_1.pdb"
"PREVIT:complex_2.pdb"
"PREVIT:complex_3.pdb"
"PREVIT:complex_4.pdb"
"PREVIT:complex_5.pdb"
"PREVIT:complex_6.pdb"
"PREVIT:complex_7.pdb"
"PREVIT:complex_8.pdb"
"PREVIT:complex_9.pdb"
"PREVIT:complex_10.pdb"
"PREVIT:complex_1.pdb"
"PREVIT:complex_2.pdb"
"PREVIT:complex_3.pdb"
"PREVIT:complex_4.pdb"
"PREVIT:complex_5.pdb"
"PREVIT:complex_6.pdb"
"PREVIT:complex_7.pdb"
"PREVIT:complex_8.pdb"
"PREVIT:complex_9.pdb"
"PREVIT:complex_10.pdb"
"PREVIT:complex_1.pdb"
"PREVIT:complex_2.pdb"
"PREVIT:complex_3.pdb"
"PREVIT:complex_4.pdb"
"PREVIT:complex_5.pdb"
"PREVIT:complex_6.pdb"
"PREVIT:complex_7.pdb"
"PREVIT:complex_8.pdb"
"PREVIT:complex_9.pdb"
"PREVIT:complex_10.pdb"
"PREVIT:complex_1.pdb"
"PREVIT:complex_2.pdb"
"PREVIT:complex_3.pdb"
"PREVIT:complex_4.pdb"
"PREVIT:complex_5.pdb"
"PREVIT:complex_6.pdb"
"PREVIT:complex_7.pdb"
"PREVIT:complex_8.pdb"
"PREVIT:complex_9.pdb"
"PREVIT:complex_10.pdb"
"PREVIT:complex_1.pdb"
"PREVIT:complex_2.pdb"
"PREVIT:complex_3.pdb"
"PREVIT:complex_4.pdb"
"PREVIT:complex_5.pdb"
"PREVIT:complex_6.pdb"
"PREVIT:complex_7.pdb"
"PREVIT:complex_8.pdb"
"PREVIT:complex_9.pdb"
"PREVIT:complex_10.pdb"
"PREVIT:complex_1.pdb"
"PREVIT:complex_2.pdb"
"PREVIT:complex_3.pdb"
"PREVIT:complex_4.pdb"
"PREVIT:complex_5.pdb"
"PREVIT:complex_6.pdb"
"PREVIT:complex_7.pdb"
"PREVIT:complex_8.pdb"
"PREVIT:complex_9.pdb"
"PREVIT:complex_10.pdb"
"PREVIT:complex_1.pdb"
"PREVIT:complex_2.pdb"
"PREVIT:complex_3.pdb"
"PREVIT:complex_4.pdb"
"PREVIT:complex_5.pdb"
"PREVIT:complex_6.pdb"
"PREVIT:complex_7.pdb"
"PREVIT:complex_8.pdb"
"PREVIT:complex_9.pdb"
"PREVIT:complex_10.pdb"
"PREVIT:complex_1.pdb"
"PREVIT:complex_2.pdb"
"PREVIT:complex_3.pdb"
"PREVIT:complex_4.pdb"
"PREVIT:complex_5.pdb"
"PREVIT:complex_6.pdb"
"PREVIT:complex_7.pdb"
"PREVIT:complex_8.pdb"
"PREVIT:complex_9.pdb"
"PREVIT:complex_10.pdb"
"PREVIT:complex_1.pdb"
"PREVIT:complex_2.pdb"
"PREVIT:complex_3.pdb"
"PREVIT:complex_4.pdb"
"PREVIT:complex_5.pdb"
"PREVIT:complex_6.pdb"
"PREVIT:complex_7.pdb"
"PREVIT:complex_8.pdb"
"PREVIT:complex_9.pdb"
"PREVIT:complex_10.pdb"
"PREVIT:complex_1.pdb"
"PREVIT:complex_2.pdb"
"PREVIT:complex_3.pdb"
"PREVIT:complex_4.pdb"
"PREVIT:complex_5.pdb"
"PREVIT:complex_6.pdb"
"PREVIT:complex_7.pdb"
"PREVIT:complex_8.pdb"
"PREVIT:complex_9.pdb"
"PREVIT:complex_10.pdb"
"PREVIT:complex_1.pdb"
"PREVIT:complex_2.pdb"
"PREVIT:complex_3.pdb"
"PREVIT:complex_4.pdb"
"PREVIT:complex_5.pdb"
"PREVIT:complex_6.pdb"
"PREVIT:complex_7.pdb"
"PREVIT:complex_8.pdb"
"PREVIT:complex_9.pdb"
"PREVIT:complex_10.pdb"
"PREVIT:complex_1.pdb"
"PREVIT:complex_2.pdb"
"PREVIT:complex_3.pdb"
"PREVIT:complex_4.pdb"
"PREVIT:complex_5.pdb"
"PREVIT:complex_6.pdb"
"PREVIT:complex_7.pdb"
"PREVIT:complex_8.pdb"
"PREVIT:complex_9.pdb"
"PREVIT:complex_10.pdb"
"PREVIT:complex_1.pdb"
"PREVIT:complex_2.pdb"
"PREVIT:complex_3.pdb"
"PREVIT:complex_4.pdb"
"PREVIT:complex_5.pdb"
"PREVIT:complex_6.pdb"
"PREVIT:complex_7.pdb"
"PREVIT:complex_8.pdb"
"PREVIT:complex_9.pdb"
"PREVIT:complex_10.pdb"
"PREVIT:complex_1.pdb"
"PREVIT:complex_2.pdb"
"PREVIT:complex_3.pdb"
"PREVIT:complex_4.pdb"
"PREVIT:complex_5.pdb"
"PREVIT:complex_6.pdb"
"PREVIT:complex_7.pdb"
"PREVIT:complex_8.pdb"
"PREVIT:complex_9.pdb"
"PREVIT:complex_10.pdb"
"PREVIT:complex_1.pdb"
"PREVIT:complex_2.pdb"
"PREVIT:complex_3.pdb"
"PREVIT:complex_4.pdb"
"PREVIT:complex_5.pdb"
"PREVIT:complex_6.pdb"
"PREVIT:complex_7.pdb"
"PREVIT:complex_8.pdb"
"PREVIT:complex_9.pdb"
"PREVIT:complex_10.pdb"
"PREVIT:complex_1.pdb"
"PREVIT:complex_2.pdb"
"PREVIT:complex_3.pdb"
"PREVIT:complex_4.pdb"
"PREVIT:complex_5.pdb"
"PREVIT:complex_6.pdb"
"PREVIT:complex_7.pdb"
"PREVIT:complex_8.pdb"
"PREVIT:complex_9.pdb"
"PREVIT:complex_10.pdb"
"PREVIT:complex_1.pdb"
"PREVIT:complex_2.pdb"
"PREVIT:complex_3.pdb"
"PREVIT:complex_4.pdb"
"PREVIT:complex_5.pdb"
"PREVIT:complex_6.pdb"
"PREVIT:complex_7.pdb"
"PREVIT:complex_8.pdb"
"PREVIT:complex_9.pdb"
"PREVIT:complex_10.pdb"
"PREVIT:complex_1.pdb"
"PREVIT:complex_2.pdb"
"PREVIT:complex_3.pdb"
"PREVIT:complex_4.pdb"
"PREVIT:complex_5.pdb"
"PREVIT:complex_6.pdb"
"PREVIT:complex_7.pdb"
"PREVIT:complex_8.pdb"
"PREVIT:complex_9.pdb"
"PREVIT:complex_10.pdb"
"PREVIT:complex_1.pdb"
"PREVIT:complex_2.pdb"
"PREVIT:complex_3.pdb"
"PREVIT:complex_4.pdb"
"PREVIT:complex_5.pdb"
"PREVIT:complex_6.pdb"
"PREVIT:complex_7.pdb"
"PREVIT:complex_8.pdb"
"PREVIT:complex_9.pdb"
"PREVIT:complex_10.pdb"
"PREVIT:complex_1.pdb"
"PREVIT:complex_2.pdb"
"PREVIT:complex_3.pdb"
"PREVIT:complex_4.pdb"
"PREVIT:complex_5.pdb"
"PREVIT:complex_6.pdb"
"PREVIT:complex_7.pdb"
"PREVIT:complex_8.pdb"
"PREVIT:complex_9.pdb"
"PREVIT:complex_10.pdb"
"PREVIT:complex_1.pdb"
"PREVIT:complex_2.pdb"
"PREVIT:complex_3.pdb"
"PREVIT:complex_4.pdb"
"PREVIT:complex_5.pdb"
"PREVIT:complex_6.pdb"
"PREVIT:complex_7.pdb"
"PREVIT:complex_8.pdb"
"PREVIT:complex_9.pdb"
"PREVIT:complex_10.pdb"
"PREVIT:complex_1.pdb"
"PREVIT:complex_2.pdb"
"PREVIT:complex_3.pdb"
"PREVIT:complex_4.pdb"
"PREVIT:complex_5.pdb"
"PREVIT:complex_6.pdb"
"PREVIT:complex_7.pdb"
"PREVIT:complex_8.pdb"
"PREVIT:complex_9.pdb"
"PREVIT:complex_10.pdb"
"PREVIT:complex_1.pdb"
"PREVIT:complex_2.pdb"
"PREVIT:complex_3.pdb"
"PREVIT:complex_4.pdb"
"PREVIT:complex_5.pdb"
"PREVIT:complex_6.pdb"
"PREVIT:complex_7.pdb"
"PREVIT:complex_8.pdb"
"PREVIT:complex_9.pdb"
"PREVIT:complex_10.pdb"
"PREVIT:complex_1.pdb"
"PREVIT:complex_2.pdb"
"PREVIT:complex_3.pdb"
"PREVIT:complex_4.pdb"
"PREVIT:complex_5.pdb"
"PREVIT:complex_6.pdb"
"PREVIT:complex_7.pdb"
"PREVIT:complex_8.pdb"
"PREVIT:complex_9.pdb"
"PREVIT:complex_10.pdb"
"PREVIT:complex_1.pdb"
"PREVIT:complex_2.pdb"
"PREVIT:complex_3.pdb"
"PREVIT:complex_4.pdb"
"PREVIT:complex_5.pdb"
"PREVIT:complex_6.pdb"
"PREVIT:complex_7.pdb"
"PREVIT:complex_8.pdb"
"PREVIT:complex_9.pdb"
"PREVIT:complex_10.pdb"
"PREVIT:complex_1.pdb"
"PREVIT:complex_2.pdb"
"PREVIT:complex_3.pdb"
"PREVIT:complex_4.pdb"
"PREVIT:complex_5.pdb"
"PREVIT:complex_6.pdb"
"PREVIT:complex_7.pdb"
"PREVIT:complex_8.pdb"
"PREVIT:complex_9.pdb"
"PREVIT:complex_10.pdb"
"PREVIT:complex_1.pdb"
"PREVIT:complex_2.pdb"
"PREVIT:complex_3.pdb"
"PREVIT:complex_4.pdb"
"PREVIT:complex_5.pdb"
"PREVIT:complex_6.pdb"
"PREVIT:complex_7.pdb"
"PREVIT:complex_8.pdb"
"PREVIT:complex_9.pdb"
"PREVIT:complex_10.pdb"
"PREVIT:complex_1.pdb"
"PREVIT:complex_2.pdb"
"PREVIT:complex_3.pdb"
"PREVIT:complex_4.pdb"
"PREVIT:complex_5.pdb"
"PREVIT:complex_6.pdb"
"PREVIT:complex_7.pdb"
"PREVIT:complex_8.pdb"
"PREVIT:complex_9.pdb"
"PREVIT:complex_10.pdb"
"PREVIT:complex_1.pdb"
"PREVIT:complex_2.pdb"
"PREVIT:complex_3.pdb"
"PREVIT:complex_4.pdb"
"PREVIT:complex_5.pdb"
"PREVIT:complex_6.pdb"
"PREVIT:complex_7.pdb"
"PREVIT:complex_8.pdb"
"PREVIT:complex_9.pdb"
"PREVIT:complex_10.pdb"
"PREVIT:complex_1.pdb"
"PREVIT:complex_2.pdb"
"PREVIT:complex_3.pdb"
"PREVIT:complex_4.pdb"
"PREVIT:complex_5.pdb"
"PREVIT:complex_6.pdb"
"PREVIT:complex_7.pdb"
"PREVIT:complex_8.pdb"
"PREVIT:complex_9.pdb"
"PREVIT:complex_10.pdb"
"PREVIT:complex_1.pdb"
"PREVIT:complex_2.pdb"
"PREVIT:complex_3.pdb"
"PREVIT:complex_4.pdb"
"PREVIT:complex_5.pdb"
"PREVIT:complex_6.pdb"
"PREVIT:complex_7.pdb"
"PREVIT:complex_8.pdb"
"PREVIT:complex_9.pdb"
"PREVIT:complex_10.pdb"
"PREVIT:complex_1.pdb"
"PREVIT:complex_2.pdb"
"PREVIT:complex_3.pdb"
"PREVIT:complex_4.pdb"
"PREVIT:complex_5.pdb"
"PREVIT:complex_6.pdb"
"PREVIT:complex_7.pdb"
"PREVIT:complex_8.pdb"
"PREVIT:complex_9.pdb"
"PREVIT:complex_10.pdb"
"PREVIT:complex_1.pdb"
"PREVIT:complex_2.pdb"
"PREVIT:complex_3.pdb"
"PREVIT:complex_4.pdb"
"PREVIT:complex_5.pdb"
"PREVIT:complex_6.pdb"
"PREVIT:complex_7.pdb"
"PREVIT:complex_8.pdb"
"PREVIT:complex_9.pdb"
"PREVIT:complex_10.pdb"
"PREVIT:complex_1.pdb"
"PREVIT:complex_2.pdb"
"PREVIT:complex_3.pdb"
"PREVIT:complex_4.pdb"
"PREVIT:complex_5.pdb"
"PREVIT:complex_6.pdb"
"PREVIT:complex_7.pdb"
"PREVIT:complex_8.pdb"
"PREVIT:complex_9.pdb"
"PREVIT:complex_10.pdb"
"PREVIT:complex_1.pdb"
"PREVIT:complex_2.pdb"
"PREVIT:complex_3.pdb"
"PREVIT:complex_4.pdb"
"PREVIT:complex_5.pdb"
"PREVIT:complex_6.pdb"
"PREVIT:complex_7.pdb"
"PREVIT:complex_8.pdb"
"PREVIT:complex_9.pdb"
"PREVIT:complex_10.pdb"
"PREVIT:complex_1.pdb"
"PREVIT:complex_2.pdb"
"PREVIT:complex_3.pdb"
"PREVIT:complex_4.pdb"
"PREVIT:complex_5.pdb"
"PREVIT:complex_6.pdb"
"PREVIT:complex_7.pdb"
"PREVIT:complex_8.pdb"
"PREVIT:complex_9.pdb"
"PREVIT:complex_10.pdb"
"PREVIT:complex_1.pdb"
"PREVIT:complex_2.pdb"
"PREVIT:complex_3.pdb"
"PREVIT:complex_4.pdb"
"PREVIT:complex_5.pdb"
"PREVIT:complex_6.pdb"
"PREVIT:complex_7.pdb"
"PREVIT:complex_8.pdb"
"PREVIT:complex_9.pdb"
"PREVIT:complex_10.pdb"
"PREVIT:complex_1.pdb"
"PREVIT:complex_2.pdb"
"PREVIT:complex_3.pdb"
"PREVIT:complex_4.pdb"
"PREVIT:complex_5.pdb"
"PREVIT:complex_6.pdb"
"PREVIT:complex_7.pdb"
"PREVIT:complex_8.pdb"
"PREVIT:complex_9.pdb"
"PREVIT:complex_10.pdb"
"PREVIT:complex_1.pdb"
"PREVIT:complex_2.pdb"
"PREVIT:complex_3.pdb"
"PREVIT:complex_4.pdb"
"PREVIT:complex_5.pdb"
"PREVIT:complex_6.pdb"
"PREVIT:complex_7.pdb"
"PREVIT:complex_8.pdb"
"PREVIT:complex_9.pdb"
"PREVIT:complex_10.pdb"
"PREVIT:complex_1.pdb"
"PREVIT:complex_2.pdb"
"PREVIT:complex_3.pdb"
"PREVIT:complex_4.pdb"
"PREVIT:complex_5.pdb"
"PREVIT:complex_6.pdb"
"PREVIT:complex_7.pdb"
"PREVIT:complex_8.pdb"
"PREVIT:complex_9.pdb"
"PREVIT:complex_10.pdb"
"PREVIT:complex_1.pdb"
"PREVIT:complex_2.pdb"
"PREVIT:complex_3.pdb"
"PREVIT:complex_4.pdb"
"PREVIT:complex_5.pdb"
"PREVIT:complex_6.pdb"
"PREVIT:complex_7.pdb"
"PREVIT:complex_8.pdb"
"PREVIT:complex_9.pdb"
"PREVIT:complex_10.pdb"
"PREVIT:complex_1.pdb"
"PREVIT:complex_2.pdb"
"PREVIT:complex_3.pdb"
"PREVIT:complex_4.pdb"
"PREVIT:complex_5.pdb"
"PREVIT:complex_6.pdb"
"PREVIT:complex_7.pdb"
"PREVIT:complex_8.pdb"
"PREVIT:complex_9.pdb"
"PREVIT:complex_10.pdb"
"PREVIT:complex_1.pdb"
"PREVIT:complex_2.pdb"
"PREVIT:complex_3.pdb"
"PREVIT:complex_4.pdb"
"PREVIT:complex_5.pdb"
"PREVIT:complex_6.pdb"
"PREVIT:complex_7.pdb"
"PREVIT:complex_8.pdb"
"PREVIT:complex_9.pdb"
"PREVIT:complex_10.pdb"
"PREVIT:complex_1.pdb"
"PREVIT:complex_2.pdb"
"PREVIT:complex_3.pdb"
"PREVIT:complex_4.pdb"
"PREVIT:complex_5.pdb"
"PREVIT:complex_6.pdb"
"PREVIT:complex_7.pdb"
"PREVIT:complex_8.pdb"
"PREVIT:complex_9.pdb"
"PREVIT:complex_10.pdb"
"PREVIT:complex_1.pdb"
"PREVIT:complex_2.pdb"
"PREVIT:complex_3.pdb"
"PREVIT:complex_4.pdb"
"PREVIT:complex_5.pdb"
"PREVIT:complex_6.pdb"
"PREVIT:complex_7.pdb"
"PREVIT:complex_8.pdb"
"PREVIT:complex_9.pdb"
"PREVIT:complex_10.pdb"
"PREVIT:complex_1.pdb"
"PREVIT:complex_2.pdb"
"PREVIT:complex_3.pdb"
"PREVIT:complex_4.pdb"
"PREVIT:complex_5.pdb"
"PREVIT:complex_6.pdb"
"PREVIT:complex_7.pdb"
"PREVIT:complex_8.pdb"
"PREVIT:complex_9.pdb"
"PREVIT:complex_10.pdb"
"PREVIT:complex_1.pdb"
"PREVIT:complex_2.pdb"
"PREVIT:complex_3.pdb"
"PREVIT:complex_4.pdb"
"PREVIT:complex_5.pdb"
"PREVIT:complex_6.pdb"
"PREVIT:complex_7.pdb"
"PREVIT:complex_8.pdb"
"PREVIT:complex_9.pdb"
"PREVIT:complex_10.pdb"
"PREVIT:complex_1.pdb"
"PREVIT:complex_2.pdb"
"PREVIT:complex_3.pdb"
"PREVIT:complex_4.pdb"
"PREVIT:complex_5.pdb"
"PREVIT:complex_6.pdb"
"PREVIT:complex_7.pdb"
"PREVIT:complex_8.pdb"
"PREVIT:complex_9.pdb"
"PREVIT:complex_10.pdb"
"PREVIT:complex_1.pdb"
"PREVIT:complex_2.pdb"
"PREVIT:complex_3.pdb"
"PREVIT:complex_4.pdb"
"PREVIT:complex_5.pdb"
"PREVIT:complex_6.pdb"
"PREVIT:complex_7.pdb"
"PREVIT:complex_8.pdb"
"PREVIT:complex_9.pdb"
"PREVIT:complex_10.pdb"
"PREVIT:complex_1.pdb"
"PREVIT:complex_2.pdb"
"PREVIT:complex_3.pdb"
"PREVIT:complex_4.pdb"
"PREVIT:complex_5.pdb"
"PREVIT:complex_6.pdb"
"PREVIT:complex_7.pdb"
"PREVIT:complex_8.pdb"
"PREVIT:complex_9.pdb"
"PREVIT:complex_10.pdb"
"PREVIT:complex_1.pdb"
"PREVIT:complex_2.pdb"
"PREVIT:complex_3.pdb"
"PREVIT:complex_4.pdb"
"PREVIT:complex_5.pdb"
"PREVIT:complex_6.pdb"
"PREVIT:complex_7.pdb"
"PREVIT:complex_8.pdb"
"PREVIT:complex_9.pdb"
"PREVIT:complex_10.pdb"
"PREVIT:complex_1.pdb"
"PREVIT:complex_2.pdb"
"PREVIT:complex_3.pdb"
"PREVIT:complex_4.pdb"
"PREVIT:complex_5.pdb"
"PREVIT:complex_6.pdb"
"PREVIT:complex_7.pdb"
"PREVIT:complex_8.pdb"
"PREVIT:complex_9.pdb"
"PREVIT:complex_10.pdb"
"PREVIT:complex_1.pdb"
"PREVIT:complex_2.pdb"
"PREVIT:complex_3.pdb"
"PREVIT:complex_4.pdb"
"PREVIT:complex_5.pdb"
"PREVIT:complex_6.pdb"
"PREVIT:complex_7.pdb"
"PREVIT:complex_8.pdb"
"PREVIT:complex_9.pdb"
"PREVIT:complex_10.pdb"
"PREVIT:complex_1.pdb"
"PREVIT:complex_2.pdb"
"PREVIT:complex_3.pdb"
"PREVIT:complex_4.pdb"
"PREVIT:complex_5.pdb"
"PREVIT:complex_6.pdb"
"PREVIT:complex_7.pdb"
"PREVIT:complex_8.pdb"
"PREVIT:complex_9.pdb"
"PREVIT:complex_10.pdb"
"PREVIT:complex_1.pdb"
"PREVIT:complex_2.pdb"
"PREVIT:complex_3.pdb"
"PREVIT:complex_4.pdb"
"PREVIT:complex_5.pdb"
"PREVIT:complex_6.pdb"
"PREVIT:complex_7.pdb"
"PREVIT:complex_8.pdb"
"PREVIT:complex_9.pdb"
"PREVIT:complex_10.pdb"
"PREVIT:complex_1.pdb"
"PREVIT:complex_2.pdb"
"PREVIT:complex_3.pdb"
"PREVIT:complex_4.pdb"
"PREVIT:complex_5.pdb"
"PREVIT:complex_6.pdb"
"PREVIT:complex_7.pdb"
"PREVIT:complex_8.pdb"
"PREVIT:complex_9.pdb"
"PREVIT:complex_10.pdb"
"PREVIT:complex_1.pdb"
"PREVIT:complex_2.pdb"
"PREVIT:complex_3.pdb"
"PREVIT:complex_4.pdb"
"PREVIT:complex_5.pdb"
"PREVIT:complex_6.pdb"
"PREVIT:complex_7.pdb"
"PREVIT:complex_8.pdb"
"PREVIT:complex_9.pdb"
"PREVIT:complex_10.pdb"
"PREVIT:complex_1.pdb"
"PREVIT:complex_2.pdb"
"PREVIT:complex_3.pdb"
"PREVIT:complex_4.pdb"
"PREVIT:complex_5.pdb"
"PREVIT:complex_6.pdb"
"PREVIT:complex_7.pdb"
"PREVIT:complex_8.pdb"
"PREVIT:complex_9.pdb"
"PREVIT:complex_10.pdb"
"PREVIT:complex_1.pdb"
"PREVIT:complex_2.pdb"
"PREVIT:complex_3.pdb"
"PREVIT:complex_4.pdb"
"PREVIT:complex_5.pdb"
"PREVIT:complex_6.pdb"
"PREVIT:complex_7.pdb"
"PREVIT:complex_8.pdb"
"PREVIT:complex_9.pdb"
"PREVIT:complex_10.pdb"
"PREVIT:complex_1.pdb"
"PREVIT:complex_2.pdb"
"PREVIT:complex_3.pdb"
"PREVIT:complex_4.pdb"
"PREVIT:complex_5.pdb"
"PREVIT:complex_6.pdb"
"PREVIT:complex_7.pdb"
"PREVIT:complex_8.pdb"
"PREVIT:complex_9.pdb"
"PREVIT:complex_10.pdb"
"PREVIT:complex_1.pdb"
"PREVIT:complex_2.pdb"
"PREVIT:complex_3.pdb"
"PREVIT:complex_4.pdb"
"PREVIT:complex_5.pdb"
"PREVIT:complex_6.pdb"
"PREVIT:complex_7.pdb"
"PREVIT:complex_8.pdb"
"PREVIT:complex_9.pdb"
"PREVIT:complex_10.pdb"
"PREVIT:complex_1.pdb"
"PREVIT:complex_2.pdb"
"PREVIT:complex_3.pdb"
"PREVIT:complex_4.pdb"
"PREVIT:complex_5.pdb"
"PREVIT:complex_6.pdb"
"PREVIT:complex_7.pdb"
"PREVIT:complex_8.pdb"
"PREVIT:complex_9.pdb"
"PREVIT:complex_10.pdb"
"PREVIT:complex_1.pdb"
"PREVIT:complex_2.pdb"
"PREVIT:complex_3.pdb"
"PREVIT:complex_4.pdb"
"PREVIT:complex_5.pdb"
"PREVIT:complex_6.pdb"
"PREVIT:complex_7.pdb"
"PREVIT:complex_8.pdb"
"PREVIT:complex_9.pdb"
"PREVIT:complex_10.pdb"
"PREVIT:complex_1.pdb"
"PREVIT:complex_2.pdb"
"PREVIT:complex_3.pdb"
"PREVIT:complex_4.pdb"
"PREVIT:complex_5.pdb"
"PREVIT:complex_6.pdb"
"PREVIT:complex_7.pdb"
"PREVIT:complex_8.pdb"
"PREVIT:complex_9.pdb"
"PREVIT:complex_10.pdb"
"PREVIT:complex_1.pdb"
"PREVIT:complex_2.pdb"
"PREVIT:complex_3.pdb"
"PREVIT:complex_4.pdb"
"PREVIT:complex_5.pdb"
"PREVIT:complex_6.pdb"
"PREVIT:complex_7.pdb"
"PREVIT:complex_8.pdb"
"PREVIT:complex_9.pdb"
"PREVIT:complex_10.pdb"
"PREVIT:complex_1.pdb"
"PREVIT:complex_2.pdb"
"PREVIT:complex_3.pdb"
"PREVIT:complex_4.pdb"
"PREVIT:complex_5.pdb"
"PREVIT:complex_6.pdb"
"PREVIT:complex_7.pdb"
"PREVIT:complex_8.pdb"
"PREVIT:complex_9.pdb"
"PREVIT:complex_10.pdb"
"PREVIT:complex_1.pdb"
"PREVIT:complex_2.pdb"
"PREVIT:complex_3.pdb"
"PREVIT:complex_4.pdb"
"PREVIT:complex_5.pdb"
"PREVIT:complex_6.pdb"
"PREVIT:complex_7.pdb"
"PREVIT:complex_8.pdb"
"PREVIT:complex_9.pdb"
"PREVIT:complex_10.pdb"
"PREVIT:complex_1.pdb"
"PREVIT:complex_2.pdb"
"PREVIT:complex_3.pdb"
"PREVIT:complex_4.pdb"
"PREVIT:complex_5.pdb"
"PREVIT:complex_6.pdb"
"PREVIT:complex_7.pdb"
"PREVIT:complex_8.pdb"
"PREVIT:complex_9.pdb"
"PREVIT:complex_10.pdb"
"PREVIT:complex_1.pdb"
"PREVIT:complex_2.pdb"
"PREVIT:complex_3.pdb"
"PREVIT:complex_4.pdb"
"PREVIT:complex_5.pdb"
"PREVIT:complex_6.pdb"
"PREVIT:complex_7.pdb"
"PREVIT:complex_8.pdb"
"PREVIT:complex_9.pdb"
"PREVIT:complex_10.pdb"
"PREVIT:complex_1.pdb"
"PREVIT:complex_2.pdb"
"PREVIT:complex_3.pdb"
"PREVIT:complex_4.pdb"
"PREVIT:complex_5.pdb"
"PREVIT:complex_6.pdb"
"PREVIT:complex_7.pdb"
"PREVIT:complex_8.pdb"
"PREVIT:complex_9.pdb"
"PREVIT:complex_10.pdb"
"PREVIT:complex_1.pdb"
"PREVIT:complex_2.pdb"
"PREVIT:complex_3.pdb"
"PREVIT:complex_4.pdb"
"PREVIT:complex_5.pdb"
"PREVIT:complex_6.pdb"
"PREVIT:complex_7.pdb"
"PREVIT:complex_8.pdb"
"PREVIT:complex_9.pdb"
"PREVIT:complex_10.pdb"
"PREVIT:complex_1.pdb"
"PREVIT:complex_2.pdb"
"PREVIT:complex_3.pdb"
"PREVIT:complex_4.pdb"
"PREVIT:complex_5.pdb"
"PREVIT:complex_6.pdb"
"PREVIT:complex_7.pdb"
"PREVIT:complex_8.pdb"
"PREVIT:complex_9.pdb"
"PREVIT:complex_10.pdb"
"PREVIT:complex_1.pdb"
"PREVIT:complex_2.pdb"
"PREVIT:complex_3.pdb"
"PREVIT:complex_4.pdb"
"PREVIT:complex_5.pdb"
"PREVIT:complex_6.pdb"
"PREVIT:complex_7.pdb"
"PREVIT:complex_8.pdb"
"PREVIT:complex_9.pdb"
"PREVIT:complex_10.pdb"
"PREVIT:complex_1.pdb"
"PREVIT:complex_2.pdb"
"PREVIT:complex_3.pdb"
"PREVIT:complex_4.pdb"
"PREVIT:complex_5.pdb"
"PREVIT:complex_6.pdb"
"PREVIT:complex_7.pdb"
"PREVIT:complex_8.pdb"
"PREVIT:complex_9.pdb"
"PREVIT:complex_10.pdb"
"PREVIT:complex_1.pdb"
"PREVIT:complex_2.pdb"
"PREVIT:complex_3.pdb"
"PREVIT:complex_4.pdb"
"PREVIT:complex_5.pdb"
"PREVIT:complex_6.pdb"
"PREVIT:complex_7.pdb"
"PREVIT:complex_8.pdb"
"PREVIT:complex_9.pdb"
"PREVIT:complex_10.pdb"
"PREVIT:complex_1.pdb"
"PREVIT:complex_2.pdb"
"PREVIT:complex_3.pdb"
"PREVIT:complex_4.pdb"
"PREVIT:complex_5.pdb"
"PREVIT:complex_6.pdb"
"PREVIT:complex_7.pdb"
"PREVIT:complex_8.pdb"
"PREVIT:complex_9.pdb"
"PREVIT:complex_10.pdb"
"PREVIT:complex_1.pdb"
"PREVIT:complex_2.pdb"
"PREVIT:complex_3.pdb"
"PREVIT:complex_4.pdb"
"PREVIT:complex_5.pdb"
"PREVIT:complex_6.pdb"
"PREVIT:complex_7.pdb"
"PREVIT:complex_8.pdb"
"PREVIT:complex_9.pdb"
"PREVIT:complex_10.pdb"
"PREVIT:complex_1.pdb"
"PREVIT:complex_2.pdb"
"PREVIT:complex_3.pdb"
"PREVIT:complex_4.pdb"
"PREVIT:complex_5.pdb"
"PREVIT:complex_6.pdb"
"PREVIT:complex_7.pdb"
"PREVIT:complex_8.pdb"
"PREVIT:complex_9.pdb"
"PREVIT:complex_10.pdb"
"PREVIT:complex_1.pdb"
"PREVIT:complex_2.pdb"
"PREVIT:complex_3.pdb"
"PREVIT:complex_4.pdb"
"PREVIT:complex_5.pdb"
"PREVIT:complex_6.pdb"
"PREVIT:complex_7.pdb"
"PREVIT:complex_8.pdb"
"PREVIT:complex_9.pdb"
"PREVIT:complex_10.pdb"
"PREVIT:complex_1.pdb"
"PREVIT:complex_2.pdb"
"PREVIT:complex_3.pdb"
"PREVIT:complex_4.pdb"
"PREVIT:complex_5.pdb"
"PREVIT:complex_6.pdb"
"PREVIT:complex_7.pdb"
"PREVIT:complex_8.pdb"
"PREVIT:complex_9.pdb"
"PREVIT:complex_10.pdb"
"PREVIT:complex_1.pdb"
"PREVIT:complex_2.pdb"
"PREVIT:complex_3.pdb"
"PREVIT:complex_4.pdb"
"PREVIT:complex_5.pdb"
"PREVIT:complex_6.pdb"
"PREVIT:complex_7.pdb"
"PREVIT:complex_8.pdb"
"PREVIT:complex_9.pdb"
"PREVIT:complex_10.pdb"
"PREVIT:complex_1.pdb"
"PREVIT:complex_2.pdb"
"PREVIT:complex_3.pdb"
"PREVIT:complex_4.pdb"
"PREVIT:complex_5.pdb"
"PREVIT:complex_6.pdb"
"PREVIT:complex_7.pdb"
"PREVIT:complex_8.pdb"
"PREVIT:complex_9.pdb"
"PREVIT:complex_10.pdb"
"PREVIT:complex_1.pdb"
"PREVIT:complex_2.pdb"
"PREVIT:complex_3.pdb"
"PREVIT:complex_4.pdb"
"PREVIT:complex_5.pdb"
"PREVIT:complex_6.pdb"
"PREVIT:complex_7.pdb"
"PREVIT:complex_8.pdb"
"PREVIT:complex_9.pdb"
"PREVIT:complex_10.pdb"
"PREVIT:complex_1.pdb"
"PREVIT:complex_2.pdb"
"PREVIT:complex_3.pdb"
"PREVIT:complex_4.pdb"
"PREVIT:complex_5.pdb"
"PREVIT:complex_6.pdb"
"PREVIT:complex_7.pdb"
"PREVIT:complex_8.pdb"
"PREVIT:complex_9.pdb"
"PREVIT:complex_10.pdb"
"PREVIT:complex_1.pdb"
"PREVIT:complex_2.pdb"
"PREVIT:complex_3.pdb"
"PREVIT:complex_4.pdb"
"PREVIT:complex_5.pdb"
"PREVIT:complex_6.pdb"
"PREVIT:complex_7.pdb"
"PREVIT:complex_8.pdb"
"PREVIT:complex_9.pdb"
"PREVIT:complex_10.pdb"
"PREVIT:complex_1.pdb"
"PREVIT:complex_2.pdb"
"PREVIT:complex_3.pdb"
"PREVIT:complex_4.pdb"
"PREVIT:complex_5.pdb"
"PREVIT:complex_6.pdb"
"PREVIT:complex_7.pdb"
"PREVIT:complex_8.pdb"
"PREVIT:complex_9.pdb"
"PREVIT:complex_10.pdb"
"PREVIT:complex_1.pdb"
"PREVIT:complex_2.pdb"
"PREVIT:complex_3.pdb"
"PREVIT:complex_4.pdb"
"PREVIT:complex_5.pdb"
"PREVIT:complex_6.pdb"
"PREVIT:complex_7.pdb"
"PREVIT:complex_8.pdb"
"PREVIT:complex_9.pdb"
"PREVIT:complex_10.pdb"
"PREVIT:complex_1.pdb"
"PREVIT:complex_2.pdb"
"PREVIT:complex_3.pdb"
"PREVIT:complex_4.pdb"
"PREVIT:complex_5.pdb"
"PREVIT:complex_6.pdb"
"PREVIT:complex_7.pdb"
"PREVIT:complex_8.pdb"
"PREVIT:complex_9.pdb"
"PREVIT:complex_10.pdb"
"PREVIT:complex_1.pdb"
"PREVIT:complex_2.pdb"
"PREVIT:complex_3.pdb"
"PREVIT:complex_4.pdb"
"PREVIT:complex_5.pdb"
"PREVIT:complex_6.pdb"
"PREVIT:complex_7.pdb"
"PREVIT:complex_8.pdb"
"PREVIT:complex_9.pdb"
"PREVIT:complex_10.pdb"
"PREVIT:complex_1.pdb"
"PREVIT:complex_2.pdb"
"PREVIT:complex_3.pdb"
"PREVIT:complex_4.pdb"
"PREVIT:complex_5.pdb"
"PREVIT:complex_6.pdb"
"PREVIT:complex_7.pdb"
"PREVIT:complex_8.pdb"
"PREVIT:complex_9.pdb"
"PREVIT:complex_10.pdb"
"PREVIT:complex_1.pdb"
"PREVIT:complex_2.pdb"
"PREVIT:complex_3.pdb"
"PREVIT:complex_4.pdb"
"PREVIT:complex_5.pdb"
"PREVIT:complex_6.pdb"
"PREVIT:complex_7.pdb"
"PREVIT:complex_8.pdb"
"PREVIT:complex_9.pdb"
"PREVIT:complex_10.pdb"
"PREVIT:complex_1.pdb"
"PREVIT:complex_2.pdb"
"PREVIT:complex_3.pdb"
"PREVIT:complex_4.pdb"
"PREVIT:complex_5.pdb"
"PREVIT:complex_6.pdb"
"PREVIT:complex_7.pdb"
"PREVIT:complex_8.pdb"
"PREVIT:complex_9.pdb"
"PREVIT:complex_10.pdb"
"PREVIT:complex_1.pdb"
"PREVIT:complex_2.pdb"
"PREVIT:complex_3.pdb"
"PREVIT:complex_4.pdb"
"PREVIT:complex_5.pdb"
"PREVIT:complex_6.pdb"
"PREVIT:complex_7.pdb"
"PREVIT:complex_8.pdb"
"PREVIT:complex_9.pdb"
"PREVIT:complex_10.pdb"
"PREVIT:complex_1.pdb"
"PREVIT:complex_2.pdb"
"PREVIT:complex_3.pdb"
"PREVIT:complex_4.pdb"
"PREVIT:complex_5.pdb"
"PREVIT:complex_6.pdb"
"PREVIT:complex_7.pdb"
"PREVIT:complex_8.pdb"
"PREVIT:complex_9.pdb"
"PREVIT:complex_10.pdb"
"PREVIT:complex_1.pdb"
"PREVIT:complex_2.pdb"
"PREVIT:complex_3.pdb"
"PREVIT:complex_4.pdb"
"PREVIT:complex_5.pdb"
"PREVIT:complex_6.pdb"
"PREVIT:complex_7.pdb"
"PREVIT:complex_8.pdb"
"PREVIT:complex_9.pdb"
"PREVIT:complex_10.pdb"
"PREVIT:complex_1.pdb"
"PREVIT:complex_2.pdb"
"PREVIT:complex_3.pdb"
"PREVIT:complex_4.pdb"
"PREVIT:complex_5.pdb"
"PREVIT:complex_6.pdb"
"PREVIT:complex_7.pdb"
"PREVIT:complex_8.pdb"
"PREVIT:complex_9.pdb"
"PREVIT:complex_10.pdb"
"PREVIT:complex_1.pdb"
"PREVIT:complex_2.pdb"
"PREVIT:complex_3.pdb"
"PREVIT:complex_4.pdb"
"PREVIT:complex_5.pdb"
"PREVIT:complex_6.pdb"
"PREVIT:complex_7.pdb"
"PREVIT:complex_8.pdb"
"PREVIT:complex_9.pdb"
"PREVIT:complex_10.pdb"
"PREVIT:complex_1.pdb"
"PREVIT:complex_2.pdb"
"PREVIT:complex_3.pdb"
"PREVIT:complex_4.pdb"
"PREVIT:complex_5.pdb"
"PREVIT:complex_6.pdb"
"PREVIT:complex_7.pdb"
"PREVIT:complex_8.pdb"
"PREVIT:complex_9.pdb"
"PREVIT:complex_10.pdb"
"PREVIT:complex_1.pdb"
"PREVIT:complex_2.pdb"
"PREVIT:complex_3.pdb"
"PREVIT:complex_4.pdb"
"PREVIT:complex_5.pdb"
"PREVIT:complex_6.pdb"
"PREVIT:complex_7.pdb"
"PREVIT:complex_8.pdb"
"PREVIT:complex_9.pdb"
"PREVIT:complex_10.pdb"
"PREVIT:complex_1.pdb"
"PREVIT:complex_2.pdb"
"PREVIT:complex_3.pdb"
"PREVIT:complex_4.pdb"
"PREVIT:complex_5.pdb"
"PREVIT:complex_6.pdb"
"PREVIT:complex_7.pdb"
"PREVIT:complex_8.pdb"
"PREVIT:complex_9.pdb"
"PREVIT:complex_10.pdb"
"PREVIT:complex_1.pdb"
"PREVIT:complex_2.pdb"
"PREVIT:complex_3.pdb"
"PREVIT:complex_4.pdb"
"PREVIT:complex_5.pdb"
"PREVIT:complex_6.pdb"
"PREVIT:complex_7.pdb"
"PREVIT:complex_8.pdb"
"PREVIT:complex_9.pdb"
"PREVIT:complex_10.pdb"
"PREVIT:complex_1.pdb"
"PREVIT:complex_2.pdb"
"PREVIT:complex_3.pdb"
"PREVIT:complex_4.pdb"
"PREVIT:complex_5.pdb"
"PREVIT:complex_6.pdb"
"PREVIT:complex_7.pdb"
"PREVIT:complex_8.pdb"
"PREVIT:complex_9.pdb"
"PREVIT:complex_10.pdb"
"PREVIT:complex_1.pdb"
"PREVIT:complex_2.pdb"
"PREVIT:complex_3.pdb"
"PREVIT:complex_4.pdb"
"PREVIT:complex_5.pdb"
"PREVIT:complex_6.pdb"
"PREVIT:complex_7.pdb"
"PREVIT:complex_8.pdb"
"PREVIT:complex_9.pdb"
"PREVIT:complex_10.pdb"
"PREVIT:complex_1.pdb"
"PREVIT:complex_2.pdb"
"PREVIT:complex_3.pdb"
"PREVIT:complex_4.pdb"
"PREVIT:complex_5.pdb"
"PREVIT:complex_6.pdb"
"PREVIT:complex_7.pdb"
"PREVIT:complex_8.pdb"
"PREVIT:complex_9.pdb"
"PREVIT:complex_10.pdb"
"PREVIT:complex_1.pdb"
"PREVIT:complex_2.pdb"
"PREVIT:complex_3.pdb"
"PREVIT:complex_4.pdb"
"PREVIT:complex_5.pdb"
"PREVIT:complex_6.pdb"
"PREVIT:complex_7.pdb"
"PREVIT:complex_8.pdb"
"PREVIT:complex_9.pdb"
"PREVIT:complex_10.pdb"
"PREVIT:complex_1.pdb"
"PREVIT:complex_2.pdb"
"PREVIT:complex_3.pdb"
"PREVIT:complex_4.pdb"
"PREVIT:complex_5.pdb"
"PREVIT:complex_6.pdb"
"PREVIT:complex_7.pdb"
"PREVIT:complex_8.pdb"
"PREVIT:complex_9.pdb"
"PREVIT:complex_10.pdb"
"PREVIT:complex_1.pdb"
"PREVIT:complex_2.pdb"
"PREVIT:complex_3.pdb"
"PREVIT:complex_4.pdb"
"PREVIT:complex_5.pdb"
"PREVIT:complex_6.pdb"
"PREVIT:complex_7.pdb"
"PREVIT:complex_8.pdb"
"PREVIT:complex_9.pdb"
"PREVIT:complex_10.pdb"
"PREVIT:complex_1.pdb"
"PREVIT:complex_2.pdb"
"PREVIT:complex_3.pdb"
"PREVIT:complex_4.pdb"
"PREVIT:complex_5.pdb"
"PREVIT:complex_6.pdb"
"PREVIT:complex_7.pdb"
"PREVIT:complex_8.pdb"
"PREVIT:complex_9.pdb"
"PREVIT:complex_10.pdb"
"PREVIT:complex_1.pdb"
"PREVIT:complex_2.pdb"
"PREVIT:complex_3.pdb"
"PREVIT:complex_4.pdb"
"PREVIT:complex_5.pdb"
"PREVIT:complex_6.pdb"
"PREVIT:complex_7.pdb"
"PREVIT:complex_8.pdb"
"PREVIT:complex_9.pdb"
"PREVIT:complex_10.pdb"
"PREVIT:complex_1.pdb"
"PREVIT:complex_2.pdb"
"PREVIT:complex_3.pdb"
"PREVIT:complex_4.pdb"
"PREVIT:complex_5.pdb"
"PREVIT:complex_6.pdb"
"PREVIT:complex_7.pdb"
"PREVIT:complex_8.pdb"
"PREVIT:complex_9.pdb"
"PREVIT:complex_10.pdb"
"PREVIT:complex_1.pdb"
"PREVIT:complex_2.pdb"
"PREVIT:complex_3.pdb"
"PREVIT:complex_4.pdb"
"PREVIT:complex_5.pdb"
"PREVIT:complex_6.pdb"
"PREVIT:complex_7.pdb"
"PREVIT:complex_8.pdb"
"PREVIT:complex_9.pdb"
"PREVIT:complex_10.pdb"
"PREVIT:complex_1.pdb"
"PREVIT:complex_2.pdb"
"PREVIT:complex_3.pdb"
"PREVIT:complex_4.pdb"
"PREVIT:complex_5.pdb"
"PREVIT:complex_6.pdb"
"PREVIT:complex_7.pdb"
"PREVIT:complex_8.pdb"
"PREVIT:complex_9.pdb"
"PREVIT:complex_10.pdb"
"PREVIT:complex_1.pdb"
"PREVIT:complex_2.pdb"
"PREVIT:complex_3.pdb"
"PREVIT:complex_4.pdb"
"PREVIT:complex_5.pdb"
"PREVIT:complex_6.pdb"
"PREVIT:complex_7.pdb"
"PREVIT:complex_8.pdb"
"PREVIT:complex_9.pdb"
"PREVIT:complex_10.pdb"
"PREVIT:complex_1.pdb"
"PREVIT:complex_2.pdb"
"PREVIT:complex_3.pdb"
"PREVIT:complex_4.pdb"
"PREVIT:complex_5.pdb"
"PREVIT:complex_6.pdb"
"PREVIT:complex_7.pdb"
"PREVIT:complex_8.pdb"
"PREVIT:complex_9.pdb"
"PREVIT:complex_10.pdb"
"PREVIT:complex_1.pdb"
"PREVIT:complex_2.pdb"
"PREVIT:complex_3.pdb"
"PREVIT:complex_4.pdb"
"PREVIT:complex_5.pdb"
"PREVIT:complex_6.pdb"
"PREVIT:complex_7.pdb"
"PREVIT:complex_8.pdb"
"PREVIT:complex_9.pdb"
"PREVIT:complex_10.pdb"
"PREVIT:complex_1.pdb"
"PREVIT:complex_2.pdb"
"PREVIT:complex_3.pdb"
"PREVIT:complex_4.pdb"
"PREVIT:complex_5.pdb"
"PREVIT:complex_6.pdb"
"PREVIT:complex_7.pdb"
"PREVIT:complex_8.pdb"
"PREVIT:complex_9.pdb"
"PREVIT:complex_10.pdb"
"PREVIT:complex_1.pdb"
"PREVIT:complex_2.pdb"
"PREVIT:complex_3.pdb"
"PREVIT:complex_4.pdb"
"PREVIT:complex_5.pdb"
"PREVIT:complex_6.pdb"
"PREVIT:complex_7.pdb"
"PREVIT:complex_8.pdb"
"PREVIT:complex_9.pdb"
"PREVIT:complex_10.pdb"
"PREVIT:complex_1.pdb"
"PREVIT:complex_2.pdb"
"PREVIT:complex_3.pdb"
"PREVIT:complex_4.pdb"
"PREVIT:complex_5.pdb"
"PREVIT:complex_6.pdb"
"PREVIT:complex_7.pdb"
"PREVIT:complex_8.pdb"
"PREVIT:complex_9.pdb"
"PREVIT:complex_10.pdb"
"PREVIT:complex_1.pdb"
"PREVIT:complex_2.pdb"
"PREVIT:complex_3.pdb"
"PREVIT:complex_4.pdb"
"PREVIT:complex_5.pdb"
"PREVIT:complex_6.pdb"
"PREVIT:complex_7.pdb"
"PREVIT:complex_8.pdb"
"PREVIT:complex_9.pdb"
"PREVIT:complex_10.pdb"
"PREVIT:complex_1.pdb"
"PREVIT:complex_2.pdb"
"PREVIT:complex_3.pdb"
"PREVIT:complex_4.pdb"
"PREVIT:complex_5.pdb"
"PREVIT:complex_6.pdb"
"PREVIT:complex_7.pdb"
"PREVIT:complex_8.pdb"
"PREVIT:complex_9.pdb"
"PREVIT:complex_10.pdb"
"PREVIT:complex_1.pdb"
"PREVIT:complex_2.pdb"
"PREVIT:complex_3.pdb"
"PREVIT:complex_4.pdb"
"PREVIT:complex_5.pdb"
"PREVIT:complex_6.pdb"
"PREVIT:complex_7.pdb"
"PREVIT:complex_8.pdb"
"PREVIT:complex_9.pdb"
"PREVIT:complex_10.pdb"
"PREVIT:complex_1.pdb"
"PREVIT:complex_2.pdb"
"PREVIT:complex_3.pdb"
"PREVIT:complex_4.pdb"
"PREVIT:complex_5.pdb"
"PREVIT:complex_6.pdb"
"PREVIT:complex_7.pdb"
"PREVIT:complex_8.pdb"
"PREVIT:complex_9.pdb"
"PREVIT:complex_10.pdb"
"PREVIT:complex_1.pdb"
"PREVIT:complex_2.pdb"
"PREVIT:complex_3.pdb"
"PREVIT:complex_4.pdb"
"PREVIT:complex_5.pdb"
"PREVIT:complex_6.pdb"
"PREVIT:complex_7.pdb"
"PREVIT:complex_8.pdb"
"PREVIT:complex_9.pdb"
"PREVIT:complex_10.pdb"
"PREVIT:complex_1.pdb"
"PREVIT:complex_2.pdb"
"PREVIT:complex_3.pdb"
"PREVIT:complex_4.pdb"
"PREVIT:complex_5.pdb"
"PREVIT:complex_6.pdb"
"PREVIT:complex_7.pdb"
"PREVIT:complex_8.pdb"
"PREVIT:complex_9.pdb"
"PREVIT:complex_10.pdb"
"PREVIT:complex_1.pdb"
"PREVIT:complex_2.pdb"
"PREVIT:complex_3.pdb"
"PREVIT:complex_4.pdb"
"PREVIT:complex_5.pdb"
"PREVIT:complex_6.pdb"
"PREVIT:complex_7.pdb"
"PREVIT:complex_8.pdb"
"PREVIT:complex_9.pdb"
"PREVIT:complex_10.pdb"
"PREVIT:complex_1.pdb"
"PREVIT:complex_2.pdb"
"PREVIT:complex_3.pdb"
"PREVIT:complex_4.pdb"
"PREVIT:complex_5.pdb"
"PREVIT:complex_6.pdb"
"PREVIT:complex_7.pdb"
"PREVIT:complex_8.pdb"
"PREVIT:complex_9.pdb"
"PREVIT:complex_10.pdb"
"PREVIT:complex_1.pdb"
"PREVIT:complex_2.pdb"
"PREVIT:complex_3.pdb"
"PREVIT:complex_4.pdb"
"PREVIT:complex_5.pdb"
"PREVIT:complex_6.pdb"
"PREVIT:complex_7.pdb"
"PREVIT:complex_8.pdb"
"PREVIT:complex_9.pdb"
"PREVIT:complex_10.pdb"
"PREVIT:complex_1.pdb"
"PREVIT:complex_2.pdb"
"PREVIT:complex_3.pdb"
"PREVIT:complex_4.pdb"
"PREVIT:complex_5.pdb"
"PREVIT:complex_6.pdb"
"PREVIT:complex_7.pdb"
"PREVIT:complex_8.pdb"
"PREVIT:complex_9.pdb"
"PREVIT:complex_10.pdb"
"PREVIT:complex_1.pdb"
"PREVIT:complex_2.pdb"
"PREVIT:complex_3.pdb"
"PREVIT:complex_4.pdb"
"PREVIT:complex_5.pdb"
"PREVIT:complex_6.pdb"
"PREVIT:complex_7.pdb"
"PREVIT:complex_8.pdb"
"PREVIT:complex_9.pdb"
"PREVIT:complex_10.pdb"
"PREVIT:complex_1.pdb"
"PREVIT:complex_2.pdb"
"PREVIT:complex_3.pdb"
"PREVIT:complex_4.pdb"
"PREVIT:complex_5.pdb"
"PREVIT:complex_6.pdb"
"PREVIT:complex_7.pdb"
"PREVIT:complex_8.pdb"
"PREVIT:complex_9.pdb"
"PREVIT:complex_10.pdb"
"PREVIT:complex_1.pdb"
"PREVIT:complex_2.pdb"
"PREVIT:complex_3.pdb"
"PREVIT:complex_4.pdb"
"PREVIT:complex_5.pdb"
"PREVIT:complex_6.pdb"
"PREVIT:complex_7.pdb"
"PREVIT:complex_8.pdb"
"PREVIT:complex_9.pdb"
"PREVIT:complex_10.pdb"
"PREVIT:complex_1.pdb"
"PREVIT:complex_2.pdb"
"PREVIT:complex_3.pdb"
"PREVIT:complex_4.pdb"
"PREVIT:complex_5.pdb"
"PREVIT:complex_6.pdb"
"PREVIT:complex_7.pdb"
"PREVIT:complex_8.pdb"
"PREVIT:complex_9.pdb"
"PREVIT:complex_10.pdb"
"PREVIT:complex_1.pdb"
"PREVIT:complex_2.pdb"
"PREVIT:complex_3.pdb"
"PREVIT:complex_4.pdb"
"PREVIT:complex_5.pdb"
"PREVIT:complex_6.pdb"
"PREVIT:complex_7.pdb"
"PREVIT:complex_8.pdb"
"PREVIT:complex_9.pdb"
"PREVIT:complex_10.pdb"
"PREVIT:complex_1.pdb"
"PREVIT:complex_2.pdb"
"PREVIT:complex_3.pdb"
"PREVIT:complex_4.pdb"
"PREVIT:complex_5.pdb"
"PREVIT:complex_6.pdb"
"PREVIT:complex_7.pdb"
"PREVIT:complex_8.pdb"
"PREVIT:complex_9.pdb"
"PREVIT:complex_10.pdb"
"PREVIT:complex_1.pdb"
"PREVIT:complex_2.pdb"
"PREVIT:complex_3.pdb"
"PREVIT:complex_4.pdb"
"PREVIT:complex_5.pdb"
"PREVIT:complex_6.pdb"
"PREVIT:complex_7.pdb"
"PREVIT:complex_8.pdb"
"PREVIT:complex_9.pdb"
"PREVIT:complex_10.pdb"
"PREVIT:complex_1.pdb"
"PREVIT:complex_2.pdb"
"PREVIT:complex_3.pdb"
"PREVIT:complex_4.pdb"
"PREVIT:complex_5.pdb"
"PREVIT:complex_6.pdb"
"PREVIT:complex_7.pdb"
"PREVIT:complex_8.pdb"
"PREVIT:complex_9.pdb"
"PREVIT:complex_10.pdb"
"PREVIT:complex_1.pdb"
"PREVIT:complex_2.pdb"
"PREVIT:complex_3.pdb"
"PREVIT:complex_4.pdb"
"PREVIT:complex_5.pdb"
"PREVIT:complex_6.pdb"
"PREVIT:complex_7.pdb"
"PREVIT:complex_8.pdb"
"PREVIT:complex_9.pdb"
"PREVIT:complex_10.pdb"
"PREVIT:complex_1.pdb"
"PREVIT:complex_2.pdb"
"PREVIT:complex_3.pdb"
"PREVIT:complex_4.pdb"
"PREVIT:complex_5.pdb"
"PREVIT:complex_6.pdb"
"PREVIT:complex_7.pdb"
"PREVIT:complex_8.pdb"
"PREVIT:complex_9.pdb"
"PREVIT:complex_10.pdb"
"PREVIT:complex_1.pdb"
"PREVIT:complex_2.pdb"
"PREVIT:complex_3.pdb"
"PREVIT:complex_4.pdb"
"PREVIT:complex_5.pdb"
"PREVIT:complex_6.pdb"
"PREVIT:complex_7.pdb"
"PREVIT:complex_8.pdb"
"PREVIT:complex_9.pdb"
"PREVIT:complex_10.pdb"
"PREVIT:complex_1.pdb"
"PREVIT:complex_2.pdb"
"PREVIT:complex_3.pdb"
"PREVIT:complex_4.pdb"
"PREVIT:complex_5.pdb"
"PREVIT:complex_6.pdb"
"PREVIT:complex_7.pdb"
"PREVIT:complex_8.pdb"
"PREVIT:complex_9.pdb"
"PREVIT:complex_10.pdb"
"PREVIT:complex_1.pdb"
"PREVIT:complex_2.pdb"
"PREVIT:complex_3.pdb"
"PREVIT:complex_4.pdb"
"PREVIT:complex_5.pdb"
"PREVIT:complex_6.pdb"
"PREVIT:complex_7.pdb"
"PREVIT:complex_8.pdb"
"PREVIT:complex_9.pdb"
"PREVIT:complex_10.pdb"
"PREVIT:complex_1.pdb"
"PREVIT:complex_2.pdb"
"PREVIT:complex_3.pdb"
"PREVIT:complex_4.pdb"
"PREVIT:complex_5.pdb"
"PREVIT:complex_6.pdb"
"PREVIT:complex_7.pdb"
"PREVIT:complex_8.pdb"
"PREVIT:complex_9.pdb"
"PREVIT:complex_10.pdb"
"PREVIT:complex_1.pdb"
"PREVIT:complex_2.pdb"
"PREVIT:complex_3.pdb"
"PREVIT:complex_4.pdb"
"PREVIT:complex_5.pdb"
"PREVIT:complex_6.pdb"
"PREVIT:complex_7.pdb"
"PREVIT:complex_8.pdb"
"PREVIT:complex_9.pdb"
"PREVIT:complex_10.pdb"
"PREVIT:complex_1.pdb"
"PREVIT:complex_2.pdb"
"PREVIT:complex_3.pdb"
"PREVIT:complex_4.pdb"
"PREVIT:complex_5.pdb"
"PREVIT:complex_6.pdb"
"PREVIT:complex_7.pdb"
"PREVIT:complex_8.pdb"
"PREVIT:complex_9.pdb"
"PREVIT:complex_10.pdb"
"PREVIT:complex_1.pdb"
"PREVIT:complex_2.pdb"
"PREVIT:complex_3.pdb"
"PREVIT:complex_4.pdb"
"PREVIT:complex_5.pdb"
"PREVIT:complex_6.pdb"
"PREVIT:complex_7.pdb"
"PREVIT:complex_8.pdb"
"PREVIT:complex_9.pdb"
"PREVIT:complex_10.pdb"
"PREVIT:complex_1.pdb"
"PREVIT:complex_2.pdb"
"PREVIT:complex_3.pdb"
"PREVIT:complex_4.pdb"
"PREVIT:complex_5.pdb"
"PREVIT:complex_6.pdb"
"PREVIT:complex_7.pdb"
"PREVIT:complex_8.pdb"
"PREVIT:complex_9.pdb"
"PREVIT:complex_10.pdb"
"PREVIT:complex_1.pdb"
"PREVIT:complex_2.pdb"
"PREVIT:complex_3.pdb"
"PREVIT:complex_4.pdb"
"PREVIT:complex_5.pdb"
"PREVIT:complex_6.pdb"
"PREVIT:complex_7.pdb"
"PREVIT:complex_8.pdb"
"PREVIT:complex_9.pdb"
"PREVIT:complex_10.pdb"
"PREVIT:complex_1.pdb"
"PREVIT:complex_2.pdb"
"PREVIT:complex_3.pdb"
"PREVIT:complex_4.pdb"
"PREVIT:complex_5.pdb"
"PREVIT:complex_6.pdb"
"PREVIT:complex_7.pdb"
"PREVIT:complex_8.pdb"
"PREVIT:complex_9.pdb"
"PREVIT:complex_10.pdb"
"PREVIT:complex_1.pdb"
"PREVIT:complex_2.pdb"
"PREVIT:complex_3.pdb"
"PREVIT:complex_4.pdb"
"PREVIT:complex_5.pdb"
"PREVIT:complex_6.pdb"
"PREVIT:complex_7.pdb"
"PREVIT:complex_8.pdb"
"PREVIT:complex_9.pdb"
"PREVIT:complex_10.pdb"
"PREVIT:complex_1.pdb"
"PREVIT:complex_2.pdb"
"PREVIT:complex_3.pdb"
"PREVIT:complex_4.pdb"
"PREVIT:complex_5.pdb"
"PREVIT:complex_6.pdb"
"PREVIT:complex_7.pdb"
"PREVIT:complex_8.pdb"
"PREVIT:complex_9.pdb"
"PREVIT:complex_10.pdb"
"PREVIT:complex_1.pdb"
"PREVIT:complex_2.pdb"
"PREVIT:complex_3.pdb"
"PREVIT:complex_4.pdb"
"PREVIT:complex_5.pdb"
"PREVIT:complex_6.pdb"
"PREVIT:complex_7.pdb"
"PREVIT:complex_8.pdb"
"PREVIT:complex_9.pdb"
"PREVIT:complex_10.pdb"
"PREVIT:complex_1.pdb"
"PREVIT:complex_2.pdb"
"PREVIT:complex_3.pdb"
"PREVIT:complex_4.pdb"
"PREVIT:complex_5.pdb"
"PREVIT:complex_6.pdb"
"PREVIT:complex_7.pdb"
"PREVIT:complex_8.pdb"
"PREVIT:complex_9.pdb"
"PREVIT:complex_10.pdb"
"PREVIT:complex_1.pdb"
"PREVIT:complex_2.pdb"
"PREVIT:complex_3.pdb"
"PREVIT:complex_4.pdb"
"PREVIT:complex_5.pdb"
"PREVIT:complex_6.pdb"
"PREVIT:complex_7.pdb"
"PREVIT:complex_8.pdb"
"PREVIT:complex_9.pdb"
"PREVIT:complex_10.pdb"
"PREVIT:complex_1.pdb"
"PREVIT:complex_2.pdb"
"PREVIT:complex_3.pdb"
"PREVIT:complex_4.pdb"
"PREVIT:complex_5.pdb"
"PREVIT:complex_6.pdb"
"PREVIT:complex_7.pdb"
"PREVIT:complex_8.pdb"
"PREVIT:complex_9.pdb"
"PREVIT:complex_10.pdb"
"PREVIT:complex_1.pdb"
"PREVIT:complex_2.pdb"
"PREVIT:complex_3.pdb"
"PREVIT:complex_4.pdb"
"PREVIT:complex_5.pdb"
"PREVIT:complex_6.pdb"
"PREVIT:complex_7.pdb"
"PREVIT:complex_8.pdb"
"PREVIT:complex_9.pdb"
"PREVIT:complex_10.pdb"
"PREVIT:complex_1.pdb"
"PREVIT:complex_2.pdb"
"PREVIT:complex_3.pdb"
"PREVIT:complex_4.pdb"
"PREVIT:complex_5.pdb"
"PREVIT:complex_6.pdb"
"PREVIT:complex_7.pdb"
"PREVIT:complex_8.pdb"
"PREVIT:complex_9.pdb"
"PREVIT:complex_10.pdb"
"PREVIT:complex_1.pdb"
"PREVIT:complex_2.pdb"
"PREVIT:complex_3.pdb"
"PREVIT:complex_4.pdb"
"PREVIT:complex_5.pdb"
"PREVIT:complex_6.pdb"
"PREVIT:complex_7.pdb"
"PREVIT:complex_8.pdb"
"PREVIT:complex_9.pdb"
"PREVIT:complex_10.pdb"
"PREVIT:complex_1.pdb"
"PREVIT:complex_2.pdb"
"PREVIT:complex_3.pdb"
"PREVIT:complex_4.pdb"
"PREVIT:complex_5.pdb"
"PREVIT:complex_6.pdb"
"PREVIT:complex_7.pdb"
"PREVIT:complex_8.pdb"
"PREVIT:complex_9.pdb"
"PREVIT:complex_10.pdb"
"PREVIT:complex_1.pdb"
"PREVIT:complex_2.pdb"
"PREVIT:complex_3.pdb"
"PREVIT:complex_4.pdb"
"PREVIT:complex_5.pdb"
"PREVIT:complex_6.pdb"
"PREVIT:complex_7.pdb"
"PREVIT:complex_8.pdb"
"PREVIT:complex_9.pdb"
"PREVIT:complex_10.pdb"
"PREVIT:complex_1.pdb"
"PREVIT:complex_2.pdb"
"PREVIT:complex_3.pdb"
"PREVIT:complex_4.pdb"
"PREVIT:complex_5.pdb"
"PREVIT:complex_6.pdb"
"PREVIT:complex_7.pdb"
"PREVIT:complex_8.pdb"
"PREVIT:complex_9.pdb"
"PREVIT:complex_10.pdb"
"PREVIT:complex_1.pdb"
"PREVIT:complex_2.pdb"
"PREVIT:complex_3.pdb"
"PREVIT:complex_4.pdb"
"PREVIT:complex_5.pdb"
"PREVIT:complex_6.pdb"
"PREVIT:complex_7.pdb"
"PREVIT:complex_8.pdb"
"PREVIT:complex_9.pdb"
"PREVIT:complex_10.pdb"
"PREVIT:complex_1.pdb"
"PREVIT:complex_2.pdb"
"PREVIT:complex_3.pdb"
"PREVIT:complex_4.pdb"
"PREVIT:complex_5.pdb"
"PREVIT:complex_6.pdb"
"PREVIT:complex_7.pdb"
"PREVIT:complex_8.pdb"
"PREVIT:complex_9.pdb"
"PREVIT:complex_10.pdb"
"PREVIT:complex_1.pdb"
"PREVIT:complex_2.pdb"
"PREVIT:complex_3.pdb"
"PREVIT:complex_4.pdb"
"PREVIT:complex_5.pdb"
"PREVIT:complex_6.pdb"
"PREVIT:complex_7.pdb"
"PREVIT:complex_8.pdb"
"PREVIT:complex_9.pdb"
"PREVIT:complex_10.pdb"
"PREVIT:complex_1.pdb"
"PREVIT:complex_2.pdb"
"PREVIT:complex_3.pdb"
"PREVIT:complex_4.pdb"
"PREVIT:complex_5.pdb"
"PREVIT:complex_6.pdb"
"PREVIT:complex_7.pdb"
"PREVIT:complex_8.pdb"
"PREVIT:complex_9.pdb"
"PREVIT:complex_10.pdb"
"PREVIT:complex_1.pdb"
"PREVIT:complex_2.pdb"
"PREVIT:complex_3.pdb"
"PREVIT:complex_4.pdb"
"PREVIT:complex_5.pdb"
"PREVIT:complex_6.pdb"
"PREVIT:complex_7.pdb"
"PREVIT:complex_8.pdb"
"PREVIT:complex_9.pdb"
"PREVIT:complex_10.pdb"
"PREVIT:complex_1.pdb"
"PREVIT:complex_2.pdb"
"PREVIT:complex_3.pdb"
"PREVIT:complex_4.pdb"
"PREVIT:complex_5.pdb"
"PREVIT:complex_6.pdb"
"PREVIT:complex_7.pdb"
"PREVIT:complex_8.pdb"
"PREVIT:complex_9.pdb"
"PREVIT:complex_10.pdb"
"PREVIT:complex_1.pdb"
"PREVIT:complex_2.pdb"
"PREVIT:complex_3.pdb"
"PREVIT:complex_4.pdb"
"PREVIT:complex_5.pdb"
"PREVIT:complex_6.pdb"
"PREVIT:complex_7.pdb"
"PREVIT:complex_8.pdb"
"PREVIT:complex_9.pdb"
"PREVIT:complex_10.pdb"
"PREVIT:complex_1.pdb"
"PREVIT:complex_2.pdb"
"PREVIT:complex_3.pdb"
"PREVIT:complex_4.pdb"
"PREVIT:complex_5.pdb"
"PREVIT:complex_6.pdb"
"PREVIT:complex_7.pdb"
"PREVIT:complex_8.pdb"
"PREVIT:complex_9.pdb"
"PREVIT:complex_10.pdb"
"PREVIT:complex_1.pdb"
"PREVIT:complex_2.pdb"
"PREVIT:complex_3.pdb"
"PREVIT:complex_4.pdb"
"PREVIT:complex_5.pdb"
"PREVIT:complex_6.pdb"
"PREVIT:complex_7.pdb"
"PREVIT:complex_8.pdb"
"PREVIT:complex_9.pdb"
"PREVIT:complex_10.pdb"
"PREVIT:complex_1.pdb"
"PREVIT:complex_2.pdb"
"PREVIT:complex_3.pdb"
"PREVIT:complex_4.pdb"
"PREVIT:complex_5.pdb"
"PREVIT:complex_6.pdb"
"PREVIT:complex_7.pdb"
"PREVIT:complex_8.pdb"
"PREVIT:complex_9.pdb"
"PREVIT:complex_10.pdb"
"PREVIT:complex_1.pdb"
"PREVIT:complex_2.pdb"
"PREVIT:complex_3.pdb"
"PREVIT:complex_4.pdb"
"PREVIT:complex_5.pdb"
"PREVIT:complex_6.pdb"
"PREVIT:complex_7.pdb"
"PREVIT:complex_8.pdb"
"PREVIT:complex_9.pdb"
"PREVIT:complex_10.pdb"
"PREVIT:complex_1.pdb"
"PREVIT:complex_2.pdb"
"PREVIT:complex_3.pdb"
"PREVIT:complex_4.pdb"
"PREVIT:complex_5.pdb"
"PREVIT:complex_6.pdb"
"PREVIT:complex_7.pdb"
"PREVIT:complex_8.pdb"
"PREVIT:complex_9.pdb"
"PREVIT:complex_10.pdb"
"PREVIT:complex_1.pdb"
"PREVIT:complex_2.pdb"
"PREVIT:complex_3.pdb"
"PREVIT:complex_4.pdb"
"PREVIT:complex_5.pdb"
"PREVIT:complex_6.pdb"
"PREVIT:complex_7.pdb"
"PREVIT:complex_8.pdb"
"PREVIT:complex_9.pdb"
"PREVIT:complex_10.pdb"
"PREVIT:complex_1.pdb"
"PREVIT:complex_2.pdb"
"PREVIT:complex_3.pdb"
"PREVIT:complex_4.pdb"
"PREVIT:complex_5.pdb"
"PREVIT:complex_6.pdb"
"PREVIT:complex_7.pdb"
"PREVIT:complex_8.pdb"
"PREVIT:complex_9.pdb"
"PREVIT:complex_10.pdb"
"PREVIT:complex_1.pdb"
"PREVIT:complex_2.pdb"
"PREVIT:complex_3.pdb"
"PREVIT:complex_4.pdb"
"PREVIT:complex_5.pdb"
"PREVIT:complex_6.pdb"
"PREVIT:complex_7.pdb"
"PREVIT:complex_8.pdb"
"PREVIT:complex_9.pdb"
"PREVIT:complex_10.pdb"
"PREVIT:complex_1.pdb"
"PREVIT:complex_2.pdb"
"PREVIT:complex_3.pdb"
"PREVIT:complex_4.pdb"
"PREVIT:complex_5.pdb"
"PREVIT:complex_6.pdb"
"PREVIT:complex_7.pdb"
"PREVIT:complex_8.pdb"
"PREVIT:complex_9.pdb"
"PREVIT:complex_10.pdb"
"PREVIT:complex_1.pdb"
"PREVIT:complex_2.pdb"
"PREVIT:complex_3.pdb"
"PREVIT:complex_4.pdb"
"PREVIT:complex_5.pdb"
"PREVIT:complex_6.pdb"
"PREVIT:complex_7.pdb"
"PREVIT:complex_8.pdb"
"PREVIT:complex_9.pdb"
"PREVIT:complex_10.pdb"
"PREVIT:complex_1.pdb"
"PREVIT:complex_2.pdb"
"PREVIT:complex_3.pdb"
"PREVIT:complex_4.pdb"
"PREVIT:complex_5.pdb"
"PREVIT:complex_6.pdb"
"PREVIT:complex_7.pdb"
"PREVIT:complex_8.pdb"
"PREVIT:complex_9.pdb"
"PREVIT:complex_10.pdb"
"PREVIT:complex_1.pdb"
"PREVIT:complex_2.pdb"
"PREVIT:complex_3.pdb"
"PREVIT:complex_4.pdb"
"PREVIT:complex_5.pdb"
"PREVIT:complex_6.pdb"
"PREVIT:complex_7.pdb"
"PREVIT:complex_8.pdb"
"PREVIT:complex_9.pdb"
"PREVIT:complex_10.pdb"
"PREVIT:complex_1.pdb"
"PREVIT:complex_2.pdb"
"PREVIT:complex_3.pdb"
"PREVIT:complex_4.pdb"
"PREVIT:complex_5.pdb"
"PREVIT:complex_6.pdb"
"PREVIT:complex_7.pdb"
"PREVIT:complex_8.pdb"
"PREVIT:complex_9.pdb"
"PREVIT:complex_10.pdb"
"PREVIT:complex_1.pdb"
"PREVIT:complex_2.pdb"
"PREVIT:complex_3.pdb"
"PREVIT:complex_4.pdb"
"PREVIT:complex_5.pdb"
"PREVIT:complex_6.pdb"
"PREVIT:complex_7.pdb"
"PREVIT:complex_8.pdb"
"PREVIT:complex_9.pdb"
"PREVIT:complex_10.pdb"
"PREVIT:complex_1.pdb"
"PREVIT:complex_2.pdb"
"PREVIT:complex_3.pdb"
"PREVIT:complex_4.pdb"
"PREVIT:complex_5.pdb"
"PREVIT:complex_6.pdb"
"PREVIT:complex_7.pdb"
"PREVIT:complex_8.pdb"
"PREVIT:complex_9.pdb"
"PREVIT:complex_10.pdb"
"PREVIT:complex_1.pdb"
"PREVIT:complex_2.pdb"
"PREVIT:complex_3.pdb"
"PREVIT:complex_4.pdb"
"PREVIT:complex_5.pdb"
"PREVIT:complex_6.pdb"
"PREVIT:complex_7.pdb"
"PREVIT:complex_8.pdb"
"PREVIT:complex_9.pdb"
"PREVIT:complex_10.pdb"
"PREVIT:complex_1.pdb"
"PREVIT:complex_2.pdb"
"PREVIT:complex_3.pdb"
"PREVIT:complex_4.pdb"
"PREVIT:complex_5.pdb"
"PREVIT:complex_6.pdb"
"PREVIT:complex_7.pdb"
"PREVIT:complex_8.pdb"
"PREVIT:complex_9.pdb"
"PREVIT:complex_10.pdb"
"PREVIT:complex_1.pdb"
"PREVIT:complex_2.pdb"
"PREVIT:complex_3.pdb"
"PREVIT:complex_4.pdb"
"PREVIT:complex_5.pdb"
"PREVIT:complex_6.pdb"
"PREVIT:complex_7.pdb"
"PREVIT:complex_8.pdb"
"PREVIT:complex_9.pdb"
"PREVIT:complex_10.pdb"
"PREVIT:complex_1.pdb"
"PREVIT:complex_2.pdb"
"PREVIT:complex_3.pdb"
"PREVIT:complex_4.pdb"
"PREVIT:complex_5.pdb"
"PREVIT:complex_6.pdb"
"PREVIT:complex_7.pdb"
"PREVIT:complex_8.pdb"
"PREVIT:complex_9.pdb"
"PREVIT:complex_10.pdb"
"PREVIT:complex_1.pdb"
"PREVIT:complex_2.pdb"
"PREVIT:complex_3.pdb"
"PREVIT:complex_4.pdb"
"PREVIT:complex_5.pdb"
"PREVIT:complex_6.pdb"
"PREVIT:complex_7.pdb"
"PREVIT:complex_8.pdb"
"PREVIT:complex_9.pdb"
"PREVIT:complex_10.pdb"
"PREVIT:complex_1.pdb"
"PREVIT:complex_2.pdb"
"PREVIT:complex_3.pdb"
"PREVIT:complex_4.pdb"
"PREVIT:complex_5.pdb"
"PREVIT:complex_6.pdb"
"PREVIT:complex_7.pdb"
"PREVIT:complex_8.pdb"
"PREVIT:complex_9.pdb"
"PREVIT:complex_10.pdb"
"PREVIT:complex_1.pdb"
"PREVIT:complex_2.pdb"
"PREVIT:complex_3.pdb"
"PREVIT:complex_4.pdb"
"PREVIT:complex_5.pdb"
"PREVIT:complex_6.pdb"
"PREVIT:complex_7.pdb"
"PREVIT:complex_8.pdb"
"PREVIT:complex_9.pdb"
"PREVIT:complex_10.pdb"
"PREVIT:complex_1.pdb"
"PREVIT:complex_2.pdb"
"PREVIT:complex_3.pdb"
"PREVIT:complex_4.pdb"
"PREVIT:complex_5.pdb"
"PREVIT:complex_6.pdb"
"PREVIT:complex_7.pdb"
"PREVIT:complex_8.pdb"
"PREVIT:complex_9.pdb"
"PREVIT:complex_10.pdb"
"PREVIT:complex_1.pdb"
"PREVIT:complex_2.pdb"
"PREVIT:complex_3.pdb"
"PREVIT:complex_4.pdb"
"PREVIT:complex_5.pdb"
"PREVIT:complex_6.pdb"
"PREVIT:complex_7.pdb"
"PREVIT:complex_8.pdb"
"PREVIT:complex_9.pdb"
"PREVIT:complex_10.pdb"
"PREVIT:complex_1.pdb"
"PREVIT:complex_2.pdb"
"PREVIT:complex_3.pdb"
"PREVIT:complex_4.pdb"
"PREVIT:complex_5.pdb"
"PREVIT:complex_6.pdb"
"PREVIT:complex_7.pdb"
"PREVIT:complex_8.pdb"
"PREVIT:complex_9.pdb"
"PREVIT:complex_10.pdb"
"PREVIT:complex_1.pdb"
"PREVIT:complex_2.pdb"
"PREVIT:complex_3.pdb"
"PREVIT:complex_4.pdb"
"PREVIT:complex_5.pdb"
"PREVIT:complex_6.pdb"
"PREVIT:complex_7.pdb"
"PREVIT:complex_8.pdb"
"PREVIT:complex_9.pdb"
"PREVIT:complex_10.pdb"
"PREVIT:complex_1.pdb"
"PREVIT:complex_2.pdb"
"PREVIT:complex_3.pdb"
"PREVIT:complex_4.pdb"
"PREVIT:complex_5.pdb"
"PREVIT:complex_6.pdb"
"PREVIT:complex_7.pdb"
"PREVIT:complex_8.pdb"
"PREVIT:complex_9.pdb"
"PREVIT:complex_10.pdb"
"PREVIT:complex_1.pdb"
"PREVIT:complex_2.pdb"
"PREVIT:complex_3.pdb"
"PREVIT:complex_4.pdb"
"PREVIT:complex_5.pdb"
"PREVIT:complex_6.pdb"
"PREVIT:complex_7.pdb"
"PREVIT:complex_8.pdb"
"PREVIT:complex_9.pdb"
"PREVIT:complex_10.pdb"
"PREVIT:complex_1.pdb"
"PREVIT:complex_2.pdb"
"PREVIT:complex_3.pdb"
"PREVIT:complex_4.pdb"
"PREVIT:complex_5.pdb"
"PREVIT:complex_6.pdb"
"PREVIT:complex_7.pdb"
"PREVIT:complex_8.pdb"
"PREVIT:complex_9.pdb"
"PREVIT:complex_10.pdb"
"PREVIT:complex_1.pdb"
"PREVIT:complex_2.pdb"
"PREVIT:complex_3.pdb"
"PREVIT:complex_4.pdb"
"PREVIT:complex_5.pdb"
"PREVIT:complex_6.pdb"
"PREVIT:complex_7.pdb"
"PREVIT:complex_8.pdb"
"PREVIT:complex_9.pdb"
"PREVIT:complex_10.pdb"
"PREVIT:complex_1.pdb"
"PREVIT:complex_2.pdb"
"PREVIT:complex_3.pdb"
"PREVIT:complex_4.pdb"
"PREVIT:complex_5.pdb"
"PREVIT:complex_6.pdb"
"PREVIT:complex_7.pdb"
"PREVIT:complex_8.pdb"
"PREVIT:complex_9.pdb"
"PREVIT:complex_10.pdb"
"PREVIT:complex_1.pdb"
"PREVIT:complex_2.pdb"
"PREVIT:complex_3.pdb"
"PREVIT:complex_4.pdb"
"PREVIT:complex_5.pdb"
"PREVIT:complex_6.pdb"
"PREVIT:complex_7.pdb"
"PREVIT:complex_8.pdb"
"PREVIT:complex_9.pdb"
"PREVIT:complex_10.pdb"
"PREVIT:complex_1.pdb"
"PREVIT:complex_2.pdb"
"PREVIT:complex_3.pdb"
"PREVIT:complex_4.pdb"
"PREVIT:complex_5.pdb"
"PREVIT:complex_6.pdb"
"PREVIT:complex_7.pdb"
"PREVIT:complex_8.pdb"
"PREVIT:complex_9.pdb"
"PREVIT:complex_10.pdb"
"PREVIT:complex_1.pdb"
"PREVIT:complex_2.pdb"
"PREVIT:complex_3.pdb"
"PREVIT:complex_4.pdb"
"PREVIT:complex_5.pdb"
"PREVIT:complex_6.pdb"
"PREVIT:complex_7.pdb"
"PREVIT:complex_8.pdb"
"PREVIT:complex_9.pdb"
"PREVIT:complex_10.pdb"
"PREVIT:complex_1.pdb"
"PREVIT:complex_2.pdb"
"PREVIT:complex_3.pdb"
"PREVIT:complex_4.pdb"
"PREVIT:complex_5.pdb"
"PREVIT:complex_6.pdb"
"PREVIT:complex_7.pdb"
"PREVIT:complex_8.pdb"
"PREVIT:complex_9.pdb"
"PREVIT:complex_10.pdb"
"PREVIT:complex_1.pdb"
"PREVIT:complex_2.pdb"
"PREVIT:complex_3.pdb"
"PREVIT:complex_4.pdb"
"PREVIT:complex_5.pdb"
"PREVIT:complex_6.pdb"
"PREVIT:complex_7.pdb"
"PREVIT:complex_8.pdb"
"PREVIT:complex_9.pdb"
"PREVIT:complex_10.pdb"
"PREVIT:complex_1.pdb"
"PREVIT:complex_2.pdb"
"PREVIT:complex_3.pdb"
"PREVIT:complex_4.pdb"
"PREVIT:complex_5.pdb"
"PREVIT:complex_6.pdb"
"PREVIT:complex_7.pdb"
"PREVIT:complex_8.pdb"
"PREVIT:complex_9.pdb"
"PREVIT:complex_10.pdb"
"PREVIT:complex_1.pdb"
"PREVIT:complex_2.pdb"
"PREVIT:complex_3.pdb"
"PREVIT:complex_4.pdb"
"PREVIT:complex_5.pdb"
"PREVIT:complex_6.pdb"
"PREVIT:complex_7.pdb"
"PREVIT:complex_8.pdb"
"PREVIT:complex_9.pdb"
"PREVIT:complex_10.pdb"
"PREVIT:complex_1.pdb"
"PREVIT:complex_2.pdb"
"PREVIT:complex_3.pdb"
"PREVIT:complex_4.pdb"
"PREVIT:complex_5.pdb"
"PREVIT:complex_6.pdb"
"PREVIT:complex_7.pdb"
"PREVIT:complex_8.pdb"
"PREVIT:complex_9.pdb"
"PREVIT:complex_10.pdb"
"PREVIT:complex_1.pdb"
"PREVIT:complex_2.pdb"
"PREVIT:complex_3.pdb"
"PREVIT:complex_4.pdb"
"PREVIT:complex_5.pdb"
"PREVIT:complex_6.pdb"
"PREVIT:complex_7.pdb"
"PREVIT:complex_8.pdb"
"PREVIT:complex_9.pdb"
"PREVIT:complex_10.pdb"
"PREVIT:complex_1.pdb"
"PREVIT:complex_2.pdb"
"PREVIT:complex_3.pdb"
"PREVIT:complex_4.pdb"
"PREVIT:complex_5.pdb"
"PREVIT:complex_6.pdb"
"PREVIT:complex_7.pdb"
"PREVIT:complex_8.pdb"
"PREVIT:complex_9.pdb"
"PREVIT:complex_10.pdb"
"PREVIT:complex_1.pdb"
"PREVIT:complex_2.pdb"
"PREVIT:complex_3.pdb"
"PREVIT:complex_4.pdb"
"PREVIT:complex_5.pdb"
"PREVIT:complex_6.pdb"
"PREVIT:complex_7.pdb"
"PREVIT:complex_8.pdb"
"PREVIT:complex_9.pdb"
"PREVIT:complex_10.pdb"
"PREVIT:complex_1.pdb"
"PREVIT:complex_2.pdb"
"PREVIT:complex_3.pdb"
"PREVIT:complex_4.pdb"
"PREVIT:complex_5.pdb"
"PREVIT:complex_6.pdb"
"PREVIT:complex_7.pdb"
"PREVIT:complex_8.pdb"
"PREVIT:complex_9.pdb"
"PREVIT:complex_10.pdb"
"PREVIT:complex_1.pdb"
"PREVIT:complex_2.pdb"
"PREVIT:complex_3.pdb"
"PREVIT:complex_4.pdb"
"PREVIT:complex_5.pdb"
"PREVIT:complex_6.pdb"
"PREVIT:complex_7.pdb"
"PREVIT:complex_8.pdb"
"PREVIT:complex_9.pdb"
"PREVIT:complex_10.pdb"
"PREVIT:complex_1.pdb"
"PREVIT:complex_2.pdb"
"PREVIT:complex_3.pdb"
"PREVIT:complex_4.pdb"
"PREVIT:complex_5.pdb"
"PREVIT:complex_6.pdb"
"PREVIT:complex_7.pdb"
"PREVIT:complex_8.pdb"
"PREVIT:complex_9.pdb"
"PREVIT:complex_10.pdb"
"PREVIT:complex_1.pdb"
"PREVIT:complex_2.pdb"
"PREVIT:complex_3.pdb"
"PREVIT:complex_4.pdb"
"PREVIT:complex_5.pdb"
"PREVIT:complex_6.pdb"
"PREVIT:complex_7.pdb"
"PREVIT:complex_8.pdb"
"PREVIT:complex_9.pdb"
"PREVIT:complex_10.pdb"
"PREVIT:complex_1.pdb"
"PREVIT:complex_2.pdb"
"PREVIT:complex_3.pdb"
"PREVIT:complex_4.pdb"
"PREVIT:complex_5.pdb"
"PREVIT:complex_6.pdb"
"PREVIT:complex_7.pdb"
"PREVIT:complex_8.pdb"
"PREVIT:complex_9.pdb"
"PREVIT:complex_10.pdb"
"PREVIT:complex_1.pdb"
"PREVIT:complex_2.pdb"
"PREVIT:complex_3.pdb"
"PREVIT:complex_4.pdb"
"PREVIT:complex_5.pdb"
"PREVIT:complex_6.pdb"
"PREVIT:complex_7.pdb"
"PREVIT:complex_8.pdb"
"PREVIT:complex_9.pdb"
"PREVIT:complex_10.pdb"
"PREVIT:complex_1.pdb"
"PREVIT:complex_2.pdb"
"PREVIT:complex_3.pdb"
"PREVIT:complex_4.pdb"
"PREVIT:complex_5.pdb"
"PREVIT:complex_6.pdb"
"PREVIT:complex_7.pdb"
"PREVIT:complex_8.pdb"
"PREVIT:complex_9.pdb"
"PREVIT:complex_10.pdb"
"PREVIT:complex_1.pdb"
"PREVIT:complex_2.pdb"
"PREVIT:complex_3.pdb"
"PREVIT:complex_4.pdb"
"PREVIT:complex_5.pdb"
"PREVIT:complex_6.pdb"
"PREVIT:complex_7.pdb"
"PREVIT:complex_8.pdb"
"PREVIT:complex_9.pdb"
"PREVIT:complex_10.pdb"
"PREVIT:complex_1.pdb"
"PREVIT:complex_2.pdb"
"PREVIT:complex_3.pdb"
"PREVIT:complex_4.pdb"
"PREVIT:complex_5.pdb"
"PREVIT:complex_6.pdb"
"PREVIT:complex_7.pdb"
"PREVIT:complex_8.pdb"
"PREVIT:complex_9.pdb"
"PREVIT:complex_10.pdb"
"PREVIT:complex_1.pdb"
"PREVIT:complex_2.pdb"
"PREVIT:complex_3.pdb"
"PREVIT:complex_4.pdb"
"PREVIT:complex_5.pdb"
"PREVIT:complex_6.pdb"
"PREVIT:complex_7.pdb"
"PREVIT:complex_8.pdb"
"PREVIT:complex_9.pdb"
"PREVIT:complex_10.pdb"
"PREVIT:complex_1.pdb"
"PREVIT:complex_2.pdb"
"PREVIT:complex_3.pdb"
"PREVIT:complex_4.pdb"
"PREVIT:complex_5.pdb"
"PREVIT:complex_6.pdb"
"PREVIT:complex_7.pdb"
"PREVIT:complex_8.pdb"
"PREVIT:complex_9.pdb"
"PREVIT:complex_10.pdb"
"PREVIT:complex_1.pdb"
"PREVIT:complex_2.pdb"
"PREVIT:complex_3.pdb"
"PREVIT:complex_4.pdb"
"PREVIT:complex_5.pdb"
"PREVIT:complex_6.pdb"
"PREVIT:complex_7.pdb"
"PREVIT:complex_8.pdb"
"PREVIT:complex_9.pdb"
"PREVIT:complex_10.pdb"
"PREVIT:complex_1.pdb"
"PREVIT:complex_2.pdb"
"PREVIT:complex_3.pdb"
"PREVIT:complex_4.pdb"
"PREVIT:complex_5.pdb"
"PREVIT:complex_6.pdb"
"PREVIT:complex_7.pdb"
"PREVIT:complex_8.pdb"
"PREVIT:complex_9.pdb"
"PREVIT:complex_10.pdb"
"PREVIT:complex_1.pdb"
"PREVIT:complex_2.pdb"
"PREVIT:complex_3.pdb"
"PREVIT:complex_4.pdb"
"PREVIT:complex_5.pdb"
"PREVIT:complex_6.pdb"
"PREVIT:complex_7.pdb"
"PREVIT:complex_8.pdb"
"PREVIT:complex_9.pdb"
"PREVIT:complex_10.pdb"
"PREVIT:complex_1.pdb"
"PREVIT:complex_2.pdb"
"PREVIT:complex_3.pdb"
"PREVIT:complex_4.pdb"
"PREVIT:complex_5.pdb"
"PREVIT:complex_6.pdb"
"PREVIT:complex_7.pdb"
"PREVIT:complex_8.pdb"
"PREVIT:complex_9.pdb"
"PREVIT:complex_10.pdb"
"PREVIT:complex_1.pdb"
"PREVIT:complex_2.pdb"
"PREVIT:complex_3.pdb"
"PREVIT:complex_4.pdb"
"PREVIT:complex_5.pdb"
"PREVIT:complex_6.pdb"
"PREVIT:complex_7.pdb"
"PREVIT:complex_8.pdb"
"PREVIT:complex_9.pdb"
"PREVIT:complex_10.pdb"
"PREVIT:complex_1.pdb"
"PREVIT:complex_2.pdb"
"PREVIT:complex_3.pdb"
"PREVIT:complex_4.pdb"
"PREVIT:complex_5.pdb"
"PREVIT:complex_6.pdb"
"PREVIT:complex_7.pdb"
"PREVIT:complex_8.pdb"
"PREVIT:complex_9.pdb"
"PREVIT:complex_10.pdb"
"PREVIT:complex_1.pdb"
"PREVIT:complex_2.pdb"
"PREVIT:complex_3.pdb"
"PREVIT:complex_4.pdb"
"PREVIT:complex_5.pdb"
"PREVIT:complex_6.pdb"
"PREVIT:complex_7.pdb"
"PREVIT:complex_8.pdb"
"PREVIT:complex_9.pdb"
"PREVIT:complex_10.pdb"
"PREVIT:complex_1.pdb"
"PREVIT:complex_2.pdb"
"PREVIT:complex_3.pdb"
"PREVIT:complex_4.pdb"
"PREVIT:complex_5.pdb"
"PREVIT:complex_6.pdb"
"PREVIT:complex_7.pdb"
"PREVIT:complex_8.pdb"
"PREVIT:complex_9.pdb"
"PREVIT:complex_10.pdb"
"PREVIT:complex_1.pdb"
"PREVIT:complex_2.pdb"
"PREVIT:complex_3.pdb"
"PREVIT:complex_4.pdb"
"PREVIT:complex_5.pdb"
"PREVIT:complex_6.pdb"
"PREVIT:complex_7.pdb"
"PREVIT:complex_8.pdb"
"PREVIT:complex_9.pdb"
"PREVIT:complex_10.pdb"
"PREVIT:complex_1.pdb"
"PREVIT:complex_2.pdb"
"PREVIT:complex_3.pdb"
"PREVIT:complex_4.pdb"
"PREVIT:complex_5.pdb"
"PREVIT:complex_6.pdb"
"PREVIT:complex_7.pdb"
"PREVIT:complex_8.pdb"
"PREVIT:complex_9.pdb"
"PREVIT:complex_10.pdb"
"PREVIT:complex_1.pdb"
"PREVIT:complex_2.pdb"
"PREVIT:complex_3.pdb"
"PREVIT:complex_4.pdb"
"PREVIT:complex_5.pdb"
"PREVIT:complex_6.pdb"
"PREVIT:complex_7.pdb"
"PREVIT:complex_8.pdb"
"PREVIT:complex_9.pdb"
"PREVIT:complex_10.pdb"
"PREVIT:complex_1.pdb"
"PREVIT:complex_2.pdb"
"PREVIT:complex_3.pdb"
"PREVIT:complex_4.pdb"
"PREVIT:complex_5.pdb"
"PREVIT:complex_6.pdb"
"PREVIT:complex_7.pdb"
"PREVIT:complex_8.pdb"
"PREVIT:complex_9.pdb"
"PREVIT:complex_10.pdb"
"PREVIT:complex_1.pdb"
"PREVIT:complex_2.pdb"
"PREVIT:complex_3.pdb"
"PREVIT:complex_4.pdb"
"PREVIT:complex_5.pdb"
"PREVIT:complex_6.pdb"
"PREVIT:complex_7.pdb"
"PREVIT:complex_8.pdb"
"PREVIT:complex_9.pdb"
"PREVIT:complex_10.pdb"
"PREVIT:complex_1.pdb"
"PREVIT:complex_2.pdb"
"PREVIT:complex_3.pdb"
"PREVIT:complex_4.pdb"
"PREVIT:complex_5.pdb"
"PREVIT:complex_6.pdb"
"PREVIT:complex_7.pdb"
"PREVIT:complex_8.pdb"
"PREVIT:complex_9.pdb"
"PREVIT:complex_10.pdb"
"PREVIT:complex_1.pdb"
"PREVIT:complex_2.pdb"
"PREVIT:complex_3.pdb"
"PREVIT:complex_4.pdb"
"PREVIT:complex_5.pdb"
"PREVIT:complex_6.pdb"
"PREVIT:complex_7.pdb"
"PREVIT:complex_8.pdb"
"PREVIT:complex_9.pdb"
"PREVIT:complex_10.pdb"
"PREVIT:complex_1.pdb"
"PREVIT:complex_2.pdb"
"PREVIT:complex_3.pdb"
"PREVIT:complex_4.pdb"
"PREVIT:complex_5.pdb"
"PREVIT:complex_6.pdb"
"PREVIT:complex_7.pdb"
"PREVIT:complex_8.pdb"
"PREVIT:complex_9.pdb"
"PREVIT:complex_10.pdb"
"PREVIT:complex_1.pdb"
"PREVIT:complex_2.pdb"
"PREVIT:complex_3.pdb"
"PREVIT:complex_4.pdb"
"PREVIT:complex_5.pdb"
"PREVIT:complex_6.pdb"
"PREVIT:complex_7.pdb"
"PREVIT:complex_8.pdb"
"PREVIT:complex_9.pdb"
"PREVIT:complex_10.pdb"
"PREVIT:complex_1.pdb"
"PREVIT:complex_2.pdb"
"PREVIT:complex_3.pdb"
"PREVIT:complex_4.pdb"
"PREVIT:complex_5.pdb"
"PREVIT:complex_6.pdb"
"PREVIT:complex_7.pdb"
"PREVIT:complex_8.pdb"
"PREVIT:complex_9.pdb"
"PREVIT:complex_10.pdb"
"PREVIT:complex_1.pdb"
"PREVIT:complex_2.pdb"
"PREVIT:complex_3.pdb"
"PREVIT:complex_4.pdb"
"PREVIT:complex_5.pdb"
"PREVIT:complex_6.pdb"
"PREVIT:complex_7.pdb"
"PREVIT:complex_8.pdb"
"PREVIT:complex_9.pdb"
"PREVIT:complex_10.pdb"
"PREVIT:complex_1.pdb"
"PREVIT:complex_2.pdb"
"PREVIT:complex_3.pdb"
"PREVIT:complex_4.pdb"
"PREVIT:complex_5.pdb"
"PREVIT:complex_6.pdb"
"PREVIT:complex_7.pdb"
"PREVIT:complex_8.pdb"
"PREVIT:complex_9.pdb"
"PREVIT:complex_10.pdb"
"PREVIT:complex_1.pdb"
"PREVIT:complex_2.pdb"
"PREVIT:complex_3.pdb"
"PREVIT:complex_4.pdb"
"PREVIT:complex_5.pdb"
"PREVIT:complex_6.pdb"
"PREVIT:complex_7.pdb"
"PREVIT:complex_8.pdb"
"PREVIT:complex_9.pdb"
"PREVIT:complex_10.pdb"
"PREVIT:complex_1.pdb"
"PREVIT:complex_2.pdb"
"PREVIT:complex_3.pdb"
"PREVIT:complex_4.pdb"
"PREVIT:complex_5.pdb"
"PREVIT:complex_6.pdb"
"PREVIT:complex_7.pdb"
"PREVIT:complex_8.pdb"
"PREVIT:complex_9.pdb"
"PREVIT:complex_10.pdb"
"PREVIT:complex_1.pdb"
"PREVIT:complex_2.pdb"
"PREVIT:complex_3.pdb"
"PREVIT:complex_4.pdb"
"PREVIT:complex_5.pdb"
"PREVIT:complex_6.pdb"
"PREVIT:complex_7.pdb"
"PREVIT:complex_8.pdb"
"PREVIT:complex_9.pdb"
"PREVIT:complex_10.pdb"
"PREVIT:complex_1.pdb"
"PREVIT:complex_2.pdb"
"PREVIT:complex_3.pdb"
"PREVIT:complex_4.pdb"
"PREVIT:complex_5.pdb"
"PREVIT:complex_6.pdb"
"PREVIT:complex_7.pdb"
"PREVIT:complex_8.pdb"
"PREVIT:complex_9.pdb"
"PREVIT:complex_10.pdb"
"PREVIT:complex_1.pdb"
"PREVIT:complex_2.pdb"
"PREVIT:complex_3.pdb"
"PREVIT:complex_4.pdb"
"PREVIT:complex_5.pdb"
"PREVIT:complex_6.pdb"
"PREVIT:complex_7.pdb"
"PREVIT:complex_8.pdb"
"PREVIT:complex_9.pdb"
"PREVIT:complex_10.pdb"
"PREVIT:complex_1.pdb"
"PREVIT:complex_2.pdb"
"PREVIT:complex_3.pdb"
"PREVIT:complex_4.pdb"
"PREVIT:complex_5.pdb"
"PREVIT:complex_6.pdb"
"PREVIT:complex_7.pdb"
"PREVIT:complex_8.pdb"
"PREVIT:complex_9.pdb"
"PREVIT:complex_10.pdb"
"PREVIT:complex_1.pdb"
"PREVIT:complex_2.pdb"
"PREVIT:complex_3.pdb"
"PREVIT:complex_4.pdb"
"PREVIT:complex_5.pdb"
"PREVIT:complex_6.pdb"
"PREVIT:complex_7.pdb"
"PREVIT:complex_8.pdb"
"PREVIT:complex_9.pdb"
"PREVIT:complex_10.pdb"
"PREVIT:complex_1.pdb"
"PREVIT:complex_2.pdb"
"PREVIT:complex_3.pdb"
"PREVIT:complex_4.pdb"
"PREVIT:complex_5.pdb"
"PREVIT:complex_6.pdb"
"PREVIT:complex_7.pdb"
"PREVIT:complex_8.pdb"
"PREVIT:complex_9.pdb"
"PREVIT:complex_10.pdb"
"PREVIT:complex_1.pdb"
"PREVIT:complex_2.pdb"
"PREVIT:complex_3.pdb"
"PREVIT:complex_4.pdb"
"PREVIT:complex_5.pdb"
"PREVIT:complex_6.pdb"
"PREVIT:complex_7.pdb"
"PREVIT:complex_8.pdb"
"PREVIT:complex_9.pdb"
"PREVIT:complex_10.pdb"
"PREVIT:complex_1.pdb"
"PREVIT:complex_2.pdb"
"PREVIT:complex_3.pdb"
"PREVIT:complex_4.pdb"
"PREVIT:complex_5.pdb"
"PREVIT:complex_6.pdb"
"PREVIT:complex_7.pdb"
"PREVIT:complex_8.pdb"
"PREVIT:complex_9.pdb"
"PREVIT:complex_10.pdb"
"PREVIT:complex_1.pdb"
"PREVIT:complex_2.pdb"
"PREVIT:complex_3.pdb"
"PREVIT:complex_4.pdb"
"PREVIT:complex_5.pdb"
"PREVIT:complex_6.pdb"
"PREVIT:complex_7.pdb"
"PREVIT:complex_8.pdb"
"PREVIT:complex_9.pdb"
"PREVIT:complex_10.pdb"
"PREVIT:complex_1.pdb"
"PREVIT:complex_2.pdb"
"PREVIT:complex_3.pdb"
"PREVIT:complex_4.pdb"
"PREVIT:complex_5.pdb"
"PREVIT:complex_6.pdb"
"PREVIT:complex_7.pdb"
"PREVIT:complex_8.pdb"
"PREVIT:complex_9.pdb"
"PREVIT:complex_10.pdb"
"PREVIT:complex_1.pdb"
"PREVIT:complex_2.pdb"
"PREVIT:complex_3.pdb"
"PREVIT:complex_4.pdb"
"PREVIT:complex_5.pdb"
"PREVIT:complex_6.pdb"
"PREVIT:complex_7.pdb"
"PREVIT:complex_8.pdb"
"PREVIT:complex_9.pdb"
"PREVIT:complex_10.pdb"
"PREVIT:complex_1.pdb"
"PREVIT:complex_2.pdb"
"PREVIT:complex_3.pdb"
"PREVIT:complex_4.pdb"
"PREVIT:complex_5.pdb"
"PREVIT:complex_6.pdb"
"PREVIT:complex_7.pdb"
"PREVIT:complex_8.pdb"
"PREVIT:complex_9.pdb"
"PREVIT:complex_10.pdb"
"PREVIT:complex_1.pdb"
"PREVIT:complex_2.pdb"
"PREVIT:complex_3.pdb"
"PREVIT:complex_4.pdb"
"PREVIT:complex_5.pdb"
"PREVIT:complex_6.pdb"
"PREVIT:complex_7.pdb"
"PREVIT:complex_8.pdb"
"PREVIT:complex_9.pdb"
"PREVIT:complex_10.pdb"
"PREVIT:complex_1.pdb"
"PREVIT:complex_2.pdb"
"PREVIT:complex_3.pdb"
"PREVIT:complex_4.pdb"
"PREVIT:complex_5.pdb"
"PREVIT:complex_6.pdb"
"PREVIT:complex_7.pdb"
"PREVIT:complex_8.pdb"
"PREVIT:complex_9.pdb"
"PREVIT:complex_10.pdb"
"PREVIT:complex_1.pdb"
"PREVIT:complex_2.pdb"
"PREVIT:complex_3.pdb"
"PREVIT:complex_4.pdb"
"PREVIT:complex_5.pdb"
"PREVIT:complex_6.pdb"
"PREVIT:complex_7.pdb"
"PREVIT:complex_8.pdb"
"PREVIT:complex_9.pdb"
"PREVIT:complex_10.pdb"
"PREVIT:complex_1.pdb"
"PREVIT:complex_2.pdb"
"PREVIT:complex_3.pdb"
"PREVIT:complex_4.pdb"
"PREVIT:complex_5.pdb"
"PREVIT:complex_6.pdb"
"PREVIT:complex_7.pdb"
"PREVIT:complex_8.pdb"
"PREVIT:complex_9.pdb"
"PREVIT:complex_10.pdb"
"PREVIT:complex_1.pdb"
"PREVIT:complex_2.pdb"
"PREVIT:complex_3.pdb"
"PREVIT:complex_4.pdb"
"PREVIT:complex_5.pdb"
"PREVIT:complex_6.pdb"
"PREVIT:complex_7.pdb"
"PREVIT:complex_8.pdb"
"PREVIT:complex_9.pdb"
"PREVIT:complex_10.pdb"
"PREVIT:complex_1.pdb"
"PREVIT:complex_2.pdb"
"PREVIT:complex_3.pdb"
"PREVIT:complex_4.pdb"
"PREVIT:complex_5.pdb"
"PREVIT:complex_6.pdb"
"PREVIT:complex_7.pdb"
"PREVIT:complex_8.pdb"
"PREVIT:complex_9.pdb"
"PREVIT:complex_10.pdb"
"PREVIT:complex_1.pdb"
"PREVIT:complex_2.pdb"
"PREVIT:complex_3.pdb"
"PREVIT:complex_4.pdb"
"PREVIT:complex_5.pdb"
"PREVIT:complex_6.pdb"
"PREVIT:complex_7.pdb"
"PREVIT:complex_8.pdb"
"PREVIT:complex_9.pdb"
"PREVIT:complex_10.pdb"
"PREVIT:complex_1.pdb"
"PREVIT:complex_2.pdb"
"PREVIT:complex_3.pdb"
"PREVIT:complex_4.pdb"
"PREVIT:complex_5.pdb"
"PREVIT:complex_6.pdb"
"PREVIT:complex_7.pdb"
"PREVIT:complex_8.pdb"
"PREVIT:complex_9.pdb"
"PREVIT:complex_10.pdb"
"PREVIT:complex_1.pdb"
"PREVIT:complex_2.pdb"
"PREVIT:complex_3.pdb"
"PREVIT:complex_4.pdb"
"PREVIT:complex_5.pdb"
"PREVIT:complex_6.pdb"
"PREVIT:complex_7.pdb"
"PREVIT:complex_8.pdb"
"PREVIT:complex_9.pdb"
"PREVIT:complex_10.pdb"
"PREVIT:complex_1.pdb"
"PREVIT:complex_2.pdb"
"PREVIT:complex_3.pdb"
"PREVIT:complex_4.pdb"
"PREVIT:complex_5.pdb"
"PREVIT:complex_6.pdb"
"PREVIT:complex_7.pdb"
"PREVIT:complex_8.pdb"
"PREVIT:complex_9.pdb"
"PREVIT:complex_10.pdb"
"PREVIT:complex_1.pdb"
"PREVIT:complex_2.pdb"
"PREVIT:complex_3.pdb"
"PREVIT:complex_4.pdb"
"PREVIT:complex_5.pdb"
"PREVIT:complex_6.pdb"
"PREVIT:complex_7.pdb"
"PREVIT:complex_8.pdb"
"PREVIT:complex_9.pdb"
"PREVIT:complex_10.pdb"
"PREVIT:complex_1.pdb"
"PREVIT:complex_2.pdb"
"PREVIT:complex_3.pdb"
"PREVIT:complex_4.pdb"
"PREVIT:complex_5.pdb"
"PREVIT:complex_6.pdb"
"PREVIT:complex_7.pdb"
"PREVIT:complex_8.pdb"
"PREVIT:complex_9.pdb"
"PREVIT:complex_10.pdb"
"PREVIT:complex_1.pdb"
"PREVIT:complex_2.pdb"
"PREVIT:complex_3.pdb"
"PREVIT:complex_4.pdb"
"PREVIT:complex_5.pdb"
"PREVIT:complex_6.pdb"
"PREVIT:complex_7.pdb"
"PREVIT:complex_8.pdb"
"PREVIT:complex_9.pdb"
"PREVIT:complex_10.pdb"
"PREVIT:complex_1.pdb"
"PREVIT:complex_2.pdb"
"PREVIT:complex_3.pdb"
"PREVIT:complex_4.pdb"
"PREVIT:complex_5.pdb"
"PREVIT:complex_6.pdb"
"PREVIT:complex_7.pdb"
"PREVIT:complex_8.pdb"
"PREVIT:complex_9.pdb"
"PREVIT:complex_10.pdb"
"PREVIT:complex_1.pdb"
"PREVIT:complex_2.pdb"
"PREVIT:complex_3.pdb"
"PREVIT:complex_4.pdb"
"PREVIT:complex_5.pdb"
"PREVIT:complex_6.pdb"
"PREVIT:complex_7.pdb"
"PREVIT:complex_8.pdb"
"PREVIT:complex_9.pdb"
"PREVIT:complex_10.pdb"
"PREVIT:complex_1.pdb"
"PREVIT:complex_2.pdb"
"PREVIT:complex_3.pdb"
"PREVIT:complex_4.pdb"
"PREVIT:complex_5.pdb"
"PREVIT:complex_6.pdb"
"PREVIT:complex_7.pdb"
"PREVIT:complex_8.pdb"
"PREVIT:complex_9.pdb"
"PREVIT:complex_10.pdb"
"PREVIT:complex_1.pdb"
"PREVIT:complex_2.pdb"
"PREVIT:complex_3.pdb"
"PREVIT:complex_4.pdb"
"PREVIT:complex_5.pdb"
"PREVIT:complex_6.pdb"
"PREVIT:complex_7.pdb"
"PREVIT:complex_8.pdb"
"PREVIT:complex_9.pdb"
"PREVIT:complex_10.pdb"
"PREVIT:complex_1.pdb"
"PREVIT:complex_2.pdb"
"PREVIT:complex_3.pdb"
"PREVIT:complex_4.pdb"
"PREVIT:complex_5.pdb"
"PREVIT:complex_6.pdb"
"PREVIT:complex_7.pdb"
"PREVIT:complex_8.pdb"
"PREVIT:complex_9.pdb"
"PREVIT:complex_10.pdb"
"PREVIT:complex_1.pdb"
"PREVIT:complex_2.pdb"
"PREVIT:complex_3.pdb"
"PREVIT:complex_4.pdb"
"PREVIT:complex_5.pdb"
"PREVIT:complex_6.pdb"
"PREVIT:complex_7.pdb"
"PREVIT:complex_8.pdb"
"PREVIT:complex_9.pdb"
"PREVIT:complex_10.pdb"
"PREVIT:complex_1.pdb"
"PREVIT:complex_2.pdb"
"PREVIT:complex_3.pdb"
"PREVIT:complex_4.pdb"
"PREVIT:complex_5.pdb"
"PREVIT:complex_6.pdb"
"PREVIT:complex_7.pdb"
"PREVIT:complex_8.pdb"
"PREVIT:complex_9.pdb"
"PREVIT:complex_10.pdb"
"PREVIT:complex_1.pdb"
"PREVIT:complex_2.pdb"
"PREVIT:complex_3.pdb"
"PREVIT:complex_4.pdb"
"PREVIT:complex_5.pdb"
"PREVIT:complex_6.pdb"
"PREVIT:complex_7.pdb"
"PREVIT:complex_8.pdb"
"PREVIT:complex_9.pdb"
"PREVIT:complex_10.pdb"
"PREVIT:complex_1.pdb"
"PREVIT:complex_2.pdb"
"PREVIT:complex_3.pdb"
"PREVIT:complex_4.pdb"
"PREVIT:complex_5.pdb"
"PREVIT:complex_6.pdb"
"PREVIT:complex_7.pdb"
"PREVIT:complex_8.pdb"
"PREVIT:complex_9.pdb"
"PREVIT:complex_10.pdb"
"PREVIT:complex_1.pdb"
"PREVIT:complex_2.pdb"
"PREVIT:complex_3.pdb"
"PREVIT:complex_4.pdb"
"PREVIT:complex_5.pdb"
"PREVIT:complex_6.pdb"
"PREVIT:complex_7.pdb"
"PREVIT:complex_8.pdb"
"PREVIT:complex_9.pdb"
"PREVIT:complex_10.pdb"
"PREVIT:complex_1.pdb"
"PREVIT:complex_2.pdb"
"PREVIT:complex_3.pdb"
"PREVIT:complex_4.pdb"
"PREVIT:complex_5.pdb"
"PREVIT:complex_6.pdb"
"PREVIT:complex_7.pdb"
"PREVIT:complex_8.pdb"
"PREVIT:complex_9.pdb"
"PREVIT:complex_10.pdb"
"PREVIT:complex_1.pdb"
"PREVIT:complex_2.pdb"
"PREVIT:complex_3.pdb"
"PREVIT:complex_4.pdb"
"PREVIT:complex_5.pdb"
"PREVIT:complex_6.pdb"
"PREVIT:complex_7.pdb"
"PREVIT:complex_8.pdb"
"PREVIT:complex_9.pdb"
"PREVIT:complex_10.pdb"
"PREVIT:complex_1.pdb"
"PREVIT:complex_2.pdb"
"PREVIT:complex_3.pdb"
"PREVIT:complex_4.pdb"
"PREVIT:complex_5.pdb"
"PREVIT:complex_6.pdb"
"PREVIT:complex_7.pdb"
"PREVIT:complex_8.pdb"
"PREVIT:complex_9.pdb"
"PREVIT:complex_10.pdb"
"PREVIT:complex_1.pdb"
"PREVIT:complex_2.pdb"
"PREVIT:complex_3.pdb"
"PREVIT:complex_4.pdb"
"PREVIT:complex_5.pdb"
"PREVIT:complex_6.pdb"
"PREVIT:complex_7.pdb"
"PREVIT:complex_8.pdb"
"PREVIT:complex_9.pdb"
"PREVIT:complex_10.pdb"
"PREVIT:complex_1.pdb"
"PREVIT:complex_2.pdb"
"PREVIT:complex_3.pdb"
"PREVIT:complex_4.pdb"
"PREVIT:complex_5.pdb"
"PREVIT:complex_6.pdb"
"PREVIT:complex_7.pdb"
"PREVIT:complex_8.pdb"
"PREVIT:complex_9.pdb"
"PREVIT:complex_10.pdb"
"PREVIT:complex_1.pdb"
"PREVIT:complex_2.pdb"
"PREVIT:complex_3.pdb"
"PREVIT:complex_4.pdb"
"PREVIT:complex_5.pdb"
"PREVIT:complex_6.pdb"
"PREVIT:complex_7.pdb"
"PREVIT:complex_8.pdb"
"PREVIT:complex_9.pdb"
"PREVIT:complex_10.pdb"
"PREVIT:complex_1.pdb"
"PREVIT:complex_2.pdb"
"PREVIT:complex_3.pdb"
"PREVIT:complex_4.pdb"
"PREVIT:complex_5.pdb"
"PREVIT:complex_6.pdb"
"PREVIT:complex_7.pdb"
"PREVIT:complex_8.pdb"
"PREVIT:complex_9.pdb"
"PREVIT:complex_10.pdb"
"PREVIT:complex_1.pdb"
"PREVIT:complex_2.pdb"
"PREVIT:complex_3.pdb"
"PREVIT:complex_4.pdb"
"PREVIT:complex_5.pdb"
"PREVIT:complex_6.pdb"
"PREVIT:complex_7.pdb"
"PREVIT:complex_8.pdb"
"PREVIT:complex_9.pdb"
"PREVIT:complex_10.pdb"
"PREVIT:complex_1.pdb"
"PREVIT:complex_2.pdb"
"PREVIT:complex_3.pdb"
"PREVIT:complex_4.pdb"
"PREVIT:complex_5.pdb"
"PREVIT:complex_6.pdb"
"PREVIT:complex_7.pdb"
"PREVIT:complex_8.pdb"
"PREVIT:complex_9.pdb"
"PREVIT:complex_10.pdb"
"PREVIT:complex_1.pdb"
"PREVIT:complex_2.pdb"
"PREVIT:complex_3.pdb"
"PREVIT:complex_4.pdb"
"PREVIT:complex_5.pdb"
"PREVIT:complex_6.pdb"
"PREVIT:complex_7.pdb"
"PREVIT:complex_8.pdb"
"PREVIT:complex_9.pdb"
"PREVIT:complex_10.pdb"
"PREVIT:complex_1.pdb"
"PREVIT:complex_2.pdb"
"PREVIT:complex_3.pdb"
"PREVIT:complex_4.pdb"
"PREVIT:complex_5.pdb"
"PREVIT:complex_6.pdb"
"PREVIT:complex_7.pdb"
"PREVIT:complex_8.pdb"
"PREVIT:complex_9.pdb"
"PREVIT:complex_10.pdb"
"PREVIT:complex_1.pdb"
"PREVIT:complex_2.pdb"
"PREVIT:complex_3.pdb"
"PREVIT:complex_4.pdb"
"PREVIT:complex_5.pdb"
"PREVIT:complex_6.pdb"
"PREVIT:complex_7.pdb"
"PREVIT:complex_8.pdb"
"PREVIT:complex_9.pdb"
"PREVIT:complex_10.pdb"
"PREVIT:complex_1.pdb"
"PREVIT:complex_2.pdb"
"PREVIT:complex_3.pdb"
"PREVIT:complex_4.pdb"
"PREVIT:complex_5.pdb"
"PREVIT:complex_6.pdb"
"PREVIT:complex_7.pdb"
"PREVIT:complex_8.pdb"
"PREVIT:complex_9.pdb"
"PREVIT:complex_10.pdb"
"PREVIT:complex_1.pdb"
"PREVIT:complex_2.pdb"
"PREVIT:complex_3.pdb"
"PREVIT:complex_4.pdb"
"PREVIT:complex_5.pdb"
"PREVIT:complex_6.pdb"
"PREVIT:complex_7.pdb"
"PREVIT:complex_8.pdb"
"PREVIT:complex_9.pdb"
"PREVIT:complex_10.pdb"
"PREVIT:complex_1.pdb"
"PREVIT:complex_2.pdb"
"PREVIT:complex_3.pdb"
"PREVIT:complex_4.pdb"
"PREVIT:complex_5.pdb"
"PREVIT:complex_6.pdb"
"PREVIT:complex_7.pdb"
"PREVIT:complex_8.pdb"
"PREVIT:complex_9.pdb"
"PREVIT:complex_10.pdb"
"PREVIT:complex_1.pdb"
"PREVIT:complex_2.pdb"
"PREVIT:complex_3.pdb"
"PREVIT:complex_4.pdb"
"PREVIT:complex_5.pdb"
"PREVIT:complex_6.pdb"
"PREVIT:complex_7.pdb"
"PREVIT:complex_8.pdb"
"PREVIT:complex_9.pdb"
"PREVIT:complex_10.pdb"
"PREVIT:complex_1.pdb"
"PREVIT:complex_2.pdb"
"PREVIT:complex_3.pdb"
"PREVIT:complex_4.pdb"
"PREVIT:complex_5.pdb"
"PREVIT:complex_6.pdb"
"PREVIT:complex_7.pdb"
"PREVIT:complex_8.pdb"
"PREVIT:complex_9.pdb"
"PREVIT:complex_10.pdb"
"PREVIT:complex_1.pdb"
"PREVIT:complex_2.pdb"
"PREVIT:complex_3.pdb"
"PREVIT:complex_4.pdb"
"PREVIT:complex_5.pdb"
"PREVIT:complex_6.pdb"
"PREVIT:complex_7.pdb"
"PREVIT:complex_8.pdb"
"PREVIT:complex_9.pdb"
"PREVIT:complex_10.pdb"
"PREVIT:complex_1.pdb"
"PREVIT:complex_2.pdb"
"PREVIT:complex_3.pdb"
"PREVIT:complex_4.pdb"
"PREVIT:complex_5.pdb"
"PREVIT:complex_6.pdb"
"PREVIT:complex_7.pdb"
"PREVIT:complex_8.pdb"
"PREVIT:complex_9.pdb"
"PREVIT:complex_10.pdb"
"PREVIT:complex_1.pdb"
"PREVIT:complex_2.pdb"
"PREVIT:complex_3.pdb"
"PREVIT:complex_4.pdb"
"PREVIT:complex_5.pdb"
"PREVIT:complex_6.pdb"
"PREVIT:complex_7.pdb"
"PREVIT:complex_8.pdb"
"PREVIT:complex_9.pdb"
"PREVIT:complex_10.pdb"
"PREVIT:complex_1.pdb"
"PREVIT:complex_2.pdb"
"PREVIT:complex_3.pdb"
"PREVIT:complex_4.pdb"
"PREVIT:complex_5.pdb"
"PREVIT:complex_6.pdb"
"PREVIT:complex_7.pdb"
"PREVIT:complex_8.pdb"
"PREVIT:complex_9.pdb"
"PREVIT:complex_10.pdb"
"PREVIT:complex_1.pdb"
"PREVIT:complex_2.pdb"
"PREVIT:complex_3.pdb"
"PREVIT:complex_4.pdb"
"PREVIT:complex_5.pdb"
"PREVIT:complex_6.pdb"
"PREVIT:complex_7.pdb"
"PREVIT:complex_8.pdb"
"PREVIT:complex_9.pdb"
"PREVIT:complex_10.pdb"
"PREVIT:complex_1.pdb"
"PREVIT:complex_2.pdb"
"PREVIT:complex_3.pdb"
"PREVIT:complex_4.pdb"
"PREVIT:complex_5.pdb"
"PREVIT:complex_6.pdb"
"PREVIT:complex_7.pdb"
"PREVIT:complex_8.pdb"
"PREVIT:complex_9.pdb"
"PREVIT:complex_10.pdb"
"PREVIT:complex_1.pdb"
"PREVIT:complex_2.pdb"
"PREVIT:complex_3.pdb"
"PREVIT:complex_4.pdb"
"PREVIT:complex_5.pdb"
"PREVIT:complex_6.pdb"
"PREVIT:complex_7.pdb"
"PREVIT:complex_8.pdb"
"PREVIT:complex_9.pdb"
"PREVIT:complex_10.pdb"
"PREVIT:complex_1.pdb"
"PREVIT:complex_2.pdb"
"PREVIT:complex_3.pdb"
"PREVIT:complex_4.pdb"
"PREVIT:complex_5.pdb"
"PREVIT:complex_6.pdb"
"PREVIT:complex_7.pdb"
"PREVIT:complex_8.pdb"
"PREVIT:complex_9.pdb"
"PREVIT:complex_10.pdb"
"PREVIT:complex_1.pdb"
"PREVIT:complex_2.pdb"
"PREVIT:complex_3.pdb"
"PREVIT:complex_4.pdb"
"PREVIT:complex_5.pdb"
"PREVIT:complex_6.pdb"
"PREVIT:complex_7.pdb"
"PREVIT:complex_8.pdb"
"PREVIT:complex_9.pdb"
"PREVIT:complex_10.pdb"
"PREVIT:complex_1.pdb"
"PREVIT:complex_2.pdb"
"PREVIT:complex_3.pdb"
"PREVIT:complex_4.pdb"
"PREVIT:complex_5.pdb"
"PREVIT:complex_6.pdb"
"PREVIT:complex_7.pdb"
"PREVIT:complex_8.pdb"
"PREVIT:complex_9.pdb"
"PREVIT:complex_10.pdb"
"PREVIT:complex_1.pdb"
"PREVIT:complex_2.pdb"
"PREVIT:complex_3.pdb"
"PREVIT:complex_4.pdb"
"PREVIT:complex_5.pdb"
"PREVIT:complex_6.pdb"
"PREVIT:complex_7.pdb"
"PREVIT:complex_8.pdb"
"PREVIT:complex_9.pdb"
"PREVIT:complex_10.pdb"
"PREVIT:complex_1.pdb"
"PREVIT:complex_2.pdb"
"PREVIT:complex_3.pdb"
"PREVIT:complex_4.pdb"
"PREVIT:complex_5.pdb"
"PREVIT:complex_6.pdb"
"PREVIT:complex_7.pdb"
"PREVIT:complex_8.pdb"
"PREVIT:complex_9.pdb"
"PREVIT:complex_10.pdb"
"PREVIT:complex_1.pdb"
"PREVIT:complex_2.pdb"
"PREVIT:complex_3.pdb"
"PREVIT:complex_4.pdb"
"PREVIT:complex_5.pdb"
"PREVIT:complex_6.pdb"
"PREVIT:complex_7.pdb"
"PREVIT:complex_8.pdb"
"PREVIT:complex_9.pdb"
"PREVIT:complex_10.pdb"
"PREVIT:complex_1.pdb"
"PREVIT:complex_2.pdb"
"PREVIT:complex_3.pdb"
"PREVIT:complex_4.pdb"
"PREVIT:complex_5.pdb"
"PREVIT:complex_6.pdb"
"PREVIT:complex_7.pdb"
"PREVIT:complex_8.pdb"
"PREVIT:complex_9.pdb"
"PREVIT:complex_10.pdb"
"PREVIT:complex_1.pdb"
"PREVIT:complex_2.pdb"
"PREVIT:complex_3.pdb"
"PREVIT:complex_4.pdb"
"PREVIT:complex_5.pdb"
"PREVIT:complex_6.pdb"
"PREVIT:complex_7.pdb"
"PREVIT:complex_8.pdb"
"PREVIT:complex_9.pdb"
"PREVIT:complex_10.pdb"
"PREVIT:complex_1.pdb"
"PREVIT:complex_2.pdb"
"PREVIT:complex_3.pdb"
"PREVIT:complex_4.pdb"
"PREVIT:complex_5.pdb"
"PREVIT:complex_6.pdb"
"PREVIT:complex_7.pdb"
"PREVIT:complex_8.pdb"
"PREVIT:complex_9.pdb"
"PREVIT:complex_10.pdb"
"PREVIT:complex_1.pdb"
"PREVIT:complex_2.pdb"
"PREVIT:complex_3.pdb"
"PREVIT:complex_4.pdb"
"PREVIT:complex_5.pdb"
"PREVIT:complex_6.pdb"
"PREVIT:complex_7.pdb"
"PREVIT:complex_8.pdb"
"PREVIT:complex_9.pdb"
"PREVIT:complex_10.pdb"
"PREVIT:complex_1.pdb"
"PREVIT:complex_2.pdb"
"PREVIT:complex_3.pdb"
"PREVIT:complex_4.pdb"
"PREVIT:complex_5.pdb"
"PREVIT:complex_6.pdb"
"PREVIT:complex_7.pdb"
"PREVIT:complex_8.pdb"
"PREVIT:complex_9.pdb"
"PREVIT:complex_10.pdb"
"PREVIT:complex_1.pdb"
"PREVIT:complex_2.pdb"
"PREVIT:complex_3.pdb"
"PREVIT:complex_4.pdb"
"PREVIT:complex_5.pdb"
"PREVIT:complex_6.pdb"
"PREVIT:complex_7.pdb"
"PREVIT:complex_8.pdb"
"PREVIT:complex_9.pdb"
"PREVIT:complex_10.pdb"
"PREVIT:complex_1.pdb"
"PREVIT:complex_2.pdb"
"PREVIT:complex_3.pdb"
"PREVIT:complex_4.pdb"
"PREVIT:complex_5.pdb"
"PREVIT:complex_6.pdb"
"PREVIT:complex_7.pdb"
"PREVIT:complex_8.pdb"
"PREVIT:complex_9.pdb"
"PREVIT:complex_10.pdb"
"PREVIT:complex_1.pdb"
"PREVIT:complex_2.pdb"
"PREVIT:complex_3.pdb"
"PREVIT:complex_4.pdb"
"PREVIT:complex_5.pdb"
"PREVIT:complex_6.pdb"
"PREVIT:complex_7.pdb"
"PREVIT:complex_8.pdb"
"PREVIT:complex_9.pdb"
"PREVIT:complex_10.pdb"
"PREVIT:complex_1.pdb"
"PREVIT:complex_2.pdb"
"PREVIT:complex_3.pdb"
"PREVIT:complex_4.pdb"
"PREVIT:complex_5.pdb"
"PREVIT:complex_6.pdb"
"PREVIT:complex_7.pdb"
"PREVIT:complex_8.pdb"
"PREVIT:complex_9.pdb"
"PREVIT:complex_10.pdb"
"PREVIT:complex_1.pdb"
"PREVIT:complex_2.pdb"
"PREVIT:complex_3.pdb"
"PREVIT:complex_4.pdb"
"PREVIT:complex_5.pdb"
"PREVIT:complex_6.pdb"
"PREVIT:complex_7.pdb"
"PREVIT:complex_8.pdb"
"PREVIT:complex_9.pdb"
"PREVIT:complex_10.pdb"
"PREVIT:complex_1.pdb"
"PREVIT:complex_2.pdb"
"PREVIT:complex_3.pdb"
"PREVIT:complex_4.pdb"
"PREVIT:complex_5.pdb"
"PREVIT:complex_6.pdb"
"PREVIT:complex_7.pdb"
"PREVIT:complex_8.pdb"
"PREVIT:complex_9.pdb"
"PREVIT:complex_10.pdb"
"PREVIT:complex_1.pdb"
"PREVIT:complex_2.pdb"
"PREVIT:complex_3.pdb"
"PREVIT:complex_4.pdb"
"PREVIT:complex_5.pdb"
"PREVIT:complex_6.pdb"
"PREVIT:complex_7.pdb"
"PREVIT:complex_8.pdb"
"PREVIT:complex_9.pdb"
"PREVIT:complex_10.pdb"
"PREVIT:complex_1.pdb"
"PREVIT:complex_2.pdb"
"PREVIT:complex_3.pdb"
"PREVIT:complex_4.pdb"
"PREVIT:complex_5.pdb"
"PREVIT:complex_6.pdb"
"PREVIT:complex_7.pdb"
"PREVIT:complex_8.pdb"
"PREVIT:complex_9.pdb"
"PREVIT:complex_10.pdb"
"PREVIT:complex_1.pdb"
"PREVIT:complex_2.pdb"
"PREVIT:complex_3.pdb"
"PREVIT:complex_4.pdb"
"PREVIT:complex_5.pdb"
"PREVIT:complex_6.pdb"
"PREVIT:complex_7.pdb"
"PREVIT:complex_8.pdb"
"PREVIT:complex_9.pdb"
"PREVIT:complex_10.pdb"
"PREVIT:complex_1.pdb"
"PREVIT:complex_2.pdb"
"PREVIT:complex_3.pdb"
"PREVIT:complex_4.pdb"
"PREVIT:complex_5.pdb"
"PREVIT:complex_6.pdb"
"PREVIT:complex_7.pdb"
"PREVIT:complex_8.pdb"
"PREVIT:complex_9.pdb"
"PREVIT:complex_10.pdb"
"PREVIT:complex_1.pdb"
"PREVIT:complex_2.pdb"
"PREVIT:complex_3.pdb"
"PREVIT:complex_4.pdb"
"PREVIT:complex_5.pdb"
"PREVIT:complex_6.pdb"
"PREVIT:complex_7.pdb"
"PREVIT:complex_8.pdb"
"PREVIT:complex_9.pdb"
"PREVIT:complex_10.pdb"
"PREVIT:complex_1.pdb"
"PREVIT:complex_2.pdb"
"PREVIT:complex_3.pdb"
"PREVIT:complex_4.pdb"
"PREVIT:complex_5.pdb"
"PREVIT:complex_6.pdb"
"PREVIT:complex_7.pdb"
"PREVIT:complex_8.pdb"
"PREVIT:complex_9.pdb"
"PREVIT:complex_10.pdb"
"PREVIT:complex_1.pdb"
"PREVIT:complex_2.pdb"
"PREVIT:complex_3.pdb"
"PREVIT:complex_4.pdb"
"PREVIT:complex_5.pdb"
"PREVIT:complex_6.pdb"
"PREVIT:complex_7.pdb"
"PREVIT:complex_8.pdb"
"PREVIT:complex_9.pdb"
"PREVIT:complex_10.pdb"
"PREVIT:complex_1.pdb"
"PREVIT:complex_2.pdb"
"PREVIT:complex_3.pdb"
"PREVIT:complex_4.pdb"
"PREVIT:complex_5.pdb"
"PREVIT:complex_6.pdb"
"PREVIT:complex_7.pdb"
"PREVIT:complex_8.pdb"
"PREVIT:complex_9.pdb"
"PREVIT:complex_10.pdb"
"PREVIT:complex_1.pdb"
"PREVIT:complex_2.pdb"
"PREVIT:complex_3.pdb"
"PREVIT:complex_4.pdb"
"PREVIT:complex_5.pdb"
"PREVIT:complex_6.pdb"
"PREVIT:complex_7.pdb"
"PREVIT:complex_8.pdb"
"PREVIT:complex_9.pdb"
"PREVIT:complex_10.pdb"
"PREVIT:complex_1.pdb"
"PREVIT:complex_2.pdb"
"PREVIT:complex_3.pdb"
"PREVIT:complex_4.pdb"
"PREVIT:complex_5.pdb"
"PREVIT:complex_6.pdb"
"PREVIT:complex_7.pdb"
"PREVIT:complex_8.pdb"
"PREVIT:complex_9.pdb"
"PREVIT:complex_10.pdb"
"PREVIT:complex_1.pdb"
"PREVIT:complex_2.pdb"
"PREVIT:complex_3.pdb"
"PREVIT:complex_4.pdb"
"PREVIT:complex_5.pdb"
"PREVIT:complex_6.pdb"
"PREVIT:complex_7.pdb"
"PREVIT:complex_8.pdb"
"PREVIT:complex_9.pdb"
"PREVIT:complex_10.pdb"
"PREVIT:complex_1.pdb"
"PREVIT:complex_2.pdb"
"PREVIT:complex_3.pdb"
"PREVIT:complex_4.pdb"
"PREVIT:complex_5.pdb"
"PREVIT:complex_6.pdb"
"PREVIT:complex_7.pdb"
"PREVIT:complex_8.pdb"
"PREVIT:complex_9.pdb"
"PREVIT:complex_10.pdb"
"PREVIT:complex_1.pdb"
"PREVIT:complex_2.pdb"
"PREVIT:complex_3.pdb"
"PREVIT:complex_4.pdb"
"PREVIT:complex_5.pdb"
"PREVIT:complex_6.pdb"
"PREVIT:complex_7.pdb"
"PREVIT:complex_8.pdb"
"PREVIT:complex_9.pdb"
"PREVIT:complex_10.pdb"
"PREVIT:complex_1.pdb"
"PREVIT:complex_2.pdb"
"PREVIT:complex_3.pdb"
"PREVIT:complex_4.pdb"
"PREVIT:complex_5.pdb"
"PREVIT:complex_6.pdb"
"PREVIT:complex_7.pdb"
"PREVIT:complex_8.pdb"
"PREVIT:complex_9.pdb"
"PREVIT:complex_10.pdb"
"PREVIT:complex_1.pdb"
"PREVIT:complex_2.pdb"
"PREVIT:complex_3.pdb"
"PREVIT:complex_4.pdb"
"PREVIT:complex_5.pdb"
"PREVIT:complex_6.pdb"
"PREVIT:complex_7.pdb"
"PREVIT:complex_8.pdb"
"PREVIT:complex_9.pdb"
"PREVIT:complex_10.pdb"
"PREVIT:complex_1.pdb"
"PREVIT:complex_2.pdb"
"PREVIT:complex_3.pdb"
"PREVIT:complex_4.pdb"
"PREVIT:complex_5.pdb"
"PREVIT:complex_6.pdb"
"PREVIT:complex_7.pdb"
"PREVIT:complex_8.pdb"
"PREVIT:complex_9.pdb"
"PREVIT:complex_10.pdb"
"PREVIT:complex_1.pdb"
"PREVIT:complex_2.pdb"
"PREVIT:complex_3.pdb"
"PREVIT:complex_4.pdb"
"PREVIT:complex_5.pdb"
"PREVIT:complex_6.pdb"
"PREVIT:complex_7.pdb"
"PREVIT:complex_8.pdb"
"PREVIT:complex_9.pdb"
"PREVIT:complex_10.pdb"
"PREVIT:complex_1.pdb"
"PREVIT:complex_2.pdb"
"PREVIT:complex_3.pdb"
"PREVIT:complex_4.pdb"
"PREVIT:complex_5.pdb"
"PREVIT:complex_6.pdb"
"PREVIT:complex_7.pdb"
"PREVIT:complex_8.pdb"
"PREVIT:complex_9.pdb"
"PREVIT:complex_10.pdb"
"PREVIT:complex_1.pdb"
"PREVIT:complex_2.pdb"
"PREVIT:complex_3.pdb"
"PREVIT:complex_4.pdb"
"PREVIT:complex_5.pdb"
"PREVIT:complex_6.pdb"
"PREVIT:complex_7.pdb"
"PREVIT:complex_8.pdb"
"PREVIT:complex_9.pdb"
"PREVIT:complex_10.pdb"
"PREVIT:complex_1.pdb"
"PREVIT:complex_2.pdb"
"PREVIT:complex_3.pdb"
"PREVIT:complex_4.pdb"
"PREVIT:complex_5.pdb"
"PREVIT:complex_6.pdb"
"PREVIT:complex_7.pdb"
"PREVIT:complex_8.pdb"
"PREVIT:complex_9.pdb"
"PREVIT:complex_10.pdb"
"PREVIT:complex_1.pdb"
"PREVIT:complex_2.pdb"
"PREVIT:complex_3.pdb"
"PREVIT:complex_4.pdb"
"PREVIT:complex_5.pdb"
"PREVIT:complex_6.pdb"
"PREVIT:complex_7.pdb"
"PREVIT:complex_8.pdb"
"PREVIT:complex_9.pdb"
"PREVIT:complex_10.pdb"
"PREVIT:complex_1.pdb"
"PREVIT:complex_2.pdb"
"PREVIT:complex_3.pdb"
"PREVIT:complex_4.pdb"
"PREVIT:complex_5.pdb"
"PREVIT:complex_6.pdb"
"PREVIT:complex_7.pdb"
"PREVIT:complex_8.pdb"
"PREVIT:complex_9.pdb"
"PREVIT:complex_10.pdb"
"PREVIT:complex_1.pdb"
"PREVIT:complex_2.pdb"
"PREVIT:complex_3.pdb"
"PREVIT:complex_4.pdb"
"PREVIT:complex_5.pdb"
"PREVIT:complex_6.pdb"
"PREVIT:complex_7.pdb"
"PREVIT:complex_8.pdb"
"PREVIT:complex_9.pdb"
"PREVIT:complex_10.pdb"
"PREVIT:complex_1.pdb"
"PREVIT:complex_2.pdb"
"PREVIT:complex_3.pdb"
"PREVIT:complex_4.pdb"
"PREVIT:complex_5.pdb"
"PREVIT:complex_6.pdb"
"PREVIT:complex_7.pdb"
"PREVIT:complex_8.pdb"
"PREVIT:complex_9.pdb"
"PREVIT:complex_10.pdb"
"PREVIT:complex_1.pdb"
"PREVIT:complex_2.pdb"
"PREVIT:complex_3.pdb"
"PREVIT:complex_4.pdb"
"PREVIT:complex_5.pdb"
"PREVIT:complex_6.pdb"
"PREVIT:complex_7.pdb"
"PREVIT:complex_8.pdb"
"PREVIT:complex_9.pdb"
"PREVIT:complex_10.pdb"
"PREVIT:complex_1.pdb"
"PREVIT:complex_2.pdb"
"PREVIT:complex_3.pdb"
"PREVIT:complex_4.pdb"
"PREVIT:complex_5.pdb"
"PREVIT:complex_6.pdb"
"PREVIT:complex_7.pdb"
"PREVIT:complex_8.pdb"
"PREVIT:complex_9.pdb"
"PREVIT:complex_10.pdb"
"PREVIT:complex_1.pdb"
"PREVIT:complex_2.pdb"
"PREVIT:complex_3.pdb"
"PREVIT:complex_4.pdb"
"PREVIT:complex_5.pdb"
"PREVIT:complex_6.pdb"
"PREVIT:complex_7.pdb"
"PREVIT:complex_8.pdb"
"PREVIT:complex_9.pdb"
"PREVIT:complex_10.pdb"
"PREVIT:complex_1.pdb"
"PREVIT:complex_2.pdb"
"PREVIT:complex_3.pdb"
"PREVIT:complex_4.pdb"
"PREVIT:complex_5.pdb"
"PREVIT:complex_6.pdb"
"PREVIT:complex_7.pdb"
"PREVIT:complex_8.pdb"
"PREVIT:complex_9.pdb"
"PREVIT:complex_10.pdb"
"PREVIT:complex_1.pdb"
"PREVIT:complex_2.pdb"
"PREVIT:complex_3.pdb"
"PREVIT:complex_4.pdb"
"PREVIT:complex_5.pdb"
"PREVIT:complex_6.pdb"
"PREVIT:complex_7.pdb"
"PREVIT:complex_8.pdb"
"PREVIT:complex_9.pdb"
"PREVIT:complex_10.pdb"
"PREVIT:complex_1.pdb"
"PREVIT:complex_2.pdb"
"PREVIT:complex_3.pdb"
"PREVIT:complex_4.pdb"
"PREVIT:complex_5.pdb"
"PREVIT:complex_6.pdb"
"PREVIT:complex_7.pdb"
"PREVIT:complex_8.pdb"
"PREVIT:complex_9.pdb"
"PREVIT:complex_10.pdb"
"PREVIT:complex_1.pdb"
"PREVIT:complex_2.pdb"
"PREVIT:complex_3.pdb"
"PREVIT:complex_4.pdb"
"PREVIT:complex_5.pdb"
"PREVIT:complex_6.pdb"
"PREVIT:complex_7.pdb"
"PREVIT:complex_8.pdb"
"PREVIT:complex_9.pdb"
"PREVIT:complex_10.pdb"
"PREVIT:complex_1.pdb"
"PREVIT:complex_2.pdb"
"PREVIT:complex_3.pdb"
"PREVIT:complex_4.pdb"
"PREVIT:complex_5.pdb"
"PREVIT:complex_6.pdb"
"PREVIT:complex_7.pdb"
"PREVIT:complex_8.pdb"
"PREVIT:complex_9.pdb"
"PREVIT:complex_10.pdb"
"PREVIT:complex_1.pdb"
"PREVIT:complex_2.pdb"
"PREVIT:complex_3.pdb"
"PREVIT:complex_4.pdb"
"PREVIT:complex_5.pdb"
"PREVIT:complex_6.pdb"
"PREVIT:complex_7.pdb"
"PREVIT:complex_8.pdb"
"PREVIT:complex_9.pdb"
"PREVIT:complex_10.pdb"
"PREVIT:complex_1.pdb"
"PREVIT:complex_2.pdb"
"PREVIT:complex_3.pdb"
"PREVIT:complex_4.pdb"
"PREVIT:complex_5.pdb"
"PREVIT:complex_6.pdb"
"PREVIT:complex_7.pdb"
"PREVIT:complex_8.pdb"
"PREVIT:complex_9.pdb"
"PREVIT:complex_10.pdb"
"PREVIT:complex_1.pdb"
"PREVIT:complex_2.pdb"
"PREVIT:complex_3.pdb"
"PREVIT:complex_4.pdb"
"PREVIT:complex_5.pdb"
"PREVIT:complex_6.pdb"
"PREVIT:complex_7.pdb"
"PREVIT:complex_8.pdb"
"PREVIT:complex_9.pdb"
"PREVIT:complex_10.pdb"
"PREVIT:complex_1.pdb"
"PREVIT:complex_2.pdb"
"PREVIT:complex_3.pdb"
"PREVIT:complex_4.pdb"
"PREVIT:complex_5.pdb"
"PREVIT:complex_6.pdb"
"PREVIT:complex_7.pdb"
"PREVIT:complex_8.pdb"
"PREVIT:complex_9.pdb"
"PREVIT:complex_10.pdb"
"PREVIT:complex_1.pdb"
"PREVIT:complex_2.pdb"
"PREVIT:complex_3.pdb"
"PREVIT:complex_4.pdb"
"PREVIT:complex_5.pdb"
"PREVIT:complex_6.pdb"
"PREVIT:complex_7.pdb"
"PREVIT:complex_8.pdb"
"PREVIT:complex_9.pdb"
"PREVIT:complex_10.pdb"
"PREVIT:complex_1.pdb"
"PREVIT:complex_2.pdb"
"PREVIT:complex_3.pdb"
"PREVIT:complex_4.pdb"
"PREVIT:complex_5.pdb"
"PREVIT:complex_6.pdb"
"PREVIT:complex_7.pdb"
"PREVIT:complex_8.pdb"
"PREVIT:complex_9.pdb"
"PREVIT:complex_10.pdb"
"PREVIT:complex_1.pdb"
"PREVIT:complex_2.pdb"
"PREVIT:complex_3.pdb"
"PREVIT:complex_4.pdb"
"PREVIT:complex_5.pdb"
"PREVIT:complex_6.pdb"
"PREVIT:complex_7.pdb"
"PREVIT:complex_8.pdb"
"PREVIT:complex_9.pdb"
"PREVIT:complex_10.pdb"
"PREVIT:complex_1.pdb"
"PREVIT:complex_2.pdb"
"PREVIT:complex_3.pdb"
"PREVIT:complex_4.pdb"
"PREVIT:complex_5.pdb"
"PREVIT:complex_6.pdb"
"PREVIT:complex_7.pdb"
"PREVIT:complex_8.pdb"
"PREVIT:complex_9.pdb"
"PREVIT:complex_10.pdb"
"PREVIT:complex_1.pdb"
"PREVIT:complex_2.pdb"
"PREVIT:complex_3.pdb"
"PREVIT:complex_4.pdb"
"PREVIT:complex_5.pdb"
"PREVIT:complex_6.pdb"
"PREVIT:complex_7.pdb"
"PREVIT:complex_8.pdb"
"PREVIT:complex_9.pdb"
"PREVIT:complex_10.pdb"
"PREVIT:complex_1.pdb"
"PREVIT:complex_2.pdb"
"PREVIT:complex_3.pdb"
"PREVIT:complex_4.pdb"
"PREVIT:complex_5.pdb"
"PREVIT:complex_6.pdb"
"PREVIT:complex_7.pdb"
"PREVIT:complex_8.pdb"
"PREVIT:complex_9.pdb"
"PREVIT:complex_10.pdb"
"PREVIT:complex_1.pdb"
"PREVIT:complex_2.pdb"
"PREVIT:complex_3.pdb"
"PREVIT:complex_4.pdb"
"PREVIT:complex_5.pdb"
"PREVIT:complex_6.pdb"
"PREVIT:complex_7.pdb"
"PREVIT:complex_8.pdb"
"PREVIT:complex_9.pdb"
"PREVIT:complex_10.pdb"
"PREVIT:complex_1.pdb"
"PREVIT:complex_2.pdb"
"PREVIT:complex_3.pdb"
"PREVIT:complex_4.pdb"
"PREVIT:complex_5.pdb"
"PREVIT:complex_6.pdb"
"PREVIT:complex_7.pdb"
"PREVIT:complex_8.pdb"
"PREVIT:complex_9.pdb"
"PREVIT:complex_10.pdb"
"PREVIT:complex_1.pdb"
"PREVIT:complex_2.pdb"
"PREVIT:complex_3.pdb"
"PREVIT:complex_4.pdb"
"PREVIT:complex_5.pdb"
"PREVIT:complex_6.pdb"
"PREVIT:complex_7.pdb"
"PREVIT:complex_8.pdb"
"PREVIT:complex_9.pdb"
"PREVIT:complex_10.pdb"
"PREVIT:complex_1.pdb"
"PREVIT:complex_2.pdb"
"PREVIT:complex_3.pdb"
"PREVIT:complex_4.pdb"
"PREVIT:complex_5.pdb"
"PREVIT:complex_6.pdb"
"PREVIT:complex_7.pdb"
"PREVIT:complex_8.pdb"
"PREVIT:complex_9.pdb"
"PREVIT:complex_10.pdb"
"PREVIT:complex_1.pdb"
"PREVIT:complex_2.pdb"
"PREVIT:complex_3.pdb"
"PREVIT:complex_4.pdb"
"PREVIT:complex_5.pdb"
"PREVIT:complex_6.pdb"
"PREVIT:complex_7.pdb"
"PREVIT:complex_8.pdb"
"PREVIT:complex_9.pdb"
"PREVIT:complex_10.pdb"
"PREVIT:complex_1.pdb"
"PREVIT:complex_2.pdb"
"PREVIT:complex_3.pdb"
"PREVIT:complex_4.pdb"
"PREVIT:complex_5.pdb"
"PREVIT:complex_6.pdb"
"PREVIT:complex_7.pdb"
"PREVIT:complex_8.pdb"
"PREVIT:complex_9.pdb"
"PREVIT:complex_10.pdb"
"PREVIT:complex_1.pdb"
"PREVIT:complex_2.pdb"
"PREVIT:complex_3.pdb"
"PREVIT:complex_4.pdb"
"PREVIT:complex_5.pdb"
"PREVIT:complex_6.pdb"
"PREVIT:complex_7.pdb"
"PREVIT:complex_8.pdb"
"PREVIT:complex_9.pdb"
"PREVIT:complex_10.pdb"
"PREVIT:complex_1.pdb"
"PREVIT:complex_2.pdb"
"PREVIT:complex_3.pdb"
"PREVIT:complex_4.pdb"
"PREVIT:complex_5.pdb"
"PREVIT:complex_6.pdb"
"PREVIT:complex_7.pdb"
"PREVIT:complex_8.pdb"
"PREVIT:complex_9.pdb"
"PREVIT:complex_10.pdb"
"PREVIT:complex_1.pdb"
"PREVIT:complex_2.pdb"
"PREVIT:complex_3.pdb"
"PREVIT:complex_4.pdb"
"PREVIT:complex_5.pdb"
"PREVIT:complex_6.pdb"
"PREVIT:complex_7.pdb"
"PREVIT:complex_8.pdb"
"PREVIT:complex_9.pdb"
"PREVIT:complex_10.pdb"
"PREVIT:complex_1.pdb"
"PREVIT:complex_2.pdb"
"PREVIT:complex_3.pdb"
"PREVIT:complex_4.pdb"
"PREVIT:complex_5.pdb"
"PREVIT:complex_6.pdb"
"PREVIT:complex_7.pdb"
"PREVIT:complex_8.pdb"
"PREVIT:complex_9.pdb"
"PREVIT:complex_10.pdb"
"PREVIT:complex_1.pdb"
"PREVIT:complex_2.pdb"
"PREVIT:complex_3.pdb"
"PREVIT:complex_4.pdb"
"PREVIT:complex_5.pdb"
"PREVIT:complex_6.pdb"
"PREVIT:complex_7.pdb"
"PREVIT:complex_8.pdb"
"PREVIT:complex_9.pdb"
"PREVIT:complex_10.pdb"
"PREVIT:complex_1.pdb"
"PREVIT:complex_2.pdb"
"PREVIT:complex_3.pdb"
"PREVIT:complex_4.pdb"
"PREVIT:complex_5.pdb"
"PREVIT:complex_6.pdb"
"PREVIT:complex_7.pdb"
"PREVIT:complex_8.pdb"
"PREVIT:complex_9.pdb"
"PREVIT:complex_10.pdb"
"PREVIT:complex_1.pdb"
"PREVIT:complex_2.pdb"
"PREVIT:complex_3.pdb"
"PREVIT:complex_4.pdb"
"PREVIT:complex_5.pdb"
"PREVIT:complex_6.pdb"
"PREVIT:complex_7.pdb"
"PREVIT:complex_8.pdb"
"PREVIT:complex_9.pdb"
"PREVIT:complex_10.pdb"
"PREVIT:complex_1.pdb"
"PREVIT:complex_2.pdb"
"PREVIT:complex_3.pdb"
"PREVIT:complex_4.pdb"
"PREVIT:complex_5.pdb"
"PREVIT:complex_6.pdb"
"PREVIT:complex_7.pdb"
"PREVIT:complex_8.pdb"
"PREVIT:complex_9.pdb"
"PREVIT:complex_10.pdb"
"PREVIT:complex_1.pdb"
"PREVIT:complex_2.pdb"
"PREVIT:complex_3.pdb"
"PREVIT:complex_4.pdb"
"PREVIT:complex_5.pdb"
"PREVIT:complex_6.pdb"
"PREVIT:complex_7.pdb"
"PREVIT:complex_8.pdb"
"PREVIT:complex_9.pdb"
"PREVIT:complex_10.pdb"
"PREVIT:complex_1.pdb"
"PREVIT:complex_2.pdb"
"PREVIT:complex_3.pdb"
"PREVIT:complex_4.pdb"
"PREVIT:complex_5.pdb"
"PREVIT:complex_6.pdb"
"PREVIT:complex_7.pdb"
"PREVIT:complex_8.pdb"
"PREVIT:complex_9.pdb"
"PREVIT:complex_10.pdb"
"PREVIT:complex_1.pdb"
"PREVIT:complex_2.pdb"
"PREVIT:complex_3.pdb"
"PREVIT:complex_4.pdb"
"PREVIT:complex_5.pdb"
"PREVIT:complex_6.pdb"
"PREVIT:complex_7.pdb"
"PREVIT:complex_8.pdb"
"PREVIT:complex_9.pdb"
"PREVIT:complex_10.pdb"
"PREVIT:complex_1.pdb"
"PREVIT:complex_2.pdb"
"PREVIT:complex_3.pdb"
"PREVIT:complex_4.pdb"
"PREVIT:complex_5.pdb"
"PREVIT:complex_6.pdb"
"PREVIT:complex_7.pdb"
"PREVIT:complex_8.pdb"
"PREVIT:complex_9.pdb"
"PREVIT:complex_10.pdb"
"PREVIT:complex_1.pdb"
"PREVIT:complex_2.pdb"
"PREVIT:complex_3.pdb"
"PREVIT:complex_4.pdb"
"PREVIT:complex_5.pdb"
"PREVIT:complex_6.pdb"
"PREVIT:complex_7.pdb"
"PREVIT:complex_8.pdb"
"PREVIT:complex_9.pdb"
"PREVIT:complex_10.pdb"
"PREVIT:complex_1.pdb"
"PREVIT:complex_2.pdb"
"PREVIT:complex_3.pdb"
"PREVIT:complex_4.pdb"
"PREVIT:complex_5.pdb"
"PREVIT:complex_6.pdb"
"PREVIT:complex_7.pdb"
"PREVIT:complex_8.pdb"
"PREVIT:complex_9.pdb"
"PREVIT:complex_10.pdb"
"PREVIT:complex_1.pdb"
"PREVIT:complex_2.pdb"
"PREVIT:complex_3.pdb"
"PREVIT:complex_4.pdb"
"PREVIT:complex_5.pdb"
"PREVIT:complex_6.pdb"
"PREVIT:complex_7.pdb"
"PREVIT:complex_8.pdb"
"PREVIT:complex_9.pdb"
"PREVIT:complex_10.pdb"
"PREVIT:complex_1.pdb"
"PREVIT:complex_2.pdb"
"PREVIT:complex_3.pdb"
"PREVIT:complex_4.pdb"
"PREVIT:complex_5.pdb"
"PREVIT:complex_6.pdb"
"PREVIT:complex_7.pdb"
"PREVIT:complex_8.pdb"
"PREVIT:complex_9.pdb"
"PREVIT:complex_10.pdb"
"PREVIT:complex_1.pdb"
"PREVIT:complex_2.pdb"
"PREVIT:complex_3.pdb"
"PREVIT:complex_4.pdb"
"PREVIT:complex_5.pdb"
"PREVIT:complex_6.pdb"
"PREVIT:complex_7.pdb"
"PREVIT:complex_8.pdb"
"PREVIT:complex_9.pdb"
"PREVIT:complex_10.pdb"
"PREVIT:complex_1.pdb"
"PREVIT:complex_2.pdb"
"PREVIT:complex_3.pdb"
"PREVIT:complex_4.pdb"
"PREVIT:complex_5.pdb"
"PREVIT:complex_6.pdb"
"PREVIT:complex_7.pdb"
"PREVIT:complex_8.pdb"
"PREVIT:complex_9.pdb"
"PREVIT:complex_10.pdb"
"PREVIT:complex_1.pdb"
"PREVIT:complex_2.pdb"
"PREVIT:complex_3.pdb"
"PREVIT:complex_4.pdb"
"PREVIT:complex_5.pdb"
"PREVIT:complex_6.pdb"
"PREVIT:complex_7.pdb"
"PREVIT:complex_8.pdb"
"PREVIT:complex_9.pdb"
"PREVIT:complex_10.pdb"
"PREVIT:complex_1.pdb"
"PREVIT:complex_2.pdb"
"PREVIT:complex_3.pdb"
"PREVIT:complex_4.pdb"
"PREVIT:complex_5.pdb"
"PREVIT:complex_6.pdb"
"PREVIT:complex_7.pdb"
"PREVIT:complex_8.pdb"
"PREVIT:complex_9.pdb"
"PREVIT:complex_10.pdb"
"PREVIT:complex_1.pdb"
"PREVIT:complex_2.pdb"
"PREVIT:complex_3.pdb"
"PREVIT:complex_4.pdb"
"PREVIT:complex_5.pdb"
"PREVIT:complex_6.pdb"
"PREVIT:complex_7.pdb"
"PREVIT:complex_8.pdb"
"PREVIT:complex_9.pdb"
"PREVIT:complex_10.pdb"
"PREVIT:complex_1.pdb"
"PREVIT:complex_2.pdb"
"PREVIT:complex_3.pdb"
"PREVIT:complex_4.pdb"
"PREVIT:complex_5.pdb"
"PREVIT:complex_6.pdb"
"PREVIT:complex_7.pdb"
"PREVIT:complex_8.pdb"
"PREVIT:complex_9.pdb"
"PREVIT:complex_10.pdb"
"PREVIT:complex_1.pdb"
"PREVIT:complex_2.pdb"
"PREVIT:complex_3.pdb"
"PREVIT:complex_4.pdb"
"PREVIT:complex_5.pdb"
"PREVIT:complex_6.pdb"
"PREVIT:complex_7.pdb"
"PREVIT:complex_8.pdb"
"PREVIT:complex_9.pdb"
"PREVIT:complex_10.pdb"
"PREVIT:complex_1.pdb"
"PREVIT:complex_2.pdb"
"PREVIT:complex_3.pdb"
"PREVIT:complex_4.pdb"
"PREVIT:complex_5.pdb"
"PREVIT:complex_6.pdb"
"PREVIT:complex_7.pdb"
"PREVIT:complex_8.pdb"
"PREVIT:complex_9.pdb"
"PREVIT:complex_10.pdb"
"PREVIT:complex_1.pdb"
"PREVIT:complex_2.pdb"
"PREVIT:complex_3.pdb"
"PREVIT:complex_4.pdb"
"PREVIT:complex_5.pdb"
"PREVIT:complex_6.pdb"
"PREVIT:complex_7.pdb"
"PREVIT:complex_8.pdb"
"PREVIT:complex_9.pdb"
"PREVIT:complex_10.pdb"
"PREVIT:complex_1.pdb"
"PREVIT:complex_2.pdb"
"PREVIT:complex_3.pdb"
"PREVIT:complex_4.pdb"
"PREVIT:complex_5.pdb"
"PREVIT:complex_6.pdb"
"PREVIT:complex_7.pdb"
"PREVIT:complex_8.pdb"
"PREVIT:complex_9.pdb"
"PREVIT:complex_10.pdb"
"PREVIT:complex_1.pdb"
"PREVIT:complex_2.pdb"
"PREVIT:complex_3.pdb"
"PREVIT:complex_4.pdb"
"PREVIT:complex_5.pdb"
"PREVIT:complex_6.pdb"
"PREVIT:complex_7.pdb"
"PREVIT:complex_8.pdb"
"PREVIT:complex_9.pdb"
"PREVIT:complex_10.pdb"
"PREVIT:complex_1.pdb"
"PREVIT:complex_2.pdb"
"PREVIT:complex_3.pdb"
"PREVIT:complex_4.pdb"
"PREVIT:complex_5.pdb"
"PREVIT:complex_6.pdb"
"PREVIT:complex_7.pdb"
"PREVIT:complex_8.pdb"
"PREVIT:complex_9.pdb"
"PREVIT:complex_10.pdb"
"PREVIT:complex_1.pdb"
"PREVIT:complex_2.pdb"
"PREVIT:complex_3.pdb"
"PREVIT:complex_4.pdb"
"PREVIT:complex_5.pdb"
"PREVIT:complex_6.pdb"
"PREVIT:complex_7.pdb"
"PREVIT:complex_8.pdb"
"PREVIT:complex_9.pdb"
"PREVIT:complex_10.pdb"
"PREVIT:complex_1.pdb"
"PREVIT:complex_2.pdb"
"PREVIT:complex_3.pdb"
"PREVIT:complex_4.pdb"
"PREVIT:complex_5.pdb"
"PREVIT:complex_6.pdb"
"PREVIT:complex_7.pdb"
"PREVIT:complex_8.pdb"
"PREVIT:complex_9.pdb"
"PREVIT:complex_10.pdb"
"PREVIT:complex_1.pdb"
"PREVIT:complex_2.pdb"
"PREVIT:complex_3.pdb"
"PREVIT:complex_4.pdb"
"PREVIT:complex_5.pdb"
"PREVIT:complex_6.pdb"
"PREVIT:complex_7.pdb"
"PREVIT:complex_8.pdb"
"PREVIT:complex_9.pdb"
"PREVIT:complex_10.pdb"
"PREVIT:complex_1.pdb"
"PREVIT:complex_2.pdb"
"PREVIT:complex_3.pdb"
"PREVIT:complex_4.pdb"
"PREVIT:complex_5.pdb"
"PREVIT:complex_6.pdb"
"PREVIT:complex_7.pdb"
"PREVIT:complex_8.pdb"
"PREVIT:complex_9.pdb"
"PREVIT:complex_10.pdb"
"PREVIT:complex_1.pdb"
"PREVIT:complex_2.pdb"
"PREVIT:complex_3.pdb"
"PREVIT:complex_4.pdb"
"PREVIT:complex_5.pdb"
"PREVIT:complex_6.pdb"
"PREVIT:complex_7.pdb"
"PREVIT:complex_8.pdb"
"PREVIT:complex_9.pdb"
"PREVIT:complex_10.pdb"
"PREVIT:complex_1.pdb"
"PREVIT:complex_2.pdb"
"PREVIT:complex_3.pdb"
"PREVIT:complex_4.pdb"
"PREVIT:complex_5.pdb"
"PREVIT:complex_6.pdb"
"PREVIT:complex_7.pdb"
"PREVIT:complex_8.pdb"
"PREVIT:complex_9.pdb"
"PREVIT:complex_10.pdb"
"PREVIT:complex_1.pdb"
"PREVIT:complex_2.pdb"
"PREVIT:complex_3.pdb"
"PREVIT:complex_4.pdb"
"PREVIT:complex_5.pdb"
"PREVIT:complex_6.pdb"
"PREVIT:complex_7.pdb"
"PREVIT:complex_8.pdb"
"PREVIT:complex_9.pdb"
"PREVIT:complex_10.pdb"
"PREVIT:complex_1.pdb"
"PREVIT:complex_2.pdb"
"PREVIT:complex_3.pdb"
"PREVIT:complex_4.pdb"
"PREVIT:complex_5.pdb"
"PREVIT:complex_6.pdb"
"PREVIT:complex_7.pdb"
"PREVIT:complex_8.pdb"
"PREVIT:complex_9.pdb"
"PREVIT:complex_10.pdb"
"PREVIT:complex_1.pdb"
"PREVIT:complex_2.pdb"
"PREVIT:complex_3.pdb"
"PREVIT:complex_4.pdb"
"PREVIT:complex_5.pdb"
"PREVIT:complex_6.pdb"
"PREVIT:complex_7.pdb"
"PREVIT:complex_8.pdb"
"PREVIT:complex_9.pdb"
"PREVIT:complex_10.pdb"
"PREVIT:complex_1.pdb"
"PREVIT:complex_2.pdb"
"PREVIT:complex_3.pdb"
"PREVIT:complex_4.pdb"
"PREVIT:complex_5.pdb"
"PREVIT:complex_6.pdb"
"PREVIT:complex_7.pdb"
"PREVIT:complex_8.pdb"
"PREVIT:complex_9.pdb"
"PREVIT:complex_10.pdb"
"PREVIT:complex_1.pdb"
"PREVIT:complex_2.pdb"
"PREVIT:complex_3.pdb"
"PREVIT:complex_4.pdb"
"PREVIT:complex_5.pdb"
"PREVIT:complex_6.pdb"
"PREVIT:complex_7.pdb"
"PREVIT:complex_8.pdb"
"PREVIT:complex_9.pdb"
"PREVIT:complex_10.pdb"
"PREVIT:complex_1.pdb"
"PREVIT:complex_2.pdb"
"PREVIT:complex_3.pdb"
"PREVIT:complex_4.pdb"
"PREVIT:complex_5.pdb"
"PREVIT:complex_6.pdb"
"PREVIT:complex_7.pdb"
"PREVIT:complex_8.pdb"
"PREVIT:complex_9.pdb"
"PREVIT:complex_10.pdb"
"PREVIT:complex_1.pdb"
"PREVIT:complex_2.pdb"
"PREVIT:complex_3.pdb"
"PREVIT:complex_4.pdb"
"PREVIT:complex_5.pdb"
"PREVIT:complex_6.pdb"
"PREVIT:complex_7.pdb"
"PREVIT:complex_8.pdb"
"PREVIT:complex_9.pdb"
"PREVIT:complex_10.pdb"
"PREVIT:complex_1.pdb"
"PREVIT:complex_2.pdb"
"PREVIT:complex_3.pdb"
"PREVIT:complex_4.pdb"
"PREVIT:complex_5.pdb"
"PREVIT:complex_6.pdb"
"PREVIT:complex_7.pdb"
"PREVIT:complex_8.pdb"
"PREVIT:complex_9.pdb"
"PREVIT:complex_10.pdb"
"PREVIT:complex_1.pdb"
"PREVIT:complex_2.pdb"
"PREVIT:complex_3.pdb"
"PREVIT:complex_4.pdb"
"PREVIT:complex_5.pdb"
"PREVIT:complex_6.pdb"
"PREVIT:complex_7.pdb"
"PREVIT:complex_8.pdb"
"PREVIT:complex_9.pdb"
"PREVIT:complex_10.pdb"
"PREVIT:complex_1.pdb"
"PREVIT:complex_2.pdb"
"PREVIT:complex_3.pdb"
"PREVIT:complex_4.pdb"
"PREVIT:complex_5.pdb"
"PREVIT:complex_6.pdb"
"PREVIT:complex_7.pdb"
"PREVIT:complex_8.pdb"
"PREVIT:complex_9.pdb"
"PREVIT:complex_10.pdb"
"PREVIT:complex_1.pdb"
"PREVIT:complex_2.pdb"
"PREVIT:complex_3.pdb"
"PREVIT:complex_4.pdb"
"PREVIT:complex_5.pdb"
"PREVIT:complex_6.pdb"
"PREVIT:complex_7.pdb"
"PREVIT:complex_8.pdb"
"PREVIT:complex_9.pdb"
"PREVIT:complex_10.pdb"
"PREVIT:complex_1.pdb"
"PREVIT:complex_2.pdb"
"PREVIT:complex_3.pdb"
"PREVIT:complex_4.pdb"
"PREVIT:complex_5.pdb"
"PREVIT:complex_6.pdb"
"PREVIT:complex_7.pdb"
"PREVIT:complex_8.pdb"
"PREVIT:complex_9.pdb"
"PREVIT:complex_10.pdb"
"PREVIT:complex_1.pdb"
"PREVIT:complex_2.pdb"
"PREVIT:complex_3.pdb"
"PREVIT:complex_4.pdb"
"PREVIT:complex_5.pdb"
"PREVIT:complex_6.pdb"
"PREVIT:complex_7.pdb"
"PREVIT:complex_8.pdb"
"PREVIT:complex_9.pdb"
"PREVIT:complex_10.pdb"
"PREVIT:complex_1.pdb"
"PREVIT:complex_2.pdb"
"PREVIT:complex_3.pdb"
"PREVIT:complex_4.pdb"
"PREVIT:complex_5.pdb"
"PREVIT:complex_6.pdb"
"PREVIT:complex_7.pdb"
"PREVIT:complex_8.pdb"
"PREVIT:complex_9.pdb"
"PREVIT:complex_10.pdb"
"PREVIT:complex_1.pdb"
"PREVIT:complex_2.pdb"
"PREVIT:complex_3.pdb"
"PREVIT:complex_4.pdb"
"PREVIT:complex_5.pdb"
"PREVIT:complex_6.pdb"
"PREVIT:complex_7.pdb"
"PREVIT:complex_8.pdb"
"PREVIT:complex_9.pdb"
"PREVIT:complex_10.pdb"
"PREVIT:complex_1.pdb"
"PREVIT:complex_2.pdb"
"PREVIT:complex_3.pdb"
"PREVIT:complex_4.pdb"
"PREVIT:complex_5.pdb"
"PREVIT:complex_6.pdb"
"PREVIT:complex_7.pdb"
"PREVIT:complex_8.pdb"
"PREVIT:complex_9.pdb"
"PREVIT:complex_10.pdb"
"PREVIT:complex_1.pdb"
"PREVIT:complex_2.pdb"
"PREVIT:complex_3.pdb"
"PREVIT:complex_4.pdb"
"PREVIT:complex_5.pdb"
"PREVIT:complex_6.pdb"
"PREVIT:complex_7.pdb"
"PREVIT:complex_8.pdb"
"PREVIT:complex_9.pdb"
"PREVIT:complex_10.pdb"
"PREVIT:complex_1.pdb"
"PREVIT:complex_2.pdb"
"PREVIT:complex_3.pdb"
"PREVIT:complex_4.pdb"
"PREVIT:complex_5.pdb"
"PREVIT:complex_6.pdb"
"PREVIT:complex_7.pdb"
"PREVIT:complex_8.pdb"
"PREVIT:complex_9.pdb"
"PREVIT:complex_10.pdb"
"PREVIT:complex_1.pdb"
"PREVIT:complex_2.pdb"
"PREVIT:complex_3.pdb"
"PREVIT:complex_4.pdb"
"PREVIT:complex_5.pdb"
"PREVIT:complex_6.pdb"
"PREVIT:complex_7.pdb"
"PREVIT:complex_8.pdb"
"PREVIT:complex_9.pdb"
"PREVIT:complex_10.pdb"
"PREVIT:complex_1.pdb"
"PREVIT:complex_2.pdb"
"PREVIT:complex_3.pdb"
"PREVIT:complex_4.pdb"
"PREVIT:complex_5.pdb"
"PREVIT:complex_6.pdb"
"PREVIT:complex_7.pdb"
"PREVIT:complex_8.pdb"
"PREVIT:complex_9.pdb"
"PREVIT:complex_10.pdb"
"PREVIT:complex_1.pdb"
"PREVIT:complex_2.pdb"
"PREVIT:complex_3.pdb"
"PREVIT:complex_4.pdb"
"PREVIT:complex_5.pdb"
"PREVIT:complex_6.pdb"
"PREVIT:complex_7.pdb"
"PREVIT:complex_8.pdb"
"PREVIT:complex_9.pdb"
"PREVIT:complex_10.pdb"
"PREVIT:complex_1.pdb"
"PREVIT:complex_2.pdb"
"PREVIT:complex_3.pdb"
"PREVIT:complex_4.pdb"
"PREVIT:complex_5.pdb"
"PREVIT:complex_6.pdb"
"PREVIT:complex_7.pdb"
"PREVIT:complex_8.pdb"
"PREVIT:complex_9.pdb"
"PREVIT:complex_10.pdb"
"PREVIT:complex_1.pdb"
"PREVIT:complex_2.pdb"
"PREVIT:complex_3.pdb"
"PREVIT:complex_4.pdb"
"PREVIT:complex_5.pdb"
"PREVIT:complex_6.pdb"
"PREVIT:complex_7.pdb"
"PREVIT:complex_8.pdb"
"PREVIT:complex_9.pdb"
"PREVIT:complex_10.pdb"
"PREVIT:complex_1.pdb"
"PREVIT:complex_2.pdb"
"PREVIT:complex_3.pdb"
"PREVIT:complex_4.pdb"
"PREVIT:complex_5.pdb"
"PREVIT:complex_6.pdb"
"PREVIT:complex_7.pdb"
"PREVIT:complex_8.pdb"
"PREVIT:complex_9.pdb"
"PREVIT:complex_10.pdb"
"PREVIT:complex_1.pdb"
"PREVIT:complex_2.pdb"
"PREVIT:complex_3.pdb"
"PREVIT:complex_4.pdb"
"PREVIT:complex_5.pdb"
"PREVIT:complex_6.pdb"
"PREVIT:complex_7.pdb"
"PREVIT:complex_8.pdb"
"PREVIT:complex_9.pdb"
"PREVIT:complex_10.pdb"
"PREVIT:complex_1.pdb"
"PREVIT:complex_2.pdb"
"PREVIT:complex_3.pdb"
"PREVIT:complex_4.pdb"
"PREVIT:complex_5.pdb"
"PREVIT:complex_6.pdb"
"PREVIT:complex_7.pdb"
"PREVIT:complex_8.pdb"
"PREVIT:complex_9.pdb"
"PREVIT:complex_10.pdb"
"PREVIT:complex_1.pdb"
"PREVIT:complex_2.pdb"
"PREVIT:complex_3.pdb"
"PREVIT:complex_4.pdb"
"PREVIT:complex_5.pdb"
"PREVIT:complex_6.pdb"
"PREVIT:complex_7.pdb"
"PREVIT:complex_8.pdb"
"PREVIT:complex_9.pdb"
"PREVIT:complex_10.pdb"
"PREVIT:complex_1.pdb"
"PREVIT:complex_2.pdb"
"PREVIT:complex_3.pdb"
"PREVIT:complex_4.pdb"
"PREVIT:complex_5.pdb"
"PREVIT:complex_6.pdb"
"PREVIT:complex_7.pdb"
"PREVIT:complex_8.pdb"
"PREVIT:complex_9.pdb"
"PREVIT:complex_10.pdb"
"PREVIT:complex_1.pdb"
"PREVIT:complex_2.pdb"
"PREVIT:complex_3.pdb"
"PREVIT:complex_4.pdb"
"PREVIT:complex_5.pdb"
"PREVIT:complex_6.pdb"
"PREVIT:complex_7.pdb"
"PREVIT:complex_8.pdb"
"PREVIT:complex_9.pdb"
"PREVIT:complex_10.pdb"
"PREVIT:complex_1.pdb"
"PREVIT:complex_2.pdb"
"PREVIT:complex_3.pdb"
"PREVIT:complex_4.pdb"
"PREVIT:complex_5.pdb"
"PREVIT:complex_6.pdb"
"PREVIT:complex_7.pdb"
"PREVIT:complex_8.pdb"
"PREVIT:complex_9.pdb"
"PREVIT:complex_10.pdb"
"PREVIT:complex_1.pdb"
"PREVIT:complex_2.pdb"
"PREVIT:complex_3.pdb"
"PREVIT:complex_4.pdb"
"PREVIT:complex_5.pdb"
"PREVIT:complex_6.pdb"
"PREVIT:complex_7.pdb"
"PREVIT:complex_8.pdb"
"PREVIT:complex_9.pdb"
"PREVIT:complex_10.pdb"
"PREVIT:complex_1.pdb"
"PREVIT:complex_2.pdb"
"PREVIT:complex_3.pdb"
"PREVIT:complex_4.pdb"
"PREVIT:complex_5.pdb"
"PREVIT:complex_6.pdb"
"PREVIT:complex_7.pdb"
"PREVIT:complex_8.pdb"
"PREVIT:complex_9.pdb"
"PREVIT:complex_10.pdb"
"PREVIT:complex_1.pdb"
"PREVIT:complex_2.pdb"
"PREVIT:complex_3.pdb"
"PREVIT:complex_4.pdb"
"PREVIT:complex_5.pdb"
"PREVIT:complex_6.pdb"
"PREVIT:complex_7.pdb"
"PREVIT:complex_8.pdb"
"PREVIT:complex_9.pdb"
"PREVIT:complex_10.pdb"
"PREVIT:complex_1.pdb"
"PREVIT:complex_2.pdb"
"PREVIT:complex_3.pdb"
"PREVIT:complex_4.pdb"
"PREVIT:complex_5.pdb"
"PREVIT:complex_6.pdb"
"PREVIT:complex_7.pdb"
"PREVIT:complex_8.pdb"
"PREVIT:complex_9.pdb"
"PREVIT:complex_10.pdb"
"PREVIT:complex_1.pdb"
"PREVIT:complex_2.pdb"
"PREVIT:complex_3.pdb"
"PREVIT:complex_4.pdb"
"PREVIT:complex_5.pdb"
"PREVIT:complex_6.pdb"
"PREVIT:complex_7.pdb"
"PREVIT:complex_8.pdb"
"PREVIT:complex_9.pdb"
"PREVIT:complex_10.pdb"
"PREVIT:complex_1.pdb"
"PREVIT:complex_2.pdb"
"PREVIT:complex_3.pdb"
"PREVIT:complex_4.pdb"
"PREVIT:complex_5.pdb"
"PREVIT:complex_6.pdb"
"PREVIT:complex_7.pdb"
"PREVIT:complex_8.pdb"
"PREVIT:complex_9.pdb"
"PREVIT:complex_10.pdb"
"PREVIT:complex_1.pdb"
"PREVIT:complex_2.pdb"
"PREVIT:complex_3.pdb"
"PREVIT:complex_4.pdb"
"PREVIT:complex_5.pdb"
"PREVIT:complex_6.pdb"
"PREVIT:complex_7.pdb"
"PREVIT:complex_8.pdb"
"PREVIT:complex_9.pdb"
"PREVIT:complex_10.pdb"
"PREVIT:complex_1.pdb"
"PREVIT:complex_2.pdb"
"PREVIT:complex_3.pdb"
"PREVIT:complex_4.pdb"
"PREVIT:complex_5.pdb"
"PREVIT:complex_6.pdb"
"PREVIT:complex_7.pdb"
"PREVIT:complex_8.pdb"
"PREVIT:complex_9.pdb"
"PREVIT:complex_10.pdb"
"PREVIT:complex_1.pdb"
"PREVIT:complex_2.pdb"
"PREVIT:complex_3.pdb"
"PREVIT:complex_4.pdb"
"PREVIT:complex_5.pdb"
"PREVIT:complex_6.pdb"
"PREVIT:complex_7.pdb"
"PREVIT:complex_8.pdb"
"PREVIT:complex_9.pdb"
"PREVIT:complex_10.pdb"
"PREVIT:complex_1.pdb"
"PREVIT:complex_2.pdb"
"PREVIT:complex_3.pdb"
"PREVIT:complex_4.pdb"
"PREVIT:complex_5.pdb"
"PREVIT:complex_6.pdb"
"PREVIT:complex_7.pdb"
"PREVIT:complex_8.pdb"
"PREVIT:complex_9.pdb"
"PREVIT:complex_10.pdb"
"PREVIT:complex_1.pdb"
"PREVIT:complex_2.pdb"
"PREVIT:complex_3.pdb"
"PREVIT:complex_4.pdb"
"PREVIT:complex_5.pdb"
"PREVIT:complex_6.pdb"
"PREVIT:complex_7.pdb"
"PREVIT:complex_8.pdb"
"PREVIT:complex_9.pdb"
"PREVIT:complex_10.pdb"
"PREVIT:complex_1.pdb"
"PREVIT:complex_2.pdb"
"PREVIT:complex_3.pdb"
"PREVIT:complex_4.pdb"
"PREVIT:complex_5.pdb"
"PREVIT:complex_6.pdb"
"PREVIT:complex_7.pdb"
"PREVIT:complex_8.pdb"
"PREVIT:complex_9.pdb"
"PREVIT:complex_10.pdb"
"PREVIT:complex_1.pdb"
"PREVIT:complex_2.pdb"
"PREVIT:complex_3.pdb"
"PREVIT:complex_4.pdb"
"PREVIT:complex_5.pdb"
"PREVIT:complex_6.pdb"
"PREVIT:complex_7.pdb"
"PREVIT:complex_8.pdb"
"PREVIT:complex_9.pdb"
"PREVIT:complex_10.pdb"
"PREVIT:complex_1.pdb"
"PREVIT:complex_2.pdb"
"PREVIT:complex_3.pdb"
"PREVIT:complex_4.pdb"
"PREVIT:complex_5.pdb"
"PREVIT:complex_6.pdb"
"PREVIT:complex_7.pdb"
"PREVIT:complex_8.pdb"
"PREVIT:complex_9.pdb"
"PREVIT:complex_10.pdb"
"PREVIT:complex_1.pdb"
"PREVIT:complex_2.pdb"
"PREVIT:complex_3.pdb"
"PREVIT:complex_4.pdb"
"PREVIT:complex_5.pdb"
"PREVIT:complex_6.pdb"
"PREVIT:complex_7.pdb"
"PREVIT:complex_8.pdb"
"PREVIT:complex_9.pdb"
"PREVIT:complex_10.pdb"
"PREVIT:complex_1.pdb"
"PREVIT:complex_2.pdb"
"PREVIT:complex_3.pdb"
"PREVIT:complex_4.pdb"
"PREVIT:complex_5.pdb"
"PREVIT:complex_6.pdb"
"PREVIT:complex_7.pdb"
"PREVIT:complex_8.pdb"
"PREVIT:complex_9.pdb"
"PREVIT:complex_10.pdb"
"PREVIT:complex_1.pdb"
"PREVIT:complex_2.pdb"
"PREVIT:complex_3.pdb"
"PREVIT:complex_4.pdb"
"PREVIT:complex_5.pdb"
"PREVIT:complex_6.pdb"
"PREVIT:complex_7.pdb"
"PREVIT:complex_8.pdb"
"PREVIT:complex_9.pdb"
"PREVIT:complex_10.pdb"
"PREVIT:complex_1.pdb"
"PREVIT:complex_2.pdb"
"PREVIT:complex_3.pdb"
"PREVIT:complex_4.pdb"
"PREVIT:complex_5.pdb"
"PREVIT:complex_6.pdb"
"PREVIT:complex_7.pdb"
"PREVIT:complex_8.pdb"
"PREVIT:complex_9.pdb"
"PREVIT:complex_10.pdb"
"PREVIT:complex_1.pdb"
"PREVIT:complex_2.pdb"
"PREVIT:complex_3.pdb"
"PREVIT:complex_4.pdb"
"PREVIT:complex_5.pdb"
"PREVIT:complex_6.pdb"
"PREVIT:complex_7.pdb"
"PREVIT:complex_8.pdb"
"PREVIT:complex_9.pdb"
"PREVIT:complex_10.pdb"
"PREVIT:complex_1.pdb"
"PREVIT:complex_2.pdb"
"PREVIT:complex_3.pdb"
"PREVIT:complex_4.pdb"
"PREVIT:complex_5.pdb"
"PREVIT:complex_6.pdb"
"PREVIT:complex_7.pdb"
"PREVIT:complex_8.pdb"
"PREVIT:complex_9.pdb"
"PREVIT:complex_10.pdb"
"PREVIT:complex_1.pdb"
"PREVIT:complex_2.pdb"
"PREVIT:complex_3.pdb"
"PREVIT:complex_4.pdb"
"PREVIT:complex_5.pdb"
"PREVIT:complex_6.pdb"
"PREVIT:complex_7.pdb"
"PREVIT:complex_8.pdb"
"PREVIT:complex_9.pdb"
"PREVIT:complex_10.pdb"
"PREVIT:complex_1.pdb"
"PREVIT:complex_2.pdb"
"PREVIT:complex_3.pdb"
"PREVIT:complex_4.pdb"
"PREVIT:complex_5.pdb"
"PREVIT:complex_6.pdb"
"PREVIT:complex_7.pdb"
"PREVIT:complex_8.pdb"
"PREVIT:complex_9.pdb"
"PREVIT:complex_10.pdb"
"PREVIT:complex_1.pdb"
"PREVIT:complex_2.pdb"
"PREVIT:complex_3.pdb"
"PREVIT:complex_4.pdb"
"PREVIT:complex_5.pdb"
"PREVIT:complex_6.pdb"
"PREVIT:complex_7.pdb"
"PREVIT:complex_8.pdb"
"PREVIT:complex_9.pdb"
"PREVIT:complex_10.pdb"
"PREVIT:complex_1.pdb"
"PREVIT:complex_2.pdb"
"PREVIT:complex_3.pdb"
"PREVIT:complex_4.pdb"
"PREVIT:complex_5.pdb"
"PREVIT:complex_6.pdb"
"PREVIT:complex_7.pdb"
"PREVIT:complex_8.pdb"
"PREVIT:complex_9.pdb"
"PREVIT:complex_10.pdb"
"PREVIT:complex_1.pdb"
"PREVIT:complex_2.pdb"
"PREVIT:complex_3.pdb"
"PREVIT:complex_4.pdb"
"PREVIT:complex_5.pdb"
"PREVIT:complex_6.pdb"
"PREVIT:complex_7.pdb"
"PREVIT:complex_8.pdb"
"PREVIT:complex_9.pdb"
"PREVIT:complex_10.pdb"
"PREVIT:complex_1.pdb"
"PREVIT:complex_2.pdb"
"PREVIT:complex_3.pdb"
"PREVIT:complex_4.pdb"
"PREVIT:complex_5.pdb"
"PREVIT:complex_6.pdb"
"PREVIT:complex_7.pdb"
"PREVIT:complex_8.pdb"
"PREVIT:complex_9.pdb"
"PREVIT:complex_10.pdb"
"PREVIT:complex_1.pdb"
"PREVIT:complex_2.pdb"
"PREVIT:complex_3.pdb"
"PREVIT:complex_4.pdb"
"PREVIT:complex_5.pdb"
"PREVIT:complex_6.pdb"
"PREVIT:complex_7.pdb"
"PREVIT:complex_8.pdb"
"PREVIT:complex_9.pdb"
"PREVIT:complex_10.pdb"
"PREVIT:complex_1.pdb"
"PREVIT:complex_2.pdb"
"PREVIT:complex_3.pdb"
"PREVIT:complex_4.pdb"
"PREVIT:complex_5.pdb"
"PREVIT:complex_6.pdb"
"PREVIT:complex_7.pdb"
"PREVIT:complex_8.pdb"
"PREVIT:complex_9.pdb"
"PREVIT:complex_10.pdb"
"PREVIT:complex_1.pdb"
"PREVIT:complex_2.pdb"
"PREVIT:complex_3.pdb"
"PREVIT:complex_4.pdb"
"PREVIT:complex_5.pdb"
"PREVIT:complex_6.pdb"
"PREVIT:complex_7.pdb"
"PREVIT:complex_8.pdb"
"PREVIT:complex_9.pdb"
"PREVIT:complex_10.pdb"
"PREVIT:complex_1.pdb"
"PREVIT:complex_2.pdb"
"PREVIT:complex_3.pdb"
"PREVIT:complex_4.pdb"
"PREVIT:complex_5.pdb"
"PREVIT:complex_6.pdb"
"PREVIT:complex_7.pdb"
"PREVIT:complex_8.pdb"
"PREVIT:complex_9.pdb"
"PREVIT:complex_10.pdb"
"PREVIT:complex_1.pdb"
"PREVIT:complex_2.pdb"
"PREVIT:complex_3.pdb"
"PREVIT:complex_4.pdb"
"PREVIT:complex_5.pdb"
"PREVIT:complex_6.pdb"
"PREVIT:complex_7.pdb"
"PREVIT:complex_8.pdb"
"PREVIT:complex_9.pdb"
"PREVIT:complex_10.pdb"
"PREVIT:complex_1.pdb"
"PREVIT:complex_2.pdb"
"PREVIT:complex_3.pdb"
"PREVIT:complex_4.pdb"
"PREVIT:complex_5.pdb"
"PREVIT:complex_6.pdb"
"PREVIT:complex_7.pdb"
"PREVIT:complex_8.pdb"
"PREVIT:complex_9.pdb"
"PREVIT:complex_10.pdb"
"PREVIT:complex_1.pdb"
"PREVIT:complex_2.pdb"
"PREVIT:complex_3.pdb"
"PREVIT:complex_4.pdb"
"PREVIT:complex_5.pdb"
"PREVIT:complex_6.pdb"
"PREVIT:complex_7.pdb"
"PREVIT:complex_8.pdb"
"PREVIT:complex_9.pdb"
"PREVIT:complex_10.pdb"
"PREVIT:complex_1.pdb"
"PREVIT:complex_2.pdb"
"PREVIT:complex_3.pdb"
"PREVIT:complex_4.pdb"
"PREVIT:complex_5.pdb"
"PREVIT:complex_6.pdb"
"PREVIT:complex_7.pdb"
"PREVIT:complex_8.pdb"
"PREVIT:complex_9.pdb"
"PREVIT:complex_10.pdb"
"PREVIT:complex_1.pdb"
"PREVIT:complex_2.pdb"
"PREVIT:complex_3.pdb"
"PREVIT:complex_4.pdb"
"PREVIT:complex_5.pdb"
"PREVIT:complex_6.pdb"
"PREVIT:complex_7.pdb"
"PREVIT:complex_8.pdb"
"PREVIT:complex_9.pdb"
"PREVIT:complex_10.pdb"
"PREVIT:complex_1.pdb"
"PREVIT:complex_2.pdb"
"PREVIT:complex_3.pdb"
"PREVIT:complex_4.pdb"
"PREVIT:complex_5.pdb"
"PREVIT:complex_6.pdb"
"PREVIT:complex_7.pdb"
"PREVIT:complex_8.pdb"
"PREVIT:complex_9.pdb"
"PREVIT:complex_10.pdb"
"PREVIT:complex_1.pdb"
"PREVIT:complex_2.pdb"
"PREVIT:complex_3.pdb"
"PREVIT:complex_4.pdb"
"PREVIT:complex_5.pdb"
"PREVIT:complex_6.pdb"
"PREVIT:complex_7.pdb"
"PREVIT:complex_8.pdb"
"PREVIT:complex_9.pdb"
"PREVIT:complex_10.pdb"
"PREVIT:complex_1.pdb"
"PREVIT:complex_2.pdb"
"PREVIT:complex_3.pdb"
"PREVIT:complex_4.pdb"
"PREVIT:complex_5.pdb"
"PREVIT:complex_6.pdb"
"PREVIT:complex_7.pdb"
"PREVIT:complex_8.pdb"
"PREVIT:complex_9.pdb"
"PREVIT:complex_10.pdb"
"PREVIT:complex_1.pdb"
"PREVIT:complex_2.pdb"
"PREVIT:complex_3.pdb"
"PREVIT:complex_4.pdb"
"PREVIT:complex_5.pdb"
"PREVIT:complex_6.pdb"
"PREVIT:complex_7.pdb"
"PREVIT:complex_8.pdb"
"PREVIT:complex_9.pdb"
"PREVIT:complex_10.pdb"
"PREVIT:complex_1.pdb"
"PREVIT:complex_2.pdb"
"PREVIT:complex_3.pdb"
"PREVIT:complex_4.pdb"
"PREVIT:complex_5.pdb"
"PREVIT:complex_6.pdb"
"PREVIT:complex_7.pdb"
"PREVIT:complex_8.pdb"
"PREVIT:complex_9.pdb"
"PREVIT:complex_10.pdb"
"PREVIT:complex_1.pdb"
"PREVIT:complex_2.pdb"
"PREVIT:complex_3.pdb"
"PREVIT:complex_4.pdb"
"PREVIT:complex_5.pdb"
"PREVIT:complex_6.pdb"
"PREVIT:complex_7.pdb"
"PREVIT:complex_8.pdb"
"PREVIT:complex_9.pdb"
"PREVIT:complex_10.pdb"
"PREVIT:complex_1.pdb"
"PREVIT:complex_2.pdb"
"PREVIT:complex_3.pdb"
"PREVIT:complex_4.pdb"
"PREVIT:complex_5.pdb"
"PREVIT:complex_6.pdb"
"PREVIT:complex_7.pdb"
"PREVIT:complex_8.pdb"
"PREVIT:complex_9.pdb"
"PREVIT:complex_10.pdb"
"PREVIT:complex_1.pdb"
"PREVIT:complex_2.pdb"
"PREVIT:complex_3.pdb"
"PREVIT:complex_4.pdb"
"PREVIT:complex_5.pdb"
"PREVIT:complex_6.pdb"
"PREVIT:complex_7.pdb"
"PREVIT:complex_8.pdb"
"PREVIT:complex_9.pdb"
"PREVIT:complex_10.pdb"
"PREVIT:complex_1.pdb"
"PREVIT:complex_2.pdb"
"PREVIT:complex_3.pdb"
"PREVIT:complex_4.pdb"
"PREVIT:complex_5.pdb"
"PREVIT:complex_6.pdb"
"PREVIT:complex_7.pdb"
"PREVIT:complex_8.pdb"
"PREVIT:complex_9.pdb"
"PREVIT:complex_10.pdb"
"PREVIT:complex_1.pdb"
"PREVIT:complex_2.pdb"
"PREVIT:complex_3.pdb"
"PREVIT:complex_4.pdb"
"PREVIT:complex_5.pdb"
"PREVIT:complex_6.pdb"
"PREVIT:complex_7.pdb"
"PREVIT:complex_8.pdb"
"PREVIT:complex_9.pdb"
"PREVIT:complex_10.pdb"
"PREVIT:complex_1.pdb"
"PREVIT:complex_2.pdb"
"PREVIT:complex_3.pdb"
"PREVIT:complex_4.pdb"
"PREVIT:complex_5.pdb"
"PREVIT:complex_6.pdb"
"PREVIT:complex_7.pdb"
"PREVIT:complex_8.pdb"
"PREVIT:complex_9.pdb"
"PREVIT:complex_10.pdb"
"PREVIT:complex_1.pdb"
"PREVIT:complex_2.pdb"
"PREVIT:complex_3.pdb"
"PREVIT:complex_4.pdb"
"PREVIT:complex_5.pdb"
"PREVIT:complex_6.pdb"
"PREVIT:complex_7.pdb"
"PREVIT:complex_8.pdb"
"PREVIT:complex_9.pdb"
"PREVIT:complex_10.pdb"
"PREVIT:complex_1.pdb"
"PREVIT:complex_2.pdb"
"PREVIT:complex_3.pdb"
"PREVIT:complex_4.pdb"
"PREVIT:complex_5.pdb"
"PREVIT:complex_6.pdb"
"PREVIT:complex_7.pdb"
"PREVIT:complex_8.pdb"
"PREVIT:complex_9.pdb"
"PREVIT:complex_10.pdb"
"PREVIT:complex_1.pdb"
"PREVIT:complex_2.pdb"
"PREVIT:complex_3.pdb"
"PREVIT:complex_4.pdb"
"PREVIT:complex_5.pdb"
"PREVIT:complex_6.pdb"
"PREVIT:complex_7.pdb"
"PREVIT:complex_8.pdb"
"PREVIT:complex_9.pdb"
"PREVIT:complex_10.pdb"
"PREVIT:complex_1.pdb"
"PREVIT:complex_2.pdb"
"PREVIT:complex_3.pdb"
"PREVIT:complex_4.pdb"
"PREVIT:complex_5.pdb"
"PREVIT:complex_6.pdb"
"PREVIT:complex_7.pdb"
"PREVIT:complex_8.pdb"
"PREVIT:complex_9.pdb"
"PREVIT:complex_10.pdb"
"PREVIT:complex_1.pdb"
"PREVIT:complex_2.pdb"
"PREVIT:complex_3.pdb"
"PREVIT:complex_4.pdb"
"PREVIT:complex_5.pdb"
"PREVIT:complex_6.pdb"
"PREVIT:complex_7.pdb"
"PREVIT:complex_8.pdb"
"PREVIT:complex_9.pdb"
"PREVIT:complex_10.pdb"
"PREVIT:complex_1.pdb"
"PREVIT:complex_2.pdb"
"PREVIT:complex_3.pdb"
"PREVIT:complex_4.pdb"
"PREVIT:complex_5.pdb"
"PREVIT:complex_6.pdb"
"PREVIT:complex_7.pdb"
"PREVIT:complex_8.pdb"
"PREVIT:complex_9.pdb"
"PREVIT:complex_10.pdb"
"PREVIT:complex_1.pdb"
"PREVIT:complex_2.pdb"
"PREVIT:complex_3.pdb"
"PREVIT:complex_4.pdb"
"PREVIT:complex_5.pdb"
"PREVIT:complex_6.pdb"
"PREVIT:complex_7.pdb"
"PREVIT:complex_8.pdb"
"PREVIT:complex_9.pdb"
"PREVIT:complex_10.pdb"
"PREVIT:complex_1.pdb"
"PREVIT:complex_2.pdb"
"PREVIT:complex_3.pdb"
"PREVIT:complex_4.pdb"
"PREVIT:complex_5.pdb"
"PREVIT:complex_6.pdb"
"PREVIT:complex_7.pdb"
"PREVIT:complex_8.pdb"
"PREVIT:complex_9.pdb"
"PREVIT:complex_10.pdb"
"PREVIT:complex_1.pdb"
"PREVIT:complex_2.pdb"
"PREVIT:complex_3.pdb"
"PREVIT:complex_4.pdb"
"PREVIT:complex_5.pdb"
"PREVIT:complex_6.pdb"
"PREVIT:complex_7.pdb"
"PREVIT:complex_8.pdb"
"PREVIT:complex_9.pdb"
"PREVIT:complex_10.pdb"
"PREVIT:complex_1.pdb"
"PREVIT:complex_2.pdb"
"PREVIT:complex_3.pdb"
"PREVIT:complex_4.pdb"
"PREVIT:complex_5.pdb"
"PREVIT:complex_6.pdb"
"PREVIT:complex_7.pdb"
"PREVIT:complex_8.pdb"
"PREVIT:complex_9.pdb"
"PREVIT:complex_10.pdb"
"PREVIT:complex_1.pdb"
"PREVIT:complex_2.pdb"
"PREVIT:complex_3.pdb"
"PREVIT:complex_4.pdb"
"PREVIT:complex_5.pdb"
"PREVIT:complex_6.pdb"
"PREVIT:complex_7.pdb"
"PREVIT:complex_8.pdb"
"PREVIT:complex_9.pdb"
"PREVIT:complex_10.pdb"
"PREVIT:complex_1.pdb"
"PREVIT:complex_2.pdb"
"PREVIT:complex_3.pdb"
"PREVIT:complex_4.pdb"
"PREVIT:complex_5.pdb"
"PREVIT:complex_6.pdb"
"PREVIT:complex_7.pdb"
"PREVIT:complex_8.pdb"
"PREVIT:complex_9.pdb"
"PREVIT:complex_10.pdb"
"PREVIT:complex_1.pdb"
"PREVIT:complex_2.pdb"
"PREVIT:complex_3.pdb"
"PREVIT:complex_4.pdb"
"PREVIT:complex_5.pdb"
"PREVIT:complex_6.pdb"
"PREVIT:complex_7.pdb"
"PREVIT:complex_8.pdb"
"PREVIT:complex_9.pdb"
"PREVIT:complex_10.pdb"
"PREVIT:complex_1.pdb"
"PREVIT:complex_2.pdb"
"PREVIT:complex_3.pdb"
"PREVIT:complex_4.pdb"
"PREVIT:complex_5.pdb"
"PREVIT:complex_6.pdb"
"PREVIT:complex_7.pdb"
"PREVIT:complex_8.pdb"
"PREVIT:complex_9.pdb"
"PREVIT:complex_10.pdb"
"PREVIT:complex_1.pdb"
"PREVIT:complex_2.pdb"
"PREVIT:complex_3.pdb"
"PREVIT:complex_4.pdb"
"PREVIT:complex_5.pdb"
"PREVIT:complex_6.pdb"
"PREVIT:complex_7.pdb"
"PREVIT:complex_8.pdb"
"PREVIT:complex_9.pdb"
"PREVIT:complex_10.pdb"
"PREVIT:complex_1.pdb"
"PREVIT:complex_2.pdb"
"PREVIT:complex_3.pdb"
"PREVIT:complex_4.pdb"
"PREVIT:complex_5.pdb"
"PREVIT:complex_6.pdb"
"PREVIT:complex_7.pdb"
"PREVIT:complex_8.pdb"
"PREVIT:complex_9.pdb"
"PREVIT:complex_10.pdb"
"PREVIT:complex_1.pdb"
"PREVIT:complex_2.pdb"
"PREVIT:complex_3.pdb"
"PREVIT:complex_4.pdb"
"PREVIT:complex_5.pdb"
"PREVIT:complex_6.pdb"
"PREVIT:complex_7.pdb"
"PREVIT:complex_8.pdb"
"PREVIT:complex_9.pdb"
"PREVIT:complex_10.pdb"
"PREVIT:complex_1.pdb"
"PREVIT:complex_2.pdb"
"PREVIT:complex_3.pdb"
"PREVIT:complex_4.pdb"
"PREVIT:complex_5.pdb"
"PREVIT:complex_6.pdb"
"PREVIT:complex_7.pdb"
"PREVIT:complex_8.pdb"
"PREVIT:complex_9.pdb"
"PREVIT:complex_10.pdb"
"PREVIT:complex_1.pdb"
"PREVIT:complex_2.pdb"
"PREVIT:complex_3.pdb"
"PREVIT:complex_4.pdb"
"PREVIT:complex_5.pdb"
"PREVIT:complex_6.pdb"
"PREVIT:complex_7.pdb"
"PREVIT:complex_8.pdb"
"PREVIT:complex_9.pdb"
"PREVIT:complex_10.pdb"
"PREVIT:complex_1.pdb"
"PREVIT:complex_2.pdb"
"PREVIT:complex_3.pdb"
"PREVIT:complex_4.pdb"
"PREVIT:complex_5.pdb"
"PREVIT:complex_6.pdb"
"PREVIT:complex_7.pdb"
"PREVIT:complex_8.pdb"
"PREVIT:complex_9.pdb"
"PREVIT:complex_10.pdb"
"PREVIT:complex_1.pdb"
"PREVIT:complex_2.pdb"
"PREVIT:complex_3.pdb"
"PREVIT:complex_4.pdb"
"PREVIT:complex_5.pdb"
"PREVIT:complex_6.pdb"
"PREVIT:complex_7.pdb"
"PREVIT:complex_8.pdb"
"PREVIT:complex_9.pdb"
"PREVIT:complex_10.pdb"
"PREVIT:complex_1.pdb"
"PREVIT:complex_2.pdb"
"PREVIT:complex_3.pdb"
"PREVIT:complex_4.pdb"
"PREVIT:complex_5.pdb"
"PREVIT:complex_6.pdb"
"PREVIT:complex_7.pdb"
"PREVIT:complex_8.pdb"
"PREVIT:complex_9.pdb"
"PREVIT:complex_10.pdb"
"PREVIT:complex_1.pdb"
"PREVIT:complex_2.pdb"
"PREVIT:complex_3.pdb"
"PREVIT:complex_4.pdb"
"PREVIT:complex_5.pdb"
"PREVIT:complex_6.pdb"
"PREVIT:complex_7.pdb"
"PREVIT:complex_8.pdb"
"PREVIT:complex_9.pdb"
"PREVIT:complex_10.pdb"
"PREVIT:complex_1.pdb"
"PREVIT:complex_2.pdb"
"PREVIT:complex_3.pdb"
"PREVIT:complex_4.pdb"
"PREVIT:complex_5.pdb"
"PREVIT:complex_6.pdb"
"PREVIT:complex_7.pdb"
"PREVIT:complex_8.pdb"
"PREVIT:complex_9.pdb"
"PREVIT:complex_10.pdb"
"PREVIT:complex_1.pdb"
"PREVIT:complex_2.pdb"
"PREVIT:complex_3.pdb"
"PREVIT:complex_4.pdb"
"PREVIT:complex_5.pdb"
"PREVIT:complex_6.pdb"
"PREVIT:complex_7.pdb"
"PREVIT:complex_8.pdb"
"PREVIT:complex_9.pdb"
"PREVIT:complex_10.pdb"
"PREVIT:complex_1.pdb"
"PREVIT:complex_2.pdb"
"PREVIT:complex_3.pdb"
"PREVIT:complex_4.pdb"
"PREVIT:complex_5.pdb"
"PREVIT:complex_6.pdb"
"PREVIT:complex_7.pdb"
"PREVIT:complex_8.pdb"
"PREVIT:complex_9.pdb"
"PREVIT:complex_10.pdb"
"PREVIT:complex_1.pdb"
"PREVIT:complex_2.pdb"
"PREVIT:complex_3.pdb"
"PREVIT:complex_4.pdb"
"PREVIT:complex_5.pdb"
"PREVIT:complex_6.pdb"
"PREVIT:complex_7.pdb"
"PREVIT:complex_8.pdb"
"PREVIT:complex_9.pdb"
"PREVIT:complex_10.pdb"
"PREVIT:complex_1.pdb"
"PREVIT:complex_2.pdb"
"PREVIT:complex_3.pdb"
"PREVIT:complex_4.pdb"
"PREVIT:complex_5.pdb"
"PREVIT:complex_6.pdb"
"PREVIT:complex_7.pdb"
"PREVIT:complex_8.pdb"
"PREVIT:complex_9.pdb"
"PREVIT:complex_10.pdb"
"PREVIT:complex_1.pdb"
"PREVIT:complex_2.pdb"
"PREVIT:complex_3.pdb"
"PREVIT:complex_4.pdb"
"PREVIT:complex_5.pdb"
"PREVIT:complex_6.pdb"
"PREVIT:complex_7.pdb"
"PREVIT:complex_8.pdb"
"PREVIT:complex_9.pdb"
"PREVIT:complex_10.pdb"
"PREVIT:complex_1.pdb"
"PREVIT:complex_2.pdb"
"PREVIT:complex_3.pdb"
"PREVIT:complex_4.pdb"
"PREVIT:complex_5.pdb"
"PREVIT:complex_6.pdb"
"PREVIT:complex_7.pdb"
"PREVIT:complex_8.pdb"
"PREVIT:complex_9.pdb"
"PREVIT:complex_10.pdb"
"PREVIT:complex_1.pdb"
"PREVIT:complex_2.pdb"
"PREVIT:complex_3.pdb"
"PREVIT:complex_4.pdb"
"PREVIT:complex_5.pdb"
"PREVIT:complex_6.pdb"
"PREVIT:complex_7.pdb"
"PREVIT:complex_8.pdb"
"PREVIT:complex_9.pdb"
"PREVIT:complex_10.pdb"
"PREVIT:complex_1.pdb"
"PREVIT:complex_2.pdb"
"PREVIT:complex_3.pdb"
"PREVIT:complex_4.pdb"
"PREVIT:complex_5.pdb"
"PREVIT:complex_6.pdb"
"PREVIT:complex_7.pdb"
"PREVIT:complex_8.pdb"
"PREVIT:complex_9.pdb"
"PREVIT:complex_10.pdb"
"PREVIT:complex_1.pdb"
"PREVIT:complex_2.pdb"
"PREVIT:complex_3.pdb"
"PREVIT:complex_4.pdb"
"PREVIT:complex_5.pdb"
"PREVIT:complex_6.pdb"
"PREVIT:complex_7.pdb"
"PREVIT:complex_8.pdb"
"PREVIT:complex_9.pdb"
"PREVIT:complex_10.pdb"
"PREVIT:complex_1.pdb"
"PREVIT:complex_2.pdb"
"PREVIT:complex_3.pdb"
"PREVIT:complex_4.pdb"
"PREVIT:complex_5.pdb"
"PREVIT:complex_6.pdb"
"PREVIT:complex_7.pdb"
"PREVIT:complex_8.pdb"
"PREVIT:complex_9.pdb"
"PREVIT:complex_10.pdb"
"PREVIT:complex_1.pdb"
"PREVIT:complex_2.pdb"
"PREVIT:complex_3.pdb"
"PREVIT:complex_4.pdb"
"PREVIT:complex_5.pdb"
"PREVIT:complex_6.pdb"
"PREVIT:complex_7.pdb"
"PREVIT:complex_8.pdb"
"PREVIT:complex_9.pdb"
"PREVIT:complex_10.pdb"
"PREVIT:complex_1.pdb"
"PREVIT:complex_2.pdb"
"PREVIT:complex_3.pdb"
"PREVIT:complex_4.pdb"
"PREVIT:complex_5.pdb"
"PREVIT:complex_6.pdb"
"PREVIT:complex_7.pdb"
"PREVIT:complex_8.pdb"
"PREVIT:complex_9.pdb"
"PREVIT:complex_10.pdb"
"PREVIT:complex_1.pdb"
"PREVIT:complex_2.pdb"
"PREVIT:complex_3.pdb"
"PREVIT:complex_4.pdb"
"PREVIT:complex_5.pdb"
"PREVIT:complex_6.pdb"
"PREVIT:complex_7.pdb"
"PREVIT:complex_8.pdb"
"PREVIT:complex_9.pdb"
"PREVIT:complex_10.pdb"
"PREVIT:complex_1.pdb"
"PREVIT:complex_2.pdb"
"PREVIT:complex_3.pdb"
"PREVIT:complex_4.pdb"
"PREVIT:complex_5.pdb"
"PREVIT:complex_6.pdb"
"PREVIT:complex_7.pdb"
"PREVIT:complex_8.pdb"
"PREVIT:complex_9.pdb"
"PREVIT:complex_10.pdb"
"PREVIT:complex_1.pdb"
"PREVIT:complex_2.pdb"
"PREVIT:complex_3.pdb"
"PREVIT:complex_4.pdb"
"PREVIT:complex_5.pdb"
"PREVIT:complex_6.pdb"
"PREVIT:complex_7.pdb"
"PREVIT:complex_8.pdb"
"PREVIT:complex_9.pdb"
"PREVIT:complex_10.pdb"
"PREVIT:complex_1.pdb"
"PREVIT:complex_2.pdb"
"PREVIT:complex_3.pdb"
"PREVIT:complex_4.pdb"
"PREVIT:complex_5.pdb"
"PREVIT:complex_6.pdb"
"PREVIT:complex_7.pdb"
"PREVIT:complex_8.pdb"
"PREVIT:complex_9.pdb"
"PREVIT:complex_10.pdb"
"PREVIT:complex_1.pdb"
"PREVIT:complex_2.pdb"
"PREVIT:complex_3.pdb"
"PREVIT:complex_4.pdb"
"PREVIT:complex_5.pdb"
"PREVIT:complex_6.pdb"
"PREVIT:complex_7.pdb"
"PREVIT:complex_8.pdb"
"PREVIT:complex_9.pdb"
"PREVIT:complex_10.pdb"
"PREVIT:complex_1.pdb"
"PREVIT:complex_2.pdb"
"PREVIT:complex_3.pdb"
"PREVIT:complex_4.pdb"
"PREVIT:complex_5.pdb"
"PREVIT:complex_6.pdb"
"PREVIT:complex_7.pdb"
"PREVIT:complex_8.pdb"
"PREVIT:complex_9.pdb"
"PREVIT:complex_10.pdb"
"PREVIT:complex_1.pdb"
"PREVIT:complex_2.pdb"
"PREVIT:complex_3.pdb"
"PREVIT:complex_4.pdb"
"PREVIT:complex_5.pdb"
"PREVIT:complex_6.pdb"
"PREVIT:complex_7.pdb"
"PREVIT:complex_8.pdb"
"PREVIT:complex_9.pdb"
"PREVIT:complex_10.pdb"
"PREVIT:complex_1.pdb"
"PREVIT:complex_2.pdb"
"PREVIT:complex_3.pdb"
"PREVIT:complex_4.pdb"
"PREVIT:complex_5.pdb"
"PREVIT:complex_6.pdb"
"PREVIT:complex_7.pdb"
"PREVIT:complex_8.pdb"
"PREVIT:complex_9.pdb"
"PREVIT:complex_10.pdb"
"PREVIT:complex_1.pdb"
"PREVIT:complex_2.pdb"
"PREVIT:complex_3.pdb"
"PREVIT:complex_4.pdb"
"PREVIT:complex_5.pdb"
"PREVIT:complex_6.pdb"
"PREVIT:complex_7.pdb"
"PREVIT:complex_8.pdb"
"PREVIT:complex_9.pdb"
"PREVIT:complex_10.pdb"
"PREVIT:complex_1.pdb"
"PREVIT:complex_2.pdb"
"PREVIT:complex_3.pdb"
"PREVIT:complex_4.pdb"
"PREVIT:complex_5.pdb"
"PREVIT:complex_6.pdb"
"PREVIT:complex_7.pdb"
"PREVIT:complex_8.pdb"
"PREVIT:complex_9.pdb"
"PREVIT:complex_10.pdb"
"PREVIT:complex_1.pdb"
"PREVIT:complex_2.pdb"
"PREVIT:complex_3.pdb"
"PREVIT:complex_4.pdb"
"PREVIT:complex_5.pdb"
"PREVIT:complex_6.pdb"
"PREVIT:complex_7.pdb"
"PREVIT:complex_8.pdb"
"PREVIT:complex_9.pdb"
"PREVIT:complex_10.pdb"
"PREVIT:complex_1.pdb"
"PREVIT:complex_2.pdb"
"PREVIT:complex_3.pdb"
"PREVIT:complex_4.pdb"
"PREVIT:complex_5.pdb"
"PREVIT:complex_6.pdb"
"PREVIT:complex_7.pdb"
"PREVIT:complex_8.pdb"
"PREVIT:complex_9.pdb"
"PREVIT:complex_10.pdb"
"PREVIT:complex_1.pdb"
"PREVIT:complex_2.pdb"
"PREVIT:complex_3.pdb"
"PREVIT:complex_4.pdb"
"PREVIT:complex_5.pdb"
"PREVIT:complex_6.pdb"
"PREVIT:complex_7.pdb"
"PREVIT:complex_8.pdb"
"PREVIT:complex_9.pdb"
"PREVIT:complex_10.pdb"
"PREVIT:complex_1.pdb"
"PREVIT:complex_2.pdb"
"PREVIT:complex_3.pdb"
"PREVIT:complex_4.pdb"
"PREVIT:complex_5.pdb"
"PREVIT:complex_6.pdb"
"PREVIT:complex_7.pdb"
"PREVIT:complex_8.pdb"
"PREVIT:complex_9.pdb"
"PREVIT:complex_10.pdb"
"PREVIT:complex_1.pdb"
"PREVIT:complex_2.pdb"
"PREVIT:complex_3.pdb"
"PREVIT:complex_4.pdb"
"PREVIT:complex_5.pdb"
"PREVIT:complex_6.pdb"
"PREVIT:complex_7.pdb"
"PREVIT:complex_8.pdb"
"PREVIT:complex_9.pdb"
"PREVIT:complex_10.pdb"
"PREVIT:complex_1.pdb"
"PREVIT:complex_2.pdb"
"PREVIT:complex_3.pdb"
"PREVIT:complex_4.pdb"
"PREVIT:complex_5.pdb"
"PREVIT:complex_6.pdb"
"PREVIT:complex_7.pdb"
"PREVIT:complex_8.pdb"
"PREVIT:complex_9.pdb"
"PREVIT:complex_10.pdb"
"PREVIT:complex_1.pdb"
"PREVIT:complex_2.pdb"
"PREVIT:complex_3.pdb"
"PREVIT:complex_4.pdb"
"PREVIT:complex_5.pdb"
"PREVIT:complex_6.pdb"
"PREVIT:complex_7.pdb"
"PREVIT:complex_8.pdb"
"PREVIT:complex_9.pdb"
"PREVIT:complex_10.pdb"
"PREVIT:complex_1.pdb"
"PREVIT:complex_2.pdb"
"PREVIT:complex_3.pdb"
"PREVIT:complex_4.pdb"
"PREVIT:complex_5.pdb"
"PREVIT:complex_6.pdb"
"PREVIT:complex_7.pdb"
"PREVIT:complex_8.pdb"
"PREVIT:complex_9.pdb"
"PREVIT:complex_10.pdb"
"PREVIT:complex_1.pdb"
"PREVIT:complex_2.pdb"
"PREVIT:complex_3.pdb"
"PREVIT:complex_4.pdb"
"PREVIT:complex_5.pdb"
"PREVIT:complex_6.pdb"
"PREVIT:complex_7.pdb"
"PREVIT:complex_8.pdb"
"PREVIT:complex_9.pdb"
"PREVIT:complex_10.pdb"
"PREVIT:complex_1.pdb"
"PREVIT:complex_2.pdb"
"PREVIT:complex_3.pdb"
"PREVIT:complex_4.pdb"
"PREVIT:complex_5.pdb"
"PREVIT:complex_6.pdb"
"PREVIT:complex_7.pdb"
"PREVIT:complex_8.pdb"
"PREVIT:complex_9.pdb"
"PREVIT:complex_10.pdb"
"PREVIT:complex_1.pdb"
"PREVIT:complex_2.pdb"
"PREVIT:complex_3.pdb"
"PREVIT:complex_4.pdb"
"PREVIT:complex_5.pdb"
"PREVIT:complex_6.pdb"
"PREVIT:complex_7.pdb"
"PREVIT:complex_8.pdb"
"PREVIT:complex_9.pdb"
"PREVIT:complex_10.pdb"
"PREVIT:complex_1.pdb"
"PREVIT:complex_2.pdb"
"PREVIT:complex_3.pdb"
"PREVIT:complex_4.pdb"
"PREVIT:complex_5.pdb"
"PREVIT:complex_6.pdb"
"PREVIT:complex_7.pdb"
"PREVIT:complex_8.pdb"
"PREVIT:complex_9.pdb"
"PREVIT:complex_10.pdb"
"PREVIT:complex_1.pdb"
"PREVIT:complex_2.pdb"
"PREVIT:complex_3.pdb"
"PREVIT:complex_4.pdb"
"PREVIT:complex_5.pdb"
"PREVIT:complex_6.pdb"
"PREVIT:complex_7.pdb"
"PREVIT:complex_8.pdb"
"PREVIT:complex_9.pdb"
"PREVIT:complex_10.pdb"
"PREVIT:complex_1.pdb"
"PREVIT:complex_2.pdb"
"PREVIT:complex_3.pdb"
"PREVIT:complex_4.pdb"
"PREVIT:complex_5.pdb"
"PREVIT:complex_6.pdb"
"PREVIT:complex_7.pdb"
"PREVIT:complex_8.pdb"
"PREVIT:complex_9.pdb"
"PREVIT:complex_10.pdb"
"PREVIT:complex_1.pdb"
"PREVIT:complex_2.pdb"
"PREVIT:complex_3.pdb"
"PREVIT:complex_4.pdb"
"PREVIT:complex_5.pdb"
"PREVIT:complex_6.pdb"
"PREVIT:complex_7.pdb"
"PREVIT:complex_8.pdb"
"PREVIT:complex_9.pdb"
"PREVIT:complex_10.pdb"
"PREVIT:complex_1.pdb"
"PREVIT:complex_2.pdb"
"PREVIT:complex_3.pdb"
"PREVIT:complex_4.pdb"
"PREVIT:complex_5.pdb"
"PREVIT:complex_6.pdb"
"PREVIT:complex_7.pdb"
"PREVIT:complex_8.pdb"
"PREVIT:complex_9.pdb"
"PREVIT:complex_10.pdb"
"PREVIT:complex_1.pdb"
"PREVIT:complex_2.pdb"
"PREVIT:complex_3.pdb"
"PREVIT:complex_4.pdb"
"PREVIT:complex_5.pdb"
"PREVIT:complex_6.pdb"
"PREVIT:complex_7.pdb"
"PREVIT:complex_8.pdb"
"PREVIT:complex_9.pdb"
"PREVIT:complex_10.pdb"
"PREVIT:complex_1.pdb"
"PREVIT:complex_2.pdb"
"PREVIT:complex_3.pdb"
"PREVIT:complex_4.pdb"
"PREVIT:complex_5.pdb"
"PREVIT:complex_6.pdb"
"PREVIT:complex_7.pdb"
"PREVIT:complex_8.pdb"
"PREVIT:complex_9.pdb"
"PREVIT:complex_10.pdb"
"PREVIT:complex_1.pdb"
"PREVIT:complex_2.pdb"
"PREVIT:complex_3.pdb"
"PREVIT:complex_4.pdb"
"PREVIT:complex_5.pdb"
"PREVIT:complex_6.pdb"
"PREVIT:complex_7.pdb"
"PREVIT:complex_8.pdb"
"PREVIT:complex_9.pdb"
"PREVIT:complex_10.pdb"
"PREVIT:complex_1.pdb"
"PREVIT:complex_2.pdb"
"PREVIT:complex_3.pdb"
"PREVIT:complex_4.pdb"
"PREVIT:complex_5.pdb"
"PREVIT:complex_6.pdb"
"PREVIT:complex_7.pdb"
"PREVIT:complex_8.pdb"
"PREVIT:complex_9.pdb"
"PREVIT:complex_10.pdb"
"PREVIT:complex_1.pdb"
"PREVIT:complex_2.pdb"
"PREVIT:complex_3.pdb"
"PREVIT:complex_4.pdb"
"PREVIT:complex_5.pdb"
"PREVIT:complex_6.pdb"
"PREVIT:complex_7.pdb"
"PREVIT:complex_8.pdb"
"PREVIT:complex_9.pdb"
"PREVIT:complex_10.pdb"
"PREVIT:complex_1.pdb"
"PREVIT:complex_2.pdb"
"PREVIT:complex_3.pdb"
"PREVIT:complex_4.pdb"
"PREVIT:complex_5.pdb"
"PREVIT:complex_6.pdb"
"PREVIT:complex_7.pdb"
"PREVIT:complex_8.pdb"
"PREVIT:complex_9.pdb"
"PREVIT:complex_10.pdb"
"PREVIT:complex_1.pdb"
"PREVIT:complex_2.pdb"
"PREVIT:complex_3.pdb"
"PREVIT:complex_4.pdb"
"PREVIT:complex_5.pdb"
"PREVIT:complex_6.pdb"
"PREVIT:complex_7.pdb"
"PREVIT:complex_8.pdb"
"PREVIT:complex_9.pdb"
"PREVIT:complex_10.pdb"
"PREVIT:complex_1.pdb"
"PREVIT:complex_2.pdb"
"PREVIT:complex_3.pdb"
"PREVIT:complex_4.pdb"
"PREVIT:complex_5.pdb"
"PREVIT:complex_6.pdb"
"PREVIT:complex_7.pdb"
"PREVIT:complex_8.pdb"
"PREVIT:complex_9.pdb"
"PREVIT:complex_10.pdb"
"PREVIT:complex_1.pdb"
"PREVIT:complex_2.pdb"
"PREVIT:complex_3.pdb"
"PREVIT:complex_4.pdb"
"PREVIT:complex_5.pdb"
"PREVIT:complex_6.pdb"
"PREVIT:complex_7.pdb"
"PREVIT:complex_8.pdb"
"PREVIT:complex_9.pdb"
"PREVIT:complex_10.pdb"
"PREVIT:complex_1.pdb"
"PREVIT:complex_2.pdb"
"PREVIT:complex_3.pdb"
"PREVIT:complex_4.pdb"
"PREVIT:complex_5.pdb"
"PREVIT:complex_6.pdb"
"PREVIT:complex_7.pdb"
"PREVIT:complex_8.pdb"
"PREVIT:complex_9.pdb"
"PREVIT:complex_10.pdb"
"PREVIT:complex_1.pdb"
"PREVIT:complex_2.pdb"
"PREVIT:complex_3.pdb"
"PREVIT:complex_4.pdb"
"PREVIT:complex_5.pdb"
"PREVIT:complex_6.pdb"
"PREVIT:complex_7.pdb"
"PREVIT:complex_8.pdb"
"PREVIT:complex_9.pdb"
"PREVIT:complex_10.pdb"
"PREVIT:complex_1.pdb"
"PREVIT:complex_2.pdb"
"PREVIT:complex_3.pdb"
"PREVIT:complex_4.pdb"
"PREVIT:complex_5.pdb"
"PREVIT:complex_6.pdb"
"PREVIT:complex_7.pdb"
"PREVIT:complex_8.pdb"
"PREVIT:complex_9.pdb"
"PREVIT:complex_10.pdb"
"PREVIT:complex_1.pdb"
"PREVIT:complex_2.pdb"
"PREVIT:complex_3.pdb"
"PREVIT:complex_4.pdb"
"PREVIT:complex_5.pdb"
"PREVIT:complex_6.pdb"
"PREVIT:complex_7.pdb"
"PREVIT:complex_8.pdb"
"PREVIT:complex_9.pdb"
"PREVIT:complex_10.pdb"
"PREVIT:complex_1.pdb"
"PREVIT:complex_2.pdb"
"PREVIT:complex_3.pdb"
"PREVIT:complex_4.pdb"
"PREVIT:complex_5.pdb"
"PREVIT:complex_6.pdb"
"PREVIT:complex_7.pdb"
"PREVIT:complex_8.pdb"
"PREVIT:complex_9.pdb"
"PREVIT:complex_10.pdb"
"PREVIT:complex_1.pdb"
"PREVIT:complex_2.pdb"
"PREVIT:complex_3.pdb"
"PREVIT:complex_4.pdb"
"PREVIT:complex_5.pdb"
"PREVIT:complex_6.pdb"
"PREVIT:complex_7.pdb"
"PREVIT:complex_8.pdb"
"PREVIT:complex_9.pdb"
"PREVIT:complex_10.pdb"
"PREVIT:complex_1.pdb"
"PREVIT:complex_2.pdb"
"PREVIT:complex_3.pdb"
"PREVIT:complex_4.pdb"
"PREVIT:complex_5.pdb"
"PREVIT:complex_6.pdb"
"PREVIT:complex_7.pdb"
"PREVIT:complex_8.pdb"
"PREVIT:complex_9.pdb"
"PREVIT:complex_10.pdb"
"PREVIT:complex_1.pdb"
"PREVIT:complex_2.pdb"
"PREVIT:complex_3.pdb"
"PREVIT:complex_4.pdb"
"PREVIT:complex_5.pdb"
"PREVIT:complex_6.pdb"
"PREVIT:complex_7.pdb"
"PREVIT:complex_8.pdb"
"PREVIT:complex_9.pdb"
"PREVIT:complex_10.pdb"
"PREVIT:complex_1.pdb"
"PREVIT:complex_2.pdb"
"PREVIT:complex_3.pdb"
"PREVIT:complex_4.pdb"
"PREVIT:complex_5.pdb"
"PREVIT:complex_6.pdb"
"PREVIT:complex_7.pdb"
"PREVIT:complex_8.pdb"
"PREVIT:complex_9.pdb"
"PREVIT:complex_10.pdb"
"PREVIT:complex_1.pdb"
"PREVIT:complex_2.pdb"
"PREVIT:complex_3.pdb"
"PREVIT:complex_4.pdb"
"PREVIT:complex_5.pdb"
"PREVIT:complex_6.pdb"
"PREVIT:complex_7.pdb"
"PREVIT:complex_8.pdb"
"PREVIT:complex_9.pdb"
"PREVIT:complex_10.pdb"
"PREVIT:complex_1.pdb"
"PREVIT:complex_2.pdb"
"PREVIT:complex_3.pdb"
"PREVIT:complex_4.pdb"
"PREVIT:complex_5.pdb"
"PREVIT:complex_6.pdb"
"PREVIT:complex_7.pdb"
"PREVIT:complex_8.pdb"
"PREVIT:complex_9.pdb"
"PREVIT:complex_10.pdb"
"PREVIT:complex_1.pdb"
"PREVIT:complex_2.pdb"
"PREVIT:complex_3.pdb"
"PREVIT:complex_4.pdb"
"PREVIT:complex_5.pdb"
"PREVIT:complex_6.pdb"
"PREVIT:complex_7.pdb"
"PREVIT:complex_8.pdb"
"PREVIT:complex_9.pdb"
"PREVIT:complex_10.pdb"
"PREVIT:complex_1.pdb"
"PREVIT:complex_2.pdb"
"PREVIT:complex_3.pdb"
"PREVIT:complex_4.pdb"
"PREVIT:complex_5.pdb"
"PREVIT:complex_6.pdb"
"PREVIT:complex_7.pdb"
"PREVIT:complex_8.pdb"
"PREVIT:complex_9.pdb"
"PREVIT:complex_10.pdb"
"PREVIT:complex_1.pdb"
"PREVIT:complex_2.pdb"
"PREVIT:complex_3.pdb"
"PREVIT:complex_4.pdb"
"PREVIT:complex_5.pdb"
"PREVIT:complex_6.pdb"
"PREVIT:complex_7.pdb"
"PREVIT:complex_8.pdb"
"PREVIT:complex_9.pdb"
"PREVIT:complex_10.pdb"
"PREVIT:complex_1.pdb"
"PREVIT:complex_2.pdb"
"PREVIT:complex_3.pdb"
"PREVIT:complex_4.pdb"
"PREVIT:complex_5.pdb"
"PREVIT:complex_6.pdb"
"PREVIT:complex_7.pdb"
"PREVIT:complex_8.pdb"
"PREVIT:complex_9.pdb"
"PREVIT:complex_10.pdb"
"PREVIT:complex_1.pdb"
"PREVIT:complex_2.pdb"
"PREVIT:complex_3.pdb"
"PREVIT:complex_4.pdb"
"PREVIT:complex_5.pdb"
"PREVIT:complex_6.pdb"
"PREVIT:complex_7.pdb"
"PREVIT:complex_8.pdb"
"PREVIT:complex_9.pdb"
"PREVIT:complex_10.pdb"
"PREVIT:complex_1.pdb"
"PREVIT:complex_2.pdb"
"PREVIT:complex_3.pdb"
"PREVIT:complex_4.pdb"
"PREVIT:complex_5.pdb"
"PREVIT:complex_6.pdb"
"PREVIT:complex_7.pdb"
"PREVIT:complex_8.pdb"
"PREVIT:complex_9.pdb"
"PREVIT:complex_10.pdb"
"PREVIT:complex_1.pdb"
"PREVIT:complex_2.pdb"
"PREVIT:complex_3.pdb"
"PREVIT:complex_4.pdb"
"PREVIT:complex_5.pdb"
"PREVIT:complex_6.pdb"
"PREVIT:complex_7.pdb"
"PREVIT:complex_8.pdb"
"PREVIT:complex_9.pdb"
"PREVIT:complex_10.pdb"
"PREVIT:complex_1.pdb"
"PREVIT:complex_2.pdb"
"PREVIT:complex_3.pdb"
"PREVIT:complex_4.pdb"
"PREVIT:complex_5.pdb"
"PREVIT:complex_6.pdb"
"PREVIT:complex_7.pdb"
"PREVIT:complex_8.pdb"
"PREVIT:complex_9.pdb"
"PREVIT:complex_10.pdb"
"PREVIT:complex_1.pdb"
"PREVIT:complex_2.pdb"
"PREVIT:complex_3.pdb"
"PREVIT:complex_4.pdb"
"PREVIT:complex_5.pdb"
"PREVIT:complex_6.pdb"
"PREVIT:complex_7.pdb"
"PREVIT:complex_8.pdb"
"PREVIT:complex_9.pdb"
"PREVIT:complex_10.pdb"
"PREVIT:complex_1.pdb"
"PREVIT:complex_2.pdb"
"PREVIT:complex_3.pdb"
"PREVIT:complex_4.pdb"
"PREVIT:complex_5.pdb"
"PREVIT:complex_6.pdb"
"PREVIT:complex_7.pdb"
"PREVIT:complex_8.pdb"
"PREVIT:complex_9.pdb"
"PREVIT:complex_10.pdb"
"PREVIT:complex_1.pdb"
"PREVIT:complex_2.pdb"
"PREVIT:complex_3.pdb"
"PREVIT:complex_4.pdb"
"PREVIT:complex_5.pdb"
"PREVIT:complex_6.pdb"
"PREVIT:complex_7.pdb"
"PREVIT:complex_8.pdb"
"PREVIT:complex_9.pdb"
"PREVIT:complex_10.pdb"
"PREVIT:complex_1.pdb"
"PREVIT:complex_2.pdb"
"PREVIT:complex_3.pdb"
"PREVIT:complex_4.pdb"
"PREVIT:complex_5.pdb"
"PREVIT:complex_6.pdb"
"PREVIT:complex_7.pdb"
"PREVIT:complex_8.pdb"
"PREVIT:complex_9.pdb"
"PREVIT:complex_10.pdb"
"PREVIT:complex_1.pdb"
"PREVIT:complex_2.pdb"
"PREVIT:complex_3.pdb"
"PREVIT:complex_4.pdb"
"PREVIT:complex_5.pdb"
"PREVIT:complex_6.pdb"
"PREVIT:complex_7.pdb"
"PREVIT:complex_8.pdb"
"PREVIT:complex_9.pdb"
"PREVIT:complex_10.pdb"
"PREVIT:complex_1.pdb"
"PREVIT:complex_2.pdb"
"PREVIT:complex_3.pdb"
"PREVIT:complex_4.pdb"
"PREVIT:complex_5.pdb"
"PREVIT:complex_6.pdb"
"PREVIT:complex_7.pdb"
"PREVIT:complex_8.pdb"
"PREVIT:complex_9.pdb"
"PREVIT:complex_10.pdb"
"PREVIT:complex_1.pdb"
"PREVIT:complex_2.pdb"
"PREVIT:complex_3.pdb"
"PREVIT:complex_4.pdb"
"PREVIT:complex_5.pdb"
"PREVIT:complex_6.pdb"
"PREVIT:complex_7.pdb"
"PREVIT:complex_8.pdb"
"PREVIT:complex_9.pdb"
"PREVIT:complex_10.pdb"
"PREVIT:complex_1.pdb"
"PREVIT:complex_2.pdb"
"PREVIT:complex_3.pdb"
"PREVIT:complex_4.pdb"
"PREVIT:complex_5.pdb"
"PREVIT:complex_6.pdb"
"PREVIT:complex_7.pdb"
"PREVIT:complex_8.pdb"
"PREVIT:complex_9.pdb"
"PREVIT:complex_10.pdb"
"PREVIT:complex_1.pdb"
"PREVIT:complex_2.pdb"
"PREVIT:complex_3.pdb"
"PREVIT:complex_4.pdb"
"PREVIT:complex_5.pdb"
"PREVIT:complex_6.pdb"
"PREVIT:complex_7.pdb"
"PREVIT:complex_8.pdb"
"PREVIT:complex_9.pdb"
"PREVIT:complex_10.pdb"
"PREVIT:complex_1.pdb"
"PREVIT:complex_2.pdb"
"PREVIT:complex_3.pdb"
"PREVIT:complex_4.pdb"
"PREVIT:complex_5.pdb"
"PREVIT:complex_6.pdb"
"PREVIT:complex_7.pdb"
"PREVIT:complex_8.pdb"
"PREVIT:complex_9.pdb"
"PREVIT:complex_10.pdb"
"PREVIT:complex_1.pdb"
"PREVIT:complex_2.pdb"
"PREVIT:complex_3.pdb"
"PREVIT:complex_4.pdb"
"PREVIT:complex_5.pdb"
"PREVIT:complex_6.pdb"
"PREVIT:complex_7.pdb"
"PREVIT:complex_8.pdb"
"PREVIT:complex_9.pdb"
"PREVIT:complex_10.pdb"
"PREVIT:complex_1.pdb"
"PREVIT:complex_2.pdb"
"PREVIT:complex_3.pdb"
"PREVIT:complex_4.pdb"
"PREVIT:complex_5.pdb"
"PREVIT:complex_6.pdb"
"PREVIT:complex_7.pdb"
"PREVIT:complex_8.pdb"
"PREVIT:complex_9.pdb"
"PREVIT:complex_10.pdb"
"PREVIT:complex_1.pdb"
"PREVIT:complex_2.pdb"
"PREVIT:complex_3.pdb"
"PREVIT:complex_4.pdb"
"PREVIT:complex_5.pdb"
"PREVIT:complex_6.pdb"
"PREVIT:complex_7.pdb"
"PREVIT:complex_8.pdb"
"PREVIT:complex_9.pdb"
"PREVIT:complex_10.pdb"
"PREVIT:complex_1.pdb"
"PREVIT:complex_2.pdb"
"PREVIT:complex_3.pdb"
"PREVIT:complex_4.pdb"
"PREVIT:complex_5.pdb"
"PREVIT:complex_6.pdb"
"PREVIT:complex_7.pdb"
"PREVIT:complex_8.pdb"
"PREVIT:complex_9.pdb"
"PREVIT:complex_10.pdb"
"PREVIT:complex_1.pdb"
"PREVIT:complex_2.pdb"
"PREVIT:complex_3.pdb"
"PREVIT:complex_4.pdb"
"PREVIT:complex_5.pdb"
"PREVIT:complex_6.pdb"
"PREVIT:complex_7.pdb"
"PREVIT:complex_8.pdb"
"PREVIT:complex_9.pdb"
"PREVIT:complex_10.pdb"
"PREVIT:complex_1.pdb"
"PREVIT:complex_2.pdb"
"PREVIT:complex_3.pdb"
"PREVIT:complex_4.pdb"
"PREVIT:complex_5.pdb"
"PREVIT:complex_6.pdb"
"PREVIT:complex_7.pdb"
"PREVIT:complex_8.pdb"
"PREVIT:complex_9.pdb"
"PREVIT:complex_10.pdb"
"PREVIT:complex_1.pdb"
"PREVIT:complex_2.pdb"
"PREVIT:complex_3.pdb"
"PREVIT:complex_4.pdb"
"PREVIT:complex_5.pdb"
"PREVIT:complex_6.pdb"
"PREVIT:complex_7.pdb"
"PREVIT:complex_8.pdb"
"PREVIT:complex_9.pdb"
"PREVIT:complex_10.pdb"
