# Supplementary material for: Flexibility of intrinsically disordered degrons in AUX/IAA proteins reinforces auxin co-receptor assemblies
Source: Nat Commun. 2020 May 8;11:2277. doi: 10.1038/s41467-020-16147-2 (PMC7210949; doi:10.1038/s41467-020-16147-2)
Supplement: Supplementary file 9 — Supplementary Data 6 [file 41467_2020_16147_MOESM9_ESM.gz › haddock_files/IAA07/No_disorder_restraint/Input/file.nam]

complex_1.pdb
complex_2.pdb
complex_3.pdb
complex_4.pdb
complex_5.pdb
complex_6.pdb
complex_7.pdb
complex_8.pdb
complex_9.pdb
complex_10.pdb
complex_1.pdb
complex_2.pdb
complex_3.pdb
complex_4.pdb
complex_5.pdb
complex_6.pdb
complex_7.pdb
complex_8.pdb
complex_9.pdb
complex_10.pdb
complex_1.pdb
complex_2.pdb
complex_3.pdb
complex_4.pdb
complex_5.pdb
complex_6.pdb
complex_7.pdb
complex_8.pdb
complex_9.pdb
complex_10.pdb
complex_1.pdb
complex_2.pdb
complex_3.pdb
complex_4.pdb
complex_5.pdb
complex_6.pdb
complex_7.pdb
complex_8.pdb
complex_9.pdb
complex_10.pdb
complex_1.pdb
complex_2.pdb
complex_3.pdb
complex_4.pdb
complex_5.pdb
complex_6.pdb
complex_7.pdb
complex_8.pdb
complex_9.pdb
complex_10.pdb
complex_1.pdb
complex_2.pdb
complex_3.pdb
complex_4.pdb
complex_5.pdb
complex_6.pdb
complex_7.pdb
complex_8.pdb
complex_9.pdb
complex_10.pdb
complex_1.pdb
complex_2.pdb
complex_3.pdb
complex_4.pdb
complex_5.pdb
complex_6.pdb
complex_7.pdb
complex_8.pdb
complex_9.pdb
complex_10.pdb
complex_1.pdb
complex_2.pdb
complex_3.pdb
complex_4.pdb
complex_5.pdb
complex_6.pdb
complex_7.pdb
complex_8.pdb
complex_9.pdb
complex_10.pdb
complex_1.pdb
complex_2.pdb
complex_3.pdb
complex_4.pdb
complex_5.pdb
complex_6.pdb
complex_7.pdb
complex_8.pdb
complex_9.pdb
complex_10.pdb
complex_1.pdb
complex_2.pdb
complex_3.pdb
complex_4.pdb
complex_5.pdb
complex_6.pdb
complex_7.pdb
complex_8.pdb
complex_9.pdb
complex_10.pdb
complex_1.pdb
complex_2.pdb
complex_3.pdb
complex_4.pdb
complex_5.pdb
complex_6.pdb
complex_7.pdb
complex_8.pdb
complex_9.pdb
complex_10.pdb
complex_1.pdb
complex_2.pdb
complex_3.pdb
complex_4.pdb
complex_5.pdb
complex_6.pdb
complex_7.pdb
complex_8.pdb
complex_9.pdb
complex_10.pdb
complex_1.pdb
complex_2.pdb
complex_3.pdb
complex_4.pdb
complex_5.pdb
complex_6.pdb
complex_7.pdb
complex_8.pdb
complex_9.pdb
complex_10.pdb
complex_1.pdb
complex_2.pdb
complex_3.pdb
complex_4.pdb
complex_5.pdb
complex_6.pdb
complex_7.pdb
complex_8.pdb
complex_9.pdb
complex_10.pdb
complex_1.pdb
complex_2.pdb
complex_3.pdb
complex_4.pdb
complex_5.pdb
complex_6.pdb
complex_7.pdb
complex_8.pdb
complex_9.pdb
complex_10.pdb
complex_1.pdb
complex_2.pdb
complex_3.pdb
complex_4.pdb
complex_5.pdb
complex_6.pdb
complex_7.pdb
complex_8.pdb
complex_9.pdb
complex_10.pdb
complex_1.pdb
complex_2.pdb
complex_3.pdb
complex_4.pdb
complex_5.pdb
complex_6.pdb
complex_7.pdb
complex_8.pdb
complex_9.pdb
complex_10.pdb
complex_1.pdb
complex_2.pdb
complex_3.pdb
complex_4.pdb
complex_5.pdb
complex_6.pdb
complex_7.pdb
complex_8.pdb
complex_9.pdb
complex_10.pdb
complex_1.pdb
complex_2.pdb
complex_3.pdb
complex_4.pdb
complex_5.pdb
complex_6.pdb
complex_7.pdb
complex_8.pdb
complex_9.pdb
complex_10.pdb
complex_1.pdb
complex_2.pdb
complex_3.pdb
complex_4.pdb
complex_5.pdb
complex_6.pdb
complex_7.pdb
complex_8.pdb
complex_9.pdb
complex_10.pdb
complex_1.pdb
complex_2.pdb
complex_3.pdb
complex_4.pdb
complex_5.pdb
complex_6.pdb
complex_7.pdb
complex_8.pdb
complex_9.pdb
complex_10.pdb
complex_1.pdb
complex_2.pdb
complex_3.pdb
complex_4.pdb
complex_5.pdb
complex_6.pdb
complex_7.pdb
complex_8.pdb
complex_9.pdb
complex_10.pdb
complex_1.pdb
complex_2.pdb
complex_3.pdb
complex_4.pdb
complex_5.pdb
complex_6.pdb
complex_7.pdb
complex_8.pdb
complex_9.pdb
complex_10.pdb
complex_1.pdb
complex_2.pdb
complex_3.pdb
complex_4.pdb
complex_5.pdb
complex_6.pdb
complex_7.pdb
complex_8.pdb
complex_9.pdb
complex_10.pdb
complex_1.pdb
complex_2.pdb
complex_3.pdb
complex_4.pdb
complex_5.pdb
complex_6.pdb
complex_7.pdb
complex_8.pdb
complex_9.pdb
complex_10.pdb
complex_1.pdb
complex_2.pdb
complex_3.pdb
complex_4.pdb
complex_5.pdb
complex_6.pdb
complex_7.pdb
complex_8.pdb
complex_9.pdb
complex_10.pdb
complex_1.pdb
complex_2.pdb
complex_3.pdb
complex_4.pdb
complex_5.pdb
complex_6.pdb
complex_7.pdb
complex_8.pdb
complex_9.pdb
complex_10.pdb
complex_1.pdb
complex_2.pdb
complex_3.pdb
complex_4.pdb
complex_5.pdb
complex_6.pdb
complex_7.pdb
complex_8.pdb
complex_9.pdb
complex_10.pdb
complex_1.pdb
complex_2.pdb
complex_3.pdb
complex_4.pdb
complex_5.pdb
complex_6.pdb
complex_7.pdb
complex_8.pdb
complex_9.pdb
complex_10.pdb
complex_1.pdb
complex_2.pdb
complex_3.pdb
complex_4.pdb
complex_5.pdb
complex_6.pdb
complex_7.pdb
complex_8.pdb
complex_9.pdb
complex_10.pdb
complex_1.pdb
complex_2.pdb
complex_3.pdb
complex_4.pdb
complex_5.pdb
complex_6.pdb
complex_7.pdb
complex_8.pdb
complex_9.pdb
complex_10.pdb
complex_1.pdb
complex_2.pdb
complex_3.pdb
complex_4.pdb
complex_5.pdb
complex_6.pdb
complex_7.pdb
complex_8.pdb
complex_9.pdb
complex_10.pdb
complex_1.pdb
complex_2.pdb
complex_3.pdb
complex_4.pdb
complex_5.pdb
complex_6.pdb
complex_7.pdb
complex_8.pdb
complex_9.pdb
complex_10.pdb
complex_1.pdb
complex_2.pdb
complex_3.pdb
complex_4.pdb
complex_5.pdb
complex_6.pdb
complex_7.pdb
complex_8.pdb
complex_9.pdb
complex_10.pdb
complex_1.pdb
complex_2.pdb
complex_3.pdb
complex_4.pdb
complex_5.pdb
complex_6.pdb
complex_7.pdb
complex_8.pdb
complex_9.pdb
complex_10.pdb
complex_1.pdb
complex_2.pdb
complex_3.pdb
complex_4.pdb
complex_5.pdb
complex_6.pdb
complex_7.pdb
complex_8.pdb
complex_9.pdb
complex_10.pdb
complex_1.pdb
complex_2.pdb
complex_3.pdb
complex_4.pdb
complex_5.pdb
complex_6.pdb
complex_7.pdb
complex_8.pdb
complex_9.pdb
complex_10.pdb
complex_1.pdb
complex_2.pdb
complex_3.pdb
complex_4.pdb
complex_5.pdb
complex_6.pdb
complex_7.pdb
complex_8.pdb
complex_9.pdb
complex_10.pdb
complex_1.pdb
complex_2.pdb
complex_3.pdb
complex_4.pdb
complex_5.pdb
complex_6.pdb
complex_7.pdb
complex_8.pdb
complex_9.pdb
complex_10.pdb
complex_1.pdb
complex_2.pdb
complex_3.pdb
complex_4.pdb
complex_5.pdb
complex_6.pdb
complex_7.pdb
complex_8.pdb
complex_9.pdb
complex_10.pdb
complex_1.pdb
complex_2.pdb
complex_3.pdb
complex_4.pdb
complex_5.pdb
complex_6.pdb
complex_7.pdb
complex_8.pdb
complex_9.pdb
complex_10.pdb
complex_1.pdb
complex_2.pdb
complex_3.pdb
complex_4.pdb
complex_5.pdb
complex_6.pdb
complex_7.pdb
complex_8.pdb
complex_9.pdb
complex_10.pdb
complex_1.pdb
complex_2.pdb
complex_3.pdb
complex_4.pdb
complex_5.pdb
complex_6.pdb
complex_7.pdb
complex_8.pdb
complex_9.pdb
complex_10.pdb
complex_1.pdb
complex_2.pdb
complex_3.pdb
complex_4.pdb
complex_5.pdb
complex_6.pdb
complex_7.pdb
complex_8.pdb
complex_9.pdb
complex_10.pdb
complex_1.pdb
complex_2.pdb
complex_3.pdb
complex_4.pdb
complex_5.pdb
complex_6.pdb
complex_7.pdb
complex_8.pdb
complex_9.pdb
complex_10.pdb
complex_1.pdb
complex_2.pdb
complex_3.pdb
complex_4.pdb
complex_5.pdb
complex_6.pdb
complex_7.pdb
complex_8.pdb
complex_9.pdb
complex_10.pdb
complex_1.pdb
complex_2.pdb
complex_3.pdb
complex_4.pdb
complex_5.pdb
complex_6.pdb
complex_7.pdb
complex_8.pdb
complex_9.pdb
complex_10.pdb
complex_1.pdb
complex_2.pdb
complex_3.pdb
complex_4.pdb
complex_5.pdb
complex_6.pdb
complex_7.pdb
complex_8.pdb
complex_9.pdb
complex_10.pdb
complex_1.pdb
complex_2.pdb
complex_3.pdb
complex_4.pdb
complex_5.pdb
complex_6.pdb
complex_7.pdb
complex_8.pdb
complex_9.pdb
complex_10.pdb
complex_1.pdb
complex_2.pdb
complex_3.pdb
complex_4.pdb
complex_5.pdb
complex_6.pdb
complex_7.pdb
complex_8.pdb
complex_9.pdb
complex_10.pdb
complex_1.pdb
complex_2.pdb
complex_3.pdb
complex_4.pdb
complex_5.pdb
complex_6.pdb
complex_7.pdb
complex_8.pdb
complex_9.pdb
complex_10.pdb
complex_1.pdb
complex_2.pdb
complex_3.pdb
complex_4.pdb
complex_5.pdb
complex_6.pdb
complex_7.pdb
complex_8.pdb
complex_9.pdb
complex_10.pdb
complex_1.pdb
complex_2.pdb
complex_3.pdb
complex_4.pdb
complex_5.pdb
complex_6.pdb
complex_7.pdb
complex_8.pdb
complex_9.pdb
complex_10.pdb
complex_1.pdb
complex_2.pdb
complex_3.pdb
complex_4.pdb
complex_5.pdb
complex_6.pdb
complex_7.pdb
complex_8.pdb
complex_9.pdb
complex_10.pdb
complex_1.pdb
complex_2.pdb
complex_3.pdb
complex_4.pdb
complex_5.pdb
complex_6.pdb
complex_7.pdb
complex_8.pdb
complex_9.pdb
complex_10.pdb
complex_1.pdb
complex_2.pdb
complex_3.pdb
complex_4.pdb
complex_5.pdb
complex_6.pdb
complex_7.pdb
complex_8.pdb
complex_9.pdb
complex_10.pdb
complex_1.pdb
complex_2.pdb
complex_3.pdb
complex_4.pdb
complex_5.pdb
complex_6.pdb
complex_7.pdb
complex_8.pdb
complex_9.pdb
complex_10.pdb
complex_1.pdb
complex_2.pdb
complex_3.pdb
complex_4.pdb
complex_5.pdb
complex_6.pdb
complex_7.pdb
complex_8.pdb
complex_9.pdb
complex_10.pdb
complex_1.pdb
complex_2.pdb
complex_3.pdb
complex_4.pdb
complex_5.pdb
complex_6.pdb
complex_7.pdb
complex_8.pdb
complex_9.pdb
complex_10.pdb
complex_1.pdb
complex_2.pdb
complex_3.pdb
complex_4.pdb
complex_5.pdb
complex_6.pdb
complex_7.pdb
complex_8.pdb
complex_9.pdb
complex_10.pdb
complex_1.pdb
complex_2.pdb
complex_3.pdb
complex_4.pdb
complex_5.pdb
complex_6.pdb
complex_7.pdb
complex_8.pdb
complex_9.pdb
complex_10.pdb
complex_1.pdb
complex_2.pdb
complex_3.pdb
complex_4.pdb
complex_5.pdb
complex_6.pdb
complex_7.pdb
complex_8.pdb
complex_9.pdb
complex_10.pdb
complex_1.pdb
complex_2.pdb
complex_3.pdb
complex_4.pdb
complex_5.pdb
complex_6.pdb
complex_7.pdb
complex_8.pdb
complex_9.pdb
complex_10.pdb
complex_1.pdb
complex_2.pdb
complex_3.pdb
complex_4.pdb
complex_5.pdb
complex_6.pdb
complex_7.pdb
complex_8.pdb
complex_9.pdb
complex_10.pdb
complex_1.pdb
complex_2.pdb
complex_3.pdb
complex_4.pdb
complex_5.pdb
complex_6.pdb
complex_7.pdb
complex_8.pdb
complex_9.pdb
complex_10.pdb
complex_1.pdb
complex_2.pdb
complex_3.pdb
complex_4.pdb
complex_5.pdb
complex_6.pdb
complex_7.pdb
complex_8.pdb
complex_9.pdb
complex_10.pdb
complex_1.pdb
complex_2.pdb
complex_3.pdb
complex_4.pdb
complex_5.pdb
complex_6.pdb
complex_7.pdb
complex_8.pdb
complex_9.pdb
complex_10.pdb
complex_1.pdb
complex_2.pdb
complex_3.pdb
complex_4.pdb
complex_5.pdb
complex_6.pdb
complex_7.pdb
complex_8.pdb
complex_9.pdb
complex_10.pdb
complex_1.pdb
complex_2.pdb
complex_3.pdb
complex_4.pdb
complex_5.pdb
complex_6.pdb
complex_7.pdb
complex_8.pdb
complex_9.pdb
complex_10.pdb
complex_1.pdb
complex_2.pdb
complex_3.pdb
complex_4.pdb
complex_5.pdb
complex_6.pdb
complex_7.pdb
complex_8.pdb
complex_9.pdb
complex_10.pdb
complex_1.pdb
complex_2.pdb
complex_3.pdb
complex_4.pdb
complex_5.pdb
complex_6.pdb
complex_7.pdb
complex_8.pdb
complex_9.pdb
complex_10.pdb
complex_1.pdb
complex_2.pdb
complex_3.pdb
complex_4.pdb
complex_5.pdb
complex_6.pdb
complex_7.pdb
complex_8.pdb
complex_9.pdb
complex_10.pdb
complex_1.pdb
complex_2.pdb
complex_3.pdb
complex_4.pdb
complex_5.pdb
complex_6.pdb
complex_7.pdb
complex_8.pdb
complex_9.pdb
complex_10.pdb
complex_1.pdb
complex_2.pdb
complex_3.pdb
complex_4.pdb
complex_5.pdb
complex_6.pdb
complex_7.pdb
complex_8.pdb
complex_9.pdb
complex_10.pdb
complex_1.pdb
complex_2.pdb
complex_3.pdb
complex_4.pdb
complex_5.pdb
complex_6.pdb
complex_7.pdb
complex_8.pdb
complex_9.pdb
complex_10.pdb
complex_1.pdb
complex_2.pdb
complex_3.pdb
complex_4.pdb
complex_5.pdb
complex_6.pdb
complex_7.pdb
complex_8.pdb
complex_9.pdb
complex_10.pdb
complex_1.pdb
complex_2.pdb
complex_3.pdb
complex_4.pdb
complex_5.pdb
complex_6.pdb
complex_7.pdb
complex_8.pdb
complex_9.pdb
complex_10.pdb
complex_1.pdb
complex_2.pdb
complex_3.pdb
complex_4.pdb
complex_5.pdb
complex_6.pdb
complex_7.pdb
complex_8.pdb
complex_9.pdb
complex_10.pdb
complex_1.pdb
complex_2.pdb
complex_3.pdb
complex_4.pdb
complex_5.pdb
complex_6.pdb
complex_7.pdb
complex_8.pdb
complex_9.pdb
complex_10.pdb
complex_1.pdb
complex_2.pdb
complex_3.pdb
complex_4.pdb
complex_5.pdb
complex_6.pdb
complex_7.pdb
complex_8.pdb
complex_9.pdb
complex_10.pdb
complex_1.pdb
complex_2.pdb
complex_3.pdb
complex_4.pdb
complex_5.pdb
complex_6.pdb
complex_7.pdb
complex_8.pdb
complex_9.pdb
complex_10.pdb
complex_1.pdb
complex_2.pdb
complex_3.pdb
complex_4.pdb
complex_5.pdb
complex_6.pdb
complex_7.pdb
complex_8.pdb
complex_9.pdb
complex_10.pdb
complex_1.pdb
complex_2.pdb
complex_3.pdb
complex_4.pdb
complex_5.pdb
complex_6.pdb
complex_7.pdb
complex_8.pdb
complex_9.pdb
complex_10.pdb
complex_1.pdb
complex_2.pdb
complex_3.pdb
complex_4.pdb
complex_5.pdb
complex_6.pdb
complex_7.pdb
complex_8.pdb
complex_9.pdb
complex_10.pdb
complex_1.pdb
complex_2.pdb
complex_3.pdb
complex_4.pdb
complex_5.pdb
complex_6.pdb
complex_7.pdb
complex_8.pdb
complex_9.pdb
complex_10.pdb
complex_1.pdb
complex_2.pdb
complex_3.pdb
complex_4.pdb
complex_5.pdb
complex_6.pdb
complex_7.pdb
complex_8.pdb
complex_9.pdb
complex_10.pdb
complex_1.pdb
complex_2.pdb
complex_3.pdb
complex_4.pdb
complex_5.pdb
complex_6.pdb
complex_7.pdb
complex_8.pdb
complex_9.pdb
complex_10.pdb
complex_1.pdb
complex_2.pdb
complex_3.pdb
complex_4.pdb
complex_5.pdb
complex_6.pdb
complex_7.pdb
complex_8.pdb
complex_9.pdb
complex_10.pdb
complex_1.pdb
complex_2.pdb
complex_3.pdb
complex_4.pdb
complex_5.pdb
complex_6.pdb
complex_7.pdb
complex_8.pdb
complex_9.pdb
complex_10.pdb
complex_1.pdb
complex_2.pdb
complex_3.pdb
complex_4.pdb
complex_5.pdb
complex_6.pdb
complex_7.pdb
complex_8.pdb
complex_9.pdb
complex_10.pdb
complex_1.pdb
complex_2.pdb
complex_3.pdb
complex_4.pdb
complex_5.pdb
complex_6.pdb
complex_7.pdb
complex_8.pdb
complex_9.pdb
complex_10.pdb
complex_1.pdb
complex_2.pdb
complex_3.pdb
complex_4.pdb
complex_5.pdb
complex_6.pdb
complex_7.pdb
complex_8.pdb
complex_9.pdb
complex_10.pdb
complex_1.pdb
complex_2.pdb
complex_3.pdb
complex_4.pdb
complex_5.pdb
complex_6.pdb
complex_7.pdb
complex_8.pdb
complex_9.pdb
complex_10.pdb
complex_1.pdb
complex_2.pdb
complex_3.pdb
complex_4.pdb
complex_5.pdb
complex_6.pdb
complex_7.pdb
complex_8.pdb
complex_9.pdb
complex_10.pdb
complex_1.pdb
complex_2.pdb
complex_3.pdb
complex_4.pdb
complex_5.pdb
complex_6.pdb
complex_7.pdb
complex_8.pdb
complex_9.pdb
complex_10.pdb
complex_1.pdb
complex_2.pdb
complex_3.pdb
complex_4.pdb
complex_5.pdb
complex_6.pdb
complex_7.pdb
complex_8.pdb
complex_9.pdb
complex_10.pdb
complex_1.pdb
complex_2.pdb
complex_3.pdb
complex_4.pdb
complex_5.pdb
complex_6.pdb
complex_7.pdb
complex_8.pdb
complex_9.pdb
complex_10.pdb
complex_1.pdb
complex_2.pdb
complex_3.pdb
complex_4.pdb
complex_5.pdb
complex_6.pdb
complex_7.pdb
complex_8.pdb
complex_9.pdb
complex_10.pdb
complex_1.pdb
complex_2.pdb
complex_3.pdb
complex_4.pdb
complex_5.pdb
complex_6.pdb
complex_7.pdb
complex_8.pdb
complex_9.pdb
complex_10.pdb
complex_1.pdb
complex_2.pdb
complex_3.pdb
complex_4.pdb
complex_5.pdb
complex_6.pdb
complex_7.pdb
complex_8.pdb
complex_9.pdb
complex_10.pdb
complex_1.pdb
complex_2.pdb
complex_3.pdb
complex_4.pdb
complex_5.pdb
complex_6.pdb
complex_7.pdb
complex_8.pdb
complex_9.pdb
complex_10.pdb
complex_1.pdb
complex_2.pdb
complex_3.pdb
complex_4.pdb
complex_5.pdb
complex_6.pdb
complex_7.pdb
complex_8.pdb
complex_9.pdb
complex_10.pdb
complex_1.pdb
complex_2.pdb
complex_3.pdb
complex_4.pdb
complex_5.pdb
complex_6.pdb
complex_7.pdb
complex_8.pdb
complex_9.pdb
complex_10.pdb
complex_1.pdb
complex_2.pdb
complex_3.pdb
complex_4.pdb
complex_5.pdb
complex_6.pdb
complex_7.pdb
complex_8.pdb
complex_9.pdb
complex_10.pdb
complex_1.pdb
complex_2.pdb
complex_3.pdb
complex_4.pdb
complex_5.pdb
complex_6.pdb
complex_7.pdb
complex_8.pdb
complex_9.pdb
complex_10.pdb
complex_1.pdb
complex_2.pdb
complex_3.pdb
complex_4.pdb
complex_5.pdb
complex_6.pdb
complex_7.pdb
complex_8.pdb
complex_9.pdb
complex_10.pdb
complex_1.pdb
complex_2.pdb
complex_3.pdb
complex_4.pdb
complex_5.pdb
complex_6.pdb
complex_7.pdb
complex_8.pdb
complex_9.pdb
complex_10.pdb
complex_1.pdb
complex_2.pdb
complex_3.pdb
complex_4.pdb
complex_5.pdb
complex_6.pdb
complex_7.pdb
complex_8.pdb
complex_9.pdb
complex_10.pdb
complex_1.pdb
complex_2.pdb
complex_3.pdb
complex_4.pdb
complex_5.pdb
complex_6.pdb
complex_7.pdb
complex_8.pdb
complex_9.pdb
complex_10.pdb
complex_1.pdb
complex_2.pdb
complex_3.pdb
complex_4.pdb
complex_5.pdb
complex_6.pdb
complex_7.pdb
complex_8.pdb
complex_9.pdb
complex_10.pdb
complex_1.pdb
complex_2.pdb
complex_3.pdb
complex_4.pdb
complex_5.pdb
complex_6.pdb
complex_7.pdb
complex_8.pdb
complex_9.pdb
complex_10.pdb
complex_1.pdb
complex_2.pdb
complex_3.pdb
complex_4.pdb
complex_5.pdb
complex_6.pdb
complex_7.pdb
complex_8.pdb
complex_9.pdb
complex_10.pdb
complex_1.pdb
complex_2.pdb
complex_3.pdb
complex_4.pdb
complex_5.pdb
complex_6.pdb
complex_7.pdb
complex_8.pdb
complex_9.pdb
complex_10.pdb
complex_1.pdb
complex_2.pdb
complex_3.pdb
complex_4.pdb
complex_5.pdb
complex_6.pdb
complex_7.pdb
complex_8.pdb
complex_9.pdb
complex_10.pdb
complex_1.pdb
complex_2.pdb
complex_3.pdb
complex_4.pdb
complex_5.pdb
complex_6.pdb
complex_7.pdb
complex_8.pdb
complex_9.pdb
complex_10.pdb
complex_1.pdb
complex_2.pdb
complex_3.pdb
complex_4.pdb
complex_5.pdb
complex_6.pdb
complex_7.pdb
complex_8.pdb
complex_9.pdb
complex_10.pdb
complex_1.pdb
complex_2.pdb
complex_3.pdb
complex_4.pdb
complex_5.pdb
complex_6.pdb
complex_7.pdb
complex_8.pdb
complex_9.pdb
complex_10.pdb
complex_1.pdb
complex_2.pdb
complex_3.pdb
complex_4.pdb
complex_5.pdb
complex_6.pdb
complex_7.pdb
complex_8.pdb
complex_9.pdb
complex_10.pdb
complex_1.pdb
complex_2.pdb
complex_3.pdb
complex_4.pdb
complex_5.pdb
complex_6.pdb
complex_7.pdb
complex_8.pdb
complex_9.pdb
complex_10.pdb
complex_1.pdb
complex_2.pdb
complex_3.pdb
complex_4.pdb
complex_5.pdb
complex_6.pdb
complex_7.pdb
complex_8.pdb
complex_9.pdb
complex_10.pdb
complex_1.pdb
complex_2.pdb
complex_3.pdb
complex_4.pdb
complex_5.pdb
complex_6.pdb
complex_7.pdb
complex_8.pdb
complex_9.pdb
complex_10.pdb
complex_1.pdb
complex_2.pdb
complex_3.pdb
complex_4.pdb
complex_5.pdb
complex_6.pdb
complex_7.pdb
complex_8.pdb
complex_9.pdb
complex_10.pdb
complex_1.pdb
complex_2.pdb
complex_3.pdb
complex_4.pdb
complex_5.pdb
complex_6.pdb
complex_7.pdb
complex_8.pdb
complex_9.pdb
complex_10.pdb
complex_1.pdb
complex_2.pdb
complex_3.pdb
complex_4.pdb
complex_5.pdb
complex_6.pdb
complex_7.pdb
complex_8.pdb
complex_9.pdb
complex_10.pdb
complex_1.pdb
complex_2.pdb
complex_3.pdb
complex_4.pdb
complex_5.pdb
complex_6.pdb
complex_7.pdb
complex_8.pdb
complex_9.pdb
complex_10.pdb
complex_1.pdb
complex_2.pdb
complex_3.pdb
complex_4.pdb
complex_5.pdb
complex_6.pdb
complex_7.pdb
complex_8.pdb
complex_9.pdb
complex_10.pdb
complex_1.pdb
complex_2.pdb
complex_3.pdb
complex_4.pdb
complex_5.pdb
complex_6.pdb
complex_7.pdb
complex_8.pdb
complex_9.pdb
complex_10.pdb
complex_1.pdb
complex_2.pdb
complex_3.pdb
complex_4.pdb
complex_5.pdb
complex_6.pdb
complex_7.pdb
complex_8.pdb
complex_9.pdb
complex_10.pdb
complex_1.pdb
complex_2.pdb
complex_3.pdb
complex_4.pdb
complex_5.pdb
complex_6.pdb
complex_7.pdb
complex_8.pdb
complex_9.pdb
complex_10.pdb
complex_1.pdb
complex_2.pdb
complex_3.pdb
complex_4.pdb
complex_5.pdb
complex_6.pdb
complex_7.pdb
complex_8.pdb
complex_9.pdb
complex_10.pdb
complex_1.pdb
complex_2.pdb
complex_3.pdb
complex_4.pdb
complex_5.pdb
complex_6.pdb
complex_7.pdb
complex_8.pdb
complex_9.pdb
complex_10.pdb
complex_1.pdb
complex_2.pdb
complex_3.pdb
complex_4.pdb
complex_5.pdb
complex_6.pdb
complex_7.pdb
complex_8.pdb
complex_9.pdb
complex_10.pdb
complex_1.pdb
complex_2.pdb
complex_3.pdb
complex_4.pdb
complex_5.pdb
complex_6.pdb
complex_7.pdb
complex_8.pdb
complex_9.pdb
complex_10.pdb
complex_1.pdb
complex_2.pdb
complex_3.pdb
complex_4.pdb
complex_5.pdb
complex_6.pdb
complex_7.pdb
complex_8.pdb
complex_9.pdb
complex_10.pdb
complex_1.pdb
complex_2.pdb
complex_3.pdb
complex_4.pdb
complex_5.pdb
complex_6.pdb
complex_7.pdb
complex_8.pdb
complex_9.pdb
complex_10.pdb
complex_1.pdb
complex_2.pdb
complex_3.pdb
complex_4.pdb
complex_5.pdb
complex_6.pdb
complex_7.pdb
complex_8.pdb
complex_9.pdb
complex_10.pdb
complex_1.pdb
complex_2.pdb
complex_3.pdb
complex_4.pdb
complex_5.pdb
complex_6.pdb
complex_7.pdb
complex_8.pdb
complex_9.pdb
complex_10.pdb
complex_1.pdb
complex_2.pdb
complex_3.pdb
complex_4.pdb
complex_5.pdb
complex_6.pdb
complex_7.pdb
complex_8.pdb
complex_9.pdb
complex_10.pdb
complex_1.pdb
complex_2.pdb
complex_3.pdb
complex_4.pdb
complex_5.pdb
complex_6.pdb
complex_7.pdb
complex_8.pdb
complex_9.pdb
complex_10.pdb
complex_1.pdb
complex_2.pdb
complex_3.pdb
complex_4.pdb
complex_5.pdb
complex_6.pdb
complex_7.pdb
complex_8.pdb
complex_9.pdb
complex_10.pdb
complex_1.pdb
complex_2.pdb
complex_3.pdb
complex_4.pdb
complex_5.pdb
complex_6.pdb
complex_7.pdb
complex_8.pdb
complex_9.pdb
complex_10.pdb
complex_1.pdb
complex_2.pdb
complex_3.pdb
complex_4.pdb
complex_5.pdb
complex_6.pdb
complex_7.pdb
complex_8.pdb
complex_9.pdb
complex_10.pdb
complex_1.pdb
complex_2.pdb
complex_3.pdb
complex_4.pdb
complex_5.pdb
complex_6.pdb
complex_7.pdb
complex_8.pdb
complex_9.pdb
complex_10.pdb
complex_1.pdb
complex_2.pdb
complex_3.pdb
complex_4.pdb
complex_5.pdb
complex_6.pdb
complex_7.pdb
complex_8.pdb
complex_9.pdb
complex_10.pdb
complex_1.pdb
complex_2.pdb
complex_3.pdb
complex_4.pdb
complex_5.pdb
complex_6.pdb
complex_7.pdb
complex_8.pdb
complex_9.pdb
complex_10.pdb
complex_1.pdb
complex_2.pdb
complex_3.pdb
complex_4.pdb
complex_5.pdb
complex_6.pdb
complex_7.pdb
complex_8.pdb
complex_9.pdb
complex_10.pdb
complex_1.pdb
complex_2.pdb
complex_3.pdb
complex_4.pdb
complex_5.pdb
complex_6.pdb
complex_7.pdb
complex_8.pdb
complex_9.pdb
complex_10.pdb
complex_1.pdb
complex_2.pdb
complex_3.pdb
complex_4.pdb
complex_5.pdb
complex_6.pdb
complex_7.pdb
complex_8.pdb
complex_9.pdb
complex_10.pdb
complex_1.pdb
complex_2.pdb
complex_3.pdb
complex_4.pdb
complex_5.pdb
complex_6.pdb
complex_7.pdb
complex_8.pdb
complex_9.pdb
complex_10.pdb
complex_1.pdb
complex_2.pdb
complex_3.pdb
complex_4.pdb
complex_5.pdb
complex_6.pdb
complex_7.pdb
complex_8.pdb
complex_9.pdb
complex_10.pdb
complex_1.pdb
complex_2.pdb
complex_3.pdb
complex_4.pdb
complex_5.pdb
complex_6.pdb
complex_7.pdb
complex_8.pdb
complex_9.pdb
complex_10.pdb
complex_1.pdb
complex_2.pdb
complex_3.pdb
complex_4.pdb
complex_5.pdb
complex_6.pdb
complex_7.pdb
complex_8.pdb
complex_9.pdb
complex_10.pdb
complex_1.pdb
complex_2.pdb
complex_3.pdb
complex_4.pdb
complex_5.pdb
complex_6.pdb
complex_7.pdb
complex_8.pdb
complex_9.pdb
complex_10.pdb
complex_1.pdb
complex_2.pdb
complex_3.pdb
complex_4.pdb
complex_5.pdb
complex_6.pdb
complex_7.pdb
complex_8.pdb
complex_9.pdb
complex_10.pdb
complex_1.pdb
complex_2.pdb
complex_3.pdb
complex_4.pdb
complex_5.pdb
complex_6.pdb
complex_7.pdb
complex_8.pdb
complex_9.pdb
complex_10.pdb
complex_1.pdb
complex_2.pdb
complex_3.pdb
complex_4.pdb
complex_5.pdb
complex_6.pdb
complex_7.pdb
complex_8.pdb
complex_9.pdb
complex_10.pdb
complex_1.pdb
complex_2.pdb
complex_3.pdb
complex_4.pdb
complex_5.pdb
complex_6.pdb
complex_7.pdb
complex_8.pdb
complex_9.pdb
complex_10.pdb
complex_1.pdb
complex_2.pdb
complex_3.pdb
complex_4.pdb
complex_5.pdb
complex_6.pdb
complex_7.pdb
complex_8.pdb
complex_9.pdb
complex_10.pdb
complex_1.pdb
complex_2.pdb
complex_3.pdb
complex_4.pdb
complex_5.pdb
complex_6.pdb
complex_7.pdb
complex_8.pdb
complex_9.pdb
complex_10.pdb
complex_1.pdb
complex_2.pdb
complex_3.pdb
complex_4.pdb
complex_5.pdb
complex_6.pdb
complex_7.pdb
complex_8.pdb
complex_9.pdb
complex_10.pdb
complex_1.pdb
complex_2.pdb
complex_3.pdb
complex_4.pdb
complex_5.pdb
complex_6.pdb
complex_7.pdb
complex_8.pdb
complex_9.pdb
complex_10.pdb
complex_1.pdb
complex_2.pdb
complex_3.pdb
complex_4.pdb
complex_5.pdb
complex_6.pdb
complex_7.pdb
complex_8.pdb
complex_9.pdb
complex_10.pdb
complex_1.pdb
complex_2.pdb
complex_3.pdb
complex_4.pdb
complex_5.pdb
complex_6.pdb
complex_7.pdb
complex_8.pdb
complex_9.pdb
complex_10.pdb
complex_1.pdb
complex_2.pdb
complex_3.pdb
complex_4.pdb
complex_5.pdb
complex_6.pdb
complex_7.pdb
complex_8.pdb
complex_9.pdb
complex_10.pdb
complex_1.pdb
complex_2.pdb
complex_3.pdb
complex_4.pdb
complex_5.pdb
complex_6.pdb
complex_7.pdb
complex_8.pdb
complex_9.pdb
complex_10.pdb
complex_1.pdb
complex_2.pdb
complex_3.pdb
complex_4.pdb
complex_5.pdb
complex_6.pdb
complex_7.pdb
complex_8.pdb
complex_9.pdb
complex_10.pdb
complex_1.pdb
complex_2.pdb
complex_3.pdb
complex_4.pdb
complex_5.pdb
complex_6.pdb
complex_7.pdb
complex_8.pdb
complex_9.pdb
complex_10.pdb
complex_1.pdb
complex_2.pdb
complex_3.pdb
complex_4.pdb
complex_5.pdb
complex_6.pdb
complex_7.pdb
complex_8.pdb
complex_9.pdb
complex_10.pdb
complex_1.pdb
complex_2.pdb
complex_3.pdb
complex_4.pdb
complex_5.pdb
complex_6.pdb
complex_7.pdb
complex_8.pdb
complex_9.pdb
complex_10.pdb
complex_1.pdb
complex_2.pdb
complex_3.pdb
complex_4.pdb
complex_5.pdb
complex_6.pdb
complex_7.pdb
complex_8.pdb
complex_9.pdb
complex_10.pdb
complex_1.pdb
complex_2.pdb
complex_3.pdb
complex_4.pdb
complex_5.pdb
complex_6.pdb
complex_7.pdb
complex_8.pdb
complex_9.pdb
complex_10.pdb
complex_1.pdb
complex_2.pdb
complex_3.pdb
complex_4.pdb
complex_5.pdb
complex_6.pdb
complex_7.pdb
complex_8.pdb
complex_9.pdb
complex_10.pdb
complex_1.pdb
complex_2.pdb
complex_3.pdb
complex_4.pdb
complex_5.pdb
complex_6.pdb
complex_7.pdb
complex_8.pdb
complex_9.pdb
complex_10.pdb
complex_1.pdb
complex_2.pdb
complex_3.pdb
complex_4.pdb
complex_5.pdb
complex_6.pdb
complex_7.pdb
complex_8.pdb
complex_9.pdb
complex_10.pdb
complex_1.pdb
complex_2.pdb
complex_3.pdb
complex_4.pdb
complex_5.pdb
complex_6.pdb
complex_7.pdb
complex_8.pdb
complex_9.pdb
complex_10.pdb
complex_1.pdb
complex_2.pdb
complex_3.pdb
complex_4.pdb
complex_5.pdb
complex_6.pdb
complex_7.pdb
complex_8.pdb
complex_9.pdb
complex_10.pdb
complex_1.pdb
complex_2.pdb
complex_3.pdb
complex_4.pdb
complex_5.pdb
complex_6.pdb
complex_7.pdb
complex_8.pdb
complex_9.pdb
complex_10.pdb
complex_1.pdb
complex_2.pdb
complex_3.pdb
complex_4.pdb
complex_5.pdb
complex_6.pdb
complex_7.pdb
complex_8.pdb
complex_9.pdb
complex_10.pdb
complex_1.pdb
complex_2.pdb
complex_3.pdb
complex_4.pdb
complex_5.pdb
complex_6.pdb
complex_7.pdb
complex_8.pdb
complex_9.pdb
complex_10.pdb
complex_1.pdb
complex_2.pdb
complex_3.pdb
complex_4.pdb
complex_5.pdb
complex_6.pdb
complex_7.pdb
complex_8.pdb
complex_9.pdb
complex_10.pdb
complex_1.pdb
complex_2.pdb
complex_3.pdb
complex_4.pdb
complex_5.pdb
complex_6.pdb
complex_7.pdb
complex_8.pdb
complex_9.pdb
complex_10.pdb
complex_1.pdb
complex_2.pdb
complex_3.pdb
complex_4.pdb
complex_5.pdb
complex_6.pdb
complex_7.pdb
complex_8.pdb
complex_9.pdb
complex_10.pdb
complex_1.pdb
complex_2.pdb
complex_3.pdb
complex_4.pdb
complex_5.pdb
complex_6.pdb
complex_7.pdb
complex_8.pdb
complex_9.pdb
complex_10.pdb
complex_1.pdb
complex_2.pdb
complex_3.pdb
complex_4.pdb
complex_5.pdb
complex_6.pdb
complex_7.pdb
complex_8.pdb
complex_9.pdb
complex_10.pdb
complex_1.pdb
complex_2.pdb
complex_3.pdb
complex_4.pdb
complex_5.pdb
complex_6.pdb
complex_7.pdb
complex_8.pdb
complex_9.pdb
complex_10.pdb
complex_1.pdb
complex_2.pdb
complex_3.pdb
complex_4.pdb
complex_5.pdb
complex_6.pdb
complex_7.pdb
complex_8.pdb
complex_9.pdb
complex_10.pdb
complex_1.pdb
complex_2.pdb
complex_3.pdb
complex_4.pdb
complex_5.pdb
complex_6.pdb
complex_7.pdb
complex_8.pdb
complex_9.pdb
complex_10.pdb
complex_1.pdb
complex_2.pdb
complex_3.pdb
complex_4.pdb
complex_5.pdb
complex_6.pdb
complex_7.pdb
complex_8.pdb
complex_9.pdb
complex_10.pdb
complex_1.pdb
complex_2.pdb
complex_3.pdb
complex_4.pdb
complex_5.pdb
complex_6.pdb
complex_7.pdb
complex_8.pdb
complex_9.pdb
complex_10.pdb
complex_1.pdb
complex_2.pdb
complex_3.pdb
complex_4.pdb
complex_5.pdb
complex_6.pdb
complex_7.pdb
complex_8.pdb
complex_9.pdb
complex_10.pdb
complex_1.pdb
complex_2.pdb
complex_3.pdb
complex_4.pdb
complex_5.pdb
complex_6.pdb
complex_7.pdb
complex_8.pdb
complex_9.pdb
complex_10.pdb
complex_1.pdb
complex_2.pdb
complex_3.pdb
complex_4.pdb
complex_5.pdb
complex_6.pdb
complex_7.pdb
complex_8.pdb
complex_9.pdb
complex_10.pdb
complex_1.pdb
complex_2.pdb
complex_3.pdb
complex_4.pdb
complex_5.pdb
complex_6.pdb
complex_7.pdb
complex_8.pdb
complex_9.pdb
complex_10.pdb
complex_1.pdb
complex_2.pdb
complex_3.pdb
complex_4.pdb
complex_5.pdb
complex_6.pdb
complex_7.pdb
complex_8.pdb
complex_9.pdb
complex_10.pdb
complex_1.pdb
complex_2.pdb
complex_3.pdb
complex_4.pdb
complex_5.pdb
complex_6.pdb
complex_7.pdb
complex_8.pdb
complex_9.pdb
complex_10.pdb
complex_1.pdb
complex_2.pdb
complex_3.pdb
complex_4.pdb
complex_5.pdb
complex_6.pdb
complex_7.pdb
complex_8.pdb
complex_9.pdb
complex_10.pdb
complex_1.pdb
complex_2.pdb
complex_3.pdb
complex_4.pdb
complex_5.pdb
complex_6.pdb
complex_7.pdb
complex_8.pdb
complex_9.pdb
complex_10.pdb
complex_1.pdb
complex_2.pdb
complex_3.pdb
complex_4.pdb
complex_5.pdb
complex_6.pdb
complex_7.pdb
complex_8.pdb
complex_9.pdb
complex_10.pdb
complex_1.pdb
complex_2.pdb
complex_3.pdb
complex_4.pdb
complex_5.pdb
complex_6.pdb
complex_7.pdb
complex_8.pdb
complex_9.pdb
complex_10.pdb
complex_1.pdb
complex_2.pdb
complex_3.pdb
complex_4.pdb
complex_5.pdb
complex_6.pdb
complex_7.pdb
complex_8.pdb
complex_9.pdb
complex_10.pdb
complex_1.pdb
complex_2.pdb
complex_3.pdb
complex_4.pdb
complex_5.pdb
complex_6.pdb
complex_7.pdb
complex_8.pdb
complex_9.pdb
complex_10.pdb
complex_1.pdb
complex_2.pdb
complex_3.pdb
complex_4.pdb
complex_5.pdb
complex_6.pdb
complex_7.pdb
complex_8.pdb
complex_9.pdb
complex_10.pdb
complex_1.pdb
complex_2.pdb
complex_3.pdb
complex_4.pdb
complex_5.pdb
complex_6.pdb
complex_7.pdb
complex_8.pdb
complex_9.pdb
complex_10.pdb
complex_1.pdb
complex_2.pdb
complex_3.pdb
complex_4.pdb
complex_5.pdb
complex_6.pdb
complex_7.pdb
complex_8.pdb
complex_9.pdb
complex_10.pdb
complex_1.pdb
complex_2.pdb
complex_3.pdb
complex_4.pdb
complex_5.pdb
complex_6.pdb
complex_7.pdb
complex_8.pdb
complex_9.pdb
complex_10.pdb
complex_1.pdb
complex_2.pdb
complex_3.pdb
complex_4.pdb
complex_5.pdb
complex_6.pdb
complex_7.pdb
complex_8.pdb
complex_9.pdb
complex_10.pdb
complex_1.pdb
complex_2.pdb
complex_3.pdb
complex_4.pdb
complex_5.pdb
complex_6.pdb
complex_7.pdb
complex_8.pdb
complex_9.pdb
complex_10.pdb
complex_1.pdb
complex_2.pdb
complex_3.pdb
complex_4.pdb
complex_5.pdb
complex_6.pdb
complex_7.pdb
complex_8.pdb
complex_9.pdb
complex_10.pdb
complex_1.pdb
complex_2.pdb
complex_3.pdb
complex_4.pdb
complex_5.pdb
complex_6.pdb
complex_7.pdb
complex_8.pdb
complex_9.pdb
complex_10.pdb
complex_1.pdb
complex_2.pdb
complex_3.pdb
complex_4.pdb
complex_5.pdb
complex_6.pdb
complex_7.pdb
complex_8.pdb
complex_9.pdb
complex_10.pdb
complex_1.pdb
complex_2.pdb
complex_3.pdb
complex_4.pdb
complex_5.pdb
complex_6.pdb
complex_7.pdb
complex_8.pdb
complex_9.pdb
complex_10.pdb
complex_1.pdb
complex_2.pdb
complex_3.pdb
complex_4.pdb
complex_5.pdb
complex_6.pdb
complex_7.pdb
complex_8.pdb
complex_9.pdb
complex_10.pdb
complex_1.pdb
complex_2.pdb
complex_3.pdb
complex_4.pdb
complex_5.pdb
complex_6.pdb
complex_7.pdb
complex_8.pdb
complex_9.pdb
complex_10.pdb
complex_1.pdb
complex_2.pdb
complex_3.pdb
complex_4.pdb
complex_5.pdb
complex_6.pdb
complex_7.pdb
complex_8.pdb
complex_9.pdb
complex_10.pdb
complex_1.pdb
complex_2.pdb
complex_3.pdb
complex_4.pdb
complex_5.pdb
complex_6.pdb
complex_7.pdb
complex_8.pdb
complex_9.pdb
complex_10.pdb
complex_1.pdb
complex_2.pdb
complex_3.pdb
complex_4.pdb
complex_5.pdb
complex_6.pdb
complex_7.pdb
complex_8.pdb
complex_9.pdb
complex_10.pdb
complex_1.pdb
complex_2.pdb
complex_3.pdb
complex_4.pdb
complex_5.pdb
complex_6.pdb
complex_7.pdb
complex_8.pdb
complex_9.pdb
complex_10.pdb
complex_1.pdb
complex_2.pdb
complex_3.pdb
complex_4.pdb
complex_5.pdb
complex_6.pdb
complex_7.pdb
complex_8.pdb
complex_9.pdb
complex_10.pdb
complex_1.pdb
complex_2.pdb
complex_3.pdb
complex_4.pdb
complex_5.pdb
complex_6.pdb
complex_7.pdb
complex_8.pdb
complex_9.pdb
complex_10.pdb
complex_1.pdb
complex_2.pdb
complex_3.pdb
complex_4.pdb
complex_5.pdb
complex_6.pdb
complex_7.pdb
complex_8.pdb
complex_9.pdb
complex_10.pdb
complex_1.pdb
complex_2.pdb
complex_3.pdb
complex_4.pdb
complex_5.pdb
complex_6.pdb
complex_7.pdb
complex_8.pdb
complex_9.pdb
complex_10.pdb
complex_1.pdb
complex_2.pdb
complex_3.pdb
complex_4.pdb
complex_5.pdb
complex_6.pdb
complex_7.pdb
complex_8.pdb
complex_9.pdb
complex_10.pdb
complex_1.pdb
complex_2.pdb
complex_3.pdb
complex_4.pdb
complex_5.pdb
complex_6.pdb
complex_7.pdb
complex_8.pdb
complex_9.pdb
complex_10.pdb
complex_1.pdb
complex_2.pdb
complex_3.pdb
complex_4.pdb
complex_5.pdb
complex_6.pdb
complex_7.pdb
complex_8.pdb
complex_9.pdb
complex_10.pdb
complex_1.pdb
complex_2.pdb
complex_3.pdb
complex_4.pdb
complex_5.pdb
complex_6.pdb
complex_7.pdb
complex_8.pdb
complex_9.pdb
complex_10.pdb
complex_1.pdb
complex_2.pdb
complex_3.pdb
complex_4.pdb
complex_5.pdb
complex_6.pdb
complex_7.pdb
complex_8.pdb
complex_9.pdb
complex_10.pdb
complex_1.pdb
complex_2.pdb
complex_3.pdb
complex_4.pdb
complex_5.pdb
complex_6.pdb
complex_7.pdb
complex_8.pdb
complex_9.pdb
complex_10.pdb
complex_1.pdb
complex_2.pdb
complex_3.pdb
complex_4.pdb
complex_5.pdb
complex_6.pdb
complex_7.pdb
complex_8.pdb
complex_9.pdb
complex_10.pdb
complex_1.pdb
complex_2.pdb
complex_3.pdb
complex_4.pdb
complex_5.pdb
complex_6.pdb
complex_7.pdb
complex_8.pdb
complex_9.pdb
complex_10.pdb
complex_1.pdb
complex_2.pdb
complex_3.pdb
complex_4.pdb
complex_5.pdb
complex_6.pdb
complex_7.pdb
complex_8.pdb
complex_9.pdb
complex_10.pdb
complex_1.pdb
complex_2.pdb
complex_3.pdb
complex_4.pdb
complex_5.pdb
complex_6.pdb
complex_7.pdb
complex_8.pdb
complex_9.pdb
complex_10.pdb
complex_1.pdb
complex_2.pdb
complex_3.pdb
complex_4.pdb
complex_5.pdb
complex_6.pdb
complex_7.pdb
complex_8.pdb
complex_9.pdb
complex_10.pdb
complex_1.pdb
complex_2.pdb
complex_3.pdb
complex_4.pdb
complex_5.pdb
complex_6.pdb
complex_7.pdb
complex_8.pdb
complex_9.pdb
complex_10.pdb
complex_1.pdb
complex_2.pdb
complex_3.pdb
complex_4.pdb
complex_5.pdb
complex_6.pdb
complex_7.pdb
complex_8.pdb
complex_9.pdb
complex_10.pdb
complex_1.pdb
complex_2.pdb
complex_3.pdb
complex_4.pdb
complex_5.pdb
complex_6.pdb
complex_7.pdb
complex_8.pdb
complex_9.pdb
complex_10.pdb
complex_1.pdb
complex_2.pdb
complex_3.pdb
complex_4.pdb
complex_5.pdb
complex_6.pdb
complex_7.pdb
complex_8.pdb
complex_9.pdb
complex_10.pdb
complex_1.pdb
complex_2.pdb
complex_3.pdb
complex_4.pdb
complex_5.pdb
complex_6.pdb
complex_7.pdb
complex_8.pdb
complex_9.pdb
complex_10.pdb
complex_1.pdb
complex_2.pdb
complex_3.pdb
complex_4.pdb
complex_5.pdb
complex_6.pdb
complex_7.pdb
complex_8.pdb
complex_9.pdb
complex_10.pdb
complex_1.pdb
complex_2.pdb
complex_3.pdb
complex_4.pdb
complex_5.pdb
complex_6.pdb
complex_7.pdb
complex_8.pdb
complex_9.pdb
complex_10.pdb
complex_1.pdb
complex_2.pdb
complex_3.pdb
complex_4.pdb
complex_5.pdb
complex_6.pdb
complex_7.pdb
complex_8.pdb
complex_9.pdb
complex_10.pdb
complex_1.pdb
complex_2.pdb
complex_3.pdb
complex_4.pdb
complex_5.pdb
complex_6.pdb
complex_7.pdb
complex_8.pdb
complex_9.pdb
complex_10.pdb
complex_1.pdb
complex_2.pdb
complex_3.pdb
complex_4.pdb
complex_5.pdb
complex_6.pdb
complex_7.pdb
complex_8.pdb
complex_9.pdb
complex_10.pdb
complex_1.pdb
complex_2.pdb
complex_3.pdb
complex_4.pdb
complex_5.pdb
complex_6.pdb
complex_7.pdb
complex_8.pdb
complex_9.pdb
complex_10.pdb
complex_1.pdb
complex_2.pdb
complex_3.pdb
complex_4.pdb
complex_5.pdb
complex_6.pdb
complex_7.pdb
complex_8.pdb
complex_9.pdb
complex_10.pdb
complex_1.pdb
complex_2.pdb
complex_3.pdb
complex_4.pdb
complex_5.pdb
complex_6.pdb
complex_7.pdb
complex_8.pdb
complex_9.pdb
complex_10.pdb
complex_1.pdb
complex_2.pdb
complex_3.pdb
complex_4.pdb
complex_5.pdb
complex_6.pdb
complex_7.pdb
complex_8.pdb
complex_9.pdb
complex_10.pdb
complex_1.pdb
complex_2.pdb
complex_3.pdb
complex_4.pdb
complex_5.pdb
complex_6.pdb
complex_7.pdb
complex_8.pdb
complex_9.pdb
complex_10.pdb
complex_1.pdb
complex_2.pdb
complex_3.pdb
complex_4.pdb
complex_5.pdb
complex_6.pdb
complex_7.pdb
complex_8.pdb
complex_9.pdb
complex_10.pdb
complex_1.pdb
complex_2.pdb
complex_3.pdb
complex_4.pdb
complex_5.pdb
complex_6.pdb
complex_7.pdb
complex_8.pdb
complex_9.pdb
complex_10.pdb
complex_1.pdb
complex_2.pdb
complex_3.pdb
complex_4.pdb
complex_5.pdb
complex_6.pdb
complex_7.pdb
complex_8.pdb
complex_9.pdb
complex_10.pdb
complex_1.pdb
complex_2.pdb
complex_3.pdb
complex_4.pdb
complex_5.pdb
complex_6.pdb
complex_7.pdb
complex_8.pdb
complex_9.pdb
complex_10.pdb
complex_1.pdb
complex_2.pdb
complex_3.pdb
complex_4.pdb
complex_5.pdb
complex_6.pdb
complex_7.pdb
complex_8.pdb
complex_9.pdb
complex_10.pdb
complex_1.pdb
complex_2.pdb
complex_3.pdb
complex_4.pdb
complex_5.pdb
complex_6.pdb
complex_7.pdb
complex_8.pdb
complex_9.pdb
complex_10.pdb
complex_1.pdb
complex_2.pdb
complex_3.pdb
complex_4.pdb
complex_5.pdb
complex_6.pdb
complex_7.pdb
complex_8.pdb
complex_9.pdb
complex_10.pdb
complex_1.pdb
complex_2.pdb
complex_3.pdb
complex_4.pdb
complex_5.pdb
complex_6.pdb
complex_7.pdb
complex_8.pdb
complex_9.pdb
complex_10.pdb
complex_1.pdb
complex_2.pdb
complex_3.pdb
complex_4.pdb
complex_5.pdb
complex_6.pdb
complex_7.pdb
complex_8.pdb
complex_9.pdb
complex_10.pdb
complex_1.pdb
complex_2.pdb
complex_3.pdb
complex_4.pdb
complex_5.pdb
complex_6.pdb
complex_7.pdb
complex_8.pdb
complex_9.pdb
complex_10.pdb
complex_1.pdb
complex_2.pdb
complex_3.pdb
complex_4.pdb
complex_5.pdb
complex_6.pdb
complex_7.pdb
complex_8.pdb
complex_9.pdb
complex_10.pdb
complex_1.pdb
complex_2.pdb
complex_3.pdb
complex_4.pdb
complex_5.pdb
complex_6.pdb
complex_7.pdb
complex_8.pdb
complex_9.pdb
complex_10.pdb
complex_1.pdb
complex_2.pdb
complex_3.pdb
complex_4.pdb
complex_5.pdb
complex_6.pdb
complex_7.pdb
complex_8.pdb
complex_9.pdb
complex_10.pdb
complex_1.pdb
complex_2.pdb
complex_3.pdb
complex_4.pdb
complex_5.pdb
complex_6.pdb
complex_7.pdb
complex_8.pdb
complex_9.pdb
complex_10.pdb
complex_1.pdb
complex_2.pdb
complex_3.pdb
complex_4.pdb
complex_5.pdb
complex_6.pdb
complex_7.pdb
complex_8.pdb
complex_9.pdb
complex_10.pdb
complex_1.pdb
complex_2.pdb
complex_3.pdb
complex_4.pdb
complex_5.pdb
complex_6.pdb
complex_7.pdb
complex_8.pdb
complex_9.pdb
complex_10.pdb
complex_1.pdb
complex_2.pdb
complex_3.pdb
complex_4.pdb
complex_5.pdb
complex_6.pdb
complex_7.pdb
complex_8.pdb
complex_9.pdb
complex_10.pdb
complex_1.pdb
complex_2.pdb
complex_3.pdb
complex_4.pdb
complex_5.pdb
complex_6.pdb
complex_7.pdb
complex_8.pdb
complex_9.pdb
complex_10.pdb
complex_1.pdb
complex_2.pdb
complex_3.pdb
complex_4.pdb
complex_5.pdb
complex_6.pdb
complex_7.pdb
complex_8.pdb
complex_9.pdb
complex_10.pdb
complex_1.pdb
complex_2.pdb
complex_3.pdb
complex_4.pdb
complex_5.pdb
complex_6.pdb
complex_7.pdb
complex_8.pdb
complex_9.pdb
complex_10.pdb
complex_1.pdb
complex_2.pdb
complex_3.pdb
complex_4.pdb
complex_5.pdb
complex_6.pdb
complex_7.pdb
complex_8.pdb
complex_9.pdb
complex_10.pdb
complex_1.pdb
complex_2.pdb
complex_3.pdb
complex_4.pdb
complex_5.pdb
complex_6.pdb
complex_7.pdb
complex_8.pdb
complex_9.pdb
complex_10.pdb
complex_1.pdb
complex_2.pdb
complex_3.pdb
complex_4.pdb
complex_5.pdb
complex_6.pdb
complex_7.pdb
complex_8.pdb
complex_9.pdb
complex_10.pdb
complex_1.pdb
complex_2.pdb
complex_3.pdb
complex_4.pdb
complex_5.pdb
complex_6.pdb
complex_7.pdb
complex_8.pdb
complex_9.pdb
complex_10.pdb
complex_1.pdb
complex_2.pdb
complex_3.pdb
complex_4.pdb
complex_5.pdb
complex_6.pdb
complex_7.pdb
complex_8.pdb
complex_9.pdb
complex_10.pdb
complex_1.pdb
complex_2.pdb
complex_3.pdb
complex_4.pdb
complex_5.pdb
complex_6.pdb
complex_7.pdb
complex_8.pdb
complex_9.pdb
complex_10.pdb
complex_1.pdb
complex_2.pdb
complex_3.pdb
complex_4.pdb
complex_5.pdb
complex_6.pdb
complex_7.pdb
complex_8.pdb
complex_9.pdb
complex_10.pdb
complex_1.pdb
complex_2.pdb
complex_3.pdb
complex_4.pdb
complex_5.pdb
complex_6.pdb
complex_7.pdb
complex_8.pdb
complex_9.pdb
complex_10.pdb
complex_1.pdb
complex_2.pdb
complex_3.pdb
complex_4.pdb
complex_5.pdb
complex_6.pdb
complex_7.pdb
complex_8.pdb
complex_9.pdb
complex_10.pdb
complex_1.pdb
complex_2.pdb
complex_3.pdb
complex_4.pdb
complex_5.pdb
complex_6.pdb
complex_7.pdb
complex_8.pdb
complex_9.pdb
complex_10.pdb
complex_1.pdb
complex_2.pdb
complex_3.pdb
complex_4.pdb
complex_5.pdb
complex_6.pdb
complex_7.pdb
complex_8.pdb
complex_9.pdb
complex_10.pdb
complex_1.pdb
complex_2.pdb
complex_3.pdb
complex_4.pdb
complex_5.pdb
complex_6.pdb
complex_7.pdb
complex_8.pdb
complex_9.pdb
complex_10.pdb
complex_1.pdb
complex_2.pdb
complex_3.pdb
complex_4.pdb
complex_5.pdb
complex_6.pdb
complex_7.pdb
complex_8.pdb
complex_9.pdb
complex_10.pdb
complex_1.pdb
complex_2.pdb
complex_3.pdb
complex_4.pdb
complex_5.pdb
complex_6.pdb
complex_7.pdb
complex_8.pdb
complex_9.pdb
complex_10.pdb
complex_1.pdb
complex_2.pdb
complex_3.pdb
complex_4.pdb
complex_5.pdb
complex_6.pdb
complex_7.pdb
complex_8.pdb
complex_9.pdb
complex_10.pdb
complex_1.pdb
complex_2.pdb
complex_3.pdb
complex_4.pdb
complex_5.pdb
complex_6.pdb
complex_7.pdb
complex_8.pdb
complex_9.pdb
complex_10.pdb
complex_1.pdb
complex_2.pdb
complex_3.pdb
complex_4.pdb
complex_5.pdb
complex_6.pdb
complex_7.pdb
complex_8.pdb
complex_9.pdb
complex_10.pdb
complex_1.pdb
complex_2.pdb
complex_3.pdb
complex_4.pdb
complex_5.pdb
complex_6.pdb
complex_7.pdb
complex_8.pdb
complex_9.pdb
complex_10.pdb
complex_1.pdb
complex_2.pdb
complex_3.pdb
complex_4.pdb
complex_5.pdb
complex_6.pdb
complex_7.pdb
complex_8.pdb
complex_9.pdb
complex_10.pdb
complex_1.pdb
complex_2.pdb
complex_3.pdb
complex_4.pdb
complex_5.pdb
complex_6.pdb
complex_7.pdb
complex_8.pdb
complex_9.pdb
complex_10.pdb
complex_1.pdb
complex_2.pdb
complex_3.pdb
complex_4.pdb
complex_5.pdb
complex_6.pdb
complex_7.pdb
complex_8.pdb
complex_9.pdb
complex_10.pdb
complex_1.pdb
complex_2.pdb
complex_3.pdb
complex_4.pdb
complex_5.pdb
complex_6.pdb
complex_7.pdb
complex_8.pdb
complex_9.pdb
complex_10.pdb
complex_1.pdb
complex_2.pdb
complex_3.pdb
complex_4.pdb
complex_5.pdb
complex_6.pdb
complex_7.pdb
complex_8.pdb
complex_9.pdb
complex_10.pdb
complex_1.pdb
complex_2.pdb
complex_3.pdb
complex_4.pdb
complex_5.pdb
complex_6.pdb
complex_7.pdb
complex_8.pdb
complex_9.pdb
complex_10.pdb
complex_1.pdb
complex_2.pdb
complex_3.pdb
complex_4.pdb
complex_5.pdb
complex_6.pdb
complex_7.pdb
complex_8.pdb
complex_9.pdb
complex_10.pdb
complex_1.pdb
complex_2.pdb
complex_3.pdb
complex_4.pdb
complex_5.pdb
complex_6.pdb
complex_7.pdb
complex_8.pdb
complex_9.pdb
complex_10.pdb
complex_1.pdb
complex_2.pdb
complex_3.pdb
complex_4.pdb
complex_5.pdb
complex_6.pdb
complex_7.pdb
complex_8.pdb
complex_9.pdb
complex_10.pdb
complex_1.pdb
complex_2.pdb
complex_3.pdb
complex_4.pdb
complex_5.pdb
complex_6.pdb
complex_7.pdb
complex_8.pdb
complex_9.pdb
complex_10.pdb
complex_1.pdb
complex_2.pdb
complex_3.pdb
complex_4.pdb
complex_5.pdb
complex_6.pdb
complex_7.pdb
complex_8.pdb
complex_9.pdb
complex_10.pdb
complex_1.pdb
complex_2.pdb
complex_3.pdb
complex_4.pdb
complex_5.pdb
complex_6.pdb
complex_7.pdb
complex_8.pdb
complex_9.pdb
complex_10.pdb
complex_1.pdb
complex_2.pdb
complex_3.pdb
complex_4.pdb
complex_5.pdb
complex_6.pdb
complex_7.pdb
complex_8.pdb
complex_9.pdb
complex_10.pdb
complex_1.pdb
complex_2.pdb
complex_3.pdb
complex_4.pdb
complex_5.pdb
complex_6.pdb
complex_7.pdb
complex_8.pdb
complex_9.pdb
complex_10.pdb
complex_1.pdb
complex_2.pdb
complex_3.pdb
complex_4.pdb
complex_5.pdb
complex_6.pdb
complex_7.pdb
complex_8.pdb
complex_9.pdb
complex_10.pdb
complex_1.pdb
complex_2.pdb
complex_3.pdb
complex_4.pdb
complex_5.pdb
complex_6.pdb
complex_7.pdb
complex_8.pdb
complex_9.pdb
complex_10.pdb
complex_1.pdb
complex_2.pdb
complex_3.pdb
complex_4.pdb
complex_5.pdb
complex_6.pdb
complex_7.pdb
complex_8.pdb
complex_9.pdb
complex_10.pdb
complex_1.pdb
complex_2.pdb
complex_3.pdb
complex_4.pdb
complex_5.pdb
complex_6.pdb
complex_7.pdb
complex_8.pdb
complex_9.pdb
complex_10.pdb
complex_1.pdb
complex_2.pdb
complex_3.pdb
complex_4.pdb
complex_5.pdb
complex_6.pdb
complex_7.pdb
complex_8.pdb
complex_9.pdb
complex_10.pdb
complex_1.pdb
complex_2.pdb
complex_3.pdb
complex_4.pdb
complex_5.pdb
complex_6.pdb
complex_7.pdb
complex_8.pdb
complex_9.pdb
complex_10.pdb
complex_1.pdb
complex_2.pdb
complex_3.pdb
complex_4.pdb
complex_5.pdb
complex_6.pdb
complex_7.pdb
complex_8.pdb
complex_9.pdb
complex_10.pdb
complex_1.pdb
complex_2.pdb
complex_3.pdb
complex_4.pdb
complex_5.pdb
complex_6.pdb
complex_7.pdb
complex_8.pdb
complex_9.pdb
complex_10.pdb
complex_1.pdb
complex_2.pdb
complex_3.pdb
complex_4.pdb
complex_5.pdb
complex_6.pdb
complex_7.pdb
complex_8.pdb
complex_9.pdb
complex_10.pdb
complex_1.pdb
complex_2.pdb
complex_3.pdb
complex_4.pdb
complex_5.pdb
complex_6.pdb
complex_7.pdb
complex_8.pdb
complex_9.pdb
complex_10.pdb
complex_1.pdb
complex_2.pdb
complex_3.pdb
complex_4.pdb
complex_5.pdb
complex_6.pdb
complex_7.pdb
complex_8.pdb
complex_9.pdb
complex_10.pdb
complex_1.pdb
complex_2.pdb
complex_3.pdb
complex_4.pdb
complex_5.pdb
complex_6.pdb
complex_7.pdb
complex_8.pdb
complex_9.pdb
complex_10.pdb
complex_1.pdb
complex_2.pdb
complex_3.pdb
complex_4.pdb
complex_5.pdb
complex_6.pdb
complex_7.pdb
complex_8.pdb
complex_9.pdb
complex_10.pdb
complex_1.pdb
complex_2.pdb
complex_3.pdb
complex_4.pdb
complex_5.pdb
complex_6.pdb
complex_7.pdb
complex_8.pdb
complex_9.pdb
complex_10.pdb
complex_1.pdb
complex_2.pdb
complex_3.pdb
complex_4.pdb
complex_5.pdb
complex_6.pdb
complex_7.pdb
complex_8.pdb
complex_9.pdb
complex_10.pdb
complex_1.pdb
complex_2.pdb
complex_3.pdb
complex_4.pdb
complex_5.pdb
complex_6.pdb
complex_7.pdb
complex_8.pdb
complex_9.pdb
complex_10.pdb
complex_1.pdb
complex_2.pdb
complex_3.pdb
complex_4.pdb
complex_5.pdb
complex_6.pdb
complex_7.pdb
complex_8.pdb
complex_9.pdb
complex_10.pdb
complex_1.pdb
complex_2.pdb
complex_3.pdb
complex_4.pdb
complex_5.pdb
complex_6.pdb
complex_7.pdb
complex_8.pdb
complex_9.pdb
complex_10.pdb
complex_1.pdb
complex_2.pdb
complex_3.pdb
complex_4.pdb
complex_5.pdb
complex_6.pdb
complex_7.pdb
complex_8.pdb
complex_9.pdb
complex_10.pdb
complex_1.pdb
complex_2.pdb
complex_3.pdb
complex_4.pdb
complex_5.pdb
complex_6.pdb
complex_7.pdb
complex_8.pdb
complex_9.pdb
complex_10.pdb
complex_1.pdb
complex_2.pdb
complex_3.pdb
complex_4.pdb
complex_5.pdb
complex_6.pdb
complex_7.pdb
complex_8.pdb
complex_9.pdb
complex_10.pdb
complex_1.pdb
complex_2.pdb
complex_3.pdb
complex_4.pdb
complex_5.pdb
complex_6.pdb
complex_7.pdb
complex_8.pdb
complex_9.pdb
complex_10.pdb
complex_1.pdb
complex_2.pdb
complex_3.pdb
complex_4.pdb
complex_5.pdb
complex_6.pdb
complex_7.pdb
complex_8.pdb
complex_9.pdb
complex_10.pdb
complex_1.pdb
complex_2.pdb
complex_3.pdb
complex_4.pdb
complex_5.pdb
complex_6.pdb
complex_7.pdb
complex_8.pdb
complex_9.pdb
complex_10.pdb
complex_1.pdb
complex_2.pdb
complex_3.pdb
complex_4.pdb
complex_5.pdb
complex_6.pdb
complex_7.pdb
complex_8.pdb
complex_9.pdb
complex_10.pdb
complex_1.pdb
complex_2.pdb
complex_3.pdb
complex_4.pdb
complex_5.pdb
complex_6.pdb
complex_7.pdb
complex_8.pdb
complex_9.pdb
complex_10.pdb
complex_1.pdb
complex_2.pdb
complex_3.pdb
complex_4.pdb
complex_5.pdb
complex_6.pdb
complex_7.pdb
complex_8.pdb
complex_9.pdb
complex_10.pdb
complex_1.pdb
complex_2.pdb
complex_3.pdb
complex_4.pdb
complex_5.pdb
complex_6.pdb
complex_7.pdb
complex_8.pdb
complex_9.pdb
complex_10.pdb
complex_1.pdb
complex_2.pdb
complex_3.pdb
complex_4.pdb
complex_5.pdb
complex_6.pdb
complex_7.pdb
complex_8.pdb
complex_9.pdb
complex_10.pdb
complex_1.pdb
complex_2.pdb
complex_3.pdb
complex_4.pdb
complex_5.pdb
complex_6.pdb
complex_7.pdb
complex_8.pdb
complex_9.pdb
complex_10.pdb
complex_1.pdb
complex_2.pdb
complex_3.pdb
complex_4.pdb
complex_5.pdb
complex_6.pdb
complex_7.pdb
complex_8.pdb
complex_9.pdb
complex_10.pdb
complex_1.pdb
complex_2.pdb
complex_3.pdb
complex_4.pdb
complex_5.pdb
complex_6.pdb
complex_7.pdb
complex_8.pdb
complex_9.pdb
complex_10.pdb
complex_1.pdb
complex_2.pdb
complex_3.pdb
complex_4.pdb
complex_5.pdb
complex_6.pdb
complex_7.pdb
complex_8.pdb
complex_9.pdb
complex_10.pdb
complex_1.pdb
complex_2.pdb
complex_3.pdb
complex_4.pdb
complex_5.pdb
complex_6.pdb
complex_7.pdb
complex_8.pdb
complex_9.pdb
complex_10.pdb
complex_1.pdb
complex_2.pdb
complex_3.pdb
complex_4.pdb
complex_5.pdb
complex_6.pdb
complex_7.pdb
complex_8.pdb
complex_9.pdb
complex_10.pdb
complex_1.pdb
complex_2.pdb
complex_3.pdb
complex_4.pdb
complex_5.pdb
complex_6.pdb
complex_7.pdb
complex_8.pdb
complex_9.pdb
complex_10.pdb
complex_1.pdb
complex_2.pdb
complex_3.pdb
complex_4.pdb
complex_5.pdb
complex_6.pdb
complex_7.pdb
complex_8.pdb
complex_9.pdb
complex_10.pdb
complex_1.pdb
complex_2.pdb
complex_3.pdb
complex_4.pdb
complex_5.pdb
complex_6.pdb
complex_7.pdb
complex_8.pdb
complex_9.pdb
complex_10.pdb
complex_1.pdb
complex_2.pdb
complex_3.pdb
complex_4.pdb
complex_5.pdb
complex_6.pdb
complex_7.pdb
complex_8.pdb
complex_9.pdb
complex_10.pdb
complex_1.pdb
complex_2.pdb
complex_3.pdb
complex_4.pdb
complex_5.pdb
complex_6.pdb
complex_7.pdb
complex_8.pdb
complex_9.pdb
complex_10.pdb
complex_1.pdb
complex_2.pdb
complex_3.pdb
complex_4.pdb
complex_5.pdb
complex_6.pdb
complex_7.pdb
complex_8.pdb
complex_9.pdb
complex_10.pdb
complex_1.pdb
complex_2.pdb
complex_3.pdb
complex_4.pdb
complex_5.pdb
complex_6.pdb
complex_7.pdb
complex_8.pdb
complex_9.pdb
complex_10.pdb
complex_1.pdb
complex_2.pdb
complex_3.pdb
complex_4.pdb
complex_5.pdb
complex_6.pdb
complex_7.pdb
complex_8.pdb
complex_9.pdb
complex_10.pdb
complex_1.pdb
complex_2.pdb
complex_3.pdb
complex_4.pdb
complex_5.pdb
complex_6.pdb
complex_7.pdb
complex_8.pdb
complex_9.pdb
complex_10.pdb
complex_1.pdb
complex_2.pdb
complex_3.pdb
complex_4.pdb
complex_5.pdb
complex_6.pdb
complex_7.pdb
complex_8.pdb
complex_9.pdb
complex_10.pdb
complex_1.pdb
complex_2.pdb
complex_3.pdb
complex_4.pdb
complex_5.pdb
complex_6.pdb
complex_7.pdb
complex_8.pdb
complex_9.pdb
complex_10.pdb
complex_1.pdb
complex_2.pdb
complex_3.pdb
complex_4.pdb
complex_5.pdb
complex_6.pdb
complex_7.pdb
complex_8.pdb
complex_9.pdb
complex_10.pdb
complex_1.pdb
complex_2.pdb
complex_3.pdb
complex_4.pdb
complex_5.pdb
complex_6.pdb
complex_7.pdb
complex_8.pdb
complex_9.pdb
complex_10.pdb
complex_1.pdb
complex_2.pdb
complex_3.pdb
complex_4.pdb
complex_5.pdb
complex_6.pdb
complex_7.pdb
complex_8.pdb
complex_9.pdb
complex_10.pdb
complex_1.pdb
complex_2.pdb
complex_3.pdb
complex_4.pdb
complex_5.pdb
complex_6.pdb
complex_7.pdb
complex_8.pdb
complex_9.pdb
complex_10.pdb
complex_1.pdb
complex_2.pdb
complex_3.pdb
complex_4.pdb
complex_5.pdb
complex_6.pdb
complex_7.pdb
complex_8.pdb
complex_9.pdb
complex_10.pdb
complex_1.pdb
complex_2.pdb
complex_3.pdb
complex_4.pdb
complex_5.pdb
complex_6.pdb
complex_7.pdb
complex_8.pdb
complex_9.pdb
complex_10.pdb
complex_1.pdb
complex_2.pdb
complex_3.pdb
complex_4.pdb
complex_5.pdb
complex_6.pdb
complex_7.pdb
complex_8.pdb
complex_9.pdb
complex_10.pdb
complex_1.pdb
complex_2.pdb
complex_3.pdb
complex_4.pdb
complex_5.pdb
complex_6.pdb
complex_7.pdb
complex_8.pdb
complex_9.pdb
complex_10.pdb
complex_1.pdb
complex_2.pdb
complex_3.pdb
complex_4.pdb
complex_5.pdb
complex_6.pdb
complex_7.pdb
complex_8.pdb
complex_9.pdb
complex_10.pdb
complex_1.pdb
complex_2.pdb
complex_3.pdb
complex_4.pdb
complex_5.pdb
complex_6.pdb
complex_7.pdb
complex_8.pdb
complex_9.pdb
complex_10.pdb
complex_1.pdb
complex_2.pdb
complex_3.pdb
complex_4.pdb
complex_5.pdb
complex_6.pdb
complex_7.pdb
complex_8.pdb
complex_9.pdb
complex_10.pdb
complex_1.pdb
complex_2.pdb
complex_3.pdb
complex_4.pdb
complex_5.pdb
complex_6.pdb
complex_7.pdb
complex_8.pdb
complex_9.pdb
complex_10.pdb
complex_1.pdb
complex_2.pdb
complex_3.pdb
complex_4.pdb
complex_5.pdb
complex_6.pdb
complex_7.pdb
complex_8.pdb
complex_9.pdb
complex_10.pdb
complex_1.pdb
complex_2.pdb
complex_3.pdb
complex_4.pdb
complex_5.pdb
complex_6.pdb
complex_7.pdb
complex_8.pdb
complex_9.pdb
complex_10.pdb
complex_1.pdb
complex_2.pdb
complex_3.pdb
complex_4.pdb
complex_5.pdb
complex_6.pdb
complex_7.pdb
complex_8.pdb
complex_9.pdb
complex_10.pdb
complex_1.pdb
complex_2.pdb
complex_3.pdb
complex_4.pdb
complex_5.pdb
complex_6.pdb
complex_7.pdb
complex_8.pdb
complex_9.pdb
complex_10.pdb
complex_1.pdb
complex_2.pdb
complex_3.pdb
complex_4.pdb
complex_5.pdb
complex_6.pdb
complex_7.pdb
complex_8.pdb
complex_9.pdb
complex_10.pdb
complex_1.pdb
complex_2.pdb
complex_3.pdb
complex_4.pdb
complex_5.pdb
complex_6.pdb
complex_7.pdb
complex_8.pdb
complex_9.pdb
complex_10.pdb
complex_1.pdb
complex_2.pdb
complex_3.pdb
complex_4.pdb
complex_5.pdb
complex_6.pdb
complex_7.pdb
complex_8.pdb
complex_9.pdb
complex_10.pdb
complex_1.pdb
complex_2.pdb
complex_3.pdb
complex_4.pdb
complex_5.pdb
complex_6.pdb
complex_7.pdb
complex_8.pdb
complex_9.pdb
complex_10.pdb
complex_1.pdb
complex_2.pdb
complex_3.pdb
complex_4.pdb
complex_5.pdb
complex_6.pdb
complex_7.pdb
complex_8.pdb
complex_9.pdb
complex_10.pdb
complex_1.pdb
complex_2.pdb
complex_3.pdb
complex_4.pdb
complex_5.pdb
complex_6.pdb
complex_7.pdb
complex_8.pdb
complex_9.pdb
complex_10.pdb
complex_1.pdb
complex_2.pdb
complex_3.pdb
complex_4.pdb
complex_5.pdb
complex_6.pdb
complex_7.pdb
complex_8.pdb
complex_9.pdb
complex_10.pdb
complex_1.pdb
complex_2.pdb
complex_3.pdb
complex_4.pdb
complex_5.pdb
complex_6.pdb
complex_7.pdb
complex_8.pdb
complex_9.pdb
complex_10.pdb
complex_1.pdb
complex_2.pdb
complex_3.pdb
complex_4.pdb
complex_5.pdb
complex_6.pdb
complex_7.pdb
complex_8.pdb
complex_9.pdb
complex_10.pdb
complex_1.pdb
complex_2.pdb
complex_3.pdb
complex_4.pdb
complex_5.pdb
complex_6.pdb
complex_7.pdb
complex_8.pdb
complex_9.pdb
complex_10.pdb
complex_1.pdb
complex_2.pdb
complex_3.pdb
complex_4.pdb
complex_5.pdb
complex_6.pdb
complex_7.pdb
complex_8.pdb
complex_9.pdb
complex_10.pdb
complex_1.pdb
complex_2.pdb
complex_3.pdb
complex_4.pdb
complex_5.pdb
complex_6.pdb
complex_7.pdb
complex_8.pdb
complex_9.pdb
complex_10.pdb
complex_1.pdb
complex_2.pdb
complex_3.pdb
complex_4.pdb
complex_5.pdb
complex_6.pdb
complex_7.pdb
complex_8.pdb
complex_9.pdb
complex_10.pdb
complex_1.pdb
complex_2.pdb
complex_3.pdb
complex_4.pdb
complex_5.pdb
complex_6.pdb
complex_7.pdb
complex_8.pdb
complex_9.pdb
complex_10.pdb
complex_1.pdb
complex_2.pdb
complex_3.pdb
complex_4.pdb
complex_5.pdb
complex_6.pdb
complex_7.pdb
complex_8.pdb
complex_9.pdb
complex_10.pdb
complex_1.pdb
complex_2.pdb
complex_3.pdb
complex_4.pdb
complex_5.pdb
complex_6.pdb
complex_7.pdb
complex_8.pdb
complex_9.pdb
complex_10.pdb
complex_1.pdb
complex_2.pdb
complex_3.pdb
complex_4.pdb
complex_5.pdb
complex_6.pdb
complex_7.pdb
complex_8.pdb
complex_9.pdb
complex_10.pdb
complex_1.pdb
complex_2.pdb
complex_3.pdb
complex_4.pdb
complex_5.pdb
complex_6.pdb
complex_7.pdb
complex_8.pdb
complex_9.pdb
complex_10.pdb
complex_1.pdb
complex_2.pdb
complex_3.pdb
complex_4.pdb
complex_5.pdb
complex_6.pdb
complex_7.pdb
complex_8.pdb
complex_9.pdb
complex_10.pdb
complex_1.pdb
complex_2.pdb
complex_3.pdb
complex_4.pdb
complex_5.pdb
complex_6.pdb
complex_7.pdb
complex_8.pdb
complex_9.pdb
complex_10.pdb
complex_1.pdb
complex_2.pdb
complex_3.pdb
complex_4.pdb
complex_5.pdb
complex_6.pdb
complex_7.pdb
complex_8.pdb
complex_9.pdb
complex_10.pdb
complex_1.pdb
complex_2.pdb
complex_3.pdb
complex_4.pdb
complex_5.pdb
complex_6.pdb
complex_7.pdb
complex_8.pdb
complex_9.pdb
complex_10.pdb
complex_1.pdb
complex_2.pdb
complex_3.pdb
complex_4.pdb
complex_5.pdb
complex_6.pdb
complex_7.pdb
complex_8.pdb
complex_9.pdb
complex_10.pdb
complex_1.pdb
complex_2.pdb
complex_3.pdb
complex_4.pdb
complex_5.pdb
complex_6.pdb
complex_7.pdb
complex_8.pdb
complex_9.pdb
complex_10.pdb
complex_1.pdb
complex_2.pdb
complex_3.pdb
complex_4.pdb
complex_5.pdb
complex_6.pdb
complex_7.pdb
complex_8.pdb
complex_9.pdb
complex_10.pdb
complex_1.pdb
complex_2.pdb
complex_3.pdb
complex_4.pdb
complex_5.pdb
complex_6.pdb
complex_7.pdb
complex_8.pdb
complex_9.pdb
complex_10.pdb
complex_1.pdb
complex_2.pdb
complex_3.pdb
complex_4.pdb
complex_5.pdb
complex_6.pdb
complex_7.pdb
complex_8.pdb
complex_9.pdb
complex_10.pdb
complex_1.pdb
complex_2.pdb
complex_3.pdb
complex_4.pdb
complex_5.pdb
complex_6.pdb
complex_7.pdb
complex_8.pdb
complex_9.pdb
complex_10.pdb
complex_1.pdb
complex_2.pdb
complex_3.pdb
complex_4.pdb
complex_5.pdb
complex_6.pdb
complex_7.pdb
complex_8.pdb
complex_9.pdb
complex_10.pdb
complex_1.pdb
complex_2.pdb
complex_3.pdb
complex_4.pdb
complex_5.pdb
complex_6.pdb
complex_7.pdb
complex_8.pdb
complex_9.pdb
complex_10.pdb
complex_1.pdb
complex_2.pdb
complex_3.pdb
complex_4.pdb
complex_5.pdb
complex_6.pdb
complex_7.pdb
complex_8.pdb
complex_9.pdb
complex_10.pdb
complex_1.pdb
complex_2.pdb
complex_3.pdb
complex_4.pdb
complex_5.pdb
complex_6.pdb
complex_7.pdb
complex_8.pdb
complex_9.pdb
complex_10.pdb
complex_1.pdb
complex_2.pdb
complex_3.pdb
complex_4.pdb
complex_5.pdb
complex_6.pdb
complex_7.pdb
complex_8.pdb
complex_9.pdb
complex_10.pdb
complex_1.pdb
complex_2.pdb
complex_3.pdb
complex_4.pdb
complex_5.pdb
complex_6.pdb
complex_7.pdb
complex_8.pdb
complex_9.pdb
complex_10.pdb
complex_1.pdb
complex_2.pdb
complex_3.pdb
complex_4.pdb
complex_5.pdb
complex_6.pdb
complex_7.pdb
complex_8.pdb
complex_9.pdb
complex_10.pdb
complex_1.pdb
complex_2.pdb
complex_3.pdb
complex_4.pdb
complex_5.pdb
complex_6.pdb
complex_7.pdb
complex_8.pdb
complex_9.pdb
complex_10.pdb
complex_1.pdb
complex_2.pdb
complex_3.pdb
complex_4.pdb
complex_5.pdb
complex_6.pdb
complex_7.pdb
complex_8.pdb
complex_9.pdb
complex_10.pdb
complex_1.pdb
complex_2.pdb
complex_3.pdb
complex_4.pdb
complex_5.pdb
complex_6.pdb
complex_7.pdb
complex_8.pdb
complex_9.pdb
complex_10.pdb
complex_1.pdb
complex_2.pdb
complex_3.pdb
complex_4.pdb
complex_5.pdb
complex_6.pdb
complex_7.pdb
complex_8.pdb
complex_9.pdb
complex_10.pdb
complex_1.pdb
complex_2.pdb
complex_3.pdb
complex_4.pdb
complex_5.pdb
complex_6.pdb
complex_7.pdb
complex_8.pdb
complex_9.pdb
complex_10.pdb
complex_1.pdb
complex_2.pdb
complex_3.pdb
complex_4.pdb
complex_5.pdb
complex_6.pdb
complex_7.pdb
complex_8.pdb
complex_9.pdb
complex_10.pdb
complex_1.pdb
complex_2.pdb
complex_3.pdb
complex_4.pdb
complex_5.pdb
complex_6.pdb
complex_7.pdb
complex_8.pdb
complex_9.pdb
complex_10.pdb
complex_1.pdb
complex_2.pdb
complex_3.pdb
complex_4.pdb
complex_5.pdb
complex_6.pdb
complex_7.pdb
complex_8.pdb
complex_9.pdb
complex_10.pdb
complex_1.pdb
complex_2.pdb
complex_3.pdb
complex_4.pdb
complex_5.pdb
complex_6.pdb
complex_7.pdb
complex_8.pdb
complex_9.pdb
complex_10.pdb
complex_1.pdb
complex_2.pdb
complex_3.pdb
complex_4.pdb
complex_5.pdb
complex_6.pdb
complex_7.pdb
complex_8.pdb
complex_9.pdb
complex_10.pdb
complex_1.pdb
complex_2.pdb
complex_3.pdb
complex_4.pdb
complex_5.pdb
complex_6.pdb
complex_7.pdb
complex_8.pdb
complex_9.pdb
complex_10.pdb
complex_1.pdb
complex_2.pdb
complex_3.pdb
complex_4.pdb
complex_5.pdb
complex_6.pdb
complex_7.pdb
complex_8.pdb
complex_9.pdb
complex_10.pdb
complex_1.pdb
complex_2.pdb
complex_3.pdb
complex_4.pdb
complex_5.pdb
complex_6.pdb
complex_7.pdb
complex_8.pdb
complex_9.pdb
complex_10.pdb
complex_1.pdb
complex_2.pdb
complex_3.pdb
complex_4.pdb
complex_5.pdb
complex_6.pdb
complex_7.pdb
complex_8.pdb
complex_9.pdb
complex_10.pdb
complex_1.pdb
complex_2.pdb
complex_3.pdb
complex_4.pdb
complex_5.pdb
complex_6.pdb
complex_7.pdb
complex_8.pdb
complex_9.pdb
complex_10.pdb
complex_1.pdb
complex_2.pdb
complex_3.pdb
complex_4.pdb
complex_5.pdb
complex_6.pdb
complex_7.pdb
complex_8.pdb
complex_9.pdb
complex_10.pdb
complex_1.pdb
complex_2.pdb
complex_3.pdb
complex_4.pdb
complex_5.pdb
complex_6.pdb
complex_7.pdb
complex_8.pdb
complex_9.pdb
complex_10.pdb
complex_1.pdb
complex_2.pdb
complex_3.pdb
complex_4.pdb
complex_5.pdb
complex_6.pdb
complex_7.pdb
complex_8.pdb
complex_9.pdb
complex_10.pdb
complex_1.pdb
complex_2.pdb
complex_3.pdb
complex_4.pdb
complex_5.pdb
complex_6.pdb
complex_7.pdb
complex_8.pdb
complex_9.pdb
complex_10.pdb
complex_1.pdb
complex_2.pdb
complex_3.pdb
complex_4.pdb
complex_5.pdb
complex_6.pdb
complex_7.pdb
complex_8.pdb
complex_9.pdb
complex_10.pdb
complex_1.pdb
complex_2.pdb
complex_3.pdb
complex_4.pdb
complex_5.pdb
complex_6.pdb
complex_7.pdb
complex_8.pdb
complex_9.pdb
complex_10.pdb
complex_1.pdb
complex_2.pdb
complex_3.pdb
complex_4.pdb
complex_5.pdb
complex_6.pdb
complex_7.pdb
complex_8.pdb
complex_9.pdb
complex_10.pdb
complex_1.pdb
complex_2.pdb
complex_3.pdb
complex_4.pdb
complex_5.pdb
complex_6.pdb
complex_7.pdb
complex_8.pdb
complex_9.pdb
complex_10.pdb
complex_1.pdb
complex_2.pdb
complex_3.pdb
complex_4.pdb
complex_5.pdb
complex_6.pdb
complex_7.pdb
complex_8.pdb
complex_9.pdb
complex_10.pdb
complex_1.pdb
complex_2.pdb
complex_3.pdb
complex_4.pdb
complex_5.pdb
complex_6.pdb
complex_7.pdb
complex_8.pdb
complex_9.pdb
complex_10.pdb
complex_1.pdb
complex_2.pdb
complex_3.pdb
complex_4.pdb
complex_5.pdb
complex_6.pdb
complex_7.pdb
complex_8.pdb
complex_9.pdb
complex_10.pdb
complex_1.pdb
complex_2.pdb
complex_3.pdb
complex_4.pdb
complex_5.pdb
complex_6.pdb
complex_7.pdb
complex_8.pdb
complex_9.pdb
complex_10.pdb
complex_1.pdb
complex_2.pdb
complex_3.pdb
complex_4.pdb
complex_5.pdb
complex_6.pdb
complex_7.pdb
complex_8.pdb
complex_9.pdb
complex_10.pdb
complex_1.pdb
complex_2.pdb
complex_3.pdb
complex_4.pdb
complex_5.pdb
complex_6.pdb
complex_7.pdb
complex_8.pdb
complex_9.pdb
complex_10.pdb
complex_1.pdb
complex_2.pdb
complex_3.pdb
complex_4.pdb
complex_5.pdb
complex_6.pdb
complex_7.pdb
complex_8.pdb
complex_9.pdb
complex_10.pdb
complex_1.pdb
complex_2.pdb
complex_3.pdb
complex_4.pdb
complex_5.pdb
complex_6.pdb
complex_7.pdb
complex_8.pdb
complex_9.pdb
complex_10.pdb
complex_1.pdb
complex_2.pdb
complex_3.pdb
complex_4.pdb
complex_5.pdb
complex_6.pdb
complex_7.pdb
complex_8.pdb
complex_9.pdb
complex_10.pdb
complex_1.pdb
complex_2.pdb
complex_3.pdb
complex_4.pdb
complex_5.pdb
complex_6.pdb
complex_7.pdb
complex_8.pdb
complex_9.pdb
complex_10.pdb
complex_1.pdb
complex_2.pdb
complex_3.pdb
complex_4.pdb
complex_5.pdb
complex_6.pdb
complex_7.pdb
complex_8.pdb
complex_9.pdb
complex_10.pdb
complex_1.pdb
complex_2.pdb
complex_3.pdb
complex_4.pdb
complex_5.pdb
complex_6.pdb
complex_7.pdb
complex_8.pdb
complex_9.pdb
complex_10.pdb
complex_1.pdb
complex_2.pdb
complex_3.pdb
complex_4.pdb
complex_5.pdb
complex_6.pdb
complex_7.pdb
complex_8.pdb
complex_9.pdb
complex_10.pdb
complex_1.pdb
complex_2.pdb
complex_3.pdb
complex_4.pdb
complex_5.pdb
complex_6.pdb
complex_7.pdb
complex_8.pdb
complex_9.pdb
complex_10.pdb
complex_1.pdb
complex_2.pdb
complex_3.pdb
complex_4.pdb
complex_5.pdb
complex_6.pdb
complex_7.pdb
complex_8.pdb
complex_9.pdb
complex_10.pdb
complex_1.pdb
complex_2.pdb
complex_3.pdb
complex_4.pdb
complex_5.pdb
complex_6.pdb
complex_7.pdb
complex_8.pdb
complex_9.pdb
complex_10.pdb
complex_1.pdb
complex_2.pdb
complex_3.pdb
complex_4.pdb
complex_5.pdb
complex_6.pdb
complex_7.pdb
complex_8.pdb
complex_9.pdb
complex_10.pdb
complex_1.pdb
complex_2.pdb
complex_3.pdb
complex_4.pdb
complex_5.pdb
complex_6.pdb
complex_7.pdb
complex_8.pdb
complex_9.pdb
complex_10.pdb
complex_1.pdb
complex_2.pdb
complex_3.pdb
complex_4.pdb
complex_5.pdb
complex_6.pdb
complex_7.pdb
complex_8.pdb
complex_9.pdb
complex_10.pdb
complex_1.pdb
complex_2.pdb
complex_3.pdb
complex_4.pdb
complex_5.pdb
complex_6.pdb
complex_7.pdb
complex_8.pdb
complex_9.pdb
complex_10.pdb
complex_1.pdb
complex_2.pdb
complex_3.pdb
complex_4.pdb
complex_5.pdb
complex_6.pdb
complex_7.pdb
complex_8.pdb
complex_9.pdb
complex_10.pdb
complex_1.pdb
complex_2.pdb
complex_3.pdb
complex_4.pdb
complex_5.pdb
complex_6.pdb
complex_7.pdb
complex_8.pdb
complex_9.pdb
complex_10.pdb
complex_1.pdb
complex_2.pdb
complex_3.pdb
complex_4.pdb
complex_5.pdb
complex_6.pdb
complex_7.pdb
complex_8.pdb
complex_9.pdb
complex_10.pdb
complex_1.pdb
complex_2.pdb
complex_3.pdb
complex_4.pdb
complex_5.pdb
complex_6.pdb
complex_7.pdb
complex_8.pdb
complex_9.pdb
complex_10.pdb
complex_1.pdb
complex_2.pdb
complex_3.pdb
complex_4.pdb
complex_5.pdb
complex_6.pdb
complex_7.pdb
complex_8.pdb
complex_9.pdb
complex_10.pdb
complex_1.pdb
complex_2.pdb
complex_3.pdb
complex_4.pdb
complex_5.pdb
complex_6.pdb
complex_7.pdb
complex_8.pdb
complex_9.pdb
complex_10.pdb
complex_1.pdb
complex_2.pdb
complex_3.pdb
complex_4.pdb
complex_5.pdb
complex_6.pdb
complex_7.pdb
complex_8.pdb
complex_9.pdb
complex_10.pdb
complex_1.pdb
complex_2.pdb
complex_3.pdb
complex_4.pdb
complex_5.pdb
complex_6.pdb
complex_7.pdb
complex_8.pdb
complex_9.pdb
complex_10.pdb
complex_1.pdb
complex_2.pdb
complex_3.pdb
complex_4.pdb
complex_5.pdb
complex_6.pdb
complex_7.pdb
complex_8.pdb
complex_9.pdb
complex_10.pdb
complex_1.pdb
complex_2.pdb
complex_3.pdb
complex_4.pdb
complex_5.pdb
complex_6.pdb
complex_7.pdb
complex_8.pdb
complex_9.pdb
complex_10.pdb
complex_1.pdb
complex_2.pdb
complex_3.pdb
complex_4.pdb
complex_5.pdb
complex_6.pdb
complex_7.pdb
complex_8.pdb
complex_9.pdb
complex_10.pdb
complex_1.pdb
complex_2.pdb
complex_3.pdb
complex_4.pdb
complex_5.pdb
complex_6.pdb
complex_7.pdb
complex_8.pdb
complex_9.pdb
complex_10.pdb
complex_1.pdb
complex_2.pdb
complex_3.pdb
complex_4.pdb
complex_5.pdb
complex_6.pdb
complex_7.pdb
complex_8.pdb
complex_9.pdb
complex_10.pdb
complex_1.pdb
complex_2.pdb
complex_3.pdb
complex_4.pdb
complex_5.pdb
complex_6.pdb
complex_7.pdb
complex_8.pdb
complex_9.pdb
complex_10.pdb
complex_1.pdb
complex_2.pdb
complex_3.pdb
complex_4.pdb
complex_5.pdb
complex_6.pdb
complex_7.pdb
complex_8.pdb
complex_9.pdb
complex_10.pdb
complex_1.pdb
complex_2.pdb
complex_3.pdb
complex_4.pdb
complex_5.pdb
complex_6.pdb
complex_7.pdb
complex_8.pdb
complex_9.pdb
complex_10.pdb
complex_1.pdb
complex_2.pdb
complex_3.pdb
complex_4.pdb
complex_5.pdb
complex_6.pdb
complex_7.pdb
complex_8.pdb
complex_9.pdb
complex_10.pdb
complex_1.pdb
complex_2.pdb
complex_3.pdb
complex_4.pdb
complex_5.pdb
complex_6.pdb
complex_7.pdb
complex_8.pdb
complex_9.pdb
complex_10.pdb
complex_1.pdb
complex_2.pdb
complex_3.pdb
complex_4.pdb
complex_5.pdb
complex_6.pdb
complex_7.pdb
complex_8.pdb
complex_9.pdb
complex_10.pdb
complex_1.pdb
complex_2.pdb
complex_3.pdb
complex_4.pdb
complex_5.pdb
complex_6.pdb
complex_7.pdb
complex_8.pdb
complex_9.pdb
complex_10.pdb
complex_1.pdb
complex_2.pdb
complex_3.pdb
complex_4.pdb
complex_5.pdb
complex_6.pdb
complex_7.pdb
complex_8.pdb
complex_9.pdb
complex_10.pdb
complex_1.pdb
complex_2.pdb
complex_3.pdb
complex_4.pdb
complex_5.pdb
complex_6.pdb
complex_7.pdb
complex_8.pdb
complex_9.pdb
complex_10.pdb
complex_1.pdb
complex_2.pdb
complex_3.pdb
complex_4.pdb
complex_5.pdb
complex_6.pdb
complex_7.pdb
complex_8.pdb
complex_9.pdb
complex_10.pdb
complex_1.pdb
complex_2.pdb
complex_3.pdb
complex_4.pdb
complex_5.pdb
complex_6.pdb
complex_7.pdb
complex_8.pdb
complex_9.pdb
complex_10.pdb
complex_1.pdb
complex_2.pdb
complex_3.pdb
complex_4.pdb
complex_5.pdb
complex_6.pdb
complex_7.pdb
complex_8.pdb
complex_9.pdb
complex_10.pdb
complex_1.pdb
complex_2.pdb
complex_3.pdb
complex_4.pdb
complex_5.pdb
complex_6.pdb
complex_7.pdb
complex_8.pdb
complex_9.pdb
complex_10.pdb
complex_1.pdb
complex_2.pdb
complex_3.pdb
complex_4.pdb
complex_5.pdb
complex_6.pdb
complex_7.pdb
complex_8.pdb
complex_9.pdb
complex_10.pdb
complex_1.pdb
complex_2.pdb
complex_3.pdb
complex_4.pdb
complex_5.pdb
complex_6.pdb
complex_7.pdb
complex_8.pdb
complex_9.pdb
complex_10.pdb
complex_1.pdb
complex_2.pdb
complex_3.pdb
complex_4.pdb
complex_5.pdb
complex_6.pdb
complex_7.pdb
complex_8.pdb
complex_9.pdb
complex_10.pdb
complex_1.pdb
complex_2.pdb
complex_3.pdb
complex_4.pdb
complex_5.pdb
complex_6.pdb
complex_7.pdb
complex_8.pdb
complex_9.pdb
complex_10.pdb
complex_1.pdb
complex_2.pdb
complex_3.pdb
complex_4.pdb
complex_5.pdb
complex_6.pdb
complex_7.pdb
complex_8.pdb
complex_9.pdb
complex_10.pdb
complex_1.pdb
complex_2.pdb
complex_3.pdb
complex_4.pdb
complex_5.pdb
complex_6.pdb
complex_7.pdb
complex_8.pdb
complex_9.pdb
complex_10.pdb
complex_1.pdb
complex_2.pdb
complex_3.pdb
complex_4.pdb
complex_5.pdb
complex_6.pdb
complex_7.pdb
complex_8.pdb
complex_9.pdb
complex_10.pdb
complex_1.pdb
complex_2.pdb
complex_3.pdb
complex_4.pdb
complex_5.pdb
complex_6.pdb
complex_7.pdb
complex_8.pdb
complex_9.pdb
complex_10.pdb
complex_1.pdb
complex_2.pdb
complex_3.pdb
complex_4.pdb
complex_5.pdb
complex_6.pdb
complex_7.pdb
complex_8.pdb
complex_9.pdb
complex_10.pdb
complex_1.pdb
complex_2.pdb
complex_3.pdb
complex_4.pdb
complex_5.pdb
complex_6.pdb
complex_7.pdb
complex_8.pdb
complex_9.pdb
complex_10.pdb
complex_1.pdb
complex_2.pdb
complex_3.pdb
complex_4.pdb
complex_5.pdb
complex_6.pdb
complex_7.pdb
complex_8.pdb
complex_9.pdb
complex_10.pdb
complex_1.pdb
complex_2.pdb
complex_3.pdb
complex_4.pdb
complex_5.pdb
complex_6.pdb
complex_7.pdb
complex_8.pdb
complex_9.pdb
complex_10.pdb
complex_1.pdb
complex_2.pdb
complex_3.pdb
complex_4.pdb
complex_5.pdb
complex_6.pdb
complex_7.pdb
complex_8.pdb
complex_9.pdb
complex_10.pdb
complex_1.pdb
complex_2.pdb
complex_3.pdb
complex_4.pdb
complex_5.pdb
complex_6.pdb
complex_7.pdb
complex_8.pdb
complex_9.pdb
complex_10.pdb
complex_1.pdb
complex_2.pdb
complex_3.pdb
complex_4.pdb
complex_5.pdb
complex_6.pdb
complex_7.pdb
complex_8.pdb
complex_9.pdb
complex_10.pdb
complex_1.pdb
complex_2.pdb
complex_3.pdb
complex_4.pdb
complex_5.pdb
complex_6.pdb
complex_7.pdb
complex_8.pdb
complex_9.pdb
complex_10.pdb
complex_1.pdb
complex_2.pdb
complex_3.pdb
complex_4.pdb
complex_5.pdb
complex_6.pdb
complex_7.pdb
complex_8.pdb
complex_9.pdb
complex_10.pdb
complex_1.pdb
complex_2.pdb
complex_3.pdb
complex_4.pdb
complex_5.pdb
complex_6.pdb
complex_7.pdb
complex_8.pdb
complex_9.pdb
complex_10.pdb
complex_1.pdb
complex_2.pdb
complex_3.pdb
complex_4.pdb
complex_5.pdb
complex_6.pdb
complex_7.pdb
complex_8.pdb
complex_9.pdb
complex_10.pdb
complex_1.pdb
complex_2.pdb
complex_3.pdb
complex_4.pdb
complex_5.pdb
complex_6.pdb
complex_7.pdb
complex_8.pdb
complex_9.pdb
complex_10.pdb
complex_1.pdb
complex_2.pdb
complex_3.pdb
complex_4.pdb
complex_5.pdb
complex_6.pdb
complex_7.pdb
complex_8.pdb
complex_9.pdb
complex_10.pdb
complex_1.pdb
complex_2.pdb
complex_3.pdb
complex_4.pdb
complex_5.pdb
complex_6.pdb
complex_7.pdb
complex_8.pdb
complex_9.pdb
complex_10.pdb
complex_1.pdb
complex_2.pdb
complex_3.pdb
complex_4.pdb
complex_5.pdb
complex_6.pdb
complex_7.pdb
complex_8.pdb
complex_9.pdb
complex_10.pdb
complex_1.pdb
complex_2.pdb
complex_3.pdb
complex_4.pdb
complex_5.pdb
complex_6.pdb
complex_7.pdb
complex_8.pdb
complex_9.pdb
complex_10.pdb
complex_1.pdb
complex_2.pdb
complex_3.pdb
complex_4.pdb
complex_5.pdb
complex_6.pdb
complex_7.pdb
complex_8.pdb
complex_9.pdb
complex_10.pdb
complex_1.pdb
complex_2.pdb
complex_3.pdb
complex_4.pdb
complex_5.pdb
complex_6.pdb
complex_7.pdb
complex_8.pdb
complex_9.pdb
complex_10.pdb
complex_1.pdb
complex_2.pdb
complex_3.pdb
complex_4.pdb
complex_5.pdb
complex_6.pdb
complex_7.pdb
complex_8.pdb
complex_9.pdb
complex_10.pdb
complex_1.pdb
complex_2.pdb
complex_3.pdb
complex_4.pdb
complex_5.pdb
complex_6.pdb
complex_7.pdb
complex_8.pdb
complex_9.pdb
complex_10.pdb
complex_1.pdb
complex_2.pdb
complex_3.pdb
complex_4.pdb
complex_5.pdb
complex_6.pdb
complex_7.pdb
complex_8.pdb
complex_9.pdb
complex_10.pdb
complex_1.pdb
complex_2.pdb
complex_3.pdb
complex_4.pdb
complex_5.pdb
complex_6.pdb
complex_7.pdb
complex_8.pdb
complex_9.pdb
complex_10.pdb
complex_1.pdb
complex_2.pdb
complex_3.pdb
complex_4.pdb
complex_5.pdb
complex_6.pdb
complex_7.pdb
complex_8.pdb
complex_9.pdb
complex_10.pdb
complex_1.pdb
complex_2.pdb
complex_3.pdb
complex_4.pdb
complex_5.pdb
complex_6.pdb
complex_7.pdb
complex_8.pdb
complex_9.pdb
complex_10.pdb
complex_1.pdb
complex_2.pdb
complex_3.pdb
complex_4.pdb
complex_5.pdb
complex_6.pdb
complex_7.pdb
complex_8.pdb
complex_9.pdb
complex_10.pdb
complex_1.pdb
complex_2.pdb
complex_3.pdb
complex_4.pdb
complex_5.pdb
complex_6.pdb
complex_7.pdb
complex_8.pdb
complex_9.pdb
complex_10.pdb
complex_1.pdb
complex_2.pdb
complex_3.pdb
complex_4.pdb
complex_5.pdb
complex_6.pdb
complex_7.pdb
complex_8.pdb
complex_9.pdb
complex_10.pdb
complex_1.pdb
complex_2.pdb
complex_3.pdb
complex_4.pdb
complex_5.pdb
complex_6.pdb
complex_7.pdb
complex_8.pdb
complex_9.pdb
complex_10.pdb
complex_1.pdb
complex_2.pdb
complex_3.pdb
complex_4.pdb
complex_5.pdb
complex_6.pdb
complex_7.pdb
complex_8.pdb
complex_9.pdb
complex_10.pdb
complex_1.pdb
complex_2.pdb
complex_3.pdb
complex_4.pdb
complex_5.pdb
complex_6.pdb
complex_7.pdb
complex_8.pdb
complex_9.pdb
complex_10.pdb
complex_1.pdb
complex_2.pdb
complex_3.pdb
complex_4.pdb
complex_5.pdb
complex_6.pdb
complex_7.pdb
complex_8.pdb
complex_9.pdb
complex_10.pdb
complex_1.pdb
complex_2.pdb
complex_3.pdb
complex_4.pdb
complex_5.pdb
complex_6.pdb
complex_7.pdb
complex_8.pdb
complex_9.pdb
complex_10.pdb
complex_1.pdb
complex_2.pdb
complex_3.pdb
complex_4.pdb
complex_5.pdb
complex_6.pdb
complex_7.pdb
complex_8.pdb
complex_9.pdb
complex_10.pdb
complex_1.pdb
complex_2.pdb
complex_3.pdb
complex_4.pdb
complex_5.pdb
complex_6.pdb
complex_7.pdb
complex_8.pdb
complex_9.pdb
complex_10.pdb
complex_1.pdb
complex_2.pdb
complex_3.pdb
complex_4.pdb
complex_5.pdb
complex_6.pdb
complex_7.pdb
complex_8.pdb
complex_9.pdb
complex_10.pdb
complex_1.pdb
complex_2.pdb
complex_3.pdb
complex_4.pdb
complex_5.pdb
complex_6.pdb
complex_7.pdb
complex_8.pdb
complex_9.pdb
complex_10.pdb
complex_1.pdb
complex_2.pdb
complex_3.pdb
complex_4.pdb
complex_5.pdb
complex_6.pdb
complex_7.pdb
complex_8.pdb
complex_9.pdb
complex_10.pdb
complex_1.pdb
complex_2.pdb
complex_3.pdb
complex_4.pdb
complex_5.pdb
complex_6.pdb
complex_7.pdb
complex_8.pdb
complex_9.pdb
complex_10.pdb
complex_1.pdb
complex_2.pdb
complex_3.pdb
complex_4.pdb
complex_5.pdb
complex_6.pdb
complex_7.pdb
complex_8.pdb
complex_9.pdb
complex_10.pdb
complex_1.pdb
complex_2.pdb
complex_3.pdb
complex_4.pdb
complex_5.pdb
complex_6.pdb
complex_7.pdb
complex_8.pdb
complex_9.pdb
complex_10.pdb
complex_1.pdb
complex_2.pdb
complex_3.pdb
complex_4.pdb
complex_5.pdb
complex_6.pdb
complex_7.pdb
complex_8.pdb
complex_9.pdb
complex_10.pdb
complex_1.pdb
complex_2.pdb
complex_3.pdb
complex_4.pdb
complex_5.pdb
complex_6.pdb
complex_7.pdb
complex_8.pdb
complex_9.pdb
complex_10.pdb
complex_1.pdb
complex_2.pdb
complex_3.pdb
complex_4.pdb
complex_5.pdb
complex_6.pdb
complex_7.pdb
complex_8.pdb
complex_9.pdb
complex_10.pdb
complex_1.pdb
complex_2.pdb
complex_3.pdb
complex_4.pdb
complex_5.pdb
complex_6.pdb
complex_7.pdb
complex_8.pdb
complex_9.pdb
complex_10.pdb
complex_1.pdb
complex_2.pdb
complex_3.pdb
complex_4.pdb
complex_5.pdb
complex_6.pdb
complex_7.pdb
complex_8.pdb
complex_9.pdb
complex_10.pdb
complex_1.pdb
complex_2.pdb
complex_3.pdb
complex_4.pdb
complex_5.pdb
complex_6.pdb
complex_7.pdb
complex_8.pdb
complex_9.pdb
complex_10.pdb
complex_1.pdb
complex_2.pdb
complex_3.pdb
complex_4.pdb
complex_5.pdb
complex_6.pdb
complex_7.pdb
complex_8.pdb
complex_9.pdb
complex_10.pdb
complex_1.pdb
complex_2.pdb
complex_3.pdb
complex_4.pdb
complex_5.pdb
complex_6.pdb
complex_7.pdb
complex_8.pdb
complex_9.pdb
complex_10.pdb
complex_1.pdb
complex_2.pdb
complex_3.pdb
complex_4.pdb
complex_5.pdb
complex_6.pdb
complex_7.pdb
complex_8.pdb
complex_9.pdb
complex_10.pdb
complex_1.pdb
complex_2.pdb
complex_3.pdb
complex_4.pdb
complex_5.pdb
complex_6.pdb
complex_7.pdb
complex_8.pdb
complex_9.pdb
complex_10.pdb
complex_1.pdb
complex_2.pdb
complex_3.pdb
complex_4.pdb
complex_5.pdb
complex_6.pdb
complex_7.pdb
complex_8.pdb
complex_9.pdb
complex_10.pdb
complex_1.pdb
complex_2.pdb
complex_3.pdb
complex_4.pdb
complex_5.pdb
complex_6.pdb
complex_7.pdb
complex_8.pdb
complex_9.pdb
complex_10.pdb
complex_1.pdb
complex_2.pdb
complex_3.pdb
complex_4.pdb
complex_5.pdb
complex_6.pdb
complex_7.pdb
complex_8.pdb
complex_9.pdb
complex_10.pdb
complex_1.pdb
complex_2.pdb
complex_3.pdb
complex_4.pdb
complex_5.pdb
complex_6.pdb
complex_7.pdb
complex_8.pdb
complex_9.pdb
complex_10.pdb
complex_1.pdb
complex_2.pdb
complex_3.pdb
complex_4.pdb
complex_5.pdb
complex_6.pdb
complex_7.pdb
complex_8.pdb
complex_9.pdb
complex_10.pdb
complex_1.pdb
complex_2.pdb
complex_3.pdb
complex_4.pdb
complex_5.pdb
complex_6.pdb
complex_7.pdb
complex_8.pdb
complex_9.pdb
complex_10.pdb
complex_1.pdb
complex_2.pdb
complex_3.pdb
complex_4.pdb
complex_5.pdb
complex_6.pdb
complex_7.pdb
complex_8.pdb
complex_9.pdb
complex_10.pdb
complex_1.pdb
complex_2.pdb
complex_3.pdb
complex_4.pdb
complex_5.pdb
complex_6.pdb
complex_7.pdb
complex_8.pdb
complex_9.pdb
complex_10.pdb
complex_1.pdb
complex_2.pdb
complex_3.pdb
complex_4.pdb
complex_5.pdb
complex_6.pdb
complex_7.pdb
complex_8.pdb
complex_9.pdb
complex_10.pdb
complex_1.pdb
complex_2.pdb
complex_3.pdb
complex_4.pdb
complex_5.pdb
complex_6.pdb
complex_7.pdb
complex_8.pdb
complex_9.pdb
complex_10.pdb
complex_1.pdb
complex_2.pdb
complex_3.pdb
complex_4.pdb
complex_5.pdb
complex_6.pdb
complex_7.pdb
complex_8.pdb
complex_9.pdb
complex_10.pdb
complex_1.pdb
complex_2.pdb
complex_3.pdb
complex_4.pdb
complex_5.pdb
complex_6.pdb
complex_7.pdb
complex_8.pdb
complex_9.pdb
complex_10.pdb
complex_1.pdb
complex_2.pdb
complex_3.pdb
complex_4.pdb
complex_5.pdb
complex_6.pdb
complex_7.pdb
complex_8.pdb
complex_9.pdb
complex_10.pdb
complex_1.pdb
complex_2.pdb
complex_3.pdb
complex_4.pdb
complex_5.pdb
complex_6.pdb
complex_7.pdb
complex_8.pdb
complex_9.pdb
complex_10.pdb
complex_1.pdb
complex_2.pdb
complex_3.pdb
complex_4.pdb
complex_5.pdb
complex_6.pdb
complex_7.pdb
complex_8.pdb
complex_9.pdb
complex_10.pdb
complex_1.pdb
complex_2.pdb
complex_3.pdb
complex_4.pdb
complex_5.pdb
complex_6.pdb
complex_7.pdb
complex_8.pdb
complex_9.pdb
complex_10.pdb
complex_1.pdb
complex_2.pdb
complex_3.pdb
complex_4.pdb
complex_5.pdb
complex_6.pdb
complex_7.pdb
complex_8.pdb
complex_9.pdb
complex_10.pdb
complex_1.pdb
complex_2.pdb
complex_3.pdb
complex_4.pdb
complex_5.pdb
complex_6.pdb
complex_7.pdb
complex_8.pdb
complex_9.pdb
complex_10.pdb
complex_1.pdb
complex_2.pdb
complex_3.pdb
complex_4.pdb
complex_5.pdb
complex_6.pdb
complex_7.pdb
complex_8.pdb
complex_9.pdb
complex_10.pdb
complex_1.pdb
complex_2.pdb
complex_3.pdb
complex_4.pdb
complex_5.pdb
complex_6.pdb
complex_7.pdb
complex_8.pdb
complex_9.pdb
complex_10.pdb
complex_1.pdb
complex_2.pdb
complex_3.pdb
complex_4.pdb
complex_5.pdb
complex_6.pdb
complex_7.pdb
complex_8.pdb
complex_9.pdb
complex_10.pdb
complex_1.pdb
complex_2.pdb
complex_3.pdb
complex_4.pdb
complex_5.pdb
complex_6.pdb
complex_7.pdb
complex_8.pdb
complex_9.pdb
complex_10.pdb
complex_1.pdb
complex_2.pdb
complex_3.pdb
complex_4.pdb
complex_5.pdb
complex_6.pdb
complex_7.pdb
complex_8.pdb
complex_9.pdb
complex_10.pdb
complex_1.pdb
complex_2.pdb
complex_3.pdb
complex_4.pdb
complex_5.pdb
complex_6.pdb
complex_7.pdb
complex_8.pdb
complex_9.pdb
complex_10.pdb
complex_1.pdb
complex_2.pdb
complex_3.pdb
complex_4.pdb
complex_5.pdb
complex_6.pdb
complex_7.pdb
complex_8.pdb
complex_9.pdb
complex_10.pdb
complex_1.pdb
complex_2.pdb
complex_3.pdb
complex_4.pdb
complex_5.pdb
complex_6.pdb
complex_7.pdb
complex_8.pdb
complex_9.pdb
complex_10.pdb
complex_1.pdb
complex_2.pdb
complex_3.pdb
complex_4.pdb
complex_5.pdb
complex_6.pdb
complex_7.pdb
complex_8.pdb
complex_9.pdb
complex_10.pdb
complex_1.pdb
complex_2.pdb
complex_3.pdb
complex_4.pdb
complex_5.pdb
complex_6.pdb
complex_7.pdb
complex_8.pdb
complex_9.pdb
complex_10.pdb
complex_1.pdb
complex_2.pdb
complex_3.pdb
complex_4.pdb
complex_5.pdb
complex_6.pdb
complex_7.pdb
complex_8.pdb
complex_9.pdb
complex_10.pdb
complex_1.pdb
complex_2.pdb
complex_3.pdb
complex_4.pdb
complex_5.pdb
complex_6.pdb
complex_7.pdb
complex_8.pdb
complex_9.pdb
complex_10.pdb
complex_1.pdb
complex_2.pdb
complex_3.pdb
complex_4.pdb
complex_5.pdb
complex_6.pdb
complex_7.pdb
complex_8.pdb
complex_9.pdb
complex_10.pdb
complex_1.pdb
complex_2.pdb
complex_3.pdb
complex_4.pdb
complex_5.pdb
complex_6.pdb
complex_7.pdb
complex_8.pdb
complex_9.pdb
complex_10.pdb
complex_1.pdb
complex_2.pdb
complex_3.pdb
complex_4.pdb
complex_5.pdb
complex_6.pdb
complex_7.pdb
complex_8.pdb
complex_9.pdb
complex_10.pdb
complex_1.pdb
complex_2.pdb
complex_3.pdb
complex_4.pdb
complex_5.pdb
complex_6.pdb
complex_7.pdb
complex_8.pdb
complex_9.pdb
complex_10.pdb
complex_1.pdb
complex_2.pdb
complex_3.pdb
complex_4.pdb
complex_5.pdb
complex_6.pdb
complex_7.pdb
complex_8.pdb
complex_9.pdb
complex_10.pdb
complex_1.pdb
complex_2.pdb
complex_3.pdb
complex_4.pdb
complex_5.pdb
complex_6.pdb
complex_7.pdb
complex_8.pdb
complex_9.pdb
complex_10.pdb
complex_1.pdb
complex_2.pdb
complex_3.pdb
complex_4.pdb
complex_5.pdb
complex_6.pdb
complex_7.pdb
complex_8.pdb
complex_9.pdb
complex_10.pdb
complex_1.pdb
complex_2.pdb
complex_3.pdb
complex_4.pdb
complex_5.pdb
complex_6.pdb
complex_7.pdb
complex_8.pdb
complex_9.pdb
complex_10.pdb
complex_1.pdb
complex_2.pdb
complex_3.pdb
complex_4.pdb
complex_5.pdb
complex_6.pdb
complex_7.pdb
complex_8.pdb
complex_9.pdb
complex_10.pdb
complex_1.pdb
complex_2.pdb
complex_3.pdb
complex_4.pdb
complex_5.pdb
complex_6.pdb
complex_7.pdb
complex_8.pdb
complex_9.pdb
complex_10.pdb
complex_1.pdb
complex_2.pdb
complex_3.pdb
complex_4.pdb
complex_5.pdb
complex_6.pdb
complex_7.pdb
complex_8.pdb
complex_9.pdb
complex_10.pdb
complex_1.pdb
complex_2.pdb
complex_3.pdb
complex_4.pdb
complex_5.pdb
complex_6.pdb
complex_7.pdb
complex_8.pdb
complex_9.pdb
complex_10.pdb
complex_1.pdb
complex_2.pdb
complex_3.pdb
complex_4.pdb
complex_5.pdb
complex_6.pdb
complex_7.pdb
complex_8.pdb
complex_9.pdb
complex_10.pdb
complex_1.pdb
complex_2.pdb
complex_3.pdb
complex_4.pdb
complex_5.pdb
complex_6.pdb
complex_7.pdb
complex_8.pdb
complex_9.pdb
complex_10.pdb
complex_1.pdb
complex_2.pdb
complex_3.pdb
complex_4.pdb
complex_5.pdb
complex_6.pdb
complex_7.pdb
complex_8.pdb
complex_9.pdb
complex_10.pdb
complex_1.pdb
complex_2.pdb
complex_3.pdb
complex_4.pdb
complex_5.pdb
complex_6.pdb
complex_7.pdb
complex_8.pdb
complex_9.pdb
complex_10.pdb
complex_1.pdb
complex_2.pdb
complex_3.pdb
complex_4.pdb
complex_5.pdb
complex_6.pdb
complex_7.pdb
complex_8.pdb
complex_9.pdb
complex_10.pdb
complex_1.pdb
complex_2.pdb
complex_3.pdb
complex_4.pdb
complex_5.pdb
complex_6.pdb
complex_7.pdb
complex_8.pdb
complex_9.pdb
complex_10.pdb
complex_1.pdb
complex_2.pdb
complex_3.pdb
complex_4.pdb
complex_5.pdb
complex_6.pdb
complex_7.pdb
complex_8.pdb
complex_9.pdb
complex_10.pdb
complex_1.pdb
complex_2.pdb
complex_3.pdb
complex_4.pdb
complex_5.pdb
complex_6.pdb
complex_7.pdb
complex_8.pdb
complex_9.pdb
complex_10.pdb
complex_1.pdb
complex_2.pdb
complex_3.pdb
complex_4.pdb
complex_5.pdb
complex_6.pdb
complex_7.pdb
complex_8.pdb
complex_9.pdb
complex_10.pdb
complex_1.pdb
complex_2.pdb
complex_3.pdb
complex_4.pdb
complex_5.pdb
complex_6.pdb
complex_7.pdb
complex_8.pdb
complex_9.pdb
complex_10.pdb
complex_1.pdb
complex_2.pdb
complex_3.pdb
complex_4.pdb
complex_5.pdb
complex_6.pdb
complex_7.pdb
complex_8.pdb
complex_9.pdb
complex_10.pdb
complex_1.pdb
complex_2.pdb
complex_3.pdb
complex_4.pdb
complex_5.pdb
complex_6.pdb
complex_7.pdb
complex_8.pdb
complex_9.pdb
complex_10.pdb
complex_1.pdb
complex_2.pdb
complex_3.pdb
complex_4.pdb
complex_5.pdb
complex_6.pdb
complex_7.pdb
complex_8.pdb
complex_9.pdb
complex_10.pdb
complex_1.pdb
complex_2.pdb
complex_3.pdb
complex_4.pdb
complex_5.pdb
complex_6.pdb
complex_7.pdb
complex_8.pdb
complex_9.pdb
complex_10.pdb
complex_1.pdb
complex_2.pdb
complex_3.pdb
complex_4.pdb
complex_5.pdb
complex_6.pdb
complex_7.pdb
complex_8.pdb
complex_9.pdb
complex_10.pdb
complex_1.pdb
complex_2.pdb
complex_3.pdb
complex_4.pdb
complex_5.pdb
complex_6.pdb
complex_7.pdb
complex_8.pdb
complex_9.pdb
complex_10.pdb
complex_1.pdb
complex_2.pdb
complex_3.pdb
complex_4.pdb
complex_5.pdb
complex_6.pdb
complex_7.pdb
complex_8.pdb
complex_9.pdb
complex_10.pdb
complex_1.pdb
complex_2.pdb
complex_3.pdb
complex_4.pdb
complex_5.pdb
complex_6.pdb
complex_7.pdb
complex_8.pdb
complex_9.pdb
complex_10.pdb
complex_1.pdb
complex_2.pdb
complex_3.pdb
complex_4.pdb
complex_5.pdb
complex_6.pdb
complex_7.pdb
complex_8.pdb
complex_9.pdb
complex_10.pdb
complex_1.pdb
complex_2.pdb
complex_3.pdb
complex_4.pdb
complex_5.pdb
complex_6.pdb
complex_7.pdb
complex_8.pdb
complex_9.pdb
complex_10.pdb
complex_1.pdb
complex_2.pdb
complex_3.pdb
complex_4.pdb
complex_5.pdb
complex_6.pdb
complex_7.pdb
complex_8.pdb
complex_9.pdb
complex_10.pdb
complex_1.pdb
complex_2.pdb
complex_3.pdb
complex_4.pdb
complex_5.pdb
complex_6.pdb
complex_7.pdb
complex_8.pdb
complex_9.pdb
complex_10.pdb
complex_1.pdb
complex_2.pdb
complex_3.pdb
complex_4.pdb
complex_5.pdb
complex_6.pdb
complex_7.pdb
complex_8.pdb
complex_9.pdb
complex_10.pdb
complex_1.pdb
complex_2.pdb
complex_3.pdb
complex_4.pdb
complex_5.pdb
complex_6.pdb
complex_7.pdb
complex_8.pdb
complex_9.pdb
complex_10.pdb
complex_1.pdb
complex_2.pdb
complex_3.pdb
complex_4.pdb
complex_5.pdb
complex_6.pdb
complex_7.pdb
complex_8.pdb
complex_9.pdb
complex_10.pdb
complex_1.pdb
complex_2.pdb
complex_3.pdb
complex_4.pdb
complex_5.pdb
complex_6.pdb
complex_7.pdb
complex_8.pdb
complex_9.pdb
complex_10.pdb
complex_1.pdb
complex_2.pdb
complex_3.pdb
complex_4.pdb
complex_5.pdb
complex_6.pdb
complex_7.pdb
complex_8.pdb
complex_9.pdb
complex_10.pdb
complex_1.pdb
complex_2.pdb
complex_3.pdb
complex_4.pdb
complex_5.pdb
complex_6.pdb
complex_7.pdb
complex_8.pdb
complex_9.pdb
complex_10.pdb
complex_1.pdb
complex_2.pdb
complex_3.pdb
complex_4.pdb
complex_5.pdb
complex_6.pdb
complex_7.pdb
complex_8.pdb
complex_9.pdb
complex_10.pdb
complex_1.pdb
complex_2.pdb
complex_3.pdb
complex_4.pdb
complex_5.pdb
complex_6.pdb
complex_7.pdb
complex_8.pdb
complex_9.pdb
complex_10.pdb
complex_1.pdb
complex_2.pdb
complex_3.pdb
complex_4.pdb
complex_5.pdb
complex_6.pdb
complex_7.pdb
complex_8.pdb
complex_9.pdb
complex_10.pdb
complex_1.pdb
complex_2.pdb
complex_3.pdb
complex_4.pdb
complex_5.pdb
complex_6.pdb
complex_7.pdb
complex_8.pdb
complex_9.pdb
complex_10.pdb
complex_1.pdb
complex_2.pdb
complex_3.pdb
complex_4.pdb
complex_5.pdb
complex_6.pdb
complex_7.pdb
complex_8.pdb
complex_9.pdb
complex_10.pdb
complex_1.pdb
complex_2.pdb
complex_3.pdb
complex_4.pdb
complex_5.pdb
complex_6.pdb
complex_7.pdb
complex_8.pdb
complex_9.pdb
complex_10.pdb
complex_1.pdb
complex_2.pdb
complex_3.pdb
complex_4.pdb
complex_5.pdb
complex_6.pdb
complex_7.pdb
complex_8.pdb
complex_9.pdb
complex_10.pdb
complex_1.pdb
complex_2.pdb
complex_3.pdb
complex_4.pdb
complex_5.pdb
complex_6.pdb
complex_7.pdb
complex_8.pdb
complex_9.pdb
complex_10.pdb
complex_1.pdb
complex_2.pdb
complex_3.pdb
complex_4.pdb
complex_5.pdb
complex_6.pdb
complex_7.pdb
complex_8.pdb
complex_9.pdb
complex_10.pdb
complex_1.pdb
complex_2.pdb
complex_3.pdb
complex_4.pdb
complex_5.pdb
complex_6.pdb
complex_7.pdb
complex_8.pdb
complex_9.pdb
complex_10.pdb
complex_1.pdb
complex_2.pdb
complex_3.pdb
complex_4.pdb
complex_5.pdb
complex_6.pdb
complex_7.pdb
complex_8.pdb
complex_9.pdb
complex_10.pdb
complex_1.pdb
complex_2.pdb
complex_3.pdb
complex_4.pdb
complex_5.pdb
complex_6.pdb
complex_7.pdb
complex_8.pdb
complex_9.pdb
complex_10.pdb
complex_1.pdb
complex_2.pdb
complex_3.pdb
complex_4.pdb
complex_5.pdb
complex_6.pdb
complex_7.pdb
complex_8.pdb
complex_9.pdb
complex_10.pdb
complex_1.pdb
complex_2.pdb
complex_3.pdb
complex_4.pdb
complex_5.pdb
complex_6.pdb
complex_7.pdb
complex_8.pdb
complex_9.pdb
complex_10.pdb
complex_1.pdb
complex_2.pdb
complex_3.pdb
complex_4.pdb
complex_5.pdb
complex_6.pdb
complex_7.pdb
complex_8.pdb
complex_9.pdb
complex_10.pdb
complex_1.pdb
complex_2.pdb
complex_3.pdb
complex_4.pdb
complex_5.pdb
complex_6.pdb
complex_7.pdb
complex_8.pdb
complex_9.pdb
complex_10.pdb
complex_1.pdb
complex_2.pdb
complex_3.pdb
complex_4.pdb
complex_5.pdb
complex_6.pdb
complex_7.pdb
complex_8.pdb
complex_9.pdb
complex_10.pdb
complex_1.pdb
complex_2.pdb
complex_3.pdb
complex_4.pdb
complex_5.pdb
complex_6.pdb
complex_7.pdb
complex_8.pdb
complex_9.pdb
complex_10.pdb
complex_1.pdb
complex_2.pdb
complex_3.pdb
complex_4.pdb
complex_5.pdb
complex_6.pdb
complex_7.pdb
complex_8.pdb
complex_9.pdb
complex_10.pdb
complex_1.pdb
complex_2.pdb
complex_3.pdb
complex_4.pdb
complex_5.pdb
complex_6.pdb
complex_7.pdb
complex_8.pdb
complex_9.pdb
complex_10.pdb
complex_1.pdb
complex_2.pdb
complex_3.pdb
complex_4.pdb
complex_5.pdb
complex_6.pdb
complex_7.pdb
complex_8.pdb
complex_9.pdb
complex_10.pdb
complex_1.pdb
complex_2.pdb
complex_3.pdb
complex_4.pdb
complex_5.pdb
complex_6.pdb
complex_7.pdb
complex_8.pdb
complex_9.pdb
complex_10.pdb
complex_1.pdb
complex_2.pdb
complex_3.pdb
complex_4.pdb
complex_5.pdb
complex_6.pdb
complex_7.pdb
complex_8.pdb
complex_9.pdb
complex_10.pdb
complex_1.pdb
complex_2.pdb
complex_3.pdb
complex_4.pdb
complex_5.pdb
complex_6.pdb
complex_7.pdb
complex_8.pdb
complex_9.pdb
complex_10.pdb
complex_1.pdb
complex_2.pdb
complex_3.pdb
complex_4.pdb
complex_5.pdb
complex_6.pdb
complex_7.pdb
complex_8.pdb
complex_9.pdb
complex_10.pdb
complex_1.pdb
complex_2.pdb
complex_3.pdb
complex_4.pdb
complex_5.pdb
complex_6.pdb
complex_7.pdb
complex_8.pdb
complex_9.pdb
complex_10.pdb
complex_1.pdb
complex_2.pdb
complex_3.pdb
complex_4.pdb
complex_5.pdb
complex_6.pdb
complex_7.pdb
complex_8.pdb
complex_9.pdb
complex_10.pdb
complex_1.pdb
complex_2.pdb
complex_3.pdb
complex_4.pdb
complex_5.pdb
complex_6.pdb
complex_7.pdb
complex_8.pdb
complex_9.pdb
complex_10.pdb
complex_1.pdb
complex_2.pdb
complex_3.pdb
complex_4.pdb
complex_5.pdb
complex_6.pdb
complex_7.pdb
complex_8.pdb
complex_9.pdb
complex_10.pdb
complex_1.pdb
complex_2.pdb
complex_3.pdb
complex_4.pdb
complex_5.pdb
complex_6.pdb
complex_7.pdb
complex_8.pdb
complex_9.pdb
complex_10.pdb
complex_1.pdb
complex_2.pdb
complex_3.pdb
complex_4.pdb
complex_5.pdb
complex_6.pdb
complex_7.pdb
complex_8.pdb
complex_9.pdb
complex_10.pdb
complex_1.pdb
complex_2.pdb
complex_3.pdb
complex_4.pdb
complex_5.pdb
complex_6.pdb
complex_7.pdb
complex_8.pdb
complex_9.pdb
complex_10.pdb
complex_1.pdb
complex_2.pdb
complex_3.pdb
complex_4.pdb
complex_5.pdb
complex_6.pdb
complex_7.pdb
complex_8.pdb
complex_9.pdb
complex_10.pdb
complex_1.pdb
complex_2.pdb
complex_3.pdb
complex_4.pdb
complex_5.pdb
complex_6.pdb
complex_7.pdb
complex_8.pdb
complex_9.pdb
complex_10.pdb
complex_1.pdb
complex_2.pdb
complex_3.pdb
complex_4.pdb
complex_5.pdb
complex_6.pdb
complex_7.pdb
complex_8.pdb
complex_9.pdb
complex_10.pdb
complex_1.pdb
complex_2.pdb
complex_3.pdb
complex_4.pdb
complex_5.pdb
complex_6.pdb
complex_7.pdb
complex_8.pdb
complex_9.pdb
complex_10.pdb
complex_1.pdb
complex_2.pdb
complex_3.pdb
complex_4.pdb
complex_5.pdb
complex_6.pdb
complex_7.pdb
complex_8.pdb
complex_9.pdb
complex_10.pdb
complex_1.pdb
complex_2.pdb
complex_3.pdb
complex_4.pdb
complex_5.pdb
complex_6.pdb
complex_7.pdb
complex_8.pdb
complex_9.pdb
complex_10.pdb
complex_1.pdb
complex_2.pdb
complex_3.pdb
complex_4.pdb
complex_5.pdb
complex_6.pdb
complex_7.pdb
complex_8.pdb
complex_9.pdb
complex_10.pdb
complex_1.pdb
complex_2.pdb
complex_3.pdb
complex_4.pdb
complex_5.pdb
complex_6.pdb
complex_7.pdb
complex_8.pdb
complex_9.pdb
complex_10.pdb
complex_1.pdb
complex_2.pdb
complex_3.pdb
complex_4.pdb
complex_5.pdb
complex_6.pdb
complex_7.pdb
complex_8.pdb
complex_9.pdb
complex_10.pdb
complex_1.pdb
complex_2.pdb
complex_3.pdb
complex_4.pdb
complex_5.pdb
complex_6.pdb
complex_7.pdb
complex_8.pdb
complex_9.pdb
complex_10.pdb
complex_1.pdb
complex_2.pdb
complex_3.pdb
complex_4.pdb
complex_5.pdb
complex_6.pdb
complex_7.pdb
complex_8.pdb
complex_9.pdb
complex_10.pdb
complex_1.pdb
complex_2.pdb
complex_3.pdb
complex_4.pdb
complex_5.pdb
complex_6.pdb
complex_7.pdb
complex_8.pdb
complex_9.pdb
complex_10.pdb
complex_1.pdb
complex_2.pdb
complex_3.pdb
complex_4.pdb
complex_5.pdb
complex_6.pdb
complex_7.pdb
complex_8.pdb
complex_9.pdb
complex_10.pdb
complex_1.pdb
complex_2.pdb
complex_3.pdb
complex_4.pdb
complex_5.pdb
complex_6.pdb
complex_7.pdb
complex_8.pdb
complex_9.pdb
complex_10.pdb
complex_1.pdb
complex_2.pdb
complex_3.pdb
complex_4.pdb
complex_5.pdb
complex_6.pdb
complex_7.pdb
complex_8.pdb
complex_9.pdb
complex_10.pdb
complex_1.pdb
complex_2.pdb
complex_3.pdb
complex_4.pdb
complex_5.pdb
complex_6.pdb
complex_7.pdb
complex_8.pdb
complex_9.pdb
complex_10.pdb
complex_1.pdb
complex_2.pdb
complex_3.pdb
complex_4.pdb
complex_5.pdb
complex_6.pdb
complex_7.pdb
complex_8.pdb
complex_9.pdb
complex_10.pdb
complex_1.pdb
complex_2.pdb
complex_3.pdb
complex_4.pdb
complex_5.pdb
complex_6.pdb
complex_7.pdb
complex_8.pdb
complex_9.pdb
complex_10.pdb
complex_1.pdb
complex_2.pdb
complex_3.pdb
complex_4.pdb
complex_5.pdb
complex_6.pdb
complex_7.pdb
complex_8.pdb
complex_9.pdb
complex_10.pdb
complex_1.pdb
complex_2.pdb
complex_3.pdb
complex_4.pdb
complex_5.pdb
complex_6.pdb
complex_7.pdb
complex_8.pdb
complex_9.pdb
complex_10.pdb
complex_1.pdb
complex_2.pdb
complex_3.pdb
complex_4.pdb
complex_5.pdb
complex_6.pdb
complex_7.pdb
complex_8.pdb
complex_9.pdb
complex_10.pdb
complex_1.pdb
complex_2.pdb
complex_3.pdb
complex_4.pdb
complex_5.pdb
complex_6.pdb
complex_7.pdb
complex_8.pdb
complex_9.pdb
complex_10.pdb
complex_1.pdb
complex_2.pdb
complex_3.pdb
complex_4.pdb
complex_5.pdb
complex_6.pdb
complex_7.pdb
complex_8.pdb
complex_9.pdb
complex_10.pdb
complex_1.pdb
complex_2.pdb
complex_3.pdb
complex_4.pdb
complex_5.pdb
complex_6.pdb
complex_7.pdb
complex_8.pdb
complex_9.pdb
complex_10.pdb
complex_1.pdb
complex_2.pdb
complex_3.pdb
complex_4.pdb
complex_5.pdb
complex_6.pdb
complex_7.pdb
complex_8.pdb
complex_9.pdb
complex_10.pdb
complex_1.pdb
complex_2.pdb
complex_3.pdb
complex_4.pdb
complex_5.pdb
complex_6.pdb
complex_7.pdb
complex_8.pdb
complex_9.pdb
complex_10.pdb
complex_1.pdb
complex_2.pdb
complex_3.pdb
complex_4.pdb
complex_5.pdb
complex_6.pdb
complex_7.pdb
complex_8.pdb
complex_9.pdb
complex_10.pdb
complex_1.pdb
complex_2.pdb
complex_3.pdb
complex_4.pdb
complex_5.pdb
complex_6.pdb
complex_7.pdb
complex_8.pdb
complex_9.pdb
complex_10.pdb
complex_1.pdb
complex_2.pdb
complex_3.pdb
complex_4.pdb
complex_5.pdb
complex_6.pdb
complex_7.pdb
complex_8.pdb
complex_9.pdb
complex_10.pdb
complex_1.pdb
complex_2.pdb
complex_3.pdb
complex_4.pdb
complex_5.pdb
complex_6.pdb
complex_7.pdb
complex_8.pdb
complex_9.pdb
complex_10.pdb
complex_1.pdb
complex_2.pdb
complex_3.pdb
complex_4.pdb
complex_5.pdb
complex_6.pdb
complex_7.pdb
complex_8.pdb
complex_9.pdb
complex_10.pdb
complex_1.pdb
complex_2.pdb
complex_3.pdb
complex_4.pdb
complex_5.pdb
complex_6.pdb
complex_7.pdb
complex_8.pdb
complex_9.pdb
complex_10.pdb
complex_1.pdb
complex_2.pdb
complex_3.pdb
complex_4.pdb
complex_5.pdb
complex_6.pdb
complex_7.pdb
complex_8.pdb
complex_9.pdb
complex_10.pdb
complex_1.pdb
complex_2.pdb
complex_3.pdb
complex_4.pdb
complex_5.pdb
complex_6.pdb
complex_7.pdb
complex_8.pdb
complex_9.pdb
complex_10.pdb
complex_1.pdb
complex_2.pdb
complex_3.pdb
complex_4.pdb
complex_5.pdb
complex_6.pdb
complex_7.pdb
complex_8.pdb
complex_9.pdb
complex_10.pdb
complex_1.pdb
complex_2.pdb
complex_3.pdb
complex_4.pdb
complex_5.pdb
complex_6.pdb
complex_7.pdb
complex_8.pdb
complex_9.pdb
complex_10.pdb
complex_1.pdb
complex_2.pdb
complex_3.pdb
complex_4.pdb
complex_5.pdb
complex_6.pdb
complex_7.pdb
complex_8.pdb
complex_9.pdb
complex_10.pdb
complex_1.pdb
complex_2.pdb
complex_3.pdb
complex_4.pdb
complex_5.pdb
complex_6.pdb
complex_7.pdb
complex_8.pdb
complex_9.pdb
complex_10.pdb
complex_1.pdb
complex_2.pdb
complex_3.pdb
complex_4.pdb
complex_5.pdb
complex_6.pdb
complex_7.pdb
complex_8.pdb
complex_9.pdb
complex_10.pdb
complex_1.pdb
complex_2.pdb
complex_3.pdb
complex_4.pdb
complex_5.pdb
complex_6.pdb
complex_7.pdb
complex_8.pdb
complex_9.pdb
complex_10.pdb
complex_1.pdb
complex_2.pdb
complex_3.pdb
complex_4.pdb
complex_5.pdb
complex_6.pdb
complex_7.pdb
complex_8.pdb
complex_9.pdb
complex_10.pdb
complex_1.pdb
complex_2.pdb
complex_3.pdb
complex_4.pdb
complex_5.pdb
complex_6.pdb
complex_7.pdb
complex_8.pdb
complex_9.pdb
complex_10.pdb
complex_1.pdb
complex_2.pdb
complex_3.pdb
complex_4.pdb
complex_5.pdb
complex_6.pdb
complex_7.pdb
complex_8.pdb
complex_9.pdb
complex_10.pdb
complex_1.pdb
complex_2.pdb
complex_3.pdb
complex_4.pdb
complex_5.pdb
complex_6.pdb
complex_7.pdb
complex_8.pdb
complex_9.pdb
complex_10.pdb
complex_1.pdb
complex_2.pdb
complex_3.pdb
complex_4.pdb
complex_5.pdb
complex_6.pdb
complex_7.pdb
complex_8.pdb
complex_9.pdb
complex_10.pdb
complex_1.pdb
complex_2.pdb
complex_3.pdb
complex_4.pdb
complex_5.pdb
complex_6.pdb
complex_7.pdb
complex_8.pdb
complex_9.pdb
complex_10.pdb
complex_1.pdb
complex_2.pdb
complex_3.pdb
complex_4.pdb
complex_5.pdb
complex_6.pdb
complex_7.pdb
complex_8.pdb
complex_9.pdb
complex_10.pdb
complex_1.pdb
complex_2.pdb
complex_3.pdb
complex_4.pdb
complex_5.pdb
complex_6.pdb
complex_7.pdb
complex_8.pdb
complex_9.pdb
complex_10.pdb
complex_1.pdb
complex_2.pdb
complex_3.pdb
complex_4.pdb
complex_5.pdb
complex_6.pdb
complex_7.pdb
complex_8.pdb
complex_9.pdb
complex_10.pdb
complex_1.pdb
complex_2.pdb
complex_3.pdb
complex_4.pdb
complex_5.pdb
complex_6.pdb
complex_7.pdb
complex_8.pdb
complex_9.pdb
complex_10.pdb
complex_1.pdb
complex_2.pdb
complex_3.pdb
complex_4.pdb
complex_5.pdb
complex_6.pdb
complex_7.pdb
complex_8.pdb
complex_9.pdb
complex_10.pdb
complex_1.pdb
complex_2.pdb
complex_3.pdb
complex_4.pdb
complex_5.pdb
complex_6.pdb
complex_7.pdb
complex_8.pdb
complex_9.pdb
complex_10.pdb
complex_1.pdb
complex_2.pdb
complex_3.pdb
complex_4.pdb
complex_5.pdb
complex_6.pdb
complex_7.pdb
complex_8.pdb
complex_9.pdb
complex_10.pdb
complex_1.pdb
complex_2.pdb
complex_3.pdb
complex_4.pdb
complex_5.pdb
complex_6.pdb
complex_7.pdb
complex_8.pdb
complex_9.pdb
complex_10.pdb
complex_1.pdb
complex_2.pdb
complex_3.pdb
complex_4.pdb
complex_5.pdb
complex_6.pdb
complex_7.pdb
complex_8.pdb
complex_9.pdb
complex_10.pdb
complex_1.pdb
complex_2.pdb
complex_3.pdb
complex_4.pdb
complex_5.pdb
complex_6.pdb
complex_7.pdb
complex_8.pdb
complex_9.pdb
complex_10.pdb
complex_1.pdb
complex_2.pdb
complex_3.pdb
complex_4.pdb
complex_5.pdb
complex_6.pdb
complex_7.pdb
complex_8.pdb
complex_9.pdb
complex_10.pdb
complex_1.pdb
complex_2.pdb
complex_3.pdb
complex_4.pdb
complex_5.pdb
complex_6.pdb
complex_7.pdb
complex_8.pdb
complex_9.pdb
complex_10.pdb
complex_1.pdb
complex_2.pdb
complex_3.pdb
complex_4.pdb
complex_5.pdb
complex_6.pdb
complex_7.pdb
complex_8.pdb
complex_9.pdb
complex_10.pdb
complex_1.pdb
complex_2.pdb
complex_3.pdb
complex_4.pdb
complex_5.pdb
complex_6.pdb
complex_7.pdb
complex_8.pdb
complex_9.pdb
complex_10.pdb
complex_1.pdb
complex_2.pdb
complex_3.pdb
complex_4.pdb
complex_5.pdb
complex_6.pdb
complex_7.pdb
complex_8.pdb
complex_9.pdb
complex_10.pdb
complex_1.pdb
complex_2.pdb
complex_3.pdb
complex_4.pdb
complex_5.pdb
complex_6.pdb
complex_7.pdb
complex_8.pdb
complex_9.pdb
complex_10.pdb
complex_1.pdb
complex_2.pdb
complex_3.pdb
complex_4.pdb
complex_5.pdb
complex_6.pdb
complex_7.pdb
complex_8.pdb
complex_9.pdb
complex_10.pdb
complex_1.pdb
complex_2.pdb
complex_3.pdb
complex_4.pdb
complex_5.pdb
complex_6.pdb
complex_7.pdb
complex_8.pdb
complex_9.pdb
complex_10.pdb
complex_1.pdb
complex_2.pdb
complex_3.pdb
complex_4.pdb
complex_5.pdb
complex_6.pdb
complex_7.pdb
complex_8.pdb
complex_9.pdb
complex_10.pdb
complex_1.pdb
complex_2.pdb
complex_3.pdb
complex_4.pdb
complex_5.pdb
complex_6.pdb
complex_7.pdb
complex_8.pdb
complex_9.pdb
complex_10.pdb
complex_1.pdb
complex_2.pdb
complex_3.pdb
complex_4.pdb
complex_5.pdb
complex_6.pdb
complex_7.pdb
complex_8.pdb
complex_9.pdb
complex_10.pdb
complex_1.pdb
complex_2.pdb
complex_3.pdb
complex_4.pdb
complex_5.pdb
complex_6.pdb
complex_7.pdb
complex_8.pdb
complex_9.pdb
complex_10.pdb
complex_1.pdb
complex_2.pdb
complex_3.pdb
complex_4.pdb
complex_5.pdb
complex_6.pdb
complex_7.pdb
complex_8.pdb
complex_9.pdb
complex_10.pdb
complex_1.pdb
complex_2.pdb
complex_3.pdb
complex_4.pdb
complex_5.pdb
complex_6.pdb
complex_7.pdb
complex_8.pdb
complex_9.pdb
complex_10.pdb
complex_1.pdb
complex_2.pdb
complex_3.pdb
complex_4.pdb
complex_5.pdb
complex_6.pdb
complex_7.pdb
complex_8.pdb
complex_9.pdb
complex_10.pdb
complex_1.pdb
complex_2.pdb
complex_3.pdb
complex_4.pdb
complex_5.pdb
complex_6.pdb
complex_7.pdb
complex_8.pdb
complex_9.pdb
complex_10.pdb
complex_1.pdb
complex_2.pdb
complex_3.pdb
complex_4.pdb
complex_5.pdb
complex_6.pdb
complex_7.pdb
complex_8.pdb
complex_9.pdb
complex_10.pdb
complex_1.pdb
complex_2.pdb
complex_3.pdb
complex_4.pdb
complex_5.pdb
complex_6.pdb
complex_7.pdb
complex_8.pdb
complex_9.pdb
complex_10.pdb
complex_1.pdb
complex_2.pdb
complex_3.pdb
complex_4.pdb
complex_5.pdb
complex_6.pdb
complex_7.pdb
complex_8.pdb
complex_9.pdb
complex_10.pdb
complex_1.pdb
complex_2.pdb
complex_3.pdb
complex_4.pdb
complex_5.pdb
complex_6.pdb
complex_7.pdb
complex_8.pdb
complex_9.pdb
complex_10.pdb
complex_1.pdb
complex_2.pdb
complex_3.pdb
complex_4.pdb
complex_5.pdb
complex_6.pdb
complex_7.pdb
complex_8.pdb
complex_9.pdb
complex_10.pdb
complex_1.pdb
complex_2.pdb
complex_3.pdb
complex_4.pdb
complex_5.pdb
complex_6.pdb
complex_7.pdb
complex_8.pdb
complex_9.pdb
complex_10.pdb
complex_1.pdb
complex_2.pdb
complex_3.pdb
complex_4.pdb
complex_5.pdb
complex_6.pdb
complex_7.pdb
complex_8.pdb
complex_9.pdb
complex_10.pdb
complex_1.pdb
complex_2.pdb
complex_3.pdb
complex_4.pdb
complex_5.pdb
complex_6.pdb
complex_7.pdb
complex_8.pdb
complex_9.pdb
complex_10.pdb
complex_1.pdb
complex_2.pdb
complex_3.pdb
complex_4.pdb
complex_5.pdb
complex_6.pdb
complex_7.pdb
complex_8.pdb
complex_9.pdb
complex_10.pdb
complex_1.pdb
complex_2.pdb
complex_3.pdb
complex_4.pdb
complex_5.pdb
complex_6.pdb
complex_7.pdb
complex_8.pdb
complex_9.pdb
complex_10.pdb
complex_1.pdb
complex_2.pdb
complex_3.pdb
complex_4.pdb
complex_5.pdb
complex_6.pdb
complex_7.pdb
complex_8.pdb
complex_9.pdb
complex_10.pdb
complex_1.pdb
complex_2.pdb
complex_3.pdb
complex_4.pdb
complex_5.pdb
complex_6.pdb
complex_7.pdb
complex_8.pdb
complex_9.pdb
complex_10.pdb
complex_1.pdb
complex_2.pdb
complex_3.pdb
complex_4.pdb
complex_5.pdb
complex_6.pdb
complex_7.pdb
complex_8.pdb
complex_9.pdb
complex_10.pdb
complex_1.pdb
complex_2.pdb
complex_3.pdb
complex_4.pdb
complex_5.pdb
complex_6.pdb
complex_7.pdb
complex_8.pdb
complex_9.pdb
complex_10.pdb
complex_1.pdb
complex_2.pdb
complex_3.pdb
complex_4.pdb
complex_5.pdb
complex_6.pdb
complex_7.pdb
complex_8.pdb
complex_9.pdb
complex_10.pdb
complex_1.pdb
complex_2.pdb
complex_3.pdb
complex_4.pdb
complex_5.pdb
complex_6.pdb
complex_7.pdb
complex_8.pdb
complex_9.pdb
complex_10.pdb
complex_1.pdb
complex_2.pdb
complex_3.pdb
complex_4.pdb
complex_5.pdb
complex_6.pdb
complex_7.pdb
complex_8.pdb
complex_9.pdb
complex_10.pdb
complex_1.pdb
complex_2.pdb
complex_3.pdb
complex_4.pdb
complex_5.pdb
complex_6.pdb
complex_7.pdb
complex_8.pdb
complex_9.pdb
complex_10.pdb
complex_1.pdb
complex_2.pdb
complex_3.pdb
complex_4.pdb
complex_5.pdb
complex_6.pdb
complex_7.pdb
complex_8.pdb
complex_9.pdb
complex_10.pdb
complex_1.pdb
complex_2.pdb
complex_3.pdb
complex_4.pdb
complex_5.pdb
complex_6.pdb
complex_7.pdb
complex_8.pdb
complex_9.pdb
complex_10.pdb
complex_1.pdb
complex_2.pdb
complex_3.pdb
complex_4.pdb
complex_5.pdb
complex_6.pdb
complex_7.pdb
complex_8.pdb
complex_9.pdb
complex_10.pdb
complex_1.pdb
complex_2.pdb
complex_3.pdb
complex_4.pdb
complex_5.pdb
complex_6.pdb
complex_7.pdb
complex_8.pdb
complex_9.pdb
complex_10.pdb
complex_1.pdb
complex_2.pdb
complex_3.pdb
complex_4.pdb
complex_5.pdb
complex_6.pdb
complex_7.pdb
complex_8.pdb
complex_9.pdb
complex_10.pdb
complex_1.pdb
complex_2.pdb
complex_3.pdb
complex_4.pdb
complex_5.pdb
complex_6.pdb
complex_7.pdb
complex_8.pdb
complex_9.pdb
complex_10.pdb
complex_1.pdb
complex_2.pdb
complex_3.pdb
complex_4.pdb
complex_5.pdb
complex_6.pdb
complex_7.pdb
complex_8.pdb
complex_9.pdb
complex_10.pdb
complex_1.pdb
complex_2.pdb
complex_3.pdb
complex_4.pdb
complex_5.pdb
complex_6.pdb
complex_7.pdb
complex_8.pdb
complex_9.pdb
complex_10.pdb
complex_1.pdb
complex_2.pdb
complex_3.pdb
complex_4.pdb
complex_5.pdb
complex_6.pdb
complex_7.pdb
complex_8.pdb
complex_9.pdb
complex_10.pdb
complex_1.pdb
complex_2.pdb
complex_3.pdb
complex_4.pdb
complex_5.pdb
complex_6.pdb
complex_7.pdb
complex_8.pdb
complex_9.pdb
complex_10.pdb
complex_1.pdb
complex_2.pdb
complex_3.pdb
complex_4.pdb
complex_5.pdb
complex_6.pdb
complex_7.pdb
complex_8.pdb
complex_9.pdb
complex_10.pdb
complex_1.pdb
complex_2.pdb
complex_3.pdb
complex_4.pdb
complex_5.pdb
complex_6.pdb
complex_7.pdb
complex_8.pdb
complex_9.pdb
complex_10.pdb
complex_1.pdb
complex_2.pdb
complex_3.pdb
complex_4.pdb
complex_5.pdb
complex_6.pdb
complex_7.pdb
complex_8.pdb
complex_9.pdb
complex_10.pdb
complex_1.pdb
complex_2.pdb
complex_3.pdb
complex_4.pdb
complex_5.pdb
complex_6.pdb
complex_7.pdb
complex_8.pdb
complex_9.pdb
complex_10.pdb
complex_1.pdb
complex_2.pdb
complex_3.pdb
complex_4.pdb
complex_5.pdb
complex_6.pdb
complex_7.pdb
complex_8.pdb
complex_9.pdb
complex_10.pdb
complex_1.pdb
complex_2.pdb
complex_3.pdb
complex_4.pdb
complex_5.pdb
complex_6.pdb
complex_7.pdb
complex_8.pdb
complex_9.pdb
complex_10.pdb
complex_1.pdb
complex_2.pdb
complex_3.pdb
complex_4.pdb
complex_5.pdb
complex_6.pdb
complex_7.pdb
complex_8.pdb
complex_9.pdb
complex_10.pdb
complex_1.pdb
complex_2.pdb
complex_3.pdb
complex_4.pdb
complex_5.pdb
complex_6.pdb
complex_7.pdb
complex_8.pdb
complex_9.pdb
complex_10.pdb
complex_1.pdb
complex_2.pdb
complex_3.pdb
complex_4.pdb
complex_5.pdb
complex_6.pdb
complex_7.pdb
complex_8.pdb
complex_9.pdb
complex_10.pdb
complex_1.pdb
complex_2.pdb
complex_3.pdb
complex_4.pdb
complex_5.pdb
complex_6.pdb
complex_7.pdb
complex_8.pdb
complex_9.pdb
complex_10.pdb
complex_1.pdb
complex_2.pdb
complex_3.pdb
complex_4.pdb
complex_5.pdb
complex_6.pdb
complex_7.pdb
complex_8.pdb
complex_9.pdb
complex_10.pdb
complex_1.pdb
complex_2.pdb
complex_3.pdb
complex_4.pdb
complex_5.pdb
complex_6.pdb
complex_7.pdb
complex_8.pdb
complex_9.pdb
complex_10.pdb
complex_1.pdb
complex_2.pdb
complex_3.pdb
complex_4.pdb
complex_5.pdb
complex_6.pdb
complex_7.pdb
complex_8.pdb
complex_9.pdb
complex_10.pdb
complex_1.pdb
complex_2.pdb
complex_3.pdb
complex_4.pdb
complex_5.pdb
complex_6.pdb
complex_7.pdb
complex_8.pdb
complex_9.pdb
complex_10.pdb
complex_1.pdb
complex_2.pdb
complex_3.pdb
complex_4.pdb
complex_5.pdb
complex_6.pdb
complex_7.pdb
complex_8.pdb
complex_9.pdb
complex_10.pdb
complex_1.pdb
complex_2.pdb
complex_3.pdb
complex_4.pdb
complex_5.pdb
complex_6.pdb
complex_7.pdb
complex_8.pdb
complex_9.pdb
complex_10.pdb
complex_1.pdb
complex_2.pdb
complex_3.pdb
complex_4.pdb
complex_5.pdb
complex_6.pdb
complex_7.pdb
complex_8.pdb
complex_9.pdb
complex_10.pdb
complex_1.pdb
complex_2.pdb
complex_3.pdb
complex_4.pdb
complex_5.pdb
complex_6.pdb
complex_7.pdb
complex_8.pdb
complex_9.pdb
complex_10.pdb
complex_1.pdb
complex_2.pdb
complex_3.pdb
complex_4.pdb
complex_5.pdb
complex_6.pdb
complex_7.pdb
complex_8.pdb
complex_9.pdb
complex_10.pdb
complex_1.pdb
complex_2.pdb
complex_3.pdb
complex_4.pdb
complex_5.pdb
complex_6.pdb
complex_7.pdb
complex_8.pdb
complex_9.pdb
complex_10.pdb
complex_1.pdb
complex_2.pdb
complex_3.pdb
complex_4.pdb
complex_5.pdb
complex_6.pdb
complex_7.pdb
complex_8.pdb
complex_9.pdb
complex_10.pdb
complex_1.pdb
complex_2.pdb
complex_3.pdb
complex_4.pdb
complex_5.pdb
complex_6.pdb
complex_7.pdb
complex_8.pdb
complex_9.pdb
complex_10.pdb
complex_1.pdb
complex_2.pdb
complex_3.pdb
complex_4.pdb
complex_5.pdb
complex_6.pdb
complex_7.pdb
complex_8.pdb
complex_9.pdb
complex_10.pdb
complex_1.pdb
complex_2.pdb
complex_3.pdb
complex_4.pdb
complex_5.pdb
complex_6.pdb
complex_7.pdb
complex_8.pdb
complex_9.pdb
complex_10.pdb
complex_1.pdb
complex_2.pdb
complex_3.pdb
complex_4.pdb
complex_5.pdb
complex_6.pdb
complex_7.pdb
complex_8.pdb
complex_9.pdb
complex_10.pdb
complex_1.pdb
complex_2.pdb
complex_3.pdb
complex_4.pdb
complex_5.pdb
complex_6.pdb
complex_7.pdb
complex_8.pdb
complex_9.pdb
complex_10.pdb
complex_1.pdb
complex_2.pdb
complex_3.pdb
complex_4.pdb
complex_5.pdb
complex_6.pdb
complex_7.pdb
complex_8.pdb
complex_9.pdb
complex_10.pdb
complex_1.pdb
complex_2.pdb
complex_3.pdb
complex_4.pdb
complex_5.pdb
complex_6.pdb
complex_7.pdb
complex_8.pdb
complex_9.pdb
complex_10.pdb
complex_1.pdb
complex_2.pdb
complex_3.pdb
complex_4.pdb
complex_5.pdb
complex_6.pdb
complex_7.pdb
complex_8.pdb
complex_9.pdb
complex_10.pdb
complex_1.pdb
complex_2.pdb
complex_3.pdb
complex_4.pdb
complex_5.pdb
complex_6.pdb
complex_7.pdb
complex_8.pdb
complex_9.pdb
complex_10.pdb
complex_1.pdb
complex_2.pdb
complex_3.pdb
complex_4.pdb
complex_5.pdb
complex_6.pdb
complex_7.pdb
complex_8.pdb
complex_9.pdb
complex_10.pdb
complex_1.pdb
complex_2.pdb
complex_3.pdb
complex_4.pdb
complex_5.pdb
complex_6.pdb
complex_7.pdb
complex_8.pdb
complex_9.pdb
complex_10.pdb
complex_1.pdb
complex_2.pdb
complex_3.pdb
complex_4.pdb
complex_5.pdb
complex_6.pdb
complex_7.pdb
complex_8.pdb
complex_9.pdb
complex_10.pdb
complex_1.pdb
complex_2.pdb
complex_3.pdb
complex_4.pdb
complex_5.pdb
complex_6.pdb
complex_7.pdb
complex_8.pdb
complex_9.pdb
complex_10.pdb
complex_1.pdb
complex_2.pdb
complex_3.pdb
complex_4.pdb
complex_5.pdb
complex_6.pdb
complex_7.pdb
complex_8.pdb
complex_9.pdb
complex_10.pdb
complex_1.pdb
complex_2.pdb
complex_3.pdb
complex_4.pdb
complex_5.pdb
complex_6.pdb
complex_7.pdb
complex_8.pdb
complex_9.pdb
complex_10.pdb
complex_1.pdb
complex_2.pdb
complex_3.pdb
complex_4.pdb
complex_5.pdb
complex_6.pdb
complex_7.pdb
complex_8.pdb
complex_9.pdb
complex_10.pdb
complex_1.pdb
complex_2.pdb
complex_3.pdb
complex_4.pdb
complex_5.pdb
complex_6.pdb
complex_7.pdb
complex_8.pdb
complex_9.pdb
complex_10.pdb
complex_1.pdb
complex_2.pdb
complex_3.pdb
complex_4.pdb
complex_5.pdb
complex_6.pdb
complex_7.pdb
complex_8.pdb
complex_9.pdb
complex_10.pdb
complex_1.pdb
complex_2.pdb
complex_3.pdb
complex_4.pdb
complex_5.pdb
complex_6.pdb
complex_7.pdb
complex_8.pdb
complex_9.pdb
complex_10.pdb
complex_1.pdb
complex_2.pdb
complex_3.pdb
complex_4.pdb
complex_5.pdb
complex_6.pdb
complex_7.pdb
complex_8.pdb
complex_9.pdb
complex_10.pdb
complex_1.pdb
complex_2.pdb
complex_3.pdb
complex_4.pdb
complex_5.pdb
complex_6.pdb
complex_7.pdb
complex_8.pdb
complex_9.pdb
complex_10.pdb
complex_1.pdb
complex_2.pdb
complex_3.pdb
complex_4.pdb
complex_5.pdb
complex_6.pdb
complex_7.pdb
complex_8.pdb
complex_9.pdb
complex_10.pdb
complex_1.pdb
complex_2.pdb
complex_3.pdb
complex_4.pdb
complex_5.pdb
complex_6.pdb
complex_7.pdb
complex_8.pdb
complex_9.pdb
complex_10.pdb
complex_1.pdb
complex_2.pdb
complex_3.pdb
complex_4.pdb
complex_5.pdb
complex_6.pdb
complex_7.pdb
complex_8.pdb
complex_9.pdb
complex_10.pdb
complex_1.pdb
complex_2.pdb
complex_3.pdb
complex_4.pdb
complex_5.pdb
complex_6.pdb
complex_7.pdb
complex_8.pdb
complex_9.pdb
complex_10.pdb
complex_1.pdb
complex_2.pdb
complex_3.pdb
complex_4.pdb
complex_5.pdb
complex_6.pdb
complex_7.pdb
complex_8.pdb
complex_9.pdb
complex_10.pdb
complex_1.pdb
complex_2.pdb
complex_3.pdb
complex_4.pdb
complex_5.pdb
complex_6.pdb
complex_7.pdb
complex_8.pdb
complex_9.pdb
complex_10.pdb
complex_1.pdb
complex_2.pdb
complex_3.pdb
complex_4.pdb
complex_5.pdb
complex_6.pdb
complex_7.pdb
complex_8.pdb
complex_9.pdb
complex_10.pdb
complex_1.pdb
complex_2.pdb
complex_3.pdb
complex_4.pdb
complex_5.pdb
complex_6.pdb
complex_7.pdb
complex_8.pdb
complex_9.pdb
complex_10.pdb
complex_1.pdb
complex_2.pdb
complex_3.pdb
complex_4.pdb
complex_5.pdb
complex_6.pdb
complex_7.pdb
complex_8.pdb
complex_9.pdb
complex_10.pdb
complex_1.pdb
complex_2.pdb
complex_3.pdb
complex_4.pdb
complex_5.pdb
complex_6.pdb
complex_7.pdb
complex_8.pdb
complex_9.pdb
complex_10.pdb
complex_1.pdb
complex_2.pdb
complex_3.pdb
complex_4.pdb
complex_5.pdb
complex_6.pdb
complex_7.pdb
complex_8.pdb
complex_9.pdb
complex_10.pdb
complex_1.pdb
complex_2.pdb
complex_3.pdb
complex_4.pdb
complex_5.pdb
complex_6.pdb
complex_7.pdb
complex_8.pdb
complex_9.pdb
complex_10.pdb
complex_1.pdb
complex_2.pdb
complex_3.pdb
complex_4.pdb
complex_5.pdb
complex_6.pdb
complex_7.pdb
complex_8.pdb
complex_9.pdb
complex_10.pdb
complex_1.pdb
complex_2.pdb
complex_3.pdb
complex_4.pdb
complex_5.pdb
complex_6.pdb
complex_7.pdb
complex_8.pdb
complex_9.pdb
complex_10.pdb
complex_1.pdb
complex_2.pdb
complex_3.pdb
complex_4.pdb
complex_5.pdb
complex_6.pdb
complex_7.pdb
complex_8.pdb
complex_9.pdb
complex_10.pdb
complex_1.pdb
complex_2.pdb
complex_3.pdb
complex_4.pdb
complex_5.pdb
complex_6.pdb
complex_7.pdb
complex_8.pdb
complex_9.pdb
complex_10.pdb
complex_1.pdb
complex_2.pdb
complex_3.pdb
complex_4.pdb
complex_5.pdb
complex_6.pdb
complex_7.pdb
complex_8.pdb
complex_9.pdb
complex_10.pdb
complex_1.pdb
complex_2.pdb
complex_3.pdb
complex_4.pdb
complex_5.pdb
complex_6.pdb
complex_7.pdb
complex_8.pdb
complex_9.pdb
complex_10.pdb
complex_1.pdb
complex_2.pdb
complex_3.pdb
complex_4.pdb
complex_5.pdb
complex_6.pdb
complex_7.pdb
complex_8.pdb
complex_9.pdb
complex_10.pdb
complex_1.pdb
complex_2.pdb
complex_3.pdb
complex_4.pdb
complex_5.pdb
complex_6.pdb
complex_7.pdb
complex_8.pdb
complex_9.pdb
complex_10.pdb
complex_1.pdb
complex_2.pdb
complex_3.pdb
complex_4.pdb
complex_5.pdb
complex_6.pdb
complex_7.pdb
complex_8.pdb
complex_9.pdb
complex_10.pdb
complex_1.pdb
complex_2.pdb
complex_3.pdb
complex_4.pdb
complex_5.pdb
complex_6.pdb
complex_7.pdb
complex_8.pdb
complex_9.pdb
complex_10.pdb
complex_1.pdb
complex_2.pdb
complex_3.pdb
complex_4.pdb
complex_5.pdb
complex_6.pdb
complex_7.pdb
complex_8.pdb
complex_9.pdb
complex_10.pdb
complex_1.pdb
complex_2.pdb
complex_3.pdb
complex_4.pdb
complex_5.pdb
complex_6.pdb
complex_7.pdb
complex_8.pdb
complex_9.pdb
complex_10.pdb
complex_1.pdb
complex_2.pdb
complex_3.pdb
complex_4.pdb
complex_5.pdb
complex_6.pdb
complex_7.pdb
complex_8.pdb
complex_9.pdb
complex_10.pdb
complex_1.pdb
complex_2.pdb
complex_3.pdb
complex_4.pdb
complex_5.pdb
complex_6.pdb
complex_7.pdb
complex_8.pdb
complex_9.pdb
complex_10.pdb
complex_1.pdb
complex_2.pdb
complex_3.pdb
complex_4.pdb
complex_5.pdb
complex_6.pdb
complex_7.pdb
complex_8.pdb
complex_9.pdb
complex_10.pdb
complex_1.pdb
complex_2.pdb
complex_3.pdb
complex_4.pdb
complex_5.pdb
complex_6.pdb
complex_7.pdb
complex_8.pdb
complex_9.pdb
complex_10.pdb
complex_1.pdb
complex_2.pdb
complex_3.pdb
complex_4.pdb
complex_5.pdb
complex_6.pdb
complex_7.pdb
complex_8.pdb
complex_9.pdb
complex_10.pdb
complex_1.pdb
complex_2.pdb
complex_3.pdb
complex_4.pdb
complex_5.pdb
complex_6.pdb
complex_7.pdb
complex_8.pdb
complex_9.pdb
complex_10.pdb
complex_1.pdb
complex_2.pdb
complex_3.pdb
complex_4.pdb
complex_5.pdb
complex_6.pdb
complex_7.pdb
complex_8.pdb
complex_9.pdb
complex_10.pdb
complex_1.pdb
complex_2.pdb
complex_3.pdb
complex_4.pdb
complex_5.pdb
complex_6.pdb
complex_7.pdb
complex_8.pdb
complex_9.pdb
complex_10.pdb
complex_1.pdb
complex_2.pdb
complex_3.pdb
complex_4.pdb
complex_5.pdb
complex_6.pdb
complex_7.pdb
complex_8.pdb
complex_9.pdb
complex_10.pdb
complex_1.pdb
complex_2.pdb
complex_3.pdb
complex_4.pdb
complex_5.pdb
complex_6.pdb
complex_7.pdb
complex_8.pdb
complex_9.pdb
complex_10.pdb
complex_1.pdb
complex_2.pdb
complex_3.pdb
complex_4.pdb
complex_5.pdb
complex_6.pdb
complex_7.pdb
complex_8.pdb
complex_9.pdb
complex_10.pdb
complex_1.pdb
complex_2.pdb
complex_3.pdb
complex_4.pdb
complex_5.pdb
complex_6.pdb
complex_7.pdb
complex_8.pdb
complex_9.pdb
complex_10.pdb
complex_1.pdb
complex_2.pdb
complex_3.pdb
complex_4.pdb
complex_5.pdb
complex_6.pdb
complex_7.pdb
complex_8.pdb
complex_9.pdb
complex_10.pdb
complex_1.pdb
complex_2.pdb
complex_3.pdb
complex_4.pdb
complex_5.pdb
complex_6.pdb
complex_7.pdb
complex_8.pdb
complex_9.pdb
complex_10.pdb
complex_1.pdb
complex_2.pdb
complex_3.pdb
complex_4.pdb
complex_5.pdb
complex_6.pdb
complex_7.pdb
complex_8.pdb
complex_9.pdb
complex_10.pdb
complex_1.pdb
complex_2.pdb
complex_3.pdb
complex_4.pdb
complex_5.pdb
complex_6.pdb
complex_7.pdb
complex_8.pdb
complex_9.pdb
complex_10.pdb
complex_1.pdb
complex_2.pdb
complex_3.pdb
complex_4.pdb
complex_5.pdb
complex_6.pdb
complex_7.pdb
complex_8.pdb
complex_9.pdb
complex_10.pdb
complex_1.pdb
complex_2.pdb
complex_3.pdb
complex_4.pdb
complex_5.pdb
complex_6.pdb
complex_7.pdb
complex_8.pdb
complex_9.pdb
complex_10.pdb
complex_1.pdb
complex_2.pdb
complex_3.pdb
complex_4.pdb
complex_5.pdb
complex_6.pdb
complex_7.pdb
complex_8.pdb
complex_9.pdb
complex_10.pdb
complex_1.pdb
complex_2.pdb
complex_3.pdb
complex_4.pdb
complex_5.pdb
complex_6.pdb
complex_7.pdb
complex_8.pdb
complex_9.pdb
complex_10.pdb
complex_1.pdb
complex_2.pdb
complex_3.pdb
complex_4.pdb
complex_5.pdb
complex_6.pdb
complex_7.pdb
complex_8.pdb
complex_9.pdb
complex_10.pdb
complex_1.pdb
complex_2.pdb
complex_3.pdb
complex_4.pdb
complex_5.pdb
complex_6.pdb
complex_7.pdb
complex_8.pdb
complex_9.pdb
complex_10.pdb
complex_1.pdb
complex_2.pdb
complex_3.pdb
complex_4.pdb
complex_5.pdb
complex_6.pdb
complex_7.pdb
complex_8.pdb
complex_9.pdb
complex_10.pdb
complex_1.pdb
complex_2.pdb
complex_3.pdb
complex_4.pdb
complex_5.pdb
complex_6.pdb
complex_7.pdb
complex_8.pdb
complex_9.pdb
complex_10.pdb
complex_1.pdb
complex_2.pdb
complex_3.pdb
complex_4.pdb
complex_5.pdb
complex_6.pdb
complex_7.pdb
complex_8.pdb
complex_9.pdb
complex_10.pdb
complex_1.pdb
complex_2.pdb
complex_3.pdb
complex_4.pdb
complex_5.pdb
complex_6.pdb
complex_7.pdb
complex_8.pdb
complex_9.pdb
complex_10.pdb
complex_1.pdb
complex_2.pdb
complex_3.pdb
complex_4.pdb
complex_5.pdb
complex_6.pdb
complex_7.pdb
complex_8.pdb
complex_9.pdb
complex_10.pdb
complex_1.pdb
complex_2.pdb
complex_3.pdb
complex_4.pdb
complex_5.pdb
complex_6.pdb
complex_7.pdb
complex_8.pdb
complex_9.pdb
complex_10.pdb
complex_1.pdb
complex_2.pdb
complex_3.pdb
complex_4.pdb
complex_5.pdb
complex_6.pdb
complex_7.pdb
complex_8.pdb
complex_9.pdb
complex_10.pdb
complex_1.pdb
complex_2.pdb
complex_3.pdb
complex_4.pdb
complex_5.pdb
complex_6.pdb
complex_7.pdb
complex_8.pdb
complex_9.pdb
complex_10.pdb
complex_1.pdb
complex_2.pdb
complex_3.pdb
complex_4.pdb
complex_5.pdb
complex_6.pdb
complex_7.pdb
complex_8.pdb
complex_9.pdb
complex_10.pdb
complex_1.pdb
complex_2.pdb
complex_3.pdb
complex_4.pdb
complex_5.pdb
complex_6.pdb
complex_7.pdb
complex_8.pdb
complex_9.pdb
complex_10.pdb
complex_1.pdb
complex_2.pdb
complex_3.pdb
complex_4.pdb
complex_5.pdb
complex_6.pdb
complex_7.pdb
complex_8.pdb
complex_9.pdb
complex_10.pdb
complex_1.pdb
complex_2.pdb
complex_3.pdb
complex_4.pdb
complex_5.pdb
complex_6.pdb
complex_7.pdb
complex_8.pdb
complex_9.pdb
complex_10.pdb
complex_1.pdb
complex_2.pdb
complex_3.pdb
complex_4.pdb
complex_5.pdb
complex_6.pdb
complex_7.pdb
complex_8.pdb
complex_9.pdb
complex_10.pdb
complex_1.pdb
complex_2.pdb
complex_3.pdb
complex_4.pdb
complex_5.pdb
complex_6.pdb
complex_7.pdb
complex_8.pdb
complex_9.pdb
complex_10.pdb
complex_1.pdb
complex_2.pdb
complex_3.pdb
complex_4.pdb
complex_5.pdb
complex_6.pdb
complex_7.pdb
complex_8.pdb
complex_9.pdb
complex_10.pdb
complex_1.pdb
complex_2.pdb
complex_3.pdb
complex_4.pdb
complex_5.pdb
complex_6.pdb
complex_7.pdb
complex_8.pdb
complex_9.pdb
complex_10.pdb
complex_1.pdb
complex_2.pdb
complex_3.pdb
complex_4.pdb
complex_5.pdb
complex_6.pdb
complex_7.pdb
complex_8.pdb
complex_9.pdb
complex_10.pdb
complex_1.pdb
complex_2.pdb
complex_3.pdb
complex_4.pdb
complex_5.pdb
complex_6.pdb
complex_7.pdb
complex_8.pdb
complex_9.pdb
complex_10.pdb
complex_1.pdb
complex_2.pdb
complex_3.pdb
complex_4.pdb
complex_5.pdb
complex_6.pdb
complex_7.pdb
complex_8.pdb
complex_9.pdb
complex_10.pdb
complex_1.pdb
complex_2.pdb
complex_3.pdb
complex_4.pdb
complex_5.pdb
complex_6.pdb
complex_7.pdb
complex_8.pdb
complex_9.pdb
complex_10.pdb
complex_1.pdb
complex_2.pdb
complex_3.pdb
complex_4.pdb
complex_5.pdb
complex_6.pdb
complex_7.pdb
complex_8.pdb
complex_9.pdb
complex_10.pdb
complex_1.pdb
complex_2.pdb
complex_3.pdb
complex_4.pdb
complex_5.pdb
complex_6.pdb
complex_7.pdb
complex_8.pdb
complex_9.pdb
complex_10.pdb
complex_1.pdb
complex_2.pdb
complex_3.pdb
complex_4.pdb
complex_5.pdb
complex_6.pdb
complex_7.pdb
complex_8.pdb
complex_9.pdb
complex_10.pdb
complex_1.pdb
complex_2.pdb
complex_3.pdb
complex_4.pdb
complex_5.pdb
complex_6.pdb
complex_7.pdb
complex_8.pdb
complex_9.pdb
complex_10.pdb
complex_1.pdb
complex_2.pdb
complex_3.pdb
complex_4.pdb
complex_5.pdb
complex_6.pdb
complex_7.pdb
complex_8.pdb
complex_9.pdb
complex_10.pdb
complex_1.pdb
complex_2.pdb
complex_3.pdb
complex_4.pdb
complex_5.pdb
complex_6.pdb
complex_7.pdb
complex_8.pdb
complex_9.pdb
complex_10.pdb
complex_1.pdb
complex_2.pdb
complex_3.pdb
complex_4.pdb
complex_5.pdb
complex_6.pdb
complex_7.pdb
complex_8.pdb
complex_9.pdb
complex_10.pdb
complex_1.pdb
complex_2.pdb
complex_3.pdb
complex_4.pdb
complex_5.pdb
complex_6.pdb
complex_7.pdb
complex_8.pdb
complex_9.pdb
complex_10.pdb
complex_1.pdb
complex_2.pdb
complex_3.pdb
complex_4.pdb
complex_5.pdb
complex_6.pdb
complex_7.pdb
complex_8.pdb
complex_9.pdb
complex_10.pdb
complex_1.pdb
complex_2.pdb
complex_3.pdb
complex_4.pdb
complex_5.pdb
complex_6.pdb
complex_7.pdb
complex_8.pdb
complex_9.pdb
complex_10.pdb
complex_1.pdb
complex_2.pdb
complex_3.pdb
complex_4.pdb
complex_5.pdb
complex_6.pdb
complex_7.pdb
complex_8.pdb
complex_9.pdb
complex_10.pdb
complex_1.pdb
complex_2.pdb
complex_3.pdb
complex_4.pdb
complex_5.pdb
complex_6.pdb
complex_7.pdb
complex_8.pdb
complex_9.pdb
complex_10.pdb
complex_1.pdb
complex_2.pdb
complex_3.pdb
complex_4.pdb
complex_5.pdb
complex_6.pdb
complex_7.pdb
complex_8.pdb
complex_9.pdb
complex_10.pdb
complex_1.pdb
complex_2.pdb
complex_3.pdb
complex_4.pdb
complex_5.pdb
complex_6.pdb
complex_7.pdb
complex_8.pdb
complex_9.pdb
complex_10.pdb
complex_1.pdb
complex_2.pdb
complex_3.pdb
complex_4.pdb
complex_5.pdb
complex_6.pdb
complex_7.pdb
complex_8.pdb
complex_9.pdb
complex_10.pdb
complex_1.pdb
complex_2.pdb
complex_3.pdb
complex_4.pdb
complex_5.pdb
complex_6.pdb
complex_7.pdb
complex_8.pdb
complex_9.pdb
complex_10.pdb
complex_1.pdb
complex_2.pdb
complex_3.pdb
complex_4.pdb
complex_5.pdb
complex_6.pdb
complex_7.pdb
complex_8.pdb
complex_9.pdb
complex_10.pdb
complex_1.pdb
complex_2.pdb
complex_3.pdb
complex_4.pdb
complex_5.pdb
complex_6.pdb
complex_7.pdb
complex_8.pdb
complex_9.pdb
complex_10.pdb
complex_1.pdb
complex_2.pdb
complex_3.pdb
complex_4.pdb
complex_5.pdb
complex_6.pdb
complex_7.pdb
complex_8.pdb
complex_9.pdb
complex_10.pdb
complex_1.pdb
complex_2.pdb
complex_3.pdb
complex_4.pdb
complex_5.pdb
complex_6.pdb
complex_7.pdb
complex_8.pdb
complex_9.pdb
complex_10.pdb
complex_1.pdb
complex_2.pdb
complex_3.pdb
complex_4.pdb
complex_5.pdb
complex_6.pdb
complex_7.pdb
complex_8.pdb
complex_9.pdb
complex_10.pdb
complex_1.pdb
complex_2.pdb
complex_3.pdb
complex_4.pdb
complex_5.pdb
complex_6.pdb
complex_7.pdb
complex_8.pdb
complex_9.pdb
complex_10.pdb
complex_1.pdb
complex_2.pdb
complex_3.pdb
complex_4.pdb
complex_5.pdb
complex_6.pdb
complex_7.pdb
complex_8.pdb
complex_9.pdb
complex_10.pdb
complex_1.pdb
complex_2.pdb
complex_3.pdb
complex_4.pdb
complex_5.pdb
complex_6.pdb
complex_7.pdb
complex_8.pdb
complex_9.pdb
complex_10.pdb
complex_1.pdb
complex_2.pdb
complex_3.pdb
complex_4.pdb
complex_5.pdb
complex_6.pdb
complex_7.pdb
complex_8.pdb
complex_9.pdb
complex_10.pdb
complex_1.pdb
complex_2.pdb
complex_3.pdb
complex_4.pdb
complex_5.pdb
complex_6.pdb
complex_7.pdb
complex_8.pdb
complex_9.pdb
complex_10.pdb
complex_1.pdb
complex_2.pdb
complex_3.pdb
complex_4.pdb
complex_5.pdb
complex_6.pdb
complex_7.pdb
complex_8.pdb
complex_9.pdb
complex_10.pdb
complex_1.pdb
complex_2.pdb
complex_3.pdb
complex_4.pdb
complex_5.pdb
complex_6.pdb
complex_7.pdb
complex_8.pdb
complex_9.pdb
complex_10.pdb
complex_1.pdb
complex_2.pdb
complex_3.pdb
complex_4.pdb
complex_5.pdb
complex_6.pdb
complex_7.pdb
complex_8.pdb
complex_9.pdb
complex_10.pdb
complex_1.pdb
complex_2.pdb
complex_3.pdb
complex_4.pdb
complex_5.pdb
complex_6.pdb
complex_7.pdb
complex_8.pdb
complex_9.pdb
complex_10.pdb
complex_1.pdb
complex_2.pdb
complex_3.pdb
complex_4.pdb
complex_5.pdb
complex_6.pdb
complex_7.pdb
complex_8.pdb
complex_9.pdb
complex_10.pdb
complex_1.pdb
complex_2.pdb
complex_3.pdb
complex_4.pdb
complex_5.pdb
complex_6.pdb
complex_7.pdb
complex_8.pdb
complex_9.pdb
complex_10.pdb
complex_1.pdb
complex_2.pdb
complex_3.pdb
complex_4.pdb
complex_5.pdb
complex_6.pdb
complex_7.pdb
complex_8.pdb
complex_9.pdb
complex_10.pdb
complex_1.pdb
complex_2.pdb
complex_3.pdb
complex_4.pdb
complex_5.pdb
complex_6.pdb
complex_7.pdb
complex_8.pdb
complex_9.pdb
complex_10.pdb
complex_1.pdb
complex_2.pdb
complex_3.pdb
complex_4.pdb
complex_5.pdb
complex_6.pdb
complex_7.pdb
complex_8.pdb
complex_9.pdb
complex_10.pdb
complex_1.pdb
complex_2.pdb
complex_3.pdb
complex_4.pdb
complex_5.pdb
complex_6.pdb
complex_7.pdb
complex_8.pdb
complex_9.pdb
complex_10.pdb
complex_1.pdb
complex_2.pdb
complex_3.pdb
complex_4.pdb
complex_5.pdb
complex_6.pdb
complex_7.pdb
complex_8.pdb
complex_9.pdb
complex_10.pdb
complex_1.pdb
complex_2.pdb
complex_3.pdb
complex_4.pdb
complex_5.pdb
complex_6.pdb
complex_7.pdb
complex_8.pdb
complex_9.pdb
complex_10.pdb
complex_1.pdb
complex_2.pdb
complex_3.pdb
complex_4.pdb
complex_5.pdb
complex_6.pdb
complex_7.pdb
complex_8.pdb
complex_9.pdb
complex_10.pdb
complex_1.pdb
complex_2.pdb
complex_3.pdb
complex_4.pdb
complex_5.pdb
complex_6.pdb
complex_7.pdb
complex_8.pdb
complex_9.pdb
complex_10.pdb
complex_1.pdb
complex_2.pdb
complex_3.pdb
complex_4.pdb
complex_5.pdb
complex_6.pdb
complex_7.pdb
complex_8.pdb
complex_9.pdb
complex_10.pdb
complex_1.pdb
complex_2.pdb
complex_3.pdb
complex_4.pdb
complex_5.pdb
complex_6.pdb
complex_7.pdb
complex_8.pdb
complex_9.pdb
complex_10.pdb
complex_1.pdb
complex_2.pdb
complex_3.pdb
complex_4.pdb
complex_5.pdb
complex_6.pdb
complex_7.pdb
complex_8.pdb
complex_9.pdb
complex_10.pdb
complex_1.pdb
complex_2.pdb
complex_3.pdb
complex_4.pdb
complex_5.pdb
complex_6.pdb
complex_7.pdb
complex_8.pdb
complex_9.pdb
complex_10.pdb
complex_1.pdb
complex_2.pdb
complex_3.pdb
complex_4.pdb
complex_5.pdb
complex_6.pdb
complex_7.pdb
complex_8.pdb
complex_9.pdb
complex_10.pdb
complex_1.pdb
complex_2.pdb
complex_3.pdb
complex_4.pdb
complex_5.pdb
complex_6.pdb
complex_7.pdb
complex_8.pdb
complex_9.pdb
complex_10.pdb
complex_1.pdb
complex_2.pdb
complex_3.pdb
complex_4.pdb
complex_5.pdb
complex_6.pdb
complex_7.pdb
complex_8.pdb
complex_9.pdb
complex_10.pdb
complex_1.pdb
complex_2.pdb
complex_3.pdb
complex_4.pdb
complex_5.pdb
complex_6.pdb
complex_7.pdb
complex_8.pdb
complex_9.pdb
complex_10.pdb
complex_1.pdb
complex_2.pdb
complex_3.pdb
complex_4.pdb
complex_5.pdb
complex_6.pdb
complex_7.pdb
complex_8.pdb
complex_9.pdb
complex_10.pdb
complex_1.pdb
complex_2.pdb
complex_3.pdb
complex_4.pdb
complex_5.pdb
complex_6.pdb
complex_7.pdb
complex_8.pdb
complex_9.pdb
complex_10.pdb
complex_1.pdb
complex_2.pdb
complex_3.pdb
complex_4.pdb
complex_5.pdb
complex_6.pdb
complex_7.pdb
complex_8.pdb
complex_9.pdb
complex_10.pdb
complex_1.pdb
complex_2.pdb
complex_3.pdb
complex_4.pdb
complex_5.pdb
complex_6.pdb
complex_7.pdb
complex_8.pdb
complex_9.pdb
complex_10.pdb
complex_1.pdb
complex_2.pdb
complex_3.pdb
complex_4.pdb
complex_5.pdb
complex_6.pdb
complex_7.pdb
complex_8.pdb
complex_9.pdb
complex_10.pdb
complex_1.pdb
complex_2.pdb
complex_3.pdb
complex_4.pdb
complex_5.pdb
complex_6.pdb
complex_7.pdb
complex_8.pdb
complex_9.pdb
complex_10.pdb
complex_1.pdb
complex_2.pdb
complex_3.pdb
complex_4.pdb
complex_5.pdb
complex_6.pdb
complex_7.pdb
complex_8.pdb
complex_9.pdb
complex_10.pdb
complex_1.pdb
complex_2.pdb
complex_3.pdb
complex_4.pdb
complex_5.pdb
complex_6.pdb
complex_7.pdb
complex_8.pdb
complex_9.pdb
complex_10.pdb
complex_1.pdb
complex_2.pdb
complex_3.pdb
complex_4.pdb
complex_5.pdb
complex_6.pdb
complex_7.pdb
complex_8.pdb
complex_9.pdb
complex_10.pdb
complex_1.pdb
complex_2.pdb
complex_3.pdb
complex_4.pdb
complex_5.pdb
complex_6.pdb
complex_7.pdb
complex_8.pdb
complex_9.pdb
complex_10.pdb
complex_1.pdb
complex_2.pdb
complex_3.pdb
complex_4.pdb
complex_5.pdb
complex_6.pdb
complex_7.pdb
complex_8.pdb
complex_9.pdb
complex_10.pdb
complex_1.pdb
complex_2.pdb
complex_3.pdb
complex_4.pdb
complex_5.pdb
complex_6.pdb
complex_7.pdb
complex_8.pdb
complex_9.pdb
complex_10.pdb
complex_1.pdb
complex_2.pdb
complex_3.pdb
complex_4.pdb
complex_5.pdb
complex_6.pdb
complex_7.pdb
complex_8.pdb
complex_9.pdb
complex_10.pdb
complex_1.pdb
complex_2.pdb
complex_3.pdb
complex_4.pdb
complex_5.pdb
complex_6.pdb
complex_7.pdb
complex_8.pdb
complex_9.pdb
complex_10.pdb
complex_1.pdb
complex_2.pdb
complex_3.pdb
complex_4.pdb
complex_5.pdb
complex_6.pdb
complex_7.pdb
complex_8.pdb
complex_9.pdb
complex_10.pdb
complex_1.pdb
complex_2.pdb
complex_3.pdb
complex_4.pdb
complex_5.pdb
complex_6.pdb
complex_7.pdb
complex_8.pdb
complex_9.pdb
complex_10.pdb
complex_1.pdb
complex_2.pdb
complex_3.pdb
complex_4.pdb
complex_5.pdb
complex_6.pdb
complex_7.pdb
complex_8.pdb
complex_9.pdb
complex_10.pdb
complex_1.pdb
complex_2.pdb
complex_3.pdb
complex_4.pdb
complex_5.pdb
complex_6.pdb
complex_7.pdb
complex_8.pdb
complex_9.pdb
complex_10.pdb
complex_1.pdb
complex_2.pdb
complex_3.pdb
complex_4.pdb
complex_5.pdb
complex_6.pdb
complex_7.pdb
complex_8.pdb
complex_9.pdb
complex_10.pdb
complex_1.pdb
complex_2.pdb
complex_3.pdb
complex_4.pdb
complex_5.pdb
complex_6.pdb
complex_7.pdb
complex_8.pdb
complex_9.pdb
complex_10.pdb
complex_1.pdb
complex_2.pdb
complex_3.pdb
complex_4.pdb
complex_5.pdb
complex_6.pdb
complex_7.pdb
complex_8.pdb
complex_9.pdb
complex_10.pdb
complex_1.pdb
complex_2.pdb
complex_3.pdb
complex_4.pdb
complex_5.pdb
complex_6.pdb
complex_7.pdb
complex_8.pdb
complex_9.pdb
complex_10.pdb
complex_1.pdb
complex_2.pdb
complex_3.pdb
complex_4.pdb
complex_5.pdb
complex_6.pdb
complex_7.pdb
complex_8.pdb
complex_9.pdb
complex_10.pdb
complex_1.pdb
complex_2.pdb
complex_3.pdb
complex_4.pdb
complex_5.pdb
complex_6.pdb
complex_7.pdb
complex_8.pdb
complex_9.pdb
complex_10.pdb
complex_1.pdb
complex_2.pdb
complex_3.pdb
complex_4.pdb
complex_5.pdb
complex_6.pdb
complex_7.pdb
complex_8.pdb
complex_9.pdb
complex_10.pdb
complex_1.pdb
complex_2.pdb
complex_3.pdb
complex_4.pdb
complex_5.pdb
complex_6.pdb
complex_7.pdb
complex_8.pdb
complex_9.pdb
complex_10.pdb
complex_1.pdb
complex_2.pdb
complex_3.pdb
complex_4.pdb
complex_5.pdb
complex_6.pdb
complex_7.pdb
complex_8.pdb
complex_9.pdb
complex_10.pdb
complex_1.pdb
complex_2.pdb
complex_3.pdb
complex_4.pdb
complex_5.pdb
complex_6.pdb
complex_7.pdb
complex_8.pdb
complex_9.pdb
complex_10.pdb
complex_1.pdb
complex_2.pdb
complex_3.pdb
complex_4.pdb
complex_5.pdb
complex_6.pdb
complex_7.pdb
complex_8.pdb
complex_9.pdb
complex_10.pdb
complex_1.pdb
complex_2.pdb
complex_3.pdb
complex_4.pdb
complex_5.pdb
complex_6.pdb
complex_7.pdb
complex_8.pdb
complex_9.pdb
complex_10.pdb
complex_1.pdb
complex_2.pdb
complex_3.pdb
complex_4.pdb
complex_5.pdb
complex_6.pdb
complex_7.pdb
complex_8.pdb
complex_9.pdb
complex_10.pdb
complex_1.pdb
complex_2.pdb
complex_3.pdb
complex_4.pdb
complex_5.pdb
complex_6.pdb
complex_7.pdb
complex_8.pdb
complex_9.pdb
complex_10.pdb
complex_1.pdb
complex_2.pdb
complex_3.pdb
complex_4.pdb
complex_5.pdb
complex_6.pdb
complex_7.pdb
complex_8.pdb
complex_9.pdb
complex_10.pdb
complex_1.pdb
complex_2.pdb
complex_3.pdb
complex_4.pdb
complex_5.pdb
complex_6.pdb
complex_7.pdb
complex_8.pdb
complex_9.pdb
complex_10.pdb
complex_1.pdb
complex_2.pdb
complex_3.pdb
complex_4.pdb
complex_5.pdb
complex_6.pdb
complex_7.pdb
complex_8.pdb
complex_9.pdb
complex_10.pdb
complex_1.pdb
complex_2.pdb
complex_3.pdb
complex_4.pdb
complex_5.pdb
complex_6.pdb
complex_7.pdb
complex_8.pdb
complex_9.pdb
complex_10.pdb
complex_1.pdb
complex_2.pdb
complex_3.pdb
complex_4.pdb
complex_5.pdb
complex_6.pdb
complex_7.pdb
complex_8.pdb
complex_9.pdb
complex_10.pdb
complex_1.pdb
complex_2.pdb
complex_3.pdb
complex_4.pdb
complex_5.pdb
complex_6.pdb
complex_7.pdb
complex_8.pdb
complex_9.pdb
complex_10.pdb
complex_1.pdb
complex_2.pdb
complex_3.pdb
complex_4.pdb
complex_5.pdb
complex_6.pdb
complex_7.pdb
complex_8.pdb
complex_9.pdb
complex_10.pdb
complex_1.pdb
complex_2.pdb
complex_3.pdb
complex_4.pdb
complex_5.pdb
complex_6.pdb
complex_7.pdb
complex_8.pdb
complex_9.pdb
complex_10.pdb
complex_1.pdb
complex_2.pdb
complex_3.pdb
complex_4.pdb
complex_5.pdb
complex_6.pdb
complex_7.pdb
complex_8.pdb
complex_9.pdb
complex_10.pdb
complex_1.pdb
complex_2.pdb
complex_3.pdb
complex_4.pdb
complex_5.pdb
complex_6.pdb
complex_7.pdb
complex_8.pdb
complex_9.pdb
complex_10.pdb
complex_1.pdb
complex_2.pdb
complex_3.pdb
complex_4.pdb
complex_5.pdb
complex_6.pdb
complex_7.pdb
complex_8.pdb
complex_9.pdb
complex_10.pdb
complex_1.pdb
complex_2.pdb
complex_3.pdb
complex_4.pdb
complex_5.pdb
complex_6.pdb
complex_7.pdb
complex_8.pdb
complex_9.pdb
complex_10.pdb
complex_1.pdb
complex_2.pdb
complex_3.pdb
complex_4.pdb
complex_5.pdb
complex_6.pdb
complex_7.pdb
complex_8.pdb
complex_9.pdb
complex_10.pdb
complex_1.pdb
complex_2.pdb
complex_3.pdb
complex_4.pdb
complex_5.pdb
complex_6.pdb
complex_7.pdb
complex_8.pdb
complex_9.pdb
complex_10.pdb
complex_1.pdb
complex_2.pdb
complex_3.pdb
complex_4.pdb
complex_5.pdb
complex_6.pdb
complex_7.pdb
complex_8.pdb
complex_9.pdb
complex_10.pdb
complex_1.pdb
complex_2.pdb
complex_3.pdb
complex_4.pdb
complex_5.pdb
complex_6.pdb
complex_7.pdb
complex_8.pdb
complex_9.pdb
complex_10.pdb
complex_1.pdb
complex_2.pdb
complex_3.pdb
complex_4.pdb
complex_5.pdb
complex_6.pdb
complex_7.pdb
complex_8.pdb
complex_9.pdb
complex_10.pdb
complex_1.pdb
complex_2.pdb
complex_3.pdb
complex_4.pdb
complex_5.pdb
complex_6.pdb
complex_7.pdb
complex_8.pdb
complex_9.pdb
complex_10.pdb
complex_1.pdb
complex_2.pdb
complex_3.pdb
complex_4.pdb
complex_5.pdb
complex_6.pdb
complex_7.pdb
complex_8.pdb
complex_9.pdb
complex_10.pdb
complex_1.pdb
complex_2.pdb
complex_3.pdb
complex_4.pdb
complex_5.pdb
complex_6.pdb
complex_7.pdb
complex_8.pdb
complex_9.pdb
complex_10.pdb
complex_1.pdb
complex_2.pdb
complex_3.pdb
complex_4.pdb
complex_5.pdb
complex_6.pdb
complex_7.pdb
complex_8.pdb
complex_9.pdb
complex_10.pdb
complex_1.pdb
complex_2.pdb
complex_3.pdb
complex_4.pdb
complex_5.pdb
complex_6.pdb
complex_7.pdb
complex_8.pdb
complex_9.pdb
complex_10.pdb
complex_1.pdb
complex_2.pdb
complex_3.pdb
complex_4.pdb
complex_5.pdb
complex_6.pdb
complex_7.pdb
complex_8.pdb
complex_9.pdb
complex_10.pdb
complex_1.pdb
complex_2.pdb
complex_3.pdb
complex_4.pdb
complex_5.pdb
complex_6.pdb
complex_7.pdb
complex_8.pdb
complex_9.pdb
complex_10.pdb
complex_1.pdb
complex_2.pdb
complex_3.pdb
complex_4.pdb
complex_5.pdb
complex_6.pdb
complex_7.pdb
complex_8.pdb
complex_9.pdb
complex_10.pdb
complex_1.pdb
complex_2.pdb
complex_3.pdb
complex_4.pdb
complex_5.pdb
complex_6.pdb
complex_7.pdb
complex_8.pdb
complex_9.pdb
complex_10.pdb
complex_1.pdb
complex_2.pdb
complex_3.pdb
complex_4.pdb
complex_5.pdb
complex_6.pdb
complex_7.pdb
complex_8.pdb
complex_9.pdb
complex_10.pdb
complex_1.pdb
complex_2.pdb
complex_3.pdb
complex_4.pdb
complex_5.pdb
complex_6.pdb
complex_7.pdb
complex_8.pdb
complex_9.pdb
complex_10.pdb
complex_1.pdb
complex_2.pdb
complex_3.pdb
complex_4.pdb
complex_5.pdb
complex_6.pdb
complex_7.pdb
complex_8.pdb
complex_9.pdb
complex_10.pdb
complex_1.pdb
complex_2.pdb
complex_3.pdb
complex_4.pdb
complex_5.pdb
complex_6.pdb
complex_7.pdb
complex_8.pdb
complex_9.pdb
complex_10.pdb
complex_1.pdb
complex_2.pdb
complex_3.pdb
complex_4.pdb
complex_5.pdb
complex_6.pdb
complex_7.pdb
complex_8.pdb
complex_9.pdb
complex_10.pdb
complex_1.pdb
complex_2.pdb
complex_3.pdb
complex_4.pdb
complex_5.pdb
complex_6.pdb
complex_7.pdb
complex_8.pdb
complex_9.pdb
complex_10.pdb
complex_1.pdb
complex_2.pdb
complex_3.pdb
complex_4.pdb
complex_5.pdb
complex_6.pdb
complex_7.pdb
complex_8.pdb
complex_9.pdb
complex_10.pdb
complex_1.pdb
complex_2.pdb
complex_3.pdb
complex_4.pdb
complex_5.pdb
complex_6.pdb
complex_7.pdb
complex_8.pdb
complex_9.pdb
complex_10.pdb
complex_1.pdb
complex_2.pdb
complex_3.pdb
complex_4.pdb
complex_5.pdb
complex_6.pdb
complex_7.pdb
complex_8.pdb
complex_9.pdb
complex_10.pdb
complex_1.pdb
complex_2.pdb
complex_3.pdb
complex_4.pdb
complex_5.pdb
complex_6.pdb
complex_7.pdb
complex_8.pdb
complex_9.pdb
complex_10.pdb
complex_1.pdb
complex_2.pdb
complex_3.pdb
complex_4.pdb
complex_5.pdb
complex_6.pdb
complex_7.pdb
complex_8.pdb
complex_9.pdb
complex_10.pdb
complex_1.pdb
complex_2.pdb
complex_3.pdb
complex_4.pdb
complex_5.pdb
complex_6.pdb
complex_7.pdb
complex_8.pdb
complex_9.pdb
complex_10.pdb
complex_1.pdb
complex_2.pdb
complex_3.pdb
complex_4.pdb
complex_5.pdb
complex_6.pdb
complex_7.pdb
complex_8.pdb
complex_9.pdb
complex_10.pdb
complex_1.pdb
complex_2.pdb
complex_3.pdb
complex_4.pdb
complex_5.pdb
complex_6.pdb
complex_7.pdb
complex_8.pdb
complex_9.pdb
complex_10.pdb
complex_1.pdb
complex_2.pdb
complex_3.pdb
complex_4.pdb
complex_5.pdb
complex_6.pdb
complex_7.pdb
complex_8.pdb
complex_9.pdb
complex_10.pdb
complex_1.pdb
complex_2.pdb
complex_3.pdb
complex_4.pdb
complex_5.pdb
complex_6.pdb
complex_7.pdb
complex_8.pdb
complex_9.pdb
complex_10.pdb
complex_1.pdb
complex_2.pdb
complex_3.pdb
complex_4.pdb
complex_5.pdb
complex_6.pdb
complex_7.pdb
complex_8.pdb
complex_9.pdb
complex_10.pdb
complex_1.pdb
complex_2.pdb
complex_3.pdb
complex_4.pdb
complex_5.pdb
complex_6.pdb
complex_7.pdb
complex_8.pdb
complex_9.pdb
complex_10.pdb
complex_1.pdb
complex_2.pdb
complex_3.pdb
complex_4.pdb
complex_5.pdb
complex_6.pdb
complex_7.pdb
complex_8.pdb
complex_9.pdb
complex_10.pdb
complex_1.pdb
complex_2.pdb
complex_3.pdb
complex_4.pdb
complex_5.pdb
complex_6.pdb
complex_7.pdb
complex_8.pdb
complex_9.pdb
complex_10.pdb
complex_1.pdb
complex_2.pdb
complex_3.pdb
complex_4.pdb
complex_5.pdb
complex_6.pdb
complex_7.pdb
complex_8.pdb
complex_9.pdb
complex_10.pdb
complex_1.pdb
complex_2.pdb
complex_3.pdb
complex_4.pdb
complex_5.pdb
complex_6.pdb
complex_7.pdb
complex_8.pdb
complex_9.pdb
complex_10.pdb
complex_1.pdb
complex_2.pdb
complex_3.pdb
complex_4.pdb
complex_5.pdb
complex_6.pdb
complex_7.pdb
complex_8.pdb
complex_9.pdb
complex_10.pdb
complex_1.pdb
complex_2.pdb
complex_3.pdb
complex_4.pdb
complex_5.pdb
complex_6.pdb
complex_7.pdb
complex_8.pdb
complex_9.pdb
complex_10.pdb
complex_1.pdb
complex_2.pdb
complex_3.pdb
complex_4.pdb
complex_5.pdb
complex_6.pdb
complex_7.pdb
complex_8.pdb
complex_9.pdb
complex_10.pdb
complex_1.pdb
complex_2.pdb
complex_3.pdb
complex_4.pdb
complex_5.pdb
complex_6.pdb
complex_7.pdb
complex_8.pdb
complex_9.pdb
complex_10.pdb
complex_1.pdb
complex_2.pdb
complex_3.pdb
complex_4.pdb
complex_5.pdb
complex_6.pdb
complex_7.pdb
complex_8.pdb
complex_9.pdb
complex_10.pdb
complex_1.pdb
complex_2.pdb
complex_3.pdb
complex_4.pdb
complex_5.pdb
complex_6.pdb
complex_7.pdb
complex_8.pdb
complex_9.pdb
complex_10.pdb
complex_1.pdb
complex_2.pdb
complex_3.pdb
complex_4.pdb
complex_5.pdb
complex_6.pdb
complex_7.pdb
complex_8.pdb
complex_9.pdb
complex_10.pdb
complex_1.pdb
complex_2.pdb
complex_3.pdb
complex_4.pdb
complex_5.pdb
complex_6.pdb
complex_7.pdb
complex_8.pdb
complex_9.pdb
complex_10.pdb
complex_1.pdb
complex_2.pdb
complex_3.pdb
complex_4.pdb
complex_5.pdb
complex_6.pdb
complex_7.pdb
complex_8.pdb
complex_9.pdb
complex_10.pdb
complex_1.pdb
complex_2.pdb
complex_3.pdb
complex_4.pdb
complex_5.pdb
complex_6.pdb
complex_7.pdb
complex_8.pdb
complex_9.pdb
complex_10.pdb
complex_1.pdb
complex_2.pdb
complex_3.pdb
complex_4.pdb
complex_5.pdb
complex_6.pdb
complex_7.pdb
complex_8.pdb
complex_9.pdb
complex_10.pdb
complex_1.pdb
complex_2.pdb
complex_3.pdb
complex_4.pdb
complex_5.pdb
complex_6.pdb
complex_7.pdb
complex_8.pdb
complex_9.pdb
complex_10.pdb
complex_1.pdb
complex_2.pdb
complex_3.pdb
complex_4.pdb
complex_5.pdb
complex_6.pdb
complex_7.pdb
complex_8.pdb
complex_9.pdb
complex_10.pdb
complex_1.pdb
complex_2.pdb
complex_3.pdb
complex_4.pdb
complex_5.pdb
complex_6.pdb
complex_7.pdb
complex_8.pdb
complex_9.pdb
complex_10.pdb
complex_1.pdb
complex_2.pdb
complex_3.pdb
complex_4.pdb
complex_5.pdb
complex_6.pdb
complex_7.pdb
complex_8.pdb
complex_9.pdb
complex_10.pdb
complex_1.pdb
complex_2.pdb
complex_3.pdb
complex_4.pdb
complex_5.pdb
complex_6.pdb
complex_7.pdb
complex_8.pdb
complex_9.pdb
complex_10.pdb
complex_1.pdb
complex_2.pdb
complex_3.pdb
complex_4.pdb
complex_5.pdb
complex_6.pdb
complex_7.pdb
complex_8.pdb
complex_9.pdb
complex_10.pdb
complex_1.pdb
complex_2.pdb
complex_3.pdb
complex_4.pdb
complex_5.pdb
complex_6.pdb
complex_7.pdb
complex_8.pdb
complex_9.pdb
complex_10.pdb
complex_1.pdb
complex_2.pdb
complex_3.pdb
complex_4.pdb
complex_5.pdb
complex_6.pdb
complex_7.pdb
complex_8.pdb
complex_9.pdb
complex_10.pdb
complex_1.pdb
complex_2.pdb
complex_3.pdb
complex_4.pdb
complex_5.pdb
complex_6.pdb
complex_7.pdb
complex_8.pdb
complex_9.pdb
complex_10.pdb
complex_1.pdb
complex_2.pdb
complex_3.pdb
complex_4.pdb
complex_5.pdb
complex_6.pdb
complex_7.pdb
complex_8.pdb
complex_9.pdb
complex_10.pdb
complex_1.pdb
complex_2.pdb
complex_3.pdb
complex_4.pdb
complex_5.pdb
complex_6.pdb
complex_7.pdb
complex_8.pdb
complex_9.pdb
complex_10.pdb
complex_1.pdb
complex_2.pdb
complex_3.pdb
complex_4.pdb
complex_5.pdb
complex_6.pdb
complex_7.pdb
complex_8.pdb
complex_9.pdb
complex_10.pdb
complex_1.pdb
complex_2.pdb
complex_3.pdb
complex_4.pdb
complex_5.pdb
complex_6.pdb
complex_7.pdb
complex_8.pdb
complex_9.pdb
complex_10.pdb
complex_1.pdb
complex_2.pdb
complex_3.pdb
complex_4.pdb
complex_5.pdb
complex_6.pdb
complex_7.pdb
complex_8.pdb
complex_9.pdb
complex_10.pdb
complex_1.pdb
complex_2.pdb
complex_3.pdb
complex_4.pdb
complex_5.pdb
complex_6.pdb
complex_7.pdb
complex_8.pdb
complex_9.pdb
complex_10.pdb
complex_1.pdb
complex_2.pdb
complex_3.pdb
complex_4.pdb
complex_5.pdb
complex_6.pdb
complex_7.pdb
complex_8.pdb
complex_9.pdb
complex_10.pdb
complex_1.pdb
complex_2.pdb
complex_3.pdb
complex_4.pdb
complex_5.pdb
complex_6.pdb
complex_7.pdb
complex_8.pdb
complex_9.pdb
complex_10.pdb
complex_1.pdb
complex_2.pdb
complex_3.pdb
complex_4.pdb
complex_5.pdb
complex_6.pdb
complex_7.pdb
complex_8.pdb
complex_9.pdb
complex_10.pdb
complex_1.pdb
complex_2.pdb
complex_3.pdb
complex_4.pdb
complex_5.pdb
complex_6.pdb
complex_7.pdb
complex_8.pdb
complex_9.pdb
complex_10.pdb
complex_1.pdb
complex_2.pdb
complex_3.pdb
complex_4.pdb
complex_5.pdb
complex_6.pdb
complex_7.pdb
complex_8.pdb
complex_9.pdb
complex_10.pdb
complex_1.pdb
complex_2.pdb
complex_3.pdb
complex_4.pdb
complex_5.pdb
complex_6.pdb
complex_7.pdb
complex_8.pdb
complex_9.pdb
complex_10.pdb
complex_1.pdb
complex_2.pdb
complex_3.pdb
complex_4.pdb
complex_5.pdb
complex_6.pdb
complex_7.pdb
complex_8.pdb
complex_9.pdb
complex_10.pdb
complex_1.pdb
complex_2.pdb
complex_3.pdb
complex_4.pdb
complex_5.pdb
complex_6.pdb
complex_7.pdb
complex_8.pdb
complex_9.pdb
complex_10.pdb
complex_1.pdb
complex_2.pdb
complex_3.pdb
complex_4.pdb
complex_5.pdb
complex_6.pdb
complex_7.pdb
complex_8.pdb
complex_9.pdb
complex_10.pdb
complex_1.pdb
complex_2.pdb
complex_3.pdb
complex_4.pdb
complex_5.pdb
complex_6.pdb
complex_7.pdb
complex_8.pdb
complex_9.pdb
complex_10.pdb
complex_1.pdb
complex_2.pdb
complex_3.pdb
complex_4.pdb
complex_5.pdb
complex_6.pdb
complex_7.pdb
complex_8.pdb
complex_9.pdb
complex_10.pdb
complex_1.pdb
complex_2.pdb
complex_3.pdb
complex_4.pdb
complex_5.pdb
complex_6.pdb
complex_7.pdb
complex_8.pdb
complex_9.pdb
complex_10.pdb
complex_1.pdb
complex_2.pdb
complex_3.pdb
complex_4.pdb
complex_5.pdb
complex_6.pdb
complex_7.pdb
complex_8.pdb
complex_9.pdb
complex_10.pdb
