# Supplementary material for: Flexibility of intrinsically disordered degrons in AUX/IAA proteins reinforces auxin co-receptor assemblies
Source: Nat Commun. 2020 May 8;11:2277. doi: 10.1038/s41467-020-16147-2 (PMC7210949; doi:10.1038/s41467-020-16147-2)
Supplement: Supplementary file 9 — Supplementary Data 6 [file 41467_2020_16147_MOESM9_ESM.gz › haddock_files/IAA07/No_disorder_restraint/Input/file_B.list]

"RUN:begin/protein2_1.pdb"
"RUN:begin/protein2_2.pdb"
"RUN:begin/protein2_3.pdb"
"RUN:begin/protein2_4.pdb"
"RUN:begin/protein2_5.pdb"
"RUN:begin/protein2_6.pdb"
"RUN:begin/protein2_7.pdb"
"RUN:begin/protein2_8.pdb"
"RUN:begin/protein2_9.pdb"
"RUN:begin/protein2_10.pdb"
