# Supplementary material for: Flexibility of intrinsically disordered degrons in AUX/IAA proteins reinforces auxin co-receptor assemblies
Source: Nat Commun. 2020 May 8;11:2277. doi: 10.1038/s41467-020-16147-2 (PMC7210949; doi:10.1038/s41467-020-16147-2)
Supplement: Supplementary file 9 — Supplementary Data 6 [file 41467_2020_16147_MOESM9_ESM.gz › haddock_files/IAA07/No_disorder_restraint/Input/generate_A.out]

          ============================================================
          |                                                          |
          |            Crystallography & NMR System (CNS)            |
          |                         CNSsolve                         |
          |                                                          |
          ============================================================
           Version: 1.3 at patch level U
           Status: Special UU release with Rg and paramagnetic
                   restraints (A. Bonvin, UU 2011)
          ============================================================
           Written by: A.T.Brunger, P.D.Adams, G.M.Clore, W.L.DeLano,
                       P.Gros, R.W.Grosse-Kunstleve,J.-S.Jiang,J.M.Krahn,
                       J.Kuszewski, M.Nilges, N.S.Pannu, R.J.Read,
                       L.M.Rice, G.F.Schroeder, T.Simonson, G.L.Warren.
           Copyright (c) 1997-2010 Yale University
          ============================================================
           Running on machine: node010 (x86_64/Linux,64-bit)
           Program started by: enmr
           Program started at: 23:22:54 on 13-Feb-2019
          ============================================================

 FFT3C: Using FFTPACK4.1

 CNSsolve>! generate_A.inp 
 CNSsolve>!     Generates missing coordinates and topology 
 CNSsolve>! 
 CNSsolve>! *********************************************************************** 
 CNSsolve>! * Copyright 2003-2015 Alexandre Bonvin, Utrecht University.           * 
 CNSsolve>! * Originally adapted from Aria 1.2 from Nilges and Linge, EMBL.       * 
 CNSsolve>! * and from the CNS distriution of Brunger and Adams                   * 
 CNSsolve>! * All rights reserved.                                                * 
 CNSsolve>! * This code is part of the HADDOCK software and governed by its       * 
 CNSsolve>! * license. Please see the LICENSE file that should have been included * 
 CNSsolve>! * as part of this package.                                            * 
 CNSsolve>! *********************************************************************** 
 CNSsolve>! 
 CNSsolve>{+ file: generate_A.inp +} 
 CNSsolve>{+ directory: general +} 
 CNSsolve>{+ description: Generate coordinate and structure file for simple models +} 
 CNSsolve>{+ comment: 
 CNSsolve>           This is designed to be a means of generating a coordinate 
 CNSsolve>           and structure file for commonly encountered models: protein 
 CNSsolve>           and/or DNA/RNA. The coordinates 
 CNSsolve>           are provided by the user in a single input PDB file. 
 CNSsolve>           Disulphide bonds will be automatically determined by distance. 
 CNSsolve>           If required generate hydrogens. Any atoms with unknown 
 CNSsolve>           coordinates can be automatically generated +} 
 CNSsolve>{+ authors: Paul Adams and Axel Brunger +} 
 CNSsolve>{+ copyright: Yale University +} 
 CNSsolve> 
 CNSsolve>{+ Adapted for use in HADDOCK by Alexandre Bonvin, Utrecht University Feb-2002 +} 
 CNSsolve> 
 CNSsolve>{- Guidelines for using this file: 
 CNSsolve>   - all strings must be quoted by double-quotes 
 CNSsolve>   - logical variables (true/false) are not quoted 
 CNSsolve>   - do not remove any evaluate statements from the file -} 
 CNSsolve> 
 CNSsolve>{- Special patches will have to be entered manually at the relevant points 
 CNSsolve>   in the file - see comments throughout the file -} 
 CNSsolve> 
 CNSsolve>{- begin block parameter definition -} define( 
 DEFINE> 
 DEFINE>{============================== important =================================} 
 DEFINE> 
 DEFINE>{* Different chains in the structure must have either unique segid or 
 DEFINE>   chainid records. If this is no the case, the end of a chain must 
 DEFINE>   be delimited by a TER card. *} 
 DEFINE> 
 DEFINE>{* A break in a chain can be detected automatically or should be delimited 
 DEFINE>   by a BREAK card. In this case no patch (head, tail or link) will be 
 DEFINE>   applied between the residues that bound the chain break. *} 
 DEFINE> 
 DEFINE>{* NB. The input PDB file must finish with an END statement *} 
 DEFINE> 
 DEFINE>{=========================== coordinate files =============================} 
 DEFINE> 
 DEFINE>{* coordinate file *} 
 DEFINE>{===>} coordinate_infile="/home/abonvin/software/haddock/examples/e2a.pdb"; 
 DEFINE> 
 DEFINE>{* convert chainid to segid if chainid is non-blank *} 
 DEFINE>{+ choice: true false +} 
 DEFINE>{===>} convert=false; 
 DEFINE> 
 DEFINE>{* separate chains by segid - a new segid starts a new chain *} 
 DEFINE>{+ choice: true false +} 
 DEFINE>{===>} separate=true; 
 DEFINE>{============================ renaming atoms ===============================} 
 DEFINE> 
 DEFINE>{* some atoms may need to be renamed in the topology database to conform 
 DEFINE>   to what is present in the coordinate file *} 
 DEFINE> 
 DEFINE>{* delta carbon in isoleucine is named CD in CNS 
 DEFINE>   what is it currently called in the coordinate file? *} 
 DEFINE>{* this will not be changed if left blank *} 
 DEFINE>{===>} ile_CD_becomes="CD1"; 
 DEFINE> 
 DEFINE>{* terminal oxygens are named OT1 and OT2 in CNS 
 DEFINE>   what are they currently called in the coordinate file? *} 
 DEFINE>{* these will not be changed if left blank *} 
 DEFINE>{===>} OT1_becomes="O"; 
 DEFINE>{===>} OT2_becomes="OXT"; 
 DEFINE> 
 DEFINE>{======================= automatic mainchain breaks ========================} 
 DEFINE> 
 DEFINE>{* automatically detect mainchain breaks in proteins based on distance *} 
 DEFINE>{* the peptide link at break points will be removed *} 
 DEFINE>{+ choice: true false +} 
 DEFINE>{===>} auto_break=true; 
 DEFINE> 
 DEFINE>{* cutoff distance in Angstroms for identification of breaks *} 
 DEFINE>{* the default of 2.5A for peptide bonds should be reasonable for most cases. If the input 
 DEFINE>   structure has bad geometry it may be necessary to increase this distance *} 
 DEFINE>{===>} pbreak_cutoff=3.5; 
 DEFINE>{* the default of 2.5A for nucleic acid linkages should be reasonable for most cases. If the input 
 DEFINE>   structure has bad geometry it may be necessary to increase this distance *} 
 DEFINE>{===>} dbreak_cutoff=4.5; 
 DEFINE> 
 DEFINE>{* file containing patches to delete peptide links *} 
 DEFINE>{===>} prot_break_infile="RUN:toppar/protein_break.top"; 
 DEFINE> 
 DEFINE>{* file containing patches to delete nucleic acid links *} 
 DEFINE>{===>} dna_break_infile="RUN:toppar/dna_break.top"; 
 DEFINE> 
 DEFINE>{======================= automatic disulphide bonds ========================} 
 DEFINE> 
 DEFINE>{* cutoff distance in Angstroms for identification of disulphides *} 
 DEFINE>{* the default of 3.0A should be reasonable for most cases. If the input 
 DEFINE>   structure has bad geometry it may be necessary to increase this distance *} 
 DEFINE>{===>} disulphide_dist=3.0; 
 DEFINE> 
 DEFINE>{======================= automatic iron cluster bonds ======================} 
 DEFINE> 
 DEFINE>{* cutoff distance in Angstroms for identification of iron cluster bonds *} 
 DEFINE>{* the default of 8.0A should be reasonable for most cases. If the input 
 DEFINE>   structure has bad geometry it may be necessary to increase this distance *} 
 DEFINE>{===>} iron1cluster_dist=5.0; 
 DEFINE>{===>} iron2cluster_dist=8.0; 
 DEFINE> 
 DEFINE>{======================= automatic cis peptide bonds =======================} 
 DEFINE> 
 DEFINE>{* select atoms to be included in calculation of omega angles *} 
 DEFINE>{* to define cis peptides*} 
 DEFINE>{===>} atom_select=(known and not hydrogen); 
 DEFINE> 
 DEFINE>{========================= RNA to DNA conversion  ==========================} 
 DEFINE> 
 DEFINE>{* All nucleic acid residues initially have ribose sugars (rather than 
 DEFINE>   deoxyribose). A patch must be applied to convert the ribose to deoxyribose 
 DEFINE>   for DNA residues. Select those residues which need to have the patch 
 DEFINE>   applied to make them DNA. *} 
 DEFINE>{* Make sure that the atom selection is specific for the nucleic acid 
 DEFINE>   residues *} 
 DEFINE>{===>} dna_sele=(none); 
 DEFINE>	 
 DEFINE>{========================= generate parameters =============================} 
 DEFINE> 
 DEFINE>{* hydrogen flag - determines whether hydrogens will be output *} 
 DEFINE>{* must be true for NMR, atomic resolution X-ray crystallography 
 DEFINE>   or modelling.  Set to false for most X-ray crystallographic 
 DEFINE>   applications at resolution > 1A *} 
 DEFINE>{+ choice: true false +} 
 DEFINE>{===>} hydrogen_flag=true; 
 DEFINE> 
 DEFINE>{* which hydrogens to build *} 
 DEFINE>{+ choice: "all" "unknown" +} 
 DEFINE>{===>} hydrogen_build="all"; 
 DEFINE> 
 DEFINE>{* selection of atoms other than hydrogens for which coordinates 
 DEFINE>   will be generated *} 
 DEFINE>{* to generate coordinates for all unknown atoms use: (not(known)) *} 
 DEFINE>{===>} atom_build=(not(known)); 
 DEFINE> 
 DEFINE>{* selection of atoms to be deleted *} 
 DEFINE>{* to delete no atoms use: (none) *} 
 DEFINE>{===>} atom_delete=(none); 
 DEFINE> 
 DEFINE>{* set bfactor flag *} 
 DEFINE>{+ choice: true false +} 
 DEFINE>{===>} set_bfactor=true; 
 DEFINE> 
 DEFINE>{* set bfactor value *} 
 DEFINE>{===>} bfactor=15.0; 
 DEFINE> 
 DEFINE>{* set occupancy flag *} 
 DEFINE>{+ choice: true false +} 
 DEFINE>{===>} set_occupancy=true; 
 DEFINE> 
 DEFINE>{* set occupancy value *} 
 DEFINE>{===>} occupancy=1.0; 
 DEFINE> 
 DEFINE>{============================= output files ================================} 
 DEFINE> 
 DEFINE>{* output structure file *} 
 DEFINE>{===>} structure_outfile="haddock_A.psf"; 
 DEFINE> 
 DEFINE>{* output coordinate file *} 
 DEFINE>{===>} coordinate_outfile="haddock_A.pdb"; 
 DEFINE> 
 DEFINE>{================== protein topology and parameter files ===================} 
 DEFINE> 
 DEFINE>{* protein topology file *} 
 DEFINE>{===>} prot_topology_infile="RUN:toppar/protein-allhdg5-4.top"; 
 DEFINE> 
 DEFINE>{* protein linkage file *} 
 DEFINE>{===>} prot_link_infile="RUN:toppar/protein-allhdg5-4.link"; 
 DEFINE> 
 DEFINE>{* protein parameter file *} 
 DEFINE>{===>} prot_parameter_infile="RUN:toppar/protein-allhdg5-4.param"; 
 DEFINE> 
 DEFINE>{================ nucleic acid topology and parameter files =================} 
 DEFINE> 
 DEFINE>{* nucleic acid topology file *} 
 DEFINE>{===>} nucl_topology_infile="RUN:toppar/dna-rna-allatom-hj-opls-1.3.top"; 
 DEFINE> 
 DEFINE>{* nucleic acid linkage file *} 
 DEFINE>{* use RUN:/toppar/dna-rna-pho.link for 5'-phosphate *} 
 DEFINE>{===>} nucl_link_infile="RUN:/toppar/dna-rna-1.3.link"; 
 DEFINE> 
 DEFINE>{* nucleic acid parameter file *} 
 DEFINE>{===>} nucl_parameter_infile="RUN:/toppar/dna-rna-allatom-hj-opls-1.3.param"; 
 DEFINE> 
 DEFINE>{================= carbohydrate topology and parameter files ===============} 
 DEFINE> 
 DEFINE>{* carbohydrate topology file *} 
 DEFINE>{===>} carbo_topology_infile="RUN:/toppar/carbohydrate.top"; 
 DEFINE> 
 DEFINE>{* carbohydrate parameter file *} 
 DEFINE>{===>} carbo_parameter_infile="RUN:/toppar/carbohydrate.param"; 
 DEFINE> 
 DEFINE>{================= solvent topology and parameter files ====================} 
 DEFINE> 
 DEFINE>{* solvent topology file *} 
 DEFINE>{===>} solv_topology_infile="RUN:/toppar/water-allhdg5-4.top"; 
 DEFINE> 
 DEFINE>{* solvent parameter file *} 
 DEFINE>{===>} solv_parameter_infile="RUN:/toppar/water-allhdg5-4.param"; 
 DEFINE> 
 DEFINE>{================= cofactor topology and parameter files ===================} 
 DEFINE> 
 DEFINE>{* co-factor topology file *} 
 DEFINE>{===>} cofac_topology_infile="RUN:/toppar/ligand.top"; 
 DEFINE> 
 DEFINE>{* co-factor linkage file *} 
 DEFINE>{===>} cofac_link_infile="RUN:toppar/ligand.pep"; 
 DEFINE> 
 DEFINE>{* co-factor parameter file *} 
 DEFINE>{===>} cofac_parameter_infile="RUN:/toppar/ligand.param"; 
 DEFINE> 
 DEFINE>{================= known ligands topology and parameter files ==============} 
 DEFINE> 
 DEFINE>{* ligands topology file *} 
 DEFINE>{===>} ligands_topology_infile="RUN:/toppar/fragment_probes.top"; 
 DEFINE> 
 DEFINE>{* ligands parameter file *} 
 DEFINE>{===>} ligands_parameter_infile="RUN:/toppar/fragment_probes.param"; 
 DEFINE> 
 DEFINE>{===================== ion topology and parameter files ====================} 
 DEFINE> 
 DEFINE>{* ion topology file *} 
 DEFINE>{===>} ion_topology_infile="RUN:/toppar/ion.top"; 
 DEFINE> 
 DEFINE>{* ion parameter file *} 
 DEFINE>{===>} ion_parameter_infile="RUN:/toppar/ion.param"; 
 DEFINE> 
 DEFINE>{===================== heme topology and parameter files ====================} 
 DEFINE> 
 DEFINE>{* heme topology file *} 
 DEFINE>{===>} heme_topology_infile="RUN:/toppar/hemes-allhdg.top"; 
 DEFINE> 
 DEFINE>{* heme parameter file *} 
 DEFINE>{===>} heme_parameter_infile="RUN:/toppar/hemes-allhdg.param"; 
 DEFINE> 
 DEFINE>{===================== default number of histidines for patching ===========} 
 DEFINE> 
 DEFINE> ) {- end block parameter definition -} 
 CNSsolve> 
 CNSsolve>@RUN:protocols/initialize.cns(iteration=$iteration;) 
 ASSFIL: file initialize.cns opened.
 CNSsolve>! initialize.cns 
 CNSsolve>!    Iteration initialization 
 CNSsolve>! 
 CNSsolve>! *********************************************************************** 
 CNSsolve>! * Copyright 2003-2015 Alexandre Bonvin, Utrecht University.           * 
 CNSsolve>! * Originally adapted from Aria 1.2 from Nilges and Linge, EMBL.       * 
 CNSsolve>! * All rights reserved.                                                * 
 CNSsolve>! * This code is part of the HADDOCK software and governed by its       * 
 CNSsolve>! * license. Please see the LICENSE file that should have been included * 
 CNSsolve>! * as part of this package.                                            * 
 CNSsolve>! *********************************************************************** 
 CNSsolve>! 
 CNSsolve> 
 CNSsolve>module (iteration;) 
 &_2_ITERATION set to $_1_ITERATION 
 CNSsolve>evaluate (&iteration = "") 
 EVALUATE: symbol $_1_ITERATION set to "" (string)
 CNSsolve> 
 CNSsolve> 
 CNSsolve>@RUN:run.cns( 
 ASSFIL: file run.cns opened.
 CNSsolve>! run.cns-milou 
 CNSsolve>!    The file containing all parameters for HADDOCK 
 CNSsolve>! 
 CNSsolve>! *********************************************************************** 
 CNSsolve>! * Copyright 2003-2015 Alexandre Bonvin, Utrecht University.           * 
 CNSsolve>! * Originally adapted from Aria 1.2 from Nilges and Linge, EMBL.       * 
 CNSsolve>! * All rights reserved.                                                * 
 CNSsolve>! * This code is part of the HADDOCK software and governed by its       * 
 CNSsolve>! * license. Please see the LICENSE file that should have been included * 
 CNSsolve>! * as part of this package.                                            * 
 CNSsolve>! *********************************************************************** 
 CNSsolve>! 
 CNSsolve>module( 
 MODULE-DECLARATION>iteration; 
 MODULE-DECLARATION>filenames; 
 MODULE-DECLARATION>data; 
 MODULE-DECLARATION>iterations; 
 MODULE-DECLARATION>saprotocol; 
 MODULE-DECLARATION>refine; 
 MODULE-DECLARATION>toppar; 
 MODULE-DECLARATION>analysis; 
 MODULE-DECLARATION>) 
 MODULE-INVOCATION>iteration =$iteration; 
 &_2_ITERATION set to $_1_ITERATION 
 MODULE-INVOCATION>filenames =$filenames; 
 &_2_FILENAMES set to $_1_FILENAMES 
 MODULE-INVOCATION>data      =$data; 
 &_2_DATA set to $_1_DATA 
 MODULE-INVOCATION>iterations=$iterations; 
 &_2_ITERATIONS set to $_1_ITERATIONS 
 MODULE-INVOCATION>saprotocol=$saprotocol; 
 &_2_SAPROTOCOL set to $_1_SAPROTOCOL 
 MODULE-INVOCATION>refine    =$refine; 
 &_2_REFINE set to $_1_REFINE 
 MODULE-INVOCATION>toppar    =$toppar; 
 &_2_TOPPAR set to $_1_TOPPAR 
 MODULE-INVOCATION>analysis  =$analysis; 
 &_2_ANALYSIS set to $_1_ANALYSIS 
 MODULE-INVOCATION>) 
 CNSsolve>{+ File: run.cns +} 
 CNSsolve>{+ Description: this file contains all necessary information to run HADDOCK. +} 
 CNSsolve>{+ Authors: Alexandre Bonvin<br> 
 CNSsolve>Version: 2.2, Aug 22, 2012 <br><br> 
 CNSsolve>Initially adapted from ARIA of Nilges and Linge +} 
 CNSsolve>! Please cite the following references when using this protocol: 
 CNSsolve>{+ reference: Cyril Dominguez, Rolf Boelens and Alexandre M.J.J. Bonvin (2003).  HADDOCK: a protein-protein docking approach 
 CNSsolve>based on biochemical and/or biophysical information. <i>J. Am. Chem. Soc.</i> <b>125</b>, 1731-1737. 
 CNSsolve><p> 
 CNSsolve><b>When using <i>residual dipolar couplings</i> in HADDOCK cite in addition:</b><p> 
 CNSsolve><LI>A.D.J. van Dijk, D. Fushman and A.M.J.J. Bonvin (2005). Various strategies of using residual dipolar 
 CNSsolve>couplings in NMR-driven protein docking: Application to Lys48-linked di-ubiquitin and validation against 
 CNSsolve>15N-relaxation data. <EM>Proteins: Struc. Funct. & Bioinformatics</EM>, <STRONG>60</STRONG>, 367-381.</li> 
 CNSsolve><p> 
 CNSsolve><b>When using <i>diffusion anisotropy data</i> in HADDOCK cite in addition:</b><p> 
 CNSsolve><li>A.D.J. van Dijk, R. Kaptein, R. Boelens and A.M.J.J. Bonvin (2006). Combining NMR relaxation with 
 CNSsolve>chemical shift perturbation data to drive protein-protein docking. <EM>J. Biomol. NMR</EM>, 
 CNSsolve><STRONG>34</STRONG>, 237-244.</li> 
 CNSsolve><p> 
 CNSsolve><b>When using <i>solvated docking</i> in HADDOCK cite in addition:</b><p> 
 CNSsolve><li>A.D.J. van Dijk and A.M.J.J. Bonvin (2006). Solvated docking: introducing water into the modelling 
 CNSsolve>of biomolecular complexes. <EM>Bioinformatics</EM>,  <STRONG>22</STRONG> 2340-2347. 
 CNSsolve><p> 
 CNSsolve><b>When performing <i>flexible protein-DNA docking</i> using HADDOCK cite in addition:</b><p> 
 CNSsolve><li>M. van Dijk, A.D.J. van Dijk, V. Hsu, R. Boelens and  A.M.J.J. Bonvin (2006). 
 CNSsolve>Information-driven Protein-DNA Docking using HADDOCK: it is a matter of flexibility. 
 CNSsolve><EM>Nucl. Acids Res.</EM>, <STRONG>34</STRONG> 3317-3325.</li> 
 CNSsolve>+} 
 CNSsolve>{- Guidelines for using this file: 
 CNSsolve>   - all strings must be quoted by double-quotes 
 CNSsolve>   - logical variables (true/false) are not quoted 
 CNSsolve>   - do not remove any evaluate statements from the file 
 CNSsolve>   - pathnames should not exceed 80 characters -} 
 CNSsolve>{- begin block parameter definition -} define( 
 DEFINE>{======== number of molecules for docking ==================} 
 DEFINE>{* number of components *} 
 DEFINE>{===>} ncomponents=2; 
 DEFINE>{======================= filenames =========================} 
 DEFINE>{*  the name of your current project *} 
 DEFINE>{*  this will be used as name for the generated structures *} 
 DEFINE>{===>} fileroot="complex"; 
 DEFINE>{* RUN directory *} 
 DEFINE>{*  the absolute path of your current run, e.g. /home/haddock/server/run1*} 
 DEFINE>{===>} run_dir="/home/enmr/services-enmr/HADDOCK2.2/server/run/userrun000442/run1"; 
 DEFINE>{* PDB file of molecule (protein) A *} 
 DEFINE>{===>} prot_coor_A="protein1.pdb"; 
 DEFINE>{* PSF file of molecule (protein) A *} 
 DEFINE>{===>} prot_psf_A="protein1.psf"; 
 DEFINE>{* segid of molecule (protein) A *} 
 DEFINE>{===>} prot_segid_A="A"; 
 DEFINE>{* fileroot of molecule (protein) A *} 
 DEFINE>{===>} prot_root_A="protein1"; 
 DEFINE>{* Is molecule A DNA? *} 
 DEFINE>{+ choice: true false +} 
 DEFINE>{===>} dna_A=false; 
 DEFINE>{* PDB file of molecule (protein) B *} 
 DEFINE>{===>} prot_coor_B="protein2.pdb"; 
 DEFINE>{* PSF file of molecule (protein) B *} 
 DEFINE>{===>} prot_psf_B="protein2.psf"; 
 DEFINE>{* segid of molecule (protein) B *} 
 DEFINE>{===>} prot_segid_B="B"; 
 DEFINE>{* fileroot of molecule (protein) B *} 
 DEFINE>{===>} prot_root_B="protein2"; 
 DEFINE>{* Is molecule B DNA? *} 
 DEFINE>{+ choice: true false +} 
 DEFINE>{===>} dna_B=false; 
 DEFINE>{* PDB file of molecule (protein) C *} 
 DEFINE>{===>} prot_coor_C=""; 
 DEFINE>{* PSF file of molecule (protein) C *} 
 DEFINE>{===>} prot_psf_C=""; 
 DEFINE>{* segid of molecule (protein) C *} 
 DEFINE>{===>} prot_segid_C="C"; 
 DEFINE>{* fileroot of molecule (protein) C *} 
 DEFINE>{===>} prot_root_C=""; 
 DEFINE>{* Is molecule C DNA? *} 
 DEFINE>{+ choice: true false +} 
 DEFINE>{===>} dna_C=false; 
 DEFINE>{* PDB file of molecule (protein) D *} 
 DEFINE>{===>} prot_coor_D=""; 
 DEFINE>{* PSF file of molecule (protein) D *} 
 DEFINE>{===>} prot_psf_D=""; 
 DEFINE>{* segid of molecule (protein) D *} 
 DEFINE>{===>} prot_segid_D="D"; 
 DEFINE>{* fileroot of molecule (protein) D *} 
 DEFINE>{===>} prot_root_D=""; 
 DEFINE>{* Is molecule D DNA? *} 
 DEFINE>{+ choice: true false +} 
 DEFINE>{===>} dna_D=false; 
 DEFINE>{* PDB file of molecule (protein) E *} 
 DEFINE>{===>} prot_coor_E=""; 
 DEFINE>{* PSF file of molecule (protein) E *} 
 DEFINE>{===>} prot_psf_E=""; 
 DEFINE>{* segid of molecule (protein) E *} 
 DEFINE>{===>} prot_segid_E="E"; 
 DEFINE>{* fileroot of molecule (protein) E *} 
 DEFINE>{===>} prot_root_E=""; 
 DEFINE>{* Is molecule E DNA? *} 
 DEFINE>{+ choice: true false +} 
 DEFINE>{===>} dna_E=false; 
 DEFINE>{* PDB file of molecule (protein) F *} 
 DEFINE>{===>} prot_coor_F=""; 
 DEFINE>{* PSF file of molecule (protein) F *} 
 DEFINE>{===>} prot_psf_F=""; 
 DEFINE>{* segid of molecule (protein) F *} 
 DEFINE>{===>} prot_segid_F="F"; 
 DEFINE>{* fileroot of molecule (protein) F *} 
 DEFINE>{===>} prot_root_F=""; 
 DEFINE>{* Is molecule F DNA? *} 
 DEFINE>{+ choice: true false +} 
 DEFINE>{===>} dna_F=false; 
 DEFINE>{ Atomname nomenclature } 
 DEFINE>{ set true if you have IUPAC (e.g. LEU HB2 and HB3 and not HB2 and HB1) data (e.g. from XEASY) } 
 DEFINE>{ choice: true false } 
 DEFINE>xplortodiana=false; 
 DEFINE>{* Remove non-polar hydrogens? *} 
 DEFINE>{+ choice: true false +} 
 DEFINE>{===>} delenph=true; 
 DEFINE>{* HADDOCK directory *} 
 DEFINE>{*  the absolute path of the HADDOCK program files *} 
 DEFINE>{===>} haddock_dir="/home/enmr/software/haddock2.2-grid"; 
 DEFINE>{* Logfile directory *} 
 DEFINE>{* specify a directory for the large CNS log files *} 
 DEFINE>{===>} temptrash_dir="/home/enmr/services-enmr/HADDOCK2.2/server/run/userrun000442/run1"; 
 DEFINE>{==================== histidine patches =====================} 
 DEFINE>{* Patch to change doubly protonated HIS to singly protonated histidine (HD1) *} 
 DEFINE>{* just give the residue number of the histidines for the HISD patch, set them to zero if you don't want them *} 
 DEFINE>numhisd=10; 
 DEFINE>{+ table: rows=6 "molecule (Protein) A" "molecule (Protein) B"  "molecule (Protein) C"  "molecule (Protein) D"  "molecule (Protein) E"  "molecule (Protein) F" cols=10 "1" "2" "3" "4" "5" "6" "7" "8" "9" "10" +} 
 DEFINE>{===>} A_hisd_resid_1=78; 
 DEFINE>{===>} A_hisd_resid_2=3062; 
 DEFINE>{===>} A_hisd_resid_3=475; 
 DEFINE>{===>} A_hisd_resid_4=0; 
 DEFINE>{===>} A_hisd_resid_5=0; 
 DEFINE>{===>} A_hisd_resid_6=0; 
 DEFINE>{===>} A_hisd_resid_7=0; 
 DEFINE>{===>} A_hisd_resid_8=0; 
 DEFINE>{===>} A_hisd_resid_9=0; 
 DEFINE>{===>} A_hisd_resid_10=0; 
 DEFINE>{===>} B_hisd_resid_1=0; 
 DEFINE>{===>} B_hisd_resid_2=0; 
 DEFINE>{===>} B_hisd_resid_3=0; 
 DEFINE>{===>} B_hisd_resid_4=0; 
 DEFINE>{===>} B_hisd_resid_5=0; 
 DEFINE>{===>} B_hisd_resid_6=0; 
 DEFINE>{===>} B_hisd_resid_7=0; 
 DEFINE>{===>} B_hisd_resid_8=0; 
 DEFINE>{===>} B_hisd_resid_9=0; 
 DEFINE>{===>} B_hisd_resid_10=0; 
 DEFINE>{===>} C_hisd_resid_1=0; 
 DEFINE>{===>} C_hisd_resid_2=0; 
 DEFINE>{===>} C_hisd_resid_3=0; 
 DEFINE>{===>} C_hisd_resid_4=0; 
 DEFINE>{===>} C_hisd_resid_5=0; 
 DEFINE>{===>} C_hisd_resid_6=0; 
 DEFINE>{===>} C_hisd_resid_7=0; 
 DEFINE>{===>} C_hisd_resid_8=0; 
 DEFINE>{===>} C_hisd_resid_9=0; 
 DEFINE>{===>} C_hisd_resid_10=0; 
 DEFINE>{===>} D_hisd_resid_1=0; 
 DEFINE>{===>} D_hisd_resid_2=0; 
 DEFINE>{===>} D_hisd_resid_3=0; 
 DEFINE>{===>} D_hisd_resid_4=0; 
 DEFINE>{===>} D_hisd_resid_5=0; 
 DEFINE>{===>} D_hisd_resid_6=0; 
 DEFINE>{===>} D_hisd_resid_7=0; 
 DEFINE>{===>} D_hisd_resid_8=0; 
 DEFINE>{===>} D_hisd_resid_9=0; 
 DEFINE>{===>} D_hisd_resid_10=0; 
 DEFINE>{===>} E_hisd_resid_1=0; 
 DEFINE>{===>} E_hisd_resid_2=0; 
 DEFINE>{===>} E_hisd_resid_3=0; 
 DEFINE>{===>} E_hisd_resid_4=0; 
 DEFINE>{===>} E_hisd_resid_5=0; 
 DEFINE>{===>} E_hisd_resid_6=0; 
 DEFINE>{===>} E_hisd_resid_7=0; 
 DEFINE>{===>} E_hisd_resid_8=0; 
 DEFINE>{===>} E_hisd_resid_9=0; 
 DEFINE>{===>} E_hisd_resid_10=0; 
 DEFINE>{===>} F_hisd_resid_1=0; 
 DEFINE>{===>} F_hisd_resid_2=0; 
 DEFINE>{===>} F_hisd_resid_3=0; 
 DEFINE>{===>} F_hisd_resid_4=0; 
 DEFINE>{===>} F_hisd_resid_5=0; 
 DEFINE>{===>} F_hisd_resid_6=0; 
 DEFINE>{===>} F_hisd_resid_7=0; 
 DEFINE>{===>} F_hisd_resid_8=0; 
 DEFINE>{===>} F_hisd_resid_9=0; 
 DEFINE>{===>} F_hisd_resid_10=0; 
 DEFINE>{* Patch to change doubly protonated HIS to singly protonated histidine (HE2) *} 
 DEFINE>{* just give the residue number of the histidines for the HISE patch, set them to zero if you don't want them *} 
 DEFINE>numhise=10; 
 DEFINE>{+ table: rows=6 "molecule (Protein) A" "molecule (Protein) B"  "molecule (Protein) C"  "molecule (Protein) D"  "molecule (Protein) E"  "molecule (Protein) F" cols=10 "1" "2" "3" "4" "5" "6" "7" "8" "9" "10" +} 
 DEFINE>{===>} A_hise_resid_1=3031; 
 DEFINE>{===>} A_hise_resid_2=174; 
 DEFINE>{===>} A_hise_resid_3=16; 
 DEFINE>{===>} A_hise_resid_4=178; 
 DEFINE>{===>} A_hise_resid_5=430; 
 DEFINE>{===>} A_hise_resid_6=474; 
 DEFINE>{===>} A_hise_resid_7=0; 
 DEFINE>{===>} A_hise_resid_8=0; 
 DEFINE>{===>} A_hise_resid_9=0; 
 DEFINE>{===>} A_hise_resid_10=0; 
 DEFINE>{===>} B_hise_resid_1=0; 
 DEFINE>{===>} B_hise_resid_2=0; 
 DEFINE>{===>} B_hise_resid_3=0; 
 DEFINE>{===>} B_hise_resid_4=0; 
 DEFINE>{===>} B_hise_resid_5=0; 
 DEFINE>{===>} B_hise_resid_6=0; 
 DEFINE>{===>} B_hise_resid_7=0; 
 DEFINE>{===>} B_hise_resid_8=0; 
 DEFINE>{===>} B_hise_resid_9=0; 
 DEFINE>{===>} B_hise_resid_10=0; 
 DEFINE>{===>} C_hise_resid_1=0; 
 DEFINE>{===>} C_hise_resid_2=0; 
 DEFINE>{===>} C_hise_resid_3=0; 
 DEFINE>{===>} C_hise_resid_4=0; 
 DEFINE>{===>} C_hise_resid_5=0; 
 DEFINE>{===>} C_hise_resid_6=0; 
 DEFINE>{===>} C_hise_resid_7=0; 
 DEFINE>{===>} C_hise_resid_8=0; 
 DEFINE>{===>} C_hise_resid_9=0; 
 DEFINE>{===>} C_hise_resid_10=0; 
 DEFINE>{===>} D_hise_resid_1=0; 
 DEFINE>{===>} D_hise_resid_2=0; 
 DEFINE>{===>} D_hise_resid_3=0; 
 DEFINE>{===>} D_hise_resid_4=0; 
 DEFINE>{===>} D_hise_resid_5=0; 
 DEFINE>{===>} D_hise_resid_6=0; 
 DEFINE>{===>} D_hise_resid_7=0; 
 DEFINE>{===>} D_hise_resid_8=0; 
 DEFINE>{===>} D_hise_resid_9=0; 
 DEFINE>{===>} D_hise_resid_10=0; 
 DEFINE>{===>} E_hise_resid_1=0; 
 DEFINE>{===>} E_hise_resid_2=0; 
 DEFINE>{===>} E_hise_resid_3=0; 
 DEFINE>{===>} E_hise_resid_4=0; 
 DEFINE>{===>} E_hise_resid_5=0; 
 DEFINE>{===>} E_hise_resid_6=0; 
 DEFINE>{===>} E_hise_resid_7=0; 
 DEFINE>{===>} E_hise_resid_8=0; 
 DEFINE>{===>} E_hise_resid_9=0; 
 DEFINE>{===>} E_hise_resid_10=0; 
 DEFINE>{===>} F_hise_resid_1=0; 
 DEFINE>{===>} F_hise_resid_2=0; 
 DEFINE>{===>} F_hise_resid_3=0; 
 DEFINE>{===>} F_hise_resid_4=0; 
 DEFINE>{===>} F_hise_resid_5=0; 
 DEFINE>{===>} F_hise_resid_6=0; 
 DEFINE>{===>} F_hise_resid_7=0; 
 DEFINE>{===>} F_hise_resid_8=0; 
 DEFINE>{===>} F_hise_resid_9=0; 
 DEFINE>{===>} F_hise_resid_10=0; 
 DEFINE>{========= Definition of semi-flexible interface ============} 
 DEFINE>{* Define the interface of each molecule.*} 
 DEFINE>{* Side-chains and backbone of these residues will be allowed to move during semi-flexible refinement*} 
 DEFINE>{* number of semi-flexible segments for molecule (protein) A (-1 for automated mode) *} 
 DEFINE>{* Note that current max is 10 (edit the run.cns to add more segments *} 
 DEFINE>{===>} nseg_A=-1; 
 DEFINE>{* Residues of molecule (protein) A at interface *} 
 DEFINE>{+ table: rows=10 "segment 1" "segment 2" "segment 3" "segment 4" "segment 5" "segment 6" "segment 7" "segment 8" "segment 9" "segment 10" cols=2 "Start residue" "End residue" +} 
 DEFINE>{===>} A_start_seg_1=""; 
 DEFINE>{===>} A_end_seg_1=""; 
 DEFINE>{===>} A_start_seg_2=""; 
 DEFINE>{===>} A_end_seg_2=""; 
 DEFINE>{===>} A_start_seg_3=""; 
 DEFINE>{===>} A_end_seg_3=""; 
 DEFINE>{===>} A_start_seg_4=""; 
 DEFINE>{===>} A_end_seg_4=""; 
 DEFINE>{===>} A_start_seg_5=""; 
 DEFINE>{===>} A_end_seg_5=""; 
 DEFINE>{===>} A_start_seg_6=""; 
 DEFINE>{===>} A_end_seg_6=""; 
 DEFINE>{===>} A_start_seg_7=""; 
 DEFINE>{===>} A_end_seg_7=""; 
 DEFINE>{===>} A_start_seg_8=""; 
 DEFINE>{===>} A_end_seg_8=""; 
 DEFINE>{===>} A_start_seg_9=""; 
 DEFINE>{===>} A_end_seg_9=""; 
 DEFINE>{===>} A_start_seg_10=""; 
 DEFINE>{===>} A_end_seg_10=""; 
 DEFINE>{* number of semi-flexible segments for molecule (protein) B (-1 for automated mode) *} 
 DEFINE>{* Note that current max is 10 (edit the run.cns to add more segments *} 
 DEFINE>{===>} nseg_B=-1; 
 DEFINE>{* Residues of molecule (protein) B at interface *} 
 DEFINE>{+ table: rows=10 "segment 1" "segment 2" "segment 3" "segment 4" "segment 5" "segment 6" "segment 7" "segment 8" "segment 9" "segment 10" cols=2 "Start residue" "End residue" +} 
 DEFINE>{===>} B_start_seg_1=""; 
 DEFINE>{===>} B_end_seg_1=""; 
 DEFINE>{===>} B_start_seg_2=""; 
 DEFINE>{===>} B_end_seg_2=""; 
 DEFINE>{===>} B_start_seg_3=""; 
 DEFINE>{===>} B_end_seg_3=""; 
 DEFINE>{===>} B_start_seg_4=""; 
 DEFINE>{===>} B_end_seg_4=""; 
 DEFINE>{===>} B_start_seg_5=""; 
 DEFINE>{===>} B_end_seg_5=""; 
 DEFINE>{===>} B_start_seg_6=""; 
 DEFINE>{===>} B_end_seg_6=""; 
 DEFINE>{===>} B_start_seg_7=""; 
 DEFINE>{===>} B_end_seg_7=""; 
 DEFINE>{===>} B_start_seg_8=""; 
 DEFINE>{===>} B_end_seg_8=""; 
 DEFINE>{===>} B_start_seg_9=""; 
 DEFINE>{===>} B_end_seg_9=""; 
 DEFINE>{===>} B_start_seg_10=""; 
 DEFINE>{===>} B_end_seg_10=""; 
 DEFINE>{* number of semi-flexible segments for molecule (protein) C (-1 for automated mode) *} 
 DEFINE>{* Note that current max is 10 (edit the run.cns to add more segments *} 
 DEFINE>{===>} nseg_C=-1; 
 DEFINE>{* Residues of molecule (protein) C at interface *} 
 DEFINE>{+ table: rows=10 "segment 1" "segment 2" "segment 3" "segment 4" "segment 5" "segment 6" "segment 7" "segment 8" "segment 9" "segment 10" cols=2 "Start residue" "End residue" +} 
 DEFINE>{===>} C_start_seg_1=""; 
 DEFINE>{===>} C_end_seg_1=""; 
 DEFINE>{===>} C_start_seg_2=""; 
 DEFINE>{===>} C_end_seg_2=""; 
 DEFINE>{===>} C_start_seg_3=""; 
 DEFINE>{===>} C_end_seg_3=""; 
 DEFINE>{===>} C_start_seg_4=""; 
 DEFINE>{===>} C_end_seg_4=""; 
 DEFINE>{===>} C_start_seg_5=""; 
 DEFINE>{===>} C_end_seg_5=""; 
 DEFINE>{===>} C_start_seg_6=""; 
 DEFINE>{===>} C_end_seg_6=""; 
 DEFINE>{===>} C_start_seg_7=""; 
 DEFINE>{===>} C_end_seg_7=""; 
 DEFINE>{===>} C_start_seg_8=""; 
 DEFINE>{===>} C_end_seg_8=""; 
 DEFINE>{===>} C_start_seg_9=""; 
 DEFINE>{===>} C_end_seg_9=""; 
 DEFINE>{===>} C_start_seg_10=""; 
 DEFINE>{===>} C_end_seg_10=""; 
 DEFINE>{* number of semi-flexible segments for molecule (protein) D (-1 for automated mode) *} 
 DEFINE>{* Note that current max is 10 (edit the run.cns to add more segments *} 
 DEFINE>{===>} nseg_D=-1; 
 DEFINE>{* Residues of molecule (protein) D at interface *} 
 DEFINE>{+ table: rows=10 "segment 1" "segment 2" "segment 3" "segment 4" "segment 5" "segment 6" "segment 7" "segment 8" "segment 9" "segment 10" cols=2 "Start residue" "End residue" +} 
 DEFINE>{===>} D_start_seg_1=""; 
 DEFINE>{===>} D_end_seg_1=""; 
 DEFINE>{===>} D_start_seg_2=""; 
 DEFINE>{===>} D_end_seg_2=""; 
 DEFINE>{===>} D_start_seg_3=""; 
 DEFINE>{===>} D_end_seg_3=""; 
 DEFINE>{===>} D_start_seg_4=""; 
 DEFINE>{===>} D_end_seg_4=""; 
 DEFINE>{===>} D_start_seg_5=""; 
 DEFINE>{===>} D_end_seg_5=""; 
 DEFINE>{===>} D_start_seg_6=""; 
 DEFINE>{===>} D_end_seg_6=""; 
 DEFINE>{===>} D_start_seg_7=""; 
 DEFINE>{===>} D_end_seg_7=""; 
 DEFINE>{===>} D_start_seg_8=""; 
 DEFINE>{===>} D_end_seg_8=""; 
 DEFINE>{===>} D_start_seg_9=""; 
 DEFINE>{===>} D_end_seg_9=""; 
 DEFINE>{===>} D_start_seg_10=""; 
 DEFINE>{===>} D_end_seg_10=""; 
 DEFINE>{* number of semi-flexible segments for molecule (protein) E (-1 for automated mode) *} 
 DEFINE>{* Note that current max is 10 (edit the run.cns to add more segments *} 
 DEFINE>{===>} nseg_E=-1; 
 DEFINE>{* Residues of molecule (protein) E at interface *} 
 DEFINE>{+ table: rows=10 "segment 1" "segment 2" "segment 3" "segment 4" "segment 5" "segment 6" "segment 7" "segment 8" "segment 9" "segment 10" cols=2 "Start residue" "End residue" +} 
 DEFINE>{===>} E_start_seg_1=""; 
 DEFINE>{===>} E_end_seg_1=""; 
 DEFINE>{===>} E_start_seg_2=""; 
 DEFINE>{===>} E_end_seg_2=""; 
 DEFINE>{===>} E_start_seg_3=""; 
 DEFINE>{===>} E_end_seg_3=""; 
 DEFINE>{===>} E_start_seg_4=""; 
 DEFINE>{===>} E_end_seg_4=""; 
 DEFINE>{===>} E_start_seg_5=""; 
 DEFINE>{===>} E_end_seg_5=""; 
 DEFINE>{===>} E_start_seg_6=""; 
 DEFINE>{===>} E_end_seg_6=""; 
 DEFINE>{===>} E_start_seg_7=""; 
 DEFINE>{===>} E_end_seg_7=""; 
 DEFINE>{===>} E_start_seg_8=""; 
 DEFINE>{===>} E_end_seg_8=""; 
 DEFINE>{===>} E_start_seg_9=""; 
 DEFINE>{===>} E_end_seg_9=""; 
 DEFINE>{===>} E_start_seg_10=""; 
 DEFINE>{===>} E_end_seg_10=""; 
 DEFINE>{* number of semi-flexible segments for molecule (protein) F (-1 for automated mode) *} 
 DEFINE>{* Note that current max is 10 (edit the run.cns to add more segments *} 
 DEFINE>{===>} nseg_F=-1; 
 DEFINE>{* Residues of molecule (protein) F at interface *} 
 DEFINE>{+ table: rows=10 "segment 1" "segment 2" "segment 3" "segment 4" "segment 5" "segment 6" "segment 7" "segment 8" "segment 9" "segment 10" cols=2 "Start residue" "End residue" +} 
 DEFINE>{===>} F_start_seg_1=""; 
 DEFINE>{===>} F_end_seg_1=""; 
 DEFINE>{===>} F_start_seg_2=""; 
 DEFINE>{===>} F_end_seg_2=""; 
 DEFINE>{===>} F_start_seg_3=""; 
 DEFINE>{===>} F_end_seg_3=""; 
 DEFINE>{===>} F_start_seg_4=""; 
 DEFINE>{===>} F_end_seg_4=""; 
 DEFINE>{===>} F_start_seg_5=""; 
 DEFINE>{===>} F_end_seg_5=""; 
 DEFINE>{===>} F_start_seg_6=""; 
 DEFINE>{===>} F_end_seg_6=""; 
 DEFINE>{===>} F_start_seg_7=""; 
 DEFINE>{===>} F_end_seg_7=""; 
 DEFINE>{===>} F_start_seg_8=""; 
 DEFINE>{===>} F_end_seg_8=""; 
 DEFINE>{===>} F_start_seg_9=""; 
 DEFINE>{===>} F_end_seg_9=""; 
 DEFINE>{===>} F_start_seg_10=""; 
 DEFINE>{===>} F_end_seg_10=""; 
 DEFINE> 
 DEFINE>{=========== Definition of fully flexible segments ==========} 
 DEFINE>{* Define the fully flexible segment of each molecule.*} 
 DEFINE>{* These segments will be allowed to move at all stages of it1 *} 
 DEFINE>{* Fully flexible segments for molecule (protein) A            *} 
 DEFINE>{* Note that current max is 5 (edit the run.cns to add more segments     *} 
 DEFINE>{===>} nfle_A=1; 
 DEFINE>{* Residues of molecule (protein) A at interface *} 
 DEFINE>{+ table: rows=5 "segment 1" "segment 2" "segment 3" "segment 4" "segment 5" cols=2 "Start residue" "End residue" +} 
 DEFINE>{===>} A_start_fle_1="2009"; 
 DEFINE>{===>} A_end_fle_1="2013"; 
 DEFINE>{===>} A_start_fle_2=""; 
 DEFINE>{===>} A_end_fle_2=""; 
 DEFINE>{===>} A_start_fle_3=""; 
 DEFINE>{===>} A_end_fle_3=""; 
 DEFINE>{===>} A_start_fle_4=""; 
 DEFINE>{===>} A_end_fle_4=""; 
 DEFINE>{===>} A_start_fle_5=""; 
 DEFINE>{===>} A_end_fle_5=""; 
 DEFINE>{* Fully flexible segments for molecule (protein) B            *} 
 DEFINE>{* Note that current max is 5 (edit the run.cns to add more segments     *} 
 DEFINE>{===>} nfle_B=0; 
 DEFINE>{* Residues of molecule (protein) B at interface *} 
 DEFINE>{+ table: rows=5 "segment 1" "segment 2" "segment 3" "segment 4" "segment 5" cols=2 "Start residue" "End residue" +} 
 DEFINE>{===>} B_start_fle_1=""; 
 DEFINE>{===>} B_end_fle_1=""; 
 DEFINE>{===>} B_start_fle_2=""; 
 DEFINE>{===>} B_end_fle_2=""; 
 DEFINE>{===>} B_start_fle_3=""; 
 DEFINE>{===>} B_end_fle_3=""; 
 DEFINE>{===>} B_start_fle_4=""; 
 DEFINE>{===>} B_end_fle_4=""; 
 DEFINE>{===>} B_start_fle_5=""; 
 DEFINE>{===>} B_end_fle_5=""; 
 DEFINE>{* Fully flexible segments for molecule (protein) C            *} 
 DEFINE>{* Note that current max is 5 (edit the run.cns to add more segments     *} 
 DEFINE>{===>} nfle_C=0; 
 DEFINE>{* Residues of molecule (protein) C at interface *} 
 DEFINE>{+ table: rows=5 "segment 1" "segment 2" "segment 3" "segment 4" "segment 5" cols=2 "Start residue" "End residue" +} 
 DEFINE>{===>} C_start_fle_1=""; 
 DEFINE>{===>} C_end_fle_1=""; 
 DEFINE>{===>} C_start_fle_2=""; 
 DEFINE>{===>} C_end_fle_2=""; 
 DEFINE>{===>} C_start_fle_3=""; 
 DEFINE>{===>} C_end_fle_3=""; 
 DEFINE>{===>} C_start_fle_4=""; 
 DEFINE>{===>} C_end_fle_4=""; 
 DEFINE>{===>} C_start_fle_5=""; 
 DEFINE>{===>} C_end_fle_5=""; 
 DEFINE>{* Fully flexible segments for molecule (protein) D            *} 
 DEFINE>{* Note that current max is 5 (edit the run.cns to add more segments     *} 
 DEFINE>{===>} nfle_D=0; 
 DEFINE>{* Residues of molecule (protein) D at interface *} 
 DEFINE>{+ table: rows=5 "segment 1" "segment 2" "segment 3" "segment 4" "segment 5" cols=2 "Start residue" "End residue" +} 
 DEFINE>{===>} D_start_fle_1=""; 
 DEFINE>{===>} D_end_fle_1=""; 
 DEFINE>{===>} D_start_fle_2=""; 
 DEFINE>{===>} D_end_fle_2=""; 
 DEFINE>{===>} D_start_fle_3=""; 
 DEFINE>{===>} D_end_fle_3=""; 
 DEFINE>{===>} D_start_fle_4=""; 
 DEFINE>{===>} D_end_fle_4=""; 
 DEFINE>{===>} D_start_fle_5=""; 
 DEFINE>{===>} D_end_fle_5=""; 
 DEFINE>{* Fully flexible segments for molecule (protein) E            *} 
 DEFINE>{* Note that current max is 5 (edit the run.cns to add more segments     *} 
 DEFINE>{===>} nfle_E=0; 
 DEFINE>{* Residues of molecule (protein) E at interface *} 
 DEFINE>{+ table: rows=5 "segment 1" "segment 2" "segment 3" "segment 4" "segment 5" cols=2 "Start residue" "End residue" +} 
 DEFINE>{===>} E_start_fle_1=""; 
 DEFINE>{===>} E_end_fle_1=""; 
 DEFINE>{===>} E_start_fle_2=""; 
 DEFINE>{===>} E_end_fle_2=""; 
 DEFINE>{===>} E_start_fle_3=""; 
 DEFINE>{===>} E_end_fle_3=""; 
 DEFINE>{===>} E_start_fle_4=""; 
 DEFINE>{===>} E_end_fle_4=""; 
 DEFINE>{===>} E_start_fle_5=""; 
 DEFINE>{===>} E_end_fle_5=""; 
 DEFINE>{* Fully flexible segments for molecule (protein) F            *} 
 DEFINE>{* Note that current max is 5 (edit the run.cns to add more segments     *} 
 DEFINE>{===>} nfle_F=0; 
 DEFINE>{* Residues of molecule (protein) F at interface *} 
 DEFINE>{+ table: rows=5 "segment 1" "segment 2" "segment 3" "segment 4" "segment 5" cols=2 "Start residue" "End residue" +} 
 DEFINE>{===>} F_start_fle_1=""; 
 DEFINE>{===>} F_end_fle_1=""; 
 DEFINE>{===>} F_start_fle_2=""; 
 DEFINE>{===>} F_end_fle_2=""; 
 DEFINE>{===>} F_start_fle_3=""; 
 DEFINE>{===>} F_end_fle_3=""; 
 DEFINE>{===>} F_start_fle_4=""; 
 DEFINE>{===>} F_end_fle_4=""; 
 DEFINE>{===>} F_start_fle_5=""; 
 DEFINE>{===>} F_end_fle_5=""; 
 DEFINE> 
 DEFINE>{====================== NCS restraints  =====================} 
 DEFINE>{* Do you want to use NCS restraints? *} 
 DEFINE>{+ choice: true false +} 
 DEFINE>{===>} ncs_on=false; 
 DEFINE>{* Force constant for NCS restraints *} 
 DEFINE>{===>} kncs=1.0; 
 DEFINE>{* Number of NCS pairs *} 
 DEFINE>{===>} numncs=0; 
 DEFINE>{* Define the segments pairs for NCS restraints *} 
 DEFINE>{+ table: rows=5 "pair 1" "pair 2" "pair 3" "pair 4" "pair 5" cols=6 "Start res seg1" "End res seg1" "Segid seg1" "Start res seg2" "End res seg2" "Segid seg2" +} 
 DEFINE>{===>} ncs_sta1_1=""; 
 DEFINE>{===>} ncs_end1_1=""; 
 DEFINE>{===>} ncs_seg1_1=""; 
 DEFINE>{===>} ncs_sta2_1=""; 
 DEFINE>{===>} ncs_end2_1=""; 
 DEFINE>{===>} ncs_seg2_1=""; 
 DEFINE>{===>} ncs_sta1_2=""; 
 DEFINE>{===>} ncs_end1_2=""; 
 DEFINE>{===>} ncs_seg1_2=""; 
 DEFINE>{===>} ncs_sta2_2=""; 
 DEFINE>{===>} ncs_end2_2=""; 
 DEFINE>{===>} ncs_seg2_2=""; 
 DEFINE>{===>} ncs_sta1_3=""; 
 DEFINE>{===>} ncs_end1_3=""; 
 DEFINE>{===>} ncs_seg1_3=""; 
 DEFINE>{===>} ncs_sta2_3=""; 
 DEFINE>{===>} ncs_end2_3=""; 
 DEFINE>{===>} ncs_seg2_3=""; 
 DEFINE>{===>} ncs_sta1_4=""; 
 DEFINE>{===>} ncs_end1_4=""; 
 DEFINE>{===>} ncs_seg1_4=""; 
 DEFINE>{===>} ncs_sta2_4=""; 
 DEFINE>{===>} ncs_end2_4=""; 
 DEFINE>{===>} ncs_seg2_4=""; 
 DEFINE>{===>} ncs_sta1_5=""; 
 DEFINE>{===>} ncs_end1_5=""; 
 DEFINE>{===>} ncs_seg1_5=""; 
 DEFINE>{===>} ncs_sta2_5=""; 
 DEFINE>{===>} ncs_end2_5=""; 
 DEFINE>{===>} ncs_seg2_5=""; 
 DEFINE>{==================== Symmetry restraints  ==================} 
 DEFINE>{* Do you want to use symmetry restraints ? *} 
 DEFINE>{+ choice: true false +} 
 DEFINE>{===>} sym_on=false; 
 DEFINE>{* Force constant for symmetry restraints ? *} 
 DEFINE>{===>} ksym=10.0; 
 DEFINE>{* Number of C2 symmetry pairs *} 
 DEFINE>{===>} numc2sym=0; 
 DEFINE>{* Define the segment pairs for C2 symmetry restraints *} 
 DEFINE>{+ table: rows=10 "pair 1" "pair 2" "pair 3" "pair 4" "pair 5" "pair 6" "pair 7" "pair 8" "pair 9" "pair 10" cols=6 "Start res seg1" "End res seg1" "Segid seg1" "Start res seg2" "End res seg2" "Segid seg2" +} 
 DEFINE>{===>} c2sym_sta1_1=""; 
 DEFINE>{===>} c2sym_end1_1=""; 
 DEFINE>{===>} c2sym_seg1_1=""; 
 DEFINE>  {===>} c2sym_sta2_1=""; 
 DEFINE>{===>} c2sym_end2_1=""; 
 DEFINE>{===>} c2sym_seg2_1=""; 
 DEFINE>  {===>} c2sym_sta1_2=""; 
 DEFINE>{===>} c2sym_end1_2=""; 
 DEFINE>{===>} c2sym_seg1_2=""; 
 DEFINE>  {===>} c2sym_sta2_2=""; 
 DEFINE>{===>} c2sym_end2_2=""; 
 DEFINE>{===>} c2sym_seg2_2=""; 
 DEFINE>  {===>} c2sym_sta1_3=""; 
 DEFINE>{===>} c2sym_end1_3=""; 
 DEFINE>{===>} c2sym_seg1_3=""; 
 DEFINE>  {===>} c2sym_sta2_3=""; 
 DEFINE>{===>} c2sym_end2_3=""; 
 DEFINE>{===>} c2sym_seg2_3=""; 
 DEFINE>  {===>} c2sym_sta1_4=""; 
 DEFINE>{===>} c2sym_end1_4=""; 
 DEFINE>{===>} c2sym_seg1_4=""; 
 DEFINE>  {===>} c2sym_sta2_4=""; 
 DEFINE>{===>} c2sym_end2_4=""; 
 DEFINE>{===>} c2sym_seg2_4=""; 
 DEFINE>  {===>} c2sym_sta1_5=""; 
 DEFINE>{===>} c2sym_end1_5=""; 
 DEFINE>{===>} c2sym_seg1_5=""; 
 DEFINE>  {===>} c2sym_sta2_5=""; 
 DEFINE>{===>} c2sym_end2_5=""; 
 DEFINE>{===>} c2sym_seg2_5=""; 
 DEFINE>  {===>} c2sym_sta1_6=""; 
 DEFINE>{===>} c2sym_end1_6=""; 
 DEFINE>{===>} c2sym_seg1_6=""; 
 DEFINE>  {===>} c2sym_sta2_6=""; 
 DEFINE>{===>} c2sym_end2_6=""; 
 DEFINE>{===>} c2sym_seg2_6=""; 
 DEFINE>  {===>} c2sym_sta1_7=""; 
 DEFINE>{===>} c2sym_end1_7=""; 
 DEFINE>{===>} c2sym_seg1_7=""; 
 DEFINE>  {===>} c2sym_sta2_7=""; 
 DEFINE>{===>} c2sym_end2_7=""; 
 DEFINE>{===>} c2sym_seg2_7=""; 
 DEFINE>  {===>} c2sym_sta1_8=""; 
 DEFINE>{===>} c2sym_end1_8=""; 
 DEFINE>{===>} c2sym_seg1_8=""; 
 DEFINE>  {===>} c2sym_sta2_8=""; 
 DEFINE>{===>} c2sym_end2_8=""; 
 DEFINE>{===>} c2sym_seg2_8=""; 
 DEFINE>  {===>} c2sym_sta1_9=""; 
 DEFINE>{===>} c2sym_end1_9=""; 
 DEFINE>{===>} c2sym_seg1_9=""; 
 DEFINE>  {===>} c2sym_sta2_9=""; 
 DEFINE>{===>} c2sym_end2_9=""; 
 DEFINE>{===>} c2sym_seg2_9=""; 
 DEFINE>  {===>} c2sym_sta1_10=""; 
 DEFINE>{===>} c2sym_end1_10=""; 
 DEFINE>{===>} c2sym_seg1_10=""; 
 DEFINE>  {===>} c2sym_sta2_10=""; 
 DEFINE>{===>} c2sym_end2_10=""; 
 DEFINE>{===>} c2sym_seg2_10=""; 
 DEFINE> 
 DEFINE>{* Number of C3 symmetry triples *} 
 DEFINE>{===>} numc3sym=0; 
 DEFINE>{* Define the segment triples for C3 symmetry restraints *} 
 DEFINE>{+ table: rows=2 "triple 1" "triple 2" cols=9 "Start res seg1" "End res seg1" "Segid seg1" "Start res seg2" "End res seg2" "Segid seg2" "Start res seg3" "End res seg3" "Segid seg3" +} 
 DEFINE>{===>} c3sym_sta1_1=""; 
 DEFINE>{===>} c3sym_end1_1=""; 
 DEFINE>{===>} c3sym_seg1_1=""; 
 DEFINE>  {===>} c3sym_sta2_1=""; 
 DEFINE>{===>} c3sym_end2_1=""; 
 DEFINE>{===>} c3sym_seg2_1=""; 
 DEFINE>  {===>} c3sym_sta3_1=""; 
 DEFINE>{===>} c3sym_end3_1=""; 
 DEFINE>{===>} c3sym_seg3_1=""; 
 DEFINE>  {===>} c3sym_sta1_2=""; 
 DEFINE>{===>} c3sym_end1_2=""; 
 DEFINE>{===>} c3sym_seg1_2=""; 
 DEFINE>  {===>} c3sym_sta2_2=""; 
 DEFINE>{===>} c3sym_end2_2=""; 
 DEFINE>{===>} c3sym_seg2_2=""; 
 DEFINE>  {===>} c3sym_sta3_2=""; 
 DEFINE>{===>} c3sym_end3_2=""; 
 DEFINE>{===>} c3sym_seg3_2=""; 
 DEFINE> 
 DEFINE>{* Number of S3 symmetry triples *} 
 DEFINE>{===>} nums3sym=0; 
 DEFINE>{* Define the segment triples for S3 symmetry restraints *} 
 DEFINE>{+ table: rows=4 "triple 1" "triple 2" "triple 3" "triple 4" cols=9 "Start res seg1" "End res seg1" "Segid seg1" "Start res seg2" "End res seg2" "Segid seg2" "Start res seg3" "End res seg3" "Segid seg3" +} 
 DEFINE>{===>} s3sym_sta1_1=""; 
 DEFINE>{===>} s3sym_end1_1=""; 
 DEFINE>{===>} s3sym_seg1_1=""; 
 DEFINE>  {===>} s3sym_sta2_1=""; 
 DEFINE>{===>} s3sym_end2_1=""; 
 DEFINE>{===>} s3sym_seg2_1=""; 
 DEFINE>  {===>} s3sym_sta3_1=""; 
 DEFINE>{===>} s3sym_end3_1=""; 
 DEFINE>{===>} s3sym_seg3_1=""; 
 DEFINE>  {===>} s3sym_sta1_2=""; 
 DEFINE>{===>} s3sym_end1_2=""; 
 DEFINE>{===>} s3sym_seg1_2=""; 
 DEFINE>  {===>} s3sym_sta2_2=""; 
 DEFINE>{===>} s3sym_end2_2=""; 
 DEFINE>{===>} s3sym_seg2_2=""; 
 DEFINE>  {===>} s3sym_sta3_2=""; 
 DEFINE>{===>} s3sym_end3_2=""; 
 DEFINE>{===>} s3sym_seg3_2=""; 
 DEFINE>  {===>} s3sym_sta1_3=""; 
 DEFINE>{===>} s3sym_end1_3=""; 
 DEFINE>{===>} s3sym_seg1_3=""; 
 DEFINE>  {===>} s3sym_sta2_3=""; 
 DEFINE>{===>} s3sym_end2_3=""; 
 DEFINE>{===>} s3sym_seg2_3=""; 
 DEFINE>  {===>} s3sym_sta3_3=""; 
 DEFINE>{===>} s3sym_end3_3=""; 
 DEFINE>{===>} s3sym_seg3_3=""; 
 DEFINE>  {===>} s3sym_sta1_4=""; 
 DEFINE>{===>} s3sym_end1_4=""; 
 DEFINE>{===>} s3sym_seg1_4=""; 
 DEFINE>  {===>} s3sym_sta2_4=""; 
 DEFINE>{===>} s3sym_end2_4=""; 
 DEFINE>{===>} s3sym_seg2_4=""; 
 DEFINE>  {===>} s3sym_sta3_4=""; 
 DEFINE>{===>} s3sym_end3_4=""; 
 DEFINE>{===>} s3sym_seg3_4=""; 
 DEFINE> 
 DEFINE>{* Number of C4 symmetry quadruples *} 
 DEFINE>{===>} numc4sym=0; 
 DEFINE>{* Define the segment quadruples for C4 symmetry restraints *} 
 DEFINE>{+ table: rows=2 "quadruple 1" "quadruple 2" cols=12 "Start res seg1" "End res seg1" "Segid seg1" "Start res seg2" "End res seg2" "Segid seg2" "Start res seg3" "End res seg3" "Segid seg3" "Start res seg4" "End res seg4" "Segid seg4" +} 
 DEFINE>{===>} c4sym_sta1_1=""; 
 DEFINE>{===>} c4sym_end1_1=""; 
 DEFINE>{===>} c4sym_seg1_1=""; 
 DEFINE>  {===>} c4sym_sta2_1=""; 
 DEFINE>{===>} c4sym_end2_1=""; 
 DEFINE>{===>} c4sym_seg2_1=""; 
 DEFINE>  {===>} c4sym_sta3_1=""; 
 DEFINE>{===>} c4sym_end3_1=""; 
 DEFINE>{===>} c4sym_seg3_1=""; 
 DEFINE>  {===>} c4sym_sta4_1=""; 
 DEFINE>{===>} c4sym_end4_1=""; 
 DEFINE>{===>} c4sym_seg4_1=""; 
 DEFINE>  {===>} c4sym_sta1_2=""; 
 DEFINE>{===>} c4sym_end1_2=""; 
 DEFINE>{===>} c4sym_seg1_2=""; 
 DEFINE>  {===>} c4sym_sta2_2=""; 
 DEFINE>{===>} c4sym_end2_2=""; 
 DEFINE>{===>} c4sym_seg2_2=""; 
 DEFINE>  {===>} c4sym_sta3_2=""; 
 DEFINE>{===>} c4sym_end3_2=""; 
 DEFINE>{===>} c4sym_seg3_2=""; 
 DEFINE>  {===>} c4sym_sta4_2=""; 
 DEFINE>{===>} c4sym_end4_2=""; 
 DEFINE>{===>} c4sym_seg4_2=""; 
 DEFINE> 
 DEFINE>{* Number of C5 symmetry *} 
 DEFINE>{===>} numc5sym=0; 
 DEFINE>{* Define the segments for C5 symmetry restraints *} 
 DEFINE>{+ table: rows=5 "Segment1" "Segment2" "Segment3" "Segment4" "Segment5" cols=3 "Start residue" "End residue" "Segid" +} 
 DEFINE>{===>} c5sym_sta1_1=""; 
 DEFINE>{===>} c5sym_end1_1=""; 
 DEFINE>{===>} c5sym_seg1_1=""; 
 DEFINE>  {===>} c5sym_sta2_1=""; 
 DEFINE>{===>} c5sym_end2_1=""; 
 DEFINE>{===>} c5sym_seg2_1=""; 
 DEFINE>  {===>} c5sym_sta3_1=""; 
 DEFINE>{===>} c5sym_end3_1=""; 
 DEFINE>{===>} c5sym_seg3_1=""; 
 DEFINE>  {===>} c5sym_sta4_1=""; 
 DEFINE>{===>} c5sym_end4_1=""; 
 DEFINE>{===>} c5sym_seg4_1=""; 
 DEFINE>  {===>} c5sym_sta5_1=""; 
 DEFINE>{===>} c5sym_end5_1=""; 
 DEFINE>{===>} c5sym_seg5_1=""; 
 DEFINE> 
 DEFINE>{=========================== Distance restraints  ========================} 
 DEFINE>{* Turn on/off and energy constants for distance restraints *} 
 DEFINE>{+ table: rows=3 "distances" "AIR (ambig)" "hbonds" cols=6 "firstIteration" "lastIteration" "hot" "cool1" "cool2" "cool3"+} 
 DEFINE>{===>} unamb_firstit=0; 
 DEFINE>{===>} unamb_lastit=2; 
 DEFINE>{===>} unamb_hot=10; 
 DEFINE>{===>} unamb_cool1=10; 
 DEFINE>{===>} unamb_cool2=50; 
 DEFINE>{===>} unamb_cool3=50; 
 DEFINE>{===>} amb_firstit=0; 
 DEFINE>{===>} amb_lastit=2; 
 DEFINE>{===>} amb_hot=10; 
 DEFINE>{===>} amb_cool1=10; 
 DEFINE>{===>} amb_cool2=50; 
 DEFINE>{===>} amb_cool3=50; 
 DEFINE>{===>} hbond_firstit=1; 
 DEFINE>{===>} hbond_lastit=2; 
 DEFINE>{===>} hbond_hot=10; 
 DEFINE>{===>} hbond_cool1=10; 
 DEFINE>{===>} hbond_cool2=50; 
 DEFINE>{===>} hbond_cool3=50; 
 DEFINE>{* Do you want to randomly exclude a fraction of the ambiguous restraints (AIRs)? *} 
 DEFINE>{+ choice: true false +} 
 DEFINE>{===>} noecv=true; 
 DEFINE>{* Number of partitions for random exclusion (%excluded=100/number of partitions)? *} 
 DEFINE>{===>} ncvpart=2.0; 
 DEFINE>{* Do you want to use hydrogen bond restraints? *} 
 DEFINE>{+ choice: true false +} 
 DEFINE>{===>} hbonds_on=false; 
 DEFINE>{* Do you want to define randomly ambiguous interaction restraints from accessible residues? *} 
 DEFINE>{* Only residues in the defined flexible segments will be considered *} 
 DEFINE>{* Note that this option is exclusive with any other distance restraints and only for it0    *} 
 DEFINE>{+ choice: true false +} 
 DEFINE>{===>} ranair=false; 
 DEFINE>{* Do you want to define center of mass restraints to enforce contact between the molecules? *} 
 DEFINE>{* Note that these are only active during it0 and it1 *} 
 DEFINE>{+ choice: true false +} 
 DEFINE>{===>} cmrest=false; 
 DEFINE>{* Force constant for center of mass restraints *} 
 DEFINE>{===>} kcont=1.0; 
 DEFINE>{* Do you want to define surface contact restraints to enforce contact between the molecules? *} 
 DEFINE>{* Note that these are only active during it0 and it1 *} 
 DEFINE>{+ choice: true false +} 
 DEFINE>{===>} surfrest=false; 
 DEFINE>{* Force constant for surface contact restraints *} 
 DEFINE>{===>} ksurf=1.0; 
 DEFINE>{* Do you want to define a radius of gyration restraint (e.g. from SAXS)? *} 
 DEFINE>{+ choice: true false +} 
 DEFINE>{===>} rgrest=false; 
 DEFINE>{* Radius of gyration *} 
 DEFINE>{===>} rgtarg=17.78; 
 DEFINE>{* Force constant for radius of gyration restraint *} 
 DEFINE>{===>} krg_hot=100; 
 DEFINE>{===>} krg_cool1=100; 
 DEFINE>{===>} krg_cool2=100; 
 DEFINE>{===>} krg_cool3=100; 
 DEFINE>{* Atom selections for the radius of gyration restraint *} 
 DEFINE>{===>} rgsele="all"; 
 DEFINE>{ Use automated distance restraints weighting } 
 DEFINE>{ choice: true false } 
 DEFINE>air_scaling=false; 
 DEFINE>{ Define the number of distance restraints for automated weighting } 
 DEFINE>tot_unamb=25; 
 DEFINE>{ Define the number of AIR restraints for automated weighting } 
 DEFINE>tot_amb=0; 
 DEFINE>{ potential shape } 
 DEFINE>mrswi_hot=0.5; 
 DEFINE>mrswi_cool1=0.5; 
 DEFINE>mrswi_cool2=0.5; 
 DEFINE>mrswi_cool3=0.5; 
 DEFINE>rswi_hot=0.5; 
 DEFINE>rswi_cool1=0.5; 
 DEFINE>rswi_cool2=0.5; 
 DEFINE>rswi_cool3=0.5; 
 DEFINE>masy_hot=-1.0; 
 DEFINE>masy_cool1=-1.0; 
 DEFINE>masy_cool2=-0.1; 
 DEFINE>masy_cool3=-0.1; 
 DEFINE>asy_hot=1.0; 
 DEFINE>asy_cool1=1.0; 
 DEFINE>asy_cool2=0.1; 
 DEFINE>asy_cool3=0.1; 
 DEFINE>{======================DNA-RNA restraints ============================} 
 DEFINE>{* Use DNA/RNA restraints (dna-rna_restraints.def in data/sequence)? *} 
 DEFINE>{+ choice: true false +} 
 DEFINE>{===>} dnarest_on=false; 
 DEFINE>{=========================== dihedrals restraints ====================} 
 DEFINE>{* energy constants *} 
 DEFINE>{+ table: rows=1 "dihedrals" cols=5 "use?" "hot" "cool1" "cool2" "cool3" +} 
 DEFINE>{+ choice: true false +} 
 DEFINE>{===>} dihedrals_on=false; 
 DEFINE>{===>} dihedrals_hot=5; 
 DEFINE>{===>} dihedrals_cool1=5; 
 DEFINE>{===>} dihedrals_cool2=50; 
 DEFINE>{===>} dihedrals_cool3=200; 
 DEFINE>{* Automatically define backbone dihedral angle restraints from structure? *} 
 DEFINE>{+ choice: none all alpha alphabeta +} 
 DEFINE>{===>} ssdihed=none; 
 DEFINE>{=========================== Karplus coupling restraints ====================} 
 DEFINE>{* Karplus coefficients: edit manually the run.cns file to specify them if needed   *} 
 DEFINE>{* The jcoupling restraint files should be present in the data/jcouplings directory *} 
 DEFINE>{* and named c1.tbl, c2.tbl, ... *} 
 DEFINE> c1_on=false; 
 DEFINE> c1_karplusa=6.98; 
 DEFINE> c1_karplusb=-1.38; 
 DEFINE> c1_karplusc=1.72; 
 DEFINE> c1_karplusd=-60.0; 
 DEFINE> c1_hot=0.0; 
 DEFINE> c1_cool1=0.2; 
 DEFINE> c1_cool2=1.0; 
 DEFINE> c1_cool3=1.0; 
 DEFINE> c2_on=false; 
 DEFINE> c2_karplusa=6.98; 
 DEFINE> c2_karplusb=-1.38; 
 DEFINE> c2_karplusc=1.72; 
 DEFINE> c2_karplusd=-120.0; 
 DEFINE> c2_hot=0.0; 
 DEFINE> c2_cool1=0.2; 
 DEFINE> c2_cool2=1.0; 
 DEFINE> c2_cool3=1.0; 
 DEFINE> c3_on=false; 
 DEFINE> c3_karplusa=6.98; 
 DEFINE> c3_karplusb=-1.38; 
 DEFINE> c3_karplusc=1.72; 
 DEFINE> c3_karplusd=-120.0; 
 DEFINE> c3_hot=0.0; 
 DEFINE> c3_cool1=0.2; 
 DEFINE> c3_cool2=1.0; 
 DEFINE> c3_cool3=1.0; 
 DEFINE> c4_on=false; 
 DEFINE> c4_karplusa=6.98; 
 DEFINE> c4_karplusb=-1.38; 
 DEFINE> c4_karplusc=1.72; 
 DEFINE> c4_karplusd=-120.0; 
 DEFINE> c4_hot=0.0; 
 DEFINE> c4_cool1=0.2; 
 DEFINE> c4_cool2=1.0; 
 DEFINE> c4_cool3=1.0; 
 DEFINE> c5_on=false; 
 DEFINE> c5_karplusa=6.98; 
 DEFINE> c5_karplusb=-1.38; 
 DEFINE> c5_karplusc=1.72; 
 DEFINE> c5_karplusd=-120.0; 
 DEFINE> c5_hot=0.0; 
 DEFINE> c5_cool1=0.2; 
 DEFINE> c5_cool2=1.0; 
 DEFINE> c5_cool3=1.0; 
 DEFINE>{=========================== residual dipolar couplings ======================} 
 DEFINE>{* Parameters *} 
 DEFINE>{+ table: rows=5 "class1" "class2" "class3" "class4" "class5" 
 DEFINE>          cols=25 "type" "firstIt" "lastIt" "Ksani<br>(hot)" "Ksani<br>(cool1)" "Ksani<br>(cool2)" "Ksani<br>(cool3)" "R" "D" 
 DEFINE> "Kvean<br>(ini_bor_hot)" "Kvean<br>(fin_bor_hot)" 
 DEFINE> "Kvean<br>(ini_bor_cool1)" "Kvean<br>(fin_bor_cool1)" 
 DEFINE> "Kvean<br>(ini_bor_cool2)" "Kvean<br>(fin_bor_cool2)" 
 DEFINE> "Kvean<br>(ini_bor_cool3)" "Kvean<br>(fin_bor_cool3)" 
 DEFINE> "Kvean<br>(ini_cen_hot)" "Kvean<br>(fin_cen_hot)" 
 DEFINE> "Kvean<br>(ini_cen_cool1)" "Kvean<br>(fin_cen_cool1)" 
 DEFINE> "Kvean<br>(ini_cen_cool2)" "Kvean<br>(fin_cen_cool2)" 
 DEFINE> "Kvean<br>(ini_cen_cool3)" "Kvean<br>(fin_cen_cool3)"+} 
 DEFINE>{+ choice: "NO" "SANI" "XRDC" "VANGLE" +} 
 DEFINE>{===>} rdc1_choice="NO"; 
 DEFINE>{===>} rdc1_firstIt=0; 
 DEFINE>{===>} rdc1_lastIt=2; 
 DEFINE>{===>} rdc1_hot=0.1; 
 DEFINE>{===>} rdc1_cool1=1.0; 
 DEFINE>{===>} rdc1_cool2=1.0; 
 DEFINE>{===>} rdc1_cool3=1.0; 
 DEFINE>{===>} rdc1_r=0.4; 
 DEFINE>{===>} rdc1_d=8.0; 
 DEFINE>{===>} ini_bor_hot_1=1.0; 
 DEFINE>{===>} fin_bor_hot_1=10.0; 
 DEFINE>{===>} ini_bor_cool1_1=10.0; 
 DEFINE>{===>} fin_bor_cool1_1=40.0; 
 DEFINE>{===>} ini_bor_cool2_1=40.0; 
 DEFINE>{===>} fin_bor_cool2_1=40.0; 
 DEFINE>{===>} ini_bor_cool3_1=40.0; 
 DEFINE>{===>} fin_bor_cool3_1=40.0; 
 DEFINE>{===>} ini_cen_hot_1=0.25; 
 DEFINE>{===>} fin_cen_hot_1=2.5; 
 DEFINE>{===>} ini_cen_cool1_1=2.5; 
 DEFINE>{===>} fin_cen_cool1_1=10.0; 
 DEFINE>{===>} ini_cen_cool2_1=10.0; 
 DEFINE>{===>} fin_cen_cool2_1=10.0; 
 DEFINE>{===>} ini_cen_cool3_1=10.0; 
 DEFINE>{===>} fin_cen_cool3_1=10.0; 
 DEFINE>{+ choice: "NO" "SANI" "XRDC" "VANGLE" +} 
 DEFINE>{===>} rdc2_choice="NO"; 
 DEFINE>{===>} rdc2_firstIt=0; 
 DEFINE>{===>} rdc2_lastIt=2; 
 DEFINE>{===>} rdc2_hot=0.1; 
 DEFINE>{===>} rdc2_cool1=1.0; 
 DEFINE>{===>} rdc2_cool2=1.0; 
 DEFINE>{===>} rdc2_cool3=1.0; 
 DEFINE>{===>} rdc2_r=0.4; 
 DEFINE>{===>} rdc2_d=8.0; 
 DEFINE>{===>} ini_bor_hot_2=1.0; 
 DEFINE>{===>} fin_bor_hot_2=10.0; 
 DEFINE>{===>} ini_bor_cool1_2=10.0; 
 DEFINE>{===>} fin_bor_cool1_2=40.0; 
 DEFINE>{===>} ini_bor_cool2_2=40.0; 
 DEFINE>{===>} fin_bor_cool2_2=40.0; 
 DEFINE>{===>} ini_bor_cool3_2=40.0; 
 DEFINE>{===>} fin_bor_cool3_2=40.0; 
 DEFINE>{===>} ini_cen_hot_2=0.25; 
 DEFINE>{===>} fin_cen_hot_2=2.5; 
 DEFINE>{===>} ini_cen_cool1_2=2.5; 
 DEFINE>{===>} fin_cen_cool1_2=10.0; 
 DEFINE>{===>} ini_cen_cool2_2=10.0; 
 DEFINE>{===>} fin_cen_cool2_2=10.0; 
 DEFINE>{===>} ini_cen_cool3_2=10.0; 
 DEFINE>{===>} fin_cen_cool3_2=10.0; 
 DEFINE>{+ choice: "NO" "SANI" "XRDC" "VANGLE" +} 
 DEFINE>{===>} rdc3_choice="NO"; 
 DEFINE>{===>} rdc3_firstIt=0; 
 DEFINE>{===>} rdc3_lastIt=2; 
 DEFINE>{===>} rdc3_hot=0.1; 
 DEFINE>{===>} rdc3_cool1=1.0; 
 DEFINE>{===>} rdc3_cool2=1.0; 
 DEFINE>{===>} rdc3_cool3=1.0; 
 DEFINE>{===>} rdc3_r=0.4; 
 DEFINE>{===>} rdc3_d=8.0; 
 DEFINE>{===>} ini_bor_hot_3=1.0; 
 DEFINE>{===>} fin_bor_hot_3=10.0; 
 DEFINE>{===>} ini_bor_cool1_3=10.0; 
 DEFINE>{===>} fin_bor_cool1_3=40.0; 
 DEFINE>{===>} ini_bor_cool2_3=40.0; 
 DEFINE>{===>} fin_bor_cool2_3=40.0; 
 DEFINE>{===>} ini_bor_cool3_3=40.0; 
 DEFINE>{===>} fin_bor_cool3_3=40.0; 
 DEFINE>{===>} ini_cen_hot_3=0.25; 
 DEFINE>{===>} fin_cen_hot_3=2.5; 
 DEFINE>{===>} ini_cen_cool1_3=2.5; 
 DEFINE>{===>} fin_cen_cool1_3=10.0; 
 DEFINE>{===>} ini_cen_cool2_3=10.0; 
 DEFINE>{===>} fin_cen_cool2_3=10.0; 
 DEFINE>{===>} ini_cen_cool3_3=10.0; 
 DEFINE>{===>} fin_cen_cool3_3=10.0; 
 DEFINE>{+ choice: "NO" "SANI" "XRDC" "VANGLE" +} 
 DEFINE>{===>} rdc4_choice="NO"; 
 DEFINE>{===>} rdc4_firstIt=0; 
 DEFINE>{===>} rdc4_lastIt=2; 
 DEFINE>{===>} rdc4_hot=0.1; 
 DEFINE>{===>} rdc4_cool1=1.0; 
 DEFINE>{===>} rdc4_cool2=1.0; 
 DEFINE>{===>} rdc4_cool3=1.0; 
 DEFINE>{===>} rdc4_r=0.4; 
 DEFINE>{===>} rdc4_d=8.0; 
 DEFINE>{===>} ini_bor_hot_4=1.0; 
 DEFINE>{===>} fin_bor_hot_4=10.0; 
 DEFINE>{===>} ini_bor_cool1_4=10.0; 
 DEFINE>{===>} fin_bor_cool1_4=40.0; 
 DEFINE>{===>} ini_bor_cool2_4=40.0; 
 DEFINE>{===>} fin_bor_cool2_4=40.0; 
 DEFINE>{===>} ini_bor_cool3_4=40.0; 
 DEFINE>{===>} fin_bor_cool3_4=40.0; 
 DEFINE>{===>} ini_cen_hot_4=0.25; 
 DEFINE>{===>} fin_cen_hot_4=2.5; 
 DEFINE>{===>} ini_cen_cool1_4=2.5; 
 DEFINE>{===>} fin_cen_cool1_4=10.0; 
 DEFINE>{===>} ini_cen_cool2_4=10.0; 
 DEFINE>{===>} fin_cen_cool2_4=10.0; 
 DEFINE>{===>} ini_cen_cool3_4=10.0; 
 DEFINE>{===>} fin_cen_cool3_4=10.0; 
 DEFINE>{+ choice: "NO" "SANI" "XRDC" "VANGLE" +} 
 DEFINE>{===>} rdc5_choice="NO"; 
 DEFINE>{===>} rdc5_firstIt=0; 
 DEFINE>{===>} rdc5_lastIt=2; 
 DEFINE>{===>} rdc5_hot=0.1; 
 DEFINE>{===>} rdc5_cool1=1.0; 
 DEFINE>{===>} rdc5_cool2=1.0; 
 DEFINE>{===>} rdc5_cool3=1.0; 
 DEFINE>{===>} rdc5_r=0.4; 
 DEFINE>{===>} rdc5_d=8.0; 
 DEFINE>{===>} ini_bor_hot_5=1.0; 
 DEFINE>{===>} fin_bor_hot_5=10.0; 
 DEFINE>{===>} ini_bor_cool1_5=10.0; 
 DEFINE>{===>} fin_bor_cool1_5=40.0; 
 DEFINE>{===>} ini_bor_cool2_5=40.0; 
 DEFINE>{===>} fin_bor_cool2_5=40.0; 
 DEFINE>{===>} ini_bor_cool3_5=40.0; 
 DEFINE>{===>} fin_bor_cool3_5=40.0; 
 DEFINE>{===>} ini_cen_hot_5=0.25; 
 DEFINE>{===>} fin_cen_hot_5=2.5; 
 DEFINE>{===>} ini_cen_cool1_5=2.5; 
 DEFINE>{===>} fin_cen_cool1_5=10.0; 
 DEFINE>{===>} ini_cen_cool2_5=10.0; 
 DEFINE>{===>} fin_cen_cool2_5=10.0; 
 DEFINE>{===>} ini_cen_cool3_5=10.0; 
 DEFINE>{===>} fin_cen_cool3_5=10.0; 
 DEFINE>{=========================== pseudo contact shifts ===========================} 
 DEFINE>{* Parameters *} 
 DEFINE>{+ table: rows=10 "class1" "class2" "class3" "class4" "class5" "class6" "class7" "class8" "class9" "class10" 
 DEFINE>          cols=9 "type" "firstIt" "lastIt" "Kpcs<br>(hot)" "Kpcs<br>(cool1)" "Kpcs<br>(cool2)" "Kpcs<br>(cool3)" "R" "D" +} 
 DEFINE>{+ choice: "NO" "XPCS" +} 
 DEFINE>{===>} pcs1_choice="NO"; 
 DEFINE>{===>} pcs1_firstIt=0; 
 DEFINE>{===>} pcs1_lastIt=2; 
 DEFINE>{===>} pcs1_hot=100.0; 
 DEFINE>{===>} pcs1_cool1=100.0; 
 DEFINE>{===>} pcs1_cool2=100.0; 
 DEFINE>{===>} pcs1_cool3=1000.0; 
 DEFINE>{===>} pcs1_r=1000.0; 
 DEFINE>{===>} pcs1_d=10000.0; 
 DEFINE>{+ choice: "NO" "XPCS" +} 
 DEFINE>{===>} pcs2_choice="NO"; 
 DEFINE>{===>} pcs2_firstIt=0; 
 DEFINE>{===>} pcs2_lastIt=2; 
 DEFINE>{===>} pcs2_hot=100.0; 
 DEFINE>{===>} pcs2_cool1=100.0; 
 DEFINE>{===>} pcs2_cool2=100.0; 
 DEFINE>{===>} pcs2_cool3=1000.0; 
 DEFINE>{===>} pcs2_r=1000.0; 
 DEFINE>{===>} pcs2_d=10000.0; 
 DEFINE>{+ choice: "NO" "XPCS" +} 
 DEFINE>{===>} pcs3_choice="NO"; 
 DEFINE>{===>} pcs3_firstIt=0; 
 DEFINE>{===>} pcs3_lastIt=2; 
 DEFINE>{===>} pcs3_hot=100.0; 
 DEFINE>{===>} pcs3_cool1=100.0; 
 DEFINE>{===>} pcs3_cool2=100.0; 
 DEFINE>{===>} pcs3_cool3=1000.0; 
 DEFINE>{===>} pcs3_r=1000.0; 
 DEFINE>{===>} pcs3_d=10000.0; 
 DEFINE>{+ choice: "NO" "XPCS" +} 
 DEFINE>{===>} pcs4_choice="NO"; 
 DEFINE>{===>} pcs4_firstIt=0; 
 DEFINE>{===>} pcs4_lastIt=2; 
 DEFINE>{===>} pcs4_hot=100.0; 
 DEFINE>{===>} pcs4_cool1=100.0; 
 DEFINE>{===>} pcs4_cool2=100.0; 
 DEFINE>{===>} pcs4_cool3=1000.0; 
 DEFINE>{===>} pcs4_r=1000.0; 
 DEFINE>{===>} pcs4_d=10000.0; 
 DEFINE>{+ choice: "NO" "XPCS" +} 
 DEFINE>{===>} pcs5_choice="NO"; 
 DEFINE>{===>} pcs5_firstIt=0; 
 DEFINE>{===>} pcs5_lastIt=2; 
 DEFINE>{===>} pcs5_hot=100.0; 
 DEFINE>{===>} pcs5_cool1=100.0; 
 DEFINE>{===>} pcs5_cool2=100.0; 
 DEFINE>{===>} pcs5_cool3=1000.0; 
 DEFINE>{===>} pcs5_r=1000.0; 
 DEFINE>{===>} pcs5_d=10000.0; 
 DEFINE>{+ choice: "NO" "XPCS" +} 
 DEFINE>{===>} pcs6_choice="NO"; 
 DEFINE>{===>} pcs6_firstIt=0; 
 DEFINE>{===>} pcs6_lastIt=2; 
 DEFINE>{===>} pcs6_hot=100.0; 
 DEFINE>{===>} pcs6_cool1=100.0; 
 DEFINE>{===>} pcs6_cool2=100.0; 
 DEFINE>{===>} pcs6_cool3=1000.0; 
 DEFINE>{===>} pcs6_r=1000.0; 
 DEFINE>{===>} pcs6_d=10000.0; 
 DEFINE>{+ choice: "NO" "XPCS" +} 
 DEFINE>{===>} pcs7_choice="NO"; 
 DEFINE>{===>} pcs7_firstIt=0; 
 DEFINE>{===>} pcs7_lastIt=2; 
 DEFINE>{===>} pcs7_hot=100.0; 
 DEFINE>{===>} pcs7_cool1=100.0; 
 DEFINE>{===>} pcs7_cool2=100.0; 
 DEFINE>{===>} pcs7_cool3=1000.0; 
 DEFINE>{===>} pcs7_r=1000.0; 
 DEFINE>{===>} pcs7_d=10000.0; 
 DEFINE>{+ choice: "NO" "XPCS" +} 
 DEFINE>{===>} pcs8_choice="NO"; 
 DEFINE>{===>} pcs8_firstIt=0; 
 DEFINE>{===>} pcs8_lastIt=2; 
 DEFINE>{===>} pcs8_hot=100.0; 
 DEFINE>{===>} pcs8_cool1=100.0; 
 DEFINE>{===>} pcs8_cool2=100.0; 
 DEFINE>{===>} pcs8_cool3=1000.0; 
 DEFINE>{===>} pcs8_r=1000.0; 
 DEFINE>{===>} pcs8_d=10000.0; 
 DEFINE>{+ choice: "NO" "XPCS" +} 
 DEFINE>{===>} pcs9_choice="NO"; 
 DEFINE>{===>} pcs9_firstIt=0; 
 DEFINE>{===>} pcs9_lastIt=2; 
 DEFINE>{===>} pcs9_hot=100.0; 
 DEFINE>{===>} pcs9_cool1=100.0; 
 DEFINE>{===>} pcs9_cool2=100.0; 
 DEFINE>{===>} pcs9_cool3=1000.0; 
 DEFINE>{===>} pcs9_r=1000.0; 
 DEFINE>{===>} pcs9_d=10000.0; 
 DEFINE>{+ choice: "NO" "XPCS" +} 
 DEFINE>{===>} pcsA_choice="NO"; 
 DEFINE>{===>} pcsA_firstIt=0; 
 DEFINE>{===>} pcsA_lastIt=2; 
 DEFINE>{===>} pcsA_hot=100.0; 
 DEFINE>{===>} pcsA_cool1=100.0; 
 DEFINE>{===>} pcsA_cool2=100.0; 
 DEFINE>{===>} pcsA_cool3=1000.0; 
 DEFINE>{===>} pcsA_r=1000.0; 
 DEFINE>{===>} pcsA_d=10000.0; 
 DEFINE>{=========================== relaxation data ======================} 
 DEFINE>{* Parameters *} 
 DEFINE>{+ table: rows=5 "class1" "class2" "class3" "class4" "class5" 
 DEFINE>          cols=12 "type" "firstIt" "lastIt" "Kdani(hot)" "Kdani(cool1)" "Kdani(cool2)" "Kdani(cool3)" "Correlation time" "D" "R" "H frequency" "N frequency" +} 
 DEFINE>{+ choice: "NO" "DANI" +} 
 DEFINE>{===>} dan1_choice="NO"; 
 DEFINE>{===>} dan1_firstIt=0; 
 DEFINE>{===>} dan1_lastIt=2; 
 DEFINE>{===>} dan1_hot=1; 
 DEFINE>{===>} dan1_cool1=5; 
 DEFINE>{===>} dan1_cool2=10; 
 DEFINE>{===>} dan1_cool3=10; 
 DEFINE>{===>} dan1_tc=9.771; 
 DEFINE>{===>} dan1_anis=1.557; 
 DEFINE>{===>} dan1_r=0.455; 
 DEFINE>{===>} dan1_wh=599.91; 
 DEFINE>{===>} dan1_wn=60.82; 
 DEFINE>{+ choice: "NO" "DANI" +} 
 DEFINE>{===>} dan2_choice="NO"; 
 DEFINE>{===>} dan2_firstIt=0; 
 DEFINE>{===>} dan2_lastIt=1; 
 DEFINE>{===>} dan2_hot=1; 
 DEFINE>{===>} dan2_cool1=5; 
 DEFINE>{===>} dan2_cool2=10; 
 DEFINE>{===>} dan2_cool3=10; 
 DEFINE>{===>} dan2_tc=9.84; 
 DEFINE>{===>} dan2_anis=-1.35; 
 DEFINE>{===>} dan2_r=0.308; 
 DEFINE>{===>} dan2_wh=599.91; 
 DEFINE>{===>} dan2_wn=60.82; 
 DEFINE>{+ choice: "NO" "DANI" +} 
 DEFINE>{===>} dan3_choice="NO"; 
 DEFINE>{===>} dan3_firstIt=1; 
 DEFINE>{===>} dan3_lastIt=1; 
 DEFINE>{===>} dan3_hot=1; 
 DEFINE>{===>} dan3_cool1=5; 
 DEFINE>{===>} dan3_cool2=10; 
 DEFINE>{===>} dan3_cool3=10; 
 DEFINE>{===>} dan3_tc=9.84; 
 DEFINE>{===>} dan3_anis=-1.35; 
 DEFINE>{===>} dan3_r=0.308; 
 DEFINE>{===>} dan3_wh=599.91; 
 DEFINE>{===>} dan3_wn=60.82; 
 DEFINE>{+ choice: "NO" "DANI" +} 
 DEFINE>{===>} dan4_choice="NO"; 
 DEFINE>{===>} dan4_firstIt=0; 
 DEFINE>{===>} dan4_lastIt=2; 
 DEFINE>{===>} dan4_hot=1; 
 DEFINE>{===>} dan4_cool1=5; 
 DEFINE>{===>} dan4_cool2=10; 
 DEFINE>{===>} dan4_cool3=10; 
 DEFINE>{===>} dan4_tc=9.84; 
 DEFINE>{===>} dan4_anis=-1.35; 
 DEFINE>{===>} dan4_r=0.308; 
 DEFINE>{===>} dan4_wh=599.91; 
 DEFINE>{===>} dan4_wn=60.82; 
 DEFINE>{+ choice: "NO" "DANI" +} 
 DEFINE>{===>} dan5_choice="NO"; 
 DEFINE>{===>} dan5_firstIt=0; 
 DEFINE>{===>} dan5_lastIt=2; 
 DEFINE>{===>} dan5_hot=1; 
 DEFINE>{===>} dan5_cool1=5; 
 DEFINE>{===>} dan5_cool2=10; 
 DEFINE>{===>} dan5_cool3=10; 
 DEFINE>{===>} dan5_tc=9.84; 
 DEFINE>{===>} dan5_anis=-1.35; 
 DEFINE>{===>} dan5_r=0.308; 
 DEFINE>{===>} dan5_wh=599.91; 
 DEFINE>{===>} dan5_wn=60.82; 
 DEFINE>{===================== topology and parameter files ======================} 
 DEFINE>{* topology file for molecule (protein) A *} 
 DEFINE>{===>} prot_top_A="protein-allhdg5-4.top"; 
 DEFINE>{* topology file for molecule (protein) B *} 
 DEFINE>{===>} prot_top_B="protein-allhdg5-4.top"; 
 DEFINE>{* topology file for molecule (protein) C *} 
 DEFINE>{===>} prot_top_C=""; 
 DEFINE>{* topology file for molecule (protein) D *} 
 DEFINE>{===>} prot_top_D=""; 
 DEFINE>{* topology file for molecule (protein) E *} 
 DEFINE>{===>} prot_top_E=""; 
 DEFINE>{* topology file for molecule (protein) F *} 
 DEFINE>{===>} prot_top_F=""; 
 DEFINE>{* linkage file for molecule (protein) A *} 
 DEFINE>{===>} prot_link_A="protein-allhdg5-4-noter.link"; 
 DEFINE>{* linkage file for molecule (protein) B *} 
 DEFINE>{===>} prot_link_B="protein-allhdg5-4-noter.link"; 
 DEFINE>{* linkage file for molecule (protein) C *} 
 DEFINE>{===>} prot_link_C=""; 
 DEFINE>{* linkage file for molecule (protein) D *} 
 DEFINE>{===>} prot_link_D=""; 
 DEFINE>{* linkage file for molecule (protein) E *} 
 DEFINE>{===>} prot_link_E=""; 
 DEFINE>{* linkage file for molecule (protein) F *} 
 DEFINE>{===>} prot_link_F=""; 
 DEFINE>{* energy parameter file for molecule (protein) A *} 
 DEFINE>{===>} prot_par_A="protein-allhdg5-4.param"; 
 DEFINE>{* energy parameter file for molecule (protein) B *} 
 DEFINE>{===>} prot_par_B="protein-allhdg5-4.param"; 
 DEFINE>{* energy parameter file for molecule (protein) C *} 
 DEFINE>{===>} prot_par_C=""; 
 DEFINE>{* energy parameter file for molecule (protein) D *} 
 DEFINE>{===>} prot_par_D=""; 
 DEFINE>{* energy parameter file for molecule (protein) E *} 
 DEFINE>{===>} prot_par_E=""; 
 DEFINE>{* energy parameter file for molecule (protein) F *} 
 DEFINE>{===>} prot_par_F=""; 
 DEFINE>{* type of non-bonded parameters *} 
 DEFINE>{* specify the type of non-bonded interaction *} 
 DEFINE>{+ choice: "PROLSQ" "PARMALLH6" "PARALLHDG" "OPLSX" +} 
 DEFINE>{===>} par_nonbonded="OPLSX"; 
 DEFINE>{===================== energy and interaction parameters ==================} 
 DEFINE>{ Do you want to include dihedral angle energy terms? } 
 DEFINE>{ choice: true false } 
 DEFINE>dihedflag=true; 
 DEFINE>{* Do you want to include the electrostatic energy term for docking? *} 
 DEFINE>{* Note that it will be automatically included in the solvent refinement *} 
 DEFINE>{* Include electrostatic during rigid body docking (it0)? *} 
 DEFINE>{+ choice: true false +} 
 DEFINE>{===>} elecflag_0=true; 
 DEFINE>{* Include electrostatic during semi-flexible SA (it1)? *} 
 DEFINE>{+ choice: true false +} 
 DEFINE>{===>} elecflag_1=true; 
 DEFINE>{* Give the epsilon constant for the electrostatic energy term? (Note: for water cdie with epsilon=1 is used) *} 
 DEFINE>{* Note that for explicit solvent refinement cdie with epsilon=1 is used *} 
 DEFINE>{===>} epsilon=10.0; 
 DEFINE>{* Use constant (cdie) or distance-dependent (rdie) dielectric? *} 
 DEFINE>{+ choice: cdie rdie +} 
 DEFINE>{===>} dielec=cdie; 
 DEFINE>{* - *} 
 DEFINE>{* Scaling of intermolecular interactions for rigid body EM*} 
 DEFINE>{===>} inter_rigid=1.0; 
 DEFINE>{* Scaling of intermolecular interactions for semi-flexible SA*} 
 DEFINE>{+ table: rows=3 "Rigid body dynamic " "SA with flexible side-chains (cool2)" "SA with flexible backbone and side-chains (cool3)" 
 DEFINE>          cols=2 "Init value" "Final value" +} 
 DEFINE>{===>} init_rigid=0.001; 
 DEFINE>{===>} fin_rigid=0.001; 
 DEFINE>{===>} init_cool2=0.001; 
 DEFINE>{===>} fin_cool2=1.0; 
 DEFINE>{===>} init_cool3=0.05; 
 DEFINE>{===>} fin_cool3=1.0; 
 DEFINE>{* Interaction matrix for non-bonded interactions*} 
 DEFINE>{+ table: rows=6 "Mol 1" "Mol 2" "Mol 3" "Mol 4" "Mol 5" "Mol 6" 
 DEFINE>          cols=6 "Mol 1" "Mol 2" "Mol 3" "Mol 4" "Mol 5" "Mol 6" +} 
 DEFINE>{===>} int_1_1=1.0; 
 DEFINE>{===>} int_1_2=1.0; 
 DEFINE>{===>} int_1_3=1.0; 
 DEFINE>{===>} int_1_4=1.0; 
 DEFINE>{===>} int_1_5=1.0; 
 DEFINE>{===>} int_1_6=1.0; 
 DEFINE>{+ choice: "N.A." +} 
 DEFINE>{===>} int_2_1="N.A."; 
 DEFINE>{===>} int_2_2=1.0; 
 DEFINE>{===>} int_2_3=1.0; 
 DEFINE>{===>} int_2_4=1.0; 
 DEFINE>{===>} int_2_5=1.0; 
 DEFINE>{===>} int_2_6=1.0; 
 DEFINE>{+ choice: "N.A." +} 
 DEFINE>{===>} int_3_1="N.A."; 
 DEFINE>{+ choice: "N.A." +} 
 DEFINE>{===>} int_3_2="N.A."; 
 DEFINE>{===>} int_3_3=1.0; 
 DEFINE>{===>} int_3_4=1.0; 
 DEFINE>{===>} int_3_5=1.0; 
 DEFINE>{===>} int_3_6=1.0; 
 DEFINE>{+ choice: "N.A." +} 
 DEFINE>{===>} int_4_1="N.A."; 
 DEFINE>{+ choice: "N.A." +} 
 DEFINE>{===>} int_4_2="N.A."; 
 DEFINE>{+ choice: "N.A." +} 
 DEFINE>{===>} int_4_3="N.A."; 
 DEFINE>{===>} int_4_4=1.0; 
 DEFINE>{===>} int_4_5=1.0; 
 DEFINE>{===>} int_4_6=1.0; 
 DEFINE>{+ choice: "N.A." +} 
 DEFINE>{===>} int_5_1="N.A."; 
 DEFINE>{+ choice: "N.A." +} 
 DEFINE>{===>} int_5_2="N.A."; 
 DEFINE>{+ choice: "N.A." +} 
 DEFINE>{===>} int_5_3="N.A."; 
 DEFINE>{+ choice: "N.A." +} 
 DEFINE>{===>} int_5_4="N.A."; 
 DEFINE>{===>} int_5_5=1.0; 
 DEFINE>{===>} int_5_6=1.0; 
 DEFINE>{+ choice: "N.A." +} 
 DEFINE>{===>} int_6_1="N.A."; 
 DEFINE>{+ choice: "N.A." +} 
 DEFINE>{===>} int_6_2="N.A."; 
 DEFINE>{+ choice: "N.A." +} 
 DEFINE>{===>} int_6_3="N.A."; 
 DEFINE>{+ choice: "N.A." +} 
 DEFINE>{===>} int_6_4="N.A."; 
 DEFINE>{+ choice: "N.A." +} 
 DEFINE>{===>} int_6_5="N.A."; 
 DEFINE>{===>} int_6_6=1.0; 
 DEFINE>{===================== Number of structures to dock =======================} 
 DEFINE>{* Settings for the rigid body (it0) and semi-flexible refinement (it1) *} 
 DEFINE>{* number of structures for rigid body docking *} 
 DEFINE>{===>} structures_0=10000; 
 DEFINE>   keepstruct_0=&structures_0; 
 DEFINE>{* number of structures for refinement *} 
 DEFINE>{===>} structures_1=400; 
 DEFINE>   keepstruct_1=&structures_1; 
 DEFINE>   keepstruct_2=&structures_1; 
 DEFINE>{* number of structures to be analysed*} 
 DEFINE>{===>} anastruc_1=200; 
 DEFINE>   anastruc_0=&anastruc_1; 
 DEFINE>   anastruc_2=&anastruc_1; 
 DEFINE>{* - *} 
 DEFINE>{* Sampling of symmetry related solutions                       *} 
 DEFINE>{* Sample 180 degrees rotated solutions during rigid body EM?   *} 
 DEFINE>{+ choice: true false +} 
 DEFINE>{===>} rotate180_0=true; 
 DEFINE>{* Sample 180 degrees rotated solutions during semi-flexible SA?*} 
 DEFINE>{+ choice: true false +} 
 DEFINE>{===>} rotate180_1=false; 
 DEFINE>{=========================== DOCKING protocol =============================} 
 DEFINE>{* Cross-dock all combinations in the ensembles of starting structures? *} 
 DEFINE>{* Turn off this option if you only want to dock structure 1 of ensemble A *} 
 DEFINE>{*   to structure 1 of ensemble B, structure 2 to structure 2, etc. *} 
 DEFINE>{+ choice: true false +} 
 DEFINE>{===>} crossdock=true; 
 DEFINE>{* Randomize starting orientations? *} 
 DEFINE>{+ choice: true false +} 
 DEFINE>{===>} randorien=true; 
 DEFINE>{* Perform initial rigid body minimisation? *} 
 DEFINE>{+ choice: true false +} 
 DEFINE>{===>} rigidmini=true; 
 DEFINE>{* Allow translation in rigid body minimisation? *} 
 DEFINE>{+ choice: true false +} 
 DEFINE>{===>} rigidtrans=true; 
 DEFINE>{* Number of trials for rigid body minimisation? *} 
 DEFINE>{===>} ntrials=5; 
 DEFINE>{* initial seed for random number generator *} 
 DEFINE>{* change to get different initial velocities *} 
 DEFINE>{===>} iniseed=917; 
 DEFINE>{* temperature for rigid body high temperature TAD *} 
 DEFINE>{===>} tadhigh_t=2000; 
 DEFINE>{* initial temperature for rigid body first TAD cooling step *} 
 DEFINE>{===>} tadinit1_t=2000; 
 DEFINE>{* final temperature after first cooling step *} 
 DEFINE>{===>} tadfinal1_t=500; 
 DEFINE>{* initial temperature for second TAD cooling step with flexible side-chain at the inferface *} 
 DEFINE>{===>} tadinit2_t=1000; 
 DEFINE>{* finale temperature after second cooling step *} 
 DEFINE>{===>} tadfinal2_t=50; 
 DEFINE>{* initial temperature for third TAD cooling step with fully flexible interface *} 
 DEFINE>{===>} tadinit3_t=1000; 
 DEFINE>{* finale temperature after third cooling step *} 
 DEFINE>{===>} tadfinal3_t=50; 
 DEFINE>{* time step *} 
 DEFINE>{===>} timestep=0.002; 
 DEFINE>{* factor for timestep in TAD *} 
 DEFINE>{===>} tadfactor=8; 
 DEFINE>{* number of MD steps for rigid body high temperature TAD *} 
 DEFINE>{===>} initiosteps=500; 
 DEFINE>{* number of MD steps during first rigid body cooling stage *} 
 DEFINE>{===>} cool1_steps=500; 
 DEFINE>{* number of MD steps during second cooling stage with flexible side-chains at interface *} 
 DEFINE>{===>} cool2_steps=1000; 
 DEFINE>{* number of MD steps during third cooling stage with fully flexible interface *} 
 DEFINE>{===>} cool3_steps=1000; 
 DEFINE>{======================= Solvated rigid body docking=======================} 
 DEFINE>{* perform solvated docking ? *} 
 DEFINE>{+ choice: true false +} 
 DEFINE>{===>} waterdock=false; 
 DEFINE>{* which method to use for solvating? *} 
 DEFINE>{* db: database-based (recommended), restraints: for restrained solvating to amino-acid most often forming 
 DEFINE>water mediated contacts and blank (""): for uniform waterlayer *} 
 DEFINE>{+ choice: "db" "restraints" "" +} 
 DEFINE>{===>} solvate_method="db"; 
 DEFINE>{* which propensity database to use? *} 
 DEFINE>{* statistical: based on an analysis of water-mediated contacts in the PDB, kyte-doolittle: based on the Kyte-Doolittle hydrophobicity scalte *} 
 DEFINE>{+ choice: "statistical" "kytedoolittle" +} 
 DEFINE>{===>} db_method="kytedoolittle"; 
 DEFINE>{* initial cutoff for restraints solvating method *} 
 DEFINE>{* all waters further away from a highly occuring water solvated residue will be removed in the generation 
 DEFINE>of the initial solvation shell *} 
 DEFINE>{===>} water_restraint_initial=5.0; 
 DEFINE>{* cutoff for restraints solvating method *} 
 DEFINE>{* upper distance limit for defining distance restraints between water and amino-acids often found to be 
 DEFINE>involved in water-mediated contacts *} 
 DEFINE>{===>} water_restraint_cutoff=5.0; 
 DEFINE>{* force constant for restraints solvating method *} 
 DEFINE>{===>} water_restraint_scale=25.0; 
 DEFINE>{* fraction of water to keep *} 
 DEFINE>{* this is the fraction of all interface water after the initial rigid body docking that will be kept (note 
 DEFINE>that more waters might be removed if the interaction energy is unfavorable  *} 
 DEFINE>{===>} water_tokeep=0.25; 
 DEFINE>{* this is the fraction of interface water involving DNA phosphates after the initial rigid body docking that will be kept 
 DEFINE>(note that more waters might be removed if the interaction energy is unfavorable  *} 
 DEFINE>{===>} dnap_water_tokeep=0.25; 
 DEFINE>{* random fraction to be added to the fraction of water to keep *} 
 DEFINE>{===>} water_randfrac=0.0; 
 DEFINE>{* water-protein surface-cutoff *} 
 DEFINE>{* waters further away than this cutoff distance from any component of the complex will be removed *} 
 DEFINE>{===>} water_surfcutoff=8.0; 
 DEFINE>{* do some water analysis *} 
 DEFINE>{+ choice: true false +} 
 DEFINE>{===>} water_analysis=false; 
 DEFINE>{* allows translation of water molecules during rigid-body docking, true or false: *} 
 DEFINE>{+ choice: true false +} 
 DEFINE>{===>} transwater=true; 
 DEFINE>{* number of different initial solvation shells to generate *} 
 DEFINE>{===>} waterensemble=1; 
 DEFINE>{==================== final explicit solvent refinement  ==================} 
 DEFINE>{* Do you want to refine your docking models in explicit solvent? *} 
 DEFINE>{+ choice: "yes" "no" +} 
 DEFINE>{===>} firstwater="yes"; 
 DEFINE>{* Which solvent do you want to use? *} 
 DEFINE>{+ choice: "water" "dmso" +} 
 DEFINE>{===>} solvent="water"; 
 DEFINE>{* number of structures for the explicit solvent refinement *} 
 DEFINE>{* refine the n best structures regarding energy            *} 
 DEFINE>{===>} waterrefine=200; 
 DEFINE>   structures_2=&waterrefine; 
 DEFINE>{* number of steps for heating phase (100, 200, 300K)?      *} 
 DEFINE>{===>} waterheatsteps=100; 
 DEFINE>{* number of steps for 300K phase?                          *} 
 DEFINE>{===>} watersteps=1250; 
 DEFINE>{* number of steps for cooling phase (300, 200, 100K)?      *} 
 DEFINE>{===>} watercoolsteps=500; 
 DEFINE>{* write additional PDB files including solvent ?           *} 
 DEFINE>{+ choice: true false +} 
 DEFINE>{===>} keepwater=false; 
 DEFINE>{ calculate explicit desolvation energy (note this will double the cpu requirements) } 
 DEFINE>{ choice: true false } 
 DEFINE>calcdesolv=false; 
 DEFINE>{================================ Scoring =================================} 
 DEFINE>{* Settings for the scoring of the docking solutions *} 
 DEFINE>{* Define the weights for the various terms for the sorting of structures (scoring) *} 
 DEFINE>{+ table: rows=14 "Evdw" "Eelec" "Eair" "Erg" "Esani" "Exrdc" "Expcs" "Edani" "Evean" "Ecdih" "Esym" "BSA" "dEint" "Edesolv" 
 DEFINE>          cols=3 "Rigid body EM" "semi-flexible SA" "Water refinement" +} 
 DEFINE>{===>} w_vdw_0=0.01; 
 DEFINE>{===>} w_vdw_1=1.0; 
 DEFINE>{===>} w_vdw_2=1.0; 
 DEFINE>{===>} w_elec_0=1.0; 
 DEFINE>{===>} w_elec_1=1.0; 
 DEFINE>{===>} w_elec_2=0.2; 
 DEFINE>{===>} w_dist_0=0.01; 
 DEFINE>{===>} w_dist_1=0.1; 
 DEFINE>{===>} w_dist_2=0.1; 
 DEFINE>{===>} w_rg_0=0.1; 
 DEFINE>{===>} w_rg_1=1.0; 
 DEFINE>{===>} w_rg_2=1.0; 
 DEFINE>{===>} w_sani_0=0.1; 
 DEFINE>{===>} w_sani_1=0.1; 
 DEFINE>{===>} w_sani_2=0.1; 
 DEFINE>{===>} w_xrdc_0=0.1; 
 DEFINE>{===>} w_xrdc_1=0.1; 
 DEFINE>{===>} w_xrdc_2=0.1; 
 DEFINE>{===>} w_xpcs_0=0.1; 
 DEFINE>{===>} w_xpcs_1=0.1; 
 DEFINE>{===>} w_xpcs_2=0.1; 
 DEFINE>{===>} w_dani_0=0.01; 
 DEFINE>{===>} w_dani_1=0.1; 
 DEFINE>{===>} w_dani_2=0.1; 
 DEFINE>{===>} w_vean_0=0.1; 
 DEFINE>{===>} w_vean_1=0.1; 
 DEFINE>{===>} w_vean_2=0.1; 
 DEFINE>{===>} w_cdih_0=0.0; 
 DEFINE>{===>} w_cdih_1=0.0; 
 DEFINE>{===>} w_cdih_2=0.0; 
 DEFINE>{===>} w_sym_0=0.1; 
 DEFINE>{===>} w_sym_1=0.1; 
 DEFINE>{===>} w_sym_2=0.1; 
 DEFINE>{===>} w_bsa_0=-0.01; 
 DEFINE>{===>} w_bsa_1=-0.01; 
 DEFINE>{===>} w_bsa_2=0.0; 
 DEFINE>{===>} w_deint_0=0.0; 
 DEFINE>{===>} w_deint_1=0.0; 
 DEFINE>{===>} w_deint_2=0.0; 
 DEFINE>{===>} w_desolv_0=1.0; 
 DEFINE>{===>} w_desolv_1=1.0; 
 DEFINE>{===>} w_desolv_2=1.0; 
 DEFINE>{* Perform smoothed-scoring selection for rigid-body docking solutions ? *} 
 DEFINE>{+ choice: true false +} 
 DEFINE>{===>} smoothing=false; 
 DEFINE>{* It is possible to skip structures in the selection of structure in it0 *} 
 DEFINE>{* Give for this the number of structures to skip: *} 
 DEFINE>{===>} skip_struc=0; 
 DEFINE>{======================= analysis and clustering ==========================} 
 DEFINE>{* Cutoff distance (proton-acceptor) to define an hydrogen bond? *} 
 DEFINE>{===>} dist_hb=2.5; 
 DEFINE>{* Cutoff distance (carbon-carbon) to define an hydrophobic contact? *} 
 DEFINE>{===>} dist_nb=3.9; 
 DEFINE>{* Clustering method (RMSD or Fraction of Common Contacts (FCC)) *} 
 DEFINE>{+ choice: "RMSD" "FCC" +} 
 DEFINE>{===>} clust_meth="FCC"; 
 DEFINE>{* RMSD cutoff for clustering? (Recommended values: RMSD 7.5, FCC 0.75) *} 
 DEFINE>{===>} clust_cutoff=0.6; 
 DEFINE>{* Minimum cluster size? *} 
 DEFINE>{===>} clust_size=4; 
 DEFINE>{* Chain-Agnostic Algorithm (used for FCC clustering in symmetrical complexes) *} 
 DEFINE>{+ choice: "true" "false" +} 
 DEFINE>{===>} fcc_ignc=false; 
 DEFINE>{======================= final clean-up ===================================} 
 DEFINE>{* Clean up the run directory after completion (only files for struct #1 are kept) ? *} 
 DEFINE>{+ choice: true false +} 
 DEFINE>{===>} cleanup=true; 
 DEFINE>{============================ parallel jobs ===============================} 
 DEFINE>{* How many nodes do you want to use in parallel? *} 
 DEFINE>{* leave unused fields blank, make sure that the queues are actually running *} 
 DEFINE>{+ table: rows=10 "1" "2" "3" "4" "5" "6" "7" "8" "9" "10" 
 DEFINE> cols=3 "queue command" "cns executable" "number of jobs" +} 
 DEFINE>{===>} queue_1="/home/diracegi/grid/diracsubmit-haddock2.2"; 
 DEFINE>{===>} cns_exe_1="/home/software/software/cns_solve_1.31-UU/intel-x86_64bit-linux/bin/cns"; 
 DEFINE>{===>} cpunumber_1=10000; 
 DEFINE>{===>} queue_2=""; 
 DEFINE>{===>} cns_exe_2=""; 
 DEFINE>{===>} cpunumber_2=0; 
 DEFINE>{===>} queue_3=""; 
 DEFINE>{===>} cns_exe_3=""; 
 DEFINE>{===>} cpunumber_3=0; 
 DEFINE>{===>} queue_4=""; 
 DEFINE>{===>} cns_exe_4=""; 
 DEFINE>{===>} cpunumber_4=0; 
 DEFINE>{===>} queue_5=""; 
 DEFINE>{===>} cns_exe_5=""; 
 DEFINE>{===>} cpunumber_5=0; 
 DEFINE>{===>} queue_6=""; 
 DEFINE>{===>} cns_exe_6=""; 
 DEFINE>{===>} cpunumber_6=0; 
 DEFINE>{===>} queue_7=""; 
 DEFINE>{===>} cns_exe_7=""; 
 DEFINE>{===>} cpunumber_7=0; 
 DEFINE>{===>} queue_8=""; 
 DEFINE>{===>} cns_exe_8=""; 
 DEFINE>{===>} cpunumber_8=0; 
 DEFINE>{===>} queue_9=""; 
 DEFINE>{===>} cns_exe_9=""; 
 DEFINE>{===>} cpunumber_9=0; 
 DEFINE>{===>} queue_10=""; 
 DEFINE>{===>} cns_exe_10=""; 
 DEFINE>{===>} cpunumber_10=0; 
 DEFINE>{===========================================================================} 
 DEFINE>{        things below this line do not normally need to be changed          } 
 DEFINE>{===========================================================================} 
 DEFINE>) {- end block parameter definition -} 
 CNSsolve>!for global parameters (local variables (suffix ) => global variables): 
 CNSsolve>evaluate (&saprotocol.crossdock=&crossdock) 
 EVALUATE: symbol $_1_SAPROTOCOL.CROSSDOCK set to TRUE (logical)
 CNSsolve>evaluate (&saprotocol.randorien=&randorien) 
 EVALUATE: symbol $_1_SAPROTOCOL.RANDORIEN set to TRUE (logical)
 CNSsolve>evaluate (&saprotocol.rigidmini=&rigidmini) 
 EVALUATE: symbol $_1_SAPROTOCOL.RIGIDMINI set to TRUE (logical)
 CNSsolve>evaluate (&saprotocol.rigidtrans=&rigidtrans) 
 EVALUATE: symbol $_1_SAPROTOCOL.RIGIDTRANS set to TRUE (logical)
 CNSsolve>evaluate (&saprotocol.ntrials=&ntrials) 
 EVALUATE: symbol $_1_SAPROTOCOL.NTRIALS set to    5.00000     (real)
 CNSsolve>evaluate (&saprotocol.iniseed=&iniseed) 
 EVALUATE: symbol $_1_SAPROTOCOL.INISEED set to    917.000     (real)
 CNSsolve>evaluate (&saprotocol.tadhigh_t=&tadhigh_t) 
 EVALUATE: symbol $_1_SAPROTOCOL.TADHIGH_T set to    2000.00     (real)
 CNSsolve>evaluate (&saprotocol.t1_init=&tadinit1_t) 
 EVALUATE: symbol $_1_SAPROTOCOL.T1_INIT set to    2000.00     (real)
 CNSsolve>evaluate (&saprotocol.t2_init=&tadinit2_t) 
 EVALUATE: symbol $_1_SAPROTOCOL.T2_INIT set to    1000.00     (real)
 CNSsolve>evaluate (&saprotocol.t3_init=&tadinit3_t) 
 EVALUATE: symbol $_1_SAPROTOCOL.T3_INIT set to    1000.00     (real)
 CNSsolve>evaluate (&saprotocol.t1_final=&tadfinal1_t) 
 EVALUATE: symbol $_1_SAPROTOCOL.T1_FINAL set to    500.000     (real)
 CNSsolve>evaluate (&saprotocol.t2_final=&tadfinal2_t) 
 EVALUATE: symbol $_1_SAPROTOCOL.T2_FINAL set to    50.0000     (real)
 CNSsolve>evaluate (&saprotocol.t3_final=&tadfinal3_t) 
 EVALUATE: symbol $_1_SAPROTOCOL.T3_FINAL set to    50.0000     (real)
 CNSsolve>evaluate (&saprotocol.inter_rigid=&inter_rigid) 
 EVALUATE: symbol $_1_SAPROTOCOL.INTER_RIGID set to    1.00000     (real)
 CNSsolve>evaluate (&saprotocol.inter_init_rigid=&init_rigid) 
 EVALUATE: symbol $_1_SAPROTOCOL.INTER_INIT_RIGID set to   0.100000E-02 (real)
 CNSsolve>evaluate (&saprotocol.inter_fin_rigid=&fin_rigid) 
 EVALUATE: symbol $_1_SAPROTOCOL.INTER_FIN_RIGID set to   0.100000E-02 (real)
 CNSsolve>evaluate (&saprotocol.inter_init_cool2=&init_cool2) 
 EVALUATE: symbol $_1_SAPROTOCOL.INTER_INIT_COOL2 set to   0.100000E-02 (real)
 CNSsolve>evaluate (&saprotocol.inter_fin_cool2=&fin_cool2) 
 EVALUATE: symbol $_1_SAPROTOCOL.INTER_FIN_COOL2 set to    1.00000     (real)
 CNSsolve>evaluate (&saprotocol.inter_init_cool3=&init_cool3) 
 EVALUATE: symbol $_1_SAPROTOCOL.INTER_INIT_COOL3 set to   0.500000E-01 (real)
 CNSsolve>evaluate (&saprotocol.inter_fin_cool3=&fin_cool3) 
 EVALUATE: symbol $_1_SAPROTOCOL.INTER_FIN_COOL3 set to    1.00000     (real)
 CNSsolve>evaluate (&saprotocol.tempstep=50) 
 EVALUATE: symbol $_1_SAPROTOCOL.TEMPSTEP set to    50.0000     (real)
 CNSsolve>evaluate (&saprotocol.timestep=&timestep) 
 EVALUATE: symbol $_1_SAPROTOCOL.TIMESTEP set to   0.200000E-02 (real)
 CNSsolve>evaluate (&saprotocol.tadfactor=&tadfactor) 
 EVALUATE: symbol $_1_SAPROTOCOL.TADFACTOR set to    8.00000     (real)
 CNSsolve>evaluate (&saprotocol.initiosteps=&initiosteps) 
 EVALUATE: symbol $_1_SAPROTOCOL.INITIOSTEPS set to    500.000     (real)
 CNSsolve>evaluate (&saprotocol.cool1_steps=&cool1_steps) 
 EVALUATE: symbol $_1_SAPROTOCOL.COOL1_STEPS set to    500.000     (real)
 CNSsolve>evaluate (&saprotocol.cool2_steps=&cool2_steps) 
 EVALUATE: symbol $_1_SAPROTOCOL.COOL2_STEPS set to    1000.00     (real)
 CNSsolve>evaluate (&saprotocol.cool3_steps=&cool3_steps) 
 EVALUATE: symbol $_1_SAPROTOCOL.COOL3_STEPS set to    1000.00     (real)
 CNSsolve>evaluate (&saprotocol.fbeta=100) 
 EVALUATE: symbol $_1_SAPROTOCOL.FBETA set to    100.000     (real)
 CNSsolve>evaluate (&saprotocol.mass=100) 
 EVALUATE: symbol $_1_SAPROTOCOL.MASS set to    100.000     (real)
 CNSsolve>evaluate (&filenames.fileroot=&fileroot) 
 EVALUATE: symbol $_1_FILENAMES.FILEROOT set to "complex" (string)
 CNSsolve>evaluate (&filenames.template=&fileroot + "_1.pdb") 
 EVALUATE: symbol $_1_FILENAMES.TEMPLATE set to "complex_1.pdb" (string)
 CNSsolve>evaluate (&iterations.ini_count    =1) 
 EVALUATE: symbol $_1_ITERATIONS.INI_COUNT set to    1.00000     (real)
 CNSsolve>evaluate (&iterations.structures   =&structures_$iteration) 
 Assuming literal string "&STRUCTURES_$ITERATION"
 EVALUATE: symbol $_1_ITERATIONS.STRUCTURES set to "&STRUCTURES_$ITERATION" (string)
 CNSsolve>evaluate (&iterations.keepstruct   =&keepstruct_$iteration) 
 Assuming literal string "&KEEPSTRUCT_$ITERATION"
 EVALUATE: symbol $_1_ITERATIONS.KEEPSTRUCT set to "&KEEPSTRUCT_$ITERATION" (string)
 CNSsolve>evaluate (&iterations.filesort     =&filesort_$iteration) 
 Assuming literal string "&FILESORT_$ITERATION"
 EVALUATE: symbol $_1_ITERATIONS.FILESORT set to "&FILESORT_$ITERATION" (string)
 CNSsolve>evaluate (&iterations.w_vdw        =&w_vdw_$iteration) 
 Assuming literal string "&W_VDW_$ITERATION"
 EVALUATE: symbol $_1_ITERATIONS.W_VDW set to "&W_VDW_$ITERATION" (string)
 CNSsolve>evaluate (&iterations.w_elec       =&w_elec_$iteration) 
 Assuming literal string "&W_ELEC_$ITERATION"
 EVALUATE: symbol $_1_ITERATIONS.W_ELEC set to "&W_ELEC_$ITERATION" (string)
 CNSsolve>evaluate (&iterations.w_dist       =&w_dist_$iteration) 
 Assuming literal string "&W_DIST_$ITERATION"
 EVALUATE: symbol $_1_ITERATIONS.W_DIST set to "&W_DIST_$ITERATION" (string)
 CNSsolve>evaluate (&iterations.w_rg         =&w_rg_$iteration) 
 Assuming literal string "&W_RG_$ITERATION"
 EVALUATE: symbol $_1_ITERATIONS.W_RG set to "&W_RG_$ITERATION" (string)
 CNSsolve>evaluate (&iterations.w_sani       =&w_sani_$iteration) 
 Assuming literal string "&W_SANI_$ITERATION"
 EVALUATE: symbol $_1_ITERATIONS.W_SANI set to "&W_SANI_$ITERATION" (string)
 CNSsolve>evaluate (&iterations.w_xrdc       =&w_xrdc_$iteration) 
 Assuming literal string "&W_XRDC_$ITERATION"
 EVALUATE: symbol $_1_ITERATIONS.W_XRDC set to "&W_XRDC_$ITERATION" (string)
 CNSsolve>evaluate (&iterations.w_xpcs       =&w_xpcs_$iteration) 
 Assuming literal string "&W_XPCS_$ITERATION"
 EVALUATE: symbol $_1_ITERATIONS.W_XPCS set to "&W_XPCS_$ITERATION" (string)
 CNSsolve>evaluate (&iterations.w_dani       =&w_dani_$iteration) 
 Assuming literal string "&W_DANI_$ITERATION"
 EVALUATE: symbol $_1_ITERATIONS.W_DANI set to "&W_DANI_$ITERATION" (string)
 CNSsolve>evaluate (&iterations.w_vean       =&w_vean_$iteration) 
 Assuming literal string "&W_VEAN_$ITERATION"
 EVALUATE: symbol $_1_ITERATIONS.W_VEAN set to "&W_VEAN_$ITERATION" (string)
 CNSsolve>evaluate (&iterations.w_cdih       =&w_cdih_$iteration) 
 Assuming literal string "&W_CDIH_$ITERATION"
 EVALUATE: symbol $_1_ITERATIONS.W_CDIH set to "&W_CDIH_$ITERATION" (string)
 CNSsolve>evaluate (&iterations.w_sym        =&w_sym_$iteration) 
 Assuming literal string "&W_SYM_$ITERATION"
 EVALUATE: symbol $_1_ITERATIONS.W_SYM set to "&W_SYM_$ITERATION" (string)
 CNSsolve>evaluate (&iterations.w_bsa        =&w_bsa_$iteration) 
 Assuming literal string "&W_BSA_$ITERATION"
 EVALUATE: symbol $_1_ITERATIONS.W_BSA set to "&W_BSA_$ITERATION" (string)
 CNSsolve>evaluate (&iterations.w_deint      =&w_deint_$iteration) 
 Assuming literal string "&W_DEINT_$ITERATION"
 EVALUATE: symbol $_1_ITERATIONS.W_DEINT set to "&W_DEINT_$ITERATION" (string)
 CNSsolve>evaluate (&iterations.w_desolv     =&w_desolv_$iteration) 
 Assuming literal string "&W_DESOLV_$ITERATION"
 EVALUATE: symbol $_1_ITERATIONS.W_DESOLV set to "&W_DESOLV_$ITERATION" (string)
 CNSsolve>evaluate (&iterations.anastruc     =&anastruc_$iteration) 
 Assuming literal string "&ANASTRUC_$ITERATION"
 EVALUATE: symbol $_1_ITERATIONS.ANASTRUC set to "&ANASTRUC_$ITERATION" (string)
 CNSsolve>evaluate (&iterations.rotate180    =&rotate180_$iteration) 
 Assuming literal string "&ROTATE180_$ITERATION"
 EVALUATE: symbol $_1_ITERATIONS.ROTATE180 set to "&ROTATE180_$ITERATION" (string)
 CNSsolve>!topology and parameters, sequence file, template file, interface definition: 
 CNSsolve>evaluate (&toppar.prot_top_1=&prot_top_A ) 
 EVALUATE: symbol $_1_TOPPAR.PROT_TOP_1 set to "protein-allhdg5-4.top" (string)
 CNSsolve>evaluate (&toppar.prot_top_2=&prot_top_B ) 
 EVALUATE: symbol $_1_TOPPAR.PROT_TOP_2 set to "protein-allhdg5-4.top" (string)
 CNSsolve>evaluate (&toppar.prot_top_3=&prot_top_C ) 
 EVALUATE: symbol $_1_TOPPAR.PROT_TOP_3 set to "" (string)
 CNSsolve>evaluate (&toppar.prot_top_4=&prot_top_D ) 
 EVALUATE: symbol $_1_TOPPAR.PROT_TOP_4 set to "" (string)
 CNSsolve>evaluate (&toppar.prot_top_5=&prot_top_E ) 
 EVALUATE: symbol $_1_TOPPAR.PROT_TOP_5 set to "" (string)
 CNSsolve>evaluate (&toppar.prot_top_6=&prot_top_F ) 
 EVALUATE: symbol $_1_TOPPAR.PROT_TOP_6 set to "" (string)
 CNSsolve>evaluate (&toppar.prot_link_1=&prot_link_A ) 
 EVALUATE: symbol $_1_TOPPAR.PROT_LINK_1 set to "protein-allhdg5-4-noter.link" (string)
 CNSsolve>evaluate (&toppar.prot_link_2=&prot_link_B ) 
 EVALUATE: symbol $_1_TOPPAR.PROT_LINK_2 set to "protein-allhdg5-4-noter.link" (string)
 CNSsolve>evaluate (&toppar.prot_link_3=&prot_link_C ) 
 EVALUATE: symbol $_1_TOPPAR.PROT_LINK_3 set to "" (string)
 CNSsolve>evaluate (&toppar.prot_link_4=&prot_link_D ) 
 EVALUATE: symbol $_1_TOPPAR.PROT_LINK_4 set to "" (string)
 CNSsolve>evaluate (&toppar.prot_link_5=&prot_link_E ) 
 EVALUATE: symbol $_1_TOPPAR.PROT_LINK_5 set to "" (string)
 CNSsolve>evaluate (&toppar.prot_link_6=&prot_link_F ) 
 EVALUATE: symbol $_1_TOPPAR.PROT_LINK_6 set to "" (string)
 CNSsolve>evaluate (&toppar.prot_par_1=&prot_par_A ) 
 EVALUATE: symbol $_1_TOPPAR.PROT_PAR_1 set to "protein-allhdg5-4.param" (string)
 CNSsolve>evaluate (&toppar.prot_par_2=&prot_par_B ) 
 EVALUATE: symbol $_1_TOPPAR.PROT_PAR_2 set to "protein-allhdg5-4.param" (string)
 CNSsolve>evaluate (&toppar.prot_par_3=&prot_par_C ) 
 EVALUATE: symbol $_1_TOPPAR.PROT_PAR_3 set to "" (string)
 CNSsolve>evaluate (&toppar.prot_par_4=&prot_par_D ) 
 EVALUATE: symbol $_1_TOPPAR.PROT_PAR_4 set to "" (string)
 CNSsolve>evaluate (&toppar.prot_par_5=&prot_par_E ) 
 EVALUATE: symbol $_1_TOPPAR.PROT_PAR_5 set to "" (string)
 CNSsolve>evaluate (&toppar.prot_par_6=&prot_par_F ) 
 EVALUATE: symbol $_1_TOPPAR.PROT_PAR_6 set to "" (string)
 CNSsolve>evaluate (&toppar.par_nonbonded=&par_nonbonded) 
 EVALUATE: symbol $_1_TOPPAR.PAR_NONBONDED set to "OPLSX" (string)
 CNSsolve>evaluate (&toppar.prot_coor_1=&prot_coor_A) 
 EVALUATE: symbol $_1_TOPPAR.PROT_COOR_1 set to "protein1.pdb" (string)
 CNSsolve>evaluate (&toppar.prot_coor_2=&prot_coor_B) 
 EVALUATE: symbol $_1_TOPPAR.PROT_COOR_2 set to "protein2.pdb" (string)
 CNSsolve>evaluate (&toppar.prot_coor_3=&prot_coor_C) 
 EVALUATE: symbol $_1_TOPPAR.PROT_COOR_3 set to "" (string)
 CNSsolve>evaluate (&toppar.prot_coor_4=&prot_coor_D) 
 EVALUATE: symbol $_1_TOPPAR.PROT_COOR_4 set to "" (string)
 CNSsolve>evaluate (&toppar.prot_coor_5=&prot_coor_E) 
 EVALUATE: symbol $_1_TOPPAR.PROT_COOR_5 set to "" (string)
 CNSsolve>evaluate (&toppar.prot_coor_6=&prot_coor_F) 
 EVALUATE: symbol $_1_TOPPAR.PROT_COOR_6 set to "" (string)
 CNSsolve>evaluate (&toppar.prot_root_1=&prot_root_A) 
 EVALUATE: symbol $_1_TOPPAR.PROT_ROOT_1 set to "protein1" (string)
 CNSsolve>evaluate (&toppar.prot_root_2=&prot_root_B) 
 EVALUATE: symbol $_1_TOPPAR.PROT_ROOT_2 set to "protein2" (string)
 CNSsolve>evaluate (&toppar.prot_root_3=&prot_root_C) 
 EVALUATE: symbol $_1_TOPPAR.PROT_ROOT_3 set to "" (string)
 CNSsolve>evaluate (&toppar.prot_root_4=&prot_root_D) 
 EVALUATE: symbol $_1_TOPPAR.PROT_ROOT_4 set to "" (string)
 CNSsolve>evaluate (&toppar.prot_root_5=&prot_root_E) 
 EVALUATE: symbol $_1_TOPPAR.PROT_ROOT_5 set to "" (string)
 CNSsolve>evaluate (&toppar.prot_root_6=&prot_root_F) 
 EVALUATE: symbol $_1_TOPPAR.PROT_ROOT_6 set to "" (string)
 CNSsolve>evaluate (&toppar.dna_1=&dna_A) 
 EVALUATE: symbol $_1_TOPPAR.DNA_1 set to FALSE (logical)
 CNSsolve>evaluate (&toppar.dna_2=&dna_B) 
 EVALUATE: symbol $_1_TOPPAR.DNA_2 set to FALSE (logical)
 CNSsolve>evaluate (&toppar.dna_3=&dna_C) 
 EVALUATE: symbol $_1_TOPPAR.DNA_3 set to FALSE (logical)
 CNSsolve>evaluate (&toppar.dna_4=&dna_D) 
 EVALUATE: symbol $_1_TOPPAR.DNA_4 set to FALSE (logical)
 CNSsolve>evaluate (&toppar.dna_5=&dna_E) 
 EVALUATE: symbol $_1_TOPPAR.DNA_5 set to FALSE (logical)
 CNSsolve>evaluate (&toppar.dna_6=&dna_F) 
 EVALUATE: symbol $_1_TOPPAR.DNA_6 set to FALSE (logical)
 CNSsolve>evaluate (&toppar.prot_segid_1=&prot_segid_A) 
 EVALUATE: symbol $_1_TOPPAR.PROT_SEGID_1 set to "A" (string)
 CNSsolve>evaluate (&toppar.prot_segid_2=&prot_segid_B) 
 EVALUATE: symbol $_1_TOPPAR.PROT_SEGID_2 set to "B" (string)
 CNSsolve>evaluate (&toppar.prot_segid_3=&prot_segid_C) 
 EVALUATE: symbol $_1_TOPPAR.PROT_SEGID_3 set to "C" (string)
 CNSsolve>evaluate (&toppar.prot_segid_4=&prot_segid_D) 
 EVALUATE: symbol $_1_TOPPAR.PROT_SEGID_4 set to "D" (string)
 CNSsolve>evaluate (&toppar.prot_segid_5=&prot_segid_E) 
 EVALUATE: symbol $_1_TOPPAR.PROT_SEGID_5 set to "E" (string)
 CNSsolve>evaluate (&toppar.prot_segid_6=&prot_segid_F) 
 EVALUATE: symbol $_1_TOPPAR.PROT_SEGID_6 set to "F" (string)
 CNSsolve>evaluate (&data.ncomponents=&ncomponents) 
 EVALUATE: symbol $_1_DATA.NCOMPONENTS set to    2.00000     (real)
 CNSsolve>evaluate (&toppar.nseg_1=&nseg_A) 
 EVALUATE: symbol $_1_TOPPAR.NSEG_1 set to   -1.00000     (real)
 CNSsolve>evaluate (&toppar.nseg_2=&nseg_B) 
 EVALUATE: symbol $_1_TOPPAR.NSEG_2 set to   -1.00000     (real)
 CNSsolve>evaluate (&toppar.nseg_3=&nseg_C) 
 EVALUATE: symbol $_1_TOPPAR.NSEG_3 set to   -1.00000     (real)
 CNSsolve>evaluate (&toppar.nseg_4=&nseg_D) 
 EVALUATE: symbol $_1_TOPPAR.NSEG_4 set to   -1.00000     (real)
 CNSsolve>evaluate (&toppar.nseg_5=&nseg_E) 
 EVALUATE: symbol $_1_TOPPAR.NSEG_5 set to   -1.00000     (real)
 CNSsolve>evaluate (&toppar.nseg_6=&nseg_F) 
 EVALUATE: symbol $_1_TOPPAR.NSEG_6 set to   -1.00000     (real)
 CNSsolve>evaluate (&toppar.start_seg_1_1=&A_start_seg_1) 
 EVALUATE: symbol $_1_TOPPAR.START_SEG_1_1 set to "" (string)
 CNSsolve>evaluate (&toppar.start_seg_1_2=&A_start_seg_2) 
 EVALUATE: symbol $_1_TOPPAR.START_SEG_1_2 set to "" (string)
 CNSsolve>evaluate (&toppar.start_seg_1_3=&A_start_seg_3) 
 EVALUATE: symbol $_1_TOPPAR.START_SEG_1_3 set to "" (string)
 CNSsolve>evaluate (&toppar.start_seg_1_4=&A_start_seg_4) 
 EVALUATE: symbol $_1_TOPPAR.START_SEG_1_4 set to "" (string)
 CNSsolve>evaluate (&toppar.start_seg_1_5=&A_start_seg_5) 
 EVALUATE: symbol $_1_TOPPAR.START_SEG_1_5 set to "" (string)
 CNSsolve>evaluate (&toppar.start_seg_1_6=&A_start_seg_6) 
 EVALUATE: symbol $_1_TOPPAR.START_SEG_1_6 set to "" (string)
 CNSsolve>evaluate (&toppar.start_seg_1_7=&A_start_seg_7) 
 EVALUATE: symbol $_1_TOPPAR.START_SEG_1_7 set to "" (string)
 CNSsolve>evaluate (&toppar.start_seg_1_8=&A_start_seg_8) 
 EVALUATE: symbol $_1_TOPPAR.START_SEG_1_8 set to "" (string)
 CNSsolve>evaluate (&toppar.start_seg_1_9=&A_start_seg_9) 
 EVALUATE: symbol $_1_TOPPAR.START_SEG_1_9 set to "" (string)
 CNSsolve>evaluate (&toppar.start_seg_1_10=&A_start_seg_10) 
 EVALUATE: symbol $_1_TOPPAR.START_SEG_1_10 set to "" (string)
 CNSsolve>evaluate (&toppar.end_seg_1_1=&A_end_seg_1) 
 EVALUATE: symbol $_1_TOPPAR.END_SEG_1_1 set to "" (string)
 CNSsolve>evaluate (&toppar.end_seg_1_2=&A_end_seg_2) 
 EVALUATE: symbol $_1_TOPPAR.END_SEG_1_2 set to "" (string)
 CNSsolve>evaluate (&toppar.end_seg_1_3=&A_end_seg_3) 
 EVALUATE: symbol $_1_TOPPAR.END_SEG_1_3 set to "" (string)
 CNSsolve>evaluate (&toppar.end_seg_1_4=&A_end_seg_4) 
 EVALUATE: symbol $_1_TOPPAR.END_SEG_1_4 set to "" (string)
 CNSsolve>evaluate (&toppar.end_seg_1_5=&A_end_seg_5) 
 EVALUATE: symbol $_1_TOPPAR.END_SEG_1_5 set to "" (string)
 CNSsolve>evaluate (&toppar.end_seg_1_6=&A_end_seg_6) 
 EVALUATE: symbol $_1_TOPPAR.END_SEG_1_6 set to "" (string)
 CNSsolve>evaluate (&toppar.end_seg_1_7=&A_end_seg_7) 
 EVALUATE: symbol $_1_TOPPAR.END_SEG_1_7 set to "" (string)
 CNSsolve>evaluate (&toppar.end_seg_1_8=&A_end_seg_8) 
 EVALUATE: symbol $_1_TOPPAR.END_SEG_1_8 set to "" (string)
 CNSsolve>evaluate (&toppar.end_seg_1_9=&A_end_seg_9) 
 EVALUATE: symbol $_1_TOPPAR.END_SEG_1_9 set to "" (string)
 CNSsolve>evaluate (&toppar.end_seg_1_10=&A_end_seg_10) 
 EVALUATE: symbol $_1_TOPPAR.END_SEG_1_10 set to "" (string)
 CNSsolve>evaluate (&toppar.start_seg_2_1=&B_start_seg_1) 
 EVALUATE: symbol $_1_TOPPAR.START_SEG_2_1 set to "" (string)
 CNSsolve>evaluate (&toppar.start_seg_2_2=&B_start_seg_2) 
 EVALUATE: symbol $_1_TOPPAR.START_SEG_2_2 set to "" (string)
 CNSsolve>evaluate (&toppar.start_seg_2_3=&B_start_seg_3) 
 EVALUATE: symbol $_1_TOPPAR.START_SEG_2_3 set to "" (string)
 CNSsolve>evaluate (&toppar.start_seg_2_4=&B_start_seg_4) 
 EVALUATE: symbol $_1_TOPPAR.START_SEG_2_4 set to "" (string)
 CNSsolve>evaluate (&toppar.start_seg_2_5=&B_start_seg_5) 
 EVALUATE: symbol $_1_TOPPAR.START_SEG_2_5 set to "" (string)
 CNSsolve>evaluate (&toppar.start_seg_2_6=&B_start_seg_6) 
 EVALUATE: symbol $_1_TOPPAR.START_SEG_2_6 set to "" (string)
 CNSsolve>evaluate (&toppar.start_seg_2_7=&B_start_seg_7) 
 EVALUATE: symbol $_1_TOPPAR.START_SEG_2_7 set to "" (string)
 CNSsolve>evaluate (&toppar.start_seg_2_8=&B_start_seg_8) 
 EVALUATE: symbol $_1_TOPPAR.START_SEG_2_8 set to "" (string)
 CNSsolve>evaluate (&toppar.start_seg_2_9=&B_start_seg_9) 
 EVALUATE: symbol $_1_TOPPAR.START_SEG_2_9 set to "" (string)
 CNSsolve>evaluate (&toppar.start_seg_2_10=&B_start_seg_10) 
 EVALUATE: symbol $_1_TOPPAR.START_SEG_2_10 set to "" (string)
 CNSsolve>evaluate (&toppar.end_seg_2_1=&B_end_seg_1) 
 EVALUATE: symbol $_1_TOPPAR.END_SEG_2_1 set to "" (string)
 CNSsolve>evaluate (&toppar.end_seg_2_2=&B_end_seg_2) 
 EVALUATE: symbol $_1_TOPPAR.END_SEG_2_2 set to "" (string)
 CNSsolve>evaluate (&toppar.end_seg_2_3=&B_end_seg_3) 
 EVALUATE: symbol $_1_TOPPAR.END_SEG_2_3 set to "" (string)
 CNSsolve>evaluate (&toppar.end_seg_2_4=&B_end_seg_4) 
 EVALUATE: symbol $_1_TOPPAR.END_SEG_2_4 set to "" (string)
 CNSsolve>evaluate (&toppar.end_seg_2_5=&B_end_seg_5) 
 EVALUATE: symbol $_1_TOPPAR.END_SEG_2_5 set to "" (string)
 CNSsolve>evaluate (&toppar.end_seg_2_6=&B_end_seg_6) 
 EVALUATE: symbol $_1_TOPPAR.END_SEG_2_6 set to "" (string)
 CNSsolve>evaluate (&toppar.end_seg_2_7=&B_end_seg_7) 
 EVALUATE: symbol $_1_TOPPAR.END_SEG_2_7 set to "" (string)
 CNSsolve>evaluate (&toppar.end_seg_2_8=&B_end_seg_8) 
 EVALUATE: symbol $_1_TOPPAR.END_SEG_2_8 set to "" (string)
 CNSsolve>evaluate (&toppar.end_seg_2_9=&B_end_seg_9) 
 EVALUATE: symbol $_1_TOPPAR.END_SEG_2_9 set to "" (string)
 CNSsolve>evaluate (&toppar.end_seg_2_10=&B_end_seg_10) 
 EVALUATE: symbol $_1_TOPPAR.END_SEG_2_10 set to "" (string)
 CNSsolve>evaluate (&toppar.start_seg_3_1=&C_start_seg_1) 
 EVALUATE: symbol $_1_TOPPAR.START_SEG_3_1 set to "" (string)
 CNSsolve>evaluate (&toppar.start_seg_3_2=&C_start_seg_2) 
 EVALUATE: symbol $_1_TOPPAR.START_SEG_3_2 set to "" (string)
 CNSsolve>evaluate (&toppar.start_seg_3_3=&C_start_seg_3) 
 EVALUATE: symbol $_1_TOPPAR.START_SEG_3_3 set to "" (string)
 CNSsolve>evaluate (&toppar.start_seg_3_4=&C_start_seg_4) 
 EVALUATE: symbol $_1_TOPPAR.START_SEG_3_4 set to "" (string)
 CNSsolve>evaluate (&toppar.start_seg_3_5=&C_start_seg_5) 
 EVALUATE: symbol $_1_TOPPAR.START_SEG_3_5 set to "" (string)
 CNSsolve>evaluate (&toppar.start_seg_3_6=&C_start_seg_6) 
 EVALUATE: symbol $_1_TOPPAR.START_SEG_3_6 set to "" (string)
 CNSsolve>evaluate (&toppar.start_seg_3_7=&C_start_seg_7) 
 EVALUATE: symbol $_1_TOPPAR.START_SEG_3_7 set to "" (string)
 CNSsolve>evaluate (&toppar.start_seg_3_8=&C_start_seg_8) 
 EVALUATE: symbol $_1_TOPPAR.START_SEG_3_8 set to "" (string)
 CNSsolve>evaluate (&toppar.start_seg_3_9=&C_start_seg_9) 
 EVALUATE: symbol $_1_TOPPAR.START_SEG_3_9 set to "" (string)
 CNSsolve>evaluate (&toppar.start_seg_3_10=&C_start_seg_10) 
 EVALUATE: symbol $_1_TOPPAR.START_SEG_3_10 set to "" (string)
 CNSsolve>evaluate (&toppar.end_seg_3_1=&C_end_seg_1) 
 EVALUATE: symbol $_1_TOPPAR.END_SEG_3_1 set to "" (string)
 CNSsolve>evaluate (&toppar.end_seg_3_2=&C_end_seg_2) 
 EVALUATE: symbol $_1_TOPPAR.END_SEG_3_2 set to "" (string)
 CNSsolve>evaluate (&toppar.end_seg_3_3=&C_end_seg_3) 
 EVALUATE: symbol $_1_TOPPAR.END_SEG_3_3 set to "" (string)
 CNSsolve>evaluate (&toppar.end_seg_3_4=&C_end_seg_4) 
 EVALUATE: symbol $_1_TOPPAR.END_SEG_3_4 set to "" (string)
 CNSsolve>evaluate (&toppar.end_seg_3_5=&C_end_seg_5) 
 EVALUATE: symbol $_1_TOPPAR.END_SEG_3_5 set to "" (string)
 CNSsolve>evaluate (&toppar.end_seg_3_6=&C_end_seg_6) 
 EVALUATE: symbol $_1_TOPPAR.END_SEG_3_6 set to "" (string)
 CNSsolve>evaluate (&toppar.end_seg_3_7=&C_end_seg_7) 
 EVALUATE: symbol $_1_TOPPAR.END_SEG_3_7 set to "" (string)
 CNSsolve>evaluate (&toppar.end_seg_3_8=&C_end_seg_8) 
 EVALUATE: symbol $_1_TOPPAR.END_SEG_3_8 set to "" (string)
 CNSsolve>evaluate (&toppar.end_seg_3_9=&C_end_seg_9) 
 EVALUATE: symbol $_1_TOPPAR.END_SEG_3_9 set to "" (string)
 CNSsolve>evaluate (&toppar.end_seg_3_10=&C_end_seg_10) 
 EVALUATE: symbol $_1_TOPPAR.END_SEG_3_10 set to "" (string)
 CNSsolve>evaluate (&toppar.start_seg_4_1=&D_start_seg_1) 
 EVALUATE: symbol $_1_TOPPAR.START_SEG_4_1 set to "" (string)
 CNSsolve>evaluate (&toppar.start_seg_4_2=&D_start_seg_2) 
 EVALUATE: symbol $_1_TOPPAR.START_SEG_4_2 set to "" (string)
 CNSsolve>evaluate (&toppar.start_seg_4_3=&D_start_seg_3) 
 EVALUATE: symbol $_1_TOPPAR.START_SEG_4_3 set to "" (string)
 CNSsolve>evaluate (&toppar.start_seg_4_4=&D_start_seg_4) 
 EVALUATE: symbol $_1_TOPPAR.START_SEG_4_4 set to "" (string)
 CNSsolve>evaluate (&toppar.start_seg_4_5=&D_start_seg_5) 
 EVALUATE: symbol $_1_TOPPAR.START_SEG_4_5 set to "" (string)
 CNSsolve>evaluate (&toppar.start_seg_4_6=&D_start_seg_6) 
 EVALUATE: symbol $_1_TOPPAR.START_SEG_4_6 set to "" (string)
 CNSsolve>evaluate (&toppar.start_seg_4_7=&D_start_seg_7) 
 EVALUATE: symbol $_1_TOPPAR.START_SEG_4_7 set to "" (string)
 CNSsolve>evaluate (&toppar.start_seg_4_8=&D_start_seg_8) 
 EVALUATE: symbol $_1_TOPPAR.START_SEG_4_8 set to "" (string)
 CNSsolve>evaluate (&toppar.start_seg_4_9=&D_start_seg_9) 
 EVALUATE: symbol $_1_TOPPAR.START_SEG_4_9 set to "" (string)
 CNSsolve>evaluate (&toppar.start_seg_4_10=&D_start_seg_10) 
 EVALUATE: symbol $_1_TOPPAR.START_SEG_4_10 set to "" (string)
 CNSsolve>evaluate (&toppar.end_seg_4_1=&D_end_seg_1) 
 EVALUATE: symbol $_1_TOPPAR.END_SEG_4_1 set to "" (string)
 CNSsolve>evaluate (&toppar.end_seg_4_2=&D_end_seg_2) 
 EVALUATE: symbol $_1_TOPPAR.END_SEG_4_2 set to "" (string)
 CNSsolve>evaluate (&toppar.end_seg_4_3=&D_end_seg_3) 
 EVALUATE: symbol $_1_TOPPAR.END_SEG_4_3 set to "" (string)
 CNSsolve>evaluate (&toppar.end_seg_4_4=&D_end_seg_4) 
 EVALUATE: symbol $_1_TOPPAR.END_SEG_4_4 set to "" (string)
 CNSsolve>evaluate (&toppar.end_seg_4_5=&D_end_seg_5) 
 EVALUATE: symbol $_1_TOPPAR.END_SEG_4_5 set to "" (string)
 CNSsolve>evaluate (&toppar.end_seg_4_6=&D_end_seg_6) 
 EVALUATE: symbol $_1_TOPPAR.END_SEG_4_6 set to "" (string)
 CNSsolve>evaluate (&toppar.end_seg_4_7=&D_end_seg_7) 
 EVALUATE: symbol $_1_TOPPAR.END_SEG_4_7 set to "" (string)
 CNSsolve>evaluate (&toppar.end_seg_4_8=&D_end_seg_8) 
 EVALUATE: symbol $_1_TOPPAR.END_SEG_4_8 set to "" (string)
 CNSsolve>evaluate (&toppar.end_seg_4_9=&D_end_seg_9) 
 EVALUATE: symbol $_1_TOPPAR.END_SEG_4_9 set to "" (string)
 CNSsolve>evaluate (&toppar.end_seg_4_10=&D_end_seg_10) 
 EVALUATE: symbol $_1_TOPPAR.END_SEG_4_10 set to "" (string)
 CNSsolve>evaluate (&toppar.start_seg_5_1=&E_start_seg_1) 
 EVALUATE: symbol $_1_TOPPAR.START_SEG_5_1 set to "" (string)
 CNSsolve>evaluate (&toppar.start_seg_5_2=&E_start_seg_2) 
 EVALUATE: symbol $_1_TOPPAR.START_SEG_5_2 set to "" (string)
 CNSsolve>evaluate (&toppar.start_seg_5_3=&E_start_seg_3) 
 EVALUATE: symbol $_1_TOPPAR.START_SEG_5_3 set to "" (string)
 CNSsolve>evaluate (&toppar.start_seg_5_4=&E_start_seg_4) 
 EVALUATE: symbol $_1_TOPPAR.START_SEG_5_4 set to "" (string)
 CNSsolve>evaluate (&toppar.start_seg_5_5=&E_start_seg_5) 
 EVALUATE: symbol $_1_TOPPAR.START_SEG_5_5 set to "" (string)
 CNSsolve>evaluate (&toppar.start_seg_5_6=&E_start_seg_6) 
 EVALUATE: symbol $_1_TOPPAR.START_SEG_5_6 set to "" (string)
 CNSsolve>evaluate (&toppar.start_seg_5_7=&E_start_seg_7) 
 EVALUATE: symbol $_1_TOPPAR.START_SEG_5_7 set to "" (string)
 CNSsolve>evaluate (&toppar.start_seg_5_8=&E_start_seg_8) 
 EVALUATE: symbol $_1_TOPPAR.START_SEG_5_8 set to "" (string)
 CNSsolve>evaluate (&toppar.start_seg_5_9=&E_start_seg_9) 
 EVALUATE: symbol $_1_TOPPAR.START_SEG_5_9 set to "" (string)
 CNSsolve>evaluate (&toppar.start_seg_5_10=&E_start_seg_10) 
 EVALUATE: symbol $_1_TOPPAR.START_SEG_5_10 set to "" (string)
 CNSsolve>evaluate (&toppar.end_seg_5_1=&E_end_seg_1) 
 EVALUATE: symbol $_1_TOPPAR.END_SEG_5_1 set to "" (string)
 CNSsolve>evaluate (&toppar.end_seg_5_2=&E_end_seg_2) 
 EVALUATE: symbol $_1_TOPPAR.END_SEG_5_2 set to "" (string)
 CNSsolve>evaluate (&toppar.end_seg_5_3=&E_end_seg_3) 
 EVALUATE: symbol $_1_TOPPAR.END_SEG_5_3 set to "" (string)
 CNSsolve>evaluate (&toppar.end_seg_5_4=&E_end_seg_4) 
 EVALUATE: symbol $_1_TOPPAR.END_SEG_5_4 set to "" (string)
 CNSsolve>evaluate (&toppar.end_seg_5_5=&E_end_seg_5) 
 EVALUATE: symbol $_1_TOPPAR.END_SEG_5_5 set to "" (string)
 CNSsolve>evaluate (&toppar.end_seg_5_6=&E_end_seg_6) 
 EVALUATE: symbol $_1_TOPPAR.END_SEG_5_6 set to "" (string)
 CNSsolve>evaluate (&toppar.end_seg_5_7=&E_end_seg_7) 
 EVALUATE: symbol $_1_TOPPAR.END_SEG_5_7 set to "" (string)
 CNSsolve>evaluate (&toppar.end_seg_5_8=&E_end_seg_8) 
 EVALUATE: symbol $_1_TOPPAR.END_SEG_5_8 set to "" (string)
 CNSsolve>evaluate (&toppar.end_seg_5_9=&E_end_seg_9) 
 EVALUATE: symbol $_1_TOPPAR.END_SEG_5_9 set to "" (string)
 CNSsolve>evaluate (&toppar.end_seg_5_10=&E_end_seg_10) 
 EVALUATE: symbol $_1_TOPPAR.END_SEG_5_10 set to "" (string)
 CNSsolve>evaluate (&toppar.start_seg_6_1=&F_start_seg_1) 
 EVALUATE: symbol $_1_TOPPAR.START_SEG_6_1 set to "" (string)
 CNSsolve>evaluate (&toppar.start_seg_6_2=&F_start_seg_2) 
 EVALUATE: symbol $_1_TOPPAR.START_SEG_6_2 set to "" (string)
 CNSsolve>evaluate (&toppar.start_seg_6_3=&F_start_seg_3) 
 EVALUATE: symbol $_1_TOPPAR.START_SEG_6_3 set to "" (string)
 CNSsolve>evaluate (&toppar.start_seg_6_4=&F_start_seg_4) 
 EVALUATE: symbol $_1_TOPPAR.START_SEG_6_4 set to "" (string)
 CNSsolve>evaluate (&toppar.start_seg_6_5=&F_start_seg_5) 
 EVALUATE: symbol $_1_TOPPAR.START_SEG_6_5 set to "" (string)
 CNSsolve>evaluate (&toppar.start_seg_6_6=&F_start_seg_6) 
 EVALUATE: symbol $_1_TOPPAR.START_SEG_6_6 set to "" (string)
 CNSsolve>evaluate (&toppar.start_seg_6_7=&F_start_seg_7) 
 EVALUATE: symbol $_1_TOPPAR.START_SEG_6_7 set to "" (string)
 CNSsolve>evaluate (&toppar.start_seg_6_8=&F_start_seg_8) 
 EVALUATE: symbol $_1_TOPPAR.START_SEG_6_8 set to "" (string)
 CNSsolve>evaluate (&toppar.start_seg_6_9=&F_start_seg_9) 
 EVALUATE: symbol $_1_TOPPAR.START_SEG_6_9 set to "" (string)
 CNSsolve>evaluate (&toppar.start_seg_6_10=&F_start_seg_10) 
 EVALUATE: symbol $_1_TOPPAR.START_SEG_6_10 set to "" (string)
 CNSsolve>evaluate (&toppar.end_seg_6_1=&F_end_seg_1) 
 EVALUATE: symbol $_1_TOPPAR.END_SEG_6_1 set to "" (string)
 CNSsolve>evaluate (&toppar.end_seg_6_2=&F_end_seg_2) 
 EVALUATE: symbol $_1_TOPPAR.END_SEG_6_2 set to "" (string)
 CNSsolve>evaluate (&toppar.end_seg_6_3=&F_end_seg_3) 
 EVALUATE: symbol $_1_TOPPAR.END_SEG_6_3 set to "" (string)
 CNSsolve>evaluate (&toppar.end_seg_6_4=&F_end_seg_4) 
 EVALUATE: symbol $_1_TOPPAR.END_SEG_6_4 set to "" (string)
 CNSsolve>evaluate (&toppar.end_seg_6_5=&F_end_seg_5) 
 EVALUATE: symbol $_1_TOPPAR.END_SEG_6_5 set to "" (string)
 CNSsolve>evaluate (&toppar.end_seg_6_6=&F_end_seg_6) 
 EVALUATE: symbol $_1_TOPPAR.END_SEG_6_6 set to "" (string)
 CNSsolve>evaluate (&toppar.end_seg_6_7=&F_end_seg_7) 
 EVALUATE: symbol $_1_TOPPAR.END_SEG_6_7 set to "" (string)
 CNSsolve>evaluate (&toppar.end_seg_6_8=&F_end_seg_8) 
 EVALUATE: symbol $_1_TOPPAR.END_SEG_6_8 set to "" (string)
 CNSsolve>evaluate (&toppar.end_seg_6_9=&F_end_seg_9) 
 EVALUATE: symbol $_1_TOPPAR.END_SEG_6_9 set to "" (string)
 CNSsolve>evaluate (&toppar.end_seg_6_10=&F_end_seg_10) 
 EVALUATE: symbol $_1_TOPPAR.END_SEG_6_10 set to "" (string)
 CNSsolve>evaluate (&toppar.nfle_1=&nfle_A) 
 EVALUATE: symbol $_1_TOPPAR.NFLE_1 set to    1.00000     (real)
 CNSsolve>evaluate (&toppar.start_fle_1_1=&A_start_fle_1) 
 EVALUATE: symbol $_1_TOPPAR.START_FLE_1_1 set to "2009" (string)
 CNSsolve>evaluate (&toppar.start_fle_1_2=&A_start_fle_2) 
 EVALUATE: symbol $_1_TOPPAR.START_FLE_1_2 set to "" (string)
 CNSsolve>evaluate (&toppar.start_fle_1_3=&A_start_fle_3) 
 EVALUATE: symbol $_1_TOPPAR.START_FLE_1_3 set to "" (string)
 CNSsolve>evaluate (&toppar.start_fle_1_4=&A_start_fle_4) 
 EVALUATE: symbol $_1_TOPPAR.START_FLE_1_4 set to "" (string)
 CNSsolve>evaluate (&toppar.start_fle_1_5=&A_start_fle_5) 
 EVALUATE: symbol $_1_TOPPAR.START_FLE_1_5 set to "" (string)
 CNSsolve>evaluate (&toppar.end_fle_1_1=&A_end_fle_1) 
 EVALUATE: symbol $_1_TOPPAR.END_FLE_1_1 set to "2013" (string)
 CNSsolve>evaluate (&toppar.end_fle_1_2=&A_end_fle_2) 
 EVALUATE: symbol $_1_TOPPAR.END_FLE_1_2 set to "" (string)
 CNSsolve>evaluate (&toppar.end_fle_1_3=&A_end_fle_3) 
 EVALUATE: symbol $_1_TOPPAR.END_FLE_1_3 set to "" (string)
 CNSsolve>evaluate (&toppar.end_fle_1_4=&A_end_fle_4) 
 EVALUATE: symbol $_1_TOPPAR.END_FLE_1_4 set to "" (string)
 CNSsolve>evaluate (&toppar.end_fle_1_5=&A_end_fle_5) 
 EVALUATE: symbol $_1_TOPPAR.END_FLE_1_5 set to "" (string)
 CNSsolve>evaluate (&toppar.nfle_2=&nfle_B) 
 EVALUATE: symbol $_1_TOPPAR.NFLE_2 set to    0.00000     (real)
 CNSsolve>evaluate (&toppar.start_fle_2_1=&B_start_fle_1) 
 EVALUATE: symbol $_1_TOPPAR.START_FLE_2_1 set to "" (string)
 CNSsolve>evaluate (&toppar.start_fle_2_2=&B_start_fle_2) 
 EVALUATE: symbol $_1_TOPPAR.START_FLE_2_2 set to "" (string)
 CNSsolve>evaluate (&toppar.start_fle_2_3=&B_start_fle_3) 
 EVALUATE: symbol $_1_TOPPAR.START_FLE_2_3 set to "" (string)
 CNSsolve>evaluate (&toppar.start_fle_2_4=&B_start_fle_4) 
 EVALUATE: symbol $_1_TOPPAR.START_FLE_2_4 set to "" (string)
 CNSsolve>evaluate (&toppar.start_fle_2_5=&B_start_fle_5) 
 EVALUATE: symbol $_1_TOPPAR.START_FLE_2_5 set to "" (string)
 CNSsolve>evaluate (&toppar.end_fle_2_1=&B_end_fle_1) 
 EVALUATE: symbol $_1_TOPPAR.END_FLE_2_1 set to "" (string)
 CNSsolve>evaluate (&toppar.end_fle_2_2=&B_end_fle_2) 
 EVALUATE: symbol $_1_TOPPAR.END_FLE_2_2 set to "" (string)
 CNSsolve>evaluate (&toppar.end_fle_2_3=&B_end_fle_3) 
 EVALUATE: symbol $_1_TOPPAR.END_FLE_2_3 set to "" (string)
 CNSsolve>evaluate (&toppar.end_fle_2_4=&B_end_fle_4) 
 EVALUATE: symbol $_1_TOPPAR.END_FLE_2_4 set to "" (string)
 CNSsolve>evaluate (&toppar.end_fle_2_5=&B_end_fle_5) 
 EVALUATE: symbol $_1_TOPPAR.END_FLE_2_5 set to "" (string)
 CNSsolve>evaluate (&toppar.nfle_3=&nfle_C) 
 EVALUATE: symbol $_1_TOPPAR.NFLE_3 set to    0.00000     (real)
 CNSsolve>evaluate (&toppar.start_fle_3_1=&C_start_fle_1) 
 EVALUATE: symbol $_1_TOPPAR.START_FLE_3_1 set to "" (string)
 CNSsolve>evaluate (&toppar.start_fle_3_2=&C_start_fle_2) 
 EVALUATE: symbol $_1_TOPPAR.START_FLE_3_2 set to "" (string)
 CNSsolve>evaluate (&toppar.start_fle_3_3=&C_start_fle_3) 
 EVALUATE: symbol $_1_TOPPAR.START_FLE_3_3 set to "" (string)
 CNSsolve>evaluate (&toppar.start_fle_3_4=&C_start_fle_4) 
 EVALUATE: symbol $_1_TOPPAR.START_FLE_3_4 set to "" (string)
 CNSsolve>evaluate (&toppar.start_fle_3_5=&C_start_fle_5) 
 EVALUATE: symbol $_1_TOPPAR.START_FLE_3_5 set to "" (string)
 CNSsolve>evaluate (&toppar.end_fle_3_1=&C_end_fle_1) 
 EVALUATE: symbol $_1_TOPPAR.END_FLE_3_1 set to "" (string)
 CNSsolve>evaluate (&toppar.end_fle_3_2=&C_end_fle_2) 
 EVALUATE: symbol $_1_TOPPAR.END_FLE_3_2 set to "" (string)
 CNSsolve>evaluate (&toppar.end_fle_3_3=&C_end_fle_3) 
 EVALUATE: symbol $_1_TOPPAR.END_FLE_3_3 set to "" (string)
 CNSsolve>evaluate (&toppar.end_fle_3_4=&C_end_fle_4) 
 EVALUATE: symbol $_1_TOPPAR.END_FLE_3_4 set to "" (string)
 CNSsolve>evaluate (&toppar.end_fle_3_5=&C_end_fle_5) 
 EVALUATE: symbol $_1_TOPPAR.END_FLE_3_5 set to "" (string)
 CNSsolve>evaluate (&toppar.nfle_4=&nfle_D) 
 EVALUATE: symbol $_1_TOPPAR.NFLE_4 set to    0.00000     (real)
 CNSsolve>evaluate (&toppar.start_fle_4_1=&D_start_fle_1) 
 EVALUATE: symbol $_1_TOPPAR.START_FLE_4_1 set to "" (string)
 CNSsolve>evaluate (&toppar.start_fle_4_2=&D_start_fle_2) 
 EVALUATE: symbol $_1_TOPPAR.START_FLE_4_2 set to "" (string)
 CNSsolve>evaluate (&toppar.start_fle_4_3=&D_start_fle_3) 
 EVALUATE: symbol $_1_TOPPAR.START_FLE_4_3 set to "" (string)
 CNSsolve>evaluate (&toppar.start_fle_4_4=&D_start_fle_4) 
 EVALUATE: symbol $_1_TOPPAR.START_FLE_4_4 set to "" (string)
 CNSsolve>evaluate (&toppar.start_fle_4_5=&D_start_fle_5) 
 EVALUATE: symbol $_1_TOPPAR.START_FLE_4_5 set to "" (string)
 CNSsolve>evaluate (&toppar.end_fle_4_1=&D_end_fle_1) 
 EVALUATE: symbol $_1_TOPPAR.END_FLE_4_1 set to "" (string)
 CNSsolve>evaluate (&toppar.end_fle_4_2=&D_end_fle_2) 
 EVALUATE: symbol $_1_TOPPAR.END_FLE_4_2 set to "" (string)
 CNSsolve>evaluate (&toppar.end_fle_4_3=&D_end_fle_3) 
 EVALUATE: symbol $_1_TOPPAR.END_FLE_4_3 set to "" (string)
 CNSsolve>evaluate (&toppar.end_fle_4_4=&D_end_fle_4) 
 EVALUATE: symbol $_1_TOPPAR.END_FLE_4_4 set to "" (string)
 CNSsolve>evaluate (&toppar.end_fle_4_5=&D_end_fle_5) 
 EVALUATE: symbol $_1_TOPPAR.END_FLE_4_5 set to "" (string)
 CNSsolve>evaluate (&toppar.nfle_5=&nfle_E) 
 EVALUATE: symbol $_1_TOPPAR.NFLE_5 set to    0.00000     (real)
 CNSsolve>evaluate (&toppar.start_fle_5_1=&E_start_fle_1) 
 EVALUATE: symbol $_1_TOPPAR.START_FLE_5_1 set to "" (string)
 CNSsolve>evaluate (&toppar.start_fle_5_2=&E_start_fle_2) 
 EVALUATE: symbol $_1_TOPPAR.START_FLE_5_2 set to "" (string)
 CNSsolve>evaluate (&toppar.start_fle_5_3=&E_start_fle_3) 
 EVALUATE: symbol $_1_TOPPAR.START_FLE_5_3 set to "" (string)
 CNSsolve>evaluate (&toppar.start_fle_5_4=&E_start_fle_4) 
 EVALUATE: symbol $_1_TOPPAR.START_FLE_5_4 set to "" (string)
 CNSsolve>evaluate (&toppar.start_fle_5_5=&E_start_fle_5) 
 EVALUATE: symbol $_1_TOPPAR.START_FLE_5_5 set to "" (string)
 CNSsolve>evaluate (&toppar.end_fle_5_1=&E_end_fle_1) 
 EVALUATE: symbol $_1_TOPPAR.END_FLE_5_1 set to "" (string)
 CNSsolve>evaluate (&toppar.end_fle_5_2=&E_end_fle_2) 
 EVALUATE: symbol $_1_TOPPAR.END_FLE_5_2 set to "" (string)
 CNSsolve>evaluate (&toppar.end_fle_5_3=&E_end_fle_3) 
 EVALUATE: symbol $_1_TOPPAR.END_FLE_5_3 set to "" (string)
 CNSsolve>evaluate (&toppar.end_fle_5_4=&E_end_fle_4) 
 EVALUATE: symbol $_1_TOPPAR.END_FLE_5_4 set to "" (string)
 CNSsolve>evaluate (&toppar.end_fle_5_5=&E_end_fle_5) 
 EVALUATE: symbol $_1_TOPPAR.END_FLE_5_5 set to "" (string)
 CNSsolve>evaluate (&toppar.nfle_6=&nfle_F) 
 EVALUATE: symbol $_1_TOPPAR.NFLE_6 set to    0.00000     (real)
 CNSsolve>evaluate (&toppar.start_fle_6_1=&F_start_fle_1) 
 EVALUATE: symbol $_1_TOPPAR.START_FLE_6_1 set to "" (string)
 CNSsolve>evaluate (&toppar.start_fle_6_2=&F_start_fle_2) 
 EVALUATE: symbol $_1_TOPPAR.START_FLE_6_2 set to "" (string)
 CNSsolve>evaluate (&toppar.start_fle_6_3=&F_start_fle_3) 
 EVALUATE: symbol $_1_TOPPAR.START_FLE_6_3 set to "" (string)
 CNSsolve>evaluate (&toppar.start_fle_6_4=&F_start_fle_4) 
 EVALUATE: symbol $_1_TOPPAR.START_FLE_6_4 set to "" (string)
 CNSsolve>evaluate (&toppar.start_fle_6_5=&F_start_fle_5) 
 EVALUATE: symbol $_1_TOPPAR.START_FLE_6_5 set to "" (string)
 CNSsolve>evaluate (&toppar.end_fle_6_1=&F_end_fle_1) 
 EVALUATE: symbol $_1_TOPPAR.END_FLE_6_1 set to "" (string)
 CNSsolve>evaluate (&toppar.end_fle_6_2=&F_end_fle_2) 
 EVALUATE: symbol $_1_TOPPAR.END_FLE_6_2 set to "" (string)
 CNSsolve>evaluate (&toppar.end_fle_6_3=&F_end_fle_3) 
 EVALUATE: symbol $_1_TOPPAR.END_FLE_6_3 set to "" (string)
 CNSsolve>evaluate (&toppar.end_fle_6_4=&F_end_fle_4) 
 EVALUATE: symbol $_1_TOPPAR.END_FLE_6_4 set to "" (string)
 CNSsolve>evaluate (&toppar.end_fle_6_5=&F_end_fle_5) 
 EVALUATE: symbol $_1_TOPPAR.END_FLE_6_5 set to "" (string)
 CNSsolve>evaluate (&data.numncs=&numncs) 
 EVALUATE: symbol $_1_DATA.NUMNCS set to    0.00000     (real)
 CNSsolve>evaluate (&toppar.ncs_sta1_1=&ncs_sta1_1) 
 EVALUATE: symbol $_1_TOPPAR.NCS_STA1_1 set to "" (string)
 CNSsolve>evaluate (&toppar.ncs_sta1_2=&ncs_sta1_2) 
 EVALUATE: symbol $_1_TOPPAR.NCS_STA1_2 set to "" (string)
 CNSsolve>evaluate (&toppar.ncs_sta1_3=&ncs_sta1_3) 
 EVALUATE: symbol $_1_TOPPAR.NCS_STA1_3 set to "" (string)
 CNSsolve>evaluate (&toppar.ncs_sta1_4=&ncs_sta1_4) 
 EVALUATE: symbol $_1_TOPPAR.NCS_STA1_4 set to "" (string)
 CNSsolve>evaluate (&toppar.ncs_sta1_5=&ncs_sta1_5) 
 EVALUATE: symbol $_1_TOPPAR.NCS_STA1_5 set to "" (string)
 CNSsolve>evaluate (&toppar.ncs_end1_1=&ncs_end1_1) 
 EVALUATE: symbol $_1_TOPPAR.NCS_END1_1 set to "" (string)
 CNSsolve>evaluate (&toppar.ncs_end1_2=&ncs_end1_2) 
 EVALUATE: symbol $_1_TOPPAR.NCS_END1_2 set to "" (string)
 CNSsolve>evaluate (&toppar.ncs_end1_3=&ncs_end1_3) 
 EVALUATE: symbol $_1_TOPPAR.NCS_END1_3 set to "" (string)
 CNSsolve>evaluate (&toppar.ncs_end1_4=&ncs_end1_4) 
 EVALUATE: symbol $_1_TOPPAR.NCS_END1_4 set to "" (string)
 CNSsolve>evaluate (&toppar.ncs_end1_5=&ncs_end1_5) 
 EVALUATE: symbol $_1_TOPPAR.NCS_END1_5 set to "" (string)
 CNSsolve>evaluate (&toppar.ncs_seg1_1=&ncs_seg1_1) 
 EVALUATE: symbol $_1_TOPPAR.NCS_SEG1_1 set to "" (string)
 CNSsolve>evaluate (&toppar.ncs_seg1_2=&ncs_seg1_2) 
 EVALUATE: symbol $_1_TOPPAR.NCS_SEG1_2 set to "" (string)
 CNSsolve>evaluate (&toppar.ncs_seg1_3=&ncs_seg1_3) 
 EVALUATE: symbol $_1_TOPPAR.NCS_SEG1_3 set to "" (string)
 CNSsolve>evaluate (&toppar.ncs_seg1_4=&ncs_seg1_4) 
 EVALUATE: symbol $_1_TOPPAR.NCS_SEG1_4 set to "" (string)
 CNSsolve>evaluate (&toppar.ncs_seg1_5=&ncs_seg1_5) 
 EVALUATE: symbol $_1_TOPPAR.NCS_SEG1_5 set to "" (string)
 CNSsolve>evaluate (&toppar.ncs_sta2_1=&ncs_sta2_1) 
 EVALUATE: symbol $_1_TOPPAR.NCS_STA2_1 set to "" (string)
 CNSsolve>evaluate (&toppar.ncs_sta2_2=&ncs_sta2_2) 
 EVALUATE: symbol $_1_TOPPAR.NCS_STA2_2 set to "" (string)
 CNSsolve>evaluate (&toppar.ncs_sta2_3=&ncs_sta2_3) 
 EVALUATE: symbol $_1_TOPPAR.NCS_STA2_3 set to "" (string)
 CNSsolve>evaluate (&toppar.ncs_sta2_4=&ncs_sta2_4) 
 EVALUATE: symbol $_1_TOPPAR.NCS_STA2_4 set to "" (string)
 CNSsolve>evaluate (&toppar.ncs_sta2_5=&ncs_sta2_5) 
 EVALUATE: symbol $_1_TOPPAR.NCS_STA2_5 set to "" (string)
 CNSsolve>evaluate (&toppar.ncs_end2_1=&ncs_end2_1) 
 EVALUATE: symbol $_1_TOPPAR.NCS_END2_1 set to "" (string)
 CNSsolve>evaluate (&toppar.ncs_end2_2=&ncs_end2_2) 
 EVALUATE: symbol $_1_TOPPAR.NCS_END2_2 set to "" (string)
 CNSsolve>evaluate (&toppar.ncs_end2_3=&ncs_end2_3) 
 EVALUATE: symbol $_1_TOPPAR.NCS_END2_3 set to "" (string)
 CNSsolve>evaluate (&toppar.ncs_end2_4=&ncs_end2_4) 
 EVALUATE: symbol $_1_TOPPAR.NCS_END2_4 set to "" (string)
 CNSsolve>evaluate (&toppar.ncs_end2_5=&ncs_end2_5) 
 EVALUATE: symbol $_1_TOPPAR.NCS_END2_5 set to "" (string)
 CNSsolve>evaluate (&toppar.ncs_seg2_1=&ncs_seg2_1) 
 EVALUATE: symbol $_1_TOPPAR.NCS_SEG2_1 set to "" (string)
 CNSsolve>evaluate (&toppar.ncs_seg2_2=&ncs_seg2_2) 
 EVALUATE: symbol $_1_TOPPAR.NCS_SEG2_2 set to "" (string)
 CNSsolve>evaluate (&toppar.ncs_seg2_3=&ncs_seg2_3) 
 EVALUATE: symbol $_1_TOPPAR.NCS_SEG2_3 set to "" (string)
 CNSsolve>evaluate (&toppar.ncs_seg2_4=&ncs_seg2_4) 
 EVALUATE: symbol $_1_TOPPAR.NCS_SEG2_4 set to "" (string)
 CNSsolve>evaluate (&toppar.ncs_seg2_5=&ncs_seg2_5) 
 EVALUATE: symbol $_1_TOPPAR.NCS_SEG2_5 set to "" (string)
 CNSsolve>evaluate (&data.numc2sym=&numc2sym) 
 EVALUATE: symbol $_1_DATA.NUMC2SYM set to    0.00000     (real)
 CNSsolve>evaluate (&toppar.c2sym_sta1_1=&c2sym_sta1_1) 
 EVALUATE: symbol $_1_TOPPAR.C2SYM_STA1_1 set to "" (string)
 CNSsolve>evaluate (&toppar.c2sym_sta1_2=&c2sym_sta1_2) 
 EVALUATE: symbol $_1_TOPPAR.C2SYM_STA1_2 set to "" (string)
 CNSsolve>evaluate (&toppar.c2sym_sta1_3=&c2sym_sta1_3) 
 EVALUATE: symbol $_1_TOPPAR.C2SYM_STA1_3 set to "" (string)
 CNSsolve>evaluate (&toppar.c2sym_sta1_4=&c2sym_sta1_4) 
 EVALUATE: symbol $_1_TOPPAR.C2SYM_STA1_4 set to "" (string)
 CNSsolve>evaluate (&toppar.c2sym_sta1_5=&c2sym_sta1_5) 
 EVALUATE: symbol $_1_TOPPAR.C2SYM_STA1_5 set to "" (string)
 CNSsolve>evaluate (&toppar.c2sym_sta1_6=&c2sym_sta1_6) 
 EVALUATE: symbol $_1_TOPPAR.C2SYM_STA1_6 set to "" (string)
 CNSsolve>evaluate (&toppar.c2sym_sta1_7=&c2sym_sta1_7) 
 EVALUATE: symbol $_1_TOPPAR.C2SYM_STA1_7 set to "" (string)
 CNSsolve>evaluate (&toppar.c2sym_sta1_8=&c2sym_sta1_8) 
 EVALUATE: symbol $_1_TOPPAR.C2SYM_STA1_8 set to "" (string)
 CNSsolve>evaluate (&toppar.c2sym_sta1_9=&c2sym_sta1_8) 
 EVALUATE: symbol $_1_TOPPAR.C2SYM_STA1_9 set to "" (string)
 CNSsolve>evaluate (&toppar.c2sym_sta1_10=&c2sym_sta1_10) 
 EVALUATE: symbol $_1_TOPPAR.C2SYM_STA1_10 set to "" (string)
 CNSsolve>evaluate (&toppar.c2sym_end1_1=&c2sym_end1_1) 
 EVALUATE: symbol $_1_TOPPAR.C2SYM_END1_1 set to "" (string)
 CNSsolve>evaluate (&toppar.c2sym_end1_2=&c2sym_end1_2) 
 EVALUATE: symbol $_1_TOPPAR.C2SYM_END1_2 set to "" (string)
 CNSsolve>evaluate (&toppar.c2sym_end1_3=&c2sym_end1_3) 
 EVALUATE: symbol $_1_TOPPAR.C2SYM_END1_3 set to "" (string)
 CNSsolve>evaluate (&toppar.c2sym_end1_4=&c2sym_end1_4) 
 EVALUATE: symbol $_1_TOPPAR.C2SYM_END1_4 set to "" (string)
 CNSsolve>evaluate (&toppar.c2sym_end1_5=&c2sym_end1_5) 
 EVALUATE: symbol $_1_TOPPAR.C2SYM_END1_5 set to "" (string)
 CNSsolve>evaluate (&toppar.c2sym_end1_6=&c2sym_end1_6) 
 EVALUATE: symbol $_1_TOPPAR.C2SYM_END1_6 set to "" (string)
 CNSsolve>evaluate (&toppar.c2sym_end1_7=&c2sym_end1_7) 
 EVALUATE: symbol $_1_TOPPAR.C2SYM_END1_7 set to "" (string)
 CNSsolve>evaluate (&toppar.c2sym_end1_8=&c2sym_end1_8) 
 EVALUATE: symbol $_1_TOPPAR.C2SYM_END1_8 set to "" (string)
 CNSsolve>evaluate (&toppar.c2sym_end1_9=&c2sym_end1_9) 
 EVALUATE: symbol $_1_TOPPAR.C2SYM_END1_9 set to "" (string)
 CNSsolve>evaluate (&toppar.c2sym_end1_10=&c2sym_end1_10) 
 EVALUATE: symbol $_1_TOPPAR.C2SYM_END1_10 set to "" (string)
 CNSsolve>evaluate (&toppar.c2sym_seg1_1=&c2sym_seg1_1) 
 EVALUATE: symbol $_1_TOPPAR.C2SYM_SEG1_1 set to "" (string)
 CNSsolve>evaluate (&toppar.c2sym_seg1_2=&c2sym_seg1_2) 
 EVALUATE: symbol $_1_TOPPAR.C2SYM_SEG1_2 set to "" (string)
 CNSsolve>evaluate (&toppar.c2sym_seg1_3=&c2sym_seg1_3) 
 EVALUATE: symbol $_1_TOPPAR.C2SYM_SEG1_3 set to "" (string)
 CNSsolve>evaluate (&toppar.c2sym_seg1_4=&c2sym_seg1_4) 
 EVALUATE: symbol $_1_TOPPAR.C2SYM_SEG1_4 set to "" (string)
 CNSsolve>evaluate (&toppar.c2sym_seg1_5=&c2sym_seg1_5) 
 EVALUATE: symbol $_1_TOPPAR.C2SYM_SEG1_5 set to "" (string)
 CNSsolve>evaluate (&toppar.c2sym_seg1_6=&c2sym_seg1_6) 
 EVALUATE: symbol $_1_TOPPAR.C2SYM_SEG1_6 set to "" (string)
 CNSsolve>evaluate (&toppar.c2sym_seg1_7=&c2sym_seg1_7) 
 EVALUATE: symbol $_1_TOPPAR.C2SYM_SEG1_7 set to "" (string)
 CNSsolve>evaluate (&toppar.c2sym_seg1_8=&c2sym_seg1_8) 
 EVALUATE: symbol $_1_TOPPAR.C2SYM_SEG1_8 set to "" (string)
 CNSsolve>evaluate (&toppar.c2sym_seg1_9=&c2sym_seg1_9) 
 EVALUATE: symbol $_1_TOPPAR.C2SYM_SEG1_9 set to "" (string)
 CNSsolve>evaluate (&toppar.c2sym_seg1_10=&c2sym_seg1_10) 
 EVALUATE: symbol $_1_TOPPAR.C2SYM_SEG1_10 set to "" (string)
 CNSsolve>evaluate (&toppar.c2sym_sta2_1=&c2sym_sta2_1) 
 EVALUATE: symbol $_1_TOPPAR.C2SYM_STA2_1 set to "" (string)
 CNSsolve>evaluate (&toppar.c2sym_sta2_2=&c2sym_sta2_2) 
 EVALUATE: symbol $_1_TOPPAR.C2SYM_STA2_2 set to "" (string)
 CNSsolve>evaluate (&toppar.c2sym_sta2_3=&c2sym_sta2_3) 
 EVALUATE: symbol $_1_TOPPAR.C2SYM_STA2_3 set to "" (string)
 CNSsolve>evaluate (&toppar.c2sym_sta2_4=&c2sym_sta2_4) 
 EVALUATE: symbol $_1_TOPPAR.C2SYM_STA2_4 set to "" (string)
 CNSsolve>evaluate (&toppar.c2sym_sta2_5=&c2sym_sta2_5) 
 EVALUATE: symbol $_1_TOPPAR.C2SYM_STA2_5 set to "" (string)
 CNSsolve>evaluate (&toppar.c2sym_sta2_6=&c2sym_sta2_6) 
 EVALUATE: symbol $_1_TOPPAR.C2SYM_STA2_6 set to "" (string)
 CNSsolve>evaluate (&toppar.c2sym_sta2_7=&c2sym_sta2_7) 
 EVALUATE: symbol $_1_TOPPAR.C2SYM_STA2_7 set to "" (string)
 CNSsolve>evaluate (&toppar.c2sym_sta2_8=&c2sym_sta2_8) 
 EVALUATE: symbol $_1_TOPPAR.C2SYM_STA2_8 set to "" (string)
 CNSsolve>evaluate (&toppar.c2sym_sta2_9=&c2sym_sta2_9) 
 EVALUATE: symbol $_1_TOPPAR.C2SYM_STA2_9 set to "" (string)
 CNSsolve>evaluate (&toppar.c2sym_sta2_10=&c2sym_sta2_10) 
 EVALUATE: symbol $_1_TOPPAR.C2SYM_STA2_10 set to "" (string)
 CNSsolve>evaluate (&toppar.c2sym_end2_1=&c2sym_end2_1) 
 EVALUATE: symbol $_1_TOPPAR.C2SYM_END2_1 set to "" (string)
 CNSsolve>evaluate (&toppar.c2sym_end2_2=&c2sym_end2_2) 
 EVALUATE: symbol $_1_TOPPAR.C2SYM_END2_2 set to "" (string)
 CNSsolve>evaluate (&toppar.c2sym_end2_3=&c2sym_end2_3) 
 EVALUATE: symbol $_1_TOPPAR.C2SYM_END2_3 set to "" (string)
 CNSsolve>evaluate (&toppar.c2sym_end2_4=&c2sym_end2_4) 
 EVALUATE: symbol $_1_TOPPAR.C2SYM_END2_4 set to "" (string)
 CNSsolve>evaluate (&toppar.c2sym_end2_5=&c2sym_end2_5) 
 EVALUATE: symbol $_1_TOPPAR.C2SYM_END2_5 set to "" (string)
 CNSsolve>evaluate (&toppar.c2sym_end2_6=&c2sym_end2_6) 
 EVALUATE: symbol $_1_TOPPAR.C2SYM_END2_6 set to "" (string)
 CNSsolve>evaluate (&toppar.c2sym_end2_7=&c2sym_end2_7) 
 EVALUATE: symbol $_1_TOPPAR.C2SYM_END2_7 set to "" (string)
 CNSsolve>evaluate (&toppar.c2sym_end2_8=&c2sym_end2_8) 
 EVALUATE: symbol $_1_TOPPAR.C2SYM_END2_8 set to "" (string)
 CNSsolve>evaluate (&toppar.c2sym_end2_9=&c2sym_end2_9) 
 EVALUATE: symbol $_1_TOPPAR.C2SYM_END2_9 set to "" (string)
 CNSsolve>evaluate (&toppar.c2sym_end2_10=&c2sym_end2_10) 
 EVALUATE: symbol $_1_TOPPAR.C2SYM_END2_10 set to "" (string)
 CNSsolve>evaluate (&toppar.c2sym_seg2_1=&c2sym_seg2_1) 
 EVALUATE: symbol $_1_TOPPAR.C2SYM_SEG2_1 set to "" (string)
 CNSsolve>evaluate (&toppar.c2sym_seg2_2=&c2sym_seg2_2) 
 EVALUATE: symbol $_1_TOPPAR.C2SYM_SEG2_2 set to "" (string)
 CNSsolve>evaluate (&toppar.c2sym_seg2_3=&c2sym_seg2_3) 
 EVALUATE: symbol $_1_TOPPAR.C2SYM_SEG2_3 set to "" (string)
 CNSsolve>evaluate (&toppar.c2sym_seg2_4=&c2sym_seg2_4) 
 EVALUATE: symbol $_1_TOPPAR.C2SYM_SEG2_4 set to "" (string)
 CNSsolve>evaluate (&toppar.c2sym_seg2_5=&c2sym_seg2_5) 
 EVALUATE: symbol $_1_TOPPAR.C2SYM_SEG2_5 set to "" (string)
 CNSsolve>evaluate (&toppar.c2sym_seg2_6=&c2sym_seg2_6) 
 EVALUATE: symbol $_1_TOPPAR.C2SYM_SEG2_6 set to "" (string)
 CNSsolve>evaluate (&toppar.c2sym_seg2_7=&c2sym_seg2_7) 
 EVALUATE: symbol $_1_TOPPAR.C2SYM_SEG2_7 set to "" (string)
 CNSsolve>evaluate (&toppar.c2sym_seg2_8=&c2sym_seg2_8) 
 EVALUATE: symbol $_1_TOPPAR.C2SYM_SEG2_8 set to "" (string)
 CNSsolve>evaluate (&toppar.c2sym_seg2_9=&c2sym_seg2_9) 
 EVALUATE: symbol $_1_TOPPAR.C2SYM_SEG2_9 set to "" (string)
 CNSsolve>evaluate (&toppar.c2sym_seg2_10=&c2sym_seg2_10) 
 EVALUATE: symbol $_1_TOPPAR.C2SYM_SEG2_10 set to "" (string)
 CNSsolve>evaluate (&data.numc3sym=&numc3sym) 
 EVALUATE: symbol $_1_DATA.NUMC3SYM set to    0.00000     (real)
 CNSsolve>evaluate (&toppar.c3sym_sta1_1=&c3sym_sta1_1) 
 EVALUATE: symbol $_1_TOPPAR.C3SYM_STA1_1 set to "" (string)
 CNSsolve>evaluate (&toppar.c3sym_sta1_2=&c3sym_sta1_2) 
 EVALUATE: symbol $_1_TOPPAR.C3SYM_STA1_2 set to "" (string)
 CNSsolve>evaluate (&toppar.c3sym_sta2_1=&c3sym_sta2_1) 
 EVALUATE: symbol $_1_TOPPAR.C3SYM_STA2_1 set to "" (string)
 CNSsolve>evaluate (&toppar.c3sym_sta2_2=&c3sym_sta2_2) 
 EVALUATE: symbol $_1_TOPPAR.C3SYM_STA2_2 set to "" (string)
 CNSsolve>evaluate (&toppar.c3sym_sta3_1=&c3sym_sta3_1) 
 EVALUATE: symbol $_1_TOPPAR.C3SYM_STA3_1 set to "" (string)
 CNSsolve>evaluate (&toppar.c3sym_sta3_2=&c3sym_sta3_2) 
 EVALUATE: symbol $_1_TOPPAR.C3SYM_STA3_2 set to "" (string)
 CNSsolve>evaluate (&toppar.c3sym_end1_1=&c3sym_end1_1) 
 EVALUATE: symbol $_1_TOPPAR.C3SYM_END1_1 set to "" (string)
 CNSsolve>evaluate (&toppar.c3sym_end1_2=&c3sym_end1_2) 
 EVALUATE: symbol $_1_TOPPAR.C3SYM_END1_2 set to "" (string)
 CNSsolve>evaluate (&toppar.c3sym_end2_1=&c3sym_end2_1) 
 EVALUATE: symbol $_1_TOPPAR.C3SYM_END2_1 set to "" (string)
 CNSsolve>evaluate (&toppar.c3sym_end2_2=&c3sym_end2_2) 
 EVALUATE: symbol $_1_TOPPAR.C3SYM_END2_2 set to "" (string)
 CNSsolve>evaluate (&toppar.c3sym_end3_1=&c3sym_end3_1) 
 EVALUATE: symbol $_1_TOPPAR.C3SYM_END3_1 set to "" (string)
 CNSsolve>evaluate (&toppar.c3sym_end3_2=&c3sym_end3_2) 
 EVALUATE: symbol $_1_TOPPAR.C3SYM_END3_2 set to "" (string)
 CNSsolve>evaluate (&toppar.c3sym_seg1_1=&c3sym_seg1_1) 
 EVALUATE: symbol $_1_TOPPAR.C3SYM_SEG1_1 set to "" (string)
 CNSsolve>evaluate (&toppar.c3sym_seg1_2=&c3sym_seg1_2) 
 EVALUATE: symbol $_1_TOPPAR.C3SYM_SEG1_2 set to "" (string)
 CNSsolve>evaluate (&toppar.c3sym_seg2_1=&c3sym_seg2_1) 
 EVALUATE: symbol $_1_TOPPAR.C3SYM_SEG2_1 set to "" (string)
 CNSsolve>evaluate (&toppar.c3sym_seg2_2=&c3sym_seg2_2) 
 EVALUATE: symbol $_1_TOPPAR.C3SYM_SEG2_2 set to "" (string)
 CNSsolve>evaluate (&toppar.c3sym_seg3_1=&c3sym_seg3_1) 
 EVALUATE: symbol $_1_TOPPAR.C3SYM_SEG3_1 set to "" (string)
 CNSsolve>evaluate (&toppar.c3sym_seg3_2=&c3sym_seg3_2) 
 EVALUATE: symbol $_1_TOPPAR.C3SYM_SEG3_2 set to "" (string)
 CNSsolve>evaluate (&data.nums3sym=&nums3sym) 
 EVALUATE: symbol $_1_DATA.NUMS3SYM set to    0.00000     (real)
 CNSsolve>evaluate (&toppar.s3sym_sta1_1=&s3sym_sta1_1) 
 EVALUATE: symbol $_1_TOPPAR.S3SYM_STA1_1 set to "" (string)
 CNSsolve>evaluate (&toppar.s3sym_sta1_2=&s3sym_sta1_2) 
 EVALUATE: symbol $_1_TOPPAR.S3SYM_STA1_2 set to "" (string)
 CNSsolve>evaluate (&toppar.s3sym_sta1_3=&s3sym_sta1_3) 
 EVALUATE: symbol $_1_TOPPAR.S3SYM_STA1_3 set to "" (string)
 CNSsolve>evaluate (&toppar.s3sym_sta1_4=&s3sym_sta1_4) 
 EVALUATE: symbol $_1_TOPPAR.S3SYM_STA1_4 set to "" (string)
 CNSsolve>evaluate (&toppar.s3sym_sta2_1=&s3sym_sta2_1) 
 EVALUATE: symbol $_1_TOPPAR.S3SYM_STA2_1 set to "" (string)
 CNSsolve>evaluate (&toppar.s3sym_sta2_2=&s3sym_sta2_2) 
 EVALUATE: symbol $_1_TOPPAR.S3SYM_STA2_2 set to "" (string)
 CNSsolve>evaluate (&toppar.s3sym_sta2_3=&s3sym_sta2_3) 
 EVALUATE: symbol $_1_TOPPAR.S3SYM_STA2_3 set to "" (string)
 CNSsolve>evaluate (&toppar.s3sym_sta2_4=&s3sym_sta2_4) 
 EVALUATE: symbol $_1_TOPPAR.S3SYM_STA2_4 set to "" (string)
 CNSsolve>evaluate (&toppar.s3sym_sta3_1=&s3sym_sta3_1) 
 EVALUATE: symbol $_1_TOPPAR.S3SYM_STA3_1 set to "" (string)
 CNSsolve>evaluate (&toppar.s3sym_sta3_2=&s3sym_sta3_2) 
 EVALUATE: symbol $_1_TOPPAR.S3SYM_STA3_2 set to "" (string)
 CNSsolve>evaluate (&toppar.s3sym_sta3_3=&s3sym_sta3_3) 
 EVALUATE: symbol $_1_TOPPAR.S3SYM_STA3_3 set to "" (string)
 CNSsolve>evaluate (&toppar.s3sym_sta3_4=&s3sym_sta3_4) 
 EVALUATE: symbol $_1_TOPPAR.S3SYM_STA3_4 set to "" (string)
 CNSsolve>evaluate (&toppar.s3sym_end1_1=&s3sym_end1_1) 
 EVALUATE: symbol $_1_TOPPAR.S3SYM_END1_1 set to "" (string)
 CNSsolve>evaluate (&toppar.s3sym_end1_2=&s3sym_end1_2) 
 EVALUATE: symbol $_1_TOPPAR.S3SYM_END1_2 set to "" (string)
 CNSsolve>evaluate (&toppar.s3sym_end1_3=&s3sym_end1_3) 
 EVALUATE: symbol $_1_TOPPAR.S3SYM_END1_3 set to "" (string)
 CNSsolve>evaluate (&toppar.s3sym_end1_4=&s3sym_end1_4) 
 EVALUATE: symbol $_1_TOPPAR.S3SYM_END1_4 set to "" (string)
 CNSsolve>evaluate (&toppar.s3sym_end2_1=&s3sym_end2_1) 
 EVALUATE: symbol $_1_TOPPAR.S3SYM_END2_1 set to "" (string)
 CNSsolve>evaluate (&toppar.s3sym_end2_2=&s3sym_end2_2) 
 EVALUATE: symbol $_1_TOPPAR.S3SYM_END2_2 set to "" (string)
 CNSsolve>evaluate (&toppar.s3sym_end2_3=&s3sym_end2_3) 
 EVALUATE: symbol $_1_TOPPAR.S3SYM_END2_3 set to "" (string)
 CNSsolve>evaluate (&toppar.s3sym_end2_4=&s3sym_end2_4) 
 EVALUATE: symbol $_1_TOPPAR.S3SYM_END2_4 set to "" (string)
 CNSsolve>evaluate (&toppar.s3sym_end3_1=&s3sym_end3_1) 
 EVALUATE: symbol $_1_TOPPAR.S3SYM_END3_1 set to "" (string)
 CNSsolve>evaluate (&toppar.s3sym_end3_2=&s3sym_end3_2) 
 EVALUATE: symbol $_1_TOPPAR.S3SYM_END3_2 set to "" (string)
 CNSsolve>evaluate (&toppar.s3sym_end3_3=&s3sym_end3_3) 
 EVALUATE: symbol $_1_TOPPAR.S3SYM_END3_3 set to "" (string)
 CNSsolve>evaluate (&toppar.s3sym_end3_4=&s3sym_end3_4) 
 EVALUATE: symbol $_1_TOPPAR.S3SYM_END3_4 set to "" (string)
 CNSsolve>evaluate (&toppar.s3sym_seg1_1=&s3sym_seg1_1) 
 EVALUATE: symbol $_1_TOPPAR.S3SYM_SEG1_1 set to "" (string)
 CNSsolve>evaluate (&toppar.s3sym_seg1_2=&s3sym_seg1_2) 
 EVALUATE: symbol $_1_TOPPAR.S3SYM_SEG1_2 set to "" (string)
 CNSsolve>evaluate (&toppar.s3sym_seg1_3=&s3sym_seg1_3) 
 EVALUATE: symbol $_1_TOPPAR.S3SYM_SEG1_3 set to "" (string)
 CNSsolve>evaluate (&toppar.s3sym_seg1_4=&s3sym_seg1_4) 
 EVALUATE: symbol $_1_TOPPAR.S3SYM_SEG1_4 set to "" (string)
 CNSsolve>evaluate (&toppar.s3sym_seg2_1=&s3sym_seg2_1) 
 EVALUATE: symbol $_1_TOPPAR.S3SYM_SEG2_1 set to "" (string)
 CNSsolve>evaluate (&toppar.s3sym_seg2_2=&s3sym_seg2_2) 
 EVALUATE: symbol $_1_TOPPAR.S3SYM_SEG2_2 set to "" (string)
 CNSsolve>evaluate (&toppar.s3sym_seg2_3=&s3sym_seg2_3) 
 EVALUATE: symbol $_1_TOPPAR.S3SYM_SEG2_3 set to "" (string)
 CNSsolve>evaluate (&toppar.s3sym_seg2_4=&s3sym_seg2_4) 
 EVALUATE: symbol $_1_TOPPAR.S3SYM_SEG2_4 set to "" (string)
 CNSsolve>evaluate (&toppar.s3sym_seg3_1=&s3sym_seg3_1) 
 EVALUATE: symbol $_1_TOPPAR.S3SYM_SEG3_1 set to "" (string)
 CNSsolve>evaluate (&toppar.s3sym_seg3_2=&s3sym_seg3_2) 
 EVALUATE: symbol $_1_TOPPAR.S3SYM_SEG3_2 set to "" (string)
 CNSsolve>evaluate (&toppar.s3sym_seg3_3=&s3sym_seg3_3) 
 EVALUATE: symbol $_1_TOPPAR.S3SYM_SEG3_3 set to "" (string)
 CNSsolve>evaluate (&toppar.s3sym_seg3_4=&s3sym_seg3_4) 
 EVALUATE: symbol $_1_TOPPAR.S3SYM_SEG3_4 set to "" (string)
 CNSsolve>evaluate (&data.numc4sym=&numc4sym) 
 EVALUATE: symbol $_1_DATA.NUMC4SYM set to    0.00000     (real)
 CNSsolve>evaluate (&toppar.c4sym_sta1_1=&c4sym_sta1_1) 
 EVALUATE: symbol $_1_TOPPAR.C4SYM_STA1_1 set to "" (string)
 CNSsolve>evaluate (&toppar.c4sym_sta1_2=&c4sym_sta1_2) 
 EVALUATE: symbol $_1_TOPPAR.C4SYM_STA1_2 set to "" (string)
 CNSsolve>evaluate (&toppar.c4sym_sta2_1=&c4sym_sta2_1) 
 EVALUATE: symbol $_1_TOPPAR.C4SYM_STA2_1 set to "" (string)
 CNSsolve>evaluate (&toppar.c4sym_sta2_2=&c4sym_sta2_2) 
 EVALUATE: symbol $_1_TOPPAR.C4SYM_STA2_2 set to "" (string)
 CNSsolve>evaluate (&toppar.c4sym_sta3_1=&c4sym_sta3_1) 
 EVALUATE: symbol $_1_TOPPAR.C4SYM_STA3_1 set to "" (string)
 CNSsolve>evaluate (&toppar.c4sym_sta3_2=&c4sym_sta3_2) 
 EVALUATE: symbol $_1_TOPPAR.C4SYM_STA3_2 set to "" (string)
 CNSsolve>evaluate (&toppar.c4sym_sta4_1=&c4sym_sta4_1) 
 EVALUATE: symbol $_1_TOPPAR.C4SYM_STA4_1 set to "" (string)
 CNSsolve>evaluate (&toppar.c4sym_sta4_2=&c4sym_sta4_2) 
 EVALUATE: symbol $_1_TOPPAR.C4SYM_STA4_2 set to "" (string)
 CNSsolve>evaluate (&toppar.c4sym_end1_1=&c4sym_end1_1) 
 EVALUATE: symbol $_1_TOPPAR.C4SYM_END1_1 set to "" (string)
 CNSsolve>evaluate (&toppar.c4sym_end1_2=&c4sym_end1_2) 
 EVALUATE: symbol $_1_TOPPAR.C4SYM_END1_2 set to "" (string)
 CNSsolve>evaluate (&toppar.c4sym_end2_1=&c4sym_end2_1) 
 EVALUATE: symbol $_1_TOPPAR.C4SYM_END2_1 set to "" (string)
 CNSsolve>evaluate (&toppar.c4sym_end2_2=&c4sym_end2_2) 
 EVALUATE: symbol $_1_TOPPAR.C4SYM_END2_2 set to "" (string)
 CNSsolve>evaluate (&toppar.c4sym_end3_1=&c4sym_end3_1) 
 EVALUATE: symbol $_1_TOPPAR.C4SYM_END3_1 set to "" (string)
 CNSsolve>evaluate (&toppar.c4sym_end3_2=&c4sym_end3_2) 
 EVALUATE: symbol $_1_TOPPAR.C4SYM_END3_2 set to "" (string)
 CNSsolve>evaluate (&toppar.c4sym_end4_1=&c4sym_end4_1) 
 EVALUATE: symbol $_1_TOPPAR.C4SYM_END4_1 set to "" (string)
 CNSsolve>evaluate (&toppar.c4sym_end4_2=&c4sym_end4_2) 
 EVALUATE: symbol $_1_TOPPAR.C4SYM_END4_2 set to "" (string)
 CNSsolve>evaluate (&toppar.c4sym_seg1_1=&c4sym_seg1_1) 
 EVALUATE: symbol $_1_TOPPAR.C4SYM_SEG1_1 set to "" (string)
 CNSsolve>evaluate (&toppar.c4sym_seg1_2=&c4sym_seg1_2) 
 EVALUATE: symbol $_1_TOPPAR.C4SYM_SEG1_2 set to "" (string)
 CNSsolve>evaluate (&toppar.c4sym_seg2_1=&c4sym_seg2_1) 
 EVALUATE: symbol $_1_TOPPAR.C4SYM_SEG2_1 set to "" (string)
 CNSsolve>evaluate (&toppar.c4sym_seg2_2=&c4sym_seg2_2) 
 EVALUATE: symbol $_1_TOPPAR.C4SYM_SEG2_2 set to "" (string)
 CNSsolve>evaluate (&toppar.c4sym_seg3_1=&c4sym_seg3_1) 
 EVALUATE: symbol $_1_TOPPAR.C4SYM_SEG3_1 set to "" (string)
 CNSsolve>evaluate (&toppar.c4sym_seg3_2=&c4sym_seg3_2) 
 EVALUATE: symbol $_1_TOPPAR.C4SYM_SEG3_2 set to "" (string)
 CNSsolve>evaluate (&toppar.c4sym_seg4_1=&c4sym_seg4_1) 
 EVALUATE: symbol $_1_TOPPAR.C4SYM_SEG4_1 set to "" (string)
 CNSsolve>evaluate (&toppar.c4sym_seg3_2=&c4sym_seg4_2) 
 EVALUATE: symbol $_1_TOPPAR.C4SYM_SEG3_2 set to "" (string)
 CNSsolve>evaluate (&data.numc5sym=&numc5sym) 
 EVALUATE: symbol $_1_DATA.NUMC5SYM set to    0.00000     (real)
 CNSsolve>evaluate (&toppar.c5sym_sta1_1=&c5sym_sta1_1) 
 EVALUATE: symbol $_1_TOPPAR.C5SYM_STA1_1 set to "" (string)
 CNSsolve>evaluate (&toppar.c5sym_sta2_1=&c5sym_sta2_1) 
 EVALUATE: symbol $_1_TOPPAR.C5SYM_STA2_1 set to "" (string)
 CNSsolve>evaluate (&toppar.c5sym_sta3_1=&c5sym_sta3_1) 
 EVALUATE: symbol $_1_TOPPAR.C5SYM_STA3_1 set to "" (string)
 CNSsolve>evaluate (&toppar.c5sym_sta4_1=&c5sym_sta4_1) 
 EVALUATE: symbol $_1_TOPPAR.C5SYM_STA4_1 set to "" (string)
 CNSsolve>evaluate (&toppar.c5sym_sta5_1=&c5sym_sta5_1) 
 EVALUATE: symbol $_1_TOPPAR.C5SYM_STA5_1 set to "" (string)
 CNSsolve>evaluate (&toppar.c5sym_end1_1=&c5sym_end1_1) 
 EVALUATE: symbol $_1_TOPPAR.C5SYM_END1_1 set to "" (string)
 CNSsolve>evaluate (&toppar.c5sym_end2_1=&c5sym_end2_1) 
 EVALUATE: symbol $_1_TOPPAR.C5SYM_END2_1 set to "" (string)
 CNSsolve>evaluate (&toppar.c5sym_end3_1=&c5sym_end3_1) 
 EVALUATE: symbol $_1_TOPPAR.C5SYM_END3_1 set to "" (string)
 CNSsolve>evaluate (&toppar.c5sym_end4_1=&c5sym_end4_1) 
 EVALUATE: symbol $_1_TOPPAR.C5SYM_END4_1 set to "" (string)
 CNSsolve>evaluate (&toppar.c5sym_end5_1=&c5sym_end5_1) 
 EVALUATE: symbol $_1_TOPPAR.C5SYM_END5_1 set to "" (string)
 CNSsolve>evaluate (&toppar.c5sym_seg1_1=&c5sym_seg1_1) 
 EVALUATE: symbol $_1_TOPPAR.C5SYM_SEG1_1 set to "" (string)
 CNSsolve>evaluate (&toppar.c5sym_seg2_1=&c5sym_seg2_1) 
 EVALUATE: symbol $_1_TOPPAR.C5SYM_SEG2_1 set to "" (string)
 CNSsolve>evaluate (&toppar.c5sym_seg3_1=&c5sym_seg3_1) 
 EVALUATE: symbol $_1_TOPPAR.C5SYM_SEG3_1 set to "" (string)
 CNSsolve>evaluate (&toppar.c5sym_seg4_1=&c5sym_seg4_1) 
 EVALUATE: symbol $_1_TOPPAR.C5SYM_SEG4_1 set to "" (string)
 CNSsolve>evaluate (&toppar.c5sym_seg5_1=&c5sym_seg5_1) 
 EVALUATE: symbol $_1_TOPPAR.C5SYM_SEG5_1 set to "" (string)
 CNSsolve>if ( &data.numc2sym eq 6) then 
 NEXTCD: condition evaluated as false
 CNSsolve>  evaluate (&iterations.rotate180 = false) 
 CNSsolve>end if 
 CNSsolve>if ( &data.numc3sym ne 0) then 
 NEXTCD: condition evaluated as false
 CNSsolve>  evaluate (&iterations.rotate180 = false) 
 CNSsolve>end if 
 CNSsolve>if ( &data.numc4sym ne 0) then 
 NEXTCD: condition evaluated as false
 CNSsolve>  evaluate (&iterations.rotate180 = false) 
 CNSsolve>end if 
 CNSsolve>if ( &data.numc5sym ne 0) then 
 NEXTCD: condition evaluated as false
 CNSsolve>  evaluate (&iterations.rotate180 = false) 
 CNSsolve>end if 
 CNSsolve>evaluate (&toppar.xplortodiana=&xplortodiana) 
 EVALUATE: symbol $_1_TOPPAR.XPLORTODIANA set to FALSE (logical)
 CNSsolve>evaluate (&toppar.delenph=&delenph) 
 EVALUATE: symbol $_1_TOPPAR.DELENPH set to TRUE (logical)
 CNSsolve>evaluate (&toppar.nhisd=&numhisd) 
 EVALUATE: symbol $_1_TOPPAR.NHISD set to    10.0000     (real)
 CNSsolve>evaluate (&toppar.nhise=&numhise) 
 EVALUATE: symbol $_1_TOPPAR.NHISE set to    10.0000     (real)
 CNSsolve>evaluate ($ncc=1) 
 EVALUATE: symbol $NCC set to    1.00000     (real)
 CNSsolve>while ($ncc <= &numhisd) loop hisd 
 NEXTCD: condition evaluated as true
 CNSsolve>  evaluate (&toppar.hisd_resid_1_$ncc=&A_hisd_resid_$ncc) 
 EVALUATE: symbol $_1_TOPPAR.HISD_RESID_1_1 set to    78.0000     (real)
 CNSsolve>  evaluate (&toppar.hisd_resid_2_$ncc=&B_hisd_resid_$ncc) 
 EVALUATE: symbol $_1_TOPPAR.HISD_RESID_2_1 set to    0.00000     (real)
 CNSsolve>  evaluate (&toppar.hisd_resid_3_$ncc=&C_hisd_resid_$ncc) 
 EVALUATE: symbol $_1_TOPPAR.HISD_RESID_3_1 set to    0.00000     (real)
 CNSsolve>  evaluate (&toppar.hisd_resid_4_$ncc=&D_hisd_resid_$ncc) 
 EVALUATE: symbol $_1_TOPPAR.HISD_RESID_4_1 set to    0.00000     (real)
 CNSsolve>  evaluate (&toppar.hisd_resid_5_$ncc=&E_hisd_resid_$ncc) 
 EVALUATE: symbol $_1_TOPPAR.HISD_RESID_5_1 set to    0.00000     (real)
 CNSsolve>  evaluate (&toppar.hisd_resid_6_$ncc=&F_hisd_resid_$ncc) 
 EVALUATE: symbol $_1_TOPPAR.HISD_RESID_6_1 set to    0.00000     (real)
 CNSsolve>  evaluate ($ncc = $ncc + 1) 
 EVALUATE: symbol $NCC set to    2.00000     (real)
 CNSsolve>end loop hisd 
 CNSsolve>while ($ncc <= &numhisd) loop hisd 
 NEXTCD: condition evaluated as true
 CNSsolve>  evaluate (&toppar.hisd_resid_1_$ncc=&A_hisd_resid_$ncc) 
 EVALUATE: symbol $_1_TOPPAR.HISD_RESID_1_2 set to    3062.00     (real)
 CNSsolve>  evaluate (&toppar.hisd_resid_2_$ncc=&B_hisd_resid_$ncc) 
 EVALUATE: symbol $_1_TOPPAR.HISD_RESID_2_2 set to    0.00000     (real)
 CNSsolve>  evaluate (&toppar.hisd_resid_3_$ncc=&C_hisd_resid_$ncc) 
 EVALUATE: symbol $_1_TOPPAR.HISD_RESID_3_2 set to    0.00000     (real)
 CNSsolve>  evaluate (&toppar.hisd_resid_4_$ncc=&D_hisd_resid_$ncc) 
 EVALUATE: symbol $_1_TOPPAR.HISD_RESID_4_2 set to    0.00000     (real)
 CNSsolve>  evaluate (&toppar.hisd_resid_5_$ncc=&E_hisd_resid_$ncc) 
 EVALUATE: symbol $_1_TOPPAR.HISD_RESID_5_2 set to    0.00000     (real)
 CNSsolve>  evaluate (&toppar.hisd_resid_6_$ncc=&F_hisd_resid_$ncc) 
 EVALUATE: symbol $_1_TOPPAR.HISD_RESID_6_2 set to    0.00000     (real)
 CNSsolve>  evaluate ($ncc = $ncc + 1) 
 EVALUATE: symbol $NCC set to    3.00000     (real)
 CNSsolve>end loop hisd 
 CNSsolve>while ($ncc <= &numhisd) loop hisd 
 NEXTCD: condition evaluated as true
 CNSsolve>  evaluate (&toppar.hisd_resid_1_$ncc=&A_hisd_resid_$ncc) 
 EVALUATE: symbol $_1_TOPPAR.HISD_RESID_1_3 set to    475.000     (real)
 CNSsolve>  evaluate (&toppar.hisd_resid_2_$ncc=&B_hisd_resid_$ncc) 
 EVALUATE: symbol $_1_TOPPAR.HISD_RESID_2_3 set to    0.00000     (real)
 CNSsolve>  evaluate (&toppar.hisd_resid_3_$ncc=&C_hisd_resid_$ncc) 
 EVALUATE: symbol $_1_TOPPAR.HISD_RESID_3_3 set to    0.00000     (real)
 CNSsolve>  evaluate (&toppar.hisd_resid_4_$ncc=&D_hisd_resid_$ncc) 
 EVALUATE: symbol $_1_TOPPAR.HISD_RESID_4_3 set to    0.00000     (real)
 CNSsolve>  evaluate (&toppar.hisd_resid_5_$ncc=&E_hisd_resid_$ncc) 
 EVALUATE: symbol $_1_TOPPAR.HISD_RESID_5_3 set to    0.00000     (real)
 CNSsolve>  evaluate (&toppar.hisd_resid_6_$ncc=&F_hisd_resid_$ncc) 
 EVALUATE: symbol $_1_TOPPAR.HISD_RESID_6_3 set to    0.00000     (real)
 CNSsolve>  evaluate ($ncc = $ncc + 1) 
 EVALUATE: symbol $NCC set to    4.00000     (real)
 CNSsolve>end loop hisd 
 CNSsolve>while ($ncc <= &numhisd) loop hisd 
 NEXTCD: condition evaluated as true
 CNSsolve>  evaluate (&toppar.hisd_resid_1_$ncc=&A_hisd_resid_$ncc) 
 EVALUATE: symbol $_1_TOPPAR.HISD_RESID_1_4 set to    0.00000     (real)
 CNSsolve>  evaluate (&toppar.hisd_resid_2_$ncc=&B_hisd_resid_$ncc) 
 EVALUATE: symbol $_1_TOPPAR.HISD_RESID_2_4 set to    0.00000     (real)
 CNSsolve>  evaluate (&toppar.hisd_resid_3_$ncc=&C_hisd_resid_$ncc) 
 EVALUATE: symbol $_1_TOPPAR.HISD_RESID_3_4 set to    0.00000     (real)
 CNSsolve>  evaluate (&toppar.hisd_resid_4_$ncc=&D_hisd_resid_$ncc) 
 EVALUATE: symbol $_1_TOPPAR.HISD_RESID_4_4 set to    0.00000     (real)
 CNSsolve>  evaluate (&toppar.hisd_resid_5_$ncc=&E_hisd_resid_$ncc) 
 EVALUATE: symbol $_1_TOPPAR.HISD_RESID_5_4 set to    0.00000     (real)
 CNSsolve>  evaluate (&toppar.hisd_resid_6_$ncc=&F_hisd_resid_$ncc) 
 EVALUATE: symbol $_1_TOPPAR.HISD_RESID_6_4 set to    0.00000     (real)
 CNSsolve>  evaluate ($ncc = $ncc + 1) 
 EVALUATE: symbol $NCC set to    5.00000     (real)
 CNSsolve>end loop hisd 
 CNSsolve>while ($ncc <= &numhisd) loop hisd 
 NEXTCD: condition evaluated as true
 CNSsolve>  evaluate (&toppar.hisd_resid_1_$ncc=&A_hisd_resid_$ncc) 
 EVALUATE: symbol $_1_TOPPAR.HISD_RESID_1_5 set to    0.00000     (real)
 CNSsolve>  evaluate (&toppar.hisd_resid_2_$ncc=&B_hisd_resid_$ncc) 
 EVALUATE: symbol $_1_TOPPAR.HISD_RESID_2_5 set to    0.00000     (real)
 CNSsolve>  evaluate (&toppar.hisd_resid_3_$ncc=&C_hisd_resid_$ncc) 
 EVALUATE: symbol $_1_TOPPAR.HISD_RESID_3_5 set to    0.00000     (real)
 CNSsolve>  evaluate (&toppar.hisd_resid_4_$ncc=&D_hisd_resid_$ncc) 
 EVALUATE: symbol $_1_TOPPAR.HISD_RESID_4_5 set to    0.00000     (real)
 CNSsolve>  evaluate (&toppar.hisd_resid_5_$ncc=&E_hisd_resid_$ncc) 
 EVALUATE: symbol $_1_TOPPAR.HISD_RESID_5_5 set to    0.00000     (real)
 CNSsolve>  evaluate (&toppar.hisd_resid_6_$ncc=&F_hisd_resid_$ncc) 
 EVALUATE: symbol $_1_TOPPAR.HISD_RESID_6_5 set to    0.00000     (real)
 CNSsolve>  evaluate ($ncc = $ncc + 1) 
 EVALUATE: symbol $NCC set to    6.00000     (real)
 CNSsolve>end loop hisd 
 CNSsolve>while ($ncc <= &numhisd) loop hisd 
 NEXTCD: condition evaluated as true
 CNSsolve>  evaluate (&toppar.hisd_resid_1_$ncc=&A_hisd_resid_$ncc) 
 EVALUATE: symbol $_1_TOPPAR.HISD_RESID_1_6 set to    0.00000     (real)
 CNSsolve>  evaluate (&toppar.hisd_resid_2_$ncc=&B_hisd_resid_$ncc) 
 EVALUATE: symbol $_1_TOPPAR.HISD_RESID_2_6 set to    0.00000     (real)
 CNSsolve>  evaluate (&toppar.hisd_resid_3_$ncc=&C_hisd_resid_$ncc) 
 EVALUATE: symbol $_1_TOPPAR.HISD_RESID_3_6 set to    0.00000     (real)
 CNSsolve>  evaluate (&toppar.hisd_resid_4_$ncc=&D_hisd_resid_$ncc) 
 EVALUATE: symbol $_1_TOPPAR.HISD_RESID_4_6 set to    0.00000     (real)
 CNSsolve>  evaluate (&toppar.hisd_resid_5_$ncc=&E_hisd_resid_$ncc) 
 EVALUATE: symbol $_1_TOPPAR.HISD_RESID_5_6 set to    0.00000     (real)
 CNSsolve>  evaluate (&toppar.hisd_resid_6_$ncc=&F_hisd_resid_$ncc) 
 EVALUATE: symbol $_1_TOPPAR.HISD_RESID_6_6 set to    0.00000     (real)
 CNSsolve>  evaluate ($ncc = $ncc + 1) 
 EVALUATE: symbol $NCC set to    7.00000     (real)
 CNSsolve>end loop hisd 
 CNSsolve>while ($ncc <= &numhisd) loop hisd 
 NEXTCD: condition evaluated as true
 CNSsolve>  evaluate (&toppar.hisd_resid_1_$ncc=&A_hisd_resid_$ncc) 
 EVALUATE: symbol $_1_TOPPAR.HISD_RESID_1_7 set to    0.00000     (real)
 CNSsolve>  evaluate (&toppar.hisd_resid_2_$ncc=&B_hisd_resid_$ncc) 
 EVALUATE: symbol $_1_TOPPAR.HISD_RESID_2_7 set to    0.00000     (real)
 CNSsolve>  evaluate (&toppar.hisd_resid_3_$ncc=&C_hisd_resid_$ncc) 
 EVALUATE: symbol $_1_TOPPAR.HISD_RESID_3_7 set to    0.00000     (real)
 CNSsolve>  evaluate (&toppar.hisd_resid_4_$ncc=&D_hisd_resid_$ncc) 
 EVALUATE: symbol $_1_TOPPAR.HISD_RESID_4_7 set to    0.00000     (real)
 CNSsolve>  evaluate (&toppar.hisd_resid_5_$ncc=&E_hisd_resid_$ncc) 
 EVALUATE: symbol $_1_TOPPAR.HISD_RESID_5_7 set to    0.00000     (real)
 CNSsolve>  evaluate (&toppar.hisd_resid_6_$ncc=&F_hisd_resid_$ncc) 
 EVALUATE: symbol $_1_TOPPAR.HISD_RESID_6_7 set to    0.00000     (real)
 CNSsolve>  evaluate ($ncc = $ncc + 1) 
 EVALUATE: symbol $NCC set to    8.00000     (real)
 CNSsolve>end loop hisd 
 CNSsolve>while ($ncc <= &numhisd) loop hisd 
 NEXTCD: condition evaluated as true
 CNSsolve>  evaluate (&toppar.hisd_resid_1_$ncc=&A_hisd_resid_$ncc) 
 EVALUATE: symbol $_1_TOPPAR.HISD_RESID_1_8 set to    0.00000     (real)
 CNSsolve>  evaluate (&toppar.hisd_resid_2_$ncc=&B_hisd_resid_$ncc) 
 EVALUATE: symbol $_1_TOPPAR.HISD_RESID_2_8 set to    0.00000     (real)
 CNSsolve>  evaluate (&toppar.hisd_resid_3_$ncc=&C_hisd_resid_$ncc) 
 EVALUATE: symbol $_1_TOPPAR.HISD_RESID_3_8 set to    0.00000     (real)
 CNSsolve>  evaluate (&toppar.hisd_resid_4_$ncc=&D_hisd_resid_$ncc) 
 EVALUATE: symbol $_1_TOPPAR.HISD_RESID_4_8 set to    0.00000     (real)
 CNSsolve>  evaluate (&toppar.hisd_resid_5_$ncc=&E_hisd_resid_$ncc) 
 EVALUATE: symbol $_1_TOPPAR.HISD_RESID_5_8 set to    0.00000     (real)
 CNSsolve>  evaluate (&toppar.hisd_resid_6_$ncc=&F_hisd_resid_$ncc) 
 EVALUATE: symbol $_1_TOPPAR.HISD_RESID_6_8 set to    0.00000     (real)
 CNSsolve>  evaluate ($ncc = $ncc + 1) 
 EVALUATE: symbol $NCC set to    9.00000     (real)
 CNSsolve>end loop hisd 
 CNSsolve>while ($ncc <= &numhisd) loop hisd 
 NEXTCD: condition evaluated as true
 CNSsolve>  evaluate (&toppar.hisd_resid_1_$ncc=&A_hisd_resid_$ncc) 
 EVALUATE: symbol $_1_TOPPAR.HISD_RESID_1_9 set to    0.00000     (real)
 CNSsolve>  evaluate (&toppar.hisd_resid_2_$ncc=&B_hisd_resid_$ncc) 
 EVALUATE: symbol $_1_TOPPAR.HISD_RESID_2_9 set to    0.00000     (real)
 CNSsolve>  evaluate (&toppar.hisd_resid_3_$ncc=&C_hisd_resid_$ncc) 
 EVALUATE: symbol $_1_TOPPAR.HISD_RESID_3_9 set to    0.00000     (real)
 CNSsolve>  evaluate (&toppar.hisd_resid_4_$ncc=&D_hisd_resid_$ncc) 
 EVALUATE: symbol $_1_TOPPAR.HISD_RESID_4_9 set to    0.00000     (real)
 CNSsolve>  evaluate (&toppar.hisd_resid_5_$ncc=&E_hisd_resid_$ncc) 
 EVALUATE: symbol $_1_TOPPAR.HISD_RESID_5_9 set to    0.00000     (real)
 CNSsolve>  evaluate (&toppar.hisd_resid_6_$ncc=&F_hisd_resid_$ncc) 
 EVALUATE: symbol $_1_TOPPAR.HISD_RESID_6_9 set to    0.00000     (real)
 CNSsolve>  evaluate ($ncc = $ncc + 1) 
 EVALUATE: symbol $NCC set to    10.0000     (real)
 CNSsolve>end loop hisd 
 CNSsolve>while ($ncc <= &numhisd) loop hisd 
 NEXTCD: condition evaluated as true
 CNSsolve>  evaluate (&toppar.hisd_resid_1_$ncc=&A_hisd_resid_$ncc) 
 EVALUATE: symbol $_1_TOPPAR.HISD_RESID_1_10 set to    0.00000     (real)
 CNSsolve>  evaluate (&toppar.hisd_resid_2_$ncc=&B_hisd_resid_$ncc) 
 EVALUATE: symbol $_1_TOPPAR.HISD_RESID_2_10 set to    0.00000     (real)
 CNSsolve>  evaluate (&toppar.hisd_resid_3_$ncc=&C_hisd_resid_$ncc) 
 EVALUATE: symbol $_1_TOPPAR.HISD_RESID_3_10 set to    0.00000     (real)
 CNSsolve>  evaluate (&toppar.hisd_resid_4_$ncc=&D_hisd_resid_$ncc) 
 EVALUATE: symbol $_1_TOPPAR.HISD_RESID_4_10 set to    0.00000     (real)
 CNSsolve>  evaluate (&toppar.hisd_resid_5_$ncc=&E_hisd_resid_$ncc) 
 EVALUATE: symbol $_1_TOPPAR.HISD_RESID_5_10 set to    0.00000     (real)
 CNSsolve>  evaluate (&toppar.hisd_resid_6_$ncc=&F_hisd_resid_$ncc) 
 EVALUATE: symbol $_1_TOPPAR.HISD_RESID_6_10 set to    0.00000     (real)
 CNSsolve>  evaluate ($ncc = $ncc + 1) 
 EVALUATE: symbol $NCC set to    11.0000     (real)
 CNSsolve>end loop hisd 
 CNSsolve>while ($ncc <= &numhisd) loop hisd 
 NEXTCD: condition evaluated as false
 CNSsolve>  evaluate (&toppar.hisd_resid_1_$ncc=&A_hisd_resid_$ncc) 
 CNSsolve>  evaluate (&toppar.hisd_resid_2_$ncc=&B_hisd_resid_$ncc) 
 CNSsolve>  evaluate (&toppar.hisd_resid_3_$ncc=&C_hisd_resid_$ncc) 
 CNSsolve>  evaluate (&toppar.hisd_resid_4_$ncc=&D_hisd_resid_$ncc) 
 CNSsolve>  evaluate (&toppar.hisd_resid_5_$ncc=&E_hisd_resid_$ncc) 
 CNSsolve>  evaluate (&toppar.hisd_resid_6_$ncc=&F_hisd_resid_$ncc) 
 CNSsolve>  evaluate ($ncc = $ncc + 1) 
 CNSsolve>end loop hisd 
 CNSsolve>evaluate ($ncc=1) 
 EVALUATE: symbol $NCC set to    1.00000     (real)
 CNSsolve>while ($ncc <= &numhise) loop hise 
 NEXTCD: condition evaluated as true
 CNSsolve>  evaluate (&toppar.hise_resid_1_$ncc=&A_hise_resid_$ncc) 
 EVALUATE: symbol $_1_TOPPAR.HISE_RESID_1_1 set to    3031.00     (real)
 CNSsolve>  evaluate (&toppar.hise_resid_2_$ncc=&B_hise_resid_$ncc) 
 EVALUATE: symbol $_1_TOPPAR.HISE_RESID_2_1 set to    0.00000     (real)
 CNSsolve>  evaluate (&toppar.hise_resid_3_$ncc=&C_hise_resid_$ncc) 
 EVALUATE: symbol $_1_TOPPAR.HISE_RESID_3_1 set to    0.00000     (real)
 CNSsolve>  evaluate (&toppar.hise_resid_4_$ncc=&D_hise_resid_$ncc) 
 EVALUATE: symbol $_1_TOPPAR.HISE_RESID_4_1 set to    0.00000     (real)
 CNSsolve>  evaluate (&toppar.hise_resid_5_$ncc=&E_hise_resid_$ncc) 
 EVALUATE: symbol $_1_TOPPAR.HISE_RESID_5_1 set to    0.00000     (real)
 CNSsolve>  evaluate (&toppar.hise_resid_6_$ncc=&F_hise_resid_$ncc) 
 EVALUATE: symbol $_1_TOPPAR.HISE_RESID_6_1 set to    0.00000     (real)
 CNSsolve>  evaluate ($ncc = $ncc + 1) 
 EVALUATE: symbol $NCC set to    2.00000     (real)
 CNSsolve>end loop hise 
 CNSsolve>while ($ncc <= &numhise) loop hise 
 NEXTCD: condition evaluated as true
 CNSsolve>  evaluate (&toppar.hise_resid_1_$ncc=&A_hise_resid_$ncc) 
 EVALUATE: symbol $_1_TOPPAR.HISE_RESID_1_2 set to    174.000     (real)
 CNSsolve>  evaluate (&toppar.hise_resid_2_$ncc=&B_hise_resid_$ncc) 
 EVALUATE: symbol $_1_TOPPAR.HISE_RESID_2_2 set to    0.00000     (real)
 CNSsolve>  evaluate (&toppar.hise_resid_3_$ncc=&C_hise_resid_$ncc) 
 EVALUATE: symbol $_1_TOPPAR.HISE_RESID_3_2 set to    0.00000     (real)
 CNSsolve>  evaluate (&toppar.hise_resid_4_$ncc=&D_hise_resid_$ncc) 
 EVALUATE: symbol $_1_TOPPAR.HISE_RESID_4_2 set to    0.00000     (real)
 CNSsolve>  evaluate (&toppar.hise_resid_5_$ncc=&E_hise_resid_$ncc) 
 EVALUATE: symbol $_1_TOPPAR.HISE_RESID_5_2 set to    0.00000     (real)
 CNSsolve>  evaluate (&toppar.hise_resid_6_$ncc=&F_hise_resid_$ncc) 
 EVALUATE: symbol $_1_TOPPAR.HISE_RESID_6_2 set to    0.00000     (real)
 CNSsolve>  evaluate ($ncc = $ncc + 1) 
 EVALUATE: symbol $NCC set to    3.00000     (real)
 CNSsolve>end loop hise 
 CNSsolve>while ($ncc <= &numhise) loop hise 
 NEXTCD: condition evaluated as true
 CNSsolve>  evaluate (&toppar.hise_resid_1_$ncc=&A_hise_resid_$ncc) 
 EVALUATE: symbol $_1_TOPPAR.HISE_RESID_1_3 set to    16.0000     (real)
 CNSsolve>  evaluate (&toppar.hise_resid_2_$ncc=&B_hise_resid_$ncc) 
 EVALUATE: symbol $_1_TOPPAR.HISE_RESID_2_3 set to    0.00000     (real)
 CNSsolve>  evaluate (&toppar.hise_resid_3_$ncc=&C_hise_resid_$ncc) 
 EVALUATE: symbol $_1_TOPPAR.HISE_RESID_3_3 set to    0.00000     (real)
 CNSsolve>  evaluate (&toppar.hise_resid_4_$ncc=&D_hise_resid_$ncc) 
 EVALUATE: symbol $_1_TOPPAR.HISE_RESID_4_3 set to    0.00000     (real)
 CNSsolve>  evaluate (&toppar.hise_resid_5_$ncc=&E_hise_resid_$ncc) 
 EVALUATE: symbol $_1_TOPPAR.HISE_RESID_5_3 set to    0.00000     (real)
 CNSsolve>  evaluate (&toppar.hise_resid_6_$ncc=&F_hise_resid_$ncc) 
 EVALUATE: symbol $_1_TOPPAR.HISE_RESID_6_3 set to    0.00000     (real)
 CNSsolve>  evaluate ($ncc = $ncc + 1) 
 EVALUATE: symbol $NCC set to    4.00000     (real)
 CNSsolve>end loop hise 
 CNSsolve>while ($ncc <= &numhise) loop hise 
 NEXTCD: condition evaluated as true
 CNSsolve>  evaluate (&toppar.hise_resid_1_$ncc=&A_hise_resid_$ncc) 
 EVALUATE: symbol $_1_TOPPAR.HISE_RESID_1_4 set to    178.000     (real)
 CNSsolve>  evaluate (&toppar.hise_resid_2_$ncc=&B_hise_resid_$ncc) 
 EVALUATE: symbol $_1_TOPPAR.HISE_RESID_2_4 set to    0.00000     (real)
 CNSsolve>  evaluate (&toppar.hise_resid_3_$ncc=&C_hise_resid_$ncc) 
 EVALUATE: symbol $_1_TOPPAR.HISE_RESID_3_4 set to    0.00000     (real)
 CNSsolve>  evaluate (&toppar.hise_resid_4_$ncc=&D_hise_resid_$ncc) 
 EVALUATE: symbol $_1_TOPPAR.HISE_RESID_4_4 set to    0.00000     (real)
 CNSsolve>  evaluate (&toppar.hise_resid_5_$ncc=&E_hise_resid_$ncc) 
 EVALUATE: symbol $_1_TOPPAR.HISE_RESID_5_4 set to    0.00000     (real)
 CNSsolve>  evaluate (&toppar.hise_resid_6_$ncc=&F_hise_resid_$ncc) 
 EVALUATE: symbol $_1_TOPPAR.HISE_RESID_6_4 set to    0.00000     (real)
 CNSsolve>  evaluate ($ncc = $ncc + 1) 
 EVALUATE: symbol $NCC set to    5.00000     (real)
 CNSsolve>end loop hise 
 CNSsolve>while ($ncc <= &numhise) loop hise 
 NEXTCD: condition evaluated as true
 CNSsolve>  evaluate (&toppar.hise_resid_1_$ncc=&A_hise_resid_$ncc) 
 EVALUATE: symbol $_1_TOPPAR.HISE_RESID_1_5 set to    430.000     (real)
 CNSsolve>  evaluate (&toppar.hise_resid_2_$ncc=&B_hise_resid_$ncc) 
 EVALUATE: symbol $_1_TOPPAR.HISE_RESID_2_5 set to    0.00000     (real)
 CNSsolve>  evaluate (&toppar.hise_resid_3_$ncc=&C_hise_resid_$ncc) 
 EVALUATE: symbol $_1_TOPPAR.HISE_RESID_3_5 set to    0.00000     (real)
 CNSsolve>  evaluate (&toppar.hise_resid_4_$ncc=&D_hise_resid_$ncc) 
 EVALUATE: symbol $_1_TOPPAR.HISE_RESID_4_5 set to    0.00000     (real)
 CNSsolve>  evaluate (&toppar.hise_resid_5_$ncc=&E_hise_resid_$ncc) 
 EVALUATE: symbol $_1_TOPPAR.HISE_RESID_5_5 set to    0.00000     (real)
 CNSsolve>  evaluate (&toppar.hise_resid_6_$ncc=&F_hise_resid_$ncc) 
 EVALUATE: symbol $_1_TOPPAR.HISE_RESID_6_5 set to    0.00000     (real)
 CNSsolve>  evaluate ($ncc = $ncc + 1) 
 EVALUATE: symbol $NCC set to    6.00000     (real)
 CNSsolve>end loop hise 
 CNSsolve>while ($ncc <= &numhise) loop hise 
 NEXTCD: condition evaluated as true
 CNSsolve>  evaluate (&toppar.hise_resid_1_$ncc=&A_hise_resid_$ncc) 
 EVALUATE: symbol $_1_TOPPAR.HISE_RESID_1_6 set to    474.000     (real)
 CNSsolve>  evaluate (&toppar.hise_resid_2_$ncc=&B_hise_resid_$ncc) 
 EVALUATE: symbol $_1_TOPPAR.HISE_RESID_2_6 set to    0.00000     (real)
 CNSsolve>  evaluate (&toppar.hise_resid_3_$ncc=&C_hise_resid_$ncc) 
 EVALUATE: symbol $_1_TOPPAR.HISE_RESID_3_6 set to    0.00000     (real)
 CNSsolve>  evaluate (&toppar.hise_resid_4_$ncc=&D_hise_resid_$ncc) 
 EVALUATE: symbol $_1_TOPPAR.HISE_RESID_4_6 set to    0.00000     (real)
 CNSsolve>  evaluate (&toppar.hise_resid_5_$ncc=&E_hise_resid_$ncc) 
 EVALUATE: symbol $_1_TOPPAR.HISE_RESID_5_6 set to    0.00000     (real)
 CNSsolve>  evaluate (&toppar.hise_resid_6_$ncc=&F_hise_resid_$ncc) 
 EVALUATE: symbol $_1_TOPPAR.HISE_RESID_6_6 set to    0.00000     (real)
 CNSsolve>  evaluate ($ncc = $ncc + 1) 
 EVALUATE: symbol $NCC set to    7.00000     (real)
 CNSsolve>end loop hise 
 CNSsolve>while ($ncc <= &numhise) loop hise 
 NEXTCD: condition evaluated as true
 CNSsolve>  evaluate (&toppar.hise_resid_1_$ncc=&A_hise_resid_$ncc) 
 EVALUATE: symbol $_1_TOPPAR.HISE_RESID_1_7 set to    0.00000     (real)
 CNSsolve>  evaluate (&toppar.hise_resid_2_$ncc=&B_hise_resid_$ncc) 
 EVALUATE: symbol $_1_TOPPAR.HISE_RESID_2_7 set to    0.00000     (real)
 CNSsolve>  evaluate (&toppar.hise_resid_3_$ncc=&C_hise_resid_$ncc) 
 EVALUATE: symbol $_1_TOPPAR.HISE_RESID_3_7 set to    0.00000     (real)
 CNSsolve>  evaluate (&toppar.hise_resid_4_$ncc=&D_hise_resid_$ncc) 
 EVALUATE: symbol $_1_TOPPAR.HISE_RESID_4_7 set to    0.00000     (real)
 CNSsolve>  evaluate (&toppar.hise_resid_5_$ncc=&E_hise_resid_$ncc) 
 EVALUATE: symbol $_1_TOPPAR.HISE_RESID_5_7 set to    0.00000     (real)
 CNSsolve>  evaluate (&toppar.hise_resid_6_$ncc=&F_hise_resid_$ncc) 
 EVALUATE: symbol $_1_TOPPAR.HISE_RESID_6_7 set to    0.00000     (real)
 CNSsolve>  evaluate ($ncc = $ncc + 1) 
 EVALUATE: symbol $NCC set to    8.00000     (real)
 CNSsolve>end loop hise 
 CNSsolve>while ($ncc <= &numhise) loop hise 
 NEXTCD: condition evaluated as true
 CNSsolve>  evaluate (&toppar.hise_resid_1_$ncc=&A_hise_resid_$ncc) 
 EVALUATE: symbol $_1_TOPPAR.HISE_RESID_1_8 set to    0.00000     (real)
 CNSsolve>  evaluate (&toppar.hise_resid_2_$ncc=&B_hise_resid_$ncc) 
 EVALUATE: symbol $_1_TOPPAR.HISE_RESID_2_8 set to    0.00000     (real)
 CNSsolve>  evaluate (&toppar.hise_resid_3_$ncc=&C_hise_resid_$ncc) 
 EVALUATE: symbol $_1_TOPPAR.HISE_RESID_3_8 set to    0.00000     (real)
 CNSsolve>  evaluate (&toppar.hise_resid_4_$ncc=&D_hise_resid_$ncc) 
 EVALUATE: symbol $_1_TOPPAR.HISE_RESID_4_8 set to    0.00000     (real)
 CNSsolve>  evaluate (&toppar.hise_resid_5_$ncc=&E_hise_resid_$ncc) 
 EVALUATE: symbol $_1_TOPPAR.HISE_RESID_5_8 set to    0.00000     (real)
 CNSsolve>  evaluate (&toppar.hise_resid_6_$ncc=&F_hise_resid_$ncc) 
 EVALUATE: symbol $_1_TOPPAR.HISE_RESID_6_8 set to    0.00000     (real)
 CNSsolve>  evaluate ($ncc = $ncc + 1) 
 EVALUATE: symbol $NCC set to    9.00000     (real)
 CNSsolve>end loop hise 
 CNSsolve>while ($ncc <= &numhise) loop hise 
 NEXTCD: condition evaluated as true
 CNSsolve>  evaluate (&toppar.hise_resid_1_$ncc=&A_hise_resid_$ncc) 
 EVALUATE: symbol $_1_TOPPAR.HISE_RESID_1_9 set to    0.00000     (real)
 CNSsolve>  evaluate (&toppar.hise_resid_2_$ncc=&B_hise_resid_$ncc) 
 EVALUATE: symbol $_1_TOPPAR.HISE_RESID_2_9 set to    0.00000     (real)
 CNSsolve>  evaluate (&toppar.hise_resid_3_$ncc=&C_hise_resid_$ncc) 
 EVALUATE: symbol $_1_TOPPAR.HISE_RESID_3_9 set to    0.00000     (real)
 CNSsolve>  evaluate (&toppar.hise_resid_4_$ncc=&D_hise_resid_$ncc) 
 EVALUATE: symbol $_1_TOPPAR.HISE_RESID_4_9 set to    0.00000     (real)
 CNSsolve>  evaluate (&toppar.hise_resid_5_$ncc=&E_hise_resid_$ncc) 
 EVALUATE: symbol $_1_TOPPAR.HISE_RESID_5_9 set to    0.00000     (real)
 CNSsolve>  evaluate (&toppar.hise_resid_6_$ncc=&F_hise_resid_$ncc) 
 EVALUATE: symbol $_1_TOPPAR.HISE_RESID_6_9 set to    0.00000     (real)
 CNSsolve>  evaluate ($ncc = $ncc + 1) 
 EVALUATE: symbol $NCC set to    10.0000     (real)
 CNSsolve>end loop hise 
 CNSsolve>while ($ncc <= &numhise) loop hise 
 NEXTCD: condition evaluated as true
 CNSsolve>  evaluate (&toppar.hise_resid_1_$ncc=&A_hise_resid_$ncc) 
 EVALUATE: symbol $_1_TOPPAR.HISE_RESID_1_10 set to    0.00000     (real)
 CNSsolve>  evaluate (&toppar.hise_resid_2_$ncc=&B_hise_resid_$ncc) 
 EVALUATE: symbol $_1_TOPPAR.HISE_RESID_2_10 set to    0.00000     (real)
 CNSsolve>  evaluate (&toppar.hise_resid_3_$ncc=&C_hise_resid_$ncc) 
 EVALUATE: symbol $_1_TOPPAR.HISE_RESID_3_10 set to    0.00000     (real)
 CNSsolve>  evaluate (&toppar.hise_resid_4_$ncc=&D_hise_resid_$ncc) 
 EVALUATE: symbol $_1_TOPPAR.HISE_RESID_4_10 set to    0.00000     (real)
 CNSsolve>  evaluate (&toppar.hise_resid_5_$ncc=&E_hise_resid_$ncc) 
 EVALUATE: symbol $_1_TOPPAR.HISE_RESID_5_10 set to    0.00000     (real)
 CNSsolve>  evaluate (&toppar.hise_resid_6_$ncc=&F_hise_resid_$ncc) 
 EVALUATE: symbol $_1_TOPPAR.HISE_RESID_6_10 set to    0.00000     (real)
 CNSsolve>  evaluate ($ncc = $ncc + 1) 
 EVALUATE: symbol $NCC set to    11.0000     (real)
 CNSsolve>end loop hise 
 CNSsolve>while ($ncc <= &numhise) loop hise 
 NEXTCD: condition evaluated as false
 CNSsolve>  evaluate (&toppar.hise_resid_1_$ncc=&A_hise_resid_$ncc) 
 CNSsolve>  evaluate (&toppar.hise_resid_2_$ncc=&B_hise_resid_$ncc) 
 CNSsolve>  evaluate (&toppar.hise_resid_3_$ncc=&C_hise_resid_$ncc) 
 CNSsolve>  evaluate (&toppar.hise_resid_4_$ncc=&D_hise_resid_$ncc) 
 CNSsolve>  evaluate (&toppar.hise_resid_5_$ncc=&E_hise_resid_$ncc) 
 CNSsolve>  evaluate (&toppar.hise_resid_6_$ncc=&F_hise_resid_$ncc) 
 CNSsolve>  evaluate ($ncc = $ncc + 1) 
 CNSsolve>end loop hise 
 CNSsolve>!Electrostatics: 
 CNSsolve>evaluate (&Data.flags.dihed = &dihedflag) 
 EVALUATE: symbol $_1_DATA.FLAGS.DIHED set to TRUE (logical)
 CNSsolve>evaluate (&Data.flags.elec0 = &elecflag_0) 
 EVALUATE: symbol $_1_DATA.FLAGS.ELEC0 set to TRUE (logical)
 CNSsolve>evaluate (&Data.flags.elec1 = &elecflag_1) 
 EVALUATE: symbol $_1_DATA.FLAGS.ELEC1 set to TRUE (logical)
 CNSsolve>evaluate (&Data.epsilon = &epsilon) 
 EVALUATE: symbol $_1_DATA.EPSILON set to    10.0000     (real)
 CNSsolve>evaluate (&Data.dielec  = &dielec) 
 Assuming literal string "CDIE"
 EVALUATE: symbol $_1_DATA.DIELEC set to "CDIE" (string)
 CNSsolve>!Interaction matrix: 
 CNSsolve>evaluate ($nmol1=1) 
 EVALUATE: symbol $NMOL1 set to    1.00000     (real)
 CNSsolve>while ($nmol1 <= 6) loop mol1 
 NEXTCD: condition evaluated as true
 CNSsolve>  evaluate ($nmol2=$nmol1 + 1) 
 EVALUATE: symbol $NMOL2 set to    2.00000     (real)
 CNSsolve>  evaluate (&toppar.int_$nmol1_$nmol1 = &int_$nmol1_$nmol1) 
 EVALUATE: symbol $_1_TOPPAR.INT_1_1 set to    1.00000     (real)
 CNSsolve>  while ($nmol2 <= 6) loop mol2 
 NEXTCD: condition evaluated as true
 CNSsolve>    evaluate (&toppar.int_$nmol1_$nmol2 = &int_$nmol1_$nmol2) 
 EVALUATE: symbol $_1_TOPPAR.INT_1_2 set to    1.00000     (real)
 CNSsolve>    evaluate (&toppar.int_$nmol2_$nmol1 = &int_$nmol1_$nmol2) 
 EVALUATE: symbol $_1_TOPPAR.INT_2_1 set to    1.00000     (real)
 CNSsolve>    evaluate ($nmol2=$nmol2 + 1) 
 EVALUATE: symbol $NMOL2 set to    3.00000     (real)
 CNSsolve>  end loop mol2 
 CNSsolve>  while ($nmol2 <= 6) loop mol2 
 NEXTCD: condition evaluated as true
 CNSsolve>    evaluate (&toppar.int_$nmol1_$nmol2 = &int_$nmol1_$nmol2) 
 EVALUATE: symbol $_1_TOPPAR.INT_1_3 set to    1.00000     (real)
 CNSsolve>    evaluate (&toppar.int_$nmol2_$nmol1 = &int_$nmol1_$nmol2) 
 EVALUATE: symbol $_1_TOPPAR.INT_3_1 set to    1.00000     (real)
 CNSsolve>    evaluate ($nmol2=$nmol2 + 1) 
 EVALUATE: symbol $NMOL2 set to    4.00000     (real)
 CNSsolve>  end loop mol2 
 CNSsolve>  while ($nmol2 <= 6) loop mol2 
 NEXTCD: condition evaluated as true
 CNSsolve>    evaluate (&toppar.int_$nmol1_$nmol2 = &int_$nmol1_$nmol2) 
 EVALUATE: symbol $_1_TOPPAR.INT_1_4 set to    1.00000     (real)
 CNSsolve>    evaluate (&toppar.int_$nmol2_$nmol1 = &int_$nmol1_$nmol2) 
 EVALUATE: symbol $_1_TOPPAR.INT_4_1 set to    1.00000     (real)
 CNSsolve>    evaluate ($nmol2=$nmol2 + 1) 
 EVALUATE: symbol $NMOL2 set to    5.00000     (real)
 CNSsolve>  end loop mol2 
 CNSsolve>  while ($nmol2 <= 6) loop mol2 
 NEXTCD: condition evaluated as true
 CNSsolve>    evaluate (&toppar.int_$nmol1_$nmol2 = &int_$nmol1_$nmol2) 
 EVALUATE: symbol $_1_TOPPAR.INT_1_5 set to    1.00000     (real)
 CNSsolve>    evaluate (&toppar.int_$nmol2_$nmol1 = &int_$nmol1_$nmol2) 
 EVALUATE: symbol $_1_TOPPAR.INT_5_1 set to    1.00000     (real)
 CNSsolve>    evaluate ($nmol2=$nmol2 + 1) 
 EVALUATE: symbol $NMOL2 set to    6.00000     (real)
 CNSsolve>  end loop mol2 
 CNSsolve>  while ($nmol2 <= 6) loop mol2 
 NEXTCD: condition evaluated as true
 CNSsolve>    evaluate (&toppar.int_$nmol1_$nmol2 = &int_$nmol1_$nmol2) 
 EVALUATE: symbol $_1_TOPPAR.INT_1_6 set to    1.00000     (real)
 CNSsolve>    evaluate (&toppar.int_$nmol2_$nmol1 = &int_$nmol1_$nmol2) 
 EVALUATE: symbol $_1_TOPPAR.INT_6_1 set to    1.00000     (real)
 CNSsolve>    evaluate ($nmol2=$nmol2 + 1) 
 EVALUATE: symbol $NMOL2 set to    7.00000     (real)
 CNSsolve>  end loop mol2 
 CNSsolve>  while ($nmol2 <= 6) loop mol2 
 NEXTCD: condition evaluated as false
 CNSsolve>    evaluate (&toppar.int_$nmol1_$nmol2 = &int_$nmol1_$nmol2) 
 CNSsolve>    evaluate (&toppar.int_$nmol2_$nmol1 = &int_$nmol1_$nmol2) 
 CNSsolve>    evaluate ($nmol2=$nmol2 + 1) 
 CNSsolve>  end loop mol2 
 CNSsolve>  evaluate ($nmol1 = $nmol1 + 1) 
 EVALUATE: symbol $NMOL1 set to    2.00000     (real)
 CNSsolve>end loop mol1 
 CNSsolve>while ($nmol1 <= 6) loop mol1 
 NEXTCD: condition evaluated as true
 CNSsolve>  evaluate ($nmol2=$nmol1 + 1) 
 EVALUATE: symbol $NMOL2 set to    3.00000     (real)
 CNSsolve>  evaluate (&toppar.int_$nmol1_$nmol1 = &int_$nmol1_$nmol1) 
 EVALUATE: symbol $_1_TOPPAR.INT_2_2 set to    1.00000     (real)
 CNSsolve>  while ($nmol2 <= 6) loop mol2 
 NEXTCD: condition evaluated as true
 CNSsolve>    evaluate (&toppar.int_$nmol1_$nmol2 = &int_$nmol1_$nmol2) 
 EVALUATE: symbol $_1_TOPPAR.INT_2_3 set to    1.00000     (real)
 CNSsolve>    evaluate (&toppar.int_$nmol2_$nmol1 = &int_$nmol1_$nmol2) 
 EVALUATE: symbol $_1_TOPPAR.INT_3_2 set to    1.00000     (real)
 CNSsolve>    evaluate ($nmol2=$nmol2 + 1) 
 EVALUATE: symbol $NMOL2 set to    4.00000     (real)
 CNSsolve>  end loop mol2 
 CNSsolve>  while ($nmol2 <= 6) loop mol2 
 NEXTCD: condition evaluated as true
 CNSsolve>    evaluate (&toppar.int_$nmol1_$nmol2 = &int_$nmol1_$nmol2) 
 EVALUATE: symbol $_1_TOPPAR.INT_2_4 set to    1.00000     (real)
 CNSsolve>    evaluate (&toppar.int_$nmol2_$nmol1 = &int_$nmol1_$nmol2) 
 EVALUATE: symbol $_1_TOPPAR.INT_4_2 set to    1.00000     (real)
 CNSsolve>    evaluate ($nmol2=$nmol2 + 1) 
 EVALUATE: symbol $NMOL2 set to    5.00000     (real)
 CNSsolve>  end loop mol2 
 CNSsolve>  while ($nmol2 <= 6) loop mol2 
 NEXTCD: condition evaluated as true
 CNSsolve>    evaluate (&toppar.int_$nmol1_$nmol2 = &int_$nmol1_$nmol2) 
 EVALUATE: symbol $_1_TOPPAR.INT_2_5 set to    1.00000     (real)
 CNSsolve>    evaluate (&toppar.int_$nmol2_$nmol1 = &int_$nmol1_$nmol2) 
 EVALUATE: symbol $_1_TOPPAR.INT_5_2 set to    1.00000     (real)
 CNSsolve>    evaluate ($nmol2=$nmol2 + 1) 
 EVALUATE: symbol $NMOL2 set to    6.00000     (real)
 CNSsolve>  end loop mol2 
 CNSsolve>  while ($nmol2 <= 6) loop mol2 
 NEXTCD: condition evaluated as true
 CNSsolve>    evaluate (&toppar.int_$nmol1_$nmol2 = &int_$nmol1_$nmol2) 
 EVALUATE: symbol $_1_TOPPAR.INT_2_6 set to    1.00000     (real)
 CNSsolve>    evaluate (&toppar.int_$nmol2_$nmol1 = &int_$nmol1_$nmol2) 
 EVALUATE: symbol $_1_TOPPAR.INT_6_2 set to    1.00000     (real)
 CNSsolve>    evaluate ($nmol2=$nmol2 + 1) 
 EVALUATE: symbol $NMOL2 set to    7.00000     (real)
 CNSsolve>  end loop mol2 
 CNSsolve>  while ($nmol2 <= 6) loop mol2 
 NEXTCD: condition evaluated as false
 CNSsolve>    evaluate (&toppar.int_$nmol1_$nmol2 = &int_$nmol1_$nmol2) 
 CNSsolve>    evaluate (&toppar.int_$nmol2_$nmol1 = &int_$nmol1_$nmol2) 
 CNSsolve>    evaluate ($nmol2=$nmol2 + 1) 
 CNSsolve>  end loop mol2 
 CNSsolve>  evaluate ($nmol1 = $nmol1 + 1) 
 EVALUATE: symbol $NMOL1 set to    3.00000     (real)
 CNSsolve>end loop mol1 
 CNSsolve>while ($nmol1 <= 6) loop mol1 
 NEXTCD: condition evaluated as true
 CNSsolve>  evaluate ($nmol2=$nmol1 + 1) 
 EVALUATE: symbol $NMOL2 set to    4.00000     (real)
 CNSsolve>  evaluate (&toppar.int_$nmol1_$nmol1 = &int_$nmol1_$nmol1) 
 EVALUATE: symbol $_1_TOPPAR.INT_3_3 set to    1.00000     (real)
 CNSsolve>  while ($nmol2 <= 6) loop mol2 
 NEXTCD: condition evaluated as true
 CNSsolve>    evaluate (&toppar.int_$nmol1_$nmol2 = &int_$nmol1_$nmol2) 
 EVALUATE: symbol $_1_TOPPAR.INT_3_4 set to    1.00000     (real)
 CNSsolve>    evaluate (&toppar.int_$nmol2_$nmol1 = &int_$nmol1_$nmol2) 
 EVALUATE: symbol $_1_TOPPAR.INT_4_3 set to    1.00000     (real)
 CNSsolve>    evaluate ($nmol2=$nmol2 + 1) 
 EVALUATE: symbol $NMOL2 set to    5.00000     (real)
 CNSsolve>  end loop mol2 
 CNSsolve>  while ($nmol2 <= 6) loop mol2 
 NEXTCD: condition evaluated as true
 CNSsolve>    evaluate (&toppar.int_$nmol1_$nmol2 = &int_$nmol1_$nmol2) 
 EVALUATE: symbol $_1_TOPPAR.INT_3_5 set to    1.00000     (real)
 CNSsolve>    evaluate (&toppar.int_$nmol2_$nmol1 = &int_$nmol1_$nmol2) 
 EVALUATE: symbol $_1_TOPPAR.INT_5_3 set to    1.00000     (real)
 CNSsolve>    evaluate ($nmol2=$nmol2 + 1) 
 EVALUATE: symbol $NMOL2 set to    6.00000     (real)
 CNSsolve>  end loop mol2 
 CNSsolve>  while ($nmol2 <= 6) loop mol2 
 NEXTCD: condition evaluated as true
 CNSsolve>    evaluate (&toppar.int_$nmol1_$nmol2 = &int_$nmol1_$nmol2) 
 EVALUATE: symbol $_1_TOPPAR.INT_3_6 set to    1.00000     (real)
 CNSsolve>    evaluate (&toppar.int_$nmol2_$nmol1 = &int_$nmol1_$nmol2) 
 EVALUATE: symbol $_1_TOPPAR.INT_6_3 set to    1.00000     (real)
 CNSsolve>    evaluate ($nmol2=$nmol2 + 1) 
 EVALUATE: symbol $NMOL2 set to    7.00000     (real)
 CNSsolve>  end loop mol2 
 CNSsolve>  while ($nmol2 <= 6) loop mol2 
 NEXTCD: condition evaluated as false
 CNSsolve>    evaluate (&toppar.int_$nmol1_$nmol2 = &int_$nmol1_$nmol2) 
 CNSsolve>    evaluate (&toppar.int_$nmol2_$nmol1 = &int_$nmol1_$nmol2) 
 CNSsolve>    evaluate ($nmol2=$nmol2 + 1) 
 CNSsolve>  end loop mol2 
 CNSsolve>  evaluate ($nmol1 = $nmol1 + 1) 
 EVALUATE: symbol $NMOL1 set to    4.00000     (real)
 CNSsolve>end loop mol1 
 CNSsolve>while ($nmol1 <= 6) loop mol1 
 NEXTCD: condition evaluated as true
 CNSsolve>  evaluate ($nmol2=$nmol1 + 1) 
 EVALUATE: symbol $NMOL2 set to    5.00000     (real)
 CNSsolve>  evaluate (&toppar.int_$nmol1_$nmol1 = &int_$nmol1_$nmol1) 
 EVALUATE: symbol $_1_TOPPAR.INT_4_4 set to    1.00000     (real)
 CNSsolve>  while ($nmol2 <= 6) loop mol2 
 NEXTCD: condition evaluated as true
 CNSsolve>    evaluate (&toppar.int_$nmol1_$nmol2 = &int_$nmol1_$nmol2) 
 EVALUATE: symbol $_1_TOPPAR.INT_4_5 set to    1.00000     (real)
 CNSsolve>    evaluate (&toppar.int_$nmol2_$nmol1 = &int_$nmol1_$nmol2) 
 EVALUATE: symbol $_1_TOPPAR.INT_5_4 set to    1.00000     (real)
 CNSsolve>    evaluate ($nmol2=$nmol2 + 1) 
 EVALUATE: symbol $NMOL2 set to    6.00000     (real)
 CNSsolve>  end loop mol2 
 CNSsolve>  while ($nmol2 <= 6) loop mol2 
 NEXTCD: condition evaluated as true
 CNSsolve>    evaluate (&toppar.int_$nmol1_$nmol2 = &int_$nmol1_$nmol2) 
 EVALUATE: symbol $_1_TOPPAR.INT_4_6 set to    1.00000     (real)
 CNSsolve>    evaluate (&toppar.int_$nmol2_$nmol1 = &int_$nmol1_$nmol2) 
 EVALUATE: symbol $_1_TOPPAR.INT_6_4 set to    1.00000     (real)
 CNSsolve>    evaluate ($nmol2=$nmol2 + 1) 
 EVALUATE: symbol $NMOL2 set to    7.00000     (real)
 CNSsolve>  end loop mol2 
 CNSsolve>  while ($nmol2 <= 6) loop mol2 
 NEXTCD: condition evaluated as false
 CNSsolve>    evaluate (&toppar.int_$nmol1_$nmol2 = &int_$nmol1_$nmol2) 
 CNSsolve>    evaluate (&toppar.int_$nmol2_$nmol1 = &int_$nmol1_$nmol2) 
 CNSsolve>    evaluate ($nmol2=$nmol2 + 1) 
 CNSsolve>  end loop mol2 
 CNSsolve>  evaluate ($nmol1 = $nmol1 + 1) 
 EVALUATE: symbol $NMOL1 set to    5.00000     (real)
 CNSsolve>end loop mol1 
 CNSsolve>while ($nmol1 <= 6) loop mol1 
 NEXTCD: condition evaluated as true
 CNSsolve>  evaluate ($nmol2=$nmol1 + 1) 
 EVALUATE: symbol $NMOL2 set to    6.00000     (real)
 CNSsolve>  evaluate (&toppar.int_$nmol1_$nmol1 = &int_$nmol1_$nmol1) 
 EVALUATE: symbol $_1_TOPPAR.INT_5_5 set to    1.00000     (real)
 CNSsolve>  while ($nmol2 <= 6) loop mol2 
 NEXTCD: condition evaluated as true
 CNSsolve>    evaluate (&toppar.int_$nmol1_$nmol2 = &int_$nmol1_$nmol2) 
 EVALUATE: symbol $_1_TOPPAR.INT_5_6 set to    1.00000     (real)
 CNSsolve>    evaluate (&toppar.int_$nmol2_$nmol1 = &int_$nmol1_$nmol2) 
 EVALUATE: symbol $_1_TOPPAR.INT_6_5 set to    1.00000     (real)
 CNSsolve>    evaluate ($nmol2=$nmol2 + 1) 
 EVALUATE: symbol $NMOL2 set to    7.00000     (real)
 CNSsolve>  end loop mol2 
 CNSsolve>  while ($nmol2 <= 6) loop mol2 
 NEXTCD: condition evaluated as false
 CNSsolve>    evaluate (&toppar.int_$nmol1_$nmol2 = &int_$nmol1_$nmol2) 
 CNSsolve>    evaluate (&toppar.int_$nmol2_$nmol1 = &int_$nmol1_$nmol2) 
 CNSsolve>    evaluate ($nmol2=$nmol2 + 1) 
 CNSsolve>  end loop mol2 
 CNSsolve>  evaluate ($nmol1 = $nmol1 + 1) 
 EVALUATE: symbol $NMOL1 set to    6.00000     (real)
 CNSsolve>end loop mol1 
 CNSsolve>while ($nmol1 <= 6) loop mol1 
 NEXTCD: condition evaluated as true
 CNSsolve>  evaluate ($nmol2=$nmol1 + 1) 
 EVALUATE: symbol $NMOL2 set to    7.00000     (real)
 CNSsolve>  evaluate (&toppar.int_$nmol1_$nmol1 = &int_$nmol1_$nmol1) 
 EVALUATE: symbol $_1_TOPPAR.INT_6_6 set to    1.00000     (real)
 CNSsolve>  while ($nmol2 <= 6) loop mol2 
 NEXTCD: condition evaluated as false
 CNSsolve>    evaluate (&toppar.int_$nmol1_$nmol2 = &int_$nmol1_$nmol2) 
 CNSsolve>    evaluate (&toppar.int_$nmol2_$nmol1 = &int_$nmol1_$nmol2) 
 CNSsolve>    evaluate ($nmol2=$nmol2 + 1) 
 CNSsolve>  end loop mol2 
 CNSsolve>  evaluate ($nmol1 = $nmol1 + 1) 
 EVALUATE: symbol $NMOL1 set to    7.00000     (real)
 CNSsolve>end loop mol1 
 CNSsolve>while ($nmol1 <= 6) loop mol1 
 NEXTCD: condition evaluated as false
 CNSsolve>  evaluate ($nmol2=$nmol1 + 1) 
 CNSsolve>  evaluate (&toppar.int_$nmol1_$nmol1 = &int_$nmol1_$nmol1) 
 CNSsolve>  while ($nmol2 <= 6) loop mol2 
 CNSsolve>    evaluate (&toppar.int_$nmol1_$nmol2 = &int_$nmol1_$nmol2) 
 CNSsolve>    evaluate (&toppar.int_$nmol2_$nmol1 = &int_$nmol1_$nmol2) 
 CNSsolve>    evaluate ($nmol2=$nmol2 + 1) 
 CNSsolve>  end loop mol2 
 CNSsolve>  evaluate ($nmol1 = $nmol1 + 1) 
 CNSsolve>end loop mol1 
 CNSsolve>!Dihedrals, Jcouplings, Residual dipolar couplints, Hbonds, Analysis: 
 CNSsolve>evaluate (&Data.dnarest = &dnarest_on) 
 EVALUATE: symbol $_1_DATA.DNAREST set to FALSE (logical)
 CNSsolve>evaluate (&Data.flags.noe  =  true) 
 EVALUATE: symbol $_1_DATA.FLAGS.NOE set to TRUE (logical)
 CNSsolve>evaluate (&Data.flags.cdih =  &dihedrals_on) 
 EVALUATE: symbol $_1_DATA.FLAGS.CDIH set to FALSE (logical)
 CNSsolve>evaluate (&Data.cdih.on = &dihedrals_on) 
 EVALUATE: symbol $_1_DATA.CDIH.ON set to FALSE (logical)
 CNSsolve>evaluate (&Data.ssdihed = &ssdihed) 
 Assuming literal string "NONE"
 EVALUATE: symbol $_1_DATA.SSDIHED set to "NONE" (string)
 CNSsolve>evaluate (&Data.flags.coup =  false) 
 EVALUATE: symbol $_1_DATA.FLAGS.COUP set to FALSE (logical)
 CNSsolve>evaluate (&Data.flags.vean =  false) 
 EVALUATE: symbol $_1_DATA.FLAGS.VEAN set to FALSE (logical)
 CNSsolve>if (&rdc1_choice = "VANGLE") then 
 NEXTCD: condition evaluated as false
 CNSsolve>  evaluate (&Data.flags.vean =  true) 
 CNSsolve>end if 
 CNSsolve>if (&rdc2_choice = "VANGLE") then 
 NEXTCD: condition evaluated as false
 CNSsolve>  evaluate (&Data.flags.vean =  true) 
 CNSsolve>end if 
 CNSsolve>if (&rdc3_choice = "VANGLE") then 
 NEXTCD: condition evaluated as false
 CNSsolve>  evaluate (&Data.flags.vean =  true) 
 CNSsolve>end if 
 CNSsolve>if (&rdc4_choice = "VANGLE") then 
 NEXTCD: condition evaluated as false
 CNSsolve>  evaluate (&Data.flags.vean =  true) 
 CNSsolve>end if 
 CNSsolve>if (&rdc5_choice = "VANGLE") then 
 NEXTCD: condition evaluated as false
 CNSsolve>  evaluate (&Data.flags.vean =  true) 
 CNSsolve>end if 
 CNSsolve>evaluate (&Data.flags.sani =  false) 
 EVALUATE: symbol $_1_DATA.FLAGS.SANI set to FALSE (logical)
 CNSsolve>if (&rdc1_choice = "SANI") then 
 NEXTCD: condition evaluated as false
 CNSsolve>  evaluate (&Data.flags.sani =  true) 
 CNSsolve>end if 
 CNSsolve>if (&rdc2_choice = "SANI") then 
 NEXTCD: condition evaluated as false
 CNSsolve>  evaluate (&Data.flags.sani =  true) 
 CNSsolve>end if 
 CNSsolve>if (&rdc3_choice = "SANI") then 
 NEXTCD: condition evaluated as false
 CNSsolve>  evaluate (&Data.flags.sani =  true) 
 CNSsolve>end if 
 CNSsolve>if (&rdc4_choice = "SANI") then 
 NEXTCD: condition evaluated as false
 CNSsolve>  evaluate (&Data.flags.sani =  true) 
 CNSsolve>end if 
 CNSsolve>if (&rdc5_choice = "SANI") then 
 NEXTCD: condition evaluated as false
 CNSsolve>  evaluate (&Data.flags.sani =  true) 
 CNSsolve>end if 
 CNSsolve>evaluate (&Data.flags.xrdc =  false) 
 EVALUATE: symbol $_1_DATA.FLAGS.XRDC set to FALSE (logical)
 CNSsolve>if (&rdc1_choice = "XRDC") then 
 NEXTCD: condition evaluated as false
 CNSsolve>  evaluate (&Data.flags.xrdc =  true) 
 CNSsolve>end if 
 CNSsolve>if (&rdc2_choice = "XRDC") then 
 NEXTCD: condition evaluated as false
 CNSsolve>  evaluate (&Data.flags.xrdc =  true) 
 CNSsolve>end if 
 CNSsolve>if (&rdc3_choice = "XRDC") then 
 NEXTCD: condition evaluated as false
 CNSsolve>  evaluate (&Data.flags.xrdc =  true) 
 CNSsolve>end if 
 CNSsolve>if (&rdc4_choice = "XRDC") then 
 NEXTCD: condition evaluated as false
 CNSsolve>  evaluate (&Data.flags.xrdc =  true) 
 CNSsolve>end if 
 CNSsolve>if (&rdc5_choice = "XRDC") then 
 NEXTCD: condition evaluated as false
 CNSsolve>  evaluate (&Data.flags.xrdc =  true) 
 CNSsolve>end if 
 CNSsolve>evaluate (&Data.flags.xpcs =  false) 
 EVALUATE: symbol $_1_DATA.FLAGS.XPCS set to FALSE (logical)
 CNSsolve>if (&pcs1_choice = "XPCS") then 
 NEXTCD: condition evaluated as false
 CNSsolve>  evaluate (&Data.flags.xpcs =  true) 
 CNSsolve>end if 
 CNSsolve>if (&pcs2_choice = "XPCS") then 
 NEXTCD: condition evaluated as false
 CNSsolve>  evaluate (&Data.flags.xpcs =  true) 
 CNSsolve>end if 
 CNSsolve>if (&pcs3_choice = "XPCS") then 
 NEXTCD: condition evaluated as false
 CNSsolve>  evaluate (&Data.flags.xpcs =  true) 
 CNSsolve>end if 
 CNSsolve>if (&pcs4_choice = "XPCS") then 
 NEXTCD: condition evaluated as false
 CNSsolve>  evaluate (&Data.flags.xpcs =  true) 
 CNSsolve>end if 
 CNSsolve>if (&pcs5_choice = "XPCS") then 
 NEXTCD: condition evaluated as false
 CNSsolve>  evaluate (&Data.flags.xpcs =  true) 
 CNSsolve>end if 
 CNSsolve>if (&pcs6_choice = "XPCS") then 
 NEXTCD: condition evaluated as false
 CNSsolve>  evaluate (&Data.flags.xpcs =  true) 
 CNSsolve>end if 
 CNSsolve>if (&pcs7_choice = "XPCS") then 
 NEXTCD: condition evaluated as false
 CNSsolve>  evaluate (&Data.flags.xpcs =  true) 
 CNSsolve>end if 
 CNSsolve>if (&pcs8_choice = "XPCS") then 
 NEXTCD: condition evaluated as false
 CNSsolve>  evaluate (&Data.flags.xpcs =  true) 
 CNSsolve>end if 
 CNSsolve>if (&pcs9_choice = "XPCS") then 
 NEXTCD: condition evaluated as false
 CNSsolve>  evaluate (&Data.flags.xpcs =  true) 
 CNSsolve>end if 
 CNSsolve>if (&pcsA_choice = "XPCS") then 
 NEXTCD: condition evaluated as false
 CNSsolve>  evaluate (&Data.flags.xpcs =  true) 
 CNSsolve>end if 
 CNSsolve>evaluate (&Data.flags.dani =  false) 
 EVALUATE: symbol $_1_DATA.FLAGS.DANI set to FALSE (logical)
 CNSsolve>if (&dan1_choice = "DANI") then 
 NEXTCD: condition evaluated as false
 CNSsolve>  evaluate (&Data.flags.dani =  true) 
 CNSsolve>end if 
 CNSsolve>if (&dan2_choice = "DANI") then 
 NEXTCD: condition evaluated as false
 CNSsolve>  evaluate (&Data.flags.dani =  true) 
 CNSsolve>end if 
 CNSsolve>if (&dan3_choice = "DANI") then 
 NEXTCD: condition evaluated as false
 CNSsolve>  evaluate (&Data.flags.dani =  true) 
 CNSsolve>end if 
 CNSsolve>if (&dan4_choice = "DANI") then 
 NEXTCD: condition evaluated as false
 CNSsolve>  evaluate (&Data.flags.dani =  true) 
 CNSsolve>end if 
 CNSsolve>if (&dan5_choice = "DANI") then 
 NEXTCD: condition evaluated as false
 CNSsolve>  evaluate (&Data.flags.dani =  true) 
 CNSsolve>end if 
 CNSsolve>evaluate (&Data.flags.plan =  false) 
 EVALUATE: symbol $_1_DATA.FLAGS.PLAN set to FALSE (logical)
 CNSsolve>evaluate (&Data.flags.ncs  =  &ncs_on) 
 EVALUATE: symbol $_1_DATA.FLAGS.NCS set to FALSE (logical)
 CNSsolve>evaluate (&Data.flags.sym  =  &sym_on) 
 EVALUATE: symbol $_1_DATA.FLAGS.SYM set to FALSE (logical)
 CNSsolve>evaluate (&data.scaling=&air_scaling) 
 EVALUATE: symbol $_1_DATA.SCALING set to FALSE (logical)
 CNSsolve>evaluate (&data.totnoe_unamb=&tot_unamb) 
 EVALUATE: symbol $_1_DATA.TOTNOE_UNAMB set to    25.0000     (real)
 CNSsolve>evaluate (&data.unamb_firstit=&unamb_firstit) 
 EVALUATE: symbol $_1_DATA.UNAMB_FIRSTIT set to    0.00000     (real)
 CNSsolve>evaluate (&data.unamb_lastit=&unamb_lastit) 
 EVALUATE: symbol $_1_DATA.UNAMB_LASTIT set to    2.00000     (real)
 CNSsolve>evaluate (&data.unamb_hot=&unamb_hot) 
 EVALUATE: symbol $_1_DATA.UNAMB_HOT set to    10.0000     (real)
 CNSsolve>evaluate (&data.unamb_cool1=&unamb_cool1) 
 EVALUATE: symbol $_1_DATA.UNAMB_COOL1 set to    10.0000     (real)
 CNSsolve>evaluate (&data.unamb_cool2=&unamb_cool2) 
 EVALUATE: symbol $_1_DATA.UNAMB_COOL2 set to    50.0000     (real)
 CNSsolve>evaluate (&data.unamb_cool3=&unamb_cool3) 
 EVALUATE: symbol $_1_DATA.UNAMB_COOL3 set to    50.0000     (real)
 CNSsolve>evaluate (&data.noecv=&noecv) 
 EVALUATE: symbol $_1_DATA.NOECV set to TRUE (logical)
 CNSsolve>evaluate (&data.ncvpart=&ncvpart) 
 EVALUATE: symbol $_1_DATA.NCVPART set to    2.00000     (real)
 CNSsolve>evaluate (&data.ranair=&ranair) 
 EVALUATE: symbol $_1_DATA.RANAIR set to FALSE (logical)
 CNSsolve>if (&data.ranair eq true) then 
 NEXTCD: condition evaluated as false
 CNSsolve>  evaluate (&data.noecv = false) 
 CNSsolve>end if 
 CNSsolve>evaluate (&data.cmrest=&cmrest) 
 EVALUATE: symbol $_1_DATA.CMREST set to FALSE (logical)
 CNSsolve>evaluate (&data.kcont=&kcont) 
 EVALUATE: symbol $_1_DATA.KCONT set to    1.00000     (real)
 CNSsolve>evaluate (&data.surfrest=&surfrest) 
 EVALUATE: symbol $_1_DATA.SURFREST set to FALSE (logical)
 CNSsolve>evaluate (&data.ksurf=&ksurf) 
 EVALUATE: symbol $_1_DATA.KSURF set to    1.00000     (real)
 CNSsolve>evaluate (&data.flags.rg=&rgrest) 
 EVALUATE: symbol $_1_DATA.FLAGS.RG set to FALSE (logical)
 CNSsolve>evaluate (&data.rgtarg=&rgtarg) 
 EVALUATE: symbol $_1_DATA.RGTARG set to    17.7800     (real)
 CNSsolve>evaluate (&data.krg_hot=&krg_hot) 
 EVALUATE: symbol $_1_DATA.KRG_HOT set to    100.000     (real)
 CNSsolve>evaluate (&data.krg_cool1=&krg_cool1) 
 EVALUATE: symbol $_1_DATA.KRG_COOL1 set to    100.000     (real)
 CNSsolve>evaluate (&data.krg_cool2=&krg_cool2) 
 EVALUATE: symbol $_1_DATA.KRG_COOL2 set to    100.000     (real)
 CNSsolve>evaluate (&data.krg_cool3=&krg_cool3) 
 EVALUATE: symbol $_1_DATA.KRG_COOL3 set to    100.000     (real)
 CNSsolve>evaluate (&data.rgsele=&rgsele) 
 EVALUATE: symbol $_1_DATA.RGSELE set to "all" (string)
 CNSsolve>evaluate (&data.totnoe_amb=&tot_amb) 
 EVALUATE: symbol $_1_DATA.TOTNOE_AMB set to    0.00000     (real)
 CNSsolve>evaluate (&data.amb_firstit=&amb_firstit) 
 EVALUATE: symbol $_1_DATA.AMB_FIRSTIT set to    0.00000     (real)
 CNSsolve>evaluate (&data.amb_lastit=&amb_lastit) 
 EVALUATE: symbol $_1_DATA.AMB_LASTIT set to    2.00000     (real)
 CNSsolve>evaluate (&data.amb_hot=&amb_hot) 
 EVALUATE: symbol $_1_DATA.AMB_HOT set to    10.0000     (real)
 CNSsolve>evaluate (&data.amb_cool1=&amb_cool1) 
 EVALUATE: symbol $_1_DATA.AMB_COOL1 set to    10.0000     (real)
 CNSsolve>evaluate (&data.amb_cool2=&amb_cool2) 
 EVALUATE: symbol $_1_DATA.AMB_COOL2 set to    50.0000     (real)
 CNSsolve>evaluate (&data.amb_cool3=&amb_cool3) 
 EVALUATE: symbol $_1_DATA.AMB_COOL3 set to    50.0000     (real)
 CNSsolve>evaluate (&data.kncs=&kncs) 
 EVALUATE: symbol $_1_DATA.KNCS set to    1.00000     (real)
 CNSsolve>evaluate (&data.ksym=&ksym) 
 EVALUATE: symbol $_1_DATA.KSYM set to    10.0000     (real)
 CNSsolve>evaluate (&data.hbond_firstit=&hbond_firstit) 
 EVALUATE: symbol $_1_DATA.HBOND_FIRSTIT set to    1.00000     (real)
 CNSsolve>evaluate (&data.hbond_lastit=&hbond_lastit) 
 EVALUATE: symbol $_1_DATA.HBOND_LASTIT set to    2.00000     (real)
 CNSsolve>evaluate (&data.hbond_hot=&hbond_hot) 
 EVALUATE: symbol $_1_DATA.HBOND_HOT set to    10.0000     (real)
 CNSsolve>evaluate (&data.hbond_cool1=&hbond_cool1) 
 EVALUATE: symbol $_1_DATA.HBOND_COOL1 set to    10.0000     (real)
 CNSsolve>evaluate (&data.hbond_cool2=&hbond_cool2) 
 EVALUATE: symbol $_1_DATA.HBOND_COOL2 set to    50.0000     (real)
 CNSsolve>evaluate (&data.hbond_cool3=&hbond_cool3) 
 EVALUATE: symbol $_1_DATA.HBOND_COOL3 set to    50.0000     (real)
 CNSsolve>evaluate (&data.mrswi_hot=&mrswi_hot) 
 EVALUATE: symbol $_1_DATA.MRSWI_HOT set to   0.500000     (real)
 CNSsolve>evaluate (&data.mrswi_cool1=&mrswi_cool1) 
 EVALUATE: symbol $_1_DATA.MRSWI_COOL1 set to   0.500000     (real)
 CNSsolve>evaluate (&data.mrswi_cool2=&mrswi_cool2) 
 EVALUATE: symbol $_1_DATA.MRSWI_COOL2 set to   0.500000     (real)
 CNSsolve>evaluate (&data.mrswi_cool3=&mrswi_cool3) 
 EVALUATE: symbol $_1_DATA.MRSWI_COOL3 set to   0.500000     (real)
 CNSsolve>evaluate (&data.rswi_hot=&rswi_hot) 
 EVALUATE: symbol $_1_DATA.RSWI_HOT set to   0.500000     (real)
 CNSsolve>evaluate (&data.rswi_cool1=&rswi_cool1) 
 EVALUATE: symbol $_1_DATA.RSWI_COOL1 set to   0.500000     (real)
 CNSsolve>evaluate (&data.rswi_cool2=&rswi_cool2) 
 EVALUATE: symbol $_1_DATA.RSWI_COOL2 set to   0.500000     (real)
 CNSsolve>evaluate (&data.rswi_cool3=&rswi_cool3) 
 EVALUATE: symbol $_1_DATA.RSWI_COOL3 set to   0.500000     (real)
 CNSsolve>evaluate (&data.masy_hot=&masy_hot) 
 EVALUATE: symbol $_1_DATA.MASY_HOT set to   -1.00000     (real)
 CNSsolve>evaluate (&data.masy_cool1=&masy_cool1) 
 EVALUATE: symbol $_1_DATA.MASY_COOL1 set to   -1.00000     (real)
 CNSsolve>evaluate (&data.masy_cool2=&masy_cool2) 
 EVALUATE: symbol $_1_DATA.MASY_COOL2 set to  -0.100000     (real)
 CNSsolve>evaluate (&data.masy_cool3=&masy_cool3) 
 EVALUATE: symbol $_1_DATA.MASY_COOL3 set to  -0.100000     (real)
 CNSsolve>evaluate (&data.asy_hot=&asy_hot) 
 EVALUATE: symbol $_1_DATA.ASY_HOT set to    1.00000     (real)
 CNSsolve>evaluate (&data.asy_cool1=&asy_cool1) 
 EVALUATE: symbol $_1_DATA.ASY_COOL1 set to    1.00000     (real)
 CNSsolve>evaluate (&data.asy_cool2=&asy_cool2) 
 EVALUATE: symbol $_1_DATA.ASY_COOL2 set to   0.100000     (real)
 CNSsolve>evaluate (&data.asy_cool3=&asy_cool3) 
 EVALUATE: symbol $_1_DATA.ASY_COOL3 set to   0.100000     (real)
 CNSsolve>evaluate (&data.dihedrals.on=&dihedrals_on) 
 EVALUATE: symbol $_1_DATA.DIHEDRALS.ON set to FALSE (logical)
 CNSsolve>evaluate (&data.dihedrals_hot=&dihedrals_hot) 
 EVALUATE: symbol $_1_DATA.DIHEDRALS_HOT set to    5.00000     (real)
 CNSsolve>evaluate (&data.dihedrals_cool1=&dihedrals_cool1) 
 EVALUATE: symbol $_1_DATA.DIHEDRALS_COOL1 set to    5.00000     (real)
 CNSsolve>evaluate (&data.dihedrals_cool2=&dihedrals_cool2) 
 EVALUATE: symbol $_1_DATA.DIHEDRALS_COOL2 set to    50.0000     (real)
 CNSsolve>evaluate (&data.dihedrals_cool3=&dihedrals_cool3) 
 EVALUATE: symbol $_1_DATA.DIHEDRALS_COOL3 set to    200.000     (real)
 CNSsolve>evaluate (&data.hbonds_on=&hbonds_on) 
 EVALUATE: symbol $_1_DATA.HBONDS_ON set to FALSE (logical)
 CNSsolve>evaluate (&data.c1_on=&c1_on) 
 EVALUATE: symbol $_1_DATA.C1_ON set to FALSE (logical)
 CNSsolve>evaluate (&data.c1_karplusa=&c1_karplusa) 
 EVALUATE: symbol $_1_DATA.C1_KARPLUSA set to    6.98000     (real)
 CNSsolve>evaluate (&data.c1_karplusb=&c1_karplusb) 
 EVALUATE: symbol $_1_DATA.C1_KARPLUSB set to   -1.38000     (real)
 CNSsolve>evaluate (&data.c1_karplusc=&c1_karplusc) 
 EVALUATE: symbol $_1_DATA.C1_KARPLUSC set to    1.72000     (real)
 CNSsolve>evaluate (&data.c1_karplusd=&c1_karplusd) 
 EVALUATE: symbol $_1_DATA.C1_KARPLUSD set to   -60.0000     (real)
 CNSsolve>evaluate (&data.c1_hot=&c1_hot) 
 EVALUATE: symbol $_1_DATA.C1_HOT set to    0.00000     (real)
 CNSsolve>evaluate (&data.c1_cool1=&c1_cool1) 
 EVALUATE: symbol $_1_DATA.C1_COOL1 set to   0.200000     (real)
 CNSsolve>evaluate (&data.c1_cool2=&c1_cool2) 
 EVALUATE: symbol $_1_DATA.C1_COOL2 set to    1.00000     (real)
 CNSsolve>evaluate (&data.c1_cool3=&c1_cool3) 
 EVALUATE: symbol $_1_DATA.C1_COOL3 set to    1.00000     (real)
 CNSsolve>evaluate (&data.c2_on=&c2_on) 
 EVALUATE: symbol $_1_DATA.C2_ON set to FALSE (logical)
 CNSsolve>evaluate (&data.c2_karplusa=&c2_karplusa) 
 EVALUATE: symbol $_1_DATA.C2_KARPLUSA set to    6.98000     (real)
 CNSsolve>evaluate (&data.c2_karplusb=&c2_karplusb) 
 EVALUATE: symbol $_1_DATA.C2_KARPLUSB set to   -1.38000     (real)
 CNSsolve>evaluate (&data.c2_karplusc=&c2_karplusc) 
 EVALUATE: symbol $_1_DATA.C2_KARPLUSC set to    1.72000     (real)
 CNSsolve>evaluate (&data.c2_karplusd=&c2_karplusd) 
 EVALUATE: symbol $_1_DATA.C2_KARPLUSD set to   -120.000     (real)
 CNSsolve>evaluate (&data.c2_hot=&c2_hot) 
 EVALUATE: symbol $_1_DATA.C2_HOT set to    0.00000     (real)
 CNSsolve>evaluate (&data.c2_cool1=&c2_cool1) 
 EVALUATE: symbol $_1_DATA.C2_COOL1 set to   0.200000     (real)
 CNSsolve>evaluate (&data.c2_cool2=&c2_cool2) 
 EVALUATE: symbol $_1_DATA.C2_COOL2 set to    1.00000     (real)
 CNSsolve>evaluate (&data.c2_cool3=&c2_cool3) 
 EVALUATE: symbol $_1_DATA.C2_COOL3 set to    1.00000     (real)
 CNSsolve>evaluate (&data.c3_on=&c3_on) 
 EVALUATE: symbol $_1_DATA.C3_ON set to FALSE (logical)
 CNSsolve>evaluate (&data.c3_karplusa=&c3_karplusa) 
 EVALUATE: symbol $_1_DATA.C3_KARPLUSA set to    6.98000     (real)
 CNSsolve>evaluate (&data.c3_karplusb=&c3_karplusb) 
 EVALUATE: symbol $_1_DATA.C3_KARPLUSB set to   -1.38000     (real)
 CNSsolve>evaluate (&data.c3_karplusc=&c3_karplusc) 
 EVALUATE: symbol $_1_DATA.C3_KARPLUSC set to    1.72000     (real)
 CNSsolve>evaluate (&data.c3_karplusd=&c3_karplusd) 
 EVALUATE: symbol $_1_DATA.C3_KARPLUSD set to   -120.000     (real)
 CNSsolve>evaluate (&data.c3_hot=&c3_hot) 
 EVALUATE: symbol $_1_DATA.C3_HOT set to    0.00000     (real)
 CNSsolve>evaluate (&data.c3_cool1=&c3_cool1) 
 EVALUATE: symbol $_1_DATA.C3_COOL1 set to   0.200000     (real)
 CNSsolve>evaluate (&data.c3_cool2=&c3_cool2) 
 EVALUATE: symbol $_1_DATA.C3_COOL2 set to    1.00000     (real)
 CNSsolve>evaluate (&data.c3_cool3=&c3_cool3) 
 EVALUATE: symbol $_1_DATA.C3_COOL3 set to    1.00000     (real)
 CNSsolve>evaluate (&data.c4_on=&c4_on) 
 EVALUATE: symbol $_1_DATA.C4_ON set to FALSE (logical)
 CNSsolve>evaluate (&data.c4_karplusa=&c4_karplusa) 
 EVALUATE: symbol $_1_DATA.C4_KARPLUSA set to    6.98000     (real)
 CNSsolve>evaluate (&data.c4_karplusb=&c4_karplusb) 
 EVALUATE: symbol $_1_DATA.C4_KARPLUSB set to   -1.38000     (real)
 CNSsolve>evaluate (&data.c4_karplusc=&c4_karplusc) 
 EVALUATE: symbol $_1_DATA.C4_KARPLUSC set to    1.72000     (real)
 CNSsolve>evaluate (&data.c4_karplusd=&c4_karplusd) 
 EVALUATE: symbol $_1_DATA.C4_KARPLUSD set to   -120.000     (real)
 CNSsolve>evaluate (&data.c4_hot=&c4_hot) 
 EVALUATE: symbol $_1_DATA.C4_HOT set to    0.00000     (real)
 CNSsolve>evaluate (&data.c4_cool1=&c4_cool1) 
 EVALUATE: symbol $_1_DATA.C4_COOL1 set to   0.200000     (real)
 CNSsolve>evaluate (&data.c4_cool2=&c4_cool2) 
 EVALUATE: symbol $_1_DATA.C4_COOL2 set to    1.00000     (real)
 CNSsolve>evaluate (&data.c4_cool3=&c4_cool3) 
 EVALUATE: symbol $_1_DATA.C4_COOL3 set to    1.00000     (real)
 CNSsolve>evaluate (&data.c5_on=&c5_on) 
 EVALUATE: symbol $_1_DATA.C5_ON set to FALSE (logical)
 CNSsolve>evaluate (&data.c5_karplusa=&c5_karplusa) 
 EVALUATE: symbol $_1_DATA.C5_KARPLUSA set to    6.98000     (real)
 CNSsolve>evaluate (&data.c5_karplusb=&c5_karplusb) 
 EVALUATE: symbol $_1_DATA.C5_KARPLUSB set to   -1.38000     (real)
 CNSsolve>evaluate (&data.c5_karplusc=&c5_karplusc) 
 EVALUATE: symbol $_1_DATA.C5_KARPLUSC set to    1.72000     (real)
 CNSsolve>evaluate (&data.c5_karplusd=&c5_karplusd) 
 EVALUATE: symbol $_1_DATA.C5_KARPLUSD set to   -120.000     (real)
 CNSsolve>evaluate (&data.c5_hot=&c5_hot) 
 EVALUATE: symbol $_1_DATA.C5_HOT set to    0.00000     (real)
 CNSsolve>evaluate (&data.c5_cool1=&c5_cool1) 
 EVALUATE: symbol $_1_DATA.C5_COOL1 set to   0.200000     (real)
 CNSsolve>evaluate (&data.c5_cool2=&c5_cool2) 
 EVALUATE: symbol $_1_DATA.C5_COOL2 set to    1.00000     (real)
 CNSsolve>evaluate (&data.c5_cool3=&c5_cool3) 
 EVALUATE: symbol $_1_DATA.C5_COOL3 set to    1.00000     (real)
 CNSsolve>evaluate (&data.rdc1_choice=&rdc1_choice) 
 EVALUATE: symbol $_1_DATA.RDC1_CHOICE set to "NO" (string)
 CNSsolve>evaluate (&data.rdc1_firstIt=&rdc1_firstIt) 
 EVALUATE: symbol $_1_DATA.RDC1_FIRSTIT set to    0.00000     (real)
 CNSsolve>evaluate (&data.rdc1_lastIt=&rdc1_lastIt) 
 EVALUATE: symbol $_1_DATA.RDC1_LASTIT set to    2.00000     (real)
 CNSsolve>evaluate (&data.rdc1_hot=&rdc1_hot) 
 EVALUATE: symbol $_1_DATA.RDC1_HOT set to   0.100000     (real)
 CNSsolve>evaluate (&data.rdc1_cool1=&rdc1_cool1) 
 EVALUATE: symbol $_1_DATA.RDC1_COOL1 set to    1.00000     (real)
 CNSsolve>evaluate (&data.rdc1_cool2=&rdc1_cool2) 
 EVALUATE: symbol $_1_DATA.RDC1_COOL2 set to    1.00000     (real)
 CNSsolve>evaluate (&data.rdc1_cool3=&rdc1_cool3) 
 EVALUATE: symbol $_1_DATA.RDC1_COOL3 set to    1.00000     (real)
 CNSsolve>evaluate (&data.rdc1_r=&rdc1_r) 
 EVALUATE: symbol $_1_DATA.RDC1_R set to   0.400000     (real)
 CNSsolve>evaluate (&data.rdc1_d=&rdc1_d) 
 EVALUATE: symbol $_1_DATA.RDC1_D set to    8.00000     (real)
 CNSsolve>evaluate (&data.rdc2_choice=&rdc2_choice) 
 EVALUATE: symbol $_1_DATA.RDC2_CHOICE set to "NO" (string)
 CNSsolve>evaluate (&data.rdc2_firstIt=&rdc2_firstIt) 
 EVALUATE: symbol $_1_DATA.RDC2_FIRSTIT set to    0.00000     (real)
 CNSsolve>evaluate (&data.rdc2_lastIt=&rdc2_lastIt) 
 EVALUATE: symbol $_1_DATA.RDC2_LASTIT set to    2.00000     (real)
 CNSsolve>evaluate (&data.rdc2_hot=&rdc2_hot) 
 EVALUATE: symbol $_1_DATA.RDC2_HOT set to   0.100000     (real)
 CNSsolve>evaluate (&data.rdc2_cool1=&rdc2_cool1) 
 EVALUATE: symbol $_1_DATA.RDC2_COOL1 set to    1.00000     (real)
 CNSsolve>evaluate (&data.rdc2_cool2=&rdc2_cool2) 
 EVALUATE: symbol $_1_DATA.RDC2_COOL2 set to    1.00000     (real)
 CNSsolve>evaluate (&data.rdc2_cool3=&rdc2_cool3) 
 EVALUATE: symbol $_1_DATA.RDC2_COOL3 set to    1.00000     (real)
 CNSsolve>evaluate (&data.rdc2_r=&rdc2_r) 
 EVALUATE: symbol $_1_DATA.RDC2_R set to   0.400000     (real)
 CNSsolve>evaluate (&data.rdc2_d=&rdc2_d) 
 EVALUATE: symbol $_1_DATA.RDC2_D set to    8.00000     (real)
 CNSsolve>evaluate (&data.rdc3_choice=&rdc3_choice) 
 EVALUATE: symbol $_1_DATA.RDC3_CHOICE set to "NO" (string)
 CNSsolve>evaluate (&data.rdc3_firstIt=&rdc3_firstIt) 
 EVALUATE: symbol $_1_DATA.RDC3_FIRSTIT set to    0.00000     (real)
 CNSsolve>evaluate (&data.rdc3_lastIt=&rdc3_lastIt) 
 EVALUATE: symbol $_1_DATA.RDC3_LASTIT set to    2.00000     (real)
 CNSsolve>evaluate (&data.rdc3_hot=&rdc3_hot) 
 EVALUATE: symbol $_1_DATA.RDC3_HOT set to   0.100000     (real)
 CNSsolve>evaluate (&data.rdc3_cool1=&rdc3_cool1) 
 EVALUATE: symbol $_1_DATA.RDC3_COOL1 set to    1.00000     (real)
 CNSsolve>evaluate (&data.rdc3_cool2=&rdc3_cool2) 
 EVALUATE: symbol $_1_DATA.RDC3_COOL2 set to    1.00000     (real)
 CNSsolve>evaluate (&data.rdc3_cool3=&rdc3_cool3) 
 EVALUATE: symbol $_1_DATA.RDC3_COOL3 set to    1.00000     (real)
 CNSsolve>evaluate (&data.rdc3_r=&rdc3_r) 
 EVALUATE: symbol $_1_DATA.RDC3_R set to   0.400000     (real)
 CNSsolve>evaluate (&data.rdc3_d=&rdc3_d) 
 EVALUATE: symbol $_1_DATA.RDC3_D set to    8.00000     (real)
 CNSsolve>evaluate (&data.rdc4_choice=&rdc4_choice) 
 EVALUATE: symbol $_1_DATA.RDC4_CHOICE set to "NO" (string)
 CNSsolve>evaluate (&data.rdc4_firstIt=&rdc4_firstIt) 
 EVALUATE: symbol $_1_DATA.RDC4_FIRSTIT set to    0.00000     (real)
 CNSsolve>evaluate (&data.rdc4_lastIt=&rdc4_lastIt) 
 EVALUATE: symbol $_1_DATA.RDC4_LASTIT set to    2.00000     (real)
 CNSsolve>evaluate (&data.rdc4_hot=&rdc4_hot) 
 EVALUATE: symbol $_1_DATA.RDC4_HOT set to   0.100000     (real)
 CNSsolve>evaluate (&data.rdc4_cool1=&rdc4_cool1) 
 EVALUATE: symbol $_1_DATA.RDC4_COOL1 set to    1.00000     (real)
 CNSsolve>evaluate (&data.rdc4_cool2=&rdc4_cool2) 
 EVALUATE: symbol $_1_DATA.RDC4_COOL2 set to    1.00000     (real)
 CNSsolve>evaluate (&data.rdc4_cool3=&rdc4_cool3) 
 EVALUATE: symbol $_1_DATA.RDC4_COOL3 set to    1.00000     (real)
 CNSsolve>evaluate (&data.rdc4_r=&rdc4_r) 
 EVALUATE: symbol $_1_DATA.RDC4_R set to   0.400000     (real)
 CNSsolve>evaluate (&data.rdc4_d=&rdc4_d) 
 EVALUATE: symbol $_1_DATA.RDC4_D set to    8.00000     (real)
 CNSsolve>evaluate (&data.rdc5_choice=&rdc5_choice) 
 EVALUATE: symbol $_1_DATA.RDC5_CHOICE set to "NO" (string)
 CNSsolve>evaluate (&data.rdc5_firstIt=&rdc5_firstIt) 
 EVALUATE: symbol $_1_DATA.RDC5_FIRSTIT set to    0.00000     (real)
 CNSsolve>evaluate (&data.rdc5_lastIt=&rdc5_lastIt) 
 EVALUATE: symbol $_1_DATA.RDC5_LASTIT set to    2.00000     (real)
 CNSsolve>evaluate (&data.rdc5_hot=&rdc5_hot) 
 EVALUATE: symbol $_1_DATA.RDC5_HOT set to   0.100000     (real)
 CNSsolve>evaluate (&data.rdc5_cool1=&rdc5_cool1) 
 EVALUATE: symbol $_1_DATA.RDC5_COOL1 set to    1.00000     (real)
 CNSsolve>evaluate (&data.rdc5_cool2=&rdc5_cool2) 
 EVALUATE: symbol $_1_DATA.RDC5_COOL2 set to    1.00000     (real)
 CNSsolve>evaluate (&data.rdc5_cool3=&rdc5_cool3) 
 EVALUATE: symbol $_1_DATA.RDC5_COOL3 set to    1.00000     (real)
 CNSsolve>evaluate (&data.rdc5_r=&rdc5_r) 
 EVALUATE: symbol $_1_DATA.RDC5_R set to   0.400000     (real)
 CNSsolve>evaluate (&data.rdc5_d=&rdc5_d) 
 EVALUATE: symbol $_1_DATA.RDC5_D set to    8.00000     (real)
 CNSsolve>evaluate (&data.pcs1_choice=&pcs1_choice) 
 EVALUATE: symbol $_1_DATA.PCS1_CHOICE set to "NO" (string)
 CNSsolve>evaluate (&data.pcs1_firstIt=&pcs1_firstIt) 
 EVALUATE: symbol $_1_DATA.PCS1_FIRSTIT set to    0.00000     (real)
 CNSsolve>evaluate (&data.pcs1_lastIt=&pcs1_lastIt) 
 EVALUATE: symbol $_1_DATA.PCS1_LASTIT set to    2.00000     (real)
 CNSsolve>evaluate (&data.pcs1_hot=&pcs1_hot) 
 EVALUATE: symbol $_1_DATA.PCS1_HOT set to    100.000     (real)
 CNSsolve>evaluate (&data.pcs1_cool1=&pcs1_cool1) 
 EVALUATE: symbol $_1_DATA.PCS1_COOL1 set to    100.000     (real)
 CNSsolve>evaluate (&data.pcs1_cool2=&pcs1_cool2) 
 EVALUATE: symbol $_1_DATA.PCS1_COOL2 set to    100.000     (real)
 CNSsolve>evaluate (&data.pcs1_cool3=&pcs1_cool3) 
 EVALUATE: symbol $_1_DATA.PCS1_COOL3 set to    1000.00     (real)
 CNSsolve>evaluate (&data.pcs1_r=&pcs1_r) 
 EVALUATE: symbol $_1_DATA.PCS1_R set to    1000.00     (real)
 CNSsolve>evaluate (&data.pcs1_d=&pcs1_d) 
 EVALUATE: symbol $_1_DATA.PCS1_D set to    10000.0     (real)
 CNSsolve>evaluate (&data.pcs2_choice=&pcs2_choice) 
 EVALUATE: symbol $_1_DATA.PCS2_CHOICE set to "NO" (string)
 CNSsolve>evaluate (&data.pcs2_firstIt=&pcs2_firstIt) 
 EVALUATE: symbol $_1_DATA.PCS2_FIRSTIT set to    0.00000     (real)
 CNSsolve>evaluate (&data.pcs2_lastIt=&pcs2_lastIt) 
 EVALUATE: symbol $_1_DATA.PCS2_LASTIT set to    2.00000     (real)
 CNSsolve>evaluate (&data.pcs2_hot=&pcs2_hot) 
 EVALUATE: symbol $_1_DATA.PCS2_HOT set to    100.000     (real)
 CNSsolve>evaluate (&data.pcs2_cool1=&pcs2_cool1) 
 EVALUATE: symbol $_1_DATA.PCS2_COOL1 set to    100.000     (real)
 CNSsolve>evaluate (&data.pcs2_cool2=&pcs2_cool2) 
 EVALUATE: symbol $_1_DATA.PCS2_COOL2 set to    100.000     (real)
 CNSsolve>evaluate (&data.pcs2_cool3=&pcs2_cool3) 
 EVALUATE: symbol $_1_DATA.PCS2_COOL3 set to    1000.00     (real)
 CNSsolve>evaluate (&data.pcs2_r=&pcs2_r) 
 EVALUATE: symbol $_1_DATA.PCS2_R set to    1000.00     (real)
 CNSsolve>evaluate (&data.pcs2_d=&pcs2_d) 
 EVALUATE: symbol $_1_DATA.PCS2_D set to    10000.0     (real)
 CNSsolve>evaluate (&data.pcs3_choice=&pcs3_choice) 
 EVALUATE: symbol $_1_DATA.PCS3_CHOICE set to "NO" (string)
 CNSsolve>evaluate (&data.pcs3_firstIt=&pcs3_firstIt) 
 EVALUATE: symbol $_1_DATA.PCS3_FIRSTIT set to    0.00000     (real)
 CNSsolve>evaluate (&data.pcs3_lastIt=&pcs3_lastIt) 
 EVALUATE: symbol $_1_DATA.PCS3_LASTIT set to    2.00000     (real)
 CNSsolve>evaluate (&data.pcs3_hot=&pcs3_hot) 
 EVALUATE: symbol $_1_DATA.PCS3_HOT set to    100.000     (real)
 CNSsolve>evaluate (&data.pcs3_cool1=&pcs3_cool1) 
 EVALUATE: symbol $_1_DATA.PCS3_COOL1 set to    100.000     (real)
 CNSsolve>evaluate (&data.pcs3_cool2=&pcs3_cool2) 
 EVALUATE: symbol $_1_DATA.PCS3_COOL2 set to    100.000     (real)
 CNSsolve>evaluate (&data.pcs3_cool3=&pcs3_cool3) 
 EVALUATE: symbol $_1_DATA.PCS3_COOL3 set to    1000.00     (real)
 CNSsolve>evaluate (&data.pcs3_r=&pcs3_r) 
 EVALUATE: symbol $_1_DATA.PCS3_R set to    1000.00     (real)
 CNSsolve>evaluate (&data.pcs3_d=&pcs3_d) 
 EVALUATE: symbol $_1_DATA.PCS3_D set to    10000.0     (real)
 CNSsolve>evaluate (&data.pcs4_choice=&pcs4_choice) 
 EVALUATE: symbol $_1_DATA.PCS4_CHOICE set to "NO" (string)
 CNSsolve>evaluate (&data.pcs4_firstIt=&pcs4_firstIt) 
 EVALUATE: symbol $_1_DATA.PCS4_FIRSTIT set to    0.00000     (real)
 CNSsolve>evaluate (&data.pcs4_lastIt=&pcs4_lastIt) 
 EVALUATE: symbol $_1_DATA.PCS4_LASTIT set to    2.00000     (real)
 CNSsolve>evaluate (&data.pcs4_hot=&pcs4_hot) 
 EVALUATE: symbol $_1_DATA.PCS4_HOT set to    100.000     (real)
 CNSsolve>evaluate (&data.pcs4_cool1=&pcs4_cool1) 
 EVALUATE: symbol $_1_DATA.PCS4_COOL1 set to    100.000     (real)
 CNSsolve>evaluate (&data.pcs4_cool2=&pcs4_cool2) 
 EVALUATE: symbol $_1_DATA.PCS4_COOL2 set to    100.000     (real)
 CNSsolve>evaluate (&data.pcs4_cool3=&pcs4_cool3) 
 EVALUATE: symbol $_1_DATA.PCS4_COOL3 set to    1000.00     (real)
 CNSsolve>evaluate (&data.pcs4_r=&pcs4_r) 
 EVALUATE: symbol $_1_DATA.PCS4_R set to    1000.00     (real)
 CNSsolve>evaluate (&data.pcs4_d=&pcs4_d) 
 EVALUATE: symbol $_1_DATA.PCS4_D set to    10000.0     (real)
 CNSsolve>evaluate (&data.pcs5_choice=&pcs5_choice) 
 EVALUATE: symbol $_1_DATA.PCS5_CHOICE set to "NO" (string)
 CNSsolve>evaluate (&data.pcs5_firstIt=&pcs5_firstIt) 
 EVALUATE: symbol $_1_DATA.PCS5_FIRSTIT set to    0.00000     (real)
 CNSsolve>evaluate (&data.pcs5_lastIt=&pcs5_lastIt) 
 EVALUATE: symbol $_1_DATA.PCS5_LASTIT set to    2.00000     (real)
 CNSsolve>evaluate (&data.pcs5_hot=&pcs5_hot) 
 EVALUATE: symbol $_1_DATA.PCS5_HOT set to    100.000     (real)
 CNSsolve>evaluate (&data.pcs5_cool1=&pcs5_cool1) 
 EVALUATE: symbol $_1_DATA.PCS5_COOL1 set to    100.000     (real)
 CNSsolve>evaluate (&data.pcs5_cool2=&pcs5_cool2) 
 EVALUATE: symbol $_1_DATA.PCS5_COOL2 set to    100.000     (real)
 CNSsolve>evaluate (&data.pcs5_cool3=&pcs5_cool3) 
 EVALUATE: symbol $_1_DATA.PCS5_COOL3 set to    1000.00     (real)
 CNSsolve>evaluate (&data.pcs5_r=&pcs5_r) 
 EVALUATE: symbol $_1_DATA.PCS5_R set to    1000.00     (real)
 CNSsolve>evaluate (&data.pcs5_d=&pcs5_d) 
 EVALUATE: symbol $_1_DATA.PCS5_D set to    10000.0     (real)
 CNSsolve>evaluate (&data.pcs6_choice=&pcs6_choice) 
 EVALUATE: symbol $_1_DATA.PCS6_CHOICE set to "NO" (string)
 CNSsolve>evaluate (&data.pcs6_firstIt=&pcs6_firstIt) 
 EVALUATE: symbol $_1_DATA.PCS6_FIRSTIT set to    0.00000     (real)
 CNSsolve>evaluate (&data.pcs6_lastIt=&pcs6_lastIt) 
 EVALUATE: symbol $_1_DATA.PCS6_LASTIT set to    2.00000     (real)
 CNSsolve>evaluate (&data.pcs6_hot=&pcs6_hot) 
 EVALUATE: symbol $_1_DATA.PCS6_HOT set to    100.000     (real)
 CNSsolve>evaluate (&data.pcs6_cool1=&pcs6_cool1) 
 EVALUATE: symbol $_1_DATA.PCS6_COOL1 set to    100.000     (real)
 CNSsolve>evaluate (&data.pcs6_cool2=&pcs6_cool2) 
 EVALUATE: symbol $_1_DATA.PCS6_COOL2 set to    100.000     (real)
 CNSsolve>evaluate (&data.pcs6_cool3=&pcs6_cool3) 
 EVALUATE: symbol $_1_DATA.PCS6_COOL3 set to    1000.00     (real)
 CNSsolve>evaluate (&data.pcs6_r=&pcs6_r) 
 EVALUATE: symbol $_1_DATA.PCS6_R set to    1000.00     (real)
 CNSsolve>evaluate (&data.pcs6_d=&pcs6_d) 
 EVALUATE: symbol $_1_DATA.PCS6_D set to    10000.0     (real)
 CNSsolve>evaluate (&data.pcs7_choice=&pcs7_choice) 
 EVALUATE: symbol $_1_DATA.PCS7_CHOICE set to "NO" (string)
 CNSsolve>evaluate (&data.pcs7_firstIt=&pcs7_firstIt) 
 EVALUATE: symbol $_1_DATA.PCS7_FIRSTIT set to    0.00000     (real)
 CNSsolve>evaluate (&data.pcs7_lastIt=&pcs7_lastIt) 
 EVALUATE: symbol $_1_DATA.PCS7_LASTIT set to    2.00000     (real)
 CNSsolve>evaluate (&data.pcs7_hot=&pcs7_hot) 
 EVALUATE: symbol $_1_DATA.PCS7_HOT set to    100.000     (real)
 CNSsolve>evaluate (&data.pcs7_cool1=&pcs7_cool1) 
 EVALUATE: symbol $_1_DATA.PCS7_COOL1 set to    100.000     (real)
 CNSsolve>evaluate (&data.pcs7_cool2=&pcs7_cool2) 
 EVALUATE: symbol $_1_DATA.PCS7_COOL2 set to    100.000     (real)
 CNSsolve>evaluate (&data.pcs7_cool3=&pcs7_cool3) 
 EVALUATE: symbol $_1_DATA.PCS7_COOL3 set to    1000.00     (real)
 CNSsolve>evaluate (&data.pcs7_r=&pcs7_r) 
 EVALUATE: symbol $_1_DATA.PCS7_R set to    1000.00     (real)
 CNSsolve>evaluate (&data.pcs7_d=&pcs7_d) 
 EVALUATE: symbol $_1_DATA.PCS7_D set to    10000.0     (real)
 CNSsolve>evaluate (&data.pcs8_choice=&pcs8_choice) 
 EVALUATE: symbol $_1_DATA.PCS8_CHOICE set to "NO" (string)
 CNSsolve>evaluate (&data.pcs8_firstIt=&pcs8_firstIt) 
 EVALUATE: symbol $_1_DATA.PCS8_FIRSTIT set to    0.00000     (real)
 CNSsolve>evaluate (&data.pcs8_lastIt=&pcs8_lastIt) 
 EVALUATE: symbol $_1_DATA.PCS8_LASTIT set to    2.00000     (real)
 CNSsolve>evaluate (&data.pcs8_hot=&pcs8_hot) 
 EVALUATE: symbol $_1_DATA.PCS8_HOT set to    100.000     (real)
 CNSsolve>evaluate (&data.pcs8_cool1=&pcs8_cool1) 
 EVALUATE: symbol $_1_DATA.PCS8_COOL1 set to    100.000     (real)
 CNSsolve>evaluate (&data.pcs8_cool2=&pcs8_cool2) 
 EVALUATE: symbol $_1_DATA.PCS8_COOL2 set to    100.000     (real)
 CNSsolve>evaluate (&data.pcs8_cool3=&pcs8_cool3) 
 EVALUATE: symbol $_1_DATA.PCS8_COOL3 set to    1000.00     (real)
 CNSsolve>evaluate (&data.pcs8_r=&pcs8_r) 
 EVALUATE: symbol $_1_DATA.PCS8_R set to    1000.00     (real)
 CNSsolve>evaluate (&data.pcs8_d=&pcs8_d) 
 EVALUATE: symbol $_1_DATA.PCS8_D set to    10000.0     (real)
 CNSsolve>evaluate (&data.pcs9_choice=&pcs9_choice) 
 EVALUATE: symbol $_1_DATA.PCS9_CHOICE set to "NO" (string)
 CNSsolve>evaluate (&data.pcs9_firstIt=&pcs9_firstIt) 
 EVALUATE: symbol $_1_DATA.PCS9_FIRSTIT set to    0.00000     (real)
 CNSsolve>evaluate (&data.pcs9_lastIt=&pcs9_lastIt) 
 EVALUATE: symbol $_1_DATA.PCS9_LASTIT set to    2.00000     (real)
 CNSsolve>evaluate (&data.pcs9_hot=&pcs9_hot) 
 EVALUATE: symbol $_1_DATA.PCS9_HOT set to    100.000     (real)
 CNSsolve>evaluate (&data.pcs9_cool1=&pcs9_cool1) 
 EVALUATE: symbol $_1_DATA.PCS9_COOL1 set to    100.000     (real)
 CNSsolve>evaluate (&data.pcs9_cool2=&pcs9_cool2) 
 EVALUATE: symbol $_1_DATA.PCS9_COOL2 set to    100.000     (real)
 CNSsolve>evaluate (&data.pcs9_cool3=&pcs9_cool3) 
 EVALUATE: symbol $_1_DATA.PCS9_COOL3 set to    1000.00     (real)
 CNSsolve>evaluate (&data.pcs9_r=&pcs9_r) 
 EVALUATE: symbol $_1_DATA.PCS9_R set to    1000.00     (real)
 CNSsolve>evaluate (&data.pcs9_d=&pcs9_d) 
 EVALUATE: symbol $_1_DATA.PCS9_D set to    10000.0     (real)
 CNSsolve>evaluate (&data.pcsA_choice=&pcsA_choice) 
 EVALUATE: symbol $_1_DATA.PCSA_CHOICE set to "NO" (string)
 CNSsolve>evaluate (&data.pcsA_firstIt=&pcsA_firstIt) 
 EVALUATE: symbol $_1_DATA.PCSA_FIRSTIT set to    0.00000     (real)
 CNSsolve>evaluate (&data.pcsA_lastIt=&pcsA_lastIt) 
 EVALUATE: symbol $_1_DATA.PCSA_LASTIT set to    2.00000     (real)
 CNSsolve>evaluate (&data.pcsA_hot=&pcsA_hot) 
 EVALUATE: symbol $_1_DATA.PCSA_HOT set to    100.000     (real)
 CNSsolve>evaluate (&data.pcsA_cool1=&pcsA_cool1) 
 EVALUATE: symbol $_1_DATA.PCSA_COOL1 set to    100.000     (real)
 CNSsolve>evaluate (&data.pcsA_cool2=&pcsA_cool2) 
 EVALUATE: symbol $_1_DATA.PCSA_COOL2 set to    100.000     (real)
 CNSsolve>evaluate (&data.pcsA_cool3=&pcsA_cool3) 
 EVALUATE: symbol $_1_DATA.PCSA_COOL3 set to    1000.00     (real)
 CNSsolve>evaluate (&data.pcsA_r=&pcsA_r) 
 EVALUATE: symbol $_1_DATA.PCSA_R set to    1000.00     (real)
 CNSsolve>evaluate (&data.pcsA_d=&pcsA_d) 
 EVALUATE: symbol $_1_DATA.PCSA_D set to    10000.0     (real)
 CNSsolve>evaluate (&data.dan1_choice=&dan1_choice) 
 EVALUATE: symbol $_1_DATA.DAN1_CHOICE set to "NO" (string)
 CNSsolve>evaluate (&data.dan1_firstIt=&dan1_firstIt) 
 EVALUATE: symbol $_1_DATA.DAN1_FIRSTIT set to    0.00000     (real)
 CNSsolve>evaluate (&data.dan1_lastIt=&dan1_lastIt) 
 EVALUATE: symbol $_1_DATA.DAN1_LASTIT set to    2.00000     (real)
 CNSsolve>evaluate (&data.dan1_hot=&dan1_hot) 
 EVALUATE: symbol $_1_DATA.DAN1_HOT set to    1.00000     (real)
 CNSsolve>evaluate (&data.dan1_cool1=&dan1_cool1) 
 EVALUATE: symbol $_1_DATA.DAN1_COOL1 set to    5.00000     (real)
 CNSsolve>evaluate (&data.dan1_cool2=&dan1_cool2) 
 EVALUATE: symbol $_1_DATA.DAN1_COOL2 set to    10.0000     (real)
 CNSsolve>evaluate (&data.dan1_cool3=&dan1_cool3) 
 EVALUATE: symbol $_1_DATA.DAN1_COOL3 set to    10.0000     (real)
 CNSsolve>evaluate (&data.dan1_tc=&dan1_tc) 
 EVALUATE: symbol $_1_DATA.DAN1_TC set to    9.77100     (real)
 CNSsolve>evaluate (&data.dan1_anis=&dan1_anis) 
 EVALUATE: symbol $_1_DATA.DAN1_ANIS set to    1.55700     (real)
 CNSsolve>evaluate (&data.dan1_r=&dan1_r) 
 EVALUATE: symbol $_1_DATA.DAN1_R set to   0.455000     (real)
 CNSsolve>evaluate (&data.dan1_wh=&dan1_wh) 
 EVALUATE: symbol $_1_DATA.DAN1_WH set to    599.910     (real)
 CNSsolve>evaluate (&data.dan1_wn=&dan1_wn) 
 EVALUATE: symbol $_1_DATA.DAN1_WN set to    60.8200     (real)
 CNSsolve>evaluate (&data.dan2_choice=&dan2_choice) 
 EVALUATE: symbol $_1_DATA.DAN2_CHOICE set to "NO" (string)
 CNSsolve>evaluate (&data.dan2_firstIt=&dan2_firstIt) 
 EVALUATE: symbol $_1_DATA.DAN2_FIRSTIT set to    0.00000     (real)
 CNSsolve>evaluate (&data.dan2_lastIt=&dan2_lastIt) 
 EVALUATE: symbol $_1_DATA.DAN2_LASTIT set to    1.00000     (real)
 CNSsolve>evaluate (&data.dan2_hot=&dan2_hot) 
 EVALUATE: symbol $_1_DATA.DAN2_HOT set to    1.00000     (real)
 CNSsolve>evaluate (&data.dan2_cool1=&dan2_cool1) 
 EVALUATE: symbol $_1_DATA.DAN2_COOL1 set to    5.00000     (real)
 CNSsolve>evaluate (&data.dan2_cool2=&dan2_cool2) 
 EVALUATE: symbol $_1_DATA.DAN2_COOL2 set to    10.0000     (real)
 CNSsolve>evaluate (&data.dan2_cool3=&dan2_cool3) 
 EVALUATE: symbol $_1_DATA.DAN2_COOL3 set to    10.0000     (real)
 CNSsolve>evaluate (&data.dan2_tc=&dan2_tc) 
 EVALUATE: symbol $_1_DATA.DAN2_TC set to    9.84000     (real)
 CNSsolve>evaluate (&data.dan2_anis=&dan2_anis) 
 EVALUATE: symbol $_1_DATA.DAN2_ANIS set to   -1.35000     (real)
 CNSsolve>evaluate (&data.dan2_r=&dan2_r) 
 EVALUATE: symbol $_1_DATA.DAN2_R set to   0.308000     (real)
 CNSsolve>evaluate (&data.dan2_wh=&dan2_wh) 
 EVALUATE: symbol $_1_DATA.DAN2_WH set to    599.910     (real)
 CNSsolve>evaluate (&data.dan2_wn=&dan2_wn) 
 EVALUATE: symbol $_1_DATA.DAN2_WN set to    60.8200     (real)
 CNSsolve>evaluate (&data.dan3_choice=&dan3_choice) 
 EVALUATE: symbol $_1_DATA.DAN3_CHOICE set to "NO" (string)
 CNSsolve>evaluate (&data.dan3_firstIt=&dan3_firstIt) 
 EVALUATE: symbol $_1_DATA.DAN3_FIRSTIT set to    1.00000     (real)
 CNSsolve>evaluate (&data.dan3_lastIt=&dan3_lastIt) 
 EVALUATE: symbol $_1_DATA.DAN3_LASTIT set to    1.00000     (real)
 CNSsolve>evaluate (&data.dan3_hot=&dan3_hot) 
 EVALUATE: symbol $_1_DATA.DAN3_HOT set to    1.00000     (real)
 CNSsolve>evaluate (&data.dan3_cool1=&dan3_cool1) 
 EVALUATE: symbol $_1_DATA.DAN3_COOL1 set to    5.00000     (real)
 CNSsolve>evaluate (&data.dan3_cool2=&dan3_cool2) 
 EVALUATE: symbol $_1_DATA.DAN3_COOL2 set to    10.0000     (real)
 CNSsolve>evaluate (&data.dan3_cool3=&dan3_cool3) 
 EVALUATE: symbol $_1_DATA.DAN3_COOL3 set to    10.0000     (real)
 CNSsolve>evaluate (&data.dan3_tc=&dan3_tc) 
 EVALUATE: symbol $_1_DATA.DAN3_TC set to    9.84000     (real)
 CNSsolve>evaluate (&data.dan3_anis=&dan3_anis) 
 EVALUATE: symbol $_1_DATA.DAN3_ANIS set to   -1.35000     (real)
 CNSsolve>evaluate (&data.dan3_r=&dan3_r) 
 EVALUATE: symbol $_1_DATA.DAN3_R set to   0.308000     (real)
 CNSsolve>evaluate (&data.dan3_wh=&dan3_wh) 
 EVALUATE: symbol $_1_DATA.DAN3_WH set to    599.910     (real)
 CNSsolve>evaluate (&data.dan3_wn=&dan3_wn) 
 EVALUATE: symbol $_1_DATA.DAN3_WN set to    60.8200     (real)
 CNSsolve>evaluate (&data.dan4_choice=&dan4_choice) 
 EVALUATE: symbol $_1_DATA.DAN4_CHOICE set to "NO" (string)
 CNSsolve>evaluate (&data.dan4_firstIt=&dan4_firstIt) 
 EVALUATE: symbol $_1_DATA.DAN4_FIRSTIT set to    0.00000     (real)
 CNSsolve>evaluate (&data.dan4_lastIt=&dan4_lastIt) 
 EVALUATE: symbol $_1_DATA.DAN4_LASTIT set to    2.00000     (real)
 CNSsolve>evaluate (&data.dan4_hot=&dan4_hot) 
 EVALUATE: symbol $_1_DATA.DAN4_HOT set to    1.00000     (real)
 CNSsolve>evaluate (&data.dan4_cool1=&dan4_cool1) 
 EVALUATE: symbol $_1_DATA.DAN4_COOL1 set to    5.00000     (real)
 CNSsolve>evaluate (&data.dan4_cool2=&dan4_cool2) 
 EVALUATE: symbol $_1_DATA.DAN4_COOL2 set to    10.0000     (real)
 CNSsolve>evaluate (&data.dan4_cool3=&dan4_cool3) 
 EVALUATE: symbol $_1_DATA.DAN4_COOL3 set to    10.0000     (real)
 CNSsolve>evaluate (&data.dan4_tc=&dan4_tc) 
 EVALUATE: symbol $_1_DATA.DAN4_TC set to    9.84000     (real)
 CNSsolve>evaluate (&data.dan4_anis=&dan4_anis) 
 EVALUATE: symbol $_1_DATA.DAN4_ANIS set to   -1.35000     (real)
 CNSsolve>evaluate (&data.dan4_r=&dan4_r) 
 EVALUATE: symbol $_1_DATA.DAN4_R set to   0.308000     (real)
 CNSsolve>evaluate (&data.dan4_wh=&dan4_wh) 
 EVALUATE: symbol $_1_DATA.DAN4_WH set to    599.910     (real)
 CNSsolve>evaluate (&data.dan4_wn=&dan4_wn) 
 EVALUATE: symbol $_1_DATA.DAN4_WN set to    60.8200     (real)
 CNSsolve>evaluate (&data.dan5_choice=&dan5_choice) 
 EVALUATE: symbol $_1_DATA.DAN5_CHOICE set to "NO" (string)
 CNSsolve>evaluate (&data.dan5_firstIt=&dan5_firstIt) 
 EVALUATE: symbol $_1_DATA.DAN5_FIRSTIT set to    0.00000     (real)
 CNSsolve>evaluate (&data.dan5_lastIt=&dan5_lastIt) 
 EVALUATE: symbol $_1_DATA.DAN5_LASTIT set to    2.00000     (real)
 CNSsolve>evaluate (&data.dan5_hot=&dan5_hot) 
 EVALUATE: symbol $_1_DATA.DAN5_HOT set to    1.00000     (real)
 CNSsolve>evaluate (&data.dan5_cool1=&dan5_cool1) 
 EVALUATE: symbol $_1_DATA.DAN5_COOL1 set to    5.00000     (real)
 CNSsolve>evaluate (&data.dan5_cool2=&dan5_cool2) 
 EVALUATE: symbol $_1_DATA.DAN5_COOL2 set to    10.0000     (real)
 CNSsolve>evaluate (&data.dan5_cool3=&dan5_cool3) 
 EVALUATE: symbol $_1_DATA.DAN5_COOL3 set to    10.0000     (real)
 CNSsolve>evaluate (&data.dan5_tc=&dan5_tc) 
 EVALUATE: symbol $_1_DATA.DAN5_TC set to    9.84000     (real)
 CNSsolve>evaluate (&data.dan5_anis=&dan5_anis) 
 EVALUATE: symbol $_1_DATA.DAN5_ANIS set to   -1.35000     (real)
 CNSsolve>evaluate (&data.dan5_r=&dan5_r) 
 EVALUATE: symbol $_1_DATA.DAN5_R set to   0.308000     (real)
 CNSsolve>evaluate (&data.dan5_wh=&dan5_wh) 
 EVALUATE: symbol $_1_DATA.DAN5_WH set to    599.910     (real)
 CNSsolve>evaluate (&data.dan5_wn=&dan5_wn) 
 EVALUATE: symbol $_1_DATA.DAN5_WN set to    60.8200     (real)
 CNSsolve>!VEAN statement: 
 CNSsolve>evaluate (&data.ini_bor_hot_1=&ini_bor_hot_1) 
 EVALUATE: symbol $_1_DATA.INI_BOR_HOT_1 set to    1.00000     (real)
 CNSsolve>evaluate (&data.ini_bor_cool1_1=&ini_bor_cool1_1) 
 EVALUATE: symbol $_1_DATA.INI_BOR_COOL1_1 set to    10.0000     (real)
 CNSsolve>evaluate (&data.ini_bor_cool2_1=&ini_bor_cool2_1) 
 EVALUATE: symbol $_1_DATA.INI_BOR_COOL2_1 set to    40.0000     (real)
 CNSsolve>evaluate (&data.ini_bor_cool3_1=&ini_bor_cool3_1) 
 EVALUATE: symbol $_1_DATA.INI_BOR_COOL3_1 set to    40.0000     (real)
 CNSsolve>evaluate (&data.ini_cen_hot_1=&ini_cen_hot_1) 
 EVALUATE: symbol $_1_DATA.INI_CEN_HOT_1 set to   0.250000     (real)
 CNSsolve>evaluate (&data.ini_cen_cool1_1=&ini_cen_cool1_1) 
 EVALUATE: symbol $_1_DATA.INI_CEN_COOL1_1 set to    2.50000     (real)
 CNSsolve>evaluate (&data.ini_cen_cool2_1=&ini_cen_cool2_1) 
 EVALUATE: symbol $_1_DATA.INI_CEN_COOL2_1 set to    10.0000     (real)
 CNSsolve>evaluate (&data.ini_cen_cool3_1=&ini_cen_cool3_1) 
 EVALUATE: symbol $_1_DATA.INI_CEN_COOL3_1 set to    10.0000     (real)
 CNSsolve>evaluate (&data.fin_bor_hot_1=&fin_bor_hot_1) 
 EVALUATE: symbol $_1_DATA.FIN_BOR_HOT_1 set to    10.0000     (real)
 CNSsolve>evaluate (&data.fin_bor_cool1_1=&fin_bor_cool1_1) 
 EVALUATE: symbol $_1_DATA.FIN_BOR_COOL1_1 set to    40.0000     (real)
 CNSsolve>evaluate (&data.fin_bor_cool2_1=&fin_bor_cool2_1) 
 EVALUATE: symbol $_1_DATA.FIN_BOR_COOL2_1 set to    40.0000     (real)
 CNSsolve>evaluate (&data.fin_bor_cool3_1=&fin_bor_cool3_1) 
 EVALUATE: symbol $_1_DATA.FIN_BOR_COOL3_1 set to    40.0000     (real)
 CNSsolve>evaluate (&data.fin_cen_hot_1=&fin_cen_hot_1) 
 EVALUATE: symbol $_1_DATA.FIN_CEN_HOT_1 set to    2.50000     (real)
 CNSsolve>evaluate (&data.fin_cen_cool1_1=&fin_cen_cool1_1) 
 EVALUATE: symbol $_1_DATA.FIN_CEN_COOL1_1 set to    10.0000     (real)
 CNSsolve>evaluate (&data.fin_cen_cool2_1=&fin_cen_cool2_1) 
 EVALUATE: symbol $_1_DATA.FIN_CEN_COOL2_1 set to    10.0000     (real)
 CNSsolve>evaluate (&data.fin_cen_cool3_1=&fin_cen_cool3_1) 
 EVALUATE: symbol $_1_DATA.FIN_CEN_COOL3_1 set to    10.0000     (real)
 CNSsolve>evaluate (&data.ini_bor_hot_2=&ini_bor_hot_2) 
 EVALUATE: symbol $_1_DATA.INI_BOR_HOT_2 set to    1.00000     (real)
 CNSsolve>evaluate (&data.ini_bor_cool1_2=&ini_bor_cool1_2) 
 EVALUATE: symbol $_1_DATA.INI_BOR_COOL1_2 set to    10.0000     (real)
 CNSsolve>evaluate (&data.ini_bor_cool2_2=&ini_bor_cool2_2) 
 EVALUATE: symbol $_1_DATA.INI_BOR_COOL2_2 set to    40.0000     (real)
 CNSsolve>evaluate (&data.ini_bor_cool3_2=&ini_bor_cool3_2) 
 EVALUATE: symbol $_1_DATA.INI_BOR_COOL3_2 set to    40.0000     (real)
 CNSsolve>evaluate (&data.ini_cen_hot_2=&ini_cen_hot_2) 
 EVALUATE: symbol $_1_DATA.INI_CEN_HOT_2 set to   0.250000     (real)
 CNSsolve>evaluate (&data.ini_cen_cool1_2=&ini_cen_cool1_2) 
 EVALUATE: symbol $_1_DATA.INI_CEN_COOL1_2 set to    2.50000     (real)
 CNSsolve>evaluate (&data.ini_cen_cool2_2=&ini_cen_cool2_2) 
 EVALUATE: symbol $_1_DATA.INI_CEN_COOL2_2 set to    10.0000     (real)
 CNSsolve>evaluate (&data.ini_cen_cool3_2=&ini_cen_cool3_2) 
 EVALUATE: symbol $_1_DATA.INI_CEN_COOL3_2 set to    10.0000     (real)
 CNSsolve>evaluate (&data.fin_bor_hot_2=&fin_bor_hot_2) 
 EVALUATE: symbol $_1_DATA.FIN_BOR_HOT_2 set to    10.0000     (real)
 CNSsolve>evaluate (&data.fin_bor_cool1_2=&fin_bor_cool1_2) 
 EVALUATE: symbol $_1_DATA.FIN_BOR_COOL1_2 set to    40.0000     (real)
 CNSsolve>evaluate (&data.fin_bor_cool2_2=&fin_bor_cool2_2) 
 EVALUATE: symbol $_1_DATA.FIN_BOR_COOL2_2 set to    40.0000     (real)
 CNSsolve>evaluate (&data.fin_bor_cool3_2=&fin_bor_cool3_2) 
 EVALUATE: symbol $_1_DATA.FIN_BOR_COOL3_2 set to    40.0000     (real)
 CNSsolve>evaluate (&data.fin_cen_hot_2=&fin_cen_hot_2) 
 EVALUATE: symbol $_1_DATA.FIN_CEN_HOT_2 set to    2.50000     (real)
 CNSsolve>evaluate (&data.fin_cen_cool1_2=&fin_cen_cool1_2) 
 EVALUATE: symbol $_1_DATA.FIN_CEN_COOL1_2 set to    10.0000     (real)
 CNSsolve>evaluate (&data.fin_cen_cool2_2=&fin_cen_cool2_2) 
 EVALUATE: symbol $_1_DATA.FIN_CEN_COOL2_2 set to    10.0000     (real)
 CNSsolve>evaluate (&data.fin_cen_cool3_2=&fin_cen_cool3_2) 
 EVALUATE: symbol $_1_DATA.FIN_CEN_COOL3_2 set to    10.0000     (real)
 CNSsolve>evaluate (&data.ini_bor_hot_3=&ini_bor_hot_3) 
 EVALUATE: symbol $_1_DATA.INI_BOR_HOT_3 set to    1.00000     (real)
 CNSsolve>evaluate (&data.ini_bor_cool1_3=&ini_bor_cool1_3) 
 EVALUATE: symbol $_1_DATA.INI_BOR_COOL1_3 set to    10.0000     (real)
 CNSsolve>evaluate (&data.ini_bor_cool2_3=&ini_bor_cool2_3) 
 EVALUATE: symbol $_1_DATA.INI_BOR_COOL2_3 set to    40.0000     (real)
 CNSsolve>evaluate (&data.ini_bor_cool3_3=&ini_bor_cool3_3) 
 EVALUATE: symbol $_1_DATA.INI_BOR_COOL3_3 set to    40.0000     (real)
 CNSsolve>evaluate (&data.ini_cen_hot_3=&ini_cen_hot_3) 
 EVALUATE: symbol $_1_DATA.INI_CEN_HOT_3 set to   0.250000     (real)
 CNSsolve>evaluate (&data.ini_cen_cool1_3=&ini_cen_cool1_3) 
 EVALUATE: symbol $_1_DATA.INI_CEN_COOL1_3 set to    2.50000     (real)
 CNSsolve>evaluate (&data.ini_cen_cool2_3=&ini_cen_cool2_3) 
 EVALUATE: symbol $_1_DATA.INI_CEN_COOL2_3 set to    10.0000     (real)
 CNSsolve>evaluate (&data.ini_cen_cool3_3=&ini_cen_cool3_3) 
 EVALUATE: symbol $_1_DATA.INI_CEN_COOL3_3 set to    10.0000     (real)
 CNSsolve>evaluate (&data.fin_bor_hot_3=&fin_bor_hot_3) 
 EVALUATE: symbol $_1_DATA.FIN_BOR_HOT_3 set to    10.0000     (real)
 CNSsolve>evaluate (&data.fin_bor_cool1_3=&fin_bor_cool1_3) 
 EVALUATE: symbol $_1_DATA.FIN_BOR_COOL1_3 set to    40.0000     (real)
 CNSsolve>evaluate (&data.fin_bor_cool2_3=&fin_bor_cool2_3) 
 EVALUATE: symbol $_1_DATA.FIN_BOR_COOL2_3 set to    40.0000     (real)
 CNSsolve>evaluate (&data.fin_bor_cool3_3=&fin_bor_cool3_3) 
 EVALUATE: symbol $_1_DATA.FIN_BOR_COOL3_3 set to    40.0000     (real)
 CNSsolve>evaluate (&data.fin_cen_hot_3=&fin_cen_hot_3) 
 EVALUATE: symbol $_1_DATA.FIN_CEN_HOT_3 set to    2.50000     (real)
 CNSsolve>evaluate (&data.fin_cen_cool1_3=&fin_cen_cool1_3) 
 EVALUATE: symbol $_1_DATA.FIN_CEN_COOL1_3 set to    10.0000     (real)
 CNSsolve>evaluate (&data.fin_cen_cool2_3=&fin_cen_cool2_3) 
 EVALUATE: symbol $_1_DATA.FIN_CEN_COOL2_3 set to    10.0000     (real)
 CNSsolve>evaluate (&data.fin_cen_cool3_3=&fin_cen_cool3_3) 
 EVALUATE: symbol $_1_DATA.FIN_CEN_COOL3_3 set to    10.0000     (real)
 CNSsolve>evaluate (&data.ini_bor_hot_4=&ini_bor_hot_4) 
 EVALUATE: symbol $_1_DATA.INI_BOR_HOT_4 set to    1.00000     (real)
 CNSsolve>evaluate (&data.ini_bor_cool1_4=&ini_bor_cool1_4) 
 EVALUATE: symbol $_1_DATA.INI_BOR_COOL1_4 set to    10.0000     (real)
 CNSsolve>evaluate (&data.ini_bor_cool2_4=&ini_bor_cool2_4) 
 EVALUATE: symbol $_1_DATA.INI_BOR_COOL2_4 set to    40.0000     (real)
 CNSsolve>evaluate (&data.ini_bor_cool3_4=&ini_bor_cool3_4) 
 EVALUATE: symbol $_1_DATA.INI_BOR_COOL3_4 set to    40.0000     (real)
 CNSsolve>evaluate (&data.ini_cen_hot_4=&ini_cen_hot_4) 
 EVALUATE: symbol $_1_DATA.INI_CEN_HOT_4 set to   0.250000     (real)
 CNSsolve>evaluate (&data.ini_cen_cool1_4=&ini_cen_cool1_4) 
 EVALUATE: symbol $_1_DATA.INI_CEN_COOL1_4 set to    2.50000     (real)
 CNSsolve>evaluate (&data.ini_cen_cool2_4=&ini_cen_cool2_4) 
 EVALUATE: symbol $_1_DATA.INI_CEN_COOL2_4 set to    10.0000     (real)
 CNSsolve>evaluate (&data.ini_cen_cool3_4=&ini_cen_cool3_4) 
 EVALUATE: symbol $_1_DATA.INI_CEN_COOL3_4 set to    10.0000     (real)
 CNSsolve>evaluate (&data.fin_bor_hot_4=&fin_bor_hot_4) 
 EVALUATE: symbol $_1_DATA.FIN_BOR_HOT_4 set to    10.0000     (real)
 CNSsolve>evaluate (&data.fin_bor_cool1_4=&fin_bor_cool1_4) 
 EVALUATE: symbol $_1_DATA.FIN_BOR_COOL1_4 set to    40.0000     (real)
 CNSsolve>evaluate (&data.fin_bor_cool2_4=&fin_bor_cool2_4) 
 EVALUATE: symbol $_1_DATA.FIN_BOR_COOL2_4 set to    40.0000     (real)
 CNSsolve>evaluate (&data.fin_bor_cool3_4=&fin_bor_cool3_4) 
 EVALUATE: symbol $_1_DATA.FIN_BOR_COOL3_4 set to    40.0000     (real)
 CNSsolve>evaluate (&data.fin_cen_hot_4=&fin_cen_hot_4) 
 EVALUATE: symbol $_1_DATA.FIN_CEN_HOT_4 set to    2.50000     (real)
 CNSsolve>evaluate (&data.fin_cen_cool1_4=&fin_cen_cool1_4) 
 EVALUATE: symbol $_1_DATA.FIN_CEN_COOL1_4 set to    10.0000     (real)
 CNSsolve>evaluate (&data.fin_cen_cool2_4=&fin_cen_cool2_4) 
 EVALUATE: symbol $_1_DATA.FIN_CEN_COOL2_4 set to    10.0000     (real)
 CNSsolve>evaluate (&data.fin_cen_cool3_4=&fin_cen_cool3_4) 
 EVALUATE: symbol $_1_DATA.FIN_CEN_COOL3_4 set to    10.0000     (real)
 CNSsolve>evaluate (&data.ini_bor_hot_5=&ini_bor_hot_5) 
 EVALUATE: symbol $_1_DATA.INI_BOR_HOT_5 set to    1.00000     (real)
 CNSsolve>evaluate (&data.ini_bor_cool1_5=&ini_bor_cool1_5) 
 EVALUATE: symbol $_1_DATA.INI_BOR_COOL1_5 set to    10.0000     (real)
 CNSsolve>evaluate (&data.ini_bor_cool2_5=&ini_bor_cool2_5) 
 EVALUATE: symbol $_1_DATA.INI_BOR_COOL2_5 set to    40.0000     (real)
 CNSsolve>evaluate (&data.ini_bor_cool3_5=&ini_bor_cool3_5) 
 EVALUATE: symbol $_1_DATA.INI_BOR_COOL3_5 set to    40.0000     (real)
 CNSsolve>evaluate (&data.ini_cen_hot_5=&ini_cen_hot_5) 
 EVALUATE: symbol $_1_DATA.INI_CEN_HOT_5 set to   0.250000     (real)
 CNSsolve>evaluate (&data.ini_cen_cool1_5=&ini_cen_cool1_5) 
 EVALUATE: symbol $_1_DATA.INI_CEN_COOL1_5 set to    2.50000     (real)
 CNSsolve>evaluate (&data.ini_cen_cool2_5=&ini_cen_cool2_5) 
 EVALUATE: symbol $_1_DATA.INI_CEN_COOL2_5 set to    10.0000     (real)
 CNSsolve>evaluate (&data.ini_cen_cool3_5=&ini_cen_cool3_5) 
 EVALUATE: symbol $_1_DATA.INI_CEN_COOL3_5 set to    10.0000     (real)
 CNSsolve>evaluate (&data.fin_bor_hot_5=&fin_bor_hot_5) 
 EVALUATE: symbol $_1_DATA.FIN_BOR_HOT_5 set to    10.0000     (real)
 CNSsolve>evaluate (&data.fin_bor_cool1_5=&fin_bor_cool1_5) 
 EVALUATE: symbol $_1_DATA.FIN_BOR_COOL1_5 set to    40.0000     (real)
 CNSsolve>evaluate (&data.fin_bor_cool2_5=&fin_bor_cool2_5) 
 EVALUATE: symbol $_1_DATA.FIN_BOR_COOL2_5 set to    40.0000     (real)
 CNSsolve>evaluate (&data.fin_bor_cool3_5=&fin_bor_cool3_5) 
 EVALUATE: symbol $_1_DATA.FIN_BOR_COOL3_5 set to    40.0000     (real)
 CNSsolve>evaluate (&data.fin_cen_hot_5=&fin_cen_hot_5) 
 EVALUATE: symbol $_1_DATA.FIN_CEN_HOT_5 set to    2.50000     (real)
 CNSsolve>evaluate (&data.fin_cen_cool1_5=&fin_cen_cool1_5) 
 EVALUATE: symbol $_1_DATA.FIN_CEN_COOL1_5 set to    10.0000     (real)
 CNSsolve>evaluate (&data.fin_cen_cool2_5=&fin_cen_cool2_5) 
 EVALUATE: symbol $_1_DATA.FIN_CEN_COOL2_5 set to    10.0000     (real)
 CNSsolve>evaluate (&data.fin_cen_cool3_5=&fin_cen_cool3_5) 
 EVALUATE: symbol $_1_DATA.FIN_CEN_COOL3_5 set to    10.0000     (real)
 CNSsolve>!intermolecular contacts analysis 
 CNSsolve>evaluate (&data.hb_dist=&dist_hb) 
 EVALUATE: symbol $_1_DATA.HB_DIST set to    2.50000     (real)
 CNSsolve>evaluate (&data.nb_dist=&dist_nb) 
 EVALUATE: symbol $_1_DATA.NB_DIST set to    3.90000     (real)
 CNSsolve>!water refinement 
 CNSsolve>evaluate (&refine.firstwater=&firstwater) 
 EVALUATE: symbol $_1_REFINE.FIRSTWATER set to "yes" (string)
 CNSsolve>evaluate (&refine.keepwater=&keepwater) 
 EVALUATE: symbol $_1_REFINE.KEEPWATER set to FALSE (logical)
 CNSsolve>evaluate (&refine.waterrefine=min(&structures_1,&waterrefine)) 
 EVALUATE: symbol $_1_REFINE.WATERREFINE set to    200.000     (real)
 CNSsolve>evaluate (&refine.solvent=&solvent) 
 EVALUATE: symbol $_1_REFINE.SOLVENT set to "water" (string)
 CNSsolve>evaluate (&refine.pmrefine_on=&pmrefine_on) 
 Assuming literal string "&PMREFINE_ON"
 EVALUATE: symbol $_1_REFINE.PMREFINE_ON set to "&PMREFINE_ON" (string)
 CNSsolve>evaluate (&refine.calcdesolv=&calcdesolv) 
 EVALUATE: symbol $_1_REFINE.CALCDESOLV set to FALSE (logical)
 CNSsolve>evaluate (&refine.heatsteps=&waterheatsteps) 
 EVALUATE: symbol $_1_REFINE.HEATSTEPS set to    100.000     (real)
 CNSsolve>evaluate (&refine.steps=&watersteps) 
 EVALUATE: symbol $_1_REFINE.STEPS set to    1250.00     (real)
 CNSsolve>evaluate (&refine.coolsteps=&watercoolsteps) 
 EVALUATE: symbol $_1_REFINE.COOLSTEPS set to    500.000     (real)
 CNSsolve>!for the non-bonded parameters (the section was taken out of 
 CNSsolve>!parallhdg5.0.pro and parallhdg5.1.pro, so be careful!): 
 CNSsolve>if (&toppar.par_nonbonded eq "PROLSQ") then 
 NEXTCD: condition evaluated as false
 CNSsolve>    evaluate (&toppar.repel_radius = 1.0) 
 CNSsolve>    evaluate (&toppar.repel_rcons = 20) 
 CNSsolve>    evaluate (&toppar.repel_rexpo  = 4) 
 CNSsolve>    evaluate (&toppar.repel_irexp  = 1) 
 CNSsolve>elseif (&toppar.par_nonbonded eq "PARMALLH6") then 
 NEXTCD: condition evaluated as false
 CNSsolve>    evaluate (&toppar.repel_radius = 0.8) 
 CNSsolve>    evaluate (&toppar.repel_rcons = 5.0) 
 CNSsolve>    evaluate (&toppar.repel_rexpo  = 2) 
 CNSsolve>    evaluate (&toppar.repel_irexp  = 2) 
 CNSsolve>elseif (&toppar.par_nonbonded eq "OPLSX") then 
 NEXTCD: condition evaluated as true
 CNSsolve>    evaluate (&toppar.repel_radius = 0.0) 
 EVALUATE: symbol $_1_TOPPAR.REPEL_RADIUS set to    0.00000     (real)
 CNSsolve>else        {...now the standard PARALLHDG parameters} 
 CNSsolve>    evaluate (&toppar.repel_radius = 0.78) 
 CNSsolve>    evaluate (&toppar.repel_rcons = 5.0) 
 CNSsolve>    evaluate (&toppar.repel_rexpo  = 2) 
 CNSsolve>    evaluate (&toppar.repel_irexp  = 2) 
 CNSsolve>end if 
 CNSsolve>! Water in rigid body docking 
 CNSsolve>evaluate (&data.waterdock=&waterdock) 
 EVALUATE: symbol $_1_DATA.WATERDOCK set to FALSE (logical)
 CNSsolve>evaluate (&data.db_method=&db_method) 
 EVALUATE: symbol $_1_DATA.DB_METHOD set to "kytedoolittle" (string)
 CNSsolve>evaluate (&data.water_tokeep=&water_tokeep) 
 EVALUATE: symbol $_1_DATA.WATER_TOKEEP set to   0.250000     (real)
 CNSsolve>evaluate (&data.dnap_water_tokeep=&dnap_water_tokeep) 
 EVALUATE: symbol $_1_DATA.DNAP_WATER_TOKEEP set to   0.250000     (real)
 CNSsolve>evaluate (&data.water_randfrac=&water_randfrac) 
 EVALUATE: symbol $_1_DATA.WATER_RANDFRAC set to    0.00000     (real)
 CNSsolve>evaluate (&data.solvate_method=&solvate_method) 
 EVALUATE: symbol $_1_DATA.SOLVATE_METHOD set to "db" (string)
 CNSsolve>evaluate (&data.water_surfcutoff=&water_surfcutoff) 
 EVALUATE: symbol $_1_DATA.WATER_SURFCUTOFF set to    8.00000     (real)
 CNSsolve>evaluate (&data.water_analysis=&water_analysis) 
 EVALUATE: symbol $_1_DATA.WATER_ANALYSIS set to FALSE (logical)
 CNSsolve>evaluate (&data.transwater=&transwater) 
 EVALUATE: symbol $_1_DATA.TRANSWATER set to TRUE (logical)
 CNSsolve>evaluate (&data.water_restraint_initial=&water_restraint_initial) 
 EVALUATE: symbol $_1_DATA.WATER_RESTRAINT_INITIAL set to    5.00000     (real)
 CNSsolve>evaluate (&data.water_restraint_cutoff=&water_restraint_cutoff) 
 EVALUATE: symbol $_1_DATA.WATER_RESTRAINT_CUTOFF set to    5.00000     (real)
 CNSsolve>evaluate (&data.water_restraint_scale=&water_restraint_scale) 
 EVALUATE: symbol $_1_DATA.WATER_RESTRAINT_SCALE set to    25.0000     (real)
 CNSsolve>evaluate (&data.waterensemble=&waterensemble) 
 EVALUATE: symbol $_1_DATA.WATERENSEMBLE set to    1.00000     (real)
 CNSsolve>if (&data.waterdock eq true) then 
 NEXTCD: condition evaluated as false
 CNSsolve>  evaluate (&iterations.rotate180   = false) 
 CNSsolve>  evaluate (&SaProtocol.initiosteps = 0) 
 CNSsolve>  evaluate (&SaProtocol.cool1_steps = 0) 
 CNSsolve>  evaluate (&refine.keepwater = true) 
 CNSsolve>  display SOLVATED DOCKING TURNED ON: initiosteps and cool1_steps set to 0, rotate180 set to false 
 CNSsolve>end if 
 CNSsolve>! set abort=off end 
 CNSsolve> evaluate($chain=1) 
 EVALUATE: symbol $CHAIN set to    1.00000     (real)
 CNSsolve> evaluate($topology_infile= "RUN:toppar/" + $Toppar.prot_top_$chain) 
 EVALUATE: symbol $TOPOLOGY_INFILE set to "RUN:toppar/protein-allhdg5-4.top" (string)
 CNSsolve> evaluate($parameter_infile= "RUN:toppar/" + $Toppar.prot_par_$chain) 
 EVALUATE: symbol $PARAMETER_INFILE set to "RUN:toppar/protein-allhdg5-4.param" (string)
 CNSsolve> evaluate($link_file= "RUN:toppar/" + $Toppar.prot_link_$chain) 
 EVALUATE: symbol $LINK_FILE set to "RUN:toppar/protein-allhdg5-4-noter.link" (string)
 CNSsolve> evaluate($coor_infile= "RUN:data/sequence/" + $Toppar.prot_coor_$chain) 
 EVALUATE: symbol $COOR_INFILE set to "RUN:data/sequence/protein1.pdb" (string)
 CNSsolve> evaluate($coor_inlist= "RUN:data/sequence/file_A.list") 
 EVALUATE: symbol $COOR_INLIST set to "RUN:data/sequence/file_A.list" (string)
 CNSsolve> evaluate($coor_outfile= "RUN:begin/" + $Toppar.prot_root_$chain + ".pdb") 
 EVALUATE: symbol $COOR_OUTFILE set to "RUN:begin/protein1.pdb" (string)
 CNSsolve> evaluate($psf_outfile= "RUN:begin/" + $Toppar.prot_root_$chain + ".psf") 
 EVALUATE: symbol $PSF_OUTFILE set to "RUN:begin/protein1.psf" (string)
 CNSsolve> evaluate($psf2_outfile= "RUN:begin/" + $Toppar.prot_coor_$chain - ".pdb" + ".psf") 
 EVALUATE: symbol $PSF2_OUTFILE set to "RUN:begin/protein1.psf" (string)
 CNSsolve> evaluate($par_nonbonded= $Toppar.par_nonbonded) 
 EVALUATE: symbol $PAR_NONBONDED set to "OPLSX" (string)
 CNSsolve> 
 CNSsolve> if ($Toppar.prot_segid_$chain="") then 
 NEXTCD: condition evaluated as false
 CNSsolve>   evaluate($Toppar.prot_segid_$chain="A") 
 CNSsolve> end if 
 CNSsolve> 
 CNSsolve> evaluate ($log_level=quiet) 
 Assuming literal string "QUIET"
 EVALUATE: symbol $LOG_LEVEL set to "QUIET" (string)
 CNSsolve> 
 CNSsolve> topology 
 RTFRDR>   @@$topology_infile 
 ASSFIL: file protein-allhdg5-4.top opened.
 RTFRDR>remarks file toppar/protein-allhdg5-4.top 
 RTFRDR>remarks 
 RTFRDR>remarks   file topallhdg.pro  version 5.4  date 07-July-10 
 RTFRDR>remarks      for file parallhdg.pro version 5.4 date 07-July-10 or later 
 RTFRDR>remarks   Geometric energy function parameters for distance geometry and 
 RTFRDR>remarks      simulated annealing. 
 RTFRDR>remarks   Author: Michael Nilges, EMBL Heidelberg; Institut Pasteur, Paris 
 RTFRDR>remarks   This file contains modifications from M. Williams, UCL London 
 RTFRDR>remarks   and multiple modifications for HADDOCK from A. Bonvin, Utrecht University 
 RTFRDR>remarks   Last modification 24-09-2014 
 RTFRDR> 
 RTFRDR>set message ? end eval ($old_message=$result) set echo ? end eval ($old_echo=$result) 
 MESSage=NORM
 EVALUATE: symbol $OLD_MESSAGE set to "NORM" (string)
 ECHO=TRUE {ON}
 EVALUATE: symbol $OLD_ECHO set to TRUE (logical)
 RTFRDR>set message=off echo=off end 
 %RTFIO-warning: undefined masses in residue CYC 
 %RTFIO error encountered: there are undefined masses.
   (CNS is in mode: SET ABORT=NORMal END)
 RTFRDR>   if ( &BLANK%ion_topology_infile = false ) then 
 NEXTCD: condition evaluated as true
 RTFRDR>     @@&ion_topology_infile 
 ASSFIL: file ion.top opened.
 RTFRDR>remarks file toppar/ion.top 
 RTFRDR>remarks topology and masses for common ions 
 RTFRDR>remarks Dingle atom ion residues are given the name of the element. 
 RTFRDR>remarks By default the atom will be uncharged (eg. the residue MG will 
 RTFRDR>remarks contain the atom called MG with zero charge). 
 RTFRDR>remarks To use the charged species the charge state is appended to 
 RTFRDR>remarks the atom name (eg to use MG2+ the residue name is MG2, and the 
 RTFRDR>remarks atom name is MG+2 and has charge +2.0). 
 RTFRDR>remarks NOTE: not all ionic species are represented 
 RTFRDR>remarks PDA 02/09/99 
 RTFRDR> 
 RTFRDR>set echo=false end 
 RTFRDR>   end if 
 RTFRDR>   if ( &BLANK%nucl_topology_infile = false ) then 
 NEXTCD: condition evaluated as true
 RTFRDR>     @@&nucl_topology_infile 
 ASSFIL: file dna-rna-allatom-hj-opls-1.3.top opened.
 RTFRDR>remarks file toppar/dna-rna-allatom-hj-opls.top 
 RTFRDR>remarks  all-hydrogen dna/rna topology using the OPLS force field 
 RTFRDR> 
 RTFRDR>!RNA TOPOLOGY FILE 'FRAMEWORK' FROM TOPALLHDG.DNA AND ATOM NAMES 
 RTFRDR>!  FROM DNA-RNA.PARAM 
 RTFRDR>!INCLUDES ALL NONEXCHANGEABLE HYDROGENS AND TERMS FOR BOND, ANGLE, AND 
 RTFRDR>!IMPROPERS. NONEXCHANGEABLE HYDROGEN CHARGES WERE ASSIGNED 0.035. 
 RTFRDR>!CARBON CHARGES WERE REDUCED 0.035 FOR EACH ATTACHED HYDROGEN. 
 RTFRDR>!CREATED 2/24/96-- JASON P. RIFE AND PETER B. MOORE 
 RTFRDR>!CHANGED TO OPLSX CHARGES 6/2/07 -- HENRY JONKER 
 RTFRDR>! DNA-RNA-ALLATOM.TOP 
 RTFRDR> 
 RTFRDR>set message ? end eval ($old_message=$result) set echo ? end eval ($old_echo=$result) 
 MESSage=NORM
 EVALUATE: symbol $OLD_MESSAGE set to "NORM" (string)
 ECHO=TRUE {ON}
 EVALUATE: symbol $OLD_ECHO set to TRUE (logical)
 RTFRDR>set message=off echo=off end 
 %RTFRDR-ERR: duplicate (P-)RESIdue name U   
 RTFRDR> 
 RTFRDR> 
 RTFRDR>   end if 
 RTFRDR>   if ( &BLANK%solv_topology_infile = false ) then 
 NEXTCD: condition evaluated as true
 RTFRDR>     @@&solv_topology_infile 
 ASSFIL: file water-allhdg5-4.top opened.
 RTFRDR>remarks file toppar/water-allhdg5-4.top 
 RTFRDR>remarks 
 RTFRDR>remarks  TOPH19.SOL 
 RTFRDR>remarks  ========== 
 RTFRDR>remarks  topology file for solvent molecules 
 RTFRDR>remarks  water models available: TIP3P model 
 RTFRDR> 
 RTFRDR>set message ? end eval ($old_message=$result) set echo ? end eval ($old_echo=$result) 
 MESSage=NORM
 EVALUATE: symbol $OLD_MESSAGE set to "NORM" (string)
 ECHO=TRUE {ON}
 EVALUATE: symbol $OLD_ECHO set to TRUE (logical)
 RTFRDR>set message=off echo=off end 
 RTFRDR> 
 RTFRDR>   end if 
 RTFRDR>   if ( &BLANK%ligands_topology_infile = false ) then 
 NEXTCD: condition evaluated as true
 RTFRDR>     @@&ligands_topology_infile 
 ASSFIL: file fragment_probes.top opened.
 RTFRDR>Remarks Parameters for Fragment-based Ligand Binding Site Mapping 
 RTFRDR>Remarks created by acpype (Rev: 7268) on Mon Apr 13 10:01:53 2015 
 RTFRDR> 
 RTFRDR>set echo=false end 
 RTFRDR>   end if 
 RTFRDR>   if ( &BLANK%cofac_topology_infile = false ) then 
 NEXTCD: condition evaluated as true
 RTFRDR>     @@&cofac_topology_infile 
 ASSFIL: file ligand.top opened.
 RTFRDR>! Put in this file your ligand topology if needed 
 RTFRDR>! 
 RTFRDR>! 
 RTFRDR>!       This file was generated by PRODRG version 070118.0614 
 RTFRDR>!       PRODRG written/copyrighted by Daan van Aalten 
 RTFRDR>!       and Alexander Schuettelkopf 
 RTFRDR>! 
 RTFRDR>!       Questions/comments to dava@davapc1.bioch.dundee.ac.uk 
 RTFRDR>! 
 RTFRDR>!       When using this software in a publication, cite: 
 RTFRDR>!       A. W. Schuettelkopf and D. M. F. van Aalten (2004). 
 RTFRDR>!       PRODRG - a tool for high-throughput crystallography 
 RTFRDR>!       of protein-ligand complexes. 
 RTFRDR>!       Acta Crystallogr. D60, 1355--1363. 
 RTFRDR>! 
 RTFRDR>! 
 RTFRDR>!  *** NOTE *** IF YOU USE MORE THAN ONE PRODRG-GENERATED TOPOLOGY IN CNS, 
 RTFRDR>!               PLEASE CAREFULLY READ THE FAQ AS THIS MAY CAUSE PROBLEMS 
 RTFRDR>! 
 RTFRDR>! 
 RTFRDR>set echo=false end 
 RTFRDR>! 
 RTFRDR>! 
 RTFRDR>!       This file was generated by PRODRG version 070118.0614 
 RTFRDR>!       PRODRG written/copyrighted by Daan van Aalten 
 RTFRDR>!       and Alexander Schuettelkopf 
 RTFRDR>! 
 RTFRDR>!       Questions/comments to dava@davapc1.bioch.dundee.ac.uk 
 RTFRDR>! 
 RTFRDR>!       When using this software in a publication, cite: 
 RTFRDR>!       A. W. Schuettelkopf and D. M. F. van Aalten (2004). 
 RTFRDR>!       PRODRG - a tool for high-throughput crystallography 
 RTFRDR>!       of protein-ligand complexes. 
 RTFRDR>!       Acta Crystallogr. D60, 1355--1363. 
 RTFRDR>! 
 RTFRDR>! 
 RTFRDR>!  *** NOTE *** IF YOU USE MORE THAN ONE PRODRG-GENERATED TOPOLOGY IN CNS, 
 RTFRDR>!               PLEASE CAREFULLY READ THE FAQ AS THIS MAY CAUSE PROBLEMS 
 RTFRDR>! 
 RTFRDR>! 
 RTFRDR>set echo=false end 
 RTFRDR>   end if 
 RTFRDR>   if ( &BLANK%heme_topology_infile = false ) then 
 NEXTCD: condition evaluated as true
 RTFRDR>     @@&heme_topology_infile 
 ASSFIL: file hemes-allhdg.top opened.
 RTFRDR>remark file topallhdg.hemes 
 RTFRDR> 
 RTFRDR>set message off echo off end 
 RTFRDR>   end if 
 RTFRDR>   if ( &BLANK%prot_break_infile = false ) then 
 RTFRDR>     @@&prot_break_infile 
 RTFRDR>remarks file toppar/protein_break.top 
 RTFRDR>remarks   patches to remove peptide linkages 
 RTFRDR> 
 RTFRDR>! Paul Adams 28th June 1999 
 RTFRDR>! Yale University 
 RTFRDR> 
 RTFRDR>set echo=false end 
 %RTFRDR-ERR: duplicate (P-)RESIdue name DPEP
 %RTFRDR-ERR: duplicate (P-)RESIdue name DPPP
 RTFRDR> 
 RTFRDR>   end if 
 RTFRDR>   if ( &BLANK%dna_break_infile = false ) then 
 RTFRDR>     @@&dna_break_infile 
 RTFRDR>PRESidue DNUC        ! patch for deletion of nucleic acid linkage 
 RESIDUE>                     ! i.e. it deletes the link the previous RNA residue (-) with 
 RESIDUE>                     ! the current one (+) 
 RESIDUE> DELETE BOND -O3' +P 
 RESIDUE> DELETE ANGLE -C3' -O3' +P 
 RESIDUE> DELETE ANGLE -O3' +P  +O1P 
 RESIDUE> DELETE ANGLE -O3' +P  +O2P 
 RESIDUE> DELETE ANGLE -O3' +P  +O5' 
 RESIDUE> 
 RESIDUE>END {DNUC} 
 RTFRDR> 
 RTFRDR> 
 RTFRDR>   end if 
 RTFRDR> end 
 CNSsolve> 
 CNSsolve> parameter 
 PARRDR>   @@$parameter_infile 
 PARRDR>remarks file toppar/protein-allhdg5-4.param 
 PARRDR>remark 
 PARRDR>remark   for file protein-allhdg-ucl.top  version UCL  date 14-MAR-00 
 PARRDR>remark   for file protein-allhdg-dih-ucl.top  version UCL  date 07-JUL-01 
 PARRDR>remark   Geometric energy function parameters for distance geometry and 
 PARRDR>remark   simulated annealing. 
 PARRDR>remark   Original author: Michael Nilges, EMBL Heidelberg 
 PARRDR>remark   Modifications: Mark A. Williams, UCL London 
 PARRDR>remark   Several modifications for HADDOCK: Alexandre Bonvin, Utrecht Uni 
 PARRDR>remark   Last modification 27-02-2014 
 PARRDR> 
 PARRDR>set message ? end eval ($old_message=$result) set echo ? end eval ($old_echo=$result) 
 PARRDR>set message=off echo=off end 
 PARRDR> 
 PARRDR>   if ( &BLANK%ion_parameter_infile = false ) then 
 PARRDR>     @@&ion_parameter_infile 
 PARRDR>remarks file toppar/ion.param 
 PARRDR>remarks nonbonded parameters for common ions 
 PARRDR>remarks new parameters derived from literature for single atom species 
 PARRDR>remarks PDA 02/09/99 
 PARRDR> 
 PARRDR>set echo=off end 
 PARRDR>   end if 
 PARRDR>   if ( &BLANK%nucl_parameter_infile = false ) then 
 PARRDR>     @@&nucl_parameter_infile 
 PARRDR>remarks file toppar/dna-rna-allatom.top 
 PARRDR>remarks  all-hydrogen dna/rna parameters using the OPLS force field 
 PARRDR> 
 PARRDR>!RNA PARAMETER FILE 'FRAMEWORK' FROM PARALLHDG.DNA AND ATOM NAMES 
 PARRDR>! AND HEAVY ATOM PARAMETERS FROM DNA-RNA.PARAM 
 PARRDR>!INCLUDES ALL NONEXCHANGEABLE HYDROGEN TERMS FOR BOND, ANGLE, AND 
 PARRDR>!IMPROPERS WITH ENERGY CONSTANT VARIABLES: $kchbond, $kchangle, AND $kchimpr. 
 PARRDR>!BOND, ANGLE, AND IMPROPERS WERE ESTIMATED FROM VALUES FROM THE STANDARD 
 PARRDR>!NUCLEOTIDES OF INSIGHTII 95.0 (BIOSYM/MOLECULAR SIMULATIONS). 
 PARRDR>!CREATED 2/24/96 -- JASON P. RIFE AND PETER B. MOORE 
 PARRDR>!ADDED OPLSX SECTION 6/2/07 -- HENRY JONKER 
 PARRDR>! DNA-RNA-ALLATOM.PARAM 
 PARRDR> 
 PARRDR>set message ? end eval ($old_message=$result) set echo ? end eval ($old_echo=$result) 
 PARRDR>set message=off echo=off end 
 PARRDR> 
 PARRDR>   end if 
 PARRDR>   if ( &BLANK%solv_parameter_infile = false ) then 
 PARRDR>     @@&solv_parameter_infile 
 PARRDR>remarks file toppar/water-allhdg5-4.param 
 PARRDR>remarks 
 PARRDR>remarks   PARAM19.SOL (solvent parameters) 
 PARRDR>remarks   =========== 
 PARRDR>remarks   available: TIPS3P and DMSO model 
 PARRDR> 
 PARRDR>set message ? end eval ($old_message=$result) set echo ? end eval ($old_echo=$result) 
 PARRDR>set message=off echo=off end 
 PARRDR>   end if 
 PARRDR>   if ( &BLANK%ligands_parameter_infile = false ) then 
 PARRDR>     @@&ligands_parameter_infile 
 PARRDR>Remarks Parameters for Fragment-based Ligand Binding Site Mapping 
 PARRDR>Remarks created by acpype (Rev: 7268) on Mon Apr 13 10:01:53 2015 
 PARRDR> 
 PARRDR>set echo=false end 
 PARRDR>   end if 
 PARRDR>   if ( &BLANK%cofac_parameter_infile = false ) then 
 PARRDR>     @@&cofac_parameter_infile 
 PARRDR>! Put in this file your ligand parameters if needed 
 PARRDR>! 
 PARRDR>! 
 PARRDR>!       This file was generated by PRODRG version 070118.0614 
 PARRDR>!       PRODRG written/copyrighted by Daan van Aalten 
 PARRDR>!       and Alexander Schuettelkopf 
 PARRDR>! 
 PARRDR>!       Questions/comments to dava@davapc1.bioch.dundee.ac.uk 
 PARRDR>! 
 PARRDR>!       When using this software in a publication, cite: 
 PARRDR>!       A. W. Schuettelkopf and D. M. F. van Aalten (2004). 
 PARRDR>!       PRODRG - a tool for high-throughput crystallography 
 PARRDR>!       of protein-ligand complexes. 
 PARRDR>!       Acta Crystallogr. D60, 1355--1363. 
 PARRDR>! 
 PARRDR>! 
 PARRDR>!  *** NOTE *** IF YOU USE MORE THAN ONE PRODRG-GENERATED TOPOLOGY IN CNS, 
 PARRDR>!               PLEASE CAREFULLY READ THE FAQ AS THIS MAY CAUSE PROBLEMS 
 PARRDR>! 
 PARRDR>! 
 PARRDR>set echo=off message=on end 
 EVALUATE: symbol $PD_X set to    1.00000     (real)
 EVALUATE: symbol $PD_V set to    12000.0     (real)
 EVALUATE: symbol $PD_V set to    12000.0     (real)
 EVALUATE: symbol $PD_V set to    18000.0     (real)
 EVALUATE: symbol $PD_V set to    12000.0     (real)
 EVALUATE: symbol $PD_V set to    16000.0     (real)
 EVALUATE: symbol $PD_V set to    16000.0     (real)
 EVALUATE: symbol $PD_V set to    16000.0     (real)
 EVALUATE: symbol $PD_V set to    16000.0     (real)
 EVALUATE: symbol $PD_V set to    16000.0     (real)
 EVALUATE: symbol $PD_V set to    12000.0     (real)
 EVALUATE: symbol $PD_V set to    12000.0     (real)
 EVALUATE: symbol $PD_V set to    12000.0     (real)
 EVALUATE: symbol $PD_V set to    18000.0     (real)
 EVALUATE: symbol $PD_V set to    16000.0     (real)
 EVALUATE: symbol $PD_V set to    16000.0     (real)
 EVALUATE: symbol $PD_V set to    12000.0     (real)
 EVALUATE: symbol $PD_V set to    12000.0     (real)
 EVALUATE: symbol $PD_V set to    12000.0     (real)
 EVALUATE: symbol $PD_V set to    18000.0     (real)
 EVALUATE: symbol $PD_V set to    16000.0     (real)
 EVALUATE: symbol $PD_V set to    16000.0     (real)
 EVALUATE: symbol $PD_V set to    12000.0     (real)
 EVALUATE: symbol $PD_V set to    12000.0     (real)
 EVALUATE: symbol $PD_V set to    12000.0     (real)
 EVALUATE: symbol $PD_V set to    18000.0     (real)
 EVALUATE: symbol $PD_V set to    16000.0     (real)
 EVALUATE: symbol $PD_V set to    16000.0     (real)
 EVALUATE: symbol $PD_V set to    12000.0     (real)
 EVALUATE: symbol $PD_V set to    12000.0     (real)
 EVALUATE: symbol $PD_V set to    12000.0     (real)
 EVALUATE: symbol $PD_V set to    18000.0     (real)
 EVALUATE: symbol $PD_V set to    16000.0     (real)
 EVALUATE: symbol $PD_V set to    12000.0     (real)
 EVALUATE: symbol $PD_V set to    12000.0     (real)
 EVALUATE: symbol $PD_V set to    12000.0     (real)
 EVALUATE: symbol $PD_V set to    18000.0     (real)
 EVALUATE: symbol $PD_V set to    760.000     (real)
 EVALUATE: symbol $PD_V set to    760.000     (real)
 EVALUATE: symbol $PD_V set to    760.000     (real)
 EVALUATE: symbol $PD_V set to    760.000     (real)
 EVALUATE: symbol $PD_V set to    760.000     (real)
 EVALUATE: symbol $PD_V set to    760.000     (real)
 EVALUATE: symbol $PD_V set to    760.000     (real)
 EVALUATE: symbol $PD_V set to    880.000     (real)
 EVALUATE: symbol $PD_V set to    880.000     (real)
 EVALUATE: symbol $PD_V set to    880.000     (real)
 EVALUATE: symbol $PD_V set to    880.000     (real)
 EVALUATE: symbol $PD_V set to    880.000     (real)
 EVALUATE: symbol $PD_V set to    880.000     (real)
 EVALUATE: symbol $PD_V set to    760.000     (real)
 EVALUATE: symbol $PD_V set to    760.000     (real)
 EVALUATE: symbol $PD_V set to    760.000     (real)
 EVALUATE: symbol $PD_V set to    760.000     (real)
 EVALUATE: symbol $PD_V set to    760.000     (real)
 EVALUATE: symbol $PD_V set to    760.000     (real)
 EVALUATE: symbol $PD_V set to    760.000     (real)
 EVALUATE: symbol $PD_V set to    880.000     (real)
 EVALUATE: symbol $PD_V set to    880.000     (real)
 EVALUATE: symbol $PD_V set to    880.000     (real)
 EVALUATE: symbol $PD_V set to    760.000     (real)
 EVALUATE: symbol $PD_V set to    760.000     (real)
 EVALUATE: symbol $PD_V set to    760.000     (real)
 EVALUATE: symbol $PD_V set to    760.000     (real)
 EVALUATE: symbol $PD_V set to    760.000     (real)
 EVALUATE: symbol $PD_V set to    760.000     (real)
 EVALUATE: symbol $PD_V set to    760.000     (real)
 EVALUATE: symbol $PD_V set to    880.000     (real)
 EVALUATE: symbol $PD_V set to    880.000     (real)
 EVALUATE: symbol $PD_V set to    880.000     (real)
 EVALUATE: symbol $PD_V set to    760.000     (real)
 EVALUATE: symbol $PD_V set to    760.000     (real)
 EVALUATE: symbol $PD_V set to    760.000     (real)
 EVALUATE: symbol $PD_V set to    760.000     (real)
 EVALUATE: symbol $PD_V set to    760.000     (real)
 EVALUATE: symbol $PD_V set to    760.000     (real)
 EVALUATE: symbol $PD_V set to    760.000     (real)
 EVALUATE: symbol $PD_V set to    880.000     (real)
 EVALUATE: symbol $PD_V set to    880.000     (real)
 EVALUATE: symbol $PD_V set to    880.000     (real)
 EVALUATE: symbol $PD_V set to    760.000     (real)
 EVALUATE: symbol $PD_V set to    760.000     (real)
 EVALUATE: symbol $PD_V set to    760.000     (real)
 EVALUATE: symbol $PD_V set to    760.000     (real)
 EVALUATE: symbol $PD_V set to    760.000     (real)
 EVALUATE: symbol $PD_V set to    760.000     (real)
 EVALUATE: symbol $PD_V set to    760.000     (real)
 EVALUATE: symbol $PD_V set to    880.000     (real)
 EVALUATE: symbol $PD_V set to    880.000     (real)
 EVALUATE: symbol $PD_V set to    880.000     (real)
 EVALUATE: symbol $PD_V set to    760.000     (real)
 EVALUATE: symbol $PD_V set to    760.000     (real)
 EVALUATE: symbol $PD_V set to    760.000     (real)
 EVALUATE: symbol $PD_V set to    760.000     (real)
 EVALUATE: symbol $PD_V set to    760.000     (real)
 EVALUATE: symbol $PD_V set to    760.000     (real)
 EVALUATE: symbol $PD_V set to    760.000     (real)
 EVALUATE: symbol $PD_V set to    400.000     (real)
 EVALUATE: symbol $PD_V set to    400.000     (real)
 EVALUATE: symbol $PD_V set to    400.000     (real)
 EVALUATE: symbol $PD_V set to    400.000     (real)
 EVALUATE: symbol $PD_V set to    400.000     (real)
 EVALUATE: symbol $PD_V set to    400.000     (real)
 EVALUATE: symbol $PD_V set to    400.000     (real)
 EVALUATE: symbol $PD_V set to    400.000     (real)
 EVALUATE: symbol $PD_V set to    400.000     (real)
 EVALUATE: symbol $PD_V set to    400.000     (real)
 EVALUATE: symbol $PD_V set to    400.000     (real)
 EVALUATE: symbol $PD_V set to    400.000     (real)
 EVALUATE: symbol $PD_V set to   0.600000     (real)
 EVALUATE: symbol $PD_V set to    5.60000     (real)
 EVALUATE: symbol $PD_V set to   0.900000     (real)
 EVALUATE: symbol $PD_V set to    19.6000     (real)
 EVALUATE: symbol $PD_V set to    19.6000     (real)
 EVALUATE: symbol $PD_V set to   0.900000     (real)
 EVALUATE: symbol $PD_V set to    19.6000     (real)
 EVALUATE: symbol $PD_V set to   0.600000     (real)
 EVALUATE: symbol $PD_V set to    5.60000     (real)
 EVALUATE: symbol $PD_V set to   0.900000     (real)
 EVALUATE: symbol $PD_V set to    19.6000     (real)
 EVALUATE: symbol $PD_V set to   0.600000     (real)
 EVALUATE: symbol $PD_V set to    5.60000     (real)
 EVALUATE: symbol $PD_V set to   0.900000     (real)
 EVALUATE: symbol $PD_V set to    19.6000     (real)
 EVALUATE: symbol $PD_V set to   0.600000     (real)
 EVALUATE: symbol $PD_V set to    5.60000     (real)
 EVALUATE: symbol $PD_V set to   0.900000     (real)
 EVALUATE: symbol $PD_V set to    19.6000     (real)
 EVALUATE: symbol $PD_V set to   0.600000     (real)
 EVALUATE: symbol $PD_V set to    5.60000     (real)
 EVALUATE: symbol $PD_V set to   0.900000     (real)
 EVALUATE: symbol $PD_V set to   0.600000     (real)
 EVALUATE: symbol $PD_V set to    5.60000     (real)
 PARRDR>! 
 PARRDR>! 
 PARRDR>!       This file was generated by PRODRG version 070118.0614 
 PARRDR>!       PRODRG written/copyrighted by Daan van Aalten 
 PARRDR>!       and Alexander Schuettelkopf 
 PARRDR>! 
 PARRDR>!       Questions/comments to dava@davapc1.bioch.dundee.ac.uk 
 PARRDR>! 
 PARRDR>!       When using this software in a publication, cite: 
 PARRDR>!       A. W. Schuettelkopf and D. M. F. van Aalten (2004). 
 PARRDR>!       PRODRG - a tool for high-throughput crystallography 
 PARRDR>!       of protein-ligand complexes. 
 PARRDR>!       Acta Crystallogr. D60, 1355--1363. 
 PARRDR>! 
 PARRDR>! 
 PARRDR>!  *** NOTE *** IF YOU USE MORE THAN ONE PRODRG-GENERATED TOPOLOGY IN CNS, 
 PARRDR>!               PLEASE CAREFULLY READ THE FAQ AS THIS MAY CAUSE PROBLEMS 
 PARRDR>! 
 PARRDR>! 
 PARRDR>set echo=off message=on end 
 EVALUATE: symbol $PD_X set to    1.00000     (real)
 EVALUATE: symbol $PD_V set to    20000.0     (real)
 EVALUATE: symbol $PD_V set to    20000.0     (real)
 EVALUATE: symbol $PD_V set to    20000.0     (real)
 EVALUATE: symbol $PD_V set to    20000.0     (real)
 EVALUATE: symbol $PD_V set to    20000.0     (real)
 EVALUATE: symbol $PD_V set to    20000.0     (real)
 EVALUATE: symbol $PD_V set to    20000.0     (real)
 EVALUATE: symbol $PD_V set to    20000.0     (real)
 EVALUATE: symbol $PD_V set to    17900.0     (real)
 EVALUATE: symbol $PD_V set to    20000.0     (real)
 EVALUATE: symbol $PD_V set to    20000.0     (real)
 EVALUATE: symbol $PD_V set to    16000.0     (real)
 EVALUATE: symbol $PD_V set to    16000.0     (real)
 EVALUATE: symbol $PD_V set to    20000.0     (real)
 EVALUATE: symbol $PD_V set to    20000.0     (real)
 EVALUATE: symbol $PD_V set to    800.000     (real)
 EVALUATE: symbol $PD_V set to    800.000     (real)
 EVALUATE: symbol $PD_V set to    800.000     (real)
 EVALUATE: symbol $PD_V set to    800.000     (real)
 EVALUATE: symbol $PD_V set to    800.000     (real)
 EVALUATE: symbol $PD_V set to    800.000     (real)
 EVALUATE: symbol $PD_V set to    800.000     (real)
 EVALUATE: symbol $PD_V set to    800.000     (real)
 EVALUATE: symbol $PD_V set to    800.000     (real)
 EVALUATE: symbol $PD_V set to    800.000     (real)
 EVALUATE: symbol $PD_V set to    720.000     (real)
 EVALUATE: symbol $PD_V set to    800.000     (real)
 EVALUATE: symbol $PD_V set to    720.000     (real)
 EVALUATE: symbol $PD_V set to    800.000     (real)
 EVALUATE: symbol $PD_V set to    800.000     (real)
 EVALUATE: symbol $PD_V set to    800.000     (real)
 EVALUATE: symbol $PD_V set to    800.000     (real)
 EVALUATE: symbol $PD_V set to    880.000     (real)
 EVALUATE: symbol $PD_V set to    960.000     (real)
 EVALUATE: symbol $PD_V set to    960.000     (real)
 EVALUATE: symbol $PD_V set to    960.000     (real)
 EVALUATE: symbol $PD_V set to    800.000     (real)
 EVALUATE: symbol $PD_V set to    800.000     (real)
 EVALUATE: symbol $PD_V set to    800.000     (real)
 EVALUATE: symbol $PD_V set to    800.000     (real)
 EVALUATE: symbol $PD_V set to    800.000     (real)
 EVALUATE: symbol $PD_V set to    800.000     (real)
 EVALUATE: symbol $PD_V set to    800.000     (real)
 EVALUATE: symbol $PD_V set to    800.000     (real)
 EVALUATE: symbol $PD_V set to    800.000     (real)
 EVALUATE: symbol $PD_V set to    800.000     (real)
 EVALUATE: symbol $PD_V set to    800.000     (real)
 EVALUATE: symbol $PD_V set to    800.000     (real)
 EVALUATE: symbol $PD_V set to    800.000     (real)
 EVALUATE: symbol $PD_V set to    800.000     (real)
 EVALUATE: symbol $PD_V set to    800.000     (real)
 EVALUATE: symbol $PD_V set to    800.000     (real)
 EVALUATE: symbol $PD_V set to   0.100000     (real)
 EVALUATE: symbol $PD_V set to   0.100000     (real)
 PARRDR>   end if 
 PARRDR>   if ( &BLANK%heme_parameter_infile = false ) then 
 NEXTCD: condition evaluated as true
 PARRDR>     @@&heme_parameter_infile 
 ASSFIL: file hemes-allhdg.param opened.
 PARRDR>remark  file parallhdg.hemes 
 PARRDR> 
 PARRDR>set message off echo off end 
 PARRDR>   end if 
 PARRDR> end 
 %PARRDR-info: duplication of bond C    OC  
 %PARRDR-info: duplication of bond CD_  C_  
 %PARRDR-info: duplication of bond CM_  CT_ 
 %PARRDR-info: duplication of bond HC   NC2 
 %PARRDR-info: duplication of angle C3R  OH   HO  
 %PARRDR-info: duplication of angle C3__ C3__ HC__
 %PARRDR-info: duplication of angle CD_  CM_  CT_ 
 %PARRDR-info: duplication of angle CH2P CH2E HA  
 %PARRDR-info: duplication of angle CM_  CT_  CT_ 
 %PARRDR-info: duplication of angle CPA  NPH1 FEH 
 %PARRDR-info: duplication of angle CPA  NPH2 FEH 
 %PARRDR-info: duplication of angle CT_  CT_  C_  
 %PARRDR-info: duplication of angle CT_  CT_  HC_ 
 %PARRDR-info: duplication of angle CT_  CT_  HP_ 
 %PARRDR-info: duplication of angle CT_  CT_  N3_ 
 %PARRDR-info: duplication of angle H1__ C3__ OH__
 %PARRDR-info: duplication of angle HP_  CT_  N3_ 
 %PARRDR-info: duplication of angle HR   C3R  O3R 
 %PARRDR-info: duplication of angle HR   C3R  OH  
 %PARRDR-info: duplication of angle OC   C    OC  
 %PARRDR-info: duplication of nonbonded entry H   
 %PARRDR-info: duplication of nonbonded entry HA  
 %PARRDR-info: duplication of nonbonded entry HC  
 %PARRDR-info: duplication of nonbonded entry HO  
 %PARRDR-info: duplication of nonbonded entry HA  
 %PARRDR-info: duplication of nonbonded entry HA  
 %PARRDR-info: duplication of nonbonded entry OC  
 %PARRDR-info: duplication of nonbonded entry C   
 CNSsolve> 
 CNSsolve> segment 
 SEGMENT>   chain 
 CHAIN>     if ( &convert = true ) then 
 NEXTCD: condition evaluated as false
 CHAIN>       convert=true 
 CHAIN>     end if 
 CHAIN>     if ( &separate = true ) then 
 NEXTCD: condition evaluated as true
 CHAIN>       separate=true 
 CHAIN>     end if 
 CHAIN>     @@$link_file 
 ASSFIL: file protein-allhdg5-4-noter.link opened.
 CHAIN>remarks file toppar/protein-allhdg5-4-noter.link 
 CHAIN>remarks 
 CHAIN>remarks this is a macro to define standard protein peptide bonds 
 CHAIN>remarks to generate a protein sequence. 
 CHAIN> 
 CHAIN>!added links for MSE (8-19-2011, ATB) 
 CHAIN>!added links for CFE (6-5-2014, AB) 
 CHAIN> 
 CHAIN>set message ? end eval ($old_message=$result) set echo ? end eval ($old_echo=$result) 
 MESSage=NORM
 EVALUATE: symbol $OLD_MESSAGE set to "NORM" (string)
 ECHO=TRUE {ON}
 EVALUATE: symbol $OLD_ECHO set to TRUE (logical)
 CHAIN>set message=off echo=off end 
 CHAIN> 
 CHAIN>     if ( &BLANK%nucl_link_infile = false ) then 
 NEXTCD: condition evaluated as true
 CHAIN>       @@&nucl_link_infile 
 ASSFIL: file dna-rna-1.3.link opened.
 CHAIN>remarks file toppar/dna-rna.link 
 CHAIN>remarks macro to define standard nucleic acid links and termini 
 CHAIN>remarks this file has both 3' and 5' terminii without phosphate groups 
 CHAIN>remarks 
 CHAIN> 
 CHAIN>set message ? end eval ($old_message=$result) set echo ? end eval ($old_echo=$result) 
 MESSage=NORM
 EVALUATE: symbol $OLD_MESSAGE set to "NORM" (string)
 ECHO=TRUE {ON}
 EVALUATE: symbol $OLD_ECHO set to TRUE (logical)
 CHAIN>set message=off echo=off end 
 CHAIN>     end if 
 CHAIN>     if ( &BLANK%cofac_link_infile = false ) then 
 NEXTCD: condition evaluated as true
 CHAIN>       @@&cofac_link_infile 
 ASSFIL: file ligand.pep opened.
 CHAIN>first IONS            tail + IHP end 
 CHAIN>last IONS            head - IHP end 
 CHAIN>first IONS            tail + IAC end 
 CHAIN>last IONS            head - IAC end 
 CHAIN>     end if 
 CHAIN>     coordinates @@$coor_infile 
 ASSFIL: file protein1.pdb opened.
 COOR>ATOM      1  N   PHE     9      18.937-159.292 -13.075  1.00 30.49 
 SEGMNT-info: chain termination due to TER keyword.   568 residues were inserted into segid "    "
 COOR>ATOM   8992  CAA IHP   801      13.333-123.814 -24.708  1.00 29.13 
 %PATCH-ERR: patch IONS not found in topology file 
 %PATCH-ERR: patch IONS not found in topology file 
 SEGMNT-info: chain termination due to TER keyword.     1 residues were inserted into segid "    "
 COOR>ATOM   9028  CBA IAC   901       5.746-110.951 -25.187  1.00 18.01 
 %PATCH-ERR: patch IONS not found in topology file 
 %PATCH-ERR: patch IONS not found in topology file 
 SEGMNT-info: chain termination due to TER keyword.     1 residues were inserted into segid "    "
 COOR>ATOM   9041  N   GLN  2001       8.069 -94.388 -25.027  1.00 33.49 
 SEGMNT-info: chain termination due to TER keyword.    13 residues were inserted into segid "    "
 COOR>ATOM   9270  N   LYS  3005      28.463-179.347 -37.294  1.00 24.83 
 SEGMNT-info: chain termination due to END keyword.   124 residues were inserted into segid "    "
 CHAIN>   end 
 SEGMENT> end 
 Status of internal molecular topology database:
 -> NATOM=      11265(MAXA=     1000000)  NBOND=      11383(MAXB=     1000000)
 -> NTHETA=     20617(MAXT=     2000000)  NGRP=         707(MAXGRP=   1000000)
 -> NPHI=       17617(MAXP=     2000000)  NIMPHI=      6039(MAXIMP=   1000000)
 -> NNB=         4764(MAXNB=    1000000) 
 CNSsolve> 
 CNSsolve> if ( &BLANK%ile_CD_becomes = false ) then 
 NEXTCD: condition evaluated as true
 CNSsolve>   do (name=&ile_CD_becomes) (resn ILE and name CD) 
 SELRPN:      0 atoms have been selected out of  11265
 CNSsolve> end if 
 CNSsolve> if ( &BLANK%OT1_becomes = false ) then 
 NEXTCD: condition evaluated as true
 CNSsolve>   do (name=&OT1_becomes) (name OT1) 
 SELRPN:      0 atoms have been selected out of  11265
 CNSsolve> end if 
 CNSsolve> if ( &BLANK%OT2_becomes = false ) then 
 NEXTCD: condition evaluated as true
 CNSsolve>   do (name=&OT2_becomes) (name OT2) 
 SELRPN:      0 atoms have been selected out of  11265
 CNSsolve> end if 
 CNSsolve> 
 CNSsolve>!for the histidine patches: 
 CNSsolve> evaluate($hisd_counter=1) 
 EVALUATE: symbol $HISD_COUNTER set to    1.00000     (real)
 CNSsolve> while ($hisd_counter le $Toppar.nhisd) loop hisd 
 NEXTCD: condition evaluated as true
 CNSsolve>   if ($Toppar.hisd_resid_$chain_$hisd_counter > 0) then 
 NEXTCD: condition evaluated as true
 CNSsolve>     show (resn) (tag and resid $Toppar.hisd_resid_$chain_$hisd_counter) 
 SELRPN:      1 atoms have been selected out of  11265
 (      HIS  78   N    )  HIS 
 CNSsolve>     if ($result eq "HIS") then 
 NEXTCD: condition evaluated as true
 CNSsolve>       patch hisd reference=nil=(resid $Toppar.hisd_resid_$chain_$hisd_counter) end 
 SELRPN:     18 atoms have been selected out of  11265
 Status of internal molecular topology database:
 -> NATOM=      11264(MAXA=     1000000)  NBOND=      11382(MAXB=     1000000)
 -> NTHETA=     20615(MAXT=     2000000)  NGRP=         707(MAXGRP=   1000000)
 -> NPHI=       17617(MAXP=     2000000)  NIMPHI=      6038(MAXIMP=   1000000)
 -> NNB=         4764(MAXNB=    1000000) 
 CNSsolve>     end if 
 CNSsolve>   end if 
 CNSsolve>   evaluate($hisd_counter=$hisd_counter + 1) 
 EVALUATE: symbol $HISD_COUNTER set to    2.00000     (real)
 CNSsolve> end loop hisd 
 CNSsolve> while ($hisd_counter le $Toppar.nhisd) loop hisd 
 NEXTCD: condition evaluated as true
 CNSsolve>   if ($Toppar.hisd_resid_$chain_$hisd_counter > 0) then 
 NEXTCD: condition evaluated as true
 CNSsolve>     show (resn) (tag and resid $Toppar.hisd_resid_$chain_$hisd_counter) 
 SELRPN:      1 atoms have been selected out of  11264
 (      HIS  3062 N    )  HIS 
 CNSsolve>     if ($result eq "HIS") then 
 NEXTCD: condition evaluated as true
 CNSsolve>       patch hisd reference=nil=(resid $Toppar.hisd_resid_$chain_$hisd_counter) end 
 SELRPN:     18 atoms have been selected out of  11264
 Status of internal molecular topology database:
 -> NATOM=      11263(MAXA=     1000000)  NBOND=      11381(MAXB=     1000000)
 -> NTHETA=     20613(MAXT=     2000000)  NGRP=         707(MAXGRP=   1000000)
 -> NPHI=       17617(MAXP=     2000000)  NIMPHI=      6037(MAXIMP=   1000000)
 -> NNB=         4764(MAXNB=    1000000) 
 CNSsolve>     end if 
 CNSsolve>   end if 
 CNSsolve>   evaluate($hisd_counter=$hisd_counter + 1) 
 EVALUATE: symbol $HISD_COUNTER set to    3.00000     (real)
 CNSsolve> end loop hisd 
 CNSsolve> while ($hisd_counter le $Toppar.nhisd) loop hisd 
 NEXTCD: condition evaluated as true
 CNSsolve>   if ($Toppar.hisd_resid_$chain_$hisd_counter > 0) then 
 NEXTCD: condition evaluated as true
 CNSsolve>     show (resn) (tag and resid $Toppar.hisd_resid_$chain_$hisd_counter) 
 SELRPN:      1 atoms have been selected out of  11263
 (      HIS  475  N    )  HIS 
 CNSsolve>     if ($result eq "HIS") then 
 NEXTCD: condition evaluated as true
 CNSsolve>       patch hisd reference=nil=(resid $Toppar.hisd_resid_$chain_$hisd_counter) end 
 SELRPN:     18 atoms have been selected out of  11263
 Status of internal molecular topology database:
 -> NATOM=      11262(MAXA=     1000000)  NBOND=      11380(MAXB=     1000000)
 -> NTHETA=     20611(MAXT=     2000000)  NGRP=         707(MAXGRP=   1000000)
 -> NPHI=       17617(MAXP=     2000000)  NIMPHI=      6036(MAXIMP=   1000000)
 -> NNB=         4764(MAXNB=    1000000) 
 CNSsolve>     end if 
 CNSsolve>   end if 
 CNSsolve>   evaluate($hisd_counter=$hisd_counter + 1) 
 EVALUATE: symbol $HISD_COUNTER set to    4.00000     (real)
 CNSsolve> end loop hisd 
 CNSsolve> while ($hisd_counter le $Toppar.nhisd) loop hisd 
 NEXTCD: condition evaluated as true
 CNSsolve>   if ($Toppar.hisd_resid_$chain_$hisd_counter > 0) then 
 NEXTCD: condition evaluated as false
 CNSsolve>     show (resn) (tag and resid $Toppar.hisd_resid_$chain_$hisd_counter) 
 CNSsolve>     if ($result eq "HIS") then 
 CNSsolve>       patch hisd reference=nil=(resid $Toppar.hisd_resid_$chain_$hisd_counter) end 
 CNSsolve>     end if 
 CNSsolve>   end if 
 CNSsolve>   evaluate($hisd_counter=$hisd_counter + 1) 
 EVALUATE: symbol $HISD_COUNTER set to    5.00000     (real)
 CNSsolve> end loop hisd 
 CNSsolve> while ($hisd_counter le $Toppar.nhisd) loop hisd 
 NEXTCD: condition evaluated as true
 CNSsolve>   if ($Toppar.hisd_resid_$chain_$hisd_counter > 0) then 
 NEXTCD: condition evaluated as false
 CNSsolve>     show (resn) (tag and resid $Toppar.hisd_resid_$chain_$hisd_counter) 
 CNSsolve>     if ($result eq "HIS") then 
 CNSsolve>       patch hisd reference=nil=(resid $Toppar.hisd_resid_$chain_$hisd_counter) end 
 CNSsolve>     end if 
 CNSsolve>   end if 
 CNSsolve>   evaluate($hisd_counter=$hisd_counter + 1) 
 EVALUATE: symbol $HISD_COUNTER set to    6.00000     (real)
 CNSsolve> end loop hisd 
 CNSsolve> while ($hisd_counter le $Toppar.nhisd) loop hisd 
 NEXTCD: condition evaluated as true
 CNSsolve>   if ($Toppar.hisd_resid_$chain_$hisd_counter > 0) then 
 NEXTCD: condition evaluated as false
 CNSsolve>     show (resn) (tag and resid $Toppar.hisd_resid_$chain_$hisd_counter) 
 CNSsolve>     if ($result eq "HIS") then 
 CNSsolve>       patch hisd reference=nil=(resid $Toppar.hisd_resid_$chain_$hisd_counter) end 
 CNSsolve>     end if 
 CNSsolve>   end if 
 CNSsolve>   evaluate($hisd_counter=$hisd_counter + 1) 
 EVALUATE: symbol $HISD_COUNTER set to    7.00000     (real)
 CNSsolve> end loop hisd 
 CNSsolve> while ($hisd_counter le $Toppar.nhisd) loop hisd 
 NEXTCD: condition evaluated as true
 CNSsolve>   if ($Toppar.hisd_resid_$chain_$hisd_counter > 0) then 
 NEXTCD: condition evaluated as false
 CNSsolve>     show (resn) (tag and resid $Toppar.hisd_resid_$chain_$hisd_counter) 
 CNSsolve>     if ($result eq "HIS") then 
 CNSsolve>       patch hisd reference=nil=(resid $Toppar.hisd_resid_$chain_$hisd_counter) end 
 CNSsolve>     end if 
 CNSsolve>   end if 
 CNSsolve>   evaluate($hisd_counter=$hisd_counter + 1) 
 EVALUATE: symbol $HISD_COUNTER set to    8.00000     (real)
 CNSsolve> end loop hisd 
 CNSsolve> while ($hisd_counter le $Toppar.nhisd) loop hisd 
 NEXTCD: condition evaluated as true
 CNSsolve>   if ($Toppar.hisd_resid_$chain_$hisd_counter > 0) then 
 NEXTCD: condition evaluated as false
 CNSsolve>     show (resn) (tag and resid $Toppar.hisd_resid_$chain_$hisd_counter) 
 CNSsolve>     if ($result eq "HIS") then 
 CNSsolve>       patch hisd reference=nil=(resid $Toppar.hisd_resid_$chain_$hisd_counter) end 
 CNSsolve>     end if 
 CNSsolve>   end if 
 CNSsolve>   evaluate($hisd_counter=$hisd_counter + 1) 
 EVALUATE: symbol $HISD_COUNTER set to    9.00000     (real)
 CNSsolve> end loop hisd 
 CNSsolve> while ($hisd_counter le $Toppar.nhisd) loop hisd 
 NEXTCD: condition evaluated as true
 CNSsolve>   if ($Toppar.hisd_resid_$chain_$hisd_counter > 0) then 
 NEXTCD: condition evaluated as false
 CNSsolve>     show (resn) (tag and resid $Toppar.hisd_resid_$chain_$hisd_counter) 
 CNSsolve>     if ($result eq "HIS") then 
 CNSsolve>       patch hisd reference=nil=(resid $Toppar.hisd_resid_$chain_$hisd_counter) end 
 CNSsolve>     end if 
 CNSsolve>   end if 
 CNSsolve>   evaluate($hisd_counter=$hisd_counter + 1) 
 EVALUATE: symbol $HISD_COUNTER set to    10.0000     (real)
 CNSsolve> end loop hisd 
 CNSsolve> while ($hisd_counter le $Toppar.nhisd) loop hisd 
 NEXTCD: condition evaluated as true
 CNSsolve>   if ($Toppar.hisd_resid_$chain_$hisd_counter > 0) then 
 NEXTCD: condition evaluated as false
 CNSsolve>     show (resn) (tag and resid $Toppar.hisd_resid_$chain_$hisd_counter) 
 CNSsolve>     if ($result eq "HIS") then 
 CNSsolve>       patch hisd reference=nil=(resid $Toppar.hisd_resid_$chain_$hisd_counter) end 
 CNSsolve>     end if 
 CNSsolve>   end if 
 CNSsolve>   evaluate($hisd_counter=$hisd_counter + 1) 
 EVALUATE: symbol $HISD_COUNTER set to    11.0000     (real)
 CNSsolve> end loop hisd 
 CNSsolve> while ($hisd_counter le $Toppar.nhisd) loop hisd 
 NEXTCD: condition evaluated as false
 CNSsolve>   if ($Toppar.hisd_resid_$chain_$hisd_counter > 0) then 
 CNSsolve>     show (resn) (tag and resid $Toppar.hisd_resid_$chain_$hisd_counter) 
 CNSsolve>     if ($result eq "HIS") then 
 CNSsolve>       patch hisd reference=nil=(resid $Toppar.hisd_resid_$chain_$hisd_counter) end 
 CNSsolve>     end if 
 CNSsolve>   end if 
 CNSsolve>   evaluate($hisd_counter=$hisd_counter + 1) 
 CNSsolve> end loop hisd 
 CNSsolve> 
 CNSsolve> evaluate($hise_counter=1) 
 EVALUATE: symbol $HISE_COUNTER set to    1.00000     (real)
 CNSsolve> while ($hise_counter le $Toppar.nhise) loop hise 
 NEXTCD: condition evaluated as true
 CNSsolve>   if ($Toppar.hise_resid_$chain_$hise_counter > 0) then 
 NEXTCD: condition evaluated as true
 CNSsolve>     show (resn) (tag and resid $Toppar.hise_resid_$chain_$hise_counter) 
 SELRPN:      1 atoms have been selected out of  11262
 (      HIS  3031 N    )  HIS 
 CNSsolve>     if ($result eq "HIS") then 
 NEXTCD: condition evaluated as true
 CNSsolve>       patch hise reference=nil=(resid $Toppar.hise_resid_$chain_$hise_counter) end 
 SELRPN:     18 atoms have been selected out of  11262
 Status of internal molecular topology database:
 -> NATOM=      11261(MAXA=     1000000)  NBOND=      11379(MAXB=     1000000)
 -> NTHETA=     20609(MAXT=     2000000)  NGRP=         707(MAXGRP=   1000000)
 -> NPHI=       17617(MAXP=     2000000)  NIMPHI=      6035(MAXIMP=   1000000)
 -> NNB=         4764(MAXNB=    1000000) 
 CNSsolve>     end if 
 CNSsolve>   end if 
 CNSsolve>   evaluate($hise_counter=$hise_counter + 1) 
 EVALUATE: symbol $HISE_COUNTER set to    2.00000     (real)
 CNSsolve> end loop hise 
 CNSsolve> while ($hise_counter le $Toppar.nhise) loop hise 
 NEXTCD: condition evaluated as true
 CNSsolve>   if ($Toppar.hise_resid_$chain_$hise_counter > 0) then 
 NEXTCD: condition evaluated as true
 CNSsolve>     show (resn) (tag and resid $Toppar.hise_resid_$chain_$hise_counter) 
 SELRPN:      1 atoms have been selected out of  11261
 (      HIS  174  N    )  HIS 
 CNSsolve>     if ($result eq "HIS") then 
 NEXTCD: condition evaluated as true
 CNSsolve>       patch hise reference=nil=(resid $Toppar.hise_resid_$chain_$hise_counter) end 
 SELRPN:     18 atoms have been selected out of  11261
 Status of internal molecular topology database:
 -> NATOM=      11260(MAXA=     1000000)  NBOND=      11378(MAXB=     1000000)
 -> NTHETA=     20607(MAXT=     2000000)  NGRP=         707(MAXGRP=   1000000)
 -> NPHI=       17617(MAXP=     2000000)  NIMPHI=      6034(MAXIMP=   1000000)
 -> NNB=         4764(MAXNB=    1000000) 
 CNSsolve>     end if 
 CNSsolve>   end if 
 CNSsolve>   evaluate($hise_counter=$hise_counter + 1) 
 EVALUATE: symbol $HISE_COUNTER set to    3.00000     (real)
 CNSsolve> end loop hise 
 CNSsolve> while ($hise_counter le $Toppar.nhise) loop hise 
 NEXTCD: condition evaluated as true
 CNSsolve>   if ($Toppar.hise_resid_$chain_$hise_counter > 0) then 
 NEXTCD: condition evaluated as true
 CNSsolve>     show (resn) (tag and resid $Toppar.hise_resid_$chain_$hise_counter) 
 SELRPN:      1 atoms have been selected out of  11260
 (      HIS  16   N    )  HIS 
 CNSsolve>     if ($result eq "HIS") then 
 NEXTCD: condition evaluated as true
 CNSsolve>       patch hise reference=nil=(resid $Toppar.hise_resid_$chain_$hise_counter) end 
 SELRPN:     18 atoms have been selected out of  11260
 Status of internal molecular topology database:
 -> NATOM=      11259(MAXA=     1000000)  NBOND=      11377(MAXB=     1000000)
 -> NTHETA=     20605(MAXT=     2000000)  NGRP=         707(MAXGRP=   1000000)
 -> NPHI=       17617(MAXP=     2000000)  NIMPHI=      6033(MAXIMP=   1000000)
 -> NNB=         4764(MAXNB=    1000000) 
 CNSsolve>     end if 
 CNSsolve>   end if 
 CNSsolve>   evaluate($hise_counter=$hise_counter + 1) 
 EVALUATE: symbol $HISE_COUNTER set to    4.00000     (real)
 CNSsolve> end loop hise 
 CNSsolve> while ($hise_counter le $Toppar.nhise) loop hise 
 NEXTCD: condition evaluated as true
 CNSsolve>   if ($Toppar.hise_resid_$chain_$hise_counter > 0) then 
 NEXTCD: condition evaluated as true
 CNSsolve>     show (resn) (tag and resid $Toppar.hise_resid_$chain_$hise_counter) 
 SELRPN:      1 atoms have been selected out of  11259
 (      HIS  178  N    )  HIS 
 CNSsolve>     if ($result eq "HIS") then 
 NEXTCD: condition evaluated as true
 CNSsolve>       patch hise reference=nil=(resid $Toppar.hise_resid_$chain_$hise_counter) end 
 SELRPN:     18 atoms have been selected out of  11259
 Status of internal molecular topology database:
 -> NATOM=      11258(MAXA=     1000000)  NBOND=      11376(MAXB=     1000000)
 -> NTHETA=     20603(MAXT=     2000000)  NGRP=         707(MAXGRP=   1000000)
 -> NPHI=       17617(MAXP=     2000000)  NIMPHI=      6032(MAXIMP=   1000000)
 -> NNB=         4764(MAXNB=    1000000) 
 CNSsolve>     end if 
 CNSsolve>   end if 
 CNSsolve>   evaluate($hise_counter=$hise_counter + 1) 
 EVALUATE: symbol $HISE_COUNTER set to    5.00000     (real)
 CNSsolve> end loop hise 
 CNSsolve> while ($hise_counter le $Toppar.nhise) loop hise 
 NEXTCD: condition evaluated as true
 CNSsolve>   if ($Toppar.hise_resid_$chain_$hise_counter > 0) then 
 NEXTCD: condition evaluated as true
 CNSsolve>     show (resn) (tag and resid $Toppar.hise_resid_$chain_$hise_counter) 
 SELRPN:      1 atoms have been selected out of  11258
 (      HIS  430  N    )  HIS 
 CNSsolve>     if ($result eq "HIS") then 
 NEXTCD: condition evaluated as true
 CNSsolve>       patch hise reference=nil=(resid $Toppar.hise_resid_$chain_$hise_counter) end 
 SELRPN:     18 atoms have been selected out of  11258
 Status of internal molecular topology database:
 -> NATOM=      11257(MAXA=     1000000)  NBOND=      11375(MAXB=     1000000)
 -> NTHETA=     20601(MAXT=     2000000)  NGRP=         707(MAXGRP=   1000000)
 -> NPHI=       17617(MAXP=     2000000)  NIMPHI=      6031(MAXIMP=   1000000)
 -> NNB=         4764(MAXNB=    1000000) 
 CNSsolve>     end if 
 CNSsolve>   end if 
 CNSsolve>   evaluate($hise_counter=$hise_counter + 1) 
 EVALUATE: symbol $HISE_COUNTER set to    6.00000     (real)
 CNSsolve> end loop hise 
 CNSsolve> while ($hise_counter le $Toppar.nhise) loop hise 
 NEXTCD: condition evaluated as true
 CNSsolve>   if ($Toppar.hise_resid_$chain_$hise_counter > 0) then 
 NEXTCD: condition evaluated as true
 CNSsolve>     show (resn) (tag and resid $Toppar.hise_resid_$chain_$hise_counter) 
 SELRPN:      1 atoms have been selected out of  11257
 (      HIS  474  N    )  HIS 
 CNSsolve>     if ($result eq "HIS") then 
 NEXTCD: condition evaluated as true
 CNSsolve>       patch hise reference=nil=(resid $Toppar.hise_resid_$chain_$hise_counter) end 
 SELRPN:     18 atoms have been selected out of  11257
 Status of internal molecular topology database:
 -> NATOM=      11256(MAXA=     1000000)  NBOND=      11374(MAXB=     1000000)
 -> NTHETA=     20599(MAXT=     2000000)  NGRP=         707(MAXGRP=   1000000)
 -> NPHI=       17617(MAXP=     2000000)  NIMPHI=      6030(MAXIMP=   1000000)
 -> NNB=         4764(MAXNB=    1000000) 
 CNSsolve>     end if 
 CNSsolve>   end if 
 CNSsolve>   evaluate($hise_counter=$hise_counter + 1) 
 EVALUATE: symbol $HISE_COUNTER set to    7.00000     (real)
 CNSsolve> end loop hise 
 CNSsolve> while ($hise_counter le $Toppar.nhise) loop hise 
 NEXTCD: condition evaluated as true
 CNSsolve>   if ($Toppar.hise_resid_$chain_$hise_counter > 0) then 
 NEXTCD: condition evaluated as false
 CNSsolve>     show (resn) (tag and resid $Toppar.hise_resid_$chain_$hise_counter) 
 CNSsolve>     if ($result eq "HIS") then 
 CNSsolve>       patch hise reference=nil=(resid $Toppar.hise_resid_$chain_$hise_counter) end 
 CNSsolve>     end if 
 CNSsolve>   end if 
 CNSsolve>   evaluate($hise_counter=$hise_counter + 1) 
 EVALUATE: symbol $HISE_COUNTER set to    8.00000     (real)
 CNSsolve> end loop hise 
 CNSsolve> while ($hise_counter le $Toppar.nhise) loop hise 
 NEXTCD: condition evaluated as true
 CNSsolve>   if ($Toppar.hise_resid_$chain_$hise_counter > 0) then 
 NEXTCD: condition evaluated as false
 CNSsolve>     show (resn) (tag and resid $Toppar.hise_resid_$chain_$hise_counter) 
 CNSsolve>     if ($result eq "HIS") then 
 CNSsolve>       patch hise reference=nil=(resid $Toppar.hise_resid_$chain_$hise_counter) end 
 CNSsolve>     end if 
 CNSsolve>   end if 
 CNSsolve>   evaluate($hise_counter=$hise_counter + 1) 
 EVALUATE: symbol $HISE_COUNTER set to    9.00000     (real)
 CNSsolve> end loop hise 
 CNSsolve> while ($hise_counter le $Toppar.nhise) loop hise 
 NEXTCD: condition evaluated as true
 CNSsolve>   if ($Toppar.hise_resid_$chain_$hise_counter > 0) then 
 NEXTCD: condition evaluated as false
 CNSsolve>     show (resn) (tag and resid $Toppar.hise_resid_$chain_$hise_counter) 
 CNSsolve>     if ($result eq "HIS") then 
 CNSsolve>       patch hise reference=nil=(resid $Toppar.hise_resid_$chain_$hise_counter) end 
 CNSsolve>     end if 
 CNSsolve>   end if 
 CNSsolve>   evaluate($hise_counter=$hise_counter + 1) 
 EVALUATE: symbol $HISE_COUNTER set to    10.0000     (real)
 CNSsolve> end loop hise 
 CNSsolve> while ($hise_counter le $Toppar.nhise) loop hise 
 NEXTCD: condition evaluated as true
 CNSsolve>   if ($Toppar.hise_resid_$chain_$hise_counter > 0) then 
 NEXTCD: condition evaluated as false
 CNSsolve>     show (resn) (tag and resid $Toppar.hise_resid_$chain_$hise_counter) 
 CNSsolve>     if ($result eq "HIS") then 
 CNSsolve>       patch hise reference=nil=(resid $Toppar.hise_resid_$chain_$hise_counter) end 
 CNSsolve>     end if 
 CNSsolve>   end if 
 CNSsolve>   evaluate($hise_counter=$hise_counter + 1) 
 EVALUATE: symbol $HISE_COUNTER set to    11.0000     (real)
 CNSsolve> end loop hise 
 CNSsolve> while ($hise_counter le $Toppar.nhise) loop hise 
 NEXTCD: condition evaluated as false
 CNSsolve>   if ($Toppar.hise_resid_$chain_$hise_counter > 0) then 
 CNSsolve>     show (resn) (tag and resid $Toppar.hise_resid_$chain_$hise_counter) 
 CNSsolve>     if ($result eq "HIS") then 
 CNSsolve>       patch hise reference=nil=(resid $Toppar.hise_resid_$chain_$hise_counter) end 
 CNSsolve>     end if 
 CNSsolve>   end if 
 CNSsolve>   evaluate($hise_counter=$hise_counter + 1) 
 CNSsolve> end loop hise 
 CNSsolve> 
 CNSsolve>! The following patches would define covalent bond between a CA+2 and oxygen ligands 
 CNSsolve>! from Asp and Glu (first selection is amino-acid, second is ion) 
 CNSsolve>! patch dca2 refe=1=(resid 25) refe=2=(resid 83) end 
 CNSsolve>! patch dca2 refe=1=(resid 29) refe=2=(resid 83) end 
 CNSsolve>! patch dca2 refe=1=(resid 35) refe=2=(resid 83) end 
 CNSsolve>! patch eca2 refe=1=(resid 36) refe=2=(resid 83) end 
 CNSsolve>! 
 CNSsolve>! following patch is to attach a heme (resid YY) CAB atom to a cys (resid XX) 
 CNSsolve>! patch phcb refe=1=(resid XX) refe=2=(resid YY) end 
 CNSsolve>! following patch is to attach a heme (resid YY) CAC atom to a cys (resid XX) 
 CNSsolve>! patch phcc refe=1=(resid XX) refe=2=(resid YY) end 
 CNSsolve>! 
 CNSsolve>! following patch is to define an isopeptide bond between a Cter and a Lys side-chain 
 CNSsolve>! patch clys refe=1=(resid 72) refe=2=(resid 148) end 
 CNSsolve>! 
 CNSsolve>! following patch is to define an isopeptide bond between a Cter and a Lys side-chain 
 CNSsolve>! patch clys refe=1=(resid 72) refe=2=(resid 148) end 
 CNSsolve> 
 CNSsolve> if ($Toppar.delenph = true) then 
 NEXTCD: condition evaluated as true
 CNSsolve>   delete sele=(name H* and attr charge = 0) end 
 SELRPN:   4390 atoms have been selected out of  11256
 Status of internal molecular topology database:
 -> NATOM=       6866(MAXA=     1000000)  NBOND=       6984(MAXB=     1000000)
 -> NTHETA=     10012(MAXT=     2000000)  NGRP=         707(MAXGRP=   1000000)
 -> NPHI=       17171(MAXP=     2000000)  NIMPHI=      3460(MAXIMP=   1000000)
 -> NNB=          384(MAXNB=    1000000) 
 CNSsolve> end if 
 CNSsolve> 
 CNSsolve> evaluate ($nstruc = 1) 
 EVALUATE: symbol $NSTRUC set to    1.00000     (real)
 CNSsolve> for $file in ( @@$coor_inlist )  loop main 
 ASSFIL: file file_A.list opened.
 FOR-clause="/home/enmr/services-enmr/HADDOCK2.2/server/run/userrun000442/run1/data/sequence/protein1.pdb" 
 FOR LOOP: symbol FILE set to "/home/enmr/services-enmr/HADDOCK2.2/server/run/userrun000442/run1/data/sequence/protein1.pdb" (string)
 FOR-clause= )  loop main 
 CNSsolve> 
 CNSsolve> set seed=$Saprotocol.iniseed end 
 CNSsolve> 
 CNSsolve> coor init end 
 COOR: selected main coordinates initialized
 CNSsolve> coordinates 
 COOR>   if ( &convert = true ) then 
 NEXTCD: condition evaluated as false
 COOR>     convert=true 
 COOR>   end if 
 COOR>   @@$file 
 ASSFIL: file protein1.pdb opened.
 COOR>ATOM      1  N   PHE     9      18.937-159.292 -13.075  1.00 30.49 
 COOR>ATOM      2  CA  PHE     9      20.003-159.390 -14.133  1.00 30.19 
 %READC-ERR: atom      9    PHE  HA   not found in molecular structure
 %READC-ERR: atom      9    PHE  1HB  not found in molecular structure
 %READC-ERR: atom      9    PHE  2HB  not found in molecular structure
 %READC-ERR: atom      9    PHE  HD1  not found in molecular structure
 %READC-ERR: atom      9    PHE  HD2  not found in molecular structure
 %READC-ERR: atom      9    PHE  HE1  not found in molecular structure
 %READC-ERR: atom      9    PHE  HE2  not found in molecular structure
 %READC-ERR: atom      9    PHE  HZ   not found in molecular structure
 %READC-ERR: atom      10   PRO  HA   not found in molecular structure
 %READC-ERR: atom      10   PRO  1HB  not found in molecular structure
 %READC-ERR: atom      10   PRO  2HB  not found in molecular structure
 %READC-ERR: atom      10   PRO  1HG  not found in molecular structure
 %READC-ERR: atom      10   PRO  2HG  not found in molecular structure
 %READC-ERR: atom      10   PRO  1HD  not found in molecular structure
 %READC-ERR: atom      10   PRO  2HD  not found in molecular structure
 %READC-ERR: atom      11   GLU  H    not found in molecular structure
 %READC-ERR: atom      11   GLU  HA   not found in molecular structure
 %READC-ERR: atom      11   GLU  1HB  not found in molecular structure
 %READC-ERR: atom      11   GLU  2HB  not found in molecular structure
 %READC-ERR: atom      11   GLU  1HG  not found in molecular structure
 %READC-ERR: atom      11   GLU  2HG  not found in molecular structure
 %READC-ERR: atom      12   GLU  H    not found in molecular structure
 %READC-ERR: atom      12   GLU  HA   not found in molecular structure
 %READC-ERR: atom      12   GLU  1HB  not found in molecular structure
 %READC-ERR: atom      12   GLU  2HB  not found in molecular structure
 %READC-ERR: atom      12   GLU  1HG  not found in molecular structure
 %READC-ERR: atom      12   GLU  2HG  not found in molecular structure
 %READC-ERR: atom      13   VAL  H    not found in molecular structure
 %READC-ERR: atom      13   VAL  HA   not found in molecular structure
 %READC-ERR: atom      13   VAL  HB   not found in molecular structure
 %READC-ERR: atom      13   VAL  1HG1 not found in molecular structure
 %READC-ERR: atom      13   VAL  2HG1 not found in molecular structure
 %READC-ERR: atom      13   VAL  3HG1 not found in molecular structure
 %READC-ERR: atom      13   VAL  1HG2 not found in molecular structure
 %READC-ERR: atom      13   VAL  2HG2 not found in molecular structure
 %READC-ERR: atom      13   VAL  3HG2 not found in molecular structure
 %READC-ERR: atom      14   LEU  H    not found in molecular structure
 %READC-ERR: atom      14   LEU  HA   not found in molecular structure
 %READC-ERR: atom      14   LEU  1HB  not found in molecular structure
 %READC-ERR: atom      14   LEU  2HB  not found in molecular structure
 %READC-ERR: atom      14   LEU  HG   not found in molecular structure
 %READC-ERR: atom      14   LEU  1HD1 not found in molecular structure
 %READC-ERR: atom      14   LEU  2HD1 not found in molecular structure
 %READC-ERR: atom      14   LEU  3HD1 not found in molecular structure
 %READC-ERR: atom      14   LEU  1HD2 not found in molecular structure
 %READC-ERR: atom      14   LEU  2HD2 not found in molecular structure
 %READC-ERR: atom      14   LEU  3HD2 not found in molecular structure
 %READC-ERR: atom      15   GLU  H    not found in molecular structure
 %READC-ERR: atom      15   GLU  HA   not found in molecular structure
 %READC-ERR: atom      15   GLU  1HB  not found in molecular structure
 %READC-ERR: atom      15   GLU  2HB  not found in molecular structure
 %READC-ERR: atom      15   GLU  1HG  not found in molecular structure
 %READC-ERR: atom      15   GLU  2HG  not found in molecular structure
 %READC-ERR: atom      16   HIS  H    not found in molecular structure
 %READC-ERR: atom      16   HIS  HA   not found in molecular structure
 %READC-ERR: atom      16   HIS  1HB  not found in molecular structure
 %READC-ERR: atom      16   HIS  2HB  not found in molecular structure
 %READC-ERR: atom      16   HIS  HD2  not found in molecular structure
 %READC-ERR: atom      16   HIS  HE1  not found in molecular structure
 %READC-ERR: atom      17   VAL  H    not found in molecular structure
 %READC-ERR: atom      17   VAL  HA   not found in molecular structure
 %READC-ERR: atom      17   VAL  HB   not found in molecular structure
 %READC-ERR: atom      17   VAL  1HG1 not found in molecular structure
 %READC-ERR: atom      17   VAL  2HG1 not found in molecular structure
 %READC-ERR: atom      17   VAL  3HG1 not found in molecular structure
 %READC-ERR: atom      17   VAL  1HG2 not found in molecular structure
 %READC-ERR: atom      17   VAL  2HG2 not found in molecular structure
 %READC-ERR: atom      17   VAL  3HG2 not found in molecular structure
 %READC-ERR: atom      18   PHE  H    not found in molecular structure
 %READC-ERR: atom      18   PHE  HA   not found in molecular structure
 %READC-ERR: atom      18   PHE  1HB  not found in molecular structure
 %READC-ERR: atom      18   PHE  2HB  not found in molecular structure
 %READC-ERR: atom      18   PHE  HD1  not found in molecular structure
 %READC-ERR: atom      18   PHE  HD2  not found in molecular structure
 %READC-ERR: atom      18   PHE  HE1  not found in molecular structure
 %READC-ERR: atom      18   PHE  HE2  not found in molecular structure
 %READC-ERR: atom      18   PHE  HZ   not found in molecular structure
 %READC-ERR: atom      19   SER  H    not found in molecular structure
 %READC-ERR: atom      19   SER  HA   not found in molecular structure
 %READC-ERR: atom      19   SER  1HB  not found in molecular structure
 %READC-ERR: atom      19   SER  2HB  not found in molecular structure
 %READC-ERR: atom      20   PHE  H    not found in molecular structure
 %READC-ERR: atom      20   PHE  HA   not found in molecular structure
 %READC-ERR: atom      20   PHE  1HB  not found in molecular structure
 %READC-ERR: atom      20   PHE  2HB  not found in molecular structure
 %READC-ERR: atom      20   PHE  HD1  not found in molecular structure
 %READC-ERR: atom      20   PHE  HD2  not found in molecular structure
 %READC-ERR: atom      20   PHE  HE1  not found in molecular structure
 %READC-ERR: atom      20   PHE  HE2  not found in molecular structure
 %READC-ERR: atom      20   PHE  HZ   not found in molecular structure
 %READC-ERR: atom      21   ILE  H    not found in molecular structure
 %READC-ERR: atom      21   ILE  HA   not found in molecular structure
 %READC-ERR: atom      21   ILE  HB   not found in molecular structure
 %READC-ERR: atom      21   ILE  1HG1 not found in molecular structure
 %READC-ERR: atom      21   ILE  2HG1 not found in molecular structure
 %READC-ERR: atom      21   ILE  1HG2 not found in molecular structure
 %READC-ERR: atom      21   ILE  2HG2 not found in molecular structure
 %READC-ERR: atom      21   ILE  3HG2 not found in molecular structure
 %READC-ERR: atom      21   ILE  1HD1 not found in molecular structure
 %READC-ERR: atom      21   ILE  2HD1 not found in molecular structure
 %READC-ERR: atom      21   ILE  3HD1 not found in molecular structure
 %READC-ERR: atom      22   GLN  H    not found in molecular structure
 %READC-ERR: atom      22   GLN  HA   not found in molecular structure
 %READC-ERR: atom      22   GLN  1HB  not found in molecular structure
 %READC-ERR: atom      22   GLN  2HB  not found in molecular structure
 %READC-ERR: atom      22   GLN  1HG  not found in molecular structure
 %READC-ERR: atom      22   GLN  2HG  not found in molecular structure
 %READC-ERR: atom      23   LEU  H    not found in molecular structure
 %READC-ERR: atom      23   LEU  HA   not found in molecular structure
 %READC-ERR: atom      23   LEU  1HB  not found in molecular structure
 %READC-ERR: atom      23   LEU  2HB  not found in molecular structure
 %READC-ERR: atom      23   LEU  HG   not found in molecular structure
 %READC-ERR: atom      23   LEU  1HD1 not found in molecular structure
 %READC-ERR: atom      23   LEU  2HD1 not found in molecular structure
 %READC-ERR: atom      23   LEU  3HD1 not found in molecular structure
 %READC-ERR: atom      23   LEU  1HD2 not found in molecular structure
 %READC-ERR: atom      23   LEU  2HD2 not found in molecular structure
 %READC-ERR: atom      23   LEU  3HD2 not found in molecular structure
 %READC-ERR: atom      24   ASP  H    not found in molecular structure
 %READC-ERR: atom      24   ASP  HA   not found in molecular structure
 %READC-ERR: atom      24   ASP  1HB  not found in molecular structure
 %READC-ERR: atom      24   ASP  2HB  not found in molecular structure
 %READC-ERR: atom      25   LYS  H    not found in molecular structure
 %READC-ERR: atom      25   LYS  HA   not found in molecular structure
 %READC-ERR: atom      25   LYS  1HB  not found in molecular structure
 %READC-ERR: atom      25   LYS  2HB  not found in molecular structure
 %READC-ERR: atom      25   LYS  1HG  not found in molecular structure
 %READC-ERR: atom      25   LYS  2HG  not found in molecular structure
 %READC-ERR: atom      25   LYS  1HD  not found in molecular structure
 %READC-ERR: atom      25   LYS  2HD  not found in molecular structure
 %READC-ERR: atom      25   LYS  1HE  not found in molecular structure
 %READC-ERR: atom      25   LYS  2HE  not found in molecular structure
 %READC-ERR: atom      26   ASP  H    not found in molecular structure
 %READC-ERR: atom      26   ASP  HA   not found in molecular structure
 %READC-ERR: atom      26   ASP  1HB  not found in molecular structure
 %READC-ERR: atom      26   ASP  2HB  not found in molecular structure
 %READC-ERR: atom      27   ARG  H    not found in molecular structure
 %READC-ERR: atom      27   ARG  HA   not found in molecular structure
 %READC-ERR: atom      27   ARG  1HB  not found in molecular structure
 %READC-ERR: atom      27   ARG  2HB  not found in molecular structure
 %READC-ERR: atom      27   ARG  1HG  not found in molecular structure
 %READC-ERR: atom      27   ARG  2HG  not found in molecular structure
 %READC-ERR: atom      27   ARG  1HD  not found in molecular structure
 %READC-ERR: atom      27   ARG  2HD  not found in molecular structure
 %READC-ERR: atom      28   ASN  H    not found in molecular structure
 %READC-ERR: atom      28   ASN  HA   not found in molecular structure
 %READC-ERR: atom      28   ASN  1HB  not found in molecular structure
 %READC-ERR: atom      28   ASN  2HB  not found in molecular structure
 %READC-ERR: atom      29   SER  H    not found in molecular structure
 %READC-ERR: atom      29   SER  HA   not found in molecular structure
 %READC-ERR: atom      29   SER  1HB  not found in molecular structure
 %READC-ERR: atom      29   SER  2HB  not found in molecular structure
 %READC-ERR: atom      30   VAL  H    not found in molecular structure
 %READC-ERR: atom      30   VAL  HA   not found in molecular structure
 %READC-ERR: atom      30   VAL  HB   not found in molecular structure
 %READC-ERR: atom      30   VAL  1HG1 not found in molecular structure
 %READC-ERR: atom      30   VAL  2HG1 not found in molecular structure
 %READC-ERR: atom      30   VAL  3HG1 not found in molecular structure
 %READC-ERR: atom      30   VAL  1HG2 not found in molecular structure
 %READC-ERR: atom      30   VAL  2HG2 not found in molecular structure
 %READC-ERR: atom      30   VAL  3HG2 not found in molecular structure
 %READC-ERR: atom      31   SER  H    not found in molecular structure
 %READC-ERR: atom      31   SER  HA   not found in molecular structure
 %READC-ERR: atom      31   SER  1HB  not found in molecular structure
 %READC-ERR: atom      31   SER  2HB  not found in molecular structure
 %READC-ERR: atom      32   LEU  H    not found in molecular structure
 %READC-ERR: atom      32   LEU  HA   not found in molecular structure
 %READC-ERR: atom      32   LEU  1HB  not found in molecular structure
 %READC-ERR: atom      32   LEU  2HB  not found in molecular structure
 %READC-ERR: atom      32   LEU  HG   not found in molecular structure
 %READC-ERR: atom      32   LEU  1HD1 not found in molecular structure
 %READC-ERR: atom      32   LEU  2HD1 not found in molecular structure
 %READC-ERR: atom      32   LEU  3HD1 not found in molecular structure
 %READC-ERR: atom      32   LEU  1HD2 not found in molecular structure
 %READC-ERR: atom      32   LEU  2HD2 not found in molecular structure
 %READC-ERR: atom      32   LEU  3HD2 not found in molecular structure
 %READC-ERR: atom      33   VAL  H    not found in molecular structure
 %READC-ERR: atom      33   VAL  HA   not found in molecular structure
 %READC-ERR: atom      33   VAL  HB   not found in molecular structure
 %READC-ERR: atom      33   VAL  1HG1 not found in molecular structure
 %READC-ERR: atom      33   VAL  2HG1 not found in molecular structure
 %READC-ERR: atom      33   VAL  3HG1 not found in molecular structure
 %READC-ERR: atom      33   VAL  1HG2 not found in molecular structure
 %READC-ERR: atom      33   VAL  2HG2 not found in molecular structure
 %READC-ERR: atom      33   VAL  3HG2 not found in molecular structure
 %READC-ERR: atom      34   CYS  H    not found in molecular structure
 %READC-ERR: atom      34   CYS  HA   not found in molecular structure
 %READC-ERR: atom      34   CYS  1HB  not found in molecular structure
 %READC-ERR: atom      34   CYS  2HB  not found in molecular structure
 %READC-ERR: atom      35   LYS  H    not found in molecular structure
 %READC-ERR: atom      35   LYS  HA   not found in molecular structure
 %READC-ERR: atom      35   LYS  1HB  not found in molecular structure
 %READC-ERR: atom      35   LYS  2HB  not found in molecular structure
 %READC-ERR: atom      35   LYS  1HG  not found in molecular structure
 %READC-ERR: atom      35   LYS  2HG  not found in molecular structure
 %READC-ERR: atom      35   LYS  1HD  not found in molecular structure
 %READC-ERR: atom      35   LYS  2HD  not found in molecular structure
 %READC-ERR: atom      35   LYS  1HE  not found in molecular structure
 %READC-ERR: atom      35   LYS  2HE  not found in molecular structure
 %READC-ERR: atom      36   SER  H    not found in molecular structure
 %READC-ERR: atom      36   SER  HA   not found in molecular structure
 %READC-ERR: atom      36   SER  1HB  not found in molecular structure
 %READC-ERR: atom      36   SER  2HB  not found in molecular structure
 %READC-ERR: atom      37   TRP  H    not found in molecular structure
 %READC-ERR: atom      37   TRP  HA   not found in molecular structure
 %READC-ERR: atom      37   TRP  1HB  not found in molecular structure
 %READC-ERR: atom      37   TRP  2HB  not found in molecular structure
 %READC-ERR: atom      37   TRP  HD1  not found in molecular structure
 %READC-ERR: atom      37   TRP  HE3  not found in molecular structure
 %READC-ERR: atom      37   TRP  HZ2  not found in molecular structure
 %READC-ERR: atom      37   TRP  HZ3  not found in molecular structure
 %READC-ERR: atom      37   TRP  HH2  not found in molecular structure
 %READC-ERR: atom      38   TYR  H    not found in molecular structure
 %READC-ERR: atom      38   TYR  HA   not found in molecular structure
 %READC-ERR: atom      38   TYR  1HB  not found in molecular structure
 %READC-ERR: atom      38   TYR  2HB  not found in molecular structure
 %READC-ERR: atom      38   TYR  HD1  not found in molecular structure
 %READC-ERR: atom      38   TYR  HD2  not found in molecular structure
 %READC-ERR: atom      38   TYR  HE1  not found in molecular structure
 %READC-ERR: atom      38   TYR  HE2  not found in molecular structure
 %READC-ERR: atom      39   GLU  H    not found in molecular structure
 %READC-ERR: atom      39   GLU  HA   not found in molecular structure
 %READC-ERR: atom      39   GLU  1HB  not found in molecular structure
 %READC-ERR: atom      39   GLU  2HB  not found in molecular structure
 %READC-ERR: atom      39   GLU  1HG  not found in molecular structure
 %READC-ERR: atom      39   GLU  2HG  not found in molecular structure
 %READC-ERR: atom      40   ILE  H    not found in molecular structure
 %READC-ERR: atom      40   ILE  HA   not found in molecular structure
 %READC-ERR: atom      40   ILE  HB   not found in molecular structure
 %READC-ERR: atom      40   ILE  1HG1 not found in molecular structure
 %READC-ERR: atom      40   ILE  2HG1 not found in molecular structure
 %READC-ERR: atom      40   ILE  1HG2 not found in molecular structure
 %READC-ERR: atom      40   ILE  2HG2 not found in molecular structure
 %READC-ERR: atom      40   ILE  3HG2 not found in molecular structure
 %READC-ERR: atom      40   ILE  1HD1 not found in molecular structure
 %READC-ERR: atom      40   ILE  2HD1 not found in molecular structure
 %READC-ERR: atom      40   ILE  3HD1 not found in molecular structure
 %READC-ERR: atom      41   GLU  H    not found in molecular structure
 %READC-ERR: atom      41   GLU  HA   not found in molecular structure
 %READC-ERR: atom      41   GLU  1HB  not found in molecular structure
 %READC-ERR: atom      41   GLU  2HB  not found in molecular structure
 %READC-ERR: atom      41   GLU  1HG  not found in molecular structure
 %READC-ERR: atom      41   GLU  2HG  not found in molecular structure
 %READC-ERR: atom      42   ARG  H    not found in molecular structure
 %READC-ERR: atom      42   ARG  HA   not found in molecular structure
 %READC-ERR: atom      42   ARG  1HB  not found in molecular structure
 %READC-ERR: atom      42   ARG  2HB  not found in molecular structure
 %READC-ERR: atom      42   ARG  1HG  not found in molecular structure
 %READC-ERR: atom      42   ARG  2HG  not found in molecular structure
 %READC-ERR: atom      42   ARG  1HD  not found in molecular structure
 %READC-ERR: atom      42   ARG  2HD  not found in molecular structure
 %READC-ERR: atom      43   TRP  H    not found in molecular structure
 %READC-ERR: atom      43   TRP  HA   not found in molecular structure
 %READC-ERR: atom      43   TRP  1HB  not found in molecular structure
 %READC-ERR: atom      43   TRP  2HB  not found in molecular structure
 %READC-ERR: atom      43   TRP  HD1  not found in molecular structure
 %READC-ERR: atom      43   TRP  HE3  not found in molecular structure
 %READC-ERR: atom      43   TRP  HZ2  not found in molecular structure
 %READC-ERR: atom      43   TRP  HZ3  not found in molecular structure
 %READC-ERR: atom      43   TRP  HH2  not found in molecular structure
 %READC-ERR: atom      44   CYS  H    not found in molecular structure
 %READC-ERR: atom      44   CYS  HA   not found in molecular structure
 %READC-ERR: atom      44   CYS  1HB  not found in molecular structure
 %READC-ERR: atom      44   CYS  2HB  not found in molecular structure
 %READC-ERR: atom      45   ARG  H    not found in molecular structure
 %READC-ERR: atom      45   ARG  HA   not found in molecular structure
 %READC-ERR: atom      45   ARG  1HB  not found in molecular structure
 %READC-ERR: atom      45   ARG  2HB  not found in molecular structure
 %READC-ERR: atom      45   ARG  1HG  not found in molecular structure
 %READC-ERR: atom      45   ARG  2HG  not found in molecular structure
 %READC-ERR: atom      45   ARG  1HD  not found in molecular structure
 %READC-ERR: atom      45   ARG  2HD  not found in molecular structure
 %READC-ERR: atom      46   ARG  H    not found in molecular structure
 %READC-ERR: atom      46   ARG  HA   not found in molecular structure
 %READC-ERR: atom      46   ARG  1HB  not found in molecular structure
 %READC-ERR: atom      46   ARG  2HB  not found in molecular structure
 %READC-ERR: atom      46   ARG  1HG  not found in molecular structure
 %READC-ERR: atom      46   ARG  2HG  not found in molecular structure
 %READC-ERR: atom      46   ARG  1HD  not found in molecular structure
 %READC-ERR: atom      46   ARG  2HD  not found in molecular structure
 %READC-ERR: atom      47   LYS  H    not found in molecular structure
 %READC-ERR: atom      47   LYS  HA   not found in molecular structure
 %READC-ERR: atom      47   LYS  1HB  not found in molecular structure
 %READC-ERR: atom      47   LYS  2HB  not found in molecular structure
 %READC-ERR: atom      47   LYS  1HG  not found in molecular structure
 %READC-ERR: atom      47   LYS  2HG  not found in molecular structure
 %READC-ERR: atom      47   LYS  1HD  not found in molecular structure
 %READC-ERR: atom      47   LYS  2HD  not found in molecular structure
 %READC-ERR: atom      47   LYS  1HE  not found in molecular structure
 %READC-ERR: atom      47   LYS  2HE  not found in molecular structure
 %READC-ERR: atom      48   VAL  H    not found in molecular structure
 %READC-ERR: atom      48   VAL  HA   not found in molecular structure
 %READC-ERR: atom      48   VAL  HB   not found in molecular structure
 %READC-ERR: atom      48   VAL  1HG1 not found in molecular structure
 %READC-ERR: atom      48   VAL  2HG1 not found in molecular structure
 %READC-ERR: atom      48   VAL  3HG1 not found in molecular structure
 %READC-ERR: atom      48   VAL  1HG2 not found in molecular structure
 %READC-ERR: atom      48   VAL  2HG2 not found in molecular structure
 %READC-ERR: atom      48   VAL  3HG2 not found in molecular structure
 %READC-ERR: atom      49   PHE  H    not found in molecular structure
 %READC-ERR: atom      49   PHE  HA   not found in molecular structure
 %READC-ERR: atom      49   PHE  1HB  not found in molecular structure
 %READC-ERR: atom      49   PHE  2HB  not found in molecular structure
 %READC-ERR: atom      49   PHE  HD1  not found in molecular structure
 %READC-ERR: atom      49   PHE  HD2  not found in molecular structure
 %READC-ERR: atom      49   PHE  HE1  not found in molecular structure
 %READC-ERR: atom      49   PHE  HE2  not found in molecular structure
 %READC-ERR: atom      49   PHE  HZ   not found in molecular structure
 %READC-ERR: atom      50   ILE  H    not found in molecular structure
 %READC-ERR: atom      50   ILE  HA   not found in molecular structure
 %READC-ERR: atom      50   ILE  HB   not found in molecular structure
 %READC-ERR: atom      50   ILE  1HG1 not found in molecular structure
 %READC-ERR: atom      50   ILE  2HG1 not found in molecular structure
 %READC-ERR: atom      50   ILE  1HG2 not found in molecular structure
 %READC-ERR: atom      50   ILE  2HG2 not found in molecular structure
 %READC-ERR: atom      50   ILE  3HG2 not found in molecular structure
 %READC-ERR: atom      50   ILE  1HD1 not found in molecular structure
 %READC-ERR: atom      50   ILE  2HD1 not found in molecular structure
 %READC-ERR: atom      50   ILE  3HD1 not found in molecular structure
 %READC-ERR: atom      51   GLY  H    not found in molecular structure
 %READC-ERR: atom      51   GLY  1HA  not found in molecular structure
 %READC-ERR: atom      51   GLY  2HA  not found in molecular structure
 %READC-ERR: atom      52   ASN  H    not found in molecular structure
 %READC-ERR: atom      52   ASN  HA   not found in molecular structure
 %READC-ERR: atom      52   ASN  1HB  not found in molecular structure
 %READC-ERR: atom      52   ASN  2HB  not found in molecular structure
 %READC-ERR: atom      53   CYS  H    not found in molecular structure
 %READC-ERR: atom      53   CYS  HA   not found in molecular structure
 %READC-ERR: atom      53   CYS  1HB  not found in molecular structure
 %READC-ERR: atom      53   CYS  2HB  not found in molecular structure
 %READC-ERR: atom      54   TYR  H    not found in molecular structure
 %READC-ERR: atom      54   TYR  HA   not found in molecular structure
 %READC-ERR: atom      54   TYR  1HB  not found in molecular structure
 %READC-ERR: atom      54   TYR  2HB  not found in molecular structure
 %READC-ERR: atom      54   TYR  HD1  not found in molecular structure
 %READC-ERR: atom      54   TYR  HD2  not found in molecular structure
 %READC-ERR: atom      54   TYR  HE1  not found in molecular structure
 %READC-ERR: atom      54   TYR  HE2  not found in molecular structure
 %READC-ERR: atom      55   ALA  H    not found in molecular structure
 %READC-ERR: atom      55   ALA  HA   not found in molecular structure
 %READC-ERR: atom      55   ALA  1HB  not found in molecular structure
 %READC-ERR: atom      55   ALA  2HB  not found in molecular structure
 %READC-ERR: atom      55   ALA  3HB  not found in molecular structure
 %READC-ERR: atom      56   VAL  H    not found in molecular structure
 %READC-ERR: atom      56   VAL  HA   not found in molecular structure
 %READC-ERR: atom      56   VAL  HB   not found in molecular structure
 %READC-ERR: atom      56   VAL  1HG1 not found in molecular structure
 %READC-ERR: atom      56   VAL  2HG1 not found in molecular structure
 %READC-ERR: atom      56   VAL  3HG1 not found in molecular structure
 %READC-ERR: atom      56   VAL  1HG2 not found in molecular structure
 %READC-ERR: atom      56   VAL  2HG2 not found in molecular structure
 %READC-ERR: atom      56   VAL  3HG2 not found in molecular structure
 %READC-ERR: atom      57   SER  H    not found in molecular structure
 %READC-ERR: atom      57   SER  HA   not found in molecular structure
 %READC-ERR: atom      57   SER  1HB  not found in molecular structure
 %READC-ERR: atom      57   SER  2HB  not found in molecular structure
 %READC-ERR: atom      58   PRO  HA   not found in molecular structure
 %READC-ERR: atom      58   PRO  1HB  not found in molecular structure
 %READC-ERR: atom      58   PRO  2HB  not found in molecular structure
 %READC-ERR: atom      58   PRO  1HG  not found in molecular structure
 %READC-ERR: atom      58   PRO  2HG  not found in molecular structure
 %READC-ERR: atom      58   PRO  1HD  not found in molecular structure
 %READC-ERR: atom      58   PRO  2HD  not found in molecular structure
 %READC-ERR: atom      59   ALA  H    not found in molecular structure
 %READC-ERR: atom      59   ALA  HA   not found in molecular structure
 %READC-ERR: atom      59   ALA  1HB  not found in molecular structure
 %READC-ERR: atom      59   ALA  2HB  not found in molecular structure
 %READC-ERR: atom      59   ALA  3HB  not found in molecular structure
 %READC-ERR: atom      60   THR  H    not found in molecular structure
 %READC-ERR: atom      60   THR  HA   not found in molecular structure
 %READC-ERR: atom      60   THR  HB   not found in molecular structure
 %READC-ERR: atom      60   THR  1HG2 not found in molecular structure
 %READC-ERR: atom      60   THR  2HG2 not found in molecular structure
 %READC-ERR: atom      60   THR  3HG2 not found in molecular structure
 %READC-ERR: atom      61   VAL  H    not found in molecular structure
 %READC-ERR: atom      61   VAL  HA   not found in molecular structure
 %READC-ERR: atom      61   VAL  HB   not found in molecular structure
 %READC-ERR: atom      61   VAL  1HG1 not found in molecular structure
 %READC-ERR: atom      61   VAL  2HG1 not found in molecular structure
 %READC-ERR: atom      61   VAL  3HG1 not found in molecular structure
 %READC-ERR: atom      61   VAL  1HG2 not found in molecular structure
 %READC-ERR: atom      61   VAL  2HG2 not found in molecular structure
 %READC-ERR: atom      61   VAL  3HG2 not found in molecular structure
 %READC-ERR: atom      62   ILE  H    not found in molecular structure
 %READC-ERR: atom      62   ILE  HA   not found in molecular structure
 %READC-ERR: atom      62   ILE  HB   not found in molecular structure
 %READC-ERR: atom      62   ILE  1HG1 not found in molecular structure
 %READC-ERR: atom      62   ILE  2HG1 not found in molecular structure
 %READC-ERR: atom      62   ILE  1HG2 not found in molecular structure
 %READC-ERR: atom      62   ILE  2HG2 not found in molecular structure
 %READC-ERR: atom      62   ILE  3HG2 not found in molecular structure
 %READC-ERR: atom      62   ILE  1HD1 not found in molecular structure
 %READC-ERR: atom      62   ILE  2HD1 not found in molecular structure
 %READC-ERR: atom      62   ILE  3HD1 not found in molecular structure
 %READC-ERR: atom      63   ARG  H    not found in molecular structure
 %READC-ERR: atom      63   ARG  HA   not found in molecular structure
 %READC-ERR: atom      63   ARG  1HB  not found in molecular structure
 %READC-ERR: atom      63   ARG  2HB  not found in molecular structure
 %READC-ERR: atom      63   ARG  1HG  not found in molecular structure
 %READC-ERR: atom      63   ARG  2HG  not found in molecular structure
 %READC-ERR: atom      63   ARG  1HD  not found in molecular structure
 %READC-ERR: atom      63   ARG  2HD  not found in molecular structure
 %READC-ERR: atom      64   ARG  H    not found in molecular structure
 %READC-ERR: atom      64   ARG  HA   not found in molecular structure
 %READC-ERR: atom      64   ARG  1HB  not found in molecular structure
 %READC-ERR: atom      64   ARG  2HB  not found in molecular structure
 %READC-ERR: atom      64   ARG  1HG  not found in molecular structure
 %READC-ERR: atom      64   ARG  2HG  not found in molecular structure
 %READC-ERR: atom      64   ARG  1HD  not found in molecular structure
 %READC-ERR: atom      64   ARG  2HD  not found in molecular structure
 %READC-ERR: atom      65   PHE  H    not found in molecular structure
 %READC-ERR: atom      65   PHE  HA   not found in molecular structure
 %READC-ERR: atom      65   PHE  1HB  not found in molecular structure
 %READC-ERR: atom      65   PHE  2HB  not found in molecular structure
 %READC-ERR: atom      65   PHE  HD1  not found in molecular structure
 %READC-ERR: atom      65   PHE  HD2  not found in molecular structure
 %READC-ERR: atom      65   PHE  HE1  not found in molecular structure
 %READC-ERR: atom      65   PHE  HE2  not found in molecular structure
 %READC-ERR: atom      65   PHE  HZ   not found in molecular structure
 %READC-ERR: atom      66   PRO  HA   not found in molecular structure
 %READC-ERR: atom      66   PRO  1HB  not found in molecular structure
 %READC-ERR: atom      66   PRO  2HB  not found in molecular structure
 %READC-ERR: atom      66   PRO  1HG  not found in molecular structure
 %READC-ERR: atom      66   PRO  2HG  not found in molecular structure
 %READC-ERR: atom      66   PRO  1HD  not found in molecular structure
 %READC-ERR: atom      66   PRO  2HD  not found in molecular structure
 %READC-ERR: atom      67   LYS  H    not found in molecular structure
 %READC-ERR: atom      67   LYS  HA   not found in molecular structure
 %READC-ERR: atom      67   LYS  1HB  not found in molecular structure
 %READC-ERR: atom      67   LYS  2HB  not found in molecular structure
 %READC-ERR: atom      67   LYS  1HG  not found in molecular structure
 %READC-ERR: atom      67   LYS  2HG  not found in molecular structure
 %READC-ERR: atom      67   LYS  1HD  not found in molecular structure
 %READC-ERR: atom      67   LYS  2HD  not found in molecular structure
 %READC-ERR: atom      67   LYS  1HE  not found in molecular structure
 %READC-ERR: atom      67   LYS  2HE  not found in molecular structure
 %READC-ERR: atom      68   VAL  H    not found in molecular structure
 %READC-ERR: atom      68   VAL  HA   not found in molecular structure
 %READC-ERR: atom      68   VAL  HB   not found in molecular structure
 %READC-ERR: atom      68   VAL  1HG1 not found in molecular structure
 %READC-ERR: atom      68   VAL  2HG1 not found in molecular structure
 %READC-ERR: atom      68   VAL  3HG1 not found in molecular structure
 %READC-ERR: atom      68   VAL  1HG2 not found in molecular structure
 %READC-ERR: atom      68   VAL  2HG2 not found in molecular structure
 %READC-ERR: atom      68   VAL  3HG2 not found in molecular structure
 %READC-ERR: atom      69   ARG  H    not found in molecular structure
 %READC-ERR: atom      69   ARG  HA   not found in molecular structure
 %READC-ERR: atom      69   ARG  1HB  not found in molecular structure
 %READC-ERR: atom      69   ARG  2HB  not found in molecular structure
 %READC-ERR: atom      69   ARG  1HG  not found in molecular structure
 %READC-ERR: atom      69   ARG  2HG  not found in molecular structure
 %READC-ERR: atom      69   ARG  1HD  not found in molecular structure
 %READC-ERR: atom      69   ARG  2HD  not found in molecular structure
 %READC-ERR: atom      70   SER  H    not found in molecular structure
 %READC-ERR: atom      70   SER  HA   not found in molecular structure
 %READC-ERR: atom      70   SER  1HB  not found in molecular structure
 %READC-ERR: atom      70   SER  2HB  not found in molecular structure
 %READC-ERR: atom      71   VAL  H    not found in molecular structure
 %READC-ERR: atom      71   VAL  HA   not found in molecular structure
 %READC-ERR: atom      71   VAL  HB   not found in molecular structure
 %READC-ERR: atom      71   VAL  1HG1 not found in molecular structure
 %READC-ERR: atom      71   VAL  2HG1 not found in molecular structure
 %READC-ERR: atom      71   VAL  3HG1 not found in molecular structure
 %READC-ERR: atom      71   VAL  1HG2 not found in molecular structure
 %READC-ERR: atom      71   VAL  2HG2 not found in molecular structure
 %READC-ERR: atom      71   VAL  3HG2 not found in molecular structure
 %READC-ERR: atom      72   GLU  H    not found in molecular structure
 %READC-ERR: atom      72   GLU  HA   not found in molecular structure
 %READC-ERR: atom      72   GLU  1HB  not found in molecular structure
 %READC-ERR: atom      72   GLU  2HB  not found in molecular structure
 %READC-ERR: atom      72   GLU  1HG  not found in molecular structure
 %READC-ERR: atom      72   GLU  2HG  not found in molecular structure
 %READC-ERR: atom      73   LEU  H    not found in molecular structure
 %READC-ERR: atom      73   LEU  HA   not found in molecular structure
 %READC-ERR: atom      73   LEU  1HB  not found in molecular structure
 %READC-ERR: atom      73   LEU  2HB  not found in molecular structure
 %READC-ERR: atom      73   LEU  HG   not found in molecular structure
 %READC-ERR: atom      73   LEU  1HD1 not found in molecular structure
 %READC-ERR: atom      73   LEU  2HD1 not found in molecular structure
 %READC-ERR: atom      73   LEU  3HD1 not found in molecular structure
 %READC-ERR: atom      73   LEU  1HD2 not found in molecular structure
 %READC-ERR: atom      73   LEU  2HD2 not found in molecular structure
 %READC-ERR: atom      73   LEU  3HD2 not found in molecular structure
 %READC-ERR: atom      74   LYS  H    not found in molecular structure
 %READC-ERR: atom      74   LYS  HA   not found in molecular structure
 %READC-ERR: atom      74   LYS  1HB  not found in molecular structure
 %READC-ERR: atom      74   LYS  2HB  not found in molecular structure
 %READC-ERR: atom      74   LYS  1HG  not found in molecular structure
 %READC-ERR: atom      74   LYS  2HG  not found in molecular structure
 %READC-ERR: atom      74   LYS  1HD  not found in molecular structure
 %READC-ERR: atom      74   LYS  2HD  not found in molecular structure
 %READC-ERR: atom      74   LYS  1HE  not found in molecular structure
 %READC-ERR: atom      74   LYS  2HE  not found in molecular structure
 %READC-ERR: atom      75   GLY  H    not found in molecular structure
 %READC-ERR: atom      75   GLY  1HA  not found in molecular structure
 %READC-ERR: atom      75   GLY  2HA  not found in molecular structure
 %READC-ERR: atom      76   LYS  H    not found in molecular structure
 %READC-ERR: atom      76   LYS  HA   not found in molecular structure
 %READC-ERR: atom      76   LYS  1HB  not found in molecular structure
 %READC-ERR: atom      76   LYS  2HB  not found in molecular structure
 %READC-ERR: atom      76   LYS  1HG  not found in molecular structure
 %READC-ERR: atom      76   LYS  2HG  not found in molecular structure
 %READC-ERR: atom      76   LYS  1HD  not found in molecular structure
 %READC-ERR: atom      76   LYS  2HD  not found in molecular structure
 %READC-ERR: atom      76   LYS  1HE  not found in molecular structure
 %READC-ERR: atom      76   LYS  2HE  not found in molecular structure
 %READC-ERR: atom      77   PRO  HA   not found in molecular structure
 %READC-ERR: atom      77   PRO  1HB  not found in molecular structure
 %READC-ERR: atom      77   PRO  2HB  not found in molecular structure
 %READC-ERR: atom      77   PRO  1HG  not found in molecular structure
 %READC-ERR: atom      77   PRO  2HG  not found in molecular structure
 %READC-ERR: atom      77   PRO  1HD  not found in molecular structure
 %READC-ERR: atom      77   PRO  2HD  not found in molecular structure
 %READC-ERR: atom      78   HIS  H    not found in molecular structure
 %READC-ERR: atom      78   HIS  HA   not found in molecular structure
 %READC-ERR: atom      78   HIS  1HB  not found in molecular structure
 %READC-ERR: atom      78   HIS  2HB  not found in molecular structure
 %READC-ERR: atom      78   HIS  HD2  not found in molecular structure
 %READC-ERR: atom      78   HIS  HE1  not found in molecular structure
 %READC-ERR: atom      79   PHE  H    not found in molecular structure
 %READC-ERR: atom      79   PHE  HA   not found in molecular structure
 %READC-ERR: atom      79   PHE  1HB  not found in molecular structure
 %READC-ERR: atom      79   PHE  2HB  not found in molecular structure
 %READC-ERR: atom      79   PHE  HD1  not found in molecular structure
 %READC-ERR: atom      79   PHE  HD2  not found in molecular structure
 %READC-ERR: atom      79   PHE  HE1  not found in molecular structure
 %READC-ERR: atom      79   PHE  HE2  not found in molecular structure
 %READC-ERR: atom      79   PHE  HZ   not found in molecular structure
 %READC-ERR: atom      80   ALA  H    not found in molecular structure
 %READC-ERR: atom      80   ALA  HA   not found in molecular structure
 %READC-ERR: atom      80   ALA  1HB  not found in molecular structure
 %READC-ERR: atom      80   ALA  2HB  not found in molecular structure
 %READC-ERR: atom      80   ALA  3HB  not found in molecular structure
 %READC-ERR: atom      81   ASP  H    not found in molecular structure
 %READC-ERR: atom      81   ASP  HA   not found in molecular structure
 %READC-ERR: atom      81   ASP  1HB  not found in molecular structure
 %READC-ERR: atom      81   ASP  2HB  not found in molecular structure
 %READC-ERR: atom      82   PHE  H    not found in molecular structure
 %READC-ERR: atom      82   PHE  HA   not found in molecular structure
 %READC-ERR: atom      82   PHE  1HB  not found in molecular structure
 %READC-ERR: atom      82   PHE  2HB  not found in molecular structure
 %READC-ERR: atom      82   PHE  HD1  not found in molecular structure
 %READC-ERR: atom      82   PHE  HD2  not found in molecular structure
 %READC-ERR: atom      82   PHE  HE1  not found in molecular structure
 %READC-ERR: atom      82   PHE  HE2  not found in molecular structure
 %READC-ERR: atom      82   PHE  HZ   not found in molecular structure
 %READC-ERR: atom      83   ASN  H    not found in molecular structure
 %READC-ERR: atom      83   ASN  HA   not found in molecular structure
 %READC-ERR: atom      83   ASN  1HB  not found in molecular structure
 %READC-ERR: atom      83   ASN  2HB  not found in molecular structure
 %READC-ERR: atom      84   LEU  H    not found in molecular structure
 %READC-ERR: atom      84   LEU  HA   not found in molecular structure
 %READC-ERR: atom      84   LEU  1HB  not found in molecular structure
 %READC-ERR: atom      84   LEU  2HB  not found in molecular structure
 %READC-ERR: atom      84   LEU  HG   not found in molecular structure
 %READC-ERR: atom      84   LEU  1HD1 not found in molecular structure
 %READC-ERR: atom      84   LEU  2HD1 not found in molecular structure
 %READC-ERR: atom      84   LEU  3HD1 not found in molecular structure
 %READC-ERR: atom      84   LEU  1HD2 not found in molecular structure
 %READC-ERR: atom      84   LEU  2HD2 not found in molecular structure
 %READC-ERR: atom      84   LEU  3HD2 not found in molecular structure
 %READC-ERR: atom      85   VAL  H    not found in molecular structure
 %READC-ERR: atom      85   VAL  HA   not found in molecular structure
 %READC-ERR: atom      85   VAL  HB   not found in molecular structure
 %READC-ERR: atom      85   VAL  1HG1 not found in molecular structure
 %READC-ERR: atom      85   VAL  2HG1 not found in molecular structure
 %READC-ERR: atom      85   VAL  3HG1 not found in molecular structure
 %READC-ERR: atom      85   VAL  1HG2 not found in molecular structure
 %READC-ERR: atom      85   VAL  2HG2 not found in molecular structure
 %READC-ERR: atom      85   VAL  3HG2 not found in molecular structure
 %READC-ERR: atom      86   PRO  HA   not found in molecular structure
 %READC-ERR: atom      86   PRO  1HB  not found in molecular structure
 %READC-ERR: atom      86   PRO  2HB  not found in molecular structure
 %READC-ERR: atom      86   PRO  1HG  not found in molecular structure
 %READC-ERR: atom      86   PRO  2HG  not found in molecular structure
 %READC-ERR: atom      86   PRO  1HD  not found in molecular structure
 %READC-ERR: atom      86   PRO  2HD  not found in molecular structure
 %READC-ERR: atom      87   ASP  H    not found in molecular structure
 %READC-ERR: atom      87   ASP  HA   not found in molecular structure
 %READC-ERR: atom      87   ASP  1HB  not found in molecular structure
 %READC-ERR: atom      87   ASP  2HB  not found in molecular structure
 %READC-ERR: atom      88   GLY  H    not found in molecular structure
 %READC-ERR: atom      88   GLY  1HA  not found in molecular structure
 %READC-ERR: atom      88   GLY  2HA  not found in molecular structure
 %READC-ERR: atom      89   TRP  H    not found in molecular structure
 %READC-ERR: atom      89   TRP  HA   not found in molecular structure
 %READC-ERR: atom      89   TRP  1HB  not found in molecular structure
 %READC-ERR: atom      89   TRP  2HB  not found in molecular structure
 %READC-ERR: atom      89   TRP  HD1  not found in molecular structure
 %READC-ERR: atom      89   TRP  HE3  not found in molecular structure
 %READC-ERR: atom      89   TRP  HZ2  not found in molecular structure
 %READC-ERR: atom      89   TRP  HZ3  not found in molecular structure
 %READC-ERR: atom      89   TRP  HH2  not found in molecular structure
 %READC-ERR: atom      90   GLY  H    not found in molecular structure
 %READC-ERR: atom      90   GLY  1HA  not found in molecular structure
 %READC-ERR: atom      90   GLY  2HA  not found in molecular structure
 %READC-ERR: atom      91   GLY  H    not found in molecular structure
 %READC-ERR: atom      91   GLY  1HA  not found in molecular structure
 %READC-ERR: atom      91   GLY  2HA  not found in molecular structure
 %READC-ERR: atom      92   TYR  H    not found in molecular structure
 %READC-ERR: atom      92   TYR  HA   not found in molecular structure
 %READC-ERR: atom      92   TYR  1HB  not found in molecular structure
 %READC-ERR: atom      92   TYR  2HB  not found in molecular structure
 %READC-ERR: atom      92   TYR  HD1  not found in molecular structure
 %READC-ERR: atom      92   TYR  HD2  not found in molecular structure
 %READC-ERR: atom      92   TYR  HE1  not found in molecular structure
 %READC-ERR: atom      92   TYR  HE2  not found in molecular structure
 %READC-ERR: atom      93   VAL  H    not found in molecular structure
 %READC-ERR: atom      93   VAL  HA   not found in molecular structure
 %READC-ERR: atom      93   VAL  HB   not found in molecular structure
 %READC-ERR: atom      93   VAL  1HG1 not found in molecular structure
 %READC-ERR: atom      93   VAL  2HG1 not found in molecular structure
 %READC-ERR: atom      93   VAL  3HG1 not found in molecular structure
 %READC-ERR: atom      93   VAL  1HG2 not found in molecular structure
 %READC-ERR: atom      93   VAL  2HG2 not found in molecular structure
 %READC-ERR: atom      93   VAL  3HG2 not found in molecular structure
 %READC-ERR: atom      94   TYR  H    not found in molecular structure
 %READC-ERR: atom      94   TYR  HA   not found in molecular structure
 %READC-ERR: atom      94   TYR  1HB  not found in molecular structure
 %READC-ERR: atom      94   TYR  2HB  not found in molecular structure
 %READC-ERR: atom      94   TYR  HD1  not found in molecular structure
 %READC-ERR: atom      94   TYR  HD2  not found in molecular structure
 %READC-ERR: atom      94   TYR  HE1  not found in molecular structure
 %READC-ERR: atom      94   TYR  HE2  not found in molecular structure
 %READC-ERR: atom      95   PRO  HA   not found in molecular structure
 %READC-ERR: atom      95   PRO  1HB  not found in molecular structure
 %READC-ERR: atom      95   PRO  2HB  not found in molecular structure
 %READC-ERR: atom      95   PRO  1HG  not found in molecular structure
 %READC-ERR: atom      95   PRO  2HG  not found in molecular structure
 %READC-ERR: atom      95   PRO  1HD  not found in molecular structure
 %READC-ERR: atom      95   PRO  2HD  not found in molecular structure
 %READC-ERR: atom      96   TRP  H    not found in molecular structure
 %READC-ERR: atom      96   TRP  HA   not found in molecular structure
 %READC-ERR: atom      96   TRP  1HB  not found in molecular structure
 %READC-ERR: atom      96   TRP  2HB  not found in molecular structure
 %READC-ERR: atom      96   TRP  HD1  not found in molecular structure
 %READC-ERR: atom      96   TRP  HE3  not found in molecular structure
 %READC-ERR: atom      96   TRP  HZ2  not found in molecular structure
 %READC-ERR: atom      96   TRP  HZ3  not found in molecular structure
 %READC-ERR: atom      96   TRP  HH2  not found in molecular structure
 %READC-ERR: atom      97   ILE  H    not found in molecular structure
 %READC-ERR: atom      97   ILE  HA   not found in molecular structure
 %READC-ERR: atom      97   ILE  HB   not found in molecular structure
 %READC-ERR: atom      97   ILE  1HG1 not found in molecular structure
 %READC-ERR: atom      97   ILE  2HG1 not found in molecular structure
 %READC-ERR: atom      97   ILE  1HG2 not found in molecular structure
 %READC-ERR: atom      97   ILE  2HG2 not found in molecular structure
 %READC-ERR: atom      97   ILE  3HG2 not found in molecular structure
 %READC-ERR: atom      97   ILE  1HD1 not found in molecular structure
 %READC-ERR: atom      97   ILE  2HD1 not found in molecular structure
 %READC-ERR: atom      97   ILE  3HD1 not found in molecular structure
 %READC-ERR: atom      98   GLU  H    not found in molecular structure
 %READC-ERR: atom      98   GLU  HA   not found in molecular structure
 %READC-ERR: atom      98   GLU  1HB  not found in molecular structure
 %READC-ERR: atom      98   GLU  2HB  not found in molecular structure
 %READC-ERR: atom      98   GLU  1HG  not found in molecular structure
 %READC-ERR: atom      98   GLU  2HG  not found in molecular structure
 %READC-ERR: atom      99   ALA  H    not found in molecular structure
 %READC-ERR: atom      99   ALA  HA   not found in molecular structure
 %READC-ERR: atom      99   ALA  1HB  not found in molecular structure
 %READC-ERR: atom      99   ALA  2HB  not found in molecular structure
 %READC-ERR: atom      99   ALA  3HB  not found in molecular structure
 %READC-ERR: atom      100  MET  H    not found in molecular structure
 %READC-ERR: atom      100  MET  HA   not found in molecular structure
 %READC-ERR: atom      100  MET  1HB  not found in molecular structure
 %READC-ERR: atom      100  MET  2HB  not found in molecular structure
 %READC-ERR: atom      100  MET  1HG  not found in molecular structure
 %READC-ERR: atom      100  MET  2HG  not found in molecular structure
 %READC-ERR: atom      100  MET  1HE  not found in molecular structure
 %READC-ERR: atom      100  MET  2HE  not found in molecular structure
 %READC-ERR: atom      100  MET  3HE  not found in molecular structure
 %READC-ERR: atom      101  SER  H    not found in molecular structure
 %READC-ERR: atom      101  SER  HA   not found in molecular structure
 %READC-ERR: atom      101  SER  1HB  not found in molecular structure
 %READC-ERR: atom      101  SER  2HB  not found in molecular structure
 %READC-ERR: atom      102  SER  H    not found in molecular structure
 %READC-ERR: atom      102  SER  HA   not found in molecular structure
 %READC-ERR: atom      102  SER  1HB  not found in molecular structure
 %READC-ERR: atom      102  SER  2HB  not found in molecular structure
 %READC-ERR: atom      103  SER  H    not found in molecular structure
 %READC-ERR: atom      103  SER  HA   not found in molecular structure
 %READC-ERR: atom      103  SER  1HB  not found in molecular structure
 %READC-ERR: atom      103  SER  2HB  not found in molecular structure
 %READC-ERR: atom      104  TYR  H    not found in molecular structure
 %READC-ERR: atom      104  TYR  HA   not found in molecular structure
 %READC-ERR: atom      104  TYR  1HB  not found in molecular structure
 %READC-ERR: atom      104  TYR  2HB  not found in molecular structure
 %READC-ERR: atom      104  TYR  HD1  not found in molecular structure
 %READC-ERR: atom      104  TYR  HD2  not found in molecular structure
 %READC-ERR: atom      104  TYR  HE1  not found in molecular structure
 %READC-ERR: atom      104  TYR  HE2  not found in molecular structure
 %READC-ERR: atom      105  THR  H    not found in molecular structure
 %READC-ERR: atom      105  THR  HA   not found in molecular structure
 %READC-ERR: atom      105  THR  HB   not found in molecular structure
 %READC-ERR: atom      105  THR  1HG2 not found in molecular structure
 %READC-ERR: atom      105  THR  2HG2 not found in molecular structure
 %READC-ERR: atom      105  THR  3HG2 not found in molecular structure
 %READC-ERR: atom      106  TRP  H    not found in molecular structure
 %READC-ERR: atom      106  TRP  HA   not found in molecular structure
 %READC-ERR: atom      106  TRP  1HB  not found in molecular structure
 %READC-ERR: atom      106  TRP  2HB  not found in molecular structure
 %READC-ERR: atom      106  TRP  HD1  not found in molecular structure
 %READC-ERR: atom      106  TRP  HE3  not found in molecular structure
 %READC-ERR: atom      106  TRP  HZ2  not found in molecular structure
 %READC-ERR: atom      106  TRP  HZ3  not found in molecular structure
 %READC-ERR: atom      106  TRP  HH2  not found in molecular structure
 %READC-ERR: atom      107  LEU  H    not found in molecular structure
 %READC-ERR: atom      107  LEU  HA   not found in molecular structure
 %READC-ERR: atom      107  LEU  1HB  not found in molecular structure
 %READC-ERR: atom      107  LEU  2HB  not found in molecular structure
 %READC-ERR: atom      107  LEU  HG   not found in molecular structure
 %READC-ERR: atom      107  LEU  1HD1 not found in molecular structure
 %READC-ERR: atom      107  LEU  2HD1 not found in molecular structure
 %READC-ERR: atom      107  LEU  3HD1 not found in molecular structure
 %READC-ERR: atom      107  LEU  1HD2 not found in molecular structure
 %READC-ERR: atom      107  LEU  2HD2 not found in molecular structure
 %READC-ERR: atom      107  LEU  3HD2 not found in molecular structure
 %READC-ERR: atom      108  GLU  H    not found in molecular structure
 %READC-ERR: atom      108  GLU  HA   not found in molecular structure
 %READC-ERR: atom      108  GLU  1HB  not found in molecular structure
 %READC-ERR: atom      108  GLU  2HB  not found in molecular structure
 %READC-ERR: atom      108  GLU  1HG  not found in molecular structure
 %READC-ERR: atom      108  GLU  2HG  not found in molecular structure
 %READC-ERR: atom      109  GLU  H    not found in molecular structure
 %READC-ERR: atom      109  GLU  HA   not found in molecular structure
 %READC-ERR: atom      109  GLU  1HB  not found in molecular structure
 %READC-ERR: atom      109  GLU  2HB  not found in molecular structure
 %READC-ERR: atom      109  GLU  1HG  not found in molecular structure
 %READC-ERR: atom      109  GLU  2HG  not found in molecular structure
 %READC-ERR: atom      110  ILE  H    not found in molecular structure
 %READC-ERR: atom      110  ILE  HA   not found in molecular structure
 %READC-ERR: atom      110  ILE  HB   not found in molecular structure
 %READC-ERR: atom      110  ILE  1HG1 not found in molecular structure
 %READC-ERR: atom      110  ILE  2HG1 not found in molecular structure
 %READC-ERR: atom      110  ILE  1HG2 not found in molecular structure
 %READC-ERR: atom      110  ILE  2HG2 not found in molecular structure
 %READC-ERR: atom      110  ILE  3HG2 not found in molecular structure
 %READC-ERR: atom      110  ILE  1HD1 not found in molecular structure
 %READC-ERR: atom      110  ILE  2HD1 not found in molecular structure
 %READC-ERR: atom      110  ILE  3HD1 not found in molecular structure
 %READC-ERR: atom      111  ARG  H    not found in molecular structure
 %READC-ERR: atom      111  ARG  HA   not found in molecular structure
 %READC-ERR: atom      111  ARG  1HB  not found in molecular structure
 %READC-ERR: atom      111  ARG  2HB  not found in molecular structure
 %READC-ERR: atom      111  ARG  1HG  not found in molecular structure
 %READC-ERR: atom      111  ARG  2HG  not found in molecular structure
 %READC-ERR: atom      111  ARG  1HD  not found in molecular structure
 %READC-ERR: atom      111  ARG  2HD  not found in molecular structure
 %READC-ERR: atom      112  LEU  H    not found in molecular structure
 %READC-ERR: atom      112  LEU  HA   not found in molecular structure
 %READC-ERR: atom      112  LEU  1HB  not found in molecular structure
 %READC-ERR: atom      112  LEU  2HB  not found in molecular structure
 %READC-ERR: atom      112  LEU  HG   not found in molecular structure
 %READC-ERR: atom      112  LEU  1HD1 not found in molecular structure
 %READC-ERR: atom      112  LEU  2HD1 not found in molecular structure
 %READC-ERR: atom      112  LEU  3HD1 not found in molecular structure
 %READC-ERR: atom      112  LEU  1HD2 not found in molecular structure
 %READC-ERR: atom      112  LEU  2HD2 not found in molecular structure
 %READC-ERR: atom      112  LEU  3HD2 not found in molecular structure
 %READC-ERR: atom      113  LYS  H    not found in molecular structure
 %READC-ERR: atom      113  LYS  HA   not found in molecular structure
 %READC-ERR: atom      113  LYS  1HB  not found in molecular structure
 %READC-ERR: atom      113  LYS  2HB  not found in molecular structure
 %READC-ERR: atom      113  LYS  1HG  not found in molecular structure
 %READC-ERR: atom      113  LYS  2HG  not found in molecular structure
 %READC-ERR: atom      113  LYS  1HD  not found in molecular structure
 %READC-ERR: atom      113  LYS  2HD  not found in molecular structure
 %READC-ERR: atom      113  LYS  1HE  not found in molecular structure
 %READC-ERR: atom      113  LYS  2HE  not found in molecular structure
 %READC-ERR: atom      114  ARG  H    not found in molecular structure
 %READC-ERR: atom      114  ARG  HA   not found in molecular structure
 %READC-ERR: atom      114  ARG  1HB  not found in molecular structure
 %READC-ERR: atom      114  ARG  2HB  not found in molecular structure
 %READC-ERR: atom      114  ARG  1HG  not found in molecular structure
 %READC-ERR: atom      114  ARG  2HG  not found in molecular structure
 %READC-ERR: atom      114  ARG  1HD  not found in molecular structure
 %READC-ERR: atom      114  ARG  2HD  not found in molecular structure
 %READC-ERR: atom      115  MET  H    not found in molecular structure
 %READC-ERR: atom      115  MET  HA   not found in molecular structure
 %READC-ERR: atom      115  MET  1HB  not found in molecular structure
 %READC-ERR: atom      115  MET  2HB  not found in molecular structure
 %READC-ERR: atom      115  MET  1HG  not found in molecular structure
 %READC-ERR: atom      115  MET  2HG  not found in molecular structure
 %READC-ERR: atom      115  MET  1HE  not found in molecular structure
 %READC-ERR: atom      115  MET  2HE  not found in molecular structure
 %READC-ERR: atom      115  MET  3HE  not found in molecular structure
 %READC-ERR: atom      116  VAL  H    not found in molecular structure
 %READC-ERR: atom      116  VAL  HA   not found in molecular structure
 %READC-ERR: atom      116  VAL  HB   not found in molecular structure
 %READC-ERR: atom      116  VAL  1HG1 not found in molecular structure
 %READC-ERR: atom      116  VAL  2HG1 not found in molecular structure
 %READC-ERR: atom      116  VAL  3HG1 not found in molecular structure
 %READC-ERR: atom      116  VAL  1HG2 not found in molecular structure
 %READC-ERR: atom      116  VAL  2HG2 not found in molecular structure
 %READC-ERR: atom      116  VAL  3HG2 not found in molecular structure
 %READC-ERR: atom      117  VAL  H    not found in molecular structure
 %READC-ERR: atom      117  VAL  HA   not found in molecular structure
 %READC-ERR: atom      117  VAL  HB   not found in molecular structure
 %READC-ERR: atom      117  VAL  1HG1 not found in molecular structure
 %READC-ERR: atom      117  VAL  2HG1 not found in molecular structure
 %READC-ERR: atom      117  VAL  3HG1 not found in molecular structure
 %READC-ERR: atom      117  VAL  1HG2 not found in molecular structure
 %READC-ERR: atom      117  VAL  2HG2 not found in molecular structure
 %READC-ERR: atom      117  VAL  3HG2 not found in molecular structure
 %READC-ERR: atom      118  THR  H    not found in molecular structure
 %READC-ERR: atom      118  THR  HA   not found in molecular structure
 %READC-ERR: atom      118  THR  HB   not found in molecular structure
 %READC-ERR: atom      118  THR  1HG2 not found in molecular structure
 %READC-ERR: atom      118  THR  2HG2 not found in molecular structure
 %READC-ERR: atom      118  THR  3HG2 not found in molecular structure
 %READC-ERR: atom      119  ASP  H    not found in molecular structure
 %READC-ERR: atom      119  ASP  HA   not found in molecular structure
 %READC-ERR: atom      119  ASP  1HB  not found in molecular structure
 %READC-ERR: atom      119  ASP  2HB  not found in molecular structure
 %READC-ERR: atom      120  ASP  H    not found in molecular structure
 %READC-ERR: atom      120  ASP  HA   not found in molecular structure
 %READC-ERR: atom      120  ASP  1HB  not found in molecular structure
 %READC-ERR: atom      120  ASP  2HB  not found in molecular structure
 %READC-ERR: atom      121  CYS  H    not found in molecular structure
 %READC-ERR: atom      121  CYS  HA   not found in molecular structure
 %READC-ERR: atom      121  CYS  1HB  not found in molecular structure
 %READC-ERR: atom      121  CYS  2HB  not found in molecular structure
 %READC-ERR: atom      122  LEU  H    not found in molecular structure
 %READC-ERR: atom      122  LEU  HA   not found in molecular structure
 %READC-ERR: atom      122  LEU  1HB  not found in molecular structure
 %READC-ERR: atom      122  LEU  2HB  not found in molecular structure
 %READC-ERR: atom      122  LEU  HG   not found in molecular structure
 %READC-ERR: atom      122  LEU  1HD1 not found in molecular structure
 %READC-ERR: atom      122  LEU  2HD1 not found in molecular structure
 %READC-ERR: atom      122  LEU  3HD1 not found in molecular structure
 %READC-ERR: atom      122  LEU  1HD2 not found in molecular structure
 %READC-ERR: atom      122  LEU  2HD2 not found in molecular structure
 %READC-ERR: atom      122  LEU  3HD2 not found in molecular structure
 %READC-ERR: atom      123  GLU  H    not found in molecular structure
 %READC-ERR: atom      123  GLU  HA   not found in molecular structure
 %READC-ERR: atom      123  GLU  1HB  not found in molecular structure
 %READC-ERR: atom      123  GLU  2HB  not found in molecular structure
 %READC-ERR: atom      123  GLU  1HG  not found in molecular structure
 %READC-ERR: atom      123  GLU  2HG  not found in molecular structure
 %READC-ERR: atom      124  LEU  H    not found in molecular structure
 %READC-ERR: atom      124  LEU  HA   not found in molecular structure
 %READC-ERR: atom      124  LEU  1HB  not found in molecular structure
 %READC-ERR: atom      124  LEU  2HB  not found in molecular structure
 %READC-ERR: atom      124  LEU  HG   not found in molecular structure
 %READC-ERR: atom      124  LEU  1HD1 not found in molecular structure
 %READC-ERR: atom      124  LEU  2HD1 not found in molecular structure
 %READC-ERR: atom      124  LEU  3HD1 not found in molecular structure
 %READC-ERR: atom      124  LEU  1HD2 not found in molecular structure
 %READC-ERR: atom      124  LEU  2HD2 not found in molecular structure
 %READC-ERR: atom      124  LEU  3HD2 not found in molecular structure
 %READC-ERR: atom      125  ILE  H    not found in molecular structure
 %READC-ERR: atom      125  ILE  HA   not found in molecular structure
 %READC-ERR: atom      125  ILE  HB   not found in molecular structure
 %READC-ERR: atom      125  ILE  1HG1 not found in molecular structure
 %READC-ERR: atom      125  ILE  2HG1 not found in molecular structure
 %READC-ERR: atom      125  ILE  1HG2 not found in molecular structure
 %READC-ERR: atom      125  ILE  2HG2 not found in molecular structure
 %READC-ERR: atom      125  ILE  3HG2 not found in molecular structure
 %READC-ERR: atom      125  ILE  1HD1 not found in molecular structure
 %READC-ERR: atom      125  ILE  2HD1 not found in molecular structure
 %READC-ERR: atom      125  ILE  3HD1 not found in molecular structure
 %READC-ERR: atom      126  ALA  H    not found in molecular structure
 %READC-ERR: atom      126  ALA  HA   not found in molecular structure
 %READC-ERR: atom      126  ALA  1HB  not found in molecular structure
 %READC-ERR: atom      126  ALA  2HB  not found in molecular structure
 %READC-ERR: atom      126  ALA  3HB  not found in molecular structure
 %READC-ERR: atom      127  LYS  H    not found in molecular structure
 %READC-ERR: atom      127  LYS  HA   not found in molecular structure
 %READC-ERR: atom      127  LYS  1HB  not found in molecular structure
 %READC-ERR: atom      127  LYS  2HB  not found in molecular structure
 %READC-ERR: atom      127  LYS  1HG  not found in molecular structure
 %READC-ERR: atom      127  LYS  2HG  not found in molecular structure
 %READC-ERR: atom      127  LYS  1HD  not found in molecular structure
 %READC-ERR: atom      127  LYS  2HD  not found in molecular structure
 %READC-ERR: atom      127  LYS  1HE  not found in molecular structure
 %READC-ERR: atom      127  LYS  2HE  not found in molecular structure
 %READC-ERR: atom      128  SER  H    not found in molecular structure
 %READC-ERR: atom      128  SER  HA   not found in molecular structure
 %READC-ERR: atom      128  SER  1HB  not found in molecular structure
 %READC-ERR: atom      128  SER  2HB  not found in molecular structure
 %READC-ERR: atom      129  PHE  H    not found in molecular structure
 %READC-ERR: atom      129  PHE  HA   not found in molecular structure
 %READC-ERR: atom      129  PHE  1HB  not found in molecular structure
 %READC-ERR: atom      129  PHE  2HB  not found in molecular structure
 %READC-ERR: atom      129  PHE  HD1  not found in molecular structure
 %READC-ERR: atom      129  PHE  HD2  not found in molecular structure
 %READC-ERR: atom      129  PHE  HE1  not found in molecular structure
 %READC-ERR: atom      129  PHE  HE2  not found in molecular structure
 %READC-ERR: atom      129  PHE  HZ   not found in molecular structure
 %READC-ERR: atom      130  LYS  H    not found in molecular structure
 %READC-ERR: atom      130  LYS  HA   not found in molecular structure
 %READC-ERR: atom      130  LYS  1HB  not found in molecular structure
 %READC-ERR: atom      130  LYS  2HB  not found in molecular structure
 %READC-ERR: atom      130  LYS  1HG  not found in molecular structure
 %READC-ERR: atom      130  LYS  2HG  not found in molecular structure
 %READC-ERR: atom      130  LYS  1HD  not found in molecular structure
 %READC-ERR: atom      130  LYS  2HD  not found in molecular structure
 %READC-ERR: atom      130  LYS  1HE  not found in molecular structure
 %READC-ERR: atom      130  LYS  2HE  not found in molecular structure
 %READC-ERR: atom      131  ASN  H    not found in molecular structure
 %READC-ERR: atom      131  ASN  HA   not found in molecular structure
 %READC-ERR: atom      131  ASN  1HB  not found in molecular structure
 %READC-ERR: atom      131  ASN  2HB  not found in molecular structure
 %READC-ERR: atom      132  PHE  H    not found in molecular structure
 %READC-ERR: atom      132  PHE  HA   not found in molecular structure
 %READC-ERR: atom      132  PHE  1HB  not found in molecular structure
 %READC-ERR: atom      132  PHE  2HB  not found in molecular structure
 %READC-ERR: atom      132  PHE  HD1  not found in molecular structure
 %READC-ERR: atom      132  PHE  HD2  not found in molecular structure
 %READC-ERR: atom      132  PHE  HE1  not found in molecular structure
 %READC-ERR: atom      132  PHE  HE2  not found in molecular structure
 %READC-ERR: atom      132  PHE  HZ   not found in molecular structure
 %READC-ERR: atom      133  LYS  H    not found in molecular structure
 %READC-ERR: atom      133  LYS  HA   not found in molecular structure
 %READC-ERR: atom      133  LYS  1HB  not found in molecular structure
 %READC-ERR: atom      133  LYS  2HB  not found in molecular structure
 %READC-ERR: atom      133  LYS  1HG  not found in molecular structure
 %READC-ERR: atom      133  LYS  2HG  not found in molecular structure
 %READC-ERR: atom      133  LYS  1HD  not found in molecular structure
 %READC-ERR: atom      133  LYS  2HD  not found in molecular structure
 %READC-ERR: atom      133  LYS  1HE  not found in molecular structure
 %READC-ERR: atom      133  LYS  2HE  not found in molecular structure
 %READC-ERR: atom      134  VAL  H    not found in molecular structure
 %READC-ERR: atom      134  VAL  HA   not found in molecular structure
 %READC-ERR: atom      134  VAL  HB   not found in molecular structure
 %READC-ERR: atom      134  VAL  1HG1 not found in molecular structure
 %READC-ERR: atom      134  VAL  2HG1 not found in molecular structure
 %READC-ERR: atom      134  VAL  3HG1 not found in molecular structure
 %READC-ERR: atom      134  VAL  1HG2 not found in molecular structure
 %READC-ERR: atom      134  VAL  2HG2 not found in molecular structure
 %READC-ERR: atom      134  VAL  3HG2 not found in molecular structure
 %READC-ERR: atom      135  LEU  H    not found in molecular structure
 %READC-ERR: atom      135  LEU  HA   not found in molecular structure
 %READC-ERR: atom      135  LEU  1HB  not found in molecular structure
 %READC-ERR: atom      135  LEU  2HB  not found in molecular structure
 %READC-ERR: atom      135  LEU  HG   not found in molecular structure
 %READC-ERR: atom      135  LEU  1HD1 not found in molecular structure
 %READC-ERR: atom      135  LEU  2HD1 not found in molecular structure
 %READC-ERR: atom      135  LEU  3HD1 not found in molecular structure
 %READC-ERR: atom      135  LEU  1HD2 not found in molecular structure
 %READC-ERR: atom      135  LEU  2HD2 not found in molecular structure
 %READC-ERR: atom      135  LEU  3HD2 not found in molecular structure
 %READC-ERR: atom      136  VAL  H    not found in molecular structure
 %READC-ERR: atom      136  VAL  HA   not found in molecular structure
 %READC-ERR: atom      136  VAL  HB   not found in molecular structure
 %READC-ERR: atom      136  VAL  1HG1 not found in molecular structure
 %READC-ERR: atom      136  VAL  2HG1 not found in molecular structure
 %READC-ERR: atom      136  VAL  3HG1 not found in molecular structure
 %READC-ERR: atom      136  VAL  1HG2 not found in molecular structure
 %READC-ERR: atom      136  VAL  2HG2 not found in molecular structure
 %READC-ERR: atom      136  VAL  3HG2 not found in molecular structure
 %READC-ERR: atom      137  LEU  H    not found in molecular structure
 %READC-ERR: atom      137  LEU  HA   not found in molecular structure
 %READC-ERR: atom      137  LEU  1HB  not found in molecular structure
 %READC-ERR: atom      137  LEU  2HB  not found in molecular structure
 %READC-ERR: atom      137  LEU  HG   not found in molecular structure
 %READC-ERR: atom      137  LEU  1HD1 not found in molecular structure
 %READC-ERR: atom      137  LEU  2HD1 not found in molecular structure
 %READC-ERR: atom      137  LEU  3HD1 not found in molecular structure
 %READC-ERR: atom      137  LEU  1HD2 not found in molecular structure
 %READC-ERR: atom      137  LEU  2HD2 not found in molecular structure
 %READC-ERR: atom      137  LEU  3HD2 not found in molecular structure
 %READC-ERR: atom      138  SER  H    not found in molecular structure
 %READC-ERR: atom      138  SER  HA   not found in molecular structure
 %READC-ERR: atom      138  SER  1HB  not found in molecular structure
 %READC-ERR: atom      138  SER  2HB  not found in molecular structure
 %READC-ERR: atom      139  SER  H    not found in molecular structure
 %READC-ERR: atom      139  SER  HA   not found in molecular structure
 %READC-ERR: atom      139  SER  1HB  not found in molecular structure
 %READC-ERR: atom      139  SER  2HB  not found in molecular structure
 %READC-ERR: atom      140  CYS  H    not found in molecular structure
 %READC-ERR: atom      140  CYS  HA   not found in molecular structure
 %READC-ERR: atom      140  CYS  1HB  not found in molecular structure
 %READC-ERR: atom      140  CYS  2HB  not found in molecular structure
 %READC-ERR: atom      141  GLU  H    not found in molecular structure
 %READC-ERR: atom      141  GLU  HA   not found in molecular structure
 %READC-ERR: atom      141  GLU  1HB  not found in molecular structure
 %READC-ERR: atom      141  GLU  2HB  not found in molecular structure
 %READC-ERR: atom      141  GLU  1HG  not found in molecular structure
 %READC-ERR: atom      141  GLU  2HG  not found in molecular structure
 %READC-ERR: atom      142  GLY  H    not found in molecular structure
 %READC-ERR: atom      142  GLY  1HA  not found in molecular structure
 %READC-ERR: atom      142  GLY  2HA  not found in molecular structure
 %READC-ERR: atom      143  PHE  H    not found in molecular structure
 %READC-ERR: atom      143  PHE  HA   not found in molecular structure
 %READC-ERR: atom      143  PHE  1HB  not found in molecular structure
 %READC-ERR: atom      143  PHE  2HB  not found in molecular structure
 %READC-ERR: atom      143  PHE  HD1  not found in molecular structure
 %READC-ERR: atom      143  PHE  HD2  not found in molecular structure
 %READC-ERR: atom      143  PHE  HE1  not found in molecular structure
 %READC-ERR: atom      143  PHE  HE2  not found in molecular structure
 %READC-ERR: atom      143  PHE  HZ   not found in molecular structure
 %READC-ERR: atom      144  SER  H    not found in molecular structure
 %READC-ERR: atom      144  SER  HA   not found in molecular structure
 %READC-ERR: atom      144  SER  1HB  not found in molecular structure
 %READC-ERR: atom      144  SER  2HB  not found in molecular structure
 %READC-ERR: atom      145  THR  H    not found in molecular structure
 %READC-ERR: atom      145  THR  HA   not found in molecular structure
 %READC-ERR: atom      145  THR  HB   not found in molecular structure
 %READC-ERR: atom      145  THR  1HG2 not found in molecular structure
 %READC-ERR: atom      145  THR  2HG2 not found in molecular structure
 %READC-ERR: atom      145  THR  3HG2 not found in molecular structure
 %READC-ERR: atom      146  ASP  H    not found in molecular structure
 %READC-ERR: atom      146  ASP  HA   not found in molecular structure
 %READC-ERR: atom      146  ASP  1HB  not found in molecular structure
 %READC-ERR: atom      146  ASP  2HB  not found in molecular structure
 %READC-ERR: atom      147  GLY  H    not found in molecular structure
 %READC-ERR: atom      147  GLY  1HA  not found in molecular structure
 %READC-ERR: atom      147  GLY  2HA  not found in molecular structure
 %READC-ERR: atom      148  LEU  H    not found in molecular structure
 %READC-ERR: atom      148  LEU  HA   not found in molecular structure
 %READC-ERR: atom      148  LEU  1HB  not found in molecular structure
 %READC-ERR: atom      148  LEU  2HB  not found in molecular structure
 %READC-ERR: atom      148  LEU  HG   not found in molecular structure
 %READC-ERR: atom      148  LEU  1HD1 not found in molecular structure
 %READC-ERR: atom      148  LEU  2HD1 not found in molecular structure
 %READC-ERR: atom      148  LEU  3HD1 not found in molecular structure
 %READC-ERR: atom      148  LEU  1HD2 not found in molecular structure
 %READC-ERR: atom      148  LEU  2HD2 not found in molecular structure
 %READC-ERR: atom      148  LEU  3HD2 not found in molecular structure
 %READC-ERR: atom      149  ALA  H    not found in molecular structure
 %READC-ERR: atom      149  ALA  HA   not found in molecular structure
 %READC-ERR: atom      149  ALA  1HB  not found in molecular structure
 %READC-ERR: atom      149  ALA  2HB  not found in molecular structure
 %READC-ERR: atom      149  ALA  3HB  not found in molecular structure
 %READC-ERR: atom      150  ALA  H    not found in molecular structure
 %READC-ERR: atom      150  ALA  HA   not found in molecular structure
 %READC-ERR: atom      150  ALA  1HB  not found in molecular structure
 %READC-ERR: atom      150  ALA  2HB  not found in molecular structure
 %READC-ERR: atom      150  ALA  3HB  not found in molecular structure
 %READC-ERR: atom      151  ILE  H    not found in molecular structure
 %READC-ERR: atom      151  ILE  HA   not found in molecular structure
 %READC-ERR: atom      151  ILE  HB   not found in molecular structure
 %READC-ERR: atom      151  ILE  1HG1 not found in molecular structure
 %READC-ERR: atom      151  ILE  2HG1 not found in molecular structure
 %READC-ERR: atom      151  ILE  1HG2 not found in molecular structure
 %READC-ERR: atom      151  ILE  2HG2 not found in molecular structure
 %READC-ERR: atom      151  ILE  3HG2 not found in molecular structure
 %READC-ERR: atom      151  ILE  1HD1 not found in molecular structure
 %READC-ERR: atom      151  ILE  2HD1 not found in molecular structure
 %READC-ERR: atom      151  ILE  3HD1 not found in molecular structure
 %READC-ERR: atom      152  ALA  H    not found in molecular structure
 %READC-ERR: atom      152  ALA  HA   not found in molecular structure
 %READC-ERR: atom      152  ALA  1HB  not found in molecular structure
 %READC-ERR: atom      152  ALA  2HB  not found in molecular structure
 %READC-ERR: atom      152  ALA  3HB  not found in molecular structure
 %READC-ERR: atom      153  ALA  H    not found in molecular structure
 %READC-ERR: atom      153  ALA  HA   not found in molecular structure
 %READC-ERR: atom      153  ALA  1HB  not found in molecular structure
 %READC-ERR: atom      153  ALA  2HB  not found in molecular structure
 %READC-ERR: atom      153  ALA  3HB  not found in molecular structure
 %READC-ERR: atom      154  THR  H    not found in molecular structure
 %READC-ERR: atom      154  THR  HA   not found in molecular structure
 %READC-ERR: atom      154  THR  HB   not found in molecular structure
 %READC-ERR: atom      154  THR  1HG2 not found in molecular structure
 %READC-ERR: atom      154  THR  2HG2 not found in molecular structure
 %READC-ERR: atom      154  THR  3HG2 not found in molecular structure
 %READC-ERR: atom      155  CYS  H    not found in molecular structure
 %READC-ERR: atom      155  CYS  HA   not found in molecular structure
 %READC-ERR: atom      155  CYS  1HB  not found in molecular structure
 %READC-ERR: atom      155  CYS  2HB  not found in molecular structure
 %READC-ERR: atom      156  ARG  H    not found in molecular structure
 %READC-ERR: atom      156  ARG  HA   not found in molecular structure
 %READC-ERR: atom      156  ARG  1HB  not found in molecular structure
 %READC-ERR: atom      156  ARG  2HB  not found in molecular structure
 %READC-ERR: atom      156  ARG  1HG  not found in molecular structure
 %READC-ERR: atom      156  ARG  2HG  not found in molecular structure
 %READC-ERR: atom      156  ARG  1HD  not found in molecular structure
 %READC-ERR: atom      156  ARG  2HD  not found in molecular structure
 %READC-ERR: atom      157  ASN  H    not found in molecular structure
 %READC-ERR: atom      157  ASN  HA   not found in molecular structure
 %READC-ERR: atom      157  ASN  1HB  not found in molecular structure
 %READC-ERR: atom      157  ASN  2HB  not found in molecular structure
 %READC-ERR: atom      158  LEU  H    not found in molecular structure
 %READC-ERR: atom      158  LEU  HA   not found in molecular structure
 %READC-ERR: atom      158  LEU  1HB  not found in molecular structure
 %READC-ERR: atom      158  LEU  2HB  not found in molecular structure
 %READC-ERR: atom      158  LEU  HG   not found in molecular structure
 %READC-ERR: atom      158  LEU  1HD1 not found in molecular structure
 %READC-ERR: atom      158  LEU  2HD1 not found in molecular structure
 %READC-ERR: atom      158  LEU  3HD1 not found in molecular structure
 %READC-ERR: atom      158  LEU  1HD2 not found in molecular structure
 %READC-ERR: atom      158  LEU  2HD2 not found in molecular structure
 %READC-ERR: atom      158  LEU  3HD2 not found in molecular structure
 %READC-ERR: atom      159  LYS  H    not found in molecular structure
 %READC-ERR: atom      159  LYS  HA   not found in molecular structure
 %READC-ERR: atom      159  LYS  1HB  not found in molecular structure
 %READC-ERR: atom      159  LYS  2HB  not found in molecular structure
 %READC-ERR: atom      159  LYS  1HG  not found in molecular structure
 %READC-ERR: atom      159  LYS  2HG  not found in molecular structure
 %READC-ERR: atom      159  LYS  1HD  not found in molecular structure
 %READC-ERR: atom      159  LYS  2HD  not found in molecular structure
 %READC-ERR: atom      159  LYS  1HE  not found in molecular structure
 %READC-ERR: atom      159  LYS  2HE  not found in molecular structure
 %READC-ERR: atom      160  GLU  H    not found in molecular structure
 %READC-ERR: atom      160  GLU  HA   not found in molecular structure
 %READC-ERR: atom      160  GLU  1HB  not found in molecular structure
 %READC-ERR: atom      160  GLU  2HB  not found in molecular structure
 %READC-ERR: atom      160  GLU  1HG  not found in molecular structure
 %READC-ERR: atom      160  GLU  2HG  not found in molecular structure
 %READC-ERR: atom      161  LEU  H    not found in molecular structure
 %READC-ERR: atom      161  LEU  HA   not found in molecular structure
 %READC-ERR: atom      161  LEU  1HB  not found in molecular structure
 %READC-ERR: atom      161  LEU  2HB  not found in molecular structure
 %READC-ERR: atom      161  LEU  HG   not found in molecular structure
 %READC-ERR: atom      161  LEU  1HD1 not found in molecular structure
 %READC-ERR: atom      161  LEU  2HD1 not found in molecular structure
 %READC-ERR: atom      161  LEU  3HD1 not found in molecular structure
 %READC-ERR: atom      161  LEU  1HD2 not found in molecular structure
 %READC-ERR: atom      161  LEU  2HD2 not found in molecular structure
 %READC-ERR: atom      161  LEU  3HD2 not found in molecular structure
 %READC-ERR: atom      162  ASP  H    not found in molecular structure
 %READC-ERR: atom      162  ASP  HA   not found in molecular structure
 %READC-ERR: atom      162  ASP  1HB  not found in molecular structure
 %READC-ERR: atom      162  ASP  2HB  not found in molecular structure
 %READC-ERR: atom      163  LEU  H    not found in molecular structure
 %READC-ERR: atom      163  LEU  HA   not found in molecular structure
 %READC-ERR: atom      163  LEU  1HB  not found in molecular structure
 %READC-ERR: atom      163  LEU  2HB  not found in molecular structure
 %READC-ERR: atom      163  LEU  HG   not found in molecular structure
 %READC-ERR: atom      163  LEU  1HD1 not found in molecular structure
 %READC-ERR: atom      163  LEU  2HD1 not found in molecular structure
 %READC-ERR: atom      163  LEU  3HD1 not found in molecular structure
 %READC-ERR: atom      163  LEU  1HD2 not found in molecular structure
 %READC-ERR: atom      163  LEU  2HD2 not found in molecular structure
 %READC-ERR: atom      163  LEU  3HD2 not found in molecular structure
 %READC-ERR: atom      164  ARG  H    not found in molecular structure
 %READC-ERR: atom      164  ARG  HA   not found in molecular structure
 %READC-ERR: atom      164  ARG  1HB  not found in molecular structure
 %READC-ERR: atom      164  ARG  2HB  not found in molecular structure
 %READC-ERR: atom      164  ARG  1HG  not found in molecular structure
 %READC-ERR: atom      164  ARG  2HG  not found in molecular structure
 %READC-ERR: atom      164  ARG  1HD  not found in molecular structure
 %READC-ERR: atom      164  ARG  2HD  not found in molecular structure
 %READC-ERR: atom      165  GLU  H    not found in molecular structure
 %READC-ERR: atom      165  GLU  HA   not found in molecular structure
 %READC-ERR: atom      165  GLU  1HB  not found in molecular structure
 %READC-ERR: atom      165  GLU  2HB  not found in molecular structure
 %READC-ERR: atom      165  GLU  1HG  not found in molecular structure
 %READC-ERR: atom      165  GLU  2HG  not found in molecular structure
 %READC-ERR: atom      166  SER  H    not found in molecular structure
 %READC-ERR: atom      166  SER  HA   not found in molecular structure
 %READC-ERR: atom      166  SER  1HB  not found in molecular structure
 %READC-ERR: atom      166  SER  2HB  not found in molecular structure
 %READC-ERR: atom      167  ASP  H    not found in molecular structure
 %READC-ERR: atom      167  ASP  HA   not found in molecular structure
 %READC-ERR: atom      167  ASP  1HB  not found in molecular structure
 %READC-ERR: atom      167  ASP  2HB  not found in molecular structure
 %READC-ERR: atom      168  VAL  H    not found in molecular structure
 %READC-ERR: atom      168  VAL  HA   not found in molecular structure
 %READC-ERR: atom      168  VAL  HB   not found in molecular structure
 %READC-ERR: atom      168  VAL  1HG1 not found in molecular structure
 %READC-ERR: atom      168  VAL  2HG1 not found in molecular structure
 %READC-ERR: atom      168  VAL  3HG1 not found in molecular structure
 %READC-ERR: atom      168  VAL  1HG2 not found in molecular structure
 %READC-ERR: atom      168  VAL  2HG2 not found in molecular structure
 %READC-ERR: atom      168  VAL  3HG2 not found in molecular structure
 %READC-ERR: atom      169  ASP  H    not found in molecular structure
 %READC-ERR: atom      169  ASP  HA   not found in molecular structure
 %READC-ERR: atom      169  ASP  1HB  not found in molecular structure
 %READC-ERR: atom      169  ASP  2HB  not found in molecular structure
 %READC-ERR: atom      170  ASP  H    not found in molecular structure
 %READC-ERR: atom      170  ASP  HA   not found in molecular structure
 %READC-ERR: atom      170  ASP  1HB  not found in molecular structure
 %READC-ERR: atom      170  ASP  2HB  not found in molecular structure
 %READC-ERR: atom      171  VAL  H    not found in molecular structure
 %READC-ERR: atom      171  VAL  HA   not found in molecular structure
 %READC-ERR: atom      171  VAL  HB   not found in molecular structure
 %READC-ERR: atom      171  VAL  1HG1 not found in molecular structure
 %READC-ERR: atom      171  VAL  2HG1 not found in molecular structure
 %READC-ERR: atom      171  VAL  3HG1 not found in molecular structure
 %READC-ERR: atom      171  VAL  1HG2 not found in molecular structure
 %READC-ERR: atom      171  VAL  2HG2 not found in molecular structure
 %READC-ERR: atom      171  VAL  3HG2 not found in molecular structure
 %READC-ERR: atom      172  SER  H    not found in molecular structure
 %READC-ERR: atom      172  SER  HA   not found in molecular structure
 %READC-ERR: atom      172  SER  1HB  not found in molecular structure
 %READC-ERR: atom      172  SER  2HB  not found in molecular structure
 %READC-ERR: atom      173  GLY  H    not found in molecular structure
 %READC-ERR: atom      173  GLY  1HA  not found in molecular structure
 %READC-ERR: atom      173  GLY  2HA  not found in molecular structure
 %READC-ERR: atom      174  HIS  H    not found in molecular structure
 %READC-ERR: atom      174  HIS  HA   not found in molecular structure
 %READC-ERR: atom      174  HIS  1HB  not found in molecular structure
 %READC-ERR: atom      174  HIS  2HB  not found in molecular structure
 %READC-ERR: atom      174  HIS  HD2  not found in molecular structure
 %READC-ERR: atom      174  HIS  HE1  not found in molecular structure
 %READC-ERR: atom      175  TRP  H    not found in molecular structure
 %READC-ERR: atom      175  TRP  HA   not found in molecular structure
 %READC-ERR: atom      175  TRP  1HB  not found in molecular structure
 %READC-ERR: atom      175  TRP  2HB  not found in molecular structure
 %READC-ERR: atom      175  TRP  HD1  not found in molecular structure
 %READC-ERR: atom      175  TRP  HE3  not found in molecular structure
 %READC-ERR: atom      175  TRP  HZ2  not found in molecular structure
 %READC-ERR: atom      175  TRP  HZ3  not found in molecular structure
 %READC-ERR: atom      175  TRP  HH2  not found in molecular structure
 %READC-ERR: atom      176  LEU  H    not found in molecular structure
 %READC-ERR: atom      176  LEU  HA   not found in molecular structure
 %READC-ERR: atom      176  LEU  1HB  not found in molecular structure
 %READC-ERR: atom      176  LEU  2HB  not found in molecular structure
 %READC-ERR: atom      176  LEU  HG   not found in molecular structure
 %READC-ERR: atom      176  LEU  1HD1 not found in molecular structure
 %READC-ERR: atom      176  LEU  2HD1 not found in molecular structure
 %READC-ERR: atom      176  LEU  3HD1 not found in molecular structure
 %READC-ERR: atom      176  LEU  1HD2 not found in molecular structure
 %READC-ERR: atom      176  LEU  2HD2 not found in molecular structure
 %READC-ERR: atom      176  LEU  3HD2 not found in molecular structure
 %READC-ERR: atom      177  SER  H    not found in molecular structure
 %READC-ERR: atom      177  SER  HA   not found in molecular structure
 %READC-ERR: atom      177  SER  1HB  not found in molecular structure
 %READC-ERR: atom      177  SER  2HB  not found in molecular structure
 %READC-ERR: atom      178  HIS  H    not found in molecular structure
 %READC-ERR: atom      178  HIS  HA   not found in molecular structure
 %READC-ERR: atom      178  HIS  1HB  not found in molecular structure
 %READC-ERR: atom      178  HIS  2HB  not found in molecular structure
 %READC-ERR: atom      178  HIS  HD2  not found in molecular structure
 %READC-ERR: atom      178  HIS  HE1  not found in molecular structure
 %READC-ERR: atom      179  PHE  H    not found in molecular structure
 %READC-ERR: atom      179  PHE  HA   not found in molecular structure
 %READC-ERR: atom      179  PHE  1HB  not found in molecular structure
 %READC-ERR: atom      179  PHE  2HB  not found in molecular structure
 %READC-ERR: atom      179  PHE  HD1  not found in molecular structure
 %READC-ERR: atom      179  PHE  HD2  not found in molecular structure
 %READC-ERR: atom      179  PHE  HE1  not found in molecular structure
 %READC-ERR: atom      179  PHE  HE2  not found in molecular structure
 %READC-ERR: atom      179  PHE  HZ   not found in molecular structure
 %READC-ERR: atom      180  PRO  HA   not found in molecular structure
 %READC-ERR: atom      180  PRO  1HB  not found in molecular structure
 %READC-ERR: atom      180  PRO  2HB  not found in molecular structure
 %READC-ERR: atom      180  PRO  1HG  not found in molecular structure
 %READC-ERR: atom      180  PRO  2HG  not found in molecular structure
 %READC-ERR: atom      180  PRO  1HD  not found in molecular structure
 %READC-ERR: atom      180  PRO  2HD  not found in molecular structure
 %READC-ERR: atom      181  ASP  H    not found in molecular structure
 %READC-ERR: atom      181  ASP  HA   not found in molecular structure
 %READC-ERR: atom      181  ASP  1HB  not found in molecular structure
 %READC-ERR: atom      181  ASP  2HB  not found in molecular structure
 %READC-ERR: atom      182  THR  H    not found in molecular structure
 %READC-ERR: atom      182  THR  HA   not found in molecular structure
 %READC-ERR: atom      182  THR  HB   not found in molecular structure
 %READC-ERR: atom      182  THR  1HG2 not found in molecular structure
 %READC-ERR: atom      182  THR  2HG2 not found in molecular structure
 %READC-ERR: atom      182  THR  3HG2 not found in molecular structure
 %READC-ERR: atom      183  TYR  H    not found in molecular structure
 %READC-ERR: atom      183  TYR  HA   not found in molecular structure
 %READC-ERR: atom      183  TYR  1HB  not found in molecular structure
 %READC-ERR: atom      183  TYR  2HB  not found in molecular structure
 %READC-ERR: atom      183  TYR  HD1  not found in molecular structure
 %READC-ERR: atom      183  TYR  HD2  not found in molecular structure
 %READC-ERR: atom      183  TYR  HE1  not found in molecular structure
 %READC-ERR: atom      183  TYR  HE2  not found in molecular structure
 %READC-ERR: atom      184  THR  H    not found in molecular structure
 %READC-ERR: atom      184  THR  HA   not found in molecular structure
 %READC-ERR: atom      184  THR  HB   not found in molecular structure
 %READC-ERR: atom      184  THR  1HG2 not found in molecular structure
 %READC-ERR: atom      184  THR  2HG2 not found in molecular structure
 %READC-ERR: atom      184  THR  3HG2 not found in molecular structure
 %READC-ERR: atom      185  SER  H    not found in molecular structure
 %READC-ERR: atom      185  SER  HA   not found in molecular structure
 %READC-ERR: atom      185  SER  1HB  not found in molecular structure
 %READC-ERR: atom      185  SER  2HB  not found in molecular structure
 %READC-ERR: atom      186  LEU  H    not found in molecular structure
 %READC-ERR: atom      186  LEU  HA   not found in molecular structure
 %READC-ERR: atom      186  LEU  1HB  not found in molecular structure
 %READC-ERR: atom      186  LEU  2HB  not found in molecular structure
 %READC-ERR: atom      186  LEU  HG   not found in molecular structure
 %READC-ERR: atom      186  LEU  1HD1 not found in molecular structure
 %READC-ERR: atom      186  LEU  2HD1 not found in molecular structure
 %READC-ERR: atom      186  LEU  3HD1 not found in molecular structure
 %READC-ERR: atom      186  LEU  1HD2 not found in molecular structure
 %READC-ERR: atom      186  LEU  2HD2 not found in molecular structure
 %READC-ERR: atom      186  LEU  3HD2 not found in molecular structure
 %READC-ERR: atom      187  VAL  H    not found in molecular structure
 %READC-ERR: atom      187  VAL  HA   not found in molecular structure
 %READC-ERR: atom      187  VAL  HB   not found in molecular structure
 %READC-ERR: atom      187  VAL  1HG1 not found in molecular structure
 %READC-ERR: atom      187  VAL  2HG1 not found in molecular structure
 %READC-ERR: atom      187  VAL  3HG1 not found in molecular structure
 %READC-ERR: atom      187  VAL  1HG2 not found in molecular structure
 %READC-ERR: atom      187  VAL  2HG2 not found in molecular structure
 %READC-ERR: atom      187  VAL  3HG2 not found in molecular structure
 %READC-ERR: atom      188  SER  H    not found in molecular structure
 %READC-ERR: atom      188  SER  HA   not found in molecular structure
 %READC-ERR: atom      188  SER  1HB  not found in molecular structure
 %READC-ERR: atom      188  SER  2HB  not found in molecular structure
 %READC-ERR: atom      189  LEU  H    not found in molecular structure
 %READC-ERR: atom      189  LEU  HA   not found in molecular structure
 %READC-ERR: atom      189  LEU  1HB  not found in molecular structure
 %READC-ERR: atom      189  LEU  2HB  not found in molecular structure
 %READC-ERR: atom      189  LEU  HG   not found in molecular structure
 %READC-ERR: atom      189  LEU  1HD1 not found in molecular structure
 %READC-ERR: atom      189  LEU  2HD1 not found in molecular structure
 %READC-ERR: atom      189  LEU  3HD1 not found in molecular structure
 %READC-ERR: atom      189  LEU  1HD2 not found in molecular structure
 %READC-ERR: atom      189  LEU  2HD2 not found in molecular structure
 %READC-ERR: atom      189  LEU  3HD2 not found in molecular structure
 %READC-ERR: atom      190  ASN  H    not found in molecular structure
 %READC-ERR: atom      190  ASN  HA   not found in molecular structure
 %READC-ERR: atom      190  ASN  1HB  not found in molecular structure
 %READC-ERR: atom      190  ASN  2HB  not found in molecular structure
 %READC-ERR: atom      191  ILE  H    not found in molecular structure
 %READC-ERR: atom      191  ILE  HA   not found in molecular structure
 %READC-ERR: atom      191  ILE  HB   not found in molecular structure
 %READC-ERR: atom      191  ILE  1HG1 not found in molecular structure
 %READC-ERR: atom      191  ILE  2HG1 not found in molecular structure
 %READC-ERR: atom      191  ILE  1HG2 not found in molecular structure
 %READC-ERR: atom      191  ILE  2HG2 not found in molecular structure
 %READC-ERR: atom      191  ILE  3HG2 not found in molecular structure
 %READC-ERR: atom      191  ILE  1HD1 not found in molecular structure
 %READC-ERR: atom      191  ILE  2HD1 not found in molecular structure
 %READC-ERR: atom      191  ILE  3HD1 not found in molecular structure
 %READC-ERR: atom      192  SER  H    not found in molecular structure
 %READC-ERR: atom      192  SER  HA   not found in molecular structure
 %READC-ERR: atom      192  SER  1HB  not found in molecular structure
 %READC-ERR: atom      192  SER  2HB  not found in molecular structure
 %READC-ERR: atom      193  CYS  H    not found in molecular structure
 %READC-ERR: atom      193  CYS  HA   not found in molecular structure
 %READC-ERR: atom      193  CYS  1HB  not found in molecular structure
 %READC-ERR: atom      193  CYS  2HB  not found in molecular structure
 %READC-ERR: atom      194  LEU  H    not found in molecular structure
 %READC-ERR: atom      194  LEU  HA   not found in molecular structure
 %READC-ERR: atom      194  LEU  1HB  not found in molecular structure
 %READC-ERR: atom      194  LEU  2HB  not found in molecular structure
 %READC-ERR: atom      194  LEU  HG   not found in molecular structure
 %READC-ERR: atom      194  LEU  1HD1 not found in molecular structure
 %READC-ERR: atom      194  LEU  2HD1 not found in molecular structure
 %READC-ERR: atom      194  LEU  3HD1 not found in molecular structure
 %READC-ERR: atom      194  LEU  1HD2 not found in molecular structure
 %READC-ERR: atom      194  LEU  2HD2 not found in molecular structure
 %READC-ERR: atom      194  LEU  3HD2 not found in molecular structure
 %READC-ERR: atom      195  ALA  H    not found in molecular structure
 %READC-ERR: atom      195  ALA  HA   not found in molecular structure
 %READC-ERR: atom      195  ALA  1HB  not found in molecular structure
 %READC-ERR: atom      195  ALA  2HB  not found in molecular structure
 %READC-ERR: atom      195  ALA  3HB  not found in molecular structure
 %READC-ERR: atom      196  SER  H    not found in molecular structure
 %READC-ERR: atom      196  SER  HA   not found in molecular structure
 %READC-ERR: atom      196  SER  1HB  not found in molecular structure
 %READC-ERR: atom      196  SER  2HB  not found in molecular structure
 %READC-ERR: atom      197  GLU  H    not found in molecular structure
 %READC-ERR: atom      197  GLU  HA   not found in molecular structure
 %READC-ERR: atom      197  GLU  1HB  not found in molecular structure
 %READC-ERR: atom      197  GLU  2HB  not found in molecular structure
 %READC-ERR: atom      197  GLU  1HG  not found in molecular structure
 %READC-ERR: atom      197  GLU  2HG  not found in molecular structure
 %READC-ERR: atom      198  VAL  H    not found in molecular structure
 %READC-ERR: atom      198  VAL  HA   not found in molecular structure
 %READC-ERR: atom      198  VAL  HB   not found in molecular structure
 %READC-ERR: atom      198  VAL  1HG1 not found in molecular structure
 %READC-ERR: atom      198  VAL  2HG1 not found in molecular structure
 %READC-ERR: atom      198  VAL  3HG1 not found in molecular structure
 %READC-ERR: atom      198  VAL  1HG2 not found in molecular structure
 %READC-ERR: atom      198  VAL  2HG2 not found in molecular structure
 %READC-ERR: atom      198  VAL  3HG2 not found in molecular structure
 %READC-ERR: atom      199  SER  H    not found in molecular structure
 %READC-ERR: atom      199  SER  HA   not found in molecular structure
 %READC-ERR: atom      199  SER  1HB  not found in molecular structure
 %READC-ERR: atom      199  SER  2HB  not found in molecular structure
 %READC-ERR: atom      200  PHE  H    not found in molecular structure
 %READC-ERR: atom      200  PHE  HA   not found in molecular structure
 %READC-ERR: atom      200  PHE  1HB  not found in molecular structure
 %READC-ERR: atom      200  PHE  2HB  not found in molecular structure
 %READC-ERR: atom      200  PHE  HD1  not found in molecular structure
 %READC-ERR: atom      200  PHE  HD2  not found in molecular structure
 %READC-ERR: atom      200  PHE  HE1  not found in molecular structure
 %READC-ERR: atom      200  PHE  HE2  not found in molecular structure
 %READC-ERR: atom      200  PHE  HZ   not found in molecular structure
 %READC-ERR: atom      201  SER  H    not found in molecular structure
 %READC-ERR: atom      201  SER  HA   not found in molecular structure
 %READC-ERR: atom      201  SER  1HB  not found in molecular structure
 %READC-ERR: atom      201  SER  2HB  not found in molecular structure
 %READC-ERR: atom      202  ALA  H    not found in molecular structure
 %READC-ERR: atom      202  ALA  HA   not found in molecular structure
 %READC-ERR: atom      202  ALA  1HB  not found in molecular structure
 %READC-ERR: atom      202  ALA  2HB  not found in molecular structure
 %READC-ERR: atom      202  ALA  3HB  not found in molecular structure
 %READC-ERR: atom      203  LEU  H    not found in molecular structure
 %READC-ERR: atom      203  LEU  HA   not found in molecular structure
 %READC-ERR: atom      203  LEU  1HB  not found in molecular structure
 %READC-ERR: atom      203  LEU  2HB  not found in molecular structure
 %READC-ERR: atom      203  LEU  HG   not found in molecular structure
 %READC-ERR: atom      203  LEU  1HD1 not found in molecular structure
 %READC-ERR: atom      203  LEU  2HD1 not found in molecular structure
 %READC-ERR: atom      203  LEU  3HD1 not found in molecular structure
 %READC-ERR: atom      203  LEU  1HD2 not found in molecular structure
 %READC-ERR: atom      203  LEU  2HD2 not found in molecular structure
 %READC-ERR: atom      203  LEU  3HD2 not found in molecular structure
 %READC-ERR: atom      204  GLU  H    not found in molecular structure
 %READC-ERR: atom      204  GLU  HA   not found in molecular structure
 %READC-ERR: atom      204  GLU  1HB  not found in molecular structure
 %READC-ERR: atom      204  GLU  2HB  not found in molecular structure
 %READC-ERR: atom      204  GLU  1HG  not found in molecular structure
 %READC-ERR: atom      204  GLU  2HG  not found in molecular structure
 %READC-ERR: atom      205  ARG  H    not found in molecular structure
 %READC-ERR: atom      205  ARG  HA   not found in molecular structure
 %READC-ERR: atom      205  ARG  1HB  not found in molecular structure
 %READC-ERR: atom      205  ARG  2HB  not found in molecular structure
 %READC-ERR: atom      205  ARG  1HG  not found in molecular structure
 %READC-ERR: atom      205  ARG  2HG  not found in molecular structure
 %READC-ERR: atom      205  ARG  1HD  not found in molecular structure
 %READC-ERR: atom      205  ARG  2HD  not found in molecular structure
 %READC-ERR: atom      206  LEU  H    not found in molecular structure
 %READC-ERR: atom      206  LEU  HA   not found in molecular structure
 %READC-ERR: atom      206  LEU  1HB  not found in molecular structure
 %READC-ERR: atom      206  LEU  2HB  not found in molecular structure
 %READC-ERR: atom      206  LEU  HG   not found in molecular structure
 %READC-ERR: atom      206  LEU  1HD1 not found in molecular structure
 %READC-ERR: atom      206  LEU  2HD1 not found in molecular structure
 %READC-ERR: atom      206  LEU  3HD1 not found in molecular structure
 %READC-ERR: atom      206  LEU  1HD2 not found in molecular structure
 %READC-ERR: atom      206  LEU  2HD2 not found in molecular structure
 %READC-ERR: atom      206  LEU  3HD2 not found in molecular structure
 %READC-ERR: atom      207  VAL  H    not found in molecular structure
 %READC-ERR: atom      207  VAL  HA   not found in molecular structure
 %READC-ERR: atom      207  VAL  HB   not found in molecular structure
 %READC-ERR: atom      207  VAL  1HG1 not found in molecular structure
 %READC-ERR: atom      207  VAL  2HG1 not found in molecular structure
 %READC-ERR: atom      207  VAL  3HG1 not found in molecular structure
 %READC-ERR: atom      207  VAL  1HG2 not found in molecular structure
 %READC-ERR: atom      207  VAL  2HG2 not found in molecular structure
 %READC-ERR: atom      207  VAL  3HG2 not found in molecular structure
 %READC-ERR: atom      208  THR  H    not found in molecular structure
 %READC-ERR: atom      208  THR  HA   not found in molecular structure
 %READC-ERR: atom      208  THR  HB   not found in molecular structure
 %READC-ERR: atom      208  THR  1HG2 not found in molecular structure
 %READC-ERR: atom      208  THR  2HG2 not found in molecular structure
 %READC-ERR: atom      208  THR  3HG2 not found in molecular structure
 %READC-ERR: atom      209  ARG  H    not found in molecular structure
 %READC-ERR: atom      209  ARG  HA   not found in molecular structure
 %READC-ERR: atom      209  ARG  1HB  not found in molecular structure
 %READC-ERR: atom      209  ARG  2HB  not found in molecular structure
 %READC-ERR: atom      209  ARG  1HG  not found in molecular structure
 %READC-ERR: atom      209  ARG  2HG  not found in molecular structure
 %READC-ERR: atom      209  ARG  1HD  not found in molecular structure
 %READC-ERR: atom      209  ARG  2HD  not found in molecular structure
 %READC-ERR: atom      210  CYS  H    not found in molecular structure
 %READC-ERR: atom      210  CYS  HA   not found in molecular structure
 %READC-ERR: atom      210  CYS  1HB  not found in molecular structure
 %READC-ERR: atom      210  CYS  2HB  not found in molecular structure
 %READC-ERR: atom      211  PRO  HA   not found in molecular structure
 %READC-ERR: atom      211  PRO  1HB  not found in molecular structure
 %READC-ERR: atom      211  PRO  2HB  not found in molecular structure
 %READC-ERR: atom      211  PRO  1HG  not found in molecular structure
 %READC-ERR: atom      211  PRO  2HG  not found in molecular structure
 %READC-ERR: atom      211  PRO  1HD  not found in molecular structure
 %READC-ERR: atom      211  PRO  2HD  not found in molecular structure
 %READC-ERR: atom      212  ASN  H    not found in molecular structure
 %READC-ERR: atom      212  ASN  HA   not found in molecular structure
 %READC-ERR: atom      212  ASN  1HB  not found in molecular structure
 %READC-ERR: atom      212  ASN  2HB  not found in molecular structure
 %READC-ERR: atom      213  LEU  H    not found in molecular structure
 %READC-ERR: atom      213  LEU  HA   not found in molecular structure
 %READC-ERR: atom      213  LEU  1HB  not found in molecular structure
 %READC-ERR: atom      213  LEU  2HB  not found in molecular structure
 %READC-ERR: atom      213  LEU  HG   not found in molecular structure
 %READC-ERR: atom      213  LEU  1HD1 not found in molecular structure
 %READC-ERR: atom      213  LEU  2HD1 not found in molecular structure
 %READC-ERR: atom      213  LEU  3HD1 not found in molecular structure
 %READC-ERR: atom      213  LEU  1HD2 not found in molecular structure
 %READC-ERR: atom      213  LEU  2HD2 not found in molecular structure
 %READC-ERR: atom      213  LEU  3HD2 not found in molecular structure
 %READC-ERR: atom      214  LYS  H    not found in molecular structure
 %READC-ERR: atom      214  LYS  HA   not found in molecular structure
 %READC-ERR: atom      214  LYS  1HB  not found in molecular structure
 %READC-ERR: atom      214  LYS  2HB  not found in molecular structure
 %READC-ERR: atom      214  LYS  1HG  not found in molecular structure
 %READC-ERR: atom      214  LYS  2HG  not found in molecular structure
 %READC-ERR: atom      214  LYS  1HD  not found in molecular structure
 %READC-ERR: atom      214  LYS  2HD  not found in molecular structure
 %READC-ERR: atom      214  LYS  1HE  not found in molecular structure
 %READC-ERR: atom      214  LYS  2HE  not found in molecular structure
 %READC-ERR: atom      215  SER  H    not found in molecular structure
 %READC-ERR: atom      215  SER  HA   not found in molecular structure
 %READC-ERR: atom      215  SER  1HB  not found in molecular structure
 %READC-ERR: atom      215  SER  2HB  not found in molecular structure
 %READC-ERR: atom      216  LEU  H    not found in molecular structure
 %READC-ERR: atom      216  LEU  HA   not found in molecular structure
 %READC-ERR: atom      216  LEU  1HB  not found in molecular structure
 %READC-ERR: atom      216  LEU  2HB  not found in molecular structure
 %READC-ERR: atom      216  LEU  HG   not found in molecular structure
 %READC-ERR: atom      216  LEU  1HD1 not found in molecular structure
 %READC-ERR: atom      216  LEU  2HD1 not found in molecular structure
 %READC-ERR: atom      216  LEU  3HD1 not found in molecular structure
 %READC-ERR: atom      216  LEU  1HD2 not found in molecular structure
 %READC-ERR: atom      216  LEU  2HD2 not found in molecular structure
 %READC-ERR: atom      216  LEU  3HD2 not found in molecular structure
 %READC-ERR: atom      217  LYS  H    not found in molecular structure
 %READC-ERR: atom      217  LYS  HA   not found in molecular structure
 %READC-ERR: atom      217  LYS  1HB  not found in molecular structure
 %READC-ERR: atom      217  LYS  2HB  not found in molecular structure
 %READC-ERR: atom      217  LYS  1HG  not found in molecular structure
 %READC-ERR: atom      217  LYS  2HG  not found in molecular structure
 %READC-ERR: atom      217  LYS  1HD  not found in molecular structure
 %READC-ERR: atom      217  LYS  2HD  not found in molecular structure
 %READC-ERR: atom      217  LYS  1HE  not found in molecular structure
 %READC-ERR: atom      217  LYS  2HE  not found in molecular structure
 %READC-ERR: atom      218  LEU  H    not found in molecular structure
 %READC-ERR: atom      218  LEU  HA   not found in molecular structure
 %READC-ERR: atom      218  LEU  1HB  not found in molecular structure
 %READC-ERR: atom      218  LEU  2HB  not found in molecular structure
 %READC-ERR: atom      218  LEU  HG   not found in molecular structure
 %READC-ERR: atom      218  LEU  1HD1 not found in molecular structure
 %READC-ERR: atom      218  LEU  2HD1 not found in molecular structure
 %READC-ERR: atom      218  LEU  3HD1 not found in molecular structure
 %READC-ERR: atom      218  LEU  1HD2 not found in molecular structure
 %READC-ERR: atom      218  LEU  2HD2 not found in molecular structure
 %READC-ERR: atom      218  LEU  3HD2 not found in molecular structure
 %READC-ERR: atom      219  ASN  H    not found in molecular structure
 %READC-ERR: atom      219  ASN  HA   not found in molecular structure
 %READC-ERR: atom      219  ASN  1HB  not found in molecular structure
 %READC-ERR: atom      219  ASN  2HB  not found in molecular structure
 %READC-ERR: atom      220  ARG  H    not found in molecular structure
 %READC-ERR: atom      220  ARG  HA   not found in molecular structure
 %READC-ERR: atom      220  ARG  1HB  not found in molecular structure
 %READC-ERR: atom      220  ARG  2HB  not found in molecular structure
 %READC-ERR: atom      220  ARG  1HG  not found in molecular structure
 %READC-ERR: atom      220  ARG  2HG  not found in molecular structure
 %READC-ERR: atom      220  ARG  1HD  not found in molecular structure
 %READC-ERR: atom      220  ARG  2HD  not found in molecular structure
 %READC-ERR: atom      221  ALA  H    not found in molecular structure
 %READC-ERR: atom      221  ALA  HA   not found in molecular structure
 %READC-ERR: atom      221  ALA  1HB  not found in molecular structure
 %READC-ERR: atom      221  ALA  2HB  not found in molecular structure
 %READC-ERR: atom      221  ALA  3HB  not found in molecular structure
 %READC-ERR: atom      222  VAL  H    not found in molecular structure
 %READC-ERR: atom      222  VAL  HA   not found in molecular structure
 %READC-ERR: atom      222  VAL  HB   not found in molecular structure
 %READC-ERR: atom      222  VAL  1HG1 not found in molecular structure
 %READC-ERR: atom      222  VAL  2HG1 not found in molecular structure
 %READC-ERR: atom      222  VAL  3HG1 not found in molecular structure
 %READC-ERR: atom      222  VAL  1HG2 not found in molecular structure
 %READC-ERR: atom      222  VAL  2HG2 not found in molecular structure
 %READC-ERR: atom      222  VAL  3HG2 not found in molecular structure
 %READC-ERR: atom      223  PRO  HA   not found in molecular structure
 %READC-ERR: atom      223  PRO  1HB  not found in molecular structure
 %READC-ERR: atom      223  PRO  2HB  not found in molecular structure
 %READC-ERR: atom      223  PRO  1HG  not found in molecular structure
 %READC-ERR: atom      223  PRO  2HG  not found in molecular structure
 %READC-ERR: atom      223  PRO  1HD  not found in molecular structure
 %READC-ERR: atom      223  PRO  2HD  not found in molecular structure
 %READC-ERR: atom      224  LEU  H    not found in molecular structure
 %READC-ERR: atom      224  LEU  HA   not found in molecular structure
 %READC-ERR: atom      224  LEU  1HB  not found in molecular structure
 %READC-ERR: atom      224  LEU  2HB  not found in molecular structure
 %READC-ERR: atom      224  LEU  HG   not found in molecular structure
 %READC-ERR: atom      224  LEU  1HD1 not found in molecular structure
 %READC-ERR: atom      224  LEU  2HD1 not found in molecular structure
 %READC-ERR: atom      224  LEU  3HD1 not found in molecular structure
 %READC-ERR: atom      224  LEU  1HD2 not found in molecular structure
 %READC-ERR: atom      224  LEU  2HD2 not found in molecular structure
 %READC-ERR: atom      224  LEU  3HD2 not found in molecular structure
 %READC-ERR: atom      225  GLU  H    not found in molecular structure
 %READC-ERR: atom      225  GLU  HA   not found in molecular structure
 %READC-ERR: atom      225  GLU  1HB  not found in molecular structure
 %READC-ERR: atom      225  GLU  2HB  not found in molecular structure
 %READC-ERR: atom      225  GLU  1HG  not found in molecular structure
 %READC-ERR: atom      225  GLU  2HG  not found in molecular structure
 %READC-ERR: atom      226  LYS  H    not found in molecular structure
 %READC-ERR: atom      226  LYS  HA   not found in molecular structure
 %READC-ERR: atom      226  LYS  1HB  not found in molecular structure
 %READC-ERR: atom      226  LYS  2HB  not found in molecular structure
 %READC-ERR: atom      226  LYS  1HG  not found in molecular structure
 %READC-ERR: atom      226  LYS  2HG  not found in molecular structure
 %READC-ERR: atom      226  LYS  1HD  not found in molecular structure
 %READC-ERR: atom      226  LYS  2HD  not found in molecular structure
 %READC-ERR: atom      226  LYS  1HE  not found in molecular structure
 %READC-ERR: atom      226  LYS  2HE  not found in molecular structure
 %READC-ERR: atom      227  LEU  H    not found in molecular structure
 %READC-ERR: atom      227  LEU  HA   not found in molecular structure
 %READC-ERR: atom      227  LEU  1HB  not found in molecular structure
 %READC-ERR: atom      227  LEU  2HB  not found in molecular structure
 %READC-ERR: atom      227  LEU  HG   not found in molecular structure
 %READC-ERR: atom      227  LEU  1HD1 not found in molecular structure
 %READC-ERR: atom      227  LEU  2HD1 not found in molecular structure
 %READC-ERR: atom      227  LEU  3HD1 not found in molecular structure
 %READC-ERR: atom      227  LEU  1HD2 not found in molecular structure
 %READC-ERR: atom      227  LEU  2HD2 not found in molecular structure
 %READC-ERR: atom      227  LEU  3HD2 not found in molecular structure
 %READC-ERR: atom      228  ALA  H    not found in molecular structure
 %READC-ERR: atom      228  ALA  HA   not found in molecular structure
 %READC-ERR: atom      228  ALA  1HB  not found in molecular structure
 %READC-ERR: atom      228  ALA  2HB  not found in molecular structure
 %READC-ERR: atom      228  ALA  3HB  not found in molecular structure
 %READC-ERR: atom      229  THR  H    not found in molecular structure
 %READC-ERR: atom      229  THR  HA   not found in molecular structure
 %READC-ERR: atom      229  THR  HB   not found in molecular structure
 %READC-ERR: atom      229  THR  1HG2 not found in molecular structure
 %READC-ERR: atom      229  THR  2HG2 not found in molecular structure
 %READC-ERR: atom      229  THR  3HG2 not found in molecular structure
 %READC-ERR: atom      230  LEU  H    not found in molecular structure
 %READC-ERR: atom      230  LEU  HA   not found in molecular structure
 %READC-ERR: atom      230  LEU  1HB  not found in molecular structure
 %READC-ERR: atom      230  LEU  2HB  not found in molecular structure
 %READC-ERR: atom      230  LEU  HG   not found in molecular structure
 %READC-ERR: atom      230  LEU  1HD1 not found in molecular structure
 %READC-ERR: atom      230  LEU  2HD1 not found in molecular structure
 %READC-ERR: atom      230  LEU  3HD1 not found in molecular structure
 %READC-ERR: atom      230  LEU  1HD2 not found in molecular structure
 %READC-ERR: atom      230  LEU  2HD2 not found in molecular structure
 %READC-ERR: atom      230  LEU  3HD2 not found in molecular structure
 %READC-ERR: atom      231  LEU  H    not found in molecular structure
 %READC-ERR: atom      231  LEU  HA   not found in molecular structure
 %READC-ERR: atom      231  LEU  1HB  not found in molecular structure
 %READC-ERR: atom      231  LEU  2HB  not found in molecular structure
 %READC-ERR: atom      231  LEU  HG   not found in molecular structure
 %READC-ERR: atom      231  LEU  1HD1 not found in molecular structure
 %READC-ERR: atom      231  LEU  2HD1 not found in molecular structure
 %READC-ERR: atom      231  LEU  3HD1 not found in molecular structure
 %READC-ERR: atom      231  LEU  1HD2 not found in molecular structure
 %READC-ERR: atom      231  LEU  2HD2 not found in molecular structure
 %READC-ERR: atom      231  LEU  3HD2 not found in molecular structure
 %READC-ERR: atom      232  GLN  H    not found in molecular structure
 %READC-ERR: atom      232  GLN  HA   not found in molecular structure
 %READC-ERR: atom      232  GLN  1HB  not found in molecular structure
 %READC-ERR: atom      232  GLN  2HB  not found in molecular structure
 %READC-ERR: atom      232  GLN  1HG  not found in molecular structure
 %READC-ERR: atom      232  GLN  2HG  not found in molecular structure
 %READC-ERR: atom      233  ARG  H    not found in molecular structure
 %READC-ERR: atom      233  ARG  HA   not found in molecular structure
 %READC-ERR: atom      233  ARG  1HB  not found in molecular structure
 %READC-ERR: atom      233  ARG  2HB  not found in molecular structure
 %READC-ERR: atom      233  ARG  1HG  not found in molecular structure
 %READC-ERR: atom      233  ARG  2HG  not found in molecular structure
 %READC-ERR: atom      233  ARG  1HD  not found in molecular structure
 %READC-ERR: atom      233  ARG  2HD  not found in molecular structure
 %READC-ERR: atom      234  ALA  H    not found in molecular structure
 %READC-ERR: atom      234  ALA  HA   not found in molecular structure
 %READC-ERR: atom      234  ALA  1HB  not found in molecular structure
 %READC-ERR: atom      234  ALA  2HB  not found in molecular structure
 %READC-ERR: atom      234  ALA  3HB  not found in molecular structure
 %READC-ERR: atom      235  PRO  HA   not found in molecular structure
 %READC-ERR: atom      235  PRO  1HB  not found in molecular structure
 %READC-ERR: atom      235  PRO  2HB  not found in molecular structure
 %READC-ERR: atom      235  PRO  1HG  not found in molecular structure
 %READC-ERR: atom      235  PRO  2HG  not found in molecular structure
 %READC-ERR: atom      235  PRO  1HD  not found in molecular structure
 %READC-ERR: atom      235  PRO  2HD  not found in molecular structure
 %READC-ERR: atom      236  GLN  H    not found in molecular structure
 %READC-ERR: atom      236  GLN  HA   not found in molecular structure
 %READC-ERR: atom      236  GLN  1HB  not found in molecular structure
 %READC-ERR: atom      236  GLN  2HB  not found in molecular structure
 %READC-ERR: atom      236  GLN  1HG  not found in molecular structure
 %READC-ERR: atom      236  GLN  2HG  not found in molecular structure
 %READC-ERR: atom      237  LEU  H    not found in molecular structure
 %READC-ERR: atom      237  LEU  HA   not found in molecular structure
 %READC-ERR: atom      237  LEU  1HB  not found in molecular structure
 %READC-ERR: atom      237  LEU  2HB  not found in molecular structure
 %READC-ERR: atom      237  LEU  HG   not found in molecular structure
 %READC-ERR: atom      237  LEU  1HD1 not found in molecular structure
 %READC-ERR: atom      237  LEU  2HD1 not found in molecular structure
 %READC-ERR: atom      237  LEU  3HD1 not found in molecular structure
[truncated: 274,353 more chars]
