# Supplementary material for: Flexibility of intrinsically disordered degrons in AUX/IAA proteins reinforces auxin co-receptor assemblies
Source: Nat Commun. 2020 May 8;11:2277. doi: 10.1038/s41467-020-16147-2 (PMC7210949; doi:10.1038/s41467-020-16147-2)
Supplement: Supplementary file 9 — Supplementary Data 6 [file 41467_2020_16147_MOESM9_ESM.gz › haddock_files/IAA07/No_disorder_restraint/Input/protein2.pdb]

REMARK FILENAME="protein2.pdb"
REMARK coordinates built for more than 100 hundred atoms
REMARK DATE:13-Feb-2019  23:22:56       created by user: enmr
REMARK VERSION:1.3U
ATOM      1  N   GLY   124     -24.398  -1.619   4.082  1.00 15.00      B   
ATOM      2  HN  GLY   124     -24.221  -1.886   3.156  1.00 15.00      B   
ATOM      3  CA  GLY   124     -24.302  -0.223   4.458  1.00 15.00      B   
ATOM      4  C   GLY   124     -22.965   0.373   4.078  1.00 15.00      B   
ATOM      5  O   GLY   124     -22.897   1.493   3.567  1.00 15.00      B   
ATOM      6  N   GLY   125     -21.901  -0.380   4.318  1.00 15.00      B   
ATOM      7  HN  GLY   125     -22.020  -1.265   4.721  1.00 15.00      B   
ATOM      8  CA  GLY   125     -20.569   0.090   3.993  1.00 15.00      B   
ATOM      9  C   GLY   125     -20.012   1.012   5.059  1.00 15.00      B   
ATOM     10  O   GLY   125     -20.284   0.829   6.248  1.00 15.00      B   
ATOM     11  N   ALA   126     -19.249   2.011   4.634  1.00 15.00      B   
ATOM     12  HN  ALA   126     -19.084   2.109   3.673  1.00 15.00      B   
ATOM     13  CA  ALA   126     -18.650   2.966   5.558  1.00 15.00      B   
ATOM     14  CB  ALA   126     -17.491   3.696   4.891  1.00 15.00      B   
ATOM     15  C   ALA   126     -19.696   3.959   6.059  1.00 15.00      B   
ATOM     16  O   ALA   126     -20.005   4.000   7.250  1.00 15.00      B   
ATOM     17  N   ALA   127     -20.218   4.765   5.134  1.00 15.00      B   
ATOM     18  HN  ALA   127     -19.901   4.684   4.210  1.00 15.00      B   
ATOM     19  CA  ALA   127     -21.246   5.768   5.435  1.00 15.00      B   
ATOM     20  CB  ALA   127     -22.595   5.109   5.684  1.00 15.00      B   
ATOM     21  C   ALA   127     -20.850   6.682   6.594  1.00 15.00      B   
ATOM     22  O   ALA   127     -21.700   7.131   7.365  1.00 15.00      B   
ATOM     23  N   GLY   128     -19.560   6.957   6.714  1.00 15.00      B   
ATOM     24  HN  GLY   128     -18.923   6.572   6.076  1.00 15.00      B   
ATOM     25  CA  GLY   128     -19.087   7.821   7.779  1.00 15.00      B   
ATOM     26  C   GLY   128     -18.012   7.174   8.627  1.00 15.00      B   
ATOM     27  O   GLY   128     -17.268   7.865   9.324  1.00 15.00      B   
ATOM     28  N   ALA   129     -17.926   5.854   8.574  1.00 15.00      B   
ATOM     29  HN  ALA   129     -18.546   5.355   8.002  1.00 15.00      B   
ATOM     30  CA  ALA   129     -16.928   5.127   9.350  1.00 15.00      B   
ATOM     31  CB  ALA   129     -17.586   4.437  10.536  1.00 15.00      B   
ATOM     32  C   ALA   129     -16.186   4.115   8.483  1.00 15.00      B   
ATOM     33  O   ALA   129     -16.734   3.068   8.135  1.00 15.00      B   
ATOM     34  N   GLY   130     -14.945   4.437   8.125  1.00 15.00      B   
ATOM     35  HN  GLY   130     -14.563   5.289   8.423  1.00 15.00      B   
ATOM     36  CA  GLY   130     -14.156   3.539   7.299  1.00 15.00      B   
ATOM     37  C   GLY   130     -12.704   3.965   7.180  1.00 15.00      B   
ATOM     38  O   GLY   130     -12.378   4.872   6.409  1.00 15.00      B   
ATOM     39  N   LEU   131     -11.833   3.317   7.946  1.00 15.00      B   
ATOM     40  HN  LEU   131     -12.159   2.609   8.540  1.00 15.00      B   
ATOM     41  CA  LEU   131     -10.405   3.625   7.931  1.00 15.00      B   
ATOM     42  CB  LEU   131      -9.925   4.072   9.320  1.00 15.00      B   
ATOM     43  CG  LEU   131     -10.257   5.508   9.753  1.00 15.00      B   
ATOM     44  CD1 LEU   131      -9.968   6.509   8.640  1.00 15.00      B   
ATOM     45  CD2 LEU   131     -11.692   5.621  10.243  1.00 15.00      B   
ATOM     46  C   LEU   131      -9.604   2.408   7.478  1.00 15.00      B   
ATOM     47  O   LEU   131      -9.885   1.279   7.893  1.00 15.00      B   
ATOM     48  N   VAL   132      -8.611   2.634   6.629  1.00 15.00      B   
ATOM     49  HN  VAL   132      -8.430   3.551   6.336  1.00 15.00      B   
ATOM     50  CA  VAL   132      -7.783   1.548   6.123  1.00 15.00      B   
ATOM     51  CB  VAL   132      -8.058   1.273   4.626  1.00 15.00      B   
ATOM     52  CG1 VAL   132      -7.231   0.095   4.129  1.00 15.00      B   
ATOM     53  CG2 VAL   132      -9.540   1.021   4.389  1.00 15.00      B   
ATOM     54  C   VAL   132      -6.298   1.849   6.311  1.00 15.00      B   
ATOM     55  O   VAL   132      -5.825   2.930   5.956  1.00 15.00      B   
ATOM     56  N   LYS   133      -5.574   0.894   6.886  1.00 15.00      B   
ATOM     57  HN  LYS   133      -6.015   0.069   7.178  1.00 15.00      B   
ATOM     58  CA  LYS   133      -4.140   1.046   7.092  1.00 15.00      B   
ATOM     59  CB  LYS   133      -3.677   0.192   8.275  1.00 15.00      B   
ATOM     60  CG  LYS   133      -4.108   0.720   9.635  1.00 15.00      B   
ATOM     61  CD  LYS   133      -3.736  -0.248  10.752  1.00 15.00      B   
ATOM     62  CE  LYS   133      -2.229  -0.432  10.858  1.00 15.00      B   
ATOM     63  NZ  LYS   133      -1.855  -1.518  11.809  1.00 15.00      B   
ATOM     64  HZ1 LYS   133      -2.262  -2.423  11.496  1.00 15.00      B   
ATOM     65  HZ2 LYS   133      -2.214  -1.300  12.760  1.00 15.00      B   
ATOM     66  HZ3 LYS   133      -0.820  -1.613  11.854  1.00 15.00      B   
ATOM     67  C   LYS   133      -3.401   0.622   5.830  1.00 15.00      B   
ATOM     68  O   LYS   133      -3.595  -0.491   5.338  1.00 15.00      B   
ATOM     69  N   VAL   134      -2.556   1.497   5.311  1.00 15.00      B   
ATOM     70  HN  VAL   134      -2.427   2.361   5.755  1.00 15.00      B   
ATOM     71  CA  VAL   134      -1.815   1.204   4.095  1.00 15.00      B   
ATOM     72  CB  VAL   134      -2.074   2.268   3.002  1.00 15.00      B   
ATOM     73  CG1 VAL   134      -1.421   3.597   3.356  1.00 15.00      B   
ATOM     74  CG2 VAL   134      -1.619   1.777   1.635  1.00 15.00      B   
ATOM     75  C   VAL   134      -0.316   1.059   4.363  1.00 15.00      B   
ATOM     76  O   VAL   134       0.221   1.653   5.305  1.00 15.00      B   
ATOM     77  N   SER   135       0.338   0.231   3.556  1.00 15.00      B   
ATOM     78  HN  SER   135      -0.163  -0.242   2.859  1.00 15.00      B   
ATOM     79  CA  SER   135       1.765   0.000   3.668  1.00 15.00      B   
ATOM     80  CB  SER   135       2.063  -0.947   4.834  1.00 15.00      B   
ATOM     81  OG  SER   135       3.363  -0.724   5.348  1.00 15.00      B   
ATOM     82  HG  SER   135       4.002  -1.219   4.830  1.00 15.00      B   
ATOM     83  C   SER   135       2.292  -0.598   2.365  1.00 15.00      B   
ATOM     84  O   SER   135       1.518  -0.906   1.456  1.00 15.00      B   
ATOM     85  N   MET   136       3.603  -0.766   2.281  1.00 15.00      B   
ATOM     86  HN  MET   136       4.166  -0.501   3.038  1.00 15.00      B   
ATOM     87  CA  MET   136       4.233  -1.333   1.096  1.00 15.00      B   
ATOM     88  CB  MET   136       4.991  -0.263   0.302  1.00 15.00      B   
ATOM     89  CG  MET   136       4.114   0.803  -0.333  1.00 15.00      B   
ATOM     90  SD  MET   136       4.994   1.773  -1.575  1.00 15.00      B   
ATOM     91  CE  MET   136       3.917   3.199  -1.694  1.00 15.00      B   
ATOM     92  C   MET   136       5.190  -2.442   1.506  1.00 15.00      B   
ATOM     93  O   MET   136       5.620  -2.502   2.660  1.00 15.00      B   
ATOM     94  N   ASP   137       5.513  -3.323   0.574  1.00 15.00      B   
ATOM     95  HN  ASP   137       5.132  -3.234  -0.325  1.00 15.00      B   
ATOM     96  CA  ASP   137       6.423  -4.421   0.859  1.00 15.00      B   
ATOM     97  CB  ASP   137       6.176  -5.607  -0.076  1.00 15.00      B   
ATOM     98  CG  ASP   137       5.529  -6.778   0.638  1.00 15.00      B   
ATOM     99  OD1 ASP   137       6.094  -7.892   0.602  1.00 15.00      B   
ATOM    100  OD2 ASP   137       4.450  -6.589   1.242  1.00 15.00      B   
ATOM    101  C   ASP   137       7.874  -3.958   0.789  1.00 15.00      B   
ATOM    102  O   ASP   137       8.395  -3.655  -0.286  1.00 15.00      B   
ATOM    103  N   GLY   138       8.506  -3.872   1.951  1.00 15.00      B   
ATOM    104  HN  GLY   138       8.027  -4.104   2.774  1.00 15.00      B   
ATOM    105  CA  GLY   138       9.890  -3.442   2.022  1.00 15.00      B   
ATOM    106  C   GLY   138      10.018  -1.982   2.415  1.00 15.00      B   
ATOM    107  O   GLY   138      11.081  -1.530   2.853  1.00 15.00      B   
ATOM    108  N   ALA   139       8.930  -1.246   2.272  1.00 15.00      B   
ATOM    109  HN  ALA   139       8.112  -1.664   1.931  1.00 15.00      B   
ATOM    110  CA  ALA   139       8.917   0.167   2.607  1.00 15.00      B   
ATOM    111  CB  ALA   139       8.270   0.973   1.496  1.00 15.00      B   
ATOM    112  C   ALA   139       8.194   0.397   3.929  1.00 15.00      B   
ATOM    113  O   ALA   139       7.071  -0.069   4.120  1.00 15.00      B   
ATOM    114  N   PRO   140       8.843   1.092   4.867  1.00 15.00      B   
ATOM    115  CA  PRO   140       8.259   1.386   6.175  1.00 15.00      B   
ATOM    116  CB  PRO   140       9.453   1.871   6.999  1.00 15.00      B   
ATOM    117  CG  PRO   140      10.421   2.409   6.000  1.00 15.00      B   
ATOM    118  CD  PRO   140      10.204   1.637   4.728  1.00 15.00      B   
ATOM    119  C   PRO   140       7.186   2.472   6.087  1.00 15.00      B   
ATOM    120  O   PRO   140       7.476   3.669   6.198  1.00 15.00      B   
ATOM    121  N   TYR   141       5.950   2.050   5.862  1.00 15.00      B   
ATOM    122  HN  TYR   141       5.784   1.089   5.765  1.00 15.00      B   
ATOM    123  CA  TYR   141       4.834   2.974   5.755  1.00 15.00      B   
ATOM    124  CB  TYR   141       4.267   2.976   4.331  1.00 15.00      B   
ATOM    125  CG  TYR   141       5.027   3.846   3.350  1.00 15.00      B   
ATOM    126  CD1 TYR   141       5.450   3.344   2.125  1.00 15.00      B   
ATOM    127  CD2 TYR   141       5.313   5.172   3.646  1.00 15.00      B   
ATOM    128  CE1 TYR   141       6.137   4.140   1.225  1.00 15.00      B   
ATOM    129  CE2 TYR   141       5.999   5.973   2.753  1.00 15.00      B   
ATOM    130  CZ  TYR   141       6.407   5.453   1.544  1.00 15.00      B   
ATOM    131  OH  TYR   141       7.085   6.251   0.651  1.00 15.00      B   
ATOM    132  HH  TYR   141       6.725   6.123  -0.230  1.00 15.00      B   
ATOM    133  C   TYR   141       3.735   2.623   6.748  1.00 15.00      B   
ATOM    134  O   TYR   141       3.268   1.486   6.793  1.00 15.00      B   
ATOM    135  N   LEU   142       3.340   3.597   7.552  1.00 15.00      B   
ATOM    136  HN  LEU   142       3.773   4.474   7.485  1.00 15.00      B   
ATOM    137  CA  LEU   142       2.285   3.405   8.530  1.00 15.00      B   
ATOM    138  CB  LEU   142       2.866   3.241   9.937  1.00 15.00      B   
ATOM    139  CG  LEU   142       1.867   2.916  11.049  1.00 15.00      B   
ATOM    140  CD1 LEU   142       1.056   1.678  10.702  1.00 15.00      B   
ATOM    141  CD2 LEU   142       2.598   2.721  12.365  1.00 15.00      B   
ATOM    142  C   LEU   142       1.330   4.587   8.473  1.00 15.00      B   
ATOM    143  O   LEU   142       1.495   5.574   9.190  1.00 15.00      B   
ATOM    144  N   ARG   143       0.347   4.493   7.593  1.00 15.00      B   
ATOM    145  HN  ARG   143       0.271   3.685   7.044  1.00 15.00      B   
ATOM    146  CA  ARG   143      -0.623   5.563   7.423  1.00 15.00      B   
ATOM    147  CB  ARG   143      -0.266   6.397   6.189  1.00 15.00      B   
ATOM    148  CG  ARG   143      -1.057   7.686   6.051  1.00 15.00      B   
ATOM    149  CD  ARG   143      -0.742   8.648   7.179  1.00 15.00      B   
ATOM    150  NE  ARG   143      -1.385   9.938   6.981  1.00 15.00      B   
ATOM    151  HE  ARG   143      -1.966  10.038   6.198  1.00 15.00      B   
ATOM    152  CZ  ARG   143      -1.229  10.978   7.795  1.00 15.00      B   
ATOM    153  NH1 ARG   143      -0.445  10.880   8.862  1.00 15.00      B   
ATOM    154 HH11 ARG   143      -0.326  11.696   9.496  1.00 15.00      B   
ATOM    155 HH12 ARG   143       0.050   9.988   9.064  1.00 15.00      B   
ATOM    156  NH2 ARG   143      -1.848  12.119   7.530  1.00 15.00      B   
ATOM    157 HH21 ARG   143      -2.453  12.199   6.688  1.00 15.00      B   
ATOM    158 HH22 ARG   143      -1.729  12.935   8.164  1.00 15.00      B   
ATOM    159  C   ARG   143      -2.035   5.011   7.283  1.00 15.00      B   
ATOM    160  O   ARG   143      -2.250   3.980   6.643  1.00 15.00      B   
ATOM    161  N   LYS   144      -2.987   5.691   7.903  1.00 15.00      B   
ATOM    162  HN  LYS   144      -2.743   6.483   8.426  1.00 15.00      B   
ATOM    163  CA  LYS   144      -4.384   5.295   7.830  1.00 15.00      B   
ATOM    164  CB  LYS   144      -5.021   5.319   9.222  1.00 15.00      B   
ATOM    165  CG  LYS   144      -4.252   4.522  10.265  1.00 15.00      B   
ATOM    166  CD  LYS   144      -4.802   4.755  11.663  1.00 15.00      B   
ATOM    167  CE  LYS   144      -4.618   6.201  12.096  1.00 15.00      B   
ATOM    168  NZ  LYS   144      -5.110   6.435  13.477  1.00 15.00      B   
ATOM    169  HZ1 LYS   144      -4.591   5.833  14.148  1.00 15.00      B   
ATOM    170  HZ2 LYS   144      -6.123   6.210  13.539  1.00 15.00      B   
ATOM    171  HZ3 LYS   144      -4.971   7.431  13.742  1.00 15.00      B   
ATOM    172  C   LYS   144      -5.120   6.253   6.905  1.00 15.00      B   
ATOM    173  O   LYS   144      -5.155   7.461   7.152  1.00 15.00      B   
ATOM    174  N   VAL   145      -5.690   5.726   5.838  1.00 15.00      B   
ATOM    175  HN  VAL   145      -5.629   4.759   5.689  1.00 15.00      B   
ATOM    176  CA  VAL   145      -6.407   6.550   4.878  1.00 15.00      B   
ATOM    177  CB  VAL   145      -6.023   6.212   3.424  1.00 15.00      B   
ATOM    178  CG1 VAL   145      -4.619   6.714   3.114  1.00 15.00      B   
ATOM    179  CG2 VAL   145      -6.120   4.716   3.178  1.00 15.00      B   
ATOM    180  C   VAL   145      -7.913   6.431   5.057  1.00 15.00      B   
ATOM    181  O   VAL   145      -8.408   5.447   5.619  1.00 15.00      B   
ATOM    182  N   ASP   146      -8.632   7.435   4.574  1.00 15.00      B   
ATOM    183  HN  ASP   146      -8.170   8.181   4.136  1.00 15.00      B   
ATOM    184  CA  ASP   146     -10.083   7.467   4.672  1.00 15.00      B   
ATOM    185  CB  ASP   146     -10.566   8.903   4.890  1.00 15.00      B   
ATOM    186  CG  ASP   146     -12.073   9.004   5.027  1.00 15.00      B   
ATOM    187  OD1 ASP   146     -12.781   8.938   3.997  1.00 15.00      B   
ATOM    188  OD2 ASP   146     -12.552   9.153   6.170  1.00 15.00      B   
ATOM    189  C   ASP   146     -10.708   6.912   3.405  1.00 15.00      B   
ATOM    190  O   ASP   146     -10.347   7.316   2.300  1.00 15.00      B   
ATOM    191  N   LEU   147     -11.636   5.984   3.564  1.00 15.00      B   
ATOM    192  HN  LEU   147     -11.877   5.696   4.469  1.00 15.00      B   
ATOM    193  CA  LEU   147     -12.307   5.382   2.424  1.00 15.00      B   
ATOM    194  CB  LEU   147     -12.017   3.879   2.351  1.00 15.00      B   
ATOM    195  CG  LEU   147     -10.957   3.444   1.334  1.00 15.00      B   
ATOM    196  CD1 LEU   147      -9.570   3.910   1.754  1.00 15.00      B   
ATOM    197  CD2 LEU   147     -10.984   1.937   1.136  1.00 15.00      B   
ATOM    198  C   LEU   147     -13.809   5.644   2.462  1.00 15.00      B   
ATOM    199  O   LEU   147     -14.599   4.847   1.954  1.00 15.00      B   
ATOM    200  N   LYS   148     -14.198   6.767   3.055  1.00 15.00      B   
ATOM    201  HN  LYS   148     -13.523   7.367   3.437  1.00 15.00      B   
ATOM    202  CA  LYS   148     -15.607   7.126   3.150  1.00 15.00      B   
ATOM    203  CB  LYS   148     -16.021   7.337   4.614  1.00 15.00      B   
ATOM    204  CG  LYS   148     -15.715   8.720   5.167  1.00 15.00      B   
ATOM    205  CD  LYS   148     -15.836   8.756   6.675  1.00 15.00      B   
ATOM    206  CE  LYS   148     -15.431  10.111   7.227  1.00 15.00      B   
ATOM    207  NZ  LYS   148     -15.457  10.128   8.711  1.00 15.00      B   
ATOM    208  HZ1 LYS   148     -16.415   9.914   9.054  1.00 15.00      B   
ATOM    209  HZ2 LYS   148     -15.176  11.065   9.063  1.00 15.00      B   
ATOM    210  HZ3 LYS   148     -14.798   9.417   9.088  1.00 15.00      B   
ATOM    211  C   LYS   148     -15.904   8.373   2.321  1.00 15.00      B   
ATOM    212  O   LYS   148     -16.990   8.511   1.757  1.00 15.00      B   
ATOM    213  N   MET   149     -14.926   9.274   2.249  1.00 15.00      B   
ATOM    214  HN  MET   149     -14.083   9.100   2.717  1.00 15.00      B   
ATOM    215  CA  MET   149     -15.073  10.514   1.493  1.00 15.00      B   
ATOM    216  CB  MET   149     -13.937  11.491   1.818  1.00 15.00      B   
ATOM    217  CG  MET   149     -13.888  11.941   3.270  1.00 15.00      B   
ATOM    218  SD  MET   149     -12.445  12.964   3.631  1.00 15.00      B   
ATOM    219  CE  MET   149     -12.608  13.163   5.404  1.00 15.00      B   
ATOM    220  C   MET   149     -15.113  10.242  -0.006  1.00 15.00      B   
ATOM    221  O   MET   149     -15.729  10.987  -0.768  1.00 15.00      B   
ATOM    222  N   TYR   150     -14.457   9.170  -0.418  1.00 15.00      B   
ATOM    223  HN  TYR   150     -13.989   8.617   0.241  1.00 15.00      B   
ATOM    224  CA  TYR   150     -14.410   8.788  -1.821  1.00 15.00      B   
ATOM    225  CB  TYR   150     -12.981   8.907  -2.357  1.00 15.00      B   
ATOM    226  CG  TYR   150     -12.326  10.234  -2.029  1.00 15.00      B   
ATOM    227  CD1 TYR   150     -11.409  10.341  -0.990  1.00 15.00      B   
ATOM    228  CD2 TYR   150     -12.630  11.383  -2.750  1.00 15.00      B   
ATOM    229  CE1 TYR   150     -10.819  11.551  -0.681  1.00 15.00      B   
ATOM    230  CE2 TYR   150     -12.043  12.597  -2.449  1.00 15.00      B   
ATOM    231  CZ  TYR   150     -11.139  12.675  -1.413  1.00 15.00      B   
ATOM    232  OH  TYR   150     -10.549  13.878  -1.104  1.00 15.00      B   
ATOM    233  HH  TYR   150     -11.215  14.569  -1.098  1.00 15.00      B   
ATOM    234  C   TYR   150     -14.929   7.364  -1.975  1.00 15.00      B   
ATOM    235  O   TYR   150     -14.291   6.411  -1.525  1.00 15.00      B   
ATOM    236  N   LYS   151     -16.095   7.231  -2.593  1.00 15.00      B   
ATOM    237  HN  LYS   151     -16.551   8.030  -2.932  1.00 15.00      B   
ATOM    238  CA  LYS   151     -16.714   5.927  -2.779  1.00 15.00      B   
ATOM    239  CB  LYS   151     -18.228   6.020  -2.568  1.00 15.00      B   
ATOM    240  CG  LYS   151     -18.641   6.605  -1.226  1.00 15.00      B   
ATOM    241  CD  LYS   151     -19.497   7.847  -1.412  1.00 15.00      B   
ATOM    242  CE  LYS   151     -19.916   8.442  -0.076  1.00 15.00      B   
ATOM    243  NZ  LYS   151     -20.757   9.656  -0.248  1.00 15.00      B   
ATOM    244  HZ1 LYS   151     -21.027  10.039   0.681  1.00 15.00      B   
ATOM    245  HZ2 LYS   151     -21.621   9.421  -0.777  1.00 15.00      B   
ATOM    246  HZ3 LYS   151     -20.230  10.384  -0.772  1.00 15.00      B   
ATOM    247  C   LYS   151     -16.416   5.352  -4.157  1.00 15.00      B   
ATOM    248  O   LYS   151     -16.539   4.148  -4.374  1.00 15.00      B   
ATOM    249  N   SER   152     -16.014   6.206  -5.084  1.00 15.00      B   
ATOM    250  HN  SER   152     -15.914   7.154  -4.856  1.00 15.00      B   
ATOM    251  CA  SER   152     -15.719   5.761  -6.434  1.00 15.00      B   
ATOM    252  CB  SER   152     -16.205   6.794  -7.453  1.00 15.00      B   
ATOM    253  OG  SER   152     -17.551   7.162  -7.191  1.00 15.00      B   
ATOM    254  HG  SER   152     -18.022   6.411  -6.822  1.00 15.00      B   
ATOM    255  C   SER   152     -14.229   5.480  -6.599  1.00 15.00      B   
ATOM    256  O   SER   152     -13.391   6.238  -6.117  1.00 15.00      B   
ATOM    257  N   TYR   153     -13.913   4.379  -7.276  1.00 15.00      B   
ATOM    258  HN  TYR   153     -14.636   3.822  -7.633  1.00 15.00      B   
ATOM    259  CA  TYR   153     -12.528   3.968  -7.509  1.00 15.00      B   
ATOM    260  CB  TYR   153     -12.465   2.719  -8.393  1.00 15.00      B   
ATOM    261  CG  TYR   153     -13.354   2.775  -9.614  1.00 15.00      B   
ATOM    262  CD1 TYR   153     -12.897   3.325 -10.803  1.00 15.00      B   
ATOM    263  CD2 TYR   153     -14.649   2.275  -9.579  1.00 15.00      B   
ATOM    264  CE1 TYR   153     -13.701   3.378 -11.921  1.00 15.00      B   
ATOM    265  CE2 TYR   153     -15.462   2.324 -10.693  1.00 15.00      B   
ATOM    266  CZ  TYR   153     -14.983   2.877 -11.862  1.00 15.00      B   
ATOM    267  OH  TYR   153     -15.787   2.928 -12.976  1.00 15.00      B   
ATOM    268  HH  TYR   153     -15.286   2.649 -13.746  1.00 15.00      B   
ATOM    269  C   TYR   153     -11.666   5.090  -8.088  1.00 15.00      B   
ATOM    270  O   TYR   153     -10.490   5.203  -7.754  1.00 15.00      B   
ATOM    271  N   GLN   154     -12.256   5.921  -8.943  1.00 15.00      B   
ATOM    272  HN  GLN   154     -13.200   5.784  -9.169  1.00 15.00      B   
ATOM    273  CA  GLN   154     -11.532   7.031  -9.553  1.00 15.00      B   
ATOM    274  CB  GLN   154     -12.418   7.780 -10.547  1.00 15.00      B   
ATOM    275  CG  GLN   154     -12.683   7.018 -11.836  1.00 15.00      B   
ATOM    276  CD  GLN   154     -13.432   7.848 -12.861  1.00 15.00      B   
ATOM    277  OE1 GLN   154     -13.292   9.071 -12.910  1.00 15.00      B   
ATOM    278  NE2 GLN   154     -14.224   7.190 -13.694  1.00 15.00      B   
ATOM    279 HE21 GLN   154     -14.283   6.216 -13.605  1.00 15.00      B   
ATOM    280 HE22 GLN   154     -14.719   7.704 -14.366  1.00 15.00      B   
ATOM    281  C   GLN   154     -10.998   7.986  -8.488  1.00 15.00      B   
ATOM    282  O   GLN   154      -9.788   8.191  -8.378  1.00 15.00      B   
ATOM    283  N   ASP   155     -11.905   8.550  -7.696  1.00 15.00      B   
ATOM    284  HN  ASP   155     -12.852   8.337  -7.830  1.00 15.00      B   
ATOM    285  CA  ASP   155     -11.529   9.478  -6.632  1.00 15.00      B   
ATOM    286  CB  ASP   155     -12.745  10.228  -6.061  1.00 15.00      B   
ATOM    287  CG  ASP   155     -14.057   9.472  -6.182  1.00 15.00      B   
ATOM    288  OD1 ASP   155     -14.579   9.371  -7.311  1.00 15.00      B   
ATOM    289  OD2 ASP   155     -14.578   8.990  -5.154  1.00 15.00      B   
ATOM    290  C   ASP   155     -10.755   8.768  -5.527  1.00 15.00      B   
ATOM    291  O   ASP   155      -9.843   9.340  -4.927  1.00 15.00      B   
ATOM    292  N   LEU   156     -11.113   7.514  -5.278  1.00 15.00      B   
ATOM    293  HN  LEU   156     -11.845   7.117  -5.795  1.00 15.00      B   
ATOM    294  CA  LEU   156     -10.449   6.709  -4.257  1.00 15.00      B   
ATOM    295  CB  LEU   156     -11.118   5.333  -4.155  1.00 15.00      B   
ATOM    296  CG  LEU   156     -10.664   4.418  -3.016  1.00 15.00      B   
ATOM    297  CD1 LEU   156     -11.857   3.673  -2.440  1.00 15.00      B   
ATOM    298  CD2 LEU   156      -9.623   3.427  -3.511  1.00 15.00      B   
ATOM    299  C   LEU   156      -8.967   6.556  -4.582  1.00 15.00      B   
ATOM    300  O   LEU   156      -8.106   6.861  -3.756  1.00 15.00      B   
ATOM    301  N   SER   157      -8.682   6.109  -5.798  1.00 15.00      B   
ATOM    302  HN  SER   157      -9.417   5.903  -6.413  1.00 15.00      B   
ATOM    303  CA  SER   157      -7.309   5.914  -6.248  1.00 15.00      B   
ATOM    304  CB  SER   157      -7.291   5.161  -7.585  1.00 15.00      B   
ATOM    305  OG  SER   157      -5.988   4.714  -7.918  1.00 15.00      B   
ATOM    306  HG  SER   157      -5.597   5.314  -8.557  1.00 15.00      B   
ATOM    307  C   SER   157      -6.574   7.247  -6.383  1.00 15.00      B   
ATOM    308  O   SER   157      -5.401   7.356  -6.021  1.00 15.00      B   
ATOM    309  N   ASP   158      -7.280   8.260  -6.880  1.00 15.00      B   
ATOM    310  HN  ASP   158      -8.218   8.111  -7.122  1.00 15.00      B   
ATOM    311  CA  ASP   158      -6.701   9.587  -7.076  1.00 15.00      B   
ATOM    312  CB  ASP   158      -7.744  10.521  -7.699  1.00 15.00      B   
ATOM    313  CG  ASP   158      -7.140  11.549  -8.630  1.00 15.00      B   
ATOM    314  OD1 ASP   158      -6.223  12.280  -8.208  1.00 15.00      B   
ATOM    315  OD2 ASP   158      -7.591  11.636  -9.795  1.00 15.00      B   
ATOM    316  C   ASP   158      -6.214  10.166  -5.751  1.00 15.00      B   
ATOM    317  O   ASP   158      -5.051  10.563  -5.622  1.00 15.00      B   
ATOM    318  N   ALA   159      -7.104  10.192  -4.764  1.00 15.00      B   
ATOM    319  HN  ALA   159      -8.007   9.848  -4.927  1.00 15.00      B   
ATOM    320  CA  ALA   159      -6.775  10.718  -3.446  1.00 15.00      B   
ATOM    321  CB  ALA   159      -8.021  10.837  -2.586  1.00 15.00      B   
ATOM    322  C   ALA   159      -5.729   9.851  -2.755  1.00 15.00      B   
ATOM    323  O   ALA   159      -4.852  10.361  -2.057  1.00 15.00      B   
ATOM    324  N   LEU   160      -5.826   8.540  -2.958  1.00 15.00      B   
ATOM    325  HN  LEU   160      -6.550   8.197  -3.523  1.00 15.00      B   
ATOM    326  CA  LEU   160      -4.886   7.599  -2.363  1.00 15.00      B   
ATOM    327  CB  LEU   160      -5.225   6.166  -2.778  1.00 15.00      B   
ATOM    328  CG  LEU   160      -5.370   5.151  -1.643  1.00 15.00      B   
ATOM    329  CD1 LEU   160      -6.553   5.501  -0.755  1.00 15.00      B   
ATOM    330  CD2 LEU   160      -5.518   3.746  -2.203  1.00 15.00      B   
ATOM    331  C   LEU   160      -3.461   7.935  -2.780  1.00 15.00      B   
ATOM    332  O   LEU   160      -2.580   8.093  -1.937  1.00 15.00      B   
ATOM    333  N   ALA   161      -3.252   8.064  -4.084  1.00 15.00      B   
ATOM    334  HN  ALA   161      -4.003   7.941  -4.701  1.00 15.00      B   
ATOM    335  CA  ALA   161      -1.936   8.383  -4.624  1.00 15.00      B   
ATOM    336  CB  ALA   161      -1.978   8.387  -6.142  1.00 15.00      B   
ATOM    337  C   ALA   161      -1.431   9.719  -4.092  1.00 15.00      B   
ATOM    338  O   ALA   161      -0.256   9.853  -3.735  1.00 15.00      B   
ATOM    339  N   LYS   162      -2.329  10.699  -4.029  1.00 15.00      B   
ATOM    340  HN  LYS   162      -3.246  10.521  -4.326  1.00 15.00      B   
ATOM    341  CA  LYS   162      -1.994  12.029  -3.532  1.00 15.00      B   
ATOM    342  CB  LYS   162      -3.210  12.956  -3.646  1.00 15.00      B   
ATOM    343  CG  LYS   162      -2.968  14.380  -3.170  1.00 15.00      B   
ATOM    344  CD  LYS   162      -4.173  15.265  -3.440  1.00 15.00      B   
ATOM    345  CE  LYS   162      -4.025  16.621  -2.772  1.00 15.00      B   
ATOM    346  NZ  LYS   162      -2.844  17.371  -3.278  1.00 15.00      B   
ATOM    347  HZ1 LYS   162      -1.973  16.831  -3.097  1.00 15.00      B   
ATOM    348  HZ2 LYS   162      -2.773  18.292  -2.800  1.00 15.00      B   
ATOM    349  HZ3 LYS   162      -2.934  17.531  -4.302  1.00 15.00      B   
ATOM    350  C   LYS   162      -1.512  11.952  -2.084  1.00 15.00      B   
ATOM    351  O   LYS   162      -0.490  12.540  -1.724  1.00 15.00      B   
ATOM    352  N   MET   163      -2.240  11.198  -1.269  1.00 15.00      B   
ATOM    353  HN  MET   163      -3.032  10.741  -1.622  1.00 15.00      B   
ATOM    354  CA  MET   163      -1.893  11.031   0.136  1.00 15.00      B   
ATOM    355  CB  MET   163      -2.984  10.258   0.878  1.00 15.00      B   
ATOM    356  CG  MET   163      -4.267  11.043   1.104  1.00 15.00      B   
ATOM    357  SD  MET   163      -4.044  12.489   2.161  1.00 15.00      B   
ATOM    358  CE  MET   163      -5.749  12.978   2.426  1.00 15.00      B   
ATOM    359  C   MET   163      -0.549  10.324   0.287  1.00 15.00      B   
ATOM    360  O   MET   163       0.242  10.653   1.175  1.00 15.00      B   
ATOM    361  N   PHE   164      -0.291   9.353  -0.580  1.00 15.00      B   
ATOM    362  HN  PHE   164      -0.961   9.127  -1.259  1.00 15.00      B   
ATOM    363  CA  PHE   164       0.969   8.612  -0.546  1.00 15.00      B   
ATOM    364  CB  PHE   164       0.957   7.453  -1.551  1.00 15.00      B   
ATOM    365  CG  PHE   164      -0.083   6.397  -1.300  1.00 15.00      B   
ATOM    366  CD1 PHE   164      -0.634   6.215  -0.039  1.00 15.00      B   
ATOM    367  CD2 PHE   164      -0.511   5.583  -2.335  1.00 15.00      B   
ATOM    368  CE1 PHE   164      -1.591   5.244   0.180  1.00 15.00      B   
ATOM    369  CE2 PHE   164      -1.467   4.609  -2.123  1.00 15.00      B   
ATOM    370  CZ  PHE   164      -2.009   4.439  -0.863  1.00 15.00      B   
ATOM    371  C   PHE   164       2.133   9.539  -0.866  1.00 15.00      B   
ATOM    372  O   PHE   164       3.227   9.407  -0.311  1.00 15.00      B   
ATOM    373  N   SER   165       1.879  10.486  -1.761  1.00 15.00      B   
ATOM    374  HN  SER   165       0.983  10.540  -2.155  1.00 15.00      B   
ATOM    375  CA  SER   165       2.889  11.445  -2.174  1.00 15.00      B   
ATOM    376  CB  SER   165       2.406  12.212  -3.406  1.00 15.00      B   
ATOM    377  OG  SER   165       1.928  11.315  -4.402  1.00 15.00      B   
ATOM    378  HG  SER   165       0.995  11.141  -4.255  1.00 15.00      B   
ATOM    379  C   SER   165       3.234  12.405  -1.038  1.00 15.00      B   
ATOM    380  O   SER   165       4.387  12.807  -0.878  1.00 15.00      B   
ATOM    381  N   SER   166       2.234  12.753  -0.238  1.00 15.00      B   
ATOM    382  HN  SER   166       1.339  12.391  -0.405  1.00 15.00      B   
ATOM    383  CA  SER   166       2.437  13.661   0.882  1.00 15.00      B   
ATOM    384  CB  SER   166       1.100  14.253   1.325  1.00 15.00      B   
ATOM    385  OG  SER   166       0.360  14.699   0.203  1.00 15.00      B   
ATOM    386  HG  SER   166       0.201  13.961  -0.390  1.00 15.00      B   
ATOM    387  C   SER   166       3.124  12.960   2.051  1.00 15.00      B   
ATOM    388  O   SER   166       3.895  13.572   2.790  1.00 15.00      B   
ATOM    389  N   PHE   167       2.856  11.671   2.206  1.00 15.00      B   
ATOM    390  HN  PHE   167       2.247  11.229   1.579  1.00 15.00      B   
ATOM    391  CA  PHE   167       3.448  10.899   3.289  1.00 15.00      B   
ATOM    392  CB  PHE   167       2.692   9.586   3.501  1.00 15.00      B   
ATOM    393  CG  PHE   167       2.902   8.982   4.859  1.00 15.00      B   
ATOM    394  CD1 PHE   167       2.633   9.714   6.005  1.00 15.00      B   
ATOM    395  CD2 PHE   167       3.365   7.686   4.992  1.00 15.00      B   
ATOM    396  CE1 PHE   167       2.823   9.160   7.257  1.00 15.00      B   
ATOM    397  CE2 PHE   167       3.557   7.125   6.240  1.00 15.00      B   
ATOM    398  CZ  PHE   167       3.285   7.864   7.375  1.00 15.00      B   
ATOM    399  C   PHE   167       4.934  10.635   3.044  1.00 15.00      B   
ATOM    400  O   PHE   167       5.699  10.412   3.982  1.00 15.00      B   
ATOM    401  N   THR   168       5.339  10.660   1.782  1.00 15.00      B   
ATOM    402  HN  THR   168       4.688  10.838   1.072  1.00 15.00      B   
ATOM    403  CA  THR   168       6.735  10.427   1.430  1.00 15.00      B   
ATOM    404  CB  THR   168       6.882   9.484   0.212  1.00 15.00      B   
ATOM    405  OG1 THR   168       8.252   9.086   0.071  1.00 15.00      B   
ATOM    406  HG1 THR   168       8.818   9.725   0.511  1.00 15.00      B   
ATOM    407  CG2 THR   168       6.420  10.162  -1.072  1.00 15.00      B   
ATOM    408  C   THR   168       7.477  11.739   1.175  1.00 15.00      B   
ATOM    409  O   THR   168       8.660  11.739   0.832  1.00 15.00      B   
ATOM    410  N   MET   169       6.782  12.852   1.356  1.00 15.00      B   
ATOM    411  HN  MET   169       5.846  12.790   1.641  1.00 15.00      B   
ATOM    412  CA  MET   169       7.373  14.165   1.142  1.00 15.00      B   
ATOM    413  CB  MET   169       6.961  14.732  -0.222  1.00 15.00      B   
ATOM    414  CG  MET   169       7.539  16.104  -0.534  1.00 15.00      B   
ATOM    415  SD  MET   169       7.031  16.723  -2.150  1.00 15.00      B   
ATOM    416  CE  MET   169       7.801  18.338  -2.126  1.00 15.00      B   
ATOM    417  C   MET   169       6.972  15.115   2.259  1.00 15.00      B   
ATOM    418  O   MET   169       5.894  15.707   2.232  1.00 15.00      B   
ATOM    419  N   GLY   170       7.841  15.242   3.249  1.00 15.00      B   
ATOM    420  HN  GLY   170       8.680  14.736   3.218  1.00 15.00      B   
ATOM    421  CA  GLY   170       7.569  16.114   4.370  1.00 15.00      B   
ATOM    422  C   GLY   170       8.788  16.911   4.772  1.00 15.00      B   
ATOM    423  O   GLY   170       9.614  17.263   3.929  1.00 15.00      B   
ATOM    424  N   ASN   171       8.908  17.185   6.058  1.00 15.00      B   
ATOM    425  HN  ASN   171       8.221  16.868   6.681  1.00 15.00      B   
ATOM    426  CA  ASN   171      10.036  17.947   6.574  1.00 15.00      B   
ATOM    427  CB  ASN   171       9.613  18.800   7.775  1.00 15.00      B   
ATOM    428  CG  ASN   171       8.799  20.017   7.375  1.00 15.00      B   
ATOM    429  OD1 ASN   171       8.174  20.041   6.317  1.00 15.00      B   
ATOM    430  ND2 ASN   171       8.796  21.038   8.217  1.00 15.00      B   
ATOM    431 HD21 ASN   171       9.313  20.956   9.045  1.00 15.00      B   
ATOM    432 HD22 ASN   171       8.276  21.834   7.978  1.00 15.00      B   
ATOM    433  C   ASN   171      11.179  17.017   6.963  1.00 15.00      B   
ATOM    434  O   ASN   171      12.317  17.197   6.523  1.00 15.00      B   
ATOM    435  N   TYR   172      10.857  16.002   7.754  1.00 15.00      B   
ATOM    436  HN  TYR   172       9.925  15.895   8.037  1.00 15.00      B   
ATOM    437  CA  TYR   172      11.851  15.042   8.213  1.00 15.00      B   
ATOM    438  CB  TYR   172      11.513  14.538   9.617  1.00 15.00      B   
ATOM    439  CG  TYR   172      11.620  15.599  10.692  1.00 15.00      B   
ATOM    440  CD1 TYR   172      10.526  16.383  11.034  1.00 15.00      B   
ATOM    441  CD2 TYR   172      12.818  15.819  11.361  1.00 15.00      B   
ATOM    442  CE1 TYR   172      10.620  17.356  12.013  1.00 15.00      B   
ATOM    443  CE2 TYR   172      12.921  16.788  12.340  1.00 15.00      B   
ATOM    444  CZ  TYR   172      11.820  17.554  12.661  1.00 15.00      B   
ATOM    445  OH  TYR   172      11.921  18.520  13.638  1.00 15.00      B   
ATOM    446  HH  TYR   172      11.159  18.468  14.220  1.00 15.00      B   
ATOM    447  C   TYR   172      11.968  13.870   7.245  1.00 15.00      B   
ATOM    448  O   TYR   172      10.977  13.425   6.668  1.00 15.00      B   
ATOM    449  N   GLY   173      13.189  13.399   7.059  1.00 15.00      B   
ATOM    450  HN  GLY   173      13.937  13.814   7.537  1.00 15.00      B   
ATOM    451  CA  GLY   173      13.440  12.285   6.165  1.00 15.00      B   
ATOM    452  C   GLY   173      14.820  12.382   5.548  1.00 15.00      B   
ATOM    453  O   GLY   173      14.987  12.240   4.338  1.00 15.00      B   
ATOM    454  N   ALA   174      15.818  12.593   6.397  1.00 15.00      B   
ATOM    455  HN  ALA   174      15.620  12.647   7.355  1.00 15.00      B   
ATOM    456  CA  ALA   174      17.199  12.748   5.954  1.00 15.00      B   
ATOM    457  CB  ALA   174      17.987  13.560   6.973  1.00 15.00      B   
ATOM    458  C   ALA   174      17.891  11.415   5.677  1.00 15.00      B   
ATOM    459  O   ALA   174      19.120  11.348   5.638  1.00 15.00      B   
ATOM    460  N   GLN   175      17.116  10.356   5.486  1.00 15.00      B   
ATOM    461  HN  GLN   175      16.142  10.456   5.532  1.00 15.00      B   
ATOM    462  CA  GLN   175      17.692   9.045   5.208  1.00 15.00      B   
ATOM    463  CB  GLN   175      16.774   7.910   5.666  1.00 15.00      B   
ATOM    464  CG  GLN   175      16.515   7.864   7.162  1.00 15.00      B   
ATOM    465  CD  GLN   175      15.130   8.362   7.516  1.00 15.00      B   
ATOM    466  OE1 GLN   175      14.207   8.285   6.703  1.00 15.00      B   
ATOM    467  NE2 GLN   175      14.970   8.873   8.721  1.00 15.00      B   
ATOM    468 HE21 GLN   175      15.747   8.903   9.318  1.00 15.00      B   
ATOM    469 HE22 GLN   175      14.081   9.201   8.970  1.00 15.00      B   
ATOM    470  C   GLN   175      18.001   8.899   3.723  1.00 15.00      B   
ATOM    471  O   GLN   175      18.926   8.183   3.340  1.00 15.00      B   
ATOM    472  N   GLY   176      17.210   9.580   2.899  1.00 15.00      B   
ATOM    473  HN  GLY   176      16.486  10.125   3.272  1.00 15.00      B   
ATOM    474  CA  GLY   176      17.403   9.528   1.462  1.00 15.00      B   
ATOM    475  C   GLY   176      16.438   8.577   0.785  1.00 15.00      B   
ATOM    476  O   GLY   176      16.387   8.497  -0.441  1.00 15.00      B   
ATOM    477  N   MET   177      15.654   7.866   1.585  1.00 15.00      B   
ATOM    478  HN  MET   177      15.725   7.986   2.555  1.00 15.00      B   
ATOM    479  CA  MET   177      14.688   6.909   1.056  1.00 15.00      B   
ATOM    480  CB  MET   177      14.176   5.987   2.165  1.00 15.00      B   
ATOM    481  CG  MET   177      15.222   5.053   2.748  1.00 15.00      B   
ATOM    482  SD  MET   177      14.546   3.978   4.032  1.00 15.00      B   
ATOM    483  CE  MET   177      13.947   5.190   5.209  1.00 15.00      B   
ATOM    484  C   MET   177      13.511   7.623   0.401  1.00 15.00      B   
ATOM    485  O   MET   177      12.856   7.068  -0.481  1.00 15.00      B   
ATOM    486  N   ILE   178      13.261   8.857   0.835  1.00 15.00      B   
ATOM    487  HN  ILE   178      13.838   9.240   1.528  1.00 15.00      B   
ATOM    488  CA  ILE   178      12.156   9.660   0.315  1.00 15.00      B   
ATOM    489  CB  ILE   178      12.092  11.060   0.969  1.00 15.00      B   
ATOM    490  CG1 ILE   178      13.474  11.723   0.973  1.00 15.00      B   
ATOM    491  CG2 ILE   178      11.538  10.958   2.384  1.00 15.00      B   
ATOM    492  CD1 ILE   178      13.465  13.170   1.413  1.00 15.00      B   
ATOM    493  C   ILE   178      12.210   9.799  -1.206  1.00 15.00      B   
ATOM    494  O   ILE   178      11.178   9.746  -1.880  1.00 15.00      B   
ATOM    495  N   ASP   179      13.410   9.964  -1.745  1.00 15.00      B   
ATOM    496  HN  ASP   179      14.198   9.994  -1.163  1.00 15.00      B   
ATOM    497  CA  ASP   179      13.580  10.102  -3.186  1.00 15.00      B   
ATOM    498  CB  ASP   179      14.698  11.096  -3.518  1.00 15.00      B   
ATOM    499  CG  ASP   179      14.262  12.540  -3.408  1.00 15.00      B   
ATOM    500  OD1 ASP   179      13.855  13.127  -4.435  1.00 15.00      B   
ATOM    501  OD2 ASP   179      14.331  13.098  -2.294  1.00 15.00      B   
ATOM    502  C   ASP   179      13.884   8.757  -3.827  1.00 15.00      B   
ATOM    503  O   ASP   179      13.326   8.414  -4.869  1.00 15.00      B   
ATOM    504  N   PHE   180      14.767   7.998  -3.187  1.00 15.00      B   
ATOM    505  HN  PHE   180      15.157   8.327  -2.350  1.00 15.00      B   
ATOM    506  CA  PHE   180      15.175   6.689  -3.691  1.00 15.00      B   
ATOM    507  CB  PHE   180      16.215   6.062  -2.760  1.00 15.00      B   
ATOM    508  CG  PHE   180      16.925   4.878  -3.349  1.00 15.00      B   
ATOM    509  CD1 PHE   180      17.726   5.024  -4.471  1.00 15.00      B   
ATOM    510  CD2 PHE   180      16.797   3.623  -2.780  1.00 15.00      B   
ATOM    511  CE1 PHE   180      18.384   3.939  -5.016  1.00 15.00      B   
ATOM    512  CE2 PHE   180      17.452   2.534  -3.319  1.00 15.00      B   
ATOM    513  CZ  PHE   180      18.246   2.693  -4.438  1.00 15.00      B   
ATOM    514  C   PHE   180      13.988   5.745  -3.889  1.00 15.00      B   
ATOM    515  O   PHE   180      13.885   5.070  -4.914  1.00 15.00      B   
ATOM    516  N   MET   181      13.084   5.705  -2.920  1.00 15.00      B   
ATOM    517  HN  MET   181      13.199   6.274  -2.131  1.00 15.00      B   
ATOM    518  CA  MET   181      11.923   4.830  -3.008  1.00 15.00      B   
ATOM    519  CB  MET   181      11.329   4.549  -1.626  1.00 15.00      B   
ATOM    520  CG  MET   181      12.080   3.479  -0.848  1.00 15.00      B   
ATOM    521  SD  MET   181      11.477   3.276   0.841  1.00 15.00      B   
ATOM    522  CE  MET   181      12.394   1.822   1.346  1.00 15.00      B   
ATOM    523  C   MET   181      10.867   5.394  -3.951  1.00 15.00      B   
ATOM    524  O   MET   181       9.994   4.666  -4.424  1.00 15.00      B   
ATOM    525  N   ASN   182      10.961   6.688  -4.239  1.00 15.00      B   
ATOM    526  HN  ASN   182      11.685   7.216  -3.843  1.00 15.00      B   
ATOM    527  CA  ASN   182      10.010   7.339  -5.132  1.00 15.00      B   
ATOM    528  CB  ASN   182      10.032   8.861  -4.955  1.00 15.00      B   
ATOM    529  CG  ASN   182       8.799   9.535  -5.530  1.00 15.00      B   
ATOM    530  OD1 ASN   182       8.821  10.064  -6.644  1.00 15.00      B   
ATOM    531  ND2 ASN   182       7.711   9.517  -4.774  1.00 15.00      B   
ATOM    532 HD21 ASN   182       7.762   9.077  -3.900  1.00 15.00      B   
ATOM    533 HD22 ASN   182       6.900   9.945  -5.120  1.00 15.00      B   
ATOM    534  C   ASN   182      10.300   6.958  -6.576  1.00 15.00      B   
ATOM    535  O   ASN   182       9.392   6.611  -7.331  1.00 15.00      B   
ATOM    536  N   GLU   183      11.577   7.001  -6.954  1.00 15.00      B   
ATOM    537  HN  GLU   183      12.260   7.284  -6.311  1.00 15.00      B   
ATOM    538  CA  GLU   183      11.977   6.634  -8.308  1.00 15.00      B   
ATOM    539  CB  GLU   183      13.411   7.080  -8.618  1.00 15.00      B   
ATOM    540  CG  GLU   183      14.447   6.660  -7.586  1.00 15.00      B   
ATOM    541  CD  GLU   183      15.858   6.686  -8.135  1.00 15.00      B   
ATOM    542  OE1 GLU   183      16.286   5.679  -8.736  1.00 15.00      B   
ATOM    543  OE2 GLU   183      16.550   7.713  -7.970  1.00 15.00      B   
ATOM    544  C   GLU   183      11.825   5.130  -8.505  1.00 15.00      B   
ATOM    545  O   GLU   183      11.406   4.670  -9.566  1.00 15.00      B   
ATOM    546  N   SER   184      12.145   4.371  -7.457  1.00 15.00      B   
ATOM    547  HN  SER   184      12.460   4.806  -6.637  1.00 15.00      B   
ATOM    548  CA  SER   184      12.043   2.915  -7.486  1.00 15.00      B   
ATOM    549  CB  SER   184      12.625   2.314  -6.198  1.00 15.00      B   
ATOM    550  OG  SER   184      12.729   0.899  -6.279  1.00 15.00      B   
ATOM    551  HG  SER   184      12.619   0.621  -7.191  1.00 15.00      B   
ATOM    552  C   SER   184      10.589   2.481  -7.669  1.00 15.00      B   
ATOM    553  O   SER   184      10.313   1.402  -8.193  1.00 15.00      B   
ATOM    554  N   LYS   185       9.664   3.342  -7.249  1.00 15.00      B   
ATOM    555  HN  LYS   185       9.952   4.190  -6.851  1.00 15.00      B   
ATOM    556  CA  LYS   185       8.238   3.064  -7.362  1.00 15.00      B   
ATOM    557  CB  LYS   185       7.422   4.220  -6.771  1.00 15.00      B   
ATOM    558  CG  LYS   185       5.921   3.983  -6.752  1.00 15.00      B   
ATOM    559  CD  LYS   185       5.216   4.907  -5.766  1.00 15.00      B   
ATOM    560  CE  LYS   185       5.385   6.373  -6.130  1.00 15.00      B   
ATOM    561  NZ  LYS   185       4.649   6.733  -7.369  1.00 15.00      B   
ATOM    562  HZ1 LYS   185       3.632   6.552  -7.246  1.00 15.00      B   
ATOM    563  HZ2 LYS   185       4.996   6.166  -8.169  1.00 15.00      B   
ATOM    564  HZ3 LYS   185       4.787   7.741  -7.587  1.00 15.00      B   
ATOM    565  C   LYS   185       7.841   2.823  -8.815  1.00 15.00      B   
ATOM    566  O   LYS   185       7.225   1.811  -9.134  1.00 15.00      B   
ATOM    567  N   LEU   186       8.215   3.747  -9.691  1.00 15.00      B   
ATOM    568  HN  LEU   186       8.719   4.527  -9.378  1.00 15.00      B   
ATOM    569  CA  LEU   186       7.894   3.628 -11.106  1.00 15.00      B   
ATOM    570  CB  LEU   186       7.921   5.006 -11.770  1.00 15.00      B   
ATOM    571  CG  LEU   186       6.768   5.940 -11.410  1.00 15.00      B   
ATOM    572  CD1 LEU   186       7.051   7.349 -11.901  1.00 15.00      B   
ATOM    573  CD2 LEU   186       5.466   5.424 -11.998  1.00 15.00      B   
ATOM    574  C   LEU   186       8.873   2.696 -11.810  1.00 15.00      B   
ATOM    575  O   LEU   186       8.509   1.986 -12.750  1.00 15.00      B   
ATOM    576  N   MET   187      10.111   2.697 -11.336  1.00 15.00      B   
ATOM    577  HN  MET   187      10.325   3.275 -10.574  1.00 15.00      B   
ATOM    578  CA  MET   187      11.165   1.869 -11.907  1.00 15.00      B   
ATOM    579  CB  MET   187      12.493   2.157 -11.204  1.00 15.00      B   
ATOM    580  CG  MET   187      13.721   1.835 -12.035  1.00 15.00      B   
ATOM    581  SD  MET   187      13.991   3.033 -13.356  1.00 15.00      B   
ATOM    582  CE  MET   187      14.203   4.538 -12.406  1.00 15.00      B   
ATOM    583  C   MET   187      10.838   0.384 -11.783  1.00 15.00      B   
ATOM    584  O   MET   187      10.791  -0.341 -12.783  1.00 15.00      B   
ATOM    585  N   ASN   188      10.598  -0.060 -10.556  1.00 15.00      B   
ATOM    586  HN  ASN   188      10.627   0.570  -9.806  1.00 15.00      B   
ATOM    587  CA  ASN   188      10.292  -1.459 -10.297  1.00 15.00      B   
ATOM    588  CB  ASN   188      10.383  -1.790  -8.806  1.00 15.00      B   
ATOM    589  CG  ASN   188      10.188  -3.268  -8.530  1.00 15.00      B   
ATOM    590  OD1 ASN   188       9.096  -3.706  -8.167  1.00 15.00      B   
ATOM    591  ND2 ASN   188      11.246  -4.047  -8.708  1.00 15.00      B   
ATOM    592 HD21 ASN   188      12.083  -3.631  -9.004  1.00 15.00      B   
ATOM    593 HD22 ASN   188      11.148  -5.007  -8.537  1.00 15.00      B   
ATOM    594  C   ASN   188       8.938  -1.867 -10.860  1.00 15.00      B   
ATOM    595  O   ASN   188       8.769  -2.996 -11.305  1.00 15.00      B   
ATOM    596  N   LEU   189       7.981  -0.945 -10.861  1.00 15.00      B   
ATOM    597  HN  LEU   189       8.174  -0.053 -10.504  1.00 15.00      B   
ATOM    598  CA  LEU   189       6.647  -1.233 -11.384  1.00 15.00      B   
ATOM    599  CB  LEU   189       5.710  -0.046 -11.159  1.00 15.00      B   
ATOM    600  CG  LEU   189       4.225  -0.301 -11.417  1.00 15.00      B   
ATOM    601  CD1 LEU   189       3.684  -1.340 -10.449  1.00 15.00      B   
ATOM    602  CD2 LEU   189       3.436   0.993 -11.315  1.00 15.00      B   
ATOM    603  C   LEU   189       6.713  -1.582 -12.872  1.00 15.00      B   
ATOM    604  O   LEU   189       5.958  -2.422 -13.364  1.00 15.00      B   
ATOM    605  N   LEU   190       7.616  -0.925 -13.583  1.00 15.00      B   
ATOM    606  HN  LEU   190       8.180  -0.258 -13.139  1.00 15.00      B   
ATOM    607  CA  LEU   190       7.793  -1.168 -15.007  1.00 15.00      B   
ATOM    608  CB  LEU   190       8.491   0.026 -15.658  1.00 15.00      B   
ATOM    609  CG  LEU   190       8.448   0.088 -17.186  1.00 15.00      B   
ATOM    610  CD1 LEU   190       7.038   0.383 -17.669  1.00 15.00      B   
ATOM    611  CD2 LEU   190       9.426   1.131 -17.702  1.00 15.00      B   
ATOM    612  C   LEU   190       8.609  -2.440 -15.239  1.00 15.00      B   
ATOM    613  O   LEU   190       8.360  -3.192 -16.182  1.00 15.00      B   
ATOM    614  N   ASN   191       9.576  -2.677 -14.360  1.00 15.00      B   
ATOM    615  HN  ASN   191       9.714  -2.045 -13.624  1.00 15.00      B   
ATOM    616  CA  ASN   191      10.439  -3.850 -14.456  1.00 15.00      B   
ATOM    617  CB  ASN   191      11.690  -3.655 -13.592  1.00 15.00      B   
ATOM    618  CG  ASN   191      12.661  -4.817 -13.668  1.00 15.00      B   
ATOM    619  OD1 ASN   191      12.761  -5.496 -14.689  1.00 15.00      B   
ATOM    620  ND2 ASN   191      13.393  -5.046 -12.590  1.00 15.00      B   
ATOM    621 HD21 ASN   191      13.269  -4.461 -11.814  1.00 15.00      B   
ATOM    622 HD22 ASN   191      14.029  -5.791 -12.612  1.00 15.00      B   
ATOM    623  C   ASN   191       9.697  -5.117 -14.032  1.00 15.00      B   
ATOM    624  O   ASN   191       9.741  -6.133 -14.723  1.00 15.00      B   
ATOM    625  N   SER   192       9.016  -5.047 -12.899  1.00 15.00      B   
ATOM    626  HN  SER   192       9.021  -4.210 -12.393  1.00 15.00      B   
ATOM    627  CA  SER   192       8.261  -6.179 -12.385  1.00 15.00      B   
ATOM    628  CB  SER   192       8.825  -6.632 -11.038  1.00 15.00      B   
ATOM    629  OG  SER   192      10.244  -6.671 -11.076  1.00 15.00      B   
ATOM    630  HG  SER   192      10.599  -6.126 -10.370  1.00 15.00      B   
ATOM    631  C   SER   192       6.785  -5.811 -12.255  1.00 15.00      B   
ATOM    632  O   SER   192       6.289  -5.544 -11.162  1.00 15.00      B   
ATOM    633  N   SER   193       6.087  -5.813 -13.382  1.00 15.00      B   
ATOM    634  HN  SER   193       6.536  -6.059 -14.217  1.00 15.00      B   
ATOM    635  CA  SER   193       4.674  -5.461 -13.419  1.00 15.00      B   
ATOM    636  CB  SER   193       4.257  -5.163 -14.858  1.00 15.00      B   
ATOM    637  OG  SER   193       5.224  -4.335 -15.491  1.00 15.00      B   
ATOM    638  HG  SER   193       5.526  -3.665 -14.873  1.00 15.00      B   
ATOM    639  C   SER   193       3.785  -6.547 -12.809  1.00 15.00      B   
ATOM    640  O   SER   193       2.574  -6.367 -12.680  1.00 15.00      B   
ATOM    641  N   GLU   194       4.392  -7.665 -12.418  1.00 15.00      B   
ATOM    642  HN  GLU   194       5.361  -7.751 -12.540  1.00 15.00      B   
ATOM    643  CA  GLU   194       3.651  -8.766 -11.813  1.00 15.00      B   
ATOM    644  CB  GLU   194       4.423 -10.081 -11.947  1.00 15.00      B   
ATOM    645  CG  GLU   194       4.545 -10.575 -13.381  1.00 15.00      B   
ATOM    646  CD  GLU   194       5.412 -11.808 -13.512  1.00 15.00      B   
ATOM    647  OE1 GLU   194       4.901 -12.927 -13.303  1.00 15.00      B   
ATOM    648  OE2 GLU   194       6.610 -11.664 -13.834  1.00 15.00      B   
ATOM    649  C   GLU   194       3.341  -8.475 -10.344  1.00 15.00      B   
ATOM    650  O   GLU   194       2.754  -9.301  -9.643  1.00 15.00      B   
ATOM    651  N   TYR   195       3.746  -7.297  -9.889  1.00 15.00      B   
ATOM    652  HN  TYR   195       4.219  -6.691 -10.497  1.00 15.00      B   
ATOM    653  CA  TYR   195       3.511  -6.875  -8.519  1.00 15.00      B   
ATOM    654  CB  TYR   195       4.778  -6.261  -7.923  1.00 15.00      B   
ATOM    655  CG  TYR   195       5.757  -7.285  -7.397  1.00 15.00      B   
ATOM    656  CD1 TYR   195       6.868  -7.661  -8.140  1.00 15.00      B   
ATOM    657  CD2 TYR   195       5.571  -7.871  -6.151  1.00 15.00      B   
ATOM    658  CE1 TYR   195       7.764  -8.594  -7.654  1.00 15.00      B   
ATOM    659  CE2 TYR   195       6.460  -8.804  -5.660  1.00 15.00      B   
ATOM    660  CZ  TYR   195       7.553  -9.161  -6.415  1.00 15.00      B   
ATOM    661  OH  TYR   195       8.441 -10.087  -5.926  1.00 15.00      B   
ATOM    662  HH  TYR   195       7.958 -10.826  -5.550  1.00 15.00      B   
ATOM    663  C   TYR   195       2.354  -5.886  -8.447  1.00 15.00      B   
ATOM    664  O   TYR   195       2.453  -4.758  -8.933  1.00 15.00      B   
ATOM    665  N   VAL   196       1.251  -6.328  -7.864  1.00 15.00      B   
ATOM    666  HN  VAL   196       1.231  -7.244  -7.516  1.00 15.00      B   
ATOM    667  CA  VAL   196       0.067  -5.494  -7.724  1.00 15.00      B   
ATOM    668  CB  VAL   196      -1.123  -6.050  -8.546  1.00 15.00      B   
ATOM    669  CG1 VAL   196      -0.895  -5.828 -10.035  1.00 15.00      B   
ATOM    670  CG2 VAL   196      -1.348  -7.526  -8.252  1.00 15.00      B   
ATOM    671  C   VAL   196      -0.339  -5.380  -6.254  1.00 15.00      B   
ATOM    672  O   VAL   196       0.026  -6.231  -5.437  1.00 15.00      B   
ATOM    673  N   PRO   197      -1.074  -4.318  -5.894  1.00 15.00      B   
ATOM    674  CA  PRO   197      -1.536  -4.106  -4.519  1.00 15.00      B   
ATOM    675  CB  PRO   197      -2.286  -2.770  -4.583  1.00 15.00      B   
ATOM    676  CG  PRO   197      -1.804  -2.118  -5.834  1.00 15.00      B   
ATOM    677  CD  PRO   197      -1.503  -3.233  -6.789  1.00 15.00      B   
ATOM    678  C   PRO   197      -2.479  -5.218  -4.067  1.00 15.00      B   
ATOM    679  O   PRO   197      -3.237  -5.773  -4.863  1.00 15.00      B   
ATOM    680  N   SER   198      -2.423  -5.538  -2.787  1.00 15.00      B   
ATOM    681  HN  SER   198      -1.798  -5.059  -2.203  1.00 15.00      B   
ATOM    682  CA  SER   198      -3.261  -6.579  -2.222  1.00 15.00      B   
ATOM    683  CB  SER   198      -2.415  -7.818  -1.924  1.00 15.00      B   
ATOM    684  OG  SER   198      -3.231  -8.950  -1.688  1.00 15.00      B   
ATOM    685  HG  SER   198      -4.027  -8.680  -1.223  1.00 15.00      B   
ATOM    686  C   SER   198      -3.920  -6.076  -0.943  1.00 15.00      B   
ATOM    687  O   SER   198      -3.288  -5.375  -0.147  1.00 15.00      B   
ATOM    688  N   TYR   199      -5.182  -6.423  -0.747  1.00 15.00      B   
ATOM    689  HN  TYR   199      -5.639  -6.977  -1.414  1.00 15.00      B   
ATOM    690  CA  TYR   199      -5.903  -5.996   0.443  1.00 15.00      B   
ATOM    691  CB  TYR   199      -7.169  -5.198   0.104  1.00 15.00      B   
ATOM    692  CG  TYR   199      -7.820  -5.542  -1.219  1.00 15.00      B   
ATOM    693  CD1 TYR   199      -8.534  -6.722  -1.384  1.00 15.00      B   
ATOM    694  CD2 TYR   199      -7.738  -4.670  -2.297  1.00 15.00      B   
ATOM    695  CE1 TYR   199      -9.145  -7.022  -2.585  1.00 15.00      B   
ATOM    696  CE2 TYR   199      -8.345  -4.962  -3.502  1.00 15.00      B   
ATOM    697  CZ  TYR   199      -9.048  -6.140  -3.640  1.00 15.00      B   
ATOM    698  OH  TYR   199      -9.660  -6.433  -4.837  1.00 15.00      B   
ATOM    699  HH  TYR   199     -10.548  -6.759  -4.672  1.00 15.00      B   
ATOM    700  C   TYR   199      -6.223  -7.159   1.373  1.00 15.00      B   
ATOM    701  O   TYR   199      -6.394  -8.297   0.935  1.00 15.00      B   
ATOM    702  N   GLU   200      -6.286  -6.854   2.659  1.00 15.00      B   
ATOM    703  HN  GLU   200      -6.124  -5.928   2.932  1.00 15.00      B   
ATOM    704  CA  GLU   200      -6.586  -7.840   3.681  1.00 15.00      B   
ATOM    705  CB  GLU   200      -5.669  -7.615   4.891  1.00 15.00      B   
ATOM    706  CG  GLU   200      -5.765  -8.667   5.982  1.00 15.00      B   
ATOM    707  CD  GLU   200      -4.597  -8.605   6.950  1.00 15.00      B   
ATOM    708  OE1 GLU   200      -4.319  -7.517   7.501  1.00 15.00      B   
ATOM    709  OE2 GLU   200      -3.948  -9.650   7.170  1.00 15.00      B   
ATOM    710  C   GLU   200      -8.049  -7.705   4.084  1.00 15.00      B   
ATOM    711  O   GLU   200      -8.426  -6.764   4.787  1.00 15.00      B   
ATOM    712  N   ASP   201      -8.867  -8.641   3.626  1.00 15.00      B   
ATOM    713  HN  ASP   201      -8.500  -9.366   3.078  1.00 15.00      B   
ATOM    714  CA  ASP   201     -10.298  -8.625   3.913  1.00 15.00      B   
ATOM    715  CB  ASP   201     -11.070  -9.484   2.902  1.00 15.00      B   
ATOM    716  CG  ASP   201     -11.199 -10.936   3.323  1.00 15.00      B   
ATOM    717  OD1 ASP   201     -10.190 -11.668   3.272  1.00 15.00      B   
ATOM    718  OD2 ASP   201     -12.313 -11.349   3.713  1.00 15.00      B   
ATOM    719  C   ASP   201     -10.604  -9.072   5.341  1.00 15.00      B   
ATOM    720  O   ASP   201      -9.697  -9.317   6.140  1.00 15.00      B   
ATOM    721  N   LYS   202     -11.894  -9.199   5.647  1.00 15.00      B   
ATOM    722  HN  LYS   202     -12.566  -9.006   4.960  1.00 15.00      B   
ATOM    723  CA  LYS   202     -12.340  -9.616   6.973  1.00 15.00      B   
ATOM    724  CB  LYS   202     -13.867  -9.533   7.095  1.00 15.00      B   
ATOM    725  CG  LYS   202     -14.641 -10.191   5.959  1.00 15.00      B   
ATOM    726  CD  LYS   202     -14.905 -11.665   6.234  1.00 15.00      B   
ATOM    727  CE  LYS   202     -15.623 -12.338   5.074  1.00 15.00      B   
ATOM    728  NZ  LYS   202     -14.870 -12.219   3.796  1.00 15.00      B   
ATOM    729  HZ1 LYS   202     -13.935 -12.664   3.889  1.00 15.00      B   
ATOM    730  HZ2 LYS   202     -14.741 -11.217   3.549  1.00 15.00      B   
ATOM    731  HZ3 LYS   202     -15.391 -12.689   3.029  1.00 15.00      B   
ATOM    732  C   LYS   202     -11.833 -11.008   7.345  1.00 15.00      B   
ATOM    733  O   LYS   202     -11.592 -11.293   8.515  1.00 15.00      B   
ATOM    734  N   ASP   203     -11.673 -11.868   6.343  1.00 15.00      B   
ATOM    735  HN  ASP   203     -11.887 -11.585   5.430  1.00 15.00      B   
ATOM    736  CA  ASP   203     -11.186 -13.222   6.573  1.00 15.00      B   
ATOM    737  CB  ASP   203     -11.656 -14.161   5.457  1.00 15.00      B   
ATOM    738  CG  ASP   203     -11.416 -15.622   5.786  1.00 15.00      B   
ATOM    739  OD1 ASP   203     -10.455 -16.210   5.251  1.00 15.00      B   
ATOM    740  OD2 ASP   203     -12.191 -16.189   6.588  1.00 15.00      B   
ATOM    741  C   ASP   203      -9.668 -13.220   6.660  1.00 15.00      B   
ATOM    742  O   ASP   203      -9.058 -14.106   7.261  1.00 15.00      B   
ATOM    743  N   GLY   204      -9.065 -12.211   6.052  1.00 15.00      B   
ATOM    744  HN  GLY   204      -9.607 -11.542   5.584  1.00 15.00      B   
ATOM    745  CA  GLY   204      -7.625 -12.082   6.068  1.00 15.00      B   
ATOM    746  C   GLY   204      -6.964 -12.831   4.935  1.00 15.00      B   
ATOM    747  O   GLY   204      -5.857 -13.354   5.089  1.00 15.00      B   
ATOM    748  N   ASP   205      -7.639 -12.887   3.798  1.00 15.00      B   
ATOM    749  HN  ASP   205      -8.515 -12.453   3.739  1.00 15.00      B   
ATOM    750  CA  ASP   205      -7.111 -13.577   2.636  1.00 15.00      B   
ATOM    751  CB  ASP   205      -8.163 -14.512   2.043  1.00 15.00      B   
ATOM    752  CG  ASP   205      -7.605 -15.373   0.932  1.00 15.00      B   
ATOM    753  OD1 ASP   205      -8.217 -15.418  -0.154  1.00 15.00      B   
ATOM    754  OD2 ASP   205      -6.549 -16.007   1.140  1.00 15.00      B   
ATOM    755  C   ASP   205      -6.641 -12.573   1.593  1.00 15.00      B   
ATOM    756  O   ASP   205      -7.373 -11.648   1.237  1.00 15.00      B   
ATOM    757  N   TRP   206      -5.418 -12.753   1.118  1.00 15.00      B   
ATOM    758  HN  TRP   206      -4.886 -13.508   1.444  1.00 15.00      B   
ATOM    759  CA  TRP   206      -4.843 -11.858   0.123  1.00 15.00      B   
ATOM    760  CB  TRP   206      -3.318 -11.986   0.097  1.00 15.00      B   
ATOM    761  CG  TRP   206      -2.668 -11.620   1.394  1.00 15.00      B   
ATOM    762  CD1 TRP   206      -2.015 -12.461   2.243  1.00 15.00      B   
ATOM    763  CD2 TRP   206      -2.618 -10.321   1.996  1.00 15.00      B   
ATOM    764  NE1 TRP   206      -1.550 -11.767   3.329  1.00 15.00      B   
ATOM    765  HE1 TRP   206      -1.046 -12.152   4.076  1.00 15.00      B   
ATOM    766  CE2 TRP   206      -1.912 -10.453   3.206  1.00 15.00      B   
ATOM    767  CE3 TRP   206      -3.100  -9.060   1.631  1.00 15.00      B   
ATOM    768  CZ2 TRP   206      -1.673  -9.373   4.052  1.00 15.00      B   
ATOM    769  CZ3 TRP   206      -2.861  -7.990   2.473  1.00 15.00      B   
ATOM    770  CH2 TRP   206      -2.158  -8.154   3.671  1.00 15.00      B   
ATOM    771  C   TRP   206      -5.411 -12.133  -1.263  1.00 15.00      B   
ATOM    772  O   TRP   206      -5.551 -13.286  -1.671  1.00 15.00      B   
ATOM    773  N   MET   207      -5.742 -11.065  -1.974  1.00 15.00      B   
ATOM    774  HN  MET   207      -5.615 -10.176  -1.582  1.00 15.00      B   
ATOM    775  CA  MET   207      -6.288 -11.170  -3.320  1.00 15.00      B   
ATOM    776  CB  MET   207      -7.806 -10.981  -3.305  1.00 15.00      B   
ATOM    777  CG  MET   207      -8.581 -12.253  -3.001  1.00 15.00      B   
ATOM    778  SD  MET   207      -8.380 -13.513  -4.278  1.00 15.00      B   
ATOM    779  CE  MET   207      -8.908 -14.979  -3.399  1.00 15.00      B   
ATOM    780  C   MET   207      -5.625 -10.149  -4.236  1.00 15.00      B   
ATOM    781  O   MET   207      -4.570  -9.610  -3.899  1.00 15.00      B   
ATOM    782  N   LEU   208      -6.240  -9.876  -5.379  1.00 15.00      B   
ATOM    783  HN  LEU   208      -7.084 -10.329  -5.588  1.00 15.00      B   
ATOM    784  CA  LEU   208      -5.691  -8.918  -6.333  1.00 15.00      B   
ATOM    785  CB  LEU   208      -6.100  -9.297  -7.760  1.00 15.00      B   
ATOM    786  CG  LEU   208      -4.971  -9.362  -8.790  1.00 15.00      B   
ATOM    787  CD1 LEU   208      -3.921 -10.381  -8.371  1.00 15.00      B   
ATOM    788  CD2 LEU   208      -5.522  -9.702 -10.166  1.00 15.00      B   
ATOM    789  C   LEU   208      -6.156  -7.500  -6.008  1.00 15.00      B   
ATOM    790  O   LEU   208      -6.442  -7.178  -4.856  1.00 15.00      B   
ATOM    791  N   VAL   209      -6.226  -6.651  -7.027  1.00 15.00      B   
ATOM    792  HN  VAL   209      -5.981  -6.958  -7.925  1.00 15.00      B   
ATOM    793  CA  VAL   209      -6.659  -5.275  -6.839  1.00 15.00      B   
ATOM    794  CB  VAL   209      -5.504  -4.262  -7.040  1.00 15.00      B   
ATOM    795  CG1 VAL   209      -4.773  -4.501  -8.355  1.00 15.00      B   
ATOM    796  CG2 VAL   209      -5.997  -2.825  -6.934  1.00 15.00      B   
ATOM    797  C   VAL   209      -7.853  -4.947  -7.736  1.00 15.00      B   
ATOM    798  O   VAL   209      -7.713  -4.721  -8.938  1.00 15.00      B   
ATOM    799  N   GLY   210      -9.037  -4.963  -7.143  1.00 15.00      B   
ATOM    800  HN  GLY   210      -9.093  -5.180  -6.189  1.00 15.00      B   
ATOM    801  CA  GLY   210     -10.244  -4.665  -7.886  1.00 15.00      B   
ATOM    802  C   GLY   210     -10.923  -5.920  -8.386  1.00 15.00      B   
ATOM    803  O   GLY   210     -11.747  -5.871  -9.297  1.00 15.00      B   
ATOM    804  N   ASP   211     -10.576  -7.050  -7.789  1.00 15.00      B   
ATOM    805  HN  ASP   211      -9.913  -7.027  -7.067  1.00 15.00      B   
ATOM    806  CA  ASP   211     -11.157  -8.325  -8.181  1.00 15.00      B   
ATOM    807  CB  ASP   211     -10.161  -9.476  -7.990  1.00 15.00      B   
ATOM    808  CG  ASP   211      -9.808  -9.740  -6.537  1.00 15.00      B   
ATOM    809  OD1 ASP   211      -9.446  -8.780  -5.825  1.00 15.00      B   
ATOM    810  OD2 ASP   211      -9.879 -10.911  -6.110  1.00 15.00      B   
ATOM    811  C   ASP   211     -12.454  -8.589  -7.427  1.00 15.00      B   
ATOM    812  O   ASP   211     -13.348  -9.267  -7.929  1.00 15.00      B   
ATOM    813  N   VAL   212     -12.565  -8.035  -6.231  1.00 15.00      B   
ATOM    814  HN  VAL   212     -11.825  -7.497  -5.881  1.00 15.00      B   
ATOM    815  CA  VAL   212     -13.766  -8.208  -5.421  1.00 15.00      B   
ATOM    816  CB  VAL   212     -13.447  -8.299  -3.910  1.00 15.00      B   
ATOM    817  CG1 VAL   212     -12.627  -9.544  -3.602  1.00 15.00      B   
ATOM    818  CG2 VAL   212     -12.732  -7.049  -3.420  1.00 15.00      B   
ATOM    819  C   VAL   212     -14.760  -7.072  -5.671  1.00 15.00      B   
ATOM    820  O   VAL   212     -14.356  -5.945  -5.972  1.00 15.00      B   
ATOM    821  N   PRO   213     -16.071  -7.361  -5.579  1.00 15.00      B   
ATOM    822  CA  PRO   213     -17.129  -6.360  -5.791  1.00 15.00      B   
ATOM    823  CB  PRO   213     -18.420  -7.142  -5.527  1.00 15.00      B   
ATOM    824  CG  PRO   213     -18.049  -8.567  -5.746  1.00 15.00      B   
ATOM    825  CD  PRO   213     -16.628  -8.693  -5.287  1.00 15.00      B   
ATOM    826  C   PRO   213     -17.020  -5.196  -4.808  1.00 15.00      B   
ATOM    827  O   PRO   213     -16.513  -5.358  -3.696  1.00 15.00      B   
ATOM    828  N   TRP   214     -17.512  -4.033  -5.226  1.00 15.00      B   
ATOM    829  HN  TRP   214     -17.917  -3.986  -6.117  1.00 15.00      B   
ATOM    830  CA  TRP   214     -17.471  -2.823  -4.407  1.00 15.00      B   
ATOM    831  CB  TRP   214     -18.163  -1.662  -5.134  1.00 15.00      B   
ATOM    832  CG  TRP   214     -18.524  -0.499  -4.256  1.00 15.00      B   
ATOM    833  CD1 TRP   214     -19.774   0.002  -4.046  1.00 15.00      B   
ATOM    834  CD2 TRP   214     -17.634   0.303  -3.473  1.00 15.00      B   
ATOM    835  NE1 TRP   214     -19.720   1.061  -3.177  1.00 15.00      B   
ATOM    836  HE1 TRP   214     -20.490   1.585  -2.870  1.00 15.00      B   
ATOM    837  CE2 TRP   214     -18.419   1.270  -2.811  1.00 15.00      B   
ATOM    838  CE3 TRP   214     -16.253   0.299  -3.265  1.00 15.00      B   
ATOM    839  CZ2 TRP   214     -17.870   2.220  -1.957  1.00 15.00      B   
ATOM    840  CZ3 TRP   214     -15.710   1.241  -2.417  1.00 15.00      B   
ATOM    841  CH2 TRP   214     -16.516   2.189  -1.775  1.00 15.00      B   
ATOM    842  C   TRP   214     -18.069  -3.034  -3.017  1.00 15.00      B   
ATOM    843  O   TRP   214     -17.407  -2.779  -2.006  1.00 15.00      B   
ATOM    844  N   GLU   215     -19.306  -3.516  -2.973  1.00 15.00      B   
ATOM    845  HN  GLU   215     -19.766  -3.720  -3.814  1.00 15.00      B   
ATOM    846  CA  GLU   215     -20.002  -3.751  -1.710  1.00 15.00      B   
ATOM    847  CB  GLU   215     -21.411  -4.284  -1.964  1.00 15.00      B   
ATOM    848  CG  GLU   215     -21.463  -5.462  -2.921  1.00 15.00      B   
ATOM    849  CD  GLU   215     -22.871  -5.955  -3.149  1.00 15.00      B   
ATOM    850  OE1 GLU   215     -23.535  -5.452  -4.078  1.00 15.00      B   
ATOM    851  OE2 GLU   215     -23.322  -6.841  -2.396  1.00 15.00      B   
ATOM    852  C   GLU   215     -19.225  -4.690  -0.787  1.00 15.00      B   
ATOM    853  O   GLU   215     -19.249  -4.531   0.433  1.00 15.00      B   
ATOM    854  N   MET   216     -18.525  -5.655  -1.372  1.00 15.00      B   
ATOM    855  HN  MET   216     -18.535  -5.729  -2.349  1.00 15.00      B   
ATOM    856  CA  MET   216     -17.741  -6.608  -0.594  1.00 15.00      B   
ATOM    857  CB  MET   216     -17.475  -7.877  -1.405  1.00 15.00      B   
ATOM    858  CG  MET   216     -18.660  -8.824  -1.490  1.00 15.00      B   
ATOM    859  SD  MET   216     -18.337 -10.266  -2.527  1.00 15.00      B   
ATOM    860  CE  MET   216     -16.853 -10.921  -1.764  1.00 15.00      B   
ATOM    861  C   MET   216     -16.421  -5.990  -0.151  1.00 15.00      B   
ATOM    862  O   MET   216     -15.953  -6.226   0.965  1.00 15.00      B   
ATOM    863  N   PHE   217     -15.833  -5.189  -1.029  1.00 15.00      B   
ATOM    864  HN  PHE   217     -16.268  -5.036  -1.894  1.00 15.00      B   
ATOM    865  CA  PHE   217     -14.564  -4.529  -0.754  1.00 15.00      B   
ATOM    866  CB  PHE   217     -14.063  -3.808  -2.013  1.00 15.00      B   
ATOM    867  CG  PHE   217     -12.859  -2.933  -1.793  1.00 15.00      B   
ATOM    868  CD1 PHE   217     -11.625  -3.486  -1.488  1.00 15.00      B   
ATOM    869  CD2 PHE   217     -12.963  -1.556  -1.894  1.00 15.00      B   
ATOM    870  CE1 PHE   217     -10.519  -2.683  -1.288  1.00 15.00      B   
ATOM    871  CE2 PHE   217     -11.863  -0.748  -1.693  1.00 15.00      B   
ATOM    872  CZ  PHE   217     -10.638  -1.311  -1.391  1.00 15.00      B   
ATOM    873  C   PHE   217     -14.686  -3.551   0.411  1.00 15.00      B   
ATOM    874  O   PHE   217     -13.929  -3.628   1.377  1.00 15.00      B   
ATOM    875  N   VAL   218     -15.659  -2.652   0.327  1.00 15.00      B   
ATOM    876  HN  VAL   218     -16.252  -2.663  -0.453  1.00 15.00      B   
ATOM    877  CA  VAL   218     -15.869  -1.647   1.365  1.00 15.00      B   
ATOM    878  CB  VAL   218     -16.894  -0.568   0.934  1.00 15.00      B   
ATOM    879  CG1 VAL   218     -18.305  -1.133   0.856  1.00 15.00      B   
ATOM    880  CG2 VAL   218     -16.838   0.644   1.856  1.00 15.00      B   
ATOM    881  C   VAL   218     -16.267  -2.269   2.707  1.00 15.00      B   
ATOM    882  O   VAL   218     -16.010  -1.695   3.768  1.00 15.00      B   
ATOM    883  N   GLU   219     -16.870  -3.450   2.662  1.00 15.00      B   
ATOM    884  HN  GLU   219     -17.025  -3.876   1.793  1.00 15.00      B   
ATOM    885  CA  GLU   219     -17.307  -4.129   3.875  1.00 15.00      B   
ATOM    886  CB  GLU   219     -18.493  -5.043   3.566  1.00 15.00      B   
ATOM    887  CG  GLU   219     -19.378  -5.342   4.763  1.00 15.00      B   
ATOM    888  CD  GLU   219     -19.995  -4.091   5.346  1.00 15.00      B   
ATOM    889  OE1 GLU   219     -20.868  -3.492   4.687  1.00 15.00      B   
ATOM    890  OE2 GLU   219     -19.611  -3.703   6.468  1.00 15.00      B   
ATOM    891  C   GLU   219     -16.175  -4.943   4.497  1.00 15.00      B   
ATOM    892  O   GLU   219     -16.265  -5.367   5.649  1.00 15.00      B   
ATOM    893  N   SER   220     -15.106  -5.145   3.744  1.00 15.00      B   
ATOM    894  HN  SER   220     -15.074  -4.763   2.842  1.00 15.00      B   
ATOM    895  CA  SER   220     -13.979  -5.923   4.229  1.00 15.00      B   
ATOM    896  CB  SER   220     -13.791  -7.160   3.348  1.00 15.00      B   
ATOM    897  OG  SER   220     -15.042  -7.738   3.014  1.00 15.00      B   
ATOM    898  HG  SER   220     -15.691  -7.043   2.881  1.00 15.00      B   
ATOM    899  C   SER   220     -12.700  -5.097   4.261  1.00 15.00      B   
ATOM    900  O   SER   220     -11.601  -5.640   4.194  1.00 15.00      B   
ATOM    901  N   CYS   221     -12.849  -3.787   4.383  1.00 15.00      B   
ATOM    902  HN  CYS   221     -13.752  -3.412   4.449  1.00 15.00      B   
ATOM    903  CA  CYS   221     -11.702  -2.890   4.421  1.00 15.00      B   
ATOM    904  CB  CYS   221     -12.120  -1.459   4.088  1.00 15.00      B   
ATOM    905  SG  CYS   221     -12.554  -1.193   2.355  1.00 15.00      B   
ATOM    906  HG  CYS   221     -13.501  -2.062   2.032  1.00 15.00      B   
ATOM    907  C   CYS   221     -11.014  -2.932   5.778  1.00 15.00      B   
ATOM    908  O   CYS   221     -11.438  -2.264   6.725  1.00 15.00      B   
ATOM    909  N   LYS   222      -9.963  -3.731   5.877  1.00 15.00      B   
ATOM    910  HN  LYS   222      -9.681  -4.253   5.097  1.00 15.00      B   
ATOM    911  CA  LYS   222      -9.221  -3.848   7.119  1.00 15.00      B   
ATOM    912  CB  LYS   222      -9.230  -5.288   7.636  1.00 15.00      B   
ATOM    913  CG  LYS   222     -10.562  -5.727   8.218  1.00 15.00      B   
ATOM    914  CD  LYS   222     -10.458  -7.102   8.848  1.00 15.00      B   
ATOM    915  CE  LYS   222     -11.715  -7.451   9.623  1.00 15.00      B   
ATOM    916  NZ  LYS   222     -11.771  -6.775  10.945  1.00 15.00      B   
ATOM    917  HZ1 LYS   222     -11.754  -5.743  10.820  1.00 15.00      B   
ATOM    918  HZ2 LYS   222     -10.955  -7.056  11.525  1.00 15.00      B   
ATOM    919  HZ3 LYS   222     -12.644  -7.039  11.445  1.00 15.00      B   
ATOM    920  C   LYS   222      -7.794  -3.342   6.960  1.00 15.00      B   
ATOM    921  O   LYS   222      -7.297  -2.592   7.808  1.00 15.00      B   
ATOM    922  N   ARG   223      -7.148  -3.723   5.862  1.00 15.00      B   
ATOM    923  HN  ARG   223      -7.609  -4.287   5.206  1.00 15.00      B   
ATOM    924  CA  ARG   223      -5.771  -3.320   5.612  1.00 15.00      B   
ATOM    925  CB  ARG   223      -4.828  -4.181   6.456  1.00 15.00      B   
ATOM    926  CG  ARG   223      -3.432  -3.613   6.612  1.00 15.00      B   
ATOM    927  CD  ARG   223      -2.668  -4.333   7.709  1.00 15.00      B   
ATOM    928  NE  ARG   223      -2.287  -5.693   7.327  1.00 15.00      B   
ATOM    929  HE  ARG   223      -2.954  -6.401   7.443  1.00 15.00      B   
ATOM    930  CZ  ARG   223      -1.090  -6.013   6.834  1.00 15.00      B   
ATOM    931  NH1 ARG   223      -0.168  -5.068   6.652  1.00 15.00      B   
ATOM    932 HH11 ARG   223      -0.382  -4.080   6.895  1.00 15.00      B   
ATOM    933 HH12 ARG   223       0.765  -5.319   6.268  1.00 15.00      B   
ATOM    934  NH2 ARG   223      -0.807  -7.280   6.546  1.00 15.00      B   
ATOM    935 HH21 ARG   223      -1.519  -8.021   6.705  1.00 15.00      B   
ATOM    936 HH22 ARG   223       0.126  -7.530   6.161  1.00 15.00      B   
ATOM    937  C   ARG   223      -5.414  -3.453   4.134  1.00 15.00      B   
ATOM    938  O   ARG   223      -5.937  -4.318   3.437  1.00 15.00      B   
ATOM    939  N   LEU   224      -4.534  -2.588   3.659  1.00 15.00      B   
ATOM    940  HN  LEU   224      -4.165  -1.907   4.259  1.00 15.00      B   
ATOM    941  CA  LEU   224      -4.098  -2.617   2.272  1.00 15.00      B   
ATOM    942  CB  LEU   224      -4.740  -1.475   1.473  1.00 15.00      B   
ATOM    943  CG  LEU   224      -4.303  -1.355   0.007  1.00 15.00      B   
ATOM    944  CD1 LEU   224      -5.033  -2.364  -0.866  1.00 15.00      B   
ATOM    945  CD2 LEU   224      -4.509   0.062  -0.510  1.00 15.00      B   
ATOM    946  C   LEU   224      -2.581  -2.508   2.190  1.00 15.00      B   
ATOM    947  O   LEU   224      -1.968  -1.698   2.889  1.00 15.00      B   
ATOM    948  N   ARG   225      -1.973  -3.331   1.350  1.00 15.00      B   
ATOM    949  HN  ARG   225      -2.505  -3.973   0.835  1.00 15.00      B   
ATOM    950  CA  ARG   225      -0.531  -3.300   1.178  1.00 15.00      B   
ATOM    951  CB  ARG   225       0.167  -4.422   1.957  1.00 15.00      B   
ATOM    952  CG  ARG   225      -0.113  -5.828   1.447  1.00 15.00      B   
ATOM    953  CD  ARG   225       0.954  -6.806   1.908  1.00 15.00      B   
ATOM    954  NE  ARG   225       0.623  -8.185   1.548  1.00 15.00      B   
ATOM    955  HE  ARG   225      -0.321  -8.445   1.576  1.00 15.00      B   
ATOM    956  CZ  ARG   225       1.527  -9.097   1.188  1.00 15.00      B   
ATOM    957  NH1 ARG   225       2.814  -8.778   1.134  1.00 15.00      B   
ATOM    958 HH11 ARG   225       3.121  -7.814   1.373  1.00 15.00      B   
ATOM    959 HH12 ARG   225       3.515  -9.492   0.853  1.00 15.00      B   
ATOM    960  NH2 ARG   225       1.139 -10.329   0.876  1.00 15.00      B   
ATOM    961 HH21 ARG   225       1.844 -11.041   0.595  1.00 15.00      B   
ATOM    962 HH22 ARG   225       0.131 -10.582   0.913  1.00 15.00      B   
ATOM    963  C   ARG   225      -0.155  -3.337  -0.299  1.00 15.00      B   
ATOM    964  O   ARG   225      -0.672  -4.147  -1.071  1.00 15.00      B   
ATOM    965  N   ILE   226       0.729  -2.439  -0.690  1.00 15.00      B   
ATOM    966  HN  ILE   226       1.086  -1.802  -0.037  1.00 15.00      B   
ATOM    967  CA  ILE   226       1.183  -2.375  -2.065  1.00 15.00      B   
ATOM    968  CB  ILE   226       1.538  -0.932  -2.481  1.00 15.00      B   
ATOM    969  CG1 ILE   226       0.355   0.001  -2.192  1.00 15.00      B   
ATOM    970  CG2 ILE   226       1.905  -0.883  -3.957  1.00 15.00      B   
ATOM    971  CD1 ILE   226       0.656   1.469  -2.410  1.00 15.00      B   
ATOM    972  C   ILE   226       2.387  -3.291  -2.259  1.00 15.00      B   
ATOM    973  O   ILE   226       3.509  -2.953  -1.873  1.00 15.00      B   
ATOM    974  N   MET   227       2.138  -4.468  -2.825  1.00 15.00      B   
ATOM    975  HN  MET   227       1.219  -4.690  -3.081  1.00 15.00      B   
ATOM    976  CA  MET   227       3.196  -5.433  -3.073  1.00 15.00      B   
ATOM    977  CB  MET   227       2.614  -6.816  -3.379  1.00 15.00      B   
ATOM    978  CG  MET   227       1.902  -7.459  -2.200  1.00 15.00      B   
ATOM    979  SD  MET   227       1.231  -9.090  -2.589  1.00 15.00      B   
ATOM    980  CE  MET   227       2.739 -10.030  -2.827  1.00 15.00      B   
ATOM    981  C   MET   227       4.061  -4.953  -4.225  1.00 15.00      B   
ATOM    982  O   MET   227       3.576  -4.770  -5.338  1.00 15.00      B   
ATOM    983  N   LYS   228       5.334  -4.732  -3.943  1.00 15.00      B   
ATOM    984  HN  LYS   228       5.655  -4.901  -3.033  1.00 15.00      B   
ATOM    985  CA  LYS   228       6.269  -4.248  -4.939  1.00 15.00      B   
ATOM    986  CB  LYS   228       6.351  -2.723  -4.833  1.00 15.00      B   
ATOM    987  CG  LYS   228       7.063  -2.020  -5.977  1.00 15.00      B   
ATOM    988  CD  LYS   228       6.669  -0.550  -6.037  1.00 15.00      B   
ATOM    989  CE  LYS   228       6.711   0.101  -4.661  1.00 15.00      B   
ATOM    990  NZ  LYS   228       5.803   1.275  -4.574  1.00 15.00      B   
ATOM    991  HZ1 LYS   228       6.078   1.992  -5.275  1.00 15.00      B   
ATOM    992  HZ2 LYS   228       5.854   1.697  -3.625  1.00 15.00      B   
ATOM    993  HZ3 LYS   228       4.822   0.983  -4.759  1.00 15.00      B   
ATOM    994  C   LYS   228       7.636  -4.874  -4.694  1.00 15.00      B   
ATOM    995  O   LYS   228       7.994  -5.154  -3.551  1.00 15.00      B   
ATOM    996  N   GLY   229       8.397  -5.079  -5.757  1.00 15.00      B   
ATOM    997  HN  GLY   229       8.067  -4.816  -6.642  1.00 15.00      B   
ATOM    998  CA  GLY   229       9.708  -5.685  -5.628  1.00 15.00      B   
ATOM    999  C   GLY   229      10.786  -4.674  -5.302  1.00 15.00      B   
ATOM   1000  O   GLY   229      11.967  -4.919  -5.545  1.00 15.00      B   
ATOM   1001  N   SER   230      10.381  -3.541  -4.740  1.00 15.00      B   
ATOM   1002  HN  SER   230       9.425  -3.413  -4.568  1.00 15.00      B   
ATOM   1003  CA  SER   230      11.310  -2.482  -4.370  1.00 15.00      B   
ATOM   1004  CB  SER   230      10.513  -1.287  -3.848  1.00 15.00      B   
ATOM   1005  OG  SER   230       9.235  -1.706  -3.386  1.00 15.00      B   
ATOM   1006  HG  SER   230       9.263  -2.641  -3.171  1.00 15.00      B   
ATOM   1007  C   SER   230      12.273  -2.974  -3.297  1.00 15.00      B   
ATOM   1008  O   SER   230      13.425  -2.545  -3.227  1.00 15.00      B   
ATOM   1009  N   GLU   231      11.795  -3.904  -2.484  1.00 15.00      B   
ATOM   1010  HN  GLU   231      10.876  -4.218  -2.613  1.00 15.00      B   
ATOM   1011  CA  GLU   231      12.585  -4.476  -1.407  1.00 15.00      B   
ATOM   1012  CB  GLU   231      11.674  -5.229  -0.437  1.00 15.00      B   
ATOM   1013  CG  GLU   231      10.694  -6.170  -1.114  1.00 15.00      B   
ATOM   1014  CD  GLU   231      11.005  -7.622  -0.835  1.00 15.00      B   
ATOM   1015  OE1 GLU   231      10.460  -8.167   0.141  1.00 15.00      B   
ATOM   1016  OE2 GLU   231      11.803  -8.220  -1.582  1.00 15.00      B   
ATOM   1017  C   GLU   231      13.677  -5.400  -1.939  1.00 15.00      B   
ATOM   1018  O   GLU   231      14.591  -5.785  -1.209  1.00 15.00      B   
ATOM   1019  N   ALA   232      13.576  -5.758  -3.210  1.00 15.00      B   
ATOM   1020  HN  ALA   232      12.823  -5.426  -3.742  1.00 15.00      B   
ATOM   1021  CA  ALA   232      14.555  -6.632  -3.834  1.00 15.00      B   
ATOM   1022  CB  ALA   232      13.862  -7.654  -4.720  1.00 15.00      B   
ATOM   1023  C   ALA   232      15.571  -5.822  -4.634  1.00 15.00      B   
ATOM   1024  O   ALA   232      16.490  -6.378  -5.233  1.00 15.00      B   
ATOM   1025  N   VAL   233      15.401  -4.506  -4.641  1.00 15.00      B   
ATOM   1026  HN  VAL   233      14.648  -4.117  -4.149  1.00 15.00      B   
ATOM   1027  CA  VAL   233      16.310  -3.626  -5.364  1.00 15.00      B   
ATOM   1028  CB  VAL   233      15.562  -2.631  -6.280  1.00 15.00      B   
ATOM   1029  CG1 VAL   233      16.508  -2.048  -7.319  1.00 15.00      B   
ATOM   1030  CG2 VAL   233      14.371  -3.296  -6.950  1.00 15.00      B   
ATOM   1031  C   VAL   233      17.183  -2.846  -4.386  1.00 15.00      B   
ATOM   1032  O   VAL   233      18.305  -3.249  -4.080  1.00 15.00      B   
ATOM   1033  N   GLY   234      16.654  -1.744  -3.874  1.00 15.00      B   
ATOM   1034  HN  GLY   234      15.747  -1.480  -4.134  1.00 15.00      B   
ATOM   1035  CA  GLY   234      17.400  -0.931  -2.939  1.00 15.00      B   
ATOM   1036  C   GLY   234      17.123  -1.310  -1.503  1.00 15.00      B   
ATOM   1037  O   GLY   234      16.795  -0.455  -0.678  1.00 15.00      B   
ATOM   1038  N   LEU   235      17.243  -2.597  -1.208  1.00 15.00      B   
ATOM   1039  HN  LEU   235      17.496  -3.224  -1.917  1.00 15.00      B   
ATOM   1040  CA  LEU   235      17.012  -3.108   0.131  1.00 15.00      B   
ATOM   1041  CB  LEU   235      15.512  -3.139   0.437  1.00 15.00      B   
ATOM   1042  CG  LEU   235      15.125  -2.992   1.909  1.00 15.00      B   
ATOM   1043  CD1 LEU   235      15.167  -1.533   2.331  1.00 15.00      B   
ATOM   1044  CD2 LEU   235      13.753  -3.590   2.172  1.00 15.00      B   
ATOM   1045  C   LEU   235      17.599  -4.507   0.260  1.00 15.00      B   
ATOM   1046  O   LEU   235      17.873  -5.167  -0.746  1.00 15.00      B   
ATOM   1047  N   ALA   236      20.091  -3.025   1.458  1.00 15.00      B   
ATOM   1048  HN  ALA   236      20.922  -2.846   0.971  1.00 15.00      B   
ATOM   1049  CA  ALA   236      19.838  -2.641   2.840  1.00 15.00      B   
ATOM   1050  CB  ALA   236      18.685  -1.657   2.918  1.00 15.00      B   
ATOM   1051  C   ALA   236      19.562  -3.865   3.715  1.00 15.00      B   
ATOM   1052  O   ALA   236      18.761  -4.729   3.354  1.00 15.00      B   
ATOM   1053  N   PRO   237      20.220  -3.936   4.885  1.00 15.00      B   
ATOM   1054  CA  PRO   237      20.070  -5.055   5.831  1.00 15.00      B   
ATOM   1055  CB  PRO   237      20.936  -4.634   7.024  1.00 15.00      B   
ATOM   1056  CG  PRO   237      21.919  -3.673   6.453  1.00 15.00      B   
ATOM   1057  CD  PRO   237      21.184  -2.935   5.375  1.00 15.00      B   
ATOM   1058  C   PRO   237      18.624  -5.278   6.279  1.00 15.00      B   
ATOM   1059  O   PRO   237      18.272  -6.367   6.739  1.00 15.00      B   
ATOM   1060  N   ARG   238      17.790  -4.248   6.141  1.00 15.00      B   
ATOM   1061  HN  ARG   238      18.129  -3.406   5.772  1.00 15.00      B   
ATOM   1062  CA  ARG   238      16.383  -4.342   6.526  1.00 15.00      B   
ATOM   1063  CB  ARG   238      15.656  -3.017   6.292  1.00 15.00      B   
ATOM   1064  CG  ARG   238      15.509  -2.161   7.538  1.00 15.00      B   
ATOM   1065  CD  ARG   238      14.338  -1.201   7.420  1.00 15.00      B   
ATOM   1066  NE  ARG   238      14.540  -0.196   6.376  1.00 15.00      B   
ATOM   1067  HE  ARG   238      15.278   0.437   6.498  1.00 15.00      B   
ATOM   1068  CZ  ARG   238      13.786  -0.092   5.278  1.00 15.00      B   
ATOM   1069  NH1 ARG   238      12.778  -0.937   5.078  1.00 15.00      B   
ATOM   1070 HH11 ARG   238      12.192  -0.854   4.223  1.00 15.00      B   
ATOM   1071 HH12 ARG   238      12.576  -1.680   5.777  1.00 15.00      B   
ATOM   1072  NH2 ARG   238      14.046   0.856   4.386  1.00 15.00      B   
ATOM   1073 HH21 ARG   238      14.835   1.515   4.543  1.00 15.00      B   
ATOM   1074 HH22 ARG   238      13.461   0.939   3.530  1.00 15.00      B   
ATOM   1075  C   ARG   238      15.670  -5.472   5.782  1.00 15.00      B   
ATOM   1076  O   ARG   238      14.776  -6.112   6.330  1.00 15.00      B   
ATOM   1077  N   ALA   239      16.090  -5.725   4.543  1.00 15.00      B   
ATOM   1078  HN  ALA   239      16.820  -5.190   4.167  1.00 15.00      B   
ATOM   1079  CA  ALA   239      15.488  -6.783   3.730  1.00 15.00      B   
ATOM   1080  CB  ALA   239      16.004  -6.726   2.302  1.00 15.00      B   
ATOM   1081  C   ALA   239      15.764  -8.152   4.334  1.00 15.00      B   
ATOM   1082  O   ALA   239      14.950  -9.070   4.229  1.00 15.00      B   
ATOM   1083  N   MET   240      16.913  -8.278   4.976  1.00 15.00      B   
ATOM   1084  HN  MET   240      17.520  -7.510   5.027  1.00 15.00      B   
ATOM   1085  CA  MET   240      17.298  -9.530   5.609  1.00 15.00      B   
ATOM   1086  CB  MET   240      18.785  -9.519   5.978  1.00 15.00      B   
ATOM   1087  CG  MET   240      19.720  -9.267   4.807  1.00 15.00      B   
ATOM   1088  SD  MET   240      19.550 -10.495   3.498  1.00 15.00      B   
ATOM   1089  CE  MET   240      19.956 -11.996   4.391  1.00 15.00      B   
ATOM   1090  C   MET   240      16.456  -9.748   6.857  1.00 15.00      B   
ATOM   1091  O   MET   240      15.891 -10.821   7.058  1.00 15.00      B   
ATOM   1092  N   GLU   241      16.357  -8.701   7.670  1.00 15.00      B   
ATOM   1093  HN  GLU   241      16.818  -7.870   7.430  1.00 15.00      B   
ATOM   1094  CA  GLU   241      15.587  -8.747   8.906  1.00 15.00      B   
ATOM   1095  CB  GLU   241      15.729  -7.423   9.659  1.00 15.00      B   
ATOM   1096  CG  GLU   241      14.999  -7.376  10.991  1.00 15.00      B   
ATOM   1097  CD  GLU   241      14.979  -5.987  11.588  1.00 15.00      B   
ATOM   1098  OE1 GLU   241      14.391  -5.076  10.965  1.00 15.00      B   
ATOM   1099  OE2 GLU   241      15.550  -5.792  12.679  1.00 15.00      B   
ATOM   1100  C   GLU   241      14.113  -9.033   8.624  1.00 15.00      B   
ATOM   1101  O   GLU   241      13.498  -9.867   9.287  1.00 15.00      B   
ATOM   1102  N   LYS   242      13.562  -8.345   7.626  1.00 15.00      B   
ATOM   1103  HN  LYS   242      14.115  -7.708   7.128  1.00 15.00      B   
ATOM   1104  CA  LYS   242      12.162  -8.508   7.249  1.00 15.00      B   
ATOM   1105  CB  LYS   242      11.841  -7.631   6.034  1.00 15.00      B   
ATOM   1106  CG  LYS   242      10.589  -6.776   6.176  1.00 15.00      B   
ATOM   1107  CD  LYS   242       9.325  -7.592   5.963  1.00 15.00      B   
ATOM   1108  CE  LYS   242       8.134  -6.702   5.638  1.00 15.00      B   
ATOM   1109  NZ  LYS   242       6.923  -7.497   5.303  1.00 15.00      B   
ATOM   1110  HZ1 LYS   242       6.128  -6.863   5.086  1.00 15.00      B   
ATOM   1111  HZ2 LYS   242       6.659  -8.103   6.106  1.00 15.00      B   
ATOM   1112  HZ3 LYS   242       7.108  -8.099   4.475  1.00 15.00      B   
ATOM   1113  C   LYS   242      11.834  -9.969   6.945  1.00 15.00      B   
ATOM   1114  O   LYS   242      10.846 -10.510   7.446  1.00 15.00      B   
ATOM   1115  N   TYR   243      12.684 -10.607   6.146  1.00 15.00      B   
ATOM   1116  HN  TYR   243      13.466 -10.128   5.801  1.00 15.00      B   
ATOM   1117  CA  TYR   243      12.483 -12.003   5.769  1.00 15.00      B   
ATOM   1118  CB  TYR   243      13.368 -12.375   4.574  1.00 15.00      B   
ATOM   1119  CG  TYR   243      12.767 -12.011   3.234  1.00 15.00      B   
ATOM   1120  CD1 TYR   243      12.436 -10.698   2.934  1.00 15.00      B   
ATOM   1121  CD2 TYR   243      12.527 -12.981   2.270  1.00 15.00      B   
ATOM   1122  CE1 TYR   243      11.885 -10.359   1.718  1.00 15.00      B   
ATOM   1123  CE2 TYR   243      11.975 -12.650   1.045  1.00 15.00      B   
ATOM   1124  CZ  TYR   243      11.655 -11.336   0.776  1.00 15.00      B   
ATOM   1125  OH  TYR   243      11.107 -10.995  -0.440  1.00 15.00      B   
ATOM   1126  HH  TYR   243      11.542 -10.209  -0.778  1.00 15.00      B   
ATOM   1127  C   TYR   243      12.718 -12.962   6.937  1.00 15.00      B   
ATOM   1128  O   TYR   243      12.074 -14.011   7.023  1.00 15.00      B   
ATOM   1129  N   CYS   244      13.629 -12.600   7.835  1.00 15.00      B   
ATOM   1130  HN  CYS   244      14.105 -11.751   7.719  1.00 15.00      B   
ATOM   1131  CA  CYS   244      13.936 -13.438   8.989  1.00 15.00      B   
ATOM   1132  CB  CYS   244      15.292 -13.064   9.598  1.00 15.00      B   
ATOM   1133  SG  CYS   244      16.703 -13.295   8.490  1.00 15.00      B   
ATOM   1134  HG  CYS   244      17.103 -14.554   8.594  1.00 15.00      B   
ATOM   1135  C   CYS   244      12.837 -13.355  10.043  1.00 15.00      B   
ATOM   1136  O   CYS   244      12.431 -14.370  10.603  1.00 15.00      B   
ATOM   1137  N   LYS   245      12.344 -12.146  10.294  1.00 15.00      B   
ATOM   1138  HN  LYS   245      12.695 -11.376   9.801  1.00 15.00      B   
ATOM   1139  CA  LYS   245      11.292 -11.935  11.286  1.00 15.00      B   
ATOM   1140  CB  LYS   245      11.144 -10.451  11.636  1.00 15.00      B   
ATOM   1141  CG  LYS   245      12.295  -9.882  12.450  1.00 15.00      B   
ATOM   1142  CD  LYS   245      12.456 -10.619  13.770  1.00 15.00      B   
ATOM   1143  CE  LYS   245      13.691 -10.146  14.520  1.00 15.00      B   
ATOM   1144  NZ  LYS   245      13.980 -10.994  15.703  1.00 15.00      B   
ATOM   1145  HZ1 LYS   245      14.143 -11.977  15.406  1.00 15.00      B   
ATOM   1146  HZ2 LYS   245      13.177 -10.972  16.364  1.00 15.00      B   
ATOM   1147  HZ3 LYS   245      14.828 -10.646  16.194  1.00 15.00      B   
ATOM   1148  C   LYS   245       9.960 -12.510  10.821  1.00 15.00      B   
ATOM   1149  O   LYS   245       9.115 -12.876  11.637  1.00 15.00      B   
ATOM   1150  N   ASN   246       9.777 -12.591   9.510  1.00 15.00      B   
ATOM   1151  HN  ASN   246      10.484 -12.279   8.907  1.00 15.00      B   
ATOM   1152  CA  ASN   246       8.548 -13.134   8.947  1.00 15.00      B   
ATOM   1153  CB  ASN   246       8.499 -12.912   7.428  1.00 15.00      B   
ATOM   1154  CG  ASN   246       7.113 -13.110   6.835  1.00 15.00      B   
ATOM   1155  OD1 ASN   246       6.293 -13.862   7.360  1.00 15.00      B   
ATOM   1156  ND2 ASN   246       6.843 -12.431   5.728  1.00 15.00      B   
ATOM   1157 HD21 ASN   246       7.541 -11.849   5.360  1.00 15.00      B   
ATOM   1158 HD22 ASN   246       5.957 -12.539   5.323  1.00 15.00      B   
ATOM   1159  C   ASN   246       8.429 -14.620   9.276  1.00 15.00      B   
ATOM   1160  O   ASN   246       7.373 -15.092   9.697  1.00 15.00      B   
ATOM   1161  N   ARG   247       9.528 -15.345   9.106  1.00 15.00      B   
ATOM   1162  HN  ARG   247      10.343 -14.905   8.787  1.00 15.00      B   
ATOM   1163  CA  ARG   247       9.558 -16.778   9.380  1.00 15.00      B   
ATOM   1164  CB  ARG   247      10.870 -17.390   8.883  1.00 15.00      B   
ATOM   1165  CG  ARG   247      11.010 -17.436   7.370  1.00 15.00      B   
ATOM   1166  CD  ARG   247      12.283 -18.155   6.961  1.00 15.00      B   
ATOM   1167  NE  ARG   247      12.399 -18.279   5.509  1.00 15.00      B   
ATOM   1168  HE  ARG   247      11.618 -18.032   4.971  1.00 15.00      B   
ATOM   1169  CZ  ARG   247      13.496 -18.704   4.882  1.00 15.00      B   
ATOM   1170  NH1 ARG   247      14.572 -19.044   5.576  1.00 15.00      B   
ATOM   1171 HH11 ARG   247      14.563 -18.980   6.614  1.00 15.00      B   
ATOM   1172 HH12 ARG   247      15.426 -19.375   5.083  1.00 15.00      B   
ATOM   1173  NH2 ARG   247      13.506 -18.805   3.558  1.00 15.00      B   
ATOM   1174 HH21 ARG   247      14.361 -19.137   3.068  1.00 15.00      B   
ATOM   1175 HH22 ARG   247      12.658 -18.553   3.011  1.00 15.00      B   
ATOM   1176  C   ARG   247       9.379 -17.062  10.870  1.00 15.00      B   
ATOM   1177  O   ARG   247      10.253 -16.741  11.680  1.00 15.00      B   
END
