# Supplementary material for: Flexibility of intrinsically disordered degrons in AUX/IAA proteins reinforces auxin co-receptor assemblies
Source: Nat Commun. 2020 May 8;11:2277. doi: 10.1038/s41467-020-16147-2 (PMC7210949; doi:10.1038/s41467-020-16147-2)
Supplement: Supplementary file 9 — Supplementary Data 6 [file 41467_2020_16147_MOESM9_ESM.gz › haddock_files/IAA07/No_disorder_restraint/Input/protein2_2.pdb]

REMARK FILENAME="protein2_2.pdb"
REMARK coordinates built for more than 100 hundred atoms
REMARK coordinates built for more than 100 hundred atoms
REMARK DATE:13-Feb-2019  23:22:57       created by user: enmr
REMARK VERSION:1.3U
ATOM      1  N   GLY   124     -24.803   1.291   2.050  1.00 15.00      B   
ATOM      2  HN  GLY   124     -25.082   0.656   1.357  1.00 15.00      B   
ATOM      3  CA  GLY   124     -23.899   0.860   3.097  1.00 15.00      B   
ATOM      4  C   GLY   124     -22.457   1.145   2.737  1.00 15.00      B   
ATOM      5  O   GLY   124     -22.078   1.057   1.569  1.00 15.00      B   
ATOM      6  N   GLY   125     -21.660   1.498   3.732  1.00 15.00      B   
ATOM      7  HN  GLY   125     -22.024   1.559   4.640  1.00 15.00      B   
ATOM      8  CA  GLY   125     -20.264   1.794   3.496  1.00 15.00      B   
ATOM      9  C   GLY   125     -19.614   2.405   4.716  1.00 15.00      B   
ATOM     10  O   GLY   125     -20.064   2.170   5.842  1.00 15.00      B   
ATOM     11  N   ALA   126     -18.567   3.191   4.499  1.00 15.00      B   
ATOM     12  HN  ALA   126     -18.260   3.336   3.580  1.00 15.00      B   
ATOM     13  CA  ALA   126     -17.863   3.843   5.594  1.00 15.00      B   
ATOM     14  CB  ALA   126     -16.544   4.424   5.110  1.00 15.00      B   
ATOM     15  C   ALA   126     -18.732   4.937   6.190  1.00 15.00      B   
ATOM     16  O   ALA   126     -18.932   4.992   7.406  1.00 15.00      B   
ATOM     17  N   ALA   127     -19.233   5.812   5.315  1.00 15.00      B   
ATOM     18  HN  ALA   127     -19.005   5.710   4.367  1.00 15.00      B   
ATOM     19  CA  ALA   127     -20.107   6.917   5.709  1.00 15.00      B   
ATOM     20  CB  ALA   127     -21.489   6.398   6.088  1.00 15.00      B   
ATOM     21  C   ALA   127     -19.511   7.775   6.829  1.00 15.00      B   
ATOM     22  O   ALA   127     -20.239   8.312   7.663  1.00 15.00      B   
ATOM     23  N   GLY   128     -18.193   7.908   6.838  1.00 15.00      B   
ATOM     24  HN  GLY   128     -17.658   7.464   6.147  1.00 15.00      B   
ATOM     25  CA  GLY   128     -17.541   8.704   7.860  1.00 15.00      B   
ATOM     26  C   GLY   128     -16.581   7.897   8.712  1.00 15.00      B   
ATOM     27  O   GLY   128     -15.544   8.404   9.140  1.00 15.00      B   
ATOM     28  N   ALA   129     -16.918   6.640   8.952  1.00 15.00      B   
ATOM     29  HN  ALA   129     -17.751   6.287   8.576  1.00 15.00      B   
ATOM     30  CA  ALA   129     -16.078   5.771   9.763  1.00 15.00      B   
ATOM     31  CB  ALA   129     -16.914   5.052  10.808  1.00 15.00      B   
ATOM     32  C   ALA   129     -15.330   4.767   8.899  1.00 15.00      B   
ATOM     33  O   ALA   129     -15.940   3.879   8.298  1.00 15.00      B   
ATOM     34  N   GLY   130     -14.017   4.923   8.820  1.00 15.00      B   
ATOM     35  HN  GLY   130     -13.591   5.661   9.304  1.00 15.00      B   
ATOM     36  CA  GLY   130     -13.208   4.020   8.030  1.00 15.00      B   
ATOM     37  C   GLY   130     -11.725   4.231   8.270  1.00 15.00      B   
ATOM     38  O   GLY   130     -11.217   5.341   8.104  1.00 15.00      B   
ATOM     39  N   LEU   131     -11.035   3.172   8.657  1.00 15.00      B   
ATOM     40  HN  LEU   131     -11.498   2.315   8.764  1.00 15.00      B   
ATOM     41  CA  LEU   131      -9.605   3.242   8.929  1.00 15.00      B   
ATOM     42  CB  LEU   131      -9.310   2.816  10.375  1.00 15.00      B   
ATOM     43  CG  LEU   131      -9.644   3.824  11.486  1.00 15.00      B   
ATOM     44  CD1 LEU   131      -9.134   5.216  11.146  1.00 15.00      B   
ATOM     45  CD2 LEU   131     -11.133   3.839  11.799  1.00 15.00      B   
ATOM     46  C   LEU   131      -8.843   2.351   7.962  1.00 15.00      B   
ATOM     47  O   LEU   131      -8.667   1.160   8.212  1.00 15.00      B   
ATOM     48  N   VAL   132      -8.401   2.922   6.852  1.00 15.00      B   
ATOM     49  HN  VAL   132      -8.571   3.875   6.699  1.00 15.00      B   
ATOM     50  CA  VAL   132      -7.666   2.156   5.854  1.00 15.00      B   
ATOM     51  CB  VAL   132      -8.105   2.507   4.417  1.00 15.00      B   
ATOM     52  CG1 VAL   132      -7.420   1.596   3.410  1.00 15.00      B   
ATOM     53  CG2 VAL   132      -9.618   2.412   4.285  1.00 15.00      B   
ATOM     54  C   VAL   132      -6.162   2.357   6.001  1.00 15.00      B   
ATOM     55  O   VAL   132      -5.614   3.373   5.569  1.00 15.00      B   
ATOM     56  N   LYS   133      -5.509   1.390   6.635  1.00 15.00      B   
ATOM     57  HN  LYS   133      -6.011   0.617   6.969  1.00 15.00      B   
ATOM     58  CA  LYS   133      -4.069   1.444   6.848  1.00 15.00      B   
ATOM     59  CB  LYS   133      -3.699   0.734   8.159  1.00 15.00      B   
ATOM     60  CG  LYS   133      -4.442   1.255   9.383  1.00 15.00      B   
ATOM     61  CD  LYS   133      -4.377   0.275  10.549  1.00 15.00      B   
ATOM     62  CE  LYS   133      -2.994   0.231  11.181  1.00 15.00      B   
ATOM     63  NZ  LYS   133      -2.989  -0.558  12.443  1.00 15.00      B   
ATOM     64  HZ1 LYS   133      -3.287  -1.536  12.254  1.00 15.00      B   
ATOM     65  HZ2 LYS   133      -3.643  -0.135  13.132  1.00 15.00      B   
ATOM     66  HZ3 LYS   133      -2.033  -0.571  12.853  1.00 15.00      B   
ATOM     67  C   LYS   133      -3.345   0.793   5.676  1.00 15.00      B   
ATOM     68  O   LYS   133      -3.502  -0.403   5.428  1.00 15.00      B   
ATOM     69  N   VAL   134      -2.574   1.584   4.947  1.00 15.00      B   
ATOM     70  HN  VAL   134      -2.499   2.532   5.185  1.00 15.00      B   
ATOM     71  CA  VAL   134      -1.836   1.080   3.801  1.00 15.00      B   
ATOM     72  CB  VAL   134      -2.086   1.934   2.537  1.00 15.00      B   
ATOM     73  CG1 VAL   134      -1.758   3.399   2.782  1.00 15.00      B   
ATOM     74  CG2 VAL   134      -1.316   1.391   1.341  1.00 15.00      B   
ATOM     75  C   VAL   134      -0.340   0.984   4.104  1.00 15.00      B   
ATOM     76  O   VAL   134       0.240   1.876   4.731  1.00 15.00      B   
ATOM     77  N   SER   135       0.271  -0.109   3.670  1.00 15.00      B   
ATOM     78  HN  SER   135      -0.246  -0.787   3.186  1.00 15.00      B   
ATOM     79  CA  SER   135       1.690  -0.326   3.895  1.00 15.00      B   
ATOM     80  CB  SER   135       1.895  -1.286   5.068  1.00 15.00      B   
ATOM     81  OG  SER   135       0.686  -1.961   5.401  1.00 15.00      B   
ATOM     82  HG  SER   135       0.570  -2.716   4.819  1.00 15.00      B   
ATOM     83  C   SER   135       2.383  -0.857   2.639  1.00 15.00      B   
ATOM     84  O   SER   135       1.800  -1.625   1.871  1.00 15.00      B   
ATOM     85  N   MET   136       3.619  -0.426   2.428  1.00 15.00      B   
ATOM     86  HN  MET   136       4.018   0.208   3.061  1.00 15.00      B   
ATOM     87  CA  MET   136       4.403  -0.870   1.278  1.00 15.00      B   
ATOM     88  CB  MET   136       4.953   0.328   0.495  1.00 15.00      B   
ATOM     89  CG  MET   136       5.779  -0.053  -0.727  1.00 15.00      B   
ATOM     90  SD  MET   136       6.462   1.374  -1.592  1.00 15.00      B   
ATOM     91  CE  MET   136       4.965   2.156  -2.187  1.00 15.00      B   
ATOM     92  C   MET   136       5.544  -1.763   1.746  1.00 15.00      B   
ATOM     93  O   MET   136       6.342  -1.366   2.594  1.00 15.00      B   
ATOM     94  N   ASP   137       5.612  -2.969   1.201  1.00 15.00      B   
ATOM     95  HN  ASP   137       4.948  -3.229   0.529  1.00 15.00      B   
ATOM     96  CA  ASP   137       6.654  -3.921   1.579  1.00 15.00      B   
ATOM     97  CB  ASP   137       6.319  -5.330   1.093  1.00 15.00      B   
ATOM     98  CG  ASP   137       5.444  -6.084   2.068  1.00 15.00      B   
ATOM     99  OD1 ASP   137       5.820  -6.190   3.254  1.00 15.00      B   
ATOM    100  OD2 ASP   137       4.379  -6.577   1.653  1.00 15.00      B   
ATOM    101  C   ASP   137       8.024  -3.519   1.060  1.00 15.00      B   
ATOM    102  O   ASP   137       8.218  -3.325  -0.140  1.00 15.00      B   
ATOM    103  N   GLY   138       8.971  -3.387   1.978  1.00 15.00      B   
ATOM    104  HN  GLY   138       8.749  -3.533   2.921  1.00 15.00      B   
ATOM    105  CA  GLY   138      10.321  -3.031   1.603  1.00 15.00      B   
ATOM    106  C   GLY   138      10.565  -1.540   1.618  1.00 15.00      B   
ATOM    107  O   GLY   138      11.621  -1.079   1.189  1.00 15.00      B   
ATOM    108  N   ALA   139       9.593  -0.788   2.106  1.00 15.00      B   
ATOM    109  HN  ALA   139       8.773  -1.216   2.428  1.00 15.00      B   
ATOM    110  CA  ALA   139       9.712   0.660   2.176  1.00 15.00      B   
ATOM    111  CB  ALA   139       9.055   1.299   0.957  1.00 15.00      B   
ATOM    112  C   ALA   139       9.079   1.183   3.464  1.00 15.00      B   
ATOM    113  O   ALA   139       8.159   0.563   4.003  1.00 15.00      B   
ATOM    114  N   PRO   140       9.571   2.321   3.986  1.00 15.00      B   
ATOM    115  CA  PRO   140       9.037   2.930   5.210  1.00 15.00      B   
ATOM    116  CB  PRO   140      10.122   3.937   5.596  1.00 15.00      B   
ATOM    117  CG  PRO   140      10.756   4.319   4.302  1.00 15.00      B   
ATOM    118  CD  PRO   140      10.702   3.094   3.432  1.00 15.00      B   
ATOM    119  C   PRO   140       7.709   3.652   4.960  1.00 15.00      B   
ATOM    120  O   PRO   140       7.577   4.850   5.224  1.00 15.00      B   
ATOM    121  N   TYR   141       6.732   2.913   4.453  1.00 15.00      B   
ATOM    122  HN  TYR   141       6.899   1.964   4.272  1.00 15.00      B   
ATOM    123  CA  TYR   141       5.420   3.466   4.157  1.00 15.00      B   
ATOM    124  CB  TYR   141       5.070   3.254   2.682  1.00 15.00      B   
ATOM    125  CG  TYR   141       5.490   4.388   1.776  1.00 15.00      B   
ATOM    126  CD1 TYR   141       6.741   4.398   1.173  1.00 15.00      B   
ATOM    127  CD2 TYR   141       4.634   5.452   1.525  1.00 15.00      B   
ATOM    128  CE1 TYR   141       7.127   5.436   0.351  1.00 15.00      B   
ATOM    129  CE2 TYR   141       5.010   6.494   0.702  1.00 15.00      B   
ATOM    130  CZ  TYR   141       6.258   6.482   0.119  1.00 15.00      B   
ATOM    131  OH  TYR   141       6.644   7.518  -0.697  1.00 15.00      B   
ATOM    132  HH  TYR   141       7.060   7.166  -1.487  1.00 15.00      B   
ATOM    133  C   TYR   141       4.345   2.846   5.041  1.00 15.00      B   
ATOM    134  O   TYR   141       3.965   1.687   4.856  1.00 15.00      B   
ATOM    135  N   LEU   142       3.869   3.621   6.000  1.00 15.00      B   
ATOM    136  HN  LEU   142       4.228   4.528   6.098  1.00 15.00      B   
ATOM    137  CA  LEU   142       2.829   3.174   6.916  1.00 15.00      B   
ATOM    138  CB  LEU   142       3.447   2.502   8.146  1.00 15.00      B   
ATOM    139  CG  LEU   142       2.701   1.285   8.707  1.00 15.00      B   
ATOM    140  CD1 LEU   142       3.486   0.663   9.848  1.00 15.00      B   
ATOM    141  CD2 LEU   142       1.299   1.659   9.166  1.00 15.00      B   
ATOM    142  C   LEU   142       1.971   4.359   7.351  1.00 15.00      B   
ATOM    143  O   LEU   142       2.417   5.201   8.135  1.00 15.00      B   
ATOM    144  N   ARG   143       0.752   4.424   6.834  1.00 15.00      B   
ATOM    145  HN  ARG   143       0.462   3.725   6.211  1.00 15.00      B   
ATOM    146  CA  ARG   143      -0.169   5.501   7.163  1.00 15.00      B   
ATOM    147  CB  ARG   143       0.214   6.795   6.421  1.00 15.00      B   
ATOM    148  CG  ARG   143      -0.461   8.049   6.963  1.00 15.00      B   
ATOM    149  CD  ARG   143      -1.014   8.932   5.852  1.00 15.00      B   
ATOM    150  NE  ARG   143      -2.182   9.691   6.307  1.00 15.00      B   
ATOM    151  HE  ARG   143      -2.966   9.179   6.597  1.00 15.00      B   
ATOM    152  CZ  ARG   143      -2.240  11.022   6.350  1.00 15.00      B   
ATOM    153  NH1 ARG   143      -1.206  11.750   5.957  1.00 15.00      B   
ATOM    154 HH11 ARG   143      -1.257  12.788   5.993  1.00 15.00      B   
ATOM    155 HH12 ARG   143      -0.343  11.284   5.613  1.00 15.00      B   
ATOM    156  NH2 ARG   143      -3.337  11.627   6.789  1.00 15.00      B   
ATOM    157 HH21 ARG   143      -3.380  12.666   6.822  1.00 15.00      B   
ATOM    158 HH22 ARG   143      -4.153  11.062   7.100  1.00 15.00      B   
ATOM    159  C   ARG   143      -1.587   5.097   6.784  1.00 15.00      B   
ATOM    160  O   ARG   143      -1.784   4.247   5.918  1.00 15.00      B   
ATOM    161  N   LYS   144      -2.561   5.691   7.449  1.00 15.00      B   
ATOM    162  HN  LYS   144      -2.334   6.335   8.152  1.00 15.00      B   
ATOM    163  CA  LYS   144      -3.960   5.416   7.168  1.00 15.00      B   
ATOM    164  CB  LYS   144      -4.739   5.169   8.464  1.00 15.00      B   
ATOM    165  CG  LYS   144      -4.598   6.275   9.496  1.00 15.00      B   
ATOM    166  CD  LYS   144      -5.285   5.905  10.799  1.00 15.00      B   
ATOM    167  CE  LYS   144      -4.991   6.926  11.882  1.00 15.00      B   
ATOM    168  NZ  LYS   144      -5.621   6.562  13.176  1.00 15.00      B   
ATOM    169  HZ1 LYS   144      -5.401   7.280  13.895  1.00 15.00      B   
ATOM    170  HZ2 LYS   144      -5.264   5.641  13.501  1.00 15.00      B   
ATOM    171  HZ3 LYS   144      -6.654   6.501  13.066  1.00 15.00      B   
ATOM    172  C   LYS   144      -4.573   6.569   6.378  1.00 15.00      B   
ATOM    173  O   LYS   144      -4.228   7.734   6.596  1.00 15.00      B   
ATOM    174  N   VAL   145      -5.456   6.243   5.451  1.00 15.00      B   
ATOM    175  HN  VAL   145      -5.678   5.298   5.314  1.00 15.00      B   
ATOM    176  CA  VAL   145      -6.107   7.251   4.628  1.00 15.00      B   
ATOM    177  CB  VAL   145      -5.829   7.044   3.124  1.00 15.00      B   
ATOM    178  CG1 VAL   145      -4.428   7.522   2.776  1.00 15.00      B   
ATOM    179  CG2 VAL   145      -6.002   5.582   2.740  1.00 15.00      B   
ATOM    180  C   VAL   145      -7.611   7.294   4.880  1.00 15.00      B   
ATOM    181  O   VAL   145      -8.222   6.283   5.240  1.00 15.00      B   
ATOM    182  N   ASP   146      -8.196   8.467   4.689  1.00 15.00      B   
ATOM    183  HN  ASP   146      -7.649   9.227   4.398  1.00 15.00      B   
ATOM    184  CA  ASP   146      -9.626   8.667   4.897  1.00 15.00      B   
ATOM    185  CB  ASP   146      -9.912  10.085   5.405  1.00 15.00      B   
ATOM    186  CG  ASP   146     -10.477  10.110   6.813  1.00 15.00      B   
ATOM    187  OD1 ASP   146     -10.906   9.049   7.309  1.00 15.00      B   
ATOM    188  OD2 ASP   146     -10.490  11.195   7.432  1.00 15.00      B   
ATOM    189  C   ASP   146     -10.412   8.397   3.617  1.00 15.00      B   
ATOM    190  O   ASP   146     -10.614   9.293   2.792  1.00 15.00      B   
ATOM    191  N   LEU   147     -10.854   7.158   3.458  1.00 15.00      B   
ATOM    192  HN  LEU   147     -10.664   6.493   4.152  1.00 15.00      B   
ATOM    193  CA  LEU   147     -11.615   6.755   2.281  1.00 15.00      B   
ATOM    194  CB  LEU   147     -11.675   5.229   2.182  1.00 15.00      B   
ATOM    195  CG  LEU   147     -10.782   4.580   1.126  1.00 15.00      B   
ATOM    196  CD1 LEU   147      -9.313   4.747   1.481  1.00 15.00      B   
ATOM    197  CD2 LEU   147     -11.131   3.110   0.968  1.00 15.00      B   
ATOM    198  C   LEU   147     -13.028   7.320   2.317  1.00 15.00      B   
ATOM    199  O   LEU   147     -13.676   7.457   1.286  1.00 15.00      B   
ATOM    200  N   LYS   148     -13.485   7.672   3.511  1.00 15.00      B   
ATOM    201  HN  LYS   148     -12.900   7.567   4.290  1.00 15.00      B   
ATOM    202  CA  LYS   148     -14.829   8.211   3.708  1.00 15.00      B   
ATOM    203  CB  LYS   148     -15.117   8.391   5.202  1.00 15.00      B   
ATOM    204  CG  LYS   148     -14.249   9.431   5.901  1.00 15.00      B   
ATOM    205  CD  LYS   148     -15.033  10.703   6.193  1.00 15.00      B   
ATOM    206  CE  LYS   148     -14.144  11.795   6.766  1.00 15.00      B   
ATOM    207  NZ  LYS   148     -14.940  12.965   7.229  1.00 15.00      B   
ATOM    208  HZ1 LYS   148     -15.476  13.370   6.435  1.00 15.00      B   
ATOM    209  HZ2 LYS   148     -14.310  13.696   7.615  1.00 15.00      B   
ATOM    210  HZ3 LYS   148     -15.608  12.672   7.971  1.00 15.00      B   
ATOM    211  C   LYS   148     -15.059   9.524   2.956  1.00 15.00      B   
ATOM    212  O   LYS   148     -16.202   9.943   2.760  1.00 15.00      B   
ATOM    213  N   MET   149     -13.981  10.168   2.535  1.00 15.00      B   
ATOM    214  HN  MET   149     -13.095   9.786   2.708  1.00 15.00      B   
ATOM    215  CA  MET   149     -14.087  11.431   1.821  1.00 15.00      B   
ATOM    216  CB  MET   149     -12.849  12.291   2.073  1.00 15.00      B   
ATOM    217  CG  MET   149     -12.821  12.958   3.435  1.00 15.00      B   
ATOM    218  SD  MET   149     -11.263  13.805   3.752  1.00 15.00      B   
ATOM    219  CE  MET   149     -11.553  14.449   5.397  1.00 15.00      B   
ATOM    220  C   MET   149     -14.283  11.222   0.324  1.00 15.00      B   
ATOM    221  O   MET   149     -14.693  12.139  -0.389  1.00 15.00      B   
ATOM    222  N   TYR   150     -14.004  10.016  -0.149  1.00 15.00      B   
ATOM    223  HN  TYR   150     -13.704   9.316   0.467  1.00 15.00      B   
ATOM    224  CA  TYR   150     -14.134   9.712  -1.563  1.00 15.00      B   
ATOM    225  CB  TYR   150     -12.751   9.615  -2.217  1.00 15.00      B   
ATOM    226  CG  TYR   150     -11.958  10.901  -2.140  1.00 15.00      B   
ATOM    227  CD1 TYR   150     -11.022  11.105  -1.134  1.00 15.00      B   
ATOM    228  CD2 TYR   150     -12.159  11.917  -3.062  1.00 15.00      B   
ATOM    229  CE1 TYR   150     -10.308  12.286  -1.052  1.00 15.00      B   
ATOM    230  CE2 TYR   150     -11.448  13.099  -2.990  1.00 15.00      B   
ATOM    231  CZ  TYR   150     -10.525  13.279  -1.984  1.00 15.00      B   
ATOM    232  OH  TYR   150      -9.823  14.465  -1.900  1.00 15.00      B   
ATOM    233  HH  TYR   150     -10.425  15.203  -2.021  1.00 15.00      B   
ATOM    234  C   TYR   150     -14.924   8.432  -1.788  1.00 15.00      B   
ATOM    235  O   TYR   150     -14.487   7.345  -1.422  1.00 15.00      B   
ATOM    236  N   LYS   151     -16.099   8.573  -2.381  1.00 15.00      B   
ATOM    237  HN  LYS   151     -16.398   9.470  -2.639  1.00 15.00      B   
ATOM    238  CA  LYS   151     -16.960   7.433  -2.660  1.00 15.00      B   
ATOM    239  CB  LYS   151     -18.434   7.828  -2.532  1.00 15.00      B   
ATOM    240  CG  LYS   151     -18.923   7.917  -1.094  1.00 15.00      B   
ATOM    241  CD  LYS   151     -20.175   8.773  -0.973  1.00 15.00      B   
ATOM    242  CE  LYS   151     -19.843  10.253  -1.076  1.00 15.00      B   
ATOM    243  NZ  LYS   151     -20.975  11.114  -0.651  1.00 15.00      B   
ATOM    244  HZ1 LYS   151     -20.712  12.117  -0.735  1.00 15.00      B   
ATOM    245  HZ2 LYS   151     -21.225  10.914   0.338  1.00 15.00      B   
ATOM    246  HZ3 LYS   151     -21.806  10.933  -1.250  1.00 15.00      B   
ATOM    247  C   LYS   151     -16.674   6.855  -4.042  1.00 15.00      B   
ATOM    248  O   LYS   151     -17.141   5.768  -4.380  1.00 15.00      B   
ATOM    249  N   SER   152     -15.912   7.587  -4.840  1.00 15.00      B   
ATOM    250  HN  SER   152     -15.577   8.450  -4.520  1.00 15.00      B   
ATOM    251  CA  SER   152     -15.560   7.143  -6.178  1.00 15.00      B   
ATOM    252  CB  SER   152     -15.671   8.306  -7.171  1.00 15.00      B   
ATOM    253  OG  SER   152     -15.167   7.951  -8.449  1.00 15.00      B   
ATOM    254  HG  SER   152     -15.894   7.693  -9.020  1.00 15.00      B   
ATOM    255  C   SER   152     -14.145   6.576  -6.190  1.00 15.00      B   
ATOM    256  O   SER   152     -13.230   7.172  -5.618  1.00 15.00      B   
ATOM    257  N   TYR   153     -13.966   5.426  -6.836  1.00 15.00      B   
ATOM    258  HN  TYR   153     -14.733   4.994  -7.266  1.00 15.00      B   
ATOM    259  CA  TYR   153     -12.654   4.795  -6.918  1.00 15.00      B   
ATOM    260  CB  TYR   153     -12.753   3.374  -7.494  1.00 15.00      B   
ATOM    261  CG  TYR   153     -12.905   3.304  -9.000  1.00 15.00      B   
ATOM    262  CD1 TYR   153     -11.846   2.907  -9.804  1.00 15.00      B   
ATOM    263  CD2 TYR   153     -14.103   3.644  -9.619  1.00 15.00      B   
ATOM    264  CE1 TYR   153     -11.971   2.853 -11.181  1.00 15.00      B   
ATOM    265  CE2 TYR   153     -14.240   3.588 -10.993  1.00 15.00      B   
ATOM    266  CZ  TYR   153     -13.171   3.193 -11.771  1.00 15.00      B   
ATOM    267  OH  TYR   153     -13.298   3.152 -13.144  1.00 15.00      B   
ATOM    268  HH  TYR   153     -12.920   2.335 -13.477  1.00 15.00      B   
ATOM    269  C   TYR   153     -11.687   5.656  -7.730  1.00 15.00      B   
ATOM    270  O   TYR   153     -10.479   5.632  -7.498  1.00 15.00      B   
ATOM    271  N   GLN   154     -12.234   6.436  -8.665  1.00 15.00      B   
ATOM    272  HN  GLN   154     -13.206   6.419  -8.792  1.00 15.00      B   
ATOM    273  CA  GLN   154     -11.424   7.312  -9.502  1.00 15.00      B   
ATOM    274  CB  GLN   154     -12.252   7.849 -10.672  1.00 15.00      B   
ATOM    275  CG  GLN   154     -12.486   6.830 -11.777  1.00 15.00      B   
ATOM    276  CD  GLN   154     -13.747   7.103 -12.575  1.00 15.00      B   
ATOM    277  OE1 GLN   154     -14.179   8.248 -12.711  1.00 15.00      B   
ATOM    278  NE2 GLN   154     -14.341   6.053 -13.117  1.00 15.00      B   
ATOM    279 HE21 GLN   154     -13.940   5.170 -12.975  1.00 15.00      B   
ATOM    280 HE22 GLN   154     -15.158   6.201 -13.638  1.00 15.00      B   
ATOM    281  C   GLN   154     -10.878   8.461  -8.667  1.00 15.00      B   
ATOM    282  O   GLN   154      -9.699   8.809  -8.756  1.00 15.00      B   
ATOM    283  N   ASP   155     -11.749   9.031  -7.843  1.00 15.00      B   
ATOM    284  HN  ASP   155     -12.673   8.705  -7.825  1.00 15.00      B   
ATOM    285  CA  ASP   155     -11.368  10.128  -6.965  1.00 15.00      B   
ATOM    286  CB  ASP   155     -12.601  10.708  -6.273  1.00 15.00      B   
ATOM    287  CG  ASP   155     -13.366  11.683  -7.141  1.00 15.00      B   
ATOM    288  OD1 ASP   155     -13.283  12.901  -6.891  1.00 15.00      B   
ATOM    289  OD2 ASP   155     -14.062  11.235  -8.073  1.00 15.00      B   
ATOM    290  C   ASP   155     -10.398   9.618  -5.917  1.00 15.00      B   
ATOM    291  O   ASP   155      -9.469  10.319  -5.511  1.00 15.00      B   
ATOM    292  N   LEU   156     -10.625   8.378  -5.493  1.00 15.00      B   
ATOM    293  HN  LEU   156     -11.385   7.883  -5.865  1.00 15.00      B   
ATOM    294  CA  LEU   156      -9.786   7.730  -4.498  1.00 15.00      B   
ATOM    295  CB  LEU   156     -10.340   6.345  -4.153  1.00 15.00      B   
ATOM    296  CG  LEU   156      -9.603   5.582  -3.052  1.00 15.00      B   
ATOM    297  CD1 LEU   156      -9.637   6.361  -1.744  1.00 15.00      B   
ATOM    298  CD2 LEU   156     -10.193   4.192  -2.871  1.00 15.00      B   
ATOM    299  C   LEU   156      -8.348   7.615  -4.988  1.00 15.00      B   
ATOM    300  O   LEU   156      -7.422   7.989  -4.277  1.00 15.00      B   
ATOM    301  N   SER   157      -8.170   7.115  -6.208  1.00 15.00      B   
ATOM    302  HN  SER   157      -8.954   6.846  -6.732  1.00 15.00      B   
ATOM    303  CA  SER   157      -6.842   6.956  -6.788  1.00 15.00      B   
ATOM    304  CB  SER   157      -6.938   6.334  -8.183  1.00 15.00      B   
ATOM    305  OG  SER   157      -7.572   5.066  -8.131  1.00 15.00      B   
ATOM    306  HG  SER   157      -7.614   4.693  -9.014  1.00 15.00      B   
ATOM    307  C   SER   157      -6.094   8.288  -6.856  1.00 15.00      B   
ATOM    308  O   SER   157      -4.919   8.369  -6.485  1.00 15.00      B   
ATOM    309  N   ASP   158      -6.788   9.334  -7.304  1.00 15.00      B   
ATOM    310  HN  ASP   158      -7.725   9.210  -7.561  1.00 15.00      B   
ATOM    311  CA  ASP   158      -6.188  10.663  -7.422  1.00 15.00      B   
ATOM    312  CB  ASP   158      -7.124  11.632  -8.145  1.00 15.00      B   
ATOM    313  CG  ASP   158      -6.998  11.556  -9.652  1.00 15.00      B   
ATOM    314  OD1 ASP   158      -5.888  11.278 -10.151  1.00 15.00      B   
ATOM    315  OD2 ASP   158      -8.010  11.782 -10.347  1.00 15.00      B   
ATOM    316  C   ASP   158      -5.796  11.226  -6.061  1.00 15.00      B   
ATOM    317  O   ASP   158      -4.787  11.923  -5.934  1.00 15.00      B   
ATOM    318  N   ALA   159      -6.600  10.933  -5.047  1.00 15.00      B   
ATOM    319  HN  ALA   159      -7.399  10.391  -5.213  1.00 15.00      B   
ATOM    320  CA  ALA   159      -6.325  11.397  -3.694  1.00 15.00      B   
ATOM    321  CB  ALA   159      -7.582  11.325  -2.841  1.00 15.00      B   
ATOM    322  C   ALA   159      -5.217  10.565  -3.065  1.00 15.00      B   
ATOM    323  O   ALA   159      -4.374  11.083  -2.332  1.00 15.00      B   
ATOM    324  N   LEU   160      -5.231   9.273  -3.368  1.00 15.00      B   
ATOM    325  HN  LEU   160      -5.933   8.935  -3.962  1.00 15.00      B   
ATOM    326  CA  LEU   160      -4.243   8.339  -2.851  1.00 15.00      B   
ATOM    327  CB  LEU   160      -4.542   6.926  -3.362  1.00 15.00      B   
ATOM    328  CG  LEU   160      -4.681   5.826  -2.305  1.00 15.00      B   
ATOM    329  CD1 LEU   160      -5.619   6.265  -1.189  1.00 15.00      B   
ATOM    330  CD2 LEU   160      -5.178   4.536  -2.946  1.00 15.00      B   
ATOM    331  C   LEU   160      -2.843   8.759  -3.269  1.00 15.00      B   
ATOM    332  O   LEU   160      -1.960   8.930  -2.427  1.00 15.00      B   
ATOM    333  N   ALA   161      -2.659   8.955  -4.571  1.00 15.00      B   
ATOM    334  HN  ALA   161      -3.412   8.826  -5.184  1.00 15.00      B   
ATOM    335  CA  ALA   161      -1.367   9.356  -5.109  1.00 15.00      B   
ATOM    336  CB  ALA   161      -1.425   9.436  -6.626  1.00 15.00      B   
ATOM    337  C   ALA   161      -0.924  10.690  -4.517  1.00 15.00      B   
ATOM    338  O   ALA   161       0.246  10.878  -4.192  1.00 15.00      B   
ATOM    339  N   LYS   162      -1.878  11.603  -4.354  1.00 15.00      B   
ATOM    340  HN  LYS   162      -2.797  11.382  -4.614  1.00 15.00      B   
ATOM    341  CA  LYS   162      -1.598  12.923  -3.800  1.00 15.00      B   
ATOM    342  CB  LYS   162      -2.844  13.806  -3.878  1.00 15.00      B   
ATOM    343  CG  LYS   162      -2.552  15.297  -3.865  1.00 15.00      B   
ATOM    344  CD  LYS   162      -3.831  16.110  -3.973  1.00 15.00      B   
ATOM    345  CE  LYS   162      -3.547  17.524  -4.454  1.00 15.00      B   
ATOM    346  NZ  LYS   162      -3.134  17.549  -5.883  1.00 15.00      B   
ATOM    347  HZ1 LYS   162      -3.888  17.153  -6.480  1.00 15.00      B   
ATOM    348  HZ2 LYS   162      -2.270  16.986  -6.016  1.00 15.00      B   
ATOM    349  HZ3 LYS   162      -2.946  18.527  -6.184  1.00 15.00      B   
ATOM    350  C   LYS   162      -1.111  12.826  -2.356  1.00 15.00      B   
ATOM    351  O   LYS   162      -0.147  13.489  -1.965  1.00 15.00      B   
ATOM    352  N   MET   163      -1.773  11.986  -1.575  1.00 15.00      B   
ATOM    353  HN  MET   163      -2.525  11.478  -1.946  1.00 15.00      B   
ATOM    354  CA  MET   163      -1.409  11.800  -0.176  1.00 15.00      B   
ATOM    355  CB  MET   163      -2.451  10.953   0.557  1.00 15.00      B   
ATOM    356  CG  MET   163      -3.750  11.686   0.849  1.00 15.00      B   
ATOM    357  SD  MET   163      -3.506  13.176   1.836  1.00 15.00      B   
ATOM    358  CE  MET   163      -5.171  13.832   1.876  1.00 15.00      B   
ATOM    359  C   MET   163      -0.029  11.164  -0.053  1.00 15.00      B   
ATOM    360  O   MET   163       0.716  11.455   0.884  1.00 15.00      B   
ATOM    361  N   PHE   164       0.312  10.306  -1.011  1.00 15.00      B   
ATOM    362  HN  PHE   164      -0.323  10.120  -1.734  1.00 15.00      B   
ATOM    363  CA  PHE   164       1.609   9.634  -1.012  1.00 15.00      B   
ATOM    364  CB  PHE   164       1.665   8.517  -2.060  1.00 15.00      B   
ATOM    365  CG  PHE   164       0.780   7.343  -1.745  1.00 15.00      B   
ATOM    366  CD1 PHE   164       0.541   6.970  -0.433  1.00 15.00      B   
ATOM    367  CD2 PHE   164       0.186   6.611  -2.760  1.00 15.00      B   
ATOM    368  CE1 PHE   164      -0.273   5.893  -0.139  1.00 15.00      B   
ATOM    369  CE2 PHE   164      -0.629   5.532  -2.474  1.00 15.00      B   
ATOM    370  CZ  PHE   164      -0.860   5.172  -1.161  1.00 15.00      B   
ATOM    371  C   PHE   164       2.744  10.633  -1.224  1.00 15.00      B   
ATOM    372  O   PHE   164       3.764  10.583  -0.533  1.00 15.00      B   
ATOM    373  N   SER   165       2.558  11.550  -2.168  1.00 15.00      B   
ATOM    374  HN  SER   165       1.726  11.543  -2.686  1.00 15.00      B   
ATOM    375  CA  SER   165       3.563  12.566  -2.451  1.00 15.00      B   
ATOM    376  CB  SER   165       3.152  13.395  -3.671  1.00 15.00      B   
ATOM    377  OG  SER   165       1.750  13.325  -3.885  1.00 15.00      B   
ATOM    378  HG  SER   165       1.318  14.039  -3.412  1.00 15.00      B   
ATOM    379  C   SER   165       3.776  13.464  -1.236  1.00 15.00      B   
ATOM    380  O   SER   165       4.884  13.927  -0.967  1.00 15.00      B   
ATOM    381  N   SER   166       2.705  13.675  -0.480  1.00 15.00      B   
ATOM    382  HN  SER   166       1.853  13.263  -0.733  1.00 15.00      B   
ATOM    383  CA  SER   166       2.765  14.500   0.711  1.00 15.00      B   
ATOM    384  CB  SER   166       1.376  15.048   1.045  1.00 15.00      B   
ATOM    385  OG  SER   166       0.809  15.702  -0.084  1.00 15.00      B   
ATOM    386  HG  SER   166       0.148  16.333   0.210  1.00 15.00      B   
ATOM    387  C   SER   166       3.342  13.716   1.892  1.00 15.00      B   
ATOM    388  O   SER   166       3.661  14.287   2.934  1.00 15.00      B   
ATOM    389  N   PHE   167       3.474  12.405   1.726  1.00 15.00      B   
ATOM    390  HN  PHE   167       3.194  12.000   0.879  1.00 15.00      B   
ATOM    391  CA  PHE   167       4.023  11.556   2.770  1.00 15.00      B   
ATOM    392  CB  PHE   167       3.358  10.177   2.753  1.00 15.00      B   
ATOM    393  CG  PHE   167       3.697   9.318   3.938  1.00 15.00      B   
ATOM    394  CD1 PHE   167       3.168   9.595   5.188  1.00 15.00      B   
ATOM    395  CD2 PHE   167       4.542   8.227   3.803  1.00 15.00      B   
ATOM    396  CE1 PHE   167       3.476   8.802   6.279  1.00 15.00      B   
ATOM    397  CE2 PHE   167       4.852   7.432   4.889  1.00 15.00      B   
ATOM    398  CZ  PHE   167       4.319   7.720   6.128  1.00 15.00      B   
ATOM    399  C   PHE   167       5.531  11.421   2.598  1.00 15.00      B   
ATOM    400  O   PHE   167       6.283  11.401   3.575  1.00 15.00      B   
ATOM    401  N   THR   168       5.966  11.320   1.352  1.00 15.00      B   
ATOM    402  HN  THR   168       5.319  11.331   0.616  1.00 15.00      B   
ATOM    403  CA  THR   168       7.384  11.193   1.051  1.00 15.00      B   
ATOM    404  CB  THR   168       7.615  10.636  -0.375  1.00 15.00      B   
ATOM    405  OG1 THR   168       8.989  10.283  -0.559  1.00 15.00      B   
ATOM    406  HG1 THR   168       9.282   9.742   0.178  1.00 15.00      B   
ATOM    407  CG2 THR   168       7.193  11.633  -1.444  1.00 15.00      B   
ATOM    408  C   THR   168       8.102  12.532   1.243  1.00 15.00      B   
ATOM    409  O   THR   168       9.280  12.576   1.603  1.00 15.00      B   
ATOM    410  N   MET   169       7.375  13.621   1.022  1.00 15.00      B   
ATOM    411  HN  MET   169       6.440  13.523   0.745  1.00 15.00      B   
ATOM    412  CA  MET   169       7.932  14.957   1.181  1.00 15.00      B   
ATOM    413  CB  MET   169       7.312  15.915   0.158  1.00 15.00      B   
ATOM    414  CG  MET   169       7.804  17.351   0.259  1.00 15.00      B   
ATOM    415  SD  MET   169       6.907  18.476  -0.832  1.00 15.00      B   
ATOM    416  CE  MET   169       7.591  18.020  -2.424  1.00 15.00      B   
ATOM    417  C   MET   169       7.698  15.471   2.600  1.00 15.00      B   
ATOM    418  O   MET   169       6.616  15.961   2.924  1.00 15.00      B   
ATOM    419  N   GLY   170       8.705  15.329   3.443  1.00 15.00      B   
ATOM    420  HN  GLY   170       9.535  14.911   3.132  1.00 15.00      B   
ATOM    421  CA  GLY   170       8.597  15.781   4.813  1.00 15.00      B   
ATOM    422  C   GLY   170       9.710  16.739   5.180  1.00 15.00      B   
ATOM    423  O   GLY   170      10.587  17.021   4.362  1.00 15.00      B   
ATOM    424  N   ASN   171       9.684  17.228   6.415  1.00 15.00      B   
ATOM    425  HN  ASN   171       8.969  16.948   7.024  1.00 15.00      B   
ATOM    426  CA  ASN   171      10.694  18.174   6.891  1.00 15.00      B   
ATOM    427  CB  ASN   171      10.240  18.865   8.184  1.00 15.00      B   
ATOM    428  CG  ASN   171       9.145  19.892   7.961  1.00 15.00      B   
ATOM    429  OD1 ASN   171       9.411  21.024   7.555  1.00 15.00      B   
ATOM    430  ND2 ASN   171       7.904  19.508   8.238  1.00 15.00      B   
ATOM    431 HD21 ASN   171       7.764  18.595   8.567  1.00 15.00      B   
ATOM    432 HD22 ASN   171       7.179  20.153   8.102  1.00 15.00      B   
ATOM    433  C   ASN   171      12.041  17.492   7.109  1.00 15.00      B   
ATOM    434  O   ASN   171      13.090  18.133   7.057  1.00 15.00      B   
ATOM    435  N   TYR   172      12.005  16.191   7.350  1.00 15.00      B   
ATOM    436  HN  TYR   172      11.139  15.733   7.374  1.00 15.00      B   
ATOM    437  CA  TYR   172      13.220  15.424   7.580  1.00 15.00      B   
ATOM    438  CB  TYR   172      13.328  15.014   9.053  1.00 15.00      B   
ATOM    439  CG  TYR   172      13.711  16.150   9.980  1.00 15.00      B   
ATOM    440  CD1 TYR   172      12.741  16.907  10.626  1.00 15.00      B   
ATOM    441  CD2 TYR   172      15.046  16.470  10.201  1.00 15.00      B   
ATOM    442  CE1 TYR   172      13.090  17.949  11.464  1.00 15.00      B   
ATOM    443  CE2 TYR   172      15.403  17.509  11.040  1.00 15.00      B   
ATOM    444  CZ  TYR   172      14.422  18.247  11.668  1.00 15.00      B   
ATOM    445  OH  TYR   172      14.775  19.290  12.495  1.00 15.00      B   
ATOM    446  HH  TYR   172      14.256  19.249  13.302  1.00 15.00      B   
ATOM    447  C   TYR   172      13.257  14.197   6.680  1.00 15.00      B   
ATOM    448  O   TYR   172      12.341  13.972   5.885  1.00 15.00      B   
ATOM    449  N   GLY   173      14.308  13.404   6.813  1.00 15.00      B   
ATOM    450  HN  GLY   173      15.001  13.629   7.468  1.00 15.00      B   
ATOM    451  CA  GLY   173      14.441  12.213   6.002  1.00 15.00      B   
ATOM    452  C   GLY   173      15.569  12.341   5.001  1.00 15.00      B   
ATOM    453  O   GLY   173      15.407  12.016   3.821  1.00 15.00      B   
ATOM    454  N   ALA   174      16.719  12.803   5.475  1.00 15.00      B   
ATOM    455  HN  ALA   174      16.785  13.028   6.427  1.00 15.00      B   
ATOM    456  CA  ALA   174      17.890  12.987   4.622  1.00 15.00      B   
ATOM    457  CB  ALA   174      18.813  14.047   5.205  1.00 15.00      B   
ATOM    458  C   ALA   174      18.643  11.675   4.414  1.00 15.00      B   
ATOM    459  O   ALA   174      19.832  11.569   4.724  1.00 15.00      B   
ATOM    460  N   GLN   175      17.942  10.671   3.904  1.00 15.00      B   
ATOM    461  HN  GLN   175      16.993  10.806   3.701  1.00 15.00      B   
ATOM    462  CA  GLN   175      18.547   9.371   3.638  1.00 15.00      B   
ATOM    463  CB  GLN   175      17.788   8.248   4.351  1.00 15.00      B   
ATOM    464  CG  GLN   175      17.780   8.348   5.870  1.00 15.00      B   
ATOM    465  CD  GLN   175      16.601   9.141   6.393  1.00 15.00      B   
ATOM    466  OE1 GLN   175      15.525   9.137   5.799  1.00 15.00      B   
ATOM    467  NE2 GLN   175      16.795   9.834   7.501  1.00 15.00      B   
ATOM    468 HE21 GLN   175      17.680   9.799   7.920  1.00 15.00      B   
ATOM    469 HE22 GLN   175      16.046  10.355   7.858  1.00 15.00      B   
ATOM    470  C   GLN   175      18.580   9.100   2.138  1.00 15.00      B   
ATOM    471  O   GLN   175      19.348   8.263   1.666  1.00 15.00      B   
ATOM    472  N   GLY   176      17.727   9.800   1.398  1.00 15.00      B   
ATOM    473  HN  GLY   176      17.128  10.441   1.835  1.00 15.00      B   
ATOM    474  CA  GLY   176      17.671   9.629  -0.044  1.00 15.00      B   
ATOM    475  C   GLY   176      16.696   8.542  -0.459  1.00 15.00      B   
ATOM    476  O   GLY   176      16.384   8.396  -1.642  1.00 15.00      B   
ATOM    477  N   MET   177      16.198   7.795   0.522  1.00 15.00      B   
ATOM    478  HN  MET   177      16.467   7.981   1.446  1.00 15.00      B   
ATOM    479  CA  MET   177      15.260   6.704   0.261  1.00 15.00      B   
ATOM    480  CB  MET   177      14.960   5.925   1.548  1.00 15.00      B   
ATOM    481  CG  MET   177      16.171   5.254   2.176  1.00 15.00      B   
ATOM    482  SD  MET   177      15.761   4.274   3.636  1.00 15.00      B   
ATOM    483  CE  MET   177      14.984   5.509   4.677  1.00 15.00      B   
ATOM    484  C   MET   177      13.960   7.237  -0.324  1.00 15.00      B   
ATOM    485  O   MET   177      13.364   6.623  -1.205  1.00 15.00      B   
ATOM    486  N   ILE   178      13.540   8.397   0.167  1.00 15.00      B   
ATOM    487  HN  ILE   178      14.077   8.846   0.852  1.00 15.00      B   
ATOM    488  CA  ILE   178      12.302   9.022  -0.284  1.00 15.00      B   
ATOM    489  CB  ILE   178      11.979  10.303   0.513  1.00 15.00      B   
ATOM    490  CG1 ILE   178      13.147  11.294   0.462  1.00 15.00      B   
ATOM    491  CG2 ILE   178      11.631   9.953   1.952  1.00 15.00      B   
ATOM    492  CD1 ILE   178      12.830  12.648   1.057  1.00 15.00      B   
ATOM    493  C   ILE   178      12.317   9.335  -1.781  1.00 15.00      B   
ATOM    494  O   ILE   178      11.281   9.287  -2.444  1.00 15.00      B   
ATOM    495  N   ASP   179      13.493   9.641  -2.310  1.00 15.00      B   
ATOM    496  HN  ASP   179      14.290   9.647  -1.740  1.00 15.00      B   
ATOM    497  CA  ASP   179      13.622   9.969  -3.724  1.00 15.00      B   
ATOM    498  CB  ASP   179      14.836  10.873  -3.961  1.00 15.00      B   
ATOM    499  CG  ASP   179      14.811  11.540  -5.325  1.00 15.00      B   
ATOM    500  OD1 ASP   179      14.531  12.756  -5.391  1.00 15.00      B   
ATOM    501  OD2 ASP   179      15.056  10.854  -6.336  1.00 15.00      B   
ATOM    502  C   ASP   179      13.746   8.704  -4.559  1.00 15.00      B   
ATOM    503  O   ASP   179      12.985   8.498  -5.508  1.00 15.00      B   
ATOM    504  N   PHE   180      14.694   7.854  -4.170  1.00 15.00      B   
ATOM    505  HN  PHE   180      15.233   8.080  -3.383  1.00 15.00      B   
ATOM    506  CA  PHE   180      14.964   6.601  -4.866  1.00 15.00      B   
ATOM    507  CB  PHE   180      16.095   5.846  -4.155  1.00 15.00      B   
ATOM    508  CG  PHE   180      16.423   4.501  -4.748  1.00 15.00      B   
ATOM    509  CD1 PHE   180      17.236   4.402  -5.863  1.00 15.00      B   
ATOM    510  CD2 PHE   180      15.926   3.337  -4.183  1.00 15.00      B   
ATOM    511  CE1 PHE   180      17.545   3.170  -6.407  1.00 15.00      B   
ATOM    512  CE2 PHE   180      16.229   2.102  -4.722  1.00 15.00      B   
ATOM    513  CZ  PHE   180      17.042   2.019  -5.836  1.00 15.00      B   
ATOM    514  C   PHE   180      13.724   5.721  -4.971  1.00 15.00      B   
ATOM    515  O   PHE   180      13.373   5.255  -6.054  1.00 15.00      B   
ATOM    516  N   MET   181      13.046   5.514  -3.849  1.00 15.00      B   
ATOM    517  HN  MET   181      13.351   5.941  -3.021  1.00 15.00      B   
ATOM    518  CA  MET   181      11.857   4.666  -3.816  1.00 15.00      B   
ATOM    519  CB  MET   181      11.305   4.554  -2.399  1.00 15.00      B   
ATOM    520  CG  MET   181      12.020   3.537  -1.538  1.00 15.00      B   
ATOM    521  SD  MET   181      11.773   1.847  -2.114  1.00 15.00      B   
ATOM    522  CE  MET   181      12.803   0.962  -0.951  1.00 15.00      B   
ATOM    523  C   MET   181      10.763   5.146  -4.756  1.00 15.00      B   
ATOM    524  O   MET   181      10.043   4.334  -5.339  1.00 15.00      B   
ATOM    525  N   ASN   182      10.642   6.459  -4.899  1.00 15.00      B   
ATOM    526  HN  ASN   182      11.255   7.050  -4.413  1.00 15.00      B   
ATOM    527  CA  ASN   182       9.621   7.048  -5.760  1.00 15.00      B   
ATOM    528  CB  ASN   182       9.481   8.553  -5.504  1.00 15.00      B   
ATOM    529  CG  ASN   182       8.466   9.213  -6.425  1.00 15.00      B   
ATOM    530  OD1 ASN   182       8.817   9.763  -7.468  1.00 15.00      B   
ATOM    531  ND2 ASN   182       7.200   9.164  -6.047  1.00 15.00      B   
ATOM    532 HD21 ASN   182       6.986   8.711  -5.205  1.00 15.00      B   
ATOM    533 HD22 ASN   182       6.528   9.582  -6.625  1.00 15.00      B   
ATOM    534  C   ASN   182       9.905   6.781  -7.230  1.00 15.00      B   
ATOM    535  O   ASN   182       9.045   6.267  -7.945  1.00 15.00      B   
ATOM    536  N   GLU   183      11.113   7.106  -7.675  1.00 15.00      B   
ATOM    537  HN  GLU   183      11.767   7.491  -7.055  1.00 15.00      B   
ATOM    538  CA  GLU   183      11.485   6.901  -9.071  1.00 15.00      B   
ATOM    539  CB  GLU   183      12.803   7.607  -9.410  1.00 15.00      B   
ATOM    540  CG  GLU   183      13.894   7.442  -8.367  1.00 15.00      B   
ATOM    541  CD  GLU   183      15.179   6.897  -8.950  1.00 15.00      B   
ATOM    542  OE1 GLU   183      15.961   7.690  -9.519  1.00 15.00      B   
ATOM    543  OE2 GLU   183      15.414   5.677  -8.841  1.00 15.00      B   
ATOM    544  C   GLU   183      11.550   5.414  -9.413  1.00 15.00      B   
ATOM    545  O   GLU   183      11.037   4.983 -10.446  1.00 15.00      B   
ATOM    546  N   SER   184      12.148   4.629  -8.523  1.00 15.00      B   
ATOM    547  HN  SER   184      12.514   5.026  -7.705  1.00 15.00      B   
ATOM    548  CA  SER   184      12.272   3.196  -8.733  1.00 15.00      B   
ATOM    549  CB  SER   184      13.176   2.575  -7.670  1.00 15.00      B   
ATOM    550  OG  SER   184      14.493   3.091  -7.755  1.00 15.00      B   
ATOM    551  HG  SER   184      15.039   2.688  -7.076  1.00 15.00      B   
ATOM    552  C   SER   184      10.904   2.516  -8.744  1.00 15.00      B   
ATOM    553  O   SER   184      10.750   1.430  -9.296  1.00 15.00      B   
ATOM    554  N   LYS   185       9.910   3.163  -8.136  1.00 15.00      B   
ATOM    555  HN  LYS   185      10.092   4.026  -7.709  1.00 15.00      B   
ATOM    556  CA  LYS   185       8.556   2.617  -8.090  1.00 15.00      B   
ATOM    557  CB  LYS   185       7.658   3.483  -7.200  1.00 15.00      B   
ATOM    558  CG  LYS   185       6.208   3.024  -7.127  1.00 15.00      B   
ATOM    559  CD  LYS   185       5.400   3.884  -6.167  1.00 15.00      B   
ATOM    560  CE  LYS   185       5.222   5.303  -6.689  1.00 15.00      B   
ATOM    561  NZ  LYS   185       4.306   5.362  -7.861  1.00 15.00      B   
ATOM    562  HZ1 LYS   185       3.366   5.001  -7.599  1.00 15.00      B   
ATOM    563  HZ2 LYS   185       4.682   4.784  -8.639  1.00 15.00      B   
ATOM    564  HZ3 LYS   185       4.209   6.344  -8.190  1.00 15.00      B   
ATOM    565  C   LYS   185       7.968   2.525  -9.491  1.00 15.00      B   
ATOM    566  O   LYS   185       7.438   1.486  -9.883  1.00 15.00      B   
ATOM    567  N   LEU   186       8.095   3.611 -10.245  1.00 15.00      B   
ATOM    568  HN  LEU   186       8.553   4.395  -9.876  1.00 15.00      B   
ATOM    569  CA  LEU   186       7.573   3.672 -11.605  1.00 15.00      B   
ATOM    570  CB  LEU   186       7.796   5.069 -12.188  1.00 15.00      B   
ATOM    571  CG  LEU   186       7.113   6.217 -11.444  1.00 15.00      B   
ATOM    572  CD1 LEU   186       8.000   7.453 -11.424  1.00 15.00      B   
ATOM    573  CD2 LEU   186       5.767   6.534 -12.077  1.00 15.00      B   
ATOM    574  C   LEU   186       8.242   2.624 -12.490  1.00 15.00      B   
ATOM    575  O   LEU   186       7.583   1.957 -13.290  1.00 15.00      B   
ATOM    576  N   MET   187       9.553   2.479 -12.326  1.00 15.00      B   
ATOM    577  HN  MET   187      10.014   3.036 -11.665  1.00 15.00      B   
ATOM    578  CA  MET   187      10.327   1.516 -13.100  1.00 15.00      B   
ATOM    579  CB  MET   187      11.832   1.747 -12.914  1.00 15.00      B   
ATOM    580  CG  MET   187      12.422   2.843 -13.793  1.00 15.00      B   
ATOM    581  SD  MET   187      11.683   4.460 -13.493  1.00 15.00      B   
ATOM    582  CE  MET   187      12.919   5.533 -14.218  1.00 15.00      B   
ATOM    583  C   MET   187       9.964   0.083 -12.720  1.00 15.00      B   
ATOM    584  O   MET   187       9.733  -0.759 -13.587  1.00 15.00      B   
ATOM    585  N   ASN   188       9.895  -0.180 -11.423  1.00 15.00      B   
ATOM    586  HN  ASN   188      10.063   0.542 -10.782  1.00 15.00      B   
ATOM    587  CA  ASN   188       9.576  -1.515 -10.921  1.00 15.00      B   
ATOM    588  CB  ASN   188       9.759  -1.589  -9.404  1.00 15.00      B   
ATOM    589  CG  ASN   188       9.467  -2.968  -8.843  1.00 15.00      B   
ATOM    590  OD1 ASN   188       8.389  -3.220  -8.305  1.00 15.00      B   
ATOM    591  ND2 ASN   188      10.424  -3.871  -8.961  1.00 15.00      B   
ATOM    592 HD21 ASN   188      11.260  -3.605  -9.399  1.00 15.00      B   
ATOM    593 HD22 ASN   188      10.259  -4.769  -8.606  1.00 15.00      B   
ATOM    594  C   ASN   188       8.172  -1.960 -11.314  1.00 15.00      B   
ATOM    595  O   ASN   188       7.962  -3.116 -11.683  1.00 15.00      B   
ATOM    596  N   LEU   189       7.217  -1.041 -11.250  1.00 15.00      B   
ATOM    597  HN  LEU   189       7.446  -0.133 -10.962  1.00 15.00      B   
ATOM    598  CA  LEU   189       5.835  -1.349 -11.597  1.00 15.00      B   
ATOM    599  CB  LEU   189       4.918  -0.170 -11.269  1.00 15.00      B   
ATOM    600  CG  LEU   189       3.417  -0.414 -11.442  1.00 15.00      B   
ATOM    601  CD1 LEU   189       2.944  -1.527 -10.517  1.00 15.00      B   
ATOM    602  CD2 LEU   189       2.636   0.864 -11.190  1.00 15.00      B   
ATOM    603  C   LEU   189       5.708  -1.729 -13.069  1.00 15.00      B   
ATOM    604  O   LEU   189       4.905  -2.588 -13.432  1.00 15.00      B   
ATOM    605  N   LEU   190       6.506  -1.086 -13.914  1.00 15.00      B   
ATOM    606  HN  LEU   190       7.125  -0.409 -13.568  1.00 15.00      B   
ATOM    607  CA  LEU   190       6.483  -1.363 -15.343  1.00 15.00      B   
ATOM    608  CB  LEU   190       7.022  -0.169 -16.136  1.00 15.00      B   
ATOM    609  CG  LEU   190       6.900  -0.260 -17.660  1.00 15.00      B   
ATOM    610  CD1 LEU   190       5.441  -0.243 -18.088  1.00 15.00      B   
ATOM    611  CD2 LEU   190       7.673   0.865 -18.330  1.00 15.00      B   
ATOM    612  C   LEU   190       7.300  -2.612 -15.655  1.00 15.00      B   
ATOM    613  O   LEU   190       6.996  -3.353 -16.588  1.00 15.00      B   
ATOM    614  N   ASN   191       8.343  -2.831 -14.867  1.00 15.00      B   
ATOM    615  HN  ASN   191       8.537  -2.196 -14.146  1.00 15.00      B   
ATOM    616  CA  ASN   191       9.211  -3.990 -15.042  1.00 15.00      B   
ATOM    617  CB  ASN   191      10.489  -3.828 -14.212  1.00 15.00      B   
ATOM    618  CG  ASN   191      11.387  -5.049 -14.272  1.00 15.00      B   
ATOM    619  OD1 ASN   191      11.540  -5.672 -15.322  1.00 15.00      B   
ATOM    620  ND2 ASN   191      11.983  -5.400 -13.147  1.00 15.00      B   
ATOM    621 HD21 ASN   191      11.815  -4.860 -12.346  1.00 15.00      B   
ATOM    622 HD22 ASN   191      12.569  -6.186 -13.159  1.00 15.00      B   
ATOM    623  C   ASN   191       8.491  -5.263 -14.626  1.00 15.00      B   
ATOM    624  O   ASN   191       8.398  -6.221 -15.397  1.00 15.00      B   
ATOM    625  N   SER   192       7.976  -5.262 -13.407  1.00 15.00      B   
ATOM    626  HN  SER   192       8.075  -4.463 -12.848  1.00 15.00      B   
ATOM    627  CA  SER   192       7.269  -6.411 -12.877  1.00 15.00      B   
ATOM    628  CB  SER   192       7.945  -6.922 -11.602  1.00 15.00      B   
ATOM    629  OG  SER   192       7.482  -8.219 -11.267  1.00 15.00      B   
ATOM    630  HG  SER   192       6.564  -8.309 -11.531  1.00 15.00      B   
ATOM    631  C   SER   192       5.812  -6.066 -12.608  1.00 15.00      B   
ATOM    632  O   SER   192       5.467  -5.538 -11.547  1.00 15.00      B   
ATOM    633  N   SER   193       4.963  -6.364 -13.576  1.00 15.00      B   
ATOM    634  HN  SER   193       5.304  -6.776 -14.397  1.00 15.00      B   
ATOM    635  CA  SER   193       3.541  -6.100 -13.460  1.00 15.00      B   
ATOM    636  CB  SER   193       2.947  -5.956 -14.860  1.00 15.00      B   
ATOM    637  OG  SER   193       3.899  -6.335 -15.849  1.00 15.00      B   
ATOM    638  HG  SER   193       4.336  -7.146 -15.579  1.00 15.00      B   
ATOM    639  C   SER   193       2.851  -7.238 -12.710  1.00 15.00      B   
ATOM    640  O   SER   193       1.626  -7.284 -12.599  1.00 15.00      B   
ATOM    641  N   GLU   194       3.659  -8.153 -12.194  1.00 15.00      B   
ATOM    642  HN  GLU   194       4.626  -8.053 -12.315  1.00 15.00      B   
ATOM    643  CA  GLU   194       3.158  -9.301 -11.454  1.00 15.00      B   
ATOM    644  CB  GLU   194       4.200 -10.422 -11.471  1.00 15.00      B   
ATOM    645  CG  GLU   194       4.963 -10.545 -12.784  1.00 15.00      B   
ATOM    646  CD  GLU   194       4.109 -11.070 -13.921  1.00 15.00      B   
ATOM    647  OE1 GLU   194       3.249 -10.323 -14.425  1.00 15.00      B   
ATOM    648  OE2 GLU   194       4.302 -12.240 -14.325  1.00 15.00      B   
ATOM    649  C   GLU   194       2.835  -8.912 -10.016  1.00 15.00      B   
ATOM    650  O   GLU   194       2.189  -9.665  -9.283  1.00 15.00      B   
ATOM    651  N   TYR   195       3.284  -7.734  -9.618  1.00 15.00      B   
ATOM    652  HN  TYR   195       3.785  -7.177 -10.250  1.00 15.00      B   
ATOM    653  CA  TYR   195       3.055  -7.242  -8.270  1.00 15.00      B   
ATOM    654  CB  TYR   195       4.368  -6.740  -7.653  1.00 15.00      B   
ATOM    655  CG  TYR   195       5.186  -7.799  -6.940  1.00 15.00      B   
ATOM    656  CD1 TYR   195       5.938  -7.480  -5.818  1.00 15.00      B   
ATOM    657  CD2 TYR   195       5.207  -9.115  -7.386  1.00 15.00      B   
ATOM    658  CE1 TYR   195       6.687  -8.437  -5.160  1.00 15.00      B   
ATOM    659  CE2 TYR   195       5.953 -10.080  -6.738  1.00 15.00      B   
ATOM    660  CZ  TYR   195       6.692  -9.735  -5.623  1.00 15.00      B   
ATOM    661  OH  TYR   195       7.432 -10.695  -4.967  1.00 15.00      B   
ATOM    662  HH  TYR   195       7.299 -10.610  -4.020  1.00 15.00      B   
ATOM    663  C   TYR   195       2.008  -6.133  -8.267  1.00 15.00      B   
ATOM    664  O   TYR   195       2.315  -4.970  -8.539  1.00 15.00      B   
ATOM    665  N   VAL   196       0.766  -6.500  -7.979  1.00 15.00      B   
ATOM    666  HN  VAL   196       0.577  -7.445  -7.798  1.00 15.00      B   
ATOM    667  CA  VAL   196      -0.327  -5.534  -7.924  1.00 15.00      B   
ATOM    668  CB  VAL   196      -1.485  -5.899  -8.881  1.00 15.00      B   
ATOM    669  CG1 VAL   196      -1.032  -5.794 -10.330  1.00 15.00      B   
ATOM    670  CG2 VAL   196      -2.023  -7.292  -8.588  1.00 15.00      B   
ATOM    671  C   VAL   196      -0.847  -5.407  -6.492  1.00 15.00      B   
ATOM    672  O   VAL   196      -0.700  -6.334  -5.694  1.00 15.00      B   
ATOM    673  N   PRO   197      -1.443  -4.251  -6.146  1.00 15.00      B   
ATOM    674  CA  PRO   197      -1.978  -3.997  -4.800  1.00 15.00      B   
ATOM    675  CB  PRO   197      -2.699  -2.654  -4.947  1.00 15.00      B   
ATOM    676  CG  PRO   197      -2.020  -1.991  -6.093  1.00 15.00      B   
ATOM    677  CD  PRO   197      -1.639  -3.094  -7.038  1.00 15.00      B   
ATOM    678  C   PRO   197      -2.959  -5.071  -4.335  1.00 15.00      B   
ATOM    679  O   PRO   197      -3.802  -5.541  -5.103  1.00 15.00      B   
ATOM    680  N   SER   198      -2.832  -5.461  -3.076  1.00 15.00      B   
ATOM    681  HN  SER   198      -2.132  -5.055  -2.523  1.00 15.00      B   
ATOM    682  CA  SER   198      -3.695  -6.470  -2.485  1.00 15.00      B   
ATOM    683  CB  SER   198      -2.954  -7.806  -2.398  1.00 15.00      B   
ATOM    684  OG  SER   198      -2.245  -8.072  -3.598  1.00 15.00      B   
ATOM    685  HG  SER   198      -2.787  -8.614  -4.177  1.00 15.00      B   
ATOM    686  C   SER   198      -4.122  -6.013  -1.095  1.00 15.00      B   
ATOM    687  O   SER   198      -3.340  -5.395  -0.372  1.00 15.00      B   
ATOM    688  N   TYR   199      -5.359  -6.295  -0.726  1.00 15.00      B   
ATOM    689  HN  TYR   199      -5.945  -6.787  -1.339  1.00 15.00      B   
ATOM    690  CA  TYR   199      -5.866  -5.886   0.577  1.00 15.00      B   
ATOM    691  CB  TYR   199      -7.014  -4.875   0.438  1.00 15.00      B   
ATOM    692  CG  TYR   199      -8.020  -5.197  -0.649  1.00 15.00      B   
ATOM    693  CD1 TYR   199      -9.187  -5.894  -0.364  1.00 15.00      B   
ATOM    694  CD2 TYR   199      -7.803  -4.801  -1.965  1.00 15.00      B   
ATOM    695  CE1 TYR   199     -10.106  -6.189  -1.357  1.00 15.00      B   
ATOM    696  CE2 TYR   199      -8.714  -5.091  -2.961  1.00 15.00      B   
ATOM    697  CZ  TYR   199      -9.865  -5.786  -2.657  1.00 15.00      B   
ATOM    698  OH  TYR   199     -10.774  -6.081  -3.653  1.00 15.00      B   
ATOM    699  HH  TYR   199     -11.662  -5.891  -3.343  1.00 15.00      B   
ATOM    700  C   TYR   199      -6.295  -7.075   1.422  1.00 15.00      B   
ATOM    701  O   TYR   199      -6.697  -8.114   0.895  1.00 15.00      B   
ATOM    702  N   GLU   200      -6.182  -6.915   2.734  1.00 15.00      B   
ATOM    703  HN  GLU   200      -5.825  -6.070   3.080  1.00 15.00      B   
ATOM    704  CA  GLU   200      -6.569  -7.950   3.674  1.00 15.00      B   
ATOM    705  CB  GLU   200      -5.764  -7.824   4.975  1.00 15.00      B   
ATOM    706  CG  GLU   200      -4.287  -8.165   4.819  1.00 15.00      B   
ATOM    707  CD  GLU   200      -3.489  -8.000   6.102  1.00 15.00      B   
ATOM    708  OE1 GLU   200      -2.300  -7.618   6.025  1.00 15.00      B   
ATOM    709  OE2 GLU   200      -4.040  -8.255   7.193  1.00 15.00      B   
ATOM    710  C   GLU   200      -8.064  -7.825   3.946  1.00 15.00      B   
ATOM    711  O   GLU   200      -8.527  -6.793   4.441  1.00 15.00      B   
ATOM    712  N   ASP   201      -8.810  -8.864   3.599  1.00 15.00      B   
ATOM    713  HN  ASP   201      -8.375  -9.655   3.218  1.00 15.00      B   
ATOM    714  CA  ASP   201     -10.261  -8.865   3.767  1.00 15.00      B   
ATOM    715  CB  ASP   201     -10.922  -9.951   2.902  1.00 15.00      B   
ATOM    716  CG  ASP   201     -11.351 -11.177   3.683  1.00 15.00      B   
ATOM    717  OD1 ASP   201     -10.484 -11.995   4.044  1.00 15.00      B   
ATOM    718  OD2 ASP   201     -12.558 -11.320   3.953  1.00 15.00      B   
ATOM    719  C   ASP   201     -10.694  -8.966   5.230  1.00 15.00      B   
ATOM    720  O   ASP   201      -9.866  -9.104   6.133  1.00 15.00      B   
ATOM    721  N   LYS   202     -12.006  -8.902   5.444  1.00 15.00      B   
ATOM    722  HN  LYS   202     -12.603  -8.807   4.672  1.00 15.00      B   
ATOM    723  CA  LYS   202     -12.595  -8.967   6.776  1.00 15.00      B   
ATOM    724  CB  LYS   202     -14.108  -8.713   6.707  1.00 15.00      B   
ATOM    725  CG  LYS   202     -14.809  -9.338   5.507  1.00 15.00      B   
ATOM    726  CD  LYS   202     -15.374 -10.710   5.833  1.00 15.00      B   
ATOM    727  CE  LYS   202     -16.075 -11.326   4.629  1.00 15.00      B   
ATOM    728  NZ  LYS   202     -15.115 -11.903   3.645  1.00 15.00      B   
ATOM    729  HZ1 LYS   202     -14.476 -11.162   3.292  1.00 15.00      B   
ATOM    730  HZ2 LYS   202     -15.630 -12.312   2.840  1.00 15.00      B   
ATOM    731  HZ3 LYS   202     -14.548 -12.650   4.095  1.00 15.00      B   
ATOM    732  C   LYS   202     -12.307 -10.283   7.495  1.00 15.00      B   
ATOM    733  O   LYS   202     -12.319 -10.338   8.722  1.00 15.00      B   
ATOM    734  N   ASP   203     -12.066 -11.340   6.736  1.00 15.00      B   
ATOM    735  HN  ASP   203     -12.079 -11.246   5.761  1.00 15.00      B   
ATOM    736  CA  ASP   203     -11.781 -12.641   7.326  1.00 15.00      B   
ATOM    737  CB  ASP   203     -12.356 -13.764   6.462  1.00 15.00      B   
ATOM    738  CG  ASP   203     -12.462 -15.077   7.206  1.00 15.00      B   
ATOM    739  OD1 ASP   203     -11.783 -16.043   6.802  1.00 15.00      B   
ATOM    740  OD2 ASP   203     -13.227 -15.145   8.192  1.00 15.00      B   
ATOM    741  C   ASP   203     -10.284 -12.828   7.539  1.00 15.00      B   
ATOM    742  O   ASP   203      -9.851 -13.330   8.580  1.00 15.00      B   
ATOM    743  N   GLY   204      -9.495 -12.423   6.549  1.00 15.00      B   
ATOM    744  HN  GLY   204      -9.894 -12.045   5.738  1.00 15.00      B   
ATOM    745  CA  GLY   204      -8.053 -12.537   6.662  1.00 15.00      B   
ATOM    746  C   GLY   204      -7.384 -13.073   5.409  1.00 15.00      B   
ATOM    747  O   GLY   204      -6.306 -13.669   5.479  1.00 15.00      B   
ATOM    748  N   ASP   205      -8.015 -12.872   4.263  1.00 15.00      B   
ATOM    749  HN  ASP   205      -8.873 -12.400   4.264  1.00 15.00      B   
ATOM    750  CA  ASP   205      -7.459 -13.336   3.003  1.00 15.00      B   
ATOM    751  CB  ASP   205      -8.475 -14.179   2.229  1.00 15.00      B   
ATOM    752  CG  ASP   205      -7.829 -15.041   1.165  1.00 15.00      B   
ATOM    753  OD1 ASP   205      -8.541 -15.504   0.254  1.00 15.00      B   
ATOM    754  OD2 ASP   205      -6.602 -15.263   1.241  1.00 15.00      B   
ATOM    755  C   ASP   205      -6.974 -12.169   2.155  1.00 15.00      B   
ATOM    756  O   ASP   205      -7.432 -11.038   2.316  1.00 15.00      B   
ATOM    757  N   TRP   206      -6.046 -12.456   1.257  1.00 15.00      B   
ATOM    758  HN  TRP   206      -5.728 -13.380   1.181  1.00 15.00      B   
ATOM    759  CA  TRP   206      -5.482 -11.441   0.378  1.00 15.00      B   
ATOM    760  CB  TRP   206      -4.030 -11.778   0.036  1.00 15.00      B   
ATOM    761  CG  TRP   206      -3.147 -11.870   1.242  1.00 15.00      B   
ATOM    762  CD1 TRP   206      -2.958 -12.962   2.036  1.00 15.00      B   
ATOM    763  CD2 TRP   206      -2.339 -10.826   1.792  1.00 15.00      B   
ATOM    764  NE1 TRP   206      -2.081 -12.666   3.047  1.00 15.00      B   
ATOM    765  HE1 TRP   206      -1.785 -13.288   3.745  1.00 15.00      B   
ATOM    766  CE2 TRP   206      -1.683 -11.359   2.920  1.00 15.00      B   
ATOM    767  CE3 TRP   206      -2.102  -9.496   1.440  1.00 15.00      B   
ATOM    768  CZ2 TRP   206      -0.810 -10.602   3.695  1.00 15.00      B   
ATOM    769  CZ3 TRP   206      -1.237  -8.750   2.211  1.00 15.00      B   
ATOM    770  CH2 TRP   206      -0.600  -9.304   3.325  1.00 15.00      B   
ATOM    771  C   TRP   206      -6.314 -11.315  -0.892  1.00 15.00      B   
ATOM    772  O   TRP   206      -6.312 -12.209  -1.744  1.00 15.00      B   
ATOM    773  N   MET   207      -7.031 -10.209  -1.008  1.00 15.00      B   
ATOM    774  HN  MET   207      -6.992  -9.536  -0.296  1.00 15.00      B   
ATOM    775  CA  MET   207      -7.876  -9.969  -2.169  1.00 15.00      B   
ATOM    776  CB  MET   207      -9.250  -9.443  -1.739  1.00 15.00      B   
ATOM    777  CG  MET   207      -9.922 -10.257  -0.643  1.00 15.00      B   
ATOM    778  SD  MET   207     -10.977 -11.584  -1.268  1.00 15.00      B   
ATOM    779  CE  MET   207      -9.757 -12.798  -1.765  1.00 15.00      B   
ATOM    780  C   MET   207      -7.201  -8.991  -3.122  1.00 15.00      B   
ATOM    781  O   MET   207      -6.585  -8.015  -2.686  1.00 15.00      B   
ATOM    782  N   LEU   208      -7.309  -9.265  -4.416  1.00 15.00      B   
ATOM    783  HN  LEU   208      -7.808 -10.062  -4.693  1.00 15.00      B   
ATOM    784  CA  LEU   208      -6.707  -8.415  -5.439  1.00 15.00      B   
ATOM    785  CB  LEU   208      -6.621  -9.155  -6.774  1.00 15.00      B   
ATOM    786  CG  LEU   208      -5.229  -9.229  -7.406  1.00 15.00      B   
ATOM    787  CD1 LEU   208      -4.286 -10.052  -6.537  1.00 15.00      B   
ATOM    788  CD2 LEU   208      -5.307  -9.803  -8.815  1.00 15.00      B   
ATOM    789  C   LEU   208      -7.494  -7.119  -5.603  1.00 15.00      B   
ATOM    790  O   LEU   208      -8.705  -7.098  -5.413  1.00 15.00      B   
ATOM    791  N   VAL   209      -6.803  -6.044  -5.956  1.00 15.00      B   
ATOM    792  HN  VAL   209      -5.838  -6.127  -6.104  1.00 15.00      B   
ATOM    793  CA  VAL   209      -7.438  -4.739  -6.131  1.00 15.00      B   
ATOM    794  CB  VAL   209      -6.409  -3.629  -6.465  1.00 15.00      B   
ATOM    795  CG1 VAL   209      -5.540  -4.007  -7.657  1.00 15.00      B   
ATOM    796  CG2 VAL   209      -7.088  -2.285  -6.682  1.00 15.00      B   
ATOM    797  C   VAL   209      -8.587  -4.754  -7.155  1.00 15.00      B   
ATOM    798  O   VAL   209      -8.367  -4.869  -8.365  1.00 15.00      B   
ATOM    799  N   GLY   210      -9.817  -4.657  -6.649  1.00 15.00      B   
ATOM    800  HN  GLY   210      -9.932  -4.601  -5.677  1.00 15.00      B   
ATOM    801  CA  GLY   210     -10.981  -4.633  -7.512  1.00 15.00      B   
ATOM    802  C   GLY   210     -11.546  -6.008  -7.798  1.00 15.00      B   
ATOM    803  O   GLY   210     -12.297  -6.185  -8.760  1.00 15.00      B   
ATOM    804  N   ASP   211     -11.199  -6.986  -6.969  1.00 15.00      B   
ATOM    805  HN  ASP   211     -10.603  -6.791  -6.216  1.00 15.00      B   
ATOM    806  CA  ASP   211     -11.691  -8.345  -7.162  1.00 15.00      B   
ATOM    807  CB  ASP   211     -10.687  -9.393  -6.664  1.00 15.00      B   
ATOM    808  CG  ASP   211     -10.765  -9.650  -5.172  1.00 15.00      B   
ATOM    809  OD1 ASP   211     -10.787  -8.672  -4.396  1.00 15.00      B   
ATOM    810  OD2 ASP   211     -10.794 -10.837  -4.776  1.00 15.00      B   
ATOM    811  C   ASP   211     -13.068  -8.539  -6.530  1.00 15.00      B   
ATOM    812  O   ASP   211     -13.892  -9.295  -7.044  1.00 15.00      B   
ATOM    813  N   VAL   212     -13.316  -7.855  -5.423  1.00 15.00      B   
ATOM    814  HN  VAL   212     -12.619  -7.273  -5.054  1.00 15.00      B   
ATOM    815  CA  VAL   212     -14.601  -7.947  -4.741  1.00 15.00      B   
ATOM    816  CB  VAL   212     -14.446  -8.206  -3.220  1.00 15.00      B   
ATOM    817  CG1 VAL   212     -13.828  -9.570  -2.960  1.00 15.00      B   
ATOM    818  CG2 VAL   212     -13.642  -7.104  -2.543  1.00 15.00      B   
ATOM    819  C   VAL   212     -15.416  -6.676  -4.967  1.00 15.00      B   
ATOM    820  O   VAL   212     -14.850  -5.615  -5.245  1.00 15.00      B   
ATOM    821  N   PRO   213     -16.757  -6.771  -4.873  1.00 15.00      B   
ATOM    822  CA  PRO   213     -17.651  -5.621  -5.060  1.00 15.00      B   
ATOM    823  CB  PRO   213     -19.043  -6.188  -4.750  1.00 15.00      B   
ATOM    824  CG  PRO   213     -18.914  -7.653  -4.978  1.00 15.00      B   
ATOM    825  CD  PRO   213     -17.509  -8.010  -4.588  1.00 15.00      B   
ATOM    826  C   PRO   213     -17.321  -4.490  -4.088  1.00 15.00      B   
ATOM    827  O   PRO   213     -16.809  -4.736  -2.992  1.00 15.00      B   
ATOM    828  N   TRP   214     -17.628  -3.260  -4.490  1.00 15.00      B   
ATOM    829  HN  TRP   214     -18.048  -3.142  -5.368  1.00 15.00      B   
ATOM    830  CA  TRP   214     -17.364  -2.078  -3.674  1.00 15.00      B   
ATOM    831  CB  TRP   214     -17.941  -0.825  -4.345  1.00 15.00      B   
ATOM    832  CG  TRP   214     -17.570   0.461  -3.667  1.00 15.00      B   
ATOM    833  CD1 TRP   214     -18.380   1.241  -2.894  1.00 15.00      B   
ATOM    834  CD2 TRP   214     -16.295   1.116  -3.701  1.00 15.00      B   
ATOM    835  NE1 TRP   214     -17.694   2.345  -2.451  1.00 15.00      B   
ATOM    836  HE1 TRP   214     -18.061   3.053  -1.882  1.00 15.00      B   
ATOM    837  CE2 TRP   214     -16.410   2.290  -2.930  1.00 15.00      B   
ATOM    838  CE3 TRP   214     -15.066   0.826  -4.308  1.00 15.00      B   
ATOM    839  CZ2 TRP   214     -15.346   3.171  -2.749  1.00 15.00      B   
ATOM    840  CZ3 TRP   214     -14.013   1.704  -4.128  1.00 15.00      B   
ATOM    841  CH2 TRP   214     -14.159   2.862  -3.354  1.00 15.00      B   
ATOM    842  C   TRP   214     -17.905  -2.234  -2.253  1.00 15.00      B   
ATOM    843  O   TRP   214     -17.210  -1.935  -1.284  1.00 15.00      B   
ATOM    844  N   GLU   215     -19.136  -2.723  -2.131  1.00 15.00      B   
ATOM    845  HN  GLU   215     -19.640  -2.955  -2.939  1.00 15.00      B   
ATOM    846  CA  GLU   215     -19.755  -2.923  -0.824  1.00 15.00      B   
ATOM    847  CB  GLU   215     -21.193  -3.419  -0.966  1.00 15.00      B   
ATOM    848  CG  GLU   215     -21.370  -4.569  -1.945  1.00 15.00      B   
ATOM    849  CD  GLU   215     -22.776  -5.132  -1.918  1.00 15.00      B   
ATOM    850  OE1 GLU   215     -23.730  -4.371  -2.178  1.00 15.00      B   
ATOM    851  OE2 GLU   215     -22.935  -6.337  -1.639  1.00 15.00      B   
ATOM    852  C   GLU   215     -18.942  -3.876   0.055  1.00 15.00      B   
ATOM    853  O   GLU   215     -18.835  -3.681   1.267  1.00 15.00      B   
ATOM    854  N   MET   216     -18.367  -4.902  -0.561  1.00 15.00      B   
ATOM    855  HN  MET   216     -18.490  -5.010  -1.527  1.00 15.00      B   
ATOM    856  CA  MET   216     -17.557  -5.871   0.165  1.00 15.00      B   
ATOM    857  CB  MET   216     -17.374  -7.152  -0.651  1.00 15.00      B   
ATOM    858  CG  MET   216     -18.533  -8.131  -0.564  1.00 15.00      B   
ATOM    859  SD  MET   216     -18.193  -9.661  -1.455  1.00 15.00      B   
ATOM    860  CE  MET   216     -19.692 -10.588  -1.140  1.00 15.00      B   
ATOM    861  C   MET   216     -16.197  -5.269   0.486  1.00 15.00      B   
ATOM    862  O   MET   216     -15.635  -5.507   1.553  1.00 15.00      B   
ATOM    863  N   PHE   217     -15.686  -4.481  -0.449  1.00 15.00      B   
ATOM    864  HN  PHE   217     -16.198  -4.331  -1.271  1.00 15.00      B   
ATOM    865  CA  PHE   217     -14.392  -3.829  -0.300  1.00 15.00      B   
ATOM    866  CB  PHE   217     -13.995  -3.139  -1.614  1.00 15.00      B   
ATOM    867  CG  PHE   217     -12.771  -2.270  -1.511  1.00 15.00      B   
ATOM    868  CD1 PHE   217     -11.513  -2.834  -1.387  1.00 15.00      B   
ATOM    869  CD2 PHE   217     -12.881  -0.887  -1.540  1.00 15.00      B   
ATOM    870  CE1 PHE   217     -10.387  -2.040  -1.294  1.00 15.00      B   
ATOM    871  CE2 PHE   217     -11.758  -0.089  -1.448  1.00 15.00      B   
ATOM    872  CZ  PHE   217     -10.511  -0.665  -1.325  1.00 15.00      B   
ATOM    873  C   PHE   217     -14.404  -2.825   0.848  1.00 15.00      B   
ATOM    874  O   PHE   217     -13.490  -2.804   1.678  1.00 15.00      B   
ATOM    875  N   VAL   218     -15.442  -1.994   0.895  1.00 15.00      B   
ATOM    876  HN  VAL   218     -16.140  -2.061   0.210  1.00 15.00      B   
ATOM    877  CA  VAL   218     -15.566  -0.986   1.940  1.00 15.00      B   
ATOM    878  CB  VAL   218     -16.689   0.040   1.644  1.00 15.00      B   
ATOM    879  CG1 VAL   218     -18.074  -0.570   1.811  1.00 15.00      B   
ATOM    880  CG2 VAL   218     -16.530   1.278   2.513  1.00 15.00      B   
ATOM    881  C   VAL   218     -15.756  -1.633   3.314  1.00 15.00      B   
ATOM    882  O   VAL   218     -15.351  -1.078   4.337  1.00 15.00      B   
ATOM    883  N   GLU   219     -16.361  -2.815   3.327  1.00 15.00      B   
ATOM    884  HN  GLU   219     -16.664  -3.205   2.480  1.00 15.00      B   
ATOM    885  CA  GLU   219     -16.587  -3.548   4.566  1.00 15.00      B   
ATOM    886  CB  GLU   219     -17.692  -4.596   4.358  1.00 15.00      B   
ATOM    887  CG  GLU   219     -18.020  -5.445   5.579  1.00 15.00      B   
ATOM    888  CD  GLU   219     -18.182  -4.628   6.845  1.00 15.00      B   
ATOM    889  OE1 GLU   219     -18.976  -3.665   6.846  1.00 15.00      B   
ATOM    890  OE2 GLU   219     -17.514  -4.947   7.847  1.00 15.00      B   
ATOM    891  C   GLU   219     -15.288  -4.221   5.008  1.00 15.00      B   
ATOM    892  O   GLU   219     -14.943  -4.238   6.192  1.00 15.00      B   
ATOM    893  N   SER   220     -14.551  -4.739   4.033  1.00 15.00      B   
ATOM    894  HN  SER   220     -14.865  -4.658   3.108  1.00 15.00      B   
ATOM    895  CA  SER   220     -13.294  -5.423   4.291  1.00 15.00      B   
ATOM    896  CB  SER   220     -13.069  -6.504   3.232  1.00 15.00      B   
ATOM    897  OG  SER   220     -14.235  -7.290   3.067  1.00 15.00      B   
ATOM    898  HG  SER   220     -14.004  -8.220   3.115  1.00 15.00      B   
ATOM    899  C   SER   220     -12.110  -4.458   4.322  1.00 15.00      B   
ATOM    900  O   SER   220     -10.996  -4.812   3.941  1.00 15.00      B   
ATOM    901  N   CYS   221     -12.345  -3.240   4.783  1.00 15.00      B   
ATOM    902  HN  CYS   221     -13.250  -3.001   5.072  1.00 15.00      B   
ATOM    903  CA  CYS   221     -11.283  -2.248   4.868  1.00 15.00      B   
ATOM    904  CB  CYS   221     -11.841  -0.828   4.762  1.00 15.00      B   
ATOM    905  SG  CYS   221     -12.378  -0.375   3.095  1.00 15.00      B   
ATOM    906  HG  CYS   221     -13.085   0.742   3.183  1.00 15.00      B   
ATOM    907  C   CYS   221     -10.469  -2.429   6.145  1.00 15.00      B   
ATOM    908  O   CYS   221     -10.512  -1.601   7.054  1.00 15.00      B   
ATOM    909  N   LYS   222      -9.750  -3.543   6.210  1.00 15.00      B   
ATOM    910  HN  LYS   222      -9.777  -4.173   5.460  1.00 15.00      B   
ATOM    911  CA  LYS   222      -8.925  -3.852   7.364  1.00 15.00      B   
ATOM    912  CB  LYS   222      -8.862  -5.367   7.572  1.00 15.00      B   
ATOM    913  CG  LYS   222      -9.621  -5.873   8.791  1.00 15.00      B   
ATOM    914  CD  LYS   222     -11.106  -5.547   8.719  1.00 15.00      B   
ATOM    915  CE  LYS   222     -11.888  -6.324   9.768  1.00 15.00      B   
ATOM    916  NZ  LYS   222     -13.263  -5.792   9.962  1.00 15.00      B   
ATOM    917  HZ1 LYS   222     -13.222  -4.800  10.271  1.00 15.00      B   
ATOM    918  HZ2 LYS   222     -13.763  -6.348  10.685  1.00 15.00      B   
ATOM    919  HZ3 LYS   222     -13.796  -5.845   9.070  1.00 15.00      B   
ATOM    920  C   LYS   222      -7.520  -3.285   7.186  1.00 15.00      B   
ATOM    921  O   LYS   222      -7.041  -2.516   8.021  1.00 15.00      B   
ATOM    922  N   ARG   223      -6.868  -3.660   6.093  1.00 15.00      B   
ATOM    923  HN  ARG   223      -7.306  -4.267   5.460  1.00 15.00      B   
ATOM    924  CA  ARG   223      -5.519  -3.194   5.809  1.00 15.00      B   
ATOM    925  CB  ARG   223      -4.510  -3.955   6.677  1.00 15.00      B   
ATOM    926  CG  ARG   223      -3.074  -3.471   6.551  1.00 15.00      B   
ATOM    927  CD  ARG   223      -2.173  -4.189   7.538  1.00 15.00      B   
ATOM    928  NE  ARG   223      -0.761  -4.064   7.180  1.00 15.00      B   
ATOM    929  HE  ARG   223      -0.493  -3.281   6.655  1.00 15.00      B   
ATOM    930  CZ  ARG   223       0.169  -4.950   7.527  1.00 15.00      B   
ATOM    931  NH1 ARG   223      -0.161  -6.018   8.242  1.00 15.00      B   
ATOM    932 HH11 ARG   223      -1.149  -6.164   8.533  1.00 15.00      B   
ATOM    933 HH12 ARG   223       0.568  -6.709   8.512  1.00 15.00      B   
ATOM    934  NH2 ARG   223       1.429  -4.773   7.146  1.00 15.00      B   
ATOM    935 HH21 ARG   223       2.156  -5.465   7.417  1.00 15.00      B   
ATOM    936 HH22 ARG   223       1.688  -3.942   6.577  1.00 15.00      B   
ATOM    937  C   ARG   223      -5.189  -3.380   4.331  1.00 15.00      B   
ATOM    938  O   ARG   223      -5.656  -4.328   3.700  1.00 15.00      B   
ATOM    939  N   LEU   224      -4.389  -2.475   3.788  1.00 15.00      B   
ATOM    940  HN  LEU   224      -4.049  -1.745   4.346  1.00 15.00      B   
ATOM    941  CA  LEU   224      -4.001  -2.533   2.388  1.00 15.00      B   
ATOM    942  CB  LEU   224      -4.453  -1.264   1.658  1.00 15.00      B   
ATOM    943  CG  LEU   224      -4.120  -1.173   0.166  1.00 15.00      B   
ATOM    944  CD1 LEU   224      -4.717  -2.343  -0.596  1.00 15.00      B   
ATOM    945  CD2 LEU   224      -4.621   0.139  -0.405  1.00 15.00      B   
ATOM    946  C   LEU   224      -2.490  -2.715   2.254  1.00 15.00      B   
ATOM    947  O   LEU   224      -1.709  -2.108   2.995  1.00 15.00      B   
ATOM    948  N   ARG   225      -2.085  -3.556   1.317  1.00 15.00      B   
ATOM    949  HN  ARG   225      -2.755  -4.011   0.765  1.00 15.00      B   
ATOM    950  CA  ARG   225      -0.677  -3.826   1.081  1.00 15.00      B   
ATOM    951  CB  ARG   225      -0.365  -5.295   1.378  1.00 15.00      B   
ATOM    952  CG  ARG   225       1.116  -5.640   1.349  1.00 15.00      B   
ATOM    953  CD  ARG   225       1.801  -5.247   2.648  1.00 15.00      B   
ATOM    954  NE  ARG   225       1.263  -5.994   3.779  1.00 15.00      B   
ATOM    955  HE  ARG   225       0.376  -5.736   4.106  1.00 15.00      B   
ATOM    956  CZ  ARG   225       1.897  -6.996   4.388  1.00 15.00      B   
ATOM    957  NH1 ARG   225       3.098  -7.386   3.974  1.00 15.00      B   
ATOM    958 HH11 ARG   225       3.551  -6.908   3.169  1.00 15.00      B   
ATOM    959 HH12 ARG   225       3.585  -8.169   4.455  1.00 15.00      B   
ATOM    960  NH2 ARG   225       1.318  -7.629   5.397  1.00 15.00      B   
ATOM    961 HH21 ARG   225       1.812  -8.411   5.873  1.00 15.00      B   
ATOM    962 HH22 ARG   225       0.369  -7.344   5.714  1.00 15.00      B   
ATOM    963  C   ARG   225      -0.300  -3.517  -0.363  1.00 15.00      B   
ATOM    964  O   ARG   225      -0.916  -4.023  -1.302  1.00 15.00      B   
ATOM    965  N   ILE   226       0.710  -2.684  -0.539  1.00 15.00      B   
ATOM    966  HN  ILE   226       1.153  -2.292   0.242  1.00 15.00      B   
ATOM    967  CA  ILE   226       1.175  -2.339  -1.870  1.00 15.00      B   
ATOM    968  CB  ILE   226       1.608  -0.861  -1.979  1.00 15.00      B   
ATOM    969  CG1 ILE   226       0.406   0.057  -1.746  1.00 15.00      B   
ATOM    970  CG2 ILE   226       2.238  -0.579  -3.339  1.00 15.00      B   
ATOM    971  CD1 ILE   226       0.729   1.530  -1.858  1.00 15.00      B   
ATOM    972  C   ILE   226       2.334  -3.253  -2.249  1.00 15.00      B   
ATOM    973  O   ILE   226       3.440  -3.120  -1.719  1.00 15.00      B   
ATOM    974  N   MET   227       2.064  -4.200  -3.137  1.00 15.00      B   
ATOM    975  HN  MET   227       1.157  -4.272  -3.501  1.00 15.00      B   
ATOM    976  CA  MET   227       3.086  -5.133  -3.581  1.00 15.00      B   
ATOM    977  CB  MET   227       2.470  -6.360  -4.257  1.00 15.00      B   
ATOM    978  CG  MET   227       1.724  -7.279  -3.305  1.00 15.00      B   
ATOM    979  SD  MET   227       1.453  -8.922  -3.997  1.00 15.00      B   
ATOM    980  CE  MET   227       3.104  -9.608  -3.904  1.00 15.00      B   
ATOM    981  C   MET   227       4.061  -4.438  -4.515  1.00 15.00      B   
ATOM    982  O   MET   227       3.689  -3.983  -5.595  1.00 15.00      B   
ATOM    983  N   LYS   228       5.302  -4.342  -4.080  1.00 15.00      B   
ATOM    984  HN  LYS   228       5.530  -4.725  -3.207  1.00 15.00      B   
ATOM    985  CA  LYS   228       6.341  -3.688  -4.852  1.00 15.00      B   
ATOM    986  CB  LYS   228       6.388  -2.204  -4.459  1.00 15.00      B   
ATOM    987  CG  LYS   228       7.424  -1.361  -5.187  1.00 15.00      B   
ATOM    988  CD  LYS   228       7.449   0.050  -4.624  1.00 15.00      B   
ATOM    989  CE  LYS   228       8.763   0.753  -4.916  1.00 15.00      B   
ATOM    990  NZ  LYS   228       8.930   1.976  -4.084  1.00 15.00      B   
ATOM    991  HZ1 LYS   228       9.836   2.437  -4.304  1.00 15.00      B   
ATOM    992  HZ2 LYS   228       8.917   1.727  -3.075  1.00 15.00      B   
ATOM    993  HZ3 LYS   228       8.157   2.646  -4.274  1.00 15.00      B   
ATOM    994  C   LYS   228       7.674  -4.360  -4.555  1.00 15.00      B   
ATOM    995  O   LYS   228       7.883  -4.857  -3.447  1.00 15.00      B   
ATOM    996  N   GLY   229       8.572  -4.383  -5.532  1.00 15.00      B   
ATOM    997  HN  GLY   229       8.357  -3.968  -6.393  1.00 15.00      B   
ATOM    998  CA  GLY   229       9.866  -5.016  -5.335  1.00 15.00      B   
ATOM    999  C   GLY   229      10.844  -4.144  -4.565  1.00 15.00      B   
ATOM   1000  O   GLY   229      12.058  -4.246  -4.752  1.00 15.00      B   
ATOM   1001  N   SER   230      10.321  -3.302  -3.685  1.00 15.00      B   
ATOM   1002  HN  SER   230       9.348  -3.284  -3.567  1.00 15.00      B   
ATOM   1003  CA  SER   230      11.143  -2.404  -2.888  1.00 15.00      B   
ATOM   1004  CB  SER   230      10.244  -1.459  -2.094  1.00 15.00      B   
ATOM   1005  OG  SER   230       8.885  -1.829  -2.240  1.00 15.00      B   
ATOM   1006  HG  SER   230       8.514  -1.390  -3.009  1.00 15.00      B   
ATOM   1007  C   SER   230      12.064  -3.174  -1.946  1.00 15.00      B   
ATOM   1008  O   SER   230      13.174  -2.732  -1.650  1.00 15.00      B   
ATOM   1009  N   GLU   231      11.613  -4.341  -1.497  1.00 15.00      B   
ATOM   1010  HN  GLU   231      10.731  -4.657  -1.784  1.00 15.00      B   
ATOM   1011  CA  GLU   231      12.403  -5.160  -0.587  1.00 15.00      B   
ATOM   1012  CB  GLU   231      11.536  -6.220   0.098  1.00 15.00      B   
ATOM   1013  CG  GLU   231      10.790  -7.142  -0.854  1.00 15.00      B   
ATOM   1014  CD  GLU   231      10.487  -8.491  -0.232  1.00 15.00      B   
ATOM   1015  OE1 GLU   231       9.445  -8.623   0.445  1.00 15.00      B   
ATOM   1016  OE2 GLU   231      11.290  -9.428  -0.418  1.00 15.00      B   
ATOM   1017  C   GLU   231      13.595  -5.806  -1.285  1.00 15.00      B   
ATOM   1018  O   GLU   231      14.486  -6.338  -0.630  1.00 15.00      B   
ATOM   1019  N   ALA   232      13.620  -5.742  -2.610  1.00 15.00      B   
ATOM   1020  HN  ALA   232      12.894  -5.285  -3.083  1.00 15.00      B   
ATOM   1021  CA  ALA   232      14.707  -6.338  -3.374  1.00 15.00      B   
ATOM   1022  CB  ALA   232      14.155  -7.308  -4.407  1.00 15.00      B   
ATOM   1023  C   ALA   232      15.586  -5.291  -4.052  1.00 15.00      B   
ATOM   1024  O   ALA   232      16.699  -5.599  -4.476  1.00 15.00      B   
ATOM   1025  N   VAL   233      15.100  -4.055  -4.158  1.00 15.00      B   
ATOM   1026  HN  VAL   233      14.214  -3.849  -3.794  1.00 15.00      B   
ATOM   1027  CA  VAL   233      15.878  -3.001  -4.813  1.00 15.00      B   
ATOM   1028  CB  VAL   233      15.204  -2.482  -6.105  1.00 15.00      B   
ATOM   1029  CG1 VAL   233      15.040  -3.599  -7.127  1.00 15.00      B   
ATOM   1030  CG2 VAL   233      13.868  -1.827  -5.797  1.00 15.00      B   
ATOM   1031  C   VAL   233      16.199  -1.818  -3.897  1.00 15.00      B   
ATOM   1032  O   VAL   233      17.040  -0.984  -4.232  1.00 15.00      B   
ATOM   1033  N   GLY   234      15.547  -1.745  -2.744  1.00 15.00      B   
ATOM   1034  HN  GLY   234      14.901  -2.442  -2.507  1.00 15.00      B   
ATOM   1035  CA  GLY   234      15.791  -0.636  -1.838  1.00 15.00      B   
ATOM   1036  C   GLY   234      16.097  -1.071  -0.421  1.00 15.00      B   
ATOM   1037  O   GLY   234      17.037  -0.569   0.196  1.00 15.00      B   
ATOM   1038  N   LEU   235      15.293  -1.987   0.104  1.00 15.00      B   
ATOM   1039  HN  LEU   235      14.550  -2.335  -0.433  1.00 15.00      B   
ATOM   1040  CA  LEU   235      15.487  -2.491   1.464  1.00 15.00      B   
ATOM   1041  CB  LEU   235      14.342  -3.440   1.839  1.00 15.00      B   
ATOM   1042  CG  LEU   235      14.346  -4.002   3.265  1.00 15.00      B   
ATOM   1043  CD1 LEU   235      12.923  -4.163   3.775  1.00 15.00      B   
ATOM   1044  CD2 LEU   235      15.075  -5.335   3.320  1.00 15.00      B   
ATOM   1045  C   LEU   235      16.830  -3.210   1.577  1.00 15.00      B   
ATOM   1046  O   LEU   235      17.339  -3.745   0.589  1.00 15.00      B   
ATOM   1047  N   ALA   236      13.718  -0.692   4.230  1.00 15.00      B   
ATOM   1048  HN  ALA   236      13.204   0.022   3.887  1.00 15.00      B   
ATOM   1049  CA  ALA   236      14.990  -0.559   4.919  1.00 15.00      B   
ATOM   1050  CB  ALA   236      15.342   0.911   5.085  1.00 15.00      B   
ATOM   1051  C   ALA   236      14.925  -1.246   6.282  1.00 15.00      B   
ATOM   1052  O   ALA   236      13.928  -1.124   6.994  1.00 15.00      B   
ATOM   1053  N   PRO   237      15.986  -1.985   6.649  1.00 15.00      B   
ATOM   1054  CA  PRO   237      16.063  -2.717   7.927  1.00 15.00      B   
ATOM   1055  CB  PRO   237      17.523  -3.170   7.983  1.00 15.00      B   
ATOM   1056  CG  PRO   237      17.924  -3.288   6.555  1.00 15.00      B   
ATOM   1057  CD  PRO   237      17.201  -2.185   5.834  1.00 15.00      B   
ATOM   1058  C   PRO   237      15.728  -1.865   9.155  1.00 15.00      B   
ATOM   1059  O   PRO   237      14.989  -2.310  10.035  1.00 15.00      B   
ATOM   1060  N   ARG   238      16.273  -0.651   9.216  1.00 15.00      B   
ATOM   1061  HN  ARG   238      16.849  -0.348   8.483  1.00 15.00      B   
ATOM   1062  CA  ARG   238      16.032   0.242  10.352  1.00 15.00      B   
ATOM   1063  CB  ARG   238      16.827   1.541  10.211  1.00 15.00      B   
ATOM   1064  CG  ARG   238      18.328   1.401  10.407  1.00 15.00      B   
ATOM   1065  CD  ARG   238      18.990   2.766  10.501  1.00 15.00      B   
ATOM   1066  NE  ARG   238      18.526   3.677   9.451  1.00 15.00      B   
ATOM   1067  HE  ARG   238      18.570   3.359   8.525  1.00 15.00      B   
ATOM   1068  CZ  ARG   238      18.052   4.902   9.684  1.00 15.00      B   
ATOM   1069  NH1 ARG   238      17.984   5.361  10.927  1.00 15.00      B   
ATOM   1070 HH11 ARG   238      17.615   6.316  11.109  1.00 15.00      B   
ATOM   1071 HH12 ARG   238      18.300   4.766  11.719  1.00 15.00      B   
ATOM   1072  NH2 ARG   238      17.634   5.661   8.680  1.00 15.00      B   
ATOM   1073 HH21 ARG   238      17.266   6.615   8.868  1.00 15.00      B   
ATOM   1074 HH22 ARG   238      17.675   5.302   7.705  1.00 15.00      B   
ATOM   1075  C   ARG   238      14.551   0.572  10.507  1.00 15.00      B   
ATOM   1076  O   ARG   238      14.012   0.558  11.618  1.00 15.00      B   
ATOM   1077  N   ALA   239      13.903   0.868   9.390  1.00 15.00      B   
ATOM   1078  HN  ALA   239      14.388   0.856   8.539  1.00 15.00      B   
ATOM   1079  CA  ALA   239      12.492   1.210   9.395  1.00 15.00      B   
ATOM   1080  CB  ALA   239      12.091   1.838   8.067  1.00 15.00      B   
ATOM   1081  C   ALA   239      11.636  -0.014   9.692  1.00 15.00      B   
ATOM   1082  O   ALA   239      10.700   0.051  10.491  1.00 15.00      B   
ATOM   1083  N   MET   240      11.975  -1.134   9.061  1.00 15.00      B   
ATOM   1084  HN  MET   240      12.742  -1.126   8.451  1.00 15.00      B   
ATOM   1085  CA  MET   240      11.233  -2.376   9.255  1.00 15.00      B   
ATOM   1086  CB  MET   240      11.718  -3.472   8.301  1.00 15.00      B   
ATOM   1087  CG  MET   240      11.431  -3.182   6.836  1.00 15.00      B   
ATOM   1088  SD  MET   240       9.691  -2.830   6.516  1.00 15.00      B   
ATOM   1089  CE  MET   240       8.966  -4.444   6.795  1.00 15.00      B   
ATOM   1090  C   MET   240      11.300  -2.850  10.700  1.00 15.00      B   
ATOM   1091  O   MET   240      10.338  -3.416  11.217  1.00 15.00      B   
ATOM   1092  N   GLU   241      12.432  -2.608  11.352  1.00 15.00      B   
ATOM   1093  HN  GLU   241      13.165  -2.153  10.887  1.00 15.00      B   
ATOM   1094  CA  GLU   241      12.610  -3.005  12.747  1.00 15.00      B   
ATOM   1095  CB  GLU   241      14.015  -2.650  13.237  1.00 15.00      B   
ATOM   1096  CG  GLU   241      14.268  -3.008  14.693  1.00 15.00      B   
ATOM   1097  CD  GLU   241      15.525  -2.367  15.236  1.00 15.00      B   
ATOM   1098  OE1 GLU   241      16.312  -3.065  15.905  1.00 15.00      B   
ATOM   1099  OE2 GLU   241      15.732  -1.160  14.996  1.00 15.00      B   
ATOM   1100  C   GLU   241      11.567  -2.319  13.622  1.00 15.00      B   
ATOM   1101  O   GLU   241      10.903  -2.961  14.439  1.00 15.00      B   
ATOM   1102  N   LYS   242      11.410  -1.016  13.417  1.00 15.00      B   
ATOM   1103  HN  LYS   242      11.959  -0.572  12.738  1.00 15.00      B   
ATOM   1104  CA  LYS   242      10.447  -0.229  14.171  1.00 15.00      B   
ATOM   1105  CB  LYS   242      10.533   1.245  13.765  1.00 15.00      B   
ATOM   1106  CG  LYS   242      11.098   2.152  14.845  1.00 15.00      B   
ATOM   1107  CD  LYS   242      10.218   2.156  16.086  1.00 15.00      B   
ATOM   1108  CE  LYS   242       8.855   2.768  15.806  1.00 15.00      B   
ATOM   1109  NZ  LYS   242       7.992   2.786  17.015  1.00 15.00      B   
ATOM   1110  HZ1 LYS   242       8.443   3.344  17.768  1.00 15.00      B   
ATOM   1111  HZ2 LYS   242       7.841   1.817  17.361  1.00 15.00      B   
ATOM   1112  HZ3 LYS   242       7.069   3.209  16.789  1.00 15.00      B   
ATOM   1113  C   LYS   242       9.031  -0.745  13.947  1.00 15.00      B   
ATOM   1114  O   LYS   242       8.212  -0.760  14.867  1.00 15.00      B   
ATOM   1115  N   TYR   243       8.758  -1.181  12.724  1.00 15.00      B   
ATOM   1116  HN  TYR   243       9.458  -1.154  12.039  1.00 15.00      B   
ATOM   1117  CA  TYR   243       7.442  -1.699  12.375  1.00 15.00      B   
ATOM   1118  CB  TYR   243       7.270  -1.787  10.856  1.00 15.00      B   
ATOM   1119  CG  TYR   243       7.394  -0.453  10.149  1.00 15.00      B   
ATOM   1120  CD1 TYR   243       7.950  -0.365   8.879  1.00 15.00      B   
ATOM   1121  CD2 TYR   243       6.956   0.718  10.754  1.00 15.00      B   
ATOM   1122  CE1 TYR   243       8.066   0.853   8.231  1.00 15.00      B   
ATOM   1123  CE2 TYR   243       7.067   1.938  10.116  1.00 15.00      B   
ATOM   1124  CZ  TYR   243       7.623   2.001   8.857  1.00 15.00      B   
ATOM   1125  OH  TYR   243       7.731   3.215   8.219  1.00 15.00      B   
ATOM   1126  HH  TYR   243       7.446   3.124   7.307  1.00 15.00      B   
ATOM   1127  C   TYR   243       7.187  -3.050  13.035  1.00 15.00      B   
ATOM   1128  O   TYR   243       6.050  -3.373  13.381  1.00 15.00      B   
ATOM   1129  N   CYS   244       8.244  -3.830  13.219  1.00 15.00      B   
ATOM   1130  HN  CYS   244       9.125  -3.519  12.925  1.00 15.00      B   
ATOM   1131  CA  CYS   244       8.125  -5.139  13.849  1.00 15.00      B   
ATOM   1132  CB  CYS   244       9.386  -5.976  13.611  1.00 15.00      B   
ATOM   1133  SG  CYS   244       9.806  -6.232  11.871  1.00 15.00      B   
ATOM   1134  HG  CYS   244      10.864  -7.028  11.819  1.00 15.00      B   
ATOM   1135  C   CYS   244       7.865  -4.992  15.344  1.00 15.00      B   
ATOM   1136  O   CYS   244       7.028  -5.691  15.913  1.00 15.00      B   
ATOM   1137  N   LYS   245       8.576  -4.059  15.972  1.00 15.00      B   
ATOM   1138  HN  LYS   245       9.214  -3.521  15.458  1.00 15.00      B   
ATOM   1139  CA  LYS   245       8.434  -3.812  17.407  1.00 15.00      B   
ATOM   1140  CB  LYS   245       9.561  -2.903  17.912  1.00 15.00      B   
ATOM   1141  CG  LYS   245      10.966  -3.404  17.605  1.00 15.00      B   
ATOM   1142  CD  LYS   245      11.263  -4.715  18.315  1.00 15.00      B   
ATOM   1143  CE  LYS   245      12.661  -5.213  17.988  1.00 15.00      B   
ATOM   1144  NZ  LYS   245      12.963  -6.511  18.648  1.00 15.00      B   
ATOM   1145  HZ1 LYS   245      12.286  -7.237  18.336  1.00 15.00      B   
ATOM   1146  HZ2 LYS   245      12.895  -6.412  19.681  1.00 15.00      B   
ATOM   1147  HZ3 LYS   245      13.925  -6.821  18.403  1.00 15.00      B   
ATOM   1148  C   LYS   245       7.082  -3.185  17.734  1.00 15.00      B   
ATOM   1149  O   LYS   245       6.631  -3.213  18.882  1.00 15.00      B   
ATOM   1150  N   ASN   246       6.441  -2.618  16.719  1.00 15.00      B   
ATOM   1151  HN  ASN   246       6.854  -2.631  15.830  1.00 15.00      B   
ATOM   1152  CA  ASN   246       5.141  -1.976  16.885  1.00 15.00      B   
ATOM   1153  CB  ASN   246       4.914  -0.924  15.794  1.00 15.00      B   
ATOM   1154  CG  ASN   246       5.229   0.486  16.255  1.00 15.00      B   
ATOM   1155  OD1 ASN   246       6.016   0.693  17.182  1.00 15.00      B   
ATOM   1156  ND2 ASN   246       4.612   1.466  15.614  1.00 15.00      B   
ATOM   1157 HD21 ASN   246       3.996   1.229  14.889  1.00 15.00      B   
ATOM   1158 HD22 ASN   246       4.796   2.388  15.890  1.00 15.00      B   
ATOM   1159  C   ASN   246       4.005  -2.994  16.874  1.00 15.00      B   
ATOM   1160  O   ASN   246       2.851  -2.658  17.151  1.00 15.00      B   
ATOM   1161  N   ARG   247       4.335  -4.238  16.554  1.00 15.00      B   
ATOM   1162  HN  ARG   247       5.268  -4.446  16.338  1.00 15.00      B   
ATOM   1163  CA  ARG   247       3.340  -5.305  16.516  1.00 15.00      B   
ATOM   1164  CB  ARG   247       3.553  -6.199  15.294  1.00 15.00      B   
ATOM   1165  CG  ARG   247       3.406  -5.481  13.963  1.00 15.00      B   
ATOM   1166  CD  ARG   247       3.402  -6.471  12.814  1.00 15.00      B   
ATOM   1167  NE  ARG   247       3.612  -5.826  11.519  1.00 15.00      B   
ATOM   1168  HE  ARG   247       3.457  -4.860  11.460  1.00 15.00      B   
ATOM   1169  CZ  ARG   247       4.000  -6.483  10.428  1.00 15.00      B   
ATOM   1170  NH1 ARG   247       4.213  -7.790  10.480  1.00 15.00      B   
ATOM   1171 HH11 ARG   247       4.516  -8.302   9.627  1.00 15.00      B   
ATOM   1172 HH12 ARG   247       4.077  -8.304  11.374  1.00 15.00      B   
ATOM   1173  NH2 ARG   247       4.174  -5.829   9.281  1.00 15.00      B   
ATOM   1174 HH21 ARG   247       4.007  -4.803   9.237  1.00 15.00      B   
ATOM   1175 HH22 ARG   247       4.477  -6.344   8.430  1.00 15.00      B   
ATOM   1176  C   ARG   247       3.398  -6.140  17.788  1.00 15.00      B   
ATOM   1177  O   ARG   247       4.339  -6.015  18.575  1.00 15.00      B   
END
