# Supplementary material for: Flexibility of intrinsically disordered degrons in AUX/IAA proteins reinforces auxin co-receptor assemblies
Source: Nat Commun. 2020 May 8;11:2277. doi: 10.1038/s41467-020-16147-2 (PMC7210949; doi:10.1038/s41467-020-16147-2)
Supplement: Supplementary file 9 — Supplementary Data 6 [file 41467_2020_16147_MOESM9_ESM.gz › haddock_files/IAA07/No_disorder_restraint/NoDis_cluster1_1.pdb]

REMARK FILENAME="complex_233w.pdb0"
REMARK ===============================================================
REMARK HADDOCK run for complex
REMARK initial structure: complex_233.pdb
REMARK final NOE weights: unambig 50 amb: 50
REMARK ===============================================================
REMARK            total,bonds,angles,improper,dihe,vdw,elec,air,cdih,coup,rdcs,vean,dani,xpcs,rg
REMARK energies: -312.197, 0, 0, 0, 0, -38.8735, -275.452, 2.12862, 0, 0, 0, 0, 0, 0, 0
REMARK ===============================================================
REMARK            bonds,angles,impropers,dihe,air,cdih,coup,rdcs,vean,dani,xpcs
REMARK rms-dev.: 0,0,0,0,4.302291E-02,0,0, 0, 0, 0, 0
REMARK ===============================================================
REMARK               air,cdih,coup,rdcs,vean,dani,xpcs
REMARK               >0.3,>5,>1,>0,>5,>0.2,>0.2
REMARK violations.: 0, 0, 0, 0, 0, 0, 0
REMARK ===============================================================
REMARK                        CVpartition#,violations,rms
REMARK AIRs cross-validation: 2, 0, NaN
REMARK ===============================================================
REMARK NCS energy: 0
REMARK ===============================================================
REMARK Symmetry energy: 0
REMARK ===============================================================
REMARK Desolvation energy: 10.4802
REMARK Internal energy free molecules: -22393.1
REMARK Internal energy complex: -33723.5
REMARK Binding energy: -11634.2
REMARK ===============================================================
REMARK buried surface area: 1420.16
REMARK ===============================================================
REMARK water - chain1: 0 0 0
REMARK water - chain2: 0 0 0
REMARK water - chain3: 0 0 0
REMARK water - chain4: 0 0 0
REMARK water - chain5: 0 0 0
REMARK water - chain6: 0 0 0
REMARK ===============================================================
REMARK water - water: 0 0 0
REMARK ===============================================================
REMARK DATE:14-Feb-2019  05:50:14       created by user: enmr049
REMARK VERSION:1.3U
ATOM      1  N   PHE A   9     -34.897 -20.729   3.808  1.00 10.00      A   
ATOM      2  HN  PHE A   9     -34.820 -20.149   4.599  1.00 10.00      A   
ATOM      3  CA  PHE A   9     -33.905 -21.775   3.605  1.00 10.00      A   
ATOM      4  CB  PHE A   9     -33.019 -21.446   2.404  1.00 10.00      A   
ATOM      5  CG  PHE A   9     -33.790 -21.166   1.151  1.00 10.00      A   
ATOM      6  CD1 PHE A   9     -33.743 -19.913   0.565  1.00 10.00      A   
ATOM      7  CD2 PHE A   9     -34.564 -22.153   0.566  1.00 10.00      A   
ATOM      8  CE1 PHE A   9     -34.454 -19.648  -0.586  1.00 10.00      A   
ATOM      9  CE2 PHE A   9     -35.278 -21.894  -0.586  1.00 10.00      A   
ATOM     10  CZ  PHE A   9     -35.221 -20.640  -1.159  1.00 10.00      A   
ATOM     11  C   PHE A   9     -33.044 -21.929   4.848  1.00 10.00      A   
ATOM     12  O   PHE A   9     -32.835 -20.963   5.582  1.00 10.00      A   
ATOM     13  N   PRO A  10     -32.554 -23.146   5.110  1.00 10.00      A   
ATOM     14  CA  PRO A  10     -31.701 -23.418   6.266  1.00 10.00      A   
ATOM     15  CB  PRO A  10     -31.279 -24.877   6.061  1.00 10.00      A   
ATOM     16  CG  PRO A  10     -32.356 -25.460   5.218  1.00 10.00      A   
ATOM     17  CD  PRO A  10     -32.794 -24.355   4.303  1.00 10.00      A   
ATOM     18  C   PRO A  10     -30.472 -22.511   6.266  1.00 10.00      A   
ATOM     19  O   PRO A  10     -29.908 -22.211   5.210  1.00 10.00      A   
ATOM     20  N   GLU A  11     -30.067 -22.083   7.454  1.00 10.00      A   
ATOM     21  HN  GLU A  11     -30.576 -22.358   8.255  1.00 10.00      A   
ATOM     22  CA  GLU A  11     -28.913 -21.201   7.627  1.00 10.00      A   
ATOM     23  CB  GLU A  11     -28.671 -20.916   9.112  1.00 10.00      A   
ATOM     24  CG  GLU A  11     -28.991 -22.084  10.036  1.00 10.00      A   
ATOM     25  CD  GLU A  11     -30.433 -22.078  10.506  1.00 10.00      A   
ATOM     26  OE1 GLU A  11     -30.706 -21.513  11.585  1.00 10.00      A   
ATOM     27  OE2 GLU A  11     -31.298 -22.632   9.794  1.00 10.00      A   
ATOM     28  C   GLU A  11     -27.642 -21.756   6.977  1.00 10.00      A   
ATOM     29  O   GLU A  11     -26.797 -20.994   6.507  1.00 10.00      A   
ATOM     30  N   GLU A  12     -27.524 -23.082   6.944  1.00 10.00      A   
ATOM     31  HN  GLU A  12     -28.236 -23.630   7.332  1.00 10.00      A   
ATOM     32  CA  GLU A  12     -26.366 -23.744   6.350  1.00 10.00      A   
ATOM     33  CB  GLU A  12     -26.419 -25.255   6.621  1.00 10.00      A   
ATOM     34  CG  GLU A  12     -27.681 -25.930   6.106  1.00 10.00      A   
ATOM     35  CD  GLU A  12     -27.714 -27.424   6.378  1.00 10.00      A   
ATOM     36  OE1 GLU A  12     -26.898 -28.163   5.792  1.00 10.00      A   
ATOM     37  OE2 GLU A  12     -28.573 -27.866   7.170  1.00 10.00      A   
ATOM     38  C   GLU A  12     -26.292 -23.476   4.848  1.00 10.00      A   
ATOM     39  O   GLU A  12     -25.213 -23.459   4.258  1.00 10.00      A   
ATOM     40  N   VAL A  13     -27.452 -23.261   4.238  1.00 10.00      A   
ATOM     41  HN  VAL A  13     -28.280 -23.269   4.766  1.00 10.00      A   
ATOM     42  CA  VAL A  13     -27.525 -22.988   2.812  1.00 10.00      A   
ATOM     43  CB  VAL A  13     -28.908 -23.339   2.229  1.00 10.00      A   
ATOM     44  CG1 VAL A  13     -28.907 -23.151   0.720  1.00 10.00      A   
ATOM     45  CG2 VAL A  13     -29.303 -24.761   2.599  1.00 10.00      A   
ATOM     46  C   VAL A  13     -27.232 -21.510   2.556  1.00 10.00      A   
ATOM     47  O   VAL A  13     -26.430 -21.168   1.689  1.00 10.00      A   
ATOM     48  N   LEU A  14     -27.879 -20.638   3.335  1.00 10.00      A   
ATOM     49  HN  LEU A  14     -28.503 -20.978   4.012  1.00 10.00      A   
ATOM     50  CA  LEU A  14     -27.695 -19.189   3.204  1.00 10.00      A   
ATOM     51  CB  LEU A  14     -28.587 -18.438   4.199  1.00 10.00      A   
ATOM     52  CG  LEU A  14     -30.099 -18.606   4.016  1.00 10.00      A   
ATOM     53  CD1 LEU A  14     -30.853 -17.904   5.134  1.00 10.00      A   
ATOM     54  CD2 LEU A  14     -30.537 -18.074   2.659  1.00 10.00      A   
ATOM     55  C   LEU A  14     -26.232 -18.804   3.408  1.00 10.00      A   
ATOM     56  O   LEU A  14     -25.737 -17.858   2.798  1.00 10.00      A   
ATOM     57  N   GLU A  15     -25.548 -19.547   4.267  1.00 10.00      A   
ATOM     58  HN  GLU A  15     -26.009 -20.274   4.740  1.00 10.00      A   
ATOM     59  CA  GLU A  15     -24.139 -19.304   4.546  1.00 10.00      A   
ATOM     60  CB  GLU A  15     -23.634 -20.268   5.621  1.00 10.00      A   
ATOM     61  CG  GLU A  15     -22.134 -20.208   5.857  1.00 10.00      A   
ATOM     62  CD  GLU A  15     -21.688 -21.074   7.014  1.00 10.00      A   
ATOM     63  OE1 GLU A  15     -21.709 -22.316   6.880  1.00 10.00      A   
ATOM     64  OE2 GLU A  15     -21.313 -20.515   8.068  1.00 10.00      A   
ATOM     65  C   GLU A  15     -23.297 -19.435   3.279  1.00 10.00      A   
ATOM     66  O   GLU A  15     -22.438 -18.599   3.009  1.00 10.00      A   
ATOM     67  N   HIS A  16     -23.562 -20.476   2.497  1.00 10.00      A   
ATOM     68  HN  HIS A  16     -24.274 -21.097   2.753  1.00 10.00      A   
ATOM     69  CA  HIS A  16     -22.823 -20.709   1.263  1.00 10.00      A   
ATOM     70  CB  HIS A  16     -23.232 -22.045   0.632  1.00 10.00      A   
ATOM     71  CG  HIS A  16     -22.196 -22.639  -0.277  1.00 10.00      A   
ATOM     72  ND1 HIS A  16     -20.963 -23.025   0.197  1.00 10.00      A   
ATOM     73  CD2 HIS A  16     -22.261 -22.898  -1.609  1.00 10.00      A   
ATOM     74  CE1 HIS A  16     -20.311 -23.507  -0.847  1.00 10.00      A   
ATOM     75  NE2 HIS A  16     -21.053 -23.452  -1.954  1.00 10.00      A   
ATOM     76  HE2 HIS A  16     -20.784 -23.762  -2.852  1.00 10.00      A   
ATOM     77  C   HIS A  16     -23.047 -19.559   0.286  1.00 10.00      A   
ATOM     78  O   HIS A  16     -22.142 -19.171  -0.452  1.00 10.00      A   
ATOM     79  N   VAL A  17     -24.252 -19.002   0.311  1.00 10.00      A   
ATOM     80  HN  VAL A  17     -24.926 -19.354   0.931  1.00 10.00      A   
ATOM     81  CA  VAL A  17     -24.600 -17.884  -0.556  1.00 10.00      A   
ATOM     82  CB  VAL A  17     -26.117 -17.593  -0.522  1.00 10.00      A   
ATOM     83  CG1 VAL A  17     -26.521 -16.709  -1.688  1.00 10.00      A   
ATOM     84  CG2 VAL A  17     -26.920 -18.883  -0.526  1.00 10.00      A   
ATOM     85  C   VAL A  17     -23.858 -16.631  -0.107  1.00 10.00      A   
ATOM     86  O   VAL A  17     -23.338 -15.877  -0.928  1.00 10.00      A   
ATOM     87  N   PHE A  18     -23.798 -16.433   1.207  1.00 10.00      A   
ATOM     88  HN  PHE A  18     -24.222 -17.086   1.805  1.00 10.00      A   
ATOM     89  CA  PHE A  18     -23.133 -15.270   1.790  1.00 10.00      A   
ATOM     90  CB  PHE A  18     -23.346 -15.219   3.307  1.00 10.00      A   
ATOM     91  CG  PHE A  18     -24.770 -14.959   3.727  1.00 10.00      A   
ATOM     92  CD1 PHE A  18     -25.205 -15.291   5.001  1.00 10.00      A   
ATOM     93  CD2 PHE A  18     -25.677 -14.388   2.851  1.00 10.00      A   
ATOM     94  CE1 PHE A  18     -26.511 -15.056   5.392  1.00 10.00      A   
ATOM     95  CE2 PHE A  18     -26.984 -14.150   3.234  1.00 10.00      A   
ATOM     96  CZ  PHE A  18     -27.404 -14.485   4.507  1.00 10.00      A   
ATOM     97  C   PHE A  18     -21.645 -15.233   1.451  1.00 10.00      A   
ATOM     98  O   PHE A  18     -21.052 -14.157   1.345  1.00 10.00      A   
ATOM     99  N   SER A  19     -21.035 -16.402   1.278  1.00 10.00      A   
ATOM    100  HN  SER A  19     -21.541 -17.238   1.401  1.00 10.00      A   
ATOM    101  CA  SER A  19     -19.620 -16.466   0.936  1.00 10.00      A   
ATOM    102  CB  SER A  19     -19.068 -17.878   1.126  1.00 10.00      A   
ATOM    103  OG  SER A  19     -20.110 -18.827   1.258  1.00 10.00      A   
ATOM    104  HG  SER A  19     -20.645 -18.836   0.451  1.00 10.00      A   
ATOM    105  C   SER A  19     -19.355 -15.962  -0.484  1.00 10.00      A   
ATOM    106  O   SER A  19     -18.219 -15.637  -0.835  1.00 10.00      A   
ATOM    107  N   PHE A  20     -20.407 -15.883  -1.294  1.00 10.00      A   
ATOM    108  HN  PHE A  20     -21.292 -16.148  -0.959  1.00 10.00      A   
ATOM    109  CA  PHE A  20     -20.277 -15.410  -2.664  1.00 10.00      A   
ATOM    110  CB  PHE A  20     -21.352 -16.017  -3.571  1.00 10.00      A   
ATOM    111  CG  PHE A  20     -21.069 -17.435  -3.988  1.00 10.00      A   
ATOM    112  CD1 PHE A  20     -21.834 -18.481  -3.498  1.00 10.00      A   
ATOM    113  CD2 PHE A  20     -20.040 -17.723  -4.872  1.00 10.00      A   
ATOM    114  CE1 PHE A  20     -21.582 -19.784  -3.880  1.00 10.00      A   
ATOM    115  CE2 PHE A  20     -19.783 -19.024  -5.258  1.00 10.00      A   
ATOM    116  CZ  PHE A  20     -20.555 -20.056  -4.760  1.00 10.00      A   
ATOM    117  C   PHE A  20     -20.307 -13.884  -2.721  1.00 10.00      A   
ATOM    118  O   PHE A  20     -20.000 -13.282  -3.751  1.00 10.00      A   
ATOM    119  N   ILE A  21     -20.673 -13.259  -1.608  1.00 10.00      A   
ATOM    120  HN  ILE A  21     -20.916 -13.789  -0.818  1.00 10.00      A   
ATOM    121  CA  ILE A  21     -20.723 -11.805  -1.531  1.00 10.00      A   
ATOM    122  CB  ILE A  21     -22.122 -11.300  -1.125  1.00 10.00      A   
ATOM    123  CG1 ILE A  21     -23.173 -11.790  -2.128  1.00 10.00      A   
ATOM    124  CG2 ILE A  21     -22.135  -9.779  -1.028  1.00 10.00      A   
ATOM    125  CD1 ILE A  21     -24.587 -11.360  -1.807  1.00 10.00      A   
ATOM    126  C   ILE A  21     -19.683 -11.294  -0.540  1.00 10.00      A   
ATOM    127  O   ILE A  21     -19.854 -11.413   0.673  1.00 10.00      A   
ATOM    128  N   GLN A  22     -18.600 -10.739  -1.059  1.00 10.00      A   
ATOM    129  HN  GLN A  22     -18.506 -10.680  -2.032  1.00 10.00      A   
ATOM    130  CA  GLN A  22     -17.538 -10.226  -0.211  1.00 10.00      A   
ATOM    131  CB  GLN A  22     -16.185 -10.812  -0.626  1.00 10.00      A   
ATOM    132  CG  GLN A  22     -16.086 -12.324  -0.468  1.00 10.00      A   
ATOM    133  CD  GLN A  22     -16.362 -12.793   0.950  1.00 10.00      A   
ATOM    134  OE1 GLN A  22     -16.094 -12.078   1.917  1.00 10.00      A   
ATOM    135  NE2 GLN A  22     -16.904 -13.994   1.082  1.00 10.00      A   
ATOM    136 HE21 GLN A  22     -17.095 -14.513   0.266  1.00 10.00      A   
ATOM    137 HE22 GLN A  22     -17.092 -14.320   1.983  1.00 10.00      A   
ATOM    138  C   GLN A  22     -17.484  -8.703  -0.217  1.00 10.00      A   
ATOM    139  O   GLN A  22     -16.715  -8.104   0.532  1.00 10.00      A   
ATOM    140  N   LEU A  23     -18.289  -8.076  -1.065  1.00 10.00      A   
ATOM    141  HN  LEU A  23     -18.869  -8.599  -1.656  1.00 10.00      A   
ATOM    142  CA  LEU A  23     -18.315  -6.618  -1.130  1.00 10.00      A   
ATOM    143  CB  LEU A  23     -19.020  -6.115  -2.394  1.00 10.00      A   
ATOM    144  CG  LEU A  23     -18.843  -4.623  -2.713  1.00 10.00      A   
ATOM    145  CD1 LEU A  23     -17.392  -4.314  -3.056  1.00 10.00      A   
ATOM    146  CD2 LEU A  23     -19.767  -4.195  -3.842  1.00 10.00      A   
ATOM    147  C   LEU A  23     -18.981  -6.051   0.114  1.00 10.00      A   
ATOM    148  O   LEU A  23     -20.135  -6.359   0.404  1.00 10.00      A   
ATOM    149  N   ASP A  24     -18.245  -5.218   0.836  1.00 10.00      A   
ATOM    150  HN  ASP A  24     -17.335  -5.001   0.532  1.00 10.00      A   
ATOM    151  CA  ASP A  24     -18.732  -4.607   2.072  1.00 10.00      A   
ATOM    152  CB  ASP A  24     -17.663  -3.696   2.681  1.00 10.00      A   
ATOM    153  CG  ASP A  24     -16.345  -4.416   2.886  1.00 10.00      A   
ATOM    154  OD1 ASP A  24     -16.078  -4.879   4.013  1.00 10.00      A   
ATOM    155  OD2 ASP A  24     -15.578  -4.549   1.910  1.00 10.00      A   
ATOM    156  C   ASP A  24     -20.042  -3.850   1.870  1.00 10.00      A   
ATOM    157  O   ASP A  24     -20.978  -4.006   2.656  1.00 10.00      A   
ATOM    158  N   LYS A  25     -20.115  -3.044   0.813  1.00 10.00      A   
ATOM    159  HN  LYS A  25     -19.331  -2.950   0.229  1.00 10.00      A   
ATOM    160  CA  LYS A  25     -21.328  -2.276   0.518  1.00 10.00      A   
ATOM    161  CB  LYS A  25     -21.118  -1.343  -0.680  1.00 10.00      A   
ATOM    162  CG  LYS A  25     -20.345  -0.070  -0.358  1.00 10.00      A   
ATOM    163  CD  LYS A  25     -20.273   0.849  -1.565  1.00 10.00      A   
ATOM    164  CE  LYS A  25     -19.635   2.186  -1.214  1.00 10.00      A   
ATOM    165  NZ  LYS A  25     -19.428   3.037  -2.418  1.00 10.00      A   
ATOM    166  HZ1 LYS A  25     -19.016   3.954  -2.145  1.00 10.00      A   
ATOM    167  HZ2 LYS A  25     -20.333   3.205  -2.896  1.00 10.00      A   
ATOM    168  HZ3 LYS A  25     -18.785   2.565  -3.083  1.00 10.00      A   
ATOM    169  C   LYS A  25     -22.535  -3.192   0.288  1.00 10.00      A   
ATOM    170  O   LYS A  25     -23.663  -2.853   0.649  1.00 10.00      A   
ATOM    171  N   ASP A  26     -22.292  -4.357  -0.306  1.00 10.00      A   
ATOM    172  HN  ASP A  26     -21.374  -4.577  -0.565  1.00 10.00      A   
ATOM    173  CA  ASP A  26     -23.359  -5.318  -0.569  1.00 10.00      A   
ATOM    174  CB  ASP A  26     -22.936  -6.330  -1.642  1.00 10.00      A   
ATOM    175  CG  ASP A  26     -23.186  -5.855  -3.062  1.00 10.00      A   
ATOM    176  OD1 ASP A  26     -24.097  -5.022  -3.273  1.00 10.00      A   
ATOM    177  OD2 ASP A  26     -22.471  -6.314  -3.977  1.00 10.00      A   
ATOM    178  C   ASP A  26     -23.719  -6.054   0.709  1.00 10.00      A   
ATOM    179  O   ASP A  26     -24.890  -6.286   0.997  1.00 10.00      A   
ATOM    180  N   ARG A  27     -22.692  -6.399   1.481  1.00 10.00      A   
ATOM    181  HN  ARG A  27     -21.780  -6.176   1.187  1.00 10.00      A   
ATOM    182  CA  ARG A  27     -22.873  -7.107   2.741  1.00 10.00      A   
ATOM    183  CB  ARG A  27     -21.518  -7.443   3.373  1.00 10.00      A   
ATOM    184  CG  ARG A  27     -20.934  -8.768   2.919  1.00 10.00      A   
ATOM    185  CD  ARG A  27     -21.803  -9.932   3.364  1.00 10.00      A   
ATOM    186  NE  ARG A  27     -21.150 -11.215   3.140  1.00 10.00      A   
ATOM    187  HE  ARG A  27     -21.047 -11.509   2.203  1.00 10.00      A   
ATOM    188  CZ  ARG A  27     -20.690 -11.993   4.112  1.00 10.00      A   
ATOM    189  NH1 ARG A  27     -20.801 -11.628   5.384  1.00 10.00      A   
ATOM    190 HH11 ARG A  27     -21.262 -10.713   5.640  1.00 10.00      A   
ATOM    191 HH12 ARG A  27     -20.444 -12.244   6.136  1.00 10.00      A   
ATOM    192  NH2 ARG A  27     -20.119 -13.155   3.813  1.00 10.00      A   
ATOM    193 HH21 ARG A  27     -20.042 -13.454   2.812  1.00 10.00      A   
ATOM    194 HH22 ARG A  27     -19.747 -13.771   4.572  1.00 10.00      A   
ATOM    195  C   ARG A  27     -23.726  -6.305   3.714  1.00 10.00      A   
ATOM    196  O   ARG A  27     -24.562  -6.865   4.413  1.00 10.00      A   
ATOM    197  N   ASN A  28     -23.522  -4.991   3.738  1.00 10.00      A   
ATOM    198  HN  ASN A  28     -22.836  -4.603   3.149  1.00 10.00      A   
ATOM    199  CA  ASN A  28     -24.281  -4.112   4.627  1.00 10.00      A   
ATOM    200  CB  ASN A  28     -23.749  -2.678   4.580  1.00 10.00      A   
ATOM    201  CG  ASN A  28     -22.408  -2.514   5.264  1.00 10.00      A   
ATOM    202  OD1 ASN A  28     -21.973  -3.374   6.038  1.00 10.00      A   
ATOM    203  ND2 ASN A  28     -21.755  -1.396   5.005  1.00 10.00      A   
ATOM    204 HD21 ASN A  28     -22.170  -0.742   4.396  1.00 10.00      A   
ATOM    205 HD22 ASN A  28     -20.878  -1.264   5.428  1.00 10.00      A   
ATOM    206  C   ASN A  28     -25.767  -4.131   4.287  1.00 10.00      A   
ATOM    207  O   ASN A  28     -26.617  -3.952   5.159  1.00 10.00      A   
ATOM    208  N   SER A  29     -26.077  -4.354   3.016  1.00 10.00      A   
ATOM    209  HN  SER A  29     -25.358  -4.488   2.361  1.00 10.00      A   
ATOM    210  CA  SER A  29     -27.458  -4.408   2.572  1.00 10.00      A   
ATOM    211  CB  SER A  29     -27.522  -4.255   1.053  1.00 10.00      A   
ATOM    212  OG  SER A  29     -26.709  -3.174   0.623  1.00 10.00      A   
ATOM    213  HG  SER A  29     -26.071  -3.496  -0.025  1.00 10.00      A   
ATOM    214  C   SER A  29     -28.097  -5.726   2.998  1.00 10.00      A   
ATOM    215  O   SER A  29     -29.303  -5.802   3.224  1.00 10.00      A   
ATOM    216  N   VAL A  30     -27.266  -6.758   3.131  1.00 10.00      A   
ATOM    217  HN  VAL A  30     -26.309  -6.622   2.968  1.00 10.00      A   
ATOM    218  CA  VAL A  30     -27.735  -8.082   3.524  1.00 10.00      A   
ATOM    219  CB  VAL A  30     -26.662  -9.165   3.266  1.00 10.00      A   
ATOM    220  CG1 VAL A  30     -27.159 -10.540   3.690  1.00 10.00      A   
ATOM    221  CG2 VAL A  30     -26.253  -9.179   1.800  1.00 10.00      A   
ATOM    222  C   VAL A  30     -28.139  -8.100   4.997  1.00 10.00      A   
ATOM    223  O   VAL A  30     -29.139  -8.708   5.370  1.00 10.00      A   
ATOM    224  N   SER A  31     -27.374  -7.404   5.831  1.00 10.00      A   
ATOM    225  HN  SER A  31     -26.596  -6.919   5.482  1.00 10.00      A   
ATOM    226  CA  SER A  31     -27.653  -7.349   7.261  1.00 10.00      A   
ATOM    227  CB  SER A  31     -26.396  -6.909   8.014  1.00 10.00      A   
ATOM    228  OG  SER A  31     -25.437  -6.351   7.128  1.00 10.00      A   
ATOM    229  HG  SER A  31     -24.756  -7.020   6.934  1.00 10.00      A   
ATOM    230  C   SER A  31     -28.816  -6.407   7.582  1.00 10.00      A   
ATOM    231  O   SER A  31     -29.200  -6.257   8.741  1.00 10.00      A   
ATOM    232  N   LEU A  32     -29.388  -5.789   6.558  1.00 10.00      A   
ATOM    233  HN  LEU A  32     -29.062  -5.961   5.649  1.00 10.00      A   
ATOM    234  CA  LEU A  32     -30.486  -4.856   6.760  1.00 10.00      A   
ATOM    235  CB  LEU A  32     -30.139  -3.488   6.172  1.00 10.00      A   
ATOM    236  CG  LEU A  32     -29.259  -2.584   7.034  1.00 10.00      A   
ATOM    237  CD1 LEU A  32     -28.737  -1.410   6.217  1.00 10.00      A   
ATOM    238  CD2 LEU A  32     -30.036  -2.091   8.245  1.00 10.00      A   
ATOM    239  C   LEU A  32     -31.800  -5.363   6.179  1.00 10.00      A   
ATOM    240  O   LEU A  32     -32.817  -4.672   6.250  1.00 10.00      A   
ATOM    241  N   VAL A  33     -31.787  -6.561   5.596  1.00 10.00      A   
ATOM    242  HN  VAL A  33     -30.949  -7.072   5.554  1.00 10.00      A   
ATOM    243  CA  VAL A  33     -33.004  -7.119   5.012  1.00 10.00      A   
ATOM    244  CB  VAL A  33     -32.726  -8.238   3.978  1.00 10.00      A   
ATOM    245  CG1 VAL A  33     -31.881  -7.712   2.832  1.00 10.00      A   
ATOM    246  CG2 VAL A  33     -32.067  -9.448   4.617  1.00 10.00      A   
ATOM    247  C   VAL A  33     -33.962  -7.612   6.095  1.00 10.00      A   
ATOM    248  O   VAL A  33     -35.177  -7.417   6.001  1.00 10.00      A   
ATOM    249  N   CYS A  34     -33.398  -8.223   7.124  1.00 10.00      A   
ATOM    250  HN  CYS A  34     -32.424  -8.319   7.138  1.00 10.00      A   
ATOM    251  CA  CYS A  34     -34.166  -8.749   8.243  1.00 10.00      A   
ATOM    252  CB  CYS A  34     -35.003  -9.960   7.811  1.00 10.00      A   
ATOM    253  SG  CYS A  34     -34.044 -11.363   7.191  1.00 10.00      A   
ATOM    254  HG  CYS A  34     -34.886 -12.201   6.602  1.00 10.00      A   
ATOM    255  C   CYS A  34     -33.215  -9.136   9.367  1.00 10.00      A   
ATOM    256  O   CYS A  34     -32.013  -9.305   9.137  1.00 10.00      A   
ATOM    257  N   LYS A  35     -33.749  -9.280  10.576  1.00 10.00      A   
ATOM    258  HN  LYS A  35     -34.721  -9.139  10.695  1.00 10.00      A   
ATOM    259  CA  LYS A  35     -32.939  -9.634  11.735  1.00 10.00      A   
ATOM    260  CB  LYS A  35     -33.744  -9.449  13.019  1.00 10.00      A   
ATOM    261  CG  LYS A  35     -32.906  -9.114  14.242  1.00 10.00      A   
ATOM    262  CD  LYS A  35     -33.785  -8.593  15.368  1.00 10.00      A   
ATOM    263  CE  LYS A  35     -32.963  -8.086  16.540  1.00 10.00      A   
ATOM    264  NZ  LYS A  35     -33.826  -7.547  17.621  1.00 10.00      A   
ATOM    265  HZ1 LYS A  35     -33.260  -7.369  18.471  1.00 10.00      A   
ATOM    266  HZ2 LYS A  35     -34.575  -8.225  17.853  1.00 10.00      A   
ATOM    267  HZ3 LYS A  35     -34.267  -6.648  17.319  1.00 10.00      A   
ATOM    268  C   LYS A  35     -32.412 -11.061  11.633  1.00 10.00      A   
ATOM    269  O   LYS A  35     -31.346 -11.374  12.162  1.00 10.00      A   
ATOM    270  N   SER A  36     -33.154 -11.914  10.939  1.00 10.00      A   
ATOM    271  HN  SER A  36     -33.995 -11.601  10.544  1.00 10.00      A   
ATOM    272  CA  SER A  36     -32.764 -13.304  10.762  1.00 10.00      A   
ATOM    273  CB  SER A  36     -33.871 -14.083  10.046  1.00 10.00      A   
ATOM    274  OG  SER A  36     -33.823 -15.461  10.372  1.00 10.00      A   
ATOM    275  HG  SER A  36     -34.390 -15.626  11.135  1.00 10.00      A   
ATOM    276  C   SER A  36     -31.453 -13.408   9.987  1.00 10.00      A   
ATOM    277  O   SER A  36     -30.500 -14.037  10.450  1.00 10.00      A   
ATOM    278  N   TRP A  37     -31.396 -12.759   8.825  1.00 10.00      A   
ATOM    279  HN  TRP A  37     -32.173 -12.240   8.527  1.00 10.00      A   
ATOM    280  CA  TRP A  37     -30.200 -12.794   7.991  1.00 10.00      A   
ATOM    281  CB  TRP A  37     -30.476 -12.187   6.612  1.00 10.00      A   
ATOM    282  CG  TRP A  37     -31.222 -13.097   5.680  1.00 10.00      A   
ATOM    283  CD1 TRP A  37     -32.123 -14.066   6.020  1.00 10.00      A   
ATOM    284  CD2 TRP A  37     -31.137 -13.119   4.248  1.00 10.00      A   
ATOM    285  NE1 TRP A  37     -32.598 -14.692   4.894  1.00 10.00      A   
ATOM    286  HE1 TRP A  37     -33.253 -15.423   4.882  1.00 10.00      A   
ATOM    287  CE2 TRP A  37     -32.009 -14.127   3.793  1.00 10.00      A   
ATOM    288  CE3 TRP A  37     -30.407 -12.386   3.306  1.00 10.00      A   
ATOM    289  CZ2 TRP A  37     -32.171 -14.420   2.443  1.00 10.00      A   
ATOM    290  CZ3 TRP A  37     -30.571 -12.677   1.967  1.00 10.00      A   
ATOM    291  CH2 TRP A  37     -31.447 -13.684   1.547  1.00 10.00      A   
ATOM    292  C   TRP A  37     -29.036 -12.078   8.665  1.00 10.00      A   
ATOM    293  O   TRP A  37     -27.881 -12.480   8.521  1.00 10.00      A   
ATOM    294  N   TYR A  38     -29.346 -11.030   9.419  1.00 10.00      A   
ATOM    295  HN  TYR A  38     -30.288 -10.768   9.509  1.00 10.00      A   
ATOM    296  CA  TYR A  38     -28.319 -10.264  10.117  1.00 10.00      A   
ATOM    297  CB  TYR A  38     -28.943  -9.088  10.881  1.00 10.00      A   
ATOM    298  CG  TYR A  38     -27.996  -8.422  11.857  1.00 10.00      A   
ATOM    299  CD1 TYR A  38     -28.072  -8.678  13.222  1.00 10.00      A   
ATOM    300  CD2 TYR A  38     -27.011  -7.551  11.410  1.00 10.00      A   
ATOM    301  CE1 TYR A  38     -27.195  -8.082  14.111  1.00 10.00      A   
ATOM    302  CE2 TYR A  38     -26.135  -6.949  12.291  1.00 10.00      A   
ATOM    303  CZ  TYR A  38     -26.227  -7.220  13.638  1.00 10.00      A   
ATOM    304  OH  TYR A  38     -25.349  -6.624  14.512  1.00 10.00      A   
ATOM    305  HH  TYR A  38     -25.504  -5.671  14.527  1.00 10.00      A   
ATOM    306  C   TYR A  38     -27.515 -11.151  11.067  1.00 10.00      A   
ATOM    307  O   TYR A  38     -26.287 -11.053  11.140  1.00 10.00      A   
ATOM    308  N   GLU A  39     -28.215 -12.035  11.769  1.00 10.00      A   
ATOM    309  HN  GLU A  39     -29.188 -12.077  11.644  1.00 10.00      A   
ATOM    310  CA  GLU A  39     -27.585 -12.937  12.727  1.00 10.00      A   
ATOM    311  CB  GLU A  39     -28.638 -13.620  13.605  1.00 10.00      A   
ATOM    312  CG  GLU A  39     -29.388 -12.667  14.525  1.00 10.00      A   
ATOM    313  CD  GLU A  39     -28.537 -12.139  15.666  1.00 10.00      A   
ATOM    314  OE1 GLU A  39     -28.841 -12.461  16.834  1.00 10.00      A   
ATOM    315  OE2 GLU A  39     -27.572 -11.391  15.409  1.00 10.00      A   
ATOM    316  C   GLU A  39     -26.690 -13.973  12.047  1.00 10.00      A   
ATOM    317  O   GLU A  39     -25.913 -14.665  12.707  1.00 10.00      A   
ATOM    318  N   ILE A  40     -26.803 -14.086  10.732  1.00 10.00      A   
ATOM    319  HN  ILE A  40     -27.450 -13.521  10.256  1.00 10.00      A   
ATOM    320  CA  ILE A  40     -25.986 -15.028   9.982  1.00 10.00      A   
ATOM    321  CB  ILE A  40     -26.815 -15.819   8.948  1.00 10.00      A   
ATOM    322  CG1 ILE A  40     -28.117 -16.313   9.580  1.00 10.00      A   
ATOM    323  CG2 ILE A  40     -26.006 -16.994   8.409  1.00 10.00      A   
ATOM    324  CD1 ILE A  40     -29.069 -16.958   8.604  1.00 10.00      A   
ATOM    325  C   ILE A  40     -24.851 -14.289   9.280  1.00 10.00      A   
ATOM    326  O   ILE A  40     -23.718 -14.769   9.231  1.00 10.00      A   
ATOM    327  N   GLU A  41     -25.167 -13.105   8.758  1.00 10.00      A   
ATOM    328  HN  GLU A  41     -26.093 -12.784   8.836  1.00 10.00      A   
ATOM    329  CA  GLU A  41     -24.187 -12.272   8.058  1.00 10.00      A   
ATOM    330  CB  GLU A  41     -24.862 -11.004   7.518  1.00 10.00      A   
ATOM    331  CG  GLU A  41     -24.162 -10.370   6.320  1.00 10.00      A   
ATOM    332  CD  GLU A  41     -23.146  -9.312   6.705  1.00 10.00      A   
ATOM    333  OE1 GLU A  41     -23.558  -8.211   7.115  1.00 10.00      A   
ATOM    334  OE2 GLU A  41     -21.931  -9.570   6.583  1.00 10.00      A   
ATOM    335  C   GLU A  41     -23.036 -11.898   8.986  1.00 10.00      A   
ATOM    336  O   GLU A  41     -21.867 -11.947   8.601  1.00 10.00      A   
ATOM    337  N   ARG A  42     -23.374 -11.561  10.225  1.00 10.00      A   
ATOM    338  HN  ARG A  42     -24.324 -11.570  10.477  1.00 10.00      A   
ATOM    339  CA  ARG A  42     -22.380 -11.168  11.218  1.00 10.00      A   
ATOM    340  CB  ARG A  42     -23.057 -10.585  12.463  1.00 10.00      A   
ATOM    341  CG  ARG A  42     -23.939 -11.569  13.211  1.00 10.00      A   
ATOM    342  CD  ARG A  42     -24.662 -10.903  14.368  1.00 10.00      A   
ATOM    343  NE  ARG A  42     -23.797 -10.714  15.532  1.00 10.00      A   
ATOM    344  HE  ARG A  42     -22.839 -10.541  15.362  1.00 10.00      A   
ATOM    345  CZ  ARG A  42     -24.226 -10.771  16.797  1.00 10.00      A   
ATOM    346  NH1 ARG A  42     -25.508 -11.015  17.063  1.00 10.00      A   
ATOM    347 HH11 ARG A  42     -26.199 -11.165  16.280  1.00 10.00      A   
ATOM    348 HH12 ARG A  42     -25.841 -11.064  18.054  1.00 10.00      A   
ATOM    349  NH2 ARG A  42     -23.379 -10.571  17.793  1.00 10.00      A   
ATOM    350 HH21 ARG A  42     -22.373 -10.367  17.598  1.00 10.00      A   
ATOM    351 HH22 ARG A  42     -23.711 -10.610  18.781  1.00 10.00      A   
ATOM    352  C   ARG A  42     -21.452 -12.320  11.606  1.00 10.00      A   
ATOM    353  O   ARG A  42     -20.417 -12.104  12.228  1.00 10.00      A   
ATOM    354  N   TRP A  43     -21.812 -13.539  11.225  1.00 10.00      A   
ATOM    355  HN  TRP A  43     -22.637 -13.658  10.707  1.00 10.00      A   
ATOM    356  CA  TRP A  43     -20.998 -14.702  11.549  1.00 10.00      A   
ATOM    357  CB  TRP A  43     -21.837 -15.784  12.226  1.00 10.00      A   
ATOM    358  CG  TRP A  43     -22.160 -15.488  13.659  1.00 10.00      A   
ATOM    359  CD1 TRP A  43     -23.227 -14.781  14.127  1.00 10.00      A   
ATOM    360  CD2 TRP A  43     -21.417 -15.900  14.812  1.00 10.00      A   
ATOM    361  NE1 TRP A  43     -23.196 -14.723  15.498  1.00 10.00      A   
ATOM    362  HE1 TRP A  43     -23.856 -14.267  16.065  1.00 10.00      A   
ATOM    363  CE2 TRP A  43     -22.093 -15.402  15.943  1.00 10.00      A   
ATOM    364  CE3 TRP A  43     -20.246 -16.638  15.000  1.00 10.00      A   
ATOM    365  CZ2 TRP A  43     -21.636 -15.618  17.239  1.00 10.00      A   
ATOM    366  CZ3 TRP A  43     -19.796 -16.854  16.288  1.00 10.00      A   
ATOM    367  CH2 TRP A  43     -20.489 -16.346  17.390  1.00 10.00      A   
ATOM    368  C   TRP A  43     -20.299 -15.268  10.320  1.00 10.00      A   
ATOM    369  O   TRP A  43     -19.646 -16.310  10.396  1.00 10.00      A   
ATOM    370  N   CYS A  44     -20.437 -14.586   9.186  1.00 10.00      A   
ATOM    371  HN  CYS A  44     -20.976 -13.765   9.178  1.00 10.00      A   
ATOM    372  CA  CYS A  44     -19.810 -15.047   7.950  1.00 10.00      A   
ATOM    373  CB  CYS A  44     -20.846 -15.673   7.012  1.00 10.00      A   
ATOM    374  SG  CYS A  44     -22.247 -14.602   6.632  1.00 10.00      A   
ATOM    375  HG  CYS A  44     -23.080 -14.646   7.663  1.00 10.00      A   
ATOM    376  C   CYS A  44     -19.050 -13.931   7.237  1.00 10.00      A   
ATOM    377  O   CYS A  44     -18.677 -14.066   6.067  1.00 10.00      A   
ATOM    378  N   ARG A  45     -18.843 -12.817   7.926  1.00 10.00      A   
ATOM    379  HN  ARG A  45     -19.185 -12.744   8.840  1.00 10.00      A   
ATOM    380  CA  ARG A  45     -18.101 -11.703   7.344  1.00 10.00      A   
ATOM    381  CB  ARG A  45     -18.577 -10.350   7.883  1.00 10.00      A   
ATOM    382  CG  ARG A  45     -18.255  -9.184   6.957  1.00 10.00      A   
ATOM    383  CD  ARG A  45     -18.721  -7.858   7.536  1.00 10.00      A   
ATOM    384  NE  ARG A  45     -20.128  -7.582   7.249  1.00 10.00      A   
ATOM    385  HE  ARG A  45     -20.757  -8.351   7.265  1.00 10.00      A   
ATOM    386  CZ  ARG A  45     -20.606  -6.376   6.948  1.00 10.00      A   
ATOM    387  NH1 ARG A  45     -19.798  -5.322   6.880  1.00 10.00      A   
ATOM    388 HH11 ARG A  45     -20.180  -4.382   6.641  1.00 10.00      A   
ATOM    389 HH12 ARG A  45     -18.775  -5.432   7.064  1.00 10.00      A   
ATOM    390  NH2 ARG A  45     -21.902  -6.214   6.741  1.00 10.00      A   
ATOM    391 HH21 ARG A  45     -22.557  -7.038   6.819  1.00 10.00      A   
ATOM    392 HH22 ARG A  45     -22.282  -5.272   6.500  1.00 10.00      A   
ATOM    393  C   ARG A  45     -16.610 -11.907   7.587  1.00 10.00      A   
ATOM    394  O   ARG A  45     -16.115 -11.736   8.705  1.00 10.00      A   
ATOM    395  N   ARG A  46     -15.907 -12.286   6.533  1.00 10.00      A   
ATOM    396  HN  ARG A  46     -16.362 -12.370   5.668  1.00 10.00      A   
ATOM    397  CA  ARG A  46     -14.479 -12.570   6.607  1.00 10.00      A   
ATOM    398  CB  ARG A  46     -14.044 -13.399   5.399  1.00 10.00      A   
ATOM    399  CG  ARG A  46     -14.796 -14.709   5.239  1.00 10.00      A   
ATOM    400  CD  ARG A  46     -14.572 -15.303   3.859  1.00 10.00      A   
ATOM    401  NE  ARG A  46     -15.276 -16.571   3.688  1.00 10.00      A   
ATOM    402  HE  ARG A  46     -15.860 -16.865   4.427  1.00 10.00      A   
ATOM    403  CZ  ARG A  46     -15.169 -17.341   2.605  1.00 10.00      A   
ATOM    404  NH1 ARG A  46     -14.387 -16.967   1.599  1.00 10.00      A   
ATOM    405 HH11 ARG A  46     -13.856 -16.069   1.654  1.00 10.00      A   
ATOM    406 HH12 ARG A  46     -14.298 -17.569   0.750  1.00 10.00      A   
ATOM    407  NH2 ARG A  46     -15.833 -18.486   2.534  1.00 10.00      A   
ATOM    408 HH21 ARG A  46     -16.444 -18.791   3.323  1.00 10.00      A   
ATOM    409 HH22 ARG A  46     -15.746 -19.091   1.688  1.00 10.00      A   
ATOM    410  C   ARG A  46     -13.632 -11.306   6.697  1.00 10.00      A   
ATOM    411  O   ARG A  46     -12.662 -11.260   7.455  1.00 10.00      A   
ATOM    412  N   LYS A  47     -13.995 -10.286   5.932  1.00 10.00      A   
ATOM    413  HN  LYS A  47     -14.797 -10.363   5.374  1.00 10.00      A   
ATOM    414  CA  LYS A  47     -13.238  -9.043   5.922  1.00 10.00      A   
ATOM    415  CB  LYS A  47     -12.611  -8.806   4.543  1.00 10.00      A   
ATOM    416  CG  LYS A  47     -13.524  -9.129   3.367  1.00 10.00      A   
ATOM    417  CD  LYS A  47     -12.866  -8.780   2.038  1.00 10.00      A   
ATOM    418  CE  LYS A  47     -12.967  -7.293   1.742  1.00 10.00      A   
ATOM    419  NZ  LYS A  47     -14.368  -6.880   1.474  1.00 10.00      A   
ATOM    420  HZ1 LYS A  47     -14.598  -7.031   0.471  1.00 10.00      A   
ATOM    421  HZ2 LYS A  47     -14.501  -5.867   1.702  1.00 10.00      A   
ATOM    422  HZ3 LYS A  47     -15.025  -7.441   2.054  1.00 10.00      A   
ATOM    423  C   LYS A  47     -14.089  -7.851   6.340  1.00 10.00      A   
ATOM    424  O   LYS A  47     -15.253  -7.742   5.958  1.00 10.00      A   
ATOM    425  N   VAL A  48     -13.507  -6.972   7.146  1.00 10.00      A   
ATOM    426  HN  VAL A  48     -12.581  -7.130   7.437  1.00 10.00      A   
ATOM    427  CA  VAL A  48     -14.194  -5.776   7.610  1.00 10.00      A   
ATOM    428  CB  VAL A  48     -14.541  -5.822   9.117  1.00 10.00      A   
ATOM    429  CG1 VAL A  48     -15.624  -6.852   9.392  1.00 10.00      A   
ATOM    430  CG2 VAL A  48     -13.310  -6.103   9.961  1.00 10.00      A   
ATOM    431  C   VAL A  48     -13.363  -4.531   7.305  1.00 10.00      A   
ATOM    432  O   VAL A  48     -12.127  -4.567   7.360  1.00 10.00      A   
ATOM    433  N   PHE A  49     -14.045  -3.445   6.963  1.00 10.00      A   
ATOM    434  HN  PHE A  49     -15.021  -3.486   6.912  1.00 10.00      A   
ATOM    435  CA  PHE A  49     -13.384  -2.191   6.646  1.00 10.00      A   
ATOM    436  CB  PHE A  49     -13.666  -1.797   5.189  1.00 10.00      A   
ATOM    437  CG  PHE A  49     -13.405  -0.349   4.869  1.00 10.00      A   
ATOM    438  CD1 PHE A  49     -12.115   0.149   4.844  1.00 10.00      A   
ATOM    439  CD2 PHE A  49     -14.455   0.507   4.587  1.00 10.00      A   
ATOM    440  CE1 PHE A  49     -11.876   1.475   4.546  1.00 10.00      A   
ATOM    441  CE2 PHE A  49     -14.225   1.834   4.290  1.00 10.00      A   
ATOM    442  CZ  PHE A  49     -12.933   2.320   4.268  1.00 10.00      A   
ATOM    443  C   PHE A  49     -13.842  -1.087   7.589  1.00 10.00      A   
ATOM    444  O   PHE A  49     -15.038  -0.916   7.828  1.00 10.00      A   
ATOM    445  N   ILE A  50     -12.878  -0.362   8.138  1.00 10.00      A   
ATOM    446  HN  ILE A  50     -11.941  -0.588   7.942  1.00 10.00      A   
ATOM    447  CA  ILE A  50     -13.155   0.746   9.037  1.00 10.00      A   
ATOM    448  CB  ILE A  50     -12.668   0.443  10.474  1.00 10.00      A   
ATOM    449  CG1 ILE A  50     -13.131  -0.945  10.941  1.00 10.00      A   
ATOM    450  CG2 ILE A  50     -13.134   1.520  11.444  1.00 10.00      A   
ATOM    451  CD1 ILE A  50     -14.616  -1.050  11.210  1.00 10.00      A   
ATOM    452  C   ILE A  50     -12.454   2.011   8.524  1.00 10.00      A   
ATOM    453  O   ILE A  50     -11.225   2.116   8.570  1.00 10.00      A   
ATOM    454  N   GLY A  51     -13.240   2.957   8.021  1.00 10.00      A   
ATOM    455  HN  GLY A  51     -14.209   2.811   7.991  1.00 10.00      A   
ATOM    456  CA  GLY A  51     -12.686   4.196   7.501  1.00 10.00      A   
ATOM    457  C   GLY A  51     -12.000   5.026   8.568  1.00 10.00      A   
ATOM    458  O   GLY A  51     -11.000   5.689   8.300  1.00 10.00      A   
ATOM    459  N   ASN A  52     -12.535   4.989   9.779  1.00 10.00      A   
ATOM    460  HN  ASN A  52     -13.329   4.432   9.938  1.00 10.00      A   
ATOM    461  CA  ASN A  52     -11.966   5.738  10.889  1.00 10.00      A   
ATOM    462  CB  ASN A  52     -12.767   7.023  11.133  1.00 10.00      A   
ATOM    463  CG  ASN A  52     -12.108   7.972  12.125  1.00 10.00      A   
ATOM    464  OD1 ASN A  52     -11.451   7.553  13.076  1.00 10.00      A   
ATOM    465  ND2 ASN A  52     -12.277   9.262  11.908  1.00 10.00      A   
ATOM    466 HD21 ASN A  52     -12.811   9.538  11.130  1.00 10.00      A   
ATOM    467 HD22 ASN A  52     -11.859   9.893  12.530  1.00 10.00      A   
ATOM    468  C   ASN A  52     -11.956   4.869  12.136  1.00 10.00      A   
ATOM    469  O   ASN A  52     -13.005   4.408  12.586  1.00 10.00      A   
ATOM    470  N   CYS A  53     -10.771   4.659  12.692  1.00 10.00      A   
ATOM    471  HN  CYS A  53      -9.976   5.081  12.291  1.00 10.00      A   
ATOM    472  CA  CYS A  53     -10.603   3.827  13.881  1.00 10.00      A   
ATOM    473  CB  CYS A  53      -9.116   3.669  14.210  1.00 10.00      A   
ATOM    474  SG  CYS A  53      -8.157   5.199  14.083  1.00 10.00      A   
ATOM    475  HG  CYS A  53      -6.965   4.893  13.577  1.00 10.00      A   
ATOM    476  C   CYS A  53     -11.358   4.369  15.092  1.00 10.00      A   
ATOM    477  O   CYS A  53     -11.591   3.647  16.056  1.00 10.00      A   
ATOM    478  N   TYR A  54     -11.751   5.636  15.034  1.00 10.00      A   
ATOM    479  HN  TYR A  54     -11.552   6.169  14.228  1.00 10.00      A   
ATOM    480  CA  TYR A  54     -12.470   6.256  16.137  1.00 10.00      A   
ATOM    481  CB  TYR A  54     -11.833   7.597  16.516  1.00 10.00      A   
ATOM    482  CG  TYR A  54     -10.428   7.456  17.061  1.00 10.00      A   
ATOM    483  CD1 TYR A  54      -9.395   8.271  16.611  1.00 10.00      A   
ATOM    484  CD2 TYR A  54     -10.131   6.493  18.018  1.00 10.00      A   
ATOM    485  CE1 TYR A  54      -8.107   8.130  17.103  1.00 10.00      A   
ATOM    486  CE2 TYR A  54      -8.850   6.347  18.517  1.00 10.00      A   
ATOM    487  CZ  TYR A  54      -7.839   7.165  18.056  1.00 10.00      A   
ATOM    488  OH  TYR A  54      -6.557   7.018  18.551  1.00 10.00      A   
ATOM    489  HH  TYR A  54      -6.491   7.476  19.410  1.00 10.00      A   
ATOM    490  C   TYR A  54     -13.954   6.419  15.823  1.00 10.00      A   
ATOM    491  O   TYR A  54     -14.696   7.050  16.577  1.00 10.00      A   
ATOM    492  N   ALA A  55     -14.389   5.841  14.710  1.00 10.00      A   
ATOM    493  HN  ALA A  55     -13.755   5.351  14.141  1.00 10.00      A   
ATOM    494  CA  ALA A  55     -15.787   5.914  14.316  1.00 10.00      A   
ATOM    495  CB  ALA A  55     -15.924   5.742  12.810  1.00 10.00      A   
ATOM    496  C   ALA A  55     -16.585   4.842  15.050  1.00 10.00      A   
ATOM    497  O   ALA A  55     -17.792   4.977  15.255  1.00 10.00      A   
ATOM    498  N   VAL A  56     -15.894   3.782  15.456  1.00 10.00      A   
ATOM    499  HN  VAL A  56     -14.927   3.745  15.289  1.00 10.00      A   
ATOM    500  CA  VAL A  56     -16.524   2.676  16.163  1.00 10.00      A   
ATOM    501  CB  VAL A  56     -17.063   1.611  15.175  1.00 10.00      A   
ATOM    502  CG1 VAL A  56     -15.938   0.962  14.381  1.00 10.00      A   
ATOM    503  CG2 VAL A  56     -17.911   0.565  15.888  1.00 10.00      A   
ATOM    504  C   VAL A  56     -15.525   2.041  17.127  1.00 10.00      A   
ATOM    505  O   VAL A  56     -14.330   2.001  16.849  1.00 10.00      A   
ATOM    506  N   SER A  57     -16.009   1.583  18.267  1.00 10.00      A   
ATOM    507  HN  SER A  57     -16.964   1.671  18.455  1.00 10.00      A   
ATOM    508  CA  SER A  57     -15.158   0.958  19.260  1.00 10.00      A   
ATOM    509  CB  SER A  57     -15.866   0.995  20.614  1.00 10.00      A   
ATOM    510  OG  SER A  57     -17.244   1.306  20.447  1.00 10.00      A   
ATOM    511  HG  SER A  57     -17.751   0.484  20.379  1.00 10.00      A   
ATOM    512  C   SER A  57     -14.832  -0.485  18.866  1.00 10.00      A   
ATOM    513  O   SER A  57     -15.661  -1.170  18.257  1.00 10.00      A   
ATOM    514  N   PRO A  58     -13.618  -0.959  19.206  1.00 10.00      A   
ATOM    515  CA  PRO A  58     -13.175  -2.328  18.896  1.00 10.00      A   
ATOM    516  CB  PRO A  58     -11.854  -2.461  19.660  1.00 10.00      A   
ATOM    517  CG  PRO A  58     -11.361  -1.067  19.826  1.00 10.00      A   
ATOM    518  CD  PRO A  58     -12.578  -0.188  19.911  1.00 10.00      A   
ATOM    519  C   PRO A  58     -14.166  -3.377  19.400  1.00 10.00      A   
ATOM    520  O   PRO A  58     -14.469  -4.344  18.699  1.00 10.00      A   
ATOM    521  N   ALA A  59     -14.674  -3.166  20.613  1.00 10.00      A   
ATOM    522  HN  ALA A  59     -14.397  -2.369  21.118  1.00 10.00      A   
ATOM    523  CA  ALA A  59     -15.627  -4.087  21.222  1.00 10.00      A   
ATOM    524  CB  ALA A  59     -16.017  -3.604  22.612  1.00 10.00      A   
ATOM    525  C   ALA A  59     -16.867  -4.268  20.354  1.00 10.00      A   
ATOM    526  O   ALA A  59     -17.355  -5.382  20.188  1.00 10.00      A   
ATOM    527  N   THR A  60     -17.359  -3.174  19.790  1.00 10.00      A   
ATOM    528  HN  THR A  60     -16.909  -2.316  19.937  1.00 10.00      A   
ATOM    529  CA  THR A  60     -18.545  -3.211  18.951  1.00 10.00      A   
ATOM    530  CB  THR A  60     -18.965  -1.784  18.554  1.00 10.00      A   
ATOM    531  OG1 THR A  60     -18.739  -0.902  19.668  1.00 10.00      A   
ATOM    532  HG1 THR A  60     -19.583  -0.687  20.077  1.00 10.00      A   
ATOM    533  CG2 THR A  60     -20.437  -1.746  18.168  1.00 10.00      A   
ATOM    534  C   THR A  60     -18.317  -4.056  17.692  1.00 10.00      A   
ATOM    535  O   THR A  60     -19.209  -4.784  17.249  1.00 10.00      A   
ATOM    536  N   VAL A  61     -17.113  -3.978  17.139  1.00 10.00      A   
ATOM    537  HN  VAL A  61     -16.428  -3.409  17.556  1.00 10.00      A   
ATOM    538  CA  VAL A  61     -16.776  -4.727  15.934  1.00 10.00      A   
ATOM    539  CB  VAL A  61     -15.434  -4.248  15.332  1.00 10.00      A   
ATOM    540  CG1 VAL A  61     -15.132  -4.968  14.027  1.00 10.00      A   
ATOM    541  CG2 VAL A  61     -15.439  -2.741  15.121  1.00 10.00      A   
ATOM    542  C   VAL A  61     -16.694  -6.223  16.232  1.00 10.00      A   
ATOM    543  O   VAL A  61     -17.319  -7.038  15.549  1.00 10.00      A   
ATOM    544  N   ILE A  62     -15.938  -6.565  17.267  1.00 10.00      A   
ATOM    545  HN  ILE A  62     -15.488  -5.855  17.781  1.00 10.00      A   
ATOM    546  CA  ILE A  62     -15.749  -7.958  17.669  1.00 10.00      A   
ATOM    547  CB  ILE A  62     -14.708  -8.079  18.800  1.00 10.00      A   
ATOM    548  CG1 ILE A  62     -13.401  -7.401  18.384  1.00 10.00      A   
ATOM    549  CG2 ILE A  62     -14.460  -9.541  19.146  1.00 10.00      A   
ATOM    550  CD1 ILE A  62     -12.425  -7.200  19.519  1.00 10.00      A   
ATOM    551  C   ILE A  62     -17.066  -8.588  18.124  1.00 10.00      A   
ATOM    552  O   ILE A  62     -17.334  -9.758  17.853  1.00 10.00      A   
ATOM    553  N   ARG A  63     -17.878  -7.807  18.827  1.00 10.00      A   
ATOM    554  HN  ARG A  63     -17.600  -6.890  19.037  1.00 10.00      A   
ATOM    555  CA  ARG A  63     -19.165  -8.284  19.314  1.00 10.00      A   
ATOM    556  CB  ARG A  63     -19.809  -7.235  20.223  1.00 10.00      A   
ATOM    557  CG  ARG A  63     -20.630  -7.816  21.359  1.00 10.00      A   
ATOM    558  CD  ARG A  63     -20.268  -7.162  22.681  1.00 10.00      A   
ATOM    559  NE  ARG A  63     -20.573  -5.731  22.694  1.00 10.00      A   
ATOM    560  HE  ARG A  63     -21.185  -5.391  21.999  1.00 10.00      A   
ATOM    561  CZ  ARG A  63     -20.084  -4.871  23.584  1.00 10.00      A   
ATOM    562  NH1 ARG A  63     -19.265  -5.289  24.539  1.00 10.00      A   
ATOM    563 HH11 ARG A  63     -18.884  -4.611  25.235  1.00 10.00      A   
ATOM    564 HH12 ARG A  63     -18.997  -6.296  24.601  1.00 10.00      A   
ATOM    565  NH2 ARG A  63     -20.428  -3.593  23.528  1.00 10.00      A   
ATOM    566 HH21 ARG A  63     -21.081  -3.255  22.787  1.00 10.00      A   
ATOM    567 HH22 ARG A  63     -20.050  -2.917  24.227  1.00 10.00      A   
ATOM    568  C   ARG A  63     -20.094  -8.622  18.149  1.00 10.00      A   
ATOM    569  O   ARG A  63     -20.851  -9.591  18.201  1.00 10.00      A   
ATOM    570  N   ARG A  64     -20.024  -7.821  17.095  1.00 10.00      A   
ATOM    571  HN  ARG A  64     -19.394  -7.067  17.109  1.00 10.00      A   
ATOM    572  CA  ARG A  64     -20.849  -8.036  15.919  1.00 10.00      A   
ATOM    573  CB  ARG A  64     -20.915  -6.774  15.058  1.00 10.00      A   
ATOM    574  CG  ARG A  64     -22.041  -5.826  15.439  1.00 10.00      A   
ATOM    575  CD  ARG A  64     -22.143  -4.666  14.463  1.00 10.00      A   
ATOM    576  NE  ARG A  64     -22.356  -5.109  13.084  1.00 10.00      A   
ATOM    577  HE  ARG A  64     -21.993  -5.985  12.837  1.00 10.00      A   
ATOM    578  CZ  ARG A  64     -23.012  -4.400  12.163  1.00 10.00      A   
ATOM    579  NH1 ARG A  64     -23.534  -3.216  12.472  1.00 10.00      A   
ATOM    580 HH11 ARG A  64     -24.040  -2.661  11.747  1.00 10.00      A   
ATOM    581 HH12 ARG A  64     -23.445  -2.833  13.451  1.00 10.00      A   
ATOM    582  NH2 ARG A  64     -23.156  -4.867  10.930  1.00 10.00      A   
ATOM    583 HH21 ARG A  64     -22.761  -5.791  10.667  1.00 10.00      A   
ATOM    584 HH22 ARG A  64     -23.667  -4.298  10.212  1.00 10.00      A   
ATOM    585  C   ARG A  64     -20.325  -9.203  15.097  1.00 10.00      A   
ATOM    586  O   ARG A  64     -21.041 -10.176  14.866  1.00 10.00      A   
ATOM    587  N   PHE A  65     -19.072  -9.107  14.672  1.00 10.00      A   
ATOM    588  HN  PHE A  65     -18.535  -8.320  14.925  1.00 10.00      A   
ATOM    589  CA  PHE A  65     -18.460 -10.157  13.866  1.00 10.00      A   
ATOM    590  CB  PHE A  65     -17.946  -9.602  12.532  1.00 10.00      A   
ATOM    591  CG  PHE A  65     -18.801  -8.531  11.919  1.00 10.00      A   
ATOM    592  CD1 PHE A  65     -18.450  -7.197  12.038  1.00 10.00      A   
ATOM    593  CD2 PHE A  65     -19.952  -8.859  11.226  1.00 10.00      A   
ATOM    594  CE1 PHE A  65     -19.233  -6.207  11.480  1.00 10.00      A   
ATOM    595  CE2 PHE A  65     -20.741  -7.873  10.665  1.00 10.00      A   
ATOM    596  CZ  PHE A  65     -20.382  -6.546  10.792  1.00 10.00      A   
ATOM    597  C   PHE A  65     -17.300 -10.808  14.619  1.00 10.00      A   
ATOM    598  O   PHE A  65     -16.192 -10.269  14.645  1.00 10.00      A   
ATOM    599  N   PRO A  66     -17.537 -11.972  15.244  1.00 10.00      A   
ATOM    600  CA  PRO A  66     -16.516 -12.694  16.001  1.00 10.00      A   
ATOM    601  CB  PRO A  66     -17.344 -13.484  17.033  1.00 10.00      A   
ATOM    602  CG  PRO A  66     -18.784 -13.235  16.697  1.00 10.00      A   
ATOM    603  CD  PRO A  66     -18.821 -12.664  15.310  1.00 10.00      A   
ATOM    604  C   PRO A  66     -15.712 -13.663  15.132  1.00 10.00      A   
ATOM    605  O   PRO A  66     -14.879 -14.415  15.639  1.00 10.00      A   
ATOM    606  N   LYS A  67     -15.957 -13.634  13.825  1.00 10.00      A   
ATOM    607  HN  LYS A  67     -16.612 -12.993  13.477  1.00 10.00      A   
ATOM    608  CA  LYS A  67     -15.269 -14.528  12.897  1.00 10.00      A   
ATOM    609  CB  LYS A  67     -16.245 -15.548  12.301  1.00 10.00      A   
ATOM    610  CG  LYS A  67     -16.504 -16.749  13.196  1.00 10.00      A   
ATOM    611  CD  LYS A  67     -17.313 -17.809  12.466  1.00 10.00      A   
ATOM    612  CE  LYS A  67     -17.307 -19.136  13.209  1.00 10.00      A   
ATOM    613  NZ  LYS A  67     -18.025 -20.197  12.456  1.00 10.00      A   
ATOM    614  HZ1 LYS A  67     -18.095 -21.058  13.030  1.00 10.00      A   
ATOM    615  HZ2 LYS A  67     -17.512 -20.423  11.576  1.00 10.00      A   
ATOM    616  HZ3 LYS A  67     -18.982 -19.876  12.211  1.00 10.00      A   
ATOM    617  C   LYS A  67     -14.545 -13.768  11.786  1.00 10.00      A   
ATOM    618  O   LYS A  67     -14.445 -14.246  10.656  1.00 10.00      A   
ATOM    619  N   VAL A  68     -14.034 -12.590  12.114  1.00 10.00      A   
ATOM    620  HN  VAL A  68     -14.143 -12.261  13.027  1.00 10.00      A   
ATOM    621  CA  VAL A  68     -13.308 -11.773  11.143  1.00 10.00      A   
ATOM    622  CB  VAL A  68     -13.259 -10.292  11.574  1.00 10.00      A   
ATOM    623  CG1 VAL A  68     -12.363  -9.478  10.651  1.00 10.00      A   
ATOM    624  CG2 VAL A  68     -14.655  -9.702  11.606  1.00 10.00      A   
ATOM    625  C   VAL A  68     -11.885 -12.293  10.965  1.00 10.00      A   
ATOM    626  O   VAL A  68     -11.208 -12.631  11.940  1.00 10.00      A   
ATOM    627  N   ARG A  69     -11.438 -12.359   9.719  1.00 10.00      A   
ATOM    628  HN  ARG A  69     -12.030 -12.081   8.981  1.00 10.00      A   
ATOM    629  CA  ARG A  69     -10.100 -12.843   9.415  1.00 10.00      A   
ATOM    630  CB  ARG A  69     -10.173 -14.078   8.516  1.00 10.00      A   
ATOM    631  CG  ARG A  69     -10.752 -15.305   9.201  1.00 10.00      A   
ATOM    632  CD  ARG A  69     -10.855 -16.475   8.240  1.00 10.00      A   
ATOM    633  NE  ARG A  69     -11.128 -17.732   8.938  1.00 10.00      A   
ATOM    634  HE  ARG A  69     -11.992 -17.808   9.407  1.00 10.00      A   
ATOM    635  CZ  ARG A  69     -10.283 -18.762   8.964  1.00 10.00      A   
ATOM    636  NH1 ARG A  69      -9.122 -18.681   8.329  1.00 10.00      A   
ATOM    637 HH11 ARG A  69      -8.460 -19.483   8.341  1.00 10.00      A   
ATOM    638 HH12 ARG A  69      -8.864 -17.800   7.809  1.00 10.00      A   
ATOM    639  NH2 ARG A  69     -10.591 -19.867   9.635  1.00 10.00      A   
ATOM    640 HH21 ARG A  69      -9.927 -20.672   9.657  1.00 10.00      A   
ATOM    641 HH22 ARG A  69     -11.498 -19.931  10.145  1.00 10.00      A   
ATOM    642  C   ARG A  69      -9.241 -11.758   8.769  1.00 10.00      A   
ATOM    643  O   ARG A  69      -8.010 -11.837   8.792  1.00 10.00      A   
ATOM    644  N   SER A  70      -9.889 -10.753   8.190  1.00 10.00      A   
ATOM    645  HN  SER A  70     -10.872 -10.741   8.199  1.00 10.00      A   
ATOM    646  CA  SER A  70      -9.180  -9.655   7.547  1.00 10.00      A   
ATOM    647  CB  SER A  70      -9.284  -9.778   6.022  1.00 10.00      A   
ATOM    648  OG  SER A  70      -8.417  -8.868   5.367  1.00 10.00      A   
ATOM    649  HG  SER A  70      -7.885  -9.344   4.707  1.00 10.00      A   
ATOM    650  C   SER A  70      -9.742  -8.317   8.020  1.00 10.00      A   
ATOM    651  O   SER A  70     -10.949  -8.071   7.929  1.00 10.00      A   
ATOM    652  N   VAL A  71      -8.870  -7.463   8.550  1.00 10.00      A   
ATOM    653  HN  VAL A  71      -7.923  -7.716   8.595  1.00 10.00      A   
ATOM    654  CA  VAL A  71      -9.281  -6.153   9.053  1.00 10.00      A   
ATOM    655  CB  VAL A  71      -9.133  -6.044  10.589  1.00 10.00      A   
ATOM    656  CG1 VAL A  71     -10.173  -5.093  11.158  1.00 10.00      A   
ATOM    657  CG2 VAL A  71      -9.228  -7.404  11.258  1.00 10.00      A   
ATOM    658  C   VAL A  71      -8.459  -5.035   8.412  1.00 10.00      A   
ATOM    659  O   VAL A  71      -7.238  -5.144   8.281  1.00 10.00      A   
ATOM    660  N   GLU A  72      -9.140  -3.968   8.018  1.00 10.00      A   
ATOM    661  HN  GLU A  72     -10.112  -3.954   8.145  1.00 10.00      A   
ATOM    662  CA  GLU A  72      -8.496  -2.813   7.401  1.00 10.00      A   
ATOM    663  CB  GLU A  72      -8.758  -2.801   5.893  1.00 10.00      A   
ATOM    664  CG  GLU A  72      -8.120  -1.631   5.164  1.00 10.00      A   
ATOM    665  CD  GLU A  72      -8.102  -1.818   3.661  1.00 10.00      A   
ATOM    666  OE1 GLU A  72      -9.179  -2.048   3.071  1.00 10.00      A   
ATOM    667  OE2 GLU A  72      -7.011  -1.739   3.062  1.00 10.00      A   
ATOM    668  C   GLU A  72      -9.015  -1.525   8.041  1.00 10.00      A   
ATOM    669  O   GLU A  72     -10.219  -1.263   8.026  1.00 10.00      A   
ATOM    670  N   LEU A  73      -8.115  -0.724   8.606  1.00 10.00      A   
ATOM    671  HN  LEU A  73      -7.162  -0.971   8.579  1.00 10.00      A   
ATOM    672  CA  LEU A  73      -8.511   0.517   9.260  1.00 10.00      A   
ATOM    673  CB  LEU A  73      -8.465   0.366  10.784  1.00 10.00      A   
ATOM    674  CG  LEU A  73      -9.410  -0.656  11.413  1.00 10.00      A   
ATOM    675  CD1 LEU A  73      -8.726  -2.003  11.551  1.00 10.00      A   
ATOM    676  CD2 LEU A  73      -9.892  -0.160  12.764  1.00 10.00      A   
ATOM    677  C   LEU A  73      -7.626   1.688   8.861  1.00 10.00      A   
ATOM    678  O   LEU A  73      -6.477   1.509   8.449  1.00 10.00      A   
ATOM    679  N   LYS A  74      -8.180   2.887   9.004  1.00 10.00      A   
ATOM    680  HN  LYS A  74      -9.106   2.942   9.328  1.00 10.00      A   
ATOM    681  CA  LYS A  74      -7.473   4.122   8.700  1.00 10.00      A   
ATOM    682  CB  LYS A  74      -8.103   4.814   7.486  1.00 10.00      A   
ATOM    683  CG  LYS A  74      -8.240   3.929   6.251  1.00 10.00      A   
ATOM    684  CD  LYS A  74      -8.957   4.651   5.121  1.00 10.00      A   
ATOM    685  CE  LYS A  74      -9.034   3.786   3.871  1.00 10.00      A   
ATOM    686  NZ  LYS A  74      -9.635   4.518   2.727  1.00 10.00      A   
ATOM    687  HZ1 LYS A  74     -10.673   4.452   2.758  1.00 10.00      A   
ATOM    688  HZ2 LYS A  74      -9.299   4.121   1.825  1.00 10.00      A   
ATOM    689  HZ3 LYS A  74      -9.363   5.521   2.770  1.00 10.00      A   
ATOM    690  C   LYS A  74      -7.537   5.041   9.923  1.00 10.00      A   
ATOM    691  O   LYS A  74      -8.550   5.075  10.625  1.00 10.00      A   
ATOM    692  N   GLY A  75      -6.463   5.774  10.187  1.00 10.00      A   
ATOM    693  HN  GLY A  75      -5.673   5.711   9.600  1.00 10.00      A   
ATOM    694  CA  GLY A  75      -6.448   6.657  11.341  1.00 10.00      A   
ATOM    695  C   GLY A  75      -6.313   8.121  10.981  1.00 10.00      A   
ATOM    696  O   GLY A  75      -7.315   8.828  10.837  1.00 10.00      A   
ATOM    697  N   LYS A  76      -5.071   8.567  10.835  1.00 10.00      A   
ATOM    698  HN  LYS A  76      -4.324   7.935  10.952  1.00 10.00      A   
ATOM    699  CA  LYS A  76      -4.771   9.952  10.498  1.00 10.00      A   
ATOM    700  CB  LYS A  76      -3.252  10.159  10.429  1.00 10.00      A   
ATOM    701  CG  LYS A  76      -2.518  10.073  11.759  1.00 10.00      A   
ATOM    702  CD  LYS A  76      -1.037  10.387  11.579  1.00 10.00      A   
ATOM    703  CE  LYS A  76      -0.290  10.386  12.905  1.00 10.00      A   
ATOM    704  NZ  LYS A  76       1.141  10.761  12.732  1.00 10.00      A   
ATOM    705  HZ1 LYS A  76       1.694   9.935  12.393  1.00 10.00      A   
ATOM    706  HZ2 LYS A  76       1.542  11.077  13.636  1.00 10.00      A   
ATOM    707  HZ3 LYS A  76       1.230  11.528  12.036  1.00 10.00      A   
ATOM    708  C   LYS A  76      -5.399  10.346   9.159  1.00 10.00      A   
ATOM    709  O   LYS A  76      -5.515   9.522   8.251  1.00 10.00      A   
ATOM    710  N   PRO A  77      -5.825  11.612   9.025  1.00 10.00      A   
ATOM    711  CA  PRO A  77      -6.421  12.107   7.786  1.00 10.00      A   
ATOM    712  CB  PRO A  77      -7.097  13.403   8.227  1.00 10.00      A   
ATOM    713  CG  PRO A  77      -6.284  13.879   9.379  1.00 10.00      A   
ATOM    714  CD  PRO A  77      -5.776  12.648  10.073  1.00 10.00      A   
ATOM    715  C   PRO A  77      -5.357  12.395   6.730  1.00 10.00      A   
ATOM    716  O   PRO A  77      -4.160  12.353   7.014  1.00 10.00      A   
ATOM    717  N   HIS A  78      -5.801  12.702   5.521  1.00 10.00      A   
ATOM    718  HN  HIS A  78      -6.770  12.741   5.367  1.00 10.00      A   
ATOM    719  CA  HIS A  78      -4.901  12.986   4.407  1.00 10.00      A   
ATOM    720  CB  HIS A  78      -5.721  13.244   3.132  1.00 10.00      A   
ATOM    721  CG  HIS A  78      -4.917  13.631   1.926  1.00 10.00      A   
ATOM    722  ND1 HIS A  78      -5.241  14.673   1.090  1.00 10.00      A   
ATOM    723  HD1 HIS A  78      -6.035  15.265   1.176  1.00 10.00      A   
ATOM    724  CD2 HIS A  78      -3.775  13.094   1.427  1.00 10.00      A   
ATOM    725  CE1 HIS A  78      -4.312  14.733   0.123  1.00 10.00      A   
ATOM    726  NE2 HIS A  78      -3.395  13.793   0.285  1.00 10.00      A   
ATOM    727  C   HIS A  78      -3.966  14.165   4.705  1.00 10.00      A   
ATOM    728  O   HIS A  78      -2.767  14.111   4.420  1.00 10.00      A   
ATOM    729  N   PHE A  79      -4.512  15.213   5.307  1.00 10.00      A   
ATOM    730  HN  PHE A  79      -5.465  15.188   5.533  1.00 10.00      A   
ATOM    731  CA  PHE A  79      -3.736  16.408   5.629  1.00 10.00      A   
ATOM    732  CB  PHE A  79      -4.658  17.586   5.968  1.00 10.00      A   
ATOM    733  CG  PHE A  79      -5.081  18.394   4.768  1.00 10.00      A   
ATOM    734  CD1 PHE A  79      -4.890  17.913   3.480  1.00 10.00      A   
ATOM    735  CD2 PHE A  79      -5.667  19.640   4.929  1.00 10.00      A   
ATOM    736  CE1 PHE A  79      -5.273  18.658   2.382  1.00 10.00      A   
ATOM    737  CE2 PHE A  79      -6.054  20.390   3.834  1.00 10.00      A   
ATOM    738  CZ  PHE A  79      -5.856  19.898   2.559  1.00 10.00      A   
ATOM    739  C   PHE A  79      -2.707  16.173   6.739  1.00 10.00      A   
ATOM    740  O   PHE A  79      -1.865  17.034   7.008  1.00 10.00      A   
ATOM    741  N   ALA A  80      -2.756  15.004   7.368  1.00 10.00      A   
ATOM    742  HN  ALA A  80      -3.428  14.341   7.098  1.00 10.00      A   
ATOM    743  CA  ALA A  80      -1.819  14.680   8.438  1.00 10.00      A   
ATOM    744  CB  ALA A  80      -2.302  13.483   9.242  1.00 10.00      A   
ATOM    745  C   ALA A  80      -0.425  14.421   7.879  1.00 10.00      A   
ATOM    746  O   ALA A  80       0.577  14.787   8.494  1.00 10.00      A   
ATOM    747  N   ASP A  81      -0.373  13.838   6.685  1.00 10.00      A   
ATOM    748  HN  ASP A  81      -1.212  13.626   6.221  1.00 10.00      A   
ATOM    749  CA  ASP A  81       0.894  13.514   6.032  1.00 10.00      A   
ATOM    750  CB  ASP A  81       0.653  12.661   4.782  1.00 10.00      A   
ATOM    751  CG  ASP A  81       0.940  11.189   4.997  1.00 10.00      A   
ATOM    752  OD1 ASP A  81       2.123  10.797   4.940  1.00 10.00      A   
ATOM    753  OD2 ASP A  81      -0.016  10.415   5.218  1.00 10.00      A   
ATOM    754  C   ASP A  81       1.666  14.773   5.653  1.00 10.00      A   
ATOM    755  O   ASP A  81       2.866  14.722   5.380  1.00 10.00      A   
ATOM    756  N   PHE A  82       0.977  15.908   5.656  1.00 10.00      A   
ATOM    757  HN  PHE A  82       0.029  15.890   5.908  1.00 10.00      A   
ATOM    758  CA  PHE A  82       1.599  17.179   5.302  1.00 10.00      A   
ATOM    759  CB  PHE A  82       0.639  18.046   4.482  1.00 10.00      A   
ATOM    760  CG  PHE A  82       0.089  17.340   3.277  1.00 10.00      A   
ATOM    761  CD1 PHE A  82       0.932  16.672   2.404  1.00 10.00      A   
ATOM    762  CD2 PHE A  82      -1.272  17.320   3.034  1.00 10.00      A   
ATOM    763  CE1 PHE A  82       0.426  15.999   1.309  1.00 10.00      A   
ATOM    764  CE2 PHE A  82      -1.784  16.655   1.939  1.00 10.00      A   
ATOM    765  CZ  PHE A  82      -0.935  15.990   1.077  1.00 10.00      A   
ATOM    766  C   PHE A  82       2.093  17.927   6.538  1.00 10.00      A   
ATOM    767  O   PHE A  82       2.386  19.119   6.475  1.00 10.00      A   
ATOM    768  N   ASN A  83       2.189  17.207   7.658  1.00 10.00      A   
ATOM    769  HN  ASN A  83       1.940  16.257   7.631  1.00 10.00      A   
ATOM    770  CA  ASN A  83       2.659  17.774   8.928  1.00 10.00      A   
ATOM    771  CB  ASN A  83       4.092  18.321   8.819  1.00 10.00      A   
ATOM    772  CG  ASN A  83       5.111  17.267   8.430  1.00 10.00      A   
ATOM    773  OD1 ASN A  83       5.585  16.501   9.272  1.00 10.00      A   
ATOM    774  ND2 ASN A  83       5.474  17.237   7.157  1.00 10.00      A   
ATOM    775 HD21 ASN A  83       5.079  17.892   6.548  1.00 10.00      A   
ATOM    776 HD22 ASN A  83       6.116  16.551   6.875  1.00 10.00      A   
ATOM    777  C   ASN A  83       1.719  18.846   9.472  1.00 10.00      A   
ATOM    778  O   ASN A  83       2.134  19.726  10.228  1.00 10.00      A   
ATOM    779  N   LEU A  84       0.449  18.761   9.093  1.00 10.00      A   
ATOM    780  HN  LEU A  84       0.179  18.037   8.486  1.00 10.00      A   
ATOM    781  CA  LEU A  84      -0.553  19.723   9.544  1.00 10.00      A   
ATOM    782  CB  LEU A  84      -1.587  19.975   8.442  1.00 10.00      A   
ATOM    783  CG  LEU A  84      -1.062  20.635   7.162  1.00 10.00      A   
ATOM    784  CD1 LEU A  84      -2.135  20.653   6.086  1.00 10.00      A   
ATOM    785  CD2 LEU A  84      -0.566  22.044   7.450  1.00 10.00      A   
ATOM    786  C   LEU A  84      -1.239  19.223  10.812  1.00 10.00      A   
ATOM    787  O   LEU A  84      -2.161  19.856  11.331  1.00 10.00      A   
ATOM    788  N   VAL A  85      -0.777  18.083  11.301  1.00 10.00      A   
ATOM    789  HN  VAL A  85      -0.031  17.640  10.848  1.00 10.00      A   
ATOM    790  CA  VAL A  85      -1.329  17.476  12.498  1.00 10.00      A   
ATOM    791  CB  VAL A  85      -1.999  16.120  12.167  1.00 10.00      A   
ATOM    792  CG1 VAL A  85      -2.325  15.336  13.431  1.00 10.00      A   
ATOM    793  CG2 VAL A  85      -3.257  16.336  11.340  1.00 10.00      A   
ATOM    794  C   VAL A  85      -0.224  17.267  13.528  1.00 10.00      A   
ATOM    795  O   VAL A  85       0.775  16.608  13.240  1.00 10.00      A   
ATOM    796  N   PRO A  86      -0.375  17.849  14.729  1.00 10.00      A   
ATOM    797  CA  PRO A  86       0.617  17.716  15.800  1.00 10.00      A   
ATOM    798  CB  PRO A  86       0.060  18.593  16.930  1.00 10.00      A   
ATOM    799  CG  PRO A  86      -0.940  19.481  16.273  1.00 10.00      A   
ATOM    800  CD  PRO A  86      -1.512  18.683  15.139  1.00 10.00      A   
ATOM    801  C   PRO A  86       0.732  16.270  16.270  1.00 10.00      A   
ATOM    802  O   PRO A  86      -0.253  15.523  16.274  1.00 10.00      A   
ATOM    803  N   ASP A  87       1.938  15.882  16.659  1.00 10.00      A   
ATOM    804  HN  ASP A  87       2.676  16.526  16.640  1.00 10.00      A   
ATOM    805  CA  ASP A  87       2.189  14.524  17.125  1.00 10.00      A   
ATOM    806  CB  ASP A  87       3.688  14.249  17.247  1.00 10.00      A   
ATOM    807  CG  ASP A  87       3.972  12.873  17.807  1.00 10.00      A   
ATOM    808  OD1 ASP A  87       4.601  12.783  18.883  1.00 10.00      A   
ATOM    809  OD2 ASP A  87       3.555  11.874  17.183  1.00 10.00      A   
ATOM    810  C   ASP A  87       1.488  14.248  18.451  1.00 10.00      A   
ATOM    811  O   ASP A  87       1.435  15.112  19.333  1.00 10.00      A   
ATOM    812  N   GLY A  88       0.941  13.046  18.578  1.00 10.00      A   
ATOM    813  HN  GLY A  88       1.024  12.402  17.843  1.00 10.00      A   
ATOM    814  CA  GLY A  88       0.240  12.668  19.787  1.00 10.00      A   
ATOM    815  C   GLY A  88      -1.256  12.871  19.657  1.00 10.00      A   
ATOM    816  O   GLY A  88      -1.997  12.710  20.628  1.00 10.00      A   
ATOM    817  N   TRP A  89      -1.697  13.237  18.457  1.00 10.00      A   
ATOM    818  HN  TRP A  89      -1.050  13.380  17.738  1.00 10.00      A   
ATOM    819  CA  TRP A  89      -3.113  13.460  18.194  1.00 10.00      A   
ATOM    820  CB  TRP A  89      -3.335  13.985  16.769  1.00 10.00      A   
ATOM    821  CG  TRP A  89      -4.782  14.101  16.384  1.00 10.00      A   
ATOM    822  CD1 TRP A  89      -5.724  14.912  16.952  1.00 10.00      A   
ATOM    823  CD2 TRP A  89      -5.454  13.375  15.345  1.00 10.00      A   
ATOM    824  NE1 TRP A  89      -6.938  14.734  16.334  1.00 10.00      A   
ATOM    825  HE1 TRP A  89      -7.773  15.200  16.565  1.00 10.00      A   
ATOM    826  CE2 TRP A  89      -6.798  13.797  15.344  1.00 10.00      A   
ATOM    827  CE3 TRP A  89      -5.048  12.409  14.417  1.00 10.00      A   
ATOM    828  CZ2 TRP A  89      -7.739  13.287  14.453  1.00 10.00      A   
ATOM    829  CZ3 TRP A  89      -5.985  11.904  13.534  1.00 10.00      A   
ATOM    830  CH2 TRP A  89      -7.313  12.345  13.557  1.00 10.00      A   
ATOM    831  C   TRP A  89      -3.928  12.192  18.434  1.00 10.00      A   
ATOM    832  O   TRP A  89      -4.895  12.208  19.194  1.00 10.00      A   
ATOM    833  N   GLY A  90      -3.530  11.101  17.795  1.00 10.00      A   
ATOM    834  HN  GLY A  90      -2.746  11.144  17.211  1.00 10.00      A   
ATOM    835  CA  GLY A  90      -4.240   9.850  17.952  1.00 10.00      A   
ATOM    836  C   GLY A  90      -3.858   8.838  16.895  1.00 10.00      A   
ATOM    837  O   GLY A  90      -2.873   9.025  16.179  1.00 10.00      A   
ATOM    838  N   GLY A  91      -4.636   7.772  16.794  1.00 10.00      A   
ATOM    839  HN  GLY A  91      -5.414   7.681  17.394  1.00 10.00      A   
ATOM    840  CA  GLY A  91      -4.360   6.740  15.819  1.00 10.00      A   
ATOM    841  C   GLY A  91      -3.686   5.540  16.447  1.00 10.00      A   
ATOM    842  O   GLY A  91      -2.924   4.829  15.795  1.00 10.00      A   
ATOM    843  N   TYR A  92      -3.970   5.314  17.720  1.00 10.00      A   
ATOM    844  HN  TYR A  92      -4.607   5.904  18.180  1.00 10.00      A   
ATOM    845  CA  TYR A  92      -3.378   4.200  18.447  1.00 10.00      A   
ATOM    846  CB  TYR A  92      -3.357   4.489  19.947  1.00 10.00      A   
ATOM    847  CG  TYR A  92      -2.542   5.717  20.286  1.00 10.00      A   
ATOM    848  CD1 TYR A  92      -3.156   6.913  20.631  1.00 10.00      A   
ATOM    849  CD2 TYR A  92      -1.153   5.683  20.239  1.00 10.00      A   
ATOM    850  CE1 TYR A  92      -2.411   8.039  20.922  1.00 10.00      A   
ATOM    851  CE2 TYR A  92      -0.402   6.801  20.531  1.00 10.00      A   
ATOM    852  CZ  TYR A  92      -1.034   7.975  20.870  1.00 10.00      A   
ATOM    853  OH  TYR A  92      -0.285   9.095  21.152  1.00 10.00      A   
ATOM    854  HH  TYR A  92       0.318   9.269  20.412  1.00 10.00      A   
ATOM    855  C   TYR A  92      -4.096   2.893  18.130  1.00 10.00      A   
ATOM    856  O   TYR A  92      -5.321   2.802  18.236  1.00 10.00      A   
ATOM    857  N   VAL A  93      -3.325   1.889  17.735  1.00 10.00      A   
ATOM    858  HN  VAL A  93      -2.351   2.025  17.688  1.00 10.00      A   
ATOM    859  CA  VAL A  93      -3.878   0.594  17.366  1.00 10.00      A   
ATOM    860  CB  VAL A  93      -3.161   0.018  16.119  1.00 10.00      A   
ATOM    861  CG1 VAL A  93      -1.763  -0.467  16.461  1.00 10.00      A   
ATOM    862  CG2 VAL A  93      -3.979  -1.084  15.467  1.00 10.00      A   
ATOM    863  C   VAL A  93      -3.831  -0.419  18.512  1.00 10.00      A   
ATOM    864  O   VAL A  93      -4.463  -1.477  18.437  1.00 10.00      A   
ATOM    865  N   TYR A  94      -3.092  -0.096  19.575  1.00 10.00      A   
ATOM    866  HN  TYR A  94      -2.613   0.763  19.582  1.00 10.00      A   
ATOM    867  CA  TYR A  94      -2.965  -0.996  20.725  1.00 10.00      A   
ATOM    868  CB  TYR A  94      -2.158  -0.386  21.878  1.00 10.00      A   
ATOM    869  CG  TYR A  94      -2.159  -1.254  23.119  1.00 10.00      A   
ATOM    870  CD1 TYR A  94      -1.389  -2.409  23.180  1.00 10.00      A   
ATOM    871  CD2 TYR A  94      -2.949  -0.934  24.214  1.00 10.00      A   
ATOM    872  CE1 TYR A  94      -1.407  -3.217  24.296  1.00 10.00      A   
ATOM    873  CE2 TYR A  94      -2.970  -1.737  25.337  1.00 10.00      A   
ATOM    874  CZ  TYR A  94      -2.197  -2.876  25.370  1.00 10.00      A   
ATOM    875  OH  TYR A  94      -2.223  -3.685  26.478  1.00 10.00      A   
ATOM    876  HH  TYR A  94      -3.131  -4.001  26.621  1.00 10.00      A   
ATOM    877  C   TYR A  94      -4.307  -1.554  21.224  1.00 10.00      A   
ATOM    878  O   TYR A  94      -4.451  -2.774  21.343  1.00 10.00      A   
ATOM    879  N   PRO A  95      -5.313  -0.693  21.530  1.00 10.00      A   
ATOM    880  CA  PRO A  95      -6.621  -1.154  22.016  1.00 10.00      A   
ATOM    881  CB  PRO A  95      -7.477   0.115  21.988  1.00 10.00      A   
ATOM    882  CG  PRO A  95      -6.496   1.217  22.175  1.00 10.00      A   
ATOM    883  CD  PRO A  95      -5.255   0.785  21.448  1.00 10.00      A   
ATOM    884  C   PRO A  95      -7.228  -2.214  21.101  1.00 10.00      A   
ATOM    885  O   PRO A  95      -7.854  -3.171  21.564  1.00 10.00      A   
ATOM    886  N   TRP A  96      -7.015  -2.052  19.804  1.00 10.00      A   
ATOM    887  HN  TRP A  96      -6.476  -1.290  19.503  1.00 10.00      A   
ATOM    888  CA  TRP A  96      -7.534  -2.985  18.819  1.00 10.00      A   
ATOM    889  CB  TRP A  96      -7.488  -2.370  17.418  1.00 10.00      A   
ATOM    890  CG  TRP A  96      -8.397  -1.191  17.245  1.00 10.00      A   
ATOM    891  CD1 TRP A  96      -8.152   0.095  17.629  1.00 10.00      A   
ATOM    892  CD2 TRP A  96      -9.697  -1.186  16.640  1.00 10.00      A   
ATOM    893  NE1 TRP A  96      -9.218   0.900  17.304  1.00 10.00      A   
ATOM    894  HE1 TRP A  96      -9.281   1.869  17.481  1.00 10.00      A   
ATOM    895  CE2 TRP A  96     -10.180   0.136  16.696  1.00 10.00      A   
ATOM    896  CE3 TRP A  96     -10.500  -2.171  16.059  1.00 10.00      A   
ATOM    897  CZ2 TRP A  96     -11.429   0.495  16.192  1.00 10.00      A   
ATOM    898  CZ3 TRP A  96     -11.738  -1.813  15.560  1.00 10.00      A   
ATOM    899  CH2 TRP A  96     -12.191  -0.491  15.629  1.00 10.00      A   
ATOM    900  C   TRP A  96      -6.737  -4.284  18.846  1.00 10.00      A   
ATOM    901  O   TRP A  96      -7.308  -5.368  18.863  1.00 10.00      A   
ATOM    902  N   ILE A  97      -5.411  -4.156  18.868  1.00 10.00      A   
ATOM    903  HN  ILE A  97      -5.021  -3.252  18.868  1.00 10.00      A   
ATOM    904  CA  ILE A  97      -4.519  -5.313  18.896  1.00 10.00      A   
ATOM    905  CB  ILE A  97      -3.034  -4.887  18.937  1.00 10.00      A   
ATOM    906  CG1 ILE A  97      -2.691  -3.973  17.752  1.00 10.00      A   
ATOM    907  CG2 ILE A  97      -2.126  -6.110  18.959  1.00 10.00      A   
ATOM    908  CD1 ILE A  97      -2.880  -4.611  16.390  1.00 10.00      A   
ATOM    909  C   ILE A  97      -4.815  -6.192  20.109  1.00 10.00      A   
ATOM    910  O   ILE A  97      -4.928  -7.414  19.992  1.00 10.00      A   
ATOM    911  N   GLU A  98      -4.953  -5.550  21.263  1.00 10.00      A   
ATOM    912  HN  GLU A  98      -4.849  -4.570  21.277  1.00 10.00      A   
ATOM    913  CA  GLU A  98      -5.243  -6.248  22.509  1.00 10.00      A   
ATOM    914  CB  GLU A  98      -5.275  -5.250  23.676  1.00 10.00      A   
ATOM    915  CG  GLU A  98      -5.444  -5.883  25.046  1.00 10.00      A   
ATOM    916  CD  GLU A  98      -5.568  -4.852  26.149  1.00 10.00      A   
ATOM    917  OE1 GLU A  98      -4.605  -4.692  26.931  1.00 10.00      A   
ATOM    918  OE2 GLU A  98      -6.628  -4.196  26.242  1.00 10.00      A   
ATOM    919  C   GLU A  98      -6.573  -6.997  22.410  1.00 10.00      A   
ATOM    920  O   GLU A  98      -6.649  -8.191  22.709  1.00 10.00      A   
ATOM    921  N   ALA A  99      -7.604  -6.294  21.960  1.00 10.00      A   
ATOM    922  HN  ALA A  99      -7.468  -5.353  21.716  1.00 10.00      A   
ATOM    923  CA  ALA A  99      -8.935  -6.877  21.829  1.00 10.00      A   
ATOM    924  CB  ALA A  99      -9.961  -5.794  21.546  1.00 10.00      A   
ATOM    925  C   ALA A  99      -8.990  -7.964  20.753  1.00 10.00      A   
ATOM    926  O   ALA A  99      -9.684  -8.969  20.914  1.00 10.00      A   
ATOM    927  N   MET A 100      -8.262  -7.761  19.661  1.00 10.00      A   
ATOM    928  HN  MET A 100      -7.732  -6.935  19.585  1.00 10.00      A   
ATOM    929  CA  MET A 100      -8.238  -8.724  18.561  1.00 10.00      A   
ATOM    930  CB  MET A 100      -7.503  -8.158  17.343  1.00 10.00      A   
ATOM    931  CG  MET A 100      -8.323  -7.181  16.519  1.00 10.00      A   
ATOM    932  SD  MET A 100      -7.540  -6.758  14.948  1.00 10.00      A   
ATOM    933  CE  MET A 100      -5.951  -6.163  15.512  1.00 10.00      A   
ATOM    934  C   MET A 100      -7.606 -10.046  18.984  1.00 10.00      A   
ATOM    935  O   MET A 100      -8.075 -11.118  18.609  1.00 10.00      A   
ATOM    936  N   SER A 101      -6.564  -9.966  19.797  1.00 10.00      A   
ATOM    937  HN  SER A 101      -6.250  -9.084  20.088  1.00 10.00      A   
ATOM    938  CA  SER A 101      -5.865 -11.157  20.263  1.00 10.00      A   
ATOM    939  CB  SER A 101      -4.522 -10.773  20.881  1.00 10.00      A   
ATOM    940  OG  SER A 101      -3.792  -9.931  20.004  1.00 10.00      A   
ATOM    941  HG  SER A 101      -4.167  -9.043  20.028  1.00 10.00      A   
ATOM    942  C   SER A 101      -6.702 -11.971  21.252  1.00 10.00      A   
ATOM    943  O   SER A 101      -6.281 -13.037  21.707  1.00 10.00      A   
ATOM    944  N   SER A 102      -7.893 -11.479  21.565  1.00 10.00      A   
ATOM    945  HN  SER A 102      -8.186 -10.639  21.153  1.00 10.00      A   
ATOM    946  CA  SER A 102      -8.773 -12.159  22.502  1.00 10.00      A   
ATOM    947  CB  SER A 102      -9.565 -11.140  23.323  1.00 10.00      A   
ATOM    948  OG  SER A 102      -8.740 -10.054  23.717  1.00 10.00      A   
ATOM    949  HG  SER A 102      -7.811 -10.283  23.563  1.00 10.00      A   
ATOM    950  C   SER A 102      -9.719 -13.146  21.812  1.00 10.00      A   
ATOM    951  O   SER A 102      -9.801 -14.312  22.203  1.00 10.00      A   
ATOM    952  N   SER A 103     -10.424 -12.693  20.783  1.00 10.00      A   
ATOM    953  HN  SER A 103     -10.309 -11.763  20.490  1.00 10.00      A   
ATOM    954  CA  SER A 103     -11.377 -13.556  20.086  1.00 10.00      A   
ATOM    955  CB  SER A 103     -12.773 -12.934  20.101  1.00 10.00      A   
ATOM    956  OG  SER A 103     -13.132 -12.523  21.410  1.00 10.00      A   
ATOM    957  HG  SER A 103     -12.870 -13.205  22.040  1.00 10.00      A   
ATOM    958  C   SER A 103     -10.960 -13.895  18.653  1.00 10.00      A   
ATOM    959  O   SER A 103     -11.278 -14.974  18.151  1.00 10.00      A   
ATOM    960  N   TYR A 104     -10.252 -12.985  17.997  1.00 10.00      A   
ATOM    961  HN  TYR A 104     -10.007 -12.147  18.448  1.00 10.00      A   
ATOM    962  CA  TYR A 104      -9.813 -13.207  16.622  1.00 10.00      A   
ATOM    963  CB  TYR A 104      -9.501 -11.887  15.909  1.00 10.00      A   
ATOM    964  CG  TYR A 104     -10.709 -11.018  15.638  1.00 10.00      A   
ATOM    965  CD1 TYR A 104     -10.618  -9.636  15.699  1.00 10.00      A   
ATOM    966  CD2 TYR A 104     -11.939 -11.580  15.324  1.00 10.00      A   
ATOM    967  CE1 TYR A 104     -11.717  -8.836  15.451  1.00 10.00      A   
ATOM    968  CE2 TYR A 104     -13.042 -10.789  15.076  1.00 10.00      A   
ATOM    969  CZ  TYR A 104     -12.926  -9.418  15.142  1.00 10.00      A   
ATOM    970  OH  TYR A 104     -14.019  -8.621  14.890  1.00 10.00      A   
ATOM    971  HH  TYR A 104     -14.827  -9.155  14.917  1.00 10.00      A   
ATOM    972  C   TYR A 104      -8.603 -14.129  16.574  1.00 10.00      A   
ATOM    973  O   TYR A 104      -7.508 -13.718  16.205  1.00 10.00      A   
ATOM    974  N   THR A 105      -8.809 -15.382  16.935  1.00 10.00      A   
ATOM    975  HN  THR A 105      -9.709 -15.660  17.212  1.00 10.00      A   
ATOM    976  CA  THR A 105      -7.738 -16.359  16.939  1.00 10.00      A   
ATOM    977  CB  THR A 105      -8.046 -17.498  17.919  1.00 10.00      A   
ATOM    978  OG1 THR A 105      -9.436 -17.841  17.820  1.00 10.00      A   
ATOM    979  HG1 THR A 105      -9.905 -17.502  18.593  1.00 10.00      A   
ATOM    980  CG2 THR A 105      -7.738 -17.062  19.343  1.00 10.00      A   
ATOM    981  C   THR A 105      -7.506 -16.933  15.544  1.00 10.00      A   
ATOM    982  O   THR A 105      -6.662 -17.813  15.353  1.00 10.00      A   
ATOM    983  N   TRP A 106      -8.262 -16.435  14.573  1.00 10.00      A   
ATOM    984  HN  TRP A 106      -8.930 -15.749  14.793  1.00 10.00      A   
ATOM    985  CA  TRP A 106      -8.138 -16.888  13.197  1.00 10.00      A   
ATOM    986  CB  TRP A 106      -9.424 -17.579  12.741  1.00 10.00      A   
ATOM    987  CG  TRP A 106      -9.637 -18.923  13.367  1.00 10.00      A   
ATOM    988  CD1 TRP A 106     -10.535 -19.238  14.346  1.00 10.00      A   
ATOM    989  CD2 TRP A 106      -8.935 -20.134  13.058  1.00 10.00      A   
ATOM    990  NE1 TRP A 106     -10.438 -20.569  14.661  1.00 10.00      A   
ATOM    991  HE1 TRP A 106     -10.982 -21.034  15.334  1.00 10.00      A   
ATOM    992  CE2 TRP A 106      -9.464 -21.142  13.888  1.00 10.00      A   
ATOM    993  CE3 TRP A 106      -7.912 -20.465  12.162  1.00 10.00      A   
ATOM    994  CZ2 TRP A 106      -9.007 -22.457  13.848  1.00 10.00      A   
ATOM    995  CZ3 TRP A 106      -7.460 -21.771  12.125  1.00 10.00      A   
ATOM    996  CH2 TRP A 106      -8.008 -22.752  12.962  1.00 10.00      A   
ATOM    997  C   TRP A 106      -7.807 -15.727  12.267  1.00 10.00      A   
ATOM    998  O   TRP A 106      -7.976 -15.828  11.054  1.00 10.00      A   
ATOM    999  N   LEU A 107      -7.339 -14.628  12.847  1.00 10.00      A   
ATOM   1000  HN  LEU A 107      -7.231 -14.611  13.821  1.00 10.00      A   
ATOM   1001  CA  LEU A 107      -6.979 -13.449  12.073  1.00 10.00      A   
ATOM   1002  CB  LEU A 107      -6.630 -12.292  13.006  1.00 10.00      A   
ATOM   1003  CG  LEU A 107      -6.970 -10.893  12.492  1.00 10.00      A   
ATOM   1004  CD1 LEU A 107      -8.466 -10.758  12.260  1.00 10.00      A   
ATOM   1005  CD2 LEU A 107      -6.488  -9.836  13.467  1.00 10.00      A   
ATOM   1006  C   LEU A 107      -5.808 -13.754  11.142  1.00 10.00      A   
ATOM   1007  O   LEU A 107      -4.798 -14.327  11.562  1.00 10.00      A   
ATOM   1008  N   GLU A 108      -5.947 -13.373   9.878  1.00 10.00      A   
ATOM   1009  HN  GLU A 108      -6.766 -12.905   9.605  1.00 10.00      A   
ATOM   1010  CA  GLU A 108      -4.913 -13.633   8.890  1.00 10.00      A   
ATOM   1011  CB  GLU A 108      -5.459 -14.540   7.783  1.00 10.00      A   
ATOM   1012  CG  GLU A 108      -6.090 -15.823   8.291  1.00 10.00      A   
ATOM   1013  CD  GLU A 108      -6.743 -16.629   7.192  1.00 10.00      A   
ATOM   1014  OE1 GLU A 108      -6.032 -17.374   6.490  1.00 10.00      A   
ATOM   1015  OE2 GLU A 108      -7.975 -16.536   7.025  1.00 10.00      A   
ATOM   1016  C   GLU A 108      -4.356 -12.351   8.276  1.00 10.00      A   
ATOM   1017  O   GLU A 108      -3.158 -12.269   7.987  1.00 10.00      A   
ATOM   1018  N   GLU A 109      -5.213 -11.353   8.070  1.00 10.00      A   
ATOM   1019  HN  GLU A 109      -6.155 -11.454   8.336  1.00 10.00      A   
ATOM   1020  CA  GLU A 109      -4.774 -10.107   7.456  1.00 10.00      A   
ATOM   1021  CB  GLU A 109      -5.436  -9.921   6.091  1.00 10.00      A   
ATOM   1022  CG  GLU A 109      -5.269 -11.080   5.123  1.00 10.00      A   
ATOM   1023  CD  GLU A 109      -5.755 -10.725   3.732  1.00 10.00      A   
ATOM   1024  OE1 GLU A 109      -6.748  -9.978   3.623  1.00 10.00      A   
ATOM   1025  OE2 GLU A 109      -5.150 -11.183   2.742  1.00 10.00      A   
ATOM   1026  C   GLU A 109      -5.064  -8.878   8.313  1.00 10.00      A   
ATOM   1027  O   GLU A 109      -6.148  -8.735   8.879  1.00 10.00      A   
ATOM   1028  N   ILE A 110      -4.078  -7.996   8.391  1.00 10.00      A   
ATOM   1029  HN  ILE A 110      -3.227  -8.198   7.942  1.00 10.00      A   
ATOM   1030  CA  ILE A 110      -4.204  -6.742   9.125  1.00 10.00      A   
ATOM   1031  CB  ILE A 110      -3.448  -6.758  10.478  1.00 10.00      A   
ATOM   1032  CG1 ILE A 110      -4.312  -7.416  11.560  1.00 10.00      A   
ATOM   1033  CG2 ILE A 110      -3.031  -5.354  10.908  1.00 10.00      A   
ATOM   1034  CD1 ILE A 110      -3.651  -7.470  12.921  1.00 10.00      A   
ATOM   1035  C   ILE A 110      -3.693  -5.604   8.250  1.00 10.00      A   
ATOM   1036  O   ILE A 110      -2.540  -5.613   7.810  1.00 10.00      A   
ATOM   1037  N   ARG A 111      -4.566  -4.649   7.971  1.00 10.00      A   
ATOM   1038  HN  ARG A 111      -5.482  -4.717   8.328  1.00 10.00      A   
ATOM   1039  CA  ARG A 111      -4.219  -3.504   7.144  1.00 10.00      A   
ATOM   1040  CB  ARG A 111      -5.013  -3.541   5.836  1.00 10.00      A   
ATOM   1041  CG  ARG A 111      -4.984  -4.893   5.139  1.00 10.00      A   
ATOM   1042  CD  ARG A 111      -6.115  -5.034   4.134  1.00 10.00      A   
ATOM   1043  NE  ARG A 111      -6.194  -6.390   3.587  1.00 10.00      A   
ATOM   1044  HE  ARG A 111      -6.647  -7.071   4.135  1.00 10.00      A   
ATOM   1045  CZ  ARG A 111      -5.718  -6.745   2.392  1.00 10.00      A   
ATOM   1046  NH1 ARG A 111      -5.136  -5.844   1.606  1.00 10.00      A   
ATOM   1047 HH11 ARG A 111      -5.053  -4.850   1.914  1.00 10.00      A   
ATOM   1048 HH12 ARG A 111      -4.758  -6.126   0.672  1.00 10.00      A   
ATOM   1049  NH2 ARG A 111      -5.816  -8.005   1.983  1.00 10.00      A   
ATOM   1050 HH21 ARG A 111      -6.272  -8.728   2.598  1.00 10.00      A   
ATOM   1051 HH22 ARG A 111      -5.442  -8.285   1.052  1.00 10.00      A   
ATOM   1052  C   ARG A 111      -4.497  -2.206   7.892  1.00 10.00      A   
ATOM   1053  O   ARG A 111      -5.593  -2.006   8.424  1.00 10.00      A   
ATOM   1054  N   LEU A 112      -3.504  -1.332   7.934  1.00 10.00      A   
ATOM   1055  HN  LEU A 112      -2.657  -1.545   7.482  1.00 10.00      A   
ATOM   1056  CA  LEU A 112      -3.635  -0.059   8.627  1.00 10.00      A   
ATOM   1057  CB  LEU A 112      -2.950  -0.124   9.995  1.00 10.00      A   
ATOM   1058  CG  LEU A 112      -3.573  -1.059  11.034  1.00 10.00      A   
ATOM   1059  CD1 LEU A 112      -2.611  -1.282  12.189  1.00 10.00      A   
ATOM   1060  CD2 LEU A 112      -4.890  -0.492  11.542  1.00 10.00      A   
ATOM   1061  C   LEU A 112      -3.032   1.082   7.819  1.00 10.00      A   
ATOM   1062  O   LEU A 112      -1.922   0.972   7.299  1.00 10.00      A   
ATOM   1063  N   LYS A 113      -3.769   2.177   7.714  1.00 10.00      A   
ATOM   1064  HN  LYS A 113      -4.663   2.195   8.129  1.00 10.00      A   
ATOM   1065  CA  LYS A 113      -3.298   3.347   6.988  1.00 10.00      A   
ATOM   1066  CB  LYS A 113      -4.193   3.647   5.779  1.00 10.00      A   
ATOM   1067  CG  LYS A 113      -3.607   4.675   4.820  1.00 10.00      A   
ATOM   1068  CD  LYS A 113      -4.651   5.194   3.850  1.00 10.00      A   
ATOM   1069  CE  LYS A 113      -4.059   6.232   2.907  1.00 10.00      A   
ATOM   1070  NZ  LYS A 113      -5.115   6.970   2.168  1.00 10.00      A   
ATOM   1071  HZ1 LYS A 113      -4.684   7.622   1.479  1.00 10.00      A   
ATOM   1072  HZ2 LYS A 113      -5.697   7.528   2.828  1.00 10.00      A   
ATOM   1073  HZ3 LYS A 113      -5.735   6.304   1.664  1.00 10.00      A   
ATOM   1074  C   LYS A 113      -3.230   4.556   7.916  1.00 10.00      A   
ATOM   1075  O   LYS A 113      -4.246   4.972   8.473  1.00 10.00      A   
ATOM   1076  N   ARG A 114      -2.024   5.097   8.091  1.00 10.00      A   
ATOM   1077  HN  ARG A 114      -1.250   4.690   7.637  1.00 10.00      A   
ATOM   1078  CA  ARG A 114      -1.802   6.262   8.948  1.00 10.00      A   
ATOM   1079  CB  ARG A 114      -2.564   7.488   8.433  1.00 10.00      A   
ATOM   1080  CG  ARG A 114      -2.100   8.011   7.085  1.00 10.00      A   
ATOM   1081  CD  ARG A 114      -2.922   9.219   6.665  1.00 10.00      A   
ATOM   1082  NE  ARG A 114      -2.603   9.661   5.313  1.00 10.00      A   
ATOM   1083  HE  ARG A 114      -1.668   9.950   5.144  1.00 10.00      A   
ATOM   1084  CZ  ARG A 114      -3.477   9.697   4.306  1.00 10.00      A   
ATOM   1085  NH1 ARG A 114      -4.740   9.314   4.490  1.00 10.00      A   
ATOM   1086 HH11 ARG A 114      -5.059   8.982   5.424  1.00 10.00      A   
ATOM   1087 HH12 ARG A 114      -5.422   9.343   3.690  1.00 10.00      A   
ATOM   1088  NH2 ARG A 114      -3.088  10.115   3.111  1.00 10.00      A   
ATOM   1089 HH21 ARG A 114      -2.102  10.416   2.954  1.00 10.00      A   
ATOM   1090 HH22 ARG A 114      -3.772  10.138   2.311  1.00 10.00      A   
ATOM   1091  C   ARG A 114      -2.184   5.964  10.394  1.00 10.00      A   
ATOM   1092  O   ARG A 114      -3.034   6.638  10.979  1.00 10.00      A   
ATOM   1093  N   MET A 115      -1.558   4.944  10.960  1.00 10.00      A   
ATOM   1094  HN  MET A 115      -0.884   4.451  10.448  1.00 10.00      A   
ATOM   1095  CA  MET A 115      -1.833   4.547  12.332  1.00 10.00      A   
ATOM   1096  CB  MET A 115      -2.576   3.207  12.367  1.00 10.00      A   
ATOM   1097  CG  MET A 115      -4.021   3.273  11.900  1.00 10.00      A   
ATOM   1098  SD  MET A 115      -5.130   3.979  13.136  1.00 10.00      A   
ATOM   1099  CE  MET A 115      -5.156   2.666  14.353  1.00 10.00      A   
ATOM   1100  C   MET A 115      -0.543   4.449  13.128  1.00 10.00      A   
ATOM   1101  O   MET A 115       0.542   4.326  12.555  1.00 10.00      A   
ATOM   1102  N   VAL A 116      -0.660   4.525  14.441  1.00 10.00      A   
ATOM   1103  HN  VAL A 116      -1.557   4.644  14.839  1.00 10.00      A   
ATOM   1104  CA  VAL A 116       0.492   4.433  15.321  1.00 10.00      A   
ATOM   1105  CB  VAL A 116       0.416   5.447  16.481  1.00 10.00      A   
ATOM   1106  CG1 VAL A 116       1.702   5.426  17.294  1.00 10.00      A   
ATOM   1107  CG2 VAL A 116       0.132   6.850  15.962  1.00 10.00      A   
ATOM   1108  C   VAL A 116       0.584   3.025  15.892  1.00 10.00      A   
ATOM   1109  O   VAL A 116      -0.191   2.644  16.775  1.00 10.00      A   
ATOM   1110  N   VAL A 117       1.530   2.258  15.374  1.00 10.00      A   
ATOM   1111  HN  VAL A 117       2.129   2.637  14.694  1.00 10.00      A   
ATOM   1112  CA  VAL A 117       1.735   0.885  15.802  1.00 10.00      A   
ATOM   1113  CB  VAL A 117       1.783  -0.083  14.596  1.00 10.00      A   
ATOM   1114  CG1 VAL A 117       1.731  -1.531  15.061  1.00 10.00      A   
ATOM   1115  CG2 VAL A 117       0.653   0.208  13.619  1.00 10.00      A   
ATOM   1116  C   VAL A 117       3.048   0.774  16.557  1.00 10.00      A   
ATOM   1117  O   VAL A 117       4.115   0.892  15.964  1.00 10.00      A   
ATOM   1118  N   THR A 118       2.965   0.580  17.861  1.00 10.00      A   
ATOM   1119  HN  THR A 118       2.084   0.527  18.290  1.00 10.00      A   
ATOM   1120  CA  THR A 118       4.154   0.451  18.680  1.00 10.00      A   
ATOM   1121  CB  THR A 118       3.807   0.657  20.164  1.00 10.00      A   
ATOM   1122  OG1 THR A 118       2.544   1.332  20.259  1.00 10.00      A   
ATOM   1123  HG1 THR A 118       2.687   2.286  20.223  1.00 10.00      A   
ATOM   1124  CG2 THR A 118       4.864   1.508  20.841  1.00 10.00      A   
ATOM   1125  C   THR A 118       4.784  -0.928  18.479  1.00 10.00      A   
ATOM   1126  O   THR A 118       4.110  -1.866  18.041  1.00 10.00      A   
ATOM   1127  N   ASP A 119       6.071  -1.047  18.795  1.00 10.00      A   
ATOM   1128  HN  ASP A 119       6.547  -0.262  19.145  1.00 10.00      A   
ATOM   1129  CA  ASP A 119       6.793  -2.315  18.638  1.00 10.00      A   
ATOM   1130  CB  ASP A 119       8.244  -2.198  19.125  1.00 10.00      A   
ATOM   1131  CG  ASP A 119       9.143  -1.439  18.167  1.00 10.00      A   
ATOM   1132  OD1 ASP A 119       9.583  -2.021  17.155  1.00 10.00      A   
ATOM   1133  OD2 ASP A 119       9.423  -0.249  18.425  1.00 10.00      A   
ATOM   1134  C   ASP A 119       6.092  -3.440  19.384  1.00 10.00      A   
ATOM   1135  O   ASP A 119       5.923  -4.540  18.856  1.00 10.00      A   
ATOM   1136  N   ASP A 120       5.661  -3.138  20.604  1.00 10.00      A   
ATOM   1137  HN  ASP A 120       5.814  -2.233  20.949  1.00 10.00      A   
ATOM   1138  CA  ASP A 120       4.978  -4.106  21.456  1.00 10.00      A   
ATOM   1139  CB  ASP A 120       4.707  -3.499  22.833  1.00 10.00      A   
ATOM   1140  CG  ASP A 120       4.273  -4.521  23.864  1.00 10.00      A   
ATOM   1141  OD1 ASP A 120       5.080  -5.423  24.191  1.00 10.00      A   
ATOM   1142  OD2 ASP A 120       3.131  -4.412  24.370  1.00 10.00      A   
ATOM   1143  C   ASP A 120       3.683  -4.605  20.818  1.00 10.00      A   
ATOM   1144  O   ASP A 120       3.321  -5.773  20.960  1.00 10.00      A   
ATOM   1145  N   CYS A 121       3.000  -3.728  20.090  1.00 10.00      A   
ATOM   1146  HN  CYS A 121       3.342  -2.815  19.993  1.00 10.00      A   
ATOM   1147  CA  CYS A 121       1.755  -4.097  19.426  1.00 10.00      A   
ATOM   1148  CB  CYS A 121       1.121  -2.884  18.748  1.00 10.00      A   
ATOM   1149  SG  CYS A 121       0.868  -1.469  19.837  1.00 10.00      A   
ATOM   1150  HG  CYS A 121       0.993  -1.892  21.087  1.00 10.00      A   
ATOM   1151  C   CYS A 121       2.006  -5.191  18.393  1.00 10.00      A   
ATOM   1152  O   CYS A 121       1.216  -6.129  18.254  1.00 10.00      A   
ATOM   1153  N   LEU A 122       3.119  -5.066  17.677  1.00 10.00      A   
ATOM   1154  HN  LEU A 122       3.703  -4.292  17.836  1.00 10.00      A   
ATOM   1155  CA  LEU A 122       3.495  -6.045  16.665  1.00 10.00      A   
ATOM   1156  CB  LEU A 122       4.708  -5.553  15.867  1.00 10.00      A   
ATOM   1157  CG  LEU A 122       4.462  -4.381  14.912  1.00 10.00      A   
ATOM   1158  CD1 LEU A 122       5.772  -3.902  14.305  1.00 10.00      A   
ATOM   1159  CD2 LEU A 122       3.484  -4.779  13.817  1.00 10.00      A   
ATOM   1160  C   LEU A 122       3.807  -7.390  17.315  1.00 10.00      A   
ATOM   1161  O   LEU A 122       3.439  -8.444  16.794  1.00 10.00      A   
ATOM   1162  N   GLU A 123       4.471  -7.345  18.465  1.00 10.00      A   
ATOM   1163  HN  GLU A 123       4.737  -6.474  18.829  1.00 10.00      A   
ATOM   1164  CA  GLU A 123       4.826  -8.556  19.188  1.00 10.00      A   
ATOM   1165  CB  GLU A 123       5.726  -8.236  20.378  1.00 10.00      A   
ATOM   1166  CG  GLU A 123       6.700  -9.347  20.720  1.00 10.00      A   
ATOM   1167  CD  GLU A 123       7.532  -9.030  21.938  1.00 10.00      A   
ATOM   1168  OE1 GLU A 123       8.133  -7.938  21.990  1.00 10.00      A   
ATOM   1169  OE2 GLU A 123       7.594  -9.882  22.849  1.00 10.00      A   
ATOM   1170  C   GLU A 123       3.577  -9.293  19.652  1.00 10.00      A   
ATOM   1171  O   GLU A 123       3.507 -10.524  19.585  1.00 10.00      A   
ATOM   1172  N   LEU A 124       2.588  -8.530  20.108  1.00 10.00      A   
ATOM   1173  HN  LEU A 124       2.713  -7.555  20.144  1.00 10.00      A   
ATOM   1174  CA  LEU A 124       1.331  -9.101  20.569  1.00 10.00      A   
ATOM   1175  CB  LEU A 124       0.411  -8.009  21.126  1.00 10.00      A   
ATOM   1176  CG  LEU A 124       0.899  -7.269  22.374  1.00 10.00      A   
ATOM   1177  CD1 LEU A 124      -0.067  -6.151  22.729  1.00 10.00      A   
ATOM   1178  CD2 LEU A 124       1.056  -8.233  23.540  1.00 10.00      A   
ATOM   1179  C   LEU A 124       0.643  -9.840  19.427  1.00 10.00      A   
ATOM   1180  O   LEU A 124       0.050 -10.901  19.623  1.00 10.00      A   
ATOM   1181  N   ILE A 125       0.745  -9.270  18.233  1.00 10.00      A   
ATOM   1182  HN  ILE A 125       1.230  -8.422  18.155  1.00 10.00      A   
ATOM   1183  CA  ILE A 125       0.156  -9.863  17.036  1.00 10.00      A   
ATOM   1184  CB  ILE A 125       0.363  -8.944  15.803  1.00 10.00      A   
ATOM   1185  CG1 ILE A 125      -0.500  -7.685  15.919  1.00 10.00      A   
ATOM   1186  CG2 ILE A 125       0.075  -9.682  14.497  1.00 10.00      A   
ATOM   1187  CD1 ILE A 125      -0.178  -6.615  14.893  1.00 10.00      A   
ATOM   1188  C   ILE A 125       0.797 -11.216  16.748  1.00 10.00      A   
ATOM   1189  O   ILE A 125       0.106 -12.218  16.543  1.00 10.00      A   
ATOM   1190  N   ALA A 126       2.124 -11.234  16.773  1.00 10.00      A   
ATOM   1191  HN  ALA A 126       2.606 -10.407  16.995  1.00 10.00      A   
ATOM   1192  CA  ALA A 126       2.893 -12.436  16.491  1.00 10.00      A   
ATOM   1193  CB  ALA A 126       4.376 -12.105  16.446  1.00 10.00      A   
ATOM   1194  C   ALA A 126       2.627 -13.556  17.493  1.00 10.00      A   
ATOM   1195  O   ALA A 126       2.526 -14.720  17.110  1.00 10.00      A   
ATOM   1196  N   LYS A 127       2.490 -13.206  18.769  1.00 10.00      A   
ATOM   1197  HN  LYS A 127       2.547 -12.253  19.015  1.00 10.00      A   
ATOM   1198  CA  LYS A 127       2.269 -14.204  19.817  1.00 10.00      A   
ATOM   1199  CB  LYS A 127       2.830 -13.717  21.159  1.00 10.00      A   
ATOM   1200  CG  LYS A 127       2.081 -12.535  21.759  1.00 10.00      A   
ATOM   1201  CD  LYS A 127       2.744 -12.026  23.031  1.00 10.00      A   
ATOM   1202  CE  LYS A 127       2.667 -13.047  24.158  1.00 10.00      A   
ATOM   1203  NZ  LYS A 127       1.271 -13.274  24.615  1.00 10.00      A   
ATOM   1204  HZ1 LYS A 127       0.700 -13.669  23.841  1.00 10.00      A   
ATOM   1205  HZ2 LYS A 127       0.843 -12.378  24.927  1.00 10.00      A   
ATOM   1206  HZ3 LYS A 127       1.260 -13.938  25.412  1.00 10.00      A   
ATOM   1207  C   LYS A 127       0.800 -14.617  19.968  1.00 10.00      A   
ATOM   1208  O   LYS A 127       0.452 -15.369  20.882  1.00 10.00      A   
ATOM   1209  N   SER A 128      -0.059 -14.143  19.078  1.00 10.00      A   
ATOM   1210  HN  SER A 128       0.261 -13.557  18.358  1.00 10.00      A   
ATOM   1211  CA  SER A 128      -1.472 -14.487  19.158  1.00 10.00      A   
ATOM   1212  CB  SER A 128      -2.300 -13.276  19.583  1.00 10.00      A   
ATOM   1213  OG  SER A 128      -1.695 -12.617  20.679  1.00 10.00      A   
ATOM   1214  HG  SER A 128      -1.160 -11.880  20.349  1.00 10.00      A   
ATOM   1215  C   SER A 128      -1.995 -15.055  17.842  1.00 10.00      A   
ATOM   1216  O   SER A 128      -2.592 -16.132  17.813  1.00 10.00      A   
ATOM   1217  N   PHE A 129      -1.756 -14.347  16.752  1.00 10.00      A   
ATOM   1218  HN  PHE A 129      -1.238 -13.514  16.818  1.00 10.00      A   
ATOM   1219  CA  PHE A 129      -2.228 -14.790  15.452  1.00 10.00      A   
ATOM   1220  CB  PHE A 129      -2.566 -13.596  14.555  1.00 10.00      A   
ATOM   1221  CG  PHE A 129      -3.323 -12.503  15.260  1.00 10.00      A   
ATOM   1222  CD1 PHE A 129      -2.910 -11.186  15.167  1.00 10.00      A   
ATOM   1223  CD2 PHE A 129      -4.439 -12.792  16.026  1.00 10.00      A   
ATOM   1224  CE1 PHE A 129      -3.593 -10.177  15.819  1.00 10.00      A   
ATOM   1225  CE2 PHE A 129      -5.128 -11.788  16.680  1.00 10.00      A   
ATOM   1226  CZ  PHE A 129      -4.704 -10.479  16.577  1.00 10.00      A   
ATOM   1227  C   PHE A 129      -1.209 -15.702  14.782  1.00 10.00      A   
ATOM   1228  O   PHE A 129      -0.264 -15.237  14.146  1.00 10.00      A   
ATOM   1229  N   LYS A 130      -1.399 -17.003  14.937  1.00 10.00      A   
ATOM   1230  HN  LYS A 130      -2.170 -17.315  15.460  1.00 10.00      A   
ATOM   1231  CA  LYS A 130      -0.501 -17.986  14.344  1.00 10.00      A   
ATOM   1232  CB  LYS A 130      -0.550 -19.305  15.121  1.00 10.00      A   
ATOM   1233  CG  LYS A 130       0.053 -19.231  16.517  1.00 10.00      A   
ATOM   1234  CD  LYS A 130      -1.015 -19.033  17.580  1.00 10.00      A   
ATOM   1235  CE  LYS A 130      -0.395 -18.863  18.959  1.00 10.00      A   
ATOM   1236  NZ  LYS A 130      -1.366 -19.129  20.055  1.00 10.00      A   
ATOM   1237  HZ1 LYS A 130      -1.744 -20.091  19.970  1.00 10.00      A   
ATOM   1238  HZ2 LYS A 130      -2.157 -18.453  20.016  1.00 10.00      A   
ATOM   1239  HZ3 LYS A 130      -0.895 -19.038  20.980  1.00 10.00      A   
ATOM   1240  C   LYS A 130      -0.866 -18.216  12.882  1.00 10.00      A   
ATOM   1241  O   LYS A 130      -0.064 -18.725  12.093  1.00 10.00      A   
ATOM   1242  N   ASN A 131      -2.083 -17.825  12.532  1.00 10.00      A   
ATOM   1243  HN  ASN A 131      -2.669 -17.438  13.215  1.00 10.00      A   
ATOM   1244  CA  ASN A 131      -2.581 -17.965  11.173  1.00 10.00      A   
ATOM   1245  CB  ASN A 131      -4.059 -18.372  11.196  1.00 10.00      A   
ATOM   1246  CG  ASN A 131      -4.495 -19.077   9.923  1.00 10.00      A   
ATOM   1247  OD1 ASN A 131      -3.695 -19.737   9.258  1.00 10.00      A   
ATOM   1248  ND2 ASN A 131      -5.764 -18.942   9.570  1.00 10.00      A   
ATOM   1249 HD21 ASN A 131      -6.350 -18.399  10.140  1.00 10.00      A   
ATOM   1250 HD22 ASN A 131      -6.069 -19.394   8.753  1.00 10.00      A   
ATOM   1251  C   ASN A 131      -2.400 -16.657  10.401  1.00 10.00      A   
ATOM   1252  O   ASN A 131      -2.922 -16.490   9.298  1.00 10.00      A   
ATOM   1253  N   PHE A 132      -1.651 -15.730  10.993  1.00 10.00      A   
ATOM   1254  HN  PHE A 132      -1.254 -15.925  11.867  1.00 10.00      A   
ATOM   1255  CA  PHE A 132      -1.393 -14.435  10.373  1.00 10.00      A   
ATOM   1256  CB  PHE A 132      -0.687 -13.512  11.360  1.00 10.00      A   
ATOM   1257  CG  PHE A 132      -0.871 -12.062  11.051  1.00 10.00      A   
ATOM   1258  CD1 PHE A 132      -2.002 -11.394  11.481  1.00 10.00      A   
ATOM   1259  CD2 PHE A 132       0.081 -11.366  10.327  1.00 10.00      A   
ATOM   1260  CE1 PHE A 132      -2.180 -10.058  11.196  1.00 10.00      A   
ATOM   1261  CE2 PHE A 132      -0.090 -10.028  10.037  1.00 10.00      A   
ATOM   1262  CZ  PHE A 132      -1.223  -9.374  10.472  1.00 10.00      A   
ATOM   1263  C   PHE A 132      -0.545 -14.609   9.121  1.00 10.00      A   
ATOM   1264  O   PHE A 132       0.478 -15.295   9.154  1.00 10.00      A   
ATOM   1265  N   LYS A 133      -0.959 -13.984   8.023  1.00 10.00      A   
ATOM   1266  HN  LYS A 133      -1.771 -13.429   8.059  1.00 10.00      A   
ATOM   1267  CA  LYS A 133      -0.236 -14.118   6.766  1.00 10.00      A   
ATOM   1268  CB  LYS A 133      -1.005 -15.055   5.829  1.00 10.00      A   
ATOM   1269  CG  LYS A 133      -1.216 -16.451   6.390  1.00 10.00      A   
ATOM   1270  CD  LYS A 133      -2.437 -17.123   5.790  1.00 10.00      A   
ATOM   1271  CE  LYS A 133      -2.687 -18.467   6.448  1.00 10.00      A   
ATOM   1272  NZ  LYS A 133      -4.014 -19.026   6.086  1.00 10.00      A   
ATOM   1273  HZ1 LYS A 133      -4.192 -19.896   6.623  1.00 10.00      A   
ATOM   1274  HZ2 LYS A 133      -4.047 -19.249   5.074  1.00 10.00      A   
ATOM   1275  HZ3 LYS A 133      -4.772 -18.334   6.303  1.00 10.00      A   
ATOM   1276  C   LYS A 133       0.008 -12.785   6.066  1.00 10.00      A   
ATOM   1277  O   LYS A 133       1.016 -12.619   5.379  1.00 10.00      A   
ATOM   1278  N   VAL A 134      -0.899 -11.833   6.227  1.00 10.00      A   
ATOM   1279  HN  VAL A 134      -1.679 -11.993   6.803  1.00 10.00      A   
ATOM   1280  CA  VAL A 134      -0.755 -10.550   5.550  1.00 10.00      A   
ATOM   1281  CB  VAL A 134      -1.875 -10.343   4.511  1.00 10.00      A   
ATOM   1282  CG1 VAL A 134      -1.641  -9.076   3.701  1.00 10.00      A   
ATOM   1283  CG2 VAL A 134      -1.990 -11.559   3.603  1.00 10.00      A   
ATOM   1284  C   VAL A 134      -0.731  -9.362   6.506  1.00 10.00      A   
ATOM   1285  O   VAL A 134      -1.657  -9.161   7.293  1.00 10.00      A   
ATOM   1286  N   LEU A 135       0.333  -8.574   6.416  1.00 10.00      A   
ATOM   1287  HN  LEU A 135       1.043  -8.804   5.773  1.00 10.00      A   
ATOM   1288  CA  LEU A 135       0.491  -7.386   7.234  1.00 10.00      A   
ATOM   1289  CB  LEU A 135       1.645  -7.566   8.224  1.00 10.00      A   
ATOM   1290  CG  LEU A 135       1.870  -6.426   9.221  1.00 10.00      A   
ATOM   1291  CD1 LEU A 135       0.650  -6.236  10.112  1.00 10.00      A   
ATOM   1292  CD2 LEU A 135       3.110  -6.689  10.059  1.00 10.00      A   
ATOM   1293  C   LEU A 135       0.745  -6.175   6.335  1.00 10.00      A   
ATOM   1294  O   LEU A 135       1.827  -6.030   5.760  1.00 10.00      A   
ATOM   1295  N   VAL A 136      -0.262  -5.322   6.200  1.00 10.00      A   
ATOM   1296  HN  VAL A 136      -1.101  -5.487   6.688  1.00 10.00      A   
ATOM   1297  CA  VAL A 136      -0.148  -4.134   5.368  1.00 10.00      A   
ATOM   1298  CB  VAL A 136      -1.262  -4.074   4.295  1.00 10.00      A   
ATOM   1299  CG1 VAL A 136      -1.082  -2.859   3.397  1.00 10.00      A   
ATOM   1300  CG2 VAL A 136      -1.272  -5.349   3.466  1.00 10.00      A   
ATOM   1301  C   VAL A 136      -0.199  -2.876   6.224  1.00 10.00      A   
ATOM   1302  O   VAL A 136      -1.258  -2.495   6.727  1.00 10.00      A   
ATOM   1303  N   LEU A 137       0.950  -2.247   6.401  1.00 10.00      A   
ATOM   1304  HN  LEU A 137       1.765  -2.602   5.975  1.00 10.00      A   
ATOM   1305  CA  LEU A 137       1.038  -1.033   7.192  1.00 10.00      A   
ATOM   1306  CB  LEU A 137       2.028  -1.210   8.345  1.00 10.00      A   
ATOM   1307  CG  LEU A 137       1.658  -2.268   9.386  1.00 10.00      A   
ATOM   1308  CD1 LEU A 137       2.728  -2.353  10.462  1.00 10.00      A   
ATOM   1309  CD2 LEU A 137       0.305  -1.954  10.000  1.00 10.00      A   
ATOM   1310  C   LEU A 137       1.440   0.131   6.303  1.00 10.00      A   
ATOM   1311  O   LEU A 137       2.579   0.210   5.843  1.00 10.00      A   
ATOM   1312  N   SER A 138       0.490   1.015   6.042  1.00 10.00      A   
ATOM   1313  HN  SER A 138      -0.401   0.891   6.442  1.00 10.00      A   
ATOM   1314  CA  SER A 138       0.727   2.166   5.193  1.00 10.00      A   
ATOM   1315  CB  SER A 138      -0.399   2.293   4.158  1.00 10.00      A   
ATOM   1316  OG  SER A 138      -0.105   3.282   3.176  1.00 10.00      A   
ATOM   1317  HG  SER A 138       0.104   4.120   3.610  1.00 10.00      A   
ATOM   1318  C   SER A 138       0.809   3.438   6.021  1.00 10.00      A   
ATOM   1319  O   SER A 138      -0.055   3.691   6.864  1.00 10.00      A   
ATOM   1320  N   SER A 139       1.862   4.215   5.787  1.00 10.00      A   
ATOM   1321  HN  SER A 139       2.522   3.925   5.121  1.00 10.00      A   
ATOM   1322  CA  SER A 139       2.074   5.485   6.475  1.00 10.00      A   
ATOM   1323  CB  SER A 139       1.102   6.526   5.923  1.00 10.00      A   
ATOM   1324  OG  SER A 139       0.895   6.326   4.528  1.00 10.00      A   
ATOM   1325  HG  SER A 139       1.449   6.942   4.033  1.00 10.00      A   
ATOM   1326  C   SER A 139       1.937   5.351   7.994  1.00 10.00      A   
ATOM   1327  O   SER A 139       1.295   6.176   8.647  1.00 10.00      A   
ATOM   1328  N   CYS A 140       2.535   4.310   8.552  1.00 10.00      A   
ATOM   1329  HN  CYS A 140       3.046   3.690   7.988  1.00 10.00      A   
ATOM   1330  CA  CYS A 140       2.465   4.078   9.985  1.00 10.00      A   
ATOM   1331  CB  CYS A 140       2.113   2.618  10.276  1.00 10.00      A   
ATOM   1332  SG  CYS A 140       0.528   2.100   9.576  1.00 10.00      A   
ATOM   1333  HG  CYS A 140       0.367   2.727   8.417  1.00 10.00      A   
ATOM   1334  C   CYS A 140       3.764   4.485  10.673  1.00 10.00      A   
ATOM   1335  O   CYS A 140       4.778   4.712  10.011  1.00 10.00      A   
ATOM   1336  N   GLU A 141       3.719   4.585  11.998  1.00 10.00      A   
ATOM   1337  HN  GLU A 141       2.880   4.382  12.466  1.00 10.00      A   
ATOM   1338  CA  GLU A 141       4.882   4.976  12.785  1.00 10.00      A   
ATOM   1339  CB  GLU A 141       5.011   6.505  12.786  1.00 10.00      A   
ATOM   1340  CG  GLU A 141       3.887   7.221  13.529  1.00 10.00      A   
ATOM   1341  CD  GLU A 141       3.612   8.616  13.003  1.00 10.00      A   
ATOM   1342  OE1 GLU A 141       4.191   9.584  13.534  1.00 10.00      A   
ATOM   1343  OE2 GLU A 141       2.798   8.750  12.061  1.00 10.00      A   
ATOM   1344  C   GLU A 141       4.723   4.480  14.219  1.00 10.00      A   
ATOM   1345  O   GLU A 141       3.650   3.998  14.595  1.00 10.00      A   
ATOM   1346  N   GLY A 142       5.783   4.593  15.011  1.00 10.00      A   
ATOM   1347  HN  GLY A 142       6.618   4.970  14.651  1.00 10.00      A   
ATOM   1348  CA  GLY A 142       5.723   4.173  16.400  1.00 10.00      A   
ATOM   1349  C   GLY A 142       6.459   2.875  16.668  1.00 10.00      A   
ATOM   1350  O   GLY A 142       6.501   2.406  17.805  1.00 10.00      A   
ATOM   1351  N   PHE A 143       7.060   2.306  15.635  1.00 10.00      A   
ATOM   1352  HN  PHE A 143       7.026   2.741  14.759  1.00 10.00      A   
ATOM   1353  CA  PHE A 143       7.780   1.050  15.783  1.00 10.00      A   
ATOM   1354  CB  PHE A 143       6.997  -0.128  15.193  1.00 10.00      A   
ATOM   1355  CG  PHE A 143       6.742  -0.046  13.712  1.00 10.00      A   
ATOM   1356  CD1 PHE A 143       7.362  -0.924  12.840  1.00 10.00      A   
ATOM   1357  CD2 PHE A 143       5.868   0.897  13.194  1.00 10.00      A   
ATOM   1358  CE1 PHE A 143       7.120  -0.865  11.482  1.00 10.00      A   
ATOM   1359  CE2 PHE A 143       5.622   0.965  11.837  1.00 10.00      A   
ATOM   1360  CZ  PHE A 143       6.248   0.082  10.980  1.00 10.00      A   
ATOM   1361  C   PHE A 143       9.176   1.121  15.188  1.00 10.00      A   
ATOM   1362  O   PHE A 143       9.531   2.093  14.517  1.00 10.00      A   
ATOM   1363  N   SER A 144       9.963   0.087  15.441  1.00 10.00      A   
ATOM   1364  HN  SER A 144       9.615  -0.661  15.984  1.00 10.00      A   
ATOM   1365  CA  SER A 144      11.319   0.013  14.947  1.00 10.00      A   
ATOM   1366  CB  SER A 144      12.292   0.260  16.102  1.00 10.00      A   
ATOM   1367  OG  SER A 144      12.054  -0.641  17.167  1.00 10.00      A   
ATOM   1368  HG  SER A 144      11.099  -0.686  17.347  1.00 10.00      A   
ATOM   1369  C   SER A 144      11.579  -1.348  14.308  1.00 10.00      A   
ATOM   1370  O   SER A 144      10.645  -2.067  13.950  1.00 10.00      A   
ATOM   1371  N   THR A 145      12.846  -1.702  14.169  1.00 10.00      A   
ATOM   1372  HN  THR A 145      13.551  -1.090  14.467  1.00 10.00      A   
ATOM   1373  CA  THR A 145      13.220  -2.976  13.580  1.00 10.00      A   
ATOM   1374  CB  THR A 145      14.684  -2.945  13.105  1.00 10.00      A   
ATOM   1375  OG1 THR A 145      15.467  -2.177  14.029  1.00 10.00      A   
ATOM   1376  HG1 THR A 145      15.672  -2.723  14.797  1.00 10.00      A   
ATOM   1377  CG2 THR A 145      14.785  -2.314  11.725  1.00 10.00      A   
ATOM   1378  C   THR A 145      13.025  -4.112  14.584  1.00 10.00      A   
ATOM   1379  O   THR A 145      13.071  -5.288  14.222  1.00 10.00      A   
ATOM   1380  N   ASP A 146      12.786  -3.749  15.843  1.00 10.00      A   
ATOM   1381  HN  ASP A 146      12.732  -2.795  16.060  1.00 10.00      A   
ATOM   1382  CA  ASP A 146      12.583  -4.730  16.905  1.00 10.00      A   
ATOM   1383  CB  ASP A 146      12.614  -4.076  18.290  1.00 10.00      A   
ATOM   1384  CG  ASP A 146      14.018  -3.906  18.844  1.00 10.00      A   
ATOM   1385  OD1 ASP A 146      14.947  -4.594  18.363  1.00 10.00      A   
ATOM   1386  OD2 ASP A 146      14.197  -3.088  19.773  1.00 10.00      A   
ATOM   1387  C   ASP A 146      11.276  -5.484  16.704  1.00 10.00      A   
ATOM   1388  O   ASP A 146      11.257  -6.715  16.698  1.00 10.00      A   
ATOM   1389  N   GLY A 147      10.185  -4.739  16.530  1.00 10.00      A   
ATOM   1390  HN  GLY A 147      10.258  -3.757  16.564  1.00 10.00      A   
ATOM   1391  CA  GLY A 147       8.888  -5.355  16.316  1.00 10.00      A   
ATOM   1392  C   GLY A 147       8.870  -6.198  15.058  1.00 10.00      A   
ATOM   1393  O   GLY A 147       8.230  -7.251  15.012  1.00 10.00      A   
ATOM   1394  N   LEU A 148       9.588  -5.742  14.039  1.00 10.00      A   
ATOM   1395  HN  LEU A 148      10.082  -4.901  14.143  1.00 10.00      A   
ATOM   1396  CA  LEU A 148       9.665  -6.458  12.775  1.00 10.00      A   
ATOM   1397  CB  LEU A 148      10.381  -5.612  11.719  1.00 10.00      A   
ATOM   1398  CG  LEU A 148       9.709  -4.284  11.362  1.00 10.00      A   
ATOM   1399  CD1 LEU A 148      10.546  -3.509  10.359  1.00 10.00      A   
ATOM   1400  CD2 LEU A 148       8.301  -4.514  10.827  1.00 10.00      A   
ATOM   1401  C   LEU A 148      10.378  -7.792  12.962  1.00 10.00      A   
ATOM   1402  O   LEU A 148      10.033  -8.788  12.322  1.00 10.00      A   
ATOM   1403  N   ALA A 149      11.366  -7.809  13.853  1.00 10.00      A   
ATOM   1404  HN  ALA A 149      11.597  -6.980  14.328  1.00 10.00      A   
ATOM   1405  CA  ALA A 149      12.122  -9.022  14.137  1.00 10.00      A   
ATOM   1406  CB  ALA A 149      13.305  -8.710  15.041  1.00 10.00      A   
ATOM   1407  C   ALA A 149      11.216 -10.062  14.783  1.00 10.00      A   
ATOM   1408  O   ALA A 149      11.257 -11.242  14.430  1.00 10.00      A   
ATOM   1409  N   ALA A 150      10.378  -9.603  15.711  1.00 10.00      A   
ATOM   1410  HN  ALA A 150      10.391  -8.646  15.932  1.00 10.00      A   
ATOM   1411  CA  ALA A 150       9.444 -10.480  16.403  1.00 10.00      A   
ATOM   1412  CB  ALA A 150       8.663  -9.704  17.455  1.00 10.00      A   
ATOM   1413  C   ALA A 150       8.498 -11.128  15.398  1.00 10.00      A   
ATOM   1414  O   ALA A 150       8.165 -12.307  15.506  1.00 10.00      A   
ATOM   1415  N   ILE A 151       8.086 -10.348  14.408  1.00 10.00      A   
ATOM   1416  HN  ILE A 151       8.390  -9.414  14.382  1.00 10.00      A   
ATOM   1417  CA  ILE A 151       7.192 -10.834  13.363  1.00 10.00      A   
ATOM   1418  CB  ILE A 151       6.708  -9.670  12.464  1.00 10.00      A   
ATOM   1419  CG1 ILE A 151       5.858  -8.679  13.269  1.00 10.00      A   
ATOM   1420  CG2 ILE A 151       5.942 -10.180  11.252  1.00 10.00      A   
ATOM   1421  CD1 ILE A 151       4.650  -9.300  13.938  1.00 10.00      A   
ATOM   1422  C   ILE A 151       7.900 -11.882  12.504  1.00 10.00      A   
ATOM   1423  O   ILE A 151       7.328 -12.919  12.164  1.00 10.00      A   
ATOM   1424  N   ALA A 152       9.161 -11.614  12.202  1.00 10.00      A   
ATOM   1425  HN  ALA A 152       9.563 -10.789  12.549  1.00 10.00      A   
ATOM   1426  CA  ALA A 152       9.972 -12.495  11.376  1.00 10.00      A   
ATOM   1427  CB  ALA A 152      11.286 -11.809  11.033  1.00 10.00      A   
ATOM   1428  C   ALA A 152      10.245 -13.837  12.048  1.00 10.00      A   
ATOM   1429  O   ALA A 152      10.267 -14.872  11.386  1.00 10.00      A   
ATOM   1430  N   ALA A 153      10.435 -13.819  13.359  1.00 10.00      A   
ATOM   1431  HN  ALA A 153      10.383 -12.963  13.841  1.00 10.00      A   
ATOM   1432  CA  ALA A 153      10.739 -15.037  14.100  1.00 10.00      A   
ATOM   1433  CB  ALA A 153      11.629 -14.719  15.292  1.00 10.00      A   
ATOM   1434  C   ALA A 153       9.492 -15.795  14.552  1.00 10.00      A   
ATOM   1435  O   ALA A 153       9.509 -17.021  14.650  1.00 10.00      A   
ATOM   1436  N   THR A 154       8.405 -15.086  14.807  1.00 10.00      A   
ATOM   1437  HN  THR A 154       8.418 -14.113  14.674  1.00 10.00      A   
ATOM   1438  CA  THR A 154       7.189 -15.735  15.287  1.00 10.00      A   
ATOM   1439  CB  THR A 154       6.501 -14.910  16.390  1.00 10.00      A   
ATOM   1440  OG1 THR A 154       7.504 -14.273  17.193  1.00 10.00      A   
ATOM   1441  HG1 THR A 154       7.856 -13.509  16.720  1.00 10.00      A   
ATOM   1442  CG2 THR A 154       5.672 -15.814  17.288  1.00 10.00      A   
ATOM   1443  C   THR A 154       6.196 -16.080  14.173  1.00 10.00      A   
ATOM   1444  O   THR A 154       5.644 -17.183  14.147  1.00 10.00      A   
ATOM   1445  N   CYS A 155       5.956 -15.150  13.263  1.00 10.00      A   
ATOM   1446  HN  CYS A 155       6.414 -14.283  13.320  1.00 10.00      A   
ATOM   1447  CA  CYS A 155       5.022 -15.392  12.174  1.00 10.00      A   
ATOM   1448  CB  CYS A 155       4.449 -14.077  11.648  1.00 10.00      A   
ATOM   1449  SG  CYS A 155       3.661 -13.067  12.923  1.00 10.00      A   
ATOM   1450  HG  CYS A 155       3.217 -11.953  12.353  1.00 10.00      A   
ATOM   1451  C   CYS A 155       5.661 -16.198  11.052  1.00 10.00      A   
ATOM   1452  O   CYS A 155       6.332 -15.652  10.179  1.00 10.00      A   
ATOM   1453  N   ARG A 156       5.457 -17.504  11.090  1.00 10.00      A   
ATOM   1454  HN  ARG A 156       4.915 -17.883  11.817  1.00 10.00      A   
ATOM   1455  CA  ARG A 156       6.011 -18.385  10.078  1.00 10.00      A   
ATOM   1456  CB  ARG A 156       6.451 -19.720  10.689  1.00 10.00      A   
ATOM   1457  CG  ARG A 156       5.312 -20.647  11.091  1.00 10.00      A   
ATOM   1458  CD  ARG A 156       5.846 -21.884  11.800  1.00 10.00      A   
ATOM   1459  NE  ARG A 156       4.926 -23.020  11.700  1.00 10.00      A   
ATOM   1460  HE  ARG A 156       4.457 -23.145  10.844  1.00 10.00      A   
ATOM   1461  CZ  ARG A 156       4.689 -23.883  12.690  1.00 10.00      A   
ATOM   1462  NH1 ARG A 156       5.303 -23.749  13.862  1.00 10.00      A   
ATOM   1463 HH11 ARG A 156       5.980 -22.968  14.021  1.00 10.00      A   
ATOM   1464 HH12 ARG A 156       5.114 -24.426  14.630  1.00 10.00      A   
ATOM   1465  NH2 ARG A 156       3.846 -24.895  12.499  1.00 10.00      A   
ATOM   1466 HH21 ARG A 156       3.370 -25.016  11.576  1.00 10.00      A   
ATOM   1467 HH22 ARG A 156       3.651 -25.574  13.272  1.00 10.00      A   
ATOM   1468  C   ARG A 156       4.999 -18.593   8.960  1.00 10.00      A   
ATOM   1469  O   ARG A 156       5.298 -19.204   7.938  1.00 10.00      A   
ATOM   1470  N   ASN A 157       3.806 -18.059   9.162  1.00 10.00      A   
ATOM   1471  HN  ASN A 157       3.637 -17.572   9.996  1.00 10.00      A   
ATOM   1472  CA  ASN A 157       2.734 -18.175   8.187  1.00 10.00      A   
ATOM   1473  CB  ASN A 157       1.402 -18.379   8.916  1.00 10.00      A   
ATOM   1474  CG  ASN A 157       0.642 -19.603   8.449  1.00 10.00      A   
ATOM   1475  OD1 ASN A 157       0.772 -20.034   7.306  1.00 10.00      A   
ATOM   1476  ND2 ASN A 157      -0.161 -20.171   9.335  1.00 10.00      A   
ATOM   1477 HD21 ASN A 157      -0.219 -19.774  10.232  1.00 10.00      A   
ATOM   1478 HD22 ASN A 157      -0.668 -20.966   9.058  1.00 10.00      A   
ATOM   1479  C   ASN A 157       2.656 -16.914   7.334  1.00 10.00      A   
ATOM   1480  O   ASN A 157       1.839 -16.823   6.418  1.00 10.00      A   
ATOM   1481  N   LEU A 158       3.518 -15.947   7.637  1.00 10.00      A   
ATOM   1482  HN  LEU A 158       4.158 -16.094   8.357  1.00 10.00      A   
ATOM   1483  CA  LEU A 158       3.540 -14.681   6.915  1.00 10.00      A   
ATOM   1484  CB  LEU A 158       4.542 -13.706   7.537  1.00 10.00      A   
ATOM   1485  CG  LEU A 158       4.430 -12.249   7.078  1.00 10.00      A   
ATOM   1486  CD1 LEU A 158       3.237 -11.567   7.733  1.00 10.00      A   
ATOM   1487  CD2 LEU A 158       5.714 -11.488   7.366  1.00 10.00      A   
ATOM   1488  C   LEU A 158       3.837 -14.875   5.432  1.00 10.00      A   
ATOM   1489  O   LEU A 158       4.663 -15.707   5.054  1.00 10.00      A   
ATOM   1490  N   LYS A 159       3.134 -14.116   4.602  1.00 10.00      A   
ATOM   1491  HN  LYS A 159       2.471 -13.496   4.974  1.00 10.00      A   
ATOM   1492  CA  LYS A 159       3.301 -14.180   3.160  1.00 10.00      A   
ATOM   1493  CB  LYS A 159       2.036 -14.748   2.516  1.00 10.00      A   
ATOM   1494  CG  LYS A 159       1.688 -16.166   2.923  1.00 10.00      A   
ATOM   1495  CD  LYS A 159       0.268 -16.519   2.506  1.00 10.00      A   
ATOM   1496  CE  LYS A 159       0.105 -16.476   0.993  1.00 10.00      A   
ATOM   1497  NZ  LYS A 159      -0.704 -15.308   0.544  1.00 10.00      A   
ATOM   1498  HZ1 LYS A 159      -0.174 -14.416   0.695  1.00 10.00      A   
ATOM   1499  HZ2 LYS A 159      -1.596 -15.260   1.077  1.00 10.00      A   
ATOM   1500  HZ3 LYS A 159      -0.925 -15.394  -0.468  1.00 10.00      A   
ATOM   1501  C   LYS A 159       3.545 -12.786   2.592  1.00 10.00      A   
ATOM   1502  O   LYS A 159       4.464 -12.575   1.791  1.00 10.00      A   
ATOM   1503  N   GLU A 160       2.715 -11.836   3.019  1.00 10.00      A   
ATOM   1504  HN  GLU A 160       2.022 -12.064   3.676  1.00 10.00      A   
ATOM   1505  CA  GLU A 160       2.809 -10.464   2.536  1.00 10.00      A   
ATOM   1506  CB  GLU A 160       1.502 -10.042   1.849  1.00 10.00      A   
ATOM   1507  CG  GLU A 160       1.263 -10.686   0.487  1.00 10.00      A   
ATOM   1508  CD  GLU A 160       0.160 -11.731   0.506  1.00 10.00      A   
ATOM   1509  OE1 GLU A 160       0.470 -12.936   0.387  1.00 10.00      A   
ATOM   1510  OE2 GLU A 160      -1.023 -11.354   0.633  1.00 10.00      A   
ATOM   1511  C   GLU A 160       3.175  -9.465   3.637  1.00 10.00      A   
ATOM   1512  O   GLU A 160       2.425  -9.270   4.595  1.00 10.00      A   
ATOM   1513  N   LEU A 161       4.334  -8.840   3.485  1.00 10.00      A   
ATOM   1514  HN  LEU A 161       4.897  -9.069   2.711  1.00 10.00      A   
ATOM   1515  CA  LEU A 161       4.814  -7.835   4.426  1.00 10.00      A   
ATOM   1516  CB  LEU A 161       6.107  -8.311   5.097  1.00 10.00      A   
ATOM   1517  CG  LEU A 161       6.719  -7.369   6.135  1.00 10.00      A   
ATOM   1518  CD1 LEU A 161       5.785  -7.186   7.323  1.00 10.00      A   
ATOM   1519  CD2 LEU A 161       8.077  -7.879   6.589  1.00 10.00      A   
ATOM   1520  C   LEU A 161       5.059  -6.527   3.679  1.00 10.00      A   
ATOM   1521  O   LEU A 161       6.074  -6.374   2.995  1.00 10.00      A   
ATOM   1522  N   ASP A 162       4.117  -5.599   3.795  1.00 10.00      A   
ATOM   1523  HN  ASP A 162       3.335  -5.780   4.359  1.00 10.00      A   
ATOM   1524  CA  ASP A 162       4.219  -4.315   3.108  1.00 10.00      A   
ATOM   1525  CB  ASP A 162       3.031  -4.130   2.157  1.00 10.00      A   
ATOM   1526  CG  ASP A 162       3.184  -2.931   1.235  1.00 10.00      A   
ATOM   1527  OD1 ASP A 162       3.834  -3.068   0.177  1.00 10.00      A   
ATOM   1528  OD2 ASP A 162       2.651  -1.852   1.555  1.00 10.00      A   
ATOM   1529  C   ASP A 162       4.295  -3.150   4.093  1.00 10.00      A   
ATOM   1530  O   ASP A 162       3.431  -2.997   4.962  1.00 10.00      A   
ATOM   1531  N   LEU A 163       5.336  -2.341   3.961  1.00 10.00      A   
ATOM   1532  HN  LEU A 163       5.999  -2.525   3.260  1.00 10.00      A   
ATOM   1533  CA  LEU A 163       5.530  -1.188   4.831  1.00 10.00      A   
ATOM   1534  CB  LEU A 163       6.679  -1.452   5.808  1.00 10.00      A   
ATOM   1535  CG  LEU A 163       6.478  -2.561   6.839  1.00 10.00      A   
ATOM   1536  CD1 LEU A 163       7.822  -3.047   7.355  1.00 10.00      A   
ATOM   1537  CD2 LEU A 163       5.620  -2.070   7.988  1.00 10.00      A   
ATOM   1538  C   LEU A 163       5.860   0.049   4.002  1.00 10.00      A   
ATOM   1539  O   LEU A 163       6.882   0.703   4.226  1.00 10.00      A   
ATOM   1540  N   ARG A 164       4.998   0.375   3.045  1.00 10.00      A   
ATOM   1541  HN  ARG A 164       4.191  -0.171   2.917  1.00 10.00      A   
ATOM   1542  CA  ARG A 164       5.232   1.532   2.179  1.00 10.00      A   
ATOM   1543  CB  ARG A 164       4.489   1.402   0.839  1.00 10.00      A   
ATOM   1544  CG  ARG A 164       3.054   1.916   0.834  1.00 10.00      A   
ATOM   1545  CD  ARG A 164       2.129   1.011   1.635  1.00 10.00      A   
ATOM   1546  NE  ARG A 164       0.716   1.284   1.364  1.00 10.00      A   
ATOM   1547  HE  ARG A 164       0.390   2.193   1.559  1.00 10.00      A   
ATOM   1548  CZ  ARG A 164      -0.146   0.374   0.910  1.00 10.00      A   
ATOM   1549  NH1 ARG A 164       0.253  -0.876   0.693  1.00 10.00      A   
ATOM   1550 HH11 ARG A 164       1.251  -1.160   0.890  1.00 10.00      A   
ATOM   1551 HH12 ARG A 164      -0.421  -1.589   0.330  1.00 10.00      A   
ATOM   1552  NH2 ARG A 164      -1.418   0.720   0.684  1.00 10.00      A   
ATOM   1553 HH21 ARG A 164      -2.098   0.014   0.328  1.00 10.00      A   
ATOM   1554 HH22 ARG A 164      -1.746   1.700   0.864  1.00 10.00      A   
ATOM   1555  C   ARG A 164       4.912   2.867   2.861  1.00 10.00      A   
ATOM   1556  O   ARG A 164       3.971   2.966   3.659  1.00 10.00      A   
ATOM   1557  N   GLU A 165       5.732   3.876   2.548  1.00 10.00      A   
ATOM   1558  HN  GLU A 165       6.478   3.697   1.934  1.00 10.00      A   
ATOM   1559  CA  GLU A 165       5.579   5.234   3.073  1.00 10.00      A   
ATOM   1560  CB  GLU A 165       4.436   5.974   2.371  1.00 10.00      A   
ATOM   1561  CG  GLU A 165       4.817   6.575   1.028  1.00 10.00      A   
ATOM   1562  CD  GLU A 165       4.730   5.583  -0.112  1.00 10.00      A   
ATOM   1563  OE1 GLU A 165       3.666   5.517  -0.763  1.00 10.00      A   
ATOM   1564  OE2 GLU A 165       5.726   4.879  -0.371  1.00 10.00      A   
ATOM   1565  C   GLU A 165       5.404   5.278   4.587  1.00 10.00      A   
ATOM   1566  O   GLU A 165       4.600   6.046   5.098  1.00 10.00      A   
ATOM   1567  N   SER A 166       6.173   4.474   5.299  1.00 10.00      A   
ATOM   1568  HN  SER A 166       6.823   3.900   4.839  1.00 10.00      A   
ATOM   1569  CA  SER A 166       6.079   4.433   6.753  1.00 10.00      A   
ATOM   1570  CB  SER A 166       5.658   3.039   7.200  1.00 10.00      A   
ATOM   1571  OG  SER A 166       4.444   2.650   6.570  1.00 10.00      A   
ATOM   1572  HG  SER A 166       4.529   2.744   5.612  1.00 10.00      A   
ATOM   1573  C   SER A 166       7.392   4.837   7.415  1.00 10.00      A   
ATOM   1574  O   SER A 166       8.470   4.545   6.900  1.00 10.00      A   
ATOM   1575  N   ASP A 167       7.295   5.503   8.556  1.00 10.00      A   
ATOM   1576  HN  ASP A 167       6.403   5.679   8.932  1.00 10.00      A   
ATOM   1577  CA  ASP A 167       8.478   5.951   9.281  1.00 10.00      A   
ATOM   1578  CB  ASP A 167       8.271   7.358   9.851  1.00 10.00      A   
ATOM   1579  CG  ASP A 167       9.575   8.053  10.203  1.00 10.00      A   
ATOM   1580  OD1 ASP A 167      10.580   7.860   9.482  1.00 10.00      A   
ATOM   1581  OD2 ASP A 167       9.604   8.801  11.204  1.00 10.00      A   
ATOM   1582  C   ASP A 167       8.824   4.959  10.388  1.00 10.00      A   
ATOM   1583  O   ASP A 167       8.164   4.909  11.422  1.00 10.00      A   
ATOM   1584  N   VAL A 168       9.843   4.147  10.146  1.00 10.00      A   
ATOM   1585  HN  VAL A 168      10.319   4.224   9.296  1.00 10.00      A   
ATOM   1586  CA  VAL A 168      10.272   3.142  11.110  1.00 10.00      A   
ATOM   1587  CB  VAL A 168      10.383   1.754  10.441  1.00 10.00      A   
ATOM   1588  CG1 VAL A 168      10.489   0.655  11.486  1.00 10.00      A   
ATOM   1589  CG2 VAL A 168       9.210   1.507   9.506  1.00 10.00      A   
ATOM   1590  C   VAL A 168      11.633   3.502  11.703  1.00 10.00      A   
ATOM   1591  O   VAL A 168      12.512   3.993  10.993  1.00 10.00      A   
ATOM   1592  N   ASP A 169      11.798   3.262  13.004  1.00 10.00      A   
ATOM   1593  HN  ASP A 169      11.046   2.893  13.522  1.00 10.00      A   
ATOM   1594  CA  ASP A 169      13.064   3.544  13.680  1.00 10.00      A   
ATOM   1595  CB  ASP A 169      12.918   3.432  15.200  1.00 10.00      A   
ATOM   1596  CG  ASP A 169      12.413   4.703  15.851  1.00 10.00      A   
ATOM   1597  OD1 ASP A 169      13.243   5.550  16.249  1.00 10.00      A   
ATOM   1598  OD2 ASP A 169      11.180   4.856  15.980  1.00 10.00      A   
ATOM   1599  C   ASP A 169      14.151   2.587  13.203  1.00 10.00      A   
ATOM   1600  O   ASP A 169      14.016   1.366  13.321  1.00 10.00      A   
ATOM   1601  N   ASP A 170      15.226   3.146  12.665  1.00 10.00      A   
ATOM   1602  HN  ASP A 170      15.273   4.124  12.605  1.00 10.00      A   
ATOM   1603  CA  ASP A 170      16.339   2.351  12.160  1.00 10.00      A   
ATOM   1604  CB  ASP A 170      17.137   3.133  11.107  1.00 10.00      A   
ATOM   1605  CG  ASP A 170      16.495   3.144   9.734  1.00 10.00      A   
ATOM   1606  OD1 ASP A 170      16.388   2.068   9.109  1.00 10.00      A   
ATOM   1607  OD2 ASP A 170      16.119   4.238   9.263  1.00 10.00      A   
ATOM   1608  C   ASP A 170      17.276   1.939  13.286  1.00 10.00      A   
ATOM   1609  O   ASP A 170      18.178   2.693  13.656  1.00 10.00      A   
ATOM   1610  N   VAL A 171      17.055   0.758  13.846  1.00 10.00      A   
ATOM   1611  HN  VAL A 171      16.296   0.216  13.544  1.00 10.00      A   
ATOM   1612  CA  VAL A 171      17.912   0.261  14.915  1.00 10.00      A   
ATOM   1613  CB  VAL A 171      17.129  -0.552  15.972  1.00 10.00      A   
ATOM   1614  CG1 VAL A 171      18.058  -1.022  17.084  1.00 10.00      A   
ATOM   1615  CG2 VAL A 171      15.986   0.270  16.547  1.00 10.00      A   
ATOM   1616  C   VAL A 171      19.041  -0.590  14.329  1.00 10.00      A   
ATOM   1617  O   VAL A 171      20.206  -0.182  14.335  1.00 10.00      A   
ATOM   1618  N   SER A 172      18.686  -1.755  13.795  1.00 10.00      A   
ATOM   1619  HN  SER A 172      17.738  -2.012  13.798  1.00 10.00      A   
ATOM   1620  CA  SER A 172      19.657  -2.663  13.196  1.00 10.00      A   
ATOM   1621  CB  SER A 172      20.225  -3.617  14.256  1.00 10.00      A   
ATOM   1622  OG  SER A 172      20.733  -2.905  15.371  1.00 10.00      A   
ATOM   1623  HG  SER A 172      21.516  -3.353  15.711  1.00 10.00      A   
ATOM   1624  C   SER A 172      18.994  -3.472  12.082  1.00 10.00      A   
ATOM   1625  O   SER A 172      17.773  -3.636  12.074  1.00 10.00      A   
ATOM   1626  N   GLY A 173      19.791  -3.978  11.148  1.00 10.00      A   
ATOM   1627  HN  GLY A 173      20.756  -3.806  11.191  1.00 10.00      A   
ATOM   1628  CA  GLY A 173      19.250  -4.774  10.059  1.00 10.00      A   
ATOM   1629  C   GLY A 173      19.407  -6.258  10.324  1.00 10.00      A   
ATOM   1630  O   GLY A 173      19.483  -7.064   9.396  1.00 10.00      A   
ATOM   1631  N   HIS A 174      19.447  -6.612  11.602  1.00 10.00      A   
ATOM   1632  HN  HIS A 174      19.366  -5.916  12.288  1.00 10.00      A   
ATOM   1633  CA  HIS A 174      19.606  -7.999  12.019  1.00 10.00      A   
ATOM   1634  CB  HIS A 174      20.200  -8.052  13.432  1.00 10.00      A   
ATOM   1635  CG  HIS A 174      20.782  -9.380  13.819  1.00 10.00      A   
ATOM   1636  ND1 HIS A 174      22.082  -9.713  13.510  1.00 10.00      A   
ATOM   1637  CD2 HIS A 174      20.207 -10.407  14.491  1.00 10.00      A   
ATOM   1638  CE1 HIS A 174      22.268 -10.927  14.000  1.00 10.00      A   
ATOM   1639  NE2 HIS A 174      21.163 -11.382  14.600  1.00 10.00      A   
ATOM   1640  HE2 HIS A 174      21.054 -12.254  15.037  1.00 10.00      A   
ATOM   1641  C   HIS A 174      18.272  -8.733  11.989  1.00 10.00      A   
ATOM   1642  O   HIS A 174      18.231  -9.961  11.946  1.00 10.00      A   
ATOM   1643  N   TRP A 175      17.184  -7.971  11.991  1.00 10.00      A   
ATOM   1644  HN  TRP A 175      17.289  -6.996  12.016  1.00 10.00      A   
ATOM   1645  CA  TRP A 175      15.837  -8.536  11.980  1.00 10.00      A   
ATOM   1646  CB  TRP A 175      14.783  -7.424  11.998  1.00 10.00      A   
ATOM   1647  CG  TRP A 175      14.692  -6.633  10.729  1.00 10.00      A   
ATOM   1648  CD1 TRP A 175      15.480  -5.585  10.355  1.00 10.00      A   
ATOM   1649  CD2 TRP A 175      13.751  -6.826   9.671  1.00 10.00      A   
ATOM   1650  NE1 TRP A 175      15.087  -5.112   9.128  1.00 10.00      A   
ATOM   1651  HE1 TRP A 175      15.500  -4.356   8.644  1.00 10.00      A   
ATOM   1652  CE2 TRP A 175      14.026  -5.859   8.687  1.00 10.00      A   
ATOM   1653  CE3 TRP A 175      12.703  -7.726   9.463  1.00 10.00      A   
ATOM   1654  CZ2 TRP A 175      13.293  -5.768   7.509  1.00 10.00      A   
ATOM   1655  CZ3 TRP A 175      11.975  -7.632   8.295  1.00 10.00      A   
ATOM   1656  CH2 TRP A 175      12.272  -6.661   7.334  1.00 10.00      A   
ATOM   1657  C   TRP A 175      15.615  -9.481  10.797  1.00 10.00      A   
ATOM   1658  O   TRP A 175      14.802 -10.400  10.866  1.00 10.00      A   
ATOM   1659  N   LEU A 176      16.356  -9.261   9.723  1.00 10.00      A   
ATOM   1660  HN  LEU A 176      16.996  -8.522   9.732  1.00 10.00      A   
ATOM   1661  CA  LEU A 176      16.237 -10.092   8.534  1.00 10.00      A   
ATOM   1662  CB  LEU A 176      16.931  -9.423   7.347  1.00 10.00      A   
ATOM   1663  CG  LEU A 176      16.469  -9.870   5.957  1.00 10.00      A   
ATOM   1664  CD1 LEU A 176      15.101  -9.289   5.629  1.00 10.00      A   
ATOM   1665  CD2 LEU A 176      17.489  -9.484   4.899  1.00 10.00      A   
ATOM   1666  C   LEU A 176      16.821 -11.483   8.771  1.00 10.00      A   
ATOM   1667  O   LEU A 176      16.522 -12.429   8.045  1.00 10.00      A   
ATOM   1668  N   SER A 177      17.658 -11.601   9.792  1.00 10.00      A   
ATOM   1669  HN  SER A 177      17.872 -10.810  10.335  1.00 10.00      A   
ATOM   1670  CA  SER A 177      18.276 -12.868  10.125  1.00 10.00      A   
ATOM   1671  CB  SER A 177      19.686 -12.638  10.669  1.00 10.00      A   
ATOM   1672  OG  SER A 177      20.476 -11.898   9.746  1.00 10.00      A   
ATOM   1673  HG  SER A 177      20.566 -12.402   8.931  1.00 10.00      A   
ATOM   1674  C   SER A 177      17.426 -13.626  11.141  1.00 10.00      A   
ATOM   1675  O   SER A 177      17.748 -14.754  11.519  1.00 10.00      A   
ATOM   1676  N   HIS A 178      16.335 -13.004  11.576  1.00 10.00      A   
ATOM   1677  HN  HIS A 178      16.131 -12.101  11.244  1.00 10.00      A   
ATOM   1678  CA  HIS A 178      15.440 -13.629  12.538  1.00 10.00      A   
ATOM   1679  CB  HIS A 178      14.652 -12.588  13.335  1.00 10.00      A   
ATOM   1680  CG  HIS A 178      15.426 -11.984  14.466  1.00 10.00      A   
ATOM   1681  ND1 HIS A 178      15.145 -12.297  15.776  1.00 10.00      A   
ATOM   1682  CD2 HIS A 178      16.452 -11.097  14.432  1.00 10.00      A   
ATOM   1683  CE1 HIS A 178      15.999 -11.600  16.504  1.00 10.00      A   
ATOM   1684  NE2 HIS A 178      16.804 -10.863  15.735  1.00 10.00      A   
ATOM   1685  HE2 HIS A 178      17.509 -10.253  16.047  1.00 10.00      A   
ATOM   1686  C   HIS A 178      14.505 -14.614  11.852  1.00 10.00      A   
ATOM   1687  O   HIS A 178      13.886 -15.452  12.505  1.00 10.00      A   
ATOM   1688  N   PHE A 179      14.412 -14.504  10.532  1.00 10.00      A   
ATOM   1689  HN  PHE A 179      14.916 -13.797  10.077  1.00 10.00      A   
ATOM   1690  CA  PHE A 179      13.580 -15.400   9.742  1.00 10.00      A   
ATOM   1691  CB  PHE A 179      13.565 -14.954   8.276  1.00 10.00      A   
ATOM   1692  CG  PHE A 179      12.767 -13.711   7.999  1.00 10.00      A   
ATOM   1693  CD1 PHE A 179      13.390 -12.475   7.934  1.00 10.00      A   
ATOM   1694  CD2 PHE A 179      11.406 -13.780   7.784  1.00 10.00      A   
ATOM   1695  CE1 PHE A 179      12.668 -11.329   7.659  1.00 10.00      A   
ATOM   1696  CE2 PHE A 179      10.675 -12.637   7.511  1.00 10.00      A   
ATOM   1697  CZ  PHE A 179      11.308 -11.411   7.448  1.00 10.00      A   
ATOM   1698  C   PHE A 179      14.141 -16.815   9.819  1.00 10.00      A   
ATOM   1699  O   PHE A 179      15.332 -17.026   9.579  1.00 10.00      A   
ATOM   1700  N   PRO A 180      13.311 -17.798  10.180  1.00 10.00      A   
ATOM   1701  CA  PRO A 180      13.738 -19.194  10.273  1.00 10.00      A   
ATOM   1702  CB  PRO A 180      12.486 -19.931  10.762  1.00 10.00      A   
ATOM   1703  CG  PRO A 180      11.352 -19.020  10.440  1.00 10.00      A   
ATOM   1704  CD  PRO A 180      11.897 -17.626  10.544  1.00 10.00      A   
ATOM   1705  C   PRO A 180      14.176 -19.742   8.918  1.00 10.00      A   
ATOM   1706  O   PRO A 180      13.828 -19.193   7.871  1.00 10.00      A   
ATOM   1707  N   ASP A 181      14.930 -20.829   8.940  1.00 10.00      A   
ATOM   1708  HN  ASP A 181      15.159 -21.236   9.807  1.00 10.00      A   
ATOM   1709  CA  ASP A 181      15.416 -21.448   7.711  1.00 10.00      A   
ATOM   1710  CB  ASP A 181      16.515 -22.464   8.024  1.00 10.00      A   
ATOM   1711  CG  ASP A 181      17.200 -23.000   6.784  1.00 10.00      A   
ATOM   1712  OD1 ASP A 181      17.972 -22.252   6.147  1.00 10.00      A   
ATOM   1713  OD2 ASP A 181      16.992 -24.180   6.449  1.00 10.00      A   
ATOM   1714  C   ASP A 181      14.267 -22.112   6.955  1.00 10.00      A   
ATOM   1715  O   ASP A 181      14.294 -22.231   5.731  1.00 10.00      A   
ATOM   1716  N   THR A 182      13.244 -22.517   7.693  1.00 10.00      A   
ATOM   1717  HN  THR A 182      13.275 -22.390   8.666  1.00 10.00      A   
ATOM   1718  CA  THR A 182      12.078 -23.161   7.109  1.00 10.00      A   
ATOM   1719  CB  THR A 182      11.342 -23.990   8.177  1.00 10.00      A   
ATOM   1720  OG1 THR A 182      11.544 -23.386   9.464  1.00 10.00      A   
ATOM   1721  HG1 THR A 182      10.687 -23.262   9.891  1.00 10.00      A   
ATOM   1722  CG2 THR A 182      11.870 -25.416   8.202  1.00 10.00      A   
ATOM   1723  C   THR A 182      11.117 -22.127   6.518  1.00 10.00      A   
ATOM   1724  O   THR A 182      10.146 -22.481   5.843  1.00 10.00      A   
ATOM   1725  N   TYR A 183      11.392 -20.846   6.769  1.00 10.00      A   
ATOM   1726  HN  TYR A 183      12.185 -20.622   7.302  1.00 10.00      A   
ATOM   1727  CA  TYR A 183      10.552 -19.770   6.262  1.00 10.00      A   
ATOM   1728  CB  TYR A 183      10.945 -18.438   6.901  1.00 10.00      A   
ATOM   1729  CG  TYR A 183       9.983 -17.309   6.612  1.00 10.00      A   
ATOM   1730  CD1 TYR A 183       8.813 -17.160   7.344  1.00 10.00      A   
ATOM   1731  CD2 TYR A 183      10.249 -16.390   5.609  1.00 10.00      A   
ATOM   1732  CE1 TYR A 183       7.936 -16.125   7.084  1.00 10.00      A   
ATOM   1733  CE2 TYR A 183       9.379 -15.354   5.340  1.00 10.00      A   
ATOM   1734  CZ  TYR A 183       8.226 -15.225   6.080  1.00 10.00      A   
ATOM   1735  OH  TYR A 183       7.363 -14.188   5.819  1.00 10.00      A   
ATOM   1736  HH  TYR A 183       7.172 -13.723   6.641  1.00 10.00      A   
ATOM   1737  C   TYR A 183      10.654 -19.681   4.745  1.00 10.00      A   
ATOM   1738  O   TYR A 183      11.651 -19.198   4.202  1.00 10.00      A   
ATOM   1739  N   THR A 184       9.621 -20.157   4.067  1.00 10.00      A   
ATOM   1740  HN  THR A 184       8.860 -20.536   4.557  1.00 10.00      A   
ATOM   1741  CA  THR A 184       9.589 -20.154   2.616  1.00 10.00      A   
ATOM   1742  CB  THR A 184       9.860 -21.581   2.099  1.00 10.00      A   
ATOM   1743  OG1 THR A 184       9.266 -22.519   3.006  1.00 10.00      A   
ATOM   1744  HG1 THR A 184       9.661 -22.410   3.881  1.00 10.00      A   
ATOM   1745  CG2 THR A 184      11.353 -21.854   2.039  1.00 10.00      A   
ATOM   1746  C   THR A 184       8.224 -19.689   2.099  1.00 10.00      A   
ATOM   1747  O   THR A 184       7.900 -19.865   0.928  1.00 10.00      A   
ATOM   1748  N   SER A 185       7.432 -19.078   2.974  1.00 10.00      A   
ATOM   1749  HN  SER A 185       7.744 -18.942   3.892  1.00 10.00      A   
ATOM   1750  CA  SER A 185       6.099 -18.612   2.607  1.00 10.00      A   
ATOM   1751  CB  SER A 185       5.166 -18.791   3.802  1.00 10.00      A   
ATOM   1752  OG  SER A 185       5.916 -18.831   5.008  1.00 10.00      A   
ATOM   1753  HG  SER A 185       5.620 -18.116   5.585  1.00 10.00      A   
ATOM   1754  C   SER A 185       6.098 -17.153   2.152  1.00 10.00      A   
ATOM   1755  O   SER A 185       5.036 -16.574   1.901  1.00 10.00      A   
ATOM   1756  N   LEU A 186       7.286 -16.569   2.038  1.00 10.00      A   
ATOM   1757  HN  LEU A 186       8.091 -17.089   2.233  1.00 10.00      A   
ATOM   1758  CA  LEU A 186       7.421 -15.173   1.624  1.00 10.00      A   
ATOM   1759  CB  LEU A 186       8.862 -14.681   1.819  1.00 10.00      A   
ATOM   1760  CG  LEU A 186       9.080 -13.163   1.770  1.00 10.00      A   
ATOM   1761  CD1 LEU A 186       8.165 -12.452   2.756  1.00 10.00      A   
ATOM   1762  CD2 LEU A 186      10.535 -12.825   2.058  1.00 10.00      A   
ATOM   1763  C   LEU A 186       6.962 -14.974   0.182  1.00 10.00      A   
ATOM   1764  O   LEU A 186       7.462 -15.625  -0.738  1.00 10.00      A   
ATOM   1765  N   VAL A 187       5.997 -14.080  -0.001  1.00 10.00      A   
ATOM   1766  HN  VAL A 187       5.635 -13.604   0.778  1.00 10.00      A   
ATOM   1767  CA  VAL A 187       5.453 -13.787  -1.317  1.00 10.00      A   
ATOM   1768  CB  VAL A 187       3.947 -14.147  -1.400  1.00 10.00      A   
ATOM   1769  CG1 VAL A 187       3.374 -13.790  -2.764  1.00 10.00      A   
ATOM   1770  CG2 VAL A 187       3.721 -15.625  -1.099  1.00 10.00      A   
ATOM   1771  C   VAL A 187       5.641 -12.307  -1.664  1.00 10.00      A   
ATOM   1772  O   VAL A 187       5.967 -11.962  -2.802  1.00 10.00      A   
ATOM   1773  N   SER A 188       5.442 -11.442  -0.679  1.00 10.00      A   
ATOM   1774  HN  SER A 188       5.203 -11.775   0.214  1.00 10.00      A   
ATOM   1775  CA  SER A 188       5.575 -10.008  -0.884  1.00 10.00      A   
ATOM   1776  CB  SER A 188       4.185  -9.358  -0.906  1.00 10.00      A   
ATOM   1777  OG  SER A 188       4.150  -8.202  -1.728  1.00 10.00      A   
ATOM   1778  HG  SER A 188       4.366  -7.422  -1.200  1.00 10.00      A   
ATOM   1779  C   SER A 188       6.414  -9.388   0.229  1.00 10.00      A   
ATOM   1780  O   SER A 188       6.058  -9.475   1.406  1.00 10.00      A   
ATOM   1781  N   LEU A 189       7.524  -8.765  -0.146  1.00 10.00      A   
ATOM   1782  HN  LEU A 189       7.756  -8.720  -1.103  1.00 10.00      A   
ATOM   1783  CA  LEU A 189       8.405  -8.128   0.826  1.00 10.00      A   
ATOM   1784  CB  LEU A 189       9.711  -8.917   0.985  1.00 10.00      A   
ATOM   1785  CG  LEU A 189      10.746  -8.320   1.949  1.00 10.00      A   
ATOM   1786  CD1 LEU A 189      10.231  -8.345   3.381  1.00 10.00      A   
ATOM   1787  CD2 LEU A 189      12.081  -9.041   1.839  1.00 10.00      A   
ATOM   1788  C   LEU A 189       8.707  -6.688   0.426  1.00 10.00      A   
ATOM   1789  O   LEU A 189       9.484  -6.442  -0.500  1.00 10.00      A   
ATOM   1790  N   ASN A 190       8.085  -5.741   1.121  1.00 10.00      A   
ATOM   1791  HN  ASN A 190       7.463  -6.004   1.841  1.00 10.00      A   
ATOM   1792  CA  ASN A 190       8.295  -4.324   0.844  1.00 10.00      A   
ATOM   1793  CB  ASN A 190       7.010  -3.658   0.341  1.00 10.00      A   
ATOM   1794  CG  ASN A 190       7.153  -2.157   0.124  1.00 10.00      A   
ATOM   1795  OD1 ASN A 190       8.254  -1.638  -0.053  1.00 10.00      A   
ATOM   1796  ND2 ASN A 190       6.033  -1.449   0.119  1.00 10.00      A   
ATOM   1797 HD21 ASN A 190       5.176  -1.930   0.247  1.00 10.00      A   
ATOM   1798 HD22 ASN A 190       6.097  -0.483  -0.019  1.00 10.00      A   
ATOM   1799  C   ASN A 190       8.821  -3.599   2.077  1.00 10.00      A   
ATOM   1800  O   ASN A 190       8.062  -3.272   2.991  1.00 10.00      A   
ATOM   1801  N   ILE A 191      10.124  -3.354   2.091  1.00 10.00      A   
ATOM   1802  HN  ILE A 191      10.671  -3.639   1.326  1.00 10.00      A   
ATOM   1803  CA  ILE A 191      10.771  -2.668   3.204  1.00 10.00      A   
ATOM   1804  CB  ILE A 191      11.574  -3.645   4.089  1.00 10.00      A   
ATOM   1805  CG1 ILE A 191      12.347  -4.648   3.226  1.00 10.00      A   
ATOM   1806  CG2 ILE A 191      10.643  -4.372   5.049  1.00 10.00      A   
ATOM   1807  CD1 ILE A 191      13.396  -5.432   3.982  1.00 10.00      A   
ATOM   1808  C   ILE A 191      11.696  -1.569   2.689  1.00 10.00      A   
ATOM   1809  O   ILE A 191      12.862  -1.482   3.077  1.00 10.00      A   
ATOM   1810  N   SER A 192      11.158  -0.730   1.817  1.00 10.00      A   
ATOM   1811  HN  SER A 192      10.220  -0.850   1.554  1.00 10.00      A   
ATOM   1812  CA  SER A 192      11.914   0.364   1.228  1.00 10.00      A   
ATOM   1813  CB  SER A 192      11.259   0.759  -0.094  1.00 10.00      A   
ATOM   1814  OG  SER A 192       9.846   0.673   0.012  1.00 10.00      A   
ATOM   1815  HG  SER A 192       9.531  -0.087  -0.490  1.00 10.00      A   
ATOM   1816  C   SER A 192      11.977   1.570   2.166  1.00 10.00      A   
ATOM   1817  O   SER A 192      12.714   2.526   1.922  1.00 10.00      A   
ATOM   1818  N   CYS A 193      11.206   1.507   3.246  1.00 10.00      A   
ATOM   1819  HN  CYS A 193      10.657   0.708   3.391  1.00 10.00      A   
ATOM   1820  CA  CYS A 193      11.149   2.585   4.223  1.00 10.00      A   
ATOM   1821  CB  CYS A 193       9.893   2.422   5.069  1.00 10.00      A   
ATOM   1822  SG  CYS A 193       9.525   0.702   5.490  1.00 10.00      A   
ATOM   1823  HG  CYS A 193       8.301   0.429   5.046  1.00 10.00      A   
ATOM   1824  C   CYS A 193      12.375   2.588   5.127  1.00 10.00      A   
ATOM   1825  O   CYS A 193      12.855   3.648   5.534  1.00 10.00      A   
ATOM   1826  N   LEU A 194      12.871   1.401   5.444  1.00 10.00      A   
ATOM   1827  HN  LEU A 194      12.452   0.598   5.075  1.00 10.00      A   
ATOM   1828  CA  LEU A 194      14.032   1.261   6.310  1.00 10.00      A   
ATOM   1829  CB  LEU A 194      14.180  -0.192   6.760  1.00 10.00      A   
ATOM   1830  CG  LEU A 194      13.061  -0.722   7.655  1.00 10.00      A   
ATOM   1831  CD1 LEU A 194      13.064  -2.241   7.667  1.00 10.00      A   
ATOM   1832  CD2 LEU A 194      13.207  -0.173   9.066  1.00 10.00      A   
ATOM   1833  C   LEU A 194      15.289   1.720   5.594  1.00 10.00      A   
ATOM   1834  O   LEU A 194      15.491   1.408   4.423  1.00 10.00      A   
ATOM   1835  N   ALA A 195      16.132   2.457   6.297  1.00 10.00      A   
ATOM   1836  HN  ALA A 195      15.926   2.659   7.243  1.00 10.00      A   
ATOM   1837  CA  ALA A 195      17.368   2.957   5.715  1.00 10.00      A   
ATOM   1838  CB  ALA A 195      17.594   4.407   6.103  1.00 10.00      A   
ATOM   1839  C   ALA A 195      18.546   2.099   6.155  1.00 10.00      A   
ATOM   1840  O   ALA A 195      19.638   2.188   5.592  1.00 10.00      A   
ATOM   1841  N   SER A 196      18.315   1.267   7.159  1.00 10.00      A   
ATOM   1842  HN  SER A 196      17.419   1.238   7.562  1.00 10.00      A   
ATOM   1843  CA  SER A 196      19.345   0.389   7.683  1.00 10.00      A   
ATOM   1844  CB  SER A 196      18.879  -0.215   9.009  1.00 10.00      A   
ATOM   1845  OG  SER A 196      17.463  -0.333   9.035  1.00 10.00      A   
ATOM   1846  HG  SER A 196      17.065   0.550   9.147  1.00 10.00      A   
ATOM   1847  C   SER A 196      19.680  -0.716   6.683  1.00 10.00      A   
ATOM   1848  O   SER A 196      18.810  -1.174   5.934  1.00 10.00      A   
ATOM   1849  N   GLU A 197      20.941  -1.127   6.662  1.00 10.00      A   
ATOM   1850  HN  GLU A 197      21.589  -0.720   7.276  1.00 10.00      A   
ATOM   1851  CA  GLU A 197      21.384  -2.177   5.757  1.00 10.00      A   
ATOM   1852  CB  GLU A 197      22.856  -1.992   5.385  1.00 10.00      A   
ATOM   1853  CG  GLU A 197      23.207  -2.456   3.978  1.00 10.00      A   
ATOM   1854  CD  GLU A 197      24.678  -2.295   3.654  1.00 10.00      A   
ATOM   1855  OE1 GLU A 197      25.212  -1.174   3.816  1.00 10.00      A   
ATOM   1856  OE2 GLU A 197      25.308  -3.285   3.226  1.00 10.00      A   
ATOM   1857  C   GLU A 197      21.161  -3.541   6.393  1.00 10.00      A   
ATOM   1858  O   GLU A 197      21.658  -3.822   7.485  1.00 10.00      A   
ATOM   1859  N   VAL A 198      20.396  -4.376   5.714  1.00 10.00      A   
ATOM   1860  HN  VAL A 198      20.038  -4.095   4.847  1.00 10.00      A   
ATOM   1861  CA  VAL A 198      20.084  -5.707   6.211  1.00 10.00      A   
ATOM   1862  CB  VAL A 198      18.704  -6.187   5.718  1.00 10.00      A   
ATOM   1863  CG1 VAL A 198      17.594  -5.426   6.426  1.00 10.00      A   
ATOM   1864  CG2 VAL A 198      18.586  -6.021   4.207  1.00 10.00      A   
ATOM   1865  C   VAL A 198      21.148  -6.721   5.804  1.00 10.00      A   
ATOM   1866  O   VAL A 198      21.996  -6.445   4.952  1.00 10.00      A   
ATOM   1867  N   SER A 199      21.101  -7.889   6.425  1.00 10.00      A   
ATOM   1868  HN  SER A 199      20.407  -8.041   7.099  1.00 10.00      A   
ATOM   1869  CA  SER A 199      22.053  -8.952   6.140  1.00 10.00      A   
ATOM   1870  CB  SER A 199      21.946 -10.043   7.213  1.00 10.00      A   
ATOM   1871  OG  SER A 199      22.817 -11.129   6.946  1.00 10.00      A   
ATOM   1872  HG  SER A 199      23.434 -11.233   7.678  1.00 10.00      A   
ATOM   1873  C   SER A 199      21.806  -9.538   4.752  1.00 10.00      A   
ATOM   1874  O   SER A 199      20.778 -10.173   4.510  1.00 10.00      A   
ATOM   1875  N   PHE A 200      22.751  -9.322   3.840  1.00 10.00      A   
ATOM   1876  HN  PHE A 200      23.547  -8.803   4.090  1.00 10.00      A   
ATOM   1877  CA  PHE A 200      22.631  -9.824   2.475  1.00 10.00      A   
ATOM   1878  CB  PHE A 200      23.751  -9.264   1.601  1.00 10.00      A   
ATOM   1879  CG  PHE A 200      23.540  -9.493   0.133  1.00 10.00      A   
ATOM   1880  CD1 PHE A 200      22.589  -8.765  -0.562  1.00 10.00      A   
ATOM   1881  CD2 PHE A 200      24.286 -10.440  -0.549  1.00 10.00      A   
ATOM   1882  CE1 PHE A 200      22.384  -8.975  -1.912  1.00 10.00      A   
ATOM   1883  CE2 PHE A 200      24.089 -10.655  -1.900  1.00 10.00      A   
ATOM   1884  CZ  PHE A 200      23.135  -9.921  -2.582  1.00 10.00      A   
ATOM   1885  C   PHE A 200      22.634 -11.351   2.433  1.00 10.00      A   
ATOM   1886  O   PHE A 200      21.967 -11.959   1.594  1.00 10.00      A   
ATOM   1887  N   SER A 201      23.374 -11.964   3.347  1.00 10.00      A   
ATOM   1888  HN  SER A 201      23.873 -11.429   4.000  1.00 10.00      A   
ATOM   1889  CA  SER A 201      23.461 -13.416   3.416  1.00 10.00      A   
ATOM   1890  CB  SER A 201      24.457 -13.818   4.504  1.00 10.00      A   
ATOM   1891  OG  SER A 201      24.677 -12.745   5.408  1.00 10.00      A   
ATOM   1892  HG  SER A 201      24.272 -12.954   6.258  1.00 10.00      A   
ATOM   1893  C   SER A 201      22.087 -14.019   3.697  1.00 10.00      A   
ATOM   1894  O   SER A 201      21.679 -15.000   3.069  1.00 10.00      A   
ATOM   1895  N   ALA A 202      21.370 -13.413   4.633  1.00 10.00      A   
ATOM   1896  HN  ALA A 202      21.750 -12.639   5.099  1.00 10.00      A   
ATOM   1897  CA  ALA A 202      20.036 -13.874   4.983  1.00 10.00      A   
ATOM   1898  CB  ALA A 202      19.567 -13.215   6.271  1.00 10.00      A   
ATOM   1899  C   ALA A 202      19.073 -13.557   3.850  1.00 10.00      A   
ATOM   1900  O   ALA A 202      18.213 -14.371   3.506  1.00 10.00      A   
ATOM   1901  N   LEU A 203      19.248 -12.372   3.260  1.00 10.00      A   
ATOM   1902  HN  LEU A 203      19.967 -11.780   3.584  1.00 10.00      A   
ATOM   1903  CA  LEU A 203      18.410 -11.920   2.157  1.00 10.00      A   
ATOM   1904  CB  LEU A 203      18.815 -10.506   1.725  1.00 10.00      A   
ATOM   1905  CG  LEU A 203      18.008  -9.894   0.578  1.00 10.00      A   
ATOM   1906  CD1 LEU A 203      16.564  -9.659   1.005  1.00 10.00      A   
ATOM   1907  CD2 LEU A 203      18.649  -8.600   0.106  1.00 10.00      A   
ATOM   1908  C   LEU A 203      18.500 -12.871   0.966  1.00 10.00      A   
ATOM   1909  O   LEU A 203      17.477 -13.325   0.452  1.00 10.00      A   
ATOM   1910  N   GLU A 204      19.725 -13.178   0.540  1.00 10.00      A   
ATOM   1911  HN  GLU A 204      20.506 -12.785   0.998  1.00 10.00      A   
ATOM   1912  CA  GLU A 204      19.939 -14.073  -0.595  1.00 10.00      A   
ATOM   1913  CB  GLU A 204      21.427 -14.240  -0.915  1.00 10.00      A   
ATOM   1914  CG  GLU A 204      21.700 -15.273  -1.999  1.00 10.00      A   
ATOM   1915  CD  GLU A 204      23.079 -15.152  -2.604  1.00 10.00      A   
ATOM   1916  OE1 GLU A 204      23.180 -14.719  -3.773  1.00 10.00      A   
ATOM   1917  OE2 GLU A 204      24.060 -15.512  -1.925  1.00 10.00      A   
ATOM   1918  C   GLU A 204      19.281 -15.430  -0.371  1.00 10.00      A   
ATOM   1919  O   GLU A 204      18.492 -15.897  -1.197  1.00 10.00      A   
ATOM   1920  N   ARG A 205      19.584 -16.049   0.759  1.00 10.00      A   
ATOM   1921  HN  ARG A 205      20.207 -15.620   1.388  1.00 10.00      A   
ATOM   1922  CA  ARG A 205      19.019 -17.350   1.086  1.00 10.00      A   
ATOM   1923  CB  ARG A 205      19.634 -17.903   2.369  1.00 10.00      A   
ATOM   1924  CG  ARG A 205      21.006 -18.514   2.139  1.00 10.00      A   
ATOM   1925  CD  ARG A 205      21.881 -18.434   3.375  1.00 10.00      A   
ATOM   1926  NE  ARG A 205      23.289 -18.650   3.048  1.00 10.00      A   
ATOM   1927  HE  ARG A 205      23.489 -19.227   2.278  1.00 10.00      A   
ATOM   1928  CZ  ARG A 205      24.300 -18.114   3.727  1.00 10.00      A   
ATOM   1929  NH1 ARG A 205      24.066 -17.332   4.772  1.00 10.00      A   
ATOM   1930 HH11 ARG A 205      24.869 -16.913   5.309  1.00 10.00      A   
ATOM   1931 HH12 ARG A 205      23.087 -17.129   5.067  1.00 10.00      A   
ATOM   1932  NH2 ARG A 205      25.549 -18.361   3.354  1.00 10.00      A   
ATOM   1933 HH21 ARG A 205      26.355 -17.940   3.885  1.00 10.00      A   
ATOM   1934 HH22 ARG A 205      25.738 -18.968   2.533  1.00 10.00      A   
ATOM   1935  C   ARG A 205      17.498 -17.297   1.162  1.00 10.00      A   
ATOM   1936  O   ARG A 205      16.817 -18.235   0.745  1.00 10.00      A   
ATOM   1937  N   LEU A 206      16.973 -16.190   1.672  1.00 10.00      A   
ATOM   1938  HN  LEU A 206      17.571 -15.478   1.994  1.00 10.00      A   
ATOM   1939  CA  LEU A 206      15.532 -16.013   1.781  1.00 10.00      A   
ATOM   1940  CB  LEU A 206      15.195 -14.721   2.535  1.00 10.00      A   
ATOM   1941  CG  LEU A 206      15.018 -14.847   4.048  1.00 10.00      A   
ATOM   1942  CD1 LEU A 206      14.996 -13.470   4.696  1.00 10.00      A   
ATOM   1943  CD2 LEU A 206      13.747 -15.615   4.375  1.00 10.00      A   
ATOM   1944  C   LEU A 206      14.879 -15.998   0.404  1.00 10.00      A   
ATOM   1945  O   LEU A 206      13.909 -16.715   0.162  1.00 10.00      A   
ATOM   1946  N   VAL A 207      15.425 -15.188  -0.496  1.00 10.00      A   
ATOM   1947  HN  VAL A 207      16.210 -14.651  -0.243  1.00 10.00      A   
ATOM   1948  CA  VAL A 207      14.889 -15.071  -1.849  1.00 10.00      A   
ATOM   1949  CB  VAL A 207      15.562 -13.912  -2.626  1.00 10.00      A   
ATOM   1950  CG1 VAL A 207      14.958 -13.763  -4.016  1.00 10.00      A   
ATOM   1951  CG2 VAL A 207      15.436 -12.603  -1.859  1.00 10.00      A   
ATOM   1952  C   VAL A 207      15.055 -16.377  -2.628  1.00 10.00      A   
ATOM   1953  O   VAL A 207      14.160 -16.789  -3.368  1.00 10.00      A   
ATOM   1954  N   THR A 208      16.191 -17.030  -2.440  1.00 10.00      A   
ATOM   1955  HN  THR A 208      16.853 -16.663  -1.819  1.00 10.00      A   
ATOM   1956  CA  THR A 208      16.482 -18.278  -3.129  1.00 10.00      A   
ATOM   1957  CB  THR A 208      17.938 -18.729  -2.890  1.00 10.00      A   
ATOM   1958  OG1 THR A 208      18.815 -17.628  -3.160  1.00 10.00      A   
ATOM   1959  HG1 THR A 208      18.747 -16.977  -2.444  1.00 10.00      A   
ATOM   1960  CG2 THR A 208      18.304 -19.885  -3.806  1.00 10.00      A   
ATOM   1961  C   THR A 208      15.522 -19.395  -2.723  1.00 10.00      A   
ATOM   1962  O   THR A 208      15.026 -20.130  -3.576  1.00 10.00      A   
ATOM   1963  N   ARG A 209      15.235 -19.514  -1.430  1.00 10.00      A   
ATOM   1964  HN  ARG A 209      15.627 -18.885  -0.785  1.00 10.00      A   
ATOM   1965  CA  ARG A 209      14.345 -20.567  -0.958  1.00 10.00      A   
ATOM   1966  CB  ARG A 209      14.648 -20.961   0.488  1.00 10.00      A   
ATOM   1967  CG  ARG A 209      14.376 -19.884   1.526  1.00 10.00      A   
ATOM   1968  CD  ARG A 209      14.693 -20.408   2.917  1.00 10.00      A   
ATOM   1969  NE  ARG A 209      14.707 -19.354   3.930  1.00 10.00      A   
ATOM   1970  HE  ARG A 209      13.892 -18.810   4.025  1.00 10.00      A   
ATOM   1971  CZ  ARG A 209      15.750 -19.114   4.730  1.00 10.00      A   
ATOM   1972  NH1 ARG A 209      16.855 -19.850   4.629  1.00 10.00      A   
ATOM   1973 HH11 ARG A 209      16.913 -20.621   3.925  1.00 10.00      A   
ATOM   1974 HH12 ARG A 209      17.670 -19.664   5.256  1.00 10.00      A   
ATOM   1975  NH2 ARG A 209      15.682 -18.151   5.641  1.00 10.00      A   
ATOM   1976 HH21 ARG A 209      14.817 -17.581   5.736  1.00 10.00      A   
ATOM   1977 HH22 ARG A 209      16.492 -17.964   6.269  1.00 10.00      A   
ATOM   1978  C   ARG A 209      12.866 -20.229  -1.146  1.00 10.00      A   
ATOM   1979  O   ARG A 209      12.001 -21.077  -0.928  1.00 10.00      A   
ATOM   1980  N   CYS A 210      12.576 -19.006  -1.568  1.00 10.00      A   
ATOM   1981  HN  CYS A 210      13.304 -18.375  -1.753  1.00 10.00      A   
ATOM   1982  CA  CYS A 210      11.198 -18.585  -1.778  1.00 10.00      A   
ATOM   1983  CB  CYS A 210      10.899 -17.287  -1.025  1.00 10.00      A   
ATOM   1984  SG  CYS A 210      11.107 -17.409   0.768  1.00 10.00      A   
ATOM   1985  HG  CYS A 210      12.391 -17.196   1.027  1.00 10.00      A   
ATOM   1986  C   CYS A 210      10.880 -18.429  -3.262  1.00 10.00      A   
ATOM   1987  O   CYS A 210      11.147 -17.386  -3.858  1.00 10.00      A   
ATOM   1988  N   PRO A 211      10.314 -19.475  -3.888  1.00 10.00      A   
ATOM   1989  CA  PRO A 211       9.956 -19.450  -5.303  1.00 10.00      A   
ATOM   1990  CB  PRO A 211       9.941 -20.934  -5.664  1.00 10.00      A   
ATOM   1991  CG  PRO A 211       9.500 -21.615  -4.410  1.00 10.00      A   
ATOM   1992  CD  PRO A 211       9.988 -20.770  -3.261  1.00 10.00      A   
ATOM   1993  C   PRO A 211       8.572 -18.837  -5.522  1.00 10.00      A   
ATOM   1994  O   PRO A 211       8.117 -18.679  -6.655  1.00 10.00      A   
ATOM   1995  N   ASN A 212       7.907 -18.498  -4.426  1.00 10.00      A   
ATOM   1996  HN  ASN A 212       8.319 -18.664  -3.549  1.00 10.00      A   
ATOM   1997  CA  ASN A 212       6.579 -17.898  -4.485  1.00 10.00      A   
ATOM   1998  CB  ASN A 212       5.661 -18.473  -3.403  1.00 10.00      A   
ATOM   1999  CG  ASN A 212       5.069 -19.813  -3.785  1.00 10.00      A   
ATOM   2000  OD1 ASN A 212       5.629 -20.550  -4.598  1.00 10.00      A   
ATOM   2001  ND2 ASN A 212       3.936 -20.141  -3.193  1.00 10.00      A   
ATOM   2002 HD21 ASN A 212       3.548 -19.510  -2.553  1.00 10.00      A   
ATOM   2003 HD22 ASN A 212       3.529 -21.003  -3.415  1.00 10.00      A   
ATOM   2004  C   ASN A 212       6.672 -16.388  -4.344  1.00 10.00      A   
ATOM   2005  O   ASN A 212       5.659 -15.693  -4.266  1.00 10.00      A   
ATOM   2006  N   LEU A 213       7.898 -15.884  -4.303  1.00 10.00      A   
ATOM   2007  HN  LEU A 213       8.665 -16.491  -4.356  1.00 10.00      A   
ATOM   2008  CA  LEU A 213       8.131 -14.454  -4.187  1.00 10.00      A   
ATOM   2009  CB  LEU A 213       9.604 -14.171  -3.876  1.00 10.00      A   
ATOM   2010  CG  LEU A 213       9.956 -12.727  -3.502  1.00 10.00      A   
ATOM   2011  CD1 LEU A 213       9.385 -12.364  -2.140  1.00 10.00      A   
ATOM   2012  CD2 LEU A 213      11.460 -12.511  -3.534  1.00 10.00      A   
ATOM   2013  C   LEU A 213       7.720 -13.770  -5.483  1.00 10.00      A   
ATOM   2014  O   LEU A 213       8.339 -13.974  -6.530  1.00 10.00      A   
ATOM   2015  N   LYS A 214       6.659 -12.983  -5.413  1.00 10.00      A   
ATOM   2016  HN  LYS A 214       6.201 -12.876  -4.552  1.00 10.00      A   
ATOM   2017  CA  LYS A 214       6.149 -12.283  -6.582  1.00 10.00      A   
ATOM   2018  CB  LYS A 214       4.646 -12.539  -6.745  1.00 10.00      A   
ATOM   2019  CG  LYS A 214       4.262 -14.009  -6.800  1.00 10.00      A   
ATOM   2020  CD  LYS A 214       4.078 -14.489  -8.227  1.00 10.00      A   
ATOM   2021  CE  LYS A 214       2.614 -14.446  -8.632  1.00 10.00      A   
ATOM   2022  NZ  LYS A 214       2.395 -14.990  -9.998  1.00 10.00      A   
ATOM   2023  HZ1 LYS A 214       2.898 -14.411 -10.699  1.00 10.00      A   
ATOM   2024  HZ2 LYS A 214       1.382 -14.989 -10.231  1.00 10.00      A   
ATOM   2025  HZ3 LYS A 214       2.748 -15.967 -10.057  1.00 10.00      A   
ATOM   2026  C   LYS A 214       6.412 -10.784  -6.494  1.00 10.00      A   
ATOM   2027  O   LYS A 214       6.494 -10.101  -7.515  1.00 10.00      A   
ATOM   2028  N   SER A 215       6.551 -10.277  -5.279  1.00 10.00      A   
ATOM   2029  HN  SER A 215       6.494 -10.870  -4.498  1.00 10.00      A   
ATOM   2030  CA  SER A 215       6.792  -8.859  -5.077  1.00 10.00      A   
ATOM   2031  CB  SER A 215       5.529  -8.184  -4.530  1.00 10.00      A   
ATOM   2032  OG  SER A 215       5.594  -6.770  -4.636  1.00 10.00      A   
ATOM   2033  HG  SER A 215       4.749  -6.438  -4.962  1.00 10.00      A   
ATOM   2034  C   SER A 215       7.974  -8.639  -4.135  1.00 10.00      A   
ATOM   2035  O   SER A 215       7.974  -9.116  -2.996  1.00 10.00      A   
ATOM   2036  N   LEU A 216       8.980  -7.922  -4.619  1.00 10.00      A   
ATOM   2037  HN  LEU A 216       8.921  -7.566  -5.534  1.00 10.00      A   
ATOM   2038  CA  LEU A 216      10.161  -7.636  -3.830  1.00 10.00      A   
ATOM   2039  CB  LEU A 216      11.322  -8.542  -4.245  1.00 10.00      A   
ATOM   2040  CG  LEU A 216      12.644  -8.331  -3.499  1.00 10.00      A   
ATOM   2041  CD1 LEU A 216      12.468  -8.572  -2.008  1.00 10.00      A   
ATOM   2042  CD2 LEU A 216      13.731  -9.231  -4.066  1.00 10.00      A   
ATOM   2043  C   LEU A 216      10.556  -6.176  -3.976  1.00 10.00      A   
ATOM   2044  O   LEU A 216      10.978  -5.739  -5.047  1.00 10.00      A   
ATOM   2045  N   LYS A 217      10.389  -5.425  -2.903  1.00 10.00      A   
ATOM   2046  HN  LYS A 217      10.013  -5.833  -2.087  1.00 10.00      A   
ATOM   2047  CA  LYS A 217      10.738  -4.014  -2.891  1.00 10.00      A   
ATOM   2048  CB  LYS A 217       9.528  -3.173  -2.484  1.00 10.00      A   
ATOM   2049  CG  LYS A 217       9.188  -2.056  -3.462  1.00 10.00      A   
ATOM   2050  CD  LYS A 217       7.690  -1.785  -3.515  1.00 10.00      A   
ATOM   2051  CE  LYS A 217       6.973  -2.769  -4.432  1.00 10.00      A   
ATOM   2052  NZ  LYS A 217       5.508  -2.510  -4.491  1.00 10.00      A   
ATOM   2053  HZ1 LYS A 217       5.061  -2.760  -3.587  1.00 10.00      A   
ATOM   2054  HZ2 LYS A 217       5.070  -3.080  -5.252  1.00 10.00      A   
ATOM   2055  HZ3 LYS A 217       5.331  -1.503  -4.685  1.00 10.00      A   
ATOM   2056  C   LYS A 217      11.915  -3.778  -1.946  1.00 10.00      A   
ATOM   2057  O   LYS A 217      11.795  -3.921  -0.725  1.00 10.00      A   
ATOM   2058  N   LEU A 218      13.054  -3.431  -2.526  1.00 10.00      A   
ATOM   2059  HN  LEU A 218      13.079  -3.321  -3.506  1.00 10.00      A   
ATOM   2060  CA  LEU A 218      14.271  -3.197  -1.764  1.00 10.00      A   
ATOM   2061  CB  LEU A 218      15.489  -3.530  -2.628  1.00 10.00      A   
ATOM   2062  CG  LEU A 218      15.442  -4.866  -3.372  1.00 10.00      A   
ATOM   2063  CD1 LEU A 218      16.407  -4.854  -4.547  1.00 10.00      A   
ATOM   2064  CD2 LEU A 218      15.759  -6.017  -2.431  1.00 10.00      A   
ATOM   2065  C   LEU A 218      14.368  -1.751  -1.296  1.00 10.00      A   
ATOM   2066  O   LEU A 218      13.593  -0.893  -1.724  1.00 10.00      A   
ATOM   2067  N   ASN A 219      15.325  -1.495  -0.412  1.00 10.00      A   
ATOM   2068  HN  ASN A 219      15.899  -2.230  -0.100  1.00 10.00      A   
ATOM   2069  CA  ASN A 219      15.546  -0.157   0.118  1.00 10.00      A   
ATOM   2070  CB  ASN A 219      15.655  -0.176   1.650  1.00 10.00      A   
ATOM   2071  CG  ASN A 219      16.977  -0.710   2.173  1.00 10.00      A   
ATOM   2072  OD1 ASN A 219      17.665  -1.483   1.510  1.00 10.00      A   
ATOM   2073  ND2 ASN A 219      17.337  -0.292   3.375  1.00 10.00      A   
ATOM   2074 HD21 ASN A 219      16.734   0.331   3.847  1.00 10.00      A   
ATOM   2075 HD22 ASN A 219      18.178  -0.626   3.754  1.00 10.00      A   
ATOM   2076  C   ASN A 219      16.777   0.482  -0.518  1.00 10.00      A   
ATOM   2077  O   ASN A 219      17.460  -0.145  -1.326  1.00 10.00      A   
ATOM   2078  N   ARG A 220      17.070   1.714  -0.129  1.00 10.00      A   
ATOM   2079  HN  ARG A 220      16.508   2.144   0.550  1.00 10.00      A   
ATOM   2080  CA  ARG A 220      18.201   2.453  -0.680  1.00 10.00      A   
ATOM   2081  CB  ARG A 220      18.074   3.933  -0.321  1.00 10.00      A   
ATOM   2082  CG  ARG A 220      18.853   4.876  -1.221  1.00 10.00      A   
ATOM   2083  CD  ARG A 220      18.810   6.292  -0.674  1.00 10.00      A   
ATOM   2084  NE  ARG A 220      19.212   7.284  -1.670  1.00 10.00      A   
ATOM   2085  HE  ARG A 220      20.032   7.102  -2.183  1.00 10.00      A   
ATOM   2086  CZ  ARG A 220      18.536   8.408  -1.913  1.00 10.00      A   
ATOM   2087  NH1 ARG A 220      17.429   8.678  -1.230  1.00 10.00      A   
ATOM   2088 HH11 ARG A 220      16.895   9.554  -1.418  1.00 10.00      A   
ATOM   2089 HH12 ARG A 220      17.085   8.015  -0.501  1.00 10.00      A   
ATOM   2090  NH2 ARG A 220      18.952   9.250  -2.848  1.00 10.00      A   
ATOM   2091 HH21 ARG A 220      19.818   9.034  -3.407  1.00 10.00      A   
ATOM   2092 HH22 ARG A 220      18.426  10.132  -3.034  1.00 10.00      A   
ATOM   2093  C   ARG A 220      19.555   1.911  -0.204  1.00 10.00      A   
ATOM   2094  O   ARG A 220      20.602   2.380  -0.641  1.00 10.00      A   
ATOM   2095  N   ALA A 221      19.542   0.921   0.680  1.00 10.00      A   
ATOM   2096  HN  ALA A 221      18.685   0.558   0.987  1.00 10.00      A   
ATOM   2097  CA  ALA A 221      20.784   0.354   1.191  1.00 10.00      A   
ATOM   2098  CB  ALA A 221      20.596  -0.171   2.606  1.00 10.00      A   
ATOM   2099  C   ALA A 221      21.314  -0.744   0.273  1.00 10.00      A   
ATOM   2100  O   ALA A 221      22.512  -1.032   0.264  1.00 10.00      A   
ATOM   2101  N   VAL A 222      20.416  -1.343  -0.498  1.00 10.00      A   
ATOM   2102  HN  VAL A 222      19.483  -1.051  -0.452  1.00 10.00      A   
ATOM   2103  CA  VAL A 222      20.781  -2.413  -1.421  1.00 10.00      A   
ATOM   2104  CB  VAL A 222      19.539  -3.185  -1.920  1.00 10.00      A   
ATOM   2105  CG1 VAL A 222      19.942  -4.309  -2.862  1.00 10.00      A   
ATOM   2106  CG2 VAL A 222      18.744  -3.735  -0.744  1.00 10.00      A   
ATOM   2107  C   VAL A 222      21.557  -1.855  -2.616  1.00 10.00      A   
ATOM   2108  O   VAL A 222      21.037  -1.034  -3.373  1.00 10.00      A   
ATOM   2109  N   PRO A 223      22.818  -2.285  -2.784  1.00 10.00      A   
ATOM   2110  CA  PRO A 223      23.677  -1.831  -3.881  1.00 10.00      A   
ATOM   2111  CB  PRO A 223      25.054  -2.430  -3.549  1.00 10.00      A   
ATOM   2112  CG  PRO A 223      24.954  -2.898  -2.137  1.00 10.00      A   
ATOM   2113  CD  PRO A 223      23.512  -3.243  -1.914  1.00 10.00      A   
ATOM   2114  C   PRO A 223      23.202  -2.332  -5.245  1.00 10.00      A   
ATOM   2115  O   PRO A 223      22.624  -3.416  -5.362  1.00 10.00      A   
ATOM   2116  N   LEU A 224      23.470  -1.540  -6.276  1.00 10.00      A   
ATOM   2117  HN  LEU A 224      23.946  -0.697  -6.115  1.00 10.00      A   
ATOM   2118  CA  LEU A 224      23.084  -1.882  -7.640  1.00 10.00      A   
ATOM   2119  CB  LEU A 224      23.325  -0.689  -8.574  1.00 10.00      A   
ATOM   2120  CG  LEU A 224      22.892  -0.860 -10.033  1.00 10.00      A   
ATOM   2121  CD1 LEU A 224      21.392  -1.087 -10.131  1.00 10.00      A   
ATOM   2122  CD2 LEU A 224      23.310   0.348 -10.857  1.00 10.00      A   
ATOM   2123  C   LEU A 224      23.867  -3.093  -8.128  1.00 10.00      A   
ATOM   2124  O   LEU A 224      23.342  -3.939  -8.852  1.00 10.00      A   
ATOM   2125  N   GLU A 225      25.117  -3.175  -7.701  1.00 10.00      A   
ATOM   2126  HN  GLU A 225      25.474  -2.463  -7.115  1.00 10.00      A   
ATOM   2127  CA  GLU A 225      25.995  -4.268  -8.081  1.00 10.00      A   
ATOM   2128  CB  GLU A 225      27.430  -3.984  -7.629  1.00 10.00      A   
ATOM   2129  CG  GLU A 225      27.993  -2.666  -8.134  1.00 10.00      A   
ATOM   2130  CD  GLU A 225      27.826  -1.531  -7.141  1.00 10.00      A   
ATOM   2131  OE1 GLU A 225      26.718  -1.376  -6.578  1.00 10.00      A   
ATOM   2132  OE2 GLU A 225      28.803  -0.782  -6.927  1.00 10.00      A   
ATOM   2133  C   GLU A 225      25.520  -5.593  -7.496  1.00 10.00      A   
ATOM   2134  O   GLU A 225      25.925  -6.658  -7.951  1.00 10.00      A   
ATOM   2135  N   LYS A 226      24.661  -5.525  -6.490  1.00 10.00      A   
ATOM   2136  HN  LYS A 226      24.358  -4.646  -6.177  1.00 10.00      A   
ATOM   2137  CA  LYS A 226      24.142  -6.728  -5.856  1.00 10.00      A   
ATOM   2138  CB  LYS A 226      24.135  -6.584  -4.332  1.00 10.00      A   
ATOM   2139  CG  LYS A 226      25.492  -6.786  -3.671  1.00 10.00      A   
ATOM   2140  CD  LYS A 226      25.375  -6.747  -2.156  1.00 10.00      A   
ATOM   2141  CE  LYS A 226      26.586  -7.382  -1.486  1.00 10.00      A   
ATOM   2142  NZ  LYS A 226      27.497  -6.366  -0.893  1.00 10.00      A   
ATOM   2143  HZ1 LYS A 226      26.999  -5.824  -0.156  1.00 10.00      A   
ATOM   2144  HZ2 LYS A 226      27.832  -5.705  -1.626  1.00 10.00      A   
ATOM   2145  HZ3 LYS A 226      28.321  -6.833  -0.462  1.00 10.00      A   
ATOM   2146  C   LYS A 226      22.740  -7.048  -6.362  1.00 10.00      A   
ATOM   2147  O   LYS A 226      22.220  -8.138  -6.124  1.00 10.00      A   
ATOM   2148  N   LEU A 227      22.141  -6.094  -7.070  1.00 10.00      A   
ATOM   2149  HN  LEU A 227      22.620  -5.253  -7.241  1.00 10.00      A   
ATOM   2150  CA  LEU A 227      20.792  -6.256  -7.607  1.00 10.00      A   
ATOM   2151  CB  LEU A 227      20.305  -4.934  -8.212  1.00 10.00      A   
ATOM   2152  CG  LEU A 227      18.885  -4.488  -7.847  1.00 10.00      A   
ATOM   2153  CD1 LEU A 227      18.599  -3.107  -8.411  1.00 10.00      A   
ATOM   2154  CD2 LEU A 227      17.852  -5.485  -8.346  1.00 10.00      A   
ATOM   2155  C   LEU A 227      20.746  -7.359  -8.661  1.00 10.00      A   
ATOM   2156  O   LEU A 227      19.802  -8.149  -8.704  1.00 10.00      A   
ATOM   2157  N   ALA A 228      21.774  -7.414  -9.501  1.00 10.00      A   
ATOM   2158  HN  ALA A 228      22.502  -6.762  -9.408  1.00 10.00      A   
ATOM   2159  CA  ALA A 228      21.850  -8.417 -10.560  1.00 10.00      A   
ATOM   2160  CB  ALA A 228      23.130  -8.233 -11.359  1.00 10.00      A   
ATOM   2161  C   ALA A 228      21.768  -9.828  -9.987  1.00 10.00      A   
ATOM   2162  O   ALA A 228      21.079 -10.695 -10.528  1.00 10.00      A   
ATOM   2163  N   THR A 229      22.458 -10.038  -8.877  1.00 10.00      A   
ATOM   2164  HN  THR A 229      22.979  -9.302  -8.491  1.00 10.00      A   
ATOM   2165  CA  THR A 229      22.472 -11.331  -8.214  1.00 10.00      A   
ATOM   2166  CB  THR A 229      23.527 -11.340  -7.090  1.00 10.00      A   
ATOM   2167  OG1 THR A 229      24.604 -10.458  -7.466  1.00 10.00      A   
ATOM   2168  HG1 THR A 229      25.343 -10.566  -6.852  1.00 10.00      A   
ATOM   2169  CG2 THR A 229      24.078 -12.746  -6.895  1.00 10.00      A   
ATOM   2170  C   THR A 229      21.088 -11.673  -7.652  1.00 10.00      A   
ATOM   2171  O   THR A 229      20.660 -12.828  -7.691  1.00 10.00      A   
ATOM   2172  N   LEU A 230      20.376 -10.652  -7.179  1.00 10.00      A   
ATOM   2173  HN  LEU A 230      20.761  -9.749  -7.213  1.00 10.00      A   
ATOM   2174  CA  LEU A 230      19.039 -10.826  -6.615  1.00 10.00      A   
ATOM   2175  CB  LEU A 230      18.583  -9.532  -5.935  1.00 10.00      A   
ATOM   2176  CG  LEU A 230      19.333  -9.123  -4.668  1.00 10.00      A   
ATOM   2177  CD1 LEU A 230      19.222  -7.623  -4.448  1.00 10.00      A   
ATOM   2178  CD2 LEU A 230      18.788  -9.873  -3.466  1.00 10.00      A   
ATOM   2179  C   LEU A 230      18.036 -11.211  -7.700  1.00 10.00      A   
ATOM   2180  O   LEU A 230      17.157 -12.052  -7.484  1.00 10.00      A   
ATOM   2181  N   LEU A 231      18.175 -10.593  -8.868  1.00 10.00      A   
ATOM   2182  HN  LEU A 231      18.892  -9.928  -8.972  1.00 10.00      A   
ATOM   2183  CA  LEU A 231      17.287 -10.859  -9.997  1.00 10.00      A   
ATOM   2184  CB  LEU A 231      17.578  -9.892 -11.151  1.00 10.00      A   
ATOM   2185  CG  LEU A 231      17.379  -8.401 -10.858  1.00 10.00      A   
ATOM   2186  CD1 LEU A 231      18.160  -7.543 -11.843  1.00 10.00      A   
ATOM   2187  CD2 LEU A 231      15.904  -8.041 -10.889  1.00 10.00      A   
ATOM   2188  C   LEU A 231      17.417 -12.305 -10.470  1.00 10.00      A   
ATOM   2189  O   LEU A 231      16.465 -12.891 -10.980  1.00 10.00      A   
ATOM   2190  N   GLN A 232      18.601 -12.878 -10.285  1.00 10.00      A   
ATOM   2191  HN  GLN A 232      19.327 -12.352  -9.883  1.00 10.00      A   
ATOM   2192  CA  GLN A 232      18.860 -14.256 -10.681  1.00 10.00      A   
ATOM   2193  CB  GLN A 232      20.369 -14.521 -10.730  1.00 10.00      A   
ATOM   2194  CG  GLN A 232      21.094 -13.889 -11.909  1.00 10.00      A   
ATOM   2195  CD  GLN A 232      20.697 -14.498 -13.239  1.00 10.00      A   
ATOM   2196  OE1 GLN A 232      20.271 -15.652 -13.308  1.00 10.00      A   
ATOM   2197  NE2 GLN A 232      20.855 -13.737 -14.306  1.00 10.00      A   
ATOM   2198 HE21 GLN A 232      21.218 -12.832 -14.179  1.00 10.00      A   
ATOM   2199 HE22 GLN A 232      20.607 -14.104 -15.178  1.00 10.00      A   
ATOM   2200  C   GLN A 232      18.199 -15.243  -9.720  1.00 10.00      A   
ATOM   2201  O   GLN A 232      18.005 -16.416 -10.048  1.00 10.00      A   
ATOM   2202  N   ARG A 233      17.847 -14.764  -8.537  1.00 10.00      A   
ATOM   2203  HN  ARG A 233      17.999 -13.814  -8.339  1.00 10.00      A   
ATOM   2204  CA  ARG A 233      17.227 -15.609  -7.530  1.00 10.00      A   
ATOM   2205  CB  ARG A 233      17.498 -15.067  -6.126  1.00 10.00      A   
ATOM   2206  CG  ARG A 233      18.973 -14.871  -5.815  1.00 10.00      A   
ATOM   2207  CD  ARG A 233      19.737 -16.182  -5.860  1.00 10.00      A   
ATOM   2208  NE  ARG A 233      21.157 -15.988  -5.575  1.00 10.00      A   
ATOM   2209  HE  ARG A 233      21.391 -15.337  -4.871  1.00 10.00      A   
ATOM   2210  CZ  ARG A 233      22.136 -16.634  -6.199  1.00 10.00      A   
ATOM   2211  NH1 ARG A 233      21.852 -17.524  -7.144  1.00 10.00      A   
ATOM   2212 HH11 ARG A 233      20.857 -17.722  -7.395  1.00 10.00      A   
ATOM   2213 HH12 ARG A 233      22.616 -18.032  -7.637  1.00 10.00      A   
ATOM   2214  NH2 ARG A 233      23.397 -16.393  -5.868  1.00 10.00      A   
ATOM   2215 HH21 ARG A 233      24.175 -16.890  -6.351  1.00 10.00      A   
ATOM   2216 HH22 ARG A 233      23.616 -15.698  -5.106  1.00 10.00      A   
ATOM   2217  C   ARG A 233      15.728 -15.760  -7.766  1.00 10.00      A   
ATOM   2218  O   ARG A 233      15.162 -16.821  -7.513  1.00 10.00      A   
ATOM   2219  N   ALA A 234      15.090 -14.708  -8.266  1.00 10.00      A   
ATOM   2220  HN  ALA A 234      15.594 -13.892  -8.478  1.00 10.00      A   
ATOM   2221  CA  ALA A 234      13.655 -14.743  -8.516  1.00 10.00      A   
ATOM   2222  CB  ALA A 234      12.904 -14.021  -7.405  1.00 10.00      A   
ATOM   2223  C   ALA A 234      13.306 -14.153  -9.882  1.00 10.00      A   
ATOM   2224  O   ALA A 234      13.026 -12.962  -9.999  1.00 10.00      A   
ATOM   2225  N   PRO A 235      13.316 -14.983 -10.936  1.00 10.00      A   
ATOM   2226  CA  PRO A 235      13.004 -14.545 -12.299  1.00 10.00      A   
ATOM   2227  CB  PRO A 235      13.637 -15.631 -13.187  1.00 10.00      A   
ATOM   2228  CG  PRO A 235      14.260 -16.627 -12.254  1.00 10.00      A   
ATOM   2229  CD  PRO A 235      13.652 -16.407 -10.899  1.00 10.00      A   
ATOM   2230  C   PRO A 235      11.498 -14.479 -12.559  1.00 10.00      A   
ATOM   2231  O   PRO A 235      11.061 -14.079 -13.638  1.00 10.00      A   
ATOM   2232  N   GLN A 236      10.711 -14.877 -11.568  1.00 10.00      A   
ATOM   2233  HN  GLN A 236      11.117 -15.182 -10.730  1.00 10.00      A   
ATOM   2234  CA  GLN A 236       9.256 -14.869 -11.698  1.00 10.00      A   
ATOM   2235  CB  GLN A 236       8.648 -16.184 -11.191  1.00 10.00      A   
ATOM   2236  CG  GLN A 236       8.663 -16.359  -9.677  1.00 10.00      A   
ATOM   2237  CD  GLN A 236       9.994 -16.851  -9.143  1.00 10.00      A   
ATOM   2238  OE1 GLN A 236      10.728 -17.567  -9.826  1.00 10.00      A   
ATOM   2239  NE2 GLN A 236      10.314 -16.467  -7.917  1.00 10.00      A   
ATOM   2240 HE21 GLN A 236       9.687 -15.884  -7.437  1.00 10.00      A   
ATOM   2241 HE22 GLN A 236      11.161 -16.785  -7.536  1.00 10.00      A   
ATOM   2242  C   GLN A 236       8.637 -13.675 -10.979  1.00 10.00      A   
ATOM   2243  O   GLN A 236       7.423 -13.628 -10.765  1.00 10.00      A   
ATOM   2244  N   LEU A 237       9.477 -12.710 -10.623  1.00 10.00      A   
ATOM   2245  HN  LEU A 237      10.427 -12.800 -10.847  1.00 10.00      A   
ATOM   2246  CA  LEU A 237       9.028 -11.512  -9.923  1.00 10.00      A   
ATOM   2247  CB  LEU A 237      10.236 -10.697  -9.460  1.00 10.00      A   
ATOM   2248  CG  LEU A 237      10.089  -9.961  -8.129  1.00 10.00      A   
ATOM   2249  CD1 LEU A 237      10.063 -10.949  -6.973  1.00 10.00      A   
ATOM   2250  CD2 LEU A 237      11.215  -8.957  -7.950  1.00 10.00      A   
ATOM   2251  C   LEU A 237       8.130 -10.657 -10.815  1.00 10.00      A   
ATOM   2252  O   LEU A 237       8.403 -10.494 -12.005  1.00 10.00      A   
ATOM   2253  N   GLU A 238       7.050 -10.136 -10.237  1.00 10.00      A   
ATOM   2254  HN  GLU A 238       6.880 -10.321  -9.286  1.00 10.00      A   
ATOM   2255  CA  GLU A 238       6.112  -9.293 -10.973  1.00 10.00      A   
ATOM   2256  CB  GLU A 238       4.662  -9.665 -10.640  1.00 10.00      A   
ATOM   2257  CG  GLU A 238       4.276 -11.096 -10.981  1.00 10.00      A   
ATOM   2258  CD  GLU A 238       2.799 -11.364 -10.771  1.00 10.00      A   
ATOM   2259  OE1 GLU A 238       2.366 -11.456  -9.605  1.00 10.00      A   
ATOM   2260  OE2 GLU A 238       2.064 -11.487 -11.776  1.00 10.00      A   
ATOM   2261  C   GLU A 238       6.357  -7.826 -10.640  1.00 10.00      A   
ATOM   2262  O   GLU A 238       6.370  -6.963 -11.521  1.00 10.00      A   
ATOM   2263  N   GLU A 239       6.545  -7.549  -9.358  1.00 10.00      A   
ATOM   2264  HN  GLU A 239       6.521  -8.280  -8.702  1.00 10.00      A   
ATOM   2265  CA  GLU A 239       6.804  -6.194  -8.894  1.00 10.00      A   
ATOM   2266  CB  GLU A 239       5.840  -5.799  -7.776  1.00 10.00      A   
ATOM   2267  CG  GLU A 239       4.496  -5.287  -8.262  1.00 10.00      A   
ATOM   2268  CD  GLU A 239       3.670  -4.685  -7.144  1.00 10.00      A   
ATOM   2269  OE1 GLU A 239       4.211  -3.878  -6.361  1.00 10.00      A   
ATOM   2270  OE2 GLU A 239       2.474  -5.017  -7.041  1.00 10.00      A   
ATOM   2271  C   GLU A 239       8.236  -6.086  -8.401  1.00 10.00      A   
ATOM   2272  O   GLU A 239       8.616  -6.737  -7.427  1.00 10.00      A   
ATOM   2273  N   LEU A 240       9.026  -5.269  -9.075  1.00 10.00      A   
ATOM   2274  HN  LEU A 240       8.660  -4.762  -9.833  1.00 10.00      A   
ATOM   2275  CA  LEU A 240      10.418  -5.094  -8.710  1.00 10.00      A   
ATOM   2276  CB  LEU A 240      11.331  -5.374  -9.905  1.00 10.00      A   
ATOM   2277  CG  LEU A 240      12.824  -5.100  -9.695  1.00 10.00      A   
ATOM   2278  CD1 LEU A 240      13.400  -6.022  -8.633  1.00 10.00      A   
ATOM   2279  CD2 LEU A 240      13.582  -5.248 -11.003  1.00 10.00      A   
ATOM   2280  C   LEU A 240      10.685  -3.704  -8.151  1.00 10.00      A   
ATOM   2281  O   LEU A 240      10.545  -2.695  -8.847  1.00 10.00      A   
ATOM   2282  N   GLY A 241      11.046  -3.661  -6.878  1.00 10.00      A   
ATOM   2283  HN  GLY A 241      11.108  -4.500  -6.368  1.00 10.00      A   
ATOM   2284  CA  GLY A 241      11.355  -2.412  -6.231  1.00 10.00      A   
ATOM   2285  C   GLY A 241      12.851  -2.270  -6.066  1.00 10.00      A   
ATOM   2286  O   GLY A 241      13.431  -2.841  -5.151  1.00 10.00      A   
ATOM   2287  N   THR A 242      13.476  -1.529  -6.964  1.00 10.00      A   
ATOM   2288  HN  THR A 242      12.954  -1.089  -7.666  1.00 10.00      A   
ATOM   2289  CA  THR A 242      14.919  -1.334  -6.922  1.00 10.00      A   
ATOM   2290  CB  THR A 242      15.443  -0.791  -8.265  1.00 10.00      A   
ATOM   2291  OG1 THR A 242      14.728   0.399  -8.610  1.00 10.00      A   
ATOM   2292  HG1 THR A 242      13.782   0.215  -8.617  1.00 10.00      A   
ATOM   2293  CG2 THR A 242      15.255  -1.820  -9.371  1.00 10.00      A   
ATOM   2294  C   THR A 242      15.323  -0.387  -5.796  1.00 10.00      A   
ATOM   2295  O   THR A 242      14.510   0.416  -5.327  1.00 10.00      A   
ATOM   2296  N   GLY A 243      16.570  -0.494  -5.358  1.00 10.00      A   
ATOM   2297  HN  GLY A 243      17.171  -1.161  -5.761  1.00 10.00      A   
ATOM   2298  CA  GLY A 243      17.058   0.365  -4.301  1.00 10.00      A   
ATOM   2299  C   GLY A 243      18.036   1.390  -4.831  1.00 10.00      A   
ATOM   2300  O   GLY A 243      17.650   2.304  -5.562  1.00 10.00      A   
ATOM   2301  N   GLY A 244      19.302   1.238  -4.471  1.00 10.00      A   
ATOM   2302  HN  GLY A 244      19.552   0.486  -3.888  1.00 10.00      A   
ATOM   2303  CA  GLY A 244      20.315   2.159  -4.945  1.00 10.00      A   
ATOM   2304  C   GLY A 244      20.613   1.924  -6.411  1.00 10.00      A   
ATOM   2305  O   GLY A 244      21.141   0.875  -6.778  1.00 10.00      A   
ATOM   2306  N   TYR A 245      20.262   2.887  -7.249  1.00 10.00      A   
ATOM   2307  HN  TYR A 245      19.844   3.707  -6.892  1.00 10.00      A   
ATOM   2308  CA  TYR A 245      20.480   2.768  -8.685  1.00 10.00      A   
ATOM   2309  CB  TYR A 245      19.222   3.204  -9.437  1.00 10.00      A   
ATOM   2310  CG  TYR A 245      18.961   2.434 -10.712  1.00 10.00      A   
ATOM   2311  CD1 TYR A 245      18.611   1.091 -10.673  1.00 10.00      A   
ATOM   2312  CD2 TYR A 245      19.058   3.051 -11.953  1.00 10.00      A   
ATOM   2313  CE1 TYR A 245      18.367   0.385 -11.835  1.00 10.00      A   
ATOM   2314  CE2 TYR A 245      18.814   2.352 -13.121  1.00 10.00      A   
ATOM   2315  CZ  TYR A 245      18.470   1.019 -13.054  1.00 10.00      A   
ATOM   2316  OH  TYR A 245      18.223   0.317 -14.209  1.00 10.00      A   
ATOM   2317  HH  TYR A 245      18.892   0.543 -14.870  1.00 10.00      A   
ATOM   2318  C   TYR A 245      21.672   3.609  -9.127  1.00 10.00      A   
ATOM   2319  O   TYR A 245      21.762   4.028 -10.282  1.00 10.00      A   
ATOM   2320  N   THR A 246      22.596   3.842  -8.207  1.00 10.00      A   
ATOM   2321  HN  THR A 246      22.487   3.462  -7.312  1.00 10.00      A   
ATOM   2322  CA  THR A 246      23.775   4.637  -8.503  1.00 10.00      A   
ATOM   2323  CB  THR A 246      23.810   5.952  -7.678  1.00 10.00      A   
ATOM   2324  OG1 THR A 246      24.775   6.863  -8.221  1.00 10.00      A   
ATOM   2325  HG1 THR A 246      24.377   7.354  -8.949  1.00 10.00      A   
ATOM   2326  CG2 THR A 246      24.112   5.704  -6.207  1.00 10.00      A   
ATOM   2327  C   THR A 246      25.054   3.819  -8.310  1.00 10.00      A   
ATOM   2328  O   THR A 246      25.222   3.136  -7.298  1.00 10.00      A   
ATOM   2329  N   ALA A 247      25.936   3.873  -9.303  1.00 10.00      A   
ATOM   2330  HN  ALA A 247      25.733   4.424 -10.087  1.00 10.00      A   
ATOM   2331  CA  ALA A 247      27.199   3.145  -9.271  1.00 10.00      A   
ATOM   2332  CB  ALA A 247      26.952   1.650  -9.440  1.00 10.00      A   
ATOM   2333  C   ALA A 247      28.098   3.645 -10.393  1.00 10.00      A   
ATOM   2334  O   ALA A 247      27.650   4.412 -11.249  1.00 10.00      A   
ATOM   2335  N   GLU A 248      29.359   3.228 -10.387  1.00 10.00      A   
ATOM   2336  HN  GLU A 248      29.663   2.627  -9.673  1.00 10.00      A   
ATOM   2337  CA  GLU A 248      30.291   3.633 -11.433  1.00 10.00      A   
ATOM   2338  CB  GLU A 248      31.741   3.321 -11.037  1.00 10.00      A   
ATOM   2339  CG  GLU A 248      32.771   3.794 -12.057  1.00 10.00      A   
ATOM   2340  CD  GLU A 248      34.200   3.549 -11.622  1.00 10.00      A   
ATOM   2341  OE1 GLU A 248      34.799   4.451 -11.002  1.00 10.00      A   
ATOM   2342  OE2 GLU A 248      34.740   2.461 -11.920  1.00 10.00      A   
ATOM   2343  C   GLU A 248      29.934   2.913 -12.722  1.00 10.00      A   
ATOM   2344  O   GLU A 248      29.587   1.728 -12.696  1.00 10.00      A   
ATOM   2345  N   VAL A 249      29.991   3.629 -13.836  1.00 10.00      A   
ATOM   2346  HN  VAL A 249      30.257   4.573 -13.786  1.00 10.00      A   
ATOM   2347  CA  VAL A 249      29.664   3.048 -15.127  1.00 10.00      A   
ATOM   2348  CB  VAL A 249      29.595   4.101 -16.254  1.00 10.00      A   
ATOM   2349  CG1 VAL A 249      29.070   3.465 -17.533  1.00 10.00      A   
ATOM   2350  CG2 VAL A 249      28.702   5.265 -15.845  1.00 10.00      A   
ATOM   2351  C   VAL A 249      30.654   1.951 -15.505  1.00 10.00      A   
ATOM   2352  O   VAL A 249      31.836   2.218 -15.742  1.00 10.00      A   
ATOM   2353  N   ARG A 250      30.165   0.719 -15.526  1.00 10.00      A   
ATOM   2354  HN  ARG A 250      29.217   0.575 -15.290  1.00 10.00      A   
ATOM   2355  CA  ARG A 250      30.973  -0.433 -15.878  1.00 10.00      A   
ATOM   2356  CB  ARG A 250      31.331  -1.239 -14.626  1.00 10.00      A   
ATOM   2357  CG  ARG A 250      32.549  -0.728 -13.873  1.00 10.00      A   
ATOM   2358  CD  ARG A 250      32.823  -1.564 -12.629  1.00 10.00      A   
ATOM   2359  NE  ARG A 250      33.047  -2.976 -12.950  1.00 10.00      A   
ATOM   2360  HE  ARG A 250      32.546  -3.352 -13.717  1.00 10.00      A   
ATOM   2361  CZ  ARG A 250      33.883  -3.773 -12.281  1.00 10.00      A   
ATOM   2362  NH1 ARG A 250      34.582  -3.307 -11.250  1.00 10.00      A   
ATOM   2363 HH11 ARG A 250      34.480  -2.311 -10.945  1.00 10.00      A   
ATOM   2364 HH12 ARG A 250      35.236  -3.936 -10.738  1.00 10.00      A   
ATOM   2365  NH2 ARG A 250      33.996  -5.049 -12.624  1.00 10.00      A   
ATOM   2366 HH21 ARG A 250      33.421  -5.433 -13.417  1.00 10.00      A   
ATOM   2367 HH22 ARG A 250      34.653  -5.676 -12.111  1.00 10.00      A   
ATOM   2368  C   ARG A 250      30.204  -1.311 -16.856  1.00 10.00      A   
ATOM   2369  O   ARG A 250      29.097  -1.765 -16.552  1.00 10.00      A   
ATOM   2370  N   PRO A 251      30.774  -1.550 -18.047  1.00 10.00      A   
ATOM   2371  CA  PRO A 251      30.143  -2.372 -19.086  1.00 10.00      A   
ATOM   2372  CB  PRO A 251      31.224  -2.471 -20.167  1.00 10.00      A   
ATOM   2373  CG  PRO A 251      32.050  -1.252 -19.970  1.00 10.00      A   
ATOM   2374  CD  PRO A 251      32.078  -1.023 -18.486  1.00 10.00      A   
ATOM   2375  C   PRO A 251      29.778  -3.764 -18.587  1.00 10.00      A   
ATOM   2376  O   PRO A 251      28.751  -4.325 -18.976  1.00 10.00      A   
ATOM   2377  N   ASP A 252      30.612  -4.315 -17.713  1.00 10.00      A   
ATOM   2378  HN  ASP A 252      31.405  -3.811 -17.425  1.00 10.00      A   
ATOM   2379  CA  ASP A 252      30.378  -5.643 -17.165  1.00 10.00      A   
ATOM   2380  CB  ASP A 252      31.637  -6.203 -16.493  1.00 10.00      A   
ATOM   2381  CG  ASP A 252      31.964  -5.545 -15.171  1.00 10.00      A   
ATOM   2382  OD1 ASP A 252      32.243  -6.271 -14.197  1.00 10.00      A   
ATOM   2383  OD2 ASP A 252      31.954  -4.300 -15.101  1.00 10.00      A   
ATOM   2384  C   ASP A 252      29.186  -5.646 -16.213  1.00 10.00      A   
ATOM   2385  O   ASP A 252      28.370  -6.569 -16.235  1.00 10.00      A   
ATOM   2386  N   VAL A 253      29.076  -4.604 -15.396  1.00 10.00      A   
ATOM   2387  HN  VAL A 253      29.761  -3.899 -15.427  1.00 10.00      A   
ATOM   2388  CA  VAL A 253      27.971  -4.481 -14.452  1.00 10.00      A   
ATOM   2389  CB  VAL A 253      28.199  -3.328 -13.447  1.00 10.00      A   
ATOM   2390  CG1 VAL A 253      27.008  -3.175 -12.513  1.00 10.00      A   
ATOM   2391  CG2 VAL A 253      29.467  -3.564 -12.641  1.00 10.00      A   
ATOM   2392  C   VAL A 253      26.675  -4.243 -15.216  1.00 10.00      A   
ATOM   2393  O   VAL A 253      25.645  -4.856 -14.927  1.00 10.00      A   
ATOM   2394  N   TYR A 254      26.750  -3.364 -16.207  1.00 10.00      A   
ATOM   2395  HN  TYR A 254      27.609  -2.916 -16.378  1.00 10.00      A   
ATOM   2396  CA  TYR A 254      25.606  -3.029 -17.046  1.00 10.00      A   
ATOM   2397  CB  TYR A 254      26.028  -1.993 -18.098  1.00 10.00      A   
ATOM   2398  CG  TYR A 254      24.923  -1.549 -19.030  1.00 10.00      A   
ATOM   2399  CD1 TYR A 254      23.815  -0.863 -18.551  1.00 10.00      A   
ATOM   2400  CD2 TYR A 254      24.992  -1.809 -20.394  1.00 10.00      A   
ATOM   2401  CE1 TYR A 254      22.807  -0.450 -19.403  1.00 10.00      A   
ATOM   2402  CE2 TYR A 254      23.989  -1.400 -21.252  1.00 10.00      A   
ATOM   2403  CZ  TYR A 254      22.899  -0.721 -20.752  1.00 10.00      A   
ATOM   2404  OH  TYR A 254      21.898  -0.308 -21.601  1.00 10.00      A   
ATOM   2405  HH  TYR A 254      21.833  -0.918 -22.349  1.00 10.00      A   
ATOM   2406  C   TYR A 254      25.058  -4.287 -17.721  1.00 10.00      A   
ATOM   2407  O   TYR A 254      23.846  -4.513 -17.753  1.00 10.00      A   
ATOM   2408  N   SER A 255      25.960  -5.106 -18.248  1.00 10.00      A   
ATOM   2409  HN  SER A 255      26.913  -4.864 -18.197  1.00 10.00      A   
ATOM   2410  CA  SER A 255      25.578  -6.344 -18.909  1.00 10.00      A   
ATOM   2411  CB  SER A 255      26.810  -7.001 -19.539  1.00 10.00      A   
ATOM   2412  OG  SER A 255      26.470  -8.185 -20.242  1.00 10.00      A   
ATOM   2413  HG  SER A 255      26.141  -7.954 -21.121  1.00 10.00      A   
ATOM   2414  C   SER A 255      24.914  -7.296 -17.919  1.00 10.00      A   
ATOM   2415  O   SER A 255      23.848  -7.846 -18.199  1.00 10.00      A   
ATOM   2416  N   GLY A 256      25.541  -7.460 -16.753  1.00 10.00      A   
ATOM   2417  HN  GLY A 256      26.376  -6.970 -16.586  1.00 10.00      A   
ATOM   2418  CA  GLY A 256      25.012  -8.345 -15.730  1.00 10.00      A   
ATOM   2419  C   GLY A 256      23.592  -7.990 -15.336  1.00 10.00      A   
ATOM   2420  O   GLY A 256      22.732  -8.867 -15.218  1.00 10.00      A   
ATOM   2421  N   LEU A 257      23.347  -6.701 -15.143  1.00 10.00      A   
ATOM   2422  HN  LEU A 257      24.079  -6.051 -15.247  1.00 10.00      A   
ATOM   2423  CA  LEU A 257      22.022  -6.220 -14.773  1.00 10.00      A   
ATOM   2424  CB  LEU A 257      22.069  -4.724 -14.451  1.00 10.00      A   
ATOM   2425  CG  LEU A 257      22.768  -4.332 -13.149  1.00 10.00      A   
ATOM   2426  CD1 LEU A 257      23.104  -2.849 -13.149  1.00 10.00      A   
ATOM   2427  CD2 LEU A 257      21.902  -4.686 -11.950  1.00 10.00      A   
ATOM   2428  C   LEU A 257      21.028  -6.471 -15.898  1.00 10.00      A   
ATOM   2429  O   LEU A 257      19.931  -6.968 -15.662  1.00 10.00      A   
ATOM   2430  N   SER A 258      21.429  -6.145 -17.121  1.00 10.00      A   
ATOM   2431  HN  SER A 258      22.324  -5.769 -17.246  1.00 10.00      A   
ATOM   2432  CA  SER A 258      20.574  -6.327 -18.285  1.00 10.00      A   
ATOM   2433  CB  SER A 258      21.289  -5.845 -19.550  1.00 10.00      A   
ATOM   2434  OG  SER A 258      21.728  -4.496 -19.419  1.00 10.00      A   
ATOM   2435  HG  SER A 258      22.418  -4.446 -18.741  1.00 10.00      A   
ATOM   2436  C   SER A 258      20.137  -7.781 -18.448  1.00 10.00      A   
ATOM   2437  O   SER A 258      18.953  -8.062 -18.633  1.00 10.00      A   
ATOM   2438  N   VAL A 259      21.091  -8.703 -18.364  1.00 10.00      A   
ATOM   2439  HN  VAL A 259      22.018  -8.419 -18.191  1.00 10.00      A   
ATOM   2440  CA  VAL A 259      20.800 -10.127 -18.515  1.00 10.00      A   
ATOM   2441  CB  VAL A 259      22.092 -10.977 -18.536  1.00 10.00      A   
ATOM   2442  CG1 VAL A 259      21.776 -12.465 -18.643  1.00 10.00      A   
ATOM   2443  CG2 VAL A 259      22.989 -10.545 -19.688  1.00 10.00      A   
ATOM   2444  C   VAL A 259      19.867 -10.621 -17.409  1.00 10.00      A   
ATOM   2445  O   VAL A 259      18.961 -11.419 -17.656  1.00 10.00      A   
ATOM   2446  N   ALA A 260      20.082 -10.129 -16.195  1.00 10.00      A   
ATOM   2447  HN  ALA A 260      20.813  -9.489 -16.061  1.00 10.00      A   
ATOM   2448  CA  ALA A 260      19.261 -10.516 -15.056  1.00 10.00      A   
ATOM   2449  CB  ALA A 260      19.907 -10.068 -13.757  1.00 10.00      A   
ATOM   2450  C   ALA A 260      17.845  -9.957 -15.184  1.00 10.00      A   
ATOM   2451  O   ALA A 260      16.863 -10.648 -14.900  1.00 10.00      A   
ATOM   2452  N   LEU A 261      17.748  -8.708 -15.623  1.00 10.00      A   
ATOM   2453  HN  LEU A 261      18.571  -8.203 -15.817  1.00 10.00      A   
ATOM   2454  CA  LEU A 261      16.458  -8.054 -15.801  1.00 10.00      A   
ATOM   2455  CB  LEU A 261      16.637  -6.567 -16.119  1.00 10.00      A   
ATOM   2456  CG  LEU A 261      17.011  -5.667 -14.936  1.00 10.00      A   
ATOM   2457  CD1 LEU A 261      17.617  -4.360 -15.425  1.00 10.00      A   
ATOM   2458  CD2 LEU A 261      15.795  -5.401 -14.062  1.00 10.00      A   
ATOM   2459  C   LEU A 261      15.640  -8.737 -16.890  1.00 10.00      A   
ATOM   2460  O   LEU A 261      14.430  -8.912 -16.745  1.00 10.00      A   
ATOM   2461  N   SER A 262      16.306  -9.146 -17.968  1.00 10.00      A   
ATOM   2462  HN  SER A 262      17.277  -8.998 -18.024  1.00 10.00      A   
ATOM   2463  CA  SER A 262      15.625  -9.816 -19.070  1.00 10.00      A   
ATOM   2464  CB  SER A 262      16.481  -9.802 -20.341  1.00 10.00      A   
ATOM   2465  OG  SER A 262      17.844 -10.056 -20.044  1.00 10.00      A   
ATOM   2466  HG  SER A 262      18.270  -9.234 -19.762  1.00 10.00      A   
ATOM   2467  C   SER A 262      15.228 -11.240 -18.684  1.00 10.00      A   
ATOM   2468  O   SER A 262      14.489 -11.910 -19.403  1.00 10.00      A   
ATOM   2469  N   GLY A 263      15.710 -11.689 -17.530  1.00 10.00      A   
ATOM   2470  HN  GLY A 263      16.291 -11.106 -16.993  1.00 10.00      A   
ATOM   2471  CA  GLY A 263      15.384 -13.016 -17.056  1.00 10.00      A   
ATOM   2472  C   GLY A 263      14.007 -13.051 -16.426  1.00 10.00      A   
ATOM   2473  O   GLY A 263      13.355 -14.096 -16.385  1.00 10.00      A   
ATOM   2474  N   CYS A 264      13.559 -11.893 -15.956  1.00 10.00      A   
ATOM   2475  HN  CYS A 264      14.121 -11.093 -16.049  1.00 10.00      A   
ATOM   2476  CA  CYS A 264      12.256 -11.768 -15.322  1.00 10.00      A   
ATOM   2477  CB  CYS A 264      12.342 -10.797 -14.145  1.00 10.00      A   
ATOM   2478  SG  CYS A 264      13.828 -10.997 -13.134  1.00 10.00      A   
ATOM   2479  HG  CYS A 264      14.879 -11.009 -13.946  1.00 10.00      A   
ATOM   2480  C   CYS A 264      11.212 -11.298 -16.337  1.00 10.00      A   
ATOM   2481  O   CYS A 264      11.150 -10.117 -16.689  1.00 10.00      A   
ATOM   2482  N   LYS A 265      10.394 -12.229 -16.806  1.00 10.00      A   
ATOM   2483  HN  LYS A 265      10.480 -13.149 -16.477  1.00 10.00      A   
ATOM   2484  CA  LYS A 265       9.369 -11.920 -17.798  1.00 10.00      A   
ATOM   2485  CB  LYS A 265       9.191 -13.086 -18.778  1.00 10.00      A   
ATOM   2486  CG  LYS A 265      10.447 -13.465 -19.545  1.00 10.00      A   
ATOM   2487  CD  LYS A 265      11.214 -14.566 -18.835  1.00 10.00      A   
ATOM   2488  CE  LYS A 265      12.544 -14.838 -19.512  1.00 10.00      A   
ATOM   2489  NZ  LYS A 265      13.255 -15.974 -18.869  1.00 10.00      A   
ATOM   2490  HZ1 LYS A 265      12.700 -16.847 -18.975  1.00 10.00      A   
ATOM   2491  HZ2 LYS A 265      13.390 -15.785 -17.853  1.00 10.00      A   
ATOM   2492  HZ3 LYS A 265      14.186 -16.110 -19.311  1.00 10.00      A   
ATOM   2493  C   LYS A 265       8.029 -11.573 -17.157  1.00 10.00      A   
ATOM   2494  O   LYS A 265       7.140 -11.029 -17.813  1.00 10.00      A   
ATOM   2495  N   GLU A 266       7.885 -11.872 -15.873  1.00 10.00      A   
ATOM   2496  HN  GLU A 266       8.629 -12.283 -15.389  1.00 10.00      A   
ATOM   2497  CA  GLU A 266       6.640 -11.595 -15.166  1.00 10.00      A   
ATOM   2498  CB  GLU A 266       6.439 -12.580 -14.018  1.00 10.00      A   
ATOM   2499  CG  GLU A 266       6.268 -14.016 -14.475  1.00 10.00      A   
ATOM   2500  CD  GLU A 266       5.175 -14.170 -15.514  1.00 10.00      A   
ATOM   2501  OE1 GLU A 266       5.503 -14.328 -16.709  1.00 10.00      A   
ATOM   2502  OE2 GLU A 266       3.983 -14.142 -15.142  1.00 10.00      A   
ATOM   2503  C   GLU A 266       6.582 -10.161 -14.658  1.00 10.00      A   
ATOM   2504  O   GLU A 266       5.560  -9.727 -14.124  1.00 10.00      A   
ATOM   2505  N   LEU A 267       7.675  -9.431 -14.846  1.00 10.00      A   
ATOM   2506  HN  LEU A 267       8.446  -9.838 -15.290  1.00 10.00      A   
ATOM   2507  CA  LEU A 267       7.763  -8.041 -14.412  1.00 10.00      A   
ATOM   2508  CB  LEU A 267       9.134  -7.459 -14.768  1.00 10.00      A   
ATOM   2509  CG  LEU A 267      10.319  -7.926 -13.917  1.00 10.00      A   
ATOM   2510  CD1 LEU A 267      11.603  -7.240 -14.365  1.00 10.00      A   
ATOM   2511  CD2 LEU A 267      10.062  -7.671 -12.438  1.00 10.00      A   
ATOM   2512  C   LEU A 267       6.659  -7.198 -15.044  1.00 10.00      A   
ATOM   2513  O   LEU A 267       6.439  -7.254 -16.257  1.00 10.00      A   
ATOM   2514  N   ARG A 268       5.955  -6.446 -14.212  1.00 10.00      A   
ATOM   2515  HN  ARG A 268       6.171  -6.471 -13.252  1.00 10.00      A   
ATOM   2516  CA  ARG A 268       4.868  -5.590 -14.673  1.00 10.00      A   
ATOM   2517  CB  ARG A 268       3.511  -6.217 -14.334  1.00 10.00      A   
ATOM   2518  CG  ARG A 268       3.214  -7.525 -15.051  1.00 10.00      A   
ATOM   2519  CD  ARG A 268       3.173  -7.336 -16.558  1.00 10.00      A   
ATOM   2520  NE  ARG A 268       2.763  -8.552 -17.253  1.00 10.00      A   
ATOM   2521  HE  ARG A 268       1.802  -8.663 -17.440  1.00 10.00      A   
ATOM   2522  CZ  ARG A 268       3.601  -9.501 -17.655  1.00 10.00      A   
ATOM   2523  NH1 ARG A 268       4.908  -9.384 -17.428  1.00 10.00      A   
ATOM   2524 HH11 ARG A 268       5.570 -10.133 -17.742  1.00 10.00      A   
ATOM   2525 HH12 ARG A 268       5.283  -8.538 -16.938  1.00 10.00      A   
ATOM   2526  NH2 ARG A 268       3.135 -10.577 -18.280  1.00 10.00      A   
ATOM   2527 HH21 ARG A 268       2.113 -10.674 -18.460  1.00 10.00      A   
ATOM   2528 HH22 ARG A 268       3.787 -11.327 -18.598  1.00 10.00      A   
ATOM   2529  C   ARG A 268       4.959  -4.198 -14.046  1.00 10.00      A   
ATOM   2530  O   ARG A 268       4.631  -3.196 -14.683  1.00 10.00      A   
ATOM   2531  N   CYS A 269       5.403  -4.147 -12.795  1.00 10.00      A   
ATOM   2532  HN  CYS A 269       5.667  -4.975 -12.349  1.00 10.00      A   
ATOM   2533  CA  CYS A 269       5.527  -2.886 -12.076  1.00 10.00      A   
ATOM   2534  CB  CYS A 269       4.566  -2.860 -10.882  1.00 10.00      A   
ATOM   2535  SG  CYS A 269       4.618  -1.334  -9.911  1.00 10.00      A   
ATOM   2536  HG  CYS A 269       3.997  -1.552  -8.759  1.00 10.00      A   
ATOM   2537  C   CYS A 269       6.962  -2.660 -11.603  1.00 10.00      A   
ATOM   2538  O   CYS A 269       7.610  -3.571 -11.079  1.00 10.00      A   
ATOM   2539  N   LEU A 270       7.454  -1.444 -11.792  1.00 10.00      A   
ATOM   2540  HN  LEU A 270       6.881  -0.762 -12.204  1.00 10.00      A   
ATOM   2541  CA  LEU A 270       8.809  -1.085 -11.390  1.00 10.00      A   
ATOM   2542  CB  LEU A 270       9.675  -0.798 -12.621  1.00 10.00      A   
ATOM   2543  CG  LEU A 270      10.352  -2.004 -13.273  1.00 10.00      A   
ATOM   2544  CD1 LEU A 270      11.025  -1.591 -14.569  1.00 10.00      A   
ATOM   2545  CD2 LEU A 270      11.365  -2.621 -12.326  1.00 10.00      A   
ATOM   2546  C   LEU A 270       8.789   0.135 -10.476  1.00 10.00      A   
ATOM   2547  O   LEU A 270       8.071   1.103 -10.736  1.00 10.00      A   
ATOM   2548  N   SER A 271       9.561   0.077  -9.401  1.00 10.00      A   
ATOM   2549  HN  SER A 271      10.098  -0.731  -9.235  1.00 10.00      A   
ATOM   2550  CA  SER A 271       9.639   1.178  -8.452  1.00 10.00      A   
ATOM   2551  CB  SER A 271       8.659   0.954  -7.300  1.00 10.00      A   
ATOM   2552  OG  SER A 271       7.341   0.791  -7.790  1.00 10.00      A   
ATOM   2553  HG  SER A 271       7.345   0.906  -8.751  1.00 10.00      A   
ATOM   2554  C   SER A 271      11.061   1.328  -7.922  1.00 10.00      A   
ATOM   2555  O   SER A 271      11.932   0.499  -8.218  1.00 10.00      A   
ATOM   2556  N   GLY A 272      11.291   2.384  -7.147  1.00 10.00      A   
ATOM   2557  HN  GLY A 272      10.560   3.007  -6.959  1.00 10.00      A   
ATOM   2558  CA  GLY A 272      12.599   2.635  -6.582  1.00 10.00      A   
ATOM   2559  C   GLY A 272      13.401   3.589  -7.440  1.00 10.00      A   
ATOM   2560  O   GLY A 272      13.000   4.737  -7.648  1.00 10.00      A   
ATOM   2561  N   PHE A 273      14.528   3.098  -7.943  1.00 10.00      A   
ATOM   2562  HN  PHE A 273      14.771   2.168  -7.733  1.00 10.00      A   
ATOM   2563  CA  PHE A 273      15.415   3.872  -8.803  1.00 10.00      A   
ATOM   2564  CB  PHE A 273      14.724   4.252 -10.118  1.00 10.00      A   
ATOM   2565  CG  PHE A 273      14.272   3.069 -10.931  1.00 10.00      A   
ATOM   2566  CD1 PHE A 273      12.968   2.604 -10.840  1.00 10.00      A   
ATOM   2567  CD2 PHE A 273      15.146   2.422 -11.787  1.00 10.00      A   
ATOM   2568  CE1 PHE A 273      12.545   1.521 -11.587  1.00 10.00      A   
ATOM   2569  CE2 PHE A 273      14.730   1.336 -12.537  1.00 10.00      A   
ATOM   2570  CZ  PHE A 273      13.427   0.885 -12.437  1.00 10.00      A   
ATOM   2571  C   PHE A 273      15.988   5.104  -8.103  1.00 10.00      A   
ATOM   2572  O   PHE A 273      16.074   6.180  -8.695  1.00 10.00      A   
ATOM   2573  N   TRP A 274      16.402   4.937  -6.849  1.00 10.00      A   
ATOM   2574  HN  TRP A 274      16.325   4.053  -6.430  1.00 10.00      A   
ATOM   2575  CA  TRP A 274      16.981   6.038  -6.088  1.00 10.00      A   
ATOM   2576  CB  TRP A 274      17.096   5.683  -4.605  1.00 10.00      A   
ATOM   2577  CG  TRP A 274      15.824   5.881  -3.838  1.00 10.00      A   
ATOM   2578  CD1 TRP A 274      15.302   7.069  -3.414  1.00 10.00      A   
ATOM   2579  CD2 TRP A 274      14.911   4.864  -3.402  1.00 10.00      A   
ATOM   2580  NE1 TRP A 274      14.125   6.857  -2.741  1.00 10.00      A   
ATOM   2581  HE1 TRP A 274      13.561   7.559  -2.340  1.00 10.00      A   
ATOM   2582  CE2 TRP A 274      13.860   5.512  -2.725  1.00 10.00      A   
ATOM   2583  CE3 TRP A 274      14.876   3.470  -3.523  1.00 10.00      A   
ATOM   2584  CZ2 TRP A 274      12.792   4.816  -2.166  1.00 10.00      A   
ATOM   2585  CZ3 TRP A 274      13.811   2.783  -2.968  1.00 10.00      A   
ATOM   2586  CH2 TRP A 274      12.783   3.456  -2.301  1.00 10.00      A   
ATOM   2587  C   TRP A 274      18.352   6.385  -6.647  1.00 10.00      A   
ATOM   2588  O   TRP A 274      19.213   5.506  -6.773  1.00 10.00      A   
ATOM   2589  N   ASP A 275      18.539   7.660  -6.995  1.00 10.00      A   
ATOM   2590  HN  ASP A 275      17.807   8.300  -6.861  1.00 10.00      A   
ATOM   2591  CA  ASP A 275      19.799   8.137  -7.566  1.00 10.00      A   
ATOM   2592  CB  ASP A 275      20.974   7.937  -6.598  1.00 10.00      A   
ATOM   2593  CG  ASP A 275      21.064   9.000  -5.523  1.00 10.00      A   
ATOM   2594  OD1 ASP A 275      21.155  10.195  -5.863  1.00 10.00      A   
ATOM   2595  OD2 ASP A 275      21.065   8.646  -4.327  1.00 10.00      A   
ATOM   2596  C   ASP A 275      20.076   7.427  -8.887  1.00 10.00      A   
ATOM   2597  O   ASP A 275      21.226   7.146  -9.227  1.00 10.00      A   
ATOM   2598  N   ALA A 276      19.003   7.147  -9.622  1.00 10.00      A   
ATOM   2599  HN  ALA A 276      18.124   7.413  -9.284  1.00 10.00      A   
ATOM   2600  CA  ALA A 276      19.080   6.452 -10.904  1.00 10.00      A   
ATOM   2601  CB  ALA A 276      17.701   6.356 -11.542  1.00 10.00      A   
ATOM   2602  C   ALA A 276      20.066   7.091 -11.874  1.00 10.00      A   
ATOM   2603  O   ALA A 276      19.975   8.280 -12.183  1.00 10.00      A   
ATOM   2604  N   VAL A 277      21.014   6.292 -12.340  1.00 10.00      A   
ATOM   2605  HN  VAL A 277      21.054   5.365 -12.022  1.00 10.00      A   
ATOM   2606  CA  VAL A 277      22.005   6.750 -13.301  1.00 10.00      A   
ATOM   2607  CB  VAL A 277      23.343   5.997 -13.136  1.00 10.00      A   
ATOM   2608  CG1 VAL A 277      24.378   6.496 -14.133  1.00 10.00      A   
ATOM   2609  CG2 VAL A 277      23.863   6.131 -11.715  1.00 10.00      A   
ATOM   2610  C   VAL A 277      21.477   6.524 -14.716  1.00 10.00      A   
ATOM   2611  O   VAL A 277      21.122   5.401 -15.075  1.00 10.00      A   
ATOM   2612  N   PRO A 278      21.412   7.589 -15.530  1.00 10.00      A   
ATOM   2613  CA  PRO A 278      20.922   7.511 -16.914  1.00 10.00      A   
ATOM   2614  CB  PRO A 278      21.222   8.902 -17.477  1.00 10.00      A   
ATOM   2615  CG  PRO A 278      21.249   9.794 -16.285  1.00 10.00      A   
ATOM   2616  CD  PRO A 278      21.797   8.963 -15.159  1.00 10.00      A   
ATOM   2617  C   PRO A 278      21.643   6.443 -17.740  1.00 10.00      A   
ATOM   2618  O   PRO A 278      21.037   5.789 -18.587  1.00 10.00      A   
ATOM   2619  N   ALA A 279      22.927   6.248 -17.458  1.00 10.00      A   
ATOM   2620  HN  ALA A 279      23.339   6.778 -16.743  1.00 10.00      A   
ATOM   2621  CA  ALA A 279      23.744   5.271 -18.181  1.00 10.00      A   
ATOM   2622  CB  ALA A 279      25.225   5.530 -17.936  1.00 10.00      A   
ATOM   2623  C   ALA A 279      23.382   3.832 -17.812  1.00 10.00      A   
ATOM   2624  O   ALA A 279      23.928   2.881 -18.378  1.00 10.00      A   
ATOM   2625  N   TYR A 280      22.476   3.679 -16.853  1.00 10.00      A   
ATOM   2626  HN  TYR A 280      22.089   4.477 -16.430  1.00 10.00      A   
ATOM   2627  CA  TYR A 280      22.040   2.361 -16.405  1.00 10.00      A   
ATOM   2628  CB  TYR A 280      22.426   2.135 -14.936  1.00 10.00      A   
ATOM   2629  CG  TYR A 280      23.853   1.668 -14.733  1.00 10.00      A   
ATOM   2630  CD1 TYR A 280      24.853   2.552 -14.342  1.00 10.00      A   
ATOM   2631  CD2 TYR A 280      24.200   0.339 -14.938  1.00 10.00      A   
ATOM   2632  CE1 TYR A 280      26.157   2.124 -14.162  1.00 10.00      A   
ATOM   2633  CE2 TYR A 280      25.499  -0.097 -14.760  1.00 10.00      A   
ATOM   2634  CZ  TYR A 280      26.473   0.797 -14.375  1.00 10.00      A   
ATOM   2635  OH  TYR A 280      27.768   0.360 -14.203  1.00 10.00      A   
ATOM   2636  HH  TYR A 280      28.162   0.799 -13.435  1.00 10.00      A   
ATOM   2637  C   TYR A 280      20.532   2.181 -16.597  1.00 10.00      A   
ATOM   2638  O   TYR A 280      19.953   1.179 -16.175  1.00 10.00      A   
ATOM   2639  N   LEU A 281      19.907   3.148 -17.258  1.00 10.00      A   
ATOM   2640  HN  LEU A 281      20.423   3.911 -17.591  1.00 10.00      A   
ATOM   2641  CA  LEU A 281      18.470   3.107 -17.512  1.00 10.00      A   
ATOM   2642  CB  LEU A 281      17.909   4.504 -17.789  1.00 10.00      A   
ATOM   2643  CG  LEU A 281      17.848   5.464 -16.599  1.00 10.00      A   
ATOM   2644  CD1 LEU A 281      17.262   6.799 -17.030  1.00 10.00      A   
ATOM   2645  CD2 LEU A 281      17.044   4.869 -15.454  1.00 10.00      A   
ATOM   2646  C   LEU A 281      18.073   2.130 -18.631  1.00 10.00      A   
ATOM   2647  O   LEU A 281      17.138   1.350 -18.451  1.00 10.00      A   
ATOM   2648  N   PRO A 282      18.763   2.144 -19.802  1.00 10.00      A   
ATOM   2649  CA  PRO A 282      18.435   1.245 -20.928  1.00 10.00      A   
ATOM   2650  CB  PRO A 282      19.472   1.606 -22.000  1.00 10.00      A   
ATOM   2651  CG  PRO A 282      19.929   2.977 -21.642  1.00 10.00      A   
ATOM   2652  CD  PRO A 282      19.882   3.045 -20.146  1.00 10.00      A   
ATOM   2653  C   PRO A 282      18.515  -0.249 -20.582  1.00 10.00      A   
ATOM   2654  O   PRO A 282      18.098  -1.101 -21.369  1.00 10.00      A   
ATOM   2655  N   ALA A 283      19.027  -0.564 -19.401  1.00 10.00      A   
ATOM   2656  HN  ALA A 283      19.327   0.155 -18.806  1.00 10.00      A   
ATOM   2657  CA  ALA A 283      19.159  -1.948 -18.962  1.00 10.00      A   
ATOM   2658  CB  ALA A 283      19.949  -2.011 -17.665  1.00 10.00      A   
ATOM   2659  C   ALA A 283      17.801  -2.630 -18.789  1.00 10.00      A   
ATOM   2660  O   ALA A 283      17.693  -3.852 -18.900  1.00 10.00      A   
ATOM   2661  N   VAL A 284      16.763  -1.837 -18.532  1.00 10.00      A   
ATOM   2662  HN  VAL A 284      16.903  -0.865 -18.473  1.00 10.00      A   
ATOM   2663  CA  VAL A 284      15.421  -2.381 -18.326  1.00 10.00      A   
ATOM   2664  CB  VAL A 284      14.767  -1.839 -17.029  1.00 10.00      A   
ATOM   2665  CG1 VAL A 284      14.012  -2.947 -16.305  1.00 10.00      A   
ATOM   2666  CG2 VAL A 284      15.805  -1.207 -16.109  1.00 10.00      A   
ATOM   2667  C   VAL A 284      14.500  -2.080 -19.509  1.00 10.00      A   
ATOM   2668  O   VAL A 284      13.296  -2.331 -19.446  1.00 10.00      A   
ATOM   2669  N   TYR A 285      15.072  -1.574 -20.596  1.00 10.00      A   
ATOM   2670  HN  TYR A 285      16.045  -1.442 -20.605  1.00 10.00      A   
ATOM   2671  CA  TYR A 285      14.292  -1.219 -21.784  1.00 10.00      A   
ATOM   2672  CB  TYR A 285      15.161  -0.540 -22.845  1.00 10.00      A   
ATOM   2673  CG  TYR A 285      15.348   0.945 -22.628  1.00 10.00      A   
ATOM   2674  CD1 TYR A 285      14.819   1.576 -21.510  1.00 10.00      A   
ATOM   2675  CD2 TYR A 285      16.051   1.717 -23.541  1.00 10.00      A   
ATOM   2676  CE1 TYR A 285      14.986   2.930 -21.306  1.00 10.00      A   
ATOM   2677  CE2 TYR A 285      16.222   3.074 -23.347  1.00 10.00      A   
ATOM   2678  CZ  TYR A 285      15.687   3.676 -22.227  1.00 10.00      A   
ATOM   2679  OH  TYR A 285      15.863   5.026 -22.021  1.00 10.00      A   
ATOM   2680  HH  TYR A 285      16.006   5.190 -21.084  1.00 10.00      A   
ATOM   2681  C   TYR A 285      13.545  -2.407 -22.382  1.00 10.00      A   
ATOM   2682  O   TYR A 285      12.395  -2.275 -22.806  1.00 10.00      A   
ATOM   2683  N   SER A 286      14.183  -3.569 -22.390  1.00 10.00      A   
ATOM   2684  HN  SER A 286      15.093  -3.620 -22.021  1.00 10.00      A   
ATOM   2685  CA  SER A 286      13.575  -4.772 -22.950  1.00 10.00      A   
ATOM   2686  CB  SER A 286      14.626  -5.875 -23.088  1.00 10.00      A   
ATOM   2687  OG  SER A 286      15.802  -5.371 -23.710  1.00 10.00      A   
ATOM   2688  HG  SER A 286      16.482  -5.215 -23.039  1.00 10.00      A   
ATOM   2689  C   SER A 286      12.375  -5.260 -22.130  1.00 10.00      A   
ATOM   2690  O   SER A 286      11.551  -6.031 -22.621  1.00 10.00      A   
ATOM   2691  N   VAL A 287      12.267  -4.795 -20.892  1.00 10.00      A   
ATOM   2692  HN  VAL A 287      12.931  -4.157 -20.560  1.00 10.00      A   
ATOM   2693  CA  VAL A 287      11.169  -5.201 -20.021  1.00 10.00      A   
ATOM   2694  CB  VAL A 287      11.636  -5.367 -18.558  1.00 10.00      A   
ATOM   2695  CG1 VAL A 287      10.611  -6.147 -17.750  1.00 10.00      A   
ATOM   2696  CG2 VAL A 287      12.996  -6.050 -18.500  1.00 10.00      A   
ATOM   2697  C   VAL A 287      10.027  -4.187 -20.076  1.00 10.00      A   
ATOM   2698  O   VAL A 287       8.913  -4.457 -19.630  1.00 10.00      A   
ATOM   2699  N   CYS A 288      10.300  -3.031 -20.668  1.00 10.00      A   
ATOM   2700  HN  CYS A 288      11.193  -2.888 -21.045  1.00 10.00      A   
ATOM   2701  CA  CYS A 288       9.308  -1.963 -20.774  1.00 10.00      A   
ATOM   2702  CB  CYS A 288       9.972  -0.663 -21.230  1.00 10.00      A   
ATOM   2703  SG  CYS A 288      11.349  -0.125 -20.189  1.00 10.00      A   
ATOM   2704  HG  CYS A 288      12.048  -1.202 -19.842  1.00 10.00      A   
ATOM   2705  C   CYS A 288       8.157  -2.326 -21.714  1.00 10.00      A   
ATOM   2706  O   CYS A 288       7.125  -1.654 -21.733  1.00 10.00      A   
ATOM   2707  N   SER A 289       8.327  -3.402 -22.471  1.00 10.00      A   
ATOM   2708  HN  SER A 289       9.160  -3.913 -22.394  1.00 10.00      A   
ATOM   2709  CA  SER A 289       7.311  -3.848 -23.418  1.00 10.00      A   
ATOM   2710  CB  SER A 289       7.941  -4.807 -24.426  1.00 10.00      A   
ATOM   2711  OG  SER A 289       9.290  -4.443 -24.672  1.00 10.00      A   
ATOM   2712  HG  SER A 289       9.386  -3.488 -24.566  1.00 10.00      A   
ATOM   2713  C   SER A 289       6.125  -4.518 -22.718  1.00 10.00      A   
ATOM   2714  O   SER A 289       5.175  -4.955 -23.365  1.00 10.00      A   
ATOM   2715  N   ARG A 290       6.185  -4.607 -21.398  1.00 10.00      A   
ATOM   2716  HN  ARG A 290       6.971  -4.257 -20.928  1.00 10.00      A   
ATOM   2717  CA  ARG A 290       5.110  -5.217 -20.633  1.00 10.00      A   
ATOM   2718  CB  ARG A 290       5.392  -6.702 -20.396  1.00 10.00      A   
ATOM   2719  CG  ARG A 290       6.722  -6.981 -19.717  1.00 10.00      A   
ATOM   2720  CD  ARG A 290       7.216  -8.382 -20.031  1.00 10.00      A   
ATOM   2721  NE  ARG A 290       8.525  -8.643 -19.437  1.00 10.00      A   
ATOM   2722  HE  ARG A 290       8.648  -8.387 -18.500  1.00 10.00      A   
ATOM   2723  CZ  ARG A 290       9.541  -9.202 -20.092  1.00 10.00      A   
ATOM   2724  NH1 ARG A 290       9.401  -9.558 -21.359  1.00 10.00      A   
ATOM   2725 HH11 ARG A 290       8.494  -9.401 -21.848  1.00 10.00      A   
ATOM   2726 HH12 ARG A 290      10.195  -9.999 -21.875  1.00 10.00      A   
ATOM   2727  NH2 ARG A 290      10.696  -9.418 -19.473  1.00 10.00      A   
ATOM   2728 HH21 ARG A 290      10.818  -9.156 -18.469  1.00 10.00      A   
ATOM   2729 HH22 ARG A 290      11.491  -9.854 -19.989  1.00 10.00      A   
ATOM   2730  C   ARG A 290       4.906  -4.493 -19.311  1.00 10.00      A   
ATOM   2731  O   ARG A 290       4.266  -5.010 -18.398  1.00 10.00      A   
ATOM   2732  N   LEU A 291       5.442  -3.287 -19.216  1.00 10.00      A   
ATOM   2733  HN  LEU A 291       5.922  -2.911 -19.982  1.00 10.00      A   
ATOM   2734  CA  LEU A 291       5.313  -2.499 -17.999  1.00 10.00      A   
ATOM   2735  CB  LEU A 291       6.440  -1.474 -17.883  1.00 10.00      A   
ATOM   2736  CG  LEU A 291       7.836  -2.031 -17.603  1.00 10.00      A   
ATOM   2737  CD1 LEU A 291       8.828  -0.896 -17.397  1.00 10.00      A   
ATOM   2738  CD2 LEU A 291       7.819  -2.956 -16.396  1.00 10.00      A   
ATOM   2739  C   LEU A 291       3.964  -1.799 -17.952  1.00 10.00      A   
ATOM   2740  O   LEU A 291       3.634  -1.001 -18.829  1.00 10.00      A   
ATOM   2741  N   THR A 292       3.181  -2.114 -16.937  1.00 10.00      A   
ATOM   2742  HN  THR A 292       3.486  -2.777 -16.279  1.00 10.00      A   
ATOM   2743  CA  THR A 292       1.872  -1.507 -16.776  1.00 10.00      A   
ATOM   2744  CB  THR A 292       0.838  -2.544 -16.304  1.00 10.00      A   
ATOM   2745  OG1 THR A 292       1.523  -3.663 -15.717  1.00 10.00      A   
ATOM   2746  HG1 THR A 292       1.703  -4.321 -16.399  1.00 10.00      A   
ATOM   2747  CG2 THR A 292      -0.008  -3.032 -17.473  1.00 10.00      A   
ATOM   2748  C   THR A 292       1.943  -0.362 -15.772  1.00 10.00      A   
ATOM   2749  O   THR A 292       1.137   0.571 -15.816  1.00 10.00      A   
ATOM   2750  N   THR A 293       2.908  -0.437 -14.866  1.00 10.00      A   
ATOM   2751  HN  THR A 293       3.519  -1.206 -14.877  1.00 10.00      A   
ATOM   2752  CA  THR A 293       3.090   0.589 -13.855  1.00 10.00      A   
ATOM   2753  CB  THR A 293       2.519   0.131 -12.496  1.00 10.00      A   
ATOM   2754  OG1 THR A 293       1.166  -0.315 -12.682  1.00 10.00      A   
ATOM   2755  HG1 THR A 293       0.936  -0.245 -13.615  1.00 10.00      A   
ATOM   2756  CG2 THR A 293       2.531   1.271 -11.490  1.00 10.00      A   
ATOM   2757  C   THR A 293       4.573   0.939 -13.709  1.00 10.00      A   
ATOM   2758  O   THR A 293       5.413   0.062 -13.483  1.00 10.00      A   
ATOM   2759  N   LEU A 294       4.893   2.217 -13.847  1.00 10.00      A   
ATOM   2760  HN  LEU A 294       4.184   2.879 -14.026  1.00 10.00      A   
ATOM   2761  CA  LEU A 294       6.268   2.662 -13.729  1.00 10.00      A   
ATOM   2762  CB  LEU A 294       6.828   3.033 -15.102  1.00 10.00      A   
ATOM   2763  CG  LEU A 294       8.281   3.507 -15.138  1.00 10.00      A   
ATOM   2764  CD1 LEU A 294       9.220   2.403 -14.672  1.00 10.00      A   
ATOM   2765  CD2 LEU A 294       8.644   3.966 -16.539  1.00 10.00      A   
ATOM   2766  C   LEU A 294       6.377   3.844 -12.773  1.00 10.00      A   
ATOM   2767  O   LEU A 294       5.765   4.889 -12.992  1.00 10.00      A   
ATOM   2768  N   ASN A 295       7.145   3.666 -11.706  1.00 10.00      A   
ATOM   2769  HN  ASN A 295       7.587   2.794 -11.570  1.00 10.00      A   
ATOM   2770  CA  ASN A 295       7.345   4.720 -10.724  1.00 10.00      A   
ATOM   2771  CB  ASN A 295       6.978   4.224  -9.323  1.00 10.00      A   
ATOM   2772  CG  ASN A 295       7.025   5.312  -8.258  1.00 10.00      A   
ATOM   2773  OD1 ASN A 295       7.842   6.235  -8.311  1.00 10.00      A   
ATOM   2774  ND2 ASN A 295       6.143   5.212  -7.280  1.00 10.00      A   
ATOM   2775 HD21 ASN A 295       5.518   4.455  -7.296  1.00 10.00      A   
ATOM   2776 HD22 ASN A 295       6.152   5.892  -6.570  1.00 10.00      A   
ATOM   2777  C   ASN A 295       8.789   5.196 -10.755  1.00 10.00      A   
ATOM   2778  O   ASN A 295       9.707   4.454 -10.409  1.00 10.00      A   
ATOM   2779  N   LEU A 296       8.974   6.428 -11.191  1.00 10.00      A   
ATOM   2780  HN  LEU A 296       8.189   6.960 -11.461  1.00 10.00      A   
ATOM   2781  CA  LEU A 296      10.291   7.027 -11.277  1.00 10.00      A   
ATOM   2782  CB  LEU A 296      10.689   7.222 -12.741  1.00 10.00      A   
ATOM   2783  CG  LEU A 296      10.946   5.946 -13.546  1.00 10.00      A   
ATOM   2784  CD1 LEU A 296      11.129   6.271 -15.019  1.00 10.00      A   
ATOM   2785  CD2 LEU A 296      12.163   5.211 -13.009  1.00 10.00      A   
ATOM   2786  C   LEU A 296      10.292   8.364 -10.556  1.00 10.00      A   
ATOM   2787  O   LEU A 296      11.029   9.278 -10.917  1.00 10.00      A   
ATOM   2788  N   SER A 297       9.470   8.462  -9.519  1.00 10.00      A   
ATOM   2789  HN  SER A 297       8.923   7.683  -9.265  1.00 10.00      A   
ATOM   2790  CA  SER A 297       9.357   9.692  -8.743  1.00 10.00      A   
ATOM   2791  CB  SER A 297       8.121   9.632  -7.850  1.00 10.00      A   
ATOM   2792  OG  SER A 297       6.984   9.238  -8.598  1.00 10.00      A   
ATOM   2793  HG  SER A 297       7.265   8.781  -9.399  1.00 10.00      A   
ATOM   2794  C   SER A 297      10.606   9.948  -7.903  1.00 10.00      A   
ATOM   2795  O   SER A 297      10.756  11.007  -7.300  1.00 10.00      A   
ATOM   2796  N   TYR A 298      11.505   8.977  -7.872  1.00 10.00      A   
ATOM   2797  HN  TYR A 298      11.333   8.148  -8.366  1.00 10.00      A   
ATOM   2798  CA  TYR A 298      12.732   9.109  -7.104  1.00 10.00      A   
ATOM   2799  CB  TYR A 298      12.822   7.996  -6.062  1.00 10.00      A   
ATOM   2800  CG  TYR A 298      11.579   7.891  -5.207  1.00 10.00      A   
ATOM   2801  CD1 TYR A 298      10.640   6.890  -5.426  1.00 10.00      A   
ATOM   2802  CD2 TYR A 298      11.339   8.805  -4.190  1.00 10.00      A   
ATOM   2803  CE1 TYR A 298       9.496   6.808  -4.655  1.00 10.00      A   
ATOM   2804  CE2 TYR A 298      10.202   8.727  -3.412  1.00 10.00      A   
ATOM   2805  CZ  TYR A 298       9.283   7.729  -3.650  1.00 10.00      A   
ATOM   2806  OH  TYR A 298       8.147   7.649  -2.879  1.00 10.00      A   
ATOM   2807  HH  TYR A 298       7.973   6.723  -2.671  1.00 10.00      A   
ATOM   2808  C   TYR A 298      13.949   9.111  -8.020  1.00 10.00      A   
ATOM   2809  O   TYR A 298      15.093   9.055  -7.565  1.00 10.00      A   
ATOM   2810  N   ALA A 299      13.689   9.196  -9.321  1.00 10.00      A   
ATOM   2811  HN  ALA A 299      12.755   9.255  -9.617  1.00 10.00      A   
ATOM   2812  CA  ALA A 299      14.747   9.215 -10.317  1.00 10.00      A   
ATOM   2813  CB  ALA A 299      14.442   8.229 -11.433  1.00 10.00      A   
ATOM   2814  C   ALA A 299      14.915  10.620 -10.881  1.00 10.00      A   
ATOM   2815  O   ALA A 299      14.127  11.066 -11.719  1.00 10.00      A   
ATOM   2816  N   THR A 300      15.934  11.318 -10.403  1.00 10.00      A   
ATOM   2817  HN  THR A 300      16.514  10.912  -9.727  1.00 10.00      A   
ATOM   2818  CA  THR A 300      16.219  12.677 -10.844  1.00 10.00      A   
ATOM   2819  CB  THR A 300      17.072  13.415  -9.800  1.00 10.00      A   
ATOM   2820  OG1 THR A 300      17.685  12.456  -8.923  1.00 10.00      A   
ATOM   2821  HG1 THR A 300      17.996  12.908  -8.126  1.00 10.00      A   
ATOM   2822  CG2 THR A 300      16.210  14.360  -8.979  1.00 10.00      A   
ATOM   2823  C   THR A 300      16.944  12.692 -12.187  1.00 10.00      A   
ATOM   2824  O   THR A 300      18.113  13.078 -12.276  1.00 10.00      A   
ATOM   2825  N   VAL A 301      16.250  12.262 -13.226  1.00 10.00      A   
ATOM   2826  HN  VAL A 301      15.323  11.966 -13.090  1.00 10.00      A   
ATOM   2827  CA  VAL A 301      16.821  12.232 -14.568  1.00 10.00      A   
ATOM   2828  CB  VAL A 301      16.634  10.863 -15.254  1.00 10.00      A   
ATOM   2829  CG1 VAL A 301      17.622   9.852 -14.694  1.00 10.00      A   
ATOM   2830  CG2 VAL A 301      15.207  10.365 -15.087  1.00 10.00      A   
ATOM   2831  C   VAL A 301      16.233  13.342 -15.432  1.00 10.00      A   
ATOM   2832  O   VAL A 301      15.227  13.951 -15.070  1.00 10.00      A   
ATOM   2833  N   GLN A 302      16.863  13.603 -16.565  1.00 10.00      A   
ATOM   2834  HN  GLN A 302      17.647  13.067 -16.809  1.00 10.00      A   
ATOM   2835  CA  GLN A 302      16.414  14.657 -17.462  1.00 10.00      A   
ATOM   2836  CB  GLN A 302      17.568  15.148 -18.339  1.00 10.00      A   
ATOM   2837  CG  GLN A 302      18.150  16.482 -17.902  1.00 10.00      A   
ATOM   2838  CD  GLN A 302      17.138  17.605 -17.984  1.00 10.00      A   
ATOM   2839  OE1 GLN A 302      16.224  17.571 -18.810  1.00 10.00      A   
ATOM   2840  NE2 GLN A 302      17.292  18.605 -17.135  1.00 10.00      A   
ATOM   2841 HE21 GLN A 302      18.050  18.568 -16.506  1.00 10.00      A   
ATOM   2842 HE22 GLN A 302      16.645  19.344 -17.160  1.00 10.00      A   
ATOM   2843  C   GLN A 302      15.231  14.222 -18.326  1.00 10.00      A   
ATOM   2844  O   GLN A 302      14.900  13.035 -18.402  1.00 10.00      A   
ATOM   2845  N   SER A 303      14.608  15.199 -18.975  1.00 10.00      A   
ATOM   2846  HN  SER A 303      14.931  16.120 -18.862  1.00 10.00      A   
ATOM   2847  CA  SER A 303      13.459  14.964 -19.841  1.00 10.00      A   
ATOM   2848  CB  SER A 303      13.006  16.287 -20.469  1.00 10.00      A   
ATOM   2849  OG  SER A 303      11.878  16.108 -21.308  1.00 10.00      A   
ATOM   2850  HG  SER A 303      11.076  16.073 -20.765  1.00 10.00      A   
ATOM   2851  C   SER A 303      13.777  13.939 -20.927  1.00 10.00      A   
ATOM   2852  O   SER A 303      13.065  12.945 -21.076  1.00 10.00      A   
ATOM   2853  N   TYR A 304      14.867  14.176 -21.656  1.00 10.00      A   
ATOM   2854  HN  TYR A 304      15.398  14.976 -21.462  1.00 10.00      A   
ATOM   2855  CA  TYR A 304      15.295  13.289 -22.736  1.00 10.00      A   
ATOM   2856  CB  TYR A 304      16.625  13.782 -23.320  1.00 10.00      A   
ATOM   2857  CG  TYR A 304      17.104  13.019 -24.538  1.00 10.00      A   
ATOM   2858  CD1 TYR A 304      16.452  13.135 -25.759  1.00 10.00      A   
ATOM   2859  CD2 TYR A 304      18.215  12.187 -24.467  1.00 10.00      A   
ATOM   2860  CE1 TYR A 304      16.894  12.443 -26.873  1.00 10.00      A   
ATOM   2861  CE2 TYR A 304      18.663  11.494 -25.574  1.00 10.00      A   
ATOM   2862  CZ  TYR A 304      18.000  11.625 -26.774  1.00 10.00      A   
ATOM   2863  OH  TYR A 304      18.447  10.937 -27.880  1.00 10.00      A   
ATOM   2864  HH  TYR A 304      18.524  11.550 -28.623  1.00 10.00      A   
ATOM   2865  C   TYR A 304      15.430  11.846 -22.254  1.00 10.00      A   
ATOM   2866  O   TYR A 304      15.070  10.909 -22.966  1.00 10.00      A   
ATOM   2867  N   ASP A 305      15.921  11.673 -21.032  1.00 10.00      A   
ATOM   2868  HN  ASP A 305      16.145  12.459 -20.492  1.00 10.00      A   
ATOM   2869  CA  ASP A 305      16.106  10.342 -20.467  1.00 10.00      A   
ATOM   2870  CB  ASP A 305      16.941  10.383 -19.184  1.00 10.00      A   
ATOM   2871  CG  ASP A 305      18.417  10.597 -19.459  1.00 10.00      A   
ATOM   2872  OD1 ASP A 305      19.040   9.730 -20.111  1.00 10.00      A   
ATOM   2873  OD2 ASP A 305      18.956  11.641 -19.037  1.00 10.00      A   
ATOM   2874  C   ASP A 305      14.769   9.656 -20.220  1.00 10.00      A   
ATOM   2875  O   ASP A 305      14.600   8.475 -20.533  1.00 10.00      A   
ATOM   2876  N   LEU A 306      13.817  10.400 -19.673  1.00 10.00      A   
ATOM   2877  HN  LEU A 306      14.012  11.336 -19.443  1.00 10.00      A   
ATOM   2878  CA  LEU A 306      12.489   9.864 -19.398  1.00 10.00      A   
ATOM   2879  CB  LEU A 306      11.683  10.838 -18.534  1.00 10.00      A   
ATOM   2880  CG  LEU A 306      12.119  10.964 -17.072  1.00 10.00      A   
ATOM   2881  CD1 LEU A 306      11.367  12.090 -16.374  1.00 10.00      A   
ATOM   2882  CD2 LEU A 306      11.910   9.650 -16.339  1.00 10.00      A   
ATOM   2883  C   LEU A 306      11.748   9.574 -20.699  1.00 10.00      A   
ATOM   2884  O   LEU A 306      11.013   8.588 -20.800  1.00 10.00      A   
ATOM   2885  N   VAL A 307      11.956  10.434 -21.695  1.00 10.00      A   
ATOM   2886  HN  VAL A 307      12.548  11.206 -21.543  1.00 10.00      A   
ATOM   2887  CA  VAL A 307      11.319  10.272 -22.998  1.00 10.00      A   
ATOM   2888  CB  VAL A 307      11.685  11.425 -23.965  1.00 10.00      A   
ATOM   2889  CG1 VAL A 307      11.217  11.125 -25.382  1.00 10.00      A   
ATOM   2890  CG2 VAL A 307      11.088  12.736 -23.482  1.00 10.00      A   
ATOM   2891  C   VAL A 307      11.701   8.935 -23.628  1.00 10.00      A   
ATOM   2892  O   VAL A 307      10.835   8.183 -24.079  1.00 10.00      A   
ATOM   2893  N   LYS A 308      12.996   8.636 -23.632  1.00 10.00      A   
ATOM   2894  HN  LYS A 308      13.634   9.275 -23.243  1.00 10.00      A   
ATOM   2895  CA  LYS A 308      13.498   7.389 -24.203  1.00 10.00      A   
ATOM   2896  CB  LYS A 308      15.016   7.294 -24.033  1.00 10.00      A   
ATOM   2897  CG  LYS A 308      15.809   8.366 -24.766  1.00 10.00      A   
ATOM   2898  CD  LYS A 308      17.290   8.298 -24.411  1.00 10.00      A   
ATOM   2899  CE  LYS A 308      17.515   8.581 -22.933  1.00 10.00      A   
ATOM   2900  NZ  LYS A 308      18.957   8.632 -22.567  1.00 10.00      A   
ATOM   2901  HZ1 LYS A 308      19.065   8.988 -21.588  1.00 10.00      A   
ATOM   2902  HZ2 LYS A 308      19.471   9.267 -23.209  1.00 10.00      A   
ATOM   2903  HZ3 LYS A 308      19.378   7.683 -22.626  1.00 10.00      A   
ATOM   2904  C   LYS A 308      12.828   6.177 -23.552  1.00 10.00      A   
ATOM   2905  O   LYS A 308      12.460   5.217 -24.235  1.00 10.00      A   
ATOM   2906  N   LEU A 309      12.664   6.239 -22.235  1.00 10.00      A   
ATOM   2907  HN  LEU A 309      12.975   7.036 -21.755  1.00 10.00      A   
ATOM   2908  CA  LEU A 309      12.047   5.161 -21.479  1.00 10.00      A   
ATOM   2909  CB  LEU A 309      12.261   5.397 -19.981  1.00 10.00      A   
ATOM   2910  CG  LEU A 309      12.660   4.182 -19.140  1.00 10.00      A   
ATOM   2911  CD1 LEU A 309      13.263   4.622 -17.815  1.00 10.00      A   
ATOM   2912  CD2 LEU A 309      11.469   3.267 -18.907  1.00 10.00      A   
ATOM   2913  C   LEU A 309      10.551   5.061 -21.778  1.00 10.00      A   
ATOM   2914  O   LEU A 309      10.023   3.974 -22.019  1.00 10.00      A   
ATOM   2915  N   LEU A 310       9.875   6.202 -21.770  1.00 10.00      A   
ATOM   2916  HN  LEU A 310      10.357   7.042 -21.592  1.00 10.00      A   
ATOM   2917  CA  LEU A 310       8.439   6.248 -22.020  1.00 10.00      A   
ATOM   2918  CB  LEU A 310       7.886   7.654 -21.774  1.00 10.00      A   
ATOM   2919  CG  LEU A 310       7.864   8.120 -20.316  1.00 10.00      A   
ATOM   2920  CD1 LEU A 310       7.333   9.542 -20.213  1.00 10.00      A   
ATOM   2921  CD2 LEU A 310       7.038   7.171 -19.461  1.00 10.00      A   
ATOM   2922  C   LEU A 310       8.081   5.771 -23.421  1.00 10.00      A   
ATOM   2923  O   LEU A 310       7.057   5.117 -23.616  1.00 10.00      A   
ATOM   2924  N   CYS A 311       8.936   6.077 -24.391  1.00 10.00      A   
ATOM   2925  HN  CYS A 311       9.740   6.601 -24.177  1.00 10.00      A   
ATOM   2926  CA  CYS A 311       8.696   5.673 -25.773  1.00 10.00      A   
ATOM   2927  CB  CYS A 311       9.600   6.448 -26.730  1.00 10.00      A   
ATOM   2928  SG  CYS A 311       9.393   8.237 -26.635  1.00 10.00      A   
ATOM   2929  HG  CYS A 311       9.819   8.627 -25.440  1.00 10.00      A   
ATOM   2930  C   CYS A 311       8.862   4.168 -25.964  1.00 10.00      A   
ATOM   2931  O   CYS A 311       8.576   3.630 -27.034  1.00 10.00      A   
ATOM   2932  N   GLN A 312       9.327   3.489 -24.927  1.00 10.00      A   
ATOM   2933  HN  GLN A 312       9.543   3.968 -24.098  1.00 10.00      A   
ATOM   2934  CA  GLN A 312       9.515   2.049 -24.983  1.00 10.00      A   
ATOM   2935  CB  GLN A 312      10.915   1.660 -24.496  1.00 10.00      A   
ATOM   2936  CG  GLN A 312      12.034   2.022 -25.462  1.00 10.00      A   
ATOM   2937  CD  GLN A 312      11.864   1.383 -26.830  1.00 10.00      A   
ATOM   2938  OE1 GLN A 312      12.290   0.250 -27.056  1.00 10.00      A   
ATOM   2939  NE2 GLN A 312      11.240   2.102 -27.751  1.00 10.00      A   
ATOM   2940 HE21 GLN A 312      10.925   2.999 -27.507  1.00 10.00      A   
ATOM   2941 HE22 GLN A 312      11.123   1.712 -28.644  1.00 10.00      A   
ATOM   2942  C   GLN A 312       8.440   1.339 -24.166  1.00 10.00      A   
ATOM   2943  O   GLN A 312       8.463   0.115 -24.027  1.00 10.00      A   
ATOM   2944  N   CYS A 313       7.497   2.115 -23.636  1.00 10.00      A   
ATOM   2945  HN  CYS A 313       7.528   3.083 -23.798  1.00 10.00      A   
ATOM   2946  CA  CYS A 313       6.406   1.572 -22.833  1.00 10.00      A   
ATOM   2947  CB  CYS A 313       6.406   2.199 -21.436  1.00 10.00      A   
ATOM   2948  SG  CYS A 313       8.006   2.145 -20.595  1.00 10.00      A   
ATOM   2949  HG  CYS A 313       8.866   2.867 -21.305  1.00 10.00      A   
ATOM   2950  C   CYS A 313       5.062   1.828 -23.516  1.00 10.00      A   
ATOM   2951  O   CYS A 313       4.413   2.846 -23.274  1.00 10.00      A   
ATOM   2952  N   PRO A 314       4.624   0.907 -24.390  1.00 10.00      A   
ATOM   2953  CA  PRO A 314       3.364   1.044 -25.116  1.00 10.00      A   
ATOM   2954  CB  PRO A 314       3.650   0.259 -26.394  1.00 10.00      A   
ATOM   2955  CG  PRO A 314       4.576  -0.835 -25.966  1.00 10.00      A   
ATOM   2956  CD  PRO A 314       5.328  -0.334 -24.757  1.00 10.00      A   
ATOM   2957  C   PRO A 314       2.183   0.422 -24.369  1.00 10.00      A   
ATOM   2958  O   PRO A 314       1.072   0.349 -24.896  1.00 10.00      A   
ATOM   2959  N   LYS A 315       2.424  -0.032 -23.144  1.00 10.00      A   
ATOM   2960  HN  LYS A 315       3.327   0.050 -22.772  1.00 10.00      A   
ATOM   2961  CA  LYS A 315       1.375  -0.651 -22.342  1.00 10.00      A   
ATOM   2962  CB  LYS A 315       1.624  -2.156 -22.198  1.00 10.00      A   
ATOM   2963  CG  LYS A 315       1.715  -2.907 -23.518  1.00 10.00      A   
ATOM   2964  CD  LYS A 315       1.669  -4.412 -23.308  1.00 10.00      A   
ATOM   2965  CE  LYS A 315       0.268  -4.874 -22.940  1.00 10.00      A   
ATOM   2966  NZ  LYS A 315      -0.699  -4.660 -24.047  1.00 10.00      A   
ATOM   2967  HZ1 LYS A 315      -1.655  -4.926 -23.738  1.00 10.00      A   
ATOM   2968  HZ2 LYS A 315      -0.438  -5.238 -24.868  1.00 10.00      A   
ATOM   2969  HZ3 LYS A 315      -0.706  -3.661 -24.330  1.00 10.00      A   
ATOM   2970  C   LYS A 315       1.280  -0.006 -20.965  1.00 10.00      A   
ATOM   2971  O   LYS A 315       0.736  -0.590 -20.029  1.00 10.00      A   
ATOM   2972  N   LEU A 316       1.799   1.206 -20.857  1.00 10.00      A   
ATOM   2973  HN  LEU A 316       2.199   1.626 -21.647  1.00 10.00      A   
ATOM   2974  CA  LEU A 316       1.794   1.934 -19.597  1.00 10.00      A   
ATOM   2975  CB  LEU A 316       2.754   3.119 -19.678  1.00 10.00      A   
ATOM   2976  CG  LEU A 316       3.103   3.801 -18.359  1.00 10.00      A   
ATOM   2977  CD1 LEU A 316       3.834   2.840 -17.433  1.00 10.00      A   
ATOM   2978  CD2 LEU A 316       3.935   5.044 -18.614  1.00 10.00      A   
ATOM   2979  C   LEU A 316       0.392   2.406 -19.228  1.00 10.00      A   
ATOM   2980  O   LEU A 316      -0.248   3.129 -19.990  1.00 10.00      A   
ATOM   2981  N   GLN A 317      -0.078   1.985 -18.060  1.00 10.00      A   
ATOM   2982  HN  GLN A 317       0.480   1.400 -17.504  1.00 10.00      A   
ATOM   2983  CA  GLN A 317      -1.406   2.361 -17.588  1.00 10.00      A   
ATOM   2984  CB  GLN A 317      -2.211   1.120 -17.197  1.00 10.00      A   
ATOM   2985  CG  GLN A 317      -2.510   0.184 -18.352  1.00 10.00      A   
ATOM   2986  CD  GLN A 317      -3.261  -1.057 -17.919  1.00 10.00      A   
ATOM   2987  OE1 GLN A 317      -3.084  -1.548 -16.802  1.00 10.00      A   
ATOM   2988  NE2 GLN A 317      -4.121  -1.559 -18.786  1.00 10.00      A   
ATOM   2989 HE21 GLN A 317      -4.227  -1.100 -19.658  1.00 10.00      A   
ATOM   2990 HE22 GLN A 317      -4.616  -2.367 -18.538  1.00 10.00      A   
ATOM   2991  C   GLN A 317      -1.322   3.319 -16.404  1.00 10.00      A   
ATOM   2992  O   GLN A 317      -2.169   4.204 -16.245  1.00 10.00      A   
ATOM   2993  N   ARG A 318      -0.304   3.135 -15.573  1.00 10.00      A   
ATOM   2994  HN  ARG A 318       0.336   2.413 -15.752  1.00 10.00      A   
ATOM   2995  CA  ARG A 318      -0.104   3.978 -14.402  1.00 10.00      A   
ATOM   2996  CB  ARG A 318      -0.364   3.179 -13.119  1.00 10.00      A   
ATOM   2997  CG  ARG A 318      -0.518   4.030 -11.871  1.00 10.00      A   
ATOM   2998  CD  ARG A 318      -0.727   3.164 -10.640  1.00 10.00      A   
ATOM   2999  NE  ARG A 318      -1.624   3.793  -9.667  1.00 10.00      A   
ATOM   3000  HE  ARG A 318      -2.182   4.543  -9.988  1.00 10.00      A   
ATOM   3001  CZ  ARG A 318      -1.710   3.442  -8.381  1.00 10.00      A   
ATOM   3002  NH1 ARG A 318      -0.931   2.479  -7.896  1.00 10.00      A   
ATOM   3003 HH11 ARG A 318      -0.998   2.204  -6.890  1.00 10.00      A   
ATOM   3004 HH12 ARG A 318      -0.244   2.002  -8.516  1.00 10.00      A   
ATOM   3005  NH2 ARG A 318      -2.579   4.059  -7.590  1.00 10.00      A   
ATOM   3006 HH21 ARG A 318      -3.191   4.814  -7.977  1.00 10.00      A   
ATOM   3007 HH22 ARG A 318      -2.664   3.792  -6.586  1.00 10.00      A   
ATOM   3008  C   ARG A 318       1.317   4.529 -14.399  1.00 10.00      A   
ATOM   3009  O   ARG A 318       2.284   3.766 -14.355  1.00 10.00      A   
ATOM   3010  N   LEU A 319       1.444   5.848 -14.460  1.00 10.00      A   
ATOM   3011  HN  LEU A 319       0.638   6.411 -14.501  1.00 10.00      A   
ATOM   3012  CA  LEU A 319       2.753   6.484 -14.475  1.00 10.00      A   
ATOM   3013  CB  LEU A 319       2.968   7.237 -15.790  1.00 10.00      A   
ATOM   3014  CG  LEU A 319       4.329   7.917 -15.965  1.00 10.00      A   
ATOM   3015  CD1 LEU A 319       5.451   6.889 -15.975  1.00 10.00      A   
ATOM   3016  CD2 LEU A 319       4.355   8.765 -17.228  1.00 10.00      A   
ATOM   3017  C   LEU A 319       2.935   7.426 -13.290  1.00 10.00      A   
ATOM   3018  O   LEU A 319       2.081   8.272 -13.016  1.00 10.00      A   
ATOM   3019  N   TRP A 320       4.043   7.248 -12.580  1.00 10.00      A   
ATOM   3020  HN  TRP A 320       4.659   6.528 -12.838  1.00 10.00      A   
ATOM   3021  CA  TRP A 320       4.384   8.077 -11.432  1.00 10.00      A   
ATOM   3022  CB  TRP A 320       4.352   7.247 -10.138  1.00 10.00      A   
ATOM   3023  CG  TRP A 320       2.981   6.981  -9.581  1.00 10.00      A   
ATOM   3024  CD1 TRP A 320       1.828   6.773 -10.283  1.00 10.00      A   
ATOM   3025  CD2 TRP A 320       2.627   6.875  -8.197  1.00 10.00      A   
ATOM   3026  NE1 TRP A 320       0.781   6.554  -9.422  1.00 10.00      A   
ATOM   3027  HE1 TRP A 320      -0.159   6.384  -9.690  1.00 10.00      A   
ATOM   3028  CE2 TRP A 320       1.246   6.610  -8.136  1.00 10.00      A   
ATOM   3029  CE3 TRP A 320       3.343   6.982  -7.002  1.00 10.00      A   
ATOM   3030  CZ2 TRP A 320       0.567   6.448  -6.929  1.00 10.00      A   
ATOM   3031  CZ3 TRP A 320       2.669   6.819  -5.806  1.00 10.00      A   
ATOM   3032  CH2 TRP A 320       1.296   6.556  -5.777  1.00 10.00      A   
ATOM   3033  C   TRP A 320       5.788   8.648 -11.629  1.00 10.00      A   
ATOM   3034  O   TRP A 320       6.779   8.030 -11.233  1.00 10.00      A   
ATOM   3035  N   VAL A 321       5.881   9.816 -12.253  1.00 10.00      A   
ATOM   3036  HN  VAL A 321       5.062  10.281 -12.527  1.00 10.00      A   
ATOM   3037  CA  VAL A 321       7.182  10.438 -12.506  1.00 10.00      A   
ATOM   3038  CB  VAL A 321       7.567  10.436 -14.003  1.00 10.00      A   
ATOM   3039  CG1 VAL A 321       7.838   9.024 -14.489  1.00 10.00      A   
ATOM   3040  CG2 VAL A 321       6.494  11.104 -14.847  1.00 10.00      A   
ATOM   3041  C   VAL A 321       7.254  11.861 -11.963  1.00 10.00      A   
ATOM   3042  O   VAL A 321       6.310  12.351 -11.342  1.00 10.00      A   
ATOM   3043  N   LEU A 322       8.384  12.512 -12.194  1.00 10.00      A   
ATOM   3044  HN  LEU A 322       9.100  12.065 -12.693  1.00 10.00      A   
ATOM   3045  CA  LEU A 322       8.592  13.874 -11.737  1.00 10.00      A   
ATOM   3046  CB  LEU A 322      10.034  14.058 -11.261  1.00 10.00      A   
ATOM   3047  CG  LEU A 322      10.431  13.293 -10.000  1.00 10.00      A   
ATOM   3048  CD1 LEU A 322      11.937  13.349  -9.805  1.00 10.00      A   
ATOM   3049  CD2 LEU A 322       9.715  13.859  -8.785  1.00 10.00      A   
ATOM   3050  C   LEU A 322       8.292  14.868 -12.852  1.00 10.00      A   
ATOM   3051  O   LEU A 322       8.037  14.476 -13.991  1.00 10.00      A   
ATOM   3052  N   ASP A 323       8.344  16.152 -12.521  1.00 10.00      A   
ATOM   3053  HN  ASP A 323       8.555  16.398 -11.590  1.00 10.00      A   
ATOM   3054  CA  ASP A 323       8.081  17.217 -13.484  1.00 10.00      A   
ATOM   3055  CB  ASP A 323       7.700  18.531 -12.786  1.00 10.00      A   
ATOM   3056  CG  ASP A 323       8.765  19.090 -11.858  1.00 10.00      A   
ATOM   3057  OD1 ASP A 323       9.654  18.328 -11.414  1.00 10.00      A   
ATOM   3058  OD2 ASP A 323       8.702  20.298 -11.547  1.00 10.00      A   
ATOM   3059  C   ASP A 323       9.256  17.419 -14.429  1.00 10.00      A   
ATOM   3060  O   ASP A 323       9.216  18.267 -15.317  1.00 10.00      A   
ATOM   3061  N   TYR A 324      10.288  16.611 -14.243  1.00 10.00      A   
ATOM   3062  HN  TYR A 324      10.247  15.957 -13.516  1.00 10.00      A   
ATOM   3063  CA  TYR A 324      11.482  16.672 -15.073  1.00 10.00      A   
ATOM   3064  CB  TYR A 324      12.581  15.800 -14.471  1.00 10.00      A   
ATOM   3065  CG  TYR A 324      13.727  16.575 -13.867  1.00 10.00      A   
ATOM   3066  CD1 TYR A 324      13.920  16.607 -12.494  1.00 10.00      A   
ATOM   3067  CD2 TYR A 324      14.625  17.266 -14.670  1.00 10.00      A   
ATOM   3068  CE1 TYR A 324      14.977  17.304 -11.936  1.00 10.00      A   
ATOM   3069  CE2 TYR A 324      15.681  17.967 -14.123  1.00 10.00      A   
ATOM   3070  CZ  TYR A 324      15.855  17.984 -12.755  1.00 10.00      A   
ATOM   3071  OH  TYR A 324      16.910  18.678 -12.205  1.00 10.00      A   
ATOM   3072  HH  TYR A 324      16.996  19.532 -12.648  1.00 10.00      A   
ATOM   3073  C   TYR A 324      11.186  16.219 -16.502  1.00 10.00      A   
ATOM   3074  O   TYR A 324      11.990  16.436 -17.410  1.00 10.00      A   
ATOM   3075  N   ILE A 325      10.035  15.579 -16.689  1.00 10.00      A   
ATOM   3076  HN  ILE A 325       9.449  15.419 -15.918  1.00 10.00      A   
ATOM   3077  CA  ILE A 325       9.622  15.108 -18.005  1.00 10.00      A   
ATOM   3078  CB  ILE A 325       8.420  14.134 -17.913  1.00 10.00      A   
ATOM   3079  CG1 ILE A 325       8.043  13.579 -19.289  1.00 10.00      A   
ATOM   3080  CG2 ILE A 325       7.222  14.787 -17.242  1.00 10.00      A   
ATOM   3081  CD1 ILE A 325       9.141  12.770 -19.945  1.00 10.00      A   
ATOM   3082  C   ILE A 325       9.287  16.296 -18.912  1.00 10.00      A   
ATOM   3083  O   ILE A 325       9.498  16.243 -20.126  1.00 10.00      A   
ATOM   3084  N   GLU A 326       8.794  17.373 -18.297  1.00 10.00      A   
ATOM   3085  HN  GLU A 326       8.686  17.346 -17.323  1.00 10.00      A   
ATOM   3086  CA  GLU A 326       8.436  18.605 -19.005  1.00 10.00      A   
ATOM   3087  CB  GLU A 326       9.662  19.237 -19.662  1.00 10.00      A   
ATOM   3088  CG  GLU A 326      10.828  19.422 -18.705  1.00 10.00      A   
ATOM   3089  CD  GLU A 326      11.976  20.192 -19.311  1.00 10.00      A   
ATOM   3090  OE1 GLU A 326      12.349  19.905 -20.466  1.00 10.00      A   
ATOM   3091  OE2 GLU A 326      12.518  21.083 -18.629  1.00 10.00      A   
ATOM   3092  C   GLU A 326       7.287  18.430 -20.005  1.00 10.00      A   
ATOM   3093  O   GLU A 326       6.849  17.313 -20.288  1.00 10.00      A   
ATOM   3094  N   ASP A 327       6.804  19.551 -20.534  1.00 10.00      A   
ATOM   3095  HN  ASP A 327       7.195  20.414 -20.259  1.00 10.00      A   
ATOM   3096  CA  ASP A 327       5.701  19.546 -21.498  1.00 10.00      A   
ATOM   3097  CB  ASP A 327       5.327  20.972 -21.916  1.00 10.00      A   
ATOM   3098  CG  ASP A 327       4.723  21.794 -20.794  1.00 10.00      A   
ATOM   3099  OD1 ASP A 327       3.562  21.538 -20.419  1.00 10.00      A   
ATOM   3100  OD2 ASP A 327       5.405  22.711 -20.297  1.00 10.00      A   
ATOM   3101  C   ASP A 327       6.053  18.743 -22.744  1.00 10.00      A   
ATOM   3102  O   ASP A 327       5.217  18.016 -23.286  1.00 10.00      A   
ATOM   3103  N   ALA A 328       7.295  18.879 -23.192  1.00 10.00      A   
ATOM   3104  HN  ALA A 328       7.911  19.468 -22.708  1.00 10.00      A   
ATOM   3105  CA  ALA A 328       7.765  18.181 -24.384  1.00 10.00      A   
ATOM   3106  CB  ALA A 328       9.174  18.630 -24.743  1.00 10.00      A   
ATOM   3107  C   ALA A 328       7.716  16.669 -24.207  1.00 10.00      A   
ATOM   3108  O   ALA A 328       7.222  15.952 -25.077  1.00 10.00      A   
ATOM   3109  N   GLY A 329       8.212  16.196 -23.071  1.00 10.00      A   
ATOM   3110  HN  GLY A 329       8.573  16.818 -22.408  1.00 10.00      A   
ATOM   3111  CA  GLY A 329       8.225  14.774 -22.801  1.00 10.00      A   
ATOM   3112  C   GLY A 329       6.833  14.196 -22.676  1.00 10.00      A   
ATOM   3113  O   GLY A 329       6.565  13.091 -23.158  1.00 10.00      A   
ATOM   3114  N   LEU A 330       5.943  14.948 -22.039  1.00 10.00      A   
ATOM   3115  HN  LEU A 330       6.225  15.816 -21.673  1.00 10.00      A   
ATOM   3116  CA  LEU A 330       4.566  14.519 -21.850  1.00 10.00      A   
ATOM   3117  CB  LEU A 330       3.812  15.519 -20.970  1.00 10.00      A   
ATOM   3118  CG  LEU A 330       4.205  15.546 -19.491  1.00 10.00      A   
ATOM   3119  CD1 LEU A 330       3.532  16.712 -18.782  1.00 10.00      A   
ATOM   3120  CD2 LEU A 330       3.846  14.229 -18.817  1.00 10.00      A   
ATOM   3121  C   LEU A 330       3.852  14.355 -23.187  1.00 10.00      A   
ATOM   3122  O   LEU A 330       3.037  13.447 -23.360  1.00 10.00      A   
ATOM   3123  N   GLU A 331       4.183  15.226 -24.133  1.00 10.00      A   
ATOM   3124  HN  GLU A 331       4.852  15.917 -23.931  1.00 10.00      A   
ATOM   3125  CA  GLU A 331       3.582  15.189 -25.456  1.00 10.00      A   
ATOM   3126  CB  GLU A 331       4.077  16.369 -26.292  1.00 10.00      A   
ATOM   3127  CG  GLU A 331       3.192  16.703 -27.477  1.00 10.00      A   
ATOM   3128  CD  GLU A 331       3.840  17.686 -28.424  1.00 10.00      A   
ATOM   3129  OE1 GLU A 331       3.886  17.398 -29.638  1.00 10.00      A   
ATOM   3130  OE2 GLU A 331       4.305  18.750 -27.963  1.00 10.00      A   
ATOM   3131  C   GLU A 331       3.906  13.875 -26.158  1.00 10.00      A   
ATOM   3132  O   GLU A 331       3.027  13.241 -26.746  1.00 10.00      A   
ATOM   3133  N   VAL A 332       5.171  13.465 -26.079  1.00 10.00      A   
ATOM   3134  HN  VAL A 332       5.821  14.013 -25.585  1.00 10.00      A   
ATOM   3135  CA  VAL A 332       5.612  12.223 -26.707  1.00 10.00      A   
ATOM   3136  CB  VAL A 332       7.151  12.080 -26.683  1.00 10.00      A   
ATOM   3137  CG1 VAL A 332       7.608  10.972 -27.619  1.00 10.00      A   
ATOM   3138  CG2 VAL A 332       7.820  13.392 -27.054  1.00 10.00      A   
ATOM   3139  C   VAL A 332       4.972  11.019 -26.013  1.00 10.00      A   
ATOM   3140  O   VAL A 332       4.651  10.007 -26.647  1.00 10.00      A   
ATOM   3141  N   LEU A 333       4.779  11.146 -24.710  1.00 10.00      A   
ATOM   3142  HN  LEU A 333       5.060  11.977 -24.270  1.00 10.00      A   
ATOM   3143  CA  LEU A 333       4.168  10.094 -23.910  1.00 10.00      A   
ATOM   3144  CB  LEU A 333       4.164  10.510 -22.434  1.00 10.00      A   
ATOM   3145  CG  LEU A 333       3.233   9.730 -21.501  1.00 10.00      A   
ATOM   3146  CD1 LEU A 333       3.863   8.409 -21.089  1.00 10.00      A   
ATOM   3147  CD2 LEU A 333       2.879  10.567 -20.284  1.00 10.00      A   
ATOM   3148  C   LEU A 333       2.740   9.830 -24.373  1.00 10.00      A   
ATOM   3149  O   LEU A 333       2.324   8.679 -24.508  1.00 10.00      A   
ATOM   3150  N   ALA A 334       2.015  10.910 -24.644  1.00 10.00      A   
ATOM   3151  HN  ALA A 334       2.426  11.794 -24.534  1.00 10.00      A   
ATOM   3152  CA  ALA A 334       0.625  10.831 -25.077  1.00 10.00      A   
ATOM   3153  CB  ALA A 334       0.042  12.228 -25.217  1.00 10.00      A   
ATOM   3154  C   ALA A 334       0.454  10.046 -26.377  1.00 10.00      A   
ATOM   3155  O   ALA A 334      -0.622   9.511 -26.648  1.00 10.00      A   
ATOM   3156  N   SER A 335       1.507   9.978 -27.181  1.00 10.00      A   
ATOM   3157  HN  SER A 335       2.341  10.420 -26.916  1.00 10.00      A   
ATOM   3158  CA  SER A 335       1.449   9.256 -28.441  1.00 10.00      A   
ATOM   3159  CB  SER A 335       2.357   9.904 -29.488  1.00 10.00      A   
ATOM   3160  OG  SER A 335       1.619  10.758 -30.346  1.00 10.00      A   
ATOM   3161  HG  SER A 335       1.714  11.668 -30.044  1.00 10.00      A   
ATOM   3162  C   SER A 335       1.819   7.788 -28.263  1.00 10.00      A   
ATOM   3163  O   SER A 335       1.327   6.925 -28.987  1.00 10.00      A   
ATOM   3164  N   THR A 336       2.668   7.508 -27.285  1.00 10.00      A   
ATOM   3165  HN  THR A 336       2.999   8.232 -26.716  1.00 10.00      A   
ATOM   3166  CA  THR A 336       3.112   6.147 -27.033  1.00 10.00      A   
ATOM   3167  CB  THR A 336       4.498   6.133 -26.362  1.00 10.00      A   
ATOM   3168  OG1 THR A 336       5.355   7.085 -27.017  1.00 10.00      A   
ATOM   3169  HG1 THR A 336       5.130   7.975 -26.723  1.00 10.00      A   
ATOM   3170  CG2 THR A 336       5.115   4.746 -26.460  1.00 10.00      A   
ATOM   3171  C   THR A 336       2.120   5.369 -26.171  1.00 10.00      A   
ATOM   3172  O   THR A 336       1.707   4.267 -26.530  1.00 10.00      A   
ATOM   3173  N   CYS A 337       1.725   5.950 -25.048  1.00 10.00      A   
ATOM   3174  HN  CYS A 337       2.061   6.845 -24.820  1.00 10.00      A   
ATOM   3175  CA  CYS A 337       0.796   5.294 -24.145  1.00 10.00      A   
ATOM   3176  CB  CYS A 337       1.215   5.547 -22.697  1.00 10.00      A   
ATOM   3177  SG  CYS A 337       2.994   5.386 -22.419  1.00 10.00      A   
ATOM   3178  HG  CYS A 337       3.402   4.267 -23.009  1.00 10.00      A   
ATOM   3179  C   CYS A 337      -0.626   5.780 -24.380  1.00 10.00      A   
ATOM   3180  O   CYS A 337      -0.954   6.933 -24.108  1.00 10.00      A   
ATOM   3181  N   LYS A 338      -1.461   4.905 -24.913  1.00 10.00      A   
ATOM   3182  HN  LYS A 338      -1.133   4.006 -25.141  1.00 10.00      A   
ATOM   3183  CA  LYS A 338      -2.852   5.240 -25.180  1.00 10.00      A   
ATOM   3184  CB  LYS A 338      -3.259   4.757 -26.576  1.00 10.00      A   
ATOM   3185  CG  LYS A 338      -2.568   5.492 -27.716  1.00 10.00      A   
ATOM   3186  CD  LYS A 338      -2.821   6.987 -27.636  1.00 10.00      A   
ATOM   3187  CE  LYS A 338      -2.250   7.723 -28.836  1.00 10.00      A   
ATOM   3188  NZ  LYS A 338      -2.393   9.197 -28.686  1.00 10.00      A   
ATOM   3189  HZ1 LYS A 338      -3.390   9.446 -28.512  1.00 10.00      A   
ATOM   3190  HZ2 LYS A 338      -2.076   9.680 -29.548  1.00 10.00      A   
ATOM   3191  HZ3 LYS A 338      -1.819   9.532 -27.884  1.00 10.00      A   
ATOM   3192  C   LYS A 338      -3.768   4.637 -24.120  1.00 10.00      A   
ATOM   3193  O   LYS A 338      -4.901   5.076 -23.938  1.00 10.00      A   
ATOM   3194  N   ASP A 339      -3.264   3.635 -23.410  1.00 10.00      A   
ATOM   3195  HN  ASP A 339      -2.352   3.331 -23.592  1.00 10.00      A   
ATOM   3196  CA  ASP A 339      -4.044   2.970 -22.371  1.00 10.00      A   
ATOM   3197  CB  ASP A 339      -3.810   1.459 -22.395  1.00 10.00      A   
ATOM   3198  CG  ASP A 339      -5.021   0.679 -21.923  1.00 10.00      A   
ATOM   3199  OD1 ASP A 339      -6.108   0.849 -22.512  1.00 10.00      A   
ATOM   3200  OD2 ASP A 339      -4.894  -0.119 -20.969  1.00 10.00      A   
ATOM   3201  C   ASP A 339      -3.718   3.535 -20.995  1.00 10.00      A   
ATOM   3202  O   ASP A 339      -4.075   2.947 -19.972  1.00 10.00      A   
ATOM   3203  N   LEU A 340      -3.048   4.683 -20.977  1.00 10.00      A   
ATOM   3204  HN  LEU A 340      -2.799   5.103 -21.826  1.00 10.00      A   
ATOM   3205  CA  LEU A 340      -2.681   5.337 -19.729  1.00 10.00      A   
ATOM   3206  CB  LEU A 340      -1.688   6.472 -20.004  1.00 10.00      A   
ATOM   3207  CG  LEU A 340      -1.098   7.174 -18.778  1.00 10.00      A   
ATOM   3208  CD1 LEU A 340      -0.084   6.282 -18.078  1.00 10.00      A   
ATOM   3209  CD2 LEU A 340      -0.470   8.501 -19.170  1.00 10.00      A   
ATOM   3210  C   LEU A 340      -3.929   5.881 -19.048  1.00 10.00      A   
ATOM   3211  O   LEU A 340      -4.694   6.623 -19.657  1.00 10.00      A   
ATOM   3212  N   ARG A 341      -4.139   5.501 -17.793  1.00 10.00      A   
ATOM   3213  HN  ARG A 341      -3.487   4.910 -17.355  1.00 10.00      A   
ATOM   3214  CA  ARG A 341      -5.313   5.947 -17.050  1.00 10.00      A   
ATOM   3215  CB  ARG A 341      -6.099   4.747 -16.517  1.00 10.00      A   
ATOM   3216  CG  ARG A 341      -6.472   3.727 -17.576  1.00 10.00      A   
ATOM   3217  CD  ARG A 341      -5.915   2.357 -17.235  1.00 10.00      A   
ATOM   3218  NE  ARG A 341      -6.077   1.423 -18.344  1.00 10.00      A   
ATOM   3219  HE  ARG A 341      -5.402   1.456 -19.062  1.00 10.00      A   
ATOM   3220  CZ  ARG A 341      -7.071   0.548 -18.440  1.00 10.00      A   
ATOM   3221  NH1 ARG A 341      -8.008   0.488 -17.494  1.00 10.00      A   
ATOM   3222 HH11 ARG A 341      -8.787  -0.203 -17.569  1.00 10.00      A   
ATOM   3223 HH12 ARG A 341      -7.968   1.129 -16.669  1.00 10.00      A   
ATOM   3224  NH2 ARG A 341      -7.129  -0.271 -19.480  1.00 10.00      A   
ATOM   3225 HH21 ARG A 341      -6.381  -0.231 -20.223  1.00 10.00      A   
ATOM   3226 HH22 ARG A 341      -7.912  -0.956 -19.568  1.00 10.00      A   
ATOM   3227  C   ARG A 341      -4.931   6.852 -15.890  1.00 10.00      A   
ATOM   3228  O   ARG A 341      -5.684   7.760 -15.525  1.00 10.00      A   
ATOM   3229  N   GLU A 342      -3.768   6.602 -15.313  1.00 10.00      A   
ATOM   3230  HN  GLU A 342      -3.200   5.881 -15.661  1.00 10.00      A   
ATOM   3231  CA  GLU A 342      -3.310   7.387 -14.181  1.00 10.00      A   
ATOM   3232  CB  GLU A 342      -3.195   6.518 -12.930  1.00 10.00      A   
ATOM   3233  CG  GLU A 342      -3.476   7.274 -11.645  1.00 10.00      A   
ATOM   3234  CD  GLU A 342      -3.013   6.527 -10.421  1.00 10.00      A   
ATOM   3235  OE1 GLU A 342      -3.848   5.892  -9.748  1.00 10.00      A   
ATOM   3236  OE2 GLU A 342      -1.809   6.574 -10.116  1.00 10.00      A   
ATOM   3237  C   GLU A 342      -1.981   8.065 -14.471  1.00 10.00      A   
ATOM   3238  O   GLU A 342      -0.991   7.407 -14.793  1.00 10.00      A   
ATOM   3239  N   LEU A 343      -1.970   9.380 -14.350  1.00 10.00      A   
ATOM   3240  HN  LEU A 343      -2.796   9.844 -14.084  1.00 10.00      A   
ATOM   3241  CA  LEU A 343      -0.771  10.162 -14.590  1.00 10.00      A   
ATOM   3242  CB  LEU A 343      -0.960  11.033 -15.835  1.00 10.00      A   
ATOM   3243  CG  LEU A 343       0.170  12.011 -16.158  1.00 10.00      A   
ATOM   3244  CD1 LEU A 343       1.308  11.305 -16.875  1.00 10.00      A   
ATOM   3245  CD2 LEU A 343      -0.346  13.179 -16.979  1.00 10.00      A   
ATOM   3246  C   LEU A 343      -0.493  11.053 -13.391  1.00 10.00      A   
ATOM   3247  O   LEU A 343      -1.224  12.012 -13.146  1.00 10.00      A   
ATOM   3248  N   ARG A 344       0.538  10.724 -12.628  1.00 10.00      A   
ATOM   3249  HN  ARG A 344       1.076   9.929 -12.857  1.00 10.00      A   
ATOM   3250  CA  ARG A 344       0.897  11.518 -11.462  1.00 10.00      A   
ATOM   3251  CB  ARG A 344       0.840  10.681 -10.179  1.00 10.00      A   
ATOM   3252  CG  ARG A 344      -0.532  10.098  -9.893  1.00 10.00      A   
ATOM   3253  CD  ARG A 344      -0.645   9.576  -8.469  1.00 10.00      A   
ATOM   3254  NE  ARG A 344      -1.696   8.570  -8.361  1.00 10.00      A   
ATOM   3255  HE  ARG A 344      -1.859   8.006  -9.163  1.00 10.00      A   
ATOM   3256  CZ  ARG A 344      -2.434   8.344  -7.272  1.00 10.00      A   
ATOM   3257  NH1 ARG A 344      -2.248   9.053  -6.159  1.00 10.00      A   
ATOM   3258 HH11 ARG A 344      -2.834   8.860  -5.311  1.00 10.00      A   
ATOM   3259 HH12 ARG A 344      -1.531   9.804  -6.123  1.00 10.00      A   
ATOM   3260  NH2 ARG A 344      -3.382   7.418  -7.310  1.00 10.00      A   
ATOM   3261 HH21 ARG A 344      -3.552   6.878  -8.190  1.00 10.00      A   
ATOM   3262 HH22 ARG A 344      -3.970   7.225  -6.464  1.00 10.00      A   
ATOM   3263  C   ARG A 344       2.279  12.134 -11.648  1.00 10.00      A   
ATOM   3264  O   ARG A 344       3.281  11.422 -11.733  1.00 10.00      A   
ATOM   3265  N   VAL A 345       2.323  13.454 -11.735  1.00 10.00      A   
ATOM   3266  HN  VAL A 345       1.486  13.970 -11.666  1.00 10.00      A   
ATOM   3267  CA  VAL A 345       3.576  14.172 -11.922  1.00 10.00      A   
ATOM   3268  CB  VAL A 345       3.492  15.129 -13.131  1.00 10.00      A   
ATOM   3269  CG1 VAL A 345       4.811  15.852 -13.342  1.00 10.00      A   
ATOM   3270  CG2 VAL A 345       3.094  14.372 -14.387  1.00 10.00      A   
ATOM   3271  C   VAL A 345       3.932  14.965 -10.670  1.00 10.00      A   
ATOM   3272  O   VAL A 345       3.278  15.958 -10.347  1.00 10.00      A   
ATOM   3273  N   PHE A 346       4.959  14.503  -9.967  1.00 10.00      A   
ATOM   3274  HN  PHE A 346       5.428  13.697 -10.282  1.00 10.00      A   
ATOM   3275  CA  PHE A 346       5.424  15.156  -8.748  1.00 10.00      A   
ATOM   3276  CB  PHE A 346       5.958  14.111  -7.757  1.00 10.00      A   
ATOM   3277  CG  PHE A 346       4.962  13.047  -7.380  1.00 10.00      A   
ATOM   3278  CD1 PHE A 346       4.884  11.863  -8.100  1.00 10.00      A   
ATOM   3279  CD2 PHE A 346       4.104  13.232  -6.307  1.00 10.00      A   
ATOM   3280  CE1 PHE A 346       3.969  10.886  -7.759  1.00 10.00      A   
ATOM   3281  CE2 PHE A 346       3.186  12.258  -5.960  1.00 10.00      A   
ATOM   3282  CZ  PHE A 346       3.118  11.084  -6.686  1.00 10.00      A   
ATOM   3283  C   PHE A 346       6.526  16.160  -9.079  1.00 10.00      A   
ATOM   3284  O   PHE A 346       7.309  15.944  -9.997  1.00 10.00      A   
ATOM   3285  N   PRO A 347       6.600  17.273  -8.339  1.00 10.00      A   
ATOM   3286  CA  PRO A 347       7.612  18.304  -8.567  1.00 10.00      A   
ATOM   3287  CB  PRO A 347       7.011  19.530  -7.884  1.00 10.00      A   
ATOM   3288  CG  PRO A 347       6.181  18.974  -6.778  1.00 10.00      A   
ATOM   3289  CD  PRO A 347       5.700  17.620  -7.229  1.00 10.00      A   
ATOM   3290  C   PRO A 347       8.962  17.947  -7.944  1.00 10.00      A   
ATOM   3291  O   PRO A 347       9.029  17.408  -6.835  1.00 10.00      A   
ATOM   3292  N   SER A 348      10.031  18.226  -8.680  1.00 10.00      A   
ATOM   3293  HN  SER A 348       9.903  18.614  -9.577  1.00 10.00      A   
ATOM   3294  CA  SER A 348      11.385  17.960  -8.213  1.00 10.00      A   
ATOM   3295  CB  SER A 348      12.376  18.077  -9.377  1.00 10.00      A   
ATOM   3296  OG  SER A 348      11.941  19.042 -10.327  1.00 10.00      A   
ATOM   3297  HG  SER A 348      11.171  18.693 -10.816  1.00 10.00      A   
ATOM   3298  C   SER A 348      11.755  18.919  -7.080  1.00 10.00      A   
ATOM   3299  O   SER A 348      12.222  18.500  -6.014  1.00 10.00      A   
ATOM   3300  N   GLU A 349      11.513  20.201  -7.316  1.00 10.00      A   
ATOM   3301  HN  GLU A 349      11.127  20.459  -8.182  1.00 10.00      A   
ATOM   3302  CA  GLU A 349      11.787  21.239  -6.333  1.00 10.00      A   
ATOM   3303  CB  GLU A 349      12.938  22.132  -6.801  1.00 10.00      A   
ATOM   3304  CG  GLU A 349      14.320  21.578  -6.492  1.00 10.00      A   
ATOM   3305  CD  GLU A 349      14.703  21.716  -5.028  1.00 10.00      A   
ATOM   3306  OE1 GLU A 349      13.831  22.051  -4.198  1.00 10.00      A   
ATOM   3307  OE2 GLU A 349      15.888  21.491  -4.697  1.00 10.00      A   
ATOM   3308  C   GLU A 349      10.535  22.074  -6.095  1.00 10.00      A   
ATOM   3309  O   GLU A 349      10.384  23.159  -6.652  1.00 10.00      A   
ATOM   3310  N   PRO A 350       9.616  21.573  -5.258  1.00 10.00      A   
ATOM   3311  CA  PRO A 350       8.359  22.266  -4.959  1.00 10.00      A   
ATOM   3312  CB  PRO A 350       7.540  21.196  -4.235  1.00 10.00      A   
ATOM   3313  CG  PRO A 350       8.558  20.313  -3.599  1.00 10.00      A   
ATOM   3314  CD  PRO A 350       9.731  20.294  -4.534  1.00 10.00      A   
ATOM   3315  C   PRO A 350       8.560  23.474  -4.051  1.00 10.00      A   
ATOM   3316  O   PRO A 350       7.635  24.247  -3.817  1.00 10.00      A   
ATOM   3317  N   PHE A 351       9.771  23.631  -3.536  1.00 10.00      A   
ATOM   3318  HN  PHE A 351      10.472  22.986  -3.754  1.00 10.00      A   
ATOM   3319  CA  PHE A 351      10.078  24.738  -2.649  1.00 10.00      A   
ATOM   3320  CB  PHE A 351      11.103  24.305  -1.600  1.00 10.00      A   
ATOM   3321  CG  PHE A 351      10.755  23.013  -0.922  1.00 10.00      A   
ATOM   3322  CD1 PHE A 351      11.645  21.955  -0.932  1.00 10.00      A   
ATOM   3323  CD2 PHE A 351       9.540  22.854  -0.280  1.00 10.00      A   
ATOM   3324  CE1 PHE A 351      11.334  20.762  -0.314  1.00 10.00      A   
ATOM   3325  CE2 PHE A 351       9.219  21.663   0.342  1.00 10.00      A   
ATOM   3326  CZ  PHE A 351      10.119  20.616   0.324  1.00 10.00      A   
ATOM   3327  C   PHE A 351      10.584  25.943  -3.431  1.00 10.00      A   
ATOM   3328  O   PHE A 351      10.652  27.054  -2.908  1.00 10.00      A   
ATOM   3329  N   VAL A 352      10.931  25.721  -4.685  1.00 10.00      A   
ATOM   3330  HN  VAL A 352      10.835  24.819  -5.057  1.00 10.00      A   
ATOM   3331  CA  VAL A 352      11.430  26.790  -5.532  1.00 10.00      A   
ATOM   3332  CB  VAL A 352      12.606  26.319  -6.416  1.00 10.00      A   
ATOM   3333  CG1 VAL A 352      13.214  27.492  -7.172  1.00 10.00      A   
ATOM   3334  CG2 VAL A 352      13.660  25.612  -5.574  1.00 10.00      A   
ATOM   3335  C   VAL A 352      10.311  27.335  -6.412  1.00 10.00      A   
ATOM   3336  O   VAL A 352       9.772  26.624  -7.267  1.00 10.00      A   
ATOM   3337  N   MET A 353       9.969  28.598  -6.190  1.00 10.00      A   
ATOM   3338  HN  MET A 353      10.437  29.097  -5.485  1.00 10.00      A   
ATOM   3339  CA  MET A 353       8.922  29.271  -6.949  1.00 10.00      A   
ATOM   3340  CB  MET A 353       8.648  30.652  -6.349  1.00 10.00      A   
ATOM   3341  CG  MET A 353       7.491  31.404  -6.994  1.00 10.00      A   
ATOM   3342  SD  MET A 353       7.478  33.151  -6.551  1.00 10.00      A   
ATOM   3343  CE  MET A 353       5.943  33.677  -7.308  1.00 10.00      A   
ATOM   3344  C   MET A 353       9.328  29.409  -8.412  1.00 10.00      A   
ATOM   3345  O   MET A 353       8.483  29.374  -9.308  1.00 10.00      A   
ATOM   3346  N   GLU A 354      10.626  29.566  -8.639  1.00 10.00      A   
ATOM   3347  HN  GLU A 354      11.244  29.583  -7.880  1.00 10.00      A   
ATOM   3348  CA  GLU A 354      11.159  29.698  -9.986  1.00 10.00      A   
ATOM   3349  CB  GLU A 354      12.618  30.158  -9.936  1.00 10.00      A   
ATOM   3350  CG  GLU A 354      12.827  31.509  -9.275  1.00 10.00      A   
ATOM   3351  CD  GLU A 354      12.042  32.616  -9.948  1.00 10.00      A   
ATOM   3352  OE1 GLU A 354      12.452  33.060 -11.040  1.00 10.00      A   
ATOM   3353  OE2 GLU A 354      11.017  33.054  -9.382  1.00 10.00      A   
ATOM   3354  C   GLU A 354      11.064  28.363 -10.719  1.00 10.00      A   
ATOM   3355  O   GLU A 354      11.402  27.317 -10.159  1.00 10.00      A   
ATOM   3356  N   PRO A 355      10.590  28.378 -11.972  1.00 10.00      A   
ATOM   3357  CA  PRO A 355      10.448  27.163 -12.779  1.00 10.00      A   
ATOM   3358  CB  PRO A 355       9.769  27.657 -14.068  1.00 10.00      A   
ATOM   3359  CG  PRO A 355       9.227  29.004 -13.730  1.00 10.00      A   
ATOM   3360  CD  PRO A 355      10.155  29.574 -12.702  1.00 10.00      A   
ATOM   3361  C   PRO A 355      11.805  26.544 -13.108  1.00 10.00      A   
ATOM   3362  O   PRO A 355      12.529  27.039 -13.968  1.00 10.00      A   
ATOM   3363  N   ASN A 356      12.149  25.475 -12.399  1.00 10.00      A   
ATOM   3364  HN  ASN A 356      11.544  25.153 -11.698  1.00 10.00      A   
ATOM   3365  CA  ASN A 356      13.416  24.780 -12.619  1.00 10.00      A   
ATOM   3366  CB  ASN A 356      13.797  23.926 -11.400  1.00 10.00      A   
ATOM   3367  CG  ASN A 356      12.813  22.806 -11.113  1.00 10.00      A   
ATOM   3368  OD1 ASN A 356      11.624  23.046 -10.912  1.00 10.00      A   
ATOM   3369  ND2 ASN A 356      13.301  21.578 -11.095  1.00 10.00      A   
ATOM   3370 HD21 ASN A 356      14.259  21.458 -11.270  1.00 10.00      A   
ATOM   3371 HD22 ASN A 356      12.684  20.834 -10.907  1.00 10.00      A   
ATOM   3372  C   ASN A 356      13.355  23.913 -13.869  1.00 10.00      A   
ATOM   3373  O   ASN A 356      14.380  23.585 -14.465  1.00 10.00      A   
ATOM   3374  N   VAL A 357      12.147  23.548 -14.259  1.00 10.00      A   
ATOM   3375  HN  VAL A 357      11.369  23.844 -13.744  1.00 10.00      A   
ATOM   3376  CA  VAL A 357      11.939  22.726 -15.440  1.00 10.00      A   
ATOM   3377  CB  VAL A 357      11.491  21.296 -15.073  1.00 10.00      A   
ATOM   3378  CG1 VAL A 357      12.627  20.527 -14.415  1.00 10.00      A   
ATOM   3379  CG2 VAL A 357      10.276  21.339 -14.160  1.00 10.00      A   
ATOM   3380  C   VAL A 357      10.889  23.365 -16.337  1.00 10.00      A   
ATOM   3381  O   VAL A 357      10.109  24.210 -15.887  1.00 10.00      A   
ATOM   3382  N   ALA A 358      10.861  22.958 -17.597  1.00 10.00      A   
ATOM   3383  HN  ALA A 358      11.505  22.269 -17.900  1.00 10.00      A   
ATOM   3384  CA  ALA A 358       9.907  23.501 -18.550  1.00 10.00      A   
ATOM   3385  CB  ALA A 358      10.504  23.522 -19.950  1.00 10.00      A   
ATOM   3386  C   ALA A 358       8.595  22.723 -18.528  1.00 10.00      A   
ATOM   3387  O   ALA A 358       8.238  22.057 -19.500  1.00 10.00      A   
ATOM   3388  N   LEU A 359       7.891  22.805 -17.410  1.00 10.00      A   
ATOM   3389  HN  LEU A 359       8.236  23.350 -16.669  1.00 10.00      A   
ATOM   3390  CA  LEU A 359       6.613  22.122 -17.251  1.00 10.00      A   
ATOM   3391  CB  LEU A 359       6.723  21.008 -16.199  1.00 10.00      A   
ATOM   3392  CG  LEU A 359       5.477  20.132 -16.005  1.00 10.00      A   
ATOM   3393  CD1 LEU A 359       5.763  18.687 -16.389  1.00 10.00      A   
ATOM   3394  CD2 LEU A 359       4.970  20.220 -14.572  1.00 10.00      A   
ATOM   3395  C   LEU A 359       5.552  23.136 -16.841  1.00 10.00      A   
ATOM   3396  O   LEU A 359       5.499  23.563 -15.685  1.00 10.00      A   
ATOM   3397  N   THR A 360       4.731  23.542 -17.794  1.00 10.00      A   
ATOM   3398  HN  THR A 360       4.829  23.176 -18.709  1.00 10.00      A   
ATOM   3399  CA  THR A 360       3.692  24.518 -17.522  1.00 10.00      A   
ATOM   3400  CB  THR A 360       3.708  25.689 -18.534  1.00 10.00      A   
ATOM   3401  OG1 THR A 360       3.529  25.203 -19.875  1.00 10.00      A   
ATOM   3402  HG1 THR A 360       2.701  25.568 -20.236  1.00 10.00      A   
ATOM   3403  CG2 THR A 360       5.024  26.451 -18.451  1.00 10.00      A   
ATOM   3404  C   THR A 360       2.304  23.884 -17.433  1.00 10.00      A   
ATOM   3405  O   THR A 360       1.892  23.430 -16.365  1.00 10.00      A   
ATOM   3406  N   GLU A 361       1.600  23.839 -18.556  1.00 10.00      A   
ATOM   3407  HN  GLU A 361       1.999  24.193 -19.380  1.00 10.00      A   
ATOM   3408  CA  GLU A 361       0.256  23.283 -18.601  1.00 10.00      A   
ATOM   3409  CB  GLU A 361      -0.781  24.367 -18.280  1.00 10.00      A   
ATOM   3410  CG  GLU A 361      -0.910  25.472 -19.329  1.00 10.00      A   
ATOM   3411  CD  GLU A 361       0.341  26.324 -19.475  1.00 10.00      A   
ATOM   3412  OE1 GLU A 361       1.106  26.110 -20.447  1.00 10.00      A   
ATOM   3413  OE2 GLU A 361       0.576  27.199 -18.622  1.00 10.00      A   
ATOM   3414  C   GLU A 361      -0.055  22.659 -19.957  1.00 10.00      A   
ATOM   3415  O   GLU A 361      -1.118  22.060 -20.150  1.00 10.00      A   
ATOM   3416  N   GLN A 362       0.874  22.784 -20.893  1.00 10.00      A   
ATOM   3417  HN  GLN A 362       1.722  23.222 -20.675  1.00 10.00      A   
ATOM   3418  CA  GLN A 362       0.677  22.248 -22.226  1.00 10.00      A   
ATOM   3419  CB  GLN A 362       1.781  22.725 -23.173  1.00 10.00      A   
ATOM   3420  CG  GLN A 362       1.597  22.299 -24.624  1.00 10.00      A   
ATOM   3421  CD  GLN A 362       0.266  22.740 -25.200  1.00 10.00      A   
ATOM   3422  OE1 GLN A 362       0.129  23.864 -25.684  1.00 10.00      A   
ATOM   3423  NE2 GLN A 362      -0.717  21.855 -25.163  1.00 10.00      A   
ATOM   3424 HE21 GLN A 362      -0.531  20.972 -24.768  1.00 10.00      A   
ATOM   3425 HE22 GLN A 362      -1.585  22.110 -25.537  1.00 10.00      A   
ATOM   3426  C   GLN A 362       0.632  20.732 -22.179  1.00 10.00      A   
ATOM   3427  O   GLN A 362      -0.248  20.112 -22.779  1.00 10.00      A   
ATOM   3428  N   GLY A 363       1.574  20.149 -21.448  1.00 10.00      A   
ATOM   3429  HN  GLY A 363       2.252  20.716 -20.994  1.00 10.00      A   
ATOM   3430  CA  GLY A 363       1.640  18.710 -21.313  1.00 10.00      A   
ATOM   3431  C   GLY A 363       0.348  18.126 -20.779  1.00 10.00      A   
ATOM   3432  O   GLY A 363      -0.089  17.069 -21.228  1.00 10.00      A   
ATOM   3433  N   LEU A 364      -0.270  18.825 -19.835  1.00 10.00      A   
ATOM   3434  HN  LEU A 364       0.130  19.666 -19.530  1.00 10.00      A   
ATOM   3435  CA  LEU A 364      -1.523  18.379 -19.244  1.00 10.00      A   
ATOM   3436  CB  LEU A 364      -2.029  19.404 -18.224  1.00 10.00      A   
ATOM   3437  CG  LEU A 364      -2.522  18.847 -16.885  1.00 10.00      A   
ATOM   3438  CD1 LEU A 364      -2.982  19.973 -15.975  1.00 10.00      A   
ATOM   3439  CD2 LEU A 364      -3.638  17.834 -17.087  1.00 10.00      A   
ATOM   3440  C   LEU A 364      -2.569  18.166 -20.334  1.00 10.00      A   
ATOM   3441  O   LEU A 364      -3.170  17.095 -20.429  1.00 10.00      A   
ATOM   3442  N   VAL A 365      -2.759  19.179 -21.172  1.00 10.00      A   
ATOM   3443  HN  VAL A 365      -2.228  20.000 -21.061  1.00 10.00      A   
ATOM   3444  CA  VAL A 365      -3.732  19.102 -22.255  1.00 10.00      A   
ATOM   3445  CB  VAL A 365      -3.928  20.470 -22.940  1.00 10.00      A   
ATOM   3446  CG1 VAL A 365      -5.106  20.432 -23.905  1.00 10.00      A   
ATOM   3447  CG2 VAL A 365      -4.117  21.568 -21.905  1.00 10.00      A   
ATOM   3448  C   VAL A 365      -3.304  18.069 -23.298  1.00 10.00      A   
ATOM   3449  O   VAL A 365      -4.113  17.258 -23.752  1.00 10.00      A   
ATOM   3450  N   SER A 366      -2.025  18.094 -23.655  1.00 10.00      A   
ATOM   3451  HN  SER A 366      -1.428  18.760 -23.245  1.00 10.00      A   
ATOM   3452  CA  SER A 366      -1.477  17.172 -24.641  1.00 10.00      A   
ATOM   3453  CB  SER A 366       0.014  17.439 -24.846  1.00 10.00      A   
ATOM   3454  OG  SER A 366       0.229  18.785 -25.230  1.00 10.00      A   
ATOM   3455  HG  SER A 366       0.236  18.845 -26.190  1.00 10.00      A   
ATOM   3456  C   SER A 366      -1.718  15.708 -24.267  1.00 10.00      A   
ATOM   3457  O   SER A 366      -2.115  14.906 -25.114  1.00 10.00      A   
ATOM   3458  N   VAL A 367      -1.488  15.363 -23.003  1.00 10.00      A   
ATOM   3459  HN  VAL A 367      -1.173  16.045 -22.367  1.00 10.00      A   
ATOM   3460  CA  VAL A 367      -1.690  13.995 -22.542  1.00 10.00      A   
ATOM   3461  CB  VAL A 367      -1.076  13.744 -21.146  1.00 10.00      A   
ATOM   3462  CG1 VAL A 367      -1.246  12.291 -20.734  1.00 10.00      A   
ATOM   3463  CG2 VAL A 367       0.396  14.110 -21.137  1.00 10.00      A   
ATOM   3464  C   VAL A 367      -3.177  13.646 -22.540  1.00 10.00      A   
ATOM   3465  O   VAL A 367      -3.558  12.536 -22.906  1.00 10.00      A   
ATOM   3466  N   SER A 368      -4.011  14.610 -22.157  1.00 10.00      A   
ATOM   3467  HN  SER A 368      -3.646  15.481 -21.886  1.00 10.00      A   
ATOM   3468  CA  SER A 368      -5.453  14.404 -22.130  1.00 10.00      A   
ATOM   3469  CB  SER A 368      -6.156  15.617 -21.520  1.00 10.00      A   
ATOM   3470  OG  SER A 368      -5.728  15.840 -20.189  1.00 10.00      A   
ATOM   3471  HG  SER A 368      -5.255  15.062 -19.866  1.00 10.00      A   
ATOM   3472  C   SER A 368      -5.981  14.130 -23.537  1.00 10.00      A   
ATOM   3473  O   SER A 368      -6.875  13.301 -23.726  1.00 10.00      A   
ATOM   3474  N   MET A 369      -5.409  14.819 -24.519  1.00 10.00      A   
ATOM   3475  HN  MET A 369      -4.703  15.465 -24.299  1.00 10.00      A   
ATOM   3476  CA  MET A 369      -5.804  14.648 -25.910  1.00 10.00      A   
ATOM   3477  CB  MET A 369      -5.332  15.835 -26.756  1.00 10.00      A   
ATOM   3478  CG  MET A 369      -5.995  17.161 -26.428  1.00 10.00      A   
ATOM   3479  SD  MET A 369      -5.291  18.536 -27.360  1.00 10.00      A   
ATOM   3480  CE  MET A 369      -5.818  18.128 -29.024  1.00 10.00      A   
ATOM   3481  C   MET A 369      -5.201  13.370 -26.478  1.00 10.00      A   
ATOM   3482  O   MET A 369      -5.710  12.806 -27.448  1.00 10.00      A   
ATOM   3483  N   GLY A 370      -4.120  12.912 -25.858  1.00 10.00      A   
ATOM   3484  HN  GLY A 370      -3.780  13.389 -25.068  1.00 10.00      A   
ATOM   3485  CA  GLY A 370      -3.446  11.720 -26.322  1.00 10.00      A   
ATOM   3486  C   GLY A 370      -4.013  10.434 -25.758  1.00 10.00      A   
ATOM   3487  O   GLY A 370      -4.334   9.519 -26.511  1.00 10.00      A   
ATOM   3488  N   CYS A 371      -4.125  10.356 -24.441  1.00 10.00      A   
ATOM   3489  HN  CYS A 371      -3.854  11.125 -23.887  1.00 10.00      A   
ATOM   3490  CA  CYS A 371      -4.637   9.162 -23.787  1.00 10.00      A   
ATOM   3491  CB  CYS A 371      -3.870   8.914 -22.487  1.00 10.00      A   
ATOM   3492  SG  CYS A 371      -2.096   9.240 -22.607  1.00 10.00      A   
ATOM   3493  HG  CYS A 371      -1.564   8.326 -23.413  1.00 10.00      A   
ATOM   3494  C   CYS A 371      -6.136   9.260 -23.509  1.00 10.00      A   
ATOM   3495  O   CYS A 371      -6.568  10.057 -22.676  1.00 10.00      A   
ATOM   3496  N   PRO A 372      -6.951   8.454 -24.213  1.00 10.00      A   
ATOM   3497  CA  PRO A 372      -8.407   8.440 -24.031  1.00 10.00      A   
ATOM   3498  CB  PRO A 372      -8.909   7.767 -25.310  1.00 10.00      A   
ATOM   3499  CG  PRO A 372      -7.803   6.848 -25.700  1.00 10.00      A   
ATOM   3500  CD  PRO A 372      -6.520   7.511 -25.266  1.00 10.00      A   
ATOM   3501  C   PRO A 372      -8.823   7.620 -22.808  1.00 10.00      A   
ATOM   3502  O   PRO A 372      -9.989   7.623 -22.408  1.00 10.00      A   
ATOM   3503  N   LYS A 373      -7.859   6.924 -22.214  1.00 10.00      A   
ATOM   3504  HN  LYS A 373      -6.947   6.976 -22.570  1.00 10.00      A   
ATOM   3505  CA  LYS A 373      -8.121   6.092 -21.044  1.00 10.00      A   
ATOM   3506  CB  LYS A 373      -7.254   4.831 -21.078  1.00 10.00      A   
ATOM   3507  CG  LYS A 373      -7.765   3.740 -22.007  1.00 10.00      A   
ATOM   3508  CD  LYS A 373      -8.966   3.012 -21.419  1.00 10.00      A   
ATOM   3509  CE  LYS A 373      -9.594   2.067 -22.435  1.00 10.00      A   
ATOM   3510  NZ  LYS A 373      -8.754   0.868 -22.690  1.00 10.00      A   
ATOM   3511  HZ1 LYS A 373      -8.952   0.485 -23.634  1.00 10.00      A   
ATOM   3512  HZ2 LYS A 373      -8.960   0.132 -21.984  1.00 10.00      A   
ATOM   3513  HZ3 LYS A 373      -7.738   1.115 -22.634  1.00 10.00      A   
ATOM   3514  C   LYS A 373      -7.866   6.865 -19.752  1.00 10.00      A   
ATOM   3515  O   LYS A 373      -8.142   6.367 -18.656  1.00 10.00      A   
ATOM   3516  N   LEU A 374      -7.342   8.082 -19.893  1.00 10.00      A   
ATOM   3517  HN  LEU A 374      -7.156   8.415 -20.790  1.00 10.00      A   
ATOM   3518  CA  LEU A 374      -7.034   8.933 -18.752  1.00 10.00      A   
ATOM   3519  CB  LEU A 374      -6.405  10.249 -19.213  1.00 10.00      A   
ATOM   3520  CG  LEU A 374      -4.880  10.297 -19.261  1.00 10.00      A   
ATOM   3521  CD1 LEU A 374      -4.421  11.699 -19.612  1.00 10.00      A   
ATOM   3522  CD2 LEU A 374      -4.280   9.854 -17.932  1.00 10.00      A   
ATOM   3523  C   LEU A 374      -8.265   9.223 -17.911  1.00 10.00      A   
ATOM   3524  O   LEU A 374      -9.311   9.607 -18.435  1.00 10.00      A   
ATOM   3525  N   GLU A 375      -8.134   9.034 -16.606  1.00 10.00      A   
ATOM   3526  HN  GLU A 375      -7.279   8.714 -16.258  1.00 10.00      A   
ATOM   3527  CA  GLU A 375      -9.228   9.280 -15.682  1.00 10.00      A   
ATOM   3528  CB  GLU A 375     -10.056   8.013 -15.482  1.00 10.00      A   
ATOM   3529  CG  GLU A 375      -9.247   6.813 -15.021  1.00 10.00      A   
ATOM   3530  CD  GLU A 375     -10.105   5.753 -14.365  1.00 10.00      A   
ATOM   3531  OE1 GLU A 375     -10.578   5.990 -13.232  1.00 10.00      A   
ATOM   3532  OE2 GLU A 375     -10.299   4.678 -14.971  1.00 10.00      A   
ATOM   3533  C   GLU A 375      -8.716   9.786 -14.335  1.00 10.00      A   
ATOM   3534  O   GLU A 375      -9.481  10.334 -13.540  1.00 10.00      A   
ATOM   3535  N   SER A 376      -7.431   9.603 -14.077  1.00 10.00      A   
ATOM   3536  HN  SER A 376      -6.865   9.163 -14.745  1.00 10.00      A   
ATOM   3537  CA  SER A 376      -6.829  10.044 -12.828  1.00 10.00      A   
ATOM   3538  CB  SER A 376      -6.550   8.833 -11.934  1.00 10.00      A   
ATOM   3539  OG  SER A 376      -6.302   9.222 -10.592  1.00 10.00      A   
ATOM   3540  HG  SER A 376      -5.922   8.480 -10.110  1.00 10.00      A   
ATOM   3541  C   SER A 376      -5.536  10.795 -13.121  1.00 10.00      A   
ATOM   3542  O   SER A 376      -4.575  10.215 -13.628  1.00 10.00      A   
ATOM   3543  N   VAL A 377      -5.517  12.084 -12.815  1.00 10.00      A   
ATOM   3544  HN  VAL A 377      -6.306  12.490 -12.395  1.00 10.00      A   
ATOM   3545  CA  VAL A 377      -4.340  12.909 -13.077  1.00 10.00      A   
ATOM   3546  CB  VAL A 377      -4.560  13.853 -14.290  1.00 10.00      A   
ATOM   3547  CG1 VAL A 377      -3.336  14.728 -14.536  1.00 10.00      A   
ATOM   3548  CG2 VAL A 377      -4.910  13.068 -15.546  1.00 10.00      A   
ATOM   3549  C   VAL A 377      -3.947  13.755 -11.866  1.00 10.00      A   
ATOM   3550  O   VAL A 377      -4.788  14.412 -11.251  1.00 10.00      A   
ATOM   3551  N   LEU A 378      -2.664  13.713 -11.529  1.00 10.00      A   
ATOM   3552  HN  LEU A 378      -2.061  13.129 -12.043  1.00 10.00      A   
ATOM   3553  CA  LEU A 378      -2.106  14.500 -10.439  1.00 10.00      A   
ATOM   3554  CB  LEU A 378      -1.476  13.593  -9.380  1.00 10.00      A   
ATOM   3555  CG  LEU A 378      -0.781  14.300  -8.215  1.00 10.00      A   
ATOM   3556  CD1 LEU A 378      -1.521  14.053  -6.909  1.00 10.00      A   
ATOM   3557  CD2 LEU A 378       0.673  13.866  -8.106  1.00 10.00      A   
ATOM   3558  C   LEU A 378      -1.047  15.411 -11.044  1.00 10.00      A   
ATOM   3559  O   LEU A 378      -0.046  14.927 -11.579  1.00 10.00      A   
ATOM   3560  N   TYR A 379      -1.270  16.712 -10.976  1.00 10.00      A   
ATOM   3561  HN  TYR A 379      -2.071  17.040 -10.501  1.00 10.00      A   
ATOM   3562  CA  TYR A 379      -0.353  17.670 -11.577  1.00 10.00      A   
ATOM   3563  CB  TYR A 379      -1.049  18.336 -12.769  1.00 10.00      A   
ATOM   3564  CG  TYR A 379      -0.149  18.681 -13.932  1.00 10.00      A   
ATOM   3565  CD1 TYR A 379       0.355  17.687 -14.761  1.00 10.00      A   
ATOM   3566  CD2 TYR A 379       0.174  20.000 -14.219  1.00 10.00      A   
ATOM   3567  CE1 TYR A 379       1.157  17.996 -15.843  1.00 10.00      A   
ATOM   3568  CE2 TYR A 379       0.978  20.319 -15.297  1.00 10.00      A   
ATOM   3569  CZ  TYR A 379       1.466  19.313 -16.107  1.00 10.00      A   
ATOM   3570  OH  TYR A 379       2.260  19.627 -17.185  1.00 10.00      A   
ATOM   3571  HH  TYR A 379       2.763  20.425 -16.989  1.00 10.00      A   
ATOM   3572  C   TYR A 379       0.110  18.743 -10.596  1.00 10.00      A   
ATOM   3573  O   TYR A 379      -0.688  19.292  -9.833  1.00 10.00      A   
ATOM   3574  N   PHE A 380       1.407  19.029 -10.638  1.00 10.00      A   
ATOM   3575  HN  PHE A 380       1.977  18.528 -11.257  1.00 10.00      A   
ATOM   3576  CA  PHE A 380       2.026  20.052  -9.801  1.00 10.00      A   
ATOM   3577  CB  PHE A 380       2.989  19.417  -8.790  1.00 10.00      A   
ATOM   3578  CG  PHE A 380       2.337  18.923  -7.530  1.00 10.00      A   
ATOM   3579  CD1 PHE A 380       1.851  17.630  -7.444  1.00 10.00      A   
ATOM   3580  CD2 PHE A 380       2.217  19.751  -6.428  1.00 10.00      A   
ATOM   3581  CE1 PHE A 380       1.253  17.170  -6.285  1.00 10.00      A   
ATOM   3582  CE2 PHE A 380       1.620  19.300  -5.265  1.00 10.00      A   
ATOM   3583  CZ  PHE A 380       1.139  18.007  -5.191  1.00 10.00      A   
ATOM   3584  C   PHE A 380       2.792  21.019 -10.701  1.00 10.00      A   
ATOM   3585  O   PHE A 380       3.950  20.778 -11.045  1.00 10.00      A   
ATOM   3586  N   CYS A 381       2.147  22.106 -11.089  1.00 10.00      A   
ATOM   3587  HN  CYS A 381       1.237  22.263 -10.769  1.00 10.00      A   
ATOM   3588  CA  CYS A 381       2.768  23.078 -11.972  1.00 10.00      A   
ATOM   3589  CB  CYS A 381       1.932  23.235 -13.238  1.00 10.00      A   
ATOM   3590  SG  CYS A 381       0.165  23.442 -12.933  1.00 10.00      A   
ATOM   3591  HG  CYS A 381      -0.237  24.510 -13.615  1.00 10.00      A   
ATOM   3592  C   CYS A 381       2.966  24.431 -11.296  1.00 10.00      A   
ATOM   3593  O   CYS A 381       2.533  24.648 -10.164  1.00 10.00      A   
ATOM   3594  N   ARG A 382       3.616  25.339 -12.013  1.00 10.00      A   
ATOM   3595  HN  ARG A 382       3.929  25.098 -12.912  1.00 10.00      A   
ATOM   3596  CA  ARG A 382       3.886  26.676 -11.501  1.00 10.00      A   
ATOM   3597  CB  ARG A 382       5.288  27.134 -11.916  1.00 10.00      A   
ATOM   3598  CG  ARG A 382       6.338  27.041 -10.819  1.00 10.00      A   
ATOM   3599  CD  ARG A 382       6.783  25.608 -10.588  1.00 10.00      A   
ATOM   3600  NE  ARG A 382       8.021  25.547  -9.814  1.00 10.00      A   
ATOM   3601  HE  ARG A 382       8.169  26.257  -9.146  1.00 10.00      A   
ATOM   3602  CZ  ARG A 382       8.945  24.600  -9.961  1.00 10.00      A   
ATOM   3603  NH1 ARG A 382       8.775  23.628 -10.853  1.00 10.00      A   
ATOM   3604 HH11 ARG A 382       7.914  23.594 -11.442  1.00 10.00      A   
ATOM   3605 HH12 ARG A 382       9.505  22.886 -10.968  1.00 10.00      A   
ATOM   3606  NH2 ARG A 382      10.037  24.625  -9.215  1.00 10.00      A   
ATOM   3607 HH21 ARG A 382      10.762  23.883  -9.326  1.00 10.00      A   
ATOM   3608 HH22 ARG A 382      10.176  25.386  -8.510  1.00 10.00      A   
ATOM   3609  C   ARG A 382       2.858  27.687 -12.003  1.00 10.00      A   
ATOM   3610  O   ARG A 382       2.830  28.829 -11.546  1.00 10.00      A   
ATOM   3611  N   GLN A 383       2.014  27.266 -12.937  1.00 10.00      A   
ATOM   3612  HN  GLN A 383       2.061  26.338 -13.242  1.00 10.00      A   
ATOM   3613  CA  GLN A 383       1.002  28.150 -13.510  1.00 10.00      A   
ATOM   3614  CB  GLN A 383       1.634  29.040 -14.584  1.00 10.00      A   
ATOM   3615  CG  GLN A 383       2.041  28.281 -15.835  1.00 10.00      A   
ATOM   3616  CD  GLN A 383       2.809  29.132 -16.823  1.00 10.00      A   
ATOM   3617  OE1 GLN A 383       3.603  29.992 -16.440  1.00 10.00      A   
ATOM   3618  NE2 GLN A 383       2.562  28.909 -18.104  1.00 10.00      A   
ATOM   3619 HE21 GLN A 383       1.893  28.212 -18.337  1.00 10.00      A   
ATOM   3620 HE22 GLN A 383       3.051  29.434 -18.770  1.00 10.00      A   
ATOM   3621  C   GLN A 383      -0.129  27.332 -14.125  1.00 10.00      A   
ATOM   3622  O   GLN A 383      -0.050  26.106 -14.180  1.00 10.00      A   
ATOM   3623  N   MET A 384      -1.173  28.016 -14.584  1.00 10.00      A   
ATOM   3624  HN  MET A 384      -1.173  28.994 -14.508  1.00 10.00      A   
ATOM   3625  CA  MET A 384      -2.320  27.356 -15.196  1.00 10.00      A   
ATOM   3626  CB  MET A 384      -3.155  26.638 -14.126  1.00 10.00      A   
ATOM   3627  CG  MET A 384      -4.322  25.832 -14.670  1.00 10.00      A   
ATOM   3628  SD  MET A 384      -3.857  24.760 -16.045  1.00 10.00      A   
ATOM   3629  CE  MET A 384      -2.727  23.629 -15.235  1.00 10.00      A   
ATOM   3630  C   MET A 384      -3.185  28.359 -15.961  1.00 10.00      A   
ATOM   3631  O   MET A 384      -3.215  29.546 -15.635  1.00 10.00      A   
ATOM   3632  N   THR A 385      -3.864  27.873 -16.991  1.00 10.00      A   
ATOM   3633  HN  THR A 385      -3.781  26.920 -17.208  1.00 10.00      A   
ATOM   3634  CA  THR A 385      -4.737  28.704 -17.801  1.00 10.00      A   
ATOM   3635  CB  THR A 385      -4.318  28.668 -19.284  1.00 10.00      A   
ATOM   3636  OG1 THR A 385      -3.126  27.880 -19.439  1.00 10.00      A   
ATOM   3637  HG1 THR A 385      -2.522  28.061 -18.709  1.00 10.00      A   
ATOM   3638  CG2 THR A 385      -4.068  30.075 -19.802  1.00 10.00      A   
ATOM   3639  C   THR A 385      -6.181  28.216 -17.684  1.00 10.00      A   
ATOM   3640  O   THR A 385      -6.428  27.014 -17.559  1.00 10.00      A   
ATOM   3641  N   ASN A 386      -7.123  29.146 -17.720  1.00 10.00      A   
ATOM   3642  HN  ASN A 386      -6.856  30.095 -17.808  1.00 10.00      A   
ATOM   3643  CA  ASN A 386      -8.541  28.815 -17.620  1.00 10.00      A   
ATOM   3644  CB  ASN A 386      -9.390  30.087 -17.562  1.00 10.00      A   
ATOM   3645  CG  ASN A 386      -9.840  30.428 -16.158  1.00 10.00      A   
ATOM   3646  OD1 ASN A 386     -10.101  29.543 -15.343  1.00 10.00      A   
ATOM   3647  ND2 ASN A 386      -9.938  31.714 -15.865  1.00 10.00      A   
ATOM   3648 HD21 ASN A 386      -9.723  32.367 -16.562  1.00 10.00      A   
ATOM   3649 HD22 ASN A 386     -10.208  31.961 -14.951  1.00 10.00      A   
ATOM   3650  C   ASN A 386      -8.987  27.956 -18.794  1.00 10.00      A   
ATOM   3651  O   ASN A 386      -9.594  26.900 -18.609  1.00 10.00      A   
ATOM   3652  N   ALA A 387      -8.666  28.411 -20.004  1.00 10.00      A   
ATOM   3653  HN  ALA A 387      -8.176  29.257 -20.079  1.00 10.00      A   
ATOM   3654  CA  ALA A 387      -9.035  27.694 -21.221  1.00 10.00      A   
ATOM   3655  CB  ALA A 387      -8.650  28.489 -22.458  1.00 10.00      A   
ATOM   3656  C   ALA A 387      -8.405  26.309 -21.263  1.00 10.00      A   
ATOM   3657  O   ALA A 387      -8.971  25.378 -21.836  1.00 10.00      A   
ATOM   3658  N   ALA A 388      -7.234  26.176 -20.652  1.00 10.00      A   
ATOM   3659  HN  ALA A 388      -6.834  26.953 -20.208  1.00 10.00      A   
ATOM   3660  CA  ALA A 388      -6.541  24.901 -20.614  1.00 10.00      A   
ATOM   3661  CB  ALA A 388      -5.172  25.050 -19.969  1.00 10.00      A   
ATOM   3662  C   ALA A 388      -7.380  23.876 -19.865  1.00 10.00      A   
ATOM   3663  O   ALA A 388      -7.659  22.796 -20.380  1.00 10.00      A   
ATOM   3664  N   LEU A 389      -7.802  24.239 -18.656  1.00 10.00      A   
ATOM   3665  HN  LEU A 389      -7.550  25.121 -18.307  1.00 10.00      A   
ATOM   3666  CA  LEU A 389      -8.622  23.363 -17.829  1.00 10.00      A   
ATOM   3667  CB  LEU A 389      -8.924  24.020 -16.479  1.00 10.00      A   
ATOM   3668  CG  LEU A 389      -7.727  24.242 -15.550  1.00 10.00      A   
ATOM   3669  CD1 LEU A 389      -8.144  25.046 -14.327  1.00 10.00      A   
ATOM   3670  CD2 LEU A 389      -7.113  22.912 -15.139  1.00 10.00      A   
ATOM   3671  C   LEU A 389      -9.922  23.010 -18.540  1.00 10.00      A   
ATOM   3672  O   LEU A 389     -10.369  21.861 -18.505  1.00 10.00      A   
ATOM   3673  N   ILE A 390     -10.516  24.001 -19.199  1.00 10.00      A   
ATOM   3674  HN  ILE A 390     -10.108  24.896 -19.188  1.00 10.00      A   
ATOM   3675  CA  ILE A 390     -11.757  23.798 -19.932  1.00 10.00      A   
ATOM   3676  CB  ILE A 390     -12.256  25.117 -20.558  1.00 10.00      A   
ATOM   3677  CG1 ILE A 390     -12.529  26.151 -19.460  1.00 10.00      A   
ATOM   3678  CG2 ILE A 390     -13.501  24.883 -21.404  1.00 10.00      A   
ATOM   3679  CD1 ILE A 390     -12.785  27.548 -19.976  1.00 10.00      A   
ATOM   3680  C   ILE A 390     -11.560  22.748 -21.024  1.00 10.00      A   
ATOM   3681  O   ILE A 390     -12.367  21.830 -21.173  1.00 10.00      A   
ATOM   3682  N   THR A 391     -10.466  22.876 -21.765  1.00 10.00      A   
ATOM   3683  HN  THR A 391      -9.849  23.619 -21.585  1.00 10.00      A   
ATOM   3684  CA  THR A 391     -10.160  21.941 -22.837  1.00 10.00      A   
ATOM   3685  CB  THR A 391      -8.942  22.412 -23.660  1.00 10.00      A   
ATOM   3686  OG1 THR A 391      -9.112  23.796 -23.995  1.00 10.00      A   
ATOM   3687  HG1 THR A 391      -8.832  24.343 -23.249  1.00 10.00      A   
ATOM   3688  CG2 THR A 391      -8.816  21.607 -24.946  1.00 10.00      A   
ATOM   3689  C   THR A 391      -9.919  20.536 -22.279  1.00 10.00      A   
ATOM   3690  O   THR A 391     -10.423  19.555 -22.818  1.00 10.00      A   
ATOM   3691  N   ILE A 392      -9.179  20.459 -21.174  1.00 10.00      A   
ATOM   3692  HN  ILE A 392      -8.826  21.288 -20.778  1.00 10.00      A   
ATOM   3693  CA  ILE A 392      -8.880  19.182 -20.529  1.00 10.00      A   
ATOM   3694  CB  ILE A 392      -8.031  19.375 -19.252  1.00 10.00      A   
ATOM   3695  CG1 ILE A 392      -6.653  19.937 -19.610  1.00 10.00      A   
ATOM   3696  CG2 ILE A 392      -7.891  18.065 -18.482  1.00 10.00      A   
ATOM   3697  CD1 ILE A 392      -5.914  20.541 -18.435  1.00 10.00      A   
ATOM   3698  C   ILE A 392     -10.172  18.451 -20.167  1.00 10.00      A   
ATOM   3699  O   ILE A 392     -10.337  17.268 -20.466  1.00 10.00      A   
ATOM   3700  N   ALA A 393     -11.095  19.176 -19.550  1.00 10.00      A   
ATOM   3701  HN  ALA A 393     -10.911  20.124 -19.363  1.00 10.00      A   
ATOM   3702  CA  ALA A 393     -12.373  18.609 -19.141  1.00 10.00      A   
ATOM   3703  CB  ALA A 393     -13.149  19.616 -18.315  1.00 10.00      A   
ATOM   3704  C   ALA A 393     -13.195  18.162 -20.342  1.00 10.00      A   
ATOM   3705  O   ALA A 393     -13.843  17.116 -20.303  1.00 10.00      A   
ATOM   3706  N   ARG A 394     -13.168  18.959 -21.405  1.00 10.00      A   
ATOM   3707  HN  ARG A 394     -12.644  19.790 -21.368  1.00 10.00      A   
ATOM   3708  CA  ARG A 394     -13.912  18.637 -22.617  1.00 10.00      A   
ATOM   3709  CB  ARG A 394     -14.010  19.856 -23.535  1.00 10.00      A   
ATOM   3710  CG  ARG A 394     -14.842  20.991 -22.966  1.00 10.00      A   
ATOM   3711  CD  ARG A 394     -15.067  22.087 -23.993  1.00 10.00      A   
ATOM   3712  NE  ARG A 394     -15.981  21.667 -25.055  1.00 10.00      A   
ATOM   3713  HE  ARG A 394     -15.626  21.054 -25.738  1.00 10.00      A   
ATOM   3714  CZ  ARG A 394     -17.252  22.066 -25.142  1.00 10.00      A   
ATOM   3715  NH1 ARG A 394     -17.749  22.896 -24.237  1.00 10.00      A   
ATOM   3716 HH11 ARG A 394     -17.151  23.239 -23.456  1.00 10.00      A   
ATOM   3717 HH12 ARG A 394     -18.744  23.212 -24.301  1.00 10.00      A   
ATOM   3718  NH2 ARG A 394     -18.018  21.628 -26.130  1.00 10.00      A   
ATOM   3719 HH21 ARG A 394     -17.627  20.971 -26.844  1.00 10.00      A   
ATOM   3720 HH22 ARG A 394     -19.010  21.940 -26.203  1.00 10.00      A   
ATOM   3721  C   ARG A 394     -13.277  17.468 -23.355  1.00 10.00      A   
ATOM   3722  O   ARG A 394     -13.946  16.760 -24.110  1.00 10.00      A   
ATOM   3723  N   ASN A 395     -11.983  17.279 -23.152  1.00 10.00      A   
ATOM   3724  HN  ASN A 395     -11.493  17.894 -22.560  1.00 10.00      A   
ATOM   3725  CA  ASN A 395     -11.263  16.188 -23.793  1.00 10.00      A   
ATOM   3726  CB  ASN A 395      -9.769  16.502 -23.895  1.00 10.00      A   
ATOM   3727  CG  ASN A 395      -9.427  17.425 -25.049  1.00 10.00      A   
ATOM   3728  OD1 ASN A 395      -8.534  18.259 -24.941  1.00 10.00      A   
ATOM   3729  ND2 ASN A 395     -10.126  17.275 -26.167  1.00 10.00      A   
ATOM   3730 HD21 ASN A 395     -10.820  16.584 -26.191  1.00 10.00      A   
ATOM   3731 HD22 ASN A 395      -9.920  17.867 -26.921  1.00 10.00      A   
ATOM   3732  C   ASN A 395     -11.463  14.896 -23.023  1.00 10.00      A   
ATOM   3733  O   ASN A 395     -11.729  13.845 -23.606  1.00 10.00      A   
ATOM   3734  N   ARG A 396     -11.345  14.981 -21.707  1.00 10.00      A   
ATOM   3735  HN  ARG A 396     -11.146  15.854 -21.299  1.00 10.00      A   
ATOM   3736  CA  ARG A 396     -11.505  13.820 -20.847  1.00 10.00      A   
ATOM   3737  CB  ARG A 396     -10.210  13.546 -20.076  1.00 10.00      A   
ATOM   3738  CG  ARG A 396      -9.001  13.268 -20.954  1.00 10.00      A   
ATOM   3739  CD  ARG A 396      -8.845  11.784 -21.257  1.00 10.00      A   
ATOM   3740  NE  ARG A 396      -9.997  11.227 -21.966  1.00 10.00      A   
ATOM   3741  HE  ARG A 396     -10.727  10.847 -21.414  1.00 10.00      A   
ATOM   3742  CZ  ARG A 396     -10.118  11.197 -23.295  1.00 10.00      A   
ATOM   3743  NH1 ARG A 396      -9.151  11.689 -24.074  1.00 10.00      A   
ATOM   3744 HH11 ARG A 396      -9.250  11.664 -25.114  1.00 10.00      A   
ATOM   3745 HH12 ARG A 396      -8.291  12.109 -23.648  1.00 10.00      A   
ATOM   3746  NH2 ARG A 396     -11.196  10.659 -23.845  1.00 10.00      A   
ATOM   3747 HH21 ARG A 396     -11.951  10.264 -23.241  1.00 10.00      A   
ATOM   3748 HH22 ARG A 396     -11.302  10.628 -24.881  1.00 10.00      A   
ATOM   3749  C   ARG A 396     -12.658  14.008 -19.864  1.00 10.00      A   
ATOM   3750  O   ARG A 396     -12.436  14.292 -18.690  1.00 10.00      A   
ATOM   3751  N   PRO A 397     -13.908  13.839 -20.326  1.00 10.00      A   
ATOM   3752  CA  PRO A 397     -15.088  13.985 -19.470  1.00 10.00      A   
ATOM   3753  CB  PRO A 397     -16.210  14.216 -20.481  1.00 10.00      A   
ATOM   3754  CG  PRO A 397     -15.783  13.449 -21.686  1.00 10.00      A   
ATOM   3755  CD  PRO A 397     -14.277  13.491 -21.710  1.00 10.00      A   
ATOM   3756  C   PRO A 397     -15.336  12.700 -18.686  1.00 10.00      A   
ATOM   3757  O   PRO A 397     -16.348  12.545 -18.006  1.00 10.00      A   
ATOM   3758  N   ASN A 398     -14.402  11.774 -18.812  1.00 10.00      A   
ATOM   3759  HN  ASN A 398     -13.634  11.959 -19.392  1.00 10.00      A   
ATOM   3760  CA  ASN A 398     -14.475  10.491 -18.132  1.00 10.00      A   
ATOM   3761  CB  ASN A 398     -14.083   9.371 -19.108  1.00 10.00      A   
ATOM   3762  CG  ASN A 398     -12.617   9.425 -19.504  1.00 10.00      A   
ATOM   3763  OD1 ASN A 398     -12.216  10.226 -20.354  1.00 10.00      A   
ATOM   3764  ND2 ASN A 398     -11.810   8.572 -18.897  1.00 10.00      A   
ATOM   3765 HD21 ASN A 398     -12.194   7.956 -18.236  1.00 10.00      A   
ATOM   3766 HD22 ASN A 398     -10.852   8.604 -19.114  1.00 10.00      A   
ATOM   3767  C   ASN A 398     -13.540  10.485 -16.928  1.00 10.00      A   
ATOM   3768  O   ASN A 398     -13.353   9.462 -16.273  1.00 10.00      A   
ATOM   3769  N   MET A 399     -12.961  11.643 -16.645  1.00 10.00      A   
ATOM   3770  HN  MET A 399     -13.172  12.427 -17.196  1.00 10.00      A   
ATOM   3771  CA  MET A 399     -12.035  11.795 -15.531  1.00 10.00      A   
ATOM   3772  CB  MET A 399     -11.406  13.187 -15.576  1.00 10.00      A   
ATOM   3773  CG  MET A 399     -10.267  13.393 -14.593  1.00 10.00      A   
ATOM   3774  SD  MET A 399      -9.106  14.662 -15.144  1.00 10.00      A   
ATOM   3775  CE  MET A 399     -10.223  16.014 -15.521  1.00 10.00      A   
ATOM   3776  C   MET A 399     -12.752  11.574 -14.201  1.00 10.00      A   
ATOM   3777  O   MET A 399     -13.775  12.198 -13.930  1.00 10.00      A   
ATOM   3778  N   THR A 400     -12.219  10.678 -13.382  1.00 10.00      A   
ATOM   3779  HN  THR A 400     -11.399  10.212 -13.650  1.00 10.00      A   
ATOM   3780  CA  THR A 400     -12.815  10.364 -12.094  1.00 10.00      A   
ATOM   3781  CB  THR A 400     -12.833   8.840 -11.860  1.00 10.00      A   
ATOM   3782  OG1 THR A 400     -11.519   8.300 -12.091  1.00 10.00      A   
ATOM   3783  HG1 THR A 400     -11.589   7.480 -12.605  1.00 10.00      A   
ATOM   3784  CG2 THR A 400     -13.823   8.167 -12.797  1.00 10.00      A   
ATOM   3785  C   THR A 400     -12.045  11.023 -10.955  1.00 10.00      A   
ATOM   3786  O   THR A 400     -12.604  11.318  -9.897  1.00 10.00      A   
ATOM   3787  N   ARG A 401     -10.761  11.255 -11.172  1.00 10.00      A   
ATOM   3788  HN  ARG A 401     -10.368  11.015 -12.041  1.00 10.00      A   
ATOM   3789  CA  ARG A 401      -9.918  11.855 -10.152  1.00 10.00      A   
ATOM   3790  CB  ARG A 401      -9.076  10.770  -9.469  1.00 10.00      A   
ATOM   3791  CG  ARG A 401      -9.898   9.713  -8.744  1.00 10.00      A   
ATOM   3792  CD  ARG A 401      -9.174   8.377  -8.671  1.00 10.00      A   
ATOM   3793  NE  ARG A 401      -9.255   7.623  -9.929  1.00 10.00      A   
ATOM   3794  HE  ARG A 401      -9.885   7.952 -10.610  1.00 10.00      A   
ATOM   3795  CZ  ARG A 401      -8.543   6.522 -10.181  1.00 10.00      A   
ATOM   3796  NH1 ARG A 401      -7.702   6.052  -9.268  1.00 10.00      A   
ATOM   3797 HH11 ARG A 401      -7.136   5.197  -9.458  1.00 10.00      A   
ATOM   3798 HH12 ARG A 401      -7.613   6.531  -8.338  1.00 10.00      A   
ATOM   3799  NH2 ARG A 401      -8.692   5.872 -11.332  1.00 10.00      A   
ATOM   3800 HH21 ARG A 401      -9.383   6.214 -12.051  1.00 10.00      A   
ATOM   3801 HH22 ARG A 401      -8.130   5.016 -11.527  1.00 10.00      A   
ATOM   3802  C   ARG A 401      -9.023  12.940 -10.744  1.00 10.00      A   
ATOM   3803  O   ARG A 401      -8.066  12.647 -11.463  1.00 10.00      A   
ATOM   3804  N   PHE A 402      -9.339  14.193 -10.441  1.00 10.00      A   
ATOM   3805  HN  PHE A 402     -10.110  14.367  -9.853  1.00 10.00      A   
ATOM   3806  CA  PHE A 402      -8.557  15.319 -10.941  1.00 10.00      A   
ATOM   3807  CB  PHE A 402      -9.425  16.302 -11.728  1.00 10.00      A   
ATOM   3808  CG  PHE A 402      -8.642  17.414 -12.368  1.00 10.00      A   
ATOM   3809  CD1 PHE A 402      -7.550  17.136 -13.175  1.00 10.00      A   
ATOM   3810  CD2 PHE A 402      -8.996  18.735 -12.163  1.00 10.00      A   
ATOM   3811  CE1 PHE A 402      -6.829  18.155 -13.767  1.00 10.00      A   
ATOM   3812  CE2 PHE A 402      -8.280  19.760 -12.750  1.00 10.00      A   
ATOM   3813  CZ  PHE A 402      -7.194  19.469 -13.552  1.00 10.00      A   
ATOM   3814  C   PHE A 402      -7.867  16.028  -9.785  1.00 10.00      A   
ATOM   3815  O   PHE A 402      -8.515  16.680  -8.966  1.00 10.00      A   
ATOM   3816  N   ARG A 403      -6.553  15.896  -9.727  1.00 10.00      A   
ATOM   3817  HN  ARG A 403      -6.085  15.385 -10.429  1.00 10.00      A   
ATOM   3818  CA  ARG A 403      -5.777  16.494  -8.659  1.00 10.00      A   
ATOM   3819  CB  ARG A 403      -5.084  15.397  -7.856  1.00 10.00      A   
ATOM   3820  CG  ARG A 403      -6.009  14.252  -7.479  1.00 10.00      A   
ATOM   3821  CD  ARG A 403      -5.231  13.024  -7.051  1.00 10.00      A   
ATOM   3822  NE  ARG A 403      -4.721  13.147  -5.693  1.00 10.00      A   
ATOM   3823  HE  ARG A 403      -4.603  14.069  -5.335  1.00 10.00      A   
ATOM   3824  CZ  ARG A 403      -4.431  12.111  -4.909  1.00 10.00      A   
ATOM   3825  NH1 ARG A 403      -4.608  10.864  -5.336  1.00 10.00      A   
ATOM   3826 HH11 ARG A 403      -4.979  10.683  -6.295  1.00 10.00      A   
ATOM   3827 HH12 ARG A 403      -4.382  10.058  -4.707  1.00 10.00      A   
ATOM   3828  NH2 ARG A 403      -3.978  12.329  -3.684  1.00 10.00      A   
ATOM   3829 HH21 ARG A 403      -3.860  13.311  -3.335  1.00 10.00      A   
ATOM   3830 HH22 ARG A 403      -3.752  11.530  -3.055  1.00 10.00      A   
ATOM   3831  C   ARG A 403      -4.750  17.473  -9.207  1.00 10.00      A   
ATOM   3832  O   ARG A 403      -3.718  17.075  -9.746  1.00 10.00      A   
ATOM   3833  N   LEU A 404      -5.048  18.753  -9.082  1.00 10.00      A   
ATOM   3834  HN  LEU A 404      -5.891  19.010  -8.652  1.00 10.00      A   
ATOM   3835  CA  LEU A 404      -4.149  19.791  -9.557  1.00 10.00      A   
ATOM   3836  CB  LEU A 404      -4.829  20.626 -10.643  1.00 10.00      A   
ATOM   3837  CG  LEU A 404      -4.043  21.834 -11.154  1.00 10.00      A   
ATOM   3838  CD1 LEU A 404      -2.803  21.392 -11.915  1.00 10.00      A   
ATOM   3839  CD2 LEU A 404      -4.926  22.708 -12.026  1.00 10.00      A   
ATOM   3840  C   LEU A 404      -3.721  20.681  -8.399  1.00 10.00      A   
ATOM   3841  O   LEU A 404      -4.531  21.012  -7.534  1.00 10.00      A   
ATOM   3842  N   CYS A 405      -2.447  21.045  -8.368  1.00 10.00      A   
ATOM   3843  HN  CYS A 405      -1.836  20.722  -9.066  1.00 10.00      A   
ATOM   3844  CA  CYS A 405      -1.928  21.899  -7.318  1.00 10.00      A   
ATOM   3845  CB  CYS A 405      -1.386  21.071  -6.155  1.00 10.00      A   
ATOM   3846  SG  CYS A 405      -0.873  22.052  -4.726  1.00 10.00      A   
ATOM   3847  HG  CYS A 405      -0.107  23.043  -5.164  1.00 10.00      A   
ATOM   3848  C   CYS A 405      -0.843  22.826  -7.841  1.00 10.00      A   
ATOM   3849  O   CYS A 405       0.249  22.384  -8.204  1.00 10.00      A   
ATOM   3850  N   ILE A 406      -1.153  24.111  -7.891  1.00 10.00      A   
ATOM   3851  HN  ILE A 406      -2.045  24.398  -7.612  1.00 10.00      A   
ATOM   3852  CA  ILE A 406      -0.197  25.107  -8.341  1.00 10.00      A   
ATOM   3853  CB  ILE A 406      -0.901  26.370  -8.878  1.00 10.00      A   
ATOM   3854  CG1 ILE A 406      -1.939  25.997  -9.945  1.00 10.00      A   
ATOM   3855  CG2 ILE A 406       0.119  27.356  -9.441  1.00 10.00      A   
ATOM   3856  CD1 ILE A 406      -2.811  27.158 -10.386  1.00 10.00      A   
ATOM   3857  C   ILE A 406       0.697  25.491  -7.165  1.00 10.00      A   
ATOM   3858  O   ILE A 406       0.215  25.638  -6.037  1.00 10.00      A   
ATOM   3859  N   ILE A 407       1.993  25.626  -7.429  1.00 10.00      A   
ATOM   3860  HN  ILE A 407       2.306  25.472  -8.346  1.00 10.00      A   
ATOM   3861  CA  ILE A 407       2.970  25.979  -6.396  1.00 10.00      A   
ATOM   3862  CB  ILE A 407       4.408  26.050  -6.962  1.00 10.00      A   
ATOM   3863  CG1 ILE A 407       4.788  24.727  -7.642  1.00 10.00      A   
ATOM   3864  CG2 ILE A 407       5.411  26.398  -5.868  1.00 10.00      A   
ATOM   3865  CD1 ILE A 407       4.689  23.512  -6.742  1.00 10.00      A   
ATOM   3866  C   ILE A 407       2.622  27.301  -5.710  1.00 10.00      A   
ATOM   3867  O   ILE A 407       2.696  27.417  -4.484  1.00 10.00      A   
ATOM   3868  N   GLU A 408       2.247  28.294  -6.501  1.00 10.00      A   
ATOM   3869  HN  GLU A 408       2.220  28.150  -7.468  1.00 10.00      A   
ATOM   3870  CA  GLU A 408       1.888  29.598  -5.967  1.00 10.00      A   
ATOM   3871  CB  GLU A 408       2.204  30.703  -6.981  1.00 10.00      A   
ATOM   3872  CG  GLU A 408       2.155  32.116  -6.414  1.00 10.00      A   
ATOM   3873  CD  GLU A 408       3.030  32.297  -5.188  1.00 10.00      A   
ATOM   3874  OE1 GLU A 408       3.984  31.516  -5.007  1.00 10.00      A   
ATOM   3875  OE2 GLU A 408       2.758  33.221  -4.393  1.00 10.00      A   
ATOM   3876  C   GLU A 408       0.416  29.638  -5.576  1.00 10.00      A   
ATOM   3877  O   GLU A 408      -0.460  29.405  -6.411  1.00 10.00      A   
ATOM   3878  N   PRO A 409       0.124  29.906  -4.295  1.00 10.00      A   
ATOM   3879  CA  PRO A 409      -1.249  29.988  -3.801  1.00 10.00      A   
ATOM   3880  CB  PRO A 409      -1.095  30.130  -2.279  1.00 10.00      A   
ATOM   3881  CG  PRO A 409       0.332  29.808  -1.987  1.00 10.00      A   
ATOM   3882  CD  PRO A 409       1.104  30.144  -3.228  1.00 10.00      A   
ATOM   3883  C   PRO A 409      -1.958  31.213  -4.367  1.00 10.00      A   
ATOM   3884  O   PRO A 409      -1.357  32.285  -4.494  1.00 10.00      A   
ATOM   3885  N   LYS A 410      -3.225  31.040  -4.732  1.00 10.00      A   
ATOM   3886  HN  LYS A 410      -3.631  30.148  -4.630  1.00 10.00      A   
ATOM   3887  CA  LYS A 410      -4.037  32.122  -5.285  1.00 10.00      A   
ATOM   3888  CB  LYS A 410      -4.178  33.294  -4.303  1.00 10.00      A   
ATOM   3889  CG  LYS A 410      -5.037  32.980  -3.089  1.00 10.00      A   
ATOM   3890  CD  LYS A 410      -5.349  34.236  -2.296  1.00 10.00      A   
ATOM   3891  CE  LYS A 410      -6.184  33.923  -1.063  1.00 10.00      A   
ATOM   3892  NZ  LYS A 410      -6.520  35.148  -0.288  1.00 10.00      A   
ATOM   3893  HZ1 LYS A 410      -7.059  34.896   0.563  1.00 10.00      A   
ATOM   3894  HZ2 LYS A 410      -7.091  35.795  -0.865  1.00 10.00      A   
ATOM   3895  HZ3 LYS A 410      -5.650  35.641   0.002  1.00 10.00      A   
ATOM   3896  C   LYS A 410      -3.531  32.594  -6.647  1.00 10.00      A   
ATOM   3897  O   LYS A 410      -3.750  33.742  -7.040  1.00 10.00      A   
ATOM   3898  N   ALA A 411      -2.853  31.705  -7.367  1.00 10.00      A   
ATOM   3899  HN  ALA A 411      -2.688  30.812  -6.998  1.00 10.00      A   
ATOM   3900  CA  ALA A 411      -2.347  32.031  -8.692  1.00 10.00      A   
ATOM   3901  CB  ALA A 411      -1.211  31.094  -9.074  1.00 10.00      A   
ATOM   3902  C   ALA A 411      -3.478  31.944  -9.711  1.00 10.00      A   
ATOM   3903  O   ALA A 411      -4.106  30.895  -9.866  1.00 10.00      A   
ATOM   3904  N   PRO A 412      -3.771  33.051 -10.402  1.00 10.00      A   
ATOM   3905  CA  PRO A 412      -4.834  33.102 -11.395  1.00 10.00      A   
ATOM   3906  CB  PRO A 412      -5.234  34.576 -11.346  1.00 10.00      A   
ATOM   3907  CG  PRO A 412      -3.963  35.301 -11.048  1.00 10.00      A   
ATOM   3908  CD  PRO A 412      -3.083  34.347 -10.274  1.00 10.00      A   
ATOM   3909  C   PRO A 412      -4.327  32.751 -12.790  1.00 10.00      A   
ATOM   3910  O   PRO A 412      -3.192  32.298 -12.953  1.00 10.00      A   
ATOM   3911  N   ASP A 413      -5.183  32.951 -13.785  1.00 10.00      A   
ATOM   3912  HN  ASP A 413      -6.084  33.285 -13.579  1.00 10.00      A   
ATOM   3913  CA  ASP A 413      -4.832  32.691 -15.176  1.00 10.00      A   
ATOM   3914  CB  ASP A 413      -6.033  33.027 -16.067  1.00 10.00      A   
ATOM   3915  CG  ASP A 413      -5.813  32.702 -17.530  1.00 10.00      A   
ATOM   3916  OD1 ASP A 413      -5.188  33.517 -18.233  1.00 10.00      A   
ATOM   3917  OD2 ASP A 413      -6.287  31.643 -17.985  1.00 10.00      A   
ATOM   3918  C   ASP A 413      -3.635  33.560 -15.550  1.00 10.00      A   
ATOM   3919  O   ASP A 413      -3.715  34.785 -15.509  1.00 10.00      A   
ATOM   3920  N   TYR A 414      -2.526  32.929 -15.907  1.00 10.00      A   
ATOM   3921  HN  TYR A 414      -2.525  31.948 -15.945  1.00 10.00      A   
ATOM   3922  CA  TYR A 414      -1.300  33.659 -16.235  1.00 10.00      A   
ATOM   3923  CB  TYR A 414      -0.090  32.716 -16.310  1.00 10.00      A   
ATOM   3924  CG  TYR A 414       0.000  31.902 -17.583  1.00 10.00      A   
ATOM   3925  CD1 TYR A 414       0.900  32.242 -18.587  1.00 10.00      A   
ATOM   3926  CD2 TYR A 414      -0.807  30.789 -17.780  1.00 10.00      A   
ATOM   3927  CE1 TYR A 414       0.992  31.498 -19.748  1.00 10.00      A   
ATOM   3928  CE2 TYR A 414      -0.720  30.041 -18.936  1.00 10.00      A   
ATOM   3929  CZ  TYR A 414       0.179  30.398 -19.916  1.00 10.00      A   
ATOM   3930  OH  TYR A 414       0.264  29.653 -21.070  1.00 10.00      A   
ATOM   3931  HH  TYR A 414       1.171  29.343 -21.184  1.00 10.00      A   
ATOM   3932  C   TYR A 414      -1.391  34.546 -17.485  1.00 10.00      A   
ATOM   3933  O   TYR A 414      -0.453  35.286 -17.783  1.00 10.00      A   
ATOM   3934  N   LEU A 415      -2.498  34.486 -18.216  1.00 10.00      A   
ATOM   3935  HN  LEU A 415      -3.231  33.890 -17.945  1.00 10.00      A   
ATOM   3936  CA  LEU A 415      -2.646  35.294 -19.419  1.00 10.00      A   
ATOM   3937  CB  LEU A 415      -3.031  34.412 -20.610  1.00 10.00      A   
ATOM   3938  CG  LEU A 415      -1.965  33.429 -21.094  1.00 10.00      A   
ATOM   3939  CD1 LEU A 415      -2.537  32.495 -22.146  1.00 10.00      A   
ATOM   3940  CD2 LEU A 415      -0.757  34.176 -21.635  1.00 10.00      A   
ATOM   3941  C   LEU A 415      -3.679  36.401 -19.238  1.00 10.00      A   
ATOM   3942  O   LEU A 415      -3.438  37.552 -19.604  1.00 10.00      A   
ATOM   3943  N   THR A 416      -4.816  36.045 -18.656  1.00 10.00      A   
ATOM   3944  HN  THR A 416      -4.922  35.112 -18.350  1.00 10.00      A   
ATOM   3945  CA  THR A 416      -5.912  36.983 -18.454  1.00 10.00      A   
ATOM   3946  CB  THR A 416      -7.261  36.307 -18.776  1.00 10.00      A   
ATOM   3947  OG1 THR A 416      -7.024  35.120 -19.559  1.00 10.00      A   
ATOM   3948  HG1 THR A 416      -6.387  34.552 -19.100  1.00 10.00      A   
ATOM   3949  CG2 THR A 416      -8.159  37.251 -19.562  1.00 10.00      A   
ATOM   3950  C   THR A 416      -5.947  37.539 -17.026  1.00 10.00      A   
ATOM   3951  O   THR A 416      -6.675  38.493 -16.741  1.00 10.00      A   
ATOM   3952  N   LEU A 417      -5.169  36.926 -16.133  1.00 10.00      A   
ATOM   3953  HN  LEU A 417      -4.628  36.160 -16.424  1.00 10.00      A   
ATOM   3954  CA  LEU A 417      -5.085  37.343 -14.726  1.00 10.00      A   
ATOM   3955  CB  LEU A 417      -4.547  38.772 -14.578  1.00 10.00      A   
ATOM   3956  CG  LEU A 417      -3.052  38.965 -14.847  1.00 10.00      A   
ATOM   3957  CD1 LEU A 417      -2.649  40.411 -14.609  1.00 10.00      A   
ATOM   3958  CD2 LEU A 417      -2.222  38.024 -13.984  1.00 10.00      A   
ATOM   3959  C   LEU A 417      -6.412  37.177 -13.987  1.00 10.00      A   
ATOM   3960  O   LEU A 417      -6.637  37.796 -12.944  1.00 10.00      A   
ATOM   3961  N   GLU A 418      -7.270  36.317 -14.512  1.00 10.00      A   
ATOM   3962  HN  GLU A 418      -7.019  35.829 -15.321  1.00 10.00      A   
ATOM   3963  CA  GLU A 418      -8.569  36.065 -13.916  1.00 10.00      A   
ATOM   3964  CB  GLU A 418      -9.635  35.973 -15.009  1.00 10.00      A   
ATOM   3965  CG  GLU A 418      -9.960  37.299 -15.673  1.00 10.00      A   
ATOM   3966  CD  GLU A 418     -11.191  37.212 -16.545  1.00 10.00      A   
ATOM   3967  OE1 GLU A 418     -11.066  37.371 -17.776  1.00 10.00      A   
ATOM   3968  OE2 GLU A 418     -12.289  36.967 -16.008  1.00 10.00      A   
ATOM   3969  C   GLU A 418      -8.554  34.779 -13.097  1.00 10.00      A   
ATOM   3970  O   GLU A 418      -7.712  33.909 -13.325  1.00 10.00      A   
ATOM   3971  N   PRO A 419      -9.467  34.655 -12.117  1.00 10.00      A   
ATOM   3972  CA  PRO A 419      -9.567  33.455 -11.272  1.00 10.00      A   
ATOM   3973  CB  PRO A 419     -10.761  33.755 -10.359  1.00 10.00      A   
ATOM   3974  CG  PRO A 419     -10.886  35.240 -10.372  1.00 10.00      A   
ATOM   3975  CD  PRO A 419     -10.457  35.679 -11.741  1.00 10.00      A   
ATOM   3976  C   PRO A 419      -9.847  32.206 -12.106  1.00 10.00      A   
ATOM   3977  O   PRO A 419     -10.400  32.291 -13.206  1.00 10.00      A   
ATOM   3978  N   LEU A 420      -9.491  31.050 -11.568  1.00 10.00      A   
ATOM   3979  HN  LEU A 420      -9.097  31.043 -10.665  1.00 10.00      A   
ATOM   3980  CA  LEU A 420      -9.680  29.785 -12.270  1.00 10.00      A   
ATOM   3981  CB  LEU A 420      -8.556  28.808 -11.911  1.00 10.00      A   
ATOM   3982  CG  LEU A 420      -7.133  29.271 -12.230  1.00 10.00      A   
ATOM   3983  CD1 LEU A 420      -6.116  28.286 -11.681  1.00 10.00      A   
ATOM   3984  CD2 LEU A 420      -6.947  29.458 -13.729  1.00 10.00      A   
ATOM   3985  C   LEU A 420     -11.040  29.168 -11.956  1.00 10.00      A   
ATOM   3986  O   LEU A 420     -11.237  27.961 -12.113  1.00 10.00      A   
ATOM   3987  N   ASP A 421     -11.976  30.009 -11.527  1.00 10.00      A   
ATOM   3988  HN  ASP A 421     -11.753  30.958 -11.442  1.00 10.00      A   
ATOM   3989  CA  ASP A 421     -13.324  29.566 -11.181  1.00 10.00      A   
ATOM   3990  CB  ASP A 421     -14.204  30.754 -10.776  1.00 10.00      A   
ATOM   3991  CG  ASP A 421     -13.814  31.385  -9.453  1.00 10.00      A   
ATOM   3992  OD1 ASP A 421     -13.760  30.671  -8.437  1.00 10.00      A   
ATOM   3993  OD2 ASP A 421     -13.578  32.611  -9.423  1.00 10.00      A   
ATOM   3994  C   ASP A 421     -13.978  28.833 -12.345  1.00 10.00      A   
ATOM   3995  O   ASP A 421     -14.430  27.695 -12.202  1.00 10.00      A   
ATOM   3996  N   ILE A 422     -14.021  29.489 -13.504  1.00 10.00      A   
ATOM   3997  HN  ILE A 422     -13.650  30.397 -13.552  1.00 10.00      A   
ATOM   3998  CA  ILE A 422     -14.622  28.894 -14.696  1.00 10.00      A   
ATOM   3999  CB  ILE A 422     -14.840  29.913 -15.838  1.00 10.00      A   
ATOM   4000  CG1 ILE A 422     -13.516  30.530 -16.300  1.00 10.00      A   
ATOM   4001  CG2 ILE A 422     -15.822  30.996 -15.410  1.00 10.00      A   
ATOM   4002  CD1 ILE A 422     -13.622  31.302 -17.600  1.00 10.00      A   
ATOM   4003  C   ILE A 422     -13.807  27.705 -15.199  1.00 10.00      A   
ATOM   4004  O   ILE A 422     -14.355  26.777 -15.793  1.00 10.00      A   
ATOM   4005  N   GLY A 423     -12.501  27.738 -14.949  1.00 10.00      A   
ATOM   4006  HN  GLY A 423     -12.121  28.512 -14.477  1.00 10.00      A   
ATOM   4007  CA  GLY A 423     -11.635  26.654 -15.367  1.00 10.00      A   
ATOM   4008  C   GLY A 423     -11.957  25.373 -14.628  1.00 10.00      A   
ATOM   4009  O   GLY A 423     -12.249  24.347 -15.243  1.00 10.00      A   
ATOM   4010  N   PHE A 424     -11.918  25.434 -13.304  1.00 10.00      A   
ATOM   4011  HN  PHE A 424     -11.673  26.283 -12.869  1.00 10.00      A   
ATOM   4012  CA  PHE A 424     -12.224  24.276 -12.480  1.00 10.00      A   
ATOM   4013  CB  PHE A 424     -11.843  24.526 -11.023  1.00 10.00      A   
ATOM   4014  CG  PHE A 424     -10.422  24.162 -10.704  1.00 10.00      A   
ATOM   4015  CD1 PHE A 424      -9.435  25.131 -10.657  1.00 10.00      A   
ATOM   4016  CD2 PHE A 424     -10.076  22.844 -10.448  1.00 10.00      A   
ATOM   4017  CE1 PHE A 424      -8.130  24.793 -10.361  1.00 10.00      A   
ATOM   4018  CE2 PHE A 424      -8.774  22.500 -10.152  1.00 10.00      A   
ATOM   4019  CZ  PHE A 424      -7.799  23.476 -10.107  1.00 10.00      A   
ATOM   4020  C   PHE A 424     -13.702  23.930 -12.597  1.00 10.00      A   
ATOM   4021  O   PHE A 424     -14.097  22.770 -12.463  1.00 10.00      A   
ATOM   4022  N   GLY A 425     -14.511  24.947 -12.861  1.00 10.00      A   
ATOM   4023  HN  GLY A 425     -14.136  25.851 -12.945  1.00 10.00      A   
ATOM   4024  CA  GLY A 425     -15.934  24.742 -13.025  1.00 10.00      A   
ATOM   4025  C   GLY A 425     -16.222  23.931 -14.268  1.00 10.00      A   
ATOM   4026  O   GLY A 425     -17.178  23.162 -14.313  1.00 10.00      A   
ATOM   4027  N   ALA A 426     -15.369  24.090 -15.275  1.00 10.00      A   
ATOM   4028  HN  ALA A 426     -14.612  24.712 -15.168  1.00 10.00      A   
ATOM   4029  CA  ALA A 426     -15.521  23.368 -16.531  1.00 10.00      A   
ATOM   4030  CB  ALA A 426     -14.632  23.969 -17.606  1.00 10.00      A   
ATOM   4031  C   ALA A 426     -15.204  21.892 -16.340  1.00 10.00      A   
ATOM   4032  O   ALA A 426     -15.697  21.039 -17.075  1.00 10.00      A   
ATOM   4033  N   ILE A 427     -14.384  21.599 -15.337  1.00 10.00      A   
ATOM   4034  HN  ILE A 427     -14.029  22.328 -14.787  1.00 10.00      A   
ATOM   4035  CA  ILE A 427     -14.003  20.227 -15.034  1.00 10.00      A   
ATOM   4036  CB  ILE A 427     -12.970  20.163 -13.886  1.00 10.00      A   
ATOM   4037  CG1 ILE A 427     -11.724  20.993 -14.225  1.00 10.00      A   
ATOM   4038  CG2 ILE A 427     -12.593  18.720 -13.575  1.00 10.00      A   
ATOM   4039  CD1 ILE A 427     -10.936  20.482 -15.414  1.00 10.00      A   
ATOM   4040  C   ILE A 427     -15.241  19.428 -14.651  1.00 10.00      A   
ATOM   4041  O   ILE A 427     -15.555  18.411 -15.268  1.00 10.00      A   
ATOM   4042  N   VAL A 428     -15.964  19.922 -13.659  1.00 10.00      A   
ATOM   4043  HN  VAL A 428     -15.671  20.749 -13.224  1.00 10.00      A   
ATOM   4044  CA  VAL A 428     -17.180  19.265 -13.197  1.00 10.00      A   
ATOM   4045  CB  VAL A 428     -17.578  19.729 -11.781  1.00 10.00      A   
ATOM   4046  CG1 VAL A 428     -16.500  19.341 -10.783  1.00 10.00      A   
ATOM   4047  CG2 VAL A 428     -17.827  21.229 -11.741  1.00 10.00      A   
ATOM   4048  C   VAL A 428     -18.330  19.503 -14.171  1.00 10.00      A   
ATOM   4049  O   VAL A 428     -19.370  18.849 -14.099  1.00 10.00      A   
ATOM   4050  N   GLU A 429     -18.122  20.445 -15.081  1.00 10.00      A   
ATOM   4051  HN  GLU A 429     -17.273  20.934 -15.067  1.00 10.00      A   
ATOM   4052  CA  GLU A 429     -19.110  20.791 -16.090  1.00 10.00      A   
ATOM   4053  CB  GLU A 429     -18.650  22.050 -16.833  1.00 10.00      A   
ATOM   4054  CG  GLU A 429     -19.704  22.727 -17.688  1.00 10.00      A   
ATOM   4055  CD  GLU A 429     -19.098  23.697 -18.684  1.00 10.00      A   
ATOM   4056  OE1 GLU A 429     -18.545  24.733 -18.257  1.00 10.00      A   
ATOM   4057  OE2 GLU A 429     -19.171  23.427 -19.905  1.00 10.00      A   
ATOM   4058  C   GLU A 429     -19.281  19.638 -17.077  1.00 10.00      A   
ATOM   4059  O   GLU A 429     -20.379  19.397 -17.582  1.00 10.00      A   
ATOM   4060  N   HIS A 430     -18.192  18.921 -17.337  1.00 10.00      A   
ATOM   4061  HN  HIS A 430     -17.349  19.157 -16.897  1.00 10.00      A   
ATOM   4062  CA  HIS A 430     -18.219  17.797 -18.266  1.00 10.00      A   
ATOM   4063  CB  HIS A 430     -17.197  17.987 -19.395  1.00 10.00      A   
ATOM   4064  CG  HIS A 430     -17.705  18.826 -20.532  1.00 10.00      A   
ATOM   4065  ND1 HIS A 430     -17.862  18.305 -21.795  1.00 10.00      A   
ATOM   4066  CD2 HIS A 430     -18.099  20.126 -20.531  1.00 10.00      A   
ATOM   4067  CE1 HIS A 430     -18.349  19.291 -22.530  1.00 10.00      A   
ATOM   4068  NE2 HIS A 430     -18.508  20.406 -21.810  1.00 10.00      A   
ATOM   4069  HE2 HIS A 430     -18.856  21.267 -22.133  1.00 10.00      A   
ATOM   4070  C   HIS A 430     -18.016  16.456 -17.561  1.00 10.00      A   
ATOM   4071  O   HIS A 430     -18.556  15.437 -17.988  1.00 10.00      A   
ATOM   4072  N   CYS A 431     -17.243  16.455 -16.480  1.00 10.00      A   
ATOM   4073  HN  CYS A 431     -16.843  17.295 -16.168  1.00 10.00      A   
ATOM   4074  CA  CYS A 431     -16.993  15.229 -15.732  1.00 10.00      A   
ATOM   4075  CB  CYS A 431     -15.634  15.285 -15.037  1.00 10.00      A   
ATOM   4076  SG  CYS A 431     -14.242  15.565 -16.155  1.00 10.00      A   
ATOM   4077  HG  CYS A 431     -14.642  16.397 -17.106  1.00 10.00      A   
ATOM   4078  C   CYS A 431     -18.103  15.007 -14.714  1.00 10.00      A   
ATOM   4079  O   CYS A 431     -18.126  15.640 -13.662  1.00 10.00      A   
ATOM   4080  N   LYS A 432     -19.021  14.105 -15.034  1.00 10.00      A   
ATOM   4081  HN  LYS A 432     -18.941  13.624 -15.887  1.00 10.00      A   
ATOM   4082  CA  LYS A 432     -20.151  13.818 -14.155  1.00 10.00      A   
ATOM   4083  CB  LYS A 432     -21.407  13.524 -14.980  1.00 10.00      A   
ATOM   4084  CG  LYS A 432     -21.777  14.623 -15.963  1.00 10.00      A   
ATOM   4085  CD  LYS A 432     -22.049  15.940 -15.253  1.00 10.00      A   
ATOM   4086  CE  LYS A 432     -21.994  17.111 -16.222  1.00 10.00      A   
ATOM   4087  NZ  LYS A 432     -22.970  16.972 -17.336  1.00 10.00      A   
ATOM   4088  HZ1 LYS A 432     -22.872  16.041 -17.787  1.00 10.00      A   
ATOM   4089  HZ2 LYS A 432     -22.801  17.704 -18.054  1.00 10.00      A   
ATOM   4090  HZ3 LYS A 432     -23.942  17.073 -16.979  1.00 10.00      A   
ATOM   4091  C   LYS A 432     -19.873  12.664 -13.197  1.00 10.00      A   
ATOM   4092  O   LYS A 432     -20.589  12.483 -12.209  1.00 10.00      A   
ATOM   4093  N   ASP A 433     -18.831  11.899 -13.478  1.00 10.00      A   
ATOM   4094  HN  ASP A 433     -18.279  12.110 -14.260  1.00 10.00      A   
ATOM   4095  CA  ASP A 433     -18.475  10.756 -12.641  1.00 10.00      A   
ATOM   4096  CB  ASP A 433     -18.288   9.498 -13.499  1.00 10.00      A   
ATOM   4097  CG  ASP A 433     -18.691   8.224 -12.776  1.00 10.00      A   
ATOM   4098  OD1 ASP A 433     -17.799   7.433 -12.403  1.00 10.00      A   
ATOM   4099  OD2 ASP A 433     -19.905   8.004 -12.583  1.00 10.00      A   
ATOM   4100  C   ASP A 433     -17.214  11.050 -11.838  1.00 10.00      A   
ATOM   4101  O   ASP A 433     -16.482  10.144 -11.439  1.00 10.00      A   
ATOM   4102  N   LEU A 434     -16.971  12.329 -11.598  1.00 10.00      A   
ATOM   4103  HN  LEU A 434     -17.596  13.003 -11.939  1.00 10.00      A   
ATOM   4104  CA  LEU A 434     -15.801  12.760 -10.847  1.00 10.00      A   
ATOM   4105  CB  LEU A 434     -15.552  14.251 -11.085  1.00 10.00      A   
ATOM   4106  CG  LEU A 434     -14.243  14.820 -10.537  1.00 10.00      A   
ATOM   4107  CD1 LEU A 434     -13.081  14.481 -11.457  1.00 10.00      A   
ATOM   4108  CD2 LEU A 434     -14.356  16.322 -10.348  1.00 10.00      A   
ATOM   4109  C   LEU A 434     -15.976  12.492  -9.353  1.00 10.00      A   
ATOM   4110  O   LEU A 434     -17.003  12.835  -8.772  1.00 10.00      A   
ATOM   4111  N   ARG A 435     -14.965  11.880  -8.744  1.00 10.00      A   
ATOM   4112  HN  ARG A 435     -14.172  11.631  -9.270  1.00 10.00      A   
ATOM   4113  CA  ARG A 435     -14.995  11.566  -7.322  1.00 10.00      A   
ATOM   4114  CB  ARG A 435     -14.474  10.149  -7.064  1.00 10.00      A   
ATOM   4115  CG  ARG A 435     -15.326   9.034  -7.636  1.00 10.00      A   
ATOM   4116  CD  ARG A 435     -15.001   7.700  -6.973  1.00 10.00      A   
ATOM   4117  NE  ARG A 435     -13.559   7.503  -6.792  1.00 10.00      A   
ATOM   4118  HE  ARG A 435     -13.121   8.008  -6.063  1.00 10.00      A   
ATOM   4119  CZ  ARG A 435     -12.814   6.675  -7.526  1.00 10.00      A   
ATOM   4120  NH1 ARG A 435     -13.375   5.953  -8.497  1.00 10.00      A   
ATOM   4121 HH11 ARG A 435     -14.400   6.023  -8.683  1.00 10.00      A   
ATOM   4122 HH12 ARG A 435     -12.790   5.309  -9.073  1.00 10.00      A   
ATOM   4123  NH2 ARG A 435     -11.514   6.545  -7.265  1.00 10.00      A   
ATOM   4124 HH21 ARG A 435     -10.925   5.905  -7.835  1.00 10.00      A   
ATOM   4125 HH22 ARG A 435     -11.069   7.083  -6.472  1.00 10.00      A   
ATOM   4126  C   ARG A 435     -14.134  12.541  -6.532  1.00 10.00      A   
ATOM   4127  O   ARG A 435     -14.620  13.271  -5.670  1.00 10.00      A   
ATOM   4128  N   ARG A 436     -12.848  12.544  -6.840  1.00 10.00      A   
ATOM   4129  HN  ARG A 436     -12.533  11.968  -7.569  1.00 10.00      A   
ATOM   4130  CA  ARG A 436     -11.894  13.391  -6.145  1.00 10.00      A   
ATOM   4131  CB  ARG A 436     -10.634  12.586  -5.819  1.00 10.00      A   
ATOM   4132  CG  ARG A 436      -9.651  13.288  -4.893  1.00 10.00      A   
ATOM   4133  CD  ARG A 436      -8.452  12.397  -4.616  1.00 10.00      A   
ATOM   4134  NE  ARG A 436      -7.547  12.963  -3.617  1.00 10.00      A   
ATOM   4135  HE  ARG A 436      -7.362  13.927  -3.665  1.00 10.00      A   
ATOM   4136  CZ  ARG A 436      -6.952  12.245  -2.662  1.00 10.00      A   
ATOM   4137  NH1 ARG A 436      -7.161  10.938  -2.565  1.00 10.00      A   
ATOM   4138 HH11 ARG A 436      -6.679  10.396  -1.808  1.00 10.00      A   
ATOM   4139 HH12 ARG A 436      -7.794  10.448  -3.234  1.00 10.00      A   
ATOM   4140  NH2 ARG A 436      -6.116  12.823  -1.819  1.00 10.00      A   
ATOM   4141 HH21 ARG A 436      -5.904  13.845  -1.899  1.00 10.00      A   
ATOM   4142 HH22 ARG A 436      -5.650  12.250  -1.073  1.00 10.00      A   
ATOM   4143  C   ARG A 436     -11.534  14.612  -6.976  1.00 10.00      A   
ATOM   4144  O   ARG A 436     -11.220  14.497  -8.164  1.00 10.00      A   
ATOM   4145  N   LEU A 437     -11.594  15.774  -6.341  1.00 10.00      A   
ATOM   4146  HN  LEU A 437     -11.871  15.792  -5.400  1.00 10.00      A   
ATOM   4147  CA  LEU A 437     -11.268  17.030  -6.997  1.00 10.00      A   
ATOM   4148  CB  LEU A 437     -12.545  17.788  -7.381  1.00 10.00      A   
ATOM   4149  CG  LEU A 437     -12.346  19.153  -8.051  1.00 10.00      A   
ATOM   4150  CD1 LEU A 437     -11.699  18.995  -9.419  1.00 10.00      A   
ATOM   4151  CD2 LEU A 437     -13.669  19.898  -8.159  1.00 10.00      A   
ATOM   4152  C   LEU A 437     -10.395  17.897  -6.092  1.00 10.00      A   
ATOM   4153  O   LEU A 437     -10.814  18.306  -5.009  1.00 10.00      A   
ATOM   4154  N   SER A 438      -9.173  18.140  -6.523  1.00 10.00      A   
ATOM   4155  HN  SER A 438      -8.874  17.741  -7.368  1.00 10.00      A   
ATOM   4156  CA  SER A 438      -8.247  18.964  -5.764  1.00 10.00      A   
ATOM   4157  CB  SER A 438      -6.860  18.323  -5.772  1.00 10.00      A   
ATOM   4158  OG  SER A 438      -6.956  16.926  -5.540  1.00 10.00      A   
ATOM   4159  HG  SER A 438      -6.100  16.587  -5.234  1.00 10.00      A   
ATOM   4160  C   SER A 438      -8.196  20.370  -6.357  1.00 10.00      A   
ATOM   4161  O   SER A 438      -7.781  20.555  -7.503  1.00 10.00      A   
ATOM   4162  N   LEU A 439      -8.623  21.359  -5.580  1.00 10.00      A   
ATOM   4163  HN  LEU A 439      -8.919  21.156  -4.662  1.00 10.00      A   
ATOM   4164  CA  LEU A 439      -8.648  22.740  -6.043  1.00 10.00      A   
ATOM   4165  CB  LEU A 439      -9.794  23.500  -5.380  1.00 10.00      A   
ATOM   4166  CG  LEU A 439     -11.203  22.980  -5.647  1.00 10.00      A   
ATOM   4167  CD1 LEU A 439     -12.212  23.782  -4.844  1.00 10.00      A   
ATOM   4168  CD2 LEU A 439     -11.527  23.035  -7.132  1.00 10.00      A   
ATOM   4169  C   LEU A 439      -7.335  23.456  -5.754  1.00 10.00      A   
ATOM   4170  O   LEU A 439      -6.667  23.172  -4.757  1.00 10.00      A   
ATOM   4171  N   SER A 440      -6.979  24.387  -6.625  1.00 10.00      A   
ATOM   4172  HN  SER A 440      -7.548  24.553  -7.406  1.00 10.00      A   
ATOM   4173  CA  SER A 440      -5.759  25.167  -6.466  1.00 10.00      A   
ATOM   4174  CB  SER A 440      -4.540  24.342  -6.874  1.00 10.00      A   
ATOM   4175  OG  SER A 440      -4.798  23.611  -8.059  1.00 10.00      A   
ATOM   4176  HG  SER A 440      -5.029  22.699  -7.828  1.00 10.00      A   
ATOM   4177  C   SER A 440      -5.827  26.450  -7.285  1.00 10.00      A   
ATOM   4178  O   SER A 440      -6.671  26.581  -8.172  1.00 10.00      A   
ATOM   4179  N   GLY A 441      -4.942  27.389  -6.985  1.00 10.00      A   
ATOM   4180  HN  GLY A 441      -4.292  27.226  -6.265  1.00 10.00      A   
ATOM   4181  CA  GLY A 441      -4.923  28.646  -7.705  1.00 10.00      A   
ATOM   4182  C   GLY A 441      -5.898  29.655  -7.131  1.00 10.00      A   
ATOM   4183  O   GLY A 441      -6.407  29.476  -6.024  1.00 10.00      A   
ATOM   4184  N   LEU A 442      -6.145  30.722  -7.879  1.00 10.00      A   
ATOM   4185  HN  LEU A 442      -5.700  30.807  -8.753  1.00 10.00      A   
ATOM   4186  CA  LEU A 442      -7.063  31.768  -7.441  1.00 10.00      A   
ATOM   4187  CB  LEU A 442      -6.758  33.096  -8.139  1.00 10.00      A   
ATOM   4188  CG  LEU A 442      -7.547  34.312  -7.644  1.00 10.00      A   
ATOM   4189  CD1 LEU A 442      -7.288  34.554  -6.165  1.00 10.00      A   
ATOM   4190  CD2 LEU A 442      -7.190  35.546  -8.453  1.00 10.00      A   
ATOM   4191  C   LEU A 442      -8.502  31.368  -7.706  1.00 10.00      A   
ATOM   4192  O   LEU A 442      -8.951  31.359  -8.854  1.00 10.00      A   
ATOM   4193  N   LEU A 443      -9.212  31.038  -6.642  1.00 10.00      A   
ATOM   4194  HN  LEU A 443      -8.787  31.058  -5.762  1.00 10.00      A   
ATOM   4195  CA  LEU A 443     -10.601  30.640  -6.741  1.00 10.00      A   
ATOM   4196  CB  LEU A 443     -10.735  29.148  -6.421  1.00 10.00      A   
ATOM   4197  CG  LEU A 443      -9.910  28.186  -7.282  1.00 10.00      A   
ATOM   4198  CD1 LEU A 443      -9.966  26.779  -6.713  1.00 10.00      A   
ATOM   4199  CD2 LEU A 443     -10.408  28.192  -8.715  1.00 10.00      A   
ATOM   4200  C   LEU A 443     -11.449  31.451  -5.770  1.00 10.00      A   
ATOM   4201  O   LEU A 443     -11.006  31.779  -4.665  1.00 10.00      A   
ATOM   4202  N   THR A 444     -12.659  31.775  -6.182  1.00 10.00      A   
ATOM   4203  HN  THR A 444     -12.966  31.470  -7.072  1.00 10.00      A   
ATOM   4204  CA  THR A 444     -13.569  32.540  -5.347  1.00 10.00      A   
ATOM   4205  CB  THR A 444     -14.087  33.796  -6.076  1.00 10.00      A   
ATOM   4206  OG1 THR A 444     -14.838  33.413  -7.236  1.00 10.00      A   
ATOM   4207  HG1 THR A 444     -14.226  33.117  -7.935  1.00 10.00      A   
ATOM   4208  CG2 THR A 444     -12.932  34.692  -6.494  1.00 10.00      A   
ATOM   4209  C   THR A 444     -14.750  31.663  -4.961  1.00 10.00      A   
ATOM   4210  O   THR A 444     -14.646  30.437  -4.968  1.00 10.00      A   
ATOM   4211  N   ASP A 445     -15.873  32.285  -4.631  1.00 10.00      A   
ATOM   4212  HN  ASP A 445     -15.900  33.268  -4.639  1.00 10.00      A   
ATOM   4213  CA  ASP A 445     -17.069  31.540  -4.259  1.00 10.00      A   
ATOM   4214  CB  ASP A 445     -18.036  32.413  -3.456  1.00 10.00      A   
ATOM   4215  CG  ASP A 445     -17.748  32.393  -1.967  1.00 10.00      A   
ATOM   4216  OD1 ASP A 445     -18.633  32.783  -1.180  1.00 10.00      A   
ATOM   4217  OD2 ASP A 445     -16.629  32.002  -1.572  1.00 10.00      A   
ATOM   4218  C   ASP A 445     -17.760  31.001  -5.501  1.00 10.00      A   
ATOM   4219  O   ASP A 445     -18.612  30.115  -5.424  1.00 10.00      A   
ATOM   4220  N   LYS A 446     -17.361  31.524  -6.653  1.00 10.00      A   
ATOM   4221  HN  LYS A 446     -16.650  32.201  -6.649  1.00 10.00      A   
ATOM   4222  CA  LYS A 446     -17.939  31.115  -7.923  1.00 10.00      A   
ATOM   4223  CB  LYS A 446     -17.482  32.042  -9.054  1.00 10.00      A   
ATOM   4224  CG  LYS A 446     -18.485  32.158 -10.191  1.00 10.00      A   
ATOM   4225  CD  LYS A 446     -19.852  32.561  -9.667  1.00 10.00      A   
ATOM   4226  CE  LYS A 446     -20.890  32.584 -10.774  1.00 10.00      A   
ATOM   4227  NZ  LYS A 446     -22.230  32.972 -10.265  1.00 10.00      A   
ATOM   4228  HZ1 LYS A 446     -22.904  33.039 -11.054  1.00 10.00      A   
ATOM   4229  HZ2 LYS A 446     -22.181  33.895  -9.789  1.00 10.00      A   
ATOM   4230  HZ3 LYS A 446     -22.578  32.257  -9.586  1.00 10.00      A   
ATOM   4231  C   LYS A 446     -17.603  29.661  -8.250  1.00 10.00      A   
ATOM   4232  O   LYS A 446     -18.471  28.902  -8.693  1.00 10.00      A   
ATOM   4233  N   VAL A 447     -16.350  29.271  -8.024  1.00 10.00      A   
ATOM   4234  HN  VAL A 447     -15.693  29.921  -7.682  1.00 10.00      A   
ATOM   4235  CA  VAL A 447     -15.923  27.902  -8.293  1.00 10.00      A   
ATOM   4236  CB  VAL A 447     -14.400  27.708  -8.095  1.00 10.00      A   
ATOM   4237  CG1 VAL A 447     -14.014  27.750  -6.623  1.00 10.00      A   
ATOM   4238  CG2 VAL A 447     -13.934  26.414  -8.745  1.00 10.00      A   
ATOM   4239  C   VAL A 447     -16.702  26.909  -7.429  1.00 10.00      A   
ATOM   4240  O   VAL A 447     -17.005  25.798  -7.862  1.00 10.00      A   
ATOM   4241  N   PHE A 448     -17.051  27.335  -6.217  1.00 10.00      A   
ATOM   4242  HN  PHE A 448     -16.804  28.243  -5.942  1.00 10.00      A   
ATOM   4243  CA  PHE A 448     -17.799  26.494  -5.295  1.00 10.00      A   
ATOM   4244  CB  PHE A 448     -17.735  27.057  -3.873  1.00 10.00      A   
ATOM   4245  CG  PHE A 448     -16.357  27.012  -3.275  1.00 10.00      A   
ATOM   4246  CD1 PHE A 448     -15.634  28.176  -3.072  1.00 10.00      A   
ATOM   4247  CD2 PHE A 448     -15.783  25.804  -2.925  1.00 10.00      A   
ATOM   4248  CE1 PHE A 448     -14.363  28.138  -2.532  1.00 10.00      A   
ATOM   4249  CE2 PHE A 448     -14.513  25.758  -2.383  1.00 10.00      A   
ATOM   4250  CZ  PHE A 448     -13.801  26.926  -2.187  1.00 10.00      A   
ATOM   4251  C   PHE A 448     -19.242  26.359  -5.758  1.00 10.00      A   
ATOM   4252  O   PHE A 448     -19.874  25.319  -5.565  1.00 10.00      A   
ATOM   4253  N   GLU A 449     -19.752  27.419  -6.380  1.00 10.00      A   
ATOM   4254  HN  GLU A 449     -19.201  28.223  -6.481  1.00 10.00      A   
ATOM   4255  CA  GLU A 449     -21.108  27.421  -6.904  1.00 10.00      A   
ATOM   4256  CB  GLU A 449     -21.454  28.796  -7.489  1.00 10.00      A   
ATOM   4257  CG  GLU A 449     -22.854  28.899  -8.078  1.00 10.00      A   
ATOM   4258  CD  GLU A 449     -23.065  30.176  -8.868  1.00 10.00      A   
ATOM   4259  OE1 GLU A 449     -23.286  31.242  -8.255  1.00 10.00      A   
ATOM   4260  OE2 GLU A 449     -23.020  30.127 -10.112  1.00 10.00      A   
ATOM   4261  C   GLU A 449     -21.227  26.351  -7.981  1.00 10.00      A   
ATOM   4262  O   GLU A 449     -22.164  25.553  -7.981  1.00 10.00      A   
ATOM   4263  N   TYR A 450     -20.254  26.330  -8.886  1.00 10.00      A   
ATOM   4264  HN  TYR A 450     -19.534  26.995  -8.829  1.00 10.00      A   
ATOM   4265  CA  TYR A 450     -20.233  25.349  -9.962  1.00 10.00      A   
ATOM   4266  CB  TYR A 450     -19.103  25.644 -10.958  1.00 10.00      A   
ATOM   4267  CG  TYR A 450     -19.219  26.969 -11.682  1.00 10.00      A   
ATOM   4268  CD1 TYR A 450     -18.172  27.883 -11.661  1.00 10.00      A   
ATOM   4269  CD2 TYR A 450     -20.366  27.304 -12.388  1.00 10.00      A   
ATOM   4270  CE1 TYR A 450     -18.267  29.092 -12.318  1.00 10.00      A   
ATOM   4271  CE2 TYR A 450     -20.469  28.510 -13.049  1.00 10.00      A   
ATOM   4272  CZ  TYR A 450     -19.418  29.401 -13.009  1.00 10.00      A   
ATOM   4273  OH  TYR A 450     -19.520  30.606 -13.661  1.00 10.00      A   
ATOM   4274  HH  TYR A 450     -20.275  30.579 -14.263  1.00 10.00      A   
ATOM   4275  C   TYR A 450     -20.082  23.942  -9.389  1.00 10.00      A   
ATOM   4276  O   TYR A 450     -20.708  22.995  -9.868  1.00 10.00      A   
ATOM   4277  N   ILE A 451     -19.267  23.820  -8.341  1.00 10.00      A   
ATOM   4278  HN  ILE A 451     -18.802  24.617  -8.002  1.00 10.00      A   
ATOM   4279  CA  ILE A 451     -19.033  22.535  -7.687  1.00 10.00      A   
ATOM   4280  CB  ILE A 451     -17.969  22.647  -6.569  1.00 10.00      A   
ATOM   4281  CG1 ILE A 451     -16.574  22.817  -7.169  1.00 10.00      A   
ATOM   4282  CG2 ILE A 451     -18.006  21.432  -5.651  1.00 10.00      A   
ATOM   4283  CD1 ILE A 451     -15.495  23.114  -6.149  1.00 10.00      A   
ATOM   4284  C   ILE A 451     -20.326  21.962  -7.109  1.00 10.00      A   
ATOM   4285  O   ILE A 451     -20.710  20.838  -7.420  1.00 10.00      A   
ATOM   4286  N   GLY A 452     -21.005  22.753  -6.290  1.00 10.00      A   
ATOM   4287  HN  GLY A 452     -20.661  23.652  -6.098  1.00 10.00      A   
ATOM   4288  CA  GLY A 452     -22.239  22.301  -5.670  1.00 10.00      A   
ATOM   4289  C   GLY A 452     -23.355  22.048  -6.667  1.00 10.00      A   
ATOM   4290  O   GLY A 452     -24.331  21.364  -6.357  1.00 10.00      A   
ATOM   4291  N   THR A 453     -23.217  22.593  -7.862  1.00 10.00      A   
ATOM   4292  HN  THR A 453     -22.415  23.122  -8.059  1.00 10.00      A   
ATOM   4293  CA  THR A 453     -24.231  22.430  -8.887  1.00 10.00      A   
ATOM   4294  CB  THR A 453     -24.395  23.719  -9.718  1.00 10.00      A   
ATOM   4295  OG1 THR A 453     -24.547  24.837  -8.832  1.00 10.00      A   
ATOM   4296  HG1 THR A 453     -23.681  25.086  -8.475  1.00 10.00      A   
ATOM   4297  CG2 THR A 453     -25.615  23.624 -10.624  1.00 10.00      A   
ATOM   4298  C   THR A 453     -23.942  21.248  -9.817  1.00 10.00      A   
ATOM   4299  O   THR A 453     -24.828  20.438 -10.096  1.00 10.00      A   
ATOM   4300  N   TYR A 454     -22.703  21.130 -10.270  1.00 10.00      A   
ATOM   4301  HN  TYR A 454     -22.019  21.775  -9.977  1.00 10.00      A   
ATOM   4302  CA  TYR A 454     -22.332  20.066 -11.196  1.00 10.00      A   
ATOM   4303  CB  TYR A 454     -21.382  20.602 -12.272  1.00 10.00      A   
ATOM   4304  CG  TYR A 454     -21.998  21.628 -13.202  1.00 10.00      A   
ATOM   4305  CD1 TYR A 454     -21.858  22.990 -12.955  1.00 10.00      A   
ATOM   4306  CD2 TYR A 454     -22.711  21.238 -14.327  1.00 10.00      A   
ATOM   4307  CE1 TYR A 454     -22.412  23.933 -13.799  1.00 10.00      A   
ATOM   4308  CE2 TYR A 454     -23.267  22.176 -15.178  1.00 10.00      A   
ATOM   4309  CZ  TYR A 454     -23.116  23.520 -14.911  1.00 10.00      A   
ATOM   4310  OH  TYR A 454     -23.669  24.454 -15.761  1.00 10.00      A   
ATOM   4311  HH  TYR A 454     -24.541  24.145 -16.052  1.00 10.00      A   
ATOM   4312  C   TYR A 454     -21.724  18.840 -10.510  1.00 10.00      A   
ATOM   4313  O   TYR A 454     -22.038  17.704 -10.872  1.00 10.00      A   
ATOM   4314  N   ALA A 455     -20.863  19.061  -9.522  1.00 10.00      A   
ATOM   4315  HN  ALA A 455     -20.675  19.982  -9.244  1.00 10.00      A   
ATOM   4316  CA  ALA A 455     -20.206  17.963  -8.822  1.00 10.00      A   
ATOM   4317  CB  ALA A 455     -18.877  18.405  -8.227  1.00 10.00      A   
ATOM   4318  C   ALA A 455     -21.106  17.355  -7.756  1.00 10.00      A   
ATOM   4319  O   ALA A 455     -21.069  17.747  -6.589  1.00 10.00      A   
ATOM   4320  N   LYS A 456     -21.918  16.402  -8.173  1.00 10.00      A   
ATOM   4321  HN  LYS A 456     -21.916  16.159  -9.125  1.00 10.00      A   
ATOM   4322  CA  LYS A 456     -22.824  15.720  -7.267  1.00 10.00      A   
ATOM   4323  CB  LYS A 456     -24.155  15.433  -7.966  1.00 10.00      A   
ATOM   4324  CG  LYS A 456     -24.932  16.678  -8.365  1.00 10.00      A   
ATOM   4325  CD  LYS A 456     -25.550  17.356  -7.152  1.00 10.00      A   
ATOM   4326  CE  LYS A 456     -26.239  18.659  -7.527  1.00 10.00      A   
ATOM   4327  NZ  LYS A 456     -27.013  19.219  -6.389  1.00 10.00      A   
ATOM   4328  HZ1 LYS A 456     -26.454  19.161  -5.511  1.00 10.00      A   
ATOM   4329  HZ2 LYS A 456     -27.900  18.689  -6.257  1.00 10.00      A   
ATOM   4330  HZ3 LYS A 456     -27.245  20.214  -6.572  1.00 10.00      A   
ATOM   4331  C   LYS A 456     -22.204  14.420  -6.770  1.00 10.00      A   
ATOM   4332  O   LYS A 456     -22.457  13.989  -5.645  1.00 10.00      A   
ATOM   4333  N   LYS A 457     -21.371  13.817  -7.611  1.00 10.00      A   
ATOM   4334  HN  LYS A 457     -21.202  14.227  -8.486  1.00 10.00      A   
ATOM   4335  CA  LYS A 457     -20.709  12.558  -7.281  1.00 10.00      A   
ATOM   4336  CB  LYS A 457     -20.529  11.721  -8.553  1.00 10.00      A   
ATOM   4337  CG  LYS A 457     -21.803  11.088  -9.092  1.00 10.00      A   
ATOM   4338  CD  LYS A 457     -22.237   9.911  -8.236  1.00 10.00      A   
ATOM   4339  CE  LYS A 457     -23.107   8.935  -9.016  1.00 10.00      A   
ATOM   4340  NZ  LYS A 457     -24.394   9.534  -9.455  1.00 10.00      A   
ATOM   4341  HZ1 LYS A 457     -24.956   9.826  -8.629  1.00 10.00      A   
ATOM   4342  HZ2 LYS A 457     -24.941   8.840 -10.001  1.00 10.00      A   
ATOM   4343  HZ3 LYS A 457     -24.219  10.363 -10.055  1.00 10.00      A   
ATOM   4344  C   LYS A 457     -19.347  12.784  -6.627  1.00 10.00      A   
ATOM   4345  O   LYS A 457     -18.609  11.831  -6.377  1.00 10.00      A   
ATOM   4346  N   MET A 458     -19.017  14.036  -6.347  1.00 10.00      A   
ATOM   4347  HN  MET A 458     -19.650  14.752  -6.549  1.00 10.00      A   
ATOM   4348  CA  MET A 458     -17.735  14.368  -5.732  1.00 10.00      A   
ATOM   4349  CB  MET A 458     -17.495  15.879  -5.771  1.00 10.00      A   
ATOM   4350  CG  MET A 458     -16.084  16.296  -5.393  1.00 10.00      A   
ATOM   4351  SD  MET A 458     -15.920  18.082  -5.233  1.00 10.00      A   
ATOM   4352  CE  MET A 458     -17.060  18.395  -3.888  1.00 10.00      A   
ATOM   4353  C   MET A 458     -17.678  13.858  -4.295  1.00 10.00      A   
ATOM   4354  O   MET A 458     -18.320  14.414  -3.403  1.00 10.00      A   
ATOM   4355  N   GLU A 459     -16.902  12.802  -4.082  1.00 10.00      A   
ATOM   4356  HN  GLU A 459     -16.402  12.420  -4.836  1.00 10.00      A   
ATOM   4357  CA  GLU A 459     -16.772  12.189  -2.766  1.00 10.00      A   
ATOM   4358  CB  GLU A 459     -16.694  10.664  -2.894  1.00 10.00      A   
ATOM   4359  CG  GLU A 459     -17.944  10.045  -3.501  1.00 10.00      A   
ATOM   4360  CD  GLU A 459     -17.856   8.541  -3.646  1.00 10.00      A   
ATOM   4361  OE1 GLU A 459     -18.138   7.828  -2.661  1.00 10.00      A   
ATOM   4362  OE2 GLU A 459     -17.517   8.063  -4.747  1.00 10.00      A   
ATOM   4363  C   GLU A 459     -15.583  12.737  -1.975  1.00 10.00      A   
ATOM   4364  O   GLU A 459     -15.461  12.494  -0.774  1.00 10.00      A   
ATOM   4365  N   MET A 460     -14.705  13.474  -2.638  1.00 10.00      A   
ATOM   4366  HN  MET A 460     -14.841  13.641  -3.596  1.00 10.00      A   
ATOM   4367  CA  MET A 460     -13.541  14.041  -1.960  1.00 10.00      A   
ATOM   4368  CB  MET A 460     -12.358  13.073  -1.988  1.00 10.00      A   
ATOM   4369  CG  MET A 460     -11.197  13.495  -1.105  1.00 10.00      A   
ATOM   4370  SD  MET A 460      -9.987  12.182  -0.864  1.00 10.00      A   
ATOM   4371  CE  MET A 460      -8.863  12.984   0.282  1.00 10.00      A   
ATOM   4372  C   MET A 460     -13.148  15.385  -2.555  1.00 10.00      A   
ATOM   4373  O   MET A 460     -12.951  15.506  -3.766  1.00 10.00      A   
ATOM   4374  N   LEU A 461     -13.025  16.387  -1.696  1.00 10.00      A   
ATOM   4375  HN  LEU A 461     -13.180  16.218  -0.737  1.00 10.00      A   
ATOM   4376  CA  LEU A 461     -12.657  17.731  -2.131  1.00 10.00      A   
ATOM   4377  CB  LEU A 461     -13.895  18.631  -2.202  1.00 10.00      A   
ATOM   4378  CG  LEU A 461     -13.654  20.113  -2.521  1.00 10.00      A   
ATOM   4379  CD1 LEU A 461     -13.220  20.292  -3.968  1.00 10.00      A   
ATOM   4380  CD2 LEU A 461     -14.902  20.936  -2.230  1.00 10.00      A   
ATOM   4381  C   LEU A 461     -11.616  18.351  -1.202  1.00 10.00      A   
ATOM   4382  O   LEU A 461     -11.835  18.466   0.007  1.00 10.00      A   
ATOM   4383  N   SER A 462     -10.488  18.743  -1.774  1.00 10.00      A   
ATOM   4384  HN  SER A 462     -10.368  18.599  -2.736  1.00 10.00      A   
ATOM   4385  CA  SER A 462      -9.417  19.369  -1.020  1.00 10.00      A   
ATOM   4386  CB  SER A 462      -8.099  18.647  -1.290  1.00 10.00      A   
ATOM   4387  OG  SER A 462      -8.269  17.241  -1.228  1.00 10.00      A   
ATOM   4388  HG  SER A 462      -7.889  16.905  -0.396  1.00 10.00      A   
ATOM   4389  C   SER A 462      -9.307  20.842  -1.409  1.00 10.00      A   
ATOM   4390  O   SER A 462      -9.101  21.174  -2.581  1.00 10.00      A   
ATOM   4391  N   VAL A 463      -9.476  21.720  -0.427  1.00 10.00      A   
ATOM   4392  HN  VAL A 463      -9.638  21.390   0.487  1.00 10.00      A   
ATOM   4393  CA  VAL A 463      -9.417  23.159  -0.662  1.00 10.00      A   
ATOM   4394  CB  VAL A 463     -10.766  23.841  -0.340  1.00 10.00      A   
ATOM   4395  CG1 VAL A 463     -10.826  25.234  -0.948  1.00 10.00      A   
ATOM   4396  CG2 VAL A 463     -11.932  22.993  -0.825  1.00 10.00      A   
ATOM   4397  C   VAL A 463      -8.317  23.811   0.175  1.00 10.00      A   
ATOM   4398  O   VAL A 463      -8.110  23.456   1.336  1.00 10.00      A   
ATOM   4399  N   ALA A 464      -7.626  24.775  -0.418  1.00 10.00      A   
ATOM   4400  HN  ALA A 464      -7.850  25.026  -1.342  1.00 10.00      A   
ATOM   4401  CA  ALA A 464      -6.552  25.479   0.263  1.00 10.00      A   
ATOM   4402  CB  ALA A 464      -5.269  24.667   0.200  1.00 10.00      A   
ATOM   4403  C   ALA A 464      -6.332  26.847  -0.364  1.00 10.00      A   
ATOM   4404  O   ALA A 464      -6.075  26.942  -1.561  1.00 10.00      A   
ATOM   4405  N   PHE A 465      -6.447  27.896   0.447  1.00 10.00      A   
ATOM   4406  HN  PHE A 465      -6.678  27.743   1.393  1.00 10.00      A   
ATOM   4407  CA  PHE A 465      -6.250  29.273  -0.019  1.00 10.00      A   
ATOM   4408  CB  PHE A 465      -4.795  29.519  -0.447  1.00 10.00      A   
ATOM   4409  CG  PHE A 465      -3.786  29.360   0.655  1.00 10.00      A   
ATOM   4410  CD1 PHE A 465      -3.102  28.168   0.814  1.00 10.00      A   
ATOM   4411  CD2 PHE A 465      -3.522  30.402   1.529  1.00 10.00      A   
ATOM   4412  CE1 PHE A 465      -2.170  28.016   1.821  1.00 10.00      A   
ATOM   4413  CE2 PHE A 465      -2.592  30.256   2.539  1.00 10.00      A   
ATOM   4414  CZ  PHE A 465      -1.916  29.060   2.686  1.00 10.00      A   
ATOM   4415  C   PHE A 465      -7.201  29.634  -1.159  1.00 10.00      A   
ATOM   4416  O   PHE A 465      -6.793  30.231  -2.154  1.00 10.00      A   
ATOM   4417  N   ALA A 466      -8.469  29.275  -1.010  1.00 10.00      A   
ATOM   4418  HN  ALA A 466      -8.742  28.806  -0.196  1.00 10.00      A   
ATOM   4419  CA  ALA A 466      -9.468  29.567  -2.031  1.00 10.00      A   
ATOM   4420  CB  ALA A 466      -9.635  28.380  -2.964  1.00 10.00      A   
ATOM   4421  C   ALA A 466     -10.805  29.918  -1.396  1.00 10.00      A   
ATOM   4422  O   ALA A 466     -11.113  29.472  -0.291  1.00 10.00      A   
ATOM   4423  N   GLY A 467     -11.598  30.712  -2.098  1.00 10.00      A   
ATOM   4424  HN  GLY A 467     -11.296  31.043  -2.975  1.00 10.00      A   
ATOM   4425  CA  GLY A 467     -12.898  31.107  -1.588  1.00 10.00      A   
ATOM   4426  C   GLY A 467     -13.014  32.610  -1.430  1.00 10.00      A   
ATOM   4427  O   GLY A 467     -12.002  33.315  -1.383  1.00 10.00      A   
ATOM   4428  N   ASP A 468     -14.238  33.107  -1.354  1.00 10.00      A   
ATOM   4429  HN  ASP A 468     -15.017  32.493  -1.409  1.00 10.00      A   
ATOM   4430  CA  ASP A 468     -14.470  34.539  -1.197  1.00 10.00      A   
ATOM   4431  CB  ASP A 468     -15.233  35.090  -2.402  1.00 10.00      A   
ATOM   4432  CG  ASP A 468     -15.510  36.581  -2.323  1.00 10.00      A   
ATOM   4433  OD1 ASP A 468     -14.703  37.317  -1.716  1.00 10.00      A   
ATOM   4434  OD2 ASP A 468     -16.529  37.025  -2.894  1.00 10.00      A   
ATOM   4435  C   ASP A 468     -15.226  34.835   0.095  1.00 10.00      A   
ATOM   4436  O   ASP A 468     -14.879  35.760   0.835  1.00 10.00      A   
ATOM   4437  N   SER A 469     -16.253  34.046   0.368  1.00 10.00      A   
ATOM   4438  HN  SER A 469     -16.480  33.313  -0.254  1.00 10.00      A   
ATOM   4439  CA  SER A 469     -17.047  34.230   1.568  1.00 10.00      A   
ATOM   4440  CB  SER A 469     -18.180  35.234   1.327  1.00 10.00      A   
ATOM   4441  OG  SER A 469     -19.059  34.806   0.296  1.00 10.00      A   
ATOM   4442  HG  SER A 469     -18.686  34.020  -0.150  1.00 10.00      A   
ATOM   4443  C   SER A 469     -17.575  32.895   2.092  1.00 10.00      A   
ATOM   4444  O   SER A 469     -17.129  31.831   1.665  1.00 10.00      A   
ATOM   4445  N   ASP A 470     -18.536  32.961   3.003  1.00 10.00      A   
ATOM   4446  HN  ASP A 470     -18.874  33.840   3.274  1.00 10.00      A   
ATOM   4447  CA  ASP A 470     -19.116  31.762   3.606  1.00 10.00      A   
ATOM   4448  CB  ASP A 470     -19.926  32.120   4.857  1.00 10.00      A   
ATOM   4449  CG  ASP A 470     -19.059  32.566   6.022  1.00 10.00      A   
ATOM   4450  OD1 ASP A 470     -18.488  31.697   6.708  1.00 10.00      A   
ATOM   4451  OD2 ASP A 470     -18.958  33.792   6.262  1.00 10.00      A   
ATOM   4452  C   ASP A 470     -19.981  30.987   2.616  1.00 10.00      A   
ATOM   4453  O   ASP A 470     -20.199  29.784   2.780  1.00 10.00      A   
ATOM   4454  N   LEU A 471     -20.468  31.679   1.590  1.00 10.00      A   
ATOM   4455  HN  LEU A 471     -20.262  32.634   1.519  1.00 10.00      A   
ATOM   4456  CA  LEU A 471     -21.304  31.059   0.569  1.00 10.00      A   
ATOM   4457  CB  LEU A 471     -21.780  32.090  -0.456  1.00 10.00      A   
ATOM   4458  CG  LEU A 471     -23.013  32.907  -0.062  1.00 10.00      A   
ATOM   4459  CD1 LEU A 471     -23.364  33.908  -1.153  1.00 10.00      A   
ATOM   4460  CD2 LEU A 471     -24.191  31.988   0.221  1.00 10.00      A   
ATOM   4461  C   LEU A 471     -20.580  29.911  -0.125  1.00 10.00      A   
ATOM   4462  O   LEU A 471     -21.200  28.917  -0.498  1.00 10.00      A   
ATOM   4463  N   GLY A 472     -19.269  30.051  -0.285  1.00 10.00      A   
ATOM   4464  HN  GLY A 472     -18.835  30.882   0.012  1.00 10.00      A   
ATOM   4465  CA  GLY A 472     -18.478  29.014  -0.923  1.00 10.00      A   
ATOM   4466  C   GLY A 472     -18.579  27.679  -0.206  1.00 10.00      A   
ATOM   4467  O   GLY A 472     -18.604  26.618  -0.833  1.00 10.00      A   
ATOM   4468  N   MET A 473     -18.644  27.726   1.111  1.00 10.00      A   
ATOM   4469  HN  MET A 473     -18.615  28.596   1.565  1.00 10.00      A   
ATOM   4470  CA  MET A 473     -18.754  26.509   1.901  1.00 10.00      A   
ATOM   4471  CB  MET A 473     -18.341  26.774   3.348  1.00 10.00      A   
ATOM   4472  CG  MET A 473     -18.318  25.533   4.223  1.00 10.00      A   
ATOM   4473  SD  MET A 473     -17.912  25.908   5.937  1.00 10.00      A   
ATOM   4474  CE  MET A 473     -18.103  24.294   6.685  1.00 10.00      A   
ATOM   4475  C   MET A 473     -20.181  25.976   1.851  1.00 10.00      A   
ATOM   4476  O   MET A 473     -20.408  24.768   1.749  1.00 10.00      A   
ATOM   4477  N   HIS A 474     -21.138  26.896   1.899  1.00 10.00      A   
ATOM   4478  HN  HIS A 474     -20.881  27.841   1.965  1.00 10.00      A   
ATOM   4479  CA  HIS A 474     -22.555  26.553   1.863  1.00 10.00      A   
ATOM   4480  CB  HIS A 474     -23.397  27.816   2.087  1.00 10.00      A   
ATOM   4481  CG  HIS A 474     -24.853  27.562   2.337  1.00 10.00      A   
ATOM   4482  ND1 HIS A 474     -25.358  27.487   3.613  1.00 10.00      A   
ATOM   4483  CD2 HIS A 474     -25.861  27.383   1.446  1.00 10.00      A   
ATOM   4484  CE1 HIS A 474     -26.653  27.267   3.474  1.00 10.00      A   
ATOM   4485  NE2 HIS A 474     -26.999  27.194   2.186  1.00 10.00      A   
ATOM   4486  HE2 HIS A 474     -27.898  27.016   1.832  1.00 10.00      A   
ATOM   4487  C   HIS A 474     -22.934  25.895   0.536  1.00 10.00      A   
ATOM   4488  O   HIS A 474     -23.648  24.895   0.512  1.00 10.00      A   
ATOM   4489  N   HIS A 475     -22.427  26.446  -0.562  1.00 10.00      A   
ATOM   4490  HN  HIS A 475     -21.837  27.230  -0.471  1.00 10.00      A   
ATOM   4491  CA  HIS A 475     -22.722  25.932  -1.900  1.00 10.00      A   
ATOM   4492  CB  HIS A 475     -22.042  26.790  -2.975  1.00 10.00      A   
ATOM   4493  CG  HIS A 475     -22.904  27.897  -3.506  1.00 10.00      A   
ATOM   4494  ND1 HIS A 475     -24.046  27.694  -4.252  1.00 10.00      A   
ATOM   4495  HD1 HIS A 475     -24.419  26.824  -4.519  1.00 10.00      A   
ATOM   4496  CD2 HIS A 475     -22.771  29.243  -3.389  1.00 10.00      A   
ATOM   4497  CE1 HIS A 475     -24.561  28.892  -4.555  1.00 10.00      A   
ATOM   4498  NE2 HIS A 475     -23.823  29.867  -4.056  1.00 10.00      A   
ATOM   4499  C   HIS A 475     -22.338  24.461  -2.070  1.00 10.00      A   
ATOM   4500  O   HIS A 475     -22.978  23.730  -2.827  1.00 10.00      A   
ATOM   4501  N   VAL A 476     -21.301  24.033  -1.366  1.00 10.00      A   
ATOM   4502  HN  VAL A 476     -20.841  24.656  -0.768  1.00 10.00      A   
ATOM   4503  CA  VAL A 476     -20.838  22.656  -1.451  1.00 10.00      A   
ATOM   4504  CB  VAL A 476     -19.352  22.532  -1.045  1.00 10.00      A   
ATOM   4505  CG1 VAL A 476     -18.905  21.076  -1.074  1.00 10.00      A   
ATOM   4506  CG2 VAL A 476     -18.485  23.368  -1.973  1.00 10.00      A   
ATOM   4507  C   VAL A 476     -21.689  21.744  -0.579  1.00 10.00      A   
ATOM   4508  O   VAL A 476     -22.212  20.735  -1.049  1.00 10.00      A   
ATOM   4509  N   LEU A 477     -21.853  22.123   0.683  1.00 10.00      A   
ATOM   4510  HN  LEU A 477     -21.444  22.965   0.988  1.00 10.00      A   
ATOM   4511  CA  LEU A 477     -22.629  21.327   1.630  1.00 10.00      A   
ATOM   4512  CB  LEU A 477     -22.508  21.899   3.043  1.00 10.00      A   
ATOM   4513  CG  LEU A 477     -21.091  21.986   3.614  1.00 10.00      A   
ATOM   4514  CD1 LEU A 477     -21.088  22.742   4.933  1.00 10.00      A   
ATOM   4515  CD2 LEU A 477     -20.498  20.597   3.787  1.00 10.00      A   
ATOM   4516  C   LEU A 477     -24.096  21.208   1.222  1.00 10.00      A   
ATOM   4517  O   LEU A 477     -24.725  20.167   1.421  1.00 10.00      A   
ATOM   4518  N   SER A 478     -24.644  22.268   0.654  1.00 10.00      A   
ATOM   4519  HN  SER A 478     -24.109  23.083   0.527  1.00 10.00      A   
ATOM   4520  CA  SER A 478     -26.031  22.260   0.225  1.00 10.00      A   
ATOM   4521  CB  SER A 478     -26.680  23.607   0.548  1.00 10.00      A   
ATOM   4522  OG  SER A 478     -26.371  24.003   1.875  1.00 10.00      A   
ATOM   4523  HG  SER A 478     -26.461  23.240   2.467  1.00 10.00      A   
ATOM   4524  C   SER A 478     -26.133  21.968  -1.268  1.00 10.00      A   
ATOM   4525  O   SER A 478     -27.170  22.210  -1.890  1.00 10.00      A   
ATOM   4526  N   GLY A 479     -25.061  21.434  -1.837  1.00 10.00      A   
ATOM   4527  HN  GLY A 479     -24.272  21.229  -1.290  1.00 10.00      A   
ATOM   4528  CA  GLY A 479     -25.057  21.141  -3.253  1.00 10.00      A   
ATOM   4529  C   GLY A 479     -24.641  19.720  -3.566  1.00 10.00      A   
ATOM   4530  O   GLY A 479     -25.386  18.978  -4.206  1.00 10.00      A   
ATOM   4531  N   CYS A 480     -23.457  19.341  -3.119  1.00 10.00      A   
ATOM   4532  HN  CYS A 480     -22.918  19.976  -2.598  1.00 10.00      A   
ATOM   4533  CA  CYS A 480     -22.934  18.005  -3.365  1.00 10.00      A   
ATOM   4534  CB  CYS A 480     -21.434  17.977  -3.089  1.00 10.00      A   
ATOM   4535  SG  CYS A 480     -20.505  19.225  -4.007  1.00 10.00      A   
ATOM   4536  HG  CYS A 480     -20.580  18.915  -5.298  1.00 10.00      A   
ATOM   4537  C   CYS A 480     -23.661  16.962  -2.521  1.00 10.00      A   
ATOM   4538  O   CYS A 480     -23.931  17.180  -1.340  1.00 10.00      A   
ATOM   4539  N   ASP A 481     -23.982  15.832  -3.133  1.00 10.00      A   
ATOM   4540  HN  ASP A 481     -23.743  15.710  -4.075  1.00 10.00      A   
ATOM   4541  CA  ASP A 481     -24.695  14.773  -2.434  1.00 10.00      A   
ATOM   4542  CB  ASP A 481     -25.755  14.140  -3.330  1.00 10.00      A   
ATOM   4543  CG  ASP A 481     -27.130  14.701  -3.058  1.00 10.00      A   
ATOM   4544  OD1 ASP A 481     -27.395  15.100  -1.901  1.00 10.00      A   
ATOM   4545  OD2 ASP A 481     -27.954  14.746  -3.995  1.00 10.00      A   
ATOM   4546  C   ASP A 481     -23.769  13.708  -1.879  1.00 10.00      A   
ATOM   4547  O   ASP A 481     -23.908  13.305  -0.726  1.00 10.00      A   
ATOM   4548  N   SER A 482     -22.821  13.261  -2.686  1.00 10.00      A   
ATOM   4549  HN  SER A 482     -22.747  13.628  -3.594  1.00 10.00      A   
ATOM   4550  CA  SER A 482     -21.889  12.224  -2.262  1.00 10.00      A   
ATOM   4551  CB  SER A 482     -21.376  11.456  -3.481  1.00 10.00      A   
ATOM   4552  OG  SER A 482     -22.459  11.028  -4.299  1.00 10.00      A   
ATOM   4553  HG  SER A 482     -22.383  10.077  -4.464  1.00 10.00      A   
ATOM   4554  C   SER A 482     -20.729  12.793  -1.442  1.00 10.00      A   
ATOM   4555  O   SER A 482     -19.576  12.415  -1.639  1.00 10.00      A   
ATOM   4556  N   LEU A 483     -21.042  13.704  -0.520  1.00 10.00      A   
ATOM   4557  HN  LEU A 483     -21.983  13.965  -0.408  1.00 10.00      A   
ATOM   4558  CA  LEU A 483     -20.027  14.313   0.334  1.00 10.00      A   
ATOM   4559  CB  LEU A 483     -20.614  15.492   1.115  1.00 10.00      A   
ATOM   4560  CG  LEU A 483     -20.825  16.790   0.337  1.00 10.00      A   
ATOM   4561  CD1 LEU A 483     -21.637  17.769   1.166  1.00 10.00      A   
ATOM   4562  CD2 LEU A 483     -19.487  17.406  -0.043  1.00 10.00      A   
ATOM   4563  C   LEU A 483     -19.459  13.284   1.307  1.00 10.00      A   
ATOM   4564  O   LEU A 483     -20.177  12.761   2.157  1.00 10.00      A   
ATOM   4565  N   ARG A 484     -18.173  12.993   1.180  1.00 10.00      A   
ATOM   4566  HN  ARG A 484     -17.645  13.444   0.485  1.00 10.00      A   
ATOM   4567  CA  ARG A 484     -17.528  12.019   2.049  1.00 10.00      A   
ATOM   4568  CB  ARG A 484     -17.064  10.798   1.251  1.00 10.00      A   
ATOM   4569  CG  ARG A 484     -18.098   9.686   1.146  1.00 10.00      A   
ATOM   4570  CD  ARG A 484     -17.603   8.554   0.262  1.00 10.00      A   
ATOM   4571  NE  ARG A 484     -16.222   8.183   0.573  1.00 10.00      A   
ATOM   4572  HE  ARG A 484     -15.905   8.361   1.483  1.00 10.00      A   
ATOM   4573  CZ  ARG A 484     -15.384   7.622  -0.303  1.00 10.00      A   
ATOM   4574  NH1 ARG A 484     -15.781   7.361  -1.542  1.00 10.00      A   
ATOM   4575 HH11 ARG A 484     -15.116   6.925  -2.222  1.00 10.00      A   
ATOM   4576 HH12 ARG A 484     -16.762   7.589  -1.849  1.00 10.00      A   
ATOM   4577  NH2 ARG A 484     -14.145   7.333   0.054  1.00 10.00      A   
ATOM   4578 HH21 ARG A 484     -13.488   6.894  -0.633  1.00 10.00      A   
ATOM   4579 HH22 ARG A 484     -13.804   7.537   1.015  1.00 10.00      A   
ATOM   4580  C   ARG A 484     -16.356  12.629   2.808  1.00 10.00      A   
ATOM   4581  O   ARG A 484     -16.382  12.708   4.040  1.00 10.00      A   
ATOM   4582  N   LYS A 485     -15.328  13.053   2.074  1.00 10.00      A   
ATOM   4583  HN  LYS A 485     -15.371  12.976   1.094  1.00 10.00      A   
ATOM   4584  CA  LYS A 485     -14.142  13.643   2.685  1.00 10.00      A   
ATOM   4585  CB  LYS A 485     -12.889  12.811   2.384  1.00 10.00      A   
ATOM   4586  CG  LYS A 485     -12.794  11.518   3.180  1.00 10.00      A   
ATOM   4587  CD  LYS A 485     -11.438  10.848   3.018  1.00 10.00      A   
ATOM   4588  CE  LYS A 485     -11.273  10.236   1.637  1.00 10.00      A   
ATOM   4589  NZ  LYS A 485     -10.193   9.217   1.602  1.00 10.00      A   
ATOM   4590  HZ1 LYS A 485     -10.578   8.277   1.843  1.00 10.00      A   
ATOM   4591  HZ2 LYS A 485      -9.445   9.456   2.282  1.00 10.00      A   
ATOM   4592  HZ3 LYS A 485      -9.777   9.168   0.652  1.00 10.00      A   
ATOM   4593  C   LYS A 485     -13.934  15.082   2.237  1.00 10.00      A   
ATOM   4594  O   LYS A 485     -13.773  15.363   1.045  1.00 10.00      A   
ATOM   4595  N   LEU A 486     -13.942  15.986   3.199  1.00 10.00      A   
ATOM   4596  HN  LEU A 486     -14.075  15.697   4.129  1.00 10.00      A   
ATOM   4597  CA  LEU A 486     -13.747  17.397   2.917  1.00 10.00      A   
ATOM   4598  CB  LEU A 486     -15.032  18.179   3.192  1.00 10.00      A   
ATOM   4599  CG  LEU A 486     -15.443  19.195   2.122  1.00 10.00      A   
ATOM   4600  CD1 LEU A 486     -15.867  18.488   0.843  1.00 10.00      A   
ATOM   4601  CD2 LEU A 486     -16.556  20.100   2.631  1.00 10.00      A   
ATOM   4602  C   LEU A 486     -12.606  17.949   3.762  1.00 10.00      A   
ATOM   4603  O   LEU A 486     -12.630  17.864   4.992  1.00 10.00      A   
ATOM   4604  N   GLU A 487     -11.604  18.491   3.097  1.00 10.00      A   
ATOM   4605  HN  GLU A 487     -11.630  18.505   2.114  1.00 10.00      A   
ATOM   4606  CA  GLU A 487     -10.453  19.060   3.779  1.00 10.00      A   
ATOM   4607  CB  GLU A 487      -9.222  18.171   3.582  1.00 10.00      A   
ATOM   4608  CG  GLU A 487      -9.165  17.474   2.231  1.00 10.00      A   
ATOM   4609  CD  GLU A 487      -8.090  16.411   2.174  1.00 10.00      A   
ATOM   4610  OE1 GLU A 487      -7.387  16.327   1.148  1.00 10.00      A   
ATOM   4611  OE2 GLU A 487      -7.947  15.659   3.160  1.00 10.00      A   
ATOM   4612  C   GLU A 487     -10.190  20.479   3.285  1.00 10.00      A   
ATOM   4613  O   GLU A 487      -9.844  20.690   2.125  1.00 10.00      A   
ATOM   4614  N   ILE A 488     -10.384  21.451   4.162  1.00 10.00      A   
ATOM   4615  HN  ILE A 488     -10.675  21.225   5.074  1.00 10.00      A   
ATOM   4616  CA  ILE A 488     -10.181  22.849   3.816  1.00 10.00      A   
ATOM   4617  CB  ILE A 488     -11.503  23.641   3.931  1.00 10.00      A   
ATOM   4618  CG1 ILE A 488     -12.610  22.964   3.117  1.00 10.00      A   
ATOM   4619  CG2 ILE A 488     -11.306  25.077   3.472  1.00 10.00      A   
ATOM   4620  CD1 ILE A 488     -13.990  23.533   3.368  1.00 10.00      A   
ATOM   4621  C   ILE A 488      -9.141  23.487   4.732  1.00 10.00      A   
ATOM   4622  O   ILE A 488      -9.267  23.437   5.957  1.00 10.00      A   
ATOM   4623  N   ARG A 489      -8.104  24.071   4.144  1.00 10.00      A   
ATOM   4624  HN  ARG A 489      -8.035  24.058   3.161  1.00 10.00      A   
ATOM   4625  CA  ARG A 489      -7.064  24.725   4.926  1.00 10.00      A   
ATOM   4626  CB  ARG A 489      -5.750  23.932   4.908  1.00 10.00      A   
ATOM   4627  CG  ARG A 489      -5.002  23.969   3.584  1.00 10.00      A   
ATOM   4628  CD  ARG A 489      -3.497  23.909   3.798  1.00 10.00      A   
ATOM   4629  NE  ARG A 489      -3.015  25.049   4.575  1.00 10.00      A   
ATOM   4630  HE  ARG A 489      -3.680  25.713   4.856  1.00 10.00      A   
ATOM   4631  CZ  ARG A 489      -1.746  25.233   4.929  1.00 10.00      A   
ATOM   4632  NH1 ARG A 489      -0.814  24.354   4.571  1.00 10.00      A   
ATOM   4633 HH11 ARG A 489      -1.068  23.512   4.012  1.00 10.00      A   
ATOM   4634 HH12 ARG A 489       0.184  24.501   4.860  1.00 10.00      A   
ATOM   4635  NH2 ARG A 489      -1.408  26.297   5.654  1.00 10.00      A   
ATOM   4636 HH21 ARG A 489      -0.415  26.452   5.933  1.00 10.00      A   
ATOM   4637 HH22 ARG A 489      -2.146  26.986   5.955  1.00 10.00      A   
ATOM   4638  C   ARG A 489      -6.839  26.163   4.460  1.00 10.00      A   
ATOM   4639  O   ARG A 489      -6.710  26.428   3.262  1.00 10.00      A   
ATOM   4640  N   ASP A 490      -6.799  27.081   5.425  1.00 10.00      A   
ATOM   4641  HN  ASP A 490      -6.922  26.789   6.356  1.00 10.00      A   
ATOM   4642  CA  ASP A 490      -6.587  28.504   5.160  1.00 10.00      A   
ATOM   4643  CB  ASP A 490      -5.169  28.787   4.664  1.00 10.00      A   
ATOM   4644  CG  ASP A 490      -4.157  28.844   5.788  1.00 10.00      A   
ATOM   4645  OD1 ASP A 490      -3.968  29.931   6.378  1.00 10.00      A   
ATOM   4646  OD2 ASP A 490      -3.542  27.800   6.089  1.00 10.00      A   
ATOM   4647  C   ASP A 490      -7.616  29.070   4.194  1.00 10.00      A   
ATOM   4648  O   ASP A 490      -7.317  29.320   3.024  1.00 10.00      A   
ATOM   4649  N   CYS A 491      -8.826  29.270   4.687  1.00 10.00      A   
ATOM   4650  HN  CYS A 491      -8.999  29.052   5.629  1.00 10.00      A   
ATOM   4651  CA  CYS A 491      -9.909  29.808   3.874  1.00 10.00      A   
ATOM   4652  CB  CYS A 491     -10.750  28.673   3.295  1.00 10.00      A   
ATOM   4653  SG  CYS A 491     -10.003  27.843   1.874  1.00 10.00      A   
ATOM   4654  HG  CYS A 491     -10.619  28.286   0.784  1.00 10.00      A   
ATOM   4655  C   CYS A 491     -10.780  30.750   4.700  1.00 10.00      A   
ATOM   4656  O   CYS A 491     -10.883  30.592   5.916  1.00 10.00      A   
ATOM   4657  N   PRO A 492     -11.423  31.738   4.049  1.00 10.00      A   
ATOM   4658  CA  PRO A 492     -12.286  32.720   4.731  1.00 10.00      A   
ATOM   4659  CB  PRO A 492     -12.475  33.807   3.671  1.00 10.00      A   
ATOM   4660  CG  PRO A 492     -12.351  33.085   2.373  1.00 10.00      A   
ATOM   4661  CD  PRO A 492     -11.352  31.985   2.596  1.00 10.00      A   
ATOM   4662  C   PRO A 492     -13.641  32.138   5.133  1.00 10.00      A   
ATOM   4663  O   PRO A 492     -14.626  32.864   5.265  1.00 10.00      A   
ATOM   4664  N   PHE A 493     -13.680  30.831   5.331  1.00 10.00      A   
ATOM   4665  HN  PHE A 493     -12.858  30.311   5.233  1.00 10.00      A   
ATOM   4666  CA  PHE A 493     -14.906  30.155   5.717  1.00 10.00      A   
ATOM   4667  CB  PHE A 493     -14.899  28.699   5.241  1.00 10.00      A   
ATOM   4668  CG  PHE A 493     -14.811  28.528   3.751  1.00 10.00      A   
ATOM   4669  CD1 PHE A 493     -14.182  27.420   3.208  1.00 10.00      A   
ATOM   4670  CD2 PHE A 493     -15.352  29.468   2.897  1.00 10.00      A   
ATOM   4671  CE1 PHE A 493     -14.098  27.251   1.840  1.00 10.00      A   
ATOM   4672  CE2 PHE A 493     -15.271  29.306   1.529  1.00 10.00      A   
ATOM   4673  CZ  PHE A 493     -14.642  28.197   0.998  1.00 10.00      A   
ATOM   4674  C   PHE A 493     -15.057  30.189   7.225  1.00 10.00      A   
ATOM   4675  O   PHE A 493     -14.158  29.766   7.952  1.00 10.00      A   
ATOM   4676  N   GLY A 494     -16.171  30.719   7.692  1.00 10.00      A   
ATOM   4677  HN  GLY A 494     -16.844  31.079   7.065  1.00 10.00      A   
ATOM   4678  CA  GLY A 494     -16.409  30.788   9.112  1.00 10.00      A   
ATOM   4679  C   GLY A 494     -17.252  29.634   9.602  1.00 10.00      A   
ATOM   4680  O   GLY A 494     -17.038  28.485   9.213  1.00 10.00      A   
ATOM   4681  N   ASP A 495     -18.229  29.943  10.436  1.00 10.00      A   
ATOM   4682  HN  ASP A 495     -18.364  30.879  10.685  1.00 10.00      A   
ATOM   4683  CA  ASP A 495     -19.109  28.932  10.994  1.00 10.00      A   
ATOM   4684  CB  ASP A 495     -19.017  28.917  12.522  1.00 10.00      A   
ATOM   4685  CG  ASP A 495     -18.950  30.306  13.137  1.00 10.00      A   
ATOM   4686  OD1 ASP A 495     -17.912  30.640  13.755  1.00 10.00      A   
ATOM   4687  OD2 ASP A 495     -19.930  31.073  13.010  1.00 10.00      A   
ATOM   4688  C   ASP A 495     -20.550  29.145  10.553  1.00 10.00      A   
ATOM   4689  O   ASP A 495     -21.452  28.421  10.980  1.00 10.00      A   
ATOM   4690  N   LYS A 496     -20.762  30.130   9.687  1.00 10.00      A   
ATOM   4691  HN  LYS A 496     -19.999  30.656   9.367  1.00 10.00      A   
ATOM   4692  CA  LYS A 496     -22.099  30.436   9.192  1.00 10.00      A   
ATOM   4693  CB  LYS A 496     -22.094  31.709   8.335  1.00 10.00      A   
ATOM   4694  CG  LYS A 496     -21.565  32.938   9.056  1.00 10.00      A   
ATOM   4695  CD  LYS A 496     -21.631  34.176   8.174  1.00 10.00      A   
ATOM   4696  CE  LYS A 496     -20.766  35.291   8.739  1.00 10.00      A   
ATOM   4697  NZ  LYS A 496     -19.318  34.952   8.690  1.00 10.00      A   
ATOM   4698  HZ1 LYS A 496     -18.746  35.797   8.890  1.00 10.00      A   
ATOM   4699  HZ2 LYS A 496     -19.063  34.588   7.744  1.00 10.00      A   
ATOM   4700  HZ3 LYS A 496     -19.094  34.223   9.398  1.00 10.00      A   
ATOM   4701  C   LYS A 496     -22.667  29.263   8.400  1.00 10.00      A   
ATOM   4702  O   LYS A 496     -23.771  28.786   8.680  1.00 10.00      A   
ATOM   4703  N   ALA A 497     -21.901  28.789   7.426  1.00 10.00      A   
ATOM   4704  HN  ALA A 497     -21.022  29.201   7.260  1.00 10.00      A   
ATOM   4705  CA  ALA A 497     -22.324  27.669   6.598  1.00 10.00      A   
ATOM   4706  CB  ALA A 497     -21.468  27.581   5.347  1.00 10.00      A   
ATOM   4707  C   ALA A 497     -22.259  26.368   7.388  1.00 10.00      A   
ATOM   4708  O   ALA A 497     -23.018  25.434   7.130  1.00 10.00      A   
ATOM   4709  N   LEU A 498     -21.357  26.330   8.365  1.00 10.00      A   
ATOM   4710  HN  LEU A 498     -20.788  27.114   8.515  1.00 10.00      A   
ATOM   4711  CA  LEU A 498     -21.183  25.163   9.220  1.00 10.00      A   
ATOM   4712  CB  LEU A 498     -20.012  25.398  10.177  1.00 10.00      A   
ATOM   4713  CG  LEU A 498     -19.855  24.387  11.314  1.00 10.00      A   
ATOM   4714  CD1 LEU A 498     -19.129  23.142  10.830  1.00 10.00      A   
ATOM   4715  CD2 LEU A 498     -19.145  25.016  12.504  1.00 10.00      A   
ATOM   4716  C   LEU A 498     -22.453  24.892  10.023  1.00 10.00      A   
ATOM   4717  O   LEU A 498     -22.950  23.765  10.061  1.00 10.00      A   
ATOM   4718  N   LEU A 499     -22.975  25.937  10.660  1.00 10.00      A   
ATOM   4719  HN  LEU A 499     -22.524  26.811  10.598  1.00 10.00      A   
ATOM   4720  CA  LEU A 499     -24.186  25.819  11.463  1.00 10.00      A   
ATOM   4721  CB  LEU A 499     -24.332  27.013  12.411  1.00 10.00      A   
ATOM   4722  CG  LEU A 499     -23.236  27.171  13.470  1.00 10.00      A   
ATOM   4723  CD1 LEU A 499     -23.410  28.475  14.234  1.00 10.00      A   
ATOM   4724  CD2 LEU A 499     -23.225  25.982  14.422  1.00 10.00      A   
ATOM   4725  C   LEU A 499     -25.420  25.682  10.581  1.00 10.00      A   
ATOM   4726  O   LEU A 499     -26.449  25.163  11.015  1.00 10.00      A   
ATOM   4727  N   ALA A 500     -25.312  26.150   9.344  1.00 10.00      A   
ATOM   4728  HN  ALA A 500     -24.467  26.559   9.061  1.00 10.00      A   
ATOM   4729  CA  ALA A 500     -26.414  26.069   8.396  1.00 10.00      A   
ATOM   4730  CB  ALA A 500     -26.211  27.050   7.251  1.00 10.00      A   
ATOM   4731  C   ALA A 500     -26.546  24.650   7.859  1.00 10.00      A   
ATOM   4732  O   ALA A 500     -27.650  24.179   7.582  1.00 10.00      A   
ATOM   4733  N   ASN A 501     -25.418  23.968   7.721  1.00 10.00      A   
ATOM   4734  HN  ASN A 501     -24.563  24.392   7.962  1.00 10.00      A   
ATOM   4735  CA  ASN A 501     -25.414  22.604   7.221  1.00 10.00      A   
ATOM   4736  CB  ASN A 501     -24.664  22.510   5.893  1.00 10.00      A   
ATOM   4737  CG  ASN A 501     -25.442  23.089   4.733  1.00 10.00      A   
ATOM   4738  OD1 ASN A 501     -26.270  22.409   4.127  1.00 10.00      A   
ATOM   4739  ND2 ASN A 501     -25.173  24.341   4.400  1.00 10.00      A   
ATOM   4740 HD21 ASN A 501     -24.498  24.827   4.919  1.00 10.00      A   
ATOM   4741 HD22 ASN A 501     -25.659  24.732   3.637  1.00 10.00      A   
ATOM   4742  C   ASN A 501     -24.781  21.670   8.232  1.00 10.00      A   
ATOM   4743  O   ASN A 501     -23.568  21.455   8.219  1.00 10.00      A   
ATOM   4744  N   ALA A 502     -25.597  21.129   9.118  1.00 10.00      A   
ATOM   4745  HN  ALA A 502     -26.554  21.354   9.093  1.00 10.00      A   
ATOM   4746  CA  ALA A 502     -25.109  20.212  10.134  1.00 10.00      A   
ATOM   4747  CB  ALA A 502     -25.526  20.690  11.514  1.00 10.00      A   
ATOM   4748  C   ALA A 502     -25.632  18.808   9.882  1.00 10.00      A   
ATOM   4749  O   ALA A 502     -24.987  17.820  10.226  1.00 10.00      A   
ATOM   4750  N   SER A 503     -26.795  18.724   9.251  1.00 10.00      A   
ATOM   4751  HN  SER A 503     -27.249  19.546   8.970  1.00 10.00      A   
ATOM   4752  CA  SER A 503     -27.420  17.443   8.963  1.00 10.00      A   
ATOM   4753  CB  SER A 503     -28.868  17.650   8.519  1.00 10.00      A   
ATOM   4754  OG  SER A 503     -29.518  18.595   9.354  1.00 10.00      A   
ATOM   4755  HG  SER A 503     -30.406  18.766   9.012  1.00 10.00      A   
ATOM   4756  C   SER A 503     -26.639  16.639   7.924  1.00 10.00      A   
ATOM   4757  O   SER A 503     -26.561  15.411   8.018  1.00 10.00      A   
ATOM   4758  N   LYS A 504     -26.047  17.328   6.949  1.00 10.00      A   
ATOM   4759  HN  LYS A 504     -26.135  18.308   6.926  1.00 10.00      A   
ATOM   4760  CA  LYS A 504     -25.279  16.661   5.898  1.00 10.00      A   
ATOM   4761  CB  LYS A 504     -24.967  17.643   4.763  1.00 10.00      A   
ATOM   4762  CG  LYS A 504     -24.668  16.990   3.419  1.00 10.00      A   
ATOM   4763  CD  LYS A 504     -25.894  16.279   2.862  1.00 10.00      A   
ATOM   4764  CE  LYS A 504     -25.711  15.906   1.398  1.00 10.00      A   
ATOM   4765  NZ  LYS A 504     -26.934  15.278   0.828  1.00 10.00      A   
ATOM   4766  HZ1 LYS A 504     -27.006  14.286   1.136  1.00 10.00      A   
ATOM   4767  HZ2 LYS A 504     -26.904  15.308  -0.215  1.00 10.00      A   
ATOM   4768  HZ3 LYS A 504     -27.783  15.785   1.152  1.00 10.00      A   
ATOM   4769  C   LYS A 504     -23.991  16.053   6.452  1.00 10.00      A   
ATOM   4770  O   LYS A 504     -23.426  15.131   5.859  1.00 10.00      A   
ATOM   4771  N   LEU A 505     -23.548  16.558   7.600  1.00 10.00      A   
ATOM   4772  HN  LEU A 505     -24.049  17.286   8.022  1.00 10.00      A   
ATOM   4773  CA  LEU A 505     -22.331  16.068   8.243  1.00 10.00      A   
ATOM   4774  CB  LEU A 505     -21.981  16.925   9.463  1.00 10.00      A   
ATOM   4775  CG  LEU A 505     -21.500  18.353   9.189  1.00 10.00      A   
ATOM   4776  CD1 LEU A 505     -21.267  19.099  10.495  1.00 10.00      A   
ATOM   4777  CD2 LEU A 505     -20.232  18.342   8.347  1.00 10.00      A   
ATOM   4778  C   LEU A 505     -22.470  14.607   8.662  1.00 10.00      A   
ATOM   4779  O   LEU A 505     -21.490  13.864   8.695  1.00 10.00      A   
ATOM   4780  N   GLU A 506     -23.694  14.194   8.969  1.00 10.00      A   
ATOM   4781  HN  GLU A 506     -24.438  14.829   8.921  1.00 10.00      A   
ATOM   4782  CA  GLU A 506     -23.958  12.818   9.380  1.00 10.00      A   
ATOM   4783  CB  GLU A 506     -25.393  12.658   9.884  1.00 10.00      A   
ATOM   4784  CG  GLU A 506     -25.598  13.012  11.347  1.00 10.00      A   
ATOM   4785  CD  GLU A 506     -26.877  12.428  11.913  1.00 10.00      A   
ATOM   4786  OE1 GLU A 506     -27.766  12.043  11.121  1.00 10.00      A   
ATOM   4787  OE2 GLU A 506     -27.009  12.360  13.152  1.00 10.00      A   
ATOM   4788  C   GLU A 506     -23.702  11.835   8.243  1.00 10.00      A   
ATOM   4789  O   GLU A 506     -23.512  10.644   8.477  1.00 10.00      A   
ATOM   4790  N   THR A 507     -23.695  12.337   7.015  1.00 10.00      A   
ATOM   4791  HN  THR A 507     -23.856  13.295   6.889  1.00 10.00      A   
ATOM   4792  CA  THR A 507     -23.470  11.499   5.849  1.00 10.00      A   
ATOM   4793  CB  THR A 507     -24.388  11.916   4.691  1.00 10.00      A   
ATOM   4794  OG1 THR A 507     -25.018  13.166   5.023  1.00 10.00      A   
ATOM   4795  HG1 THR A 507     -24.348  13.866   5.044  1.00 10.00      A   
ATOM   4796  CG2 THR A 507     -25.453  10.855   4.450  1.00 10.00      A   
ATOM   4797  C   THR A 507     -22.015  11.550   5.386  1.00 10.00      A   
ATOM   4798  O   THR A 507     -21.610  10.795   4.500  1.00 10.00      A   
ATOM   4799  N   MET A 508     -21.237  12.436   5.995  1.00 10.00      A   
ATOM   4800  HN  MET A 508     -21.615  12.989   6.712  1.00 10.00      A   
ATOM   4801  CA  MET A 508     -19.832  12.590   5.645  1.00 10.00      A   
ATOM   4802  CB  MET A 508     -19.430  14.066   5.696  1.00 10.00      A   
ATOM   4803  CG  MET A 508     -20.208  14.960   4.745  1.00 10.00      A   
ATOM   4804  SD  MET A 508     -19.775  16.706   4.909  1.00 10.00      A   
ATOM   4805  CE  MET A 508     -18.008  16.645   4.623  1.00 10.00      A   
ATOM   4806  C   MET A 508     -18.959  11.798   6.608  1.00 10.00      A   
ATOM   4807  O   MET A 508     -19.393  11.465   7.705  1.00 10.00      A   
ATOM   4808  N   ARG A 509     -17.728  11.499   6.198  1.00 10.00      A   
ATOM   4809  HN  ARG A 509     -17.427  11.801   5.313  1.00 10.00      A   
ATOM   4810  CA  ARG A 509     -16.810  10.755   7.048  1.00 10.00      A   
ATOM   4811  CB  ARG A 509     -15.713  10.068   6.219  1.00 10.00      A   
ATOM   4812  CG  ARG A 509     -14.835   9.122   7.031  1.00 10.00      A   
ATOM   4813  CD  ARG A 509     -13.395   9.084   6.524  1.00 10.00      A   
ATOM   4814  NE  ARG A 509     -13.244   8.295   5.297  1.00 10.00      A   
ATOM   4815  HE  ARG A 509     -14.068   8.010   4.844  1.00 10.00      A   
ATOM   4816  CZ  ARG A 509     -12.063   7.950   4.758  1.00 10.00      A   
ATOM   4817  NH1 ARG A 509     -10.917   8.315   5.329  1.00 10.00      A   
ATOM   4818 HH11 ARG A 509     -10.918   8.876   6.208  1.00 10.00      A   
ATOM   4819 HH12 ARG A 509     -10.002   8.035   4.892  1.00 10.00      A   
ATOM   4820  NH2 ARG A 509     -12.023   7.246   3.639  1.00 10.00      A   
ATOM   4821 HH21 ARG A 509     -12.899   6.949   3.165  1.00 10.00      A   
ATOM   4822 HH22 ARG A 509     -11.096   6.990   3.215  1.00 10.00      A   
ATOM   4823  C   ARG A 509     -16.178  11.699   8.063  1.00 10.00      A   
ATOM   4824  O   ARG A 509     -16.132  11.402   9.257  1.00 10.00      A   
ATOM   4825  N   SER A 510     -15.708  12.845   7.576  1.00 10.00      A   
ATOM   4826  HN  SER A 510     -15.782  13.027   6.616  1.00 10.00      A   
ATOM   4827  CA  SER A 510     -15.081  13.832   8.431  1.00 10.00      A   
ATOM   4828  CB  SER A 510     -13.702  13.339   8.874  1.00 10.00      A   
ATOM   4829  OG  SER A 510     -13.037  12.656   7.821  1.00 10.00      A   
ATOM   4830  HG  SER A 510     -12.776  13.290   7.139  1.00 10.00      A   
ATOM   4831  C   SER A 510     -14.961  15.183   7.732  1.00 10.00      A   
ATOM   4832  O   SER A 510     -14.998  15.266   6.503  1.00 10.00      A   
ATOM   4833  N   LEU A 511     -14.839  16.235   8.522  1.00 10.00      A   
ATOM   4834  HN  LEU A 511     -14.847  16.103   9.497  1.00 10.00      A   
ATOM   4835  CA  LEU A 511     -14.699  17.581   7.994  1.00 10.00      A   
ATOM   4836  CB  LEU A 511     -15.945  18.411   8.302  1.00 10.00      A   
ATOM   4837  CG  LEU A 511     -15.890  19.887   7.893  1.00 10.00      A   
ATOM   4838  CD1 LEU A 511     -15.777  20.030   6.383  1.00 10.00      A   
ATOM   4839  CD2 LEU A 511     -17.105  20.634   8.417  1.00 10.00      A   
ATOM   4840  C   LEU A 511     -13.469  18.235   8.605  1.00 10.00      A   
ATOM   4841  O   LEU A 511     -13.397  18.418   9.820  1.00 10.00      A   
ATOM   4842  N   TRP A 512     -12.495  18.549   7.764  1.00 10.00      A   
ATOM   4843  HN  TRP A 512     -12.604  18.354   6.805  1.00 10.00      A   
ATOM   4844  CA  TRP A 512     -11.265  19.179   8.219  1.00 10.00      A   
ATOM   4845  CB  TRP A 512     -10.042  18.458   7.636  1.00 10.00      A   
ATOM   4846  CG  TRP A 512      -8.737  19.119   7.968  1.00 10.00      A   
ATOM   4847  CD1 TRP A 512      -8.147  20.152   7.298  1.00 10.00      A   
ATOM   4848  CD2 TRP A 512      -7.859  18.793   9.052  1.00 10.00      A   
ATOM   4849  NE1 TRP A 512      -6.964  20.497   7.905  1.00 10.00      A   
ATOM   4850  HE1 TRP A 512      -6.361  21.217   7.613  1.00 10.00      A   
ATOM   4851  CE2 TRP A 512      -6.762  19.675   8.981  1.00 10.00      A   
ATOM   4852  CE3 TRP A 512      -7.894  17.844  10.079  1.00 10.00      A   
ATOM   4853  CZ2 TRP A 512      -5.712  19.638   9.896  1.00 10.00      A   
ATOM   4854  CZ3 TRP A 512      -6.853  17.809  10.984  1.00 10.00      A   
ATOM   4855  CH2 TRP A 512      -5.777  18.700  10.888  1.00 10.00      A   
ATOM   4856  C   TRP A 512     -11.237  20.653   7.840  1.00 10.00      A   
ATOM   4857  O   TRP A 512     -11.399  21.008   6.672  1.00 10.00      A   
ATOM   4858  N   MET A 513     -11.053  21.504   8.836  1.00 10.00      A   
ATOM   4859  HN  MET A 513     -10.971  21.159   9.751  1.00 10.00      A   
ATOM   4860  CA  MET A 513     -10.979  22.939   8.621  1.00 10.00      A   
ATOM   4861  CB  MET A 513     -12.310  23.612   8.980  1.00 10.00      A   
ATOM   4862  CG  MET A 513     -13.478  23.198   8.102  1.00 10.00      A   
ATOM   4863  SD  MET A 513     -14.988  24.109   8.480  1.00 10.00      A   
ATOM   4864  CE  MET A 513     -14.596  25.711   7.781  1.00 10.00      A   
ATOM   4865  C   MET A 513      -9.863  23.527   9.473  1.00 10.00      A   
ATOM   4866  O   MET A 513     -10.027  23.699  10.683  1.00 10.00      A   
ATOM   4867  N   SER A 514      -8.727  23.822   8.853  1.00 10.00      A   
ATOM   4868  HN  SER A 514      -8.647  23.662   7.883  1.00 10.00      A   
ATOM   4869  CA  SER A 514      -7.598  24.385   9.582  1.00 10.00      A   
ATOM   4870  CB  SER A 514      -6.341  23.529   9.399  1.00 10.00      A   
ATOM   4871  OG  SER A 514      -6.076  23.292   8.027  1.00 10.00      A   
ATOM   4872  HG  SER A 514      -5.546  24.020   7.677  1.00 10.00      A   
ATOM   4873  C   SER A 514      -7.334  25.830   9.172  1.00 10.00      A   
ATOM   4874  O   SER A 514      -7.446  26.178   7.991  1.00 10.00      A   
ATOM   4875  N   SER A 515      -7.010  26.660  10.163  1.00 10.00      A   
ATOM   4876  HN  SER A 515      -6.967  26.309  11.080  1.00 10.00      A   
ATOM   4877  CA  SER A 515      -6.720  28.073   9.946  1.00 10.00      A   
ATOM   4878  CB  SER A 515      -5.387  28.243   9.215  1.00 10.00      A   
ATOM   4879  OG  SER A 515      -4.358  27.496   9.852  1.00 10.00      A   
ATOM   4880  HG  SER A 515      -3.938  26.921   9.200  1.00 10.00      A   
ATOM   4881  C   SER A 515      -7.854  28.787   9.204  1.00 10.00      A   
ATOM   4882  O   SER A 515      -7.618  29.590   8.298  1.00 10.00      A   
ATOM   4883  N   CYS A 516      -9.083  28.481   9.592  1.00 10.00      A   
ATOM   4884  HN  CYS A 516      -9.210  27.830  10.318  1.00 10.00      A   
ATOM   4885  CA  CYS A 516     -10.250  29.092   8.980  1.00 10.00      A   
ATOM   4886  CB  CYS A 516     -11.314  28.032   8.692  1.00 10.00      A   
ATOM   4887  SG  CYS A 516     -10.756  26.713   7.588  1.00 10.00      A   
ATOM   4888  HG  CYS A 516      -9.455  26.541   7.780  1.00 10.00      A   
ATOM   4889  C   CYS A 516     -10.794  30.206   9.876  1.00 10.00      A   
ATOM   4890  O   CYS A 516     -10.063  30.753  10.699  1.00 10.00      A   
ATOM   4891  N   SER A 517     -12.060  30.551   9.716  1.00 10.00      A   
ATOM   4892  HN  SER A 517     -12.613  30.086   9.042  1.00 10.00      A   
ATOM   4893  CA  SER A 517     -12.661  31.604  10.520  1.00 10.00      A   
ATOM   4894  CB  SER A 517     -13.197  32.707   9.602  1.00 10.00      A   
ATOM   4895  OG  SER A 517     -12.195  33.119   8.680  1.00 10.00      A   
ATOM   4896  HG  SER A 517     -11.472  32.481   8.689  1.00 10.00      A   
ATOM   4897  C   SER A 517     -13.760  31.051  11.428  1.00 10.00      A   
ATOM   4898  O   SER A 517     -14.752  31.726  11.713  1.00 10.00      A   
ATOM   4899  N   VAL A 518     -13.565  29.828  11.903  1.00 10.00      A   
ATOM   4900  HN  VAL A 518     -12.734  29.353  11.682  1.00 10.00      A   
ATOM   4901  CA  VAL A 518     -14.537  29.181  12.775  1.00 10.00      A   
ATOM   4902  CB  VAL A 518     -14.493  27.649  12.636  1.00 10.00      A   
ATOM   4903  CG1 VAL A 518     -15.649  27.010  13.390  1.00 10.00      A   
ATOM   4904  CG2 VAL A 518     -14.510  27.240  11.172  1.00 10.00      A   
ATOM   4905  C   VAL A 518     -14.267  29.557  14.226  1.00 10.00      A   
ATOM   4906  O   VAL A 518     -13.166  29.352  14.731  1.00 10.00      A   
ATOM   4907  N   SER A 519     -15.271  30.098  14.892  1.00 10.00      A   
ATOM   4908  HN  SER A 519     -16.137  30.223  14.439  1.00 10.00      A   
ATOM   4909  CA  SER A 519     -15.123  30.507  16.280  1.00 10.00      A   
ATOM   4910  CB  SER A 519     -16.126  31.613  16.604  1.00 10.00      A   
ATOM   4911  OG  SER A 519     -17.453  31.201  16.310  1.00 10.00      A   
ATOM   4912  HG  SER A 519     -17.524  30.988  15.361  1.00 10.00      A   
ATOM   4913  C   SER A 519     -15.289  29.331  17.248  1.00 10.00      A   
ATOM   4914  O   SER A 519     -15.903  28.311  16.916  1.00 10.00      A   
ATOM   4915  N   PHE A 520     -14.749  29.485  18.454  1.00 10.00      A   
ATOM   4916  HN  PHE A 520     -14.280  30.323  18.665  1.00 10.00      A   
ATOM   4917  CA  PHE A 520     -14.841  28.447  19.473  1.00 10.00      A   
ATOM   4918  CB  PHE A 520     -13.958  28.799  20.677  1.00 10.00      A   
ATOM   4919  CG  PHE A 520     -14.118  27.882  21.859  1.00 10.00      A   
ATOM   4920  CD1 PHE A 520     -13.924  26.519  21.727  1.00 10.00      A   
ATOM   4921  CD2 PHE A 520     -14.462  28.388  23.103  1.00 10.00      A   
ATOM   4922  CE1 PHE A 520     -14.070  25.678  22.814  1.00 10.00      A   
ATOM   4923  CE2 PHE A 520     -14.609  27.553  24.195  1.00 10.00      A   
ATOM   4924  CZ  PHE A 520     -14.412  26.196  24.049  1.00 10.00      A   
ATOM   4925  C   PHE A 520     -16.290  28.255  19.908  1.00 10.00      A   
ATOM   4926  O   PHE A 520     -16.742  27.127  20.117  1.00 10.00      A   
ATOM   4927  N   GLY A 521     -17.017  29.363  20.016  1.00 10.00      A   
ATOM   4928  HN  GLY A 521     -16.593  30.235  19.823  1.00 10.00      A   
ATOM   4929  CA  GLY A 521     -18.412  29.310  20.420  1.00 10.00      A   
ATOM   4930  C   GLY A 521     -19.252  28.478  19.469  1.00 10.00      A   
ATOM   4931  O   GLY A 521     -20.201  27.812  19.887  1.00 10.00      A   
ATOM   4932  N   ALA A 522     -18.886  28.503  18.191  1.00 10.00      A   
ATOM   4933  HN  ALA A 522     -18.111  29.041  17.926  1.00 10.00      A   
ATOM   4934  CA  ALA A 522     -19.606  27.747  17.177  1.00 10.00      A   
ATOM   4935  CB  ALA A 522     -19.229  28.221  15.790  1.00 10.00      A   
ATOM   4936  C   ALA A 522     -19.331  26.260  17.321  1.00 10.00      A   
ATOM   4937  O   ALA A 522     -20.241  25.442  17.200  1.00 10.00      A   
ATOM   4938  N   CYS A 523     -18.077  25.917  17.585  1.00 10.00      A   
ATOM   4939  HN  CYS A 523     -17.394  26.614  17.662  1.00 10.00      A   
ATOM   4940  CA  CYS A 523     -17.689  24.524  17.760  1.00 10.00      A   
ATOM   4941  CB  CYS A 523     -16.181  24.422  17.993  1.00 10.00      A   
ATOM   4942  SG  CYS A 523     -15.170  25.252  16.741  1.00 10.00      A   
ATOM   4943  HG  CYS A 523     -15.444  26.551  16.780  1.00 10.00      A   
ATOM   4944  C   CYS A 523     -18.450  23.923  18.938  1.00 10.00      A   
ATOM   4945  O   CYS A 523     -18.905  22.777  18.890  1.00 10.00      A   
ATOM   4946  N   LYS A 524     -18.594  24.723  19.989  1.00 10.00      A   
ATOM   4947  HN  LYS A 524     -18.196  25.619  19.959  1.00 10.00      A   
ATOM   4948  CA  LYS A 524     -19.309  24.313  21.185  1.00 10.00      A   
ATOM   4949  CB  LYS A 524     -19.128  25.376  22.277  1.00 10.00      A   
ATOM   4950  CG  LYS A 524     -19.717  25.010  23.630  1.00 10.00      A   
ATOM   4951  CD  LYS A 524     -19.624  26.170  24.612  1.00 10.00      A   
ATOM   4952  CE  LYS A 524     -18.188  26.448  25.031  1.00 10.00      A   
ATOM   4953  NZ  LYS A 524     -18.112  27.559  26.019  1.00 10.00      A   
ATOM   4954  HZ1 LYS A 524     -17.156  27.607  26.438  1.00 10.00      A   
ATOM   4955  HZ2 LYS A 524     -18.802  27.410  26.780  1.00 10.00      A   
ATOM   4956  HZ3 LYS A 524     -18.321  28.473  25.552  1.00 10.00      A   
ATOM   4957  C   LYS A 524     -20.791  24.136  20.867  1.00 10.00      A   
ATOM   4958  O   LYS A 524     -21.416  23.160  21.283  1.00 10.00      A   
ATOM   4959  N   LEU A 525     -21.332  25.072  20.096  1.00 10.00      A   
ATOM   4960  HN  LEU A 525     -20.768  25.807  19.775  1.00 10.00      A   
ATOM   4961  CA  LEU A 525     -22.737  25.043  19.711  1.00 10.00      A   
ATOM   4962  CB  LEU A 525     -23.111  26.342  18.997  1.00 10.00      A   
ATOM   4963  CG  LEU A 525     -24.597  26.565  18.738  1.00 10.00      A   
ATOM   4964  CD1 LEU A 525     -25.358  26.619  20.050  1.00 10.00      A   
ATOM   4965  CD2 LEU A 525     -24.815  27.837  17.937  1.00 10.00      A   
ATOM   4966  C   LEU A 525     -23.053  23.847  18.816  1.00 10.00      A   
ATOM   4967  O   LEU A 525     -24.090  23.202  18.968  1.00 10.00      A   
ATOM   4968  N   LEU A 526     -22.156  23.558  17.885  1.00 10.00      A   
ATOM   4969  HN  LEU A 526     -21.349  24.115  17.810  1.00 10.00      A   
ATOM   4970  CA  LEU A 526     -22.342  22.439  16.968  1.00 10.00      A   
ATOM   4971  CB  LEU A 526     -21.313  22.487  15.839  1.00 10.00      A   
ATOM   4972  CG  LEU A 526     -21.534  21.503  14.689  1.00 10.00      A   
ATOM   4973  CD1 LEU A 526     -22.688  21.952  13.803  1.00 10.00      A   
ATOM   4974  CD2 LEU A 526     -20.260  21.330  13.879  1.00 10.00      A   
ATOM   4975  C   LEU A 526     -22.236  21.107  17.708  1.00 10.00      A   
ATOM   4976  O   LEU A 526     -22.966  20.161  17.410  1.00 10.00      A   
ATOM   4977  N   GLY A 527     -21.329  21.048  18.679  1.00 10.00      A   
ATOM   4978  HN  GLY A 527     -20.777  21.835  18.868  1.00 10.00      A   
ATOM   4979  CA  GLY A 527     -21.139  19.837  19.453  1.00 10.00      A   
ATOM   4980  C   GLY A 527     -22.397  19.419  20.183  1.00 10.00      A   
ATOM   4981  O   GLY A 527     -22.713  18.233  20.266  1.00 10.00      A   
ATOM   4982  N   GLN A 528     -23.122  20.395  20.704  1.00 10.00      A   
ATOM   4983  HN  GLN A 528     -22.818  21.323  20.608  1.00 10.00      A   
ATOM   4984  CA  GLN A 528     -24.356  20.126  21.428  1.00 10.00      A   
ATOM   4985  CB  GLN A 528     -24.728  21.319  22.305  1.00 10.00      A   
ATOM   4986  CG  GLN A 528     -23.628  21.776  23.244  1.00 10.00      A   
ATOM   4987  CD  GLN A 528     -24.071  22.915  24.137  1.00 10.00      A   
ATOM   4988  OE1 GLN A 528     -24.926  23.713  23.765  1.00 10.00      A   
ATOM   4989  NE2 GLN A 528     -23.513  22.981  25.326  1.00 10.00      A   
ATOM   4990 HE21 GLN A 528     -22.851  22.298  25.567  1.00 10.00      A   
ATOM   4991 HE22 GLN A 528     -23.773  23.717  25.919  1.00 10.00      A   
ATOM   4992  C   GLN A 528     -25.493  19.829  20.456  1.00 10.00      A   
ATOM   4993  O   GLN A 528     -26.451  19.137  20.796  1.00 10.00      A   
ATOM   4994  N   LYS A 529     -25.371  20.360  19.248  1.00 10.00      A   
ATOM   4995  HN  LYS A 529     -24.574  20.892  19.044  1.00 10.00      A   
ATOM   4996  CA  LYS A 529     -26.376  20.177  18.215  1.00 10.00      A   
ATOM   4997  CB  LYS A 529     -26.145  21.181  17.084  1.00 10.00      A   
ATOM   4998  CG  LYS A 529     -27.309  21.307  16.117  1.00 10.00      A   
ATOM   4999  CD  LYS A 529     -27.039  22.373  15.068  1.00 10.00      A   
ATOM   5000  CE  LYS A 529     -28.232  22.566  14.149  1.00 10.00      A   
ATOM   5001  NZ  LYS A 529     -29.460  22.949  14.898  1.00 10.00      A   
ATOM   5002  HZ1 LYS A 529     -29.257  23.739  15.544  1.00 10.00      A   
ATOM   5003  HZ2 LYS A 529     -29.811  22.145  15.453  1.00 10.00      A   
ATOM   5004  HZ3 LYS A 529     -30.202  23.244  14.234  1.00 10.00      A   
ATOM   5005  C   LYS A 529     -26.334  18.761  17.661  1.00 10.00      A   
ATOM   5006  O   LYS A 529     -27.374  18.133  17.465  1.00 10.00      A   
ATOM   5007  N   MET A 530     -25.126  18.267  17.418  1.00 10.00      A   
ATOM   5008  HN  MET A 530     -24.336  18.816  17.621  1.00 10.00      A   
ATOM   5009  CA  MET A 530     -24.932  16.927  16.875  1.00 10.00      A   
ATOM   5010  CB  MET A 530     -24.132  16.986  15.568  1.00 10.00      A   
ATOM   5011  CG  MET A 530     -24.599  18.047  14.580  1.00 10.00      A   
ATOM   5012  SD  MET A 530     -26.288  17.784  13.996  1.00 10.00      A   
ATOM   5013  CE  MET A 530     -26.076  16.317  12.989  1.00 10.00      A   
ATOM   5014  C   MET A 530     -24.202  16.041  17.879  1.00 10.00      A   
ATOM   5015  O   MET A 530     -22.973  16.003  17.903  1.00 10.00      A   
ATOM   5016  N   PRO A 531     -24.954  15.310  18.721  1.00 10.00      A   
ATOM   5017  CA  PRO A 531     -24.380  14.427  19.744  1.00 10.00      A   
ATOM   5018  CB  PRO A 531     -25.599  13.958  20.549  1.00 10.00      A   
ATOM   5019  CG  PRO A 531     -26.704  14.885  20.169  1.00 10.00      A   
ATOM   5020  CD  PRO A 531     -26.423  15.301  18.757  1.00 10.00      A   
ATOM   5021  C   PRO A 531     -23.653  13.219  19.155  1.00 10.00      A   
ATOM   5022  O   PRO A 531     -22.820  12.599  19.818  1.00 10.00      A   
ATOM   5023  N   LYS A 532     -23.971  12.884  17.913  1.00 10.00      A   
ATOM   5024  HN  LYS A 532     -24.641  13.414  17.432  1.00 10.00      A   
ATOM   5025  CA  LYS A 532     -23.348  11.745  17.246  1.00 10.00      A   
ATOM   5026  CB  LYS A 532     -24.303  11.116  16.230  1.00 10.00      A   
ATOM   5027  CG  LYS A 532     -25.602  10.595  16.812  1.00 10.00      A   
ATOM   5028  CD  LYS A 532     -26.339   9.735  15.799  1.00 10.00      A   
ATOM   5029  CE  LYS A 532     -27.836   9.969  15.856  1.00 10.00      A   
ATOM   5030  NZ  LYS A 532     -28.195  11.346  15.443  1.00 10.00      A   
ATOM   5031  HZ1 LYS A 532     -29.213  11.406  15.242  1.00 10.00      A   
ATOM   5032  HZ2 LYS A 532     -27.671  11.613  14.582  1.00 10.00      A   
ATOM   5033  HZ3 LYS A 532     -27.963  12.018  16.204  1.00 10.00      A   
ATOM   5034  C   LYS A 532     -22.058  12.148  16.539  1.00 10.00      A   
ATOM   5035  O   LYS A 532     -21.408  11.328  15.886  1.00 10.00      A   
ATOM   5036  N   LEU A 533     -21.690  13.411  16.661  1.00 10.00      A   
ATOM   5037  HN  LEU A 533     -22.233  14.020  17.202  1.00 10.00      A   
ATOM   5038  CA  LEU A 533     -20.487  13.910  16.026  1.00 10.00      A   
ATOM   5039  CB  LEU A 533     -20.815  15.042  15.046  1.00 10.00      A   
ATOM   5040  CG  LEU A 533     -21.155  14.626  13.610  1.00 10.00      A   
ATOM   5041  CD1 LEU A 533     -22.544  14.007  13.529  1.00 10.00      A   
ATOM   5042  CD2 LEU A 533     -21.043  15.813  12.670  1.00 10.00      A   
ATOM   5043  C   LEU A 533     -19.485  14.386  17.062  1.00 10.00      A   
ATOM   5044  O   LEU A 533     -19.840  15.086  18.013  1.00 10.00      A   
ATOM   5045  N   ASN A 534     -18.240  13.978  16.890  1.00 10.00      A   
ATOM   5046  HN  ASN A 534     -18.027  13.394  16.128  1.00 10.00      A   
ATOM   5047  CA  ASN A 534     -17.176  14.378  17.789  1.00 10.00      A   
ATOM   5048  CB  ASN A 534     -16.167  13.246  18.004  1.00 10.00      A   
ATOM   5049  CG  ASN A 534     -16.556  12.272  19.099  1.00 10.00      A   
ATOM   5050  OD1 ASN A 534     -17.430  12.550  19.924  1.00 10.00      A   
ATOM   5051  ND2 ASN A 534     -15.887  11.127  19.123  1.00 10.00      A   
ATOM   5052 HD21 ASN A 534     -15.186  10.981  18.444  1.00 10.00      A   
ATOM   5053 HD22 ASN A 534     -16.115  10.466  19.814  1.00 10.00      A   
ATOM   5054  C   ASN A 534     -16.456  15.582  17.208  1.00 10.00      A   
ATOM   5055  O   ASN A 534     -15.709  15.464  16.231  1.00 10.00      A   
ATOM   5056  N   VAL A 535     -16.700  16.742  17.783  1.00 10.00      A   
ATOM   5057  HN  VAL A 535     -17.314  16.782  18.546  1.00 10.00      A   
ATOM   5058  CA  VAL A 535     -16.056  17.954  17.322  1.00 10.00      A   
ATOM   5059  CB  VAL A 535     -16.941  19.195  17.552  1.00 10.00      A   
ATOM   5060  CG1 VAL A 535     -16.355  20.408  16.850  1.00 10.00      A   
ATOM   5061  CG2 VAL A 535     -18.364  18.938  17.076  1.00 10.00      A   
ATOM   5062  C   VAL A 535     -14.729  18.123  18.050  1.00 10.00      A   
ATOM   5063  O   VAL A 535     -14.661  18.759  19.107  1.00 10.00      A   
ATOM   5064  N   GLU A 536     -13.684  17.521  17.496  1.00 10.00      A   
ATOM   5065  HN  GLU A 536     -13.808  17.017  16.659  1.00 10.00      A   
ATOM   5066  CA  GLU A 536     -12.359  17.591  18.093  1.00 10.00      A   
ATOM   5067  CB  GLU A 536     -11.497  16.392  17.685  1.00 10.00      A   
ATOM   5068  CG  GLU A 536     -11.979  15.064  18.247  1.00 10.00      A   
ATOM   5069  CD  GLU A 536     -10.965  13.942  18.092  1.00 10.00      A   
ATOM   5070  OE1 GLU A 536      -9.835  14.202  17.627  1.00 10.00      A   
ATOM   5071  OE2 GLU A 536     -11.292  12.787  18.448  1.00 10.00      A   
ATOM   5072  C   GLU A 536     -11.659  18.892  17.733  1.00 10.00      A   
ATOM   5073  O   GLU A 536     -11.256  19.101  16.589  1.00 10.00      A   
ATOM   5074  N   VAL A 537     -11.541  19.769  18.712  1.00 10.00      A   
ATOM   5075  HN  VAL A 537     -11.910  19.548  19.596  1.00 10.00      A   
ATOM   5076  CA  VAL A 537     -10.877  21.045  18.522  1.00 10.00      A   
ATOM   5077  CB  VAL A 537     -11.470  22.144  19.433  1.00 10.00      A   
ATOM   5078  CG1 VAL A 537     -10.700  23.449  19.281  1.00 10.00      A   
ATOM   5079  CG2 VAL A 537     -12.946  22.352  19.135  1.00 10.00      A   
ATOM   5080  C   VAL A 537      -9.387  20.892  18.810  1.00 10.00      A   
ATOM   5081  O   VAL A 537      -8.990  20.600  19.938  1.00 10.00      A   
ATOM   5082  N   ILE A 538      -8.579  21.066  17.780  1.00 10.00      A   
ATOM   5083  HN  ILE A 538      -8.964  21.292  16.906  1.00 10.00      A   
ATOM   5084  CA  ILE A 538      -7.135  20.955  17.906  1.00 10.00      A   
ATOM   5085  CB  ILE A 538      -6.523  20.232  16.692  1.00 10.00      A   
ATOM   5086  CG1 ILE A 538      -7.307  18.953  16.394  1.00 10.00      A   
ATOM   5087  CG2 ILE A 538      -5.057  19.910  16.943  1.00 10.00      A   
ATOM   5088  CD1 ILE A 538      -7.746  18.828  14.952  1.00 10.00      A   
ATOM   5089  C   ILE A 538      -6.529  22.347  18.018  1.00 10.00      A   
ATOM   5090  O   ILE A 538      -6.480  23.098  17.038  1.00 10.00      A   
ATOM   5091  N   ASP A 539      -6.076  22.688  19.211  1.00 10.00      A   
ATOM   5092  HN  ASP A 539      -6.119  22.034  19.949  1.00 10.00      A   
ATOM   5093  CA  ASP A 539      -5.494  24.000  19.455  1.00 10.00      A   
ATOM   5094  CB  ASP A 539      -6.534  24.924  20.088  1.00 10.00      A   
ATOM   5095  CG  ASP A 539      -6.128  26.376  20.057  1.00 10.00      A   
ATOM   5096  OD1 ASP A 539      -6.580  27.105  19.147  1.00 10.00      A   
ATOM   5097  OD2 ASP A 539      -5.363  26.797  20.947  1.00 10.00      A   
ATOM   5098  C   ASP A 539      -4.263  23.875  20.349  1.00 10.00      A   
ATOM   5099  O   ASP A 539      -4.296  23.196  21.376  1.00 10.00      A   
ATOM   5100  N   GLU A 540      -3.180  24.531  19.962  1.00 10.00      A   
ATOM   5101  HN  GLU A 540      -3.213  25.091  19.151  1.00 10.00      A   
ATOM   5102  CA  GLU A 540      -1.947  24.458  20.724  1.00 10.00      A   
ATOM   5103  CB  GLU A 540      -0.762  24.137  19.811  1.00 10.00      A   
ATOM   5104  CG  GLU A 540      -0.793  22.737  19.217  1.00 10.00      A   
ATOM   5105  CD  GLU A 540       0.391  22.463  18.310  1.00 10.00      A   
ATOM   5106  OE1 GLU A 540       0.259  22.649  17.083  1.00 10.00      A   
ATOM   5107  OE2 GLU A 540       1.461  22.066  18.818  1.00 10.00      A   
ATOM   5108  C   GLU A 540      -1.688  25.729  21.526  1.00 10.00      A   
ATOM   5109  O   GLU A 540      -0.610  25.900  22.094  1.00 10.00      A   
ATOM   5110  N   ARG A 541      -2.672  26.619  21.588  1.00 10.00      A   
ATOM   5111  HN  ARG A 541      -3.527  26.442  21.120  1.00 10.00      A   
ATOM   5112  CA  ARG A 541      -2.513  27.853  22.349  1.00 10.00      A   
ATOM   5113  CB  ARG A 541      -3.347  28.996  21.759  1.00 10.00      A   
ATOM   5114  CG  ARG A 541      -3.015  29.333  20.315  1.00 10.00      A   
ATOM   5115  CD  ARG A 541      -4.243  29.214  19.429  1.00 10.00      A   
ATOM   5116  NE  ARG A 541      -4.789  30.512  19.039  1.00 10.00      A   
ATOM   5117  HE  ARG A 541      -4.202  31.292  19.139  1.00 10.00      A   
ATOM   5118  CZ  ARG A 541      -6.019  30.692  18.562  1.00 10.00      A   
ATOM   5119  NH1 ARG A 541      -6.843  29.658  18.420  1.00 10.00      A   
ATOM   5120 HH11 ARG A 541      -6.532  28.685  18.689  1.00 10.00      A   
ATOM   5121 HH12 ARG A 541      -7.805  29.806  18.045  1.00 10.00      A   
ATOM   5122  NH2 ARG A 541      -6.433  31.906  18.227  1.00 10.00      A   
ATOM   5123 HH21 ARG A 541      -7.391  32.049  17.846  1.00 10.00      A   
ATOM   5124 HH22 ARG A 541      -5.795  32.726  18.343  1.00 10.00      A   
ATOM   5125  C   ARG A 541      -2.906  27.612  23.802  1.00 10.00      A   
ATOM   5126  O   ARG A 541      -2.668  28.450  24.675  1.00 10.00      A   
ATOM   5127  N   GLY A 542      -3.509  26.454  24.048  1.00 10.00      A   
ATOM   5128  HN  GLY A 542      -3.674  25.834  23.304  1.00 10.00      A   
ATOM   5129  CA  GLY A 542      -3.943  26.100  25.384  1.00 10.00      A   
ATOM   5130  C   GLY A 542      -5.449  25.978  25.437  1.00 10.00      A   
ATOM   5131  O   GLY A 542      -6.091  25.839  24.395  1.00 10.00      A   
ATOM   5132  N   ALA A 543      -6.023  26.041  26.631  1.00 10.00      A   
ATOM   5133  HN  ALA A 543      -5.464  26.164  27.430  1.00 10.00      A   
ATOM   5134  CA  ALA A 543      -7.468  25.944  26.780  1.00 10.00      A   
ATOM   5135  CB  ALA A 543      -7.859  25.845  28.246  1.00 10.00      A   
ATOM   5136  C   ALA A 543      -8.145  27.143  26.125  1.00 10.00      A   
ATOM   5137  O   ALA A 543      -7.877  28.292  26.488  1.00 10.00      A   
ATOM   5138  N   PRO A 544      -9.025  26.892  25.142  1.00 10.00      A   
ATOM   5139  CA  PRO A 544      -9.740  27.954  24.424  1.00 10.00      A   
ATOM   5140  CB  PRO A 544     -10.625  27.192  23.433  1.00 10.00      A   
ATOM   5141  CG  PRO A 544      -9.989  25.852  23.302  1.00 10.00      A   
ATOM   5142  CD  PRO A 544      -9.383  25.554  24.640  1.00 10.00      A   
ATOM   5143  C   PRO A 544     -10.591  28.804  25.357  1.00 10.00      A   
ATOM   5144  O   PRO A 544     -10.922  29.943  25.038  1.00 10.00      A   
ATOM   5145  N   ASP A 545     -10.912  28.249  26.523  1.00 10.00      A   
ATOM   5146  HN  ASP A 545     -10.607  27.334  26.710  1.00 10.00      A   
ATOM   5147  CA  ASP A 545     -11.719  28.945  27.526  1.00 10.00      A   
ATOM   5148  CB  ASP A 545     -12.034  28.022  28.706  1.00 10.00      A   
ATOM   5149  CG  ASP A 545     -12.890  26.831  28.333  1.00 10.00      A   
ATOM   5150  OD1 ASP A 545     -14.132  26.931  28.426  1.00 10.00      A   
ATOM   5151  OD2 ASP A 545     -12.326  25.778  27.977  1.00 10.00      A   
ATOM   5152  C   ASP A 545     -11.023  30.205  28.048  1.00 10.00      A   
ATOM   5153  O   ASP A 545     -11.666  31.077  28.631  1.00 10.00      A   
ATOM   5154  N   SER A 546      -9.709  30.288  27.847  1.00 10.00      A   
ATOM   5155  HN  SER A 546      -9.252  29.554  27.385  1.00 10.00      A   
ATOM   5156  CA  SER A 546      -8.929  31.440  28.304  1.00 10.00      A   
ATOM   5157  CB  SER A 546      -7.460  31.047  28.464  1.00 10.00      A   
ATOM   5158  OG  SER A 546      -7.334  29.674  28.799  1.00 10.00      A   
ATOM   5159  HG  SER A 546      -7.280  29.154  27.986  1.00 10.00      A   
ATOM   5160  C   SER A 546      -9.042  32.613  27.333  1.00 10.00      A   
ATOM   5161  O   SER A 546      -8.506  33.690  27.581  1.00 10.00      A   
ATOM   5162  N   ARG A 547      -9.740  32.397  26.231  1.00 10.00      A   
ATOM   5163  HN  ARG A 547     -10.170  31.524  26.099  1.00 10.00      A   
ATOM   5164  CA  ARG A 547      -9.915  33.431  25.219  1.00 10.00      A   
ATOM   5165  CB  ARG A 547      -9.094  33.089  23.972  1.00 10.00      A   
ATOM   5166  CG  ARG A 547      -7.636  33.508  24.061  1.00 10.00      A   
ATOM   5167  CD  ARG A 547      -6.769  32.739  23.077  1.00 10.00      A
[truncated: 221,457 more chars]
