# Supplementary material for: Flexibility of intrinsically disordered degrons in AUX/IAA proteins reinforces auxin co-receptor assemblies
Source: Nat Commun. 2020 May 8;11:2277. doi: 10.1038/s41467-020-16147-2 (PMC7210949; doi:10.1038/s41467-020-16147-2)
Supplement: Supplementary file 9 — Supplementary Data 6 [file 41467_2020_16147_MOESM9_ESM.gz › haddock_files/IAA07/No_disorder_restraint/NoDis_cluster2_1.pdb]

REMARK FILENAME="complex_15w.pdb0"
REMARK ===============================================================
REMARK HADDOCK run for complex
REMARK initial structure: complex_15.pdb
REMARK final NOE weights: unambig 50 amb: 50
REMARK ===============================================================
REMARK            total,bonds,angles,improper,dihe,vdw,elec,air,cdih,coup,rdcs,vean,dani,xpcs,rg
REMARK energies: -229.213, 0, 0, 0, 0, -60.8816, -169.747, 1.41537, 0, 0, 0, 0, 0, 0, 0
REMARK ===============================================================
REMARK            bonds,angles,impropers,dihe,air,cdih,coup,rdcs,vean,dani,xpcs
REMARK rms-dev.: 0,0,0,0,3.50821E-02,0,0, 0, 0, 0, 0
REMARK ===============================================================
REMARK               air,cdih,coup,rdcs,vean,dani,xpcs
REMARK               >0.3,>5,>1,>0,>5,>0.2,>0.2
REMARK violations.: 0, 0, 0, 0, 0, 0, 0
REMARK ===============================================================
REMARK                        CVpartition#,violations,rms
REMARK AIRs cross-validation: 2, 0, NaN
REMARK ===============================================================
REMARK NCS energy: 0
REMARK ===============================================================
REMARK Symmetry energy: 0
REMARK ===============================================================
REMARK Desolvation energy: 19.8364
REMARK Internal energy free molecules: -22437
REMARK Internal energy complex: -33569.9
REMARK Binding energy: -11343.6
REMARK ===============================================================
REMARK buried surface area: 1715.76
REMARK ===============================================================
REMARK water - chain1: 0 0 0
REMARK water - chain2: 0 0 0
REMARK water - chain3: 0 0 0
REMARK water - chain4: 0 0 0
REMARK water - chain5: 0 0 0
REMARK water - chain6: 0 0 0
REMARK ===============================================================
REMARK water - water: 0 0 0
REMARK ===============================================================
REMARK DATE:14-Feb-2019  04:47:11       created by user: enmr022
REMARK VERSION:1.3U
ATOM      1  N   PHE A   9     -39.897  -3.080   7.608  1.00 10.00      A   
ATOM      2  HN  PHE A   9     -39.736  -2.580   8.438  1.00 10.00      A   
ATOM      3  CA  PHE A   9     -39.285  -4.391   7.448  1.00 10.00      A   
ATOM      4  CB  PHE A   9     -38.281  -4.379   6.293  1.00 10.00      A   
ATOM      5  CG  PHE A   9     -38.848  -3.949   4.973  1.00 10.00      A   
ATOM      6  CD1 PHE A   9     -38.246  -2.931   4.252  1.00 10.00      A   
ATOM      7  CD2 PHE A   9     -39.978  -4.559   4.450  1.00 10.00      A   
ATOM      8  CE1 PHE A   9     -38.758  -2.528   3.037  1.00 10.00      A   
ATOM      9  CE2 PHE A   9     -40.496  -4.162   3.235  1.00 10.00      A   
ATOM     10  CZ  PHE A   9     -39.884  -3.145   2.527  1.00 10.00      A   
ATOM     11  C   PHE A   9     -38.568  -4.810   8.723  1.00 10.00      A   
ATOM     12  O   PHE A   9     -37.897  -3.995   9.361  1.00 10.00      A   
ATOM     13  N   PRO A  10     -38.726  -6.079   9.123  1.00 10.00      A   
ATOM     14  CA  PRO A  10     -38.068  -6.623  10.314  1.00 10.00      A   
ATOM     15  CB  PRO A  10     -38.599  -8.062  10.400  1.00 10.00      A   
ATOM     16  CG  PRO A  10     -39.833  -8.070   9.564  1.00 10.00      A   
ATOM     17  CD  PRO A  10     -39.589  -7.075   8.467  1.00 10.00      A   
ATOM     18  C   PRO A  10     -36.546  -6.635  10.151  1.00 10.00      A   
ATOM     19  O   PRO A  10     -36.032  -6.622   9.025  1.00 10.00      A   
ATOM     20  N   GLU A  11     -35.838  -6.678  11.275  1.00 10.00      A   
ATOM     21  HN  GLU A  11     -36.315  -6.690  12.131  1.00 10.00      A   
ATOM     22  CA  GLU A  11     -34.376  -6.682  11.282  1.00 10.00      A   
ATOM     23  CB  GLU A  11     -33.831  -6.841  12.704  1.00 10.00      A   
ATOM     24  CG  GLU A  11     -34.823  -6.521  13.806  1.00 10.00      A   
ATOM     25  CD  GLU A  11     -35.150  -5.049  13.903  1.00 10.00      A   
ATOM     26  OE1 GLU A  11     -34.285  -4.269  14.352  1.00 10.00      A   
ATOM     27  OE2 GLU A  11     -36.283  -4.672  13.551  1.00 10.00      A   
ATOM     28  C   GLU A  11     -33.804  -7.782  10.396  1.00 10.00      A   
ATOM     29  O   GLU A  11     -32.851  -7.551   9.652  1.00 10.00      A   
ATOM     30  N   GLU A  12     -34.396  -8.972  10.471  1.00 10.00      A   
ATOM     31  HN  GLU A  12     -35.155  -9.088  11.080  1.00 10.00      A   
ATOM     32  CA  GLU A  12     -33.941 -10.113   9.681  1.00 10.00      A   
ATOM     33  CB  GLU A  12     -34.753 -11.373  10.008  1.00 10.00      A   
ATOM     34  CG  GLU A  12     -36.259 -11.159  10.062  1.00 10.00      A   
ATOM     35  CD  GLU A  12     -37.012 -12.380  10.560  1.00 10.00      A   
ATOM     36  OE1 GLU A  12     -36.649 -12.915  11.626  1.00 10.00      A   
ATOM     37  OE2 GLU A  12     -37.986 -12.799   9.900  1.00 10.00      A   
ATOM     38  C   GLU A  12     -33.959  -9.818   8.182  1.00 10.00      A   
ATOM     39  O   GLU A  12     -33.134 -10.332   7.428  1.00 10.00      A   
ATOM     40  N   VAL A  13     -34.890  -8.977   7.759  1.00 10.00      A   
ATOM     41  HN  VAL A  13     -35.512  -8.581   8.407  1.00 10.00      A   
ATOM     42  CA  VAL A  13     -34.999  -8.614   6.355  1.00 10.00      A   
ATOM     43  CB  VAL A  13     -36.413  -8.096   6.012  1.00 10.00      A   
ATOM     44  CG1 VAL A  13     -36.512  -7.754   4.535  1.00 10.00      A   
ATOM     45  CG2 VAL A  13     -37.474  -9.115   6.401  1.00 10.00      A   
ATOM     46  C   VAL A  13     -33.968  -7.539   6.013  1.00 10.00      A   
ATOM     47  O   VAL A  13     -33.201  -7.677   5.062  1.00 10.00      A   
ATOM     48  N   LEU A  14     -33.943  -6.480   6.818  1.00 10.00      A   
ATOM     49  HN  LEU A  14     -34.569  -6.443   7.574  1.00 10.00      A   
ATOM     50  CA  LEU A  14     -33.016  -5.370   6.611  1.00 10.00      A   
ATOM     51  CB  LEU A  14     -33.252  -4.276   7.655  1.00 10.00      A   
ATOM     52  CG  LEU A  14     -34.609  -3.569   7.582  1.00 10.00      A   
ATOM     53  CD1 LEU A  14     -34.798  -2.635   8.766  1.00 10.00      A   
ATOM     54  CD2 LEU A  14     -34.746  -2.809   6.273  1.00 10.00      A   
ATOM     55  C   LEU A  14     -31.560  -5.832   6.627  1.00 10.00      A   
ATOM     56  O   LEU A  14     -30.743  -5.343   5.846  1.00 10.00      A   
ATOM     57  N   GLU A  15     -31.239  -6.780   7.505  1.00 10.00      A   
ATOM     58  HN  GLU A  15     -31.934  -7.136   8.107  1.00 10.00      A   
ATOM     59  CA  GLU A  15     -29.878  -7.305   7.600  1.00 10.00      A   
ATOM     60  CB  GLU A  15     -29.774  -8.349   8.718  1.00 10.00      A   
ATOM     61  CG  GLU A  15     -28.349  -8.726   9.094  1.00 10.00      A   
ATOM     62  CD  GLU A  15     -28.288  -9.763  10.202  1.00 10.00      A   
ATOM     63  OE1 GLU A  15     -28.607 -10.941   9.936  1.00 10.00      A   
ATOM     64  OE2 GLU A  15     -27.918  -9.410  11.344  1.00 10.00      A   
ATOM     65  C   GLU A  15     -29.454  -7.904   6.262  1.00 10.00      A   
ATOM     66  O   GLU A  15     -28.316  -7.729   5.820  1.00 10.00      A   
ATOM     67  N   HIS A  16     -30.389  -8.585   5.608  1.00 10.00      A   
ATOM     68  HN  HIS A  16     -31.280  -8.675   6.009  1.00 10.00      A   
ATOM     69  CA  HIS A  16     -30.128  -9.200   4.315  1.00 10.00      A   
ATOM     70  CB  HIS A  16     -31.275 -10.143   3.921  1.00 10.00      A   
ATOM     71  CG  HIS A  16     -30.912 -11.150   2.868  1.00 10.00      A   
ATOM     72  ND1 HIS A  16     -30.708 -12.474   3.182  1.00 10.00      A   
ATOM     73  CD2 HIS A  16     -30.734 -10.979   1.531  1.00 10.00      A   
ATOM     74  CE1 HIS A  16     -30.415 -13.076   2.044  1.00 10.00      A   
ATOM     75  NE2 HIS A  16     -30.416 -12.212   1.021  1.00 10.00      A   
ATOM     76  HE2 HIS A  16     -30.214 -12.421   0.077  1.00 10.00      A   
ATOM     77  C   HIS A  16     -29.925  -8.121   3.251  1.00 10.00      A   
ATOM     78  O   HIS A  16     -29.049  -8.237   2.397  1.00 10.00      A   
ATOM     79  N   VAL A  17     -30.730  -7.063   3.325  1.00 10.00      A   
ATOM     80  HN  VAL A  17     -31.416  -7.032   4.029  1.00 10.00      A   
ATOM     81  CA  VAL A  17     -30.633  -5.951   2.379  1.00 10.00      A   
ATOM     82  CB  VAL A  17     -31.748  -4.905   2.617  1.00 10.00      A   
ATOM     83  CG1 VAL A  17     -31.681  -3.792   1.580  1.00 10.00      A   
ATOM     84  CG2 VAL A  17     -33.120  -5.558   2.610  1.00 10.00      A   
ATOM     85  C   VAL A  17     -29.274  -5.260   2.509  1.00 10.00      A   
ATOM     86  O   VAL A  17     -28.592  -5.005   1.515  1.00 10.00      A   
ATOM     87  N   PHE A  18     -28.873  -5.001   3.748  1.00 10.00      A   
ATOM     88  HN  PHE A  18     -29.450  -5.266   4.501  1.00 10.00      A   
ATOM     89  CA  PHE A  18     -27.608  -4.331   4.030  1.00 10.00      A   
ATOM     90  CB  PHE A  18     -27.535  -3.896   5.500  1.00 10.00      A   
ATOM     91  CG  PHE A  18     -28.641  -2.972   5.942  1.00 10.00      A   
ATOM     92  CD1 PHE A  18     -29.007  -2.909   7.276  1.00 10.00      A   
ATOM     93  CD2 PHE A  18     -29.314  -2.168   5.030  1.00 10.00      A   
ATOM     94  CE1 PHE A  18     -30.018  -2.070   7.695  1.00 10.00      A   
ATOM     95  CE2 PHE A  18     -30.327  -1.326   5.444  1.00 10.00      A   
ATOM     96  CZ  PHE A  18     -30.680  -1.277   6.779  1.00 10.00      A   
ATOM     97  C   PHE A  18     -26.411  -5.211   3.675  1.00 10.00      A   
ATOM     98  O   PHE A  18     -25.288  -4.723   3.555  1.00 10.00      A   
ATOM     99  N   SER A  19     -26.654  -6.503   3.486  1.00 10.00      A   
ATOM    100  HN  SER A  19     -27.576  -6.833   3.570  1.00 10.00      A   
ATOM    101  CA  SER A  19     -25.588  -7.439   3.143  1.00 10.00      A   
ATOM    102  CB  SER A  19     -26.064  -8.885   3.287  1.00 10.00      A   
ATOM    103  OG  SER A  19     -26.375  -9.197   4.637  1.00 10.00      A   
ATOM    104  HG  SER A  19     -27.010  -8.553   4.988  1.00 10.00      A   
ATOM    105  C   SER A  19     -25.046  -7.192   1.732  1.00 10.00      A   
ATOM    106  O   SER A  19     -23.930  -7.596   1.407  1.00 10.00      A   
ATOM    107  N   PHE A  20     -25.829  -6.515   0.902  1.00 10.00      A   
ATOM    108  HN  PHE A  20     -26.708  -6.202   1.210  1.00 10.00      A   
ATOM    109  CA  PHE A  20     -25.408  -6.229  -0.463  1.00 10.00      A   
ATOM    110  CB  PHE A  20     -26.621  -6.110  -1.388  1.00 10.00      A   
ATOM    111  CG  PHE A  20     -27.416  -7.380  -1.512  1.00 10.00      A   
ATOM    112  CD1 PHE A  20     -28.726  -7.440  -1.071  1.00 10.00      A   
ATOM    113  CD2 PHE A  20     -26.851  -8.513  -2.073  1.00 10.00      A   
ATOM    114  CE1 PHE A  20     -29.460  -8.605  -1.188  1.00 10.00      A   
ATOM    115  CE2 PHE A  20     -27.577  -9.682  -2.194  1.00 10.00      A   
ATOM    116  CZ  PHE A  20     -28.886  -9.728  -1.750  1.00 10.00      A   
ATOM    117  C   PHE A  20     -24.556  -4.964  -0.521  1.00 10.00      A   
ATOM    118  O   PHE A  20     -23.818  -4.736  -1.481  1.00 10.00      A   
ATOM    119  N   ILE A  21     -24.654  -4.152   0.519  1.00 10.00      A   
ATOM    120  HN  ILE A  21     -25.243  -4.398   1.263  1.00 10.00      A   
ATOM    121  CA  ILE A  21     -23.898  -2.908   0.593  1.00 10.00      A   
ATOM    122  CB  ILE A  21     -24.769  -1.758   1.141  1.00 10.00      A   
ATOM    123  CG1 ILE A  21     -26.075  -1.657   0.347  1.00 10.00      A   
ATOM    124  CG2 ILE A  21     -24.007  -0.439   1.092  1.00 10.00      A   
ATOM    125  CD1 ILE A  21     -27.160  -0.861   1.043  1.00 10.00      A   
ATOM    126  C   ILE A  21     -22.675  -3.081   1.490  1.00 10.00      A   
ATOM    127  O   ILE A  21     -22.798  -3.194   2.711  1.00 10.00      A   
ATOM    128  N   GLN A  22     -21.497  -3.108   0.881  1.00 10.00      A   
ATOM    129  HN  GLN A  22     -21.463  -3.026  -0.097  1.00 10.00      A   
ATOM    130  CA  GLN A  22     -20.252  -3.273   1.633  1.00 10.00      A   
ATOM    131  CB  GLN A  22     -19.449  -4.470   1.113  1.00 10.00      A   
ATOM    132  CG  GLN A  22     -20.179  -5.796   1.226  1.00 10.00      A   
ATOM    133  CD  GLN A  22     -20.532  -6.141   2.658  1.00 10.00      A   
ATOM    134  OE1 GLN A  22     -19.805  -5.802   3.594  1.00 10.00      A   
ATOM    135  NE2 GLN A  22     -21.653  -6.811   2.843  1.00 10.00      A   
ATOM    136 HE21 GLN A  22     -22.192  -7.046   2.051  1.00 10.00      A   
ATOM    137 HE22 GLN A  22     -21.904  -7.050   3.756  1.00 10.00      A   
ATOM    138  C   GLN A  22     -19.398  -2.007   1.601  1.00 10.00      A   
ATOM    139  O   GLN A  22     -18.396  -1.908   2.302  1.00 10.00      A   
ATOM    140  N   LEU A  23     -19.801  -1.040   0.790  1.00 10.00      A   
ATOM    141  HN  LEU A  23     -20.605  -1.174   0.249  1.00 10.00      A   
ATOM    142  CA  LEU A  23     -19.067   0.216   0.680  1.00 10.00      A   
ATOM    143  CB  LEU A  23     -19.402   0.917  -0.642  1.00 10.00      A   
ATOM    144  CG  LEU A  23     -18.678   2.239  -0.918  1.00 10.00      A   
ATOM    145  CD1 LEU A  23     -17.179   2.015  -1.070  1.00 10.00      A   
ATOM    146  CD2 LEU A  23     -19.250   2.919  -2.155  1.00 10.00      A   
ATOM    147  C   LEU A  23     -19.389   1.133   1.857  1.00 10.00      A   
ATOM    148  O   LEU A  23     -20.545   1.494   2.063  1.00 10.00      A   
ATOM    149  N   ASP A  24     -18.361   1.509   2.615  1.00 10.00      A   
ATOM    150  HN  ASP A  24     -17.464   1.179   2.396  1.00 10.00      A   
ATOM    151  CA  ASP A  24     -18.526   2.385   3.782  1.00 10.00      A   
ATOM    152  CB  ASP A  24     -17.187   2.642   4.482  1.00 10.00      A   
ATOM    153  CG  ASP A  24     -16.619   1.418   5.170  1.00 10.00      A   
ATOM    154  OD1 ASP A  24     -17.002   1.148   6.330  1.00 10.00      A   
ATOM    155  OD2 ASP A  24     -15.785   0.729   4.548  1.00 10.00      A   
ATOM    156  C   ASP A  24     -19.157   3.717   3.393  1.00 10.00      A   
ATOM    157  O   ASP A  24     -20.083   4.188   4.048  1.00 10.00      A   
ATOM    158  N   LYS A  25     -18.672   4.304   2.301  1.00 10.00      A   
ATOM    159  HN  LYS A  25     -17.954   3.862   1.807  1.00 10.00      A   
ATOM    160  CA  LYS A  25     -19.179   5.592   1.821  1.00 10.00      A   
ATOM    161  CB  LYS A  25     -18.343   6.090   0.636  1.00 10.00      A   
ATOM    162  CG  LYS A  25     -16.848   6.185   0.907  1.00 10.00      A   
ATOM    163  CD  LYS A  25     -16.123   6.833  -0.263  1.00 10.00      A   
ATOM    164  CE  LYS A  25     -14.612   6.797  -0.085  1.00 10.00      A   
ATOM    165  NZ  LYS A  25     -13.906   7.448  -1.222  1.00 10.00      A   
ATOM    166  HZ1 LYS A  25     -12.955   7.039  -1.334  1.00 10.00      A   
ATOM    167  HZ2 LYS A  25     -13.817   8.470  -1.056  1.00 10.00      A   
ATOM    168  HZ3 LYS A  25     -14.437   7.300  -2.105  1.00 10.00      A   
ATOM    169  C   LYS A  25     -20.651   5.502   1.412  1.00 10.00      A   
ATOM    170  O   LYS A  25     -21.334   6.519   1.284  1.00 10.00      A   
ATOM    171  N   ASP A  26     -21.130   4.277   1.223  1.00 10.00      A   
ATOM    172  HN  ASP A  26     -20.539   3.509   1.374  1.00 10.00      A   
ATOM    173  CA  ASP A  26     -22.514   4.037   0.820  1.00 10.00      A   
ATOM    174  CB  ASP A  26     -22.536   2.967  -0.282  1.00 10.00      A   
ATOM    175  CG  ASP A  26     -23.828   2.913  -1.071  1.00 10.00      A   
ATOM    176  OD1 ASP A  26     -24.282   3.969  -1.557  1.00 10.00      A   
ATOM    177  OD2 ASP A  26     -24.377   1.803  -1.238  1.00 10.00      A   
ATOM    178  C   ASP A  26     -23.343   3.577   2.022  1.00 10.00      A   
ATOM    179  O   ASP A  26     -24.553   3.782   2.076  1.00 10.00      A   
ATOM    180  N   ARG A  27     -22.670   2.968   2.995  1.00 10.00      A   
ATOM    181  HN  ARG A  27     -21.706   2.841   2.896  1.00 10.00      A   
ATOM    182  CA  ARG A  27     -23.325   2.471   4.202  1.00 10.00      A   
ATOM    183  CB  ARG A  27     -22.534   1.310   4.805  1.00 10.00      A   
ATOM    184  CG  ARG A  27     -23.192  -0.046   4.631  1.00 10.00      A   
ATOM    185  CD  ARG A  27     -22.476  -1.106   5.443  1.00 10.00      A   
ATOM    186  NE  ARG A  27     -23.104  -2.415   5.300  1.00 10.00      A   
ATOM    187  HE  ARG A  27     -23.075  -2.832   4.401  1.00 10.00      A   
ATOM    188  CZ  ARG A  27     -23.703  -3.064   6.294  1.00 10.00      A   
ATOM    189  NH1 ARG A  27     -23.761  -2.537   7.512  1.00 10.00      A   
ATOM    190 HH11 ARG A  27     -23.334  -1.591   7.707  1.00 10.00      A   
ATOM    191 HH12 ARG A  27     -24.231  -3.054   8.285  1.00 10.00      A   
ATOM    192  NH2 ARG A  27     -24.260  -4.248   6.067  1.00 10.00      A   
ATOM    193 HH21 ARG A  27     -24.232  -4.664   5.108  1.00 10.00      A   
ATOM    194 HH22 ARG A  27     -24.732  -4.762   6.843  1.00 10.00      A   
ATOM    195  C   ARG A  27     -23.487   3.571   5.243  1.00 10.00      A   
ATOM    196  O   ARG A  27     -24.410   3.532   6.056  1.00 10.00      A   
ATOM    197  N   ASN A  28     -22.587   4.551   5.223  1.00 10.00      A   
ATOM    198  HN  ASN A  28     -21.858   4.524   4.561  1.00 10.00      A   
ATOM    199  CA  ASN A  28     -22.645   5.656   6.175  1.00 10.00      A   
ATOM    200  CB  ASN A  28     -21.483   6.629   5.975  1.00 10.00      A   
ATOM    201  CG  ASN A  28     -20.190   6.120   6.579  1.00 10.00      A   
ATOM    202  OD1 ASN A  28     -20.199   5.252   7.456  1.00 10.00      A   
ATOM    203  ND2 ASN A  28     -19.070   6.663   6.125  1.00 10.00      A   
ATOM    204 HD21 ASN A  28     -19.132   7.355   5.426  1.00 10.00      A   
ATOM    205 HD22 ASN A  28     -18.217   6.347   6.501  1.00 10.00      A   
ATOM    206  C   ASN A  28     -23.979   6.386   6.090  1.00 10.00      A   
ATOM    207  O   ASN A  28     -24.539   6.795   7.108  1.00 10.00      A   
ATOM    208  N   SER A  29     -24.496   6.524   4.877  1.00 10.00      A   
ATOM    209  HN  SER A  29     -24.003   6.179   4.102  1.00 10.00      A   
ATOM    210  CA  SER A  29     -25.774   7.186   4.660  1.00 10.00      A   
ATOM    211  CB  SER A  29     -26.041   7.304   3.161  1.00 10.00      A   
ATOM    212  OG  SER A  29     -24.822   7.323   2.430  1.00 10.00      A   
ATOM    213  HG  SER A  29     -24.951   6.861   1.586  1.00 10.00      A   
ATOM    214  C   SER A  29     -26.898   6.401   5.335  1.00 10.00      A   
ATOM    215  O   SER A  29     -27.839   6.983   5.877  1.00 10.00      A   
ATOM    216  N   VAL A  30     -26.766   5.076   5.330  1.00 10.00      A   
ATOM    217  HN  VAL A  30     -25.971   4.680   4.911  1.00 10.00      A   
ATOM    218  CA  VAL A  30     -27.760   4.190   5.929  1.00 10.00      A   
ATOM    219  CB  VAL A  30     -27.443   2.709   5.625  1.00 10.00      A   
ATOM    220  CG1 VAL A  30     -28.545   1.797   6.139  1.00 10.00      A   
ATOM    221  CG2 VAL A  30     -27.225   2.496   4.134  1.00 10.00      A   
ATOM    222  C   VAL A  30     -27.831   4.387   7.443  1.00 10.00      A   
ATOM    223  O   VAL A  30     -28.909   4.381   8.032  1.00 10.00      A   
ATOM    224  N   SER A  31     -26.678   4.584   8.066  1.00 10.00      A   
ATOM    225  HN  SER A  31     -25.847   4.580   7.546  1.00 10.00      A   
ATOM    226  CA  SER A  31     -26.616   4.777   9.512  1.00 10.00      A   
ATOM    227  CB  SER A  31     -25.202   4.503  10.035  1.00 10.00      A   
ATOM    228  OG  SER A  31     -24.225   5.221   9.296  1.00 10.00      A   
ATOM    229  HG  SER A  31     -24.660   5.730   8.599  1.00 10.00      A   
ATOM    230  C   SER A  31     -27.077   6.172   9.934  1.00 10.00      A   
ATOM    231  O   SER A  31     -27.073   6.498  11.121  1.00 10.00      A   
ATOM    232  N   LEU A  32     -27.478   6.988   8.964  1.00 10.00      A   
ATOM    233  HN  LEU A  32     -27.475   6.669   8.035  1.00 10.00      A   
ATOM    234  CA  LEU A  32     -27.923   8.345   9.250  1.00 10.00      A   
ATOM    235  CB  LEU A  32     -27.063   9.359   8.490  1.00 10.00      A   
ATOM    236  CG  LEU A  32     -25.589   9.450   8.887  1.00 10.00      A   
ATOM    237  CD1 LEU A  32     -24.825  10.310   7.892  1.00 10.00      A   
ATOM    238  CD2 LEU A  32     -25.448  10.010  10.291  1.00 10.00      A   
ATOM    239  C   LEU A  32     -29.395   8.555   8.902  1.00 10.00      A   
ATOM    240  O   LEU A  32     -29.896   9.678   8.966  1.00 10.00      A   
ATOM    241  N   VAL A  33     -30.096   7.488   8.535  1.00 10.00      A   
ATOM    242  HN  VAL A  33     -29.664   6.607   8.508  1.00 10.00      A   
ATOM    243  CA  VAL A  33     -31.506   7.617   8.184  1.00 10.00      A   
ATOM    244  CB  VAL A  33     -31.981   6.583   7.136  1.00 10.00      A   
ATOM    245  CG1 VAL A  33     -31.201   6.736   5.841  1.00 10.00      A   
ATOM    246  CG2 VAL A  33     -31.875   5.164   7.664  1.00 10.00      A   
ATOM    247  C   VAL A  33     -32.407   7.588   9.419  1.00 10.00      A   
ATOM    248  O   VAL A  33     -33.357   8.370   9.512  1.00 10.00      A   
ATOM    249  N   CYS A  34     -32.091   6.705  10.367  1.00 10.00      A   
ATOM    250  HN  CYS A  34     -31.308   6.130  10.239  1.00 10.00      A   
ATOM    251  CA  CYS A  34     -32.866   6.572  11.598  1.00 10.00      A   
ATOM    252  CB  CYS A  34     -34.254   5.988  11.310  1.00 10.00      A   
ATOM    253  SG  CYS A  34     -34.236   4.320  10.611  1.00 10.00      A   
ATOM    254  HG  CYS A  34     -35.496   3.924  10.470  1.00 10.00      A   
ATOM    255  C   CYS A  34     -32.124   5.696  12.604  1.00 10.00      A   
ATOM    256  O   CYS A  34     -31.229   4.931  12.230  1.00 10.00      A   
ATOM    257  N   LYS A  35     -32.491   5.820  13.874  1.00 10.00      A   
ATOM    258  HN  LYS A  35     -33.200   6.477  14.102  1.00 10.00      A   
ATOM    259  CA  LYS A  35     -31.875   5.049  14.949  1.00 10.00      A   
ATOM    260  CB  LYS A  35     -32.507   5.431  16.294  1.00 10.00      A   
ATOM    261  CG  LYS A  35     -31.825   4.821  17.511  1.00 10.00      A   
ATOM    262  CD  LYS A  35     -30.616   5.634  17.950  1.00 10.00      A   
ATOM    263  CE  LYS A  35     -31.031   6.988  18.506  1.00 10.00      A   
ATOM    264  NZ  LYS A  35     -29.873   7.756  19.036  1.00 10.00      A   
ATOM    265  HZ1 LYS A  35     -29.473   7.277  19.869  1.00 10.00      A   
ATOM    266  HZ2 LYS A  35     -30.174   8.716  19.322  1.00 10.00      A   
ATOM    267  HZ3 LYS A  35     -29.133   7.838  18.310  1.00 10.00      A   
ATOM    268  C   LYS A  35     -32.015   3.545  14.716  1.00 10.00      A   
ATOM    269  O   LYS A  35     -31.086   2.781  14.976  1.00 10.00      A   
ATOM    270  N   SER A  36     -33.174   3.131  14.214  1.00 10.00      A   
ATOM    271  HN  SER A  36     -33.867   3.790  14.011  1.00 10.00      A   
ATOM    272  CA  SER A  36     -33.442   1.723  13.956  1.00 10.00      A   
ATOM    273  CB  SER A  36     -34.863   1.553  13.410  1.00 10.00      A   
ATOM    274  OG  SER A  36     -35.739   2.507  13.997  1.00 10.00      A   
ATOM    275  HG  SER A  36     -36.296   2.894  13.307  1.00 10.00      A   
ATOM    276  C   SER A  36     -32.418   1.128  12.990  1.00 10.00      A   
ATOM    277  O   SER A  36     -31.788   0.112  13.288  1.00 10.00      A   
ATOM    278  N   TRP A  37     -32.231   1.781  11.846  1.00 10.00      A   
ATOM    279  HN  TRP A  37     -32.731   2.611  11.676  1.00 10.00      A   
ATOM    280  CA  TRP A  37     -31.288   1.297  10.841  1.00 10.00      A   
ATOM    281  CB  TRP A  37     -31.512   1.988   9.489  1.00 10.00      A   
ATOM    282  CG  TRP A  37     -32.779   1.576   8.789  1.00 10.00      A   
ATOM    283  CD1 TRP A  37     -33.923   1.104   9.367  1.00 10.00      A   
ATOM    284  CD2 TRP A  37     -33.028   1.598   7.374  1.00 10.00      A   
ATOM    285  NE1 TRP A  37     -34.865   0.837   8.407  1.00 10.00      A   
ATOM    286  HE1 TRP A  37     -35.767   0.490   8.577  1.00 10.00      A   
ATOM    287  CE2 TRP A  37     -34.343   1.130   7.175  1.00 10.00      A   
ATOM    288  CE3 TRP A  37     -32.269   1.970   6.257  1.00 10.00      A   
ATOM    289  CZ2 TRP A  37     -34.913   1.024   5.908  1.00 10.00      A   
ATOM    290  CZ3 TRP A  37     -32.838   1.863   5.002  1.00 10.00      A   
ATOM    291  CH2 TRP A  37     -34.147   1.395   4.837  1.00 10.00      A   
ATOM    292  C   TRP A  37     -29.846   1.473  11.305  1.00 10.00      A   
ATOM    293  O   TRP A  37     -28.979   0.676  10.962  1.00 10.00      A   
ATOM    294  N   TYR A  38     -29.604   2.512  12.097  1.00 10.00      A   
ATOM    295  HN  TYR A  38     -30.345   3.113  12.334  1.00 10.00      A   
ATOM    296  CA  TYR A  38     -28.272   2.795  12.622  1.00 10.00      A   
ATOM    297  CB  TYR A  38     -28.308   4.076  13.468  1.00 10.00      A   
ATOM    298  CG  TYR A  38     -27.087   4.310  14.335  1.00 10.00      A   
ATOM    299  CD1 TYR A  38     -27.172   4.234  15.722  1.00 10.00      A   
ATOM    300  CD2 TYR A  38     -25.855   4.616  13.770  1.00 10.00      A   
ATOM    301  CE1 TYR A  38     -26.063   4.455  16.519  1.00 10.00      A   
ATOM    302  CE2 TYR A  38     -24.743   4.837  14.561  1.00 10.00      A   
ATOM    303  CZ  TYR A  38     -24.852   4.756  15.931  1.00 10.00      A   
ATOM    304  OH  TYR A  38     -23.747   4.979  16.718  1.00 10.00      A   
ATOM    305  HH  TYR A  38     -23.298   5.783  16.421  1.00 10.00      A   
ATOM    306  C   TYR A  38     -27.754   1.619  13.444  1.00 10.00      A   
ATOM    307  O   TYR A  38     -26.602   1.196  13.287  1.00 10.00      A   
ATOM    308  N   GLU A  39     -28.620   1.082  14.301  1.00 10.00      A   
ATOM    309  HN  GLU A  39     -29.524   1.462  14.367  1.00 10.00      A   
ATOM    310  CA  GLU A  39     -28.263  -0.047  15.149  1.00 10.00      A   
ATOM    311  CB  GLU A  39     -29.318  -0.267  16.237  1.00 10.00      A   
ATOM    312  CG  GLU A  39     -29.358   0.828  17.290  1.00 10.00      A   
ATOM    313  CD  GLU A  39     -28.150   0.801  18.206  1.00 10.00      A   
ATOM    314  OE1 GLU A  39     -27.071   1.262  17.790  1.00 10.00      A   
ATOM    315  OE2 GLU A  39     -28.278   0.316  19.352  1.00 10.00      A   
ATOM    316  C   GLU A  39     -28.070  -1.317  14.327  1.00 10.00      A   
ATOM    317  O   GLU A  39     -27.148  -2.092  14.574  1.00 10.00      A   
ATOM    318  N   ILE A  40     -28.934  -1.526  13.344  1.00 10.00      A   
ATOM    319  HN  ILE A  40     -29.646  -0.873  13.181  1.00 10.00      A   
ATOM    320  CA  ILE A  40     -28.840  -2.710  12.498  1.00 10.00      A   
ATOM    321  CB  ILE A  40     -30.098  -2.899  11.621  1.00 10.00      A   
ATOM    322  CG1 ILE A  40     -31.354  -2.922  12.496  1.00 10.00      A   
ATOM    323  CG2 ILE A  40     -29.993  -4.186  10.812  1.00 10.00      A   
ATOM    324  CD1 ILE A  40     -32.646  -2.891  11.711  1.00 10.00      A   
ATOM    325  C   ILE A  40     -27.595  -2.639  11.614  1.00 10.00      A   
ATOM    326  O   ILE A  40     -26.918  -3.642  11.400  1.00 10.00      A   
ATOM    327  N   GLU A  41     -27.295  -1.440  11.122  1.00 10.00      A   
ATOM    328  HN  GLU A  41     -27.879  -0.676  11.339  1.00 10.00      A   
ATOM    329  CA  GLU A  41     -26.140  -1.213  10.263  1.00 10.00      A   
ATOM    330  CB  GLU A  41     -26.123   0.248   9.790  1.00 10.00      A   
ATOM    331  CG  GLU A  41     -25.282   0.516   8.551  1.00 10.00      A   
ATOM    332  CD  GLU A  41     -23.807   0.671   8.855  1.00 10.00      A   
ATOM    333  OE1 GLU A  41     -23.432   1.649   9.533  1.00 10.00      A   
ATOM    334  OE2 GLU A  41     -23.014  -0.182   8.411  1.00 10.00      A   
ATOM    335  C   GLU A  41     -24.841  -1.559  10.991  1.00 10.00      A   
ATOM    336  O   GLU A  41     -24.018  -2.325  10.483  1.00 10.00      A   
ATOM    337  N   ARG A  42     -24.680  -1.024  12.197  1.00 10.00      A   
ATOM    338  HN  ARG A  42     -25.389  -0.450  12.565  1.00 10.00      A   
ATOM    339  CA  ARG A  42     -23.474  -1.269  12.986  1.00 10.00      A   
ATOM    340  CB  ARG A  42     -23.431  -0.384  14.239  1.00 10.00      A   
ATOM    341  CG  ARG A  42     -24.594  -0.584  15.196  1.00 10.00      A   
ATOM    342  CD  ARG A  42     -24.520   0.361  16.383  1.00 10.00      A   
ATOM    343  NE  ARG A  42     -23.576  -0.103  17.396  1.00 10.00      A   
ATOM    344  HE  ARG A  42     -22.724  -0.487  17.072  1.00 10.00      A   
ATOM    345  CZ  ARG A  42     -23.807  -0.059  18.708  1.00 10.00      A   
ATOM    346  NH1 ARG A  42     -24.954   0.424  19.173  1.00 10.00      A   
ATOM    347 HH11 ARG A  42     -25.694   0.774  18.503  1.00 10.00      A   
ATOM    348 HH12 ARG A  42     -25.135   0.458  20.199  1.00 10.00      A   
ATOM    349  NH2 ARG A  42     -22.885  -0.492  19.558  1.00 10.00      A   
ATOM    350 HH21 ARG A  42     -21.978  -0.865  19.204  1.00 10.00      A   
ATOM    351 HH22 ARG A  42     -23.064  -0.463  20.586  1.00 10.00      A   
ATOM    352  C   ARG A  42     -23.314  -2.746  13.346  1.00 10.00      A   
ATOM    353  O   ARG A  42     -22.196  -3.237  13.511  1.00 10.00      A   
ATOM    354  N   TRP A  43     -24.430  -3.456  13.435  1.00 10.00      A   
ATOM    355  HN  TRP A  43     -25.294  -3.017  13.272  1.00 10.00      A   
ATOM    356  CA  TRP A  43     -24.408  -4.871  13.779  1.00 10.00      A   
ATOM    357  CB  TRP A  43     -25.645  -5.246  14.601  1.00 10.00      A   
ATOM    358  CG  TRP A  43     -25.512  -4.969  16.069  1.00 10.00      A   
ATOM    359  CD1 TRP A  43     -25.994  -3.888  16.750  1.00 10.00      A   
ATOM    360  CD2 TRP A  43     -24.857  -5.793  17.040  1.00 10.00      A   
ATOM    361  NE1 TRP A  43     -25.681  -3.989  18.083  1.00 10.00      A   
ATOM    362  HE1 TRP A  43     -25.925  -3.334  18.776  1.00 10.00      A   
ATOM    363  CE2 TRP A  43     -24.981  -5.150  18.288  1.00 10.00      A   
ATOM    364  CE3 TRP A  43     -24.174  -7.011  16.975  1.00 10.00      A   
ATOM    365  CZ2 TRP A  43     -24.448  -5.685  19.460  1.00 10.00      A   
ATOM    366  CZ3 TRP A  43     -23.649  -7.542  18.137  1.00 10.00      A   
ATOM    367  CH2 TRP A  43     -23.789  -6.881  19.364  1.00 10.00      A   
ATOM    368  C   TRP A  43     -24.305  -5.767  12.547  1.00 10.00      A   
ATOM    369  O   TRP A  43     -24.462  -6.981  12.648  1.00 10.00      A   
ATOM    370  N   CYS A  44     -24.037  -5.185  11.382  1.00 10.00      A   
ATOM    371  HN  CYS A  44     -23.931  -4.212  11.336  1.00 10.00      A   
ATOM    372  CA  CYS A  44     -23.927  -5.989  10.171  1.00 10.00      A   
ATOM    373  CB  CYS A  44     -25.264  -6.079   9.426  1.00 10.00      A   
ATOM    374  SG  CYS A  44     -25.900  -4.500   8.818  1.00 10.00      A   
ATOM    375  HG  CYS A  44     -26.588  -3.935   9.808  1.00 10.00      A   
ATOM    376  C   CYS A  44     -22.792  -5.564   9.236  1.00 10.00      A   
ATOM    377  O   CYS A  44     -22.565  -6.215   8.214  1.00 10.00      A   
ATOM    378  N   ARG A  45     -22.089  -4.473   9.549  1.00 10.00      A   
ATOM    379  HN  ARG A  45     -22.317  -3.956  10.347  1.00 10.00      A   
ATOM    380  CA  ARG A  45     -20.977  -4.048   8.697  1.00 10.00      A   
ATOM    381  CB  ARG A  45     -20.541  -2.600   8.953  1.00 10.00      A   
ATOM    382  CG  ARG A  45     -19.924  -1.937   7.720  1.00 10.00      A   
ATOM    383  CD  ARG A  45     -19.353  -0.553   8.014  1.00 10.00      A   
ATOM    384  NE  ARG A  45     -20.390   0.454   8.243  1.00 10.00      A   
ATOM    385  HE  ARG A  45     -21.272   0.130   8.564  1.00 10.00      A   
ATOM    386  CZ  ARG A  45     -20.230   1.763   8.023  1.00 10.00      A   
ATOM    387  NH1 ARG A  45     -19.085   2.238   7.549  1.00 10.00      A   
ATOM    388 HH11 ARG A  45     -18.971   3.261   7.385  1.00 10.00      A   
ATOM    389 HH12 ARG A  45     -18.286   1.587   7.327  1.00 10.00      A   
ATOM    390  NH2 ARG A  45     -21.217   2.607   8.305  1.00 10.00      A   
ATOM    391 HH21 ARG A  45     -22.122   2.246   8.703  1.00 10.00      A   
ATOM    392 HH22 ARG A  45     -21.096   3.633   8.135  1.00 10.00      A   
ATOM    393  C   ARG A  45     -19.814  -5.027   8.851  1.00 10.00      A   
ATOM    394  O   ARG A  45     -19.373  -5.310   9.966  1.00 10.00      A   
ATOM    395  N   ARG A  46     -19.337  -5.547   7.726  1.00 10.00      A   
ATOM    396  HN  ARG A  46     -19.715  -5.258   6.870  1.00 10.00      A   
ATOM    397  CA  ARG A  46     -18.270  -6.540   7.725  1.00 10.00      A   
ATOM    398  CB  ARG A  46     -18.400  -7.457   6.503  1.00 10.00      A   
ATOM    399  CG  ARG A  46     -19.751  -8.151   6.394  1.00 10.00      A   
ATOM    400  CD  ARG A  46     -19.814  -9.075   5.186  1.00 10.00      A   
ATOM    401  NE  ARG A  46     -21.048  -9.867   5.166  1.00 10.00      A   
ATOM    402  HE  ARG A  46     -21.422 -10.136   6.035  1.00 10.00      A   
ATOM    403  CZ  ARG A  46     -21.682 -10.239   4.052  1.00 10.00      A   
ATOM    404  NH1 ARG A  46     -21.206  -9.890   2.858  1.00 10.00      A   
ATOM    405 HH11 ARG A  46     -20.333  -9.317   2.779  1.00 10.00      A   
ATOM    406 HH12 ARG A  46     -21.704 -10.188   1.992  1.00 10.00      A   
ATOM    407  NH2 ARG A  46     -22.803 -10.949   4.136  1.00 10.00      A   
ATOM    408 HH21 ARG A  46     -23.194 -11.216   5.069  1.00 10.00      A   
ATOM    409 HH22 ARG A  46     -23.300 -11.249   3.268  1.00 10.00      A   
ATOM    410  C   ARG A  46     -16.865  -5.942   7.791  1.00 10.00      A   
ATOM    411  O   ARG A  46     -15.926  -6.614   8.222  1.00 10.00      A   
ATOM    412  N   LYS A  47     -16.705  -4.698   7.365  1.00 10.00      A   
ATOM    413  HN  LYS A  47     -17.474  -4.192   7.038  1.00 10.00      A   
ATOM    414  CA  LYS A  47     -15.390  -4.071   7.385  1.00 10.00      A   
ATOM    415  CB  LYS A  47     -14.656  -4.291   6.055  1.00 10.00      A   
ATOM    416  CG  LYS A  47     -15.368  -3.749   4.825  1.00 10.00      A   
ATOM    417  CD  LYS A  47     -14.804  -2.397   4.422  1.00 10.00      A   
ATOM    418  CE  LYS A  47     -15.268  -1.994   3.035  1.00 10.00      A   
ATOM    419  NZ  LYS A  47     -14.635  -2.818   1.972  1.00 10.00      A   
ATOM    420  HZ1 LYS A  47     -13.635  -2.996   2.202  1.00 10.00      A   
ATOM    421  HZ2 LYS A  47     -14.681  -2.321   1.059  1.00 10.00      A   
ATOM    422  HZ3 LYS A  47     -15.126  -3.728   1.880  1.00 10.00      A   
ATOM    423  C   LYS A  47     -15.463  -2.591   7.735  1.00 10.00      A   
ATOM    424  O   LYS A  47     -16.537  -1.991   7.704  1.00 10.00      A   
ATOM    425  N   VAL A  48     -14.319  -2.021   8.087  1.00 10.00      A   
ATOM    426  HN  VAL A  48     -13.496  -2.565   8.096  1.00 10.00      A   
ATOM    427  CA  VAL A  48     -14.235  -0.609   8.439  1.00 10.00      A   
ATOM    428  CB  VAL A  48     -14.075  -0.391   9.962  1.00 10.00      A   
ATOM    429  CG1 VAL A  48     -15.394  -0.604  10.691  1.00 10.00      A   
ATOM    430  CG2 VAL A  48     -12.993  -1.296  10.528  1.00 10.00      A   
ATOM    431  C   VAL A  48     -13.054   0.033   7.732  1.00 10.00      A   
ATOM    432  O   VAL A  48     -12.002  -0.593   7.567  1.00 10.00      A   
ATOM    433  N   PHE A  49     -13.228   1.273   7.319  1.00 10.00      A   
ATOM    434  HN  PHE A  49     -14.090   1.717   7.477  1.00 10.00      A   
ATOM    435  CA  PHE A  49     -12.172   1.998   6.633  1.00 10.00      A   
ATOM    436  CB  PHE A  49     -12.607   2.350   5.207  1.00 10.00      A   
ATOM    437  CG  PHE A  49     -11.630   3.209   4.455  1.00 10.00      A   
ATOM    438  CD1 PHE A  49     -10.266   2.968   4.534  1.00 10.00      A   
ATOM    439  CD2 PHE A  49     -12.075   4.260   3.669  1.00 10.00      A   
ATOM    440  CE1 PHE A  49      -9.366   3.757   3.845  1.00 10.00      A   
ATOM    441  CE2 PHE A  49     -11.180   5.054   2.975  1.00 10.00      A   
ATOM    442  CZ  PHE A  49      -9.824   4.801   3.065  1.00 10.00      A   
ATOM    443  C   PHE A  49     -11.794   3.255   7.406  1.00 10.00      A   
ATOM    444  O   PHE A  49     -12.523   4.242   7.396  1.00 10.00      A   
ATOM    445  N   ILE A  50     -10.663   3.202   8.092  1.00 10.00      A   
ATOM    446  HN  ILE A  50     -10.132   2.376   8.082  1.00 10.00      A   
ATOM    447  CA  ILE A  50     -10.188   4.335   8.868  1.00 10.00      A   
ATOM    448  CB  ILE A  50      -9.892   3.940  10.329  1.00 10.00      A   
ATOM    449  CG1 ILE A  50     -11.098   3.232  10.956  1.00 10.00      A   
ATOM    450  CG2 ILE A  50      -9.509   5.164  11.146  1.00 10.00      A   
ATOM    451  CD1 ILE A  50     -12.325   4.108  11.104  1.00 10.00      A   
ATOM    452  C   ILE A  50      -8.928   4.912   8.237  1.00 10.00      A   
ATOM    453  O   ILE A  50      -7.845   4.333   8.348  1.00 10.00      A   
ATOM    454  N   GLY A  51      -9.082   6.048   7.568  1.00 10.00      A   
ATOM    455  HN  GLY A  51      -9.974   6.462   7.523  1.00 10.00      A   
ATOM    456  CA  GLY A  51      -7.955   6.690   6.915  1.00 10.00      A   
ATOM    457  C   GLY A  51      -6.926   7.206   7.902  1.00 10.00      A   
ATOM    458  O   GLY A  51      -5.728   7.170   7.638  1.00 10.00      A   
ATOM    459  N   ASN A  52      -7.397   7.703   9.031  1.00 10.00      A   
ATOM    460  HN  ASN A  52      -8.370   7.729   9.172  1.00 10.00      A   
ATOM    461  CA  ASN A  52      -6.517   8.219  10.073  1.00 10.00      A   
ATOM    462  CB  ASN A  52      -6.713   9.727  10.242  1.00 10.00      A   
ATOM    463  CG  ASN A  52      -5.629  10.374  11.082  1.00 10.00      A   
ATOM    464  OD1 ASN A  52      -5.753  10.480  12.297  1.00 10.00      A   
ATOM    465  ND2 ASN A  52      -4.562  10.820  10.437  1.00 10.00      A   
ATOM    466 HD21 ASN A  52      -4.530  10.711   9.462  1.00 10.00      A   
ATOM    467 HD22 ASN A  52      -3.849  11.249  10.957  1.00 10.00      A   
ATOM    468  C   ASN A  52      -6.797   7.493  11.383  1.00 10.00      A   
ATOM    469  O   ASN A  52      -7.834   7.710  12.009  1.00 10.00      A   
ATOM    470  N   CYS A  53      -5.869   6.635  11.800  1.00 10.00      A   
ATOM    471  HN  CYS A  53      -5.044   6.528  11.274  1.00 10.00      A   
ATOM    472  CA  CYS A  53      -6.035   5.855  13.024  1.00 10.00      A   
ATOM    473  CB  CYS A  53      -4.980   4.744  13.117  1.00 10.00      A   
ATOM    474  SG  CYS A  53      -3.270   5.303  12.944  1.00 10.00      A   
ATOM    475  HG  CYS A  53      -2.983   5.344  11.648  1.00 10.00      A   
ATOM    476  C   CYS A  53      -6.032   6.716  14.286  1.00 10.00      A   
ATOM    477  O   CYS A  53      -6.374   6.242  15.366  1.00 10.00      A   
ATOM    478  N   TYR A  54      -5.652   7.976  14.154  1.00 10.00      A   
ATOM    479  HN  TYR A  54      -5.377   8.311  13.271  1.00 10.00      A   
ATOM    480  CA  TYR A  54      -5.618   8.871  15.295  1.00 10.00      A   
ATOM    481  CB  TYR A  54      -4.307   9.654  15.335  1.00 10.00      A   
ATOM    482  CG  TYR A  54      -3.126   8.810  15.757  1.00 10.00      A   
ATOM    483  CD1 TYR A  54      -1.837   9.120  15.344  1.00 10.00      A   
ATOM    484  CD2 TYR A  54      -3.302   7.696  16.568  1.00 10.00      A   
ATOM    485  CE1 TYR A  54      -0.759   8.343  15.732  1.00 10.00      A   
ATOM    486  CE2 TYR A  54      -2.236   6.916  16.959  1.00 10.00      A   
ATOM    487  CZ  TYR A  54      -0.964   7.242  16.540  1.00 10.00      A   
ATOM    488  OH  TYR A  54       0.107   6.466  16.930  1.00 10.00      A   
ATOM    489  HH  TYR A  54       0.446   6.791  17.786  1.00 10.00      A   
ATOM    490  C   TYR A  54      -6.826   9.799  15.314  1.00 10.00      A   
ATOM    491  O   TYR A  54      -6.947  10.662  16.185  1.00 10.00      A   
ATOM    492  N   ALA A  55      -7.721   9.613  14.352  1.00 10.00      A   
ATOM    493  HN  ALA A  55      -7.558   8.919  13.675  1.00 10.00      A   
ATOM    494  CA  ALA A  55      -8.927  10.423  14.260  1.00 10.00      A   
ATOM    495  CB  ALA A  55      -9.359  10.583  12.809  1.00 10.00      A   
ATOM    496  C   ALA A  55     -10.052   9.817  15.092  1.00 10.00      A   
ATOM    497  O   ALA A  55     -11.055  10.474  15.380  1.00 10.00      A   
ATOM    498  N   VAL A  56      -9.877   8.563  15.478  1.00 10.00      A   
ATOM    499  HN  VAL A  56      -9.052   8.094  15.225  1.00 10.00      A   
ATOM    500  CA  VAL A  56     -10.866   7.859  16.277  1.00 10.00      A   
ATOM    501  CB  VAL A  56     -11.939   7.184  15.385  1.00 10.00      A   
ATOM    502  CG1 VAL A  56     -11.333   6.091  14.513  1.00 10.00      A   
ATOM    503  CG2 VAL A  56     -13.097   6.653  16.217  1.00 10.00      A   
ATOM    504  C   VAL A  56     -10.175   6.821  17.161  1.00 10.00      A   
ATOM    505  O   VAL A  56      -9.196   6.198  16.752  1.00 10.00      A   
ATOM    506  N   SER A  57     -10.670   6.661  18.376  1.00 10.00      A   
ATOM    507  HN  SER A  57     -11.440   7.198  18.659  1.00 10.00      A   
ATOM    508  CA  SER A  57     -10.100   5.707  19.308  1.00 10.00      A   
ATOM    509  CB  SER A  57     -10.448   6.131  20.736  1.00 10.00      A   
ATOM    510  OG  SER A  57     -11.497   7.092  20.733  1.00 10.00      A   
ATOM    511  HG  SER A  57     -12.350   6.636  20.633  1.00 10.00      A   
ATOM    512  C   SER A  57     -10.604   4.293  19.020  1.00 10.00      A   
ATOM    513  O   SER A  57     -11.768   4.108  18.646  1.00 10.00      A   
ATOM    514  N   PRO A  58      -9.728   3.281  19.176  1.00 10.00      A   
ATOM    515  CA  PRO A  58     -10.074   1.873  18.933  1.00 10.00      A   
ATOM    516  CB  PRO A  58      -8.866   1.114  19.489  1.00 10.00      A   
ATOM    517  CG  PRO A  58      -7.734   2.072  19.365  1.00 10.00      A   
ATOM    518  CD  PRO A  58      -8.316   3.439  19.584  1.00 10.00      A   
ATOM    519  C   PRO A  58     -11.334   1.451  19.680  1.00 10.00      A   
ATOM    520  O   PRO A  58     -12.209   0.798  19.114  1.00 10.00      A   
ATOM    521  N   ALA A  59     -11.429   1.858  20.944  1.00 10.00      A   
ATOM    522  HN  ALA A  59     -10.710   2.410  21.321  1.00 10.00      A   
ATOM    523  CA  ALA A  59     -12.568   1.517  21.785  1.00 10.00      A   
ATOM    524  CB  ALA A  59     -12.371   2.081  23.185  1.00 10.00      A   
ATOM    525  C   ALA A  59     -13.879   2.010  21.185  1.00 10.00      A   
ATOM    526  O   ALA A  59     -14.890   1.319  21.252  1.00 10.00      A   
ATOM    527  N   THR A  60     -13.845   3.190  20.578  1.00 10.00      A   
ATOM    528  HN  THR A  60     -12.993   3.674  20.522  1.00 10.00      A   
ATOM    529  CA  THR A  60     -15.030   3.783  19.969  1.00 10.00      A   
ATOM    530  CB  THR A  60     -14.754   5.244  19.567  1.00 10.00      A   
ATOM    531  OG1 THR A  60     -13.788   5.804  20.469  1.00 10.00      A   
ATOM    532  HG1 THR A  60     -14.023   5.561  21.373  1.00 10.00      A   
ATOM    533  CG2 THR A  60     -16.032   6.067  19.626  1.00 10.00      A   
ATOM    534  C   THR A  60     -15.468   2.994  18.732  1.00 10.00      A   
ATOM    535  O   THR A  60     -16.657   2.735  18.536  1.00 10.00      A   
ATOM    536  N   VAL A  61     -14.500   2.609  17.905  1.00 10.00      A   
ATOM    537  HN  VAL A  61     -13.570   2.844  18.117  1.00 10.00      A   
ATOM    538  CA  VAL A  61     -14.782   1.851  16.688  1.00 10.00      A   
ATOM    539  CB  VAL A  61     -13.511   1.638  15.839  1.00 10.00      A   
ATOM    540  CG1 VAL A  61     -13.859   0.985  14.510  1.00 10.00      A   
ATOM    541  CG2 VAL A  61     -12.782   2.952  15.618  1.00 10.00      A   
ATOM    542  C   VAL A  61     -15.380   0.488  17.017  1.00 10.00      A   
ATOM    543  O   VAL A  61     -16.453   0.134  16.520  1.00 10.00      A   
ATOM    544  N   ILE A  62     -14.690  -0.262  17.870  1.00 10.00      A   
ATOM    545  HN  ILE A  62     -13.849   0.087  18.244  1.00 10.00      A   
ATOM    546  CA  ILE A  62     -15.138  -1.591  18.262  1.00 10.00      A   
ATOM    547  CB  ILE A  62     -14.103  -2.287  19.162  1.00 10.00      A   
ATOM    548  CG1 ILE A  62     -12.729  -2.268  18.485  1.00 10.00      A   
ATOM    549  CG2 ILE A  62     -14.535  -3.717  19.449  1.00 10.00      A   
ATOM    550  CD1 ILE A  62     -11.599  -2.758  19.365  1.00 10.00      A   
ATOM    551  C   ILE A  62     -16.490  -1.549  18.974  1.00 10.00      A   
ATOM    552  O   ILE A  62     -17.319  -2.449  18.811  1.00 10.00      A   
ATOM    553  N   ARG A  63     -16.708  -0.504  19.766  1.00 10.00      A   
ATOM    554  HN  ARG A  63     -16.007   0.176  19.868  1.00 10.00      A   
ATOM    555  CA  ARG A  63     -17.961  -0.355  20.494  1.00 10.00      A   
ATOM    556  CB  ARG A  63     -17.932   0.878  21.399  1.00 10.00      A   
ATOM    557  CG  ARG A  63     -19.200   1.080  22.211  1.00 10.00      A   
ATOM    558  CD  ARG A  63     -18.965   2.021  23.381  1.00 10.00      A   
ATOM    559  NE  ARG A  63     -18.910   3.428  22.982  1.00 10.00      A   
ATOM    560  HE  ARG A  63     -19.742   3.828  22.635  1.00 10.00      A   
ATOM    561  CZ  ARG A  63     -17.820   4.197  23.082  1.00 10.00      A   
ATOM    562  NH1 ARG A  63     -16.691   3.681  23.563  1.00 10.00      A   
ATOM    563 HH11 ARG A  63     -15.838   4.275  23.648  1.00 10.00      A   
ATOM    564 HH12 ARG A  63     -16.647   2.680  23.852  1.00 10.00      A   
ATOM    565  NH2 ARG A  63     -17.864   5.473  22.699  1.00 10.00      A   
ATOM    566 HH21 ARG A  63     -18.750   5.879  22.314  1.00 10.00      A   
ATOM    567 HH22 ARG A  63     -17.016   6.080  22.785  1.00 10.00      A   
ATOM    568  C   ARG A  63     -19.140  -0.273  19.531  1.00 10.00      A   
ATOM    569  O   ARG A  63     -20.157  -0.947  19.717  1.00 10.00      A   
ATOM    570  N   ARG A  64     -18.987   0.542  18.496  1.00 10.00      A   
ATOM    571  HN  ARG A  64     -18.144   1.032  18.395  1.00 10.00      A   
ATOM    572  CA  ARG A  64     -20.036   0.721  17.503  1.00 10.00      A   
ATOM    573  CB  ARG A  64     -19.821   2.002  16.692  1.00 10.00      A   
ATOM    574  CG  ARG A  64     -20.917   2.284  15.679  1.00 10.00      A   
ATOM    575  CD  ARG A  64     -20.747   3.653  15.048  1.00 10.00      A   
ATOM    576  NE  ARG A  64     -21.391   3.726  13.738  1.00 10.00      A   
ATOM    577  HE  ARG A  64     -21.886   2.929  13.433  1.00 10.00      A   
ATOM    578  CZ  ARG A  64     -21.360   4.799  12.947  1.00 10.00      A   
ATOM    579  NH1 ARG A  64     -20.721   5.898  13.327  1.00 10.00      A   
ATOM    580 HH11 ARG A  64     -20.702   6.736  12.699  1.00 10.00      A   
ATOM    581 HH12 ARG A  64     -20.235   5.938  14.258  1.00 10.00      A   
ATOM    582  NH2 ARG A  64     -21.959   4.765  11.770  1.00 10.00      A   
ATOM    583 HH21 ARG A  64     -22.459   3.906  11.458  1.00 10.00      A   
ATOM    584 HH22 ARG A  64     -21.934   5.604  11.147  1.00 10.00      A   
ATOM    585  C   ARG A  64     -20.149  -0.491  16.582  1.00 10.00      A   
ATOM    586  O   ARG A  64     -21.237  -1.038  16.402  1.00 10.00      A   
ATOM    587  N   PHE A  65     -19.028  -0.918  16.016  1.00 10.00      A   
ATOM    588  HN  PHE A  65     -18.179  -0.465  16.222  1.00 10.00      A   
ATOM    589  CA  PHE A  65     -19.018  -2.061  15.110  1.00 10.00      A   
ATOM    590  CB  PHE A  65     -18.284  -1.709  13.815  1.00 10.00      A   
ATOM    591  CG  PHE A  65     -18.944  -0.631  13.006  1.00 10.00      A   
ATOM    592  CD1 PHE A  65     -18.412   0.646  12.964  1.00 10.00      A   
ATOM    593  CD2 PHE A  65     -20.096  -0.897  12.289  1.00 10.00      A   
ATOM    594  CE1 PHE A  65     -19.019   1.640  12.221  1.00 10.00      A   
ATOM    595  CE2 PHE A  65     -20.708   0.092  11.544  1.00 10.00      A   
ATOM    596  CZ  PHE A  65     -20.169   1.362  11.510  1.00 10.00      A   
ATOM    597  C   PHE A  65     -18.367  -3.275  15.773  1.00 10.00      A   
ATOM    598  O   PHE A  65     -17.144  -3.392  15.811  1.00 10.00      A   
ATOM    599  N   PRO A  66     -19.178  -4.192  16.317  1.00 10.00      A   
ATOM    600  CA  PRO A  66     -18.691  -5.379  16.995  1.00 10.00      A   
ATOM    601  CB  PRO A  66     -19.714  -5.529  18.122  1.00 10.00      A   
ATOM    602  CG  PRO A  66     -20.980  -4.903  17.609  1.00 10.00      A   
ATOM    603  CD  PRO A  66     -20.641  -4.137  16.355  1.00 10.00      A   
ATOM    604  C   PRO A  66     -18.706  -6.631  16.118  1.00 10.00      A   
ATOM    605  O   PRO A  66     -18.466  -7.734  16.609  1.00 10.00      A   
ATOM    606  N   LYS A  67     -18.982  -6.470  14.833  1.00 10.00      A   
ATOM    607  HN  LYS A  67     -19.159  -5.567  14.485  1.00 10.00      A   
ATOM    608  CA  LYS A  67     -19.031  -7.608  13.924  1.00 10.00      A   
ATOM    609  CB  LYS A  67     -20.464  -7.862  13.440  1.00 10.00      A   
ATOM    610  CG  LYS A  67     -21.351  -8.559  14.459  1.00 10.00      A   
ATOM    611  CD  LYS A  67     -22.489  -9.303  13.780  1.00 10.00      A   
ATOM    612  CE  LYS A  67     -23.372 -10.003  14.795  1.00 10.00      A   
ATOM    613  NZ  LYS A  67     -24.335 -10.929  14.144  1.00 10.00      A   
ATOM    614  HZ1 LYS A  67     -24.954 -11.358  14.858  1.00 10.00      A   
ATOM    615  HZ2 LYS A  67     -23.827 -11.686  13.645  1.00 10.00      A   
ATOM    616  HZ3 LYS A  67     -24.925 -10.415  13.459  1.00 10.00      A   
ATOM    617  C   LYS A  67     -18.088  -7.432  12.738  1.00 10.00      A   
ATOM    618  O   LYS A  67     -18.286  -8.036  11.682  1.00 10.00      A   
ATOM    619  N   VAL A  68     -17.056  -6.624  12.926  1.00 10.00      A   
ATOM    620  HN  VAL A  68     -16.945  -6.188  13.795  1.00 10.00      A   
ATOM    621  CA  VAL A  68     -16.083  -6.365  11.870  1.00 10.00      A   
ATOM    622  CB  VAL A  68     -15.228  -5.118  12.181  1.00 10.00      A   
ATOM    623  CG1 VAL A  68     -14.391  -4.713  10.978  1.00 10.00      A   
ATOM    624  CG2 VAL A  68     -16.105  -3.966  12.626  1.00 10.00      A   
ATOM    625  C   VAL A  68     -15.160  -7.564  11.667  1.00 10.00      A   
ATOM    626  O   VAL A  68     -14.706  -8.183  12.630  1.00 10.00      A   
ATOM    627  N   ARG A  69     -14.910  -7.900  10.412  1.00 10.00      A   
ATOM    628  HN  ARG A  69     -15.339  -7.391   9.689  1.00 10.00      A   
ATOM    629  CA  ARG A  69     -14.035  -9.011  10.072  1.00 10.00      A   
ATOM    630  CB  ARG A  69     -14.783 -10.061   9.254  1.00 10.00      A   
ATOM    631  CG  ARG A  69     -15.998 -10.647   9.954  1.00 10.00      A   
ATOM    632  CD  ARG A  69     -15.962 -12.164   9.923  1.00 10.00      A   
ATOM    633  NE  ARG A  69     -17.296 -12.740   9.787  1.00 10.00      A   
ATOM    634  HE  ARG A  69     -17.952 -12.528  10.495  1.00 10.00      A   
ATOM    635  CZ  ARG A  69     -17.671 -13.519   8.774  1.00 10.00      A   
ATOM    636  NH1 ARG A  69     -16.816 -13.821   7.800  1.00 10.00      A   
ATOM    637 HH11 ARG A  69     -17.119 -14.436   7.012  1.00 10.00      A   
ATOM    638 HH12 ARG A  69     -15.835 -13.442   7.813  1.00 10.00      A   
ATOM    639  NH2 ARG A  69     -18.914 -13.977   8.724  1.00 10.00      A   
ATOM    640 HH21 ARG A  69     -19.219 -14.584   7.931  1.00 10.00      A   
ATOM    641 HH22 ARG A  69     -19.596 -13.731   9.476  1.00 10.00      A   
ATOM    642  C   ARG A  69     -12.820  -8.515   9.299  1.00 10.00      A   
ATOM    643  O   ARG A  69     -11.789  -9.188   9.240  1.00 10.00      A   
ATOM    644  N   SER A  70     -12.948  -7.335   8.707  1.00 10.00      A   
ATOM    645  HN  SER A  70     -13.797  -6.853   8.784  1.00 10.00      A   
ATOM    646  CA  SER A  70     -11.866  -6.735   7.940  1.00 10.00      A   
ATOM    647  CB  SER A  70     -12.221  -6.742   6.449  1.00 10.00      A   
ATOM    648  OG  SER A  70     -11.144  -6.279   5.651  1.00 10.00      A   
ATOM    649  HG  SER A  70     -10.923  -6.954   4.987  1.00 10.00      A   
ATOM    650  C   SER A  70     -11.614  -5.307   8.420  1.00 10.00      A   
ATOM    651  O   SER A  70     -12.501  -4.454   8.360  1.00 10.00      A   
ATOM    652  N   VAL A  71     -10.411  -5.049   8.908  1.00 10.00      A   
ATOM    653  HN  VAL A  71      -9.732  -5.762   8.926  1.00 10.00      A   
ATOM    654  CA  VAL A  71     -10.066  -3.723   9.406  1.00 10.00      A   
ATOM    655  CB  VAL A  71      -9.624  -3.771  10.888  1.00 10.00      A   
ATOM    656  CG1 VAL A  71      -9.269  -2.381  11.399  1.00 10.00      A   
ATOM    657  CG2 VAL A  71     -10.707  -4.395  11.755  1.00 10.00      A   
ATOM    658  C   VAL A  71      -8.958  -3.099   8.567  1.00 10.00      A   
ATOM    659  O   VAL A  71      -7.903  -3.704   8.370  1.00 10.00      A   
ATOM    660  N   GLU A  72      -9.216  -1.902   8.058  1.00 10.00      A   
ATOM    661  HN  GLU A  72     -10.093  -1.495   8.222  1.00 10.00      A   
ATOM    662  CA  GLU A  72      -8.243  -1.173   7.255  1.00 10.00      A   
ATOM    663  CB  GLU A  72      -8.842  -0.819   5.891  1.00 10.00      A   
ATOM    664  CG  GLU A  72      -7.813  -0.453   4.832  1.00 10.00      A   
ATOM    665  CD  GLU A  72      -8.414  -0.391   3.444  1.00 10.00      A   
ATOM    666  OE1 GLU A  72      -8.842  -1.446   2.931  1.00 10.00      A   
ATOM    667  OE2 GLU A  72      -8.464   0.712   2.857  1.00 10.00      A   
ATOM    668  C   GLU A  72      -7.823   0.096   7.995  1.00 10.00      A   
ATOM    669  O   GLU A  72      -8.658   0.943   8.314  1.00 10.00      A   
ATOM    670  N   LEU A  73      -6.533   0.222   8.270  1.00 10.00      A   
ATOM    671  HN  LEU A  73      -5.907  -0.477   7.973  1.00 10.00      A   
ATOM    672  CA  LEU A  73      -6.017   1.377   8.992  1.00 10.00      A   
ATOM    673  CB  LEU A  73      -5.702   1.000  10.445  1.00 10.00      A   
ATOM    674  CG  LEU A  73      -6.892   0.674  11.346  1.00 10.00      A   
ATOM    675  CD1 LEU A  73      -6.444  -0.187  12.514  1.00 10.00      A   
ATOM    676  CD2 LEU A  73      -7.542   1.950  11.852  1.00 10.00      A   
ATOM    677  C   LEU A  73      -4.761   1.942   8.342  1.00 10.00      A   
ATOM    678  O   LEU A  73      -3.967   1.212   7.739  1.00 10.00      A   
ATOM    679  N   LYS A  74      -4.593   3.249   8.474  1.00 10.00      A   
ATOM    680  HN  LYS A  74      -5.271   3.768   8.957  1.00 10.00      A   
ATOM    681  CA  LYS A  74      -3.435   3.951   7.941  1.00 10.00      A   
ATOM    682  CB  LYS A  74      -3.820   4.762   6.701  1.00 10.00      A   
ATOM    683  CG  LYS A  74      -4.391   3.911   5.578  1.00 10.00      A   
ATOM    684  CD  LYS A  74      -5.074   4.756   4.518  1.00 10.00      A   
ATOM    685  CE  LYS A  74      -5.805   3.878   3.517  1.00 10.00      A   
ATOM    686  NZ  LYS A  74      -6.314   4.660   2.362  1.00 10.00      A   
ATOM    687  HZ1 LYS A  74      -7.050   5.329   2.668  1.00 10.00      A   
ATOM    688  HZ2 LYS A  74      -6.713   4.026   1.641  1.00 10.00      A   
ATOM    689  HZ3 LYS A  74      -5.538   5.200   1.934  1.00 10.00      A   
ATOM    690  C   LYS A  74      -2.890   4.853   9.040  1.00 10.00      A   
ATOM    691  O   LYS A  74      -3.658   5.346   9.870  1.00 10.00      A   
ATOM    692  N   GLY A  75      -1.581   5.061   9.069  1.00 10.00      A   
ATOM    693  HN  GLY A  75      -1.008   4.669   8.377  1.00 10.00      A   
ATOM    694  CA  GLY A  75      -1.007   5.871  10.123  1.00 10.00      A   
ATOM    695  C   GLY A  75      -0.152   7.019   9.639  1.00 10.00      A   
ATOM    696  O   GLY A  75      -0.608   8.162   9.594  1.00 10.00      A   
ATOM    697  N   LYS A  76       1.097   6.725   9.302  1.00 10.00      A   
ATOM    698  HN  LYS A  76       1.402   5.791   9.358  1.00 10.00      A   
ATOM    699  CA  LYS A  76       2.026   7.745   8.843  1.00 10.00      A   
ATOM    700  CB  LYS A  76       3.430   7.154   8.669  1.00 10.00      A   
ATOM    701  CG  LYS A  76       4.038   6.600   9.950  1.00 10.00      A   
ATOM    702  CD  LYS A  76       5.531   6.341   9.796  1.00 10.00      A   
ATOM    703  CE  LYS A  76       5.822   5.421   8.623  1.00 10.00      A   
ATOM    704  NZ  LYS A  76       7.276   5.164   8.475  1.00 10.00      A   
ATOM    705  HZ1 LYS A  76       7.477   4.797   7.526  1.00 10.00      A   
ATOM    706  HZ2 LYS A  76       7.591   4.455   9.179  1.00 10.00      A   
ATOM    707  HZ3 LYS A  76       7.813   6.041   8.620  1.00 10.00      A   
ATOM    708  C   LYS A  76       1.551   8.392   7.545  1.00 10.00      A   
ATOM    709  O   LYS A  76       0.991   7.722   6.677  1.00 10.00      A   
ATOM    710  N   PRO A  77       1.750   9.712   7.408  1.00 10.00      A   
ATOM    711  CA  PRO A  77       1.348  10.448   6.204  1.00 10.00      A   
ATOM    712  CB  PRO A  77       1.564  11.914   6.596  1.00 10.00      A   
ATOM    713  CG  PRO A  77       2.592  11.874   7.673  1.00 10.00      A   
ATOM    714  CD  PRO A  77       2.368  10.590   8.417  1.00 10.00      A   
ATOM    715  C   PRO A  77       2.225  10.090   5.002  1.00 10.00      A   
ATOM    716  O   PRO A  77       3.246   9.414   5.144  1.00 10.00      A   
ATOM    717  N   HIS A  78       1.829  10.563   3.828  1.00 10.00      A   
ATOM    718  HN  HIS A  78       1.015  11.109   3.786  1.00 10.00      A   
ATOM    719  CA  HIS A  78       2.562  10.304   2.591  1.00 10.00      A   
ATOM    720  CB  HIS A  78       1.824  10.985   1.426  1.00 10.00      A   
ATOM    721  CG  HIS A  78       2.421  10.771   0.068  1.00 10.00      A   
ATOM    722  ND1 HIS A  78       2.515  11.756  -0.892  1.00 10.00      A   
ATOM    723  HD1 HIS A  78       2.210  12.696  -0.796  1.00 10.00      A   
ATOM    724  CD2 HIS A  78       2.949   9.655  -0.492  1.00 10.00      A   
ATOM    725  CE1 HIS A  78       3.084  11.219  -1.980  1.00 10.00      A   
ATOM    726  NE2 HIS A  78       3.369   9.944  -1.788  1.00 10.00      A   
ATOM    727  C   HIS A  78       4.000  10.819   2.691  1.00 10.00      A   
ATOM    728  O   HIS A  78       4.941  10.190   2.199  1.00 10.00      A   
ATOM    729  N   PHE A  79       4.168  11.945   3.370  1.00 10.00      A   
ATOM    730  HN  PHE A  79       3.382  12.386   3.762  1.00 10.00      A   
ATOM    731  CA  PHE A  79       5.482  12.554   3.532  1.00 10.00      A   
ATOM    732  CB  PHE A  79       5.361  13.993   4.011  1.00 10.00      A   
ATOM    733  CG  PHE A  79       5.537  14.980   2.905  1.00 10.00      A   
ATOM    734  CD1 PHE A  79       6.775  15.534   2.652  1.00 10.00      A   
ATOM    735  CD2 PHE A  79       4.466  15.342   2.109  1.00 10.00      A   
ATOM    736  CE1 PHE A  79       6.945  16.437   1.624  1.00 10.00      A   
ATOM    737  CE2 PHE A  79       4.627  16.247   1.081  1.00 10.00      A   
ATOM    738  CZ  PHE A  79       5.868  16.794   0.839  1.00 10.00      A   
ATOM    739  C   PHE A  79       6.416  11.756   4.436  1.00 10.00      A   
ATOM    740  O   PHE A  79       7.616  12.033   4.496  1.00 10.00      A   
ATOM    741  N   ALA A  80       5.877  10.762   5.132  1.00 10.00      A   
ATOM    742  HN  ALA A  80       4.915  10.577   5.044  1.00 10.00      A   
ATOM    743  CA  ALA A  80       6.688   9.932   6.014  1.00 10.00      A   
ATOM    744  CB  ALA A  80       5.809   9.097   6.931  1.00 10.00      A   
ATOM    745  C   ALA A  80       7.605   9.041   5.192  1.00 10.00      A   
ATOM    746  O   ALA A  80       8.696   8.672   5.628  1.00 10.00      A   
ATOM    747  N   ASP A  81       7.166   8.738   3.979  1.00 10.00      A   
ATOM    748  HN  ASP A  81       6.301   9.095   3.682  1.00 10.00      A   
ATOM    749  CA  ASP A  81       7.928   7.892   3.071  1.00 10.00      A   
ATOM    750  CB  ASP A  81       7.035   7.377   1.949  1.00 10.00      A   
ATOM    751  CG  ASP A  81       6.680   5.922   2.132  1.00 10.00      A   
ATOM    752  OD1 ASP A  81       5.554   5.632   2.590  1.00 10.00      A   
ATOM    753  OD2 ASP A  81       7.522   5.058   1.822  1.00 10.00      A   
ATOM    754  C   ASP A  81       9.115   8.642   2.490  1.00 10.00      A   
ATOM    755  O   ASP A  81      10.064   8.039   1.987  1.00 10.00      A   
ATOM    756  N   PHE A  82       9.066   9.961   2.577  1.00 10.00      A   
ATOM    757  HN  PHE A  82       8.290  10.382   2.998  1.00 10.00      A   
ATOM    758  CA  PHE A  82      10.138  10.795   2.062  1.00 10.00      A   
ATOM    759  CB  PHE A  82       9.588  12.112   1.511  1.00 10.00      A   
ATOM    760  CG  PHE A  82       8.526  11.929   0.465  1.00 10.00      A   
ATOM    761  CD1 PHE A  82       8.703  11.028  -0.570  1.00 10.00      A   
ATOM    762  CD2 PHE A  82       7.351  12.655   0.522  1.00 10.00      A   
ATOM    763  CE1 PHE A  82       7.727  10.853  -1.531  1.00 10.00      A   
ATOM    764  CE2 PHE A  82       6.369  12.488  -0.435  1.00 10.00      A   
ATOM    765  CZ  PHE A  82       6.557  11.584  -1.464  1.00 10.00      A   
ATOM    766  C   PHE A  82      11.184  11.052   3.139  1.00 10.00      A   
ATOM    767  O   PHE A  82      12.094  11.854   2.949  1.00 10.00      A   
ATOM    768  N   ASN A  83      11.033  10.363   4.271  1.00 10.00      A   
ATOM    769  HN  ASN A  83      10.270   9.746   4.349  1.00 10.00      A   
ATOM    770  CA  ASN A  83      11.959  10.481   5.402  1.00 10.00      A   
ATOM    771  CB  ASN A  83      13.387  10.067   5.010  1.00 10.00      A   
ATOM    772  CG  ASN A  83      14.236   9.669   6.205  1.00 10.00      A   
ATOM    773  OD1 ASN A  83      13.739   9.094   7.174  1.00 10.00      A   
ATOM    774  ND2 ASN A  83      15.522   9.962   6.142  1.00 10.00      A   
ATOM    775 HD21 ASN A  83      15.859  10.409   5.334  1.00 10.00      A   
ATOM    776 HD22 ASN A  83      16.088   9.734   6.912  1.00 10.00      A   
ATOM    777  C   ASN A  83      11.935  11.875   6.033  1.00 10.00      A   
ATOM    778  O   ASN A  83      12.913  12.322   6.631  1.00 10.00      A   
ATOM    779  N   LEU A  84      10.806  12.558   5.908  1.00 10.00      A   
ATOM    780  HN  LEU A  84      10.059  12.163   5.410  1.00 10.00      A   
ATOM    781  CA  LEU A  84      10.660  13.891   6.479  1.00 10.00      A   
ATOM    782  CB  LEU A  84       9.931  14.830   5.512  1.00 10.00      A   
ATOM    783  CG  LEU A  84      10.748  15.353   4.327  1.00 10.00      A   
ATOM    784  CD1 LEU A  84      10.000  16.462   3.616  1.00 10.00      A   
ATOM    785  CD2 LEU A  84      12.115  15.839   4.782  1.00 10.00      A   
ATOM    786  C   LEU A  84       9.947  13.840   7.826  1.00 10.00      A   
ATOM    787  O   LEU A  84       9.709  14.870   8.457  1.00 10.00      A   
ATOM    788  N   VAL A  85       9.612  12.629   8.259  1.00 10.00      A   
ATOM    789  HN  VAL A  85       9.840  11.849   7.715  1.00 10.00      A   
ATOM    790  CA  VAL A  85       8.933  12.425   9.531  1.00 10.00      A   
ATOM    791  CB  VAL A  85       7.607  11.649   9.359  1.00 10.00      A   
ATOM    792  CG1 VAL A  85       6.911  11.449  10.701  1.00 10.00      A   
ATOM    793  CG2 VAL A  85       6.690  12.375   8.391  1.00 10.00      A   
ATOM    794  C   VAL A  85       9.839  11.663  10.488  1.00 10.00      A   
ATOM    795  O   VAL A  85      10.088  10.470  10.296  1.00 10.00      A   
ATOM    796  N   PRO A  86      10.368  12.361  11.505  1.00 10.00      A   
ATOM    797  CA  PRO A  86      11.251  11.767  12.520  1.00 10.00      A   
ATOM    798  CB  PRO A  86      11.327  12.859  13.588  1.00 10.00      A   
ATOM    799  CG  PRO A  86      11.132  14.125  12.831  1.00 10.00      A   
ATOM    800  CD  PRO A  86      10.161  13.802  11.732  1.00 10.00      A   
ATOM    801  C   PRO A  86      10.655  10.496  13.118  1.00 10.00      A   
ATOM    802  O   PRO A  86       9.506  10.490  13.574  1.00 10.00      A   
ATOM    803  N   ASP A  87      11.443   9.426  13.103  1.00 10.00      A   
ATOM    804  HN  ASP A  87      12.350   9.513  12.735  1.00 10.00      A   
ATOM    805  CA  ASP A  87      11.011   8.132  13.624  1.00 10.00      A   
ATOM    806  CB  ASP A  87      12.055   7.046  13.336  1.00 10.00      A   
ATOM    807  CG  ASP A  87      13.229   7.063  14.295  1.00 10.00      A   
ATOM    808  OD1 ASP A  87      13.332   6.136  15.128  1.00 10.00      A   
ATOM    809  OD2 ASP A  87      14.063   7.992  14.213  1.00 10.00      A   
ATOM    810  C   ASP A  87      10.684   8.192  15.114  1.00 10.00      A   
ATOM    811  O   ASP A  87      11.355   8.877  15.892  1.00 10.00      A   
ATOM    812  N   GLY A  88       9.646   7.462  15.502  1.00 10.00      A   
ATOM    813  HN  GLY A  88       9.163   6.926  14.838  1.00 10.00      A   
ATOM    814  CA  GLY A  88       9.219   7.441  16.887  1.00 10.00      A   
ATOM    815  C   GLY A  88       8.092   8.421  17.125  1.00 10.00      A   
ATOM    816  O   GLY A  88       7.711   8.680  18.267  1.00 10.00      A   
ATOM    817  N   TRP A  89       7.562   8.958  16.029  1.00 10.00      A   
ATOM    818  HN  TRP A  89       7.922   8.689  15.157  1.00 10.00      A   
ATOM    819  CA  TRP A  89       6.476   9.929  16.067  1.00 10.00      A   
ATOM    820  CB  TRP A  89       6.390  10.647  14.713  1.00 10.00      A   
ATOM    821  CG  TRP A  89       5.078  11.315  14.440  1.00 10.00      A   
ATOM    822  CD1 TRP A  89       4.638  12.504  14.947  1.00 10.00      A   
ATOM    823  CD2 TRP A  89       4.035  10.832  13.585  1.00 10.00      A   
ATOM    824  NE1 TRP A  89       3.387  12.788  14.463  1.00 10.00      A   
ATOM    825  HE1 TRP A  89       2.858  13.589  14.681  1.00 10.00      A   
ATOM    826  CE2 TRP A  89       2.994  11.776  13.624  1.00 10.00      A   
ATOM    827  CE3 TRP A  89       3.883   9.692  12.790  1.00 10.00      A   
ATOM    828  CZ2 TRP A  89       1.816  11.615  12.899  1.00 10.00      A   
ATOM    829  CZ3 TRP A  89       2.714   9.534  12.072  1.00 10.00      A   
ATOM    830  CH2 TRP A  89       1.695  10.491  12.130  1.00 10.00      A   
ATOM    831  C   TRP A  89       5.140   9.271  16.423  1.00 10.00      A   
ATOM    832  O   TRP A  89       4.314   9.855  17.136  1.00 10.00      A   
ATOM    833  N   GLY A  90       4.930   8.062  15.930  1.00 10.00      A   
ATOM    834  HN  GLY A  90       5.620   7.638  15.375  1.00 10.00      A   
ATOM    835  CA  GLY A  90       3.695   7.365  16.209  1.00 10.00      A   
ATOM    836  C   GLY A  90       3.321   6.399  15.109  1.00 10.00      A   
ATOM    837  O   GLY A  90       4.171   5.999  14.312  1.00 10.00      A   
ATOM    838  N   GLY A  91       2.048   6.039  15.063  1.00 10.00      A   
ATOM    839  HN  GLY A  91       1.419   6.405  15.728  1.00 10.00      A   
ATOM    840  CA  GLY A  91       1.571   5.106  14.064  1.00 10.00      A   
ATOM    841  C   GLY A  91       1.643   3.690  14.584  1.00 10.00      A   
ATOM    842  O   GLY A  91       1.894   2.752  13.833  1.00 10.00      A   
ATOM    843  N   TYR A  92       1.427   3.544  15.883  1.00 10.00      A   
ATOM    844  HN  TYR A  92       1.217   4.334  16.420  1.00 10.00      A   
ATOM    845  CA  TYR A  92       1.482   2.244  16.530  1.00 10.00      A   
ATOM    846  CB  TYR A  92       1.952   2.387  17.982  1.00 10.00      A   
ATOM    847  CG  TYR A  92       3.348   2.962  18.104  1.00 10.00      A   
ATOM    848  CD1 TYR A  92       3.557   4.254  18.574  1.00 10.00      A   
ATOM    849  CD2 TYR A  92       4.457   2.216  17.729  1.00 10.00      A   
ATOM    850  CE1 TYR A  92       4.832   4.783  18.663  1.00 10.00      A   
ATOM    851  CE2 TYR A  92       5.734   2.735  17.818  1.00 10.00      A   
ATOM    852  CZ  TYR A  92       5.916   4.018  18.284  1.00 10.00      A   
ATOM    853  OH  TYR A  92       7.189   4.536  18.365  1.00 10.00      A   
ATOM    854  HH  TYR A  92       7.584   4.550  17.482  1.00 10.00      A   
ATOM    855  C   TYR A  92       0.141   1.525  16.460  1.00 10.00      A   
ATOM    856  O   TYR A  92      -0.900   2.081  16.809  1.00 10.00      A   
ATOM    857  N   VAL A  93       0.175   0.282  16.007  1.00 10.00      A   
ATOM    858  HN  VAL A  93       1.036  -0.108  15.745  1.00 10.00      A   
ATOM    859  CA  VAL A  93      -1.032  -0.518  15.886  1.00 10.00      A   
ATOM    860  CB  VAL A  93      -0.995  -1.397  14.619  1.00 10.00      A   
ATOM    861  CG1 VAL A  93      -0.004  -2.540  14.774  1.00 10.00      A   
ATOM    862  CG2 VAL A  93      -2.385  -1.907  14.260  1.00 10.00      A   
ATOM    863  C   VAL A  93      -1.242  -1.392  17.122  1.00 10.00      A   
ATOM    864  O   VAL A  93      -2.262  -2.069  17.251  1.00 10.00      A   
ATOM    865  N   TYR A  94      -0.269  -1.371  18.027  1.00 10.00      A   
ATOM    866  HN  TYR A  94       0.527  -0.820  17.856  1.00 10.00      A   
ATOM    867  CA  TYR A  94      -0.340  -2.156  19.258  1.00 10.00      A   
ATOM    868  CB  TYR A  94       0.859  -1.891  20.178  1.00 10.00      A   
ATOM    869  CG  TYR A  94       0.719  -2.510  21.551  1.00 10.00      A   
ATOM    870  CD1 TYR A  94       0.770  -3.888  21.724  1.00 10.00      A   
ATOM    871  CD2 TYR A  94       0.517  -1.715  22.672  1.00 10.00      A   
ATOM    872  CE1 TYR A  94       0.622  -4.455  22.977  1.00 10.00      A   
ATOM    873  CE2 TYR A  94       0.374  -2.274  23.927  1.00 10.00      A   
ATOM    874  CZ  TYR A  94       0.425  -3.643  24.073  1.00 10.00      A   
ATOM    875  OH  TYR A  94       0.275  -4.204  25.322  1.00 10.00      A   
ATOM    876  HH  TYR A  94      -0.587  -3.941  25.690  1.00 10.00      A   
ATOM    877  C   TYR A  94      -1.670  -1.985  20.005  1.00 10.00      A   
ATOM    878  O   TYR A  94      -2.332  -2.980  20.300  1.00 10.00      A   
ATOM    879  N   PRO A  95      -2.096  -0.734  20.318  1.00 10.00      A   
ATOM    880  CA  PRO A  95      -3.361  -0.490  21.028  1.00 10.00      A   
ATOM    881  CB  PRO A  95      -3.489   1.036  21.027  1.00 10.00      A   
ATOM    882  CG  PRO A  95      -2.088   1.522  20.908  1.00 10.00      A   
ATOM    883  CD  PRO A  95      -1.384   0.526  20.033  1.00 10.00      A   
ATOM    884  C   PRO A  95      -4.548  -1.119  20.302  1.00 10.00      A   
ATOM    885  O   PRO A  95      -5.478  -1.630  20.928  1.00 10.00      A   
ATOM    886  N   TRP A  96      -4.494  -1.105  18.975  1.00 10.00      A   
ATOM    887  HN  TRP A  96      -3.706  -0.722  18.536  1.00 10.00      A   
ATOM    888  CA  TRP A  96      -5.557  -1.666  18.158  1.00 10.00      A   
ATOM    889  CB  TRP A  96      -5.369  -1.288  16.686  1.00 10.00      A   
ATOM    890  CG  TRP A  96      -5.473   0.184  16.426  1.00 10.00      A   
ATOM    891  CD1 TRP A  96      -4.463   1.101  16.480  1.00 10.00      A   
ATOM    892  CD2 TRP A  96      -6.655   0.910  16.073  1.00 10.00      A   
ATOM    893  NE1 TRP A  96      -4.945   2.351  16.190  1.00 10.00      A   
ATOM    894  HE1 TRP A  96      -4.414   3.175  16.169  1.00 10.00      A   
ATOM    895  CE2 TRP A  96      -6.288   2.261  15.934  1.00 10.00      A   
ATOM    896  CE3 TRP A  96      -7.990   0.548  15.862  1.00 10.00      A   
ATOM    897  CZ2 TRP A  96      -7.206   3.250  15.594  1.00 10.00      A   
ATOM    898  CZ3 TRP A  96      -8.899   1.531  15.524  1.00 10.00      A   
ATOM    899  CH2 TRP A  96      -8.502   2.867  15.394  1.00 10.00      A   
ATOM    900  C   TRP A  96      -5.615  -3.180  18.318  1.00 10.00      A   
ATOM    901  O   TRP A  96      -6.665  -3.739  18.628  1.00 10.00      A   
ATOM    902  N   ILE A  97      -4.474  -3.836  18.139  1.00 10.00      A   
ATOM    903  HN  ILE A  97      -3.660  -3.326  17.923  1.00 10.00      A   
ATOM    904  CA  ILE A  97      -4.393  -5.291  18.263  1.00 10.00      A   
ATOM    905  CB  ILE A  97      -2.982  -5.811  17.898  1.00 10.00      A   
ATOM    906  CG1 ILE A  97      -2.551  -5.303  16.517  1.00 10.00      A   
ATOM    907  CG2 ILE A  97      -2.934  -7.332  17.937  1.00 10.00      A   
ATOM    908  CD1 ILE A  97      -3.479  -5.708  15.389  1.00 10.00      A   
ATOM    909  C   ILE A  97      -4.736  -5.720  19.686  1.00 10.00      A   
ATOM    910  O   ILE A  97      -5.375  -6.753  19.904  1.00 10.00      A   
ATOM    911  N   GLU A  98      -4.320  -4.903  20.645  1.00 10.00      A   
ATOM    912  HN  GLU A  98      -3.816  -4.093  20.394  1.00 10.00      A   
ATOM    913  CA  GLU A  98      -4.566  -5.166  22.055  1.00 10.00      A   
ATOM    914  CB  GLU A  98      -3.822  -4.129  22.908  1.00 10.00      A   
ATOM    915  CG  GLU A  98      -3.934  -4.332  24.409  1.00 10.00      A   
ATOM    916  CD  GLU A  98      -3.216  -3.252  25.194  1.00 10.00      A   
ATOM    917  OE1 GLU A  98      -2.289  -3.583  25.960  1.00 10.00      A   
ATOM    918  OE2 GLU A  98      -3.575  -2.065  25.047  1.00 10.00      A   
ATOM    919  C   GLU A  98      -6.063  -5.145  22.378  1.00 10.00      A   
ATOM    920  O   GLU A  98      -6.564  -6.021  23.077  1.00 10.00      A   
ATOM    921  N   ALA A  99      -6.775  -4.162  21.840  1.00 10.00      A   
ATOM    922  HN  ALA A  99      -6.324  -3.506  21.263  1.00 10.00      A   
ATOM    923  CA  ALA A  99      -8.207  -4.021  22.096  1.00 10.00      A   
ATOM    924  CB  ALA A  99      -8.636  -2.574  21.928  1.00 10.00      A   
ATOM    925  C   ALA A  99      -9.067  -4.934  21.224  1.00 10.00      A   
ATOM    926  O   ALA A  99     -10.117  -5.405  21.659  1.00 10.00      A   
ATOM    927  N   MET A 100      -8.618  -5.190  20.000  1.00 10.00      A   
ATOM    928  HN  MET A 100      -7.760  -4.801  19.714  1.00 10.00      A   
ATOM    929  CA  MET A 100      -9.375  -6.024  19.062  1.00 10.00      A   
ATOM    930  CB  MET A 100      -8.860  -5.859  17.630  1.00 10.00      A   
ATOM    931  CG  MET A 100      -9.192  -4.518  17.001  1.00 10.00      A   
ATOM    932  SD  MET A 100      -8.908  -4.491  15.221  1.00 10.00      A   
ATOM    933  CE  MET A 100      -7.137  -4.749  15.143  1.00 10.00      A   
ATOM    934  C   MET A 100      -9.401  -7.502  19.443  1.00 10.00      A   
ATOM    935  O   MET A 100     -10.308  -8.231  19.036  1.00 10.00      A   
ATOM    936  N   SER A 101      -8.421  -7.937  20.224  1.00 10.00      A   
ATOM    937  HN  SER A 101      -7.739  -7.304  20.525  1.00 10.00      A   
ATOM    938  CA  SER A 101      -8.321  -9.335  20.640  1.00 10.00      A   
ATOM    939  CB  SER A 101      -7.101  -9.542  21.533  1.00 10.00      A   
ATOM    940  OG  SER A 101      -7.095  -8.634  22.618  1.00 10.00      A   
ATOM    941  HG  SER A 101      -6.696  -7.800  22.343  1.00 10.00      A   
ATOM    942  C   SER A 101      -9.587  -9.844  21.332  1.00 10.00      A   
ATOM    943  O   SER A 101     -10.149 -10.868  20.937  1.00 10.00      A   
ATOM    944  N   SER A 102     -10.038  -9.128  22.353  1.00 10.00      A   
ATOM    945  HN  SER A 102      -9.552  -8.320  22.626  1.00 10.00      A   
ATOM    946  CA  SER A 102     -11.227  -9.520  23.096  1.00 10.00      A   
ATOM    947  CB  SER A 102     -11.078  -9.090  24.557  1.00 10.00      A   
ATOM    948  OG  SER A 102     -10.001  -8.174  24.702  1.00 10.00      A   
ATOM    949  HG  SER A 102     -10.275  -7.445  25.275  1.00 10.00      A   
ATOM    950  C   SER A 102     -12.496  -8.929  22.489  1.00 10.00      A   
ATOM    951  O   SER A 102     -13.392  -8.488  23.207  1.00 10.00      A   
ATOM    952  N   SER A 103     -12.577  -8.921  21.162  1.00 10.00      A   
ATOM    953  HN  SER A 103     -11.840  -9.294  20.634  1.00 10.00      A   
ATOM    954  CA  SER A 103     -13.742  -8.375  20.483  1.00 10.00      A   
ATOM    955  CB  SER A 103     -13.660  -6.845  20.412  1.00 10.00      A   
ATOM    956  OG  SER A 103     -13.749  -6.260  21.702  1.00 10.00      A   
ATOM    957  HG  SER A 103     -13.578  -6.937  22.368  1.00 10.00      A   
ATOM    958  C   SER A 103     -13.936  -8.963  19.088  1.00 10.00      A   
ATOM    959  O   SER A 103     -15.044  -9.360  18.730  1.00 10.00      A   
ATOM    960  N   TYR A 104     -12.865  -9.030  18.306  1.00 10.00      A   
ATOM    961  HN  TYR A 104     -11.989  -8.736  18.651  1.00 10.00      A   
ATOM    962  CA  TYR A 104     -12.958  -9.551  16.948  1.00 10.00      A   
ATOM    963  CB  TYR A 104     -12.275  -8.614  15.948  1.00 10.00      A   
ATOM    964  CG  TYR A 104     -12.877  -7.231  15.856  1.00 10.00      A   
ATOM    965  CD1 TYR A 104     -12.060  -6.114  15.801  1.00 10.00      A   
ATOM    966  CD2 TYR A 104     -14.252  -7.042  15.817  1.00 10.00      A   
ATOM    967  CE1 TYR A 104     -12.591  -4.846  15.707  1.00 10.00      A   
ATOM    968  CE2 TYR A 104     -14.793  -5.776  15.725  1.00 10.00      A   
ATOM    969  CZ  TYR A 104     -13.956  -4.683  15.671  1.00 10.00      A   
ATOM    970  OH  TYR A 104     -14.487  -3.420  15.572  1.00 10.00      A   
ATOM    971  HH  TYR A 104     -15.434  -3.448  15.785  1.00 10.00      A   
ATOM    972  C   TYR A 104     -12.368 -10.948  16.833  1.00 10.00      A   
ATOM    973  O   TYR A 104     -11.331 -11.143  16.201  1.00 10.00      A   
ATOM    974  N   THR A 105     -13.035 -11.920  17.435  1.00 10.00      A   
ATOM    975  HN  THR A 105     -13.852 -11.707  17.938  1.00 10.00      A   
ATOM    976  CA  THR A 105     -12.576 -13.297  17.386  1.00 10.00      A   
ATOM    977  CB  THR A 105     -13.310 -14.151  18.435  1.00 10.00      A   
ATOM    978  OG1 THR A 105     -13.708 -13.305  19.525  1.00 10.00      A   
ATOM    979  HG1 THR A 105     -13.362 -13.664  20.349  1.00 10.00      A   
ATOM    980  CG2 THR A 105     -12.396 -15.248  18.962  1.00 10.00      A   
ATOM    981  C   THR A 105     -12.808 -13.885  15.995  1.00 10.00      A   
ATOM    982  O   THR A 105     -12.266 -14.937  15.651  1.00 10.00      A   
ATOM    983  N   TRP A 106     -13.601 -13.186  15.193  1.00 10.00      A   
ATOM    984  HN  TRP A 106     -13.984 -12.341  15.516  1.00 10.00      A   
ATOM    985  CA  TRP A 106     -13.907 -13.628  13.840  1.00 10.00      A   
ATOM    986  CB  TRP A 106     -15.410 -13.520  13.567  1.00 10.00      A   
ATOM    987  CG  TRP A 106     -16.167 -14.783  13.844  1.00 10.00      A   
ATOM    988  CD1 TRP A 106     -16.629 -15.214  15.053  1.00 10.00      A   
ATOM    989  CD2 TRP A 106     -16.552 -15.782  12.890  1.00 10.00      A   
ATOM    990  NE1 TRP A 106     -17.272 -16.416  14.913  1.00 10.00      A   
ATOM    991  HE1 TRP A 106     -17.687 -16.928  15.639  1.00 10.00      A   
ATOM    992  CE2 TRP A 106     -17.240 -16.788  13.596  1.00 10.00      A   
ATOM    993  CE3 TRP A 106     -16.382 -15.925  11.511  1.00 10.00      A   
ATOM    994  CZ2 TRP A 106     -17.756 -17.919  12.969  1.00 10.00      A   
ATOM    995  CZ3 TRP A 106     -16.895 -17.049  10.889  1.00 10.00      A   
ATOM    996  CH2 TRP A 106     -17.574 -18.030  11.619  1.00 10.00      A   
ATOM    997  C   TRP A 106     -13.138 -12.806  12.812  1.00 10.00      A   
ATOM    998  O   TRP A 106     -13.368 -12.938  11.610  1.00 10.00      A   
ATOM    999  N   LEU A 107     -12.229 -11.961  13.287  1.00 10.00      A   
ATOM   1000  HN  LEU A 107     -12.084 -11.909  14.256  1.00 10.00      A   
ATOM   1001  CA  LEU A 107     -11.430 -11.118  12.397  1.00 10.00      A   
ATOM   1002  CB  LEU A 107     -10.493 -10.215  13.205  1.00 10.00      A   
ATOM   1003  CG  LEU A 107      -9.960  -8.975  12.484  1.00 10.00      A   
ATOM   1004  CD1 LEU A 107     -11.063  -7.943  12.304  1.00 10.00      A   
ATOM   1005  CD2 LEU A 107      -8.788  -8.375  13.242  1.00 10.00      A   
ATOM   1006  C   LEU A 107     -10.624 -11.978  11.428  1.00 10.00      A   
ATOM   1007  O   LEU A 107     -10.006 -12.967  11.832  1.00 10.00      A   
ATOM   1008  N   GLU A 108     -10.636 -11.603  10.156  1.00 10.00      A   
ATOM   1009  HN  GLU A 108     -11.140 -10.801   9.894  1.00 10.00      A   
ATOM   1010  CA  GLU A 108      -9.917 -12.360   9.141  1.00 10.00      A   
ATOM   1011  CB  GLU A 108     -10.894 -13.141   8.260  1.00 10.00      A   
ATOM   1012  CG  GLU A 108     -12.085 -12.336   7.770  1.00 10.00      A   
ATOM   1013  CD  GLU A 108     -13.236 -13.215   7.332  1.00 10.00      A   
ATOM   1014  OE1 GLU A 108     -12.996 -14.384   6.973  1.00 10.00      A   
ATOM   1015  OE2 GLU A 108     -14.391 -12.742   7.332  1.00 10.00      A   
ATOM   1016  C   GLU A 108      -9.009 -11.490   8.278  1.00 10.00      A   
ATOM   1017  O   GLU A 108      -8.053 -11.991   7.679  1.00 10.00      A   
ATOM   1018  N   GLU A 109      -9.296 -10.197   8.204  1.00 10.00      A   
ATOM   1019  HN  GLU A 109     -10.058  -9.837   8.708  1.00 10.00      A   
ATOM   1020  CA  GLU A 109      -8.492  -9.304   7.379  1.00 10.00      A   
ATOM   1021  CB  GLU A 109      -9.295  -8.798   6.181  1.00 10.00      A   
ATOM   1022  CG  GLU A 109      -9.723  -9.867   5.189  1.00 10.00      A   
ATOM   1023  CD  GLU A 109     -10.305  -9.278   3.919  1.00 10.00      A   
ATOM   1024  OE1 GLU A 109     -10.378  -8.033   3.807  1.00 10.00      A   
ATOM   1025  OE2 GLU A 109     -10.688 -10.054   3.020  1.00 10.00      A   
ATOM   1026  C   GLU A 109      -7.941  -8.115   8.158  1.00 10.00      A   
ATOM   1027  O   GLU A 109      -8.683  -7.399   8.831  1.00 10.00      A   
ATOM   1028  N   ILE A 110      -6.634  -7.912   8.055  1.00 10.00      A   
ATOM   1029  HN  ILE A 110      -6.096  -8.538   7.517  1.00 10.00      A   
ATOM   1030  CA  ILE A 110      -5.961  -6.799   8.713  1.00 10.00      A   
ATOM   1031  CB  ILE A 110      -5.061  -7.277   9.875  1.00 10.00      A   
ATOM   1032  CG1 ILE A 110      -5.897  -7.998  10.941  1.00 10.00      A   
ATOM   1033  CG2 ILE A 110      -4.316  -6.101  10.490  1.00 10.00      A   
ATOM   1034  CD1 ILE A 110      -5.085  -8.535  12.102  1.00 10.00      A   
ATOM   1035  C   ILE A 110      -5.117  -6.044   7.685  1.00 10.00      A   
ATOM   1036  O   ILE A 110      -4.096  -6.550   7.212  1.00 10.00      A   
ATOM   1037  N   ARG A 111      -5.558  -4.849   7.325  1.00 10.00      A   
ATOM   1038  HN  ARG A 111      -6.377  -4.497   7.738  1.00 10.00      A   
ATOM   1039  CA  ARG A 111      -4.858  -4.034   6.341  1.00 10.00      A   
ATOM   1040  CB  ARG A 111      -5.815  -3.654   5.207  1.00 10.00      A   
ATOM   1041  CG  ARG A 111      -6.545  -4.853   4.622  1.00 10.00      A   
ATOM   1042  CD  ARG A 111      -7.685  -4.448   3.703  1.00 10.00      A   
ATOM   1043  NE  ARG A 111      -8.398  -5.628   3.207  1.00 10.00      A   
ATOM   1044  HE  ARG A 111      -9.085  -6.014   3.794  1.00 10.00      A   
ATOM   1045  CZ  ARG A 111      -8.175  -6.200   2.024  1.00 10.00      A   
ATOM   1046  NH1 ARG A 111      -7.262  -5.701   1.197  1.00 10.00      A   
ATOM   1047 HH11 ARG A 111      -6.716  -4.853   1.467  1.00 10.00      A   
ATOM   1048 HH12 ARG A 111      -7.085  -6.151   0.272  1.00 10.00      A   
ATOM   1049  NH2 ARG A 111      -8.851  -7.291   1.689  1.00 10.00      A   
ATOM   1050 HH21 ARG A 111      -9.554  -7.704   2.358  1.00 10.00      A   
ATOM   1051 HH22 ARG A 111      -8.688  -7.747   0.769  1.00 10.00      A   
ATOM   1052  C   ARG A 111      -4.271  -2.792   6.993  1.00 10.00      A   
ATOM   1053  O   ARG A 111      -4.996  -1.998   7.586  1.00 10.00      A   
ATOM   1054  N   LEU A 112      -2.957  -2.634   6.892  1.00 10.00      A   
ATOM   1055  HN  LEU A 112      -2.428  -3.300   6.395  1.00 10.00      A   
ATOM   1056  CA  LEU A 112      -2.271  -1.500   7.485  1.00 10.00      A   
ATOM   1057  CB  LEU A 112      -1.523  -1.943   8.743  1.00 10.00      A   
ATOM   1058  CG  LEU A 112      -2.382  -2.414   9.913  1.00 10.00      A   
ATOM   1059  CD1 LEU A 112      -1.553  -3.247  10.873  1.00 10.00      A   
ATOM   1060  CD2 LEU A 112      -2.990  -1.225  10.636  1.00 10.00      A   
ATOM   1061  C   LEU A 112      -1.277  -0.885   6.505  1.00 10.00      A   
ATOM   1062  O   LEU A 112      -0.501  -1.594   5.858  1.00 10.00      A   
ATOM   1063  N   LYS A 113      -1.313   0.435   6.396  1.00 10.00      A   
ATOM   1064  HN  LYS A 113      -1.971   0.940   6.925  1.00 10.00      A   
ATOM   1065  CA  LYS A 113      -0.404   1.155   5.518  1.00 10.00      A   
ATOM   1066  CB  LYS A 113      -1.144   1.789   4.337  1.00 10.00      A   
ATOM   1067  CG  LYS A 113      -0.221   2.343   3.262  1.00 10.00      A   
ATOM   1068  CD  LYS A 113      -0.987   3.117   2.196  1.00 10.00      A   
ATOM   1069  CE  LYS A 113      -0.055   3.600   1.090  1.00 10.00      A   
ATOM   1070  NZ  LYS A 113      -0.700   4.596   0.197  1.00 10.00      A   
ATOM   1071  HZ1 LYS A 113       0.015   5.060  -0.403  1.00 10.00      A   
ATOM   1072  HZ2 LYS A 113      -1.178   5.324   0.760  1.00 10.00      A   
ATOM   1073  HZ3 LYS A 113      -1.399   4.132  -0.417  1.00 10.00      A   
ATOM   1074  C   LYS A 113       0.351   2.213   6.311  1.00 10.00      A   
ATOM   1075  O   LYS A 113      -0.262   3.064   6.966  1.00 10.00      A   
ATOM   1076  N   ARG A 114       1.678   2.140   6.250  1.00 10.00      A   
ATOM   1077  HN  ARG A 114       2.087   1.430   5.706  1.00 10.00      A   
ATOM   1078  CA  ARG A 114       2.556   3.066   6.955  1.00 10.00      A   
ATOM   1079  CB  ARG A 114       2.438   4.488   6.403  1.00 10.00      A   
ATOM   1080  CG  ARG A 114       2.856   4.630   4.950  1.00 10.00      A   
ATOM   1081  CD  ARG A 114       2.694   6.063   4.471  1.00 10.00      A   
ATOM   1082  NE  ARG A 114       2.933   6.188   3.039  1.00 10.00      A   
ATOM   1083  HE  ARG A 114       3.859   6.023   2.720  1.00 10.00      A   
ATOM   1084  CZ  ARG A 114       1.990   6.516   2.153  1.00 10.00      A   
ATOM   1085  NH1 ARG A 114       0.744   6.752   2.558  1.00 10.00      A   
ATOM   1086 HH11 ARG A 114       0.498   6.694   3.565  1.00 10.00      A   
ATOM   1087 HH12 ARG A 114      -0.004   6.998   1.858  1.00 10.00      A   
ATOM   1088  NH2 ARG A 114       2.293   6.598   0.869  1.00 10.00      A   
ATOM   1089 HH21 ARG A 114       3.261   6.411   0.544  1.00 10.00      A   
ATOM   1090 HH22 ARG A 114       1.557   6.856   0.166  1.00 10.00      A   
ATOM   1091  C   ARG A 114       2.298   3.035   8.455  1.00 10.00      A   
ATOM   1092  O   ARG A 114       2.031   4.066   9.075  1.00 10.00      A   
ATOM   1093  N   MET A 115       2.374   1.843   9.028  1.00 10.00      A   
ATOM   1094  HN  MET A 115       2.609   1.064   8.480  1.00 10.00      A   
ATOM   1095  CA  MET A 115       2.139   1.662  10.453  1.00 10.00      A   
ATOM   1096  CB  MET A 115       0.851   0.856  10.689  1.00 10.00      A   
ATOM   1097  CG  MET A 115      -0.437   1.602  10.363  1.00 10.00      A   
ATOM   1098  SD  MET A 115      -0.840   2.870  11.581  1.00 10.00      A   
ATOM   1099  CE  MET A 115      -1.472   1.864  12.920  1.00 10.00      A   
ATOM   1100  C   MET A 115       3.317   0.950  11.100  1.00 10.00      A   
ATOM   1101  O   MET A 115       4.000   0.154  10.458  1.00 10.00      A   
ATOM   1102  N   VAL A 116       3.560   1.258  12.366  1.00 10.00      A   
ATOM   1103  HN  VAL A 116       2.981   1.917  12.819  1.00 10.00      A   
ATOM   1104  CA  VAL A 116       4.645   0.633  13.109  1.00 10.00      A   
ATOM   1105  CB  VAL A 116       5.296   1.589  14.135  1.00 10.00      A   
ATOM   1106  CG1 VAL A 116       6.571   0.975  14.691  1.00 10.00      A   
ATOM   1107  CG2 VAL A 116       5.592   2.942  13.508  1.00 10.00      A   
ATOM   1108  C   VAL A 116       4.112  -0.597  13.830  1.00 10.00      A   
ATOM   1109  O   VAL A 116       3.468  -0.494  14.877  1.00 10.00      A   
ATOM   1110  N   VAL A 117       4.373  -1.757  13.251  1.00 10.00      A   
ATOM   1111  HN  VAL A 117       4.920  -1.768  12.435  1.00 10.00      A   
ATOM   1112  CA  VAL A 117       3.911  -3.019  13.804  1.00 10.00      A   
ATOM   1113  CB  VAL A 117       3.245  -3.890  12.713  1.00 10.00      A   
ATOM   1114  CG1 VAL A 117       2.611  -5.135  13.314  1.00 10.00      A   
ATOM   1115  CG2 VAL A 117       2.223  -3.090  11.918  1.00 10.00      A   
ATOM   1116  C   VAL A 117       5.088  -3.785  14.392  1.00 10.00      A   
ATOM   1117  O   VAL A 117       6.077  -4.032  13.707  1.00 10.00      A   
ATOM   1118  N   THR A 118       4.987  -4.139  15.660  1.00 10.00      A   
ATOM   1119  HN  THR A 118       4.184  -3.900  16.167  1.00 10.00      A   
ATOM   1120  CA  THR A 118       6.047  -4.878  16.318  1.00 10.00      A   
ATOM   1121  CB  THR A 118       6.193  -4.454  17.786  1.00 10.00      A   
ATOM   1122  OG1 THR A 118       4.912  -4.082  18.310  1.00 10.00      A   
ATOM   1123  HG1 THR A 118       5.039  -3.519  19.083  1.00 10.00      A   
ATOM   1124  CG2 THR A 118       7.144  -3.275  17.895  1.00 10.00      A   
ATOM   1125  C   THR A 118       5.783  -6.373  16.239  1.00 10.00      A   
ATOM   1126  O   THR A 118       4.646  -6.793  16.012  1.00 10.00      A   
ATOM   1127  N   ASP A 119       6.828  -7.171  16.429  1.00 10.00      A   
ATOM   1128  HN  ASP A 119       7.704  -6.771  16.615  1.00 10.00      A   
ATOM   1129  CA  ASP A 119       6.709  -8.628  16.372  1.00 10.00      A   
ATOM   1130  CB  ASP A 119       8.057  -9.297  16.648  1.00 10.00      A   
ATOM   1131  CG  ASP A 119       9.078  -9.052  15.557  1.00 10.00      A   
ATOM   1132  OD1 ASP A 119       8.896  -9.564  14.434  1.00 10.00      A   
ATOM   1133  OD2 ASP A 119      10.080  -8.348  15.819  1.00 10.00      A   
ATOM   1134  C   ASP A 119       5.675  -9.123  17.371  1.00 10.00      A   
ATOM   1135  O   ASP A 119       4.951 -10.086  17.109  1.00 10.00      A   
ATOM   1136  N   ASP A 120       5.609  -8.446  18.512  1.00 10.00      A   
ATOM   1137  HN  ASP A 120       6.232  -7.703  18.658  1.00 10.00      A   
ATOM   1138  CA  ASP A 120       4.662  -8.785  19.561  1.00 10.00      A   
ATOM   1139  CB  ASP A 120       4.853  -7.853  20.757  1.00 10.00      A   
ATOM   1140  CG  ASP A 120       3.981  -8.229  21.935  1.00 10.00      A   
ATOM   1141  OD1 ASP A 120       2.959  -7.554  22.164  1.00 10.00      A   
ATOM   1142  OD2 ASP A 120       4.327  -9.195  22.651  1.00 10.00      A   
ATOM   1143  C   ASP A 120       3.230  -8.691  19.047  1.00 10.00      A   
ATOM   1144  O   ASP A 120       2.390  -9.532  19.364  1.00 10.00      A   
ATOM   1145  N   CYS A 121       2.967  -7.670  18.234  1.00 10.00      A   
ATOM   1146  HN  CYS A 121       3.684  -7.042  18.010  1.00 10.00      A   
ATOM   1147  CA  CYS A 121       1.643  -7.467  17.662  1.00 10.00      A   
ATOM   1148  CB  CYS A 121       1.590  -6.164  16.859  1.00 10.00      A   
ATOM   1149  SG  CYS A 121       1.981  -4.680  17.813  1.00 10.00      A   
ATOM   1150  HG  CYS A 121       3.258  -4.748  18.180  1.00 10.00      A   
ATOM   1151  C   CYS A 121       1.261  -8.651  16.780  1.00 10.00      A   
ATOM   1152  O   CYS A 121       0.115  -9.101  16.787  1.00 10.00      A   
ATOM   1153  N   LEU A 122       2.237  -9.174  16.042  1.00 10.00      A   
ATOM   1154  HN  LEU A 122       3.136  -8.785  16.089  1.00 10.00      A   
ATOM   1155  CA  LEU A 122       2.000 -10.317  15.172  1.00 10.00      A   
ATOM   1156  CB  LEU A 122       3.189 -10.561  14.242  1.00 10.00      A   
ATOM   1157  CG  LEU A 122       3.315  -9.604  13.054  1.00 10.00      A   
ATOM   1158  CD1 LEU A 122       4.411  -8.577  13.290  1.00 10.00      A   
ATOM   1159  CD2 LEU A 122       3.562 -10.372  11.767  1.00 10.00      A   
ATOM   1160  C   LEU A 122       1.686 -11.563  15.997  1.00 10.00      A   
ATOM   1161  O   LEU A 122       0.792 -12.339  15.656  1.00 10.00      A   
ATOM   1162  N   GLU A 123       2.414 -11.735  17.096  1.00 10.00      A   
ATOM   1163  HN  GLU A 123       3.118 -11.084  17.311  1.00 10.00      A   
ATOM   1164  CA  GLU A 123       2.194 -12.871  17.987  1.00 10.00      A   
ATOM   1165  CB  GLU A 123       3.232 -12.897  19.115  1.00 10.00      A   
ATOM   1166  CG  GLU A 123       4.661 -13.143  18.648  1.00 10.00      A   
ATOM   1167  CD  GLU A 123       5.619 -13.402  19.792  1.00 10.00      A   
ATOM   1168  OE1 GLU A 123       5.909 -12.457  20.556  1.00 10.00      A   
ATOM   1169  OE2 GLU A 123       6.089 -14.552  19.935  1.00 10.00      A   
ATOM   1170  C   GLU A 123       0.784 -12.798  18.572  1.00 10.00      A   
ATOM   1171  O   GLU A 123       0.096 -13.811  18.701  1.00 10.00      A   
ATOM   1172  N   LEU A 124       0.362 -11.579  18.899  1.00 10.00      A   
ATOM   1173  HN  LEU A 124       0.967 -10.816  18.761  1.00 10.00      A   
ATOM   1174  CA  LEU A 124      -0.959 -11.335  19.456  1.00 10.00      A   
ATOM   1175  CB  LEU A 124      -1.095  -9.874  19.890  1.00 10.00      A   
ATOM   1176  CG  LEU A 124      -0.460  -9.514  21.232  1.00 10.00      A   
ATOM   1177  CD1 LEU A 124      -0.567  -8.019  21.484  1.00 10.00      A   
ATOM   1178  CD2 LEU A 124      -1.119 -10.294  22.357  1.00 10.00      A   
ATOM   1179  C   LEU A 124      -2.038 -11.673  18.434  1.00 10.00      A   
ATOM   1180  O   LEU A 124      -3.081 -12.231  18.774  1.00 10.00      A   
ATOM   1181  N   ILE A 125      -1.770 -11.338  17.182  1.00 10.00      A   
ATOM   1182  HN  ILE A 125      -0.920 -10.893  16.982  1.00 10.00      A   
ATOM   1183  CA  ILE A 125      -2.701 -11.603  16.096  1.00 10.00      A   
ATOM   1184  CB  ILE A 125      -2.191 -11.007  14.765  1.00 10.00      A   
ATOM   1185  CG1 ILE A 125      -2.219  -9.478  14.804  1.00 10.00      A   
ATOM   1186  CG2 ILE A 125      -3.006 -11.518  13.587  1.00 10.00      A   
ATOM   1187  CD1 ILE A 125      -1.494  -8.826  13.644  1.00 10.00      A   
ATOM   1188  C   ILE A 125      -2.917 -13.105  15.918  1.00 10.00      A   
ATOM   1189  O   ILE A 125      -4.051 -13.579  15.867  1.00 10.00      A   
ATOM   1190  N   ALA A 126      -1.819 -13.846  15.845  1.00 10.00      A   
ATOM   1191  HN  ALA A 126      -0.941 -13.404  15.914  1.00 10.00      A   
ATOM   1192  CA  ALA A 126      -1.868 -15.292  15.648  1.00 10.00      A   
ATOM   1193  CB  ALA A 126      -0.460 -15.840  15.483  1.00 10.00      A   
ATOM   1194  C   ALA A 126      -2.590 -16.030  16.775  1.00 10.00      A   
ATOM   1195  O   ALA A 126      -3.261 -17.036  16.540  1.00 10.00      A   
ATOM   1196  N   LYS A 127      -2.454 -15.535  17.993  1.00 10.00      A   
ATOM   1197  HN  LYS A 127      -1.918 -14.724  18.124  1.00 10.00      A   
ATOM   1198  CA  LYS A 127      -3.075 -16.180  19.141  1.00 10.00      A   
ATOM   1199  CB  LYS A 127      -2.300 -15.886  20.431  1.00 10.00      A   
ATOM   1200  CG  LYS A 127      -2.288 -14.422  20.845  1.00 10.00      A   
ATOM   1201  CD  LYS A 127      -2.119 -14.266  22.347  1.00 10.00      A   
ATOM   1202  CE  LYS A 127      -3.412 -14.567  23.088  1.00 10.00      A   
ATOM   1203  NZ  LYS A 127      -4.392 -13.452  22.983  1.00 10.00      A   
ATOM   1204  HZ1 LYS A 127      -4.571 -13.216  21.984  1.00 10.00      A   
ATOM   1205  HZ2 LYS A 127      -4.026 -12.607  23.467  1.00 10.00      A   
ATOM   1206  HZ3 LYS A 127      -5.292 -13.727  23.428  1.00 10.00      A   
ATOM   1207  C   LYS A 127      -4.543 -15.806  19.314  1.00 10.00      A   
ATOM   1208  O   LYS A 127      -5.334 -16.602  19.821  1.00 10.00      A   
ATOM   1209  N   SER A 128      -4.912 -14.606  18.894  1.00 10.00      A   
ATOM   1210  HN  SER A 128      -4.251 -14.018  18.468  1.00 10.00      A   
ATOM   1211  CA  SER A 128      -6.281 -14.142  19.063  1.00 10.00      A   
ATOM   1212  CB  SER A 128      -6.280 -12.683  19.512  1.00 10.00      A   
ATOM   1213  OG  SER A 128      -5.247 -12.458  20.462  1.00 10.00      A   
ATOM   1214  HG  SER A 128      -4.535 -11.953  20.039  1.00 10.00      A   
ATOM   1215  C   SER A 128      -7.154 -14.331  17.824  1.00 10.00      A   
ATOM   1216  O   SER A 128      -8.313 -14.733  17.937  1.00 10.00      A   
ATOM   1217  N   PHE A 129      -6.610 -14.065  16.649  1.00 10.00      A   
ATOM   1218  HN  PHE A 129      -5.665 -13.791  16.597  1.00 10.00      A   
ATOM   1219  CA  PHE A 129      -7.385 -14.191  15.423  1.00 10.00      A   
ATOM   1220  CB  PHE A 129      -7.096 -13.024  14.473  1.00 10.00      A   
ATOM   1221  CG  PHE A 129      -7.110 -11.679  15.153  1.00 10.00      A   
ATOM   1222  CD1 PHE A 129      -6.036 -10.813  15.032  1.00 10.00      A   
ATOM   1223  CD2 PHE A 129      -8.190 -11.291  15.929  1.00 10.00      A   
ATOM   1224  CE1 PHE A 129      -6.036  -9.584  15.670  1.00 10.00      A   
ATOM   1225  CE2 PHE A 129      -8.200 -10.065  16.568  1.00 10.00      A   
ATOM   1226  CZ  PHE A 129      -7.120  -9.210  16.439  1.00 10.00      A   
ATOM   1227  C   PHE A 129      -7.152 -15.537  14.749  1.00 10.00      A   
ATOM   1228  O   PHE A 129      -6.224 -15.703  13.960  1.00 10.00      A   
ATOM   1229  N   LYS A 130      -7.999 -16.502  15.082  1.00 10.00      A   
ATOM   1230  HN  LYS A 130      -8.709 -16.308  15.729  1.00 10.00      A   
ATOM   1231  CA  LYS A 130      -7.901 -17.843  14.519  1.00 10.00      A   
ATOM   1232  CB  LYS A 130      -8.623 -18.857  15.415  1.00 10.00      A   
ATOM   1233  CG  LYS A 130      -7.757 -19.479  16.501  1.00 10.00      A   
ATOM   1234  CD  LYS A 130      -7.718 -18.624  17.758  1.00 10.00      A   
ATOM   1235  CE  LYS A 130      -7.142 -19.407  18.927  1.00 10.00      A   
ATOM   1236  NZ  LYS A 130      -7.131 -18.617  20.186  1.00 10.00      A   
ATOM   1237  HZ1 LYS A 130      -8.069 -18.203  20.360  1.00 10.00      A   
ATOM   1238  HZ2 LYS A 130      -6.432 -17.847  20.123  1.00 10.00      A   
ATOM   1239  HZ3 LYS A 130      -6.883 -19.229  20.988  1.00 10.00      A   
ATOM   1240  C   LYS A 130      -8.483 -17.889  13.108  1.00 10.00      A   
ATOM   1241  O   LYS A 130      -8.184 -18.797  12.330  1.00 10.00      A   
ATOM   1242  N   ASN A 131      -9.311 -16.901  12.789  1.00 10.00      A   
ATOM   1243  HN  ASN A 131      -9.493 -16.206  13.450  1.00 10.00      A   
ATOM   1244  CA  ASN A 131      -9.952 -16.817  11.477  1.00 10.00      A   
ATOM   1245  CB  ASN A 131     -11.370 -16.238  11.620  1.00 10.00      A   
ATOM   1246  CG  ASN A 131     -12.247 -16.481  10.402  1.00 10.00      A   
ATOM   1247  OD1 ASN A 131     -12.212 -17.555   9.797  1.00 10.00      A   
ATOM   1248  ND2 ASN A 131     -13.037 -15.487  10.031  1.00 10.00      A   
ATOM   1249 HD21 ASN A 131     -13.015 -14.653  10.553  1.00 10.00      A   
ATOM   1250 HD22 ASN A 131     -13.608 -15.617   9.246  1.00 10.00      A   
ATOM   1251  C   ASN A 131      -9.123 -15.947  10.533  1.00 10.00      A   
ATOM   1252  O   ASN A 131      -9.547 -15.635   9.424  1.00 10.00      A   
ATOM   1253  N   PHE A 132      -7.926 -15.578  10.987  1.00 10.00      A   
ATOM   1254  HN  PHE A 132      -7.640 -15.897  11.868  1.00 10.00      A   
ATOM   1255  CA  PHE A 132      -7.015 -14.731  10.220  1.00 10.00      A   
ATOM   1256  CB  PHE A 132      -5.719 -14.536  11.008  1.00 10.00      A   
ATOM   1257  CG  PHE A 132      -4.877 -13.401  10.518  1.00 10.00      A   
ATOM   1258  CD1 PHE A 132      -5.462 -12.208  10.143  1.00 10.00      A   
ATOM   1259  CD2 PHE A 132      -3.501 -13.527  10.439  1.00 10.00      A   
ATOM   1260  CE1 PHE A 132      -4.690 -11.159   9.695  1.00 10.00      A   
ATOM   1261  CE2 PHE A 132      -2.721 -12.481   9.991  1.00 10.00      A   
ATOM   1262  CZ  PHE A 132      -3.319 -11.297   9.619  1.00 10.00      A   
ATOM   1263  C   PHE A 132      -6.713 -15.330   8.846  1.00 10.00      A   
ATOM   1264  O   PHE A 132      -6.287 -16.481   8.748  1.00 10.00      A   
ATOM   1265  N   LYS A 133      -6.936 -14.546   7.789  1.00 10.00      A   
ATOM   1266  HN  LYS A 133      -7.265 -13.630   7.931  1.00 10.00      A   
ATOM   1267  CA  LYS A 133      -6.706 -15.014   6.425  1.00 10.00      A   
ATOM   1268  CB  LYS A 133      -8.042 -15.280   5.718  1.00 10.00      A   
ATOM   1269  CG  LYS A 133      -8.887 -16.368   6.350  1.00 10.00      A   
ATOM   1270  CD  LYS A 133     -10.326 -16.298   5.865  1.00 10.00      A   
ATOM   1271  CE  LYS A 133     -11.209 -17.249   6.650  1.00 10.00      A   
ATOM   1272  NZ  LYS A 133     -12.652 -16.942   6.490  1.00 10.00      A   
ATOM   1273  HZ1 LYS A 133     -13.213 -17.512   7.151  1.00 10.00      A   
ATOM   1274  HZ2 LYS A 133     -12.959 -17.157   5.521  1.00 10.00      A   
ATOM   1275  HZ3 LYS A 133     -12.829 -15.930   6.685  1.00 10.00      A   
ATOM   1276  C   LYS A 133      -5.904 -14.020   5.593  1.00 10.00      A   
ATOM   1277  O   LYS A 133      -5.032 -14.413   4.821  1.00 10.00      A   
ATOM   1278  N   VAL A 134      -6.190 -12.737   5.738  1.00 10.00      A   
ATOM   1279  HN  VAL A 134      -6.867 -12.457   6.394  1.00 10.00      A   
ATOM   1280  CA  VAL A 134      -5.502 -11.728   4.944  1.00 10.00      A   
ATOM   1281  CB  VAL A 134      -6.482 -10.979   4.011  1.00 10.00      A   
ATOM   1282  CG1 VAL A 134      -5.749  -9.938   3.179  1.00 10.00      A   
ATOM   1283  CG2 VAL A 134      -7.226 -11.956   3.110  1.00 10.00      A   
ATOM   1284  C   VAL A 134      -4.740 -10.717   5.788  1.00 10.00      A   
ATOM   1285  O   VAL A 134      -5.319 -10.019   6.621  1.00 10.00      A   
ATOM   1286  N   LEU A 135      -3.437 -10.641   5.553  1.00 10.00      A   
ATOM   1287  HN  LEU A 135      -3.038 -11.239   4.879  1.00 10.00      A   
ATOM   1288  CA  LEU A 135      -2.578  -9.697   6.247  1.00 10.00      A   
ATOM   1289  CB  LEU A 135      -1.497 -10.425   7.054  1.00 10.00      A   
ATOM   1290  CG  LEU A 135      -0.518  -9.537   7.838  1.00 10.00      A   
ATOM   1291  CD1 LEU A 135      -1.262  -8.561   8.737  1.00 10.00      A   
ATOM   1292  CD2 LEU A 135       0.453 -10.381   8.651  1.00 10.00      A   
ATOM   1293  C   LEU A 135      -1.938  -8.773   5.219  1.00 10.00      A   
ATOM   1294  O   LEU A 135      -1.177  -9.220   4.359  1.00 10.00      A   
ATOM   1295  N   VAL A 136      -2.270  -7.496   5.295  1.00 10.00      A   
ATOM   1296  HN  VAL A 136      -2.881  -7.199   6.008  1.00 10.00      A   
ATOM   1297  CA  VAL A 136      -1.736  -6.514   4.364  1.00 10.00      A   
ATOM   1298  CB  VAL A 136      -2.857  -5.799   3.575  1.00 10.00      A   
ATOM   1299  CG1 VAL A 136      -2.273  -4.877   2.515  1.00 10.00      A   
ATOM   1300  CG2 VAL A 136      -3.811  -6.800   2.946  1.00 10.00      A   
ATOM   1301  C   VAL A 136      -0.912  -5.473   5.103  1.00 10.00      A   
ATOM   1302  O   VAL A 136      -1.458  -4.550   5.707  1.00 10.00      A   
ATOM   1303  N   LEU A 137       0.396  -5.637   5.066  1.00 10.00      A   
ATOM   1304  HN  LEU A 137       0.772  -6.405   4.572  1.00 10.00      A   
ATOM   1305  CA  LEU A 137       1.300  -4.709   5.715  1.00 10.00      A   
ATOM   1306  CB  LEU A 137       2.251  -5.448   6.663  1.00 10.00      A   
ATOM   1307  CG  LEU A 137       1.618  -6.092   7.901  1.00 10.00      A   
ATOM   1308  CD1 LEU A 137       2.677  -6.814   8.718  1.00 10.00      A   
ATOM   1309  CD2 LEU A 137       0.921  -5.047   8.754  1.00 10.00      A   
ATOM   1310  C   LEU A 137       2.088  -3.951   4.653  1.00 10.00      A   
ATOM   1311  O   LEU A 137       3.082  -4.448   4.127  1.00 10.00      A   
ATOM   1312  N   SER A 138       1.620  -2.760   4.321  1.00 10.00      A   
ATOM   1313  HN  SER A 138       0.813  -2.416   4.771  1.00 10.00      A   
ATOM   1314  CA  SER A 138       2.271  -1.944   3.309  1.00 10.00      A   
ATOM   1315  CB  SER A 138       1.232  -1.436   2.311  1.00 10.00      A   
ATOM   1316  OG  SER A 138       0.331  -2.475   1.972  1.00 10.00      A   
ATOM   1317  HG  SER A 138       0.342  -3.140   2.665  1.00 10.00      A   
ATOM   1318  C   SER A 138       3.022  -0.778   3.939  1.00 10.00      A   
ATOM   1319  O   SER A 138       2.459  -0.028   4.741  1.00 10.00      A   
ATOM   1320  N   SER A 139       4.296  -0.650   3.586  1.00 10.00      A   
ATOM   1321  HN  SER A 139       4.680  -1.301   2.957  1.00 10.00      A   
ATOM   1322  CA  SER A 139       5.149   0.424   4.093  1.00 10.00      A   
ATOM   1323  CB  SER A 139       4.733   1.771   3.490  1.00 10.00      A   
ATOM   1324  OG  SER A 139       4.746   1.712   2.072  1.00 10.00      A   
ATOM   1325  HG  SER A 139       5.665   1.686   1.765  1.00 10.00      A   
ATOM   1326  C   SER A 139       5.158   0.483   5.623  1.00 10.00      A   
ATOM   1327  O   SER A 139       5.087   1.560   6.217  1.00 10.00      A   
ATOM   1328  N   CYS A 140       5.239  -0.680   6.254  1.00 10.00      A   
ATOM   1329  HN  CYS A 140       5.291  -1.509   5.728  1.00 10.00      A   
ATOM   1330  CA  CYS A 140       5.259  -0.763   7.705  1.00 10.00      A   
ATOM   1331  CB  CYS A 140       4.291  -1.850   8.179  1.00 10.00      A   
ATOM   1332  SG  CYS A 140       2.587  -1.626   7.612  1.00 10.00      A   
ATOM   1333  HG  CYS A 140       2.627  -1.139   6.378  1.00 10.00      A   
ATOM   1334  C   CYS A 140       6.675  -1.038   8.205  1.00 10.00      A   
ATOM   1335  O   CYS A 140       7.569  -1.331   7.411  1.00 10.00      A   
ATOM   1336  N   GLU A 141       6.884  -0.940   9.512  1.00 10.00      A   
ATOM   1337  HN  GLU A 141       6.138  -0.701  10.103  1.00 10.00      A   
ATOM   1338  CA  GLU A 141       8.202  -1.175  10.091  1.00 10.00      A   
ATOM   1339  CB  GLU A 141       9.069   0.082   9.938  1.00 10.00      A   
ATOM   1340  CG  GLU A 141       8.580   1.278  10.747  1.00 10.00      A   
ATOM   1341  CD  GLU A 141       8.248   2.491   9.898  1.00 10.00      A   
ATOM   1342  OE1 GLU A 141       7.915   3.550  10.471  1.00 10.00      A   
ATOM   1343  OE2 GLU A 141       8.324   2.400   8.656  1.00 10.00      A   
ATOM   1344  C   GLU A 141       8.089  -1.549  11.567  1.00 10.00      A   
ATOM   1345  O   GLU A 141       7.002  -1.494  12.139  1.00 10.00      A   
ATOM   1346  N   GLY A 142       9.210  -1.935  12.171  1.00 10.00      A   
ATOM   1347  HN  GLY A 142      10.046  -1.978  11.655  1.00 10.00      A   
ATOM   1348  CA  GLY A 142       9.217  -2.285  13.584  1.00 10.00      A   
ATOM   1349  C   GLY A 142       9.170  -3.778  13.850  1.00 10.00      A   
ATOM   1350  O   GLY A 142       9.226  -4.208  15.003  1.00 10.00      A   
ATOM   1351  N   PHE A 143       9.071  -4.570  12.794  1.00 10.00      A   
ATOM   1352  HN  PHE A 143       9.027  -4.173  11.900  1.00 10.00      A   
ATOM   1353  CA  PHE A 143       9.011  -6.021  12.935  1.00 10.00      A   
ATOM   1354  CB  PHE A 143       7.722  -6.589  12.325  1.00 10.00      A   
ATOM   1355  CG  PHE A 143       7.289  -5.944  11.035  1.00 10.00      A   
ATOM   1356  CD1 PHE A 143       8.046  -6.073   9.882  1.00 10.00      A   
ATOM   1357  CD2 PHE A 143       6.115  -5.213  10.980  1.00 10.00      A   
ATOM   1358  CE1 PHE A 143       7.639  -5.482   8.703  1.00 10.00      A   
ATOM   1359  CE2 PHE A 143       5.703  -4.620   9.806  1.00 10.00      A   
ATOM   1360  CZ  PHE A 143       6.466  -4.754   8.665  1.00 10.00      A   
ATOM   1361  C   PHE A 143      10.238  -6.717  12.351  1.00 10.00      A   
ATOM   1362  O   PHE A 143      10.986  -6.138  11.561  1.00 10.00      A   
ATOM   1363  N   SER A 144      10.441  -7.960  12.757  1.00 10.00      A   
ATOM   1364  HN  SER A 144       9.817  -8.363  13.408  1.00 10.00      A   
ATOM   1365  CA  SER A 144      11.554  -8.753  12.276  1.00 10.00      A   
ATOM   1366  CB  SER A 144      12.528  -9.049  13.423  1.00 10.00      A   
ATOM   1367  OG  SER A 144      11.893  -9.748  14.481  1.00 10.00      A   
ATOM   1368  HG  SER A 144      11.169  -9.202  14.842  1.00 10.00      A   
ATOM   1369  C   SER A 144      11.031 -10.046  11.656  1.00 10.00      A   
ATOM   1370  O   SER A 144       9.854 -10.141  11.310  1.00 10.00      A   
ATOM   1371  N   THR A 145      11.891 -11.040  11.512  1.00 10.00      A   
ATOM   1372  HN  THR A 145      12.824 -10.920  11.784  1.00 10.00      A   
ATOM   1373  CA  THR A 145      11.482 -12.306  10.935  1.00 10.00      A   
ATOM   1374  CB  THR A 145      12.676 -13.011  10.276  1.00 10.00      A   
ATOM   1375  OG1 THR A 145      13.831 -12.861  11.118  1.00 10.00      A   
ATOM   1376  HG1 THR A 145      13.891 -13.623  11.714  1.00 10.00      A   
ATOM   1377  CG2 THR A 145      12.961 -12.395   8.915  1.00 10.00      A   
ATOM   1378  C   THR A 145      10.871 -13.218  11.992  1.00 10.00      A   
ATOM   1379  O   THR A 145      10.333 -14.276  11.673  1.00 10.00      A   
ATOM   1380  N   ASP A 146      10.942 -12.791  13.251  1.00 10.00      A   
ATOM   1381  HN  ASP A 146      11.346 -11.916  13.438  1.00 10.00      A   
ATOM   1382  CA  ASP A 146      10.411 -13.583  14.361  1.00 10.00      A   
ATOM   1383  CB  ASP A 146      10.959 -13.085  15.699  1.00 10.00      A   
ATOM   1384  CG  ASP A 146      10.781 -14.095  16.818  1.00 10.00      A   
ATOM   1385  OD1 ASP A 146      11.568 -15.065  16.880  1.00 10.00      A   
ATOM   1386  OD2 ASP A 146       9.866 -13.919  17.649  1.00 10.00      A   
ATOM   1387  C   ASP A 146       8.890 -13.561  14.369  1.00 10.00      A   
ATOM   1388  O   ASP A 146       8.247 -14.600  14.530  1.00 10.00      A   
ATOM   1389  N   GLY A 147       8.315 -12.374  14.192  1.00 10.00      A   
ATOM   1390  HN  GLY A 147       8.877 -11.572  14.098  1.00 10.00      A   
ATOM   1391  CA  GLY A 147       6.871 -12.243  14.160  1.00 10.00      A   
ATOM   1392  C   GLY A 147       6.275 -13.005  12.995  1.00 10.00      A   
ATOM   1393  O   GLY A 147       5.187 -13.575  13.101  1.00 10.00      A   
ATOM   1394  N   LEU A 148       6.999 -13.017  11.880  1.00 10.00      A   
ATOM   1395  HN  LEU A 148       7.844 -12.518  11.857  1.00 10.00      A   
ATOM   1396  CA  LEU A 148       6.563 -13.731  10.686  1.00 10.00      A   
ATOM   1397  CB  LEU A 148       7.543 -13.494   9.536  1.00 10.00      A   
ATOM   1398  CG  LEU A 148       7.537 -12.093   8.921  1.00 10.00      A   
ATOM   1399  CD1 LEU A 148       8.718 -11.914   7.980  1.00 10.00      A   
ATOM   1400  CD2 LEU A 148       6.227 -11.831   8.193  1.00 10.00      A   
ATOM   1401  C   LEU A 148       6.458 -15.221  10.978  1.00 10.00      A   
ATOM   1402  O   LEU A 148       5.543 -15.896  10.502  1.00 10.00      A   
ATOM   1403  N   ALA A 149       7.394 -15.719  11.782  1.00 10.00      A   
ATOM   1404  HN  ALA A 149       8.088 -15.120  12.126  1.00 10.00      A   
ATOM   1405  CA  ALA A 149       7.422 -17.125  12.165  1.00 10.00      A   
ATOM   1406  CB  ALA A 149       8.733 -17.456  12.867  1.00 10.00      A   
ATOM   1407  C   ALA A 149       6.239 -17.455  13.065  1.00 10.00      A   
ATOM   1408  O   ALA A 149       5.675 -18.545  12.990  1.00 10.00      A   
ATOM   1409  N   ALA A 150       5.862 -16.496  13.902  1.00 10.00      A   
ATOM   1410  HN  ALA A 150       6.356 -15.649  13.910  1.00 10.00      A   
ATOM   1411  CA  ALA A 150       4.740 -16.670  14.811  1.00 10.00      A   
ATOM   1412  CB  ALA A 150       4.610 -15.466  15.729  1.00 10.00      A   
ATOM   1413  C   ALA A 150       3.454 -16.892  14.024  1.00 10.00      A   
ATOM   1414  O   ALA A 150       2.702 -17.826  14.297  1.00 10.00      A   
ATOM   1415  N   ILE A 151       3.218 -16.032  13.035  1.00 10.00      A   
ATOM   1416  HN  ILE A 151       3.857 -15.304  12.873  1.00 10.00      A   
ATOM   1417  CA  ILE A 151       2.036 -16.141  12.191  1.00 10.00      A   
ATOM   1418  CB  ILE A 151       1.939 -14.939  11.219  1.00 10.00      A   
ATOM   1419  CG1 ILE A 151       1.773 -13.618  11.984  1.00 10.00      A   
ATOM   1420  CG2 ILE A 151       0.814 -15.137  10.208  1.00 10.00      A   
ATOM   1421  CD1 ILE A 151       0.428 -13.447  12.663  1.00 10.00      A   
ATOM   1422  C   ILE A 151       2.092 -17.436  11.380  1.00 10.00      A   
ATOM   1423  O   ILE A 151       1.115 -18.188  11.312  1.00 10.00      A   
ATOM   1424  N   ALA A 152       3.263 -17.705  10.813  1.00 10.00      A   
ATOM   1425  HN  ALA A 152       4.011 -17.082  10.954  1.00 10.00      A   
ATOM   1426  CA  ALA A 152       3.482 -18.889   9.989  1.00 10.00      A   
ATOM   1427  CB  ALA A 152       4.905 -18.892   9.450  1.00 10.00      A   
ATOM   1428  C   ALA A 152       3.210 -20.187  10.746  1.00 10.00      A   
ATOM   1429  O   ALA A 152       2.585 -21.105  10.216  1.00 10.00      A   
ATOM   1430  N   ALA A 153       3.665 -20.257  11.988  1.00 10.00      A   
ATOM   1431  HN  ALA A 153       4.138 -19.486  12.370  1.00 10.00      A   
ATOM   1432  CA  ALA A 153       3.496 -21.458  12.794  1.00 10.00      A   
ATOM   1433  CB  ALA A 153       4.712 -21.673  13.681  1.00 10.00      A   
ATOM   1434  C   ALA A 153       2.220 -21.458  13.630  1.00 10.00      A   
ATOM   1435  O   ALA A 153       2.082 -22.271  14.546  1.00 10.00      A   
ATOM   1436  N   THR A 154       1.290 -20.559  13.339  1.00 10.00      A   
ATOM   1437  HN  THR A 154       1.445 -19.913  12.616  1.00 10.00      A   
ATOM   1438  CA  THR A 154       0.046 -20.517  14.097  1.00 10.00      A   
ATOM   1439  CB  THR A 154       0.061 -19.411  15.172  1.00 10.00      A   
ATOM   1440  OG1 THR A 154       1.326 -19.417  15.851  1.00 10.00      A   
ATOM   1441  HG1 THR A 154       1.985 -18.967  15.302  1.00 10.00      A   
ATOM   1442  CG2 THR A 154      -1.047 -19.637  16.191  1.00 10.00      A   
ATOM   1443  C   THR A 154      -1.181 -20.357  13.198  1.00 10.00      A   
ATOM   1444  O   THR A 154      -2.119 -21.154  13.266  1.00 10.00      A   
ATOM   1445  N   CYS A 155      -1.171 -19.342  12.343  1.00 10.00      A   
ATOM   1446  HN  CYS A 155      -0.383 -18.754  12.295  1.00 10.00      A   
ATOM   1447  CA  CYS A 155      -2.295 -19.087  11.458  1.00 10.00      A   
ATOM   1448  CB  CYS A 155      -2.279 -17.638  10.973  1.00 10.00      A   
ATOM   1449  SG  CYS A 155      -2.128 -16.409  12.292  1.00 10.00      A   
ATOM   1450  HG  CYS A 155      -3.307 -16.296  12.891  1.00 10.00      A   
ATOM   1451  C   CYS A 155      -2.303 -20.041  10.270  1.00 10.00      A   
ATOM   1452  O   CYS A 155      -1.622 -19.815   9.271  1.00 10.00      A   
ATOM   1453  N   ARG A 156      -3.068 -21.115  10.387  1.00 10.00      A   
ATOM   1454  HN  ARG A 156      -3.567 -21.259  11.223  1.00 10.00      A   
ATOM   1455  CA  ARG A 156      -3.174 -22.094   9.312  1.00 10.00      A   
ATOM   1456  CB  ARG A 156      -3.492 -23.487   9.856  1.00 10.00      A   
ATOM   1457  CG  ARG A 156      -4.842 -23.596  10.544  1.00 10.00      A   
ATOM   1458  CD  ARG A 156      -5.364 -25.024  10.525  1.00 10.00      A   
ATOM   1459  NE  ARG A 156      -6.045 -25.341   9.267  1.00 10.00      A   
ATOM   1460  HE  ARG A 156      -6.070 -24.639   8.580  1.00 10.00      A   
ATOM   1461  CZ  ARG A 156      -6.625 -26.512   9.004  1.00 10.00      A   
ATOM   1462  NH1 ARG A 156      -6.605 -27.482   9.907  1.00 10.00      A   
ATOM   1463 HH11 ARG A 156      -6.136 -27.331  10.826  1.00 10.00      A   
ATOM   1464 HH12 ARG A 156      -7.054 -28.401   9.706  1.00 10.00      A   
ATOM   1465  NH2 ARG A 156      -7.230 -26.702   7.837  1.00 10.00      A   
ATOM   1466 HH21 ARG A 156      -7.254 -25.931   7.130  1.00 10.00      A   
ATOM   1467 HH22 ARG A 156      -7.683 -27.618   7.618  1.00 10.00      A   
ATOM   1468  C   ARG A 156      -4.246 -21.672   8.315  1.00 10.00      A   
ATOM   1469  O   ARG A 156      -4.368 -22.245   7.235  1.00 10.00      A   
ATOM   1470  N   ASN A 157      -5.019 -20.663   8.689  1.00 10.00      A   
ATOM   1471  HN  ASN A 157      -4.873 -20.246   9.563  1.00 10.00      A   
ATOM   1472  CA  ASN A 157      -6.078 -20.160   7.832  1.00 10.00      A   
ATOM   1473  CB  ASN A 157      -7.302 -19.766   8.660  1.00 10.00      A   
ATOM   1474  CG  ASN A 157      -8.180 -20.951   9.010  1.00 10.00      A   
ATOM   1475  OD1 ASN A 157      -8.262 -21.925   8.254  1.00 10.00      A   
ATOM   1476  ND2 ASN A 157      -8.846 -20.878  10.152  1.00 10.00      A   
ATOM   1477 HD21 ASN A 157      -8.737 -20.071  10.705  1.00 10.00      A   
ATOM   1478 HD22 ASN A 157      -9.415 -21.636  10.409  1.00 10.00      A   
ATOM   1479  C   ASN A 157      -5.604 -18.979   6.995  1.00 10.00      A   
ATOM   1480  O   ASN A 157      -6.362 -18.445   6.183  1.00 10.00      A   
ATOM   1481  N   LEU A 158      -4.347 -18.585   7.190  1.00 10.00      A   
ATOM   1482  HN  LEU A 158      -3.787 -19.063   7.836  1.00 10.00      A   
ATOM   1483  CA  LEU A 158      -3.775 -17.467   6.447  1.00 10.00      A   
ATOM   1484  CB  LEU A 158      -2.364 -17.143   6.947  1.00 10.00      A   
ATOM   1485  CG  LEU A 158      -1.716 -15.879   6.366  1.00 10.00      A   
ATOM   1486  CD1 LEU A 158      -2.403 -14.626   6.889  1.00 10.00      A   
ATOM   1487  CD2 LEU A 158      -0.228 -15.844   6.675  1.00 10.00      A   
ATOM   1488  C   LEU A 158      -3.742 -17.799   4.963  1.00 10.00      A   
ATOM   1489  O   LEU A 158      -3.332 -18.893   4.581  1.00 10.00      A   
ATOM   1490  N   LYS A 159      -4.176 -16.859   4.136  1.00 10.00      A   
ATOM   1491  HN  LYS A 159      -4.481 -16.000   4.507  1.00 10.00      A   
ATOM   1492  CA  LYS A 159      -4.217 -17.063   2.694  1.00 10.00      A   
ATOM   1493  CB  LYS A 159      -5.666 -17.016   2.206  1.00 10.00      A   
ATOM   1494  CG  LYS A 159      -6.584 -18.015   2.892  1.00 10.00      A   
ATOM   1495  CD  LYS A 159      -8.036 -17.796   2.502  1.00 10.00      A   
ATOM   1496  CE  LYS A 159      -8.263 -18.054   1.021  1.00 10.00      A   
ATOM   1497  NZ  LYS A 159      -9.572 -17.525   0.558  1.00 10.00      A   
ATOM   1498  HZ1 LYS A 159      -9.586 -16.487   0.638  1.00 10.00      A   
ATOM   1499  HZ2 LYS A 159     -10.344 -17.914   1.136  1.00 10.00      A   
ATOM   1500  HZ3 LYS A 159      -9.736 -17.784  -0.436  1.00 10.00      A   
ATOM   1501  C   LYS A 159      -3.401 -16.018   1.942  1.00 10.00      A   
ATOM   1502  O   LYS A 159      -2.656 -16.345   1.016  1.00 10.00      A   
ATOM   1503  N   GLU A 160      -3.546 -14.762   2.333  1.00 10.00      A   
ATOM   1504  HN  GLU A 160      -4.134 -14.555   3.096  1.00 10.00      A   
ATOM   1505  CA  GLU A 160      -2.838 -13.682   1.659  1.00 10.00      A   
ATOM   1506  CB  GLU A 160      -3.839 -12.732   0.987  1.00 10.00      A   
ATOM   1507  CG  GLU A 160      -4.697 -13.380  -0.094  1.00 10.00      A   
ATOM   1508  CD  GLU A 160      -5.750 -12.444  -0.651  1.00 10.00      A   
ATOM   1509  OE1 GLU A 160      -6.949 -12.794  -0.594  1.00 10.00      A   
ATOM   1510  OE2 GLU A 160      -5.386 -11.359  -1.154  1.00 10.00      A   
ATOM   1511  C   GLU A 160      -1.914 -12.915   2.600  1.00 10.00      A   
ATOM   1512  O   GLU A 160      -2.369 -12.215   3.506  1.00 10.00      A   
ATOM   1513  N   LEU A 161      -0.617 -13.045   2.368  1.00 10.00      A   
ATOM   1514  HN  LEU A 161      -0.320 -13.624   1.624  1.00 10.00      A   
ATOM   1515  CA  LEU A 161       0.385 -12.363   3.171  1.00 10.00      A   
ATOM   1516  CB  LEU A 161       1.368 -13.380   3.758  1.00 10.00      A   
ATOM   1517  CG  LEU A 161       2.455 -12.817   4.677  1.00 10.00      A   
ATOM   1518  CD1 LEU A 161       1.858 -12.361   5.998  1.00 10.00      A   
ATOM   1519  CD2 LEU A 161       3.550 -13.846   4.907  1.00 10.00      A   
ATOM   1520  C   LEU A 161       1.127 -11.343   2.314  1.00 10.00      A   
ATOM   1521  O   LEU A 161       1.970 -11.704   1.491  1.00 10.00      A   
ATOM   1522  N   ASP A 162       0.799 -10.074   2.510  1.00 10.00      A   
ATOM   1523  HN  ASP A 162       0.130  -9.855   3.197  1.00 10.00      A   
ATOM   1524  CA  ASP A 162       1.418  -8.993   1.753  1.00 10.00      A   
ATOM   1525  CB  ASP A 162       0.345  -8.164   1.041  1.00 10.00      A   
ATOM   1526  CG  ASP A 162       0.904  -7.243  -0.027  1.00 10.00      A   
ATOM   1527  OD1 ASP A 162       2.141  -7.120  -0.137  1.00 10.00      A   
ATOM   1528  OD2 ASP A 162       0.101  -6.643  -0.772  1.00 10.00      A   
ATOM   1529  C   ASP A 162       2.237  -8.098   2.671  1.00 10.00      A   
ATOM   1530  O   ASP A 162       1.728  -7.592   3.673  1.00 10.00      A   
ATOM   1531  N   LEU A 163       3.500  -7.908   2.324  1.00 10.00      A   
ATOM   1532  HN  LEU A 163       3.839  -8.338   1.511  1.00 10.00      A   
ATOM   1533  CA  LEU A 163       4.398  -7.079   3.111  1.00 10.00      A   
ATOM   1534  CB  LEU A 163       5.454  -7.961   3.788  1.00 10.00      A   
ATOM   1535  CG  LEU A 163       4.942  -9.164   4.583  1.00 10.00      A   
ATOM   1536  CD1 LEU A 163       6.057 -10.178   4.797  1.00 10.00      A   
ATOM   1537  CD2 LEU A 163       4.359  -8.720   5.916  1.00 10.00      A   
ATOM   1538  C   LEU A 163       5.098  -6.057   2.215  1.00 10.00      A   
ATOM   1539  O   LEU A 163       6.214  -5.633   2.507  1.00 10.00      A   
ATOM   1540  N   ARG A 164       4.441  -5.666   1.130  1.00 10.00      A   
ATOM   1541  HN  ARG A 164       3.543  -6.032   0.955  1.00 10.00      A   
ATOM   1542  CA  ARG A 164       5.019  -4.711   0.181  1.00 10.00      A   
ATOM   1543  CB  ARG A 164       4.078  -4.455  -1.002  1.00 10.00      A   
ATOM   1544  CG  ARG A 164       2.771  -3.766  -0.640  1.00 10.00      A   
ATOM   1545  CD  ARG A 164       1.693  -4.061  -1.668  1.00 10.00      A   
ATOM   1546  NE  ARG A 164       0.725  -2.970  -1.786  1.00 10.00      A   
ATOM   1547  HE  ARG A 164       1.075  -2.087  -2.047  1.00 10.00      A   
ATOM   1548  CZ  ARG A 164      -0.585  -3.106  -1.565  1.00 10.00      A   
ATOM   1549  NH1 ARG A 164      -1.087  -4.288  -1.214  1.00 10.00      A   
ATOM   1550 HH11 ARG A 164      -0.456  -5.126  -1.104  1.00 10.00      A   
ATOM   1551 HH12 ARG A 164      -2.109  -4.392  -1.047  1.00 10.00      A   
ATOM   1552  NH2 ARG A 164      -1.389  -2.061  -1.701  1.00 10.00      A   
ATOM   1553 HH21 ARG A 164      -2.413  -2.162  -1.534  1.00 10.00      A   
ATOM   1554 HH22 ARG A 164      -1.004  -1.131  -1.976  1.00 10.00      A   
ATOM   1555  C   ARG A 164       5.467  -3.398   0.835  1.00 10.00      A   
ATOM   1556  O   ARG A 164       4.727  -2.784   1.611  1.00 10.00      A   
ATOM   1557  N   GLU A 165       6.713  -3.007   0.539  1.00 10.00      A   
ATOM   1558  HN  GLU A 165       7.260  -3.580  -0.045  1.00 10.00      A   
ATOM   1559  CA  GLU A 165       7.307  -1.765   1.044  1.00 10.00      A   
ATOM   1560  CB  GLU A 165       6.484  -0.544   0.625  1.00 10.00      A   
ATOM   1561  CG  GLU A 165       6.793  -0.027  -0.767  1.00 10.00      A   
ATOM   1562  CD  GLU A 165       5.829  -0.531  -1.816  1.00 10.00      A   
ATOM   1563  OE1 GLU A 165       4.681  -0.869  -1.466  1.00 10.00      A   
ATOM   1564  OE2 GLU A 165       6.211  -0.567  -3.005  1.00 10.00      A   
ATOM   1565  C   GLU A 165       7.543  -1.755   2.556  1.00 10.00      A   
ATOM   1566  O   GLU A 165       7.918  -0.726   3.123  1.00 10.00      A   
ATOM   1567  N   SER A 166       7.336  -2.883   3.212  1.00 10.00      A   
ATOM   1568  HN  SER A 166       7.052  -3.684   2.723  1.00 10.00      A   
ATOM   1569  CA  SER A 166       7.527  -2.956   4.651  1.00 10.00      A   
ATOM   1570  CB  SER A 166       6.526  -3.916   5.284  1.00 10.00      A   
ATOM   1571  OG  SER A 166       5.221  -3.367   5.237  1.00 10.00      A   
ATOM   1572  HG  SER A 166       4.653  -3.931   4.692  1.00 10.00      A   
ATOM   1573  C   SER A 166       8.960  -3.328   5.014  1.00 10.00      A   
ATOM   1574  O   SER A 166       9.528  -4.273   4.466  1.00 10.00      A   
ATOM   1575  N   ASP A 167       9.534  -2.570   5.939  1.00 10.00      A   
ATOM   1576  HN  ASP A 167       9.018  -1.837   6.344  1.00 10.00      A   
ATOM   1577  CA  ASP A 167      10.901  -2.804   6.386  1.00 10.00      A   
ATOM   1578  CB  ASP A 167      11.551  -1.511   6.880  1.00 10.00      A   
ATOM   1579  CG  ASP A 167      13.045  -1.667   7.088  1.00 10.00      A   
ATOM   1580  OD1 ASP A 167      13.767  -1.862   6.086  1.00 10.00      A   
ATOM   1581  OD2 ASP A 167      13.508  -1.586   8.248  1.00 10.00      A   
ATOM   1582  C   ASP A 167      10.934  -3.860   7.477  1.00 10.00      A   
ATOM   1583  O   ASP A 167      10.521  -3.618   8.612  1.00 10.00      A   
ATOM   1584  N   VAL A 168      11.406  -5.036   7.117  1.00 10.00      A   
ATOM   1585  HN  VAL A 168      11.717  -5.165   6.195  1.00 10.00      A   
ATOM   1586  CA  VAL A 168      11.482  -6.138   8.051  1.00 10.00      A   
ATOM   1587  CB  VAL A 168      10.956  -7.442   7.415  1.00 10.00      A   
ATOM   1588  CG1 VAL A 168      10.688  -8.491   8.478  1.00 10.00      A   
ATOM   1589  CG2 VAL A 168       9.713  -7.187   6.579  1.00 10.00      A   
ATOM   1590  C   VAL A 168      12.920  -6.373   8.487  1.00 10.00      A   
ATOM   1591  O   VAL A 168      13.845  -6.283   7.679  1.00 10.00      A   
ATOM   1592  N   ASP A 169      13.110  -6.634   9.767  1.00 10.00      A   
ATOM   1593  HN  ASP A 169      12.342  -6.619  10.378  1.00 10.00      A   
ATOM   1594  CA  ASP A 169      14.433  -6.929  10.285  1.00 10.00      A   
ATOM   1595  CB  ASP A 169      14.504  -6.702  11.798  1.00 10.00      A   
ATOM   1596  CG  ASP A 169      15.309  -5.474  12.176  1.00 10.00      A   
ATOM   1597  OD1 ASP A 169      16.520  -5.613  12.444  1.00 10.00      A   
ATOM   1598  OD2 ASP A 169      14.732  -4.366  12.218  1.00 10.00      A   
ATOM   1599  C   ASP A 169      14.757  -8.379   9.938  1.00 10.00      A   
ATOM   1600  O   ASP A 169      14.329  -9.308  10.630  1.00 10.00      A   
ATOM   1601  N   ASP A 170      15.455  -8.555   8.820  1.00 10.00      A   
ATOM   1602  HN  ASP A 170      15.714  -7.764   8.302  1.00 10.00      A   
ATOM   1603  CA  ASP A 170      15.833  -9.877   8.313  1.00 10.00      A   
ATOM   1604  CB  ASP A 170      16.419  -9.753   6.908  1.00 10.00      A   
ATOM   1605  CG  ASP A 170      15.399  -9.364   5.861  1.00 10.00      A   
ATOM   1606  OD1 ASP A 170      14.846 -10.267   5.198  1.00 10.00      A   
ATOM   1607  OD2 ASP A 170      15.174  -8.154   5.665  1.00 10.00      A   
ATOM   1608  C   ASP A 170      16.838 -10.597   9.210  1.00 10.00      A   
ATOM   1609  O   ASP A 170      17.996 -10.785   8.833  1.00 10.00      A   
ATOM   1610  N   VAL A 171      16.375 -11.030  10.375  1.00 10.00      A   
ATOM   1611  HN  VAL A 171      15.434 -10.871  10.597  1.00 10.00      A   
ATOM   1612  CA  VAL A 171      17.219 -11.731  11.331  1.00 10.00      A   
ATOM   1613  CB  VAL A 171      16.538 -11.827  12.716  1.00 10.00      A   
ATOM   1614  CG1 VAL A 171      17.452 -12.502  13.729  1.00 10.00      A   
ATOM   1615  CG2 VAL A 171      16.121 -10.448  13.206  1.00 10.00      A   
ATOM   1616  C   VAL A 171      17.556 -13.134  10.831  1.00 10.00      A   
ATOM   1617  O   VAL A 171      18.717 -13.547  10.852  1.00 10.00      A   
ATOM   1618  N   SER A 172      16.537 -13.867  10.385  1.00 10.00      A   
ATOM   1619  HN  SER A 172      15.631 -13.486  10.393  1.00 10.00      A   
ATOM   1620  CA  SER A 172      16.725 -15.220   9.878  1.00 10.00      A   
ATOM   1621  CB  SER A 172      16.867 -16.220  11.034  1.00 10.00      A   
ATOM   1622  OG  SER A 172      17.959 -15.881  11.877  1.00 10.00      A   
ATOM   1623  HG  SER A 172      18.432 -15.124  11.498  1.00 10.00      A   
ATOM   1624  C   SER A 172      15.574 -15.632   8.957  1.00 10.00      A   
ATOM   1625  O   SER A 172      14.402 -15.440   9.286  1.00 10.00      A   
ATOM   1626  N   GLY A 173      15.916 -16.200   7.806  1.00 10.00      A   
ATOM   1627  HN  GLY A 173      16.866 -16.319   7.594  1.00 10.00      A   
ATOM   1628  CA  GLY A 173      14.912 -16.642   6.859  1.00 10.00      A   
ATOM   1629  C   GLY A 173      14.461 -18.065   7.134  1.00 10.00      A   
ATOM   1630  O   GLY A 173      14.306 -18.873   6.215  1.00 10.00      A   
ATOM   1631  N   HIS A 174      14.256 -18.379   8.406  1.00 10.00      A   
ATOM   1632  HN  HIS A 174      14.409 -17.696   9.098  1.00 10.00      A   
ATOM   1633  CA  HIS A 174      13.830 -19.708   8.809  1.00 10.00      A   
ATOM   1634  CB  HIS A 174      14.634 -20.160  10.030  1.00 10.00      A   
ATOM   1635  CG  HIS A 174      14.384 -21.571  10.448  1.00 10.00      A   
ATOM   1636  ND1 HIS A 174      14.650 -22.629   9.612  1.00 10.00      A   
ATOM   1637  CD2 HIS A 174      13.895 -22.042  11.619  1.00 10.00      A   
ATOM   1638  CE1 HIS A 174      14.320 -23.716  10.291  1.00 10.00      A   
ATOM   1639  NE2 HIS A 174      13.861 -23.404  11.509  1.00 10.00      A   
ATOM   1640  HE2 HIS A 174      13.559 -24.035  12.198  1.00 10.00      A   
ATOM   1641  C   HIS A 174      12.336 -19.733   9.108  1.00 10.00      A   
ATOM   1642  O   HIS A 174      11.733 -20.799   9.204  1.00 10.00      A   
ATOM   1643  N   TRP A 175      11.750 -18.550   9.232  1.00 10.00      A   
ATOM   1644  HN  TRP A 175      12.297 -17.743   9.146  1.00 10.00      A   
ATOM   1645  CA  TRP A 175      10.328 -18.407   9.522  1.00 10.00      A   
ATOM   1646  CB  TRP A 175       9.947 -16.924   9.568  1.00 10.00      A   
ATOM   1647  CG  TRP A 175      10.048 -16.226   8.247  1.00 10.00      A   
ATOM   1648  CD1 TRP A 175      11.159 -15.654   7.700  1.00 10.00      A   
ATOM   1649  CD2 TRP A 175       8.989 -16.027   7.305  1.00 10.00      A   
ATOM   1650  NE1 TRP A 175      10.858 -15.112   6.473  1.00 10.00      A   
ATOM   1651  HE1 TRP A 175      11.491 -14.644   5.882  1.00 10.00      A   
ATOM   1652  CE2 TRP A 175       9.529 -15.330   6.209  1.00 10.00      A   
ATOM   1653  CE3 TRP A 175       7.634 -16.374   7.285  1.00 10.00      A   
ATOM   1654  CZ2 TRP A 175       8.760 -14.973   5.104  1.00 10.00      A   
ATOM   1655  CZ3 TRP A 175       6.875 -16.020   6.188  1.00 10.00      A   
ATOM   1656  CH2 TRP A 175       7.439 -15.327   5.112  1.00 10.00      A   
ATOM   1657  C   TRP A 175       9.454 -19.154   8.514  1.00 10.00      A   
ATOM   1658  O   TRP A 175       8.362 -19.615   8.844  1.00 10.00      A   
ATOM   1659  N   LEU A 176       9.949 -19.279   7.289  1.00 10.00      A   
ATOM   1660  HN  LEU A 176      10.831 -18.900   7.092  1.00 10.00      A   
ATOM   1661  CA  LEU A 176       9.216 -19.959   6.232  1.00 10.00      A   
ATOM   1662  CB  LEU A 176       9.910 -19.738   4.887  1.00 10.00      A   
ATOM   1663  CG  LEU A 176       9.107 -20.116   3.642  1.00 10.00      A   
ATOM   1664  CD1 LEU A 176       8.083 -19.039   3.312  1.00 10.00      A   
ATOM   1665  CD2 LEU A 176      10.038 -20.353   2.468  1.00 10.00      A   
ATOM   1666  C   LEU A 176       9.094 -21.452   6.517  1.00 10.00      A   
ATOM   1667  O   LEU A 176       8.074 -22.070   6.223  1.00 10.00      A   
ATOM   1668  N   SER A 177      10.128 -22.023   7.117  1.00 10.00      A   
ATOM   1669  HN  SER A 177      10.906 -21.476   7.362  1.00 10.00      A   
ATOM   1670  CA  SER A 177      10.139 -23.444   7.432  1.00 10.00      A   
ATOM   1671  CB  SER A 177      11.569 -23.903   7.708  1.00 10.00      A   
ATOM   1672  OG  SER A 177      12.498 -22.870   7.409  1.00 10.00      A   
ATOM   1673  HG  SER A 177      12.901 -22.560   8.230  1.00 10.00      A   
ATOM   1674  C   SER A 177       9.232 -23.757   8.624  1.00 10.00      A   
ATOM   1675  O   SER A 177       8.992 -24.922   8.949  1.00 10.00      A   
ATOM   1676  N   HIS A 178       8.725 -22.709   9.268  1.00 10.00      A   
ATOM   1677  HN  HIS A 178       8.950 -21.806   8.962  1.00 10.00      A   
ATOM   1678  CA  HIS A 178       7.839 -22.869  10.414  1.00 10.00      A   
ATOM   1679  CB  HIS A 178       7.819 -21.606  11.280  1.00 10.00      A   
ATOM   1680  CG  HIS A 178       8.991 -21.489  12.206  1.00 10.00      A   
ATOM   1681  ND1 HIS A 178       8.978 -22.067  13.454  1.00 10.00      A   
ATOM   1682  CD2 HIS A 178      10.182 -20.864  12.023  1.00 10.00      A   
ATOM   1683  CE1 HIS A 178      10.149 -21.790  13.997  1.00 10.00      A   
ATOM   1684  NE2 HIS A 178      10.907 -21.064  13.170  1.00 10.00      A   
ATOM   1685  HE2 HIS A 178      11.822 -20.745  13.349  1.00 10.00      A   
ATOM   1686  C   HIS A 178       6.434 -23.232   9.963  1.00 10.00      A   
ATOM   1687  O   HIS A 178       5.623 -23.717  10.753  1.00 10.00      A   
ATOM   1688  N   PHE A 179       6.151 -22.994   8.688  1.00 10.00      A   
ATOM   1689  HN  PHE A 179       6.838 -22.593   8.112  1.00 10.00      A   
ATOM   1690  CA  PHE A 179       4.848 -23.314   8.125  1.00 10.00      A   
ATOM   1691  CB  PHE A 179       4.752 -22.837   6.673  1.00 10.00      A   
ATOM   1692  CG  PHE A 179       4.337 -21.402   6.501  1.00 10.00      A   
ATOM   1693  CD1 PHE A 179       5.225 -20.464   6.001  1.00 10.00      A   
ATOM   1694  CD2 PHE A 179       3.052 -20.994   6.823  1.00 10.00      A   
ATOM   1695  CE1 PHE A 179       4.840 -19.147   5.826  1.00 10.00      A   
ATOM   1696  CE2 PHE A 179       2.662 -19.680   6.654  1.00 10.00      A   
ATOM   1697  CZ  PHE A 179       3.556 -18.753   6.155  1.00 10.00      A   
ATOM   1698  C   PHE A 179       4.606 -24.820   8.188  1.00 10.00      A   
ATOM   1699  O   PHE A 179       5.409 -25.604   7.678  1.00 10.00      A   
ATOM   1700  N   PRO A 180       3.507 -25.241   8.830  1.00 10.00      A   
ATOM   1701  CA  PRO A 180       3.155 -26.658   8.967  1.00 10.00      A   
ATOM   1702  CB  PRO A 180       1.826 -26.626   9.733  1.00 10.00      A   
ATOM   1703  CG  PRO A 180       1.791 -25.292  10.393  1.00 10.00      A   
ATOM   1704  CD  PRO A 180       2.521 -24.362   9.474  1.00 10.00      A   
ATOM   1705  C   PRO A 180       2.963 -27.318   7.607  1.00 10.00      A   
ATOM   1706  O   PRO A 180       2.455 -26.697   6.673  1.00 10.00      A   
ATOM   1707  N   ASP A 181       3.353 -28.583   7.506  1.00 10.00      A   
ATOM   1708  HN  ASP A 181       3.734 -29.029   8.294  1.00 10.00      A   
ATOM   1709  CA  ASP A 181       3.232 -29.331   6.256  1.00 10.00      A   
ATOM   1710  CB  ASP A 181       3.924 -30.691   6.391  1.00 10.00      A   
ATOM   1711  CG  ASP A 181       4.621 -31.140   5.122  1.00 10.00      A   
ATOM   1712  OD1 ASP A 181       3.965 -31.755   4.258  1.00 10.00      A   
ATOM   1713  OD2 ASP A 181       5.844 -30.905   4.993  1.00 10.00      A   
ATOM   1714  C   ASP A 181       1.765 -29.530   5.894  1.00 10.00      A   
ATOM   1715  O   ASP A 181       1.423 -29.809   4.747  1.00 10.00      A   
ATOM   1716  N   THR A 182       0.898 -29.362   6.882  1.00 10.00      A   
ATOM   1717  HN  THR A 182       1.231 -29.131   7.774  1.00 10.00      A   
ATOM   1718  CA  THR A 182      -0.535 -29.518   6.684  1.00 10.00      A   
ATOM   1719  CB  THR A 182      -1.206 -30.089   7.945  1.00 10.00      A   
ATOM   1720  OG1 THR A 182      -0.666 -29.446   9.110  1.00 10.00      A   
ATOM   1721  HG1 THR A 182      -1.342 -29.436   9.804  1.00 10.00      A   
ATOM   1722  CG2 THR A 182      -0.956 -31.586   8.038  1.00 10.00      A   
ATOM   1723  C   THR A 182      -1.195 -28.192   6.302  1.00 10.00      A   
ATOM   1724  O   THR A 182      -2.417 -28.105   6.189  1.00 10.00      A   
ATOM   1725  N   TYR A 183      -0.379 -27.168   6.105  1.00 10.00      A   
ATOM   1726  HN  TYR A 183       0.589 -27.305   6.199  1.00 10.00      A   
ATOM   1727  CA  TYR A 183      -0.872 -25.850   5.732  1.00 10.00      A   
ATOM   1728  CB  TYR A 183       0.000 -24.756   6.363  1.00 10.00      A   
ATOM   1729  CG  TYR A 183      -0.209 -23.372   5.790  1.00 10.00      A   
ATOM   1730  CD1 TYR A 183      -1.313 -22.607   6.140  1.00 10.00      A   
ATOM   1731  CD2 TYR A 183       0.705 -22.831   4.894  1.00 10.00      A   
ATOM   1732  CE1 TYR A 183      -1.503 -21.344   5.610  1.00 10.00      A   
ATOM   1733  CE2 TYR A 183       0.524 -21.570   4.361  1.00 10.00      A   
ATOM   1734  CZ  TYR A 183      -0.583 -20.831   4.721  1.00 10.00      A   
ATOM   1735  OH  TYR A 183      -0.769 -19.575   4.192  1.00 10.00      A   
ATOM   1736  HH  TYR A 183      -1.635 -19.233   4.461  1.00 10.00      A   
ATOM   1737  C   TYR A 183      -0.902 -25.716   4.211  1.00 10.00      A   
ATOM   1738  O   TYR A 183       0.144 -25.752   3.556  1.00 10.00      A   
ATOM   1739  N   THR A 184      -2.100 -25.586   3.655  1.00 10.00      A   
ATOM   1740  HN  THR A 184      -2.897 -25.587   4.226  1.00 10.00      A   
ATOM   1741  CA  THR A 184      -2.267 -25.456   2.213  1.00 10.00      A   
ATOM   1742  CB  THR A 184      -2.791 -26.770   1.596  1.00 10.00      A   
ATOM   1743  OG1 THR A 184      -3.789 -27.343   2.456  1.00 10.00      A   
ATOM   1744  HG1 THR A 184      -4.662 -27.210   2.065  1.00 10.00      A   
ATOM   1745  CG2 THR A 184      -1.660 -27.766   1.403  1.00 10.00      A   
ATOM   1746  C   THR A 184      -3.242 -24.334   1.878  1.00 10.00      A   
ATOM   1747  O   THR A 184      -3.851 -24.327   0.811  1.00 10.00      A   
ATOM   1748  N   SER A 185      -3.380 -23.383   2.787  1.00 10.00      A   
ATOM   1749  HN  SER A 185      -2.860 -23.431   3.616  1.00 10.00      A   
ATOM   1750  CA  SER A 185      -4.295 -22.266   2.584  1.00 10.00      A   
ATOM   1751  CB  SER A 185      -4.877 -21.815   3.924  1.00 10.00      A   
ATOM   1752  OG  SER A 185      -5.051 -22.920   4.799  1.00 10.00      A   
ATOM   1753  HG  SER A 185      -4.613 -22.730   5.642  1.00 10.00      A   
ATOM   1754  C   SER A 185      -3.607 -21.092   1.885  1.00 10.00      A   
ATOM   1755  O   SER A 185      -4.222 -20.052   1.644  1.00 10.00      A   
ATOM   1756  N   LEU A 186      -2.337 -21.275   1.544  1.00 10.00      A   
ATOM   1757  HN  LEU A 186      -1.916 -22.136   1.735  1.00 10.00      A   
ATOM   1758  CA  LEU A 186      -1.559 -20.234   0.881  1.00 10.00      A   
ATOM   1759  CB  LEU A 186      -0.097 -20.663   0.732  1.00 10.00      A   
ATOM   1760  CG  LEU A 186       0.896 -19.566   0.336  1.00 10.00      A   
ATOM   1761  CD1 LEU A 186       0.921 -18.458   1.379  1.00 10.00      A   
ATOM   1762  CD2 LEU A 186       2.283 -20.151   0.134  1.00 10.00      A   
ATOM   1763  C   LEU A 186      -2.148 -19.870  -0.482  1.00 10.00      A   
ATOM   1764  O   LEU A 186      -2.332 -20.734  -1.342  1.00 10.00      A   
ATOM   1765  N   VAL A 187      -2.453 -18.589  -0.659  1.00 10.00      A   
ATOM   1766  HN  VAL A 187      -2.294 -17.956   0.076  1.00 10.00      A   
ATOM   1767  CA  VAL A 187      -3.020 -18.087  -1.905  1.00 10.00      A   
ATOM   1768  CB  VAL A 187      -4.458 -17.552  -1.692  1.00 10.00      A   
ATOM   1769  CG1 VAL A 187      -4.971 -16.839  -2.935  1.00 10.00      A   
ATOM   1770  CG2 VAL A 187      -5.397 -18.684  -1.295  1.00 10.00      A   
ATOM   1771  C   VAL A 187      -2.143 -16.970  -2.471  1.00 10.00      A   
ATOM   1772  O   VAL A 187      -1.783 -16.986  -3.649  1.00 10.00      A   
ATOM   1773  N   SER A 188      -1.807 -16.007  -1.624  1.00 10.00      A   
ATOM   1774  HN  SER A 188      -2.121 -16.055  -0.692  1.00 10.00      A   
ATOM   1775  CA  SER A 188      -0.982 -14.884  -2.025  1.00 10.00      A   
ATOM   1776  CB  SER A 188      -1.832 -13.611  -2.094  1.00 10.00      A   
ATOM   1777  OG  SER A 188      -1.055 -12.470  -2.413  1.00 10.00      A   
ATOM   1778  HG  SER A 188      -1.618 -11.683  -2.377  1.00 10.00      A   
ATOM   1779  C   SER A 188       0.170 -14.709  -1.040  1.00 10.00      A   
ATOM   1780  O   SER A 188      -0.045 -14.555   0.161  1.00 10.00      A   
ATOM   1781  N   LEU A 189       1.388 -14.752  -1.550  1.00 10.00      A   
ATOM   1782  HN  LEU A 189       1.501 -14.890  -2.520  1.00 10.00      A   
ATOM   1783  CA  LEU A 189       2.566 -14.596  -0.713  1.00 10.00      A   
ATOM   1784  CB  LEU A 189       3.281 -15.934  -0.535  1.00 10.00      A   
ATOM   1785  CG  LEU A 189       4.397 -15.965   0.511  1.00 10.00      A   
ATOM   1786  CD1 LEU A 189       3.822 -15.834   1.913  1.00 10.00      A   
ATOM   1787  CD2 LEU A 189       5.200 -17.247   0.381  1.00 10.00      A   
ATOM   1788  C   LEU A 189       3.521 -13.570  -1.313  1.00 10.00      A   
ATOM   1789  O   LEU A 189       4.153 -13.818  -2.343  1.00 10.00      A   
ATOM   1790  N   ASN A 190       3.618 -12.417  -0.674  1.00 10.00      A   
ATOM   1791  HN  ASN A 190       3.089 -12.272   0.146  1.00 10.00      A   
ATOM   1792  CA  ASN A 190       4.498 -11.358  -1.143  1.00 10.00      A   
ATOM   1793  CB  ASN A 190       3.719 -10.072  -1.433  1.00 10.00      A   
ATOM   1794  CG  ASN A 190       4.626  -8.961  -1.937  1.00 10.00      A   
ATOM   1795  OD1 ASN A 190       5.673  -9.219  -2.526  1.00 10.00      A   
ATOM   1796  ND2 ASN A 190       4.233  -7.718  -1.706  1.00 10.00      A   
ATOM   1797 HD21 ASN A 190       3.381  -7.578  -1.222  1.00 10.00      A   
ATOM   1798 HD22 ASN A 190       4.797  -6.989  -2.035  1.00 10.00      A   
ATOM   1799  C   ASN A 190       5.589 -11.082  -0.124  1.00 10.00      A   
ATOM   1800  O   ASN A 190       5.339 -10.480   0.921  1.00 10.00      A   
ATOM   1801  N   ILE A 191       6.797 -11.537  -0.425  1.00 10.00      A   
ATOM   1802  HN  ILE A 191       6.930 -12.014  -1.275  1.00 10.00      A   
ATOM   1803  CA  ILE A 191       7.934 -11.346   0.463  1.00 10.00      A   
ATOM   1804  CB  ILE A 191       8.433 -12.684   1.044  1.00 10.00      A   
ATOM   1805  CG1 ILE A 191       8.784 -13.670  -0.074  1.00 10.00      A   
ATOM   1806  CG2 ILE A 191       7.391 -13.274   1.982  1.00 10.00      A   
ATOM   1807  CD1 ILE A 191       9.482 -14.920   0.413  1.00 10.00      A   
ATOM   1808  C   ILE A 191       9.077 -10.653  -0.268  1.00 10.00      A   
ATOM   1809  O   ILE A 191      10.250 -10.889   0.016  1.00 10.00      A   
ATOM   1810  N   SER A 192       8.722  -9.770  -1.186  1.00 10.00      A   
ATOM   1811  HN  SER A 192       7.767  -9.590  -1.329  1.00 10.00      A   
ATOM   1812  CA  SER A 192       9.701  -9.041  -1.980  1.00 10.00      A   
ATOM   1813  CB  SER A 192       9.001  -8.343  -3.146  1.00 10.00      A   
ATOM   1814  OG  SER A 192       7.811  -7.707  -2.711  1.00 10.00      A   
ATOM   1815  HG  SER A 192       7.062  -8.306  -2.833  1.00 10.00      A   
ATOM   1816  C   SER A 192      10.480  -8.023  -1.149  1.00 10.00      A   
ATOM   1817  O   SER A 192      11.552  -7.569  -1.550  1.00 10.00      A   
ATOM   1818  N   CYS A 193       9.942  -7.669   0.009  1.00 10.00      A   
ATOM   1819  HN  CYS A 193       9.079  -8.055   0.273  1.00 10.00      A   
ATOM   1820  CA  CYS A 193      10.589  -6.702   0.889  1.00 10.00      A   
ATOM   1821  CB  CYS A 193       9.557  -6.054   1.807  1.00 10.00      A   
ATOM   1822  SG  CYS A 193       8.889  -7.164   3.069  1.00 10.00      A   
ATOM   1823  HG  CYS A 193       9.135  -6.616   4.252  1.00 10.00      A   
ATOM   1824  C   CYS A 193      11.692  -7.344   1.724  1.00 10.00      A   
ATOM   1825  O   CYS A 193      12.504  -6.649   2.339  1.00 10.00      A   
ATOM   1826  N   LEU A 194      11.720  -8.668   1.754  1.00 10.00      A   
ATOM   1827  HN  LEU A 194      11.063  -9.175   1.234  1.00 10.00      A   
ATOM   1828  CA  LEU A 194      12.721  -9.382   2.530  1.00 10.00      A   
ATOM   1829  CB  LEU A 194      12.318 -10.842   2.731  1.00 10.00      A   
ATOM   1830  CG  LEU A 194      11.161 -11.097   3.695  1.00 10.00      A   
ATOM   1831  CD1 LEU A 194      10.918 -12.587   3.838  1.00 10.00      A   
ATOM   1832  CD2 LEU A 194      11.431 -10.465   5.051  1.00 10.00      A   
ATOM   1833  C   LEU A 194      14.089  -9.307   1.869  1.00 10.00      A   
ATOM   1834  O   LEU A 194      14.200  -9.247   0.643  1.00 10.00      A   
ATOM   1835  N   ALA A 195      15.125  -9.314   2.684  1.00 10.00      A   
ATOM   1836  HN  ALA A 195      14.969  -9.374   3.659  1.00 10.00      A   
ATOM   1837  CA  ALA A 195      16.488  -9.259   2.189  1.00 10.00      A   
ATOM   1838  CB  ALA A 195      17.246  -8.116   2.845  1.00 10.00      A   
ATOM   1839  C   ALA A 195      17.182 -10.583   2.466  1.00 10.00      A   
ATOM   1840  O   ALA A 195      18.168 -10.929   1.818  1.00 10.00      A   
ATOM   1841  N   SER A 196      16.647 -11.325   3.428  1.00 10.00      A   
ATOM   1842  HN  SER A 196      15.852 -10.995   3.904  1.00 10.00      A   
ATOM   1843  CA  SER A 196      17.199 -12.611   3.797  1.00 10.00      A   
ATOM   1844  CB  SER A 196      16.772 -12.975   5.225  1.00 10.00      A   
ATOM   1845  OG  SER A 196      15.370 -12.825   5.391  1.00 10.00      A   
ATOM   1846  HG  SER A 196      15.132 -11.884   5.311  1.00 10.00      A   
ATOM   1847  C   SER A 196      16.742 -13.685   2.818  1.00 10.00      A   
ATOM   1848  O   SER A 196      15.733 -13.518   2.126  1.00 10.00      A   
ATOM   1849  N   GLU A 197      17.491 -14.769   2.740  1.00 10.00      A   
ATOM   1850  HN  GLU A 197      18.298 -14.836   3.295  1.00 10.00      A   
ATOM   1851  CA  GLU A 197      17.144 -15.865   1.856  1.00 10.00      A   
ATOM   1852  CB  GLU A 197      18.405 -16.501   1.267  1.00 10.00      A   
ATOM   1853  CG  GLU A 197      18.161 -17.308   0.003  1.00 10.00      A   
ATOM   1854  CD  GLU A 197      19.068 -18.514  -0.106  1.00 10.00      A   
ATOM   1855  OE1 GLU A 197      18.555 -19.652  -0.072  1.00 10.00      A   
ATOM   1856  OE2 GLU A 197      20.294 -18.334  -0.230  1.00 10.00      A   
ATOM   1857  C   GLU A 197      16.332 -16.900   2.624  1.00 10.00      A   
ATOM   1858  O   GLU A 197      16.719 -17.321   3.715  1.00 10.00      A   
ATOM   1859  N   VAL A 198      15.201 -17.289   2.064  1.00 10.00      A   
ATOM   1860  HN  VAL A 198      14.942 -16.910   1.199  1.00 10.00      A   
ATOM   1861  CA  VAL A 198      14.338 -18.271   2.700  1.00 10.00      A   
ATOM   1862  CB  VAL A 198      12.848 -18.005   2.401  1.00 10.00      A   
ATOM   1863  CG1 VAL A 198      12.379 -16.729   3.083  1.00 10.00      A   
ATOM   1864  CG2 VAL A 198      12.598 -17.936   0.901  1.00 10.00      A   
ATOM   1865  C   VAL A 198      14.704 -19.682   2.252  1.00 10.00      A   
ATOM   1866  O   VAL A 198      15.312 -19.866   1.196  1.00 10.00      A   
ATOM   1867  N   SER A 199      14.335 -20.667   3.059  1.00 10.00      A   
ATOM   1868  HN  SER A 199      13.864 -20.452   3.889  1.00 10.00      A   
ATOM   1869  CA  SER A 199      14.614 -22.060   2.746  1.00 10.00      A   
ATOM   1870  CB  SER A 199      14.149 -22.957   3.900  1.00 10.00      A   
ATOM   1871  OG  SER A 199      14.193 -24.331   3.548  1.00 10.00      A   
ATOM   1872  HG  SER A 199      14.510 -24.846   4.304  1.00 10.00      A   
ATOM   1873  C   SER A 199      13.926 -22.469   1.446  1.00 10.00      A   
ATOM   1874  O   SER A 199      12.698 -22.535   1.380  1.00 10.00      A   
ATOM   1875  N   PHE A 200      14.722 -22.735   0.413  1.00 10.00      A   
ATOM   1876  HN  PHE A 200      15.696 -22.654   0.525  1.00 10.00      A   
ATOM   1877  CA  PHE A 200      14.188 -23.133  -0.883  1.00 10.00      A   
ATOM   1878  CB  PHE A 200      15.306 -23.219  -1.927  1.00 10.00      A   
ATOM   1879  CG  PHE A 200      14.829 -23.625  -3.294  1.00 10.00      A   
ATOM   1880  CD1 PHE A 200      14.007 -22.788  -4.033  1.00 10.00      A   
ATOM   1881  CD2 PHE A 200      15.199 -24.847  -3.835  1.00 10.00      A   
ATOM   1882  CE1 PHE A 200      13.561 -23.158  -5.287  1.00 10.00      A   
ATOM   1883  CE2 PHE A 200      14.757 -25.223  -5.090  1.00 10.00      A   
ATOM   1884  CZ  PHE A 200      13.938 -24.378  -5.816  1.00 10.00      A   
ATOM   1885  C   PHE A 200      13.445 -24.464  -0.790  1.00 10.00      A   
ATOM   1886  O   PHE A 200      12.406 -24.651  -1.428  1.00 10.00      A   
ATOM   1887  N   SER A 201      13.972 -25.377   0.016  1.00 10.00      A   
ATOM   1888  HN  SER A 201      14.795 -25.163   0.509  1.00 10.00      A   
ATOM   1889  CA  SER A 201      13.359 -26.686   0.191  1.00 10.00      A   
ATOM   1890  CB  SER A 201      14.239 -27.589   1.055  1.00 10.00      A   
ATOM   1891  OG  SER A 201      14.791 -26.868   2.138  1.00 10.00      A   
ATOM   1892  HG  SER A 201      15.682 -26.577   1.907  1.00 10.00      A   
ATOM   1893  C   SER A 201      11.963 -26.550   0.793  1.00 10.00      A   
ATOM   1894  O   SER A 201      11.037 -27.273   0.415  1.00 10.00      A   
ATOM   1895  N   ALA A 202      11.816 -25.623   1.733  1.00 10.00      A   
ATOM   1896  HN  ALA A 202      12.599 -25.091   2.007  1.00 10.00      A   
ATOM   1897  CA  ALA A 202      10.529 -25.375   2.367  1.00 10.00      A   
ATOM   1898  CB  ALA A 202      10.712 -24.576   3.649  1.00 10.00      A   
ATOM   1899  C   ALA A 202       9.613 -24.628   1.403  1.00 10.00      A   
ATOM   1900  O   ALA A 202       8.435 -24.961   1.262  1.00 10.00      A   
ATOM   1901  N   LEU A 203      10.182 -23.630   0.729  1.00 10.00      A   
ATOM   1902  HN  LEU A 203      11.131 -23.424   0.896  1.00 10.00      A   
ATOM   1903  CA  LEU A 203       9.448 -22.821  -0.239  1.00 10.00      A   
ATOM   1904  CB  LEU A 203      10.379 -21.774  -0.862  1.00 10.00      A   
ATOM   1905  CG  LEU A 203       9.737 -20.752  -1.804  1.00 10.00      A   
ATOM   1906  CD1 LEU A 203       8.832 -19.805  -1.032  1.00 10.00      A   
ATOM   1907  CD2 LEU A 203      10.809 -19.977  -2.554  1.00 10.00      A   
ATOM   1908  C   LEU A 203       8.850 -23.703  -1.330  1.00 10.00      A   
ATOM   1909  O   LEU A 203       7.669 -23.588  -1.657  1.00 10.00      A   
ATOM   1910  N   GLU A 204       9.672 -24.599  -1.872  1.00 10.00      A   
ATOM   1911  HN  GLU A 204      10.606 -24.646  -1.558  1.00 10.00      A   
ATOM   1912  CA  GLU A 204       9.230 -25.509  -2.918  1.00 10.00      A   
ATOM   1913  CB  GLU A 204      10.397 -26.384  -3.391  1.00 10.00      A   
ATOM   1914  CG  GLU A 204      10.018 -27.412  -4.446  1.00 10.00      A   
ATOM   1915  CD  GLU A 204      11.108 -28.435  -4.684  1.00 10.00      A   
ATOM   1916  OE1 GLU A 204      11.842 -28.762  -3.727  1.00 10.00      A   
ATOM   1917  OE2 GLU A 204      11.230 -28.926  -5.825  1.00 10.00      A   
ATOM   1918  C   GLU A 204       8.074 -26.380  -2.428  1.00 10.00      A   
ATOM   1919  O   GLU A 204       7.049 -26.502  -3.097  1.00 10.00      A   
ATOM   1920  N   ARG A 205       8.236 -26.960  -1.242  1.00 10.00      A   
ATOM   1921  HN  ARG A 205       9.059 -26.794  -0.742  1.00 10.00      A   
ATOM   1922  CA  ARG A 205       7.212 -27.823  -0.659  1.00 10.00      A   
ATOM   1923  CB  ARG A 205       7.693 -28.414   0.669  1.00 10.00      A   
ATOM   1924  CG  ARG A 205       8.544 -29.663   0.511  1.00 10.00      A   
ATOM   1925  CD  ARG A 205       9.157 -30.100   1.831  1.00 10.00      A   
ATOM   1926  NE  ARG A 205      10.176 -29.166   2.316  1.00 10.00      A   
ATOM   1927  HE  ARG A 205      10.475 -28.463   1.693  1.00 10.00      A   
ATOM   1928  CZ  ARG A 205      10.714 -29.218   3.542  1.00 10.00      A   
ATOM   1929  NH1 ARG A 205      10.331 -30.157   4.403  1.00 10.00      A   
ATOM   1930 HH11 ARG A 205      10.751 -30.196   5.361  1.00 10.00      A   
ATOM   1931 HH12 ARG A 205       9.611 -30.861   4.129  1.00 10.00      A   
ATOM   1932  NH2 ARG A 205      11.637 -28.333   3.905  1.00 10.00      A   
ATOM   1933 HH21 ARG A 205      12.056 -28.373   4.864  1.00 10.00      A   
ATOM   1934 HH22 ARG A 205      11.953 -27.597   3.242  1.00 10.00      A   
ATOM   1935  C   ARG A 205       5.903 -27.071  -0.464  1.00 10.00      A   
ATOM   1936  O   ARG A 205       4.826 -27.607  -0.733  1.00 10.00      A   
ATOM   1937  N   LEU A 206       6.007 -25.829  -0.006  1.00 10.00      A   
ATOM   1938  HN  LEU A 206       6.901 -25.464   0.194  1.00 10.00      A   
ATOM   1939  CA  LEU A 206       4.837 -24.990   0.220  1.00 10.00      A   
ATOM   1940  CB  LEU A 206       5.257 -23.650   0.824  1.00 10.00      A   
ATOM   1941  CG  LEU A 206       5.070 -23.496   2.331  1.00 10.00      A   
ATOM   1942  CD1 LEU A 206       6.057 -22.480   2.879  1.00 10.00      A   
ATOM   1943  CD2 LEU A 206       3.644 -23.072   2.643  1.00 10.00      A   
ATOM   1944  C   LEU A 206       4.069 -24.758  -1.077  1.00 10.00      A   
ATOM   1945  O   LEU A 206       2.869 -25.010  -1.149  1.00 10.00      A   
ATOM   1946  N   VAL A 207       4.779 -24.300  -2.100  1.00 10.00      A   
ATOM   1947  HN  VAL A 207       5.742 -24.141  -1.976  1.00 10.00      A   
ATOM   1948  CA  VAL A 207       4.175 -24.016  -3.398  1.00 10.00      A   
ATOM   1949  CB  VAL A 207       5.197 -23.356  -4.354  1.00 10.00      A   
ATOM   1950  CG1 VAL A 207       4.599 -23.131  -5.734  1.00 10.00      A   
ATOM   1951  CG2 VAL A 207       5.700 -22.047  -3.771  1.00 10.00      A   
ATOM   1952  C   VAL A 207       3.597 -25.272  -4.058  1.00 10.00      A   
ATOM   1953  O   VAL A 207       2.512 -25.238  -4.634  1.00 10.00      A   
ATOM   1954  N   THR A 208       4.317 -26.379  -3.953  1.00 10.00      A   
ATOM   1955  HN  THR A 208       5.163 -26.350  -3.455  1.00 10.00      A   
ATOM   1956  CA  THR A 208       3.895 -27.640  -4.563  1.00 10.00      A   
ATOM   1957  CB  THR A 208       5.004 -28.715  -4.461  1.00 10.00      A   
ATOM   1958  OG1 THR A 208       6.242 -28.165  -4.924  1.00 10.00      A   
ATOM   1959  HG1 THR A 208       6.633 -27.621  -4.231  1.00 10.00      A   
ATOM   1960  CG2 THR A 208       4.665 -29.931  -5.309  1.00 10.00      A   
ATOM   1961  C   THR A 208       2.587 -28.188  -3.977  1.00 10.00      A   
ATOM   1962  O   THR A 208       1.764 -28.750  -4.701  1.00 10.00      A   
ATOM   1963  N   ARG A 209       2.382 -28.010  -2.680  1.00 10.00      A   
ATOM   1964  HN  ARG A 209       3.046 -27.520  -2.148  1.00 10.00      A   
ATOM   1965  CA  ARG A 209       1.184 -28.531  -2.032  1.00 10.00      A   
ATOM   1966  CB  ARG A 209       1.489 -28.996  -0.606  1.00 10.00      A   
ATOM   1967  CG  ARG A 209       1.820 -27.871   0.356  1.00 10.00      A   
ATOM   1968  CD  ARG A 209       2.171 -28.411   1.727  1.00 10.00      A   
ATOM   1969  NE  ARG A 209       2.366 -27.338   2.698  1.00 10.00      A   
ATOM   1970  HE  ARG A 209       1.578 -26.794   2.930  1.00 10.00      A   
ATOM   1971  CZ  ARG A 209       3.532 -27.071   3.287  1.00 10.00      A   
ATOM   1972  NH1 ARG A 209       4.613 -27.796   3.010  1.00 10.00      A   
ATOM   1973 HH11 ARG A 209       4.559 -28.588   2.329  1.00 10.00      A   
ATOM   1974 HH12 ARG A 209       5.523 -27.580   3.475  1.00 10.00      A   
ATOM   1975  NH2 ARG A 209       3.616 -26.077   4.164  1.00 10.00      A   
ATOM   1976 HH21 ARG A 209       2.776 -25.507   4.396  1.00 10.00      A   
ATOM   1977 HH22 ARG A 209       4.526 -25.864   4.627  1.00 10.00      A   
ATOM   1978  C   ARG A 209       0.013 -27.546  -2.043  1.00 10.00      A   
ATOM   1979  O   ARG A 209      -1.118 -27.928  -1.745  1.00 10.00      A   
ATOM   1980  N   CYS A 210       0.279 -26.294  -2.393  1.00 10.00      A   
ATOM   1981  HN  CYS A 210       1.194 -26.047  -2.645  1.00 10.00      A   
ATOM   1982  CA  CYS A 210      -0.765 -25.276  -2.422  1.00 10.00      A   
ATOM   1983  CB  CYS A 210      -0.265 -23.978  -1.777  1.00 10.00      A   
ATOM   1984  SG  CYS A 210       0.257 -24.163  -0.056  1.00 10.00      A   
ATOM   1985  HG  CYS A 210       1.531 -24.534  -0.062  1.00 10.00      A   
ATOM   1986  C   CYS A 210      -1.256 -25.012  -3.845  1.00 10.00      A   
ATOM   1987  O   CYS A 210      -0.569 -24.370  -4.642  1.00 10.00      A   
ATOM   1988  N   PRO A 211      -2.457 -25.511  -4.183  1.00 10.00      A   
ATOM   1989  CA  PRO A 211      -3.043 -25.333  -5.508  1.00 10.00      A   
ATOM   1990  CB  PRO A 211      -3.963 -26.547  -5.617  1.00 10.00      A   
ATOM   1991  CG  PRO A 211      -4.429 -26.793  -4.220  1.00 10.00      A   
ATOM   1992  CD  PRO A 211      -3.332 -26.313  -3.302  1.00 10.00      A   
ATOM   1993  C   PRO A 211      -3.853 -24.038  -5.620  1.00 10.00      A   
ATOM   1994  O   PRO A 211      -4.315 -23.677  -6.700  1.00 10.00      A   
ATOM   1995  N   ASN A 212      -4.012 -23.336  -4.504  1.00 10.00      A   
ATOM   1996  HN  ASN A 212      -3.604 -23.660  -3.672  1.00 10.00      A   
ATOM   1997  CA  ASN A 212      -4.774 -22.090  -4.490  1.00 10.00      A   
ATOM   1998  CB  ASN A 212      -5.598 -21.963  -3.205  1.00 10.00      A   
ATOM   1999  CG  ASN A 212      -6.670 -23.023  -3.072  1.00 10.00      A   
ATOM   2000  OD1 ASN A 212      -7.828 -22.810  -3.441  1.00 10.00      A   
ATOM   2001  ND2 ASN A 212      -6.299 -24.166  -2.527  1.00 10.00      A   
ATOM   2002 HD21 ASN A 212      -5.366 -24.259  -2.241  1.00 10.00      A   
ATOM   2003 HD22 ASN A 212      -6.966 -24.879  -2.434  1.00 10.00      A   
ATOM   2004  C   ASN A 212      -3.849 -20.891  -4.621  1.00 10.00      A   
ATOM   2005  O   ASN A 212      -4.300 -19.743  -4.604  1.00 10.00      A   
ATOM   2006  N   LEU A 213      -2.557 -21.165  -4.747  1.00 10.00      A   
ATOM   2007  HN  LEU A 213      -2.267 -22.101  -4.755  1.00 10.00      A   
ATOM   2008  CA  LEU A 213      -1.559 -20.116  -4.885  1.00 10.00      A   
ATOM   2009  CB  LEU A 213      -0.148 -20.709  -4.814  1.00 10.00      A   
ATOM   2010  CG  LEU A 213       1.006 -19.710  -4.706  1.00 10.00      A   
ATOM   2011  CD1 LEU A 213       0.947 -18.955  -3.388  1.00 10.00      A   
ATOM   2012  CD2 LEU A 213       2.338 -20.421  -4.854  1.00 10.00      A   
ATOM   2013  C   LEU A 213      -1.756 -19.371  -6.197  1.00 10.00      A   
ATOM   2014  O   LEU A 213      -1.566 -19.937  -7.274  1.00 10.00      A   
ATOM   2015  N   LYS A 214      -2.152 -18.111  -6.097  1.00 10.00      A   
ATOM   2016  HN  LYS A 214      -2.283 -17.725  -5.199  1.00 10.00      A   
ATOM   2017  CA  LYS A 214      -2.391 -17.279  -7.269  1.00 10.00      A   
ATOM   2018  CB  LYS A 214      -3.791 -16.649  -7.211  1.00 10.00      A   
ATOM   2019  CG  LYS A 214      -4.950 -17.635  -7.229  1.00 10.00      A   
ATOM   2020  CD  LYS A 214      -4.952 -18.467  -8.498  1.00 10.00      A   
ATOM   2021  CE  LYS A 214      -6.323 -19.068  -8.766  1.00 10.00      A   
ATOM   2022  NZ  LYS A 214      -7.329 -18.033  -9.128  1.00 10.00      A   
ATOM   2023  HZ1 LYS A 214      -6.856 -17.212  -9.578  1.00 10.00      A   
ATOM   2024  HZ2 LYS A 214      -7.833 -17.710  -8.284  1.00 10.00      A   
ATOM   2025  HZ3 LYS A 214      -8.019 -18.426  -9.801  1.00 10.00      A   
ATOM   2026  C   LYS A 214      -1.345 -16.176  -7.386  1.00 10.00      A   
ATOM   2027  O   LYS A 214      -0.985 -15.766  -8.490  1.00 10.00      A   
ATOM   2028  N   SER A 215      -0.847 -15.706  -6.254  1.00 10.00      A   
ATOM   2029  HN  SER A 215      -1.139 -16.086  -5.397  1.00 10.00      A   
ATOM   2030  CA  SER A 215       0.138 -14.642  -6.258  1.00 10.00      A   
ATOM   2031  CB  SER A 215      -0.469 -13.356  -5.689  1.00 10.00      A   
ATOM   2032  OG  SER A 215       0.363 -12.239  -5.948  1.00 10.00      A   
ATOM   2033  HG  SER A 215      -0.151 -11.550  -6.406  1.00 10.00      A   
ATOM   2034  C   SER A 215       1.380 -15.047  -5.476  1.00 10.00      A   
ATOM   2035  O   SER A 215       1.307 -15.328  -4.279  1.00 10.00      A   
ATOM   2036  N   LEU A 216       2.515 -15.096  -6.163  1.00 10.00      A   
ATOM   2037  HN  LEU A 216       2.508 -14.878  -7.123  1.00 10.00      A   
ATOM   2038  CA  LEU A 216       3.773 -15.458  -5.529  1.00 10.00      A   
ATOM   2039  CB  LEU A 216       4.197 -16.872  -5.924  1.00 10.00      A   
ATOM   2040  CG  LEU A 216       5.417 -17.440  -5.192  1.00 10.00      A   
ATOM   2041  CD1 LEU A 216       5.070 -17.773  -3.748  1.00 10.00      A   
ATOM   2042  CD2 LEU A 216       5.952 -18.667  -5.913  1.00 10.00      A   
ATOM   2043  C   LEU A 216       4.863 -14.456  -5.893  1.00 10.00      A   
ATOM   2044  O   LEU A 216       5.402 -14.476  -7.000  1.00 10.00      A   
ATOM   2045  N   LYS A 217       5.166 -13.567  -4.965  1.00 10.00      A   
ATOM   2046  HN  LYS A 217       4.691 -13.593  -4.104  1.00 10.00      A   
ATOM   2047  CA  LYS A 217       6.185 -12.554  -5.180  1.00 10.00      A   
ATOM   2048  CB  LYS A 217       5.598 -11.159  -4.951  1.00 10.00      A   
ATOM   2049  CG  LYS A 217       4.499 -10.790  -5.939  1.00 10.00      A   
ATOM   2050  CD  LYS A 217       3.606  -9.674  -5.413  1.00 10.00      A   
ATOM   2051  CE  LYS A 217       2.444  -9.423  -6.362  1.00 10.00      A   
ATOM   2052  NZ  LYS A 217       1.331  -8.673  -5.721  1.00 10.00      A   
ATOM   2053  HZ1 LYS A 217       1.173  -9.018  -4.751  1.00 10.00      A   
ATOM   2054  HZ2 LYS A 217       0.453  -8.809  -6.269  1.00 10.00      A   
ATOM   2055  HZ3 LYS A 217       1.551  -7.658  -5.687  1.00 10.00      A   
ATOM   2056  C   LYS A 217       7.379 -12.809  -4.267  1.00 10.00      A   
ATOM   2057  O   LYS A 217       7.275 -12.702  -3.042  1.00 10.00      A   
ATOM   2058  N   LEU A 218       8.505 -13.161  -4.876  1.00 10.00      A   
ATOM   2059  HN  LEU A 218       8.523 -13.206  -5.858  1.00 10.00      A   
ATOM   2060  CA  LEU A 218       9.720 -13.461  -4.136  1.00 10.00      A   
ATOM   2061  CB  LEU A 218      10.507 -14.575  -4.834  1.00 10.00      A   
ATOM   2062  CG  LEU A 218       9.769 -15.902  -5.036  1.00 10.00      A   
ATOM   2063  CD1 LEU A 218      10.568 -16.818  -5.947  1.00 10.00      A   
ATOM   2064  CD2 LEU A 218       9.498 -16.580  -3.700  1.00 10.00      A   
ATOM   2065  C   LEU A 218      10.591 -12.223  -3.961  1.00 10.00      A   
ATOM   2066  O   LEU A 218      10.240 -11.130  -4.415  1.00 10.00      A   
ATOM   2067  N   ASN A 219      11.727 -12.400  -3.304  1.00 10.00      A   
ATOM   2068  HN  ASN A 219      11.962 -13.295  -2.983  1.00 10.00      A   
ATOM   2069  CA  ASN A 219      12.645 -11.300  -3.056  1.00 10.00      A   
ATOM   2070  CB  ASN A 219      12.960 -11.165  -1.562  1.00 10.00      A   
ATOM   2071  CG  ASN A 219      13.789 -12.309  -1.004  1.00 10.00      A   
ATOM   2072  OD1 ASN A 219      13.734 -13.435  -1.493  1.00 10.00      A   
ATOM   2073  ND2 ASN A 219      14.569 -12.015   0.020  1.00 10.00      A   
ATOM   2074 HD21 ASN A 219      14.569 -11.090   0.353  1.00 10.00      A   
ATOM   2075 HD22 ASN A 219      15.101 -12.738   0.423  1.00 10.00      A   
ATOM   2076  C   ASN A 219      13.926 -11.450  -3.867  1.00 10.00      A   
ATOM   2077  O   ASN A 219      14.108 -12.430  -4.590  1.00 10.00      A   
ATOM   2078  N   ARG A 220      14.820 -10.482  -3.716  1.00 10.00      A   
ATOM   2079  HN  ARG A 220      14.623  -9.748  -3.091  1.00 10.00      A   
ATOM   2080  CA  ARG A 220      16.087 -10.462  -4.447  1.00 10.00      A   
ATOM   2081  CB  ARG A 220      16.750  -9.088  -4.294  1.00 10.00      A   
ATOM   2082  CG  ARG A 220      17.902  -8.823  -5.251  1.00 10.00      A   
ATOM   2083  CD  ARG A 220      18.524  -7.457  -5.001  1.00 10.00      A   
ATOM   2084  NE  ARG A 220      19.586  -7.151  -5.958  1.00 10.00      A   
ATOM   2085  HE  ARG A 220      19.622  -7.689  -6.782  1.00 10.00      A   
ATOM   2086  CZ  ARG A 220      20.505  -6.201  -5.775  1.00 10.00      A   
ATOM   2087  NH1 ARG A 220      20.503  -5.456  -4.669  1.00 10.00      A   
ATOM   2088 HH11 ARG A 220      21.225  -4.714  -4.534  1.00 10.00      A   
ATOM   2089 HH12 ARG A 220      19.779  -5.606  -3.931  1.00 10.00      A   
ATOM   2090  NH2 ARG A 220      21.415  -5.985  -6.709  1.00 10.00      A   
ATOM   2091 HH21 ARG A 220      21.410  -6.557  -7.596  1.00 10.00      A   
ATOM   2092 HH22 ARG A 220      22.151  -5.249  -6.571  1.00 10.00      A   
ATOM   2093  C   ARG A 220      17.053 -11.562  -4.002  1.00 10.00      A   
ATOM   2094  O   ARG A 220      18.092 -11.769  -4.624  1.00 10.00      A   
ATOM   2095  N   ALA A 221      16.714 -12.272  -2.936  1.00 10.00      A   
ATOM   2096  HN  ALA A 221      15.868 -12.082  -2.479  1.00 10.00      A   
ATOM   2097  CA  ALA A 221      17.578 -13.333  -2.431  1.00 10.00      A   
ATOM   2098  CB  ALA A 221      17.327 -13.569  -0.953  1.00 10.00      A   
ATOM   2099  C   ALA A 221      17.414 -14.630  -3.218  1.00 10.00      A   
ATOM   2100  O   ALA A 221      18.228 -15.546  -3.097  1.00 10.00      A   
ATOM   2101  N   VAL A 222      16.363 -14.706  -4.025  1.00 10.00      A   
ATOM   2102  HN  VAL A 222      15.757 -13.939  -4.092  1.00 10.00      A   
ATOM   2103  CA  VAL A 222      16.100 -15.896  -4.825  1.00 10.00      A   
ATOM   2104  CB  VAL A 222      14.585 -16.153  -4.994  1.00 10.00      A   
ATOM   2105  CG1 VAL A 222      14.338 -17.449  -5.755  1.00 10.00      A   
ATOM   2106  CG2 VAL A 222      13.890 -16.184  -3.640  1.00 10.00      A   
ATOM   2107  C   VAL A 222      16.759 -15.783  -6.199  1.00 10.00      A   
ATOM   2108  O   VAL A 222      16.421 -14.895  -6.986  1.00 10.00      A   
ATOM   2109  N   PRO A 223      17.709 -16.683  -6.499  1.00 10.00      A   
ATOM   2110  CA  PRO A 223      18.430 -16.690  -7.777  1.00 10.00      A   
ATOM   2111  CB  PRO A 223      19.540 -17.723  -7.552  1.00 10.00      A   
ATOM   2112  CG  PRO A 223      18.999 -18.627  -6.501  1.00 10.00      A   
ATOM   2113  CD  PRO A 223      18.154 -17.766  -5.606  1.00 10.00      A   
ATOM   2114  C   PRO A 223      17.550 -17.111  -8.955  1.00 10.00      A   
ATOM   2115  O   PRO A 223      16.552 -17.815  -8.789  1.00 10.00      A   
ATOM   2116  N   LEU A 224      17.952 -16.691 -10.148  1.00 10.00      A   
ATOM   2117  HN  LEU A 224      18.766 -16.142 -10.204  1.00 10.00      A   
ATOM   2118  CA  LEU A 224      17.221 -16.998 -11.380  1.00 10.00      A   
ATOM   2119  CB  LEU A 224      17.810 -16.178 -12.538  1.00 10.00      A   
ATOM   2120  CG  LEU A 224      17.219 -16.412 -13.933  1.00 10.00      A   
ATOM   2121  CD1 LEU A 224      15.801 -15.869 -14.020  1.00 10.00      A   
ATOM   2122  CD2 LEU A 224      18.098 -15.779 -15.000  1.00 10.00      A   
ATOM   2123  C   LEU A 224      17.269 -18.492 -11.715  1.00 10.00      A   
ATOM   2124  O   LEU A 224      16.421 -19.009 -12.443  1.00 10.00      A   
ATOM   2125  N   GLU A 225      18.250 -19.186 -11.160  1.00 10.00      A   
ATOM   2126  HN  GLU A 225      18.877 -18.726 -10.564  1.00 10.00      A   
ATOM   2127  CA  GLU A 225      18.425 -20.612 -11.414  1.00 10.00      A   
ATOM   2128  CB  GLU A 225      19.791 -21.076 -10.915  1.00 10.00      A   
ATOM   2129  CG  GLU A 225      20.949 -20.180 -11.308  1.00 10.00      A   
ATOM   2130  CD  GLU A 225      22.251 -20.623 -10.678  1.00 10.00      A   
ATOM   2131  OE1 GLU A 225      22.362 -20.576  -9.436  1.00 10.00      A   
ATOM   2132  OE2 GLU A 225      23.172 -21.017 -11.424  1.00 10.00      A   
ATOM   2133  C   GLU A 225      17.342 -21.462 -10.761  1.00 10.00      A   
ATOM   2134  O   GLU A 225      17.184 -22.633 -11.102  1.00 10.00      A   
ATOM   2135  N   LYS A 226      16.583 -20.879  -9.842  1.00 10.00      A   
ATOM   2136  HN  LYS A 226      16.712 -19.926  -9.641  1.00 10.00      A   
ATOM   2137  CA  LYS A 226      15.549 -21.629  -9.138  1.00 10.00      A   
ATOM   2138  CB  LYS A 226      15.839 -21.647  -7.635  1.00 10.00      A   
ATOM   2139  CG  LYS A 226      17.141 -22.340  -7.273  1.00 10.00      A   
ATOM   2140  CD  LYS A 226      17.125 -23.799  -7.701  1.00 10.00      A   
ATOM   2141  CE  LYS A 226      18.526 -24.386  -7.753  1.00 10.00      A   
ATOM   2142  NZ  LYS A 226      19.247 -24.226  -6.464  1.00 10.00      A   
ATOM   2143  HZ1 LYS A 226      18.573 -24.216  -5.673  1.00 10.00      A   
ATOM   2144  HZ2 LYS A 226      19.781 -23.332  -6.458  1.00 10.00      A   
ATOM   2145  HZ3 LYS A 226      19.912 -25.012  -6.324  1.00 10.00      A   
ATOM   2146  C   LYS A 226      14.141 -21.109  -9.408  1.00 10.00      A   
ATOM   2147  O   LYS A 226      13.230 -21.322  -8.609  1.00 10.00      A   
ATOM   2148  N   LEU A 227      13.949 -20.461 -10.546  1.00 10.00      A   
ATOM   2149  HN  LEU A 227      14.697 -20.342 -11.169  1.00 10.00      A   
ATOM   2150  CA  LEU A 227      12.642 -19.927 -10.887  1.00 10.00      A   
ATOM   2151  CB  LEU A 227      12.770 -18.662 -11.726  1.00 10.00      A   
ATOM   2152  CG  LEU A 227      13.219 -17.412 -10.977  1.00 10.00      A   
ATOM   2153  CD1 LEU A 227      13.090 -16.193 -11.870  1.00 10.00      A   
ATOM   2154  CD2 LEU A 227      12.410 -17.236  -9.699  1.00 10.00      A   
ATOM   2155  C   LEU A 227      11.772 -20.957 -11.596  1.00 10.00      A   
ATOM   2156  O   LEU A 227      10.621 -21.170 -11.216  1.00 10.00      A   
ATOM   2157  N   ALA A 228      12.331 -21.609 -12.611  1.00 10.00      A   
ATOM   2158  HN  ALA A 228      13.265 -21.414 -12.850  1.00 10.00      A   
ATOM   2159  CA  ALA A 228      11.598 -22.611 -13.381  1.00 10.00      A   
ATOM   2160  CB  ALA A 228      12.491 -23.209 -14.457  1.00 10.00      A   
ATOM   2161  C   ALA A 228      11.044 -23.705 -12.476  1.00 10.00      A   
ATOM   2162  O   ALA A 228       9.961 -24.234 -12.713  1.00 10.00      A   
ATOM   2163  N   THR A 229      11.796 -24.022 -11.431  1.00 10.00      A   
ATOM   2164  HN  THR A 229      12.656 -23.566 -11.308  1.00 10.00      A   
ATOM   2165  CA  THR A 229      11.401 -25.039 -10.471  1.00 10.00      A   
ATOM   2166  CB  THR A 229      12.493 -25.197  -9.402  1.00 10.00      A   
ATOM   2167  OG1 THR A 229      13.753 -24.795  -9.965  1.00 10.00      A   
ATOM   2168  HG1 THR A 229      14.049 -25.464 -10.593  1.00 10.00      A   
ATOM   2169  CG2 THR A 229      12.580 -26.645  -8.940  1.00 10.00      A   
ATOM   2170  C   THR A 229      10.085 -24.669  -9.787  1.00 10.00      A   
ATOM   2171  O   THR A 229       9.182 -25.495  -9.672  1.00 10.00      A   
ATOM   2172  N   LEU A 230       9.975 -23.416  -9.361  1.00 10.00      A   
ATOM   2173  HN  LEU A 230      10.717 -22.791  -9.513  1.00 10.00      A   
ATOM   2174  CA  LEU A 230       8.778 -22.941  -8.682  1.00 10.00      A   
ATOM   2175  CB  LEU A 230       9.091 -21.674  -7.886  1.00 10.00      A   
ATOM   2176  CG  LEU A 230      10.069 -21.847  -6.724  1.00 10.00      A   
ATOM   2177  CD1 LEU A 230      10.569 -20.500  -6.230  1.00 10.00      A   
ATOM   2178  CD2 LEU A 230       9.421 -22.631  -5.595  1.00 10.00      A   
ATOM   2179  C   LEU A 230       7.638 -22.692  -9.663  1.00 10.00      A   
ATOM   2180  O   LEU A 230       6.470 -22.920  -9.341  1.00 10.00      A   
ATOM   2181  N   LEU A 231       7.986 -22.247 -10.866  1.00 10.00      A   
ATOM   2182  HN  LEU A 231       8.939 -22.103 -11.065  1.00 10.00      A   
ATOM   2183  CA  LEU A 231       6.993 -21.960 -11.902  1.00 10.00      A   
ATOM   2184  CB  LEU A 231       7.656 -21.328 -13.128  1.00 10.00      A   
ATOM   2185  CG  LEU A 231       8.346 -19.980 -12.908  1.00 10.00      A   
ATOM   2186  CD1 LEU A 231       9.067 -19.536 -14.168  1.00 10.00      A   
ATOM   2187  CD2 LEU A 231       7.347 -18.926 -12.471  1.00 10.00      A   
ATOM   2188  C   LEU A 231       6.223 -23.216 -12.304  1.00 10.00      A   
ATOM   2189  O   LEU A 231       5.031 -23.158 -12.610  1.00 10.00      A   
ATOM   2190  N   GLN A 232       6.910 -24.352 -12.292  1.00 10.00      A   
ATOM   2191  HN  GLN A 232       7.862 -24.331 -12.054  1.00 10.00      A   
ATOM   2192  CA  GLN A 232       6.296 -25.626 -12.644  1.00 10.00      A   
ATOM   2193  CB  GLN A 232       7.369 -26.657 -12.996  1.00 10.00      A   
ATOM   2194  CG  GLN A 232       8.106 -26.372 -14.295  1.00 10.00      A   
ATOM   2195  CD  GLN A 232       7.300 -26.749 -15.524  1.00 10.00      A   
ATOM   2196  OE1 GLN A 232       6.071 -26.726 -15.510  1.00 10.00      A   
ATOM   2197  NE2 GLN A 232       7.988 -27.112 -16.595  1.00 10.00      A   
ATOM   2198 HE21 GLN A 232       8.969 -27.124 -16.534  1.00 10.00      A   
ATOM   2199 HE22 GLN A 232       7.490 -27.358 -17.406  1.00 10.00      A   
ATOM   2200  C   GLN A 232       5.423 -26.152 -11.510  1.00 10.00      A   
ATOM   2201  O   GLN A 232       4.538 -26.977 -11.731  1.00 10.00      A   
ATOM   2202  N   ARG A 233       5.664 -25.662 -10.300  1.00 10.00      A   
ATOM   2203  HN  ARG A 233       6.367 -24.985 -10.187  1.00 10.00      A   
ATOM   2204  CA  ARG A 233       4.899 -26.097  -9.139  1.00 10.00      A   
ATOM   2205  CB  ARG A 233       5.665 -25.823  -7.842  1.00 10.00      A   
ATOM   2206  CG  ARG A 233       7.050 -26.447  -7.780  1.00 10.00      A   
ATOM   2207  CD  ARG A 233       7.003 -27.942  -8.054  1.00 10.00      A   
ATOM   2208  NE  ARG A 233       8.202 -28.626  -7.570  1.00 10.00      A   
ATOM   2209  HE  ARG A 233       8.966 -28.067  -7.299  1.00 10.00      A   
ATOM   2210  CZ  ARG A 233       8.313 -29.950  -7.477  1.00 10.00      A   
ATOM   2211  NH1 ARG A 233       7.306 -30.732  -7.838  1.00 10.00      A   
ATOM   2212 HH11 ARG A 233       6.418 -30.315  -8.194  1.00 10.00      A   
ATOM   2213 HH12 ARG A 233       7.398 -31.770  -7.767  1.00 10.00      A   
ATOM   2214  NH2 ARG A 233       9.422 -30.488  -7.000  1.00 10.00      A   
ATOM   2215 HH21 ARG A 233       9.513 -31.525  -6.927  1.00 10.00      A   
ATOM   2216 HH22 ARG A 233      10.217 -29.871  -6.684  1.00 10.00      A   
ATOM   2217  C   ARG A 233       3.533 -25.418  -9.085  1.00 10.00      A   
ATOM   2218  O   ARG A 233       2.578 -25.976  -8.540  1.00 10.00      A   
ATOM   2219  N   ALA A 234       3.443 -24.219  -9.650  1.00 10.00      A   
ATOM   2220  HN  ALA A 234       4.231 -23.834 -10.088  1.00 10.00      A   
ATOM   2221  CA  ALA A 234       2.193 -23.470  -9.650  1.00 10.00      A   
ATOM   2222  CB  ALA A 234       2.224 -22.383  -8.588  1.00 10.00      A   
ATOM   2223  C   ALA A 234       1.885 -22.869 -11.020  1.00 10.00      A   
ATOM   2224  O   ALA A 234       2.160 -21.692 -11.275  1.00 10.00      A   
ATOM   2225  N   PRO A 235       1.308 -23.670 -11.925  1.00 10.00      A   
ATOM   2226  CA  PRO A 235       0.949 -23.220 -13.268  1.00 10.00      A   
ATOM   2227  CB  PRO A 235       0.708 -24.525 -14.041  1.00 10.00      A   
ATOM   2228  CG  PRO A 235       1.107 -25.627 -13.117  1.00 10.00      A   
ATOM   2229  CD  PRO A 235       0.977 -25.084 -11.728  1.00 10.00      A   
ATOM   2230  C   PRO A 235      -0.328 -22.378 -13.269  1.00 10.00      A   
ATOM   2231  O   PRO A 235      -0.693 -21.791 -14.286  1.00 10.00      A   
ATOM   2232  N   GLN A 236      -1.003 -22.326 -12.127  1.00 10.00      A   
ATOM   2233  HN  GLN A 236      -0.666 -22.827 -11.352  1.00 10.00      A   
ATOM   2234  CA  GLN A 236      -2.240 -21.565 -11.997  1.00 10.00      A   
ATOM   2235  CB  GLN A 236      -3.253 -22.334 -11.132  1.00 10.00      A   
ATOM   2236  CG  GLN A 236      -3.010 -22.272  -9.627  1.00 10.00      A   
ATOM   2237  CD  GLN A 236      -1.798 -23.064  -9.171  1.00 10.00      A   
ATOM   2238  OE1 GLN A 236      -1.436 -24.077  -9.770  1.00 10.00      A   
ATOM   2239  NE2 GLN A 236      -1.163 -22.601  -8.103  1.00 10.00      A   
ATOM   2240 HE21 GLN A 236      -1.506 -21.780  -7.682  1.00 10.00      A   
ATOM   2241 HE22 GLN A 236      -0.382 -23.093  -7.778  1.00 10.00      A   
ATOM   2242  C   GLN A 236      -1.987 -20.167 -11.425  1.00 10.00      A   
ATOM   2243  O   GLN A 236      -2.922 -19.461 -11.041  1.00 10.00      A   
ATOM   2244  N   LEU A 237      -0.719 -19.777 -11.378  1.00 10.00      A   
ATOM   2245  HN  LEU A 237      -0.024 -20.384 -11.706  1.00 10.00      A   
ATOM   2246  CA  LEU A 237      -0.329 -18.475 -10.853  1.00 10.00      A   
ATOM   2247  CB  LEU A 237       1.195 -18.407 -10.709  1.00 10.00      A   
ATOM   2248  CG  LEU A 237       1.729 -17.770  -9.424  1.00 10.00      A   
ATOM   2249  CD1 LEU A 237       1.379 -18.625  -8.216  1.00 10.00      A   
ATOM   2250  CD2 LEU A 237       3.231 -17.564  -9.518  1.00 10.00      A   
ATOM   2251  C   LEU A 237      -0.821 -17.335 -11.747  1.00 10.00      A   
ATOM   2252  O   LEU A 237      -0.749 -17.417 -12.975  1.00 10.00      A   
ATOM   2253  N   GLU A 238      -1.326 -16.280 -11.116  1.00 10.00      A   
ATOM   2254  HN  GLU A 238      -1.362 -16.286 -10.134  1.00 10.00      A   
ATOM   2255  CA  GLU A 238      -1.822 -15.112 -11.829  1.00 10.00      A   
ATOM   2256  CB  GLU A 238      -3.175 -14.669 -11.267  1.00 10.00      A   
ATOM   2257  CG  GLU A 238      -4.329 -15.596 -11.613  1.00 10.00      A   
ATOM   2258  CD  GLU A 238      -5.646 -15.138 -11.024  1.00 10.00      A   
ATOM   2259  OE1 GLU A 238      -6.177 -14.099 -11.468  1.00 10.00      A   
ATOM   2260  OE2 GLU A 238      -6.163 -15.822 -10.116  1.00 10.00      A   
ATOM   2261  C   GLU A 238      -0.816 -13.968 -11.730  1.00 10.00      A   
ATOM   2262  O   GLU A 238      -0.577 -13.243 -12.696  1.00 10.00      A   
ATOM   2263  N   GLU A 239      -0.226 -13.810 -10.556  1.00 10.00      A   
ATOM   2264  HN  GLU A 239      -0.452 -14.419  -9.818  1.00 10.00      A   
ATOM   2265  CA  GLU A 239       0.761 -12.761 -10.336  1.00 10.00      A   
ATOM   2266  CB  GLU A 239       0.359 -11.865  -9.165  1.00 10.00      A   
ATOM   2267  CG  GLU A 239      -0.982 -11.173  -9.326  1.00 10.00      A   
ATOM   2268  CD  GLU A 239      -1.146 -10.011  -8.370  1.00 10.00      A   
ATOM   2269  OE1 GLU A 239      -0.628 -10.088  -7.237  1.00 10.00      A   
ATOM   2270  OE2 GLU A 239      -1.785  -9.008  -8.751  1.00 10.00      A   
ATOM   2271  C   GLU A 239       2.123 -13.377 -10.063  1.00 10.00      A   
ATOM   2272  O   GLU A 239       2.271 -14.193  -9.151  1.00 10.00      A   
ATOM   2273  N   LEU A 240       3.114 -12.985 -10.840  1.00 10.00      A   
ATOM   2274  HN  LEU A 240       2.944 -12.319 -11.549  1.00 10.00      A   
ATOM   2275  CA  LEU A 240       4.452 -13.519 -10.673  1.00 10.00      A   
ATOM   2276  CB  LEU A 240       4.951 -14.138 -11.980  1.00 10.00      A   
ATOM   2277  CG  LEU A 240       6.335 -14.784 -11.927  1.00 10.00      A   
ATOM   2278  CD1 LEU A 240       6.350 -15.925 -10.919  1.00 10.00      A   
ATOM   2279  CD2 LEU A 240       6.753 -15.265 -13.307  1.00 10.00      A   
ATOM   2280  C   LEU A 240       5.433 -12.458 -10.192  1.00 10.00      A   
ATOM   2281  O   LEU A 240       5.638 -11.434 -10.848  1.00 10.00      A   
ATOM   2282  N   GLY A 241       6.025 -12.705  -9.038  1.00 10.00      A   
ATOM   2283  HN  GLY A 241       5.791 -13.521  -8.543  1.00 10.00      A   
ATOM   2284  CA  GLY A 241       6.999 -11.794  -8.487  1.00 10.00      A   
ATOM   2285  C   GLY A 241       8.387 -12.387  -8.573  1.00 10.00      A   
ATOM   2286  O   GLY A 241       8.794 -13.160  -7.699  1.00 10.00      A   
ATOM   2287  N   THR A 242       9.097 -12.050  -9.640  1.00 10.00      A   
ATOM   2288  HN  THR A 242       8.708 -11.424 -10.292  1.00 10.00      A   
ATOM   2289  CA  THR A 242      10.442 -12.547  -9.872  1.00 10.00      A   
ATOM   2290  CB  THR A 242      10.811 -12.398 -11.365  1.00 10.00      A   
ATOM   2291  OG1 THR A 242       9.905 -13.177 -12.160  1.00 10.00      A   
ATOM   2292  HG1 THR A 242       9.618 -13.949 -11.652  1.00 10.00      A   
ATOM   2293  CG2 THR A 242      12.234 -12.853 -11.631  1.00 10.00      A   
ATOM   2294  C   THR A 242      11.452 -11.789  -9.014  1.00 10.00      A   
ATOM   2295  O   THR A 242      11.414 -10.563  -8.933  1.00 10.00      A   
ATOM   2296  N   GLY A 243      12.339 -12.523  -8.364  1.00 10.00      A   
ATOM   2297  HN  GLY A 243      12.318 -13.499  -8.455  1.00 10.00      A   
ATOM   2298  CA  GLY A 243      13.344 -11.900  -7.533  1.00 10.00      A   
ATOM   2299  C   GLY A 243      14.583 -11.545  -8.324  1.00 10.00      A   
ATOM   2300  O   GLY A 243      14.566 -10.612  -9.128  1.00 10.00      A   
ATOM   2301  N   GLY A 244      15.658 -12.292  -8.107  1.00 10.00      A   
ATOM   2302  HN  GLY A 244      15.610 -13.034  -7.465  1.00 10.00      A   
ATOM   2303  CA  GLY A 244      16.892 -12.037  -8.815  1.00 10.00      A   
ATOM   2304  C   GLY A 244      16.849 -12.572 -10.230  1.00 10.00      A   
ATOM   2305  O   GLY A 244      16.676 -13.770 -10.443  1.00 10.00      A   
ATOM   2306  N   TYR A 245      16.999 -11.685 -11.195  1.00 10.00      A   
ATOM   2307  HN  TYR A 245      17.127 -10.737 -10.961  1.00 10.00      A   
ATOM   2308  CA  TYR A 245      16.976 -12.071 -12.597  1.00 10.00      A   
ATOM   2309  CB  TYR A 245      16.159 -11.059 -13.400  1.00 10.00      A   
ATOM   2310  CG  TYR A 245      15.325 -11.661 -14.510  1.00 10.00      A   
ATOM   2311  CD1 TYR A 245      14.364 -12.624 -14.237  1.00 10.00      A   
ATOM   2312  CD2 TYR A 245      15.489 -11.258 -15.828  1.00 10.00      A   
ATOM   2313  CE1 TYR A 245      13.589 -13.169 -15.240  1.00 10.00      A   
ATOM   2314  CE2 TYR A 245      14.719 -11.798 -16.840  1.00 10.00      A   
ATOM   2315  CZ  TYR A 245      13.772 -12.753 -16.541  1.00 10.00      A   
ATOM   2316  OH  TYR A 245      13.000 -13.290 -17.546  1.00 10.00      A   
ATOM   2317  HH  TYR A 245      13.536 -13.396 -18.346  1.00 10.00      A   
ATOM   2318  C   TYR A 245      18.395 -12.145 -13.145  1.00 10.00      A   
ATOM   2319  O   TYR A 245      18.607 -12.272 -14.350  1.00 10.00      A   
ATOM   2320  N   THR A 246      19.359 -12.059 -12.244  1.00 10.00      A   
ATOM   2321  HN  THR A 246      19.120 -11.960 -11.304  1.00 10.00      A   
ATOM   2322  CA  THR A 246      20.760 -12.114 -12.619  1.00 10.00      A   
ATOM   2323  CB  THR A 246      21.624 -11.194 -11.721  1.00 10.00      A   
ATOM   2324  OG1 THR A 246      23.017 -11.325 -12.053  1.00 10.00      A   
ATOM   2325  HG1 THR A 246      23.365 -12.149 -11.677  1.00 10.00      A   
ATOM   2326  CG2 THR A 246      21.416 -11.504 -10.245  1.00 10.00      A   
ATOM   2327  C   THR A 246      21.278 -13.548 -12.560  1.00 10.00      A   
ATOM   2328  O   THR A 246      21.049 -14.262 -11.585  1.00 10.00      A   
ATOM   2329  N   ALA A 247      21.963 -13.965 -13.616  1.00 10.00      A   
ATOM   2330  HN  ALA A 247      22.105 -13.348 -14.365  1.00 10.00      A   
ATOM   2331  CA  ALA A 247      22.523 -15.305 -13.695  1.00 10.00      A   
ATOM   2332  CB  ALA A 247      21.420 -16.348 -13.807  1.00 10.00      A   
ATOM   2333  C   ALA A 247      23.468 -15.415 -14.881  1.00 10.00      A   
ATOM   2334  O   ALA A 247      23.756 -14.419 -15.552  1.00 10.00      A   
ATOM   2335  N   GLU A 248      23.955 -16.621 -15.125  1.00 10.00      A   
ATOM   2336  HN  GLU A 248      23.693 -17.366 -14.547  1.00 10.00      A   
ATOM   2337  CA  GLU A 248      24.860 -16.876 -16.232  1.00 10.00      A   
ATOM   2338  CB  GLU A 248      25.774 -18.056 -15.896  1.00 10.00      A   
ATOM   2339  CG  GLU A 248      26.948 -18.232 -16.844  1.00 10.00      A   
ATOM   2340  CD  GLU A 248      27.637 -19.568 -16.668  1.00 10.00      A   
ATOM   2341  OE1 GLU A 248      28.178 -19.826 -15.574  1.00 10.00      A   
ATOM   2342  OE2 GLU A 248      27.636 -20.372 -17.623  1.00 10.00      A   
ATOM   2343  C   GLU A 248      24.051 -17.190 -17.480  1.00 10.00      A   
ATOM   2344  O   GLU A 248      23.068 -17.928 -17.413  1.00 10.00      A   
ATOM   2345  N   VAL A 249      24.455 -16.618 -18.607  1.00 10.00      A   
ATOM   2346  HN  VAL A 249      25.241 -16.030 -18.588  1.00 10.00      A   
ATOM   2347  CA  VAL A 249      23.763 -16.837 -19.873  1.00 10.00      A   
ATOM   2348  CB  VAL A 249      24.191 -15.812 -20.948  1.00 10.00      A   
ATOM   2349  CG1 VAL A 249      23.356 -15.980 -22.211  1.00 10.00      A   
ATOM   2350  CG2 VAL A 249      24.062 -14.394 -20.413  1.00 10.00      A   
ATOM   2351  C   VAL A 249      24.005 -18.252 -20.391  1.00 10.00      A   
ATOM   2352  O   VAL A 249      25.087 -18.567 -20.897  1.00 10.00      A   
ATOM   2353  N   ARG A 250      22.998 -19.102 -20.245  1.00 10.00      A   
ATOM   2354  HN  ARG A 250      22.165 -18.790 -19.825  1.00 10.00      A   
ATOM   2355  CA  ARG A 250      23.083 -20.482 -20.689  1.00 10.00      A   
ATOM   2356  CB  ARG A 250      23.349 -21.412 -19.500  1.00 10.00      A   
ATOM   2357  CG  ARG A 250      24.623 -21.108 -18.730  1.00 10.00      A   
ATOM   2358  CD  ARG A 250      24.926 -22.197 -17.718  1.00 10.00      A   
ATOM   2359  NE  ARG A 250      25.315 -23.451 -18.361  1.00 10.00      A   
ATOM   2360  HE  ARG A 250      24.589 -24.045 -18.666  1.00 10.00      A   
ATOM   2361  CZ  ARG A 250      26.581 -23.818 -18.570  1.00 10.00      A   
ATOM   2362  NH1 ARG A 250      27.583 -23.021 -18.206  1.00 10.00      A   
ATOM   2363 HH11 ARG A 250      27.389 -22.087 -17.759  1.00 10.00      A   
ATOM   2364 HH12 ARG A 250      28.572 -23.319 -18.368  1.00 10.00      A   
ATOM   2365  NH2 ARG A 250      26.847 -24.979 -19.147  1.00 10.00      A   
ATOM   2366 HH21 ARG A 250      26.069 -25.609 -19.445  1.00 10.00      A   
ATOM   2367 HH22 ARG A 250      27.837 -25.270 -19.309  1.00 10.00      A   
ATOM   2368  C   ARG A 250      21.792 -20.900 -21.386  1.00 10.00      A   
ATOM   2369  O   ARG A 250      20.700 -20.509 -20.969  1.00 10.00      A   
ATOM   2370  N   PRO A 251      21.898 -21.696 -22.459  1.00 10.00      A   
ATOM   2371  CA  PRO A 251      20.733 -22.167 -23.220  1.00 10.00      A   
ATOM   2372  CB  PRO A 251      21.352 -23.018 -24.335  1.00 10.00      A   
ATOM   2373  CG  PRO A 251      22.763 -22.554 -24.429  1.00 10.00      A   
ATOM   2374  CD  PRO A 251      23.163 -22.190 -23.032  1.00 10.00      A   
ATOM   2375  C   PRO A 251      19.799 -23.023 -22.367  1.00 10.00      A   
ATOM   2376  O   PRO A 251      18.579 -22.880 -22.437  1.00 10.00      A   
ATOM   2377  N   ASP A 252      20.381 -23.894 -21.551  1.00 10.00      A   
ATOM   2378  HN  ASP A 252      21.358 -23.939 -21.523  1.00 10.00      A   
ATOM   2379  CA  ASP A 252      19.609 -24.785 -20.689  1.00 10.00      A   
ATOM   2380  CB  ASP A 252      20.516 -25.800 -19.983  1.00 10.00      A   
ATOM   2381  CG  ASP A 252      21.512 -25.162 -19.036  1.00 10.00      A   
ATOM   2382  OD1 ASP A 252      21.361 -25.334 -17.811  1.00 10.00      A   
ATOM   2383  OD2 ASP A 252      22.461 -24.500 -19.515  1.00 10.00      A   
ATOM   2384  C   ASP A 252      18.764 -24.014 -19.679  1.00 10.00      A   
ATOM   2385  O   ASP A 252      17.617 -24.377 -19.409  1.00 10.00      A   
ATOM   2386  N   VAL A 253      19.322 -22.941 -19.139  1.00 10.00      A   
ATOM   2387  HN  VAL A 253      20.233 -22.693 -19.401  1.00 10.00      A   
ATOM   2388  CA  VAL A 253      18.607 -22.120 -18.172  1.00 10.00      A   
ATOM   2389  CB  VAL A 253      19.562 -21.158 -17.437  1.00 10.00      A   
ATOM   2390  CG1 VAL A 253      18.838 -20.394 -16.339  1.00 10.00      A   
ATOM   2391  CG2 VAL A 253      20.746 -21.916 -16.867  1.00 10.00      A   
ATOM   2392  C   VAL A 253      17.514 -21.318 -18.873  1.00 10.00      A   
ATOM   2393  O   VAL A 253      16.374 -21.261 -18.409  1.00 10.00      A   
ATOM   2394  N   TYR A 254      17.870 -20.737 -20.013  1.00 10.00      A   
ATOM   2395  HN  TYR A 254      18.793 -20.854 -20.336  1.00 10.00      A   
ATOM   2396  CA  TYR A 254      16.948 -19.928 -20.801  1.00 10.00      A   
ATOM   2397  CB  TYR A 254      17.662 -19.376 -22.039  1.00 10.00      A   
ATOM   2398  CG  TYR A 254      16.895 -18.307 -22.783  1.00 10.00      A   
ATOM   2399  CD1 TYR A 254      16.413 -17.177 -22.129  1.00 10.00      A   
ATOM   2400  CD2 TYR A 254      16.660 -18.425 -24.145  1.00 10.00      A   
ATOM   2401  CE1 TYR A 254      15.723 -16.198 -22.818  1.00 10.00      A   
ATOM   2402  CE2 TYR A 254      15.971 -17.453 -24.837  1.00 10.00      A   
ATOM   2403  CZ  TYR A 254      15.506 -16.344 -24.170  1.00 10.00      A   
ATOM   2404  OH  TYR A 254      14.824 -15.376 -24.857  1.00 10.00      A   
ATOM   2405  HH  TYR A 254      14.236 -15.797 -25.499  1.00 10.00      A   
ATOM   2406  C   TYR A 254      15.710 -20.718 -21.217  1.00 10.00      A   
ATOM   2407  O   TYR A 254      14.577 -20.284 -20.977  1.00 10.00      A   
ATOM   2408  N   SER A 255      15.931 -21.873 -21.833  1.00 10.00      A   
ATOM   2409  HN  SER A 255      16.858 -22.168 -21.989  1.00 10.00      A   
ATOM   2410  CA  SER A 255      14.836 -22.714 -22.285  1.00 10.00      A   
ATOM   2411  CB  SER A 255      15.370 -23.878 -23.118  1.00 10.00      A   
ATOM   2412  OG  SER A 255      16.115 -23.396 -24.225  1.00 10.00      A   
ATOM   2413  HG  SER A 255      15.513 -22.982 -24.859  1.00 10.00      A   
ATOM   2414  C   SER A 255      13.997 -23.217 -21.115  1.00 10.00      A   
ATOM   2415  O   SER A 255      12.772 -23.259 -21.197  1.00 10.00      A   
ATOM   2416  N   GLY A 256      14.661 -23.574 -20.021  1.00 10.00      A   
ATOM   2417  HN  GLY A 256      15.640 -23.509 -20.013  1.00 10.00      A   
ATOM   2418  CA  GLY A 256      13.956 -24.063 -18.846  1.00 10.00      A   
ATOM   2419  C   GLY A 256      12.979 -23.042 -18.300  1.00 10.00      A   
ATOM   2420  O   GLY A 256      11.843 -23.377 -17.957  1.00 10.00      A   
ATOM   2421  N   LEU A 257      13.418 -21.789 -18.238  1.00 10.00      A   
ATOM   2422  HN  LEU A 257      14.337 -21.586 -18.524  1.00 10.00      A   
ATOM   2423  CA  LEU A 257      12.578 -20.708 -17.745  1.00 10.00      A   
ATOM   2424  CB  LEU A 257      13.393 -19.426 -17.587  1.00 10.00      A   
ATOM   2425  CG  LEU A 257      14.557 -19.483 -16.595  1.00 10.00      A   
ATOM   2426  CD1 LEU A 257      15.421 -18.240 -16.720  1.00 10.00      A   
ATOM   2427  CD2 LEU A 257      14.045 -19.644 -15.173  1.00 10.00      A   
ATOM   2428  C   LEU A 257      11.409 -20.466 -18.691  1.00 10.00      A   
ATOM   2429  O   LEU A 257      10.262 -20.357 -18.259  1.00 10.00      A   
ATOM   2430  N   SER A 258      11.707 -20.409 -19.982  1.00 10.00      A   
ATOM   2431  HN  SER A 258      12.642 -20.526 -20.261  1.00 10.00      A   
ATOM   2432  CA  SER A 258      10.692 -20.174 -20.995  1.00 10.00      A   
ATOM   2433  CB  SER A 258      11.333 -20.127 -22.384  1.00 10.00      A   
ATOM   2434  OG  SER A 258      10.424 -19.637 -23.354  1.00 10.00      A   
ATOM   2435  HG  SER A 258      10.037 -18.813 -23.038  1.00 10.00      A   
ATOM   2436  C   SER A 258       9.590 -21.232 -20.937  1.00 10.00      A   
ATOM   2437  O   SER A 258       8.401 -20.903 -20.997  1.00 10.00      A   
ATOM   2438  N   VAL A 259       9.986 -22.496 -20.806  1.00 10.00      A   
ATOM   2439  HN  VAL A 259      10.949 -22.695 -20.762  1.00 10.00      A   
ATOM   2440  CA  VAL A 259       9.032 -23.600 -20.734  1.00 10.00      A   
ATOM   2441  CB  VAL A 259       9.745 -24.973 -20.697  1.00 10.00      A   
ATOM   2442  CG1 VAL A 259       8.783 -26.098 -20.333  1.00 10.00      A   
ATOM   2443  CG2 VAL A 259      10.406 -25.258 -22.036  1.00 10.00      A   
ATOM   2444  C   VAL A 259       8.116 -23.458 -19.519  1.00 10.00      A   
ATOM   2445  O   VAL A 259       6.896 -23.601 -19.623  1.00 10.00      A   
ATOM   2446  N   ALA A 260       8.709 -23.150 -18.373  1.00 10.00      A   
ATOM   2447  HN  ALA A 260       9.684 -23.027 -18.353  1.00 10.00      A   
ATOM   2448  CA  ALA A 260       7.951 -22.988 -17.142  1.00 10.00      A   
ATOM   2449  CB  ALA A 260       8.893 -22.904 -15.954  1.00 10.00      A   
ATOM   2450  C   ALA A 260       7.053 -21.755 -17.208  1.00 10.00      A   
ATOM   2451  O   ALA A 260       5.932 -21.766 -16.694  1.00 10.00      A   
ATOM   2452  N   LEU A 261       7.550 -20.701 -17.848  1.00 10.00      A   
ATOM   2453  HN  LEU A 261       8.459 -20.755 -18.222  1.00 10.00      A   
ATOM   2454  CA  LEU A 261       6.799 -19.455 -17.993  1.00 10.00      A   
ATOM   2455  CB  LEU A 261       7.691 -18.338 -18.539  1.00 10.00      A   
ATOM   2456  CG  LEU A 261       8.591 -17.638 -17.520  1.00 10.00      A   
ATOM   2457  CD1 LEU A 261       9.676 -16.847 -18.225  1.00 10.00      A   
ATOM   2458  CD2 LEU A 261       7.769 -16.730 -16.619  1.00 10.00      A   
ATOM   2459  C   LEU A 261       5.570 -19.632 -18.877  1.00 10.00      A   
ATOM   2460  O   LEU A 261       4.507 -19.081 -18.593  1.00 10.00      A   
ATOM   2461  N   SER A 262       5.707 -20.419 -19.935  1.00 10.00      A   
ATOM   2462  HN  SER A 262       6.571 -20.859 -20.101  1.00 10.00      A   
ATOM   2463  CA  SER A 262       4.595 -20.657 -20.847  1.00 10.00      A   
ATOM   2464  CB  SER A 262       5.097 -21.158 -22.203  1.00 10.00      A   
ATOM   2465  OG  SER A 262       6.233 -21.994 -22.050  1.00 10.00      A   
ATOM   2466  HG  SER A 262       7.018 -21.447 -21.902  1.00 10.00      A   
ATOM   2467  C   SER A 262       3.587 -21.630 -20.239  1.00 10.00      A   
ATOM   2468  O   SER A 262       2.466 -21.769 -20.728  1.00 10.00      A   
ATOM   2469  N   GLY A 263       3.996 -22.290 -19.158  1.00 10.00      A   
ATOM   2470  HN  GLY A 263       4.903 -22.135 -18.821  1.00 10.00      A   
ATOM   2471  CA  GLY A 263       3.128 -23.238 -18.483  1.00 10.00      A   
ATOM   2472  C   GLY A 263       2.012 -22.546 -17.726  1.00 10.00      A   
ATOM   2473  O   GLY A 263       0.906 -23.084 -17.595  1.00 10.00      A   
ATOM   2474  N   CYS A 264       2.299 -21.346 -17.238  1.00 10.00      A   
ATOM   2475  HN  CYS A 264       3.195 -20.971 -17.381  1.00 10.00      A   
ATOM   2476  CA  CYS A 264       1.320 -20.569 -16.495  1.00 10.00      A   
ATOM   2477  CB  CYS A 264       1.998 -19.795 -15.360  1.00 10.00      A   
ATOM   2478  SG  CYS A 264       3.079 -20.801 -14.312  1.00 10.00      A   
ATOM   2479  HG  CYS A 264       2.572 -20.824 -13.084  1.00 10.00      A   
ATOM   2480  C   CYS A 264       0.563 -19.620 -17.428  1.00 10.00      A   
ATOM   2481  O   CYS A 264       1.047 -18.542 -17.786  1.00 10.00      A   
ATOM   2482  N   LYS A 265      -0.626 -20.031 -17.833  1.00 10.00      A   
ATOM   2483  HN  LYS A 265      -0.969 -20.894 -17.513  1.00 10.00      A   
ATOM   2484  CA  LYS A 265      -1.445 -19.228 -18.729  1.00 10.00      A   
ATOM   2485  CB  LYS A 265      -2.292 -20.115 -19.646  1.00 10.00      A   
ATOM   2486  CG  LYS A 265      -1.492 -20.938 -20.639  1.00 10.00      A   
ATOM   2487  CD  LYS A 265      -1.316 -22.368 -20.154  1.00 10.00      A   
ATOM   2488  CE  LYS A 265      -0.489 -23.181 -21.134  1.00 10.00      A   
ATOM   2489  NZ  LYS A 265      -0.377 -24.606 -20.727  1.00 10.00      A   
ATOM   2490  HZ1 LYS A 265      -1.289 -25.088 -20.850  1.00 10.00      A   
ATOM   2491  HZ2 LYS A 265      -0.093 -24.676 -19.730  1.00 10.00      A   
ATOM   2492  HZ3 LYS A 265       0.334 -25.085 -21.312  1.00 10.00      A   
ATOM   2493  C   LYS A 265      -2.338 -18.279 -17.940  1.00 10.00      A   
ATOM   2494  O   LYS A 265      -2.973 -17.390 -18.507  1.00 10.00      A   
ATOM   2495  N   GLU A 266      -2.372 -18.464 -16.628  1.00 10.00      A   
ATOM   2496  HN  GLU A 266      -1.851 -19.196 -16.236  1.00 10.00      A   
ATOM   2497  CA  GLU A 266      -3.185 -17.625 -15.756  1.00 10.00      A   
ATOM   2498  CB  GLU A 266      -3.583 -18.390 -14.493  1.00 10.00      A   
ATOM   2499  CG  GLU A 266      -4.662 -19.433 -14.724  1.00 10.00      A   
ATOM   2500  CD  GLU A 266      -5.904 -18.844 -15.361  1.00 10.00      A   
ATOM   2501  OE1 GLU A 266      -6.151 -19.108 -16.555  1.00 10.00      A   
ATOM   2502  OE2 GLU A 266      -6.640 -18.109 -14.669  1.00 10.00      A   
ATOM   2503  C   GLU A 266      -2.470 -16.329 -15.388  1.00 10.00      A   
ATOM   2504  O   GLU A 266      -3.076 -15.424 -14.816  1.00 10.00      A   
ATOM   2505  N   LEU A 267      -1.188 -16.243 -15.731  1.00 10.00      A   
ATOM   2506  HN  LEU A 267      -0.768 -16.998 -16.188  1.00 10.00      A   
ATOM   2507  CA  LEU A 267      -0.388 -15.059 -15.437  1.00 10.00      A   
ATOM   2508  CB  LEU A 267       1.049 -15.250 -15.922  1.00 10.00      A   
ATOM   2509  CG  LEU A 267       1.921 -16.201 -15.098  1.00 10.00      A   
ATOM   2510  CD1 LEU A 267       3.292 -16.357 -15.738  1.00 10.00      A   
ATOM   2511  CD2 LEU A 267       2.052 -15.705 -13.667  1.00 10.00      A   
ATOM   2512  C   LEU A 267      -0.993 -13.807 -16.066  1.00 10.00      A   
ATOM   2513  O   LEU A 267      -1.337 -13.802 -17.249  1.00 10.00      A   
ATOM   2514  N   ARG A 268      -1.145 -12.764 -15.262  1.00 10.00      A   
ATOM   2515  HN  ARG A 268      -0.882 -12.851 -14.317  1.00 10.00      A   
ATOM   2516  CA  ARG A 268      -1.706 -11.502 -15.723  1.00 10.00      A   
ATOM   2517  CB  ARG A 268      -3.130 -11.322 -15.182  1.00 10.00      A   
ATOM   2518  CG  ARG A 268      -4.145 -12.339 -15.687  1.00 10.00      A   
ATOM   2519  CD  ARG A 268      -4.329 -12.250 -17.195  1.00 10.00      A   
ATOM   2520  NE  ARG A 268      -5.389 -13.142 -17.669  1.00 10.00      A   
ATOM   2521  HE  ARG A 268      -6.300 -12.770 -17.728  1.00 10.00      A   
ATOM   2522  CZ  ARG A 268      -5.197 -14.409 -18.020  1.00 10.00      A   
ATOM   2523  NH1 ARG A 268      -3.984 -14.946 -17.960  1.00 10.00      A   
ATOM   2524 HH11 ARG A 268      -3.839 -15.947 -18.237  1.00 10.00      A   
ATOM   2525 HH12 ARG A 268      -3.170 -14.377 -17.636  1.00 10.00      A   
ATOM   2526  NH2 ARG A 268      -6.228 -15.141 -18.436  1.00 10.00      A   
ATOM   2527 HH21 ARG A 268      -7.182 -14.719 -18.488  1.00 10.00      A   
ATOM   2528 HH22 ARG A 268      -6.094 -16.140 -18.707  1.00 10.00      A   
ATOM   2529  C   ARG A 268      -0.848 -10.325 -15.269  1.00 10.00      A   
ATOM   2530  O   ARG A 268      -0.939  -9.231 -15.828  1.00 10.00      A   
ATOM   2531  N   CYS A 269      -0.017 -10.549 -14.257  1.00 10.00      A   
ATOM   2532  HN  CYS A 269       0.038 -11.446 -13.864  1.00 10.00      A   
ATOM   2533  CA  CYS A 269       0.828  -9.492 -13.725  1.00 10.00      A   
ATOM   2534  CB  CYS A 269       0.194  -8.911 -12.461  1.00 10.00      A   
ATOM   2535  SG  CYS A 269       1.150  -7.605 -11.663  1.00 10.00      A   
ATOM   2536  HG  CYS A 269       0.525  -7.279 -10.541  1.00 10.00      A   
ATOM   2537  C   CYS A 269       2.234  -9.992 -13.425  1.00 10.00      A   
ATOM   2538  O   CYS A 269       2.416 -11.095 -12.907  1.00 10.00      A   
ATOM   2539  N   LEU A 270       3.217  -9.170 -13.763  1.00 10.00      A   
ATOM   2540  HN  LEU A 270       2.987  -8.306 -14.175  1.00 10.00      A   
ATOM   2541  CA  LEU A 270       4.620  -9.491 -13.525  1.00 10.00      A   
ATOM   2542  CB  LEU A 270       5.371  -9.679 -14.849  1.00 10.00      A   
ATOM   2543  CG  LEU A 270       4.988 -10.893 -15.704  1.00 10.00      A   
ATOM   2544  CD1 LEU A 270       5.863 -10.963 -16.948  1.00 10.00      A   
ATOM   2545  CD2 LEU A 270       5.097 -12.181 -14.905  1.00 10.00      A   
ATOM   2546  C   LEU A 270       5.273  -8.369 -12.722  1.00 10.00      A   
ATOM   2547  O   LEU A 270       5.017  -7.188 -12.975  1.00 10.00      A   
ATOM   2548  N   SER A 271       6.090  -8.732 -11.743  1.00 10.00      A   
ATOM   2549  HN  SER A 271       6.241  -9.691 -11.572  1.00 10.00      A   
ATOM   2550  CA  SER A 271       6.771  -7.748 -10.908  1.00 10.00      A   
ATOM   2551  CB  SER A 271       5.904  -7.394  -9.694  1.00 10.00      A   
ATOM   2552  OG  SER A 271       4.604  -6.996 -10.103  1.00 10.00      A   
ATOM   2553  HG  SER A 271       4.546  -7.043 -11.067  1.00 10.00      A   
ATOM   2554  C   SER A 271       8.139  -8.261 -10.458  1.00 10.00      A   
ATOM   2555  O   SER A 271       8.446  -9.446 -10.609  1.00 10.00      A   
ATOM   2556  N   GLY A 272       8.953  -7.361  -9.915  1.00 10.00      A   
ATOM   2557  HN  GLY A 272       8.659  -6.432  -9.841  1.00 10.00      A   
ATOM   2558  CA  GLY A 272      10.274  -7.730  -9.448  1.00 10.00      A   
ATOM   2559  C   GLY A 272      11.332  -7.497 -10.506  1.00 10.00      A   
ATOM   2560  O   GLY A 272      11.531  -6.366 -10.948  1.00 10.00      A   
ATOM   2561  N   PHE A 273      12.008  -8.574 -10.902  1.00 10.00      A   
ATOM   2562  HN  PHE A 273      11.804  -9.434 -10.477  1.00 10.00      A   
ATOM   2563  CA  PHE A 273      13.052  -8.524 -11.930  1.00 10.00      A   
ATOM   2564  CB  PHE A 273      12.514  -7.985 -13.263  1.00 10.00      A   
ATOM   2565  CG  PHE A 273      11.519  -8.886 -13.941  1.00 10.00      A   
ATOM   2566  CD1 PHE A 273      10.170  -8.803 -13.640  1.00 10.00      A   
ATOM   2567  CD2 PHE A 273      11.931  -9.811 -14.885  1.00 10.00      A   
ATOM   2568  CE1 PHE A 273       9.252  -9.626 -14.267  1.00 10.00      A   
ATOM   2569  CE2 PHE A 273      11.018 -10.637 -15.516  1.00 10.00      A   
ATOM   2570  CZ  PHE A 273       9.677 -10.543 -15.206  1.00 10.00      A   
ATOM   2571  C   PHE A 273      14.281  -7.734 -11.480  1.00 10.00      A   
ATOM   2572  O   PHE A 273      14.759  -6.849 -12.194  1.00 10.00      A   
ATOM   2573  N   TRP A 274      14.799  -8.067 -10.305  1.00 10.00      A   
ATOM   2574  HN  TRP A 274      14.389  -8.794  -9.788  1.00 10.00      A   
ATOM   2575  CA  TRP A 274      15.979  -7.399  -9.776  1.00 10.00      A   
ATOM   2576  CB  TRP A 274      16.190  -7.765  -8.304  1.00 10.00      A   
ATOM   2577  CG  TRP A 274      15.413  -6.920  -7.341  1.00 10.00      A   
ATOM   2578  CD1 TRP A 274      15.779  -5.705  -6.840  1.00 10.00      A   
ATOM   2579  CD2 TRP A 274      14.145  -7.231  -6.752  1.00 10.00      A   
ATOM   2580  NE1 TRP A 274      14.820  -5.239  -5.979  1.00 10.00      A   
ATOM   2581  HE1 TRP A 274      14.856  -4.387  -5.493  1.00 10.00      A   
ATOM   2582  CE2 TRP A 274      13.804  -6.158  -5.907  1.00 10.00      A   
ATOM   2583  CE3 TRP A 274      13.265  -8.314  -6.857  1.00 10.00      A   
ATOM   2584  CZ2 TRP A 274      12.621  -6.133  -5.173  1.00 10.00      A   
ATOM   2585  CZ3 TRP A 274      12.091  -8.287  -6.129  1.00 10.00      A   
ATOM   2586  CH2 TRP A 274      11.779  -7.205  -5.298  1.00 10.00      A   
ATOM   2587  C   TRP A 274      17.206  -7.802 -10.583  1.00 10.00      A   
ATOM   2588  O   TRP A 274      17.472  -8.995 -10.744  1.00 10.00      A   
ATOM   2589  N   ASP A 275      17.940  -6.810 -11.091  1.00 10.00      A   
ATOM   2590  HN  ASP A 275      17.663  -5.883 -10.927  1.00 10.00      A   
ATOM   2591  CA  ASP A 275      19.137  -7.059 -11.901  1.00 10.00      A   
ATOM   2592  CB  ASP A 275      20.232  -7.791 -11.107  1.00 10.00      A   
ATOM   2593  CG  ASP A 275      20.986  -6.896 -10.139  1.00 10.00      A   
ATOM   2594  OD1 ASP A 275      21.393  -5.783 -10.534  1.00 10.00      A   
ATOM   2595  OD2 ASP A 275      21.188  -7.310  -8.978  1.00 10.00      A   
ATOM   2596  C   ASP A 275      18.767  -7.842 -13.157  1.00 10.00      A   
ATOM   2597  O   ASP A 275      19.481  -8.753 -13.576  1.00 10.00      A   
ATOM   2598  N   ALA A 276      17.631  -7.475 -13.742  1.00 10.00      A   
ATOM   2599  HN  ALA A 276      17.108  -6.749 -13.342  1.00 10.00      A   
ATOM   2600  CA  ALA A 276      17.126  -8.126 -14.945  1.00 10.00      A   
ATOM   2601  CB  ALA A 276      15.810  -7.501 -15.381  1.00 10.00      A   
ATOM   2602  C   ALA A 276      18.132  -8.104 -16.091  1.00 10.00      A   
ATOM   2603  O   ALA A 276      18.527  -7.044 -16.571  1.00 10.00      A   
ATOM   2604  N   VAL A 277      18.545  -9.291 -16.516  1.00 10.00      A   
ATOM   2605  HN  VAL A 277      18.214 -10.099 -16.072  1.00 10.00      A   
ATOM   2606  CA  VAL A 277      19.484  -9.425 -17.619  1.00 10.00      A   
ATOM   2607  CB  VAL A 277      20.322 -10.717 -17.486  1.00 10.00      A   
ATOM   2608  CG1 VAL A 277      21.349 -10.813 -18.605  1.00 10.00      A   
ATOM   2609  CG2 VAL A 277      21.005 -10.777 -16.130  1.00 10.00      A   
ATOM   2610  C   VAL A 277      18.720  -9.458 -18.939  1.00 10.00      A   
ATOM   2611  O   VAL A 277      17.834 -10.296 -19.122  1.00 10.00      A   
ATOM   2612  N   PRO A 278      19.052  -8.546 -19.872  1.00 10.00      A   
ATOM   2613  CA  PRO A 278      18.396  -8.454 -21.186  1.00 10.00      A   
ATOM   2614  CB  PRO A 278      19.241  -7.422 -21.937  1.00 10.00      A   
ATOM   2615  CG  PRO A 278      19.846  -6.587 -20.865  1.00 10.00      A   
ATOM   2616  CD  PRO A 278      20.092  -7.513 -19.708  1.00 10.00      A   
ATOM   2617  C   PRO A 278      18.387  -9.779 -21.951  1.00 10.00      A   
ATOM   2618  O   PRO A 278      17.475 -10.044 -22.736  1.00 10.00      A   
ATOM   2619  N   ALA A 279      19.399 -10.611 -21.717  1.00 10.00      A   
ATOM   2620  HN  ALA A 279      20.103 -10.341 -21.086  1.00 10.00      A   
ATOM   2621  CA  ALA A 279      19.503 -11.904 -22.382  1.00 10.00      A   
ATOM   2622  CB  ALA A 279      20.864 -12.527 -22.112  1.00 10.00      A   
ATOM   2623  C   ALA A 279      18.385 -12.856 -21.956  1.00 10.00      A   
ATOM   2624  O   ALA A 279      18.034 -13.781 -22.688  1.00 10.00      A   
ATOM   2625  N   TYR A 280      17.819 -12.619 -20.775  1.00 10.00      A   
ATOM   2626  HN  TYR A 280      18.124 -11.851 -20.245  1.00 10.00      A   
ATOM   2627  CA  TYR A 280      16.752 -13.470 -20.253  1.00 10.00      A   
ATOM   2628  CB  TYR A 280      17.083 -13.950 -18.835  1.00 10.00      A   
ATOM   2629  CG  TYR A 280      18.091 -15.075 -18.801  1.00 10.00      A   
ATOM   2630  CD1 TYR A 280      19.449 -14.820 -18.649  1.00 10.00      A   
ATOM   2631  CD2 TYR A 280      17.684 -16.394 -18.932  1.00 10.00      A   
ATOM   2632  CE1 TYR A 280      20.370 -15.852 -18.633  1.00 10.00      A   
ATOM   2633  CE2 TYR A 280      18.595 -17.429 -18.914  1.00 10.00      A   
ATOM   2634  CZ  TYR A 280      19.935 -17.155 -18.765  1.00 10.00      A   
ATOM   2635  OH  TYR A 280      20.844 -18.185 -18.754  1.00 10.00      A   
ATOM   2636  HH  TYR A 280      21.480 -18.047 -18.037  1.00 10.00      A   
ATOM   2637  C   TYR A 280      15.392 -12.771 -20.276  1.00 10.00      A   
ATOM   2638  O   TYR A 280      14.390 -13.328 -19.832  1.00 10.00      A   
ATOM   2639  N   LEU A 281      15.357 -11.563 -20.815  1.00 10.00      A   
ATOM   2640  HN  LEU A 281      16.182 -11.179 -21.176  1.00 10.00      A   
ATOM   2641  CA  LEU A 281      14.119 -10.796 -20.896  1.00 10.00      A   
ATOM   2642  CB  LEU A 281      14.383  -9.333 -21.262  1.00 10.00      A   
ATOM   2643  CG  LEU A 281      14.899  -8.432 -20.139  1.00 10.00      A   
ATOM   2644  CD1 LEU A 281      15.049  -7.003 -20.638  1.00 10.00      A   
ATOM   2645  CD2 LEU A 281      13.963  -8.482 -18.941  1.00 10.00      A   
ATOM   2646  C   LEU A 281      13.080 -11.413 -21.847  1.00 10.00      A   
ATOM   2647  O   LEU A 281      11.916 -11.559 -21.469  1.00 10.00      A   
ATOM   2648  N   PRO A 282      13.466 -11.804 -23.091  1.00 10.00      A   
ATOM   2649  CA  PRO A 282      12.527 -12.386 -24.069  1.00 10.00      A   
ATOM   2650  CB  PRO A 282      13.383 -12.599 -25.322  1.00 10.00      A   
ATOM   2651  CG  PRO A 282      14.554 -11.704 -25.139  1.00 10.00      A   
ATOM   2652  CD  PRO A 282      14.822 -11.691 -23.664  1.00 10.00      A   
ATOM   2653  C   PRO A 282      11.897 -13.711 -23.630  1.00 10.00      A   
ATOM   2654  O   PRO A 282      11.083 -14.284 -24.355  1.00 10.00      A   
ATOM   2655  N   ALA A 283      12.264 -14.196 -22.453  1.00 10.00      A   
ATOM   2656  HN  ALA A 283      12.914 -13.700 -21.914  1.00 10.00      A   
ATOM   2657  CA  ALA A 283      11.718 -15.445 -21.945  1.00 10.00      A   
ATOM   2658  CB  ALA A 283      12.563 -15.963 -20.794  1.00 10.00      A   
ATOM   2659  C   ALA A 283      10.269 -15.267 -21.506  1.00 10.00      A   
ATOM   2660  O   ALA A 283       9.468 -16.200 -21.580  1.00 10.00      A   
ATOM   2661  N   VAL A 284       9.930 -14.058 -21.073  1.00 10.00      A   
ATOM   2662  HN  VAL A 284      10.608 -13.343 -21.055  1.00 10.00      A   
ATOM   2663  CA  VAL A 284       8.576 -13.766 -20.609  1.00 10.00      A   
ATOM   2664  CB  VAL A 284       8.565 -12.720 -19.471  1.00 10.00      A   
ATOM   2665  CG1 VAL A 284       9.394 -13.198 -18.290  1.00 10.00      A   
ATOM   2666  CG2 VAL A 284       9.056 -11.366 -19.964  1.00 10.00      A   
ATOM   2667  C   VAL A 284       7.661 -13.301 -21.740  1.00 10.00      A   
ATOM   2668  O   VAL A 284       6.513 -12.924 -21.501  1.00 10.00      A   
ATOM   2669  N   TYR A 285       8.158 -13.351 -22.972  1.00 10.00      A   
ATOM   2670  HN  TYR A 285       9.071 -13.683 -23.106  1.00 10.00      A   
ATOM   2671  CA  TYR A 285       7.377 -12.918 -24.130  1.00 10.00      A   
ATOM   2672  CB  TYR A 285       8.213 -12.966 -25.411  1.00 10.00      A   
ATOM   2673  CG  TYR A 285       9.167 -11.801 -25.575  1.00 10.00      A   
ATOM   2674  CD1 TYR A 285       9.281 -10.822 -24.593  1.00 10.00      A   
ATOM   2675  CD2 TYR A 285       9.955 -11.681 -26.711  1.00 10.00      A   
ATOM   2676  CE1 TYR A 285      10.151  -9.760 -24.740  1.00 10.00      A   
ATOM   2677  CE2 TYR A 285      10.826 -10.622 -26.867  1.00 10.00      A   
ATOM   2678  CZ  TYR A 285      10.920  -9.664 -25.879  1.00 10.00      A   
ATOM   2679  OH  TYR A 285      11.790  -8.610 -26.032  1.00 10.00      A   
ATOM   2680  HH  TYR A 285      11.667  -8.224 -26.906  1.00 10.00      A   
ATOM   2681  C   TYR A 285       6.102 -13.738 -24.293  1.00 10.00      A   
ATOM   2682  O   TYR A 285       5.091 -13.244 -24.794  1.00 10.00      A   
ATOM   2683  N   SER A 286       6.148 -14.984 -23.842  1.00 10.00      A   
ATOM   2684  HN  SER A 286       6.977 -15.316 -23.440  1.00 10.00      A   
ATOM   2685  CA  SER A 286       5.004 -15.878 -23.938  1.00 10.00      A   
ATOM   2686  CB  SER A 286       5.464 -17.327 -23.763  1.00 10.00      A   
ATOM   2687  OG  SER A 286       6.593 -17.591 -24.585  1.00 10.00      A   
ATOM   2688  HG  SER A 286       6.703 -18.547 -24.679  1.00 10.00      A   
ATOM   2689  C   SER A 286       3.915 -15.528 -22.922  1.00 10.00      A   
ATOM   2690  O   SER A 286       2.864 -16.168 -22.888  1.00 10.00      A   
ATOM   2691  N   VAL A 287       4.175 -14.519 -22.087  1.00 10.00      A   
ATOM   2692  HN  VAL A 287       5.042 -14.061 -22.143  1.00 10.00      A   
ATOM   2693  CA  VAL A 287       3.212 -14.085 -21.081  1.00 10.00      A   
ATOM   2694  CB  VAL A 287       3.851 -14.062 -19.671  1.00 10.00      A   
ATOM   2695  CG1 VAL A 287       2.804 -13.786 -18.601  1.00 10.00      A   
ATOM   2696  CG2 VAL A 287       4.588 -15.362 -19.384  1.00 10.00      A   
ATOM   2697  C   VAL A 287       2.684 -12.683 -21.410  1.00 10.00      A   
ATOM   2698  O   VAL A 287       1.592 -12.302 -20.983  1.00 10.00      A   
ATOM   2699  N   CYS A 288       3.457 -11.940 -22.199  1.00 10.00      A   
ATOM   2700  HN  CYS A 288       4.297 -12.321 -22.531  1.00 10.00      A   
ATOM   2701  CA  CYS A 288       3.115 -10.575 -22.589  1.00 10.00      A   
ATOM   2702  CB  CYS A 288       4.186 -10.030 -23.531  1.00 10.00      A   
ATOM   2703  SG  CYS A 288       5.840  -9.972 -22.812  1.00 10.00      A   
ATOM   2704  HG  CYS A 288       5.902  -8.904 -22.033  1.00 10.00      A   
ATOM   2705  C   CYS A 288       1.736 -10.460 -23.242  1.00 10.00      A   
ATOM   2706  O   CYS A 288       1.085  -9.418 -23.143  1.00 10.00      A   
ATOM   2707  N   SER A 289       1.287 -11.534 -23.880  1.00 10.00      A   
ATOM   2708  HN  SER A 289       1.843 -12.346 -23.900  1.00 10.00      A   
ATOM   2709  CA  SER A 289      -0.003 -11.552 -24.565  1.00 10.00      A   
ATOM   2710  CB  SER A 289      -0.128 -12.846 -25.369  1.00 10.00      A   
ATOM   2711  OG  SER A 289       0.957 -13.718 -25.077  1.00 10.00      A   
ATOM   2712  HG  SER A 289       1.547 -13.754 -25.840  1.00 10.00      A   
ATOM   2713  C   SER A 289      -1.193 -11.403 -23.607  1.00 10.00      A   
ATOM   2714  O   SER A 289      -2.332 -11.225 -24.044  1.00 10.00      A   
ATOM   2715  N   ARG A 290      -0.934 -11.483 -22.308  1.00 10.00      A   
ATOM   2716  HN  ARG A 290      -0.009 -11.630 -22.009  1.00 10.00      A   
ATOM   2717  CA  ARG A 290      -1.994 -11.359 -21.314  1.00 10.00      A   
ATOM   2718  CB  ARG A 290      -2.495 -12.742 -20.892  1.00 10.00      A   
ATOM   2719  CG  ARG A 290      -1.399 -13.675 -20.417  1.00 10.00      A   
ATOM   2720  CD  ARG A 290      -1.823 -15.129 -20.509  1.00 10.00      A   
ATOM   2721  NE  ARG A 290      -0.750 -16.030 -20.089  1.00 10.00      A   
ATOM   2722  HE  ARG A 290      -0.746 -16.318 -19.150  1.00 10.00      A   
ATOM   2723  CZ  ARG A 290       0.210 -16.471 -20.898  1.00 10.00      A   
ATOM   2724  NH1 ARG A 290       0.234 -16.094 -22.170  1.00 10.00      A   
ATOM   2725 HH11 ARG A 290      -0.497 -15.459 -22.543  1.00 10.00      A   
ATOM   2726 HH12 ARG A 290       0.996 -16.435 -22.803  1.00 10.00      A   
ATOM   2727  NH2 ARG A 290       1.151 -17.285 -20.437  1.00 10.00      A   
ATOM   2728 HH21 ARG A 290       1.145 -17.587 -19.435  1.00 10.00      A   
ATOM   2729 HH22 ARG A 290       1.901 -17.628 -21.074  1.00 10.00      A   
ATOM   2730  C   ARG A 290      -1.521 -10.563 -20.104  1.00 10.00      A   
ATOM   2731  O   ARG A 290      -2.002 -10.756 -18.988  1.00 10.00      A   
ATOM   2732  N   LEU A 291      -0.576  -9.667 -20.333  1.00 10.00      A   
ATOM   2733  HN  LEU A 291      -0.238  -9.555 -21.244  1.00 10.00      A   
ATOM   2734  CA  LEU A 291      -0.037  -8.841 -19.265  1.00 10.00      A   
ATOM   2735  CB  LEU A 291       1.416  -8.458 -19.550  1.00 10.00      A   
ATOM   2736  CG  LEU A 291       2.472  -9.505 -19.198  1.00 10.00      A   
ATOM   2737  CD1 LEU A 291       3.874  -8.955 -19.417  1.00 10.00      A   
ATOM   2738  CD2 LEU A 291       2.296  -9.979 -17.767  1.00 10.00      A   
ATOM   2739  C   LEU A 291      -0.867  -7.585 -19.064  1.00 10.00      A   
ATOM   2740  O   LEU A 291      -0.982  -6.756 -19.967  1.00 10.00      A   
ATOM   2741  N   THR A 292      -1.447  -7.461 -17.885  1.00 10.00      A   
ATOM   2742  HN  THR A 292      -1.334  -8.179 -17.222  1.00 10.00      A   
ATOM   2743  CA  THR A 292      -2.254  -6.300 -17.546  1.00 10.00      A   
ATOM   2744  CB  THR A 292      -3.435  -6.692 -16.637  1.00 10.00      A   
ATOM   2745  OG1 THR A 292      -3.826  -8.047 -16.901  1.00 10.00      A   
ATOM   2746  HG1 THR A 292      -3.231  -8.642 -16.432  1.00 10.00      A   
ATOM   2747  CG2 THR A 292      -4.622  -5.772 -16.874  1.00 10.00      A   
ATOM   2748  C   THR A 292      -1.391  -5.281 -16.812  1.00 10.00      A   
ATOM   2749  O   THR A 292      -1.383  -4.093 -17.146  1.00 10.00      A   
ATOM   2750  N   THR A 293      -0.661  -5.769 -15.814  1.00 10.00      A   
ATOM   2751  HN  THR A 293      -0.722  -6.723 -15.604  1.00 10.00      A   
ATOM   2752  CA  THR A 293       0.220  -4.938 -15.017  1.00 10.00      A   
ATOM   2753  CB  THR A 293      -0.218  -4.939 -13.543  1.00 10.00      A   
ATOM   2754  OG1 THR A 293      -1.636  -4.731 -13.465  1.00 10.00      A   
ATOM   2755  HG1 THR A 293      -1.852  -4.322 -12.616  1.00 10.00      A   
ATOM   2756  CG2 THR A 293       0.498  -3.843 -12.767  1.00 10.00      A   
ATOM   2757  C   THR A 293       1.651  -5.459 -15.117  1.00 10.00      A   
ATOM   2758  O   THR A 293       1.912  -6.638 -14.866  1.00 10.00      A   
ATOM   2759  N   LEU A 294       2.565  -4.585 -15.504  1.00 10.00      A   
ATOM   2760  HN  LEU A 294       2.291  -3.662 -15.703  1.00 10.00      A   
ATOM   2761  CA  LEU A 294       3.962  -4.955 -15.639  1.00 10.00      A   
ATOM   2762  CB  LEU A 294       4.361  -5.002 -17.118  1.00 10.00      A   
ATOM   2763  CG  LEU A 294       5.818  -5.357 -17.423  1.00 10.00      A   
ATOM   2764  CD1 LEU A 294       6.155  -6.755 -16.926  1.00 10.00      A   
ATOM   2765  CD2 LEU A 294       6.092  -5.238 -18.913  1.00 10.00      A   
ATOM   2766  C   LEU A 294       4.851  -3.988 -14.866  1.00 10.00      A   
ATOM   2767  O   LEU A 294       4.890  -2.792 -15.157  1.00 10.00      A   
ATOM   2768  N   ASN A 295       5.544  -4.513 -13.868  1.00 10.00      A   
ATOM   2769  HN  ASN A 295       5.464  -5.474 -13.680  1.00 10.00      A   
ATOM   2770  CA  ASN A 295       6.437  -3.706 -13.050  1.00 10.00      A   
ATOM   2771  CB  ASN A 295       6.150  -3.909 -11.559  1.00 10.00      A   
ATOM   2772  CG  ASN A 295       6.896  -2.926 -10.661  1.00 10.00      A   
ATOM   2773  OD1 ASN A 295       7.913  -2.341 -11.047  1.00 10.00      A   
ATOM   2774  ND2 ASN A 295       6.407  -2.749  -9.448  1.00 10.00      A   
ATOM   2775 HD21 ASN A 295       5.602  -3.252  -9.186  1.00 10.00      A   
ATOM   2776 HD22 ASN A 295       6.862  -2.109  -8.853  1.00 10.00      A   
ATOM   2777  C   ASN A 295       7.884  -4.061 -13.350  1.00 10.00      A   
ATOM   2778  O   ASN A 295       8.333  -5.169 -13.061  1.00 10.00      A   
ATOM   2779  N   LEU A 296       8.604  -3.117 -13.929  1.00 10.00      A   
ATOM   2780  HN  LEU A 296       8.185  -2.247 -14.124  1.00 10.00      A   
ATOM   2781  CA  LEU A 296      10.003  -3.316 -14.269  1.00 10.00      A   
ATOM   2782  CB  LEU A 296      10.178  -3.378 -15.790  1.00 10.00      A   
ATOM   2783  CG  LEU A 296       9.607  -4.610 -16.493  1.00 10.00      A   
ATOM   2784  CD1 LEU A 296       9.709  -4.457 -18.001  1.00 10.00      A   
ATOM   2785  CD2 LEU A 296      10.325  -5.869 -16.035  1.00 10.00      A   
ATOM   2786  C   LEU A 296      10.841  -2.181 -13.698  1.00 10.00      A   
ATOM   2787  O   LEU A 296      11.891  -1.831 -14.241  1.00 10.00      A   
ATOM   2788  N   SER A 297      10.378  -1.617 -12.589  1.00 10.00      A   
ATOM   2789  HN  SER A 297       9.539  -1.948 -12.198  1.00 10.00      A   
ATOM   2790  CA  SER A 297      11.073  -0.514 -11.939  1.00 10.00      A   
ATOM   2791  CB  SER A 297      10.179   0.127 -10.877  1.00 10.00      A   
ATOM   2792  OG  SER A 297       8.892   0.415 -11.399  1.00 10.00      A   
ATOM   2793  HG  SER A 297       8.307  -0.333 -11.230  1.00 10.00      A   
ATOM   2794  C   SER A 297      12.401  -0.962 -11.323  1.00 10.00      A   
ATOM   2795  O   SER A 297      13.234  -0.137 -10.958  1.00 10.00      A   
ATOM   2796  N   TYR A 298      12.591  -2.269 -11.210  1.00 10.00      A   
ATOM   2797  HN  TYR A 298      11.888  -2.881 -11.510  1.00 10.00      A   
ATOM   2798  CA  TYR A 298      13.818  -2.818 -10.647  1.00 10.00      A   
ATOM   2799  CB  TYR A 298      13.495  -3.888  -9.601  1.00 10.00      A   
ATOM   2800  CG  TYR A 298      12.432  -3.476  -8.608  1.00 10.00      A   
ATOM   2801  CD1 TYR A 298      11.234  -4.170  -8.522  1.00 10.00      A   
ATOM   2802  CD2 TYR A 298      12.624  -2.393  -7.760  1.00 10.00      A   
ATOM   2803  CE1 TYR A 298      10.256  -3.800  -7.621  1.00 10.00      A   
ATOM   2804  CE2 TYR A 298      11.651  -2.016  -6.854  1.00 10.00      A   
ATOM   2805  CZ  TYR A 298      10.469  -2.724  -6.790  1.00 10.00      A   
ATOM   2806  OH  TYR A 298       9.497  -2.353  -5.891  1.00 10.00      A   
ATOM   2807  HH  TYR A 298       9.628  -2.827  -5.061  1.00 10.00      A   
ATOM   2808  C   TYR A 298      14.690  -3.414 -11.747  1.00 10.00      A   
ATOM   2809  O   TYR A 298      15.760  -3.969 -11.483  1.00 10.00      A   
ATOM   2810  N   ALA A 299      14.234  -3.273 -12.987  1.00 10.00      A   
ATOM   2811  HN  ALA A 299      13.399  -2.779 -13.136  1.00 10.00      A   
ATOM   2812  CA  ALA A 299      14.957  -3.802 -14.134  1.00 10.00      A   
ATOM   2813  CB  ALA A 299      13.990  -4.364 -15.164  1.00 10.00      A   
ATOM   2814  C   ALA A 299      15.834  -2.733 -14.767  1.00 10.00      A   
ATOM   2815  O   ALA A 299      15.339  -1.832 -15.448  1.00 10.00      A   
ATOM   2816  N   THR A 300      17.131  -2.826 -14.526  1.00 10.00      A   
ATOM   2817  HN  THR A 300      17.464  -3.548 -13.949  1.00 10.00      A   
ATOM   2818  CA  THR A 300      18.085  -1.877 -15.075  1.00 10.00      A   
ATOM   2819  CB  THR A 300      19.357  -1.838 -14.212  1.00 10.00      A   
ATOM   2820  OG1 THR A 300      19.364  -2.978 -13.338  1.00 10.00      A   
ATOM   2821  HG1 THR A 300      20.277  -3.232 -13.156  1.00 10.00      A   
ATOM   2822  CG2 THR A 300      19.411  -0.563 -13.381  1.00 10.00      A   
ATOM   2823  C   THR A 300      18.458  -2.255 -16.510  1.00 10.00      A   
ATOM   2824  O   THR A 300      19.494  -2.873 -16.758  1.00 10.00      A   
ATOM   2825  N   VAL A 301      17.593  -1.892 -17.447  1.00 10.00      A   
ATOM   2826  HN  VAL A 301      16.780  -1.411 -17.181  1.00 10.00      A   
ATOM   2827  CA  VAL A 301      17.819  -2.182 -18.860  1.00 10.00      A   
ATOM   2828  CB  VAL A 301      16.839  -3.240 -19.401  1.00 10.00      A   
ATOM   2829  CG1 VAL A 301      17.185  -4.610 -18.842  1.00 10.00      A   
ATOM   2830  CG2 VAL A 301      15.403  -2.871 -19.060  1.00 10.00      A   
ATOM   2831  C   VAL A 301      17.726  -0.911 -19.697  1.00 10.00      A   
ATOM   2832  O   VAL A 301      17.401   0.153 -19.179  1.00 10.00      A   
ATOM   2833  N   GLN A 302      18.022  -1.023 -20.982  1.00 10.00      A   
ATOM   2834  HN  GLN A 302      18.288  -1.901 -21.338  1.00 10.00      A   
ATOM   2835  CA  GLN A 302      17.972   0.124 -21.879  1.00 10.00      A   
ATOM   2836  CB  GLN A 302      19.126   0.071 -22.879  1.00 10.00      A   
ATOM   2837  CG  GLN A 302      20.484   0.323 -22.250  1.00 10.00      A   
ATOM   2838  CD  GLN A 302      20.700   1.781 -21.902  1.00 10.00      A   
ATOM   2839  OE1 GLN A 302      21.215   2.548 -22.713  1.00 10.00      A   
ATOM   2840  NE2 GLN A 302      20.307   2.174 -20.699  1.00 10.00      A   
ATOM   2841 HE21 GLN A 302      19.905   1.509 -20.103  1.00 10.00      A   
ATOM   2842 HE22 GLN A 302      20.435   3.118 -20.455  1.00 10.00      A   
ATOM   2843  C   GLN A 302      16.639   0.219 -22.609  1.00 10.00      A   
ATOM   2844  O   GLN A 302      15.827  -0.711 -22.564  1.00 10.00      A   
ATOM   2845  N   SER A 303      16.431   1.343 -23.290  1.00 10.00      A   
ATOM   2846  HN  SER A 303      17.128   2.036 -23.284  1.00 10.00      A   
ATOM   2847  CA  SER A 303      15.203   1.591 -24.040  1.00 10.00      A   
ATOM   2848  CB  SER A 303      15.273   2.957 -24.735  1.00 10.00      A   
ATOM   2849  OG  SER A 303      14.056   3.272 -25.392  1.00 10.00      A   
ATOM   2850  HG  SER A 303      13.506   3.807 -24.801  1.00 10.00      A   
ATOM   2851  C   SER A 303      14.951   0.498 -25.075  1.00 10.00      A   
ATOM   2852  O   SER A 303      13.845  -0.033 -25.171  1.00 10.00      A   
ATOM   2853  N   TYR A 304      15.986   0.162 -25.834  1.00 10.00      A   
ATOM   2854  HN  TYR A 304      16.844   0.620 -25.699  1.00 10.00      A   
ATOM   2855  CA  TYR A 304      15.892  -0.854 -26.871  1.00 10.00      A   
ATOM   2856  CB  TYR A 304      17.271  -1.069 -27.505  1.00 10.00      A   
ATOM   2857  CG  TYR A 304      17.329  -2.142 -28.570  1.00 10.00      A   
ATOM   2858  CD1 TYR A 304      16.663  -1.993 -29.781  1.00 10.00      A   
ATOM   2859  CD2 TYR A 304      18.060  -3.304 -28.365  1.00 10.00      A   
ATOM   2860  CE1 TYR A 304      16.721  -2.973 -30.756  1.00 10.00      A   
ATOM   2861  CE2 TYR A 304      18.125  -4.287 -29.332  1.00 10.00      A   
ATOM   2862  CZ  TYR A 304      17.456  -4.120 -30.526  1.00 10.00      A   
ATOM   2863  OH  TYR A 304      17.519  -5.105 -31.493  1.00 10.00      A   
ATOM   2864  HH  TYR A 304      17.773  -4.711 -32.341  1.00 10.00      A   
ATOM   2865  C   TYR A 304      15.331  -2.170 -26.336  1.00 10.00      A   
ATOM   2866  O   TYR A 304      14.453  -2.778 -26.953  1.00 10.00      A   
ATOM   2867  N   ASP A 305      15.823  -2.596 -25.180  1.00 10.00      A   
ATOM   2868  HN  ASP A 305      16.497  -2.053 -24.713  1.00 10.00      A   
ATOM   2869  CA  ASP A 305      15.375  -3.847 -24.583  1.00 10.00      A   
ATOM   2870  CB  ASP A 305      16.336  -4.315 -23.490  1.00 10.00      A   
ATOM   2871  CG  ASP A 305      17.643  -4.832 -24.057  1.00 10.00      A   
ATOM   2872  OD1 ASP A 305      17.649  -5.951 -24.615  1.00 10.00      A   
ATOM   2873  OD2 ASP A 305      18.663  -4.118 -23.954  1.00 10.00      A   
ATOM   2874  C   ASP A 305      13.954  -3.741 -24.050  1.00 10.00      A   
ATOM   2875  O   ASP A 305      13.175  -4.693 -24.146  1.00 10.00      A   
ATOM   2876  N   LEU A 306      13.622  -2.578 -23.503  1.00 10.00      A   
ATOM   2877  HN  LEU A 306      14.293  -1.861 -23.458  1.00 10.00      A   
ATOM   2878  CA  LEU A 306      12.289  -2.337 -22.957  1.00 10.00      A   
ATOM   2879  CB  LEU A 306      12.259  -1.017 -22.177  1.00 10.00      A   
ATOM   2880  CG  LEU A 306      12.816  -1.052 -20.753  1.00 10.00      A   
ATOM   2881  CD1 LEU A 306      13.100   0.358 -20.260  1.00 10.00      A   
ATOM   2882  CD2 LEU A 306      11.843  -1.755 -19.818  1.00 10.00      A   
ATOM   2883  C   LEU A 306      11.239  -2.315 -24.066  1.00 10.00      A   
ATOM   2884  O   LEU A 306      10.194  -2.956 -23.958  1.00 10.00      A   
ATOM   2885  N   VAL A 307      11.536  -1.586 -25.138  1.00 10.00      A   
ATOM   2886  HN  VAL A 307      12.394  -1.106 -25.164  1.00 10.00      A   
ATOM   2887  CA  VAL A 307      10.629  -1.469 -26.277  1.00 10.00      A   
ATOM   2888  CB  VAL A 307      11.228  -0.580 -27.396  1.00 10.00      A   
ATOM   2889  CG1 VAL A 307      10.365  -0.619 -28.653  1.00 10.00      A   
ATOM   2890  CG2 VAL A 307      11.381   0.854 -26.911  1.00 10.00      A   
ATOM   2891  C   VAL A 307      10.266  -2.843 -26.839  1.00 10.00      A   
ATOM   2892  O   VAL A 307       9.097  -3.117 -27.116  1.00 10.00      A   
ATOM   2893  N   LYS A 308      11.268  -3.709 -26.976  1.00 10.00      A   
ATOM   2894  HN  LYS A 308      12.176  -3.430 -26.725  1.00 10.00      A   
ATOM   2895  CA  LYS A 308      11.065  -5.059 -27.500  1.00 10.00      A   
ATOM   2896  CB  LYS A 308      12.381  -5.842 -27.466  1.00 10.00      A   
ATOM   2897  CG  LYS A 308      13.382  -5.455 -28.545  1.00 10.00      A   
ATOM   2898  CD  LYS A 308      14.655  -6.284 -28.433  1.00 10.00      A   
ATOM   2899  CE  LYS A 308      15.455  -5.894 -27.197  1.00 10.00      A   
ATOM   2900  NZ  LYS A 308      16.193  -7.041 -26.600  1.00 10.00      A   
ATOM   2901  HZ1 LYS A 308      16.766  -6.710 -25.785  1.00 10.00      A   
ATOM   2902  HZ2 LYS A 308      16.825  -7.469 -27.306  1.00 10.00      A   
ATOM   2903  HZ3 LYS A 308      15.529  -7.763 -26.267  1.00 10.00      A   
ATOM   2904  C   LYS A 308      10.000  -5.825 -26.710  1.00 10.00      A   
ATOM   2905  O   LYS A 308       9.182  -6.540 -27.285  1.00 10.00      A   
ATOM   2906  N   LEU A 309      10.019  -5.656 -25.396  1.00 10.00      A   
ATOM   2907  HN  LEU A 309      10.683  -5.050 -25.006  1.00 10.00      A   
ATOM   2908  CA  LEU A 309       9.078  -6.338 -24.517  1.00 10.00      A   
ATOM   2909  CB  LEU A 309       9.621  -6.353 -23.083  1.00 10.00      A   
ATOM   2910  CG  LEU A 309       9.144  -7.492 -22.179  1.00 10.00      A   
ATOM   2911  CD1 LEU A 309      10.214  -7.836 -21.154  1.00 10.00      A   
ATOM   2912  CD2 LEU A 309       7.842  -7.125 -21.484  1.00 10.00      A   
ATOM   2913  C   LEU A 309       7.700  -5.680 -24.559  1.00 10.00      A   
ATOM   2914  O   LEU A 309       6.672  -6.360 -24.620  1.00 10.00      A   
ATOM   2915  N   LEU A 310       7.685  -4.354 -24.542  1.00 10.00      A   
ATOM   2916  HN  LEU A 310       8.539  -3.866 -24.514  1.00 10.00      A   
ATOM   2917  CA  LEU A 310       6.436  -3.599 -24.553  1.00 10.00      A   
ATOM   2918  CB  LEU A 310       6.701  -2.111 -24.328  1.00 10.00      A   
ATOM   2919  CG  LEU A 310       7.435  -1.748 -23.035  1.00 10.00      A   
ATOM   2920  CD1 LEU A 310       7.635  -0.244 -22.929  1.00 10.00      A   
ATOM   2921  CD2 LEU A 310       6.691  -2.286 -21.823  1.00 10.00      A   
ATOM   2922  C   LEU A 310       5.639  -3.807 -25.837  1.00 10.00      A   
ATOM   2923  O   LEU A 310       4.409  -3.763 -25.827  1.00 10.00      A   
ATOM   2924  N   CYS A 311       6.338  -4.044 -26.938  1.00 10.00      A   
ATOM   2925  HN  CYS A 311       7.319  -4.078 -26.886  1.00 10.00      A   
ATOM   2926  CA  CYS A 311       5.687  -4.249 -28.227  1.00 10.00      A   
ATOM   2927  CB  CYS A 311       6.707  -4.225 -29.366  1.00 10.00      A   
ATOM   2928  SG  CYS A 311       7.367  -2.581 -29.733  1.00 10.00      A   
ATOM   2929  HG  CYS A 311       6.384  -1.703 -29.570  1.00 10.00      A   
ATOM   2930  C   CYS A 311       4.859  -5.534 -28.265  1.00 10.00      A   
ATOM   2931  O   CYS A 311       4.025  -5.720 -29.150  1.00 10.00      A   
ATOM   2932  N   GLN A 312       5.081  -6.415 -27.303  1.00 10.00      A   
ATOM   2933  HN  GLN A 312       5.758  -6.222 -26.618  1.00 10.00      A   
ATOM   2934  CA  GLN A 312       4.343  -7.668 -27.245  1.00 10.00      A   
ATOM   2935  CB  GLN A 312       5.284  -8.838 -26.956  1.00 10.00      A   
ATOM   2936  CG  GLN A 312       6.251  -9.139 -28.091  1.00 10.00      A   
ATOM   2937  CD  GLN A 312       6.525 -10.622 -28.259  1.00 10.00      A   
ATOM   2938  OE1 GLN A 312       7.601 -11.023 -28.699  1.00 10.00      A   
ATOM   2939  NE2 GLN A 312       5.551 -11.446 -27.916  1.00 10.00      A   
ATOM   2940 HE21 GLN A 312       4.722 -11.058 -27.574  1.00 10.00      A   
ATOM   2941 HE22 GLN A 312       5.698 -12.411 -28.021  1.00 10.00      A   
ATOM   2942  C   GLN A 312       3.231  -7.611 -26.210  1.00 10.00      A   
ATOM   2943  O   GLN A 312       2.575  -8.614 -25.938  1.00 10.00      A   
ATOM   2944  N   CYS A 313       3.022  -6.435 -25.636  1.00 10.00      A   
ATOM   2945  HN  CYS A 313       3.573  -5.668 -25.899  1.00 10.00      A   
ATOM   2946  CA  CYS A 313       1.990  -6.255 -24.625  1.00 10.00      A   
ATOM   2947  CB  CYS A 313       2.603  -5.708 -23.336  1.00 10.00      A   
ATOM   2948  SG  CYS A 313       4.042  -6.629 -22.740  1.00 10.00      A   
ATOM   2949  HG  CYS A 313       4.981  -6.572 -23.678  1.00 10.00      A   
ATOM   2950  C   CYS A 313       0.893  -5.317 -25.131  1.00 10.00      A   
ATOM   2951  O   CYS A 313       0.969  -4.103 -24.948  1.00 10.00      A   
ATOM   2952  N   PRO A 314      -0.143  -5.868 -25.786  1.00 10.00      A   
ATOM   2953  CA  PRO A 314      -1.243  -5.076 -26.325  1.00 10.00      A   
ATOM   2954  CB  PRO A 314      -1.715  -5.938 -27.496  1.00 10.00      A   
ATOM   2955  CG  PRO A 314      -1.440  -7.345 -27.074  1.00 10.00      A   
ATOM   2956  CD  PRO A 314      -0.317  -7.305 -26.065  1.00 10.00      A   
ATOM   2957  C   PRO A 314      -2.380  -4.873 -25.323  1.00 10.00      A   
ATOM   2958  O   PRO A 314      -3.236  -4.005 -25.509  1.00 10.00      A   
ATOM   2959  N   LYS A 315      -2.378  -5.665 -24.256  1.00 10.00      A   
ATOM   2960  HN  LYS A 315      -1.656  -6.324 -24.150  1.00 10.00      A   
ATOM   2961  CA  LYS A 315      -3.412  -5.578 -23.229  1.00 10.00      A   
ATOM   2962  CB  LYS A 315      -3.959  -6.968 -22.903  1.00 10.00      A   
ATOM   2963  CG  LYS A 315      -4.961  -7.487 -23.916  1.00 10.00      A   
ATOM   2964  CD  LYS A 315      -5.367  -8.921 -23.610  1.00 10.00      A   
ATOM   2965  CE  LYS A 315      -6.674  -9.296 -24.290  1.00 10.00      A   
ATOM   2966  NZ  LYS A 315      -6.656  -8.998 -25.749  1.00 10.00      A   
ATOM   2967  HZ1 LYS A 315      -7.521  -9.359 -26.201  1.00 10.00      A   
ATOM   2968  HZ2 LYS A 315      -5.831  -9.448 -26.198  1.00 10.00      A   
ATOM   2969  HZ3 LYS A 315      -6.604  -7.970 -25.905  1.00 10.00      A   
ATOM   2970  C   LYS A 315      -2.883  -4.919 -21.966  1.00 10.00      A   
ATOM   2971  O   LYS A 315      -3.527  -4.961 -20.914  1.00 10.00      A   
ATOM   2972  N   LEU A 316      -1.711  -4.319 -22.080  1.00 10.00      A   
ATOM   2973  HN  LEU A 316      -1.259  -4.326 -22.946  1.00 10.00      A   
ATOM   2974  CA  LEU A 316      -1.078  -3.646 -20.958  1.00 10.00      A   
ATOM   2975  CB  LEU A 316       0.354  -3.246 -21.322  1.00 10.00      A   
ATOM   2976  CG  LEU A 316       1.238  -2.770 -20.169  1.00 10.00      A   
ATOM   2977  CD1 LEU A 316       1.432  -3.883 -19.150  1.00 10.00      A   
ATOM   2978  CD2 LEU A 316       2.579  -2.286 -20.697  1.00 10.00      A   
ATOM   2979  C   LEU A 316      -1.888  -2.426 -20.534  1.00 10.00      A   
ATOM   2980  O   LEU A 316      -2.095  -1.498 -21.318  1.00 10.00      A   
ATOM   2981  N   GLN A 317      -2.363  -2.441 -19.296  1.00 10.00      A   
ATOM   2982  HN  GLN A 317      -2.173  -3.213 -18.717  1.00 10.00      A   
ATOM   2983  CA  GLN A 317      -3.159  -1.336 -18.773  1.00 10.00      A   
ATOM   2984  CB  GLN A 317      -4.481  -1.843 -18.190  1.00 10.00      A   
ATOM   2985  CG  GLN A 317      -5.382  -2.555 -19.188  1.00 10.00      A   
ATOM   2986  CD  GLN A 317      -6.759  -2.846 -18.623  1.00 10.00      A   
ATOM   2987  OE1 GLN A 317      -6.930  -2.987 -17.413  1.00 10.00      A   
ATOM   2988  NE2 GLN A 317      -7.753  -2.931 -19.492  1.00 10.00      A   
ATOM   2989 HE21 GLN A 317      -7.551  -2.794 -20.449  1.00 10.00      A   
ATOM   2990 HE22 GLN A 317      -8.651  -3.132 -19.152  1.00 10.00      A   
ATOM   2991  C   GLN A 317      -2.389  -0.564 -17.711  1.00 10.00      A   
ATOM   2992  O   GLN A 317      -2.656   0.612 -17.468  1.00 10.00      A   
ATOM   2993  N   ARG A 318      -1.434  -1.225 -17.078  1.00 10.00      A   
ATOM   2994  HN  ARG A 318      -1.254  -2.159 -17.319  1.00 10.00      A   
ATOM   2995  CA  ARG A 318      -0.637  -0.595 -16.038  1.00 10.00      A   
ATOM   2996  CB  ARG A 318      -1.121  -1.034 -14.656  1.00 10.00      A   
ATOM   2997  CG  ARG A 318      -0.717  -0.095 -13.532  1.00 10.00      A   
ATOM   2998  CD  ARG A 318      -1.321  -0.531 -12.205  1.00 10.00      A   
ATOM   2999  NE  ARG A 318      -2.743  -0.853 -12.332  1.00 10.00      A   
ATOM   3000  HE  ARG A 318      -2.982  -1.619 -12.903  1.00 10.00      A   
ATOM   3001  CZ  ARG A 318      -3.722  -0.186 -11.722  1.00 10.00      A   
ATOM   3002  NH1 ARG A 318      -3.446   0.855 -10.946  1.00 10.00      A   
ATOM   3003 HH11 ARG A 318      -4.213   1.372 -10.468  1.00 10.00      A   
ATOM   3004 HH12 ARG A 318      -2.456   1.158 -10.810  1.00 10.00      A   
ATOM   3005  NH2 ARG A 318      -4.978  -0.549 -11.903  1.00 10.00      A   
ATOM   3006 HH21 ARG A 318      -5.204  -1.361 -12.518  1.00 10.00      A   
ATOM   3007 HH22 ARG A 318      -5.747  -0.033 -11.430  1.00 10.00      A   
ATOM   3008  C   ARG A 318       0.831  -0.942 -16.210  1.00 10.00      A   
ATOM   3009  O   ARG A 318       1.214  -2.112 -16.170  1.00 10.00      A   
ATOM   3010  N   LEU A 319       1.653   0.075 -16.391  1.00 10.00      A   
ATOM   3011  HN  LEU A 319       1.294   0.992 -16.391  1.00 10.00      A   
ATOM   3012  CA  LEU A 319       3.080  -0.133 -16.576  1.00 10.00      A   
ATOM   3013  CB  LEU A 319       3.496   0.185 -18.015  1.00 10.00      A   
ATOM   3014  CG  LEU A 319       4.972  -0.058 -18.359  1.00 10.00      A   
ATOM   3015  CD1 LEU A 319       5.309  -1.540 -18.281  1.00 10.00      A   
ATOM   3016  CD2 LEU A 319       5.304   0.497 -19.734  1.00 10.00      A   
ATOM   3017  C   LEU A 319       3.896   0.705 -15.605  1.00 10.00      A   
ATOM   3018  O   LEU A 319       3.716   1.922 -15.514  1.00 10.00      A   
ATOM   3019  N   TRP A 320       4.782   0.039 -14.875  1.00 10.00      A   
ATOM   3020  HN  TRP A 320       4.860  -0.934 -14.995  1.00 10.00      A   
ATOM   3021  CA  TRP A 320       5.657   0.701 -13.918  1.00 10.00      A   
ATOM   3022  CB  TRP A 320       5.444   0.139 -12.505  1.00 10.00      A   
ATOM   3023  CG  TRP A 320       4.129   0.481 -11.860  1.00 10.00      A   
ATOM   3024  CD1 TRP A 320       3.021   1.008 -12.455  1.00 10.00      A   
ATOM   3025  CD2 TRP A 320       3.792   0.317 -10.475  1.00 10.00      A   
ATOM   3026  NE1 TRP A 320       2.018   1.176 -11.531  1.00 10.00      A   
ATOM   3027  HE1 TRP A 320       1.115   1.543 -11.719  1.00 10.00      A   
ATOM   3028  CE2 TRP A 320       2.467   0.758 -10.308  1.00 10.00      A   
ATOM   3029  CE3 TRP A 320       4.483  -0.164  -9.363  1.00 10.00      A   
ATOM   3030  CZ2 TRP A 320       1.819   0.735  -9.074  1.00 10.00      A   
ATOM   3031  CZ3 TRP A 320       3.840  -0.187  -8.140  1.00 10.00      A   
ATOM   3032  CH2 TRP A 320       2.523   0.259  -8.005  1.00 10.00      A   
ATOM   3033  C   TRP A 320       7.102   0.449 -14.342  1.00 10.00      A   
ATOM   3034  O   TRP A 320       7.641  -0.635 -14.117  1.00 10.00      A   
ATOM   3035  N   VAL A 321       7.722   1.431 -14.974  1.00 10.00      A   
ATOM   3036  HN  VAL A 321       7.257   2.286 -15.108  1.00 10.00      A   
ATOM   3037  CA  VAL A 321       9.094   1.276 -15.448  1.00 10.00      A   
ATOM   3038  CB  VAL A 321       9.166   1.133 -16.985  1.00 10.00      A   
ATOM   3039  CG1 VAL A 321       8.738  -0.257 -17.426  1.00 10.00      A   
ATOM   3040  CG2 VAL A 321       8.327   2.202 -17.671  1.00 10.00      A   
ATOM   3041  C   VAL A 321       9.981   2.434 -15.019  1.00 10.00      A   
ATOM   3042  O   VAL A 321       9.543   3.347 -14.319  1.00 10.00      A   
ATOM   3043  N   LEU A 322      11.233   2.378 -15.442  1.00 10.00      A   
ATOM   3044  HN  LEU A 322      11.516   1.612 -15.987  1.00 10.00      A   
ATOM   3045  CA  LEU A 322      12.199   3.418 -15.126  1.00 10.00      A   
ATOM   3046  CB  LEU A 322      13.581   2.811 -14.860  1.00 10.00      A   
ATOM   3047  CG  LEU A 322      13.733   1.986 -13.579  1.00 10.00      A   
ATOM   3048  CD1 LEU A 322      15.068   1.254 -13.576  1.00 10.00      A   
ATOM   3049  CD2 LEU A 322      13.604   2.873 -12.349  1.00 10.00      A   
ATOM   3050  C   LEU A 322      12.290   4.432 -16.262  1.00 10.00      A   
ATOM   3051  O   LEU A 322      11.699   4.243 -17.329  1.00 10.00      A   
ATOM   3052  N   ASP A 323      13.039   5.500 -16.030  1.00 10.00      A   
ATOM   3053  HN  ASP A 323      13.490   5.586 -15.161  1.00 10.00      A   
ATOM   3054  CA  ASP A 323      13.217   6.558 -17.022  1.00 10.00      A   
ATOM   3055  CB  ASP A 323      13.812   7.826 -16.391  1.00 10.00      A   
ATOM   3056  CG  ASP A 323      15.223   7.640 -15.866  1.00 10.00      A   
ATOM   3057  OD1 ASP A 323      15.520   6.558 -15.315  1.00 10.00      A   
ATOM   3058  OD2 ASP A 323      16.032   8.583 -15.975  1.00 10.00      A   
ATOM   3059  C   ASP A 323      14.073   6.090 -18.195  1.00 10.00      A   
ATOM   3060  O   ASP A 323      14.191   6.781 -19.208  1.00 10.00      A   
ATOM   3061  N   TYR A 324      14.654   4.904 -18.055  1.00 10.00      A   
ATOM   3062  HN  TYR A 324      14.516   4.411 -17.224  1.00 10.00      A   
ATOM   3063  CA  TYR A 324      15.499   4.316 -19.089  1.00 10.00      A   
ATOM   3064  CB  TYR A 324      16.083   2.986 -18.609  1.00 10.00      A   
ATOM   3065  CG  TYR A 324      17.312   3.118 -17.739  1.00 10.00      A   
ATOM   3066  CD1 TYR A 324      17.406   2.441 -16.530  1.00 10.00      A   
ATOM   3067  CD2 TYR A 324      18.382   3.913 -18.129  1.00 10.00      A   
ATOM   3068  CE1 TYR A 324      18.529   2.550 -15.733  1.00 10.00      A   
ATOM   3069  CE2 TYR A 324      19.507   4.030 -17.339  1.00 10.00      A   
ATOM   3070  CZ  TYR A 324      19.577   3.347 -16.142  1.00 10.00      A   
ATOM   3071  OH  TYR A 324      20.700   3.456 -15.358  1.00 10.00      A   
ATOM   3072  HH  TYR A 324      20.980   4.378 -15.327  1.00 10.00      A   
ATOM   3073  C   TYR A 324      14.738   4.092 -20.395  1.00 10.00      A   
ATOM   3074  O   TYR A 324      15.348   3.901 -21.447  1.00 10.00      A   
ATOM   3075  N   ILE A 325      13.410   4.107 -20.319  1.00 10.00      A   
ATOM   3076  HN  ILE A 325      12.988   4.259 -19.449  1.00 10.00      A   
ATOM   3077  CA  ILE A 325      12.562   3.902 -21.489  1.00 10.00      A   
ATOM   3078  CB  ILE A 325      11.066   3.783 -21.106  1.00 10.00      A   
ATOM   3079  CG1 ILE A 325      10.208   3.448 -22.329  1.00 10.00      A   
ATOM   3080  CG2 ILE A 325      10.565   5.045 -20.417  1.00 10.00      A   
ATOM   3081  CD1 ILE A 325      10.505   2.091 -22.928  1.00 10.00      A   
ATOM   3082  C   ILE A 325      12.768   5.010 -22.525  1.00 10.00      A   
ATOM   3083  O   ILE A 325      12.640   4.776 -23.728  1.00 10.00      A   
ATOM   3084  N   GLU A 326      13.102   6.209 -22.044  1.00 10.00      A   
ATOM   3085  HN  GLU A 326      13.194   6.316 -21.072  1.00 10.00      A   
ATOM   3086  CA  GLU A 326      13.344   7.368 -22.905  1.00 10.00      A   
ATOM   3087  CB  GLU A 326      14.522   7.118 -23.848  1.00 10.00      A   
ATOM   3088  CG  GLU A 326      15.842   6.881 -23.132  1.00 10.00      A   
ATOM   3089  CD  GLU A 326      17.020   6.890 -24.078  1.00 10.00      A   
ATOM   3090  OE1 GLU A 326      16.892   7.450 -25.184  1.00 10.00      A   
ATOM   3091  OE2 GLU A 326      18.087   6.350 -23.713  1.00 10.00      A   
ATOM   3092  C   GLU A 326      12.097   7.810 -23.678  1.00 10.00      A   
ATOM   3093  O   GLU A 326      11.063   7.141 -23.651  1.00 10.00      A   
ATOM   3094  N   ASP A 327      12.204   8.947 -24.362  1.00 10.00      A   
ATOM   3095  HN  ASP A 327      13.057   9.442 -24.340  1.00 10.00      A   
ATOM   3096  CA  ASP A 327      11.089   9.488 -25.143  1.00 10.00      A   
ATOM   3097  CB  ASP A 327      11.439  10.867 -25.722  1.00 10.00      A   
ATOM   3098  CG  ASP A 327      11.604  11.956 -24.680  1.00 10.00      A   
ATOM   3099  OD1 ASP A 327      10.602  12.333 -24.035  1.00 10.00      A   
ATOM   3100  OD2 ASP A 327      12.736  12.456 -24.523  1.00 10.00      A   
ATOM   3101  C   ASP A 327      10.730   8.545 -26.283  1.00 10.00      A   
ATOM   3102  O   ASP A 327       9.552   8.291 -26.554  1.00 10.00      A   
ATOM   3103  N   ALA A 328      11.764   8.015 -26.932  1.00 10.00      A   
ATOM   3104  HN  ALA A 328      12.671   8.249 -26.645  1.00 10.00      A   
ATOM   3105  CA  ALA A 328      11.594   7.103 -28.053  1.00 10.00      A   
ATOM   3106  CB  ALA A 328      12.950   6.715 -28.627  1.00 10.00      A   
ATOM   3107  C   ALA A 328      10.799   5.866 -27.656  1.00 10.00      A   
ATOM   3108  O   ALA A 328       9.955   5.392 -28.418  1.00 10.00      A   
ATOM   3109  N   GLY A 329      11.052   5.361 -26.457  1.00 10.00      A   
ATOM   3110  HN  GLY A 329      11.722   5.790 -25.884  1.00 10.00      A   
ATOM   3111  CA  GLY A 329      10.346   4.187 -25.985  1.00 10.00      A   
ATOM   3112  C   GLY A 329       8.901   4.493 -25.641  1.00 10.00      A   
ATOM   3113  O   GLY A 329       8.000   3.730 -25.982  1.00 10.00      A   
ATOM   3114  N   LEU A 330       8.675   5.622 -24.978  1.00 10.00      A   
ATOM   3115  HN  LEU A 330       9.437   6.196 -24.740  1.00 10.00      A   
ATOM   3116  CA  LEU A 330       7.328   6.028 -24.593  1.00 10.00      A   
ATOM   3117  CB  LEU A 330       7.366   7.324 -23.778  1.00 10.00      A   
ATOM   3118  CG  LEU A 330       7.804   7.192 -22.315  1.00 10.00      A   
ATOM   3119  CD1 LEU A 330       7.770   8.546 -21.625  1.00 10.00      A   
ATOM   3120  CD2 LEU A 330       6.925   6.195 -21.574  1.00 10.00      A   
ATOM   3121  C   LEU A 330       6.438   6.203 -25.822  1.00 10.00      A   
ATOM   3122  O   LEU A 330       5.256   5.857 -25.804  1.00 10.00      A   
ATOM   3123  N   GLU A 331       7.025   6.725 -26.891  1.00 10.00      A   
ATOM   3124  HN  GLU A 331       7.975   6.969 -26.842  1.00 10.00      A   
ATOM   3125  CA  GLU A 331       6.303   6.949 -28.133  1.00 10.00      A   
ATOM   3126  CB  GLU A 331       7.205   7.650 -29.150  1.00 10.00      A   
ATOM   3127  CG  GLU A 331       6.552   7.886 -30.499  1.00 10.00      A   
ATOM   3128  CD  GLU A 331       7.515   8.434 -31.525  1.00 10.00      A   
ATOM   3129  OE1 GLU A 331       8.558   7.796 -31.760  1.00 10.00      A   
ATOM   3130  OE2 GLU A 331       7.225   9.494 -32.117  1.00 10.00      A   
ATOM   3131  C   GLU A 331       5.777   5.633 -28.706  1.00 10.00      A   
ATOM   3132  O   GLU A 331       4.604   5.526 -29.073  1.00 10.00      A   
ATOM   3133  N   VAL A 332       6.649   4.634 -28.764  1.00 10.00      A   
ATOM   3134  HN  VAL A 332       7.567   4.787 -28.452  1.00 10.00      A   
ATOM   3135  CA  VAL A 332       6.285   3.319 -29.290  1.00 10.00      A   
ATOM   3136  CB  VAL A 332       7.520   2.409 -29.471  1.00 10.00      A   
ATOM   3137  CG1 VAL A 332       7.139   1.112 -30.173  1.00 10.00      A   
ATOM   3138  CG2 VAL A 332       8.609   3.129 -30.249  1.00 10.00      A   
ATOM   3139  C   VAL A 332       5.270   2.633 -28.381  1.00 10.00      A   
ATOM   3140  O   VAL A 332       4.370   1.931 -28.850  1.00 10.00      A   
ATOM   3141  N   LEU A 333       5.423   2.845 -27.079  1.00 10.00      A   
ATOM   3142  HN  LEU A 333       6.180   3.395 -26.772  1.00 10.00      A   
ATOM   3143  CA  LEU A 333       4.515   2.273 -26.095  1.00 10.00      A   
ATOM   3144  CB  LEU A 333       4.926   2.702 -24.683  1.00 10.00      A   
ATOM   3145  CG  LEU A 333       3.928   2.379 -23.566  1.00 10.00      A   
ATOM   3146  CD1 LEU A 333       4.013   0.913 -23.170  1.00 10.00      A   
ATOM   3147  CD2 LEU A 333       4.153   3.282 -22.363  1.00 10.00      A   
ATOM   3148  C   LEU A 333       3.088   2.736 -26.370  1.00 10.00      A   
ATOM   3149  O   LEU A 333       2.158   1.933 -26.396  1.00 10.00      A   
ATOM   3150  N   ALA A 334       2.936   4.037 -26.607  1.00 10.00      A   
ATOM   3151  HN  ALA A 334       3.729   4.617 -26.592  1.00 10.00      A   
ATOM   3152  CA  ALA A 334       1.631   4.632 -26.879  1.00 10.00      A   
ATOM   3153  CB  ALA A 334       1.738   6.145 -26.885  1.00 10.00      A   
ATOM   3154  C   ALA A 334       1.051   4.141 -28.201  1.00 10.00      A   
ATOM   3155  O   ALA A 334      -0.136   4.318 -28.473  1.00 10.00      A   
ATOM   3156  N   SER A 335       1.891   3.530 -29.020  1.00 10.00      A   
ATOM   3157  HN  SER A 335       2.825   3.417 -28.750  1.00 10.00      A   
ATOM   3158  CA  SER A 335       1.460   3.010 -30.305  1.00 10.00      A   
ATOM   3159  CB  SER A 335       2.558   3.213 -31.350  1.00 10.00      A   
ATOM   3160  OG  SER A 335       3.073   4.535 -31.301  1.00 10.00      A   
ATOM   3161  HG  SER A 335       3.304   4.761 -30.390  1.00 10.00      A   
ATOM   3162  C   SER A 335       1.121   1.524 -30.191  1.00 10.00      A   
ATOM   3163  O   SER A 335       0.581   0.928 -31.119  1.00 10.00      A   
ATOM   3164  N   THR A 336       1.434   0.933 -29.044  1.00 10.00      A   
ATOM   3165  HN  THR A 336       1.851   1.463 -28.330  1.00 10.00      A   
ATOM   3166  CA  THR A 336       1.176  -0.480 -28.819  1.00 10.00      A   
ATOM   3167  CB  THR A 336       2.453  -1.202 -28.345  1.00 10.00      A   
ATOM   3168  OG1 THR A 336       3.548  -0.851 -29.211  1.00 10.00      A   
ATOM   3169  HG1 THR A 336       3.775   0.079 -29.079  1.00 10.00      A   
ATOM   3170  CG2 THR A 336       2.256  -2.711 -28.366  1.00 10.00      A   
ATOM   3171  C   THR A 336       0.052  -0.697 -27.800  1.00 10.00      A   
ATOM   3172  O   THR A 336      -0.951  -1.349 -28.097  1.00 10.00      A   
ATOM   3173  N   CYS A 337       0.213  -0.134 -26.610  1.00 10.00      A   
ATOM   3174  HN  CYS A 337       1.018   0.402 -26.437  1.00 10.00      A   
ATOM   3175  CA  CYS A 337      -0.776  -0.282 -25.554  1.00 10.00      A   
ATOM   3176  CB  CYS A 337      -0.085  -0.294 -24.188  1.00 10.00      A   
ATOM   3177  SG  CYS A 337       1.449  -1.254 -24.146  1.00 10.00      A   
ATOM   3178  HG  CYS A 337       1.182  -2.480 -24.580  1.00 10.00      A   
ATOM   3179  C   CYS A 337      -1.824   0.821 -25.622  1.00 10.00      A   
ATOM   3180  O   CYS A 337      -1.642   1.904 -25.071  1.00 10.00      A   
ATOM   3181  N   LYS A 338      -2.922   0.540 -26.314  1.00 10.00      A   
ATOM   3182  HN  LYS A 338      -3.015  -0.346 -26.731  1.00 10.00      A   
ATOM   3183  CA  LYS A 338      -3.996   1.510 -26.461  1.00 10.00      A   
ATOM   3184  CB  LYS A 338      -4.731   1.309 -27.791  1.00 10.00      A   
ATOM   3185  CG  LYS A 338      -3.890   1.591 -29.029  1.00 10.00      A   
ATOM   3186  CD  LYS A 338      -3.427   3.036 -29.071  1.00 10.00      A   
ATOM   3187  CE  LYS A 338      -2.699   3.344 -30.367  1.00 10.00      A   
ATOM   3188  NZ  LYS A 338      -2.100   4.702 -30.358  1.00 10.00      A   
ATOM   3189  HZ1 LYS A 338      -2.835   5.417 -30.188  1.00 10.00      A   
ATOM   3190  HZ2 LYS A 338      -1.647   4.904 -31.274  1.00 10.00      A   
ATOM   3191  HZ3 LYS A 338      -1.383   4.770 -29.605  1.00 10.00      A   
ATOM   3192  C   LYS A 338      -4.973   1.399 -25.299  1.00 10.00      A   
ATOM   3193  O   LYS A 338      -5.913   2.184 -25.184  1.00 10.00      A   
ATOM   3194  N   ASP A 339      -4.738   0.415 -24.436  1.00 10.00      A   
ATOM   3195  HN  ASP A 339      -3.967  -0.170 -24.583  1.00 10.00      A   
ATOM   3196  CA  ASP A 339      -5.593   0.181 -23.278  1.00 10.00      A   
ATOM   3197  CB  ASP A 339      -5.961  -1.301 -23.189  1.00 10.00      A   
ATOM   3198  CG  ASP A 339      -7.285  -1.556 -22.491  1.00 10.00      A   
ATOM   3199  OD1 ASP A 339      -8.042  -0.593 -22.244  1.00 10.00      A   
ATOM   3200  OD2 ASP A 339      -7.590  -2.734 -22.209  1.00 10.00      A   
ATOM   3201  C   ASP A 339      -4.889   0.614 -21.996  1.00 10.00      A   
ATOM   3202  O   ASP A 339      -5.360   0.343 -20.889  1.00 10.00      A   
ATOM   3203  N   LEU A 340      -3.762   1.295 -22.158  1.00 10.00      A   
ATOM   3204  HN  LEU A 340      -3.453   1.487 -23.068  1.00 10.00      A   
ATOM   3205  CA  LEU A 340      -2.974   1.770 -21.025  1.00 10.00      A   
ATOM   3206  CB  LEU A 340      -1.643   2.357 -21.507  1.00 10.00      A   
ATOM   3207  CG  LEU A 340      -0.596   2.632 -20.424  1.00 10.00      A   
ATOM   3208  CD1 LEU A 340      -0.059   1.329 -19.850  1.00 10.00      A   
ATOM   3209  CD2 LEU A 340       0.536   3.492 -20.966  1.00 10.00      A   
ATOM   3210  C   LEU A 340      -3.756   2.801 -20.210  1.00 10.00      A   
ATOM   3211  O   LEU A 340      -4.229   3.799 -20.750  1.00 10.00      A   
ATOM   3212  N   ARG A 341      -3.882   2.546 -18.910  1.00 10.00      A   
ATOM   3213  HN  ARG A 341      -3.450   1.744 -18.540  1.00 10.00      A   
ATOM   3214  CA  ARG A 341      -4.620   3.428 -18.013  1.00 10.00      A   
ATOM   3215  CB  ARG A 341      -5.600   2.619 -17.151  1.00 10.00      A   
ATOM   3216  CG  ARG A 341      -6.352   1.526 -17.887  1.00 10.00      A   
ATOM   3217  CD  ARG A 341      -7.436   2.098 -18.782  1.00 10.00      A   
ATOM   3218  NE  ARG A 341      -8.060   1.062 -19.602  1.00 10.00      A   
ATOM   3219  HE  ARG A 341      -7.561   0.757 -20.397  1.00 10.00      A   
ATOM   3220  CZ  ARG A 341      -9.241   0.506 -19.339  1.00 10.00      A   
ATOM   3221  NH1 ARG A 341      -9.940   0.875 -18.269  1.00 10.00      A   
ATOM   3222 HH11 ARG A 341     -10.865   0.430 -18.068  1.00 10.00      A   
ATOM   3223 HH12 ARG A 341      -9.572   1.613 -17.629  1.00 10.00      A   
ATOM   3224  NH2 ARG A 341      -9.723  -0.420 -20.152  1.00 10.00      A   
ATOM   3225 HH21 ARG A 341      -9.174  -0.709 -21.002  1.00 10.00      A   
ATOM   3226 HH22 ARG A 341     -10.648  -0.866 -19.956  1.00 10.00      A   
ATOM   3227  C   ARG A 341      -3.672   4.172 -17.084  1.00 10.00      A   
ATOM   3228  O   ARG A 341      -3.791   5.382 -16.885  1.00 10.00      A   
ATOM   3229  N   GLU A 342      -2.729   3.442 -16.510  1.00 10.00      A   
ATOM   3230  HN  GLU A 342      -2.660   2.487 -16.728  1.00 10.00      A   
ATOM   3231  CA  GLU A 342      -1.786   4.024 -15.578  1.00 10.00      A   
ATOM   3232  CB  GLU A 342      -2.014   3.435 -14.186  1.00 10.00      A   
ATOM   3233  CG  GLU A 342      -1.262   4.147 -13.079  1.00 10.00      A   
ATOM   3234  CD  GLU A 342      -1.227   3.337 -11.807  1.00 10.00      A   
ATOM   3235  OE1 GLU A 342      -2.101   3.533 -10.941  1.00 10.00      A   
ATOM   3236  OE2 GLU A 342      -0.311   2.506 -11.661  1.00 10.00      A   
ATOM   3237  C   GLU A 342      -0.344   3.783 -16.016  1.00 10.00      A   
ATOM   3238  O   GLU A 342       0.031   2.670 -16.398  1.00 10.00      A   
ATOM   3239  N   LEU A 343       0.458   4.831 -15.954  1.00 10.00      A   
ATOM   3240  HN  LEU A 343       0.096   5.694 -15.652  1.00 10.00      A   
ATOM   3241  CA  LEU A 343       1.858   4.742 -16.328  1.00 10.00      A   
ATOM   3242  CB  LEU A 343       2.082   5.330 -17.726  1.00 10.00      A   
ATOM   3243  CG  LEU A 343       3.510   5.256 -18.273  1.00 10.00      A   
ATOM   3244  CD1 LEU A 343       3.989   3.815 -18.351  1.00 10.00      A   
ATOM   3245  CD2 LEU A 343       3.594   5.923 -19.635  1.00 10.00      A   
ATOM   3246  C   LEU A 343       2.729   5.446 -15.292  1.00 10.00      A   
ATOM   3247  O   LEU A 343       2.731   6.679 -15.192  1.00 10.00      A   
ATOM   3248  N   ARG A 344       3.447   4.658 -14.508  1.00 10.00      A   
ATOM   3249  HN  ARG A 344       3.407   3.686 -14.640  1.00 10.00      A   
ATOM   3250  CA  ARG A 344       4.322   5.197 -13.479  1.00 10.00      A   
ATOM   3251  CB  ARG A 344       4.020   4.575 -12.110  1.00 10.00      A   
ATOM   3252  CG  ARG A 344       2.602   4.817 -11.611  1.00 10.00      A   
ATOM   3253  CD  ARG A 344       2.430   4.378 -10.163  1.00 10.00      A   
ATOM   3254  NE  ARG A 344       1.031   4.068  -9.856  1.00 10.00      A   
ATOM   3255  HE  ARG A 344       0.504   3.629 -10.570  1.00 10.00      A   
ATOM   3256  CZ  ARG A 344       0.435   4.307  -8.686  1.00 10.00      A   
ATOM   3257  NH1 ARG A 344       1.111   4.855  -7.685  1.00 10.00      A   
ATOM   3258 HH11 ARG A 344       0.638   5.036  -6.766  1.00 10.00      A   
ATOM   3259 HH12 ARG A 344       2.108   5.104  -7.803  1.00 10.00      A   
ATOM   3260  NH2 ARG A 344      -0.849   4.029  -8.534  1.00 10.00      A   
ATOM   3261 HH21 ARG A 344      -1.397   3.626  -9.329  1.00 10.00      A   
ATOM   3262 HH22 ARG A 344      -1.327   4.209  -7.617  1.00 10.00      A   
ATOM   3263  C   ARG A 344       5.777   4.979 -13.866  1.00 10.00      A   
ATOM   3264  O   ARG A 344       6.191   3.854 -14.149  1.00 10.00      A   
ATOM   3265  N   VAL A 345       6.544   6.058 -13.908  1.00 10.00      A   
ATOM   3266  HN  VAL A 345       6.154   6.933 -13.676  1.00 10.00      A   
ATOM   3267  CA  VAL A 345       7.949   5.985 -14.277  1.00 10.00      A   
ATOM   3268  CB  VAL A 345       8.200   6.656 -15.648  1.00 10.00      A   
ATOM   3269  CG1 VAL A 345       9.673   6.629 -16.010  1.00 10.00      A   
ATOM   3270  CG2 VAL A 345       7.377   5.978 -16.733  1.00 10.00      A   
ATOM   3271  C   VAL A 345       8.823   6.640 -13.208  1.00 10.00      A   
ATOM   3272  O   VAL A 345       8.536   7.747 -12.754  1.00 10.00      A   
ATOM   3273  N   PHE A 346       9.864   5.931 -12.790  1.00 10.00      A   
ATOM   3274  HN  PHE A 346      10.012   5.036 -13.170  1.00 10.00      A   
ATOM   3275  CA  PHE A 346      10.792   6.434 -11.781  1.00 10.00      A   
ATOM   3276  CB  PHE A 346      10.927   5.435 -10.623  1.00 10.00      A   
ATOM   3277  CG  PHE A 346       9.849   5.533  -9.582  1.00 10.00      A   
ATOM   3278  CD1 PHE A 346       9.137   4.409  -9.202  1.00 10.00      A   
ATOM   3279  CD2 PHE A 346       9.551   6.745  -8.977  1.00 10.00      A   
ATOM   3280  CE1 PHE A 346       8.149   4.490  -8.241  1.00 10.00      A   
ATOM   3281  CE2 PHE A 346       8.563   6.837  -8.015  1.00 10.00      A   
ATOM   3282  CZ  PHE A 346       7.862   5.706  -7.647  1.00 10.00      A   
ATOM   3283  C   PHE A 346      12.163   6.690 -12.400  1.00 10.00      A   
ATOM   3284  O   PHE A 346      12.621   5.923 -13.245  1.00 10.00      A   
ATOM   3285  N   PRO A 347      12.830   7.782 -12.003  1.00 10.00      A   
ATOM   3286  CA  PRO A 347      14.156   8.117 -12.521  1.00 10.00      A   
ATOM   3287  CB  PRO A 347      14.322   9.588 -12.134  1.00 10.00      A   
ATOM   3288  CG  PRO A 347      13.490   9.753 -10.908  1.00 10.00      A   
ATOM   3289  CD  PRO A 347      12.349   8.776 -11.026  1.00 10.00      A   
ATOM   3290  C   PRO A 347      15.248   7.264 -11.875  1.00 10.00      A   
ATOM   3291  O   PRO A 347      15.318   7.151 -10.650  1.00 10.00      A   
ATOM   3292  N   SER A 348      16.089   6.655 -12.704  1.00 10.00      A   
ATOM   3293  HN  SER A 348      15.971   6.768 -13.678  1.00 10.00      A   
ATOM   3294  CA  SER A 348      17.174   5.813 -12.214  1.00 10.00      A   
ATOM   3295  CB  SER A 348      17.790   5.016 -13.365  1.00 10.00      A   
ATOM   3296  OG  SER A 348      17.882   5.811 -14.535  1.00 10.00      A   
ATOM   3297  HG  SER A 348      16.992   5.964 -14.893  1.00 10.00      A   
ATOM   3298  C   SER A 348      18.237   6.649 -11.508  1.00 10.00      A   
ATOM   3299  O   SER A 348      18.882   6.192 -10.558  1.00 10.00      A   
ATOM   3300  N   GLU A 349      18.396   7.887 -11.958  1.00 10.00      A   
ATOM   3301  HN  GLU A 349      17.845   8.197 -12.707  1.00 10.00      A   
ATOM   3302  CA  GLU A 349      19.371   8.792 -11.370  1.00 10.00      A   
ATOM   3303  CB  GLU A 349      20.469   9.134 -12.385  1.00 10.00      A   
ATOM   3304  CG  GLU A 349      21.232   7.932 -12.933  1.00 10.00      A   
ATOM   3305  CD  GLU A 349      22.070   7.211 -11.890  1.00 10.00      A   
ATOM   3306  OE1 GLU A 349      22.236   7.740 -10.769  1.00 10.00      A   
ATOM   3307  OE2 GLU A 349      22.575   6.108 -12.190  1.00 10.00      A   
ATOM   3308  C   GLU A 349      18.695  10.075 -10.875  1.00 10.00      A   
ATOM   3309  O   GLU A 349      18.729  11.102 -11.549  1.00 10.00      A   
ATOM   3310  N   PRO A 350      18.050  10.029  -9.700  1.00 10.00      A   
ATOM   3311  CA  PRO A 350      17.373  11.190  -9.119  1.00 10.00      A   
ATOM   3312  CB  PRO A 350      16.379  10.569  -8.120  1.00 10.00      A   
ATOM   3313  CG  PRO A 350      16.560   9.085  -8.216  1.00 10.00      A   
ATOM   3314  CD  PRO A 350      17.900   8.847  -8.849  1.00 10.00      A   
ATOM   3315  C   PRO A 350      18.344  12.113  -8.378  1.00 10.00      A   
ATOM   3316  O   PRO A 350      18.033  13.273  -8.111  1.00 10.00      A   
ATOM   3317  N   PHE A 351      19.523  11.596  -8.058  1.00 10.00      A   
ATOM   3318  HN  PHE A 351      19.727  10.667  -8.313  1.00 10.00      A   
ATOM   3319  CA  PHE A 351      20.527  12.365  -7.334  1.00 10.00      A   
ATOM   3320  CB  PHE A 351      21.293  11.460  -6.369  1.00 10.00      A   
ATOM   3321  CG  PHE A 351      20.406  10.744  -5.389  1.00 10.00      A   
ATOM   3322  CD1 PHE A 351      20.112   9.401  -5.559  1.00 10.00      A   
ATOM   3323  CD2 PHE A 351      19.861  11.416  -4.305  1.00 10.00      A   
ATOM   3324  CE1 PHE A 351      19.295   8.737  -4.669  1.00 10.00      A   
ATOM   3325  CE2 PHE A 351      19.043  10.756  -3.410  1.00 10.00      A   
ATOM   3326  CZ  PHE A 351      18.760   9.415  -3.591  1.00 10.00      A   
ATOM   3327  C   PHE A 351      21.479  13.082  -8.283  1.00 10.00      A   
ATOM   3328  O   PHE A 351      22.446  13.710  -7.853  1.00 10.00      A   
ATOM   3329  N   VAL A 352      21.198  12.996  -9.576  1.00 10.00      A   
ATOM   3330  HN  VAL A 352      20.412  12.484  -9.861  1.00 10.00      A   
ATOM   3331  CA  VAL A 352      22.026  13.643 -10.585  1.00 10.00      A   
ATOM   3332  CB  VAL A 352      22.489  12.635 -11.659  1.00 10.00      A   
ATOM   3333  CG1 VAL A 352      23.507  13.268 -12.601  1.00 10.00      A   
ATOM   3334  CG2 VAL A 352      23.065  11.387 -11.008  1.00 10.00      A   
ATOM   3335  C   VAL A 352      21.250  14.772 -11.256  1.00 10.00      A   
ATOM   3336  O   VAL A 352      20.075  14.616 -11.589  1.00 10.00      A   
ATOM   3337  N   MET A 353      21.907  15.910 -11.446  1.00 10.00      A   
ATOM   3338  HN  MET A 353      22.841  15.976 -11.161  1.00 10.00      A   
ATOM   3339  CA  MET A 353      21.270  17.061 -12.073  1.00 10.00      A   
ATOM   3340  CB  MET A 353      21.968  18.362 -11.671  1.00 10.00      A   
ATOM   3341  CG  MET A 353      21.279  19.614 -12.190  1.00 10.00      A   
ATOM   3342  SD  MET A 353      22.169  21.129 -11.781  1.00 10.00      A   
ATOM   3343  CE  MET A 353      21.051  22.358 -12.449  1.00 10.00      A   
ATOM   3344  C   MET A 353      21.256  16.916 -13.592  1.00 10.00      A   
ATOM   3345  O   MET A 353      20.245  17.181 -14.237  1.00 10.00      A   
ATOM   3346  N   GLU A 354      22.376  16.489 -14.157  1.00 10.00      A   
ATOM   3347  HN  GLU A 354      23.154  16.294 -13.594  1.00 10.00      A   
ATOM   3348  CA  GLU A 354      22.476  16.305 -15.599  1.00 10.00      A   
ATOM   3349  CB  GLU A 354      23.932  16.142 -16.034  1.00 10.00      A   
ATOM   3350  CG  GLU A 354      24.672  17.457 -16.211  1.00 10.00      A   
ATOM   3351  CD  GLU A 354      23.966  18.403 -17.163  1.00 10.00      A   
ATOM   3352  OE1 GLU A 354      23.865  18.083 -18.366  1.00 10.00      A   
ATOM   3353  OE2 GLU A 354      23.518  19.480 -16.710  1.00 10.00      A   
ATOM   3354  C   GLU A 354      21.655  15.105 -16.064  1.00 10.00      A   
ATOM   3355  O   GLU A 354      21.652  14.056 -15.419  1.00 10.00      A   
ATOM   3356  N   PRO A 355      20.937  15.255 -17.186  1.00 10.00      A   
ATOM   3357  CA  PRO A 355      20.110  14.184 -17.753  1.00 10.00      A   
ATOM   3358  CB  PRO A 355      19.506  14.816 -19.015  1.00 10.00      A   
ATOM   3359  CG  PRO A 355      19.619  16.287 -18.799  1.00 10.00      A   
ATOM   3360  CD  PRO A 355      20.861  16.493 -17.983  1.00 10.00      A   
ATOM   3361  C   PRO A 355      20.931  12.951 -18.123  1.00 10.00      A   
ATOM   3362  O   PRO A 355      21.910  13.041 -18.867  1.00 10.00      A   
ATOM   3363  N   ASN A 356      20.530  11.806 -17.591  1.00 10.00      A   
ATOM   3364  HN  ASN A 356      19.741  11.800 -17.005  1.00 10.00      A   
ATOM   3365  CA  ASN A 356      21.218  10.550 -17.860  1.00 10.00      A   
ATOM   3366  CB  ASN A 356      21.001   9.541 -16.720  1.00 10.00      A   
ATOM   3367  CG  ASN A 356      19.536   9.243 -16.454  1.00 10.00      A   
ATOM   3368  OD1 ASN A 356      18.681  10.122 -16.563  1.00 10.00      A   
ATOM   3369  ND2 ASN A 356      19.235   8.000 -16.117  1.00 10.00      A   
ATOM   3370 HD21 ASN A 356      19.966   7.345 -16.059  1.00 10.00      A   
ATOM   3371 HD22 ASN A 356      18.293   7.786 -15.940  1.00 10.00      A   
ATOM   3372  C   ASN A 356      20.778   9.957 -19.197  1.00 10.00      A   
ATOM   3373  O   ASN A 356      21.611   9.590 -20.027  1.00 10.00      A   
ATOM   3374  N   VAL A 357      19.471   9.885 -19.410  1.00 10.00      A   
ATOM   3375  HN  VAL A 357      18.855  10.216 -18.719  1.00 10.00      A   
ATOM   3376  CA  VAL A 357      18.925   9.330 -20.643  1.00 10.00      A   
ATOM   3377  CB  VAL A 357      17.985   8.135 -20.376  1.00 10.00      A   
ATOM   3378  CG1 VAL A 357      18.771   6.923 -19.904  1.00 10.00      A   
ATOM   3379  CG2 VAL A 357      16.907   8.508 -19.370  1.00 10.00      A   
ATOM   3380  C   VAL A 357      18.175  10.390 -21.438  1.00 10.00      A   
ATOM   3381  O   VAL A 357      18.002  11.520 -20.977  1.00 10.00      A   
ATOM   3382  N   ALA A 358      17.725  10.018 -22.625  1.00 10.00      A   
ATOM   3383  HN  ALA A 358      17.885   9.104 -22.931  1.00 10.00      A   
ATOM   3384  CA  ALA A 358      16.994  10.935 -23.488  1.00 10.00      A   
ATOM   3385  CB  ALA A 358      17.335  10.690 -24.949  1.00 10.00      A   
ATOM   3386  C   ALA A 358      15.491  10.834 -23.257  1.00 10.00      A   
ATOM   3387  O   ALA A 358      14.755  10.271 -24.074  1.00 10.00      A   
ATOM   3388  N   LEU A 359      15.057  11.361 -22.125  1.00 10.00      A   
ATOM   3389  HN  LEU A 359      15.704  11.775 -21.516  1.00 10.00      A   
ATOM   3390  CA  LEU A 359      13.649  11.366 -21.756  1.00 10.00      A   
ATOM   3391  CB  LEU A 359      13.295  10.133 -20.913  1.00 10.00      A   
ATOM   3392  CG  LEU A 359      11.871  10.086 -20.335  1.00 10.00      A   
ATOM   3393  CD1 LEU A 359      10.827  10.272 -21.424  1.00 10.00      A   
ATOM   3394  CD2 LEU A 359      11.628   8.787 -19.583  1.00 10.00      A   
ATOM   3395  C   LEU A 359      13.336  12.638 -20.986  1.00 10.00      A   
ATOM   3396  O   LEU A 359      13.843  12.838 -19.880  1.00 10.00      A   
ATOM   3397  N   THR A 360      12.531  13.505 -21.579  1.00 10.00      A   
ATOM   3398  HN  THR A 360      12.177  13.304 -22.475  1.00 10.00      A   
ATOM   3399  CA  THR A 360      12.167  14.754 -20.930  1.00 10.00      A   
ATOM   3400  CB  THR A 360      12.730  15.980 -21.682  1.00 10.00      A   
ATOM   3401  OG1 THR A 360      12.399  15.897 -23.077  1.00 10.00      A   
ATOM   3402  HG1 THR A 360      11.888  16.688 -23.334  1.00 10.00      A   
ATOM   3403  CG2 THR A 360      14.243  16.049 -21.531  1.00 10.00      A   
ATOM   3404  C   THR A 360      10.656  14.886 -20.743  1.00 10.00      A   
ATOM   3405  O   THR A 360      10.102  14.414 -19.751  1.00 10.00      A   
ATOM   3406  N   GLU A 361       9.993  15.522 -21.697  1.00 10.00      A   
ATOM   3407  HN  GLU A 361      10.489  15.877 -22.468  1.00 10.00      A   
ATOM   3408  CA  GLU A 361       8.555  15.726 -21.624  1.00 10.00      A   
ATOM   3409  CB  GLU A 361       8.238  17.188 -21.286  1.00 10.00      A   
ATOM   3410  CG  GLU A 361       8.547  18.185 -22.397  1.00 10.00      A   
ATOM   3411  CD  GLU A 361      10.031  18.383 -22.636  1.00 10.00      A   
ATOM   3412  OE1 GLU A 361      10.653  19.195 -21.923  1.00 10.00      A   
ATOM   3413  OE2 GLU A 361      10.581  17.726 -23.545  1.00 10.00      A   
ATOM   3414  C   GLU A 361       7.868  15.321 -22.924  1.00 10.00      A   
ATOM   3415  O   GLU A 361       6.641  15.211 -22.975  1.00 10.00      A   
ATOM   3416  N   GLN A 362       8.662  15.081 -23.967  1.00 10.00      A   
ATOM   3417  HN  GLN A 362       9.633  15.156 -23.857  1.00 10.00      A   
ATOM   3418  CA  GLN A 362       8.126  14.696 -25.266  1.00 10.00      A   
ATOM   3419  CB  GLN A 362       9.240  14.563 -26.305  1.00 10.00      A   
ATOM   3420  CG  GLN A 362       8.731  14.459 -27.735  1.00 10.00      A   
ATOM   3421  CD  GLN A 362       7.864  15.638 -28.130  1.00 10.00      A   
ATOM   3422  OE1 GLN A 362       8.365  16.655 -28.604  1.00 10.00      A   
ATOM   3423  NE2 GLN A 362       6.557  15.508 -27.939  1.00 10.00      A   
ATOM   3424 HE21 GLN A 362       6.226  14.666 -27.559  1.00 10.00      A   
ATOM   3425 HE22 GLN A 362       5.978  16.261 -28.176  1.00 10.00      A   
ATOM   3426  C   GLN A 362       7.341  13.395 -25.171  1.00 10.00      A   
ATOM   3427  O   GLN A 362       6.201  13.313 -25.639  1.00 10.00      A   
ATOM   3428  N   GLY A 363       7.952  12.389 -24.555  1.00 10.00      A   
ATOM   3429  HN  GLY A 363       8.871  12.520 -24.213  1.00 10.00      A   
ATOM   3430  CA  GLY A 363       7.305  11.103 -24.397  1.00 10.00      A   
ATOM   3431  C   GLY A 363       5.979  11.211 -23.671  1.00 10.00      A   
ATOM   3432  O   GLY A 363       5.032  10.493 -23.989  1.00 10.00      A   
ATOM   3433  N   LEU A 364       5.905  12.130 -22.712  1.00 10.00      A   
ATOM   3434  HN  LEU A 364       6.686  12.696 -22.529  1.00 10.00      A   
ATOM   3435  CA  LEU A 364       4.688  12.330 -21.938  1.00 10.00      A   
ATOM   3436  CB  LEU A 364       4.907  13.395 -20.862  1.00 10.00      A   
ATOM   3437  CG  LEU A 364       5.863  13.029 -19.728  1.00 10.00      A   
ATOM   3438  CD1 LEU A 364       6.029  14.205 -18.776  1.00 10.00      A   
ATOM   3439  CD2 LEU A 364       5.362  11.802 -18.983  1.00 10.00      A   
ATOM   3440  C   LEU A 364       3.535  12.740 -22.845  1.00 10.00      A   
ATOM   3441  O   LEU A 364       2.394  12.322 -22.645  1.00 10.00      A   
ATOM   3442  N   VAL A 365       3.840  13.556 -23.848  1.00 10.00      A   
ATOM   3443  HN  VAL A 365       4.771  13.853 -23.960  1.00 10.00      A   
ATOM   3444  CA  VAL A 365       2.829  14.021 -24.790  1.00 10.00      A   
ATOM   3445  CB  VAL A 365       3.290  15.292 -25.538  1.00 10.00      A   
ATOM   3446  CG1 VAL A 365       2.122  15.951 -26.254  1.00 10.00      A   
ATOM   3447  CG2 VAL A 365       3.948  16.275 -24.582  1.00 10.00      A   
ATOM   3448  C   VAL A 365       2.498  12.920 -25.795  1.00 10.00      A   
ATOM   3449  O   VAL A 365       1.349  12.754 -26.211  1.00 10.00      A   
ATOM   3450  N   SER A 366       3.510  12.150 -26.164  1.00 10.00      A   
ATOM   3451  HN  SER A 366       4.403  12.325 -25.795  1.00 10.00      A   
ATOM   3452  CA  SER A 366       3.333  11.058 -27.110  1.00 10.00      A   
ATOM   3453  CB  SER A 366       4.692  10.470 -27.491  1.00 10.00      A   
ATOM   3454  OG  SER A 366       5.608  11.498 -27.835  1.00 10.00      A   
ATOM   3455  HG  SER A 366       5.117  12.291 -28.090  1.00 10.00      A   
ATOM   3456  C   SER A 366       2.430   9.971 -26.528  1.00 10.00      A   
ATOM   3457  O   SER A 366       1.589   9.409 -27.230  1.00 10.00      A   
ATOM   3458  N   VAL A 367       2.588   9.699 -25.236  1.00 10.00      A   
ATOM   3459  HN  VAL A 367       3.256  10.201 -24.717  1.00 10.00      A   
ATOM   3460  CA  VAL A 367       1.795   8.674 -24.571  1.00 10.00      A   
ATOM   3461  CB  VAL A 367       2.431   8.213 -23.240  1.00 10.00      A   
ATOM   3462  CG1 VAL A 367       1.601   7.109 -22.608  1.00 10.00      A   
ATOM   3463  CG2 VAL A 367       3.845   7.713 -23.476  1.00 10.00      A   
ATOM   3464  C   VAL A 367       0.354   9.134 -24.340  1.00 10.00      A   
ATOM   3465  O   VAL A 367      -0.588   8.369 -24.545  1.00 10.00      A   
ATOM   3466  N   SER A 368       0.185  10.389 -23.949  1.00 10.00      A   
ATOM   3467  HN  SER A 368       0.968  10.966 -23.842  1.00 10.00      A   
ATOM   3468  CA  SER A 368      -1.144  10.933 -23.684  1.00 10.00      A   
ATOM   3469  CB  SER A 368      -1.050  12.322 -23.044  1.00 10.00      A   
ATOM   3470  OG  SER A 368      -0.011  13.085 -23.629  1.00 10.00      A   
ATOM   3471  HG  SER A 368       0.800  12.968 -23.118  1.00 10.00      A   
ATOM   3472  C   SER A 368      -2.006  10.967 -24.945  1.00 10.00      A   
ATOM   3473  O   SER A 368      -3.201  10.672 -24.900  1.00 10.00      A   
ATOM   3474  N   MET A 369      -1.393  11.313 -26.070  1.00 10.00      A   
ATOM   3475  HN  MET A 369      -0.436  11.540 -26.041  1.00 10.00      A   
ATOM   3476  CA  MET A 369      -2.108  11.381 -27.342  1.00 10.00      A   
ATOM   3477  CB  MET A 369      -1.372  12.299 -28.320  1.00 10.00      A   
ATOM   3478  CG  MET A 369      -1.274  13.747 -27.868  1.00 10.00      A   
ATOM   3479  SD  MET A 369      -0.311  14.766 -29.006  1.00 10.00      A   
ATOM   3480  CE  MET A 369      -1.362  14.735 -30.459  1.00 10.00      A   
ATOM   3481  C   MET A 369      -2.256   9.993 -27.958  1.00 10.00      A   
ATOM   3482  O   MET A 369      -3.088   9.777 -28.844  1.00 10.00      A   
ATOM   3483  N   GLY A 370      -1.444   9.059 -27.482  1.00 10.00      A   
ATOM   3484  HN  GLY A 370      -0.808   9.291 -26.775  1.00 10.00      A   
ATOM   3485  CA  GLY A 370      -1.483   7.708 -27.998  1.00 10.00      A   
ATOM   3486  C   GLY A 370      -2.438   6.808 -27.244  1.00 10.00      A   
ATOM   3487  O   GLY A 370      -3.124   5.984 -27.845  1.00 10.00      A   
ATOM   3488  N   CYS A 371      -2.479   6.958 -25.929  1.00 10.00      A   
ATOM   3489  HN  CYS A 371      -1.902   7.633 -25.505  1.00 10.00      A   
ATOM   3490  CA  CYS A 371      -3.353   6.148 -25.095  1.00 10.00      A   
ATOM   3491  CB  CYS A 371      -2.573   5.580 -23.909  1.00 10.00      A   
ATOM   3492  SG  CYS A 371      -0.878   5.095 -24.305  1.00 10.00      A   
ATOM   3493  HG  CYS A 371      -0.167   6.205 -24.442  1.00 10.00      A   
ATOM   3494  C   CYS A 371      -4.547   6.965 -24.602  1.00 10.00      A   
ATOM   3495  O   CYS A 371      -4.413   7.795 -23.702  1.00 10.00      A   
ATOM   3496  N   PRO A 372      -5.736   6.736 -25.185  1.00 10.00      A   
ATOM   3497  CA  PRO A 372      -6.957   7.453 -24.809  1.00 10.00      A   
ATOM   3498  CB  PRO A 372      -7.852   7.255 -26.031  1.00 10.00      A   
ATOM   3499  CG  PRO A 372      -7.441   5.933 -26.582  1.00 10.00      A   
ATOM   3500  CD  PRO A 372      -5.979   5.765 -26.270  1.00 10.00      A   
ATOM   3501  C   PRO A 372      -7.615   6.866 -23.564  1.00 10.00      A   
ATOM   3502  O   PRO A 372      -8.735   7.224 -23.203  1.00 10.00      A   
ATOM   3503  N   LYS A 373      -6.910   5.964 -22.908  1.00 10.00      A   
ATOM   3504  HN  LYS A 373      -6.027   5.714 -23.247  1.00 10.00      A   
ATOM   3505  CA  LYS A 373      -7.412   5.327 -21.704  1.00 10.00      A   
ATOM   3506  CB  LYS A 373      -7.345   3.805 -21.855  1.00 10.00      A   
ATOM   3507  CG  LYS A 373      -8.185   3.248 -22.995  1.00 10.00      A   
ATOM   3508  CD  LYS A 373      -9.630   3.034 -22.572  1.00 10.00      A   
ATOM   3509  CE  LYS A 373     -10.481   2.561 -23.737  1.00 10.00      A   
ATOM   3510  NZ  LYS A 373     -11.803   2.046 -23.291  1.00 10.00      A   
ATOM   3511  HZ1 LYS A 373     -12.461   2.017 -24.092  1.00 10.00      A   
ATOM   3512  HZ2 LYS A 373     -12.203   2.660 -22.552  1.00 10.00      A   
ATOM   3513  HZ3 LYS A 373     -11.700   1.082 -22.909  1.00 10.00      A   
ATOM   3514  C   LYS A 373      -6.598   5.767 -20.493  1.00 10.00      A   
ATOM   3515  O   LYS A 373      -6.823   5.291 -19.377  1.00 10.00      A   
ATOM   3516  N   LEU A 374      -5.654   6.675 -20.724  1.00 10.00      A   
ATOM   3517  HN  LEU A 374      -5.539   7.023 -21.634  1.00 10.00      A   
ATOM   3518  CA  LEU A 374      -4.792   7.176 -19.661  1.00 10.00      A   
ATOM   3519  CB  LEU A 374      -3.650   8.012 -20.237  1.00 10.00      A   
ATOM   3520  CG  LEU A 374      -2.414   7.256 -20.725  1.00 10.00      A   
ATOM   3521  CD1 LEU A 374      -1.345   8.241 -21.162  1.00 10.00      A   
ATOM   3522  CD2 LEU A 374      -1.877   6.335 -19.638  1.00 10.00      A   
ATOM   3523  C   LEU A 374      -5.574   8.017 -18.664  1.00 10.00      A   
ATOM   3524  O   LEU A 374      -6.338   8.902 -19.052  1.00 10.00      A   
ATOM   3525  N   GLU A 375      -5.387   7.730 -17.387  1.00 10.00      A   
ATOM   3526  HN  GLU A 375      -4.789   6.993 -17.143  1.00 10.00      A   
ATOM   3527  CA  GLU A 375      -6.064   8.470 -16.336  1.00 10.00      A   
ATOM   3528  CB  GLU A 375      -7.303   7.720 -15.847  1.00 10.00      A   
ATOM   3529  CG  GLU A 375      -7.009   6.354 -15.249  1.00 10.00      A   
ATOM   3530  CD  GLU A 375      -8.070   5.913 -14.266  1.00 10.00      A   
ATOM   3531  OE1 GLU A 375      -8.598   6.774 -13.529  1.00 10.00      A   
ATOM   3532  OE2 GLU A 375      -8.376   4.705 -14.215  1.00 10.00      A   
ATOM   3533  C   GLU A 375      -5.124   8.760 -15.171  1.00 10.00      A   
ATOM   3534  O   GLU A 375      -5.297   9.751 -14.460  1.00 10.00      A   
ATOM   3535  N   SER A 376      -4.133   7.897 -14.980  1.00 10.00      A   
ATOM   3536  HN  SER A 376      -4.045   7.126 -15.576  1.00 10.00      A   
ATOM   3537  CA  SER A 376      -3.178   8.065 -13.898  1.00 10.00      A   
ATOM   3538  CB  SER A 376      -3.337   6.947 -12.867  1.00 10.00      A   
ATOM   3539  OG  SER A 376      -4.694   6.785 -12.488  1.00 10.00      A   
ATOM   3540  HG  SER A 376      -4.751   6.133 -11.775  1.00 10.00      A   
ATOM   3541  C   SER A 376      -1.747   8.106 -14.426  1.00 10.00      A   
ATOM   3542  O   SER A 376      -1.210   7.098 -14.891  1.00 10.00      A   
ATOM   3543  N   VAL A 377      -1.140   9.280 -14.353  1.00 10.00      A   
ATOM   3544  HN  VAL A 377      -1.629  10.044 -13.974  1.00 10.00      A   
ATOM   3545  CA  VAL A 377       0.225   9.478 -14.812  1.00 10.00      A   
ATOM   3546  CB  VAL A 377       0.288  10.551 -15.924  1.00 10.00      A   
ATOM   3547  CG1 VAL A 377       1.725  10.825 -16.344  1.00 10.00      A   
ATOM   3548  CG2 VAL A 377      -0.540  10.123 -17.125  1.00 10.00      A   
ATOM   3549  C   VAL A 377       1.123   9.901 -13.649  1.00 10.00      A   
ATOM   3550  O   VAL A 377       0.756  10.764 -12.852  1.00 10.00      A   
ATOM   3551  N   LEU A 378       2.284   9.271 -13.546  1.00 10.00      A   
ATOM   3552  HN  LEU A 378       2.504   8.573 -14.201  1.00 10.00      A   
ATOM   3553  CA  LEU A 378       3.250   9.583 -12.500  1.00 10.00      A   
ATOM   3554  CB  LEU A 378       3.066   8.648 -11.297  1.00 10.00      A   
ATOM   3555  CG  LEU A 378       4.205   8.599 -10.269  1.00 10.00      A   
ATOM   3556  CD1 LEU A 378       4.517   9.984  -9.723  1.00 10.00      A   
ATOM   3557  CD2 LEU A 378       3.847   7.657  -9.133  1.00 10.00      A   
ATOM   3558  C   LEU A 378       4.660   9.461 -13.064  1.00 10.00      A   
ATOM   3559  O   LEU A 378       5.087   8.368 -13.434  1.00 10.00      A   
ATOM   3560  N   TYR A 379       5.371  10.580 -13.153  1.00 10.00      A   
ATOM   3561  HN  TYR A 379       4.980  11.434 -12.849  1.00 10.00      A   
ATOM   3562  CA  TYR A 379       6.727  10.569 -13.687  1.00 10.00      A   
ATOM   3563  CB  TYR A 379       6.692  10.543 -15.222  1.00 10.00      A   
ATOM   3564  CG  TYR A 379       8.000  10.895 -15.897  1.00 10.00      A   
ATOM   3565  CD1 TYR A 379       9.128  10.096 -15.753  1.00 10.00      A   
ATOM   3566  CD2 TYR A 379       8.102  12.030 -16.687  1.00 10.00      A   
ATOM   3567  CE1 TYR A 379      10.317  10.424 -16.374  1.00 10.00      A   
ATOM   3568  CE2 TYR A 379       9.283  12.363 -17.311  1.00 10.00      A   
ATOM   3569  CZ  TYR A 379      10.389  11.559 -17.152  1.00 10.00      A   
ATOM   3570  OH  TYR A 379      11.569  11.891 -17.773  1.00 10.00      A   
ATOM   3571  HH  TYR A 379      11.935  11.111 -18.200  1.00 10.00      A   
ATOM   3572  C   TYR A 379       7.532  11.761 -13.184  1.00 10.00      A   
ATOM   3573  O   TYR A 379       7.002  12.860 -13.016  1.00 10.00      A   
ATOM   3574  N   PHE A 380       8.807  11.520 -12.925  1.00 10.00      A   
ATOM   3575  HN  PHE A 380       9.152  10.615 -13.062  1.00 10.00      A   
ATOM   3576  CA  PHE A 380       9.719  12.553 -12.455  1.00 10.00      A   
ATOM   3577  CB  PHE A 380      10.583  12.021 -11.309  1.00 10.00      A   
ATOM   3578  CG  PHE A 380       9.850  11.810 -10.014  1.00 10.00      A   
ATOM   3579  CD1 PHE A 380       8.790  10.921  -9.934  1.00 10.00      A   
ATOM   3580  CD2 PHE A 380      10.234  12.492  -8.870  1.00 10.00      A   
ATOM   3581  CE1 PHE A 380       8.128  10.718  -8.740  1.00 10.00      A   
ATOM   3582  CE2 PHE A 380       9.574  12.295  -7.673  1.00 10.00      A   
ATOM   3583  CZ  PHE A 380       8.519  11.407  -7.608  1.00 10.00      A   
ATOM   3584  C   PHE A 380      10.613  12.987 -13.612  1.00 10.00      A   
ATOM   3585  O   PHE A 380      11.565  12.289 -13.957  1.00 10.00      A   
ATOM   3586  N   CYS A 381      10.300  14.129 -14.208  1.00 10.00      A   
ATOM   3587  HN  CYS A 381       9.551  14.663 -13.856  1.00 10.00      A   
ATOM   3588  CA  CYS A 381      11.058  14.635 -15.345  1.00 10.00      A   
ATOM   3589  CB  CYS A 381      10.145  15.406 -16.299  1.00 10.00      A   
ATOM   3590  SG  CYS A 381       9.219  16.750 -15.525  1.00 10.00      A   
ATOM   3591  HG  CYS A 381       9.354  17.824 -16.293  1.00 10.00      A   
ATOM   3592  C   CYS A 381      12.220  15.516 -14.908  1.00 10.00      A   
ATOM   3593  O   CYS A 381      12.332  15.892 -13.741  1.00 10.00      A   
ATOM   3594  N   ARG A 382      13.089  15.842 -15.854  1.00 10.00      A   
ATOM   3595  HN  ARG A 382      12.954  15.500 -16.764  1.00 10.00      A   
ATOM   3596  CA  ARG A 382      14.245  16.679 -15.571  1.00 10.00      A   
ATOM   3597  CB  ARG A 382      15.486  16.123 -16.271  1.00 10.00      A   
ATOM   3598  CG  ARG A 382      15.473  14.609 -16.417  1.00 10.00      A   
ATOM   3599  CD  ARG A 382      16.877  14.036 -16.423  1.00 10.00      A   
ATOM   3600  NE  ARG A 382      17.511  14.124 -15.107  1.00 10.00      A   
ATOM   3601  HE  ARG A 382      17.792  15.014 -14.802  1.00 10.00      A   
ATOM   3602  CZ  ARG A 382      17.717  13.080 -14.311  1.00 10.00      A   
ATOM   3603  NH1 ARG A 382      17.337  11.865 -14.695  1.00 10.00      A   
ATOM   3604 HH11 ARG A 382      16.879  11.719 -15.628  1.00 10.00      A   
ATOM   3605 HH12 ARG A 382      17.498  11.050 -14.075  1.00 10.00      A   
ATOM   3606  NH2 ARG A 382      18.313  13.246 -13.135  1.00 10.00      A   
ATOM   3607 HH21 ARG A 382      18.480  12.423 -12.511  1.00 10.00      A   
ATOM   3608 HH22 ARG A 382      18.627  14.198 -12.827  1.00 10.00      A   
ATOM   3609  C   ARG A 382      13.988  18.114 -16.012  1.00 10.00      A   
ATOM   3610  O   ARG A 382      14.737  19.027 -15.667  1.00 10.00      A   
ATOM   3611  N   GLN A 383      12.915  18.299 -16.767  1.00 10.00      A   
ATOM   3612  HN  GLN A 383      12.350  17.529 -16.987  1.00 10.00      A   
ATOM   3613  CA  GLN A 383      12.530  19.613 -17.271  1.00 10.00      A   
ATOM   3614  CB  GLN A 383      13.390  19.994 -18.479  1.00 10.00      A   
ATOM   3615  CG  GLN A 383      13.084  19.183 -19.726  1.00 10.00      A   
ATOM   3616  CD  GLN A 383      13.968  19.540 -20.902  1.00 10.00      A   
ATOM   3617  OE1 GLN A 383      15.137  19.890 -20.736  1.00 10.00      A   
ATOM   3618  NE2 GLN A 383      13.414  19.464 -22.098  1.00 10.00      A   
ATOM   3619 HE21 GLN A 383      12.465  19.193 -22.157  1.00 10.00      A   
ATOM   3620 HE22 GLN A 383      13.969  19.676 -22.876  1.00 10.00      A   
ATOM   3621  C   GLN A 383      11.065  19.570 -17.676  1.00 10.00      A   
ATOM   3622  O   GLN A 383      10.440  18.510 -17.612  1.00 10.00      A   
ATOM   3623  N   MET A 384      10.516  20.702 -18.098  1.00 10.00      A   
ATOM   3624  HN  MET A 384      11.058  21.521 -18.142  1.00 10.00      A   
ATOM   3625  CA  MET A 384       9.122  20.753 -18.503  1.00 10.00      A   
ATOM   3626  CB  MET A 384       8.208  20.705 -17.273  1.00 10.00      A   
ATOM   3627  CG  MET A 384       6.723  20.602 -17.587  1.00 10.00      A   
ATOM   3628  SD  MET A 384       6.355  19.376 -18.862  1.00 10.00      A   
ATOM   3629  CE  MET A 384       6.848  17.864 -18.037  1.00 10.00      A   
ATOM   3630  C   MET A 384       8.833  21.997 -19.334  1.00 10.00      A   
ATOM   3631  O   MET A 384       9.537  23.005 -19.233  1.00 10.00      A   
ATOM   3632  N   THR A 385       7.808  21.902 -20.172  1.00 10.00      A   
ATOM   3633  HN  THR A 385       7.304  21.059 -20.217  1.00 10.00      A   
ATOM   3634  CA  THR A 385       7.393  23.007 -21.016  1.00 10.00      A   
ATOM   3635  CB  THR A 385       7.624  22.694 -22.506  1.00 10.00      A   
ATOM   3636  OG1 THR A 385       8.370  21.472 -22.632  1.00 10.00      A   
ATOM   3637  HG1 THR A 385       8.921  21.351 -21.849  1.00 10.00      A   
ATOM   3638  CG2 THR A 385       8.393  23.823 -23.172  1.00 10.00      A   
ATOM   3639  C   THR A 385       5.909  23.296 -20.796  1.00 10.00      A   
ATOM   3640  O   THR A 385       5.098  22.372 -20.692  1.00 10.00      A   
ATOM   3641  N   ASN A 386       5.562  24.574 -20.726  1.00 10.00      A   
ATOM   3642  HN  ASN A 386       6.269  25.266 -20.811  1.00 10.00      A   
ATOM   3643  CA  ASN A 386       4.177  24.997 -20.522  1.00 10.00      A   
ATOM   3644  CB  ASN A 386       4.081  26.523 -20.434  1.00 10.00      A   
ATOM   3645  CG  ASN A 386       4.146  27.038 -19.008  1.00 10.00      A   
ATOM   3646  OD1 ASN A 386       3.665  26.390 -18.079  1.00 10.00      A   
ATOM   3647  ND2 ASN A 386       4.738  28.207 -18.824  1.00 10.00      A   
ATOM   3648 HD21 ASN A 386       5.097  28.676 -19.612  1.00 10.00      A   
ATOM   3649 HD22 ASN A 386       4.801  28.561 -17.909  1.00 10.00      A   
ATOM   3650  C   ASN A 386       3.280  24.485 -21.637  1.00 10.00      A   
ATOM   3651  O   ASN A 386       2.177  23.995 -21.391  1.00 10.00      A   
ATOM   3652  N   ALA A 387       3.776  24.583 -22.863  1.00 10.00      A   
ATOM   3653  HN  ALA A 387       4.665  24.980 -22.984  1.00 10.00      A   
ATOM   3654  CA  ALA A 387       3.035  24.130 -24.031  1.00 10.00      A   
ATOM   3655  CB  ALA A 387       3.821  24.434 -25.298  1.00 10.00      A   
ATOM   3656  C   ALA A 387       2.722  22.638 -23.939  1.00 10.00      A   
ATOM   3657  O   ALA A 387       1.615  22.209 -24.266  1.00 10.00      A   
ATOM   3658  N   ALA A 388       3.697  21.857 -23.475  1.00 10.00      A   
ATOM   3659  HN  ALA A 388       4.552  22.263 -23.222  1.00 10.00      A   
ATOM   3660  CA  ALA A 388       3.523  20.413 -23.330  1.00 10.00      A   
ATOM   3661  CB  ALA A 388       4.832  19.750 -22.924  1.00 10.00      A   
ATOM   3662  C   ALA A 388       2.423  20.106 -22.317  1.00 10.00      A   
ATOM   3663  O   ALA A 388       1.572  19.249 -22.553  1.00 10.00      A   
ATOM   3664  N   LEU A 389       2.440  20.833 -21.202  1.00 10.00      A   
ATOM   3665  HN  LEU A 389       3.143  21.506 -21.086  1.00 10.00      A   
ATOM   3666  CA  LEU A 389       1.445  20.659 -20.147  1.00 10.00      A   
ATOM   3667  CB  LEU A 389       1.732  21.618 -18.987  1.00 10.00      A   
ATOM   3668  CG  LEU A 389       3.074  21.436 -18.279  1.00 10.00      A   
ATOM   3669  CD1 LEU A 389       3.392  22.641 -17.413  1.00 10.00      A   
ATOM   3670  CD2 LEU A 389       3.069  20.169 -17.443  1.00 10.00      A   
ATOM   3671  C   LEU A 389       0.039  20.902 -20.688  1.00 10.00      A   
ATOM   3672  O   LEU A 389      -0.863  20.079 -20.510  1.00 10.00      A   
ATOM   3673  N   ILE A 390      -0.131  22.030 -21.368  1.00 10.00      A   
ATOM   3674  HN  ILE A 390       0.632  22.638 -21.478  1.00 10.00      A   
ATOM   3675  CA  ILE A 390      -1.419  22.397 -21.945  1.00 10.00      A   
ATOM   3676  CB  ILE A 390      -1.369  23.797 -22.595  1.00 10.00      A   
ATOM   3677  CG1 ILE A 390      -0.913  24.836 -21.567  1.00 10.00      A   
ATOM   3678  CG2 ILE A 390      -2.735  24.172 -23.157  1.00 10.00      A   
ATOM   3679  CD1 ILE A 390      -0.593  26.192 -22.159  1.00 10.00      A   
ATOM   3680  C   ILE A 390      -1.882  21.366 -22.973  1.00 10.00      A   
ATOM   3681  O   ILE A 390      -3.052  20.980 -22.991  1.00 10.00      A   
ATOM   3682  N   THR A 391      -0.955  20.910 -23.811  1.00 10.00      A   
ATOM   3683  HN  THR A 391      -0.035  21.246 -23.735  1.00 10.00      A   
ATOM   3684  CA  THR A 391      -1.265  19.925 -24.842  1.00 10.00      A   
ATOM   3685  CB  THR A 391      -0.027  19.618 -25.714  1.00 10.00      A   
ATOM   3686  OG1 THR A 391       0.523  20.842 -26.223  1.00 10.00      A   
ATOM   3687  HG1 THR A 391       0.836  21.387 -25.487  1.00 10.00      A   
ATOM   3688  CG2 THR A 391      -0.393  18.716 -26.883  1.00 10.00      A   
ATOM   3689  C   THR A 391      -1.810  18.628 -24.234  1.00 10.00      A   
ATOM   3690  O   THR A 391      -2.849  18.125 -24.662  1.00 10.00      A   
ATOM   3691  N   ILE A 392      -1.122  18.111 -23.221  1.00 10.00      A   
ATOM   3692  HN  ILE A 392      -0.314  18.576 -22.901  1.00 10.00      A   
ATOM   3693  CA  ILE A 392      -1.538  16.877 -22.565  1.00 10.00      A   
ATOM   3694  CB  ILE A 392      -0.528  16.445 -21.480  1.00 10.00      A   
ATOM   3695  CG1 ILE A 392       0.834  16.149 -22.113  1.00 10.00      A   
ATOM   3696  CG2 ILE A 392      -1.039  15.236 -20.708  1.00 10.00      A   
ATOM   3697  CD1 ILE A 392       1.938  15.896 -21.107  1.00 10.00      A   
ATOM   3698  C   ILE A 392      -2.930  17.022 -21.954  1.00 10.00      A   
ATOM   3699  O   ILE A 392      -3.789  16.161 -22.133  1.00 10.00      A   
ATOM   3700  N   ALA A 393      -3.154  18.130 -21.262  1.00 10.00      A   
ATOM   3701  HN  ALA A 393      -2.436  18.793 -21.179  1.00 10.00      A   
ATOM   3702  CA  ALA A 393      -4.437  18.389 -20.620  1.00 10.00      A   
ATOM   3703  CB  ALA A 393      -4.376  19.670 -19.810  1.00 10.00      A   
ATOM   3704  C   ALA A 393      -5.575  18.456 -21.633  1.00 10.00      A   
ATOM   3705  O   ALA A 393      -6.645  17.887 -21.414  1.00 10.00      A   
ATOM   3706  N   ARG A 394      -5.337  19.150 -22.741  1.00 10.00      A   
ATOM   3707  HN  ARG A 394      -4.460  19.578 -22.857  1.00 10.00      A   
ATOM   3708  CA  ARG A 394      -6.344  19.303 -23.785  1.00 10.00      A   
ATOM   3709  CB  ARG A 394      -5.896  20.345 -24.808  1.00 10.00      A   
ATOM   3710  CG  ARG A 394      -5.814  21.756 -24.259  1.00 10.00      A   
ATOM   3711  CD  ARG A 394      -5.404  22.747 -25.335  1.00 10.00      A   
ATOM   3712  NE  ARG A 394      -6.408  22.853 -26.397  1.00 10.00      A   
ATOM   3713  HE  ARG A 394      -6.310  22.247 -27.166  1.00 10.00      A   
ATOM   3714  CZ  ARG A 394      -7.433  23.705 -26.380  1.00 10.00      A   
ATOM   3715  NH1 ARG A 394      -7.602  24.537 -25.356  1.00 10.00      A   
ATOM   3716 HH11 ARG A 394      -6.933  24.531 -24.557  1.00 10.00      A   
ATOM   3717 HH12 ARG A 394      -8.407  25.199 -25.346  1.00 10.00      A   
ATOM   3718  NH2 ARG A 394      -8.288  23.731 -27.396  1.00 10.00      A   
ATOM   3719 HH21 ARG A 394      -8.158  23.084 -28.205  1.00 10.00      A   
ATOM   3720 HH22 ARG A 394      -9.096  24.397 -27.393  1.00 10.00      A   
ATOM   3721  C   ARG A 394      -6.643  17.984 -24.487  1.00 10.00      A   
ATOM   3722  O   ARG A 394      -7.771  17.747 -24.928  1.00 10.00      A   
ATOM   3723  N   ASN A 395      -5.634  17.131 -24.592  1.00 10.00      A   
ATOM   3724  HN  ASN A 395      -4.758  17.373 -24.215  1.00 10.00      A   
ATOM   3725  CA  ASN A 395      -5.792  15.843 -25.255  1.00 10.00      A   
ATOM   3726  CB  ASN A 395      -4.457  15.352 -25.824  1.00 10.00      A   
ATOM   3727  CG  ASN A 395      -4.262  15.747 -27.277  1.00 10.00      A   
ATOM   3728  OD1 ASN A 395      -3.862  16.872 -27.584  1.00 10.00      A   
ATOM   3729  ND2 ASN A 395      -4.545  14.825 -28.181  1.00 10.00      A   
ATOM   3730 HD21 ASN A 395      -4.863  13.948 -27.869  1.00 10.00      A   
ATOM   3731 HD22 ASN A 395      -4.432  15.054 -29.128  1.00 10.00      A   
ATOM   3732  C   ASN A 395      -6.406  14.799 -24.328  1.00 10.00      A   
ATOM   3733  O   ASN A 395      -7.164  13.933 -24.771  1.00 10.00      A   
ATOM   3734  N   ARG A 396      -6.092  14.888 -23.042  1.00 10.00      A   
ATOM   3735  HN  ARG A 396      -5.495  15.610 -22.742  1.00 10.00      A   
ATOM   3736  CA  ARG A 396      -6.608  13.943 -22.057  1.00 10.00      A   
ATOM   3737  CB  ARG A 396      -5.466  13.109 -21.467  1.00 10.00      A   
ATOM   3738  CG  ARG A 396      -4.829  12.121 -22.429  1.00 10.00      A   
ATOM   3739  CD  ARG A 396      -5.605  10.811 -22.486  1.00 10.00      A   
ATOM   3740  NE  ARG A 396      -6.859  10.932 -23.227  1.00 10.00      A   
ATOM   3741  HE  ARG A 396      -7.674  11.124 -22.704  1.00 10.00      A   
ATOM   3742  CZ  ARG A 396      -6.960  10.774 -24.548  1.00 10.00      A   
ATOM   3743  NH1 ARG A 396      -5.886  10.477 -25.278  1.00 10.00      A   
ATOM   3744 HH11 ARG A 396      -5.973  10.359 -26.313  1.00 10.00      A   
ATOM   3745 HH12 ARG A 396      -4.949  10.363 -24.824  1.00 10.00      A   
ATOM   3746  NH2 ARG A 396      -8.133  10.914 -25.145  1.00 10.00      A   
ATOM   3747 HH21 ARG A 396      -8.983  11.152 -24.588  1.00 10.00      A   
ATOM   3748 HH22 ARG A 396      -8.216  10.791 -26.179  1.00 10.00      A   
ATOM   3749  C   ARG A 396      -7.356  14.655 -20.929  1.00 10.00      A   
ATOM   3750  O   ARG A 396      -6.845  14.767 -19.818  1.00 10.00      A   
ATOM   3751  N   PRO A 397      -8.584  15.129 -21.186  1.00 10.00      A   
ATOM   3752  CA  PRO A 397      -9.385  15.817 -20.173  1.00 10.00      A   
ATOM   3753  CB  PRO A 397     -10.430  16.546 -21.017  1.00 10.00      A   
ATOM   3754  CG  PRO A 397     -10.616  15.678 -22.212  1.00 10.00      A   
ATOM   3755  CD  PRO A 397      -9.284  15.038 -22.479  1.00 10.00      A   
ATOM   3756  C   PRO A 397     -10.065  14.820 -19.234  1.00 10.00      A   
ATOM   3757  O   PRO A 397     -10.837  15.191 -18.350  1.00 10.00      A   
ATOM   3758  N   ASN A 398      -9.767  13.545 -19.442  1.00 10.00      A   
ATOM   3759  HN  ASN A 398      -9.141  13.323 -20.162  1.00 10.00      A   
ATOM   3760  CA  ASN A 398     -10.333  12.465 -18.644  1.00 10.00      A   
ATOM   3761  CB  ASN A 398     -10.708  11.284 -19.551  1.00 10.00      A   
ATOM   3762  CG  ASN A 398      -9.499  10.626 -20.190  1.00 10.00      A   
ATOM   3763  OD1 ASN A 398      -8.991  11.088 -21.217  1.00 10.00      A   
ATOM   3764  ND2 ASN A 398      -9.032   9.541 -19.594  1.00 10.00      A   
ATOM   3765 HD21 ASN A 398      -9.487   9.225 -18.782  1.00 10.00      A   
ATOM   3766 HD22 ASN A 398      -8.240   9.108 -19.976  1.00 10.00      A   
ATOM   3767  C   ASN A 398      -9.352  12.011 -17.562  1.00 10.00      A   
ATOM   3768  O   ASN A 398      -9.579  11.003 -16.886  1.00 10.00      A   
ATOM   3769  N   MET A 399      -8.266  12.764 -17.410  1.00 10.00      A   
ATOM   3770  HN  MET A 399      -8.154  13.549 -17.985  1.00 10.00      A   
ATOM   3771  CA  MET A 399      -7.234  12.463 -16.419  1.00 10.00      A   
ATOM   3772  CB  MET A 399      -6.051  13.422 -16.578  1.00 10.00      A   
ATOM   3773  CG  MET A 399      -4.763  12.955 -15.916  1.00 10.00      A   
ATOM   3774  SD  MET A 399      -3.961  11.614 -16.816  1.00 10.00      A   
ATOM   3775  CE  MET A 399      -3.616  12.406 -18.385  1.00 10.00      A   
ATOM   3776  C   MET A 399      -7.795  12.566 -15.003  1.00 10.00      A   
ATOM   3777  O   MET A 399      -8.512  13.516 -14.678  1.00 10.00      A   
ATOM   3778  N   THR A 400      -7.470  11.586 -14.172  1.00 10.00      A   
ATOM   3779  HN  THR A 400      -6.891  10.860 -14.489  1.00 10.00      A   
ATOM   3780  CA  THR A 400      -7.948  11.562 -12.800  1.00 10.00      A   
ATOM   3781  CB  THR A 400      -8.631  10.216 -12.467  1.00 10.00      A   
ATOM   3782  OG1 THR A 400      -7.730   9.131 -12.744  1.00 10.00      A   
ATOM   3783  HG1 THR A 400      -8.206   8.415 -13.206  1.00 10.00      A   
ATOM   3784  CG2 THR A 400      -9.900  10.041 -13.286  1.00 10.00      A   
ATOM   3785  C   THR A 400      -6.808  11.806 -11.816  1.00 10.00      A   
ATOM   3786  O   THR A 400      -7.000  12.423 -10.765  1.00 10.00      A   
ATOM   3787  N   ARG A 401      -5.620  11.322 -12.159  1.00 10.00      A   
ATOM   3788  HN  ARG A 401      -5.527  10.838 -13.011  1.00 10.00      A   
ATOM   3789  CA  ARG A 401      -4.455  11.477 -11.305  1.00 10.00      A   
ATOM   3790  CB  ARG A 401      -4.186  10.169 -10.558  1.00 10.00      A   
ATOM   3791  CG  ARG A 401      -5.251   9.809  -9.532  1.00 10.00      A   
ATOM   3792  CD  ARG A 401      -5.414   8.304  -9.401  1.00 10.00      A   
ATOM   3793  NE  ARG A 401      -6.405   7.758 -10.332  1.00 10.00      A   
ATOM   3794  HE  ARG A 401      -6.487   8.188 -11.219  1.00 10.00      A   
ATOM   3795  CZ  ARG A 401      -7.176   6.706 -10.055  1.00 10.00      A   
ATOM   3796  NH1 ARG A 401      -7.052   6.088  -8.889  1.00 10.00      A   
ATOM   3797 HH11 ARG A 401      -7.649   5.265  -8.668  1.00 10.00      A   
ATOM   3798 HH12 ARG A 401      -6.350   6.411  -8.183  1.00 10.00      A   
ATOM   3799  NH2 ARG A 401      -8.043   6.248 -10.949  1.00 10.00      A   
ATOM   3800 HH21 ARG A 401      -8.139   6.712 -11.890  1.00 10.00      A   
ATOM   3801 HH22 ARG A 401      -8.642   5.422 -10.725  1.00 10.00      A   
ATOM   3802  C   ARG A 401      -3.224  11.875 -12.108  1.00 10.00      A   
ATOM   3803  O   ARG A 401      -2.731  11.105 -12.929  1.00 10.00      A   
ATOM   3804  N   PHE A 402      -2.740  13.084 -11.883  1.00 10.00      A   
ATOM   3805  HN  PHE A 402      -3.189  13.669 -11.234  1.00 10.00      A   
ATOM   3806  CA  PHE A 402      -1.554  13.562 -12.576  1.00 10.00      A   
ATOM   3807  CB  PHE A 402      -1.869  14.729 -13.513  1.00 10.00      A   
ATOM   3808  CG  PHE A 402      -0.993  14.760 -14.737  1.00 10.00      A   
ATOM   3809  CD1 PHE A 402      -1.533  14.601 -16.004  1.00 10.00      A   
ATOM   3810  CD2 PHE A 402       0.376  14.936 -14.619  1.00 10.00      A   
ATOM   3811  CE1 PHE A 402      -0.723  14.619 -17.126  1.00 10.00      A   
ATOM   3812  CE2 PHE A 402       1.189  14.957 -15.733  1.00 10.00      A   
ATOM   3813  CZ  PHE A 402       0.641  14.798 -16.990  1.00 10.00      A   
ATOM   3814  C   PHE A 402      -0.471  13.933 -11.574  1.00 10.00      A   
ATOM   3815  O   PHE A 402      -0.530  14.974 -10.921  1.00 10.00      A   
ATOM   3816  N   ARG A 403       0.510  13.062 -11.449  1.00 10.00      A   
ATOM   3817  HN  ARG A 403       0.506  12.250 -12.010  1.00 10.00      A   
ATOM   3818  CA  ARG A 403       1.606  13.272 -10.523  1.00 10.00      A   
ATOM   3819  CB  ARG A 403       1.777  12.034  -9.643  1.00 10.00      A   
ATOM   3820  CG  ARG A 403       0.482  11.539  -9.017  1.00 10.00      A   
ATOM   3821  CD  ARG A 403       0.617  10.119  -8.491  1.00 10.00      A   
ATOM   3822  NE  ARG A 403       1.282  10.076  -7.192  1.00 10.00      A   
ATOM   3823  HE  ARG A 403       1.872  10.836  -6.958  1.00 10.00      A   
ATOM   3824  CZ  ARG A 403       1.125   9.097  -6.304  1.00 10.00      A   
ATOM   3825  NH1 ARG A 403       0.322   8.065  -6.559  1.00 10.00      A   
ATOM   3826 HH11 ARG A 403      -0.197   8.009  -7.460  1.00 10.00      A   
ATOM   3827 HH12 ARG A 403       0.203   7.306  -5.848  1.00 10.00      A   
ATOM   3828  NH2 ARG A 403       1.776   9.156  -5.153  1.00 10.00      A   
ATOM   3829 HH21 ARG A 403       2.406   9.969  -4.955  1.00 10.00      A   
ATOM   3830 HH22 ARG A 403       1.657   8.402  -4.438  1.00 10.00      A   
ATOM   3831  C   ARG A 403       2.885  13.560 -11.295  1.00 10.00      A   
ATOM   3832  O   ARG A 403       3.588  12.640 -11.722  1.00 10.00      A   
ATOM   3833  N   LEU A 404       3.172  14.837 -11.495  1.00 10.00      A   
ATOM   3834  HN  LEU A 404       2.576  15.525 -11.133  1.00 10.00      A   
ATOM   3835  CA  LEU A 404       4.356  15.243 -12.229  1.00 10.00      A   
ATOM   3836  CB  LEU A 404       3.965  16.149 -13.397  1.00 10.00      A   
ATOM   3837  CG  LEU A 404       5.101  16.589 -14.324  1.00 10.00      A   
ATOM   3838  CD1 LEU A 404       5.605  15.420 -15.158  1.00 10.00      A   
ATOM   3839  CD2 LEU A 404       4.649  17.733 -15.215  1.00 10.00      A   
ATOM   3840  C   LEU A 404       5.344  15.959 -11.316  1.00 10.00      A   
ATOM   3841  O   LEU A 404       4.995  16.929 -10.642  1.00 10.00      A   
ATOM   3842  N   CYS A 405       6.577  15.480 -11.301  1.00 10.00      A   
ATOM   3843  HN  CYS A 405       6.797  14.705 -11.863  1.00 10.00      A   
ATOM   3844  CA  CYS A 405       7.615  16.074 -10.477  1.00 10.00      A   
ATOM   3845  CB  CYS A 405       7.918  15.182  -9.275  1.00 10.00      A   
ATOM   3846  SG  CYS A 405       9.097  15.882  -8.097  1.00 10.00      A   
ATOM   3847  HG  CYS A 405      10.079  16.454  -8.783  1.00 10.00      A   
ATOM   3848  C   CYS A 405       8.877  16.301 -11.292  1.00 10.00      A   
ATOM   3849  O   CYS A 405       9.155  15.557 -12.226  1.00 10.00      A   
ATOM   3850  N   ILE A 406       9.631  17.335 -10.942  1.00 10.00      A   
ATOM   3851  HN  ILE A 406       9.356  17.892 -10.183  1.00 10.00      A   
ATOM   3852  CA  ILE A 406      10.868  17.653 -11.637  1.00 10.00      A   
ATOM   3853  CB  ILE A 406      10.880  19.113 -12.151  1.00 10.00      A   
ATOM   3854  CG1 ILE A 406       9.623  19.405 -12.984  1.00 10.00      A   
ATOM   3855  CG2 ILE A 406      12.139  19.383 -12.967  1.00 10.00      A   
ATOM   3856  CD1 ILE A 406       9.552  20.823 -13.510  1.00 10.00      A   
ATOM   3857  C   ILE A 406      12.046  17.428 -10.695  1.00 10.00      A   
ATOM   3858  O   ILE A 406      11.944  17.703  -9.499  1.00 10.00      A   
ATOM   3859  N   ILE A 407      13.136  16.885 -11.226  1.00 10.00      A   
ATOM   3860  HN  ILE A 407      13.128  16.637 -12.177  1.00 10.00      A   
ATOM   3861  CA  ILE A 407      14.337  16.625 -10.436  1.00 10.00      A   
ATOM   3862  CB  ILE A 407      15.433  15.931 -11.277  1.00 10.00      A   
ATOM   3863  CG1 ILE A 407      14.900  14.649 -11.933  1.00 10.00      A   
ATOM   3864  CG2 ILE A 407      16.664  15.634 -10.429  1.00 10.00      A   
ATOM   3865  CD1 ILE A 407      14.393  13.605 -10.957  1.00 10.00      A   
ATOM   3866  C   ILE A 407      14.890  17.925  -9.846  1.00 10.00      A   
ATOM   3867  O   ILE A 407      15.233  17.990  -8.665  1.00 10.00      A   
ATOM   3868  N   GLU A 408      14.981  18.955 -10.675  1.00 10.00      A   
ATOM   3869  HN  GLU A 408      14.703  18.846 -11.607  1.00 10.00      A   
ATOM   3870  CA  GLU A 408      15.476  20.245 -10.226  1.00 10.00      A   
ATOM   3871  CB  GLU A 408      16.104  21.019 -11.390  1.00 10.00      A   
ATOM   3872  CG  GLU A 408      16.616  22.406 -11.023  1.00 10.00      A   
ATOM   3873  CD  GLU A 408      17.965  22.400 -10.324  1.00 10.00      A   
ATOM   3874  OE1 GLU A 408      18.326  21.381  -9.695  1.00 10.00      A   
ATOM   3875  OE2 GLU A 408      18.669  23.432 -10.396  1.00 10.00      A   
ATOM   3876  C   GLU A 408      14.346  21.047  -9.587  1.00 10.00      A   
ATOM   3877  O   GLU A 408      13.305  21.271 -10.210  1.00 10.00      A   
ATOM   3878  N   PRO A 409      14.528  21.474  -8.326  1.00 10.00      A   
ATOM   3879  CA  PRO A 409      13.515  22.245  -7.605  1.00 10.00      A   
ATOM   3880  CB  PRO A 409      14.058  22.309  -6.174  1.00 10.00      A   
ATOM   3881  CG  PRO A 409      15.531  22.142  -6.322  1.00 10.00      A   
ATOM   3882  CD  PRO A 409      15.733  21.237  -7.505  1.00 10.00      A   
ATOM   3883  C   PRO A 409      13.338  23.652  -8.178  1.00 10.00      A   
ATOM   3884  O   PRO A 409      14.313  24.360  -8.438  1.00 10.00      A   
ATOM   3885  N   LYS A 410      12.081  24.036  -8.383  1.00 10.00      A   
ATOM   3886  HN  LYS A 410      11.361  23.405  -8.174  1.00 10.00      A   
ATOM   3887  CA  LYS A 410      11.734  25.355  -8.914  1.00 10.00      A   
ATOM   3888  CB  LYS A 410      12.203  26.482  -7.985  1.00 10.00      A   
ATOM   3889  CG  LYS A 410      11.464  26.536  -6.657  1.00 10.00      A   
ATOM   3890  CD  LYS A 410      11.810  27.785  -5.872  1.00 10.00      A   
ATOM   3891  CE  LYS A 410      11.024  27.845  -4.571  1.00 10.00      A   
ATOM   3892  NZ  LYS A 410      11.276  29.103  -3.834  1.00 10.00      A   
ATOM   3893  HZ1 LYS A 410      10.794  29.084  -2.917  1.00 10.00      A   
ATOM   3894  HZ2 LYS A 410      10.922  29.915  -4.381  1.00 10.00      A   
ATOM   3895  HZ3 LYS A 410      12.298  29.219  -3.671  1.00 10.00      A   
ATOM   3896  C   LYS A 410      12.266  25.558 -10.334  1.00 10.00      A   
ATOM   3897  O   LYS A 410      12.700  26.653 -10.702  1.00 10.00      A   
ATOM   3898  N   ALA A 411      12.237  24.495 -11.127  1.00 10.00      A   
ATOM   3899  HN  ALA A 411      11.904  23.644 -10.776  1.00 10.00      A   
ATOM   3900  CA  ALA A 411      12.700  24.561 -12.503  1.00 10.00      A   
ATOM   3901  CB  ALA A 411      13.117  23.183 -12.991  1.00 10.00      A   
ATOM   3902  C   ALA A 411      11.605  25.136 -13.391  1.00 10.00      A   
ATOM   3903  O   ALA A 411      10.484  24.626 -13.417  1.00 10.00      A   
ATOM   3904  N   PRO A 412      11.902  26.235 -14.096  1.00 10.00      A   
ATOM   3905  CA  PRO A 412      10.946  26.885 -14.989  1.00 10.00      A   
ATOM   3906  CB  PRO A 412      11.503  28.306 -15.094  1.00 10.00      A   
ATOM   3907  CG  PRO A 412      12.979  28.134 -14.962  1.00 10.00      A   
ATOM   3908  CD  PRO A 412      13.196  26.942 -14.064  1.00 10.00      A   
ATOM   3909  C   PRO A 412      10.920  26.241 -16.370  1.00 10.00      A   
ATOM   3910  O   PRO A 412      11.630  25.263 -16.627  1.00 10.00      A   
ATOM   3911  N   ASP A 413      10.095  26.799 -17.250  1.00 10.00      A   
ATOM   3912  HN  ASP A 413       9.548  27.563 -16.967  1.00 10.00      A   
ATOM   3913  CA  ASP A 413       9.971  26.317 -18.623  1.00 10.00      A   
ATOM   3914  CB  ASP A 413       9.001  27.228 -19.386  1.00 10.00      A   
ATOM   3915  CG  ASP A 413       8.688  26.742 -20.785  1.00 10.00      A   
ATOM   3916  OD1 ASP A 413       9.520  26.953 -21.684  1.00 10.00      A   
ATOM   3917  OD2 ASP A 413       7.603  26.173 -20.996  1.00 10.00      A   
ATOM   3918  C   ASP A 413      11.347  26.328 -19.285  1.00 10.00      A   
ATOM   3919  O   ASP A 413      12.085  27.297 -19.157  1.00 10.00      A   
ATOM   3920  N   TYR A 414      11.698  25.256 -19.977  1.00 10.00      A   
ATOM   3921  HN  TYR A 414      11.072  24.505 -20.056  1.00 10.00      A   
ATOM   3922  CA  TYR A 414      13.011  25.165 -20.605  1.00 10.00      A   
ATOM   3923  CB  TYR A 414      13.466  23.703 -20.733  1.00 10.00      A   
ATOM   3924  CG  TYR A 414      13.132  23.030 -22.048  1.00 10.00      A   
ATOM   3925  CD1 TYR A 414      14.099  22.881 -23.032  1.00 10.00      A   
ATOM   3926  CD2 TYR A 414      11.856  22.541 -22.305  1.00 10.00      A   
ATOM   3927  CE1 TYR A 414      13.810  22.265 -24.231  1.00 10.00      A   
ATOM   3928  CE2 TYR A 414      11.559  21.923 -23.508  1.00 10.00      A   
ATOM   3929  CZ  TYR A 414      12.542  21.789 -24.466  1.00 10.00      A   
ATOM   3930  OH  TYR A 414      12.260  21.172 -25.662  1.00 10.00      A   
ATOM   3931  HH  TYR A 414      13.019  20.631 -25.925  1.00 10.00      A   
ATOM   3932  C   TYR A 414      13.114  25.924 -21.933  1.00 10.00      A   
ATOM   3933  O   TYR A 414      14.208  26.085 -22.482  1.00 10.00      A   
ATOM   3934  N   LEU A 415      11.994  26.412 -22.439  1.00 10.00      A   
ATOM   3935  HN  LEU A 415      11.143  26.299 -21.949  1.00 10.00      A   
ATOM   3936  CA  LEU A 415      11.998  27.140 -23.697  1.00 10.00      A   
ATOM   3937  CB  LEU A 415      10.957  26.578 -24.666  1.00 10.00      A   
ATOM   3938  CG  LEU A 415      11.372  25.321 -25.431  1.00 10.00      A   
ATOM   3939  CD1 LEU A 415      10.228  24.808 -26.288  1.00 10.00      A   
ATOM   3940  CD2 LEU A 415      12.602  25.591 -26.284  1.00 10.00      A   
ATOM   3941  C   LEU A 415      11.789  28.638 -23.493  1.00 10.00      A   
ATOM   3942  O   LEU A 415      12.515  29.456 -24.057  1.00 10.00      A   
ATOM   3943  N   THR A 416      10.799  28.994 -22.688  1.00 10.00      A   
ATOM   3944  HN  THR A 416      10.254  28.290 -22.256  1.00 10.00      A   
ATOM   3945  CA  THR A 416      10.495  30.397 -22.429  1.00 10.00      A   
ATOM   3946  CB  THR A 416       8.983  30.684 -22.520  1.00 10.00      A   
ATOM   3947  OG1 THR A 416       8.235  29.655 -21.843  1.00 10.00      A   
ATOM   3948  HG1 THR A 416       8.434  28.789 -22.233  1.00 10.00      A   
ATOM   3949  CG2 THR A 416       8.538  30.770 -23.971  1.00 10.00      A   
ATOM   3950  C   THR A 416      11.030  30.855 -21.075  1.00 10.00      A   
ATOM   3951  O   THR A 416      11.084  32.053 -20.789  1.00 10.00      A   
ATOM   3952  N   LEU A 417      11.431  29.885 -20.256  1.00 10.00      A   
ATOM   3953  HN  LEU A 417      11.378  28.958 -20.565  1.00 10.00      A   
ATOM   3954  CA  LEU A 417      11.966  30.146 -18.919  1.00 10.00      A   
ATOM   3955  CB  LEU A 417      13.263  30.954 -18.984  1.00 10.00      A   
ATOM   3956  CG  LEU A 417      14.452  30.261 -19.650  1.00 10.00      A   
ATOM   3957  CD1 LEU A 417      15.614  31.227 -19.795  1.00 10.00      A   
ATOM   3958  CD2 LEU A 417      14.871  29.030 -18.861  1.00 10.00      A   
ATOM   3959  C   LEU A 417      10.941  30.820 -18.011  1.00 10.00      A   
ATOM   3960  O   LEU A 417      11.295  31.509 -17.056  1.00 10.00      A   
ATOM   3961  N   GLU A 418       9.673  30.586 -18.302  1.00 10.00      A   
ATOM   3962  HN  GLU A 418       9.462  29.997 -19.051  1.00 10.00      A   
ATOM   3963  CA  GLU A 418       8.585  31.167 -17.532  1.00 10.00      A   
ATOM   3964  CB  GLU A 418       7.463  31.607 -18.477  1.00 10.00      A   
ATOM   3965  CG  GLU A 418       7.876  32.667 -19.480  1.00 10.00      A   
ATOM   3966  CD  GLU A 418       6.689  33.348 -20.121  1.00 10.00      A   
ATOM   3967  OE1 GLU A 418       6.791  34.550 -20.436  1.00 10.00      A   
ATOM   3968  OE2 GLU A 418       5.644  32.687 -20.314  1.00 10.00      A   
ATOM   3969  C   GLU A 418       8.040  30.164 -16.519  1.00 10.00      A   
ATOM   3970  O   GLU A 418       8.342  28.971 -16.600  1.00 10.00      A   
ATOM   3971  N   PRO A 419       7.259  30.638 -15.531  1.00 10.00      A   
ATOM   3972  CA  PRO A 419       6.651  29.769 -14.516  1.00 10.00      A   
ATOM   3973  CB  PRO A 419       5.889  30.748 -13.613  1.00 10.00      A   
ATOM   3974  CG  PRO A 419       6.513  32.076 -13.871  1.00 10.00      A   
ATOM   3975  CD  PRO A 419       6.928  32.056 -15.309  1.00 10.00      A   
ATOM   3976  C   PRO A 419       5.678  28.778 -15.156  1.00 10.00      A   
ATOM   3977  O   PRO A 419       5.056  29.080 -16.181  1.00 10.00      A   
ATOM   3978  N   LEU A 420       5.522  27.615 -14.539  1.00 10.00      A   
ATOM   3979  HN  LEU A 420       5.992  27.454 -13.687  1.00 10.00      A   
ATOM   3980  CA  LEU A 420       4.643  26.580 -15.072  1.00 10.00      A   
ATOM   3981  CB  LEU A 420       5.188  25.190 -14.730  1.00 10.00      A   
ATOM   3982  CG  LEU A 420       6.618  24.895 -15.194  1.00 10.00      A   
ATOM   3983  CD1 LEU A 420       7.111  23.586 -14.601  1.00 10.00      A   
ATOM   3984  CD2 LEU A 420       6.702  24.863 -16.713  1.00 10.00      A   
ATOM   3985  C   LEU A 420       3.218  26.738 -14.549  1.00 10.00      A   
ATOM   3986  O   LEU A 420       2.390  25.832 -14.680  1.00 10.00      A   
ATOM   3987  N   ASP A 421       2.947  27.901 -13.963  1.00 10.00      A   
ATOM   3988  HN  ASP A 421       3.663  28.567 -13.891  1.00 10.00      A   
ATOM   3989  CA  ASP A 421       1.634  28.221 -13.404  1.00 10.00      A   
ATOM   3990  CB  ASP A 421       1.593  29.676 -12.914  1.00 10.00      A   
ATOM   3991  CG  ASP A 421       2.417  29.908 -11.658  1.00 10.00      A   
ATOM   3992  OD1 ASP A 421       1.842  30.302 -10.620  1.00 10.00      A   
ATOM   3993  OD2 ASP A 421       3.643  29.705 -11.698  1.00 10.00      A   
ATOM   3994  C   ASP A 421       0.516  27.984 -14.413  1.00 10.00      A   
ATOM   3995  O   ASP A 421      -0.442  27.268 -14.130  1.00 10.00      A   
ATOM   3996  N   ILE A 422       0.643  28.581 -15.596  1.00 10.00      A   
ATOM   3997  HN  ILE A 422       1.429  29.143 -15.768  1.00 10.00      A   
ATOM   3998  CA  ILE A 422      -0.376  28.426 -16.635  1.00 10.00      A   
ATOM   3999  CB  ILE A 422      -0.180  29.398 -17.818  1.00 10.00      A   
ATOM   4000  CG1 ILE A 422       1.192  29.205 -18.475  1.00 10.00      A   
ATOM   4001  CG2 ILE A 422      -0.368  30.836 -17.361  1.00 10.00      A   
ATOM   4002  CD1 ILE A 422       1.316  29.861 -19.834  1.00 10.00      A   
ATOM   4003  C   ILE A 422      -0.453  26.991 -17.151  1.00 10.00      A   
ATOM   4004  O   ILE A 422      -1.520  26.526 -17.559  1.00 10.00      A   
ATOM   4005  N   GLY A 423       0.677  26.294 -17.126  1.00 10.00      A   
ATOM   4006  HN  GLY A 423       1.494  26.716 -16.790  1.00 10.00      A   
ATOM   4007  CA  GLY A 423       0.717  24.921 -17.588  1.00 10.00      A   
ATOM   4008  C   GLY A 423      -0.111  24.009 -16.712  1.00 10.00      A   
ATOM   4009  O   GLY A 423      -0.988  23.297 -17.199  1.00 10.00      A   
ATOM   4010  N   PHE A 424       0.152  24.040 -15.412  1.00 10.00      A   
ATOM   4011  HN  PHE A 424       0.859  24.637 -15.079  1.00 10.00      A   
ATOM   4012  CA  PHE A 424      -0.585  23.211 -14.469  1.00 10.00      A   
ATOM   4013  CB  PHE A 424       0.112  23.173 -13.110  1.00 10.00      A   
ATOM   4014  CG  PHE A 424       1.259  22.205 -13.048  1.00 10.00      A   
ATOM   4015  CD1 PHE A 424       2.561  22.638 -13.227  1.00 10.00      A   
ATOM   4016  CD2 PHE A 424       1.033  20.861 -12.808  1.00 10.00      A   
ATOM   4017  CE1 PHE A 424       3.620  21.753 -13.167  1.00 10.00      A   
ATOM   4018  CE2 PHE A 424       2.087  19.967 -12.747  1.00 10.00      A   
ATOM   4019  CZ  PHE A 424       3.381  20.415 -12.926  1.00 10.00      A   
ATOM   4020  C   PHE A 424      -2.023  23.699 -14.338  1.00 10.00      A   
ATOM   4021  O   PHE A 424      -2.932  22.925 -14.032  1.00 10.00      A   
ATOM   4022  N   GLY A 425      -2.221  24.990 -14.589  1.00 10.00      A   
ATOM   4023  HN  GLY A 425      -1.453  25.560 -14.815  1.00 10.00      A   
ATOM   4024  CA  GLY A 425      -3.547  25.569 -14.519  1.00 10.00      A   
ATOM   4025  C   GLY A 425      -4.447  25.019 -15.610  1.00 10.00      A   
ATOM   4026  O   GLY A 425      -5.659  24.911 -15.433  1.00 10.00      A   
ATOM   4027  N   ALA A 426      -3.847  24.661 -16.740  1.00 10.00      A   
ATOM   4028  HN  ALA A 426      -2.875  24.776 -16.825  1.00 10.00      A   
ATOM   4029  CA  ALA A 426      -4.594  24.107 -17.860  1.00 10.00      A   
ATOM   4030  CB  ALA A 426      -3.768  24.177 -19.134  1.00 10.00      A   
ATOM   4031  C   ALA A 426      -4.995  22.666 -17.570  1.00 10.00      A   
ATOM   4032  O   ALA A 426      -5.977  22.158 -18.113  1.00 10.00      A   
ATOM   4033  N   ILE A 427      -4.224  22.012 -16.707  1.00 10.00      A   
ATOM   4034  HN  ILE A 427      -3.456  22.471 -16.315  1.00 10.00      A   
ATOM   4035  CA  ILE A 427      -4.499  20.635 -16.328  1.00 10.00      A   
ATOM   4036  CB  ILE A 427      -3.410  20.056 -15.395  1.00 10.00      A   
ATOM   4037  CG1 ILE A 427      -2.012  20.232 -16.001  1.00 10.00      A   
ATOM   4038  CG2 ILE A 427      -3.691  18.590 -15.088  1.00 10.00      A   
ATOM   4039  CD1 ILE A 427      -1.809  19.515 -17.316  1.00 10.00      A   
ATOM   4040  C   ILE A 427      -5.847  20.550 -15.622  1.00 10.00      A   
ATOM   4041  O   ILE A 427      -6.725  19.800 -16.032  1.00 10.00      A   
ATOM   4042  N   VAL A 428      -6.012  21.358 -14.580  1.00 10.00      A   
ATOM   4043  HN  VAL A 428      -5.279  21.954 -14.320  1.00 10.00      A   
ATOM   4044  CA  VAL A 428      -7.257  21.379 -13.811  1.00 10.00      A   
ATOM   4045  CB  VAL A 428      -7.090  22.104 -12.460  1.00 10.00      A   
ATOM   4046  CG1 VAL A 428      -6.203  21.297 -11.527  1.00 10.00      A   
ATOM   4047  CG2 VAL A 428      -6.518  23.498 -12.661  1.00 10.00      A   
ATOM   4048  C   VAL A 428      -8.398  22.013 -14.606  1.00 10.00      A   
ATOM   4049  O   VAL A 428      -9.570  21.817 -14.292  1.00 10.00      A   
ATOM   4050  N   GLU A 429      -8.038  22.766 -15.638  1.00 10.00      A   
ATOM   4051  HN  GLU A 429      -7.086  22.882 -15.831  1.00 10.00      A   
ATOM   4052  CA  GLU A 429      -9.014  23.429 -16.489  1.00 10.00      A   
ATOM   4053  CB  GLU A 429      -8.315  24.479 -17.361  1.00 10.00      A   
ATOM   4054  CG  GLU A 429      -9.242  25.279 -18.263  1.00 10.00      A   
ATOM   4055  CD  GLU A 429      -8.486  26.148 -19.254  1.00 10.00      A   
ATOM   4056  OE1 GLU A 429      -7.805  27.102 -18.822  1.00 10.00      A   
ATOM   4057  OE2 GLU A 429      -8.575  25.892 -20.476  1.00 10.00      A   
ATOM   4058  C   GLU A 429      -9.737  22.413 -17.370  1.00 10.00      A   
ATOM   4059  O   GLU A 429     -10.963  22.428 -17.478  1.00 10.00      A   
ATOM   4060  N   HIS A 430      -8.972  21.526 -17.992  1.00 10.00      A   
ATOM   4061  HN  HIS A 430      -7.997  21.558 -17.862  1.00 10.00      A   
ATOM   4062  CA  HIS A 430      -9.544  20.512 -18.870  1.00 10.00      A   
ATOM   4063  CB  HIS A 430      -8.603  20.199 -20.035  1.00 10.00      A   
ATOM   4064  CG  HIS A 430      -8.672  21.204 -21.144  1.00 10.00      A   
ATOM   4065  ND1 HIS A 430      -9.223  20.890 -22.369  1.00 10.00      A   
ATOM   4066  CD2 HIS A 430      -8.268  22.497 -21.157  1.00 10.00      A   
ATOM   4067  CE1 HIS A 430      -9.146  21.993 -23.092  1.00 10.00      A   
ATOM   4068  NE2 HIS A 430      -8.575  22.986 -22.398  1.00 10.00      A   
ATOM   4069  HE2 HIS A 430      -8.422  23.902 -22.711  1.00 10.00      A   
ATOM   4070  C   HIS A 430      -9.915  19.243 -18.110  1.00 10.00      A   
ATOM   4071  O   HIS A 430     -10.955  18.637 -18.366  1.00 10.00      A   
ATOM   4072  N   CYS A 431      -9.078  18.853 -17.160  1.00 10.00      A   
ATOM   4073  HN  CYS A 431      -8.272  19.384 -16.975  1.00 10.00      A   
ATOM   4074  CA  CYS A 431      -9.332  17.652 -16.376  1.00 10.00      A   
ATOM   4075  CB  CYS A 431      -8.018  16.959 -16.011  1.00 10.00      A   
ATOM   4076  SG  CYS A 431      -6.833  16.848 -17.375  1.00 10.00      A   
ATOM   4077  HG  CYS A 431      -6.675  18.063 -17.881  1.00 10.00      A   
ATOM   4078  C   CYS A 431     -10.129  17.981 -15.115  1.00 10.00      A   
ATOM   4079  O   CYS A 431      -9.566  18.362 -14.091  1.00 10.00      A   
ATOM   4080  N   LYS A 432     -11.444  17.832 -15.196  1.00 10.00      A   
ATOM   4081  HN  LYS A 432     -11.840  17.513 -16.036  1.00 10.00      A   
ATOM   4082  CA  LYS A 432     -12.314  18.120 -14.062  1.00 10.00      A   
ATOM   4083  CB  LYS A 432     -13.691  18.588 -14.535  1.00 10.00      A   
ATOM   4084  CG  LYS A 432     -13.670  19.911 -15.284  1.00 10.00      A   
ATOM   4085  CD  LYS A 432     -13.244  21.058 -14.382  1.00 10.00      A   
ATOM   4086  CE  LYS A 432     -13.112  22.355 -15.164  1.00 10.00      A   
ATOM   4087  NZ  LYS A 432     -14.367  22.698 -15.881  1.00 10.00      A   
ATOM   4088  HZ1 LYS A 432     -14.565  21.991 -16.620  1.00 10.00      A   
ATOM   4089  HZ2 LYS A 432     -14.279  23.630 -16.326  1.00 10.00      A   
ATOM   4090  HZ3 LYS A 432     -15.163  22.718 -15.213  1.00 10.00      A   
ATOM   4091  C   LYS A 432     -12.447  16.905 -13.155  1.00 10.00      A   
ATOM   4092  O   LYS A 432     -12.885  17.016 -12.010  1.00 10.00      A   
ATOM   4093  N   ASP A 433     -12.044  15.749 -13.668  1.00 10.00      A   
ATOM   4094  HN  ASP A 433     -11.685  15.734 -14.582  1.00 10.00      A   
ATOM   4095  CA  ASP A 433     -12.113  14.501 -12.904  1.00 10.00      A   
ATOM   4096  CB  ASP A 433     -12.415  13.309 -13.819  1.00 10.00      A   
ATOM   4097  CG  ASP A 433     -13.898  13.034 -13.961  1.00 10.00      A   
ATOM   4098  OD1 ASP A 433     -14.462  13.335 -15.036  1.00 10.00      A   
ATOM   4099  OD2 ASP A 433     -14.509  12.509 -13.002  1.00 10.00      A   
ATOM   4100  C   ASP A 433     -10.808  14.258 -12.157  1.00 10.00      A   
ATOM   4101  O   ASP A 433     -10.579  13.176 -11.611  1.00 10.00      A   
ATOM   4102  N   LEU A 434      -9.956  15.277 -12.141  1.00 10.00      A   
ATOM   4103  HN  LEU A 434     -10.208  16.109 -12.589  1.00 10.00      A   
ATOM   4104  CA  LEU A 434      -8.669  15.199 -11.470  1.00 10.00      A   
ATOM   4105  CB  LEU A 434      -7.780  16.369 -11.901  1.00 10.00      A   
ATOM   4106  CG  LEU A 434      -6.294  16.265 -11.546  1.00 10.00      A   
ATOM   4107  CD1 LEU A 434      -5.611  15.223 -12.413  1.00 10.00      A   
ATOM   4108  CD2 LEU A 434      -5.613  17.615 -11.695  1.00 10.00      A   
ATOM   4109  C   LEU A 434      -8.865  15.220  -9.956  1.00 10.00      A   
ATOM   4110  O   LEU A 434      -9.235  16.245  -9.381  1.00 10.00      A   
ATOM   4111  N   ARG A 435      -8.631  14.081  -9.317  1.00 10.00      A   
ATOM   4112  HN  ARG A 435      -8.351  13.294  -9.833  1.00 10.00      A   
ATOM   4113  CA  ARG A 435      -8.786  13.966  -7.873  1.00 10.00      A   
ATOM   4114  CB  ARG A 435      -9.577  12.709  -7.491  1.00 10.00      A   
ATOM   4115  CG  ARG A 435      -9.103  11.431  -8.163  1.00 10.00      A   
ATOM   4116  CD  ARG A 435      -9.746  10.203  -7.535  1.00 10.00      A   
ATOM   4117  NE  ARG A 435      -9.230   9.937  -6.193  1.00 10.00      A   
ATOM   4118  HE  ARG A 435      -9.626  10.454  -5.442  1.00 10.00      A   
ATOM   4119  CZ  ARG A 435      -8.283   9.034  -5.923  1.00 10.00      A   
ATOM   4120  NH1 ARG A 435      -7.746   8.315  -6.903  1.00 10.00      A   
ATOM   4121 HH11 ARG A 435      -8.066   8.445  -7.881  1.00 10.00      A   
ATOM   4122 HH12 ARG A 435      -7.003   7.609  -6.691  1.00 10.00      A   
ATOM   4123  NH2 ARG A 435      -7.863   8.856  -4.679  1.00 10.00      A   
ATOM   4124 HH21 ARG A 435      -7.125   8.150  -4.476  1.00 10.00      A   
ATOM   4125 HH22 ARG A 435      -8.272   9.417  -3.897  1.00 10.00      A   
ATOM   4126  C   ARG A 435      -7.440  13.996  -7.156  1.00 10.00      A   
ATOM   4127  O   ARG A 435      -7.385  14.062  -5.928  1.00 10.00      A   
ATOM   4128  N   ARG A 436      -6.356  13.956  -7.918  1.00 10.00      A   
ATOM   4129  HN  ARG A 436      -6.452  13.912  -8.895  1.00 10.00      A   
ATOM   4130  CA  ARG A 436      -5.020  13.987  -7.334  1.00 10.00      A   
ATOM   4131  CB  ARG A 436      -4.544  12.575  -6.990  1.00 10.00      A   
ATOM   4132  CG  ARG A 436      -3.278  12.541  -6.153  1.00 10.00      A   
ATOM   4133  CD  ARG A 436      -2.887  11.117  -5.804  1.00 10.00      A   
ATOM   4134  NE  ARG A 436      -1.802  11.072  -4.829  1.00 10.00      A   
ATOM   4135  HE  ARG A 436      -1.336  11.917  -4.632  1.00 10.00      A   
ATOM   4136  CZ  ARG A 436      -1.391   9.967  -4.218  1.00 10.00      A   
ATOM   4137  NH1 ARG A 436      -1.965   8.798  -4.472  1.00 10.00      A   
ATOM   4138 HH11 ARG A 436      -1.622   7.931  -3.986  1.00 10.00      A   
ATOM   4139 HH12 ARG A 436      -2.748   8.733  -5.157  1.00 10.00      A   
ATOM   4140  NH2 ARG A 436      -0.403  10.026  -3.338  1.00 10.00      A   
ATOM   4141 HH21 ARG A 436       0.059  10.934  -3.124  1.00 10.00      A   
ATOM   4142 HH22 ARG A 436      -0.084   9.149  -2.857  1.00 10.00      A   
ATOM   4143  C   ARG A 436      -4.034  14.657  -8.283  1.00 10.00      A   
ATOM   4144  O   ARG A 436      -3.977  14.317  -9.465  1.00 10.00      A   
ATOM   4145  N   LEU A 437      -3.263  15.604  -7.764  1.00 10.00      A   
ATOM   4146  HN  LEU A 437      -3.349  15.828  -6.809  1.00 10.00      A   
ATOM   4147  CA  LEU A 437      -2.289  16.321  -8.573  1.00 10.00      A   
ATOM   4148  CB  LEU A 437      -2.920  17.603  -9.126  1.00 10.00      A   
ATOM   4149  CG  LEU A 437      -2.006  18.538  -9.923  1.00 10.00      A   
ATOM   4150  CD1 LEU A 437      -1.750  17.987 -11.318  1.00 10.00      A   
ATOM   4151  CD2 LEU A 437      -2.602  19.936  -9.993  1.00 10.00      A   
ATOM   4152  C   LEU A 437      -1.043  16.662  -7.758  1.00 10.00      A   
ATOM   4153  O   LEU A 437      -1.125  16.894  -6.549  1.00 10.00      A   
ATOM   4154  N   SER A 438       0.103  16.661  -8.418  1.00 10.00      A   
ATOM   4155  HN  SER A 438       0.104  16.427  -9.371  1.00 10.00      A   
ATOM   4156  CA  SER A 438       1.365  16.994  -7.774  1.00 10.00      A   
ATOM   4157  CB  SER A 438       2.325  15.804  -7.832  1.00 10.00      A   
ATOM   4158  OG  SER A 438       1.667  14.601  -7.470  1.00 10.00      A   
ATOM   4159  HG  SER A 438       2.330  13.936  -7.221  1.00 10.00      A   
ATOM   4160  C   SER A 438       1.973  18.210  -8.468  1.00 10.00      A   
ATOM   4161  O   SER A 438       2.060  18.247  -9.695  1.00 10.00      A   
ATOM   4162  N   LEU A 439       2.372  19.206  -7.688  1.00 10.00      A   
ATOM   4163  HN  LEU A 439       2.298  19.113  -6.711  1.00 10.00      A   
ATOM   4164  CA  LEU A 439       2.937  20.432  -8.245  1.00 10.00      A   
ATOM   4165  CB  LEU A 439       2.342  21.660  -7.552  1.00 10.00      A   
ATOM   4166  CG  LEU A 439       0.859  21.929  -7.801  1.00 10.00      A   
ATOM   4167  CD1 LEU A 439       0.398  23.115  -6.973  1.00 10.00      A   
ATOM   4168  CD2 LEU A 439       0.604  22.177  -9.279  1.00 10.00      A   
ATOM   4169  C   LEU A 439       4.456  20.466  -8.139  1.00 10.00      A   
ATOM   4170  O   LEU A 439       5.014  20.299  -7.052  1.00 10.00      A   
ATOM   4171  N   SER A 440       5.112  20.704  -9.275  1.00 10.00      A   
ATOM   4172  HN  SER A 440       4.600  20.835 -10.099  1.00 10.00      A   
ATOM   4173  CA  SER A 440       6.569  20.775  -9.334  1.00 10.00      A   
ATOM   4174  CB  SER A 440       7.138  19.407  -9.703  1.00 10.00      A   
ATOM   4175  OG  SER A 440       6.531  18.377  -8.941  1.00 10.00      A   
ATOM   4176  HG  SER A 440       5.823  17.965  -9.462  1.00 10.00      A   
ATOM   4177  C   SER A 440       7.026  21.819 -10.359  1.00 10.00      A   
ATOM   4178  O   SER A 440       6.344  22.066 -11.355  1.00 10.00      A   
ATOM   4179  N   GLY A 441       8.182  22.427 -10.111  1.00 10.00      A   
ATOM   4180  HN  GLY A 441       8.674  22.207  -9.293  1.00 10.00      A   
ATOM   4181  CA  GLY A 441       8.705  23.427 -11.018  1.00 10.00      A   
ATOM   4182  C   GLY A 441       8.505  24.833 -10.486  1.00 10.00      A   
ATOM   4183  O   GLY A 441       8.060  25.017  -9.350  1.00 10.00      A   
ATOM   4184  N   LEU A 442       8.851  25.826 -11.289  1.00 10.00      A   
ATOM   4185  HN  LEU A 442       9.217  25.621 -12.178  1.00 10.00      A   
ATOM   4186  CA  LEU A 442       8.692  27.211 -10.883  1.00 10.00      A   
ATOM   4187  CB  LEU A 442       9.496  28.143 -11.789  1.00 10.00      A   
ATOM   4188  CG  LEU A 442       9.483  29.623 -11.407  1.00 10.00      A   
ATOM   4189  CD1 LEU A 442      10.107  29.835 -10.035  1.00 10.00      A   
ATOM   4190  CD2 LEU A 442      10.191  30.461 -12.460  1.00 10.00      A   
ATOM   4191  C   LEU A 442       7.217  27.591 -10.900  1.00 10.00      A   
ATOM   4192  O   LEU A 442       6.640  27.829 -11.961  1.00 10.00      A   
ATOM   4193  N   LEU A 443       6.616  27.620  -9.720  1.00 10.00      A   
ATOM   4194  HN  LEU A 443       7.132  27.408  -8.920  1.00 10.00      A   
ATOM   4195  CA  LEU A 443       5.209  27.954  -9.580  1.00 10.00      A   
ATOM   4196  CB  LEU A 443       4.418  26.714  -9.162  1.00 10.00      A   
ATOM   4197  CG  LEU A 443       4.469  25.521 -10.114  1.00 10.00      A   
ATOM   4198  CD1 LEU A 443       4.198  24.229  -9.362  1.00 10.00      A   
ATOM   4199  CD2 LEU A 443       3.465  25.701 -11.238  1.00 10.00      A   
ATOM   4200  C   LEU A 443       5.010  29.042  -8.538  1.00 10.00      A   
ATOM   4201  O   LEU A 443       5.700  29.072  -7.513  1.00 10.00      A   
ATOM   4202  N   THR A 444       4.066  29.926  -8.800  1.00 10.00      A   
ATOM   4203  HN  THR A 444       3.555  29.845  -9.640  1.00 10.00      A   
ATOM   4204  CA  THR A 444       3.754  31.010  -7.887  1.00 10.00      A   
ATOM   4205  CB  THR A 444       3.955  32.384  -8.560  1.00 10.00      A   
ATOM   4206  OG1 THR A 444       3.267  32.422  -9.819  1.00 10.00      A   
ATOM   4207  HG1 THR A 444       3.018  31.518 -10.086  1.00 10.00      A   
ATOM   4208  CG2 THR A 444       5.434  32.661  -8.782  1.00 10.00      A   
ATOM   4209  C   THR A 444       2.317  30.884  -7.386  1.00 10.00      A   
ATOM   4210  O   THR A 444       1.731  29.804  -7.429  1.00 10.00      A   
ATOM   4211  N   ASP A 445       1.748  31.987  -6.925  1.00 10.00      A   
ATOM   4212  HN  ASP A 445       2.260  32.823  -6.922  1.00 10.00      A   
ATOM   4213  CA  ASP A 445       0.379  31.991  -6.414  1.00 10.00      A   
ATOM   4214  CB  ASP A 445       0.144  33.200  -5.497  1.00 10.00      A   
ATOM   4215  CG  ASP A 445       0.719  33.012  -4.104  1.00 10.00      A   
ATOM   4216  OD1 ASP A 445       0.520  33.898  -3.248  1.00 10.00      A   
ATOM   4217  OD2 ASP A 445       1.378  31.984  -3.859  1.00 10.00      A   
ATOM   4218  C   ASP A 445      -0.637  31.992  -7.548  1.00 10.00      A   
ATOM   4219  O   ASP A 445      -1.837  31.835  -7.321  1.00 10.00      A   
ATOM   4220  N   LYS A 446      -0.149  32.154  -8.774  1.00 10.00      A   
ATOM   4221  HN  LYS A 446       0.817  32.241  -8.895  1.00 10.00      A   
ATOM   4222  CA  LYS A 446      -1.013  32.189  -9.942  1.00 10.00      A   
ATOM   4223  CB  LYS A 446      -0.248  32.694 -11.166  1.00 10.00      A   
ATOM   4224  CG  LYS A 446      -1.142  33.264 -12.254  1.00 10.00      A   
ATOM   4225  CD  LYS A 446      -2.024  34.376 -11.709  1.00 10.00      A   
ATOM   4226  CE  LYS A 446      -2.941  34.934 -12.782  1.00 10.00      A   
ATOM   4227  NZ  LYS A 446      -3.950  35.864 -12.212  1.00 10.00      A   
ATOM   4228  HZ1 LYS A 446      -4.586  36.207 -12.961  1.00 10.00      A   
ATOM   4229  HZ2 LYS A 446      -3.479  36.681 -11.776  1.00 10.00      A   
ATOM   4230  HZ3 LYS A 446      -4.519  35.377 -11.484  1.00 10.00      A   
ATOM   4231  C   LYS A 446      -1.627  30.827 -10.217  1.00 10.00      A   
ATOM   4232  O   LYS A 446      -2.831  30.717 -10.458  1.00 10.00      A   
ATOM   4233  N   VAL A 447      -0.797  29.791 -10.172  1.00 10.00      A   
ATOM   4234  HN  VAL A 447       0.164  29.950  -9.990  1.00 10.00      A   
ATOM   4235  CA  VAL A 447      -1.263  28.429 -10.410  1.00 10.00      A   
ATOM   4236  CB  VAL A 447      -0.100  27.407 -10.445  1.00 10.00      A   
ATOM   4237  CG1 VAL A 447       0.575  27.271  -9.086  1.00 10.00      A   
ATOM   4238  CG2 VAL A 447      -0.584  26.056 -10.947  1.00 10.00      A   
ATOM   4239  C   VAL A 447      -2.307  28.020  -9.369  1.00 10.00      A   
ATOM   4240  O   VAL A 447      -3.282  27.337  -9.689  1.00 10.00      A   
ATOM   4241  N   PHE A 448      -2.112  28.474  -8.130  1.00 10.00      A   
ATOM   4242  HN  PHE A 448      -1.324  29.027  -7.943  1.00 10.00      A   
ATOM   4243  CA  PHE A 448      -3.034  28.166  -7.047  1.00 10.00      A   
ATOM   4244  CB  PHE A 448      -2.473  28.626  -5.702  1.00 10.00      A   
ATOM   4245  CG  PHE A 448      -1.224  27.897  -5.296  1.00 10.00      A   
ATOM   4246  CD1 PHE A 448      -0.019  28.565  -5.188  1.00 10.00      A   
ATOM   4247  CD2 PHE A 448      -1.259  26.536  -5.033  1.00 10.00      A   
ATOM   4248  CE1 PHE A 448       1.131  27.893  -4.826  1.00 10.00      A   
ATOM   4249  CE2 PHE A 448      -0.112  25.858  -4.669  1.00 10.00      A   
ATOM   4250  CZ  PHE A 448       1.084  26.537  -4.566  1.00 10.00      A   
ATOM   4251  C   PHE A 448      -4.394  28.794  -7.306  1.00 10.00      A   
ATOM   4252  O   PHE A 448      -5.425  28.218  -6.966  1.00 10.00      A   
ATOM   4253  N   GLU A 449      -4.386  29.974  -7.917  1.00 10.00      A   
ATOM   4254  HN  GLU A 449      -3.526  30.386  -8.145  1.00 10.00      A   
ATOM   4255  CA  GLU A 449      -5.618  30.676  -8.253  1.00 10.00      A   
ATOM   4256  CB  GLU A 449      -5.294  32.027  -8.895  1.00 10.00      A   
ATOM   4257  CG  GLU A 449      -6.503  32.775  -9.435  1.00 10.00      A   
ATOM   4258  CD  GLU A 449      -6.138  33.741 -10.544  1.00 10.00      A   
ATOM   4259  OE1 GLU A 449      -5.443  34.740 -10.267  1.00 10.00      A   
ATOM   4260  OE2 GLU A 449      -6.552  33.512 -11.701  1.00 10.00      A   
ATOM   4261  C   GLU A 449      -6.434  29.832  -9.225  1.00 10.00      A   
ATOM   4262  O   GLU A 449      -7.649  29.672  -9.074  1.00 10.00      A   
ATOM   4263  N   TYR A 450      -5.745  29.273 -10.212  1.00 10.00      A   
ATOM   4264  HN  TYR A 450      -4.775  29.424 -10.258  1.00 10.00      A   
ATOM   4265  CA  TYR A 450      -6.381  28.438 -11.219  1.00 10.00      A   
ATOM   4266  CB  TYR A 450      -5.415  28.150 -12.370  1.00 10.00      A   
ATOM   4267  CG  TYR A 450      -5.057  29.375 -13.179  1.00 10.00      A   
ATOM   4268  CD1 TYR A 450      -3.744  29.623 -13.562  1.00 10.00      A   
ATOM   4269  CD2 TYR A 450      -6.032  30.287 -13.554  1.00 10.00      A   
ATOM   4270  CE1 TYR A 450      -3.416  30.747 -14.298  1.00 10.00      A   
ATOM   4271  CE2 TYR A 450      -5.715  31.410 -14.289  1.00 10.00      A   
ATOM   4272  CZ  TYR A 450      -4.408  31.637 -14.659  1.00 10.00      A   
ATOM   4273  OH  TYR A 450      -4.094  32.762 -15.390  1.00 10.00      A   
ATOM   4274  HH  TYR A 450      -3.691  32.499 -16.227  1.00 10.00      A   
ATOM   4275  C   TYR A 450      -6.878  27.136 -10.609  1.00 10.00      A   
ATOM   4276  O   TYR A 450      -8.020  26.739 -10.823  1.00 10.00      A   
ATOM   4277  N   ILE A 451      -6.026  26.495  -9.820  1.00 10.00      A   
ATOM   4278  HN  ILE A 451      -5.134  26.882  -9.662  1.00 10.00      A   
ATOM   4279  CA  ILE A 451      -6.376  25.233  -9.184  1.00 10.00      A   
ATOM   4280  CB  ILE A 451      -5.181  24.618  -8.425  1.00 10.00      A   
ATOM   4281  CG1 ILE A 451      -4.021  24.343  -9.387  1.00 10.00      A   
ATOM   4282  CG2 ILE A 451      -5.597  23.335  -7.726  1.00 10.00      A   
ATOM   4283  CD1 ILE A 451      -2.769  23.848  -8.699  1.00 10.00      A   
ATOM   4284  C   ILE A 451      -7.581  25.386  -8.253  1.00 10.00      A   
ATOM   4285  O   ILE A 451      -8.494  24.567  -8.272  1.00 10.00      A   
ATOM   4286  N   GLY A 452      -7.595  26.458  -7.475  1.00 10.00      A   
ATOM   4287  HN  GLY A 452      -6.847  27.093  -7.518  1.00 10.00      A   
ATOM   4288  CA  GLY A 452      -8.689  26.692  -6.549  1.00 10.00      A   
ATOM   4289  C   GLY A 452     -10.003  27.007  -7.238  1.00 10.00      A   
ATOM   4290  O   GLY A 452     -11.076  26.769  -6.687  1.00 10.00      A   
ATOM   4291  N   THR A 453      -9.925  27.539  -8.444  1.00 10.00      A   
ATOM   4292  HN  THR A 453      -9.043  27.703  -8.836  1.00 10.00      A   
ATOM   4293  CA  THR A 453     -11.121  27.889  -9.192  1.00 10.00      A   
ATOM   4294  CB  THR A 453     -10.907  29.178 -10.018  1.00 10.00      A   
ATOM   4295  OG1 THR A 453     -10.275  30.175  -9.191  1.00 10.00      A   
ATOM   4296  HG1 THR A 453      -9.315  30.030  -9.187  1.00 10.00      A   
ATOM   4297  CG2 THR A 453     -12.237  29.723 -10.517  1.00 10.00      A   
ATOM   4298  C   THR A 453     -11.579  26.742 -10.100  1.00 10.00      A   
ATOM   4299  O   THR A 453     -12.769  26.603 -10.382  1.00 10.00      A   
ATOM   4300  N   TYR A 454     -10.641  25.904 -10.533  1.00 10.00      A   
ATOM   4301  HN  TYR A 454      -9.711  26.033 -10.245  1.00 10.00      A   
ATOM   4302  CA  TYR A 454     -10.968  24.791 -11.423  1.00 10.00      A   
ATOM   4303  CB  TYR A 454      -9.936  24.661 -12.552  1.00 10.00      A   
ATOM   4304  CG  TYR A 454      -9.903  25.820 -13.526  1.00 10.00      A   
ATOM   4305  CD1 TYR A 454      -8.708  26.459 -13.831  1.00 10.00      A   
ATOM   4306  CD2 TYR A 454     -11.063  26.277 -14.140  1.00 10.00      A   
ATOM   4307  CE1 TYR A 454      -8.667  27.517 -14.715  1.00 10.00      A   
ATOM   4308  CE2 TYR A 454     -11.032  27.337 -15.028  1.00 10.00      A   
ATOM   4309  CZ  TYR A 454      -9.831  27.953 -15.312  1.00 10.00      A   
ATOM   4310  OH  TYR A 454      -9.795  29.013 -16.188  1.00 10.00      A   
ATOM   4311  HH  TYR A 454     -10.529  29.609 -15.993  1.00 10.00      A   
ATOM   4312  C   TYR A 454     -11.105  23.457 -10.686  1.00 10.00      A   
ATOM   4313  O   TYR A 454     -12.163  22.833 -10.721  1.00 10.00      A   
ATOM   4314  N   ALA A 455     -10.036  23.031 -10.019  1.00 10.00      A   
ATOM   4315  HN  ALA A 455      -9.236  23.592  -9.988  1.00 10.00      A   
ATOM   4316  CA  ALA A 455     -10.033  21.760  -9.304  1.00 10.00      A   
ATOM   4317  CB  ALA A 455      -8.622  21.386  -8.876  1.00 10.00      A   
ATOM   4318  C   ALA A 455     -10.977  21.766  -8.110  1.00 10.00      A   
ATOM   4319  O   ALA A 455     -10.668  22.316  -7.050  1.00 10.00      A   
ATOM   4320  N   LYS A 456     -12.130  21.143  -8.291  1.00 10.00      A   
ATOM   4321  HN  LYS A 456     -12.315  20.736  -9.166  1.00 10.00      A   
ATOM   4322  CA  LYS A 456     -13.128  21.058  -7.244  1.00 10.00      A   
ATOM   4323  CB  LYS A 456     -14.484  21.533  -7.765  1.00 10.00      A   
ATOM   4324  CG  LYS A 456     -14.626  23.046  -7.833  1.00 10.00      A   
ATOM   4325  CD  LYS A 456     -14.583  23.665  -6.448  1.00 10.00      A   
ATOM   4326  CE  LYS A 456     -15.076  25.102  -6.461  1.00 10.00      A   
ATOM   4327  NZ  LYS A 456     -15.119  25.672  -5.090  1.00 10.00      A   
ATOM   4328  HZ1 LYS A 456     -15.505  26.638  -5.111  1.00 10.00      A   
ATOM   4329  HZ2 LYS A 456     -14.160  25.702  -4.685  1.00 10.00      A   
ATOM   4330  HZ3 LYS A 456     -15.724  25.080  -4.474  1.00 10.00      A   
ATOM   4331  C   LYS A 456     -13.243  19.640  -6.709  1.00 10.00      A   
ATOM   4332  O   LYS A 456     -13.579  19.433  -5.542  1.00 10.00      A   
ATOM   4333  N   LYS A 457     -12.941  18.668  -7.560  1.00 10.00      A   
ATOM   4334  HN  LYS A 457     -12.648  18.902  -8.468  1.00 10.00      A   
ATOM   4335  CA  LYS A 457     -13.027  17.262  -7.186  1.00 10.00      A   
ATOM   4336  CB  LYS A 457     -13.573  16.429  -8.352  1.00 10.00      A   
ATOM   4337  CG  LYS A 457     -14.948  16.868  -8.837  1.00 10.00      A   
ATOM   4338  CD  LYS A 457     -15.972  16.828  -7.712  1.00 10.00      A   
ATOM   4339  CE  LYS A 457     -16.593  15.449  -7.565  1.00 10.00      A   
ATOM   4340  NZ  LYS A 457     -17.480  15.126  -8.713  1.00 10.00      A   
ATOM   4341  HZ1 LYS A 457     -18.110  15.929  -8.916  1.00 10.00      A   
ATOM   4342  HZ2 LYS A 457     -18.064  14.292  -8.497  1.00 10.00      A   
ATOM   4343  HZ3 LYS A 457     -16.913  14.924  -9.561  1.00 10.00      A   
ATOM   4344  C   LYS A 457     -11.680  16.717  -6.728  1.00 10.00      A   
ATOM   4345  O   LYS A 457     -11.562  15.544  -6.382  1.00 10.00      A   
ATOM   4346  N   MET A 458     -10.668  17.571  -6.730  1.00 10.00      A   
ATOM   4347  HN  MET A 458     -10.820  18.494  -7.022  1.00 10.00      A   
ATOM   4348  CA  MET A 458      -9.333  17.164  -6.310  1.00 10.00      A   
ATOM   4349  CB  MET A 458      -8.295  18.210  -6.709  1.00 10.00      A   
ATOM   4350  CG  MET A 458      -6.864  17.700  -6.684  1.00 10.00      A   
ATOM   4351  SD  MET A 458      -5.685  18.929  -7.270  1.00 10.00      A   
ATOM   4352  CE  MET A 458      -5.876  20.191  -6.017  1.00 10.00      A   
ATOM   4353  C   MET A 458      -9.299  16.917  -4.807  1.00 10.00      A   
ATOM   4354  O   MET A 458      -9.595  17.811  -4.010  1.00 10.00      A   
ATOM   4355  N   GLU A 459      -8.937  15.702  -4.426  1.00 10.00      A   
ATOM   4356  HN  GLU A 459      -8.700  15.039  -5.109  1.00 10.00      A   
ATOM   4357  CA  GLU A 459      -8.885  15.317  -3.025  1.00 10.00      A   
ATOM   4358  CB  GLU A 459      -9.332  13.863  -2.862  1.00 10.00      A   
ATOM   4359  CG  GLU A 459     -10.636  13.515  -3.562  1.00 10.00      A   
ATOM   4360  CD  GLU A 459     -11.024  12.070  -3.353  1.00 10.00      A   
ATOM   4361  OE1 GLU A 459     -10.485  11.196  -4.066  1.00 10.00      A   
ATOM   4362  OE2 GLU A 459     -11.850  11.795  -2.453  1.00 10.00      A   
ATOM   4363  C   GLU A 459      -7.482  15.472  -2.446  1.00 10.00      A   
ATOM   4364  O   GLU A 459      -7.315  15.934  -1.314  1.00 10.00      A   
ATOM   4365  N   MET A 460      -6.474  15.104  -3.221  1.00 10.00      A   
ATOM   4366  HN  MET A 460      -6.656  14.787  -4.137  1.00 10.00      A   
ATOM   4367  CA  MET A 460      -5.096  15.173  -2.748  1.00 10.00      A   
ATOM   4368  CB  MET A 460      -4.513  13.760  -2.638  1.00 10.00      A   
ATOM   4369  CG  MET A 460      -3.138  13.694  -1.992  1.00 10.00      A   
ATOM   4370  SD  MET A 460      -2.714  12.023  -1.467  1.00 10.00      A   
ATOM   4371  CE  MET A 460      -1.063  12.276  -0.818  1.00 10.00      A   
ATOM   4372  C   MET A 460      -4.217  16.038  -3.641  1.00 10.00      A   
ATOM   4373  O   MET A 460      -4.270  15.934  -4.867  1.00 10.00      A   
ATOM   4374  N   LEU A 461      -3.408  16.881  -3.012  1.00 10.00      A   
ATOM   4375  HN  LEU A 461      -3.419  16.910  -2.029  1.00 10.00      A   
ATOM   4376  CA  LEU A 461      -2.505  17.768  -3.730  1.00 10.00      A   
ATOM   4377  CB  LEU A 461      -3.127  19.162  -3.878  1.00 10.00      A   
ATOM   4378  CG  LEU A 461      -2.232  20.253  -4.481  1.00 10.00      A   
ATOM   4379  CD1 LEU A 461      -1.964  19.985  -5.954  1.00 10.00      A   
ATOM   4380  CD2 LEU A 461      -2.852  21.629  -4.287  1.00 10.00      A   
ATOM   4381  C   LEU A 461      -1.161  17.869  -3.012  1.00 10.00      A   
ATOM   4382  O   LEU A 461      -1.103  18.196  -1.823  1.00 10.00      A   
ATOM   4383  N   SER A 462      -0.092  17.565  -3.731  1.00 10.00      A   
ATOM   4384  HN  SER A 462      -0.209  17.265  -4.657  1.00 10.00      A   
ATOM   4385  CA  SER A 462       1.252  17.641  -3.178  1.00 10.00      A   
ATOM   4386  CB  SER A 462       2.069  16.426  -3.614  1.00 10.00      A   
ATOM   4387  OG  SER A 462       1.368  15.223  -3.337  1.00 10.00      A   
ATOM   4388  HG  SER A 462       1.552  14.947  -2.419  1.00 10.00      A   
ATOM   4389  C   SER A 462       1.932  18.938  -3.616  1.00 10.00      A   
ATOM   4390  O   SER A 462       2.099  19.196  -4.813  1.00 10.00      A   
ATOM   4391  N   VAL A 463       2.314  19.756  -2.645  1.00 10.00      A   
ATOM   4392  HN  VAL A 463       2.162  19.490  -1.709  1.00 10.00      A   
ATOM   4393  CA  VAL A 463       2.958  21.035  -2.920  1.00 10.00      A   
ATOM   4394  CB  VAL A 463       2.154  22.208  -2.312  1.00 10.00      A   
ATOM   4395  CG1 VAL A 463       2.703  23.544  -2.794  1.00 10.00      A   
ATOM   4396  CG2 VAL A 463       0.673  22.082  -2.641  1.00 10.00      A   
ATOM   4397  C   VAL A 463       4.381  21.069  -2.362  1.00 10.00      A   
ATOM   4398  O   VAL A 463       4.599  20.819  -1.177  1.00 10.00      A   
ATOM   4399  N   ALA A 464       5.342  21.380  -3.221  1.00 10.00      A   
ATOM   4400  HN  ALA A 464       5.108  21.577  -4.151  1.00 10.00      A   
ATOM   4401  CA  ALA A 464       6.740  21.446  -2.819  1.00 10.00      A   
ATOM   4402  CB  ALA A 464       7.414  20.104  -3.047  1.00 10.00      A   
ATOM   4403  C   ALA A 464       7.469  22.538  -3.594  1.00 10.00      A   
ATOM   4404  O   ALA A 464       7.462  22.536  -4.822  1.00 10.00      A   
ATOM   4405  N   PHE A 465       8.066  23.482  -2.868  1.00 10.00      A   
ATOM   4406  HN  PHE A 465       7.995  23.442  -1.888  1.00 10.00      A   
ATOM   4407  CA  PHE A 465       8.818  24.588  -3.480  1.00 10.00      A   
ATOM   4408  CB  PHE A 465      10.076  24.070  -4.197  1.00 10.00      A   
ATOM   4409  CG  PHE A 465      11.096  23.438  -3.295  1.00 10.00      A   
ATOM   4410  CD1 PHE A 465      11.105  22.070  -3.090  1.00 10.00      A   
ATOM   4411  CD2 PHE A 465      12.047  24.213  -2.652  1.00 10.00      A   
ATOM   4412  CE1 PHE A 465      12.042  21.482  -2.261  1.00 10.00      A   
ATOM   4413  CE2 PHE A 465      12.988  23.633  -1.821  1.00 10.00      A   
ATOM   4414  CZ  PHE A 465      12.985  22.266  -1.625  1.00 10.00      A   
ATOM   4415  C   PHE A 465       7.956  25.384  -4.459  1.00 10.00      A   
ATOM   4416  O   PHE A 465       8.432  25.826  -5.506  1.00 10.00      A   
ATOM   4417  N   ALA A 466       6.693  25.570  -4.114  1.00 10.00      A   
ATOM   4418  HN  ALA A 466       6.373  25.218  -3.255  1.00 10.00      A   
ATOM   4419  CA  ALA A 466       5.773  26.300  -4.973  1.00 10.00      A   
ATOM   4420  CB  ALA A 466       4.836  25.337  -5.687  1.00 10.00      A   
ATOM   4421  C   ALA A 466       4.975  27.317  -4.175  1.00 10.00      A   
ATOM   4422  O   ALA A 466       4.550  27.040  -3.052  1.00 10.00      A   
ATOM   4423  N   GLY A 467       4.778  28.489  -4.756  1.00 10.00      A   
ATOM   4424  HN  GLY A 467       5.145  28.651  -5.654  1.00 10.00      A   
ATOM   4425  CA  GLY A 467       4.027  29.529  -4.087  1.00 10.00      A   
ATOM   4426  C   GLY A 467       4.750  30.851  -4.087  1.00 10.00      A   
ATOM   4427  O   GLY A 467       5.969  30.902  -4.271  1.00 10.00      A   
ATOM   4428  N   ASP A 468       3.998  31.920  -3.901  1.00 10.00      A   
ATOM   4429  HN  ASP A 468       3.019  31.806  -3.781  1.00 10.00      A   
ATOM   4430  CA  ASP A 468       4.559  33.261  -3.873  1.00 10.00      A   
ATOM   4431  CB  ASP A 468       3.965  34.114  -5.000  1.00 10.00      A   
ATOM   4432  CG  ASP A 468       4.889  35.230  -5.442  1.00 10.00      A   
ATOM   4433  OD1 ASP A 468       6.105  34.980  -5.590  1.00 10.00      A   
ATOM   4434  OD2 ASP A 468       4.404  36.358  -5.659  1.00 10.00      A   
ATOM   4435  C   ASP A 468       4.291  33.907  -2.520  1.00 10.00      A   
ATOM   4436  O   ASP A 468       5.160  34.573  -1.955  1.00 10.00      A   
ATOM   4437  N   SER A 469       3.087  33.692  -1.999  1.00 10.00      A   
ATOM   4438  HN  SER A 469       2.433  33.151  -2.503  1.00 10.00      A   
ATOM   4439  CA  SER A 469       2.698  34.238  -0.707  1.00 10.00      A   
ATOM   4440  CB  SER A 469       2.330  35.720  -0.839  1.00 10.00      A   
ATOM   4441  OG  SER A 469       1.353  35.931  -1.848  1.00 10.00      A   
ATOM   4442  HG  SER A 469       1.192  35.097  -2.331  1.00 10.00      A   
ATOM   4443  C   SER A 469       1.544  33.432  -0.107  1.00 10.00      A   
ATOM   4444  O   SER A 469       1.251  32.329  -0.560  1.00 10.00      A   
ATOM   4445  N   ASP A 470       0.890  33.988   0.910  1.00 10.00      A   
ATOM   4446  HN  ASP A 470       1.172  34.869   1.230  1.00 10.00      A   
ATOM   4447  CA  ASP A 470      -0.228  33.318   1.580  1.00 10.00      A   
ATOM   4448  CB  ASP A 470      -0.638  34.082   2.839  1.00 10.00      A   
ATOM   4449  CG  ASP A 470       0.354  33.939   3.969  1.00 10.00      A   
ATOM   4450  OD1 ASP A 470       0.180  33.030   4.804  1.00 10.00      A   
ATOM   4451  OD2 ASP A 470       1.303  34.749   4.032  1.00 10.00      A   
ATOM   4452  C   ASP A 470      -1.443  33.192   0.666  1.00 10.00      A   
ATOM   4453  O   ASP A 470      -2.321  32.356   0.895  1.00 10.00      A   
ATOM   4454  N   LEU A 471      -1.487  34.028  -0.362  1.00 10.00      A   
ATOM   4455  HN  LEU A 471      -0.741  34.646  -0.501  1.00 10.00      A   
ATOM   4456  CA  LEU A 471      -2.599  34.032  -1.306  1.00 10.00      A   
ATOM   4457  CB  LEU A 471      -2.417  35.128  -2.358  1.00 10.00      A   
ATOM   4458  CG  LEU A 471      -2.484  36.572  -1.853  1.00 10.00      A   
ATOM   4459  CD1 LEU A 471      -2.083  37.536  -2.956  1.00 10.00      A   
ATOM   4460  CD2 LEU A 471      -3.880  36.898  -1.341  1.00 10.00      A   
ATOM   4461  C   LEU A 471      -2.763  32.673  -1.976  1.00 10.00      A   
ATOM   4462  O   LEU A 471      -3.883  32.208  -2.185  1.00 10.00      A   
ATOM   4463  N   GLY A 472      -1.643  32.041  -2.302  1.00 10.00      A   
ATOM   4464  HN  GLY A 472      -0.778  32.473  -2.125  1.00 10.00      A   
ATOM   4465  CA  GLY A 472      -1.675  30.739  -2.940  1.00 10.00      A   
ATOM   4466  C   GLY A 472      -2.377  29.693  -2.097  1.00 10.00      A   
ATOM   4467  O   GLY A 472      -3.298  29.021  -2.567  1.00 10.00      A   
ATOM   4468  N   MET A 473      -1.961  29.569  -0.843  1.00 10.00      A   
ATOM   4469  HN  MET A 473      -1.233  30.141  -0.524  1.00 10.00      A   
ATOM   4470  CA  MET A 473      -2.558  28.598   0.064  1.00 10.00      A   
ATOM   4471  CB  MET A 473      -1.792  28.538   1.382  1.00 10.00      A   
ATOM   4472  CG  MET A 473      -2.232  27.406   2.294  1.00 10.00      A   
ATOM   4473  SD  MET A 473      -1.149  27.195   3.716  1.00 10.00      A   
ATOM   4474  CE  MET A 473      -1.313  28.786   4.513  1.00 10.00      A   
ATOM   4475  C   MET A 473      -4.026  28.921   0.319  1.00 10.00      A   
ATOM   4476  O   MET A 473      -4.858  28.021   0.461  1.00 10.00      A   
ATOM   4477  N   HIS A 474      -4.341  30.208   0.361  1.00 10.00      A   
ATOM   4478  HN  HIS A 474      -3.635  30.879   0.239  1.00 10.00      A   
ATOM   4479  CA  HIS A 474      -5.709  30.648   0.584  1.00 10.00      A   
ATOM   4480  CB  HIS A 474      -5.767  32.168   0.738  1.00 10.00      A   
ATOM   4481  CG  HIS A 474      -7.081  32.685   1.240  1.00 10.00      A   
ATOM   4482  ND1 HIS A 474      -7.360  32.751   2.587  1.00 10.00      A   
ATOM   4483  CD2 HIS A 474      -8.147  33.148   0.541  1.00 10.00      A   
ATOM   4484  CE1 HIS A 474      -8.581  33.251   2.678  1.00 10.00      A   
ATOM   4485  NE2 HIS A 474      -9.091  33.504   1.466  1.00 10.00      A   
ATOM   4486  HE2 HIS A 474      -9.980  33.879   1.275  1.00 10.00      A   
ATOM   4487  C   HIS A 474      -6.605  30.193  -0.564  1.00 10.00      A   
ATOM   4488  O   HIS A 474      -7.725  29.739  -0.343  1.00 10.00      A   
ATOM   4489  N   HIS A 475      -6.090  30.296  -1.788  1.00 10.00      A   
ATOM   4490  HN  HIS A 475      -5.182  30.662  -1.895  1.00 10.00      A   
ATOM   4491  CA  HIS A 475      -6.836  29.890  -2.978  1.00 10.00      A   
ATOM   4492  CB  HIS A 475      -6.072  30.252  -4.253  1.00 10.00      A   
ATOM   4493  CG  HIS A 475      -6.420  31.597  -4.809  1.00 10.00      A   
ATOM   4494  ND1 HIS A 475      -7.610  31.880  -5.441  1.00 10.00      A   
ATOM   4495  HD1 HIS A 475      -8.355  31.254  -5.585  1.00 10.00      A   
ATOM   4496  CD2 HIS A 475      -5.695  32.743  -4.849  1.00 10.00      A   
ATOM   4497  CE1 HIS A 475      -7.579  33.162  -5.823  1.00 10.00      A   
ATOM   4498  NE2 HIS A 475      -6.436  33.732  -5.490  1.00 10.00      A   
ATOM   4499  C   HIS A 475      -7.128  28.396  -2.960  1.00 10.00      A   
ATOM   4500  O   HIS A 475      -8.107  27.937  -3.541  1.00 10.00      A   
ATOM   4501  N   VAL A 476      -6.267  27.642  -2.291  1.00 10.00      A   
ATOM   4502  HN  VAL A 476      -5.494  28.068  -1.860  1.00 10.00      A   
ATOM   4503  CA  VAL A 476      -6.439  26.202  -2.186  1.00 10.00      A   
ATOM   4504  CB  VAL A 476      -5.116  25.505  -1.800  1.00 10.00      A   
ATOM   4505  CG1 VAL A 476      -5.285  23.994  -1.790  1.00 10.00      A   
ATOM   4506  CG2 VAL A 476      -3.996  25.912  -2.743  1.00 10.00      A   
ATOM   4507  C   VAL A 476      -7.497  25.871  -1.140  1.00 10.00      A   
ATOM   4508  O   VAL A 476      -8.473  25.168  -1.418  1.00 10.00      A   
ATOM   4509  N   LEU A 477      -7.295  26.396   0.061  1.00 10.00      A   
ATOM   4510  HN  LEU A 477      -6.494  26.952   0.206  1.00 10.00      A   
ATOM   4511  CA  LEU A 477      -8.208  26.167   1.175  1.00 10.00      A   
ATOM   4512  CB  LEU A 477      -7.651  26.805   2.448  1.00 10.00      A   
ATOM   4513  CG  LEU A 477      -6.291  26.288   2.925  1.00 10.00      A   
ATOM   4514  CD1 LEU A 477      -5.667  27.262   3.913  1.00 10.00      A   
ATOM   4515  CD2 LEU A 477      -6.430  24.907   3.547  1.00 10.00      A   
ATOM   4516  C   LEU A 477      -9.610  26.702   0.887  1.00 10.00      A   
ATOM   4517  O   LEU A 477     -10.610  26.059   1.205  1.00 10.00      A   
ATOM   4518  N   SER A 478      -9.682  27.877   0.284  1.00 10.00      A   
ATOM   4519  HN  SER A 478      -8.852  28.352   0.056  1.00 10.00      A   
ATOM   4520  CA  SER A 478     -10.957  28.490  -0.047  1.00 10.00      A   
ATOM   4521  CB  SER A 478     -10.910  29.984   0.284  1.00 10.00      A   
ATOM   4522  OG  SER A 478     -10.433  30.204   1.603  1.00 10.00      A   
ATOM   4523  HG  SER A 478     -10.485  29.381   2.105  1.00 10.00      A   
ATOM   4524  C   SER A 478     -11.280  28.277  -1.529  1.00 10.00      A   
ATOM   4525  O   SER A 478     -11.913  29.118  -2.170  1.00 10.00      A   
ATOM   4526  N   GLY A 479     -10.837  27.148  -2.070  1.00 10.00      A   
ATOM   4527  HN  GLY A 479     -10.340  26.511  -1.516  1.00 10.00      A   
ATOM   4528  CA  GLY A 479     -11.084  26.854  -3.467  1.00 10.00      A   
ATOM   4529  C   GLY A 479     -11.528  25.426  -3.707  1.00 10.00      A   
ATOM   4530  O   GLY A 479     -12.618  25.185  -4.227  1.00 10.00      A   
ATOM   4531  N   CYS A 480     -10.691  24.472  -3.328  1.00 10.00      A   
ATOM   4532  HN  CYS A 480      -9.839  24.718  -2.904  1.00 10.00      A   
ATOM   4533  CA  CYS A 480     -11.008  23.062  -3.523  1.00 10.00      A   
ATOM   4534  CB  CYS A 480      -9.744  22.210  -3.415  1.00 10.00      A   
ATOM   4535  SG  CYS A 480      -8.487  22.616  -4.651  1.00 10.00      A   
ATOM   4536  HG  CYS A 480      -9.102  22.750  -5.822  1.00 10.00      A   
ATOM   4537  C   CYS A 480     -12.081  22.587  -2.548  1.00 10.00      A   
ATOM   4538  O   CYS A 480     -11.920  22.678  -1.331  1.00 10.00      A   
ATOM   4539  N   ASP A 481     -13.173  22.071  -3.091  1.00 10.00      A   
ATOM   4540  HN  ASP A 481     -13.236  22.006  -4.068  1.00 10.00      A   
ATOM   4541  CA  ASP A 481     -14.286  21.604  -2.274  1.00 10.00      A   
ATOM   4542  CB  ASP A 481     -15.610  21.692  -3.038  1.00 10.00      A   
ATOM   4543  CG  ASP A 481     -16.363  22.978  -2.748  1.00 10.00      A   
ATOM   4544  OD1 ASP A 481     -16.923  23.111  -1.639  1.00 10.00      A   
ATOM   4545  OD2 ASP A 481     -16.390  23.864  -3.624  1.00 10.00      A   
ATOM   4546  C   ASP A 481     -14.070  20.193  -1.744  1.00 10.00      A   
ATOM   4547  O   ASP A 481     -14.290  19.934  -0.562  1.00 10.00      A   
ATOM   4548  N   SER A 482     -13.622  19.292  -2.606  1.00 10.00      A   
ATOM   4549  HN  SER A 482     -13.445  19.559  -3.533  1.00 10.00      A   
ATOM   4550  CA  SER A 482     -13.394  17.903  -2.212  1.00 10.00      A   
ATOM   4551  CB  SER A 482     -13.612  16.970  -3.407  1.00 10.00      A   
ATOM   4552  OG  SER A 482     -14.727  17.394  -4.175  1.00 10.00      A   
ATOM   4553  HG  SER A 482     -14.433  18.040  -4.831  1.00 10.00      A   
ATOM   4554  C   SER A 482     -12.000  17.696  -1.622  1.00 10.00      A   
ATOM   4555  O   SER A 482     -11.420  16.619  -1.747  1.00 10.00      A   
ATOM   4556  N   LEU A 483     -11.476  18.724  -0.957  1.00 10.00      A   
ATOM   4557  HN  LEU A 483     -12.002  19.545  -0.862  1.00 10.00      A   
ATOM   4558  CA  LEU A 483     -10.151  18.653  -0.348  1.00 10.00      A   
ATOM   4559  CB  LEU A 483      -9.752  20.016   0.224  1.00 10.00      A   
ATOM   4560  CG  LEU A 483      -8.344  20.519  -0.120  1.00 10.00      A   
ATOM   4561  CD1 LEU A 483      -8.154  21.952   0.355  1.00 10.00      A   
ATOM   4562  CD2 LEU A 483      -7.278  19.612   0.476  1.00 10.00      A   
ATOM   4563  C   LEU A 483     -10.119  17.592   0.751  1.00 10.00      A   
ATOM   4564  O   LEU A 483     -11.000  17.549   1.614  1.00 10.00      A   
ATOM   4565  N   ARG A 484      -9.109  16.735   0.705  1.00 10.00      A   
ATOM   4566  HN  ARG A 484      -8.447  16.819  -0.017  1.00 10.00      A   
ATOM   4567  CA  ARG A 484      -8.957  15.670   1.687  1.00 10.00      A   
ATOM   4568  CB  ARG A 484      -9.311  14.316   1.071  1.00 10.00      A   
ATOM   4569  CG  ARG A 484     -10.795  13.988   1.078  1.00 10.00      A   
ATOM   4570  CD  ARG A 484     -11.045  12.606   0.498  1.00 10.00      A   
ATOM   4571  NE  ARG A 484     -10.082  11.627   0.993  1.00 10.00      A   
ATOM   4572  HE  ARG A 484      -9.796  11.715   1.926  1.00 10.00      A   
ATOM   4573  CZ  ARG A 484      -9.596  10.618   0.269  1.00 10.00      A   
ATOM   4574  NH1 ARG A 484      -9.992  10.435  -0.983  1.00 10.00      A   
ATOM   4575 HH11 ARG A 484      -9.609   9.640  -1.538  1.00 10.00      A   
ATOM   4576 HH12 ARG A 484     -10.693  11.080  -1.428  1.00 10.00      A   
ATOM   4577  NH2 ARG A 484      -8.701   9.800   0.805  1.00 10.00      A   
ATOM   4578 HH21 ARG A 484      -8.311   8.998   0.245  1.00 10.00      A   
ATOM   4579 HH22 ARG A 484      -8.381   9.946   1.782  1.00 10.00      A   
ATOM   4580  C   ARG A 484      -7.540  15.622   2.242  1.00 10.00      A   
ATOM   4581  O   ARG A 484      -7.339  15.645   3.455  1.00 10.00      A   
ATOM   4582  N   LYS A 485      -6.557  15.548   1.354  1.00 10.00      A   
ATOM   4583  HN  LYS A 485      -6.775  15.552   0.394  1.00 10.00      A   
ATOM   4584  CA  LYS A 485      -5.157  15.488   1.765  1.00 10.00      A   
ATOM   4585  CB  LYS A 485      -4.538  14.125   1.420  1.00 10.00      A   
ATOM   4586  CG  LYS A 485      -4.798  13.034   2.449  1.00 10.00      A   
ATOM   4587  CD  LYS A 485      -4.016  11.764   2.138  1.00 10.00      A   
ATOM   4588  CE  LYS A 485      -4.712  10.913   1.085  1.00 10.00      A   
ATOM   4589  NZ  LYS A 485      -4.087   9.566   0.948  1.00 10.00      A   
ATOM   4590  HZ1 LYS A 485      -4.754   8.904   0.496  1.00 10.00      A   
ATOM   4591  HZ2 LYS A 485      -3.835   9.181   1.886  1.00 10.00      A   
ATOM   4592  HZ3 LYS A 485      -3.227   9.621   0.370  1.00 10.00      A   
ATOM   4593  C   LYS A 485      -4.345  16.606   1.121  1.00 10.00      A   
ATOM   4594  O   LYS A 485      -4.215  16.667  -0.107  1.00 10.00      A   
ATOM   4595  N   LEU A 486      -3.795  17.478   1.953  1.00 10.00      A   
ATOM   4596  HN  LEU A 486      -3.918  17.366   2.922  1.00 10.00      A   
ATOM   4597  CA  LEU A 486      -2.989  18.589   1.469  1.00 10.00      A   
ATOM   4598  CB  LEU A 486      -3.697  19.924   1.711  1.00 10.00      A   
ATOM   4599  CG  LEU A 486      -3.053  21.153   1.062  1.00 10.00      A   
ATOM   4600  CD1 LEU A 486      -3.017  21.001  -0.450  1.00 10.00      A   
ATOM   4601  CD2 LEU A 486      -3.790  22.423   1.461  1.00 10.00      A   
ATOM   4602  C   LEU A 486      -1.629  18.578   2.154  1.00 10.00      A   
ATOM   4603  O   LEU A 486      -1.532  18.772   3.366  1.00 10.00      A   
ATOM   4604  N   GLU A 487      -0.588  18.335   1.375  1.00 10.00      A   
ATOM   4605  HN  GLU A 487      -0.732  18.190   0.415  1.00 10.00      A   
ATOM   4606  CA  GLU A 487       0.769  18.280   1.895  1.00 10.00      A   
ATOM   4607  CB  GLU A 487       1.368  16.904   1.623  1.00 10.00      A   
ATOM   4608  CG  GLU A 487       0.901  16.274   0.320  1.00 10.00      A   
ATOM   4609  CD  GLU A 487       1.252  14.808   0.229  1.00 10.00      A   
ATOM   4610  OE1 GLU A 487       1.745  14.375  -0.834  1.00 10.00      A   
ATOM   4611  OE2 GLU A 487       1.045  14.086   1.225  1.00 10.00      A   
ATOM   4612  C   GLU A 487       1.635  19.379   1.283  1.00 10.00      A   
ATOM   4613  O   GLU A 487       1.795  19.453   0.062  1.00 10.00      A   
ATOM   4614  N   ILE A 488       2.180  20.236   2.138  1.00 10.00      A   
ATOM   4615  HN  ILE A 488       2.015  20.122   3.103  1.00 10.00      A   
ATOM   4616  CA  ILE A 488       3.015  21.343   1.696  1.00 10.00      A   
ATOM   4617  CB  ILE A 488       2.368  22.698   2.061  1.00 10.00      A   
ATOM   4618  CG1 ILE A 488       0.889  22.710   1.668  1.00 10.00      A   
ATOM   4619  CG2 ILE A 488       3.106  23.840   1.386  1.00 10.00      A   
ATOM   4620  CD1 ILE A 488       0.092  23.820   2.315  1.00 10.00      A   
ATOM   4621  C   ILE A 488       4.395  21.277   2.342  1.00 10.00      A   
ATOM   4622  O   ILE A 488       4.514  21.157   3.560  1.00 10.00      A   
ATOM   4623  N   ARG A 489       5.432  21.346   1.522  1.00 10.00      A   
ATOM   4624  HN  ARG A 489       5.273  21.419   0.552  1.00 10.00      A   
ATOM   4625  CA  ARG A 489       6.801  21.313   2.021  1.00 10.00      A   
ATOM   4626  CB  ARG A 489       7.447  19.937   1.815  1.00 10.00      A   
ATOM   4627  CG  ARG A 489       7.863  19.635   0.382  1.00 10.00      A   
ATOM   4628  CD  ARG A 489       9.090  18.733   0.330  1.00 10.00      A   
ATOM   4629  NE  ARG A 489      10.260  19.357   0.946  1.00 10.00      A   
ATOM   4630  HE  ARG A 489      10.168  20.292   1.247  1.00 10.00      A   
ATOM   4631  CZ  ARG A 489      11.429  18.745   1.130  1.00 10.00      A   
ATOM   4632  NH1 ARG A 489      11.599  17.483   0.748  1.00 10.00      A   
ATOM   4633 HH11 ARG A 489      10.815  16.959   0.302  1.00 10.00      A   
ATOM   4634 HH12 ARG A 489      12.518  17.009   0.896  1.00 10.00      A   
ATOM   4635  NH2 ARG A 489      12.431  19.403   1.698  1.00 10.00      A   
ATOM   4636 HH21 ARG A 489      13.351  18.939   1.853  1.00 10.00      A   
ATOM   4637 HH22 ARG A 489      12.294  20.402   1.999  1.00 10.00      A   
ATOM   4638  C   ARG A 489       7.651  22.404   1.377  1.00 10.00      A   
ATOM   4639  O   ARG A 489       7.591  22.613   0.164  1.00 10.00      A   
ATOM   4640  N   ASP A 490       8.428  23.095   2.208  1.00 10.00      A   
ATOM   4641  HN  ASP A 490       8.394  22.884   3.166  1.00 10.00      A   
ATOM   4642  CA  ASP A 490       9.321  24.163   1.756  1.00 10.00      A   
ATOM   4643  CB  ASP A 490      10.536  23.597   1.011  1.00 10.00      A   
ATOM   4644  CG  ASP A 490      11.483  22.841   1.921  1.00 10.00      A   
ATOM   4645  OD1 ASP A 490      12.539  23.397   2.284  1.00 10.00      A   
ATOM   4646  OD2 ASP A 490      11.173  21.685   2.283  1.00 10.00      A   
ATOM   4647  C   ASP A 490       8.589  25.188   0.901  1.00 10.00      A   
ATOM   4648  O   ASP A 490       8.886  25.362  -0.281  1.00 10.00      A   
ATOM   4649  N   CYS A 491       7.632  25.863   1.507  1.00 10.00      A   
ATOM   4650  HN  CYS A 491       7.451  25.692   2.454  1.00 10.00      A   
ATOM   4651  CA  CYS A 491       6.846  26.863   0.810  1.00 10.00      A   
ATOM   4652  CB  CYS A 491       5.461  26.309   0.466  1.00 10.00      A   
ATOM   4653  SG  CYS A 491       5.445  25.176  -0.941  1.00 10.00      A   
ATOM   4654  HG  CYS A 491       4.799  25.777  -1.930  1.00 10.00      A   
ATOM   4655  C   CYS A 491       6.722  28.118   1.657  1.00 10.00      A   
ATOM   4656  O   CYS A 491       6.743  28.050   2.890  1.00 10.00      A   
ATOM   4657  N   PRO A 492       6.587  29.280   1.003  1.00 10.00      A   
ATOM   4658  CA  PRO A 492       6.465  30.571   1.683  1.00 10.00      A   
ATOM   4659  CB  PRO A 492       6.765  31.569   0.565  1.00 10.00      A   
ATOM   4660  CG  PRO A 492       6.298  30.890  -0.675  1.00 10.00      A   
ATOM   4661  CD  PRO A 492       6.558  29.424  -0.467  1.00 10.00      A   
ATOM   4662  C   PRO A 492       5.065  30.812   2.242  1.00 10.00      A   
ATOM   4663  O   PRO A 492       4.612  31.952   2.342  1.00 10.00      A   
ATOM   4664  N   PHE A 493       4.389  29.736   2.608  1.00 10.00      A   
ATOM   4665  HN  PHE A 493       4.813  28.858   2.522  1.00 10.00      A   
ATOM   4666  CA  PHE A 493       3.052  29.829   3.166  1.00 10.00      A   
ATOM   4667  CB  PHE A 493       2.251  28.556   2.879  1.00 10.00      A   
ATOM   4668  CG  PHE A 493       1.966  28.335   1.421  1.00 10.00      A   
ATOM   4669  CD1 PHE A 493       1.870  27.055   0.907  1.00 10.00      A   
ATOM   4670  CD2 PHE A 493       1.791  29.406   0.563  1.00 10.00      A   
ATOM   4671  CE1 PHE A 493       1.608  26.844  -0.433  1.00 10.00      A   
ATOM   4672  CE2 PHE A 493       1.529  29.204  -0.778  1.00 10.00      A   
ATOM   4673  CZ  PHE A 493       1.438  27.921  -1.277  1.00 10.00      A   
ATOM   4674  C   PHE A 493       3.154  30.063   4.661  1.00 10.00      A   
ATOM   4675  O   PHE A 493       3.838  29.318   5.368  1.00 10.00      A   
ATOM   4676  N   GLY A 494       2.497  31.108   5.133  1.00 10.00      A   
ATOM   4677  HN  GLY A 494       1.963  31.663   4.523  1.00 10.00      A   
ATOM   4678  CA  GLY A 494       2.541  31.426   6.538  1.00 10.00      A   
ATOM   4679  C   GLY A 494       1.292  30.990   7.263  1.00 10.00      A   
ATOM   4680  O   GLY A 494       0.572  30.096   6.814  1.00 10.00      A   
ATOM   4681  N   ASP A 495       1.027  31.637   8.380  1.00 10.00      A   
ATOM   4682  HN  ASP A 495       1.637  32.345   8.674  1.00 10.00      A   
ATOM   4683  CA  ASP A 495      -0.136  31.322   9.192  1.00 10.00      A   
ATOM   4684  CB  ASP A 495       0.220  31.384  10.675  1.00 10.00      A   
ATOM   4685  CG  ASP A 495       1.172  32.515  11.013  1.00 10.00      A   
ATOM   4686  OD1 ASP A 495       2.331  32.230  11.389  1.00 10.00      A   
ATOM   4687  OD2 ASP A 495       0.775  33.696  10.896  1.00 10.00      A   
ATOM   4688  C   ASP A 495      -1.301  32.253   8.893  1.00 10.00      A   
ATOM   4689  O   ASP A 495      -2.398  32.080   9.430  1.00 10.00      A   
ATOM   4690  N   LYS A 496      -1.069  33.216   8.011  1.00 10.00      A   
ATOM   4691  HN  LYS A 496      -0.188  33.272   7.586  1.00 10.00      A   
ATOM   4692  CA  LYS A 496      -2.096  34.181   7.647  1.00 10.00      A   
ATOM   4693  CB  LYS A 496      -1.533  35.250   6.705  1.00 10.00      A   
ATOM   4694  CG  LYS A 496      -0.266  35.931   7.198  1.00 10.00      A   
ATOM   4695  CD  LYS A 496       0.225  36.970   6.200  1.00 10.00      A   
ATOM   4696  CE  LYS A 496       1.721  37.213   6.343  1.00 10.00      A   
ATOM   4697  NZ  LYS A 496       2.521  35.994   6.025  1.00 10.00      A   
ATOM   4698  HZ1 LYS A 496       3.489  36.262   5.755  1.00 10.00      A   
ATOM   4699  HZ2 LYS A 496       2.085  35.470   5.229  1.00 10.00      A   
ATOM   4700  HZ3 LYS A 496       2.567  35.366   6.854  1.00 10.00      A   
ATOM   4701  C   LYS A 496      -3.283  33.483   6.992  1.00 10.00      A   
ATOM   4702  O   LYS A 496      -4.426  33.651   7.416  1.00 10.00      A   
ATOM   4703  N   ALA A 497      -3.003  32.681   5.972  1.00 10.00      A   
ATOM   4704  HN  ALA A 497      -2.066  32.575   5.685  1.00 10.00      A   
ATOM   4705  CA  ALA A 497      -4.056  31.959   5.267  1.00 10.00      A   
ATOM   4706  CB  ALA A 497      -3.593  31.572   3.871  1.00 10.00      A   
ATOM   4707  C   ALA A 497      -4.485  30.722   6.053  1.00 10.00      A   
ATOM   4708  O   ALA A 497      -5.619  30.255   5.928  1.00 10.00      A   
ATOM   4709  N   LEU A 498      -3.572  30.211   6.875  1.00 10.00      A   
ATOM   4710  HN  LEU A 498      -2.696  30.645   6.940  1.00 10.00      A   
ATOM   4711  CA  LEU A 498      -3.838  29.025   7.687  1.00 10.00      A   
ATOM   4712  CB  LEU A 498      -2.551  28.542   8.366  1.00 10.00      A   
ATOM   4713  CG  LEU A 498      -2.664  27.279   9.220  1.00 10.00      A   
ATOM   4714  CD1 LEU A 498      -3.161  26.111   8.387  1.00 10.00      A   
ATOM   4715  CD2 LEU A 498      -1.323  26.946   9.857  1.00 10.00      A   
ATOM   4716  C   LEU A 498      -4.924  29.294   8.728  1.00 10.00      A   
ATOM   4717  O   LEU A 498      -5.862  28.510   8.884  1.00 10.00      A   
ATOM   4718  N   LEU A 499      -4.807  30.415   9.427  1.00 10.00      A   
ATOM   4719  HN  LEU A 499      -4.046  31.012   9.255  1.00 10.00      A   
ATOM   4720  CA  LEU A 499      -5.780  30.782  10.445  1.00 10.00      A   
ATOM   4721  CB  LEU A 499      -5.208  31.865  11.362  1.00 10.00      A   
ATOM   4722  CG  LEU A 499      -4.163  31.409  12.381  1.00 10.00      A   
ATOM   4723  CD1 LEU A 499      -3.385  32.604  12.903  1.00 10.00      A   
ATOM   4724  CD2 LEU A 499      -4.826  30.665  13.530  1.00 10.00      A   
ATOM   4725  C   LEU A 499      -7.082  31.264   9.810  1.00 10.00      A   
ATOM   4726  O   LEU A 499      -8.125  31.300  10.459  1.00 10.00      A   
ATOM   4727  N   ALA A 500      -7.019  31.629   8.536  1.00 10.00      A   
ATOM   4728  HN  ALA A 500      -6.161  31.576   8.064  1.00 10.00      A   
ATOM   4729  CA  ALA A 500      -8.187  32.112   7.819  1.00 10.00      A   
ATOM   4730  CB  ALA A 500      -7.755  32.822   6.548  1.00 10.00      A   
ATOM   4731  C   ALA A 500      -9.149  30.974   7.484  1.00 10.00      A   
ATOM   4732  O   ALA A 500     -10.367  31.159   7.469  1.00 10.00      A   
ATOM   4733  N   ASN A 501      -8.601  29.798   7.223  1.00 10.00      A   
ATOM   4734  HN  ASN A 501      -7.625  29.702   7.271  1.00 10.00      A   
ATOM   4735  CA  ASN A 501      -9.416  28.639   6.872  1.00 10.00      A   
ATOM   4736  CB  ASN A 501      -8.983  28.062   5.523  1.00 10.00      A   
ATOM   4737  CG  ASN A 501      -9.423  28.915   4.352  1.00 10.00      A   
ATOM   4738  OD1 ASN A 501     -10.510  28.729   3.810  1.00 10.00      A   
ATOM   4739  ND2 ASN A 501      -8.577  29.842   3.938  1.00 10.00      A   
ATOM   4740 HD21 ASN A 501      -7.719  29.931   4.406  1.00 10.00      A   
ATOM   4741 HD22 ASN A 501      -8.841  30.407   3.175  1.00 10.00      A   
ATOM   4742  C   ASN A 501      -9.352  27.563   7.947  1.00 10.00      A   
ATOM   4743  O   ASN A 501      -8.979  26.420   7.681  1.00 10.00      A   
ATOM   4744  N   ALA A 502      -9.732  27.929   9.159  1.00 10.00      A   
ATOM   4745  HN  ALA A 502     -10.041  28.848   9.308  1.00 10.00      A   
ATOM   4746  CA  ALA A 502      -9.710  26.996  10.275  1.00 10.00      A   
ATOM   4747  CB  ALA A 502      -9.835  27.748  11.591  1.00 10.00      A   
ATOM   4748  C   ALA A 502     -10.819  25.954  10.149  1.00 10.00      A   
ATOM   4749  O   ALA A 502     -10.583  24.758  10.324  1.00 10.00      A   
ATOM   4750  N   SER A 503     -12.020  26.418   9.826  1.00 10.00      A   
ATOM   4751  HN  SER A 503     -12.131  27.379   9.675  1.00 10.00      A   
ATOM   4752  CA  SER A 503     -13.185  25.549   9.688  1.00 10.00      A   
ATOM   4753  CB  SER A 503     -14.453  26.401   9.614  1.00 10.00      A   
ATOM   4754  OG  SER A 503     -14.405  27.449  10.572  1.00 10.00      A   
ATOM   4755  HG  SER A 503     -14.684  27.108  11.428  1.00 10.00      A   
ATOM   4756  C   SER A 503     -13.085  24.632   8.464  1.00 10.00      A   
ATOM   4757  O   SER A 503     -13.738  23.585   8.401  1.00 10.00      A   
ATOM   4758  N   LYS A 504     -12.266  25.024   7.492  1.00 10.00      A   
ATOM   4759  HN  LYS A 504     -11.781  25.871   7.588  1.00 10.00      A   
ATOM   4760  CA  LYS A 504     -12.088  24.232   6.281  1.00 10.00      A   
ATOM   4761  CB  LYS A 504     -11.308  25.028   5.226  1.00 10.00      A   
ATOM   4762  CG  LYS A 504     -10.995  24.263   3.946  1.00 10.00      A   
ATOM   4763  CD  LYS A 504     -12.260  23.790   3.242  1.00 10.00      A   
ATOM   4764  CE  LYS A 504     -11.923  23.035   1.965  1.00 10.00      A   
ATOM   4765  NZ  LYS A 504     -13.142  22.559   1.252  1.00 10.00      A   
ATOM   4766  HZ1 LYS A 504     -13.886  23.286   1.284  1.00 10.00      A   
ATOM   4767  HZ2 LYS A 504     -13.508  21.686   1.692  1.00 10.00      A   
ATOM   4768  HZ3 LYS A 504     -12.917  22.359   0.258  1.00 10.00      A   
ATOM   4769  C   LYS A 504     -11.377  22.918   6.592  1.00 10.00      A   
ATOM   4770  O   LYS A 504     -11.658  21.885   5.981  1.00 10.00      A   
ATOM   4771  N   LEU A 505     -10.488  22.963   7.573  1.00 10.00      A   
ATOM   4772  HN  LEU A 505     -10.350  23.812   8.046  1.00 10.00      A   
ATOM   4773  CA  LEU A 505      -9.708  21.800   7.977  1.00 10.00      A   
ATOM   4774  CB  LEU A 505      -8.648  22.210   8.999  1.00 10.00      A   
ATOM   4775  CG  LEU A 505      -7.688  23.321   8.566  1.00 10.00      A   
ATOM   4776  CD1 LEU A 505      -6.774  23.711   9.719  1.00 10.00      A   
ATOM   4777  CD2 LEU A 505      -6.872  22.884   7.359  1.00 10.00      A   
ATOM   4778  C   LEU A 505     -10.585  20.677   8.533  1.00 10.00      A   
ATOM   4779  O   LEU A 505     -10.199  19.506   8.504  1.00 10.00      A   
ATOM   4780  N   GLU A 506     -11.774  21.032   9.016  1.00 10.00      A   
ATOM   4781  HN  GLU A 506     -12.038  21.977   8.990  1.00 10.00      A   
ATOM   4782  CA  GLU A 506     -12.699  20.050   9.576  1.00 10.00      A   
ATOM   4783  CB  GLU A 506     -13.878  20.742  10.269  1.00 10.00      A   
ATOM   4784  CG  GLU A 506     -13.477  21.705  11.375  1.00 10.00      A   
ATOM   4785  CD  GLU A 506     -14.660  22.213  12.173  1.00 10.00      A   
ATOM   4786  OE1 GLU A 506     -15.506  22.934  11.600  1.00 10.00      A   
ATOM   4787  OE2 GLU A 506     -14.748  21.900  13.377  1.00 10.00      A   
ATOM   4788  C   GLU A 506     -13.218  19.103   8.496  1.00 10.00      A   
ATOM   4789  O   GLU A 506     -13.654  17.988   8.784  1.00 10.00      A   
ATOM   4790  N   THR A 507     -13.162  19.551   7.250  1.00 10.00      A   
ATOM   4791  HN  THR A 507     -12.796  20.445   7.079  1.00 10.00      A   
ATOM   4792  CA  THR A 507     -13.631  18.751   6.128  1.00 10.00      A   
ATOM   4793  CB  THR A 507     -14.419  19.622   5.134  1.00 10.00      A   
ATOM   4794  OG1 THR A 507     -14.164  21.009   5.410  1.00 10.00      A   
ATOM   4795  HG1 THR A 507     -13.222  21.190   5.295  1.00 10.00      A   
ATOM   4796  CG2 THR A 507     -15.912  19.356   5.257  1.00 10.00      A   
ATOM   4797  C   THR A 507     -12.468  18.055   5.409  1.00 10.00      A   
ATOM   4798  O   THR A 507     -12.639  17.477   4.337  1.00 10.00      A   
ATOM   4799  N   MET A 508     -11.286  18.107   6.013  1.00 10.00      A   
ATOM   4800  HN  MET A 508     -11.208  18.572   6.874  1.00 10.00      A   
ATOM   4801  CA  MET A 508     -10.099  17.484   5.438  1.00 10.00      A   
ATOM   4802  CB  MET A 508      -8.999  18.532   5.248  1.00 10.00      A   
ATOM   4803  CG  MET A 508      -9.301  19.559   4.170  1.00 10.00      A   
ATOM   4804  SD  MET A 508      -8.332  21.071   4.344  1.00 10.00      A   
ATOM   4805  CE  MET A 508      -6.665  20.427   4.234  1.00 10.00      A   
ATOM   4806  C   MET A 508      -9.605  16.363   6.346  1.00 10.00      A   
ATOM   4807  O   MET A 508      -9.854  16.389   7.546  1.00 10.00      A   
ATOM   4808  N   ARG A 509      -8.893  15.394   5.780  1.00 10.00      A   
ATOM   4809  HN  ARG A 509      -8.681  15.453   4.825  1.00 10.00      A   
ATOM   4810  CA  ARG A 509      -8.385  14.263   6.560  1.00 10.00      A   
ATOM   4811  CB  ARG A 509      -7.953  13.101   5.647  1.00 10.00      A   
ATOM   4812  CG  ARG A 509      -7.659  11.802   6.395  1.00 10.00      A   
ATOM   4813  CD  ARG A 509      -6.419  11.087   5.860  1.00 10.00      A   
ATOM   4814  NE  ARG A 509      -6.726  10.174   4.756  1.00 10.00      A   
ATOM   4815  HE  ARG A 509      -7.652  10.166   4.425  1.00 10.00      A   
ATOM   4816  CZ  ARG A 509      -5.830   9.347   4.191  1.00 10.00      A   
ATOM   4817  NH1 ARG A 509      -4.578   9.306   4.623  1.00 10.00      A   
ATOM   4818 HH11 ARG A 509      -4.273   9.906   5.417  1.00 10.00      A   
ATOM   4819 HH12 ARG A 509      -3.889   8.661   4.159  1.00 10.00      A   
ATOM   4820  NH2 ARG A 509      -6.182   8.551   3.196  1.00 10.00      A   
ATOM   4821 HH21 ARG A 509      -7.155   8.550   2.831  1.00 10.00      A   
ATOM   4822 HH22 ARG A 509      -5.474   7.910   2.765  1.00 10.00      A   
ATOM   4823  C   ARG A 509      -7.209  14.694   7.431  1.00 10.00      A   
ATOM   4824  O   ARG A 509      -7.218  14.500   8.651  1.00 10.00      A   
ATOM   4825  N   SER A 510      -6.191  15.264   6.795  1.00 10.00      A   
ATOM   4826  HN  SER A 510      -6.243  15.395   5.826  1.00 10.00      A   
ATOM   4827  CA  SER A 510      -5.000  15.713   7.497  1.00 10.00      A   
ATOM   4828  CB  SER A 510      -4.058  14.530   7.746  1.00 10.00      A   
ATOM   4829  OG  SER A 510      -4.750  13.424   8.302  1.00 10.00      A   
ATOM   4830  HG  SER A 510      -5.579  13.732   8.696  1.00 10.00      A   
ATOM   4831  C   SER A 510      -4.278  16.779   6.679  1.00 10.00      A   
ATOM   4832  O   SER A 510      -4.328  16.771   5.446  1.00 10.00      A   
ATOM   4833  N   LEU A 511      -3.623  17.697   7.368  1.00 10.00      A   
ATOM   4834  HN  LEU A 511      -3.632  17.657   8.349  1.00 10.00      A   
ATOM   4835  CA  LEU A 511      -2.883  18.763   6.715  1.00 10.00      A   
ATOM   4836  CB  LEU A 511      -3.430  20.133   7.133  1.00 10.00      A   
ATOM   4837  CG  LEU A 511      -2.688  21.355   6.585  1.00 10.00      A   
ATOM   4838  CD1 LEU A 511      -2.948  21.522   5.095  1.00 10.00      A   
ATOM   4839  CD2 LEU A 511      -3.078  22.608   7.351  1.00 10.00      A   
ATOM   4840  C   LEU A 511      -1.405  18.659   7.067  1.00 10.00      A   
ATOM   4841  O   LEU A 511      -1.051  18.472   8.230  1.00 10.00      A   
ATOM   4842  N   TRP A 512      -0.549  18.754   6.063  1.00 10.00      A   
ATOM   4843  HN  TRP A 512      -0.890  18.874   5.148  1.00 10.00      A   
ATOM   4844  CA  TRP A 512       0.890  18.680   6.279  1.00 10.00      A   
ATOM   4845  CB  TRP A 512       1.487  17.495   5.516  1.00 10.00      A   
ATOM   4846  CG  TRP A 512       2.984  17.424   5.587  1.00 10.00      A   
ATOM   4847  CD1 TRP A 512       3.880  18.020   4.744  1.00 10.00      A   
ATOM   4848  CD2 TRP A 512       3.758  16.712   6.551  1.00 10.00      A   
ATOM   4849  NE1 TRP A 512       5.162  17.726   5.133  1.00 10.00      A   
ATOM   4850  HE1 TRP A 512       5.982  18.046   4.691  1.00 10.00      A   
ATOM   4851  CE2 TRP A 512       5.115  16.924   6.240  1.00 10.00      A   
ATOM   4852  CE3 TRP A 512       3.436  15.918   7.652  1.00 10.00      A   
ATOM   4853  CZ2 TRP A 512       6.147  16.370   6.990  1.00 10.00      A   
ATOM   4854  CZ3 TRP A 512       4.461  15.369   8.393  1.00 10.00      A   
ATOM   4855  CH2 TRP A 512       5.800  15.598   8.061  1.00 10.00      A   
ATOM   4856  C   TRP A 512       1.569  19.974   5.848  1.00 10.00      A   
ATOM   4857  O   TRP A 512       1.363  20.443   4.729  1.00 10.00      A   
ATOM   4858  N   MET A 513       2.377  20.545   6.738  1.00 10.00      A   
ATOM   4859  HN  MET A 513       2.501  20.119   7.611  1.00 10.00      A   
ATOM   4860  CA  MET A 513       3.094  21.785   6.449  1.00 10.00      A   
ATOM   4861  CB  MET A 513       2.322  23.002   6.969  1.00 10.00      A   
ATOM   4862  CG  MET A 513       1.010  23.278   6.253  1.00 10.00      A   
ATOM   4863  SD  MET A 513       0.259  24.839   6.754  1.00 10.00      A   
ATOM   4864  CE  MET A 513       1.314  26.006   5.901  1.00 10.00      A   
ATOM   4865  C   MET A 513       4.490  21.766   7.067  1.00 10.00      A   
ATOM   4866  O   MET A 513       4.667  22.110   8.242  1.00 10.00      A   
ATOM   4867  N   SER A 514       5.475  21.351   6.284  1.00 10.00      A   
ATOM   4868  HN  SER A 514       5.274  21.073   5.362  1.00 10.00      A   
ATOM   4869  CA  SER A 514       6.846  21.289   6.756  1.00 10.00      A   
ATOM   4870  CB  SER A 514       7.451  19.915   6.453  1.00 10.00      A   
ATOM   4871  OG  SER A 514       7.300  19.568   5.082  1.00 10.00      A   
ATOM   4872  HG  SER A 514       8.125  19.754   4.613  1.00 10.00      A   
ATOM   4873  C   SER A 514       7.693  22.407   6.144  1.00 10.00      A   
ATOM   4874  O   SER A 514       7.527  22.750   4.968  1.00 10.00      A   
ATOM   4875  N   SER A 515       8.582  22.984   6.952  1.00 10.00      A   
ATOM   4876  HN  SER A 515       8.651  22.670   7.883  1.00 10.00      A   
ATOM   4877  CA  SER A 515       9.465  24.062   6.509  1.00 10.00      A   
ATOM   4878  CB  SER A 515      10.475  23.552   5.481  1.00 10.00      A   
ATOM   4879  OG  SER A 515      11.261  22.510   6.033  1.00 10.00      A   
ATOM   4880  HG  SER A 515      12.138  22.527   5.632  1.00 10.00      A   
ATOM   4881  C   SER A 515       8.684  25.261   5.968  1.00 10.00      A   
ATOM   4882  O   SER A 515       9.085  25.894   4.985  1.00 10.00      A   
ATOM   4883  N   CYS A 516       7.573  25.571   6.618  1.00 10.00      A   
ATOM   4884  HN  CYS A 516       7.307  25.036   7.397  1.00 10.00      A   
ATOM   4885  CA  CYS A 516       6.742  26.687   6.209  1.00 10.00      A   
ATOM   4886  CB  CYS A 516       5.275  26.261   6.140  1.00 10.00      A   
ATOM   4887  SG  CYS A 516       4.964  24.891   5.002  1.00 10.00      A   
ATOM   4888  HG  CYS A 516       6.031  24.102   5.012  1.00 10.00      A   
ATOM   4889  C   CYS A 516       6.937  27.867   7.154  1.00 10.00      A   
ATOM   4890  O   CYS A 516       7.747  27.800   8.081  1.00 10.00      A   
ATOM   4891  N   SER A 517       6.196  28.941   6.928  1.00 10.00      A   
ATOM   4892  HN  SER A 517       5.547  28.933   6.187  1.00 10.00      A   
ATOM   4893  CA  SER A 517       6.314  30.133   7.756  1.00 10.00      A   
ATOM   4894  CB  SER A 517       6.230  31.386   6.886  1.00 10.00      A   
ATOM   4895  OG  SER A 517       7.053  31.255   5.735  1.00 10.00      A   
ATOM   4896  HG  SER A 517       6.766  31.890   5.063  1.00 10.00      A   
ATOM   4897  C   SER A 517       5.252  30.162   8.858  1.00 10.00      A   
ATOM   4898  O   SER A 517       4.786  31.228   9.263  1.00 10.00      A   
ATOM   4899  N   VAL A 518       4.873  28.988   9.337  1.00 10.00      A   
ATOM   4900  HN  VAL A 518       5.280  28.173   8.977  1.00 10.00      A   
ATOM   4901  CA  VAL A 518       3.876  28.881  10.393  1.00 10.00      A   
ATOM   4902  CB  VAL A 518       3.174  27.509  10.369  1.00 10.00      A   
ATOM   4903  CG1 VAL A 518       2.086  27.444  11.428  1.00 10.00      A   
ATOM   4904  CG2 VAL A 518       2.588  27.240   8.992  1.00 10.00      A   
ATOM   4905  C   VAL A 518       4.525  29.092  11.754  1.00 10.00      A   
ATOM   4906  O   VAL A 518       5.369  28.300  12.178  1.00 10.00      A   
ATOM   4907  N   SER A 519       4.142  30.166  12.426  1.00 10.00      A   
ATOM   4908  HN  SER A 519       3.463  30.763  12.031  1.00 10.00      A   
ATOM   4909  CA  SER A 519       4.699  30.483  13.735  1.00 10.00      A   
ATOM   4910  CB  SER A 519       4.508  31.967  14.045  1.00 10.00      A   
ATOM   4911  OG  SER A 519       3.163  32.363  13.829  1.00 10.00      A   
ATOM   4912  HG  SER A 519       2.965  32.323  12.874  1.00 10.00      A   
ATOM   4913  C   SER A 519       4.073  29.619  14.828  1.00 10.00      A   
ATOM   4914  O   SER A 519       2.992  29.054  14.646  1.00 10.00      A   
ATOM   4915  N   PHE A 520       4.754  29.515  15.964  1.00 10.00      A   
ATOM   4916  HN  PHE A 520       5.618  29.973  16.050  1.00 10.00      A   
ATOM   4917  CA  PHE A 520       4.255  28.729  17.085  1.00 10.00      A   
ATOM   4918  CB  PHE A 520       5.321  28.591  18.169  1.00 10.00      A   
ATOM   4919  CG  PHE A 520       4.951  27.621  19.256  1.00 10.00      A   
ATOM   4920  CD1 PHE A 520       4.652  26.302  18.952  1.00 10.00      A   
ATOM   4921  CD2 PHE A 520       4.902  28.026  20.578  1.00 10.00      A   
ATOM   4922  CE1 PHE A 520       4.311  25.407  19.947  1.00 10.00      A   
ATOM   4923  CE2 PHE A 520       4.562  27.135  21.578  1.00 10.00      A   
ATOM   4924  CZ  PHE A 520       4.266  25.822  21.264  1.00 10.00      A   
ATOM   4925  C   PHE A 520       2.992  29.366  17.655  1.00 10.00      A   
ATOM   4926  O   PHE A 520       2.124  28.684  18.208  1.00 10.00      A   
ATOM   4927  N   GLY A 521       2.896  30.680  17.505  1.00 10.00      A   
ATOM   4928  HN  GLY A 521       3.629  31.166  17.070  1.00 10.00      A   
ATOM   4929  CA  GLY A 521       1.737  31.398  17.986  1.00 10.00      A   
ATOM   4930  C   GLY A 521       0.476  30.957  17.281  1.00 10.00      A   
ATOM   4931  O   GLY A 521      -0.576  30.817  17.904  1.00 10.00      A   
ATOM   4932  N   ALA A 522       0.593  30.709  15.984  1.00 10.00      A   
ATOM   4933  HN  ALA A 522       1.468  30.821  15.556  1.00 10.00      A   
ATOM   4934  CA  ALA A 522      -0.536  30.274  15.180  1.00 10.00      A   
ATOM   4935  CB  ALA A 522      -0.164  30.314  13.712  1.00 10.00      A   
ATOM   4936  C   ALA A 522      -0.955  28.866  15.573  1.00 10.00      A   
ATOM   4937  O   ALA A 522      -2.142  28.541  15.601  1.00 10.00      A   
ATOM   4938  N   CYS A 523       0.031  28.039  15.881  1.00 10.00      A   
ATOM   4939  HN  CYS A 523       0.954  28.362  15.826  1.00 10.00      A   
ATOM   4940  CA  CYS A 523      -0.218  26.667  16.291  1.00 10.00      A   
ATOM   4941  CB  CYS A 523       1.106  25.924  16.485  1.00 10.00      A   
ATOM   4942  SG  CYS A 523       2.243  26.040  15.084  1.00 10.00      A   
ATOM   4943  HG  CYS A 523       2.453  27.324  14.823  1.00 10.00      A   
ATOM   4944  C   CYS A 523      -1.038  26.647  17.579  1.00 10.00      A   
ATOM   4945  O   CYS A 523      -2.013  25.905  17.699  1.00 10.00      A   
ATOM   4946  N   LYS A 524      -0.649  27.487  18.533  1.00 10.00      A   
ATOM   4947  HN  LYS A 524       0.137  28.057  18.379  1.00 10.00      A   
ATOM   4948  CA  LYS A 524      -1.358  27.582  19.800  1.00 10.00      A   
ATOM   4949  CB  LYS A 524      -0.576  28.439  20.799  1.00 10.00      A   
ATOM   4950  CG  LYS A 524       0.658  27.770  21.380  1.00 10.00      A   
ATOM   4951  CD  LYS A 524       1.175  28.533  22.593  1.00 10.00      A   
ATOM   4952  CE  LYS A 524       1.584  29.951  22.224  1.00 10.00      A   
ATOM   4953  NZ  LYS A 524       1.924  30.771  23.417  1.00 10.00      A   
ATOM   4954  HZ1 LYS A 524       2.678  30.318  23.968  1.00 10.00      A   
ATOM   4955  HZ2 LYS A 524       1.086  30.885  24.023  1.00 10.00      A   
ATOM   4956  HZ3 LYS A 524       2.250  31.722  23.117  1.00 10.00      A   
ATOM   4957  C   LYS A 524      -2.741  28.186  19.588  1.00 10.00      A   
ATOM   4958  O   LYS A 524      -3.736  27.669  20.091  1.00 10.00      A   
ATOM   4959  N   LEU A 525      -2.794  29.270  18.824  1.00 10.00      A   
ATOM   4960  HN  LEU A 525      -1.961  29.620  18.436  1.00 10.00      A   
ATOM   4961  CA  LEU A 525      -4.049  29.967  18.545  1.00 10.00      A   
ATOM   4962  CB  LEU A 525      -3.796  31.202  17.673  1.00 10.00      A   
ATOM   4963  CG  LEU A 525      -4.932  32.229  17.596  1.00 10.00      A   
ATOM   4964  CD1 LEU A 525      -5.239  32.804  18.972  1.00 10.00      A   
ATOM   4965  CD2 LEU A 525      -4.581  33.337  16.617  1.00 10.00      A   
ATOM   4966  C   LEU A 525      -5.063  29.043  17.877  1.00 10.00      A   
ATOM   4967  O   LEU A 525      -6.225  28.985  18.282  1.00 10.00      A   
ATOM   4968  N   LEU A 526      -4.617  28.310  16.866  1.00 10.00      A   
ATOM   4969  HN  LEU A 526      -3.676  28.394  16.588  1.00 10.00      A   
ATOM   4970  CA  LEU A 526      -5.491  27.391  16.149  1.00 10.00      A   
ATOM   4971  CB  LEU A 526      -4.806  26.837  14.898  1.00 10.00      A   
ATOM   4972  CG  LEU A 526      -5.720  26.177  13.861  1.00 10.00      A   
ATOM   4973  CD1 LEU A 526      -6.776  27.161  13.378  1.00 10.00      A   
ATOM   4974  CD2 LEU A 526      -4.905  25.659  12.686  1.00 10.00      A   
ATOM   4975  C   LEU A 526      -5.951  26.258  17.059  1.00 10.00      A   
ATOM   4976  O   LEU A 526      -7.105  25.833  16.997  1.00 10.00      A   
ATOM   4977  N   GLY A 527      -5.047  25.787  17.913  1.00 10.00      A   
ATOM   4978  HN  GLY A 527      -4.141  26.162  17.909  1.00 10.00      A   
ATOM   4979  CA  GLY A 527      -5.379  24.722  18.838  1.00 10.00      A   
ATOM   4980  C   GLY A 527      -6.402  25.168  19.863  1.00 10.00      A   
ATOM   4981  O   GLY A 527      -7.189  24.362  20.359  1.00 10.00      A   
ATOM   4982  N   GLN A 528      -6.379  26.454  20.189  1.00 10.00      A   
ATOM   4983  HN  GLN A 528      -5.695  27.037  19.791  1.00 10.00      A   
ATOM   4984  CA  GLN A 528      -7.324  27.019  21.141  1.00 10.00      A   
ATOM   4985  CB  GLN A 528      -6.714  28.224  21.861  1.00 10.00      A   
ATOM   4986  CG  GLN A 528      -5.467  27.904  22.676  1.00 10.00      A   
ATOM   4987  CD  GLN A 528      -5.735  27.001  23.866  1.00 10.00      A   
ATOM   4988  OE1 GLN A 528      -6.828  26.992  24.430  1.00 10.00      A   
ATOM   4989  NE2 GLN A 528      -4.727  26.247  24.270  1.00 10.00      A   
ATOM   4990 HE21 GLN A 528      -3.879  26.309  23.785  1.00 10.00      A   
ATOM   4991 HE22 GLN A 528      -4.867  25.661  25.042  1.00 10.00      A   
ATOM   4992  C   GLN A 528      -8.609  27.431  20.429  1.00 10.00      A   
ATOM   4993  O   GLN A 528      -9.593  27.801  21.065  1.00 10.00      A   
ATOM   4994  N   LYS A 529      -8.594  27.377  19.103  1.00 10.00      A   
ATOM   4995  HN  LYS A 529      -7.780  27.079  18.644  1.00 10.00      A   
ATOM   4996  CA  LYS A 529      -9.763  27.743  18.316  1.00 10.00      A   
ATOM   4997  CB  LYS A 529      -9.363  28.565  17.084  1.00 10.00      A   
ATOM   4998  CG  LYS A 529     -10.524  28.935  16.170  1.00 10.00      A   
ATOM   4999  CD  LYS A 529     -10.072  29.837  15.032  1.00 10.00      A   
ATOM   5000  CE  LYS A 529     -11.215  30.158  14.082  1.00 10.00      A   
ATOM   5001  NZ  LYS A 529     -12.369  30.788  14.778  1.00 10.00      A   
ATOM   5002  HZ1 LYS A 529     -12.042  31.551  15.403  1.00 10.00      A   
ATOM   5003  HZ2 LYS A 529     -12.873  30.080  15.350  1.00 10.00      A   
ATOM   5004  HZ3 LYS A 529     -13.032  31.187  14.082  1.00 10.00      A   
ATOM   5005  C   LYS A 529     -10.547  26.506  17.899  1.00 10.00      A   
ATOM   5006  O   LYS A 529     -11.767  26.463  18.032  1.00 10.00      A   
ATOM   5007  N   MET A 530      -9.842  25.497  17.412  1.00 10.00      A   
ATOM   5008  HN  MET A 530      -8.864  25.576  17.354  1.00 10.00      A   
ATOM   5009  CA  MET A 530     -10.484  24.264  16.974  1.00 10.00      A   
ATOM   5010  CB  MET A 530      -9.981  23.851  15.588  1.00 10.00      A   
ATOM   5011  CG  MET A 530      -9.905  24.986  14.581  1.00 10.00      A   
ATOM   5012  SD  MET A 530     -11.459  25.881  14.395  1.00 10.00      A   
ATOM   5013  CE  MET A 530     -12.464  24.656  13.564  1.00 10.00      A   
ATOM   5014  C   MET A 530     -10.229  23.150  17.979  1.00 10.00      A   
ATOM   5015  O   MET A 530      -9.138  22.587  18.029  1.00 10.00      A   
ATOM   5016  N   PRO A 531     -11.233  22.827  18.807  1.00 10.00      A   
ATOM   5017  CA  PRO A 531     -11.112  21.785  19.828  1.00 10.00      A   
ATOM   5018  CB  PRO A 531     -12.260  22.110  20.782  1.00 10.00      A   
ATOM   5019  CG  PRO A 531     -13.300  22.733  19.916  1.00 10.00      A   
ATOM   5020  CD  PRO A 531     -12.563  23.470  18.826  1.00 10.00      A   
ATOM   5021  C   PRO A 531     -11.267  20.370  19.272  1.00 10.00      A   
ATOM   5022  O   PRO A 531     -10.957  19.392  19.952  1.00 10.00      A   
ATOM   5023  N   LYS A 532     -11.735  20.258  18.037  1.00 10.00      A   
ATOM   5024  HN  LYS A 532     -11.962  21.069  17.533  1.00 10.00      A   
ATOM   5025  CA  LYS A 532     -11.926  18.952  17.418  1.00 10.00      A   
ATOM   5026  CB  LYS A 532     -13.284  18.876  16.722  1.00 10.00      A   
ATOM   5027  CG  LYS A 532     -14.469  18.973  17.669  1.00 10.00      A   
ATOM   5028  CD  LYS A 532     -15.776  19.107  16.907  1.00 10.00      A   
ATOM   5029  CE  LYS A 532     -16.968  19.117  17.852  1.00 10.00      A   
ATOM   5030  NZ  LYS A 532     -16.938  20.281  18.779  1.00 10.00      A   
ATOM   5031  HZ1 LYS A 532     -16.043  20.303  19.305  1.00 10.00      A   
ATOM   5032  HZ2 LYS A 532     -17.719  20.216  19.462  1.00 10.00      A   
ATOM   5033  HZ3 LYS A 532     -17.038  21.168  18.249  1.00 10.00      A   
ATOM   5034  C   LYS A 532     -10.798  18.618  16.449  1.00 10.00      A   
ATOM   5035  O   LYS A 532     -10.887  17.663  15.675  1.00 10.00      A   
ATOM   5036  N   LEU A 533      -9.739  19.410  16.497  1.00 10.00      A   
ATOM   5037  HN  LEU A 533      -9.726  20.150  17.137  1.00 10.00      A   
ATOM   5038  CA  LEU A 533      -8.584  19.199  15.637  1.00 10.00      A   
ATOM   5039  CB  LEU A 533      -8.505  20.267  14.542  1.00 10.00      A   
ATOM   5040  CG  LEU A 533      -9.458  20.093  13.358  1.00 10.00      A   
ATOM   5041  CD1 LEU A 533     -10.759  20.846  13.588  1.00 10.00      A   
ATOM   5042  CD2 LEU A 533      -8.794  20.536  12.066  1.00 10.00      A   
ATOM   5043  C   LEU A 533      -7.305  19.188  16.465  1.00 10.00      A   
ATOM   5044  O   LEU A 533      -7.177  19.940  17.432  1.00 10.00      A   
ATOM   5045  N   ASN A 534      -6.372  18.329  16.092  1.00 10.00      A   
ATOM   5046  HN  ASN A 534      -6.534  17.755  15.309  1.00 10.00      A   
ATOM   5047  CA  ASN A 534      -5.109  18.220  16.803  1.00 10.00      A   
ATOM   5048  CB  ASN A 534      -4.705  16.756  16.994  1.00 10.00      A   
ATOM   5049  CG  ASN A 534      -5.299  16.127  18.238  1.00 10.00      A   
ATOM   5050  OD1 ASN A 534      -5.789  16.818  19.131  1.00 10.00      A   
ATOM   5051  ND2 ASN A 534      -5.247  14.804  18.311  1.00 10.00      A   
ATOM   5052 HD21 ASN A 534      -4.829  14.313  17.572  1.00 10.00      A   
ATOM   5053 HD22 ASN A 534      -5.641  14.368  19.101  1.00 10.00      A   
ATOM   5054  C   ASN A 534      -4.002  18.945  16.066  1.00 10.00      A   
ATOM   5055  O   ASN A 534      -3.647  18.579  14.946  1.00 10.00      A   
ATOM   5056  N   VAL A 535      -3.474  19.980  16.686  1.00 10.00      A   
ATOM   5057  HN  VAL A 535      -3.825  20.243  17.567  1.00 10.00      A   
ATOM   5058  CA  VAL A 535      -2.384  20.738  16.104  1.00 10.00      A   
ATOM   5059  CB  VAL A 535      -2.535  22.247  16.385  1.00 10.00      A   
ATOM   5060  CG1 VAL A 535      -1.488  23.049  15.625  1.00 10.00      A   
ATOM   5061  CG2 VAL A 535      -3.939  22.716  16.029  1.00 10.00      A   
ATOM   5062  C   VAL A 535      -1.072  20.227  16.692  1.00 10.00      A   
ATOM   5063  O   VAL A 535      -0.478  20.854  17.574  1.00 10.00      A   
ATOM   5064  N   GLU A 536      -0.648  19.062  16.227  1.00 10.00      A   
ATOM   5065  HN  GLU A 536      -1.167  18.610  15.528  1.00 10.00      A   
ATOM   5066  CA  GLU A 536       0.575  18.449  16.709  1.00 10.00      A   
ATOM   5067  CB  GLU A 536       0.570  16.939  16.454  1.00 10.00      A   
ATOM   5068  CG  GLU A 536      -0.528  16.186  17.195  1.00 10.00      A   
ATOM   5069  CD  GLU A 536      -0.401  14.676  17.092  1.00 10.00      A   
ATOM   5070  OE1 GLU A 536       0.594  14.194  16.518  1.00 10.00      A   
ATOM   5071  OE2 GLU A 536      -1.305  13.963  17.582  1.00 10.00      A   
ATOM   5072  C   GLU A 536       1.794  19.102  16.076  1.00 10.00      A   
ATOM   5073  O   GLU A 536       2.013  19.006  14.866  1.00 10.00      A   
ATOM   5074  N   VAL A 537       2.564  19.789  16.900  1.00 10.00      A   
ATOM   5075  HN  VAL A 537       2.309  19.849  17.847  1.00 10.00      A   
ATOM   5076  CA  VAL A 537       3.770  20.463  16.449  1.00 10.00      A   
ATOM   5077  CB  VAL A 537       4.048  21.730  17.289  1.00 10.00      A   
ATOM   5078  CG1 VAL A 537       5.320  22.424  16.823  1.00 10.00      A   
ATOM   5079  CG2 VAL A 537       2.863  22.684  17.233  1.00 10.00      A   
ATOM   5080  C   VAL A 537       4.969  19.526  16.552  1.00 10.00      A   
ATOM   5081  O   VAL A 537       5.282  19.021  17.632  1.00 10.00      A   
ATOM   5082  N   ILE A 538       5.622  19.291  15.425  1.00 10.00      A   
ATOM   5083  HN  ILE A 538       5.323  19.731  14.599  1.00 10.00      A   
ATOM   5084  CA  ILE A 538       6.790  18.426  15.377  1.00 10.00      A   
ATOM   5085  CB  ILE A 538       6.684  17.338  14.274  1.00 10.00      A   
ATOM   5086  CG1 ILE A 538       5.627  16.288  14.629  1.00 10.00      A   
ATOM   5087  CG2 ILE A 538       8.029  16.660  14.054  1.00 10.00      A   
ATOM   5088  CD1 ILE A 538       4.211  16.672  14.266  1.00 10.00      A   
ATOM   5089  C   ILE A 538       8.037  19.274  15.147  1.00 10.00      A   
ATOM   5090  O   ILE A 538       8.254  19.806  14.052  1.00 10.00      A   
ATOM   5091  N   ASP A 539       8.849  19.399  16.178  1.00 10.00      A   
ATOM   5092  HN  ASP A 539       8.632  18.939  17.019  1.00 10.00      A   
ATOM   5093  CA  ASP A 539      10.061  20.195  16.100  1.00 10.00      A   
ATOM   5094  CB  ASP A 539       9.798  21.568  16.709  1.00 10.00      A   
ATOM   5095  CG  ASP A 539      10.845  22.588  16.336  1.00 10.00      A   
ATOM   5096  OD1 ASP A 539      10.680  23.274  15.299  1.00 10.00      A   
ATOM   5097  OD2 ASP A 539      11.824  22.734  17.097  1.00 10.00      A   
ATOM   5098  C   ASP A 539      11.200  19.493  16.832  1.00 10.00      A   
ATOM   5099  O   ASP A 539      11.055  19.097  17.989  1.00 10.00      A   
ATOM   5100  N   GLU A 540      12.330  19.337  16.157  1.00 10.00      A   
ATOM   5101  HN  GLU A 540      12.393  19.687  15.232  1.00 10.00      A   
ATOM   5102  CA  GLU A 540      13.482  18.655  16.739  1.00 10.00      A   
ATOM   5103  CB  GLU A 540      14.172  17.791  15.679  1.00 10.00      A   
ATOM   5104  CG  GLU A 540      13.303  16.700  15.076  1.00 10.00      A   
ATOM   5105  CD  GLU A 540      14.054  15.860  14.062  1.00 10.00      A   
ATOM   5106  OE1 GLU A 540      14.394  16.389  12.982  1.00 10.00      A   
ATOM   5107  OE2 GLU A 540      14.311  14.669  14.340  1.00 10.00      A   
ATOM   5108  C   GLU A 540      14.498  19.627  17.344  1.00 10.00      A   
ATOM   5109  O   GLU A 540      15.651  19.257  17.570  1.00 10.00      A   
ATOM   5110  N   ARG A 541      14.079  20.860  17.612  1.00 10.00      A   
ATOM   5111  HN  ARG A 541      13.145  21.105  17.424  1.00 10.00      A   
ATOM   5112  CA  ARG A 541      14.979  21.860  18.182  1.00 10.00      A   
ATOM   5113  CB  ARG A 541      14.905  23.175  17.405  1.00 10.00      A   
ATOM   5114  CG  ARG A 541      15.085  23.025  15.907  1.00 10.00      A   
ATOM   5115  CD  ARG A 541      13.966  23.724  15.154  1.00 10.00      A   
ATOM   5116  NE  ARG A 541      14.188  25.166  15.032  1.00 10.00      A   
ATOM   5117  HE  ARG A 541      15.106  25.495  15.168  1.00 10.00      A   
ATOM   5118  CZ  ARG A 541      13.228  26.046  14.751  1.00 10.00      A   
ATOM   5119  NH1 ARG A 541      11.976  25.642  14.566  1.00 10.00      A   
ATOM   5120 HH11 ARG A 541      11.728  24.622  14.651  1.00 10.00      A   
ATOM   5121 HH12 ARG A 541      11.231  26.334  14.338  1.00 10.00      A   
ATOM   5122  NH2 ARG A 541      13.526  27.338  14.665  1.00 10.00      A   
ATOM   5123 HH21 ARG A 541      12.783  28.037  14.442  1.00 10.00      A   
ATOM   5124 HH22 ARG A 541      14.506  27.661  14.823  1.00 10.00      A   
ATOM   5125  C   ARG A 541      14.669  22.107  19.654  1.00 10.00      A   
ATOM   5126  O   ARG A 541      15.169  23.058  20.252  1.00 10.00      A   
ATOM   5127  N   GLY A 542      13.848  21.245  20.235  1.00 10.00      A   
ATOM   5128  HN  GLY A 542      13.470  20.508  19.708  1.00 10.00      A   
ATOM   5129  CA  GLY A 542      13.493  21.392  21.633  1.00 10.00      A   
ATOM   5130  C   GLY A 542      12.170  22.108  21.801  1.00 10.00      A   
ATOM   5131  O   GLY A 542      11.488  22.394  20.814  1.00 10.00      A   
ATOM   5132  N   ALA A 543      11.817  22.409  23.043  1.00 10.00      A   
ATOM   5133  HN  ALA A 543      12.425  22.179  23.777  1.00 10.00      A   
ATOM   5134  CA  ALA A 543      10.566  23.085  23.348  1.00 10.00      A   
ATOM   5135  CB  ALA A 543      10.382  23.188  24.855  1.00 10.00      A   
ATOM   5136  C   ALA A 543      10.516  24.468  22.701  1.00 10.00      A   
ATOM   5137  O   ALA A 543      11.351  25.323  22.990  1.00 10.00      A   
ATOM   5138  N   PRO A 544       9.523  24.710  21.825  1.00 10.00      A   
ATOM   5139  CA  PRO A 544       9.361  25.997  21.126  1.00 10.00      A   
ATOM   5140  CB  PRO A 544       8.160  25.755  20.198  1.00 10.00      A   
ATOM   5141  CG  PRO A 544       8.031  24.273  20.110  1.00 10.00      A   
ATOM   5142  CD  PRO A 544       8.486  23.744  21.436  1.00 10.00      A   
ATOM   5143  C   PRO A 544       9.060  27.140  22.095  1.00 10.00      A   
ATOM   5144  O   PRO A 544       9.089  28.314  21.727  1.00 10.00      A   
ATOM   5145  N   ASP A 545       8.785  26.785  23.340  1.00 10.00      A   
ATOM   5146  HN  ASP A 545       8.778  25.833  23.569  1.00 10.00      A   
ATOM   5147  CA  ASP A 545       8.484  27.756  24.379  1.00 10.00      A   
ATOM   5148  CB  ASP A 545       7.888  27.040  25.591  1.00 10.00      A   
ATOM   5149  CG  ASP A 545       6.608  27.670  26.094  1.00 10.00      A   
ATOM   5150  OD1 ASP A 545       5.521  27.145  25.771  1.00 10.00      A   
ATOM   5151  OD2 ASP A 545       6.680  28.682  26.826  1.00 10.00      A   
ATOM   5152  C   ASP A 545       9.747  28.498  24.805  1.00 10.00      A   
ATOM   5153  O   ASP A 545       9.678  29.514  25.491  1.00 10.00      A   
ATOM   5154  N   SER A 546      10.903  27.996  24.380  1.00 10.00      A   
ATOM   5155  HN  SER A 546      10.899  27.196  23.810  1.00 10.00      A   
ATOM   5156  CA  SER A 546      12.177  28.611  24.738  1.00 10.00      A   
ATOM   5157  CB  SER A 546      13.260  27.541  24.911  1.00 10.00      A   
ATOM   5158  OG  SER A 546      13.417  26.777  23.722  1.00 10.00      A   
ATOM   5159  HG  SER A 546      12.662  26.177  23.621  1.00 10.00      A   
ATOM   5160  C   SER A 546      12.624  29.652  23.711  1.00 10.00      A   
ATOM   5161  O   SER A 546      13.766  30.109  23.740  1.00 10.00      A   
ATOM   5162  N   ARG A 547      11.729  30.036  22.814  1.00 10.00      A   
ATOM   5163  HN  ARG A 547      10.820  29.669  22.851  1.00 10.00      A   
ATOM   5164  CA  ARG A 547      12.058  31.015  21.790  1.00 10.00      A   
ATOM   5165  CB  ARG A 547      12.626  30.313  20.552  1.00 10.00      A   
ATOM   5166  CG  ARG A 547      11.704  29.272  19.941  1.00 10.00      A   
ATOM   5167  CD  ARG A 547      12.447  28.423  18.925  1.00 10.00      A
[truncated: 221,457 more chars]
