# Supplementary material for: Flexibility of intrinsically disordered degrons in AUX/IAA proteins reinforces auxin co-receptor assemblies
Source: Nat Commun. 2020 May 8;11:2277. doi: 10.1038/s41467-020-16147-2 (PMC7210949; doi:10.1038/s41467-020-16147-2)
Supplement: Supplementary file 9 — Supplementary Data 6 [file 41467_2020_16147_MOESM9_ESM.gz › haddock_files/IAA07/No_disorder_restraint/NoDis_cluster3_1.pdb]

REMARK FILENAME="complex_207w.pdb0"
REMARK ===============================================================
REMARK HADDOCK run for complex
REMARK initial structure: complex_207.pdb
REMARK final NOE weights: unambig 50 amb: 50
REMARK ===============================================================
REMARK            total,bonds,angles,improper,dihe,vdw,elec,air,cdih,coup,rdcs,vean,dani,xpcs,rg
REMARK energies: -215.17, 0, 0, 0, 0, -42.5022, -173.79, 1.12263, 0, 0, 0, 0, 0, 0, 0
REMARK ===============================================================
REMARK            bonds,angles,impropers,dihe,air,cdih,coup,rdcs,vean,dani,xpcs
REMARK rms-dev.: 0,0,0,0,3.12442E-02,0,0, 0, 0, 0, 0
REMARK ===============================================================
REMARK               air,cdih,coup,rdcs,vean,dani,xpcs
REMARK               >0.3,>5,>1,>0,>5,>0.2,>0.2
REMARK violations.: 0, 0, 0, 0, 0, 0, 0
REMARK ===============================================================
REMARK                        CVpartition#,violations,rms
REMARK AIRs cross-validation: 2, 0, NaN
REMARK ===============================================================
REMARK NCS energy: 0
REMARK ===============================================================
REMARK Symmetry energy: 0
REMARK ===============================================================
REMARK Desolvation energy: 9.56591
REMARK Internal energy free molecules: -22390.8
REMARK Internal energy complex: -33583
REMARK Binding energy: -11398.9
REMARK ===============================================================
REMARK buried surface area: 1538.05
REMARK ===============================================================
REMARK water - chain1: 0 0 0
REMARK water - chain2: 0 0 0
REMARK water - chain3: 0 0 0
REMARK water - chain4: 0 0 0
REMARK water - chain5: 0 0 0
REMARK water - chain6: 0 0 0
REMARK ===============================================================
REMARK water - water: 0 0 0
REMARK ===============================================================
REMARK DATE:14-Feb-2019  05:42:18       created by user: enmr049
REMARK VERSION:1.3U
ATOM      1  N   PHE A   9     -43.099  -1.496  -1.511  1.00 10.00      A   
ATOM      2  HN  PHE A   9     -43.171  -2.071  -2.302  1.00 10.00      A   
ATOM      3  CA  PHE A   9     -42.387  -0.229  -1.618  1.00 10.00      A   
ATOM      4  CB  PHE A   9     -41.219  -0.183  -0.627  1.00 10.00      A   
ATOM      5  CG  PHE A   9     -41.637  -0.132   0.814  1.00 10.00      A   
ATOM      6  CD1 PHE A   9     -41.703  -1.289   1.572  1.00 10.00      A   
ATOM      7  CD2 PHE A   9     -41.964   1.073   1.412  1.00 10.00      A   
ATOM      8  CE1 PHE A   9     -42.087  -1.246   2.897  1.00 10.00      A   
ATOM      9  CE2 PHE A   9     -42.348   1.122   2.737  1.00 10.00      A   
ATOM     10  CZ  PHE A   9     -42.409  -0.039   3.481  1.00 10.00      A   
ATOM     11  C   PHE A   9     -41.872  -0.010  -3.040  1.00 10.00      A   
ATOM     12  O   PHE A   9     -41.444  -0.956  -3.704  1.00 10.00      A   
ATOM     13  N   PRO A  10     -41.933   1.238  -3.533  1.00 10.00      A   
ATOM     14  CA  PRO A  10     -41.459   1.582  -4.879  1.00 10.00      A   
ATOM     15  CB  PRO A  10     -42.087   2.954  -5.122  1.00 10.00      A   
ATOM     16  CG  PRO A  10     -42.237   3.550  -3.766  1.00 10.00      A   
ATOM     17  CD  PRO A  10     -42.486   2.406  -2.823  1.00 10.00      A   
ATOM     18  C   PRO A  10     -39.937   1.678  -4.932  1.00 10.00      A   
ATOM     19  O   PRO A  10     -39.289   1.989  -3.927  1.00 10.00      A   
ATOM     20  N   GLU A  11     -39.370   1.416  -6.107  1.00 10.00      A   
ATOM     21  HN  GLU A  11     -39.947   1.174  -6.873  1.00 10.00      A   
ATOM     22  CA  GLU A  11     -37.921   1.464  -6.297  1.00 10.00      A   
ATOM     23  CB  GLU A  11     -37.498   0.982  -7.690  1.00 10.00      A   
ATOM     24  CG  GLU A  11     -38.556   1.129  -8.770  1.00 10.00      A   
ATOM     25  CD  GLU A  11     -39.480  -0.069  -8.839  1.00 10.00      A   
ATOM     26  OE1 GLU A  11     -39.146  -1.039  -9.547  1.00 10.00      A   
ATOM     27  OE2 GLU A  11     -40.543  -0.045  -8.182  1.00 10.00      A   
ATOM     28  C   GLU A  11     -37.338   2.841  -6.002  1.00 10.00      A   
ATOM     29  O   GLU A  11     -36.228   2.945  -5.485  1.00 10.00      A   
ATOM     30  N   GLU A  12     -38.094   3.891  -6.309  1.00 10.00      A   
ATOM     31  HN  GLU A  12     -38.978   3.742  -6.721  1.00 10.00      A   
ATOM     32  CA  GLU A  12     -37.637   5.262  -6.063  1.00 10.00      A   
ATOM     33  CB  GLU A  12     -38.648   6.281  -6.597  1.00 10.00      A   
ATOM     34  CG  GLU A  12     -40.000   6.242  -5.905  1.00 10.00      A   
ATOM     35  CD  GLU A  12     -40.942   7.316  -6.405  1.00 10.00      A   
ATOM     36  OE1 GLU A  12     -40.461   8.413  -6.769  1.00 10.00      A   
ATOM     37  OE2 GLU A  12     -42.166   7.069  -6.430  1.00 10.00      A   
ATOM     38  C   GLU A  12     -37.368   5.499  -4.574  1.00 10.00      A   
ATOM     39  O   GLU A  12     -36.541   6.333  -4.201  1.00 10.00      A   
ATOM     40  N   VAL A  13     -38.079   4.762  -3.732  1.00 10.00      A   
ATOM     41  HN  VAL A  13     -38.728   4.121  -4.093  1.00 10.00      A   
ATOM     42  CA  VAL A  13     -37.922   4.869  -2.292  1.00 10.00      A   
ATOM     43  CB  VAL A  13     -39.238   4.503  -1.564  1.00 10.00      A   
ATOM     44  CG1 VAL A  13     -38.974   4.035  -0.139  1.00 10.00      A   
ATOM     45  CG2 VAL A  13     -40.190   5.690  -1.562  1.00 10.00      A   
ATOM     46  C   VAL A  13     -36.800   3.937  -1.842  1.00 10.00      A   
ATOM     47  O   VAL A  13     -35.961   4.302  -1.022  1.00 10.00      A   
ATOM     48  N   LEU A  14     -36.784   2.737  -2.414  1.00 10.00      A   
ATOM     49  HN  LEU A  14     -37.472   2.519  -3.077  1.00 10.00      A   
ATOM     50  CA  LEU A  14     -35.779   1.731  -2.082  1.00 10.00      A   
ATOM     51  CB  LEU A  14     -36.110   0.396  -2.759  1.00 10.00      A   
ATOM     52  CG  LEU A  14     -37.410  -0.273  -2.305  1.00 10.00      A   
ATOM     53  CD1 LEU A  14     -37.766  -1.442  -3.205  1.00 10.00      A   
ATOM     54  CD2 LEU A  14     -37.309  -0.718  -0.856  1.00 10.00      A   
ATOM     55  C   LEU A  14     -34.371   2.198  -2.447  1.00 10.00      A   
ATOM     56  O   LEU A  14     -33.419   1.953  -1.707  1.00 10.00      A   
ATOM     57  N   GLU A  15     -34.241   2.877  -3.583  1.00 10.00      A   
ATOM     58  HN  GLU A  15     -35.034   3.030  -4.145  1.00 10.00      A   
ATOM     59  CA  GLU A  15     -32.944   3.383  -4.023  1.00 10.00      A   
ATOM     60  CB  GLU A  15     -33.037   4.048  -5.400  1.00 10.00      A   
ATOM     61  CG  GLU A  15     -31.680   4.366  -6.013  1.00 10.00      A   
ATOM     62  CD  GLU A  15     -31.768   5.271  -7.223  1.00 10.00      A   
ATOM     63  OE1 GLU A  15     -31.337   6.438  -7.132  1.00 10.00      A   
ATOM     64  OE2 GLU A  15     -32.260   4.817  -8.275  1.00 10.00      A   
ATOM     65  C   GLU A  15     -32.387   4.370  -3.003  1.00 10.00      A   
ATOM     66  O   GLU A  15     -31.182   4.408  -2.753  1.00 10.00      A   
ATOM     67  N   HIS A  16     -33.276   5.149  -2.393  1.00 10.00      A   
ATOM     68  HN  HIS A  16     -34.226   5.054  -2.615  1.00 10.00      A   
ATOM     69  CA  HIS A  16     -32.870   6.128  -1.392  1.00 10.00      A   
ATOM     70  CB  HIS A  16     -34.046   7.026  -1.000  1.00 10.00      A   
ATOM     71  CG  HIS A  16     -33.638   8.414  -0.603  1.00 10.00      A   
ATOM     72  ND1 HIS A  16     -33.954   9.502  -1.383  1.00 10.00      A   
ATOM     73  CD2 HIS A  16     -32.943   8.832   0.483  1.00 10.00      A   
ATOM     74  CE1 HIS A  16     -33.448  10.554  -0.761  1.00 10.00      A   
ATOM     75  NE2 HIS A  16     -32.828  10.197   0.370  1.00 10.00      A   
ATOM     76  HE2 HIS A  16     -32.370  10.803   1.006  1.00 10.00      A   
ATOM     77  C   HIS A  16     -32.315   5.414  -0.166  1.00 10.00      A   
ATOM     78  O   HIS A  16     -31.410   5.910   0.495  1.00 10.00      A   
ATOM     79  N   VAL A  17     -32.857   4.236   0.116  1.00 10.00      A   
ATOM     80  HN  VAL A  17     -33.580   3.895  -0.452  1.00 10.00      A   
ATOM     81  CA  VAL A  17     -32.407   3.434   1.248  1.00 10.00      A   
ATOM     82  CB  VAL A  17     -33.371   2.256   1.519  1.00 10.00      A   
ATOM     83  CG1 VAL A  17     -32.972   1.497   2.776  1.00 10.00      A   
ATOM     84  CG2 VAL A  17     -34.805   2.743   1.620  1.00 10.00      A   
ATOM     85  C   VAL A  17     -31.015   2.877   0.962  1.00 10.00      A   
ATOM     86  O   VAL A  17     -30.125   2.920   1.813  1.00 10.00      A   
ATOM     87  N   PHE A  18     -30.825   2.399  -0.262  1.00 10.00      A   
ATOM     88  HN  PHE A  18     -31.565   2.427  -0.907  1.00 10.00      A   
ATOM     89  CA  PHE A  18     -29.553   1.826  -0.673  1.00 10.00      A   
ATOM     90  CB  PHE A  18     -29.722   0.987  -1.942  1.00 10.00      A   
ATOM     91  CG  PHE A  18     -30.812  -0.048  -1.854  1.00 10.00      A   
ATOM     92  CD1 PHE A  18     -31.559  -0.378  -2.974  1.00 10.00      A   
ATOM     93  CD2 PHE A  18     -31.094  -0.683  -0.653  1.00 10.00      A   
ATOM     94  CE1 PHE A  18     -32.567  -1.320  -2.897  1.00 10.00      A   
ATOM     95  CE2 PHE A  18     -32.099  -1.625  -0.572  1.00 10.00      A   
ATOM     96  CZ  PHE A  18     -32.836  -1.944  -1.695  1.00 10.00      A   
ATOM     97  C   PHE A  18     -28.485   2.896  -0.879  1.00 10.00      A   
ATOM     98  O   PHE A  18     -27.315   2.580  -1.094  1.00 10.00      A   
ATOM     99  N   SER A  19     -28.881   4.163  -0.814  1.00 10.00      A   
ATOM    100  HN  SER A  19     -29.828   4.362  -0.657  1.00 10.00      A   
ATOM    101  CA  SER A  19     -27.935   5.260  -0.989  1.00 10.00      A   
ATOM    102  CB  SER A  19     -28.661   6.583  -1.279  1.00 10.00      A   
ATOM    103  OG  SER A  19     -29.183   7.175  -0.098  1.00 10.00      A   
ATOM    104  HG  SER A  19     -30.051   6.792   0.104  1.00 10.00      A   
ATOM    105  C   SER A  19     -27.029   5.391   0.234  1.00 10.00      A   
ATOM    106  O   SER A  19     -25.905   5.885   0.137  1.00 10.00      A   
ATOM    107  N   PHE A  20     -27.521   4.922   1.379  1.00 10.00      A   
ATOM    108  HN  PHE A  20     -28.414   4.516   1.381  1.00 10.00      A   
ATOM    109  CA  PHE A  20     -26.765   4.987   2.628  1.00 10.00      A   
ATOM    110  CB  PHE A  20     -27.698   5.274   3.811  1.00 10.00      A   
ATOM    111  CG  PHE A  20     -28.571   6.480   3.617  1.00 10.00      A   
ATOM    112  CD1 PHE A  20     -29.941   6.345   3.467  1.00 10.00      A   
ATOM    113  CD2 PHE A  20     -28.022   7.749   3.578  1.00 10.00      A   
ATOM    114  CE1 PHE A  20     -30.745   7.453   3.280  1.00 10.00      A   
ATOM    115  CE2 PHE A  20     -28.820   8.860   3.392  1.00 10.00      A   
ATOM    116  CZ  PHE A  20     -30.184   8.712   3.240  1.00 10.00      A   
ATOM    117  C   PHE A  20     -26.013   3.684   2.862  1.00 10.00      A   
ATOM    118  O   PHE A  20     -25.412   3.481   3.917  1.00 10.00      A   
ATOM    119  N   ILE A  21     -26.067   2.803   1.871  1.00 10.00      A   
ATOM    120  HN  ILE A  21     -26.567   3.034   1.059  1.00 10.00      A   
ATOM    121  CA  ILE A  21     -25.396   1.515   1.945  1.00 10.00      A   
ATOM    122  CB  ILE A  21     -26.397   0.331   1.900  1.00 10.00      A   
ATOM    123  CG1 ILE A  21     -27.535   0.541   2.905  1.00 10.00      A   
ATOM    124  CG2 ILE A  21     -25.677  -0.985   2.185  1.00 10.00      A   
ATOM    125  CD1 ILE A  21     -28.684  -0.430   2.740  1.00 10.00      A   
ATOM    126  C   ILE A  21     -24.413   1.380   0.786  1.00 10.00      A   
ATOM    127  O   ILE A  21     -24.753   0.841  -0.267  1.00 10.00      A   
ATOM    128  N   GLN A  22     -23.206   1.899   0.971  1.00 10.00      A   
ATOM    129  HN  GLN A  22     -23.005   2.359   1.817  1.00 10.00      A   
ATOM    130  CA  GLN A  22     -22.183   1.827  -0.068  1.00 10.00      A   
ATOM    131  CB  GLN A  22     -21.502   3.183  -0.262  1.00 10.00      A   
ATOM    132  CG  GLN A  22     -22.459   4.315  -0.607  1.00 10.00      A   
ATOM    133  CD  GLN A  22     -23.222   4.071  -1.893  1.00 10.00      A   
ATOM    134  OE1 GLN A  22     -22.721   3.442  -2.825  1.00 10.00      A   
ATOM    135  NE2 GLN A  22     -24.441   4.575  -1.955  1.00 10.00      A   
ATOM    136 HE21 GLN A  22     -24.778   5.077  -1.175  1.00 10.00      A   
ATOM    137 HE22 GLN A  22     -24.963   4.422  -2.766  1.00 10.00      A   
ATOM    138  C   GLN A  22     -21.150   0.750   0.241  1.00 10.00      A   
ATOM    139  O   GLN A  22     -20.249   0.499  -0.556  1.00 10.00      A   
ATOM    140  N   LEU A  23     -21.285   0.127   1.408  1.00 10.00      A   
ATOM    141  HN  LEU A  23     -22.023   0.381   1.996  1.00 10.00      A   
ATOM    142  CA  LEU A  23     -20.368  -0.931   1.830  1.00 10.00      A   
ATOM    143  CB  LEU A  23     -20.552  -1.261   3.317  1.00 10.00      A   
ATOM    144  CG  LEU A  23     -19.879  -0.316   4.320  1.00 10.00      A   
ATOM    145  CD1 LEU A  23     -20.619   1.010   4.402  1.00 10.00      A   
ATOM    146  CD2 LEU A  23     -19.792  -0.968   5.694  1.00 10.00      A   
ATOM    147  C   LEU A  23     -20.588  -2.179   0.988  1.00 10.00      A   
ATOM    148  O   LEU A  23     -21.669  -2.769   1.015  1.00 10.00      A   
ATOM    149  N   ASP A  24     -19.559  -2.563   0.239  1.00 10.00      A   
ATOM    150  HN  ASP A  24     -18.733  -2.031   0.263  1.00 10.00      A   
ATOM    151  CA  ASP A  24     -19.618  -3.731  -0.638  1.00 10.00      A   
ATOM    152  CB  ASP A  24     -18.244  -4.027  -1.248  1.00 10.00      A   
ATOM    153  CG  ASP A  24     -17.666  -2.851  -2.011  1.00 10.00      A   
ATOM    154  OD1 ASP A  24     -17.741  -2.846  -3.259  1.00 10.00      A   
ATOM    155  OD2 ASP A  24     -17.123  -1.927  -1.366  1.00 10.00      A   
ATOM    156  C   ASP A  24     -20.152  -4.968   0.079  1.00 10.00      A   
ATOM    157  O   ASP A  24     -21.015  -5.670  -0.449  1.00 10.00      A   
ATOM    158  N   LYS A  25     -19.651  -5.220   1.287  1.00 10.00      A   
ATOM    159  HN  LYS A  25     -18.969  -4.616   1.658  1.00 10.00      A   
ATOM    160  CA  LYS A  25     -20.080  -6.380   2.069  1.00 10.00      A   
ATOM    161  CB  LYS A  25     -19.348  -6.454   3.408  1.00 10.00      A   
ATOM    162  CG  LYS A  25     -17.869  -6.785   3.292  1.00 10.00      A   
ATOM    163  CD  LYS A  25     -17.231  -6.957   4.660  1.00 10.00      A   
ATOM    164  CE  LYS A  25     -15.733  -7.201   4.554  1.00 10.00      A   
ATOM    165  NZ  LYS A  25     -15.419  -8.515   3.930  1.00 10.00      A   
ATOM    166  HZ1 LYS A  25     -14.409  -8.731   4.039  1.00 10.00      A   
ATOM    167  HZ2 LYS A  25     -15.649  -8.497   2.909  1.00 10.00      A   
ATOM    168  HZ3 LYS A  25     -15.976  -9.271   4.381  1.00 10.00      A   
ATOM    169  C   LYS A  25     -21.589  -6.394   2.285  1.00 10.00      A   
ATOM    170  O   LYS A  25     -22.235  -7.421   2.099  1.00 10.00      A   
ATOM    171  N   ASP A  26     -22.148  -5.251   2.662  1.00 10.00      A   
ATOM    172  HN  ASP A  26     -21.585  -4.459   2.782  1.00 10.00      A   
ATOM    173  CA  ASP A  26     -23.585  -5.150   2.895  1.00 10.00      A   
ATOM    174  CB  ASP A  26     -23.924  -3.925   3.746  1.00 10.00      A   
ATOM    175  CG  ASP A  26     -23.862  -4.197   5.237  1.00 10.00      A   
ATOM    176  OD1 ASP A  26     -24.700  -4.976   5.739  1.00 10.00      A   
ATOM    177  OD2 ASP A  26     -22.986  -3.616   5.913  1.00 10.00      A   
ATOM    178  C   ASP A  26     -24.344  -5.091   1.576  1.00 10.00      A   
ATOM    179  O   ASP A  26     -25.472  -5.572   1.468  1.00 10.00      A   
ATOM    180  N   ARG A  27     -23.711  -4.500   0.571  1.00 10.00      A   
ATOM    181  HN  ARG A  27     -22.811  -4.135   0.721  1.00 10.00      A   
ATOM    182  CA  ARG A  27     -24.313  -4.376  -0.745  1.00 10.00      A   
ATOM    183  CB  ARG A  27     -23.398  -3.588  -1.683  1.00 10.00      A   
ATOM    184  CG  ARG A  27     -23.777  -2.125  -1.817  1.00 10.00      A   
ATOM    185  CD  ARG A  27     -25.154  -1.983  -2.435  1.00 10.00      A   
ATOM    186  NE  ARG A  27     -25.600  -0.596  -2.490  1.00 10.00      A   
ATOM    187  HE  ARG A  27     -25.408  -0.026  -1.704  1.00 10.00      A   
ATOM    188  CZ  ARG A  27     -26.240  -0.074  -3.529  1.00 10.00      A   
ATOM    189  NH1 ARG A  27     -26.492  -0.822  -4.596  1.00 10.00      A   
ATOM    190 HH11 ARG A  27     -26.183  -1.829  -4.623  1.00 10.00      A   
ATOM    191 HH12 ARG A  27     -27.000  -0.423  -5.412  1.00 10.00      A   
ATOM    192  NH2 ARG A  27     -26.645   1.188  -3.497  1.00 10.00      A   
ATOM    193 HH21 ARG A  27     -26.463   1.771  -2.650  1.00 10.00      A   
ATOM    194 HH22 ARG A  27     -27.148   1.600  -4.311  1.00 10.00      A   
ATOM    195  C   ARG A  27     -24.622  -5.747  -1.327  1.00 10.00      A   
ATOM    196  O   ARG A  27     -25.654  -5.944  -1.972  1.00 10.00      A   
ATOM    197  N   ASN A  28     -23.735  -6.700  -1.075  1.00 10.00      A   
ATOM    198  HN  ASN A  28     -22.932  -6.483  -0.550  1.00 10.00      A   
ATOM    199  CA  ASN A  28     -23.918  -8.059  -1.566  1.00 10.00      A   
ATOM    200  CB  ASN A  28     -22.655  -8.893  -1.350  1.00 10.00      A   
ATOM    201  CG  ASN A  28     -21.493  -8.431  -2.204  1.00 10.00      A   
ATOM    202  OD1 ASN A  28     -21.680  -7.857  -3.280  1.00 10.00      A   
ATOM    203  ND2 ASN A  28     -20.283  -8.684  -1.730  1.00 10.00      A   
ATOM    204 HD21 ASN A  28     -20.211  -9.145  -0.868  1.00 10.00      A   
ATOM    205 HD22 ASN A  28     -19.505  -8.398  -2.259  1.00 10.00      A   
ATOM    206  C   ASN A  28     -25.112  -8.720  -0.889  1.00 10.00      A   
ATOM    207  O   ASN A  28     -25.814  -9.533  -1.495  1.00 10.00      A   
ATOM    208  N   SER A  29     -25.351  -8.347   0.359  1.00 10.00      A   
ATOM    209  HN  SER A  29     -24.760  -7.688   0.782  1.00 10.00      A   
ATOM    210  CA  SER A  29     -26.460  -8.885   1.127  1.00 10.00      A   
ATOM    211  CB  SER A  29     -26.324  -8.483   2.596  1.00 10.00      A   
ATOM    212  OG  SER A  29     -24.998  -8.709   3.053  1.00 10.00      A   
ATOM    213  HG  SER A  29     -24.835  -8.177   3.841  1.00 10.00      A   
ATOM    214  C   SER A  29     -27.795  -8.414   0.553  1.00 10.00      A   
ATOM    215  O   SER A  29     -28.766  -9.168   0.522  1.00 10.00      A   
ATOM    216  N   VAL A  30     -27.826  -7.172   0.078  1.00 10.00      A   
ATOM    217  HN  VAL A  30     -27.015  -6.620   0.129  1.00 10.00      A   
ATOM    218  CA  VAL A  30     -29.036  -6.604  -0.509  1.00 10.00      A   
ATOM    219  CB  VAL A  30     -28.838  -5.125  -0.902  1.00 10.00      A   
ATOM    220  CG1 VAL A  30     -30.136  -4.524  -1.419  1.00 10.00      A   
ATOM    221  CG2 VAL A  30     -28.306  -4.320   0.273  1.00 10.00      A   
ATOM    222  C   VAL A  30     -29.451  -7.397  -1.748  1.00 10.00      A   
ATOM    223  O   VAL A  30     -30.632  -7.659  -1.967  1.00 10.00      A   
ATOM    224  N   SER A  31     -28.465  -7.804  -2.538  1.00 10.00      A   
ATOM    225  HN  SER A  31     -27.541  -7.577  -2.305  1.00 10.00      A   
ATOM    226  CA  SER A  31     -28.726  -8.566  -3.753  1.00 10.00      A   
ATOM    227  CB  SER A  31     -27.522  -8.482  -4.695  1.00 10.00      A   
ATOM    228  OG  SER A  31     -26.311  -8.845  -4.040  1.00 10.00      A   
ATOM    229  HG  SER A  31     -26.488  -9.053  -3.109  1.00 10.00      A   
ATOM    230  C   SER A  31     -29.064 -10.027  -3.452  1.00 10.00      A   
ATOM    231  O   SER A  31     -29.234 -10.834  -4.363  1.00 10.00      A   
ATOM    232  N   LEU A  32     -29.172 -10.363  -2.174  1.00 10.00      A   
ATOM    233  HN  LEU A  32     -29.035  -9.681  -1.482  1.00 10.00      A   
ATOM    234  CA  LEU A  32     -29.476 -11.729  -1.781  1.00 10.00      A   
ATOM    235  CB  LEU A  32     -28.323 -12.314  -0.964  1.00 10.00      A   
ATOM    236  CG  LEU A  32     -27.123 -12.826  -1.756  1.00 10.00      A   
ATOM    237  CD1 LEU A  32     -25.935 -13.039  -0.832  1.00 10.00      A   
ATOM    238  CD2 LEU A  32     -27.482 -14.117  -2.476  1.00 10.00      A   
ATOM    239  C   LEU A  32     -30.785 -11.844  -1.003  1.00 10.00      A   
ATOM    240  O   LEU A  32     -31.216 -12.951  -0.675  1.00 10.00      A   
ATOM    241  N   VAL A  33     -31.419 -10.714  -0.709  1.00 10.00      A   
ATOM    242  HN  VAL A  33     -31.040  -9.858  -1.000  1.00 10.00      A   
ATOM    243  CA  VAL A  33     -32.675 -10.732   0.040  1.00 10.00      A   
ATOM    244  CB  VAL A  33     -32.987  -9.396   0.759  1.00 10.00      A   
ATOM    245  CG1 VAL A  33     -31.923  -9.078   1.798  1.00 10.00      A   
ATOM    246  CG2 VAL A  33     -33.126  -8.252  -0.229  1.00 10.00      A   
ATOM    247  C   VAL A  33     -33.851 -11.167  -0.836  1.00 10.00      A   
ATOM    248  O   VAL A  33     -34.688 -11.966  -0.408  1.00 10.00      A   
ATOM    249  N   CYS A  34     -33.905 -10.643  -2.054  1.00 10.00      A   
ATOM    250  HN  CYS A  34     -33.217 -10.004  -2.329  1.00 10.00      A   
ATOM    251  CA  CYS A  34     -34.969 -10.977  -2.993  1.00 10.00      A   
ATOM    252  CB  CYS A  34     -36.288 -10.334  -2.559  1.00 10.00      A   
ATOM    253  SG  CYS A  34     -36.222  -8.538  -2.384  1.00 10.00      A   
ATOM    254  HG  CYS A  34     -36.487  -8.239  -1.120  1.00 10.00      A   
ATOM    255  C   CYS A  34     -34.587 -10.520  -4.395  1.00 10.00      A   
ATOM    256  O   CYS A  34     -33.711  -9.664  -4.554  1.00 10.00      A   
ATOM    257  N   LYS A  35     -35.246 -11.072  -5.408  1.00 10.00      A   
ATOM    258  HN  LYS A  35     -35.963 -11.728  -5.222  1.00 10.00      A   
ATOM    259  CA  LYS A  35     -34.939 -10.719  -6.789  1.00 10.00      A   
ATOM    260  CB  LYS A  35     -35.570 -11.705  -7.776  1.00 10.00      A   
ATOM    261  CG  LYS A  35     -34.836 -11.804  -9.106  1.00 10.00      A   
ATOM    262  CD  LYS A  35     -35.086 -13.144  -9.783  1.00 10.00      A   
ATOM    263  CE  LYS A  35     -34.237 -13.291 -11.035  1.00 10.00      A   
ATOM    264  NZ  LYS A  35     -34.438 -14.605 -11.694  1.00 10.00      A   
ATOM    265  HZ1 LYS A  35     -35.448 -14.747 -11.905  1.00 10.00      A   
ATOM    266  HZ2 LYS A  35     -34.107 -15.379 -11.072  1.00 10.00      A   
ATOM    267  HZ3 LYS A  35     -33.902 -14.643 -12.582  1.00 10.00      A   
ATOM    268  C   LYS A  35     -35.335  -9.280  -7.107  1.00 10.00      A   
ATOM    269  O   LYS A  35     -34.698  -8.624  -7.930  1.00 10.00      A   
ATOM    270  N   SER A  36     -36.381  -8.793  -6.448  1.00 10.00      A   
ATOM    271  HN  SER A  36     -36.854  -9.369  -5.814  1.00 10.00      A   
ATOM    272  CA  SER A  36     -36.847  -7.426  -6.652  1.00 10.00      A   
ATOM    273  CB  SER A  36     -38.123  -7.170  -5.844  1.00 10.00      A   
ATOM    274  OG  SER A  36     -39.209  -6.820  -6.690  1.00 10.00      A   
ATOM    275  HG  SER A  36     -39.051  -7.170  -7.578  1.00 10.00      A   
ATOM    276  C   SER A  36     -35.757  -6.432  -6.250  1.00 10.00      A   
ATOM    277  O   SER A  36     -35.353  -5.584  -7.045  1.00 10.00      A   
ATOM    278  N   TRP A  37     -35.260  -6.561  -5.021  1.00 10.00      A   
ATOM    279  HN  TRP A  37     -35.605  -7.269  -4.431  1.00 10.00      A   
ATOM    280  CA  TRP A  37     -34.213  -5.672  -4.536  1.00 10.00      A   
ATOM    281  CB  TRP A  37     -33.987  -5.846  -3.032  1.00 10.00      A   
ATOM    282  CG  TRP A  37     -35.080  -5.268  -2.178  1.00 10.00      A   
ATOM    283  CD1 TRP A  37     -36.364  -4.999  -2.554  1.00 10.00      A   
ATOM    284  CD2 TRP A  37     -34.979  -4.884  -0.801  1.00 10.00      A   
ATOM    285  NE1 TRP A  37     -37.068  -4.483  -1.498  1.00 10.00      A   
ATOM    286  HE1 TRP A  37     -38.010  -4.215  -1.519  1.00 10.00      A   
ATOM    287  CE2 TRP A  37     -36.241  -4.401  -0.409  1.00 10.00      A   
ATOM    288  CE3 TRP A  37     -33.945  -4.910   0.139  1.00 10.00      A   
ATOM    289  CZ2 TRP A  37     -36.496  -3.942   0.882  1.00 10.00      A   
ATOM    290  CZ3 TRP A  37     -34.199  -4.453   1.418  1.00 10.00      A   
ATOM    291  CH2 TRP A  37     -35.464  -3.979   1.778  1.00 10.00      A   
ATOM    292  C   TRP A  37     -32.918  -5.905  -5.305  1.00 10.00      A   
ATOM    293  O   TRP A  37     -32.139  -4.982  -5.508  1.00 10.00      A   
ATOM    294  N   TYR A  38     -32.710  -7.142  -5.752  1.00 10.00      A   
ATOM    295  HN  TYR A  38     -33.375  -7.839  -5.557  1.00 10.00      A   
ATOM    296  CA  TYR A  38     -31.517  -7.500  -6.514  1.00 10.00      A   
ATOM    297  CB  TYR A  38     -31.551  -8.993  -6.871  1.00 10.00      A   
ATOM    298  CG  TYR A  38     -30.501  -9.438  -7.867  1.00 10.00      A   
ATOM    299  CD1 TYR A  38     -30.826  -9.636  -9.205  1.00 10.00      A   
ATOM    300  CD2 TYR A  38     -29.192  -9.667  -7.472  1.00 10.00      A   
ATOM    301  CE1 TYR A  38     -29.874 -10.045 -10.116  1.00 10.00      A   
ATOM    302  CE2 TYR A  38     -28.232 -10.076  -8.379  1.00 10.00      A   
ATOM    303  CZ  TYR A  38     -28.579 -10.263  -9.698  1.00 10.00      A   
ATOM    304  OH  TYR A  38     -27.631 -10.668 -10.608  1.00 10.00      A   
ATOM    305  HH  TYR A  38     -27.145 -11.425 -10.256  1.00 10.00      A   
ATOM    306  C   TYR A  38     -31.399  -6.651  -7.781  1.00 10.00      A   
ATOM    307  O   TYR A  38     -30.322  -6.143  -8.103  1.00 10.00      A   
ATOM    308  N   GLU A  39     -32.517  -6.482  -8.480  1.00 10.00      A   
ATOM    309  HN  GLU A  39     -33.346  -6.899  -8.161  1.00 10.00      A   
ATOM    310  CA  GLU A  39     -32.544  -5.706  -9.714  1.00 10.00      A   
ATOM    311  CB  GLU A  39     -33.816  -5.997 -10.515  1.00 10.00      A   
ATOM    312  CG  GLU A  39     -33.870  -7.403 -11.098  1.00 10.00      A   
ATOM    313  CD  GLU A  39     -32.784  -7.656 -12.128  1.00 10.00      A   
ATOM    314  OE1 GLU A  39     -32.352  -8.820 -12.275  1.00 10.00      A   
ATOM    315  OE2 GLU A  39     -32.366  -6.699 -12.809  1.00 10.00      A   
ATOM    316  C   GLU A  39     -32.386  -4.207  -9.454  1.00 10.00      A   
ATOM    317  O   GLU A  39     -31.937  -3.458 -10.321  1.00 10.00      A   
ATOM    318  N   ILE A  40     -32.746  -3.769  -8.260  1.00 10.00      A   
ATOM    319  HN  ILE A  40     -33.098  -4.405  -7.601  1.00 10.00      A   
ATOM    320  CA  ILE A  40     -32.624  -2.362  -7.904  1.00 10.00      A   
ATOM    321  CB  ILE A  40     -33.654  -1.961  -6.823  1.00 10.00      A   
ATOM    322  CG1 ILE A  40     -35.068  -2.296  -7.307  1.00 10.00      A   
ATOM    323  CG2 ILE A  40     -33.543  -0.479  -6.487  1.00 10.00      A   
ATOM    324  CD1 ILE A  40     -36.126  -2.225  -6.230  1.00 10.00      A   
ATOM    325  C   ILE A  40     -31.207  -2.083  -7.407  1.00 10.00      A   
ATOM    326  O   ILE A  40     -30.613  -1.049  -7.716  1.00 10.00      A   
ATOM    327  N   GLU A  41     -30.667  -3.039  -6.655  1.00 10.00      A   
ATOM    328  HN  GLU A  41     -31.200  -3.844  -6.461  1.00 10.00      A   
ATOM    329  CA  GLU A  41     -29.321  -2.939  -6.103  1.00 10.00      A   
ATOM    330  CB  GLU A  41     -29.016  -4.194  -5.268  1.00 10.00      A   
ATOM    331  CG  GLU A  41     -27.824  -4.071  -4.327  1.00 10.00      A   
ATOM    332  CD  GLU A  41     -26.492  -4.314  -5.007  1.00 10.00      A   
ATOM    333  OE1 GLU A  41     -26.209  -5.469  -5.392  1.00 10.00      A   
ATOM    334  OE2 GLU A  41     -25.716  -3.348  -5.148  1.00 10.00      A   
ATOM    335  C   GLU A  41     -28.297  -2.793  -7.224  1.00 10.00      A   
ATOM    336  O   GLU A  41     -27.469  -1.879  -7.211  1.00 10.00      A   
ATOM    337  N   ARG A  42     -28.389  -3.684  -8.207  1.00 10.00      A   
ATOM    338  HN  ARG A  42     -29.090  -4.373  -8.158  1.00 10.00      A   
ATOM    339  CA  ARG A  42     -27.475  -3.687  -9.345  1.00 10.00      A   
ATOM    340  CB  ARG A  42     -27.753  -4.889 -10.255  1.00 10.00      A   
ATOM    341  CG  ARG A  42     -29.133  -4.887 -10.893  1.00 10.00      A   
ATOM    342  CD  ARG A  42     -29.281  -6.001 -11.920  1.00 10.00      A   
ATOM    343  NE  ARG A  42     -28.581  -5.696 -13.171  1.00 10.00      A   
ATOM    344  HE  ARG A  42     -27.610  -5.540 -13.117  1.00 10.00      A   
ATOM    345  CZ  ARG A  42     -29.184  -5.610 -14.361  1.00 10.00      A   
ATOM    346  NH1 ARG A  42     -30.491  -5.802 -14.463  1.00 10.00      A   
ATOM    347 HH11 ARG A  42     -31.066  -6.029 -13.610  1.00 10.00      A   
ATOM    348 HH12 ARG A  42     -30.957  -5.733 -15.392  1.00 10.00      A   
ATOM    349  NH2 ARG A  42     -28.479  -5.367 -15.459  1.00 10.00      A   
ATOM    350 HH21 ARG A  42     -27.444  -5.249 -15.406  1.00 10.00      A   
ATOM    351 HH22 ARG A  42     -28.958  -5.292 -16.386  1.00 10.00      A   
ATOM    352  C   ARG A  42     -27.535  -2.389 -10.150  1.00 10.00      A   
ATOM    353  O   ARG A  42     -26.585  -2.038 -10.851  1.00 10.00      A   
ATOM    354  N   TRP A  43     -28.643  -1.673 -10.037  1.00 10.00      A   
ATOM    355  HN  TRP A  43     -29.358  -1.986  -9.446  1.00 10.00      A   
ATOM    356  CA  TRP A  43     -28.816  -0.427 -10.765  1.00 10.00      A   
ATOM    357  CB  TRP A  43     -30.228  -0.325 -11.352  1.00 10.00      A   
ATOM    358  CG  TRP A  43     -30.349  -0.930 -12.717  1.00 10.00      A   
ATOM    359  CD1 TRP A  43     -30.807  -2.178 -13.022  1.00 10.00      A   
ATOM    360  CD2 TRP A  43     -30.002  -0.317 -13.967  1.00 10.00      A   
ATOM    361  NE1 TRP A  43     -30.774  -2.380 -14.380  1.00 10.00      A   
ATOM    362  HE1 TRP A  43     -31.053  -3.200 -14.841  1.00 10.00      A   
ATOM    363  CE2 TRP A  43     -30.282  -1.252 -14.983  1.00 10.00      A   
ATOM    364  CE3 TRP A  43     -29.485   0.932 -14.326  1.00 10.00      A   
ATOM    365  CZ2 TRP A  43     -30.059  -0.980 -16.331  1.00 10.00      A   
ATOM    366  CZ3 TRP A  43     -29.265   1.199 -15.664  1.00 10.00      A   
ATOM    367  CH2 TRP A  43     -29.554   0.249 -16.650  1.00 10.00      A   
ATOM    368  C   TRP A  43     -28.498   0.796  -9.907  1.00 10.00      A   
ATOM    369  O   TRP A  43     -28.787   1.921 -10.303  1.00 10.00      A   
ATOM    370  N   CYS A  44     -27.905   0.586  -8.734  1.00 10.00      A   
ATOM    371  HN  CYS A  44     -27.705  -0.333  -8.447  1.00 10.00      A   
ATOM    372  CA  CYS A  44     -27.563   1.707  -7.864  1.00 10.00      A   
ATOM    373  CB  CYS A  44     -28.673   1.988  -6.844  1.00 10.00      A   
ATOM    374  SG  CYS A  44     -29.108   0.584  -5.795  1.00 10.00      A   
ATOM    375  HG  CYS A  44     -29.929  -0.201  -6.491  1.00 10.00      A   
ATOM    376  C   CYS A  44     -26.214   1.531  -7.168  1.00 10.00      A   
ATOM    377  O   CYS A  44     -25.849   2.328  -6.306  1.00 10.00      A   
ATOM    378  N   ARG A  45     -25.473   0.486  -7.530  1.00 10.00      A   
ATOM    379  HN  ARG A  45     -25.804  -0.129  -8.213  1.00 10.00      A   
ATOM    380  CA  ARG A  45     -24.161   0.258  -6.930  1.00 10.00      A   
ATOM    381  CB  ARG A  45     -23.724  -1.211  -7.003  1.00 10.00      A   
ATOM    382  CG  ARG A  45     -22.685  -1.577  -5.948  1.00 10.00      A   
ATOM    383  CD  ARG A  45     -22.182  -3.004  -6.101  1.00 10.00      A   
ATOM    384  NE  ARG A  45     -23.135  -3.986  -5.578  1.00 10.00      A   
ATOM    385  HE  ARG A  45     -24.102  -3.762  -5.643  1.00 10.00      A   
ATOM    386  CZ  ARG A  45     -22.786  -5.137  -5.006  1.00 10.00      A   
ATOM    387  NH1 ARG A  45     -21.509  -5.465  -4.862  1.00 10.00      A   
ATOM    388 HH11 ARG A  45     -21.252  -6.372  -4.409  1.00 10.00      A   
ATOM    389 HH12 ARG A  45     -20.756  -4.821  -5.192  1.00 10.00      A   
ATOM    390  NH2 ARG A  45     -23.719  -5.987  -4.606  1.00 10.00      A   
ATOM    391 HH21 ARG A  45     -24.739  -5.756  -4.739  1.00 10.00      A   
ATOM    392 HH22 ARG A  45     -23.446  -6.889  -4.158  1.00 10.00      A   
ATOM    393  C   ARG A  45     -23.139   1.182  -7.587  1.00 10.00      A   
ATOM    394  O   ARG A  45     -22.712   0.955  -8.718  1.00 10.00      A   
ATOM    395  N   ARG A  46     -22.771   2.236  -6.870  1.00 10.00      A   
ATOM    396  HN  ARG A  46     -23.148   2.352  -5.973  1.00 10.00      A   
ATOM    397  CA  ARG A  46     -21.831   3.235  -7.377  1.00 10.00      A   
ATOM    398  CB  ARG A  46     -21.902   4.517  -6.541  1.00 10.00      A   
ATOM    399  CG  ARG A  46     -23.301   5.089  -6.377  1.00 10.00      A   
ATOM    400  CD  ARG A  46     -23.287   6.303  -5.464  1.00 10.00      A   
ATOM    401  NE  ARG A  46     -24.631   6.810  -5.195  1.00 10.00      A   
ATOM    402  HE  ARG A  46     -25.304   6.699  -5.905  1.00 10.00      A   
ATOM    403  CZ  ARG A  46     -24.982   7.422  -4.067  1.00 10.00      A   
ATOM    404  NH1 ARG A  46     -24.090   7.608  -3.101  1.00 10.00      A   
ATOM    405 HH11 ARG A  46     -23.107   7.279  -3.222  1.00 10.00      A   
ATOM    406 HH12 ARG A  46     -24.369   8.087  -2.217  1.00 10.00      A   
ATOM    407  NH2 ARG A  46     -26.230   7.842  -3.901  1.00 10.00      A   
ATOM    408 HH21 ARG A  46     -26.941   7.695  -4.654  1.00 10.00      A   
ATOM    409 HH22 ARG A  46     -26.509   8.326  -3.020  1.00 10.00      A   
ATOM    410  C   ARG A  46     -20.389   2.735  -7.433  1.00 10.00      A   
ATOM    411  O   ARG A  46     -19.590   3.229  -8.231  1.00 10.00      A   
ATOM    412  N   LYS A  47     -20.056   1.758  -6.604  1.00 10.00      A   
ATOM    413  HN  LYS A  47     -20.738   1.368  -6.018  1.00 10.00      A   
ATOM    414  CA  LYS A  47     -18.695   1.233  -6.569  1.00 10.00      A   
ATOM    415  CB  LYS A  47     -17.963   1.732  -5.317  1.00 10.00      A   
ATOM    416  CG  LYS A  47     -18.482   1.143  -4.011  1.00 10.00      A   
ATOM    417  CD  LYS A  47     -17.622   1.544  -2.816  1.00 10.00      A   
ATOM    418  CE  LYS A  47     -16.171   1.104  -2.973  1.00 10.00      A   
ATOM    419  NZ  LYS A  47     -16.036  -0.357  -3.214  1.00 10.00      A   
ATOM    420  HZ1 LYS A  47     -15.031  -0.608  -3.326  1.00 10.00      A   
ATOM    421  HZ2 LYS A  47     -16.547  -0.630  -4.075  1.00 10.00      A   
ATOM    422  HZ3 LYS A  47     -16.429  -0.894  -2.408  1.00 10.00      A   
ATOM    423  C   LYS A  47     -18.676  -0.291  -6.609  1.00 10.00      A   
ATOM    424  O   LYS A  47     -19.610  -0.943  -6.145  1.00 10.00      A   
ATOM    425  N   VAL A  48     -17.612  -0.847  -7.175  1.00 10.00      A   
ATOM    426  HN  VAL A  48     -16.907  -0.268  -7.531  1.00 10.00      A   
ATOM    427  CA  VAL A  48     -17.444  -2.291  -7.269  1.00 10.00      A   
ATOM    428  CB  VAL A  48     -17.832  -2.866  -8.655  1.00 10.00      A   
ATOM    429  CG1 VAL A  48     -19.342  -2.968  -8.798  1.00 10.00      A   
ATOM    430  CG2 VAL A  48     -17.237  -2.047  -9.789  1.00 10.00      A   
ATOM    431  C   VAL A  48     -16.010  -2.681  -6.927  1.00 10.00      A   
ATOM    432  O   VAL A  48     -15.065  -2.338  -7.648  1.00 10.00      A   
ATOM    433  N   PHE A  49     -15.848  -3.361  -5.804  1.00 10.00      A   
ATOM    434  HN  PHE A  49     -16.636  -3.575  -5.257  1.00 10.00      A   
ATOM    435  CA  PHE A  49     -14.534  -3.804  -5.362  1.00 10.00      A   
ATOM    436  CB  PHE A  49     -14.389  -3.649  -3.841  1.00 10.00      A   
ATOM    437  CG  PHE A  49     -13.145  -4.277  -3.268  1.00 10.00      A   
ATOM    438  CD1 PHE A  49     -11.896  -3.726  -3.509  1.00 10.00      A   
ATOM    439  CD2 PHE A  49     -13.227  -5.418  -2.484  1.00 10.00      A   
ATOM    440  CE1 PHE A  49     -10.754  -4.305  -2.978  1.00 10.00      A   
ATOM    441  CE2 PHE A  49     -12.091  -6.001  -1.951  1.00 10.00      A   
ATOM    442  CZ  PHE A  49     -10.854  -5.442  -2.200  1.00 10.00      A   
ATOM    443  C   PHE A  49     -14.289  -5.250  -5.776  1.00 10.00      A   
ATOM    444  O   PHE A  49     -14.946  -6.167  -5.287  1.00 10.00      A   
ATOM    445  N   ILE A  50     -13.349  -5.448  -6.687  1.00 10.00      A   
ATOM    446  HN  ILE A  50     -12.858  -4.674  -7.053  1.00 10.00      A   
ATOM    447  CA  ILE A  50     -13.021  -6.786  -7.156  1.00 10.00      A   
ATOM    448  CB  ILE A  50     -12.941  -6.850  -8.699  1.00 10.00      A   
ATOM    449  CG1 ILE A  50     -14.148  -6.147  -9.342  1.00 10.00      A   
ATOM    450  CG2 ILE A  50     -12.862  -8.296  -9.165  1.00 10.00      A   
ATOM    451  CD1 ILE A  50     -15.472  -6.839  -9.097  1.00 10.00      A   
ATOM    452  C   ILE A  50     -11.689  -7.231  -6.558  1.00 10.00      A   
ATOM    453  O   ILE A  50     -10.655  -6.604  -6.794  1.00 10.00      A   
ATOM    454  N   GLY A  51     -11.723  -8.307  -5.775  1.00 10.00      A   
ATOM    455  HN  GLY A  51     -12.582  -8.761  -5.620  1.00 10.00      A   
ATOM    456  CA  GLY A  51     -10.518  -8.813  -5.140  1.00 10.00      A   
ATOM    457  C   GLY A  51      -9.527  -9.414  -6.122  1.00 10.00      A   
ATOM    458  O   GLY A  51      -8.336  -9.510  -5.828  1.00 10.00      A   
ATOM    459  N   ASN A  52     -10.018  -9.832  -7.282  1.00 10.00      A   
ATOM    460  HN  ASN A  52     -10.976  -9.735  -7.455  1.00 10.00      A   
ATOM    461  CA  ASN A  52      -9.170 -10.425  -8.311  1.00 10.00      A   
ATOM    462  CB  ASN A  52      -8.932 -11.913  -8.031  1.00 10.00      A   
ATOM    463  CG  ASN A  52      -7.858 -12.502  -8.928  1.00 10.00      A   
ATOM    464  OD1 ASN A  52      -8.144 -12.980 -10.024  1.00 10.00      A   
ATOM    465  ND2 ASN A  52      -6.616 -12.459  -8.472  1.00 10.00      A   
ATOM    466 HD21 ASN A  52      -6.458 -12.055  -7.591  1.00 10.00      A   
ATOM    467 HD22 ASN A  52      -5.898 -12.836  -9.033  1.00 10.00      A   
ATOM    468  C   ASN A  52      -9.801 -10.242  -9.683  1.00 10.00      A   
ATOM    469  O   ASN A  52     -10.936 -10.658  -9.909  1.00 10.00      A   
ATOM    470  N   CYS A  53      -9.054  -9.633 -10.602  1.00 10.00      A   
ATOM    471  HN  CYS A  53      -8.141  -9.353 -10.365  1.00 10.00      A   
ATOM    472  CA  CYS A  53      -9.544  -9.364 -11.954  1.00 10.00      A   
ATOM    473  CB  CYS A  53      -8.597  -8.405 -12.678  1.00 10.00      A   
ATOM    474  SG  CYS A  53      -6.847  -8.837 -12.521  1.00 10.00      A   
ATOM    475  HG  CYS A  53      -6.356  -8.181 -11.475  1.00 10.00      A   
ATOM    476  C   CYS A  53      -9.759 -10.629 -12.786  1.00 10.00      A   
ATOM    477  O   CYS A  53     -10.380 -10.580 -13.844  1.00 10.00      A   
ATOM    478  N   TYR A  54      -9.247 -11.760 -12.321  1.00 10.00      A   
ATOM    479  HN  TYR A  54      -8.744 -11.755 -11.478  1.00 10.00      A   
ATOM    480  CA  TYR A  54      -9.403 -13.012 -13.049  1.00 10.00      A   
ATOM    481  CB  TYR A  54      -8.060 -13.731 -13.169  1.00 10.00      A   
ATOM    482  CG  TYR A  54      -7.074 -13.021 -14.073  1.00 10.00      A   
ATOM    483  CD1 TYR A  54      -5.735 -12.888 -13.718  1.00 10.00      A   
ATOM    484  CD2 TYR A  54      -7.483 -12.486 -15.288  1.00 10.00      A   
ATOM    485  CE1 TYR A  54      -4.834 -12.246 -14.551  1.00 10.00      A   
ATOM    486  CE2 TYR A  54      -6.593 -11.842 -16.124  1.00 10.00      A   
ATOM    487  CZ  TYR A  54      -5.269 -11.725 -15.753  1.00 10.00      A   
ATOM    488  OH  TYR A  54      -4.380 -11.096 -16.598  1.00 10.00      A   
ATOM    489  HH  TYR A  54      -4.342 -11.592 -17.441  1.00 10.00      A   
ATOM    490  C   TYR A  54     -10.463 -13.901 -12.407  1.00 10.00      A   
ATOM    491  O   TYR A  54     -10.763 -14.996 -12.894  1.00 10.00      A   
ATOM    492  N   ALA A  55     -11.043 -13.409 -11.323  1.00 10.00      A   
ATOM    493  HN  ALA A  55     -10.764 -12.529 -10.993  1.00 10.00      A   
ATOM    494  CA  ALA A  55     -12.080 -14.143 -10.613  1.00 10.00      A   
ATOM    495  CB  ALA A  55     -12.143 -13.713  -9.153  1.00 10.00      A   
ATOM    496  C   ALA A  55     -13.429 -13.937 -11.286  1.00 10.00      A   
ATOM    497  O   ALA A  55     -14.371 -14.698 -11.061  1.00 10.00      A   
ATOM    498  N   VAL A  56     -13.511 -12.906 -12.113  1.00 10.00      A   
ATOM    499  HN  VAL A  56     -12.721 -12.343 -12.256  1.00 10.00      A   
ATOM    500  CA  VAL A  56     -14.737 -12.589 -12.825  1.00 10.00      A   
ATOM    501  CB  VAL A  56     -15.658 -11.690 -11.970  1.00 10.00      A   
ATOM    502  CG1 VAL A  56     -15.094 -10.285 -11.841  1.00 10.00      A   
ATOM    503  CG2 VAL A  56     -17.078 -11.670 -12.517  1.00 10.00      A   
ATOM    504  C   VAL A  56     -14.409 -11.903 -14.150  1.00 10.00      A   
ATOM    505  O   VAL A  56     -13.353 -11.292 -14.286  1.00 10.00      A   
ATOM    506  N   SER A  57     -15.303 -12.019 -15.119  1.00 10.00      A   
ATOM    507  HN  SER A  57     -16.125 -12.526 -14.955  1.00 10.00      A   
ATOM    508  CA  SER A  57     -15.098 -11.410 -16.426  1.00 10.00      A   
ATOM    509  CB  SER A  57     -15.838 -12.225 -17.486  1.00 10.00      A   
ATOM    510  OG  SER A  57     -16.615 -13.244 -16.874  1.00 10.00      A   
ATOM    511  HG  SER A  57     -17.462 -12.873 -16.581  1.00 10.00      A   
ATOM    512  C   SER A  57     -15.582  -9.957 -16.436  1.00 10.00      A   
ATOM    513  O   SER A  57     -16.569  -9.619 -15.777  1.00 10.00      A   
ATOM    514  N   PRO A  58     -14.880  -9.081 -17.177  1.00 10.00      A   
ATOM    515  CA  PRO A  58     -15.233  -7.657 -17.291  1.00 10.00      A   
ATOM    516  CB  PRO A  58     -14.288  -7.149 -18.384  1.00 10.00      A   
ATOM    517  CG  PRO A  58     -13.118  -8.062 -18.318  1.00 10.00      A   
ATOM    518  CD  PRO A  58     -13.667  -9.408 -17.944  1.00 10.00      A   
ATOM    519  C   PRO A  58     -16.683  -7.452 -17.728  1.00 10.00      A   
ATOM    520  O   PRO A  58     -17.400  -6.625 -17.159  1.00 10.00      A   
ATOM    521  N   ALA A  59     -17.110  -8.221 -18.727  1.00 10.00      A   
ATOM    522  HN  ALA A  59     -16.491  -8.872 -19.129  1.00 10.00      A   
ATOM    523  CA  ALA A  59     -18.469  -8.123 -19.250  1.00 10.00      A   
ATOM    524  CB  ALA A  59     -18.642  -9.041 -20.448  1.00 10.00      A   
ATOM    525  C   ALA A  59     -19.514  -8.440 -18.183  1.00 10.00      A   
ATOM    526  O   ALA A  59     -20.599  -7.860 -18.178  1.00 10.00      A   
ATOM    527  N   THR A  60     -19.173  -9.347 -17.279  1.00 10.00      A   
ATOM    528  HN  THR A  60     -18.284  -9.762 -17.326  1.00 10.00      A   
ATOM    529  CA  THR A  60     -20.077  -9.748 -16.212  1.00 10.00      A   
ATOM    530  CB  THR A  60     -19.483 -10.924 -15.411  1.00 10.00      A   
ATOM    531  OG1 THR A  60     -19.001 -11.927 -16.323  1.00 10.00      A   
ATOM    532  HG1 THR A  60     -19.671 -12.611 -16.426  1.00 10.00      A   
ATOM    533  CG2 THR A  60     -20.528 -11.532 -14.488  1.00 10.00      A   
ATOM    534  C   THR A  60     -20.369  -8.583 -15.266  1.00 10.00      A   
ATOM    535  O   THR A  60     -21.529  -8.287 -14.971  1.00 10.00      A   
ATOM    536  N   VAL A  61     -19.313  -7.915 -14.810  1.00 10.00      A   
ATOM    537  HN  VAL A  61     -18.413  -8.183 -15.101  1.00 10.00      A   
ATOM    538  CA  VAL A  61     -19.455  -6.789 -13.892  1.00 10.00      A   
ATOM    539  CB  VAL A  61     -18.084  -6.227 -13.467  1.00 10.00      A   
ATOM    540  CG1 VAL A  61     -18.243  -5.211 -12.343  1.00 10.00      A   
ATOM    541  CG2 VAL A  61     -17.151  -7.351 -13.044  1.00 10.00      A   
ATOM    542  C   VAL A  61     -20.283  -5.676 -14.525  1.00 10.00      A   
ATOM    543  O   VAL A  61     -21.169  -5.110 -13.887  1.00 10.00      A   
ATOM    544  N   ILE A  62     -20.002  -5.391 -15.793  1.00 10.00      A   
ATOM    545  HN  ILE A  62     -19.292  -5.896 -16.246  1.00 10.00      A   
ATOM    546  CA  ILE A  62     -20.714  -4.347 -16.528  1.00 10.00      A   
ATOM    547  CB  ILE A  62     -20.047  -4.053 -17.890  1.00 10.00      A   
ATOM    548  CG1 ILE A  62     -18.581  -3.649 -17.697  1.00 10.00      A   
ATOM    549  CG2 ILE A  62     -20.811  -2.969 -18.635  1.00 10.00      A   
ATOM    550  CD1 ILE A  62     -17.803  -3.519 -18.986  1.00 10.00      A   
ATOM    551  C   ILE A  62     -22.177  -4.728 -16.757  1.00 10.00      A   
ATOM    552  O   ILE A  62     -23.067  -3.881 -16.689  1.00 10.00      A   
ATOM    553  N   ARG A  63     -22.416  -6.001 -17.040  1.00 10.00      A   
ATOM    554  HN  ARG A  63     -21.664  -6.628 -17.097  1.00 10.00      A   
ATOM    555  CA  ARG A  63     -23.770  -6.488 -17.275  1.00 10.00      A   
ATOM    556  CB  ARG A  63     -23.761  -7.943 -17.750  1.00 10.00      A   
ATOM    557  CG  ARG A  63     -25.141  -8.500 -18.065  1.00 10.00      A   
ATOM    558  CD  ARG A  63     -25.211  -9.001 -19.495  1.00 10.00      A   
ATOM    559  NE  ARG A  63     -24.437 -10.227 -19.684  1.00 10.00      A   
ATOM    560  HE  ARG A  63     -24.485 -10.907 -18.969  1.00 10.00      A   
ATOM    561  CZ  ARG A  63     -23.684 -10.478 -20.758  1.00 10.00      A   
ATOM    562  NH1 ARG A  63     -23.604  -9.588 -21.747  1.00 10.00      A   
ATOM    563 HH11 ARG A  63     -23.019  -9.790 -22.589  1.00 10.00      A   
ATOM    564 HH12 ARG A  63     -24.125  -8.685 -21.690  1.00 10.00      A   
ATOM    565  NH2 ARG A  63     -23.018 -11.628 -20.849  1.00 10.00      A   
ATOM    566 HH21 ARG A  63     -23.078 -12.339 -20.082  1.00 10.00      A   
ATOM    567 HH22 ARG A  63     -22.430 -11.827 -21.690  1.00 10.00      A   
ATOM    568  C   ARG A  63     -24.624  -6.350 -16.024  1.00 10.00      A   
ATOM    569  O   ARG A  63     -25.759  -5.874 -16.083  1.00 10.00      A   
ATOM    570  N   ARG A  64     -24.080  -6.768 -14.887  1.00 10.00      A   
ATOM    571  HN  ARG A  64     -23.174  -7.150 -14.891  1.00 10.00      A   
ATOM    572  CA  ARG A  64     -24.813  -6.684 -13.640  1.00 10.00      A   
ATOM    573  CB  ARG A  64     -24.210  -7.588 -12.563  1.00 10.00      A   
ATOM    574  CG  ARG A  64     -24.991  -7.563 -11.259  1.00 10.00      A   
ATOM    575  CD  ARG A  64     -24.602  -8.699 -10.329  1.00 10.00      A   
ATOM    576  NE  ARG A  64     -24.923  -8.369  -8.940  1.00 10.00      A   
ATOM    577  HE  ARG A  64     -25.497  -7.589  -8.794  1.00 10.00      A   
ATOM    578  CZ  ARG A  64     -24.485  -9.050  -7.878  1.00 10.00      A   
ATOM    579  NH1 ARG A  64     -23.716 -10.120  -8.025  1.00 10.00      A   
ATOM    580 HH11 ARG A  64     -23.377 -10.643  -7.186  1.00 10.00      A   
ATOM    581 HH12 ARG A  64     -23.441 -10.454  -8.986  1.00 10.00      A   
ATOM    582  NH2 ARG A  64     -24.802  -8.638  -6.656  1.00 10.00      A   
ATOM    583 HH21 ARG A  64     -25.388  -7.786  -6.523  1.00 10.00      A   
ATOM    584 HH22 ARG A  64     -24.462  -9.166  -5.820  1.00 10.00      A   
ATOM    585  C   ARG A  64     -24.920  -5.242 -13.154  1.00 10.00      A   
ATOM    586  O   ARG A  64     -26.001  -4.796 -12.779  1.00 10.00      A   
ATOM    587  N   PHE A  65     -23.809  -4.511 -13.188  1.00 10.00      A   
ATOM    588  HN  PHE A  65     -22.977  -4.910 -13.532  1.00 10.00      A   
ATOM    589  CA  PHE A  65     -23.793  -3.122 -12.738  1.00 10.00      A   
ATOM    590  CB  PHE A  65     -22.807  -2.933 -11.579  1.00 10.00      A   
ATOM    591  CG  PHE A  65     -22.968  -3.917 -10.458  1.00 10.00      A   
ATOM    592  CD1 PHE A  65     -22.010  -4.891 -10.236  1.00 10.00      A   
ATOM    593  CD2 PHE A  65     -24.070  -3.866  -9.625  1.00 10.00      A   
ATOM    594  CE1 PHE A  65     -22.148  -5.796  -9.204  1.00 10.00      A   
ATOM    595  CE2 PHE A  65     -24.215  -4.769  -8.591  1.00 10.00      A   
ATOM    596  CZ  PHE A  65     -23.251  -5.735  -8.381  1.00 10.00      A   
ATOM    597  C   PHE A  65     -23.433  -2.176 -13.878  1.00 10.00      A   
ATOM    598  O   PHE A  65     -22.257  -1.940 -14.153  1.00 10.00      A   
ATOM    599  N   PRO A  66     -24.440  -1.616 -14.554  1.00 10.00      A   
ATOM    600  CA  PRO A  66     -24.238  -0.694 -15.658  1.00 10.00      A   
ATOM    601  CB  PRO A  66     -25.413  -1.042 -16.573  1.00 10.00      A   
ATOM    602  CG  PRO A  66     -26.489  -1.570 -15.667  1.00 10.00      A   
ATOM    603  CD  PRO A  66     -25.867  -1.851 -14.320  1.00 10.00      A   
ATOM    604  C   PRO A  66     -24.333   0.768 -15.209  1.00 10.00      A   
ATOM    605  O   PRO A  66     -24.641   1.656 -16.008  1.00 10.00      A   
ATOM    606  N   LYS A  67     -24.064   1.014 -13.931  1.00 10.00      A   
ATOM    607  HN  LYS A  67     -23.812   0.271 -13.343  1.00 10.00      A   
ATOM    608  CA  LYS A  67     -24.132   2.362 -13.381  1.00 10.00      A   
ATOM    609  CB  LYS A  67     -25.508   2.599 -12.749  1.00 10.00      A   
ATOM    610  CG  LYS A  67     -26.458   3.427 -13.602  1.00 10.00      A   
ATOM    611  CD  LYS A  67     -27.751   3.724 -12.856  1.00 10.00      A   
ATOM    612  CE  LYS A  67     -28.691   4.585 -13.685  1.00 10.00      A   
ATOM    613  NZ  LYS A  67     -29.986   4.820 -12.990  1.00 10.00      A   
ATOM    614  HZ1 LYS A  67     -30.493   3.922 -12.863  1.00 10.00      A   
ATOM    615  HZ2 LYS A  67     -30.580   5.463 -13.547  1.00 10.00      A   
ATOM    616  HZ3 LYS A  67     -29.819   5.243 -12.055  1.00 10.00      A   
ATOM    617  C   LYS A  67     -23.039   2.583 -12.339  1.00 10.00      A   
ATOM    618  O   LYS A  67     -23.253   3.269 -11.343  1.00 10.00      A   
ATOM    619  N   VAL A  68     -21.867   2.011 -12.578  1.00 10.00      A   
ATOM    620  HN  VAL A  68     -21.742   1.509 -13.407  1.00 10.00      A   
ATOM    621  CA  VAL A  68     -20.747   2.139 -11.647  1.00 10.00      A   
ATOM    622  CB  VAL A  68     -19.827   0.899 -11.697  1.00 10.00      A   
ATOM    623  CG1 VAL A  68     -18.729   0.992 -10.651  1.00 10.00      A   
ATOM    624  CG2 VAL A  68     -20.637  -0.370 -11.502  1.00 10.00      A   
ATOM    625  C   VAL A  68     -19.923   3.394 -11.944  1.00 10.00      A   
ATOM    626  O   VAL A  68     -19.776   3.794 -13.103  1.00 10.00      A   
ATOM    627  N   ARG A  69     -19.405   4.016 -10.887  1.00 10.00      A   
ATOM    628  HN  ARG A  69     -19.586   3.656  -9.992  1.00 10.00      A   
ATOM    629  CA  ARG A  69     -18.586   5.215 -11.014  1.00 10.00      A   
ATOM    630  CB  ARG A  69     -19.221   6.384 -10.260  1.00 10.00      A   
ATOM    631  CG  ARG A  69     -20.550   6.856 -10.822  1.00 10.00      A   
ATOM    632  CD  ARG A  69     -21.026   8.096 -10.088  1.00 10.00      A   
ATOM    633  NE  ARG A  69     -22.319   8.557 -10.571  1.00 10.00      A   
ATOM    634  HE  ARG A  69     -23.068   7.916 -10.531  1.00 10.00      A   
ATOM    635  CZ  ARG A  69     -22.539   9.774 -11.063  1.00 10.00      A   
ATOM    636  NH1 ARG A  69     -21.550  10.664 -11.134  1.00 10.00      A   
ATOM    637 HH11 ARG A  69     -21.727  11.618 -11.517  1.00 10.00      A   
ATOM    638 HH12 ARG A  69     -20.580  10.406 -10.812  1.00 10.00      A   
ATOM    639  NH2 ARG A  69     -23.755  10.103 -11.481  1.00 10.00      A   
ATOM    640 HH21 ARG A  69     -23.938  11.056 -11.864  1.00 10.00      A   
ATOM    641 HH22 ARG A  69     -24.534   9.406 -11.431  1.00 10.00      A   
ATOM    642  C   ARG A  69     -17.175   4.976 -10.480  1.00 10.00      A   
ATOM    643  O   ARG A  69     -16.218   5.599 -10.935  1.00 10.00      A   
ATOM    644  N   SER A  70     -17.056   4.082  -9.506  1.00 10.00      A   
ATOM    645  HN  SER A  70     -17.858   3.628  -9.173  1.00 10.00      A   
ATOM    646  CA  SER A  70     -15.763   3.767  -8.906  1.00 10.00      A   
ATOM    647  CB  SER A  70     -15.771   4.153  -7.423  1.00 10.00      A   
ATOM    648  OG  SER A  70     -14.456   4.209  -6.887  1.00 10.00      A   
ATOM    649  HG  SER A  70     -14.147   5.123  -6.901  1.00 10.00      A   
ATOM    650  C   SER A  70     -15.441   2.282  -9.057  1.00 10.00      A   
ATOM    651  O   SER A  70     -16.155   1.427  -8.535  1.00 10.00      A   
ATOM    652  N   VAL A  71     -14.368   1.977  -9.772  1.00 10.00      A   
ATOM    653  HN  VAL A  71     -13.827   2.700 -10.163  1.00 10.00      A   
ATOM    654  CA  VAL A  71     -13.965   0.592  -9.986  1.00 10.00      A   
ATOM    655  CB  VAL A  71     -13.926   0.234 -11.486  1.00 10.00      A   
ATOM    656  CG1 VAL A  71     -15.334   0.082 -12.039  1.00 10.00      A   
ATOM    657  CG2 VAL A  71     -13.163   1.291 -12.268  1.00 10.00      A   
ATOM    658  C   VAL A  71     -12.603   0.305  -9.352  1.00 10.00      A   
ATOM    659  O   VAL A  71     -11.670   1.104  -9.465  1.00 10.00      A   
ATOM    660  N   GLU A  72     -12.499  -0.831  -8.672  1.00 10.00      A   
ATOM    661  HN  GLU A  72     -13.278  -1.425  -8.612  1.00 10.00      A   
ATOM    662  CA  GLU A  72     -11.257  -1.234  -8.016  1.00 10.00      A   
ATOM    663  CB  GLU A  72     -11.424  -1.209  -6.491  1.00 10.00      A   
ATOM    664  CG  GLU A  72     -11.748   0.162  -5.919  1.00 10.00      A   
ATOM    665  CD  GLU A  72     -12.138   0.114  -4.458  1.00 10.00      A   
ATOM    666  OE1 GLU A  72     -13.278  -0.300  -4.158  1.00 10.00      A   
ATOM    667  OE2 GLU A  72     -11.320   0.513  -3.605  1.00 10.00      A   
ATOM    668  C   GLU A  72     -10.866  -2.637  -8.470  1.00 10.00      A   
ATOM    669  O   GLU A  72     -11.677  -3.567  -8.392  1.00 10.00      A   
ATOM    670  N   LEU A  73      -9.632  -2.786  -8.942  1.00 10.00      A   
ATOM    671  HN  LEU A  73      -9.030  -2.010  -8.962  1.00 10.00      A   
ATOM    672  CA  LEU A  73      -9.146  -4.076  -9.420  1.00 10.00      A   
ATOM    673  CB  LEU A  73      -9.146  -4.101 -10.950  1.00 10.00      A   
ATOM    674  CG  LEU A  73     -10.508  -3.994 -11.636  1.00 10.00      A   
ATOM    675  CD1 LEU A  73     -10.327  -3.689 -13.112  1.00 10.00      A   
ATOM    676  CD2 LEU A  73     -11.296  -5.282 -11.453  1.00 10.00      A   
ATOM    677  C   LEU A  73      -7.737  -4.394  -8.917  1.00 10.00      A   
ATOM    678  O   LEU A  73      -6.859  -3.529  -8.900  1.00 10.00      A   
ATOM    679  N   LYS A  74      -7.539  -5.650  -8.523  1.00 10.00      A   
ATOM    680  HN  LYS A  74      -8.287  -6.278  -8.554  1.00 10.00      A   
ATOM    681  CA  LYS A  74      -6.242  -6.131  -8.053  1.00 10.00      A   
ATOM    682  CB  LYS A  74      -6.358  -6.770  -6.662  1.00 10.00      A   
ATOM    683  CG  LYS A  74      -6.633  -5.785  -5.533  1.00 10.00      A   
ATOM    684  CD  LYS A  74      -6.659  -6.482  -4.178  1.00 10.00      A   
ATOM    685  CE  LYS A  74      -6.963  -5.504  -3.051  1.00 10.00      A   
ATOM    686  NZ  LYS A  74      -6.806  -6.127  -1.708  1.00 10.00      A   
ATOM    687  HZ1 LYS A  74      -7.522  -6.862  -1.556  1.00 10.00      A   
ATOM    688  HZ2 LYS A  74      -6.911  -5.410  -0.964  1.00 10.00      A   
ATOM    689  HZ3 LYS A  74      -5.861  -6.561  -1.619  1.00 10.00      A   
ATOM    690  C   LYS A  74      -5.720  -7.167  -9.048  1.00 10.00      A   
ATOM    691  O   LYS A  74      -6.501  -7.971  -9.570  1.00 10.00      A   
ATOM    692  N   GLY A  75      -4.421  -7.139  -9.327  1.00 10.00      A   
ATOM    693  HN  GLY A  75      -3.848  -6.467  -8.900  1.00 10.00      A   
ATOM    694  CA  GLY A  75      -3.851  -8.081 -10.272  1.00 10.00      A   
ATOM    695  C   GLY A  75      -2.758  -8.956  -9.690  1.00 10.00      A   
ATOM    696  O   GLY A  75      -3.038 -10.021  -9.134  1.00 10.00      A   
ATOM    697  N   LYS A  76      -1.514  -8.515  -9.836  1.00 10.00      A   
ATOM    698  HN  LYS A  76      -1.370  -7.649 -10.290  1.00 10.00      A   
ATOM    699  CA  LYS A  76      -0.352  -9.258  -9.343  1.00 10.00      A   
ATOM    700  CB  LYS A  76       0.936  -8.470  -9.604  1.00 10.00      A   
ATOM    701  CG  LYS A  76       1.436  -8.512 -11.038  1.00 10.00      A   
ATOM    702  CD  LYS A  76       2.817  -7.881 -11.139  1.00 10.00      A   
ATOM    703  CE  LYS A  76       3.336  -7.861 -12.566  1.00 10.00      A   
ATOM    704  NZ  LYS A  76       4.696  -7.264 -12.643  1.00 10.00      A   
ATOM    705  HZ1 LYS A  76       4.688  -6.296 -12.248  1.00 10.00      A   
ATOM    706  HZ2 LYS A  76       5.009  -7.209 -13.634  1.00 10.00      A   
ATOM    707  HZ3 LYS A  76       5.372  -7.840 -12.107  1.00 10.00      A   
ATOM    708  C   LYS A  76      -0.464  -9.572  -7.850  1.00 10.00      A   
ATOM    709  O   LYS A  76      -0.948  -8.751  -7.069  1.00 10.00      A   
ATOM    710  N   PRO A  77      -0.055 -10.788  -7.441  1.00 10.00      A   
ATOM    711  CA  PRO A  77      -0.082 -11.197  -6.033  1.00 10.00      A   
ATOM    712  CB  PRO A  77       0.171 -12.705  -6.089  1.00 10.00      A   
ATOM    713  CG  PRO A  77       0.906 -12.923  -7.364  1.00 10.00      A   
ATOM    714  CD  PRO A  77       0.425 -11.868  -8.321  1.00 10.00      A   
ATOM    715  C   PRO A  77       1.000 -10.495  -5.201  1.00 10.00      A   
ATOM    716  O   PRO A  77       1.860  -9.799  -5.741  1.00 10.00      A   
ATOM    717  N   HIS A  78       0.956 -10.707  -3.892  1.00 10.00      A   
ATOM    718  HN  HIS A  78       0.264 -11.301  -3.534  1.00 10.00      A   
ATOM    719  CA  HIS A  78       1.899 -10.092  -2.957  1.00 10.00      A   
ATOM    720  CB  HIS A  78       1.523 -10.495  -1.526  1.00 10.00      A   
ATOM    721  CG  HIS A  78       2.465 -10.031  -0.457  1.00 10.00      A   
ATOM    722  ND1 HIS A  78       2.916 -10.844   0.556  1.00 10.00      A   
ATOM    723  HD1 HIS A  78       2.664 -11.792   0.702  1.00 10.00      A   
ATOM    724  CD2 HIS A  78       3.034  -8.817  -0.247  1.00 10.00      A   
ATOM    725  CE1 HIS A  78       3.730 -10.123   1.333  1.00 10.00      A   
ATOM    726  NE2 HIS A  78       3.835  -8.883   0.893  1.00 10.00      A   
ATOM    727  C   HIS A  78       3.359 -10.449  -3.264  1.00 10.00      A   
ATOM    728  O   HIS A  78       4.199  -9.563  -3.419  1.00 10.00      A   
ATOM    729  N   PHE A  79       3.657 -11.739  -3.370  1.00 10.00      A   
ATOM    730  HN  PHE A  79       2.947 -12.406  -3.258  1.00 10.00      A   
ATOM    731  CA  PHE A  79       5.024 -12.187  -3.639  1.00 10.00      A   
ATOM    732  CB  PHE A  79       5.184 -13.699  -3.442  1.00 10.00      A   
ATOM    733  CG  PHE A  79       5.327 -14.127  -2.001  1.00 10.00      A   
ATOM    734  CD1 PHE A  79       5.424 -13.191  -0.983  1.00 10.00      A   
ATOM    735  CD2 PHE A  79       5.366 -15.470  -1.668  1.00 10.00      A   
ATOM    736  CE1 PHE A  79       5.555 -13.587   0.336  1.00 10.00      A   
ATOM    737  CE2 PHE A  79       5.497 -15.873  -0.352  1.00 10.00      A   
ATOM    738  CZ  PHE A  79       5.591 -14.931   0.653  1.00 10.00      A   
ATOM    739  C   PHE A  79       5.536 -11.740  -5.008  1.00 10.00      A   
ATOM    740  O   PHE A  79       6.742 -11.776  -5.269  1.00 10.00      A   
ATOM    741  N   ALA A  80       4.628 -11.296  -5.874  1.00 10.00      A   
ATOM    742  HN  ALA A  80       3.681 -11.275  -5.611  1.00 10.00      A   
ATOM    743  CA  ALA A  80       5.013 -10.826  -7.199  1.00 10.00      A   
ATOM    744  CB  ALA A  80       3.794 -10.650  -8.091  1.00 10.00      A   
ATOM    745  C   ALA A  80       5.779  -9.517  -7.076  1.00 10.00      A   
ATOM    746  O   ALA A  80       6.611  -9.190  -7.922  1.00 10.00      A   
ATOM    747  N   ASP A  81       5.518  -8.793  -5.990  1.00 10.00      A   
ATOM    748  HN  ASP A  81       4.856  -9.126  -5.340  1.00 10.00      A   
ATOM    749  CA  ASP A  81       6.178  -7.517  -5.729  1.00 10.00      A   
ATOM    750  CB  ASP A  81       5.518  -6.817  -4.539  1.00 10.00      A   
ATOM    751  CG  ASP A  81       5.048  -5.412  -4.863  1.00 10.00      A   
ATOM    752  OD1 ASP A  81       5.781  -4.674  -5.560  1.00 10.00      A   
ATOM    753  OD2 ASP A  81       3.944  -5.035  -4.416  1.00 10.00      A   
ATOM    754  C   ASP A  81       7.665  -7.720  -5.442  1.00 10.00      A   
ATOM    755  O   ASP A  81       8.464  -6.788  -5.527  1.00 10.00      A   
ATOM    756  N   PHE A  82       8.033  -8.951  -5.111  1.00 10.00      A   
ATOM    757  HN  PHE A  82       7.353  -9.657  -5.070  1.00 10.00      A   
ATOM    758  CA  PHE A  82       9.423  -9.279  -4.808  1.00 10.00      A   
ATOM    759  CB  PHE A  82       9.515 -10.126  -3.536  1.00 10.00      A   
ATOM    760  CG  PHE A  82       8.755  -9.536  -2.382  1.00 10.00      A   
ATOM    761  CD1 PHE A  82       9.075  -8.280  -1.894  1.00 10.00      A   
ATOM    762  CD2 PHE A  82       7.714 -10.233  -1.793  1.00 10.00      A   
ATOM    763  CE1 PHE A  82       8.371  -7.730  -0.840  1.00 10.00      A   
ATOM    764  CE2 PHE A  82       7.007  -9.690  -0.738  1.00 10.00      A   
ATOM    765  CZ  PHE A  82       7.336  -8.437  -0.261  1.00 10.00      A   
ATOM    766  C   PHE A  82      10.095  -9.980  -5.984  1.00 10.00      A   
ATOM    767  O   PHE A  82      11.112 -10.651  -5.819  1.00 10.00      A   
ATOM    768  N   ASN A  83       9.499  -9.830  -7.168  1.00 10.00      A   
ATOM    769  HN  ASN A  83       8.677  -9.294  -7.217  1.00 10.00      A   
ATOM    770  CA  ASN A  83      10.030 -10.420  -8.402  1.00 10.00      A   
ATOM    771  CB  ASN A  83      11.408  -9.846  -8.745  1.00 10.00      A   
ATOM    772  CG  ASN A  83      11.322  -8.438  -9.291  1.00 10.00      A   
ATOM    773  OD1 ASN A  83      11.128  -8.240 -10.490  1.00 10.00      A   
ATOM    774  ND2 ASN A  83      11.458  -7.447  -8.421  1.00 10.00      A   
ATOM    775 HD21 ASN A  83      11.610  -7.670  -7.476  1.00 10.00      A   
ATOM    776 HD22 ASN A  83      11.400  -6.528  -8.757  1.00 10.00      A   
ATOM    777  C   ASN A  83      10.071 -11.947  -8.374  1.00 10.00      A   
ATOM    778  O   ASN A  83      10.933 -12.569  -9.000  1.00 10.00      A   
ATOM    779  N   LEU A  84       9.129 -12.552  -7.663  1.00 10.00      A   
ATOM    780  HN  LEU A  84       8.474 -12.010  -7.179  1.00 10.00      A   
ATOM    781  CA  LEU A  84       9.059 -14.004  -7.570  1.00 10.00      A   
ATOM    782  CB  LEU A  84       8.570 -14.430  -6.189  1.00 10.00      A   
ATOM    783  CG  LEU A  84       9.505 -14.079  -5.031  1.00 10.00      A   
ATOM    784  CD1 LEU A  84       8.850 -14.394  -3.700  1.00 10.00      A   
ATOM    785  CD2 LEU A  84      10.831 -14.811  -5.170  1.00 10.00      A   
ATOM    786  C   LEU A  84       8.178 -14.588  -8.671  1.00 10.00      A   
ATOM    787  O   LEU A  84       8.226 -15.787  -8.948  1.00 10.00      A   
ATOM    788  N   VAL A  85       7.382 -13.730  -9.291  1.00 10.00      A   
ATOM    789  HN  VAL A  85       7.401 -12.792  -9.024  1.00 10.00      A   
ATOM    790  CA  VAL A  85       6.496 -14.137 -10.373  1.00 10.00      A   
ATOM    791  CB  VAL A  85       5.056 -13.627 -10.141  1.00 10.00      A   
ATOM    792  CG1 VAL A  85       4.142 -14.018 -11.290  1.00 10.00      A   
ATOM    793  CG2 VAL A  85       4.512 -14.155  -8.820  1.00 10.00      A   
ATOM    794  C   VAL A  85       7.034 -13.588 -11.695  1.00 10.00      A   
ATOM    795  O   VAL A  85       7.284 -12.387 -11.813  1.00 10.00      A   
ATOM    796  N   PRO A  86       7.238 -14.474 -12.691  1.00 10.00      A   
ATOM    797  CA  PRO A  86       7.765 -14.100 -14.012  1.00 10.00      A   
ATOM    798  CB  PRO A  86       7.578 -15.367 -14.844  1.00 10.00      A   
ATOM    799  CG  PRO A  86       7.611 -16.469 -13.846  1.00 10.00      A   
ATOM    800  CD  PRO A  86       6.973 -15.918 -12.602  1.00 10.00      A   
ATOM    801  C   PRO A  86       7.019 -12.936 -14.654  1.00 10.00      A   
ATOM    802  O   PRO A  86       5.785 -12.894 -14.669  1.00 10.00      A   
ATOM    803  N   ASP A  87       7.786 -11.997 -15.188  1.00 10.00      A   
ATOM    804  HN  ASP A  87       8.760 -12.102 -15.143  1.00 10.00      A   
ATOM    805  CA  ASP A  87       7.236 -10.813 -15.841  1.00 10.00      A   
ATOM    806  CB  ASP A  87       8.369  -9.854 -16.218  1.00 10.00      A   
ATOM    807  CG  ASP A  87       7.871  -8.546 -16.797  1.00 10.00      A   
ATOM    808  OD1 ASP A  87       8.293  -8.185 -17.917  1.00 10.00      A   
ATOM    809  OD2 ASP A  87       7.064  -7.868 -16.138  1.00 10.00      A   
ATOM    810  C   ASP A  87       6.437 -11.197 -17.083  1.00 10.00      A   
ATOM    811  O   ASP A  87       6.923 -11.941 -17.941  1.00 10.00      A   
ATOM    812  N   GLY A  88       5.210 -10.694 -17.169  1.00 10.00      A   
ATOM    813  HN  GLY A  88       4.883 -10.099 -16.461  1.00 10.00      A   
ATOM    814  CA  GLY A  88       4.360 -10.993 -18.305  1.00 10.00      A   
ATOM    815  C   GLY A  88       3.297 -12.026 -17.988  1.00 10.00      A   
ATOM    816  O   GLY A  88       2.484 -12.363 -18.848  1.00 10.00      A   
ATOM    817  N   TRP A  89       3.305 -12.523 -16.754  1.00 10.00      A   
ATOM    818  HN  TRP A  89       3.992 -12.210 -16.127  1.00 10.00      A   
ATOM    819  CA  TRP A  89       2.344 -13.533 -16.306  1.00 10.00      A   
ATOM    820  CB  TRP A  89       2.550 -13.860 -14.819  1.00 10.00      A   
ATOM    821  CG  TRP A  89       1.378 -14.551 -14.185  1.00 10.00      A   
ATOM    822  CD1 TRP A  89       1.041 -15.868 -14.297  1.00 10.00      A   
ATOM    823  CD2 TRP A  89       0.380 -13.952 -13.351  1.00 10.00      A   
ATOM    824  NE1 TRP A  89      -0.111 -16.123 -13.594  1.00 10.00      A   
ATOM    825  HE1 TRP A  89      -0.567 -17.000 -13.530  1.00 10.00      A   
ATOM    826  CE2 TRP A  89      -0.534 -14.963 -13.000  1.00 10.00      A   
ATOM    827  CE3 TRP A  89       0.171 -12.657 -12.869  1.00 10.00      A   
ATOM    828  CZ2 TRP A  89      -1.639 -14.718 -12.189  1.00 10.00      A   
ATOM    829  CZ3 TRP A  89      -0.925 -12.414 -12.065  1.00 10.00      A   
ATOM    830  CH2 TRP A  89      -1.815 -13.441 -11.734  1.00 10.00      A   
ATOM    831  C   TRP A  89       0.897 -13.113 -16.565  1.00 10.00      A   
ATOM    832  O   TRP A  89       0.085 -13.907 -17.044  1.00 10.00      A   
ATOM    833  N   GLY A  90       0.583 -11.866 -16.255  1.00 10.00      A   
ATOM    834  HN  GLY A  90       1.271 -11.272 -15.888  1.00 10.00      A   
ATOM    835  CA  GLY A  90      -0.763 -11.376 -16.453  1.00 10.00      A   
ATOM    836  C   GLY A  90      -1.012 -10.078 -15.721  1.00 10.00      A   
ATOM    837  O   GLY A  90      -0.067  -9.385 -15.343  1.00 10.00      A   
ATOM    838  N   GLY A  91      -2.280  -9.760 -15.507  1.00 10.00      A   
ATOM    839  HN  GLY A  91      -2.993 -10.370 -15.818  1.00 10.00      A   
ATOM    840  CA  GLY A  91      -2.637  -8.534 -14.828  1.00 10.00      A   
ATOM    841  C   GLY A  91      -2.967  -7.434 -15.817  1.00 10.00      A   
ATOM    842  O   GLY A  91      -2.836  -6.248 -15.515  1.00 10.00      A   
ATOM    843  N   TYR A  92      -3.394  -7.834 -17.006  1.00 10.00      A   
ATOM    844  HN  TYR A  92      -3.497  -8.792 -17.174  1.00 10.00      A   
ATOM    845  CA  TYR A  92      -3.737  -6.889 -18.059  1.00 10.00      A   
ATOM    846  CB  TYR A  92      -3.843  -7.604 -19.410  1.00 10.00      A   
ATOM    847  CG  TYR A  92      -2.655  -8.478 -19.751  1.00 10.00      A   
ATOM    848  CD1 TYR A  92      -2.769  -9.861 -19.753  1.00 10.00      A   
ATOM    849  CD2 TYR A  92      -1.422  -7.923 -20.078  1.00 10.00      A   
ATOM    850  CE1 TYR A  92      -1.692 -10.669 -20.071  1.00 10.00      A   
ATOM    851  CE2 TYR A  92      -0.338  -8.724 -20.396  1.00 10.00      A   
ATOM    852  CZ  TYR A  92      -0.479 -10.097 -20.393  1.00 10.00      A   
ATOM    853  OH  TYR A  92       0.597 -10.906 -20.715  1.00 10.00      A   
ATOM    854  HH  TYR A  92       1.275 -10.831 -20.030  1.00 10.00      A   
ATOM    855  C   TYR A  92      -5.047  -6.178 -17.741  1.00 10.00      A   
ATOM    856  O   TYR A  92      -6.039  -6.817 -17.388  1.00 10.00      A   
ATOM    857  N   VAL A  93      -5.045  -4.859 -17.855  1.00 10.00      A   
ATOM    858  HN  VAL A  93      -4.221  -4.402 -18.134  1.00 10.00      A   
ATOM    859  CA  VAL A  93      -6.237  -4.070 -17.575  1.00 10.00      A   
ATOM    860  CB  VAL A  93      -5.908  -2.858 -16.669  1.00 10.00      A   
ATOM    861  CG1 VAL A  93      -5.131  -1.794 -17.428  1.00 10.00      A   
ATOM    862  CG2 VAL A  93      -7.170  -2.278 -16.047  1.00 10.00      A   
ATOM    863  C   VAL A  93      -6.883  -3.593 -18.876  1.00 10.00      A   
ATOM    864  O   VAL A  93      -7.981  -3.030 -18.872  1.00 10.00      A   
ATOM    865  N   TYR A  94      -6.194  -3.836 -19.989  1.00 10.00      A   
ATOM    866  HN  TYR A  94      -5.327  -4.293 -19.919  1.00 10.00      A   
ATOM    867  CA  TYR A  94      -6.680  -3.436 -21.306  1.00 10.00      A   
ATOM    868  CB  TYR A  94      -5.726  -3.868 -22.428  1.00 10.00      A   
ATOM    869  CG  TYR A  94      -6.251  -3.558 -23.812  1.00 10.00      A   
ATOM    870  CD1 TYR A  94      -6.200  -2.265 -24.321  1.00 10.00      A   
ATOM    871  CD2 TYR A  94      -6.813  -4.552 -24.600  1.00 10.00      A   
ATOM    872  CE1 TYR A  94      -6.698  -1.973 -25.577  1.00 10.00      A   
ATOM    873  CE2 TYR A  94      -7.307  -4.271 -25.856  1.00 10.00      A   
ATOM    874  CZ  TYR A  94      -7.250  -2.981 -26.340  1.00 10.00      A   
ATOM    875  OH  TYR A  94      -7.763  -2.698 -27.586  1.00 10.00      A   
ATOM    876  HH  TYR A  94      -8.704  -2.945 -27.599  1.00 10.00      A   
ATOM    877  C   TYR A  94      -8.116  -3.904 -21.588  1.00 10.00      A   
ATOM    878  O   TYR A  94      -8.967  -3.081 -21.925  1.00 10.00      A   
ATOM    879  N   PRO A  95      -8.423  -5.219 -21.461  1.00 10.00      A   
ATOM    880  CA  PRO A  95      -9.777  -5.732 -21.709  1.00 10.00      A   
ATOM    881  CB  PRO A  95      -9.688  -7.199 -21.280  1.00 10.00      A   
ATOM    882  CG  PRO A  95      -8.252  -7.546 -21.448  1.00 10.00      A   
ATOM    883  CD  PRO A  95      -7.490  -6.305 -21.091  1.00 10.00      A   
ATOM    884  C   PRO A  95     -10.834  -5.007 -20.876  1.00 10.00      A   
ATOM    885  O   PRO A  95     -11.960  -4.792 -21.333  1.00 10.00      A   
ATOM    886  N   TRP A  96     -10.457  -4.620 -19.661  1.00 10.00      A   
ATOM    887  HN  TRP A  96      -9.537  -4.802 -19.368  1.00 10.00      A   
ATOM    888  CA  TRP A  96     -11.361  -3.921 -18.763  1.00 10.00      A   
ATOM    889  CB  TRP A  96     -10.801  -3.887 -17.338  1.00 10.00      A   
ATOM    890  CG  TRP A  96     -10.775  -5.227 -16.669  1.00 10.00      A   
ATOM    891  CD1 TRP A  96      -9.800  -6.175 -16.771  1.00 10.00      A   
ATOM    892  CD2 TRP A  96     -11.768  -5.765 -15.784  1.00 10.00      A   
ATOM    893  NE1 TRP A  96     -10.125  -7.273 -16.013  1.00 10.00      A   
ATOM    894  HE1 TRP A  96      -9.582  -8.089 -15.928  1.00 10.00      A   
ATOM    895  CE2 TRP A  96     -11.327  -7.047 -15.394  1.00 10.00      A   
ATOM    896  CE3 TRP A  96     -12.985  -5.290 -15.287  1.00 10.00      A   
ATOM    897  CZ2 TRP A  96     -12.060  -7.855 -14.528  1.00 10.00      A   
ATOM    898  CZ3 TRP A  96     -13.709  -6.094 -14.428  1.00 10.00      A   
ATOM    899  CH2 TRP A  96     -13.247  -7.364 -14.056  1.00 10.00      A   
ATOM    900  C   TRP A  96     -11.634  -2.510 -19.260  1.00 10.00      A   
ATOM    901  O   TRP A  96     -12.780  -2.152 -19.507  1.00 10.00      A   
ATOM    902  N   ILE A  97     -10.574  -1.731 -19.439  1.00 10.00      A   
ATOM    903  HN  ILE A  97      -9.679  -2.095 -19.251  1.00 10.00      A   
ATOM    904  CA  ILE A  97     -10.698  -0.348 -19.902  1.00 10.00      A   
ATOM    905  CB  ILE A  97      -9.316   0.340 -20.014  1.00 10.00      A   
ATOM    906  CG1 ILE A  97      -8.546   0.254 -18.686  1.00 10.00      A   
ATOM    907  CG2 ILE A  97      -9.452   1.789 -20.470  1.00 10.00      A   
ATOM    908  CD1 ILE A  97      -9.219   0.950 -17.520  1.00 10.00      A   
ATOM    909  C   ILE A  97     -11.426  -0.271 -21.245  1.00 10.00      A   
ATOM    910  O   ILE A  97     -12.260   0.610 -21.463  1.00 10.00      A   
ATOM    911  N   GLU A  98     -11.131  -1.220 -22.125  1.00 10.00      A   
ATOM    912  HN  GLU A  98     -10.477  -1.912 -21.877  1.00 10.00      A   
ATOM    913  CA  GLU A  98     -11.746  -1.264 -23.448  1.00 10.00      A   
ATOM    914  CB  GLU A  98     -11.075  -2.330 -24.312  1.00 10.00      A   
ATOM    915  CG  GLU A  98     -11.485  -2.302 -25.774  1.00 10.00      A   
ATOM    916  CD  GLU A  98     -11.129  -3.588 -26.484  1.00 10.00      A   
ATOM    917  OE1 GLU A  98     -10.256  -3.561 -27.380  1.00 10.00      A   
ATOM    918  OE2 GLU A  98     -11.713  -4.638 -26.138  1.00 10.00      A   
ATOM    919  C   GLU A  98     -13.252  -1.522 -23.356  1.00 10.00      A   
ATOM    920  O   GLU A  98     -14.038  -0.975 -24.132  1.00 10.00      A   
ATOM    921  N   ALA A  99     -13.655  -2.343 -22.395  1.00 10.00      A   
ATOM    922  HN  ALA A  99     -12.990  -2.738 -21.788  1.00 10.00      A   
ATOM    923  CA  ALA A  99     -15.066  -2.664 -22.218  1.00 10.00      A   
ATOM    924  CB  ALA A  99     -15.228  -4.037 -21.589  1.00 10.00      A   
ATOM    925  C   ALA A  99     -15.771  -1.602 -21.382  1.00 10.00      A   
ATOM    926  O   ALA A  99     -16.943  -1.294 -21.608  1.00 10.00      A   
ATOM    927  N   MET A 100     -15.045  -1.041 -20.423  1.00 10.00      A   
ATOM    928  HN  MET A 100     -14.113  -1.333 -20.299  1.00 10.00      A   
ATOM    929  CA  MET A 100     -15.585  -0.019 -19.538  1.00 10.00      A   
ATOM    930  CB  MET A 100     -14.612   0.268 -18.391  1.00 10.00      A   
ATOM    931  CG  MET A 100     -14.570  -0.805 -17.315  1.00 10.00      A   
ATOM    932  SD  MET A 100     -13.349  -0.451 -16.037  1.00 10.00      A   
ATOM    933  CE  MET A 100     -13.601  -1.845 -14.941  1.00 10.00      A   
ATOM    934  C   MET A 100     -15.885   1.270 -20.290  1.00 10.00      A   
ATOM    935  O   MET A 100     -16.915   1.904 -20.061  1.00 10.00      A   
ATOM    936  N   SER A 101     -14.993   1.640 -21.201  1.00 10.00      A   
ATOM    937  HN  SER A 101     -14.206   1.075 -21.353  1.00 10.00      A   
ATOM    938  CA  SER A 101     -15.146   2.863 -21.980  1.00 10.00      A   
ATOM    939  CB  SER A 101     -13.935   3.083 -22.891  1.00 10.00      A   
ATOM    940  OG  SER A 101     -13.507   1.870 -23.477  1.00 10.00      A   
ATOM    941  HG  SER A 101     -12.938   1.392 -22.855  1.00 10.00      A   
ATOM    942  C   SER A 101     -16.447   2.893 -22.777  1.00 10.00      A   
ATOM    943  O   SER A 101     -17.099   3.932 -22.871  1.00 10.00      A   
ATOM    944  N   SER A 102     -16.836   1.753 -23.325  1.00 10.00      A   
ATOM    945  HN  SER A 102     -16.283   0.949 -23.213  1.00 10.00      A   
ATOM    946  CA  SER A 102     -18.053   1.668 -24.114  1.00 10.00      A   
ATOM    947  CB  SER A 102     -17.864   0.651 -25.239  1.00 10.00      A   
ATOM    948  OG  SER A 102     -17.372  -0.578 -24.728  1.00 10.00      A   
ATOM    949  HG  SER A 102     -18.020  -0.955 -24.124  1.00 10.00      A   
ATOM    950  C   SER A 102     -19.264   1.288 -23.264  1.00 10.00      A   
ATOM    951  O   SER A 102     -20.280   0.837 -23.792  1.00 10.00      A   
ATOM    952  N   SER A 103     -19.169   1.474 -21.954  1.00 10.00      A   
ATOM    953  HN  SER A 103     -18.351   1.864 -21.578  1.00 10.00      A   
ATOM    954  CA  SER A 103     -20.267   1.116 -21.070  1.00 10.00      A   
ATOM    955  CB  SER A 103     -20.011  -0.260 -20.455  1.00 10.00      A   
ATOM    956  OG  SER A 103     -19.665  -1.211 -21.452  1.00 10.00      A   
ATOM    957  HG  SER A 103     -18.702  -1.327 -21.468  1.00 10.00      A   
ATOM    958  C   SER A 103     -20.486   2.152 -19.973  1.00 10.00      A   
ATOM    959  O   SER A 103     -21.594   2.669 -19.808  1.00 10.00      A   
ATOM    960  N   TYR A 104     -19.433   2.453 -19.227  1.00 10.00      A   
ATOM    961  HN  TYR A 104     -18.567   2.030 -19.421  1.00 10.00      A   
ATOM    962  CA  TYR A 104     -19.523   3.418 -18.140  1.00 10.00      A   
ATOM    963  CB  TYR A 104     -18.523   3.091 -17.028  1.00 10.00      A   
ATOM    964  CG  TYR A 104     -18.754   1.745 -16.380  1.00 10.00      A   
ATOM    965  CD1 TYR A 104     -17.765   0.775 -16.391  1.00 10.00      A   
ATOM    966  CD2 TYR A 104     -19.964   1.441 -15.765  1.00 10.00      A   
ATOM    967  CE1 TYR A 104     -17.967  -0.461 -15.808  1.00 10.00      A   
ATOM    968  CE2 TYR A 104     -20.175   0.208 -15.179  1.00 10.00      A   
ATOM    969  CZ  TYR A 104     -19.173  -0.741 -15.204  1.00 10.00      A   
ATOM    970  OH  TYR A 104     -19.375  -1.973 -14.617  1.00 10.00      A   
ATOM    971  HH  TYR A 104     -20.324  -2.114 -14.476  1.00 10.00      A   
ATOM    972  C   TYR A 104     -19.315   4.836 -18.647  1.00 10.00      A   
ATOM    973  O   TYR A 104     -18.195   5.247 -18.947  1.00 10.00      A   
ATOM    974  N   THR A 105     -20.400   5.578 -18.745  1.00 10.00      A   
ATOM    975  HN  THR A 105     -21.272   5.190 -18.510  1.00 10.00      A   
ATOM    976  CA  THR A 105     -20.350   6.949 -19.215  1.00 10.00      A   
ATOM    977  CB  THR A 105     -21.622   7.271 -20.014  1.00 10.00      A   
ATOM    978  OG1 THR A 105     -22.685   6.433 -19.541  1.00 10.00      A   
ATOM    979  HG1 THR A 105     -23.420   6.983 -19.254  1.00 10.00      A   
ATOM    980  CG2 THR A 105     -21.407   7.013 -21.497  1.00 10.00      A   
ATOM    981  C   THR A 105     -20.228   7.919 -18.043  1.00 10.00      A   
ATOM    982  O   THR A 105     -19.990   9.111 -18.235  1.00 10.00      A   
ATOM    983  N   TRP A 106     -20.385   7.401 -16.828  1.00 10.00      A   
ATOM    984  HN  TRP A 106     -20.570   6.438 -16.736  1.00 10.00      A   
ATOM    985  CA  TRP A 106     -20.301   8.233 -15.631  1.00 10.00      A   
ATOM    986  CB  TRP A 106     -21.619   8.198 -14.851  1.00 10.00      A   
ATOM    987  CG  TRP A 106     -22.745   8.927 -15.524  1.00 10.00      A   
ATOM    988  CD1 TRP A 106     -23.791   8.376 -16.207  1.00 10.00      A   
ATOM    989  CD2 TRP A 106     -22.934  10.344 -15.579  1.00 10.00      A   
ATOM    990  NE1 TRP A 106     -24.626   9.363 -16.671  1.00 10.00      A   
ATOM    991  HE1 TRP A 106     -25.450   9.219 -17.185  1.00 10.00      A   
ATOM    992  CE2 TRP A 106     -24.118  10.580 -16.304  1.00 10.00      A   
ATOM    993  CE3 TRP A 106     -22.216  11.436 -15.081  1.00 10.00      A   
ATOM    994  CZ2 TRP A 106     -24.601  11.864 -16.544  1.00 10.00      A   
ATOM    995  CZ3 TRP A 106     -22.697  12.708 -15.322  1.00 10.00      A   
ATOM    996  CH2 TRP A 106     -23.877  12.912 -16.045  1.00 10.00      A   
ATOM    997  C   TRP A 106     -19.144   7.824 -14.723  1.00 10.00      A   
ATOM    998  O   TRP A 106     -19.036   8.303 -13.596  1.00 10.00      A   
ATOM    999  N   LEU A 107     -18.276   6.951 -15.221  1.00 10.00      A   
ATOM   1000  HN  LEU A 107     -18.404   6.619 -16.132  1.00 10.00      A   
ATOM   1001  CA  LEU A 107     -17.128   6.487 -14.440  1.00 10.00      A   
ATOM   1002  CB  LEU A 107     -16.336   5.437 -15.218  1.00 10.00      A   
ATOM   1003  CG  LEU A 107     -15.517   4.454 -14.377  1.00 10.00      A   
ATOM   1004  CD1 LEU A 107     -16.428   3.471 -13.659  1.00 10.00      A   
ATOM   1005  CD2 LEU A 107     -14.507   3.717 -15.239  1.00 10.00      A   
ATOM   1006  C   LEU A 107     -16.225   7.663 -14.076  1.00 10.00      A   
ATOM   1007  O   LEU A 107     -15.860   8.467 -14.939  1.00 10.00      A   
ATOM   1008  N   GLU A 108     -15.867   7.767 -12.802  1.00 10.00      A   
ATOM   1009  HN  GLU A 108     -16.171   7.091 -12.157  1.00 10.00      A   
ATOM   1010  CA  GLU A 108     -15.034   8.869 -12.345  1.00 10.00      A   
ATOM   1011  CB  GLU A 108     -15.875   9.893 -11.577  1.00 10.00      A   
ATOM   1012  CG  GLU A 108     -16.903   9.294 -10.628  1.00 10.00      A   
ATOM   1013  CD  GLU A 108     -17.759  10.355  -9.972  1.00 10.00      A   
ATOM   1014  OE1 GLU A 108     -17.281  11.010  -9.024  1.00 10.00      A   
ATOM   1015  OE2 GLU A 108     -18.912  10.559 -10.407  1.00 10.00      A   
ATOM   1016  C   GLU A 108     -13.837   8.421 -11.507  1.00 10.00      A   
ATOM   1017  O   GLU A 108     -12.862   9.164 -11.377  1.00 10.00      A   
ATOM   1018  N   GLU A 109     -13.896   7.221 -10.942  1.00 10.00      A   
ATOM   1019  HN  GLU A 109     -14.683   6.654 -11.087  1.00 10.00      A   
ATOM   1020  CA  GLU A 109     -12.803   6.730 -10.110  1.00 10.00      A   
ATOM   1021  CB  GLU A 109     -13.239   6.636  -8.645  1.00 10.00      A   
ATOM   1022  CG  GLU A 109     -13.591   7.966  -8.004  1.00 10.00      A   
ATOM   1023  CD  GLU A 109     -13.964   7.825  -6.540  1.00 10.00      A   
ATOM   1024  OE1 GLU A 109     -13.263   7.088  -5.810  1.00 10.00      A   
ATOM   1025  OE2 GLU A 109     -14.961   8.452  -6.111  1.00 10.00      A   
ATOM   1026  C   GLU A 109     -12.282   5.373 -10.574  1.00 10.00      A   
ATOM   1027  O   GLU A 109     -13.031   4.396 -10.644  1.00 10.00      A   
ATOM   1028  N   ILE A 110     -10.993   5.325 -10.879  1.00 10.00      A   
ATOM   1029  HN  ILE A 110     -10.460   6.147 -10.821  1.00 10.00      A   
ATOM   1030  CA  ILE A 110     -10.341   4.094 -11.311  1.00 10.00      A   
ATOM   1031  CB  ILE A 110      -9.845   4.178 -12.772  1.00 10.00      A   
ATOM   1032  CG1 ILE A 110     -11.019   4.452 -13.719  1.00 10.00      A   
ATOM   1033  CG2 ILE A 110      -9.126   2.895 -13.174  1.00 10.00      A   
ATOM   1034  CD1 ILE A 110     -10.622   4.581 -15.176  1.00 10.00      A   
ATOM   1035  C   ILE A 110      -9.167   3.769 -10.383  1.00 10.00      A   
ATOM   1036  O   ILE A 110      -8.186   4.515 -10.311  1.00 10.00      A   
ATOM   1037  N   ARG A 111      -9.287   2.669  -9.653  1.00 10.00      A   
ATOM   1038  HN  ARG A 111     -10.102   2.123  -9.735  1.00 10.00      A   
ATOM   1039  CA  ARG A 111      -8.246   2.248  -8.733  1.00 10.00      A   
ATOM   1040  CB  ARG A 111      -8.790   2.213  -7.304  1.00 10.00      A   
ATOM   1041  CG  ARG A 111      -9.403   3.536  -6.874  1.00 10.00      A   
ATOM   1042  CD  ARG A 111     -10.010   3.464  -5.486  1.00 10.00      A   
ATOM   1043  NE  ARG A 111     -10.688   4.715  -5.139  1.00 10.00      A   
ATOM   1044  HE  ARG A 111     -11.447   4.987  -5.704  1.00 10.00      A   
ATOM   1045  CZ  ARG A 111     -10.348   5.491  -4.113  1.00 10.00      A   
ATOM   1046  NH1 ARG A 111      -9.338   5.141  -3.317  1.00 10.00      A   
ATOM   1047 HH11 ARG A 111      -8.813   4.257  -3.493  1.00 10.00      A   
ATOM   1048 HH12 ARG A 111      -9.068   5.748  -2.509  1.00 10.00      A   
ATOM   1049  NH2 ARG A 111     -11.010   6.620  -3.893  1.00 10.00      A   
ATOM   1050 HH21 ARG A 111     -11.802   6.901  -4.525  1.00 10.00      A   
ATOM   1051 HH22 ARG A 111     -10.749   7.234  -3.092  1.00 10.00      A   
ATOM   1052  C   ARG A 111      -7.707   0.887  -9.141  1.00 10.00      A   
ATOM   1053  O   ARG A 111      -8.458  -0.081  -9.239  1.00 10.00      A   
ATOM   1054  N   LEU A 112      -6.412   0.827  -9.394  1.00 10.00      A   
ATOM   1055  HN  LEU A 112      -5.868   1.643  -9.295  1.00 10.00      A   
ATOM   1056  CA  LEU A 112      -5.760  -0.407  -9.813  1.00 10.00      A   
ATOM   1057  CB  LEU A 112      -5.339  -0.302 -11.283  1.00 10.00      A   
ATOM   1058  CG  LEU A 112      -6.468  -0.184 -12.307  1.00 10.00      A   
ATOM   1059  CD1 LEU A 112      -5.922   0.277 -13.647  1.00 10.00      A   
ATOM   1060  CD2 LEU A 112      -7.188  -1.514 -12.455  1.00 10.00      A   
ATOM   1061  C   LEU A 112      -4.534  -0.705  -8.955  1.00 10.00      A   
ATOM   1062  O   LEU A 112      -3.723   0.183  -8.683  1.00 10.00      A   
ATOM   1063  N   LYS A 113      -4.401  -1.956  -8.530  1.00 10.00      A   
ATOM   1064  HN  LYS A 113      -5.088  -2.621  -8.765  1.00 10.00      A   
ATOM   1065  CA  LYS A 113      -3.265  -2.367  -7.714  1.00 10.00      A   
ATOM   1066  CB  LYS A 113      -3.698  -2.717  -6.286  1.00 10.00      A   
ATOM   1067  CG  LYS A 113      -2.539  -2.868  -5.307  1.00 10.00      A   
ATOM   1068  CD  LYS A 113      -3.017  -3.352  -3.946  1.00 10.00      A   
ATOM   1069  CE  LYS A 113      -1.885  -3.341  -2.931  1.00 10.00      A   
ATOM   1070  NZ  LYS A 113      -2.270  -3.992  -1.650  1.00 10.00      A   
ATOM   1071  HZ1 LYS A 113      -3.164  -3.601  -1.297  1.00 10.00      A   
ATOM   1072  HZ2 LYS A 113      -1.529  -3.840  -0.935  1.00 10.00      A   
ATOM   1073  HZ3 LYS A 113      -2.386  -5.020  -1.792  1.00 10.00      A   
ATOM   1074  C   LYS A 113      -2.539  -3.544  -8.354  1.00 10.00      A   
ATOM   1075  O   LYS A 113      -3.124  -4.612  -8.561  1.00 10.00      A   
ATOM   1076  N   ARG A 114      -1.266  -3.327  -8.667  1.00 10.00      A   
ATOM   1077  HN  ARG A 114      -0.880  -2.441  -8.473  1.00 10.00      A   
ATOM   1078  CA  ARG A 114      -0.417  -4.342  -9.285  1.00 10.00      A   
ATOM   1079  CB  ARG A 114      -0.184  -5.520  -8.324  1.00 10.00      A   
ATOM   1080  CG  ARG A 114       0.558  -5.157  -7.040  1.00 10.00      A   
ATOM   1081  CD  ARG A 114       0.742  -6.368  -6.132  1.00 10.00      A   
ATOM   1082  NE  ARG A 114       1.379  -6.029  -4.859  1.00 10.00      A   
ATOM   1083  HE  ARG A 114       2.293  -5.641  -4.898  1.00 10.00      A   
ATOM   1084  CZ  ARG A 114       0.824  -6.233  -3.663  1.00 10.00      A   
ATOM   1085  NH1 ARG A 114      -0.387  -6.772  -3.558  1.00 10.00      A   
ATOM   1086 HH11 ARG A 114      -0.917  -7.058  -4.407  1.00 10.00      A   
ATOM   1087 HH12 ARG A 114      -0.815  -6.918  -2.610  1.00 10.00      A   
ATOM   1088  NH2 ARG A 114       1.486  -5.902  -2.564  1.00 10.00      A   
ATOM   1089 HH21 ARG A 114       2.442  -5.484  -2.629  1.00 10.00      A   
ATOM   1090 HH22 ARG A 114       1.058  -6.061  -1.621  1.00 10.00      A   
ATOM   1091  C   ARG A 114      -1.007  -4.821 -10.613  1.00 10.00      A   
ATOM   1092  O   ARG A 114      -1.234  -6.011 -10.812  1.00 10.00      A   
ATOM   1093  N   MET A 115      -1.253  -3.882 -11.517  1.00 10.00      A   
ATOM   1094  HN  MET A 115      -1.037  -2.952 -11.311  1.00 10.00      A   
ATOM   1095  CA  MET A 115      -1.829  -4.202 -12.817  1.00 10.00      A   
ATOM   1096  CB  MET A 115      -3.247  -3.631 -12.915  1.00 10.00      A   
ATOM   1097  CG  MET A 115      -4.263  -4.288 -11.990  1.00 10.00      A   
ATOM   1098  SD  MET A 115      -4.883  -5.859 -12.627  1.00 10.00      A   
ATOM   1099  CE  MET A 115      -5.954  -5.296 -13.949  1.00 10.00      A   
ATOM   1100  C   MET A 115      -0.973  -3.643 -13.950  1.00 10.00      A   
ATOM   1101  O   MET A 115      -0.215  -2.685 -13.763  1.00 10.00      A   
ATOM   1102  N   VAL A 116      -1.095  -4.251 -15.121  1.00 10.00      A   
ATOM   1103  HN  VAL A 116      -1.709  -5.016 -15.202  1.00 10.00      A   
ATOM   1104  CA  VAL A 116      -0.355  -3.822 -16.297  1.00 10.00      A   
ATOM   1105  CB  VAL A 116      -0.010  -5.014 -17.218  1.00 10.00      A   
ATOM   1106  CG1 VAL A 116       0.842  -4.562 -18.396  1.00 10.00      A   
ATOM   1107  CG2 VAL A 116       0.695  -6.114 -16.436  1.00 10.00      A   
ATOM   1108  C   VAL A 116      -1.188  -2.808 -17.069  1.00 10.00      A   
ATOM   1109  O   VAL A 116      -2.013  -3.169 -17.910  1.00 10.00      A   
ATOM   1110  N   VAL A 117      -0.982  -1.543 -16.761  1.00 10.00      A   
ATOM   1111  HN  VAL A 117      -0.291  -1.318 -16.101  1.00 10.00      A   
ATOM   1112  CA  VAL A 117      -1.721  -0.471 -17.406  1.00 10.00      A   
ATOM   1113  CB  VAL A 117      -2.119   0.630 -16.395  1.00 10.00      A   
ATOM   1114  CG1 VAL A 117      -3.244   1.492 -16.948  1.00 10.00      A   
ATOM   1115  CG2 VAL A 117      -2.507   0.025 -15.052  1.00 10.00      A   
ATOM   1116  C   VAL A 117      -0.879   0.141 -18.517  1.00 10.00      A   
ATOM   1117  O   VAL A 117       0.069   0.873 -18.252  1.00 10.00      A   
ATOM   1118  N   THR A 118      -1.216  -0.182 -19.755  1.00 10.00      A   
ATOM   1119  HN  THR A 118      -1.982  -0.773 -19.902  1.00 10.00      A   
ATOM   1120  CA  THR A 118      -0.485   0.330 -20.905  1.00 10.00      A   
ATOM   1121  CB  THR A 118      -0.706  -0.576 -22.135  1.00 10.00      A   
ATOM   1122  OG1 THR A 118      -2.070  -1.020 -22.164  1.00 10.00      A   
ATOM   1123  HG1 THR A 118      -2.187  -1.637 -22.898  1.00 10.00      A   
ATOM   1124  CG2 THR A 118       0.207  -1.789 -22.074  1.00 10.00      A   
ATOM   1125  C   THR A 118      -0.916   1.759 -21.235  1.00 10.00      A   
ATOM   1126  O   THR A 118      -2.020   2.180 -20.872  1.00 10.00      A   
ATOM   1127  N   ASP A 119      -0.046   2.497 -21.919  1.00 10.00      A   
ATOM   1128  HN  ASP A 119       0.821   2.107 -22.164  1.00 10.00      A   
ATOM   1129  CA  ASP A 119      -0.334   3.880 -22.306  1.00 10.00      A   
ATOM   1130  CB  ASP A 119       0.841   4.485 -23.080  1.00 10.00      A   
ATOM   1131  CG  ASP A 119       2.043   4.779 -22.202  1.00 10.00      A   
ATOM   1132  OD1 ASP A 119       2.151   5.907 -21.683  1.00 10.00      A   
ATOM   1133  OD2 ASP A 119       2.894   3.884 -22.031  1.00 10.00      A   
ATOM   1134  C   ASP A 119      -1.608   3.956 -23.142  1.00 10.00      A   
ATOM   1135  O   ASP A 119      -2.331   4.952 -23.107  1.00 10.00      A   
ATOM   1136  N   ASP A 120      -1.874   2.891 -23.888  1.00 10.00      A   
ATOM   1137  HN  ASP A 120      -1.236   2.147 -23.891  1.00 10.00      A   
ATOM   1138  CA  ASP A 120      -3.066   2.803 -24.724  1.00 10.00      A   
ATOM   1139  CB  ASP A 120      -3.092   1.470 -25.475  1.00 10.00      A   
ATOM   1140  CG  ASP A 120      -1.891   1.269 -26.367  1.00 10.00      A   
ATOM   1141  OD1 ASP A 120      -1.995   1.536 -27.581  1.00 10.00      A   
ATOM   1142  OD2 ASP A 120      -0.838   0.835 -25.861  1.00 10.00      A   
ATOM   1143  C   ASP A 120      -4.319   2.908 -23.870  1.00 10.00      A   
ATOM   1144  O   ASP A 120      -5.282   3.583 -24.238  1.00 10.00      A   
ATOM   1145  N   CYS A 121      -4.293   2.239 -22.721  1.00 10.00      A   
ATOM   1146  HN  CYS A 121      -3.490   1.724 -22.486  1.00 10.00      A   
ATOM   1147  CA  CYS A 121      -5.419   2.253 -21.800  1.00 10.00      A   
ATOM   1148  CB  CYS A 121      -5.199   1.233 -20.678  1.00 10.00      A   
ATOM   1149  SG  CYS A 121      -4.866  -0.451 -21.253  1.00 10.00      A   
ATOM   1150  HG  CYS A 121      -3.592  -0.519 -21.624  1.00 10.00      A   
ATOM   1151  C   CYS A 121      -5.609   3.646 -21.214  1.00 10.00      A   
ATOM   1152  O   CYS A 121      -6.733   4.098 -21.010  1.00 10.00      A   
ATOM   1153  N   LEU A 122      -4.497   4.331 -20.971  1.00 10.00      A   
ATOM   1154  HN  LEU A 122      -3.630   3.922 -21.177  1.00 10.00      A   
ATOM   1155  CA  LEU A 122      -4.531   5.677 -20.415  1.00 10.00      A   
ATOM   1156  CB  LEU A 122      -3.109   6.196 -20.166  1.00 10.00      A   
ATOM   1157  CG  LEU A 122      -2.165   5.260 -19.402  1.00 10.00      A   
ATOM   1158  CD1 LEU A 122      -0.810   5.913 -19.193  1.00 10.00      A   
ATOM   1159  CD2 LEU A 122      -2.769   4.846 -18.071  1.00 10.00      A   
ATOM   1160  C   LEU A 122      -5.276   6.610 -21.366  1.00 10.00      A   
ATOM   1161  O   LEU A 122      -6.129   7.394 -20.944  1.00 10.00      A   
ATOM   1162  N   GLU A 123      -4.965   6.506 -22.655  1.00 10.00      A   
ATOM   1163  HN  GLU A 123      -4.273   5.865 -22.930  1.00 10.00      A   
ATOM   1164  CA  GLU A 123      -5.618   7.331 -23.665  1.00 10.00      A   
ATOM   1165  CB  GLU A 123      -4.964   7.145 -25.032  1.00 10.00      A   
ATOM   1166  CG  GLU A 123      -3.630   7.852 -25.196  1.00 10.00      A   
ATOM   1167  CD  GLU A 123      -3.214   7.973 -26.647  1.00 10.00      A   
ATOM   1168  OE1 GLU A 123      -4.083   8.240 -27.503  1.00 10.00      A   
ATOM   1169  OE2 GLU A 123      -2.014   7.805 -26.946  1.00 10.00      A   
ATOM   1170  C   GLU A 123      -7.105   6.999 -23.759  1.00 10.00      A   
ATOM   1171  O   GLU A 123      -7.947   7.889 -23.891  1.00 10.00      A   
ATOM   1172  N   LEU A 124      -7.419   5.709 -23.678  1.00 10.00      A   
ATOM   1173  HN  LEU A 124      -6.698   5.053 -23.568  1.00 10.00      A   
ATOM   1174  CA  LEU A 124      -8.801   5.240 -23.750  1.00 10.00      A   
ATOM   1175  CB  LEU A 124      -8.857   3.709 -23.737  1.00 10.00      A   
ATOM   1176  CG  LEU A 124      -8.421   3.000 -25.020  1.00 10.00      A   
ATOM   1177  CD1 LEU A 124      -8.367   1.496 -24.799  1.00 10.00      A   
ATOM   1178  CD2 LEU A 124      -9.367   3.335 -26.160  1.00 10.00      A   
ATOM   1179  C   LEU A 124      -9.635   5.802 -22.603  1.00 10.00      A   
ATOM   1180  O   LEU A 124     -10.855   5.950 -22.718  1.00 10.00      A   
ATOM   1181  N   ILE A 125      -8.973   6.101 -21.495  1.00 10.00      A   
ATOM   1182  HN  ILE A 125      -8.007   5.934 -21.457  1.00 10.00      A   
ATOM   1183  CA  ILE A 125      -9.643   6.656 -20.328  1.00 10.00      A   
ATOM   1184  CB  ILE A 125      -8.746   6.586 -19.067  1.00 10.00      A   
ATOM   1185  CG1 ILE A 125      -8.566   5.132 -18.626  1.00 10.00      A   
ATOM   1186  CG2 ILE A 125      -9.325   7.424 -17.933  1.00 10.00      A   
ATOM   1187  CD1 ILE A 125      -7.553   4.944 -17.519  1.00 10.00      A   
ATOM   1188  C   ILE A 125     -10.068   8.100 -20.582  1.00 10.00      A   
ATOM   1189  O   ILE A 125     -11.230   8.452 -20.404  1.00 10.00      A   
ATOM   1190  N   ALA A 126      -9.127   8.915 -21.043  1.00 10.00      A   
ATOM   1191  HN  ALA A 126      -8.231   8.553 -21.213  1.00 10.00      A   
ATOM   1192  CA  ALA A 126      -9.377  10.330 -21.306  1.00 10.00      A   
ATOM   1193  CB  ALA A 126      -8.071  11.031 -21.646  1.00 10.00      A   
ATOM   1194  C   ALA A 126     -10.410  10.564 -22.409  1.00 10.00      A   
ATOM   1195  O   ALA A 126     -11.248  11.460 -22.303  1.00 10.00      A   
ATOM   1196  N   LYS A 127     -10.365   9.747 -23.452  1.00 10.00      A   
ATOM   1197  HN  LYS A 127      -9.691   9.029 -23.471  1.00 10.00      A   
ATOM   1198  CA  LYS A 127     -11.282   9.901 -24.579  1.00 10.00      A   
ATOM   1199  CB  LYS A 127     -10.760   9.151 -25.811  1.00 10.00      A   
ATOM   1200  CG  LYS A 127     -10.709   7.639 -25.643  1.00 10.00      A   
ATOM   1201  CD  LYS A 127     -10.818   6.919 -26.976  1.00 10.00      A   
ATOM   1202  CE  LYS A 127     -12.227   7.011 -27.538  1.00 10.00      A   
ATOM   1203  NZ  LYS A 127     -13.194   6.157 -26.790  1.00 10.00      A   
ATOM   1204  HZ1 LYS A 127     -13.129   6.341 -25.765  1.00 10.00      A   
ATOM   1205  HZ2 LYS A 127     -12.998   5.152 -26.966  1.00 10.00      A   
ATOM   1206  HZ3 LYS A 127     -14.163   6.360 -27.104  1.00 10.00      A   
ATOM   1207  C   LYS A 127     -12.707   9.447 -24.265  1.00 10.00      A   
ATOM   1208  O   LYS A 127     -13.654   9.836 -24.948  1.00 10.00      A   
ATOM   1209  N   SER A 128     -12.873   8.645 -23.232  1.00 10.00      A   
ATOM   1210  HN  SER A 128     -12.105   8.407 -22.672  1.00 10.00      A   
ATOM   1211  CA  SER A 128     -14.194   8.135 -22.903  1.00 10.00      A   
ATOM   1212  CB  SER A 128     -14.181   6.607 -22.902  1.00 10.00      A   
ATOM   1213  OG  SER A 128     -13.261   6.114 -23.868  1.00 10.00      A   
ATOM   1214  HG  SER A 128     -12.390   6.010 -23.453  1.00 10.00      A   
ATOM   1215  C   SER A 128     -14.724   8.676 -21.581  1.00 10.00      A   
ATOM   1216  O   SER A 128     -15.842   9.188 -21.514  1.00 10.00      A   
ATOM   1217  N   PHE A 129     -13.923   8.583 -20.534  1.00 10.00      A   
ATOM   1218  HN  PHE A 129     -13.019   8.214 -20.644  1.00 10.00      A   
ATOM   1219  CA  PHE A 129     -14.343   9.045 -19.224  1.00 10.00      A   
ATOM   1220  CB  PHE A 129     -13.672   8.230 -18.117  1.00 10.00      A   
ATOM   1221  CG  PHE A 129     -13.700   6.745 -18.356  1.00 10.00      A   
ATOM   1222  CD1 PHE A 129     -12.524   6.021 -18.423  1.00 10.00      A   
ATOM   1223  CD2 PHE A 129     -14.902   6.074 -18.521  1.00 10.00      A   
ATOM   1224  CE1 PHE A 129     -12.540   4.660 -18.648  1.00 10.00      A   
ATOM   1225  CE2 PHE A 129     -14.926   4.711 -18.745  1.00 10.00      A   
ATOM   1226  CZ  PHE A 129     -13.743   4.004 -18.808  1.00 10.00      A   
ATOM   1227  C   PHE A 129     -14.070  10.532 -19.044  1.00 10.00      A   
ATOM   1228  O   PHE A 129     -12.998  10.932 -18.592  1.00 10.00      A   
ATOM   1229  N   LYS A 130     -15.047  11.347 -19.411  1.00 10.00      A   
ATOM   1230  HN  LYS A 130     -15.874  10.967 -19.787  1.00 10.00      A   
ATOM   1231  CA  LYS A 130     -14.924  12.792 -19.272  1.00 10.00      A   
ATOM   1232  CB  LYS A 130     -15.846  13.518 -20.258  1.00 10.00      A   
ATOM   1233  CG  LYS A 130     -15.306  13.596 -21.682  1.00 10.00      A   
ATOM   1234  CD  LYS A 130     -15.710  12.388 -22.516  1.00 10.00      A   
ATOM   1235  CE  LYS A 130     -15.421  12.617 -23.992  1.00 10.00      A   
ATOM   1236  NZ  LYS A 130     -15.860  11.470 -24.836  1.00 10.00      A   
ATOM   1237  HZ1 LYS A 130     -16.771  11.098 -24.494  1.00 10.00      A   
ATOM   1238  HZ2 LYS A 130     -15.155  10.707 -24.807  1.00 10.00      A   
ATOM   1239  HZ3 LYS A 130     -15.976  11.776 -25.823  1.00 10.00      A   
ATOM   1240  C   LYS A 130     -15.238  13.199 -17.835  1.00 10.00      A   
ATOM   1241  O   LYS A 130     -14.993  14.331 -17.421  1.00 10.00      A   
ATOM   1242  N   ASN A 131     -15.782  12.248 -17.085  1.00 10.00      A   
ATOM   1243  HN  ASN A 131     -15.961  11.377 -17.491  1.00 10.00      A   
ATOM   1244  CA  ASN A 131     -16.130  12.455 -15.685  1.00 10.00      A   
ATOM   1245  CB  ASN A 131     -17.419  11.694 -15.341  1.00 10.00      A   
ATOM   1246  CG  ASN A 131     -18.016  12.104 -14.002  1.00 10.00      A   
ATOM   1247  OD1 ASN A 131     -18.020  13.281 -13.643  1.00 10.00      A   
ATOM   1248  ND2 ASN A 131     -18.521  11.132 -13.253  1.00 10.00      A   
ATOM   1249 HD21 ASN A 131     -18.485  10.209 -13.596  1.00 10.00      A   
ATOM   1250 HD22 ASN A 131     -18.899  11.366 -12.377  1.00 10.00      A   
ATOM   1251  C   ASN A 131     -14.990  11.964 -14.794  1.00 10.00      A   
ATOM   1252  O   ASN A 131     -15.084  11.999 -13.570  1.00 10.00      A   
ATOM   1253  N   PHE A 132     -13.915  11.508 -15.439  1.00 10.00      A   
ATOM   1254  HN  PHE A 132     -13.916  11.523 -16.418  1.00 10.00      A   
ATOM   1255  CA  PHE A 132     -12.732  10.993 -14.754  1.00 10.00      A   
ATOM   1256  CB  PHE A 132     -11.666  10.650 -15.794  1.00 10.00      A   
ATOM   1257  CG  PHE A 132     -10.463   9.941 -15.251  1.00 10.00      A   
ATOM   1258  CD1 PHE A 132     -10.586   8.705 -14.642  1.00 10.00      A   
ATOM   1259  CD2 PHE A 132      -9.205  10.508 -15.363  1.00 10.00      A   
ATOM   1260  CE1 PHE A 132      -9.477   8.047 -14.155  1.00 10.00      A   
ATOM   1261  CE2 PHE A 132      -8.091   9.857 -14.877  1.00 10.00      A   
ATOM   1262  CZ  PHE A 132      -8.231   8.626 -14.274  1.00 10.00      A   
ATOM   1263  C   PHE A 132     -12.179  12.005 -13.759  1.00 10.00      A   
ATOM   1264  O   PHE A 132     -11.843  13.131 -14.130  1.00 10.00      A   
ATOM   1265  N   LYS A 133     -12.081  11.597 -12.497  1.00 10.00      A   
ATOM   1266  HN  LYS A 133     -12.363  10.685 -12.264  1.00 10.00      A   
ATOM   1267  CA  LYS A 133     -11.584  12.479 -11.449  1.00 10.00      A   
ATOM   1268  CB  LYS A 133     -12.712  12.843 -10.482  1.00 10.00      A   
ATOM   1269  CG  LYS A 133     -13.908  13.529 -11.116  1.00 10.00      A   
ATOM   1270  CD  LYS A 133     -15.084  13.561 -10.156  1.00 10.00      A   
ATOM   1271  CE  LYS A 133     -16.381  13.888 -10.877  1.00 10.00      A   
ATOM   1272  NZ  LYS A 133     -17.569  13.585 -10.035  1.00 10.00      A   
ATOM   1273  HZ1 LYS A 133     -18.439  13.686 -10.593  1.00 10.00      A   
ATOM   1274  HZ2 LYS A 133     -17.611  14.239  -9.226  1.00 10.00      A   
ATOM   1275  HZ3 LYS A 133     -17.512  12.606  -9.671  1.00 10.00      A   
ATOM   1276  C   LYS A 133     -10.441  11.861 -10.649  1.00 10.00      A   
ATOM   1277  O   LYS A 133      -9.440  12.522 -10.372  1.00 10.00      A   
ATOM   1278  N   VAL A 134     -10.581  10.600 -10.273  1.00 10.00      A   
ATOM   1279  HN  VAL A 134     -11.368  10.090 -10.564  1.00 10.00      A   
ATOM   1280  CA  VAL A 134      -9.567   9.951  -9.452  1.00 10.00      A   
ATOM   1281  CB  VAL A 134     -10.147   9.513  -8.083  1.00 10.00      A   
ATOM   1282  CG1 VAL A 134      -9.061   8.932  -7.191  1.00 10.00      A   
ATOM   1283  CG2 VAL A 134     -10.846  10.674  -7.388  1.00 10.00      A   
ATOM   1284  C   VAL A 134      -8.925   8.743 -10.129  1.00 10.00      A   
ATOM   1285  O   VAL A 134      -9.614   7.860 -10.644  1.00 10.00      A   
ATOM   1286  N   LEU A 135      -7.596   8.723 -10.119  1.00 10.00      A   
ATOM   1287  HN  LEU A 135      -7.114   9.481  -9.717  1.00 10.00      A   
ATOM   1288  CA  LEU A 135      -6.828   7.621 -10.681  1.00 10.00      A   
ATOM   1289  CB  LEU A 135      -6.119   8.027 -11.973  1.00 10.00      A   
ATOM   1290  CG  LEU A 135      -5.324   6.918 -12.674  1.00 10.00      A   
ATOM   1291  CD1 LEU A 135      -6.233   5.768 -13.085  1.00 10.00      A   
ATOM   1292  CD2 LEU A 135      -4.578   7.467 -13.878  1.00 10.00      A   
ATOM   1293  C   LEU A 135      -5.798   7.155  -9.665  1.00 10.00      A   
ATOM   1294  O   LEU A 135      -4.876   7.893  -9.326  1.00 10.00      A   
ATOM   1295  N   VAL A 136      -5.972   5.945  -9.165  1.00 10.00      A   
ATOM   1296  HN  VAL A 136      -6.730   5.400  -9.474  1.00 10.00      A   
ATOM   1297  CA  VAL A 136      -5.053   5.396  -8.184  1.00 10.00      A   
ATOM   1298  CB  VAL A 136      -5.763   5.016  -6.866  1.00 10.00      A   
ATOM   1299  CG1 VAL A 136      -4.758   4.516  -5.837  1.00 10.00      A   
ATOM   1300  CG2 VAL A 136      -6.549   6.199  -6.317  1.00 10.00      A   
ATOM   1301  C   VAL A 136      -4.338   4.179  -8.752  1.00 10.00      A   
ATOM   1302  O   VAL A 136      -4.892   3.080  -8.786  1.00 10.00      A   
ATOM   1303  N   LEU A 137      -3.119   4.392  -9.217  1.00 10.00      A   
ATOM   1304  HN  LEU A 137      -2.742   5.301  -9.173  1.00 10.00      A   
ATOM   1305  CA  LEU A 137      -2.315   3.320  -9.778  1.00 10.00      A   
ATOM   1306  CB  LEU A 137      -1.653   3.761 -11.089  1.00 10.00      A   
ATOM   1307  CG  LEU A 137      -2.593   4.110 -12.251  1.00 10.00      A   
ATOM   1308  CD1 LEU A 137      -1.799   4.485 -13.494  1.00 10.00      A   
ATOM   1309  CD2 LEU A 137      -3.537   2.958 -12.551  1.00 10.00      A   
ATOM   1310  C   LEU A 137      -1.254   2.883  -8.773  1.00 10.00      A   
ATOM   1311  O   LEU A 137      -0.217   3.533  -8.626  1.00 10.00      A   
ATOM   1312  N   SER A 138      -1.525   1.800  -8.066  1.00 10.00      A   
ATOM   1313  HN  SER A 138      -2.372   1.324  -8.220  1.00 10.00      A   
ATOM   1314  CA  SER A 138      -0.597   1.286  -7.082  1.00 10.00      A   
ATOM   1315  CB  SER A 138      -1.352   0.862  -5.820  1.00 10.00      A   
ATOM   1316  OG  SER A 138      -0.504   0.179  -4.910  1.00 10.00      A   
ATOM   1317  HG  SER A 138      -0.150   0.806  -4.268  1.00 10.00      A   
ATOM   1318  C   SER A 138       0.166   0.105  -7.659  1.00 10.00      A   
ATOM   1319  O   SER A 138      -0.442  -0.849  -8.141  1.00 10.00      A   
ATOM   1320  N   SER A 139       1.493   0.199  -7.641  1.00 10.00      A   
ATOM   1321  HN  SER A 139       1.902   1.014  -7.282  1.00 10.00      A   
ATOM   1322  CA  SER A 139       2.365  -0.860  -8.143  1.00 10.00      A   
ATOM   1323  CB  SER A 139       2.304  -2.070  -7.207  1.00 10.00      A   
ATOM   1324  OG  SER A 139       2.250  -1.649  -5.851  1.00 10.00      A   
ATOM   1325  HG  SER A 139       1.379  -1.277  -5.668  1.00 10.00      A   
ATOM   1326  C   SER A 139       2.004  -1.267  -9.571  1.00 10.00      A   
ATOM   1327  O   SER A 139       2.007  -2.450  -9.912  1.00 10.00      A   
ATOM   1328  N   CYS A 140       1.695  -0.283 -10.400  1.00 10.00      A   
ATOM   1329  HN  CYS A 140       1.723   0.649 -10.077  1.00 10.00      A   
ATOM   1330  CA  CYS A 140       1.328  -0.544 -11.783  1.00 10.00      A   
ATOM   1331  CB  CYS A 140       0.168   0.353 -12.206  1.00 10.00      A   
ATOM   1332  SG  CYS A 140      -1.329   0.113 -11.224  1.00 10.00      A   
ATOM   1333  HG  CYS A 140      -0.961  -0.082  -9.966  1.00 10.00      A   
ATOM   1334  C   CYS A 140       2.521  -0.369 -12.712  1.00 10.00      A   
ATOM   1335  O   CYS A 140       3.483   0.317 -12.373  1.00 10.00      A   
ATOM   1336  N   GLU A 141       2.452  -0.988 -13.880  1.00 10.00      A   
ATOM   1337  HN  GLU A 141       1.647  -1.507 -14.100  1.00 10.00      A   
ATOM   1338  CA  GLU A 141       3.532  -0.915 -14.851  1.00 10.00      A   
ATOM   1339  CB  GLU A 141       4.490  -2.083 -14.615  1.00 10.00      A   
ATOM   1340  CG  GLU A 141       3.793  -3.432 -14.614  1.00 10.00      A   
ATOM   1341  CD  GLU A 141       4.667  -4.539 -14.088  1.00 10.00      A   
ATOM   1342  OE1 GLU A 141       5.020  -5.444 -14.873  1.00 10.00      A   
ATOM   1343  OE2 GLU A 141       4.998  -4.519 -12.884  1.00 10.00      A   
ATOM   1344  C   GLU A 141       2.975  -1.004 -16.263  1.00 10.00      A   
ATOM   1345  O   GLU A 141       1.788  -1.274 -16.450  1.00 10.00      A   
ATOM   1346  N   GLY A 142       3.830  -0.772 -17.248  1.00 10.00      A   
ATOM   1347  HN  GLY A 142       4.761  -0.536 -17.036  1.00 10.00      A   
ATOM   1348  CA  GLY A 142       3.405  -0.860 -18.631  1.00 10.00      A   
ATOM   1349  C   GLY A 142       3.066   0.481 -19.246  1.00 10.00      A   
ATOM   1350  O   GLY A 142       2.699   0.549 -20.420  1.00 10.00      A   
ATOM   1351  N   PHE A 143       3.189   1.549 -18.466  1.00 10.00      A   
ATOM   1352  HN  PHE A 143       3.488   1.439 -17.540  1.00 10.00      A   
ATOM   1353  CA  PHE A 143       2.884   2.883 -18.962  1.00 10.00      A   
ATOM   1354  CB  PHE A 143       1.636   3.470 -18.292  1.00 10.00      A   
ATOM   1355  CG  PHE A 143       1.773   3.768 -16.824  1.00 10.00      A   
ATOM   1356  CD1 PHE A 143       1.721   5.074 -16.365  1.00 10.00      A   
ATOM   1357  CD2 PHE A 143       1.942   2.746 -15.901  1.00 10.00      A   
ATOM   1358  CE1 PHE A 143       1.837   5.356 -15.017  1.00 10.00      A   
ATOM   1359  CE2 PHE A 143       2.060   3.020 -14.553  1.00 10.00      A   
ATOM   1360  CZ  PHE A 143       2.007   4.326 -14.111  1.00 10.00      A   
ATOM   1361  C   PHE A 143       4.074   3.822 -18.829  1.00 10.00      A   
ATOM   1362  O   PHE A 143       4.943   3.636 -17.973  1.00 10.00      A   
ATOM   1363  N   SER A 144       4.110   4.821 -19.687  1.00 10.00      A   
ATOM   1364  HN  SER A 144       3.379   4.910 -20.347  1.00 10.00      A   
ATOM   1365  CA  SER A 144       5.181   5.796 -19.685  1.00 10.00      A   
ATOM   1366  CB  SER A 144       5.915   5.757 -21.025  1.00 10.00      A   
ATOM   1367  OG  SER A 144       5.005   5.842 -22.111  1.00 10.00      A   
ATOM   1368  HG  SER A 144       4.150   5.454 -21.860  1.00 10.00      A   
ATOM   1369  C   SER A 144       4.633   7.191 -19.405  1.00 10.00      A   
ATOM   1370  O   SER A 144       3.467   7.349 -19.032  1.00 10.00      A   
ATOM   1371  N   THR A 145       5.473   8.200 -19.572  1.00 10.00      A   
ATOM   1372  HN  THR A 145       6.401   8.016 -19.836  1.00 10.00      A   
ATOM   1373  CA  THR A 145       5.060   9.575 -19.347  1.00 10.00      A   
ATOM   1374  CB  THR A 145       6.285  10.494 -19.200  1.00 10.00      A   
ATOM   1375  OG1 THR A 145       7.359   9.968 -19.994  1.00 10.00      A   
ATOM   1376  HG1 THR A 145       7.167  10.128 -20.929  1.00 10.00      A   
ATOM   1377  CG2 THR A 145       6.728  10.558 -17.748  1.00 10.00      A   
ATOM   1378  C   THR A 145       4.172  10.065 -20.488  1.00 10.00      A   
ATOM   1379  O   THR A 145       3.535  11.112 -20.386  1.00 10.00      A   
ATOM   1380  N   ASP A 146       4.114   9.280 -21.565  1.00 10.00      A   
ATOM   1381  HN  ASP A 146       4.622   8.438 -21.568  1.00 10.00      A   
ATOM   1382  CA  ASP A 146       3.310   9.624 -22.735  1.00 10.00      A   
ATOM   1383  CB  ASP A 146       3.589   8.655 -23.885  1.00 10.00      A   
ATOM   1384  CG  ASP A 146       4.675   9.149 -24.813  1.00 10.00      A   
ATOM   1385  OD1 ASP A 146       5.189  10.266 -24.596  1.00 10.00      A   
ATOM   1386  OD2 ASP A 146       5.016   8.427 -25.768  1.00 10.00      A   
ATOM   1387  C   ASP A 146       1.825   9.608 -22.407  1.00 10.00      A   
ATOM   1388  O   ASP A 146       1.109  10.579 -22.663  1.00 10.00      A   
ATOM   1389  N   GLY A 147       1.368   8.500 -21.838  1.00 10.00      A   
ATOM   1390  HN  GLY A 147       1.990   7.752 -21.674  1.00 10.00      A   
ATOM   1391  CA  GLY A 147      -0.027   8.364 -21.475  1.00 10.00      A   
ATOM   1392  C   GLY A 147      -0.440   9.366 -20.418  1.00 10.00      A   
ATOM   1393  O   GLY A 147      -1.589   9.808 -20.388  1.00 10.00      A   
ATOM   1394  N   LEU A 148       0.502   9.722 -19.550  1.00 10.00      A   
ATOM   1395  HN  LEU A 148       1.395   9.324 -19.627  1.00 10.00      A   
ATOM   1396  CA  LEU A 148       0.240  10.689 -18.496  1.00 10.00      A   
ATOM   1397  CB  LEU A 148       1.467  10.840 -17.593  1.00 10.00      A   
ATOM   1398  CG  LEU A 148       1.901   9.595 -16.817  1.00 10.00      A   
ATOM   1399  CD1 LEU A 148       3.191   9.863 -16.056  1.00 10.00      A   
ATOM   1400  CD2 LEU A 148       0.806   9.149 -15.866  1.00 10.00      A   
ATOM   1401  C   LEU A 148      -0.125  12.039 -19.110  1.00 10.00      A   
ATOM   1402  O   LEU A 148      -1.032  12.726 -18.642  1.00 10.00      A   
ATOM   1403  N   ALA A 149       0.589  12.408 -20.170  1.00 10.00      A   
ATOM   1404  HN  ALA A 149       1.305  11.819 -20.489  1.00 10.00      A   
ATOM   1405  CA  ALA A 149       0.347  13.668 -20.866  1.00 10.00      A   
ATOM   1406  CB  ALA A 149       1.447  13.923 -21.888  1.00 10.00      A   
ATOM   1407  C   ALA A 149      -1.017  13.650 -21.544  1.00 10.00      A   
ATOM   1408  O   ALA A 149      -1.702  14.669 -21.616  1.00 10.00      A   
ATOM   1409  N   ALA A 150      -1.414  12.472 -22.013  1.00 10.00      A   
ATOM   1410  HN  ALA A 150      -0.826  11.695 -21.899  1.00 10.00      A   
ATOM   1411  CA  ALA A 150      -2.698  12.298 -22.683  1.00 10.00      A   
ATOM   1412  CB  ALA A 150      -2.824  10.882 -23.220  1.00 10.00      A   
ATOM   1413  C   ALA A 150      -3.845  12.612 -21.730  1.00 10.00      A   
ATOM   1414  O   ALA A 150      -4.842  13.221 -22.116  1.00 10.00      A   
ATOM   1415  N   ILE A 151      -3.695  12.196 -20.482  1.00 10.00      A   
ATOM   1416  HN  ILE A 151      -2.880  11.705 -20.236  1.00 10.00      A   
ATOM   1417  CA  ILE A 151      -4.710  12.446 -19.465  1.00 10.00      A   
ATOM   1418  CB  ILE A 151      -4.498  11.539 -18.231  1.00 10.00      A   
ATOM   1419  CG1 ILE A 151      -4.793  10.080 -18.585  1.00 10.00      A   
ATOM   1420  CG2 ILE A 151      -5.352  11.993 -17.051  1.00 10.00      A   
ATOM   1421  CD1 ILE A 151      -6.260   9.790 -18.814  1.00 10.00      A   
ATOM   1422  C   ILE A 151      -4.670  13.907 -19.032  1.00 10.00      A   
ATOM   1423  O   ILE A 151      -5.705  14.577 -18.954  1.00 10.00      A   
ATOM   1424  N   ALA A 152      -3.461  14.390 -18.783  1.00 10.00      A   
ATOM   1425  HN  ALA A 152      -2.688  13.794 -18.884  1.00 10.00      A   
ATOM   1426  CA  ALA A 152      -3.228  15.758 -18.343  1.00 10.00      A   
ATOM   1427  CB  ALA A 152      -1.733  15.998 -18.179  1.00 10.00      A   
ATOM   1428  C   ALA A 152      -3.822  16.794 -19.295  1.00 10.00      A   
ATOM   1429  O   ALA A 152      -4.363  17.809 -18.859  1.00 10.00      A   
ATOM   1430  N   ALA A 153      -3.725  16.538 -20.590  1.00 10.00      A   
ATOM   1431  HN  ALA A 153      -3.301  15.701 -20.887  1.00 10.00      A   
ATOM   1432  CA  ALA A 153      -4.228  17.472 -21.584  1.00 10.00      A   
ATOM   1433  CB  ALA A 153      -3.295  17.510 -22.786  1.00 10.00      A   
ATOM   1434  C   ALA A 153      -5.654  17.155 -22.029  1.00 10.00      A   
ATOM   1435  O   ALA A 153      -6.124  17.694 -23.032  1.00 10.00      A   
ATOM   1436  N   THR A 154      -6.351  16.291 -21.298  1.00 10.00      A   
ATOM   1437  HN  THR A 154      -5.944  15.887 -20.502  1.00 10.00      A   
ATOM   1438  CA  THR A 154      -7.717  15.937 -21.670  1.00 10.00      A   
ATOM   1439  CB  THR A 154      -7.777  14.568 -22.379  1.00 10.00      A   
ATOM   1440  OG1 THR A 154      -6.787  14.529 -23.420  1.00 10.00      A   
ATOM   1441  HG1 THR A 154      -5.981  14.113 -23.078  1.00 10.00      A   
ATOM   1442  CG2 THR A 154      -9.151  14.335 -22.989  1.00 10.00      A   
ATOM   1443  C   THR A 154      -8.680  15.951 -20.482  1.00 10.00      A   
ATOM   1444  O   THR A 154      -9.682  16.674 -20.492  1.00 10.00      A   
ATOM   1445  N   CYS A 155      -8.379  15.164 -19.461  1.00 10.00      A   
ATOM   1446  HN  CYS A 155      -7.550  14.635 -19.488  1.00 10.00      A   
ATOM   1447  CA  CYS A 155      -9.239  15.075 -18.291  1.00 10.00      A   
ATOM   1448  CB  CYS A 155      -8.971  13.794 -17.512  1.00 10.00      A   
ATOM   1449  SG  CYS A 155      -9.215  12.281 -18.466  1.00 10.00      A   
ATOM   1450  HG  CYS A 155     -10.485  11.915 -18.343  1.00 10.00      A   
ATOM   1451  C   CYS A 155      -9.110  16.291 -17.385  1.00 10.00      A   
ATOM   1452  O   CYS A 155      -8.361  16.276 -16.408  1.00 10.00      A   
ATOM   1453  N   ARG A 156      -9.844  17.349 -17.714  1.00 10.00      A   
ATOM   1454  HN  ARG A 156     -10.401  17.312 -18.523  1.00 10.00      A   
ATOM   1455  CA  ARG A 156      -9.823  18.570 -16.918  1.00 10.00      A   
ATOM   1456  CB  ARG A 156     -10.332  19.767 -17.729  1.00 10.00      A   
ATOM   1457  CG  ARG A 156     -11.818  19.748 -18.053  1.00 10.00      A   
ATOM   1458  CD  ARG A 156     -12.179  20.898 -18.977  1.00 10.00      A   
ATOM   1459  NE  ARG A 156     -13.620  21.066 -19.127  1.00 10.00      A   
ATOM   1460  HE  ARG A 156     -14.189  20.789 -18.372  1.00 10.00      A   
ATOM   1461  CZ  ARG A 156     -14.197  21.562 -20.221  1.00 10.00      A   
ATOM   1462  NH1 ARG A 156     -13.453  21.926 -21.261  1.00 10.00      A   
ATOM   1463 HH11 ARG A 156     -12.413  21.825 -21.226  1.00 10.00      A   
ATOM   1464 HH12 ARG A 156     -13.902  22.313 -22.116  1.00 10.00      A   
ATOM   1465  NH2 ARG A 156     -15.516  21.706 -20.268  1.00 10.00      A   
ATOM   1466 HH21 ARG A 156     -16.101  21.427 -19.450  1.00 10.00      A   
ATOM   1467 HH22 ARG A 156     -15.975  22.099 -21.123  1.00 10.00      A   
ATOM   1468  C   ARG A 156     -10.636  18.391 -15.642  1.00 10.00      A   
ATOM   1469  O   ARG A 156     -10.643  19.252 -14.764  1.00 10.00      A   
ATOM   1470  N   ASN A 157     -11.323  17.259 -15.554  1.00 10.00      A   
ATOM   1471  HN  ASN A 157     -11.284  16.619 -16.293  1.00 10.00      A   
ATOM   1472  CA  ASN A 157     -12.127  16.938 -14.387  1.00 10.00      A   
ATOM   1473  CB  ASN A 157     -13.354  16.116 -14.792  1.00 10.00      A   
ATOM   1474  CG  ASN A 157     -14.624  16.937 -14.865  1.00 10.00      A   
ATOM   1475  OD1 ASN A 157     -14.798  17.905 -14.128  1.00 10.00      A   
ATOM   1476  ND2 ASN A 157     -15.525  16.554 -15.756  1.00 10.00      A   
ATOM   1477 HD21 ASN A 157     -15.320  15.769 -16.318  1.00 10.00      A   
ATOM   1478 HD22 ASN A 157     -16.357  17.069 -15.825  1.00 10.00      A   
ATOM   1479  C   ASN A 157     -11.289  16.157 -13.383  1.00 10.00      A   
ATOM   1480  O   ASN A 157     -11.765  15.796 -12.308  1.00 10.00      A   
ATOM   1481  N   LEU A 158     -10.033  15.902 -13.751  1.00 10.00      A   
ATOM   1482  HN  LEU A 158      -9.721  16.216 -14.623  1.00 10.00      A   
ATOM   1483  CA  LEU A 158      -9.106  15.172 -12.896  1.00 10.00      A   
ATOM   1484  CB  LEU A 158      -7.767  14.976 -13.613  1.00 10.00      A   
ATOM   1485  CG  LEU A 158      -6.663  14.265 -12.825  1.00 10.00      A   
ATOM   1486  CD1 LEU A 158      -6.992  12.794 -12.634  1.00 10.00      A   
ATOM   1487  CD2 LEU A 158      -5.313  14.434 -13.509  1.00 10.00      A   
ATOM   1488  C   LEU A 158      -8.891  15.915 -11.582  1.00 10.00      A   
ATOM   1489  O   LEU A 158      -8.662  17.124 -11.573  1.00 10.00      A   
ATOM   1490  N   LYS A 159      -8.963  15.183 -10.484  1.00 10.00      A   
ATOM   1491  HN  LYS A 159      -9.134  14.222 -10.563  1.00 10.00      A   
ATOM   1492  CA  LYS A 159      -8.790  15.757  -9.166  1.00 10.00      A   
ATOM   1493  CB  LYS A 159     -10.050  15.537  -8.326  1.00 10.00      A   
ATOM   1494  CG  LYS A 159     -11.274  16.306  -8.798  1.00 10.00      A   
ATOM   1495  CD  LYS A 159     -12.482  15.996  -7.925  1.00 10.00      A   
ATOM   1496  CE  LYS A 159     -12.242  16.418  -6.486  1.00 10.00      A   
ATOM   1497  NZ  LYS A 159     -13.259  15.856  -5.562  1.00 10.00      A   
ATOM   1498  HZ1 LYS A 159     -13.230  14.815  -5.586  1.00 10.00      A   
ATOM   1499  HZ2 LYS A 159     -14.210  16.172  -5.838  1.00 10.00      A   
ATOM   1500  HZ3 LYS A 159     -13.074  16.172  -4.593  1.00 10.00      A   
ATOM   1501  C   LYS A 159      -7.614  15.122  -8.446  1.00 10.00      A   
ATOM   1502  O   LYS A 159      -6.790  15.812  -7.850  1.00 10.00      A   
ATOM   1503  N   GLU A 160      -7.531  13.799  -8.504  1.00 10.00      A   
ATOM   1504  HN  GLU A 160      -8.183  13.295  -9.041  1.00 10.00      A   
ATOM   1505  CA  GLU A 160      -6.472  13.083  -7.811  1.00 10.00      A   
ATOM   1506  CB  GLU A 160      -7.024  12.436  -6.537  1.00 10.00      A   
ATOM   1507  CG  GLU A 160      -7.655  13.440  -5.580  1.00 10.00      A   
ATOM   1508  CD  GLU A 160      -8.316  12.794  -4.388  1.00 10.00      A   
ATOM   1509  OE1 GLU A 160      -9.555  12.885  -4.278  1.00 10.00      A   
ATOM   1510  OE2 GLU A 160      -7.600  12.210  -3.548  1.00 10.00      A   
ATOM   1511  C   GLU A 160      -5.789  12.052  -8.699  1.00 10.00      A   
ATOM   1512  O   GLU A 160      -6.433  11.160  -9.251  1.00 10.00      A   
ATOM   1513  N   LEU A 161      -4.478  12.191  -8.826  1.00 10.00      A   
ATOM   1514  HN  LEU A 161      -4.031  12.936  -8.361  1.00 10.00      A   
ATOM   1515  CA  LEU A 161      -3.672  11.279  -9.631  1.00 10.00      A   
ATOM   1516  CB  LEU A 161      -3.050  12.031 -10.812  1.00 10.00      A   
ATOM   1517  CG  LEU A 161      -2.601  11.182 -12.006  1.00 10.00      A   
ATOM   1518  CD1 LEU A 161      -3.794  10.801 -12.869  1.00 10.00      A   
ATOM   1519  CD2 LEU A 161      -1.565  11.927 -12.833  1.00 10.00      A   
ATOM   1520  C   LEU A 161      -2.571  10.676  -8.764  1.00 10.00      A   
ATOM   1521  O   LEU A 161      -1.621  11.365  -8.389  1.00 10.00      A   
ATOM   1522  N   ASP A 162      -2.696   9.392  -8.454  1.00 10.00      A   
ATOM   1523  HN  ASP A 162      -3.458   8.882  -8.814  1.00 10.00      A   
ATOM   1524  CA  ASP A 162      -1.720   8.705  -7.610  1.00 10.00      A   
ATOM   1525  CB  ASP A 162      -2.411   8.137  -6.361  1.00 10.00      A   
ATOM   1526  CG  ASP A 162      -1.451   7.799  -5.232  1.00 10.00      A   
ATOM   1527  OD1 ASP A 162      -0.262   7.539  -5.503  1.00 10.00      A   
ATOM   1528  OD2 ASP A 162      -1.889   7.784  -4.058  1.00 10.00      A   
ATOM   1529  C   ASP A 162      -1.024   7.587  -8.382  1.00 10.00      A   
ATOM   1530  O   ASP A 162      -1.678   6.752  -9.010  1.00 10.00      A   
ATOM   1531  N   LEU A 163       0.304   7.577  -8.323  1.00 10.00      A   
ATOM   1532  HN  LEU A 163       0.758   8.261  -7.790  1.00 10.00      A   
ATOM   1533  CA  LEU A 163       1.109   6.576  -9.010  1.00 10.00      A   
ATOM   1534  CB  LEU A 163       1.992   7.252 -10.067  1.00 10.00      A   
ATOM   1535  CG  LEU A 163       1.283   8.168 -11.071  1.00 10.00      A   
ATOM   1536  CD1 LEU A 163       2.297   8.897 -11.938  1.00 10.00      A   
ATOM   1537  CD2 LEU A 163       0.315   7.374 -11.934  1.00 10.00      A   
ATOM   1538  C   LEU A 163       1.982   5.822  -8.003  1.00 10.00      A   
ATOM   1539  O   LEU A 163       3.086   5.382  -8.328  1.00 10.00      A   
ATOM   1540  N   ARG A 164       1.469   5.694  -6.783  1.00 10.00      A   
ATOM   1541  HN  ARG A 164       0.584   6.089  -6.602  1.00 10.00      A   
ATOM   1542  CA  ARG A 164       2.163   5.017  -5.685  1.00 10.00      A   
ATOM   1543  CB  ARG A 164       1.225   4.867  -4.482  1.00 10.00      A   
ATOM   1544  CG  ARG A 164      -0.077   4.144  -4.794  1.00 10.00      A   
ATOM   1545  CD  ARG A 164      -1.232   4.679  -3.966  1.00 10.00      A   
ATOM   1546  NE  ARG A 164      -1.175   4.234  -2.576  1.00 10.00      A   
ATOM   1547  HE  ARG A 164      -0.831   3.325  -2.410  1.00 10.00      A   
ATOM   1548  CZ  ARG A 164      -1.551   4.988  -1.545  1.00 10.00      A   
ATOM   1549  NH1 ARG A 164      -2.008   6.217  -1.748  1.00 10.00      A   
ATOM   1550 HH11 ARG A 164      -2.070   6.603  -2.723  1.00 10.00      A   
ATOM   1551 HH12 ARG A 164      -2.307   6.809  -0.939  1.00 10.00      A   
ATOM   1552  NH2 ARG A 164      -1.474   4.514  -0.309  1.00 10.00      A   
ATOM   1553 HH21 ARG A 164      -1.764   5.107   0.501  1.00 10.00      A   
ATOM   1554 HH22 ARG A 164      -1.124   3.544  -0.139  1.00 10.00      A   
ATOM   1555  C   ARG A 164       2.774   3.663  -6.064  1.00 10.00      A   
ATOM   1556  O   ARG A 164       2.083   2.762  -6.551  1.00 10.00      A   
ATOM   1557  N   GLU A 165       4.086   3.554  -5.848  1.00 10.00      A   
ATOM   1558  HN  GLU A 165       4.564   4.332  -5.493  1.00 10.00      A   
ATOM   1559  CA  GLU A 165       4.846   2.326  -6.104  1.00 10.00      A   
ATOM   1560  CB  GLU A 165       4.448   1.229  -5.106  1.00 10.00      A   
ATOM   1561  CG  GLU A 165       4.992   1.415  -3.695  1.00 10.00      A   
ATOM   1562  CD  GLU A 165       4.275   2.506  -2.921  1.00 10.00      A   
ATOM   1563  OE1 GLU A 165       3.198   2.229  -2.351  1.00 10.00      A   
ATOM   1564  OE2 GLU A 165       4.788   3.644  -2.874  1.00 10.00      A   
ATOM   1565  C   GLU A 165       4.721   1.808  -7.540  1.00 10.00      A   
ATOM   1566  O   GLU A 165       4.928   0.623  -7.796  1.00 10.00      A   
ATOM   1567  N   SER A 166       4.396   2.683  -8.477  1.00 10.00      A   
ATOM   1568  HN  SER A 166       4.252   3.622  -8.233  1.00 10.00      A   
ATOM   1569  CA  SER A 166       4.251   2.277  -9.865  1.00 10.00      A   
ATOM   1570  CB  SER A 166       3.056   2.973 -10.507  1.00 10.00      A   
ATOM   1571  OG  SER A 166       1.844   2.458  -9.980  1.00 10.00      A   
ATOM   1572  HG  SER A 166       1.440   3.111  -9.389  1.00 10.00      A   
ATOM   1573  C   SER A 166       5.519   2.532 -10.669  1.00 10.00      A   
ATOM   1574  O   SER A 166       6.137   3.593 -10.558  1.00 10.00      A   
ATOM   1575  N   ASP A 167       5.901   1.548 -11.477  1.00 10.00      A   
ATOM   1576  HN  ASP A 167       5.358   0.728 -11.520  1.00 10.00      A   
ATOM   1577  CA  ASP A 167       7.089   1.656 -12.314  1.00 10.00      A   
ATOM   1578  CB  ASP A 167       7.710   0.276 -12.557  1.00 10.00      A   
ATOM   1579  CG  ASP A 167       9.077   0.349 -13.211  1.00 10.00      A   
ATOM   1580  OD1 ASP A 167      10.071   0.607 -12.499  1.00 10.00      A   
ATOM   1581  OD2 ASP A 167       9.169   0.127 -14.436  1.00 10.00      A   
ATOM   1582  C   ASP A 167       6.727   2.315 -13.638  1.00 10.00      A   
ATOM   1583  O   ASP A 167       6.282   1.656 -14.580  1.00 10.00      A   
ATOM   1584  N   VAL A 168       6.888   3.625 -13.689  1.00 10.00      A   
ATOM   1585  HN  VAL A 168       7.245   4.090 -12.907  1.00 10.00      A   
ATOM   1586  CA  VAL A 168       6.565   4.383 -14.882  1.00 10.00      A   
ATOM   1587  CB  VAL A 168       6.048   5.789 -14.529  1.00 10.00      A   
ATOM   1588  CG1 VAL A 168       5.357   6.423 -15.727  1.00 10.00      A   
ATOM   1589  CG2 VAL A 168       5.118   5.741 -13.327  1.00 10.00      A   
ATOM   1590  C   VAL A 168       7.785   4.528 -15.775  1.00 10.00      A   
ATOM   1591  O   VAL A 168       8.899   4.728 -15.290  1.00 10.00      A   
ATOM   1592  N   ASP A 169       7.569   4.418 -17.076  1.00 10.00      A   
ATOM   1593  HN  ASP A 169       6.658   4.233 -17.397  1.00 10.00      A   
ATOM   1594  CA  ASP A 169       8.652   4.564 -18.039  1.00 10.00      A   
ATOM   1595  CB  ASP A 169       8.330   3.823 -19.340  1.00 10.00      A   
ATOM   1596  CG  ASP A 169       9.468   3.844 -20.349  1.00 10.00      A   
ATOM   1597  OD1 ASP A 169      10.642   3.895 -19.934  1.00 10.00      A   
ATOM   1598  OD2 ASP A 169       9.187   3.798 -21.566  1.00 10.00      A   
ATOM   1599  C   ASP A 169       8.903   6.046 -18.295  1.00 10.00      A   
ATOM   1600  O   ASP A 169       8.215   6.676 -19.097  1.00 10.00      A   
ATOM   1601  N   ASP A 170       9.855   6.606 -17.563  1.00 10.00      A   
ATOM   1602  HN  ASP A 170      10.340   6.054 -16.916  1.00 10.00      A   
ATOM   1603  CA  ASP A 170      10.198   8.019 -17.685  1.00 10.00      A   
ATOM   1604  CB  ASP A 170      11.184   8.442 -16.593  1.00 10.00      A   
ATOM   1605  CG  ASP A 170      10.605   8.376 -15.195  1.00 10.00      A   
ATOM   1606  OD1 ASP A 170      10.042   9.389 -14.732  1.00 10.00      A   
ATOM   1607  OD2 ASP A 170      10.734   7.318 -14.543  1.00 10.00      A   
ATOM   1608  C   ASP A 170      10.800   8.327 -19.043  1.00 10.00      A   
ATOM   1609  O   ASP A 170      11.956   8.000 -19.310  1.00 10.00      A   
ATOM   1610  N   VAL A 171      10.018   8.958 -19.900  1.00 10.00      A   
ATOM   1611  HN  VAL A 171       9.098   9.183 -19.635  1.00 10.00      A   
ATOM   1612  CA  VAL A 171      10.486   9.319 -21.229  1.00 10.00      A   
ATOM   1613  CB  VAL A 171       9.500   8.873 -22.331  1.00 10.00      A   
ATOM   1614  CG1 VAL A 171      10.026   9.234 -23.714  1.00 10.00      A   
ATOM   1615  CG2 VAL A 171       9.232   7.379 -22.238  1.00 10.00      A   
ATOM   1616  C   VAL A 171      10.701  10.824 -21.307  1.00 10.00      A   
ATOM   1617  O   VAL A 171      11.717  11.292 -21.827  1.00 10.00      A   
ATOM   1618  N   SER A 172       9.751  11.580 -20.768  1.00 10.00      A   
ATOM   1619  HN  SER A 172       8.971  11.150 -20.351  1.00 10.00      A   
ATOM   1620  CA  SER A 172       9.830  13.032 -20.782  1.00 10.00      A   
ATOM   1621  CB  SER A 172       9.288  13.576 -22.110  1.00 10.00      A   
ATOM   1622  OG  SER A 172       9.455  14.981 -22.200  1.00 10.00      A   
ATOM   1623  HG  SER A 172       9.902  15.197 -23.027  1.00 10.00      A   
ATOM   1624  C   SER A 172       9.051  13.629 -19.613  1.00 10.00      A   
ATOM   1625  O   SER A 172       7.883  13.299 -19.402  1.00 10.00      A   
ATOM   1626  N   GLY A 173       9.702  14.511 -18.858  1.00 10.00      A   
ATOM   1627  HN  GLY A 173      10.639  14.726 -19.064  1.00 10.00      A   
ATOM   1628  CA  GLY A 173       9.052  15.150 -17.727  1.00 10.00      A   
ATOM   1629  C   GLY A 173       8.246  16.364 -18.149  1.00 10.00      A   
ATOM   1630  O   GLY A 173       7.739  17.112 -17.310  1.00 10.00      A   
ATOM   1631  N   HIS A 174       8.114  16.548 -19.458  1.00 10.00      A   
ATOM   1632  HN  HIS A 174       8.537  15.908 -20.071  1.00 10.00      A   
ATOM   1633  CA  HIS A 174       7.371  17.668 -20.015  1.00 10.00      A   
ATOM   1634  CB  HIS A 174       7.849  17.939 -21.449  1.00 10.00      A   
ATOM   1635  CG  HIS A 174       7.273  19.165 -22.087  1.00 10.00      A   
ATOM   1636  ND1 HIS A 174       7.770  20.417 -21.815  1.00 10.00      A   
ATOM   1637  CD2 HIS A 174       6.255  19.272 -22.974  1.00 10.00      A   
ATOM   1638  CE1 HIS A 174       7.049  21.255 -22.542  1.00 10.00      A   
ATOM   1639  NE2 HIS A 174       6.124  20.607 -23.254  1.00 10.00      A   
ATOM   1640  HE2 HIS A 174       5.465  21.011 -23.863  1.00 10.00      A   
ATOM   1641  C   HIS A 174       5.870  17.383 -19.990  1.00 10.00      A   
ATOM   1642  O   HIS A 174       5.056  18.257 -20.282  1.00 10.00      A   
ATOM   1643  N   TRP A 175       5.511  16.158 -19.614  1.00 10.00      A   
ATOM   1644  HN  TRP A 175       6.209  15.509 -19.385  1.00 10.00      A   
ATOM   1645  CA  TRP A 175       4.109  15.748 -19.547  1.00 10.00      A   
ATOM   1646  CB  TRP A 175       3.985  14.294 -19.064  1.00 10.00      A   
ATOM   1647  CG  TRP A 175       4.196  14.105 -17.588  1.00 10.00      A   
ATOM   1648  CD1 TRP A 175       5.386  13.926 -16.947  1.00 10.00      A   
ATOM   1649  CD2 TRP A 175       3.185  14.066 -16.569  1.00 10.00      A   
ATOM   1650  NE1 TRP A 175       5.183  13.795 -15.596  1.00 10.00      A   
ATOM   1651  HE1 TRP A 175       5.885  13.663 -14.925  1.00 10.00      A   
ATOM   1652  CE2 TRP A 175       3.839  13.869 -15.339  1.00 10.00      A   
ATOM   1653  CE3 TRP A 175       1.791  14.181 -16.579  1.00 10.00      A   
ATOM   1654  CZ2 TRP A 175       3.149  13.785 -14.131  1.00 10.00      A   
ATOM   1655  CZ3 TRP A 175       1.108  14.096 -15.381  1.00 10.00      A   
ATOM   1656  CH2 TRP A 175       1.786  13.899 -14.174  1.00 10.00      A   
ATOM   1657  C   TRP A 175       3.286  16.679 -18.656  1.00 10.00      A   
ATOM   1658  O   TRP A 175       2.093  16.878 -18.876  1.00 10.00      A   
ATOM   1659  N   LEU A 176       3.943  17.267 -17.669  1.00 10.00      A   
ATOM   1660  HN  LEU A 176       4.901  17.091 -17.573  1.00 10.00      A   
ATOM   1661  CA  LEU A 176       3.292  18.166 -16.728  1.00 10.00      A   
ATOM   1662  CB  LEU A 176       4.231  18.435 -15.551  1.00 10.00      A   
ATOM   1663  CG  LEU A 176       3.575  18.856 -14.236  1.00 10.00      A   
ATOM   1664  CD1 LEU A 176       2.695  17.742 -13.697  1.00 10.00      A   
ATOM   1665  CD2 LEU A 176       4.633  19.241 -13.216  1.00 10.00      A   
ATOM   1666  C   LEU A 176       2.892  19.486 -17.387  1.00 10.00      A   
ATOM   1667  O   LEU A 176       1.983  20.171 -16.920  1.00 10.00      A   
ATOM   1668  N   SER A 177       3.562  19.833 -18.477  1.00 10.00      A   
ATOM   1669  HN  SER A 177       4.263  19.236 -18.821  1.00 10.00      A   
ATOM   1670  CA  SER A 177       3.280  21.076 -19.178  1.00 10.00      A   
ATOM   1671  CB  SER A 177       4.503  21.527 -19.977  1.00 10.00      A   
ATOM   1672  OG  SER A 177       5.706  21.190 -19.304  1.00 10.00      A   
ATOM   1673  HG  SER A 177       6.353  20.873 -19.948  1.00 10.00      A   
ATOM   1674  C   SER A 177       2.069  20.939 -20.099  1.00 10.00      A   
ATOM   1675  O   SER A 177       1.678  21.893 -20.768  1.00 10.00      A   
ATOM   1676  N   HIS A 178       1.479  19.750 -20.133  1.00 10.00      A   
ATOM   1677  HN  HIS A 178       1.835  19.019 -19.582  1.00 10.00      A   
ATOM   1678  CA  HIS A 178       0.314  19.504 -20.975  1.00 10.00      A   
ATOM   1679  CB  HIS A 178       0.236  18.036 -21.396  1.00 10.00      A   
ATOM   1680  CG  HIS A 178       1.239  17.668 -22.444  1.00 10.00      A   
ATOM   1681  ND1 HIS A 178       0.897  17.603 -23.773  1.00 10.00      A   
ATOM   1682  CD2 HIS A 178       2.551  17.363 -22.306  1.00 10.00      A   
ATOM   1683  CE1 HIS A 178       2.002  17.261 -24.414  1.00 10.00      A   
ATOM   1684  NE2 HIS A 178       3.025  17.106 -23.565  1.00 10.00      A   
ATOM   1685  HE2 HIS A 178       3.947  16.848 -23.797  1.00 10.00      A   
ATOM   1686  C   HIS A 178      -0.974  19.934 -20.283  1.00 10.00      A   
ATOM   1687  O   HIS A 178      -2.031  20.014 -20.909  1.00 10.00      A   
ATOM   1688  N   PHE A 179      -0.875  20.220 -18.991  1.00 10.00      A   
ATOM   1689  HN  PHE A 179      -0.005  20.142 -18.550  1.00 10.00      A   
ATOM   1690  CA  PHE A 179      -2.022  20.657 -18.213  1.00 10.00      A   
ATOM   1691  CB  PHE A 179      -1.676  20.675 -16.724  1.00 10.00      A   
ATOM   1692  CG  PHE A 179      -1.819  19.352 -16.034  1.00 10.00      A   
ATOM   1693  CD1 PHE A 179      -0.702  18.651 -15.611  1.00 10.00      A   
ATOM   1694  CD2 PHE A 179      -3.071  18.818 -15.791  1.00 10.00      A   
ATOM   1695  CE1 PHE A 179      -0.832  17.439 -14.959  1.00 10.00      A   
ATOM   1696  CE2 PHE A 179      -3.210  17.606 -15.143  1.00 10.00      A   
ATOM   1697  CZ  PHE A 179      -2.089  16.914 -14.724  1.00 10.00      A   
ATOM   1698  C   PHE A 179      -2.450  22.056 -18.642  1.00 10.00      A   
ATOM   1699  O   PHE A 179      -1.671  23.010 -18.534  1.00 10.00      A   
ATOM   1700  N   PRO A 180      -3.692  22.202 -19.126  1.00 10.00      A   
ATOM   1701  CA  PRO A 180      -4.219  23.497 -19.574  1.00 10.00      A   
ATOM   1702  CB  PRO A 180      -5.606  23.152 -20.129  1.00 10.00      A   
ATOM   1703  CG  PRO A 180      -5.968  21.854 -19.492  1.00 10.00      A   
ATOM   1704  CD  PRO A 180      -4.677  21.116 -19.274  1.00 10.00      A   
ATOM   1705  C   PRO A 180      -4.337  24.486 -18.418  1.00 10.00      A   
ATOM   1706  O   PRO A 180      -4.512  24.088 -17.265  1.00 10.00      A   
ATOM   1707  N   ASP A 181      -4.248  25.776 -18.730  1.00 10.00      A   
ATOM   1708  HN  ASP A 181      -4.117  26.030 -19.671  1.00 10.00      A   
ATOM   1709  CA  ASP A 181      -4.337  26.830 -17.711  1.00 10.00      A   
ATOM   1710  CB  ASP A 181      -4.114  28.205 -18.339  1.00 10.00      A   
ATOM   1711  CG  ASP A 181      -3.397  29.174 -17.419  1.00 10.00      A   
ATOM   1712  OD1 ASP A 181      -4.072  29.950 -16.714  1.00 10.00      A   
ATOM   1713  OD2 ASP A 181      -2.146  29.175 -17.417  1.00 10.00      A   
ATOM   1714  C   ASP A 181      -5.694  26.815 -17.024  1.00 10.00      A   
ATOM   1715  O   ASP A 181      -5.827  27.221 -15.868  1.00 10.00      A   
ATOM   1716  N   THR A 182      -6.698  26.328 -17.745  1.00 10.00      A   
ATOM   1717  HN  THR A 182      -6.521  26.007 -18.652  1.00 10.00      A   
ATOM   1718  CA  THR A 182      -8.056  26.253 -17.237  1.00 10.00      A   
ATOM   1719  CB  THR A 182      -9.034  25.976 -18.393  1.00 10.00      A   
ATOM   1720  OG1 THR A 182      -8.300  25.465 -19.521  1.00 10.00      A   
ATOM   1721  HG1 THR A 182      -8.530  24.536 -19.652  1.00 10.00      A   
ATOM   1722  CG2 THR A 182      -9.751  27.252 -18.806  1.00 10.00      A   
ATOM   1723  C   THR A 182      -8.191  25.169 -16.163  1.00 10.00      A   
ATOM   1724  O   THR A 182      -9.121  25.196 -15.353  1.00 10.00      A   
ATOM   1725  N   TYR A 183      -7.250  24.225 -16.150  1.00 10.00      A   
ATOM   1726  HN  TYR A 183      -6.519  24.269 -16.802  1.00 10.00      A   
ATOM   1727  CA  TYR A 183      -7.261  23.140 -15.175  1.00 10.00      A   
ATOM   1728  CB  TYR A 183      -6.291  22.031 -15.597  1.00 10.00      A   
ATOM   1729  CG  TYR A 183      -6.204  20.882 -14.618  1.00 10.00      A   
ATOM   1730  CD1 TYR A 183      -7.171  19.888 -14.603  1.00 10.00      A   
ATOM   1731  CD2 TYR A 183      -5.159  20.792 -13.703  1.00 10.00      A   
ATOM   1732  CE1 TYR A 183      -7.107  18.840 -13.707  1.00 10.00      A   
ATOM   1733  CE2 TYR A 183      -5.085  19.743 -12.802  1.00 10.00      A   
ATOM   1734  CZ  TYR A 183      -6.063  18.771 -12.808  1.00 10.00      A   
ATOM   1735  OH  TYR A 183      -5.998  17.727 -11.911  1.00 10.00      A   
ATOM   1736  HH  TYR A 183      -6.880  17.348 -11.792  1.00 10.00      A   
ATOM   1737  C   TYR A 183      -6.884  23.674 -13.797  1.00 10.00      A   
ATOM   1738  O   TYR A 183      -5.749  24.101 -13.579  1.00 10.00      A   
ATOM   1739  N   THR A 184      -7.840  23.644 -12.875  1.00 10.00      A   
ATOM   1740  HN  THR A 184      -8.722  23.285 -13.113  1.00 10.00      A   
ATOM   1741  CA  THR A 184      -7.625  24.142 -11.520  1.00 10.00      A   
ATOM   1742  CB  THR A 184      -8.263  25.540 -11.362  1.00 10.00      A   
ATOM   1743  OG1 THR A 184      -9.594  25.523 -11.908  1.00 10.00      A   
ATOM   1744  HG1 THR A 184      -9.549  25.657 -12.864  1.00 10.00      A   
ATOM   1745  CG2 THR A 184      -7.444  26.594 -12.095  1.00 10.00      A   
ATOM   1746  C   THR A 184      -8.254  23.204 -10.488  1.00 10.00      A   
ATOM   1747  O   THR A 184      -8.537  23.603  -9.356  1.00 10.00      A   
ATOM   1748  N   SER A 185      -8.463  21.955 -10.884  1.00 10.00      A   
ATOM   1749  HN  SER A 185      -8.210  21.693 -11.790  1.00 10.00      A   
ATOM   1750  CA  SER A 185      -9.083  20.966 -10.014  1.00 10.00      A   
ATOM   1751  CB  SER A 185     -10.153  20.211 -10.800  1.00 10.00      A   
ATOM   1752  OG  SER A 185      -9.961  20.376 -12.201  1.00 10.00      A   
ATOM   1753  HG  SER A 185      -9.835  19.510 -12.608  1.00 10.00      A   
ATOM   1754  C   SER A 185      -8.084  19.980  -9.404  1.00 10.00      A   
ATOM   1755  O   SER A 185      -8.468  18.903  -8.951  1.00 10.00      A   
ATOM   1756  N   LEU A 186      -6.812  20.346  -9.371  1.00 10.00      A   
ATOM   1757  HN  LEU A 186      -6.551  21.224  -9.716  1.00 10.00      A   
ATOM   1758  CA  LEU A 186      -5.799  19.459  -8.810  1.00 10.00      A   
ATOM   1759  CB  LEU A 186      -4.397  19.880  -9.247  1.00 10.00      A   
ATOM   1760  CG  LEU A 186      -3.259  18.931  -8.859  1.00 10.00      A   
ATOM   1761  CD1 LEU A 186      -3.509  17.534  -9.411  1.00 10.00      A   
ATOM   1762  CD2 LEU A 186      -1.922  19.474  -9.337  1.00 10.00      A   
ATOM   1763  C   LEU A 186      -5.900  19.413  -7.286  1.00 10.00      A   
ATOM   1764  O   LEU A 186      -5.656  20.413  -6.609  1.00 10.00      A   
ATOM   1765  N   VAL A 187      -6.266  18.248  -6.762  1.00 10.00      A   
ATOM   1766  HN  VAL A 187      -6.447  17.491  -7.364  1.00 10.00      A   
ATOM   1767  CA  VAL A 187      -6.413  18.053  -5.326  1.00 10.00      A   
ATOM   1768  CB  VAL A 187      -7.758  17.367  -4.985  1.00 10.00      A   
ATOM   1769  CG1 VAL A 187      -7.902  17.168  -3.483  1.00 10.00      A   
ATOM   1770  CG2 VAL A 187      -8.927  18.173  -5.533  1.00 10.00      A   
ATOM   1771  C   VAL A 187      -5.269  17.211  -4.770  1.00 10.00      A   
ATOM   1772  O   VAL A 187      -4.595  17.613  -3.820  1.00 10.00      A   
ATOM   1773  N   SER A 188      -5.042  16.049  -5.359  1.00 10.00      A   
ATOM   1774  HN  SER A 188      -5.593  15.779  -6.128  1.00 10.00      A   
ATOM   1775  CA  SER A 188      -3.978  15.172  -4.896  1.00 10.00      A   
ATOM   1776  CB  SER A 188      -4.560  13.949  -4.187  1.00 10.00      A   
ATOM   1777  OG  SER A 188      -5.538  14.324  -3.230  1.00 10.00      A   
ATOM   1778  HG  SER A 188      -6.268  13.687  -3.256  1.00 10.00      A   
ATOM   1779  C   SER A 188      -3.086  14.734  -6.050  1.00 10.00      A   
ATOM   1780  O   SER A 188      -3.575  14.271  -7.082  1.00 10.00      A   
ATOM   1781  N   LEU A 189      -1.781  14.878  -5.863  1.00 10.00      A   
ATOM   1782  HN  LEU A 189      -1.457  15.255  -5.010  1.00 10.00      A   
ATOM   1783  CA  LEU A 189      -0.810  14.502  -6.880  1.00 10.00      A   
ATOM   1784  CB  LEU A 189      -0.328  15.747  -7.631  1.00 10.00      A   
ATOM   1785  CG  LEU A 189       0.552  15.502  -8.860  1.00 10.00      A   
ATOM   1786  CD1 LEU A 189      -0.271  14.939 -10.008  1.00 10.00      A   
ATOM   1787  CD2 LEU A 189       1.264  16.781  -9.275  1.00 10.00      A   
ATOM   1788  C   LEU A 189       0.383  13.786  -6.245  1.00 10.00      A   
ATOM   1789  O   LEU A 189       1.026  14.318  -5.337  1.00 10.00      A   
ATOM   1790  N   ASN A 190       0.666  12.579  -6.721  1.00 10.00      A   
ATOM   1791  HN  ASN A 190       0.105  12.203  -7.433  1.00 10.00      A   
ATOM   1792  CA  ASN A 190       1.788  11.791  -6.213  1.00 10.00      A   
ATOM   1793  CB  ASN A 190       1.287  10.589  -5.404  1.00 10.00      A   
ATOM   1794  CG  ASN A 190       2.418   9.710  -4.901  1.00 10.00      A   
ATOM   1795  OD1 ASN A 190       3.523  10.186  -4.651  1.00 10.00      A   
ATOM   1796  ND2 ASN A 190       2.148   8.423  -4.746  1.00 10.00      A   
ATOM   1797 HD21 ASN A 190       1.235   8.104  -4.967  1.00 10.00      A   
ATOM   1798 HD22 ASN A 190       2.861   7.837  -4.418  1.00 10.00      A   
ATOM   1799  C   ASN A 190       2.659  11.309  -7.366  1.00 10.00      A   
ATOM   1800  O   ASN A 190       2.230  10.485  -8.178  1.00 10.00      A   
ATOM   1801  N   ILE A 191       3.879  11.825  -7.443  1.00 10.00      A   
ATOM   1802  HN  ILE A 191       4.169  12.478  -6.763  1.00 10.00      A   
ATOM   1803  CA  ILE A 191       4.801  11.459  -8.510  1.00 10.00      A   
ATOM   1804  CB  ILE A 191       4.972  12.616  -9.527  1.00 10.00      A   
ATOM   1805  CG1 ILE A 191       5.415  13.903  -8.816  1.00 10.00      A   
ATOM   1806  CG2 ILE A 191       3.688  12.845 -10.313  1.00 10.00      A   
ATOM   1807  CD1 ILE A 191       5.868  15.002  -9.754  1.00 10.00      A   
ATOM   1808  C   ILE A 191       6.171  11.082  -7.952  1.00 10.00      A   
ATOM   1809  O   ILE A 191       7.175  11.191  -8.649  1.00 10.00      A   
ATOM   1810  N   SER A 192       6.207  10.599  -6.713  1.00 10.00      A   
ATOM   1811  HN  SER A 192       5.368  10.493  -6.213  1.00 10.00      A   
ATOM   1812  CA  SER A 192       7.468  10.226  -6.070  1.00 10.00      A   
ATOM   1813  CB  SER A 192       7.214   9.819  -4.619  1.00 10.00      A   
ATOM   1814  OG  SER A 192       6.200   8.828  -4.535  1.00 10.00      A   
ATOM   1815  HG  SER A 192       6.594   7.956  -4.670  1.00 10.00      A   
ATOM   1816  C   SER A 192       8.204   9.103  -6.809  1.00 10.00      A   
ATOM   1817  O   SER A 192       9.421   8.956  -6.682  1.00 10.00      A   
ATOM   1818  N   CYS A 193       7.463   8.330  -7.589  1.00 10.00      A   
ATOM   1819  HN  CYS A 193       6.504   8.509  -7.660  1.00 10.00      A   
ATOM   1820  CA  CYS A 193       8.032   7.211  -8.331  1.00 10.00      A   
ATOM   1821  CB  CYS A 193       6.967   6.137  -8.543  1.00 10.00      A   
ATOM   1822  SG  CYS A 193       5.732   6.064  -7.223  1.00 10.00      A   
ATOM   1823  HG  CYS A 193       4.542   5.873  -7.782  1.00 10.00      A   
ATOM   1824  C   CYS A 193       8.631   7.636  -9.674  1.00 10.00      A   
ATOM   1825  O   CYS A 193       9.237   6.822 -10.372  1.00 10.00      A   
ATOM   1826  N   LEU A 194       8.479   8.906 -10.026  1.00 10.00      A   
ATOM   1827  HN  LEU A 194       8.015   9.521  -9.417  1.00 10.00      A   
ATOM   1828  CA  LEU A 194       9.011   9.411 -11.292  1.00 10.00      A   
ATOM   1829  CB  LEU A 194       8.220  10.624 -11.789  1.00 10.00      A   
ATOM   1830  CG  LEU A 194       6.822  10.342 -12.343  1.00 10.00      A   
ATOM   1831  CD1 LEU A 194       6.182  11.621 -12.864  1.00 10.00      A   
ATOM   1832  CD2 LEU A 194       6.882   9.288 -13.439  1.00 10.00      A   
ATOM   1833  C   LEU A 194      10.487   9.763 -11.168  1.00 10.00      A   
ATOM   1834  O   LEU A 194      10.921  10.299 -10.149  1.00 10.00      A   
ATOM   1835  N   ALA A 195      11.255   9.465 -12.204  1.00 10.00      A   
ATOM   1836  HN  ALA A 195      10.849   9.044 -13.003  1.00 10.00      A   
ATOM   1837  CA  ALA A 195      12.683   9.754 -12.202  1.00 10.00      A   
ATOM   1838  CB  ALA A 195      13.477   8.511 -12.583  1.00 10.00      A   
ATOM   1839  C   ALA A 195      13.006  10.906 -13.144  1.00 10.00      A   
ATOM   1840  O   ALA A 195      14.099  11.476 -13.096  1.00 10.00      A   
ATOM   1841  N   SER A 196      12.045  11.249 -13.992  1.00 10.00      A   
ATOM   1842  HN  SER A 196      11.194  10.759 -13.976  1.00 10.00      A   
ATOM   1843  CA  SER A 196      12.216  12.328 -14.952  1.00 10.00      A   
ATOM   1844  CB  SER A 196      11.184  12.206 -16.079  1.00 10.00      A   
ATOM   1845  OG  SER A 196       9.896  11.886 -15.571  1.00 10.00      A   
ATOM   1846  HG  SER A 196       9.873  10.950 -15.303  1.00 10.00      A   
ATOM   1847  C   SER A 196      12.125  13.695 -14.275  1.00 10.00      A   
ATOM   1848  O   SER A 196      11.534  13.835 -13.198  1.00 10.00      A   
ATOM   1849  N   GLU A 197      12.730  14.697 -14.895  1.00 10.00      A   
ATOM   1850  HN  GLU A 197      13.196  14.526 -15.745  1.00 10.00      A   
ATOM   1851  CA  GLU A 197      12.708  16.044 -14.352  1.00 10.00      A   
ATOM   1852  CB  GLU A 197      13.943  16.835 -14.794  1.00 10.00      A   
ATOM   1853  CG  GLU A 197      14.094  18.177 -14.094  1.00 10.00      A   
ATOM   1854  CD  GLU A 197      14.957  19.156 -14.863  1.00 10.00      A   
ATOM   1855  OE1 GLU A 197      16.156  19.295 -14.531  1.00 10.00      A   
ATOM   1856  OE2 GLU A 197      14.437  19.807 -15.795  1.00 10.00      A   
ATOM   1857  C   GLU A 197      11.438  16.761 -14.794  1.00 10.00      A   
ATOM   1858  O   GLU A 197      11.327  17.197 -15.943  1.00 10.00      A   
ATOM   1859  N   VAL A 198      10.477  16.864 -13.889  1.00 10.00      A   
ATOM   1860  HN  VAL A 198      10.616  16.482 -12.998  1.00 10.00      A   
ATOM   1861  CA  VAL A 198       9.225  17.537 -14.191  1.00 10.00      A   
ATOM   1862  CB  VAL A 198       8.144  17.275 -13.116  1.00 10.00      A   
ATOM   1863  CG1 VAL A 198       7.654  15.837 -13.193  1.00 10.00      A   
ATOM   1864  CG2 VAL A 198       8.677  17.583 -11.722  1.00 10.00      A   
ATOM   1865  C   VAL A 198       9.452  19.039 -14.351  1.00 10.00      A   
ATOM   1866  O   VAL A 198      10.302  19.623 -13.675  1.00 10.00      A   
ATOM   1867  N   SER A 199       8.717  19.647 -15.274  1.00 10.00      A   
ATOM   1868  HN  SER A 199       8.094  19.117 -15.812  1.00 10.00      A   
ATOM   1869  CA  SER A 199       8.822  21.076 -15.527  1.00 10.00      A   
ATOM   1870  CB  SER A 199       7.899  21.464 -16.685  1.00 10.00      A   
ATOM   1871  OG  SER A 199       7.964  22.856 -16.951  1.00 10.00      A   
ATOM   1872  HG  SER A 199       7.981  22.993 -17.905  1.00 10.00      A   
ATOM   1873  C   SER A 199       8.454  21.872 -14.284  1.00 10.00      A   
ATOM   1874  O   SER A 199       7.289  21.904 -13.882  1.00 10.00      A   
ATOM   1875  N   PHE A 200       9.448  22.512 -13.676  1.00 10.00      A   
ATOM   1876  HN  PHE A 200      10.355  22.450 -14.047  1.00 10.00      A   
ATOM   1877  CA  PHE A 200       9.219  23.308 -12.477  1.00 10.00      A   
ATOM   1878  CB  PHE A 200      10.543  23.778 -11.867  1.00 10.00      A   
ATOM   1879  CG  PHE A 200      10.374  24.526 -10.573  1.00 10.00      A   
ATOM   1880  CD1 PHE A 200      10.113  23.844  -9.396  1.00 10.00      A   
ATOM   1881  CD2 PHE A 200      10.470  25.907 -10.535  1.00 10.00      A   
ATOM   1882  CE1 PHE A 200       9.950  24.527  -8.207  1.00 10.00      A   
ATOM   1883  CE2 PHE A 200      10.310  26.595  -9.348  1.00 10.00      A   
ATOM   1884  CZ  PHE A 200      10.049  25.905  -8.181  1.00 10.00      A   
ATOM   1885  C   PHE A 200       8.322  24.496 -12.790  1.00 10.00      A   
ATOM   1886  O   PHE A 200       7.472  24.872 -11.986  1.00 10.00      A   
ATOM   1887  N   SER A 201       8.503  25.063 -13.973  1.00 10.00      A   
ATOM   1888  HN  SER A 201       9.186  24.701 -14.580  1.00 10.00      A   
ATOM   1889  CA  SER A 201       7.719  26.203 -14.413  1.00 10.00      A   
ATOM   1890  CB  SER A 201       8.191  26.619 -15.805  1.00 10.00      A   
ATOM   1891  OG  SER A 201       9.286  25.813 -16.210  1.00 10.00      A   
ATOM   1892  HG  SER A 201       9.203  25.606 -17.148  1.00 10.00      A   
ATOM   1893  C   SER A 201       6.234  25.852 -14.438  1.00 10.00      A   
ATOM   1894  O   SER A 201       5.392  26.633 -13.996  1.00 10.00      A   
ATOM   1895  N   ALA A 202       5.923  24.665 -14.945  1.00 10.00      A   
ATOM   1896  HN  ALA A 202       6.642  24.081 -15.282  1.00 10.00      A   
ATOM   1897  CA  ALA A 202       4.544  24.206 -15.012  1.00 10.00      A   
ATOM   1898  CB  ALA A 202       4.411  23.049 -15.992  1.00 10.00      A   
ATOM   1899  C   ALA A 202       4.062  23.793 -13.628  1.00 10.00      A   
ATOM   1900  O   ALA A 202       2.950  24.121 -13.227  1.00 10.00      A   
ATOM   1901  N   LEU A 203       4.923  23.079 -12.904  1.00 10.00      A   
ATOM   1902  HN  LEU A 203       5.795  22.847 -13.298  1.00 10.00      A   
ATOM   1903  CA  LEU A 203       4.616  22.611 -11.554  1.00 10.00      A   
ATOM   1904  CB  LEU A 203       5.814  21.847 -10.985  1.00 10.00      A   
ATOM   1905  CG  LEU A 203       5.645  21.256  -9.585  1.00 10.00      A   
ATOM   1906  CD1 LEU A 203       4.606  20.143  -9.595  1.00 10.00      A   
ATOM   1907  CD2 LEU A 203       6.979  20.745  -9.066  1.00 10.00      A   
ATOM   1908  C   LEU A 203       4.261  23.773 -10.634  1.00 10.00      A   
ATOM   1909  O   LEU A 203       3.264  23.728  -9.916  1.00 10.00      A   
ATOM   1910  N   GLU A 204       5.078  24.815 -10.677  1.00 10.00      A   
ATOM   1911  HN  GLU A 204       5.855  24.785 -11.282  1.00 10.00      A   
ATOM   1912  CA  GLU A 204       4.863  26.000  -9.857  1.00 10.00      A   
ATOM   1913  CB  GLU A 204       5.950  27.040 -10.161  1.00 10.00      A   
ATOM   1914  CG  GLU A 204       6.415  27.852  -8.960  1.00 10.00      A   
ATOM   1915  CD  GLU A 204       5.477  28.989  -8.612  1.00 10.00      A   
ATOM   1916  OE1 GLU A 204       5.634  30.098  -9.173  1.00 10.00      A   
ATOM   1917  OE2 GLU A 204       4.582  28.789  -7.777  1.00 10.00      A   
ATOM   1918  C   GLU A 204       3.479  26.590 -10.126  1.00 10.00      A   
ATOM   1919  O   GLU A 204       2.640  26.680  -9.230  1.00 10.00      A   
ATOM   1920  N   ARG A 205       3.239  26.940 -11.384  1.00 10.00      A   
ATOM   1921  HN  ARG A 205       3.932  26.784 -12.056  1.00 10.00      A   
ATOM   1922  CA  ARG A 205       1.978  27.537 -11.801  1.00 10.00      A   
ATOM   1923  CB  ARG A 205       2.047  27.986 -13.262  1.00 10.00      A   
ATOM   1924  CG  ARG A 205       2.914  29.215 -13.484  1.00 10.00      A   
ATOM   1925  CD  ARG A 205       2.877  29.676 -14.931  1.00 10.00      A   
ATOM   1926  NE  ARG A 205       3.643  28.792 -15.809  1.00 10.00      A   
ATOM   1927  HE  ARG A 205       4.602  28.681 -15.612  1.00 10.00      A   
ATOM   1928  CZ  ARG A 205       3.117  28.146 -16.850  1.00 10.00      A   
ATOM   1929  NH1 ARG A 205       1.828  28.272 -17.130  1.00 10.00      A   
ATOM   1930 HH11 ARG A 205       1.414  27.766 -17.942  1.00 10.00      A   
ATOM   1931 HH12 ARG A 205       1.221  28.887 -16.545  1.00 10.00      A   
ATOM   1932  NH2 ARG A 205       3.882  27.367 -17.607  1.00 10.00      A   
ATOM   1933 HH21 ARG A 205       3.471  26.856 -18.423  1.00 10.00      A   
ATOM   1934 HH22 ARG A 205       4.899  27.268 -17.398  1.00 10.00      A   
ATOM   1935  C   ARG A 205       0.789  26.609 -11.565  1.00 10.00      A   
ATOM   1936  O   ARG A 205      -0.330  27.071 -11.340  1.00 10.00      A   
ATOM   1937  N   LEU A 206       1.032  25.301 -11.611  1.00 10.00      A   
ATOM   1938  HN  LEU A 206       1.942  24.988 -11.810  1.00 10.00      A   
ATOM   1939  CA  LEU A 206      -0.023  24.318 -11.388  1.00 10.00      A   
ATOM   1940  CB  LEU A 206       0.476  22.903 -11.694  1.00 10.00      A   
ATOM   1941  CG  LEU A 206      -0.012  22.290 -13.006  1.00 10.00      A   
ATOM   1942  CD1 LEU A 206       0.955  21.222 -13.487  1.00 10.00      A   
ATOM   1943  CD2 LEU A 206      -1.412  21.713 -12.838  1.00 10.00      A   
ATOM   1944  C   LEU A 206      -0.539  24.386  -9.959  1.00 10.00      A   
ATOM   1945  O   LEU A 206      -1.739  24.272  -9.713  1.00 10.00      A   
ATOM   1946  N   VAL A 207       0.375  24.581  -9.021  1.00 10.00      A   
ATOM   1947  HN  VAL A 207       1.316  24.671  -9.284  1.00 10.00      A   
ATOM   1948  CA  VAL A 207       0.019  24.661  -7.614  1.00 10.00      A   
ATOM   1949  CB  VAL A 207       1.250  24.437  -6.705  1.00 10.00      A   
ATOM   1950  CG1 VAL A 207       0.882  24.570  -5.234  1.00 10.00      A   
ATOM   1951  CG2 VAL A 207       1.870  23.074  -6.975  1.00 10.00      A   
ATOM   1952  C   VAL A 207      -0.626  26.006  -7.293  1.00 10.00      A   
ATOM   1953  O   VAL A 207      -1.581  26.080  -6.519  1.00 10.00      A   
ATOM   1954  N   THR A 208      -0.124  27.063  -7.920  1.00 10.00      A   
ATOM   1955  HN  THR A 208       0.619  26.937  -8.552  1.00 10.00      A   
ATOM   1956  CA  THR A 208      -0.640  28.407  -7.689  1.00 10.00      A   
ATOM   1957  CB  THR A 208       0.173  29.459  -8.466  1.00 10.00      A   
ATOM   1958  OG1 THR A 208       1.554  29.078  -8.495  1.00 10.00      A   
ATOM   1959  HG1 THR A 208       1.742  28.482  -7.762  1.00 10.00      A   
ATOM   1960  CG2 THR A 208       0.050  30.824  -7.807  1.00 10.00      A   
ATOM   1961  C   THR A 208      -2.119  28.540  -8.069  1.00 10.00      A   
ATOM   1962  O   THR A 208      -2.861  29.304  -7.450  1.00 10.00      A   
ATOM   1963  N   ARG A 209      -2.551  27.783  -9.071  1.00 10.00      A   
ATOM   1964  HN  ARG A 209      -1.929  27.165  -9.511  1.00 10.00      A   
ATOM   1965  CA  ARG A 209      -3.934  27.859  -9.527  1.00 10.00      A   
ATOM   1966  CB  ARG A 209      -4.004  27.903 -11.055  1.00 10.00      A   
ATOM   1967  CG  ARG A 209      -3.625  26.606 -11.746  1.00 10.00      A   
ATOM   1968  CD  ARG A 209      -3.358  26.846 -13.219  1.00 10.00      A   
ATOM   1969  NE  ARG A 209      -3.405  25.614 -14.001  1.00 10.00      A   
ATOM   1970  HE  ARG A 209      -4.287  25.184 -14.104  1.00 10.00      A   
ATOM   1971  CZ  ARG A 209      -2.341  25.046 -14.558  1.00 10.00      A   
ATOM   1972  NH1 ARG A 209      -1.138  25.588 -14.414  1.00 10.00      A   
ATOM   1973 HH11 ARG A 209      -1.023  26.466 -13.863  1.00 10.00      A   
ATOM   1974 HH12 ARG A 209      -0.303  25.137 -14.852  1.00 10.00      A   
ATOM   1975  NH2 ARG A 209      -2.479  23.960 -15.301  1.00 10.00      A   
ATOM   1976 HH21 ARG A 209      -3.425  23.547 -15.460  1.00 10.00      A   
ATOM   1977 HH22 ARG A 209      -1.643  23.519 -15.738  1.00 10.00      A   
ATOM   1978  C   ARG A 209      -4.820  26.749  -8.965  1.00 10.00      A   
ATOM   1979  O   ARG A 209      -5.981  26.628  -9.346  1.00 10.00      A   
ATOM   1980  N   CYS A 210      -4.296  25.951  -8.050  1.00 10.00      A   
ATOM   1981  HN  CYS A 210      -3.370  26.089  -7.754  1.00 10.00      A   
ATOM   1982  CA  CYS A 210      -5.086  24.875  -7.468  1.00 10.00      A   
ATOM   1983  CB  CYS A 210      -4.554  23.505  -7.890  1.00 10.00      A   
ATOM   1984  SG  CYS A 210      -4.491  23.258  -9.680  1.00 10.00      A   
ATOM   1985  HG  CYS A 210      -3.295  23.661 -10.100  1.00 10.00      A   
ATOM   1986  C   CYS A 210      -5.180  24.992  -5.947  1.00 10.00      A   
ATOM   1987  O   CYS A 210      -4.361  24.432  -5.215  1.00 10.00      A   
ATOM   1988  N   PRO A 211      -6.193  25.724  -5.451  1.00 10.00      A   
ATOM   1989  CA  PRO A 211      -6.405  25.909  -4.010  1.00 10.00      A   
ATOM   1990  CB  PRO A 211      -7.358  27.105  -3.957  1.00 10.00      A   
ATOM   1991  CG  PRO A 211      -8.142  27.009  -5.220  1.00 10.00      A   
ATOM   1992  CD  PRO A 211      -7.206  26.439  -6.253  1.00 10.00      A   
ATOM   1993  C   PRO A 211      -7.069  24.681  -3.383  1.00 10.00      A   
ATOM   1994  O   PRO A 211      -7.393  24.668  -2.194  1.00 10.00      A   
ATOM   1995  N   ASN A 212      -7.270  23.652  -4.197  1.00 10.00      A   
ATOM   1996  HN  ASN A 212      -6.988  23.725  -5.131  1.00 10.00      A   
ATOM   1997  CA  ASN A 212      -7.893  22.418  -3.742  1.00 10.00      A   
ATOM   1998  CB  ASN A 212      -8.845  21.877  -4.813  1.00 10.00      A   
ATOM   1999  CG  ASN A 212     -10.059  22.756  -5.035  1.00 10.00      A   
ATOM   2000  OD1 ASN A 212     -10.632  23.304  -4.091  1.00 10.00      A   
ATOM   2001  ND2 ASN A 212     -10.453  22.907  -6.290  1.00 10.00      A   
ATOM   2002 HD21 ASN A 212      -9.946  22.446  -6.993  1.00 10.00      A   
ATOM   2003 HD22 ASN A 212     -11.234  23.472  -6.467  1.00 10.00      A   
ATOM   2004  C   ASN A 212      -6.836  21.373  -3.432  1.00 10.00      A   
ATOM   2005  O   ASN A 212      -7.156  20.262  -3.016  1.00 10.00      A   
ATOM   2006  N   LEU A 213      -5.575  21.738  -3.641  1.00 10.00      A   
ATOM   2007  HN  LEU A 213      -5.388  22.643  -3.972  1.00 10.00      A   
ATOM   2008  CA  LEU A 213      -4.461  20.831  -3.394  1.00 10.00      A   
ATOM   2009  CB  LEU A 213      -3.154  21.443  -3.898  1.00 10.00      A   
ATOM   2010  CG  LEU A 213      -1.916  20.552  -3.808  1.00 10.00      A   
ATOM   2011  CD1 LEU A 213      -1.968  19.455  -4.862  1.00 10.00      A   
ATOM   2012  CD2 LEU A 213      -0.651  21.381  -3.951  1.00 10.00      A   
ATOM   2013  C   LEU A 213      -4.340  20.484  -1.914  1.00 10.00      A   
ATOM   2014  O   LEU A 213      -4.074  21.349  -1.082  1.00 10.00      A   
ATOM   2015  N   LYS A 214      -4.545  19.218  -1.596  1.00 10.00      A   
ATOM   2016  HN  LYS A 214      -4.768  18.576  -2.306  1.00 10.00      A   
ATOM   2017  CA  LYS A 214      -4.457  18.756  -0.222  1.00 10.00      A   
ATOM   2018  CB  LYS A 214      -5.787  18.137   0.220  1.00 10.00      A   
ATOM   2019  CG  LYS A 214      -6.968  19.099   0.197  1.00 10.00      A   
ATOM   2020  CD  LYS A 214      -6.699  20.326   1.052  1.00 10.00      A   
ATOM   2021  CE  LYS A 214      -7.725  20.465   2.162  1.00 10.00      A   
ATOM   2022  NZ  LYS A 214      -9.085  20.763   1.637  1.00 10.00      A   
ATOM   2023  HZ1 LYS A 214      -9.065  21.627   1.064  1.00 10.00      A   
ATOM   2024  HZ2 LYS A 214      -9.749  20.904   2.426  1.00 10.00      A   
ATOM   2025  HZ3 LYS A 214      -9.428  19.977   1.049  1.00 10.00      A   
ATOM   2026  C   LYS A 214      -3.322  17.753  -0.060  1.00 10.00      A   
ATOM   2027  O   LYS A 214      -2.704  17.662   1.005  1.00 10.00      A   
ATOM   2028  N   SER A 215      -3.043  17.015  -1.123  1.00 10.00      A   
ATOM   2029  HN  SER A 215      -3.557  17.150  -1.946  1.00 10.00      A   
ATOM   2030  CA  SER A 215      -1.986  16.016  -1.103  1.00 10.00      A   
ATOM   2031  CB  SER A 215      -2.589  14.611  -1.192  1.00 10.00      A   
ATOM   2032  OG  SER A 215      -1.671  13.626  -0.749  1.00 10.00      A   
ATOM   2033  HG  SER A 215      -1.962  13.289   0.119  1.00 10.00      A   
ATOM   2034  C   SER A 215      -1.003  16.258  -2.249  1.00 10.00      A   
ATOM   2035  O   SER A 215      -1.366  16.160  -3.422  1.00 10.00      A   
ATOM   2036  N   LEU A 216       0.240  16.577  -1.910  1.00 10.00      A   
ATOM   2037  HN  LEU A 216       0.486  16.629  -0.957  1.00 10.00      A   
ATOM   2038  CA  LEU A 216       1.257  16.841  -2.920  1.00 10.00      A   
ATOM   2039  CB  LEU A 216       1.526  18.346  -3.018  1.00 10.00      A   
ATOM   2040  CG  LEU A 216       2.622  18.788  -3.995  1.00 10.00      A   
ATOM   2041  CD1 LEU A 216       2.124  18.742  -5.435  1.00 10.00      A   
ATOM   2042  CD2 LEU A 216       3.119  20.181  -3.639  1.00 10.00      A   
ATOM   2043  C   LEU A 216       2.549  16.100  -2.607  1.00 10.00      A   
ATOM   2044  O   LEU A 216       3.270  16.456  -1.674  1.00 10.00      A   
ATOM   2045  N   LYS A 217       2.830  15.064  -3.380  1.00 10.00      A   
ATOM   2046  HN  LYS A 217       2.211  14.827  -4.110  1.00 10.00      A   
ATOM   2047  CA  LYS A 217       4.035  14.273  -3.195  1.00 10.00      A   
ATOM   2048  CB  LYS A 217       3.681  12.813  -2.905  1.00 10.00      A   
ATOM   2049  CG  LYS A 217       2.849  12.607  -1.651  1.00 10.00      A   
ATOM   2050  CD  LYS A 217       2.628  11.131  -1.378  1.00 10.00      A   
ATOM   2051  CE  LYS A 217       1.716  10.922  -0.183  1.00 10.00      A   
ATOM   2052  NZ  LYS A 217       1.483   9.480   0.095  1.00 10.00      A   
ATOM   2053  HZ1 LYS A 217       1.028   9.023  -0.720  1.00 10.00      A   
ATOM   2054  HZ2 LYS A 217       0.865   9.371   0.924  1.00 10.00      A   
ATOM   2055  HZ3 LYS A 217       2.384   8.999   0.287  1.00 10.00      A   
ATOM   2056  C   LYS A 217       4.914  14.366  -4.436  1.00 10.00      A   
ATOM   2057  O   LYS A 217       4.564  13.837  -5.494  1.00 10.00      A   
ATOM   2058  N   LEU A 218       6.051  15.034  -4.302  1.00 10.00      A   
ATOM   2059  HN  LEU A 218       6.285  15.410  -3.426  1.00 10.00      A   
ATOM   2060  CA  LEU A 218       6.970  15.214  -5.413  1.00 10.00      A   
ATOM   2061  CB  LEU A 218       7.648  16.582  -5.321  1.00 10.00      A   
ATOM   2062  CG  LEU A 218       6.705  17.786  -5.370  1.00 10.00      A   
ATOM   2063  CD1 LEU A 218       7.470  19.080  -5.151  1.00 10.00      A   
ATOM   2064  CD2 LEU A 218       5.954  17.823  -6.689  1.00 10.00      A   
ATOM   2065  C   LEU A 218       8.006  14.099  -5.471  1.00 10.00      A   
ATOM   2066  O   LEU A 218       8.001  13.187  -4.647  1.00 10.00      A   
ATOM   2067  N   ASN A 219       8.896  14.182  -6.449  1.00 10.00      A   
ATOM   2068  HN  ASN A 219       8.865  14.945  -7.063  1.00 10.00      A   
ATOM   2069  CA  ASN A 219       9.923  13.171  -6.631  1.00 10.00      A   
ATOM   2070  CB  ASN A 219       9.868  12.584  -8.046  1.00 10.00      A   
ATOM   2071  CG  ASN A 219      10.226  13.573  -9.145  1.00 10.00      A   
ATOM   2072  OD1 ASN A 219      10.040  14.783  -9.011  1.00 10.00      A   
ATOM   2073  ND2 ASN A 219      10.737  13.054 -10.247  1.00 10.00      A   
ATOM   2074 HD21 ASN A 219      10.851  12.075 -10.288  1.00 10.00      A   
ATOM   2075 HD22 ASN A 219      10.973  13.658 -10.984  1.00 10.00      A   
ATOM   2076  C   ASN A 219      11.320  13.696  -6.310  1.00 10.00      A   
ATOM   2077  O   ASN A 219      11.500  14.873  -5.999  1.00 10.00      A   
ATOM   2078  N   ARG A 220      12.303  12.804  -6.407  1.00 10.00      A   
ATOM   2079  HN  ARG A 220      12.078  11.889  -6.676  1.00 10.00      A   
ATOM   2080  CA  ARG A 220      13.704  13.120  -6.117  1.00 10.00      A   
ATOM   2081  CB  ARG A 220      14.540  11.839  -6.212  1.00 10.00      A   
ATOM   2082  CG  ARG A 220      15.831  11.851  -5.404  1.00 10.00      A   
ATOM   2083  CD  ARG A 220      16.584  10.535  -5.545  1.00 10.00      A   
ATOM   2084  NE  ARG A 220      17.539  10.321  -4.459  1.00 10.00      A   
ATOM   2085  HE  ARG A 220      17.907  11.123  -4.023  1.00 10.00      A   
ATOM   2086  CZ  ARG A 220      17.927   9.121  -4.029  1.00 10.00      A   
ATOM   2087  NH1 ARG A 220      17.454   8.018  -4.600  1.00 10.00      A   
ATOM   2088 HH11 ARG A 220      17.760   7.078  -4.260  1.00 10.00      A   
ATOM   2089 HH12 ARG A 220      16.773   8.081  -5.386  1.00 10.00      A   
ATOM   2090  NH2 ARG A 220      18.784   9.024  -3.017  1.00 10.00      A   
ATOM   2091 HH21 ARG A 220      19.157   9.894  -2.553  1.00 10.00      A   
ATOM   2092 HH22 ARG A 220      19.088   8.086  -2.668  1.00 10.00      A   
ATOM   2093  C   ARG A 220      14.272  14.182  -7.063  1.00 10.00      A   
ATOM   2094  O   ARG A 220      15.306  14.785  -6.781  1.00 10.00      A   
ATOM   2095  N   ALA A 221      13.591  14.417  -8.178  1.00 10.00      A   
ATOM   2096  HN  ALA A 221      12.765  13.921  -8.344  1.00 10.00      A   
ATOM   2097  CA  ALA A 221      14.044  15.396  -9.161  1.00 10.00      A   
ATOM   2098  CB  ALA A 221      13.362  15.164 -10.499  1.00 10.00      A   
ATOM   2099  C   ALA A 221      13.828  16.830  -8.682  1.00 10.00      A   
ATOM   2100  O   ALA A 221      14.408  17.766  -9.231  1.00 10.00      A   
ATOM   2101  N   VAL A 222      12.995  17.001  -7.662  1.00 10.00      A   
ATOM   2102  HN  VAL A 222      12.562  16.221  -7.257  1.00 10.00      A   
ATOM   2103  CA  VAL A 222      12.723  18.328  -7.126  1.00 10.00      A   
ATOM   2104  CB  VAL A 222      11.276  18.462  -6.606  1.00 10.00      A   
ATOM   2105  CG1 VAL A 222      10.987  19.901  -6.204  1.00 10.00      A   
ATOM   2106  CG2 VAL A 222      10.286  18.001  -7.665  1.00 10.00      A   
ATOM   2107  C   VAL A 222      13.708  18.663  -6.008  1.00 10.00      A   
ATOM   2108  O   VAL A 222      13.734  17.996  -4.972  1.00 10.00      A   
ATOM   2109  N   PRO A 223      14.540  19.697  -6.219  1.00 10.00      A   
ATOM   2110  CA  PRO A 223      15.543  20.128  -5.244  1.00 10.00      A   
ATOM   2111  CB  PRO A 223      16.472  21.047  -6.057  1.00 10.00      A   
ATOM   2112  CG  PRO A 223      16.014  20.944  -7.478  1.00 10.00      A   
ATOM   2113  CD  PRO A 223      14.577  20.527  -7.427  1.00 10.00      A   
ATOM   2114  C   PRO A 223      14.934  20.904  -4.079  1.00 10.00      A   
ATOM   2115  O   PRO A 223      13.980  21.671  -4.256  1.00 10.00      A   
ATOM   2116  N   LEU A 224      15.511  20.708  -2.895  1.00 10.00      A   
ATOM   2117  HN  LEU A 224      16.262  20.080  -2.837  1.00 10.00      A   
ATOM   2118  CA  LEU A 224      15.067  21.370  -1.675  1.00 10.00      A   
ATOM   2119  CB  LEU A 224      15.974  20.941  -0.515  1.00 10.00      A   
ATOM   2120  CG  LEU A 224      15.566  21.396   0.890  1.00 10.00      A   
ATOM   2121  CD1 LEU A 224      14.257  20.747   1.308  1.00 10.00      A   
ATOM   2122  CD2 LEU A 224      16.664  21.077   1.893  1.00 10.00      A   
ATOM   2123  C   LEU A 224      15.116  22.888  -1.828  1.00 10.00      A   
ATOM   2124  O   LEU A 224      14.319  23.611  -1.228  1.00 10.00      A   
ATOM   2125  N   GLU A 225      16.042  23.362  -2.652  1.00 10.00      A   
ATOM   2126  HN  GLU A 225      16.642  22.731  -3.111  1.00 10.00      A   
ATOM   2127  CA  GLU A 225      16.205  24.792  -2.885  1.00 10.00      A   
ATOM   2128  CB  GLU A 225      17.475  25.067  -3.692  1.00 10.00      A   
ATOM   2129  CG  GLU A 225      18.714  24.369  -3.155  1.00 10.00      A   
ATOM   2130  CD  GLU A 225      19.031  23.087  -3.897  1.00 10.00      A   
ATOM   2131  OE1 GLU A 225      18.547  22.016  -3.479  1.00 10.00      A   
ATOM   2132  OE2 GLU A 225      19.778  23.146  -4.897  1.00 10.00      A   
ATOM   2133  C   GLU A 225      14.992  25.411  -3.581  1.00 10.00      A   
ATOM   2134  O   GLU A 225      14.837  26.627  -3.590  1.00 10.00      A   
ATOM   2135  N   LYS A 226      14.125  24.582  -4.146  1.00 10.00      A   
ATOM   2136  HN  LYS A 226      14.271  23.610  -4.090  1.00 10.00      A   
ATOM   2137  CA  LYS A 226      12.949  25.089  -4.846  1.00 10.00      A   
ATOM   2138  CB  LYS A 226      12.925  24.569  -6.288  1.00 10.00      A   
ATOM   2139  CG  LYS A 226      14.248  24.711  -7.031  1.00 10.00      A   
ATOM   2140  CD  LYS A 226      14.651  26.172  -7.182  1.00 10.00      A   
ATOM   2141  CE  LYS A 226      16.033  26.313  -7.798  1.00 10.00      A   
ATOM   2142  NZ  LYS A 226      16.041  25.967  -9.243  1.00 10.00      A   
ATOM   2143  HZ1 LYS A 226      15.646  25.015  -9.391  1.00 10.00      A   
ATOM   2144  HZ2 LYS A 226      17.014  25.985  -9.606  1.00 10.00      A   
ATOM   2145  HZ3 LYS A 226      15.474  26.651  -9.782  1.00 10.00      A   
ATOM   2146  C   LYS A 226      11.658  24.697  -4.131  1.00 10.00      A   
ATOM   2147  O   LYS A 226      10.565  25.076  -4.551  1.00 10.00      A   
ATOM   2148  N   LEU A 227      11.787  23.955  -3.043  1.00 10.00      A   
ATOM   2149  HN  LEU A 227      12.684  23.711  -2.735  1.00 10.00      A   
ATOM   2150  CA  LEU A 227      10.625  23.494  -2.293  1.00 10.00      A   
ATOM   2151  CB  LEU A 227      10.984  22.312  -1.390  1.00 10.00      A   
ATOM   2152  CG  LEU A 227      11.160  20.964  -2.096  1.00 10.00      A   
ATOM   2153  CD1 LEU A 227      11.744  19.938  -1.143  1.00 10.00      A   
ATOM   2154  CD2 LEU A 227       9.828  20.474  -2.640  1.00 10.00      A   
ATOM   2155  C   LEU A 227       9.945  24.611  -1.504  1.00 10.00      A   
ATOM   2156  O   LEU A 227       8.716  24.653  -1.418  1.00 10.00      A   
ATOM   2157  N   ALA A 228      10.735  25.527  -0.953  1.00 10.00      A   
ATOM   2158  HN  ALA A 228      11.707  25.466  -1.080  1.00 10.00      A   
ATOM   2159  CA  ALA A 228      10.182  26.633  -0.170  1.00 10.00      A   
ATOM   2160  CB  ALA A 228      11.284  27.445   0.487  1.00 10.00      A   
ATOM   2161  C   ALA A 228       9.299  27.531  -1.030  1.00 10.00      A   
ATOM   2162  O   ALA A 228       8.340  28.128  -0.540  1.00 10.00      A   
ATOM   2163  N   THR A 229       9.616  27.600  -2.317  1.00 10.00      A   
ATOM   2164  HN  THR A 229      10.379  27.082  -2.653  1.00 10.00      A   
ATOM   2165  CA  THR A 229       8.861  28.421  -3.243  1.00 10.00      A   
ATOM   2166  CB  THR A 229       9.617  28.560  -4.577  1.00 10.00      A   
ATOM   2167  OG1 THR A 229      11.019  28.730  -4.312  1.00 10.00      A   
ATOM   2168  HG1 THR A 229      11.137  29.108  -3.429  1.00 10.00      A   
ATOM   2169  CG2 THR A 229       9.110  29.761  -5.358  1.00 10.00      A   
ATOM   2170  C   THR A 229       7.477  27.823  -3.495  1.00 10.00      A   
ATOM   2171  O   THR A 229       6.521  28.544  -3.766  1.00 10.00      A   
ATOM   2172  N   LEU A 230       7.376  26.503  -3.382  1.00 10.00      A   
ATOM   2173  HN  LEU A 230       8.173  25.978  -3.147  1.00 10.00      A   
ATOM   2174  CA  LEU A 230       6.112  25.813  -3.598  1.00 10.00      A   
ATOM   2175  CB  LEU A 230       6.371  24.381  -4.076  1.00 10.00      A   
ATOM   2176  CG  LEU A 230       7.185  24.233  -5.364  1.00 10.00      A   
ATOM   2177  CD1 LEU A 230       7.777  22.836  -5.467  1.00 10.00      A   
ATOM   2178  CD2 LEU A 230       6.327  24.544  -6.580  1.00 10.00      A   
ATOM   2179  C   LEU A 230       5.277  25.788  -2.319  1.00 10.00      A   
ATOM   2180  O   LEU A 230       4.054  25.925  -2.362  1.00 10.00      A   
ATOM   2181  N   LEU A 231       5.947  25.618  -1.182  1.00 10.00      A   
ATOM   2182  HN  LEU A 231       6.922  25.516  -1.213  1.00 10.00      A   
ATOM   2183  CA  LEU A 231       5.273  25.563   0.111  1.00 10.00      A   
ATOM   2184  CB  LEU A 231       6.276  25.242   1.222  1.00 10.00      A   
ATOM   2185  CG  LEU A 231       6.905  23.848   1.176  1.00 10.00      A   
ATOM   2186  CD1 LEU A 231       7.983  23.712   2.239  1.00 10.00      A   
ATOM   2187  CD2 LEU A 231       5.840  22.777   1.353  1.00 10.00      A   
ATOM   2188  C   LEU A 231       4.524  26.857   0.423  1.00 10.00      A   
ATOM   2189  O   LEU A 231       3.479  26.835   1.072  1.00 10.00      A   
ATOM   2190  N   GLN A 232       5.059  27.979  -0.045  1.00 10.00      A   
ATOM   2191  HN  GLN A 232       5.901  27.934  -0.546  1.00 10.00      A   
ATOM   2192  CA  GLN A 232       4.432  29.279   0.183  1.00 10.00      A   
ATOM   2193  CB  GLN A 232       5.414  30.420  -0.104  1.00 10.00      A   
ATOM   2194  CG  GLN A 232       6.490  30.603   0.955  1.00 10.00      A   
ATOM   2195  CD  GLN A 232       5.949  31.154   2.260  1.00 10.00      A   
ATOM   2196  OE1 GLN A 232       4.806  30.896   2.637  1.00 10.00      A   
ATOM   2197  NE2 GLN A 232       6.764  31.924   2.956  1.00 10.00      A   
ATOM   2198 HE21 GLN A 232       7.659  32.099   2.596  1.00 10.00      A   
ATOM   2199 HE22 GLN A 232       6.440  32.291   3.803  1.00 10.00      A   
ATOM   2200  C   GLN A 232       3.173  29.444  -0.662  1.00 10.00      A   
ATOM   2201  O   GLN A 232       2.304  30.257  -0.347  1.00 10.00      A   
ATOM   2202  N   ARG A 233       3.079  28.660  -1.730  1.00 10.00      A   
ATOM   2203  HN  ARG A 233       3.802  28.025  -1.923  1.00 10.00      A   
ATOM   2204  CA  ARG A 233       1.932  28.719  -2.624  1.00 10.00      A   
ATOM   2205  CB  ARG A 233       2.331  28.305  -4.040  1.00 10.00      A   
ATOM   2206  CG  ARG A 233       3.439  29.151  -4.648  1.00 10.00      A   
ATOM   2207  CD  ARG A 233       2.915  30.483  -5.159  1.00 10.00      A   
ATOM   2208  NE  ARG A 233       3.530  30.844  -6.435  1.00 10.00      A   
ATOM   2209  HE  ARG A 233       3.947  30.108  -6.959  1.00 10.00      A   
ATOM   2210  CZ  ARG A 233       3.563  32.076  -6.935  1.00 10.00      A   
ATOM   2211  NH1 ARG A 233       3.017  33.089  -6.272  1.00 10.00      A   
ATOM   2212 HH11 ARG A 233       2.554  32.929  -5.349  1.00 10.00      A   
ATOM   2213 HH12 ARG A 233       3.051  34.052  -6.669  1.00 10.00      A   
ATOM   2214  NH2 ARG A 233       4.149  32.293  -8.105  1.00 10.00      A   
ATOM   2215 HH21 ARG A 233       4.175  33.256  -8.510  1.00 10.00      A   
ATOM   2216 HH22 ARG A 233       4.589  31.498  -8.627  1.00 10.00      A   
ATOM   2217  C   ARG A 233       0.790  27.842  -2.124  1.00 10.00      A   
ATOM   2218  O   ARG A 233      -0.384  28.161  -2.337  1.00 10.00      A   
ATOM   2219  N   ALA A 234       1.130  26.746  -1.457  1.00 10.00      A   
ATOM   2220  HN  ALA A 234       2.081  26.543  -1.313  1.00 10.00      A   
ATOM   2221  CA  ALA A 234       0.119  25.837  -0.929  1.00 10.00      A   
ATOM   2222  CB  ALA A 234       0.200  24.480  -1.610  1.00 10.00      A   
ATOM   2223  C   ALA A 234       0.234  25.693   0.588  1.00 10.00      A   
ATOM   2224  O   ALA A 234       0.808  24.727   1.087  1.00 10.00      A   
ATOM   2225  N   PRO A 235      -0.308  26.661   1.343  1.00 10.00      A   
ATOM   2226  CA  PRO A 235      -0.270  26.636   2.806  1.00 10.00      A   
ATOM   2227  CB  PRO A 235      -0.511  28.100   3.169  1.00 10.00      A   
ATOM   2228  CG  PRO A 235      -1.391  28.608   2.080  1.00 10.00      A   
ATOM   2229  CD  PRO A 235      -0.986  27.869   0.832  1.00 10.00      A   
ATOM   2230  C   PRO A 235      -1.379  25.759   3.391  1.00 10.00      A   
ATOM   2231  O   PRO A 235      -1.414  25.501   4.593  1.00 10.00      A   
ATOM   2232  N   GLN A 236      -2.279  25.302   2.525  1.00 10.00      A   
ATOM   2233  HN  GLN A 236      -2.189  25.541   1.578  1.00 10.00      A   
ATOM   2234  CA  GLN A 236      -3.398  24.459   2.940  1.00 10.00      A   
ATOM   2235  CB  GLN A 236      -4.691  24.883   2.220  1.00 10.00      A   
ATOM   2236  CG  GLN A 236      -4.868  24.326   0.807  1.00 10.00      A   
ATOM   2237  CD  GLN A 236      -3.863  24.868  -0.199  1.00 10.00      A   
ATOM   2238  OE1 GLN A 236      -3.406  26.007  -0.097  1.00 10.00      A   
ATOM   2239  NE2 GLN A 236      -3.503  24.048  -1.176  1.00 10.00      A   
ATOM   2240 HE21 GLN A 236      -3.902  23.143  -1.196  1.00 10.00      A   
ATOM   2241 HE22 GLN A 236      -2.859  24.369  -1.840  1.00 10.00      A   
ATOM   2242  C   GLN A 236      -3.095  22.981   2.691  1.00 10.00      A   
ATOM   2243  O   GLN A 236      -3.983  22.129   2.746  1.00 10.00      A   
ATOM   2244  N   LEU A 237      -1.830  22.692   2.428  1.00 10.00      A   
ATOM   2245  HN  LEU A 237      -1.170  23.415   2.429  1.00 10.00      A   
ATOM   2246  CA  LEU A 237      -1.390  21.332   2.155  1.00 10.00      A   
ATOM   2247  CB  LEU A 237       0.040  21.348   1.606  1.00 10.00      A   
ATOM   2248  CG  LEU A 237       0.521  20.062   0.939  1.00 10.00      A   
ATOM   2249  CD1 LEU A 237      -0.314  19.765  -0.296  1.00 10.00      A   
ATOM   2250  CD2 LEU A 237       1.990  20.182   0.576  1.00 10.00      A   
ATOM   2251  C   LEU A 237      -1.456  20.463   3.409  1.00 10.00      A   
ATOM   2252  O   LEU A 237      -0.984  20.867   4.470  1.00 10.00      A   
ATOM   2253  N   GLU A 238      -2.040  19.271   3.273  1.00 10.00      A   
ATOM   2254  HN  GLU A 238      -2.392  19.009   2.396  1.00 10.00      A   
ATOM   2255  CA  GLU A 238      -2.165  18.339   4.390  1.00 10.00      A   
ATOM   2256  CB  GLU A 238      -3.510  17.605   4.341  1.00 10.00      A   
ATOM   2257  CG  GLU A 238      -4.732  18.469   4.604  1.00 10.00      A   
ATOM   2258  CD  GLU A 238      -6.006  17.648   4.644  1.00 10.00      A   
ATOM   2259  OE1 GLU A 238      -6.695  17.546   3.605  1.00 10.00      A   
ATOM   2260  OE2 GLU A 238      -6.325  17.086   5.717  1.00 10.00      A   
ATOM   2261  C   GLU A 238      -1.041  17.310   4.359  1.00 10.00      A   
ATOM   2262  O   GLU A 238      -0.434  17.000   5.386  1.00 10.00      A   
ATOM   2263  N   GLU A 239      -0.771  16.780   3.175  1.00 10.00      A   
ATOM   2264  HN  GLU A 239      -1.289  17.069   2.394  1.00 10.00      A   
ATOM   2265  CA  GLU A 239       0.271  15.778   3.005  1.00 10.00      A   
ATOM   2266  CB  GLU A 239      -0.326  14.490   2.442  1.00 10.00      A   
ATOM   2267  CG  GLU A 239      -1.577  14.028   3.172  1.00 10.00      A   
ATOM   2268  CD  GLU A 239      -2.091  12.704   2.662  1.00 10.00      A   
ATOM   2269  OE1 GLU A 239      -2.588  12.655   1.519  1.00 10.00      A   
ATOM   2270  OE2 GLU A 239      -2.006  11.704   3.403  1.00 10.00      A   
ATOM   2271  C   GLU A 239       1.365  16.300   2.085  1.00 10.00      A   
ATOM   2272  O   GLU A 239       1.106  16.631   0.925  1.00 10.00      A   
ATOM   2273  N   LEU A 240       2.584  16.376   2.603  1.00 10.00      A   
ATOM   2274  HN  LEU A 240       2.735  16.070   3.526  1.00 10.00      A   
ATOM   2275  CA  LEU A 240       3.708  16.878   1.829  1.00 10.00      A   
ATOM   2276  CB  LEU A 240       4.398  18.037   2.554  1.00 10.00      A   
ATOM   2277  CG  LEU A 240       5.753  18.484   1.991  1.00 10.00      A   
ATOM   2278  CD1 LEU A 240       5.591  19.141   0.628  1.00 10.00      A   
ATOM   2279  CD2 LEU A 240       6.455  19.413   2.967  1.00 10.00      A   
ATOM   2280  C   LEU A 240       4.724  15.789   1.519  1.00 10.00      A   
ATOM   2281  O   LEU A 240       5.240  15.116   2.414  1.00 10.00      A   
ATOM   2282  N   GLY A 241       4.992  15.616   0.238  1.00 10.00      A   
ATOM   2283  HN  GLY A 241       4.507  16.155  -0.431  1.00 10.00      A   
ATOM   2284  CA  GLY A 241       5.969  14.649  -0.200  1.00 10.00      A   
ATOM   2285  C   GLY A 241       7.246  15.353  -0.595  1.00 10.00      A   
ATOM   2286  O   GLY A 241       7.370  15.836  -1.720  1.00 10.00      A   
ATOM   2287  N   THR A 242       8.185  15.427   0.336  1.00 10.00      A   
ATOM   2288  HN  THR A 242       8.031  14.988   1.207  1.00 10.00      A   
ATOM   2289  CA  THR A 242       9.452  16.099   0.102  1.00 10.00      A   
ATOM   2290  CB  THR A 242      10.175  16.338   1.439  1.00 10.00      A   
ATOM   2291  OG1 THR A 242       9.222  16.780   2.416  1.00 10.00      A   
ATOM   2292  HG1 THR A 242       8.385  16.974   1.981  1.00 10.00      A   
ATOM   2293  CG2 THR A 242      11.257  17.390   1.283  1.00 10.00      A   
ATOM   2294  C   THR A 242      10.350  15.273  -0.812  1.00 10.00      A   
ATOM   2295  O   THR A 242      10.660  14.123  -0.505  1.00 10.00      A   
ATOM   2296  N   GLY A 243      10.755  15.865  -1.931  1.00 10.00      A   
ATOM   2297  HN  GLY A 243      10.462  16.776  -2.124  1.00 10.00      A   
ATOM   2298  CA  GLY A 243      11.616  15.174  -2.866  1.00 10.00      A   
ATOM   2299  C   GLY A 243      13.052  15.129  -2.390  1.00 10.00      A   
ATOM   2300  O   GLY A 243      13.418  14.278  -1.579  1.00 10.00      A   
ATOM   2301  N   GLY A 244      13.868  16.050  -2.882  1.00 10.00      A   
ATOM   2302  HN  GLY A 244      13.519  16.727  -3.509  1.00 10.00      A   
ATOM   2303  CA  GLY A 244      15.260  16.088  -2.487  1.00 10.00      A   
ATOM   2304  C   GLY A 244      15.457  16.878  -1.216  1.00 10.00      A   
ATOM   2305  O   GLY A 244      15.003  18.016  -1.111  1.00 10.00      A   
ATOM   2306  N   TYR A 245      16.110  16.265  -0.240  1.00 10.00      A   
ATOM   2307  HN  TYR A 245      16.412  15.338  -0.376  1.00 10.00      A   
ATOM   2308  CA  TYR A 245      16.375  16.920   1.033  1.00 10.00      A   
ATOM   2309  CB  TYR A 245      15.828  16.072   2.181  1.00 10.00      A   
ATOM   2310  CG  TYR A 245      15.255  16.877   3.326  1.00 10.00      A   
ATOM   2311  CD1 TYR A 245      14.093  17.616   3.160  1.00 10.00      A   
ATOM   2312  CD2 TYR A 245      15.863  16.889   4.575  1.00 10.00      A   
ATOM   2313  CE1 TYR A 245      13.551  18.344   4.201  1.00 10.00      A   
ATOM   2314  CE2 TYR A 245      15.330  17.618   5.626  1.00 10.00      A   
ATOM   2315  CZ  TYR A 245      14.171  18.343   5.432  1.00 10.00      A   
ATOM   2316  OH  TYR A 245      13.619  19.059   6.472  1.00 10.00      A   
ATOM   2317  HH  TYR A 245      14.320  19.446   7.010  1.00 10.00      A   
ATOM   2318  C   TYR A 245      17.872  17.136   1.209  1.00 10.00      A   
ATOM   2319  O   TYR A 245      18.333  17.554   2.273  1.00 10.00      A   
ATOM   2320  N   THR A 246      18.623  16.854   0.152  1.00 10.00      A   
ATOM   2321  HN  THR A 246      18.193  16.539  -0.667  1.00 10.00      A   
ATOM   2322  CA  THR A 246      20.068  17.006   0.171  1.00 10.00      A   
ATOM   2323  CB  THR A 246      20.775  15.774  -0.446  1.00 10.00      A   
ATOM   2324  OG1 THR A 246      22.202  15.902  -0.372  1.00 10.00      A   
ATOM   2325  HG1 THR A 246      22.599  15.023  -0.424  1.00 10.00      A   
ATOM   2326  CG2 THR A 246      20.340  15.539  -1.887  1.00 10.00      A   
ATOM   2327  C   THR A 246      20.495  18.294  -0.533  1.00 10.00      A   
ATOM   2328  O   THR A 246      20.349  18.447  -1.746  1.00 10.00      A   
ATOM   2329  N   ALA A 247      21.007  19.230   0.241  1.00 10.00      A   
ATOM   2330  HN  ALA A 247      21.086  19.067   1.204  1.00 10.00      A   
ATOM   2331  CA  ALA A 247      21.451  20.499  -0.292  1.00 10.00      A   
ATOM   2332  CB  ALA A 247      20.294  21.489  -0.302  1.00 10.00      A   
ATOM   2333  C   ALA A 247      22.604  21.039   0.535  1.00 10.00      A   
ATOM   2334  O   ALA A 247      23.030  20.413   1.508  1.00 10.00      A   
ATOM   2335  N   GLU A 248      23.112  22.189   0.140  1.00 10.00      A   
ATOM   2336  HN  GLU A 248      22.735  22.634  -0.648  1.00 10.00      A   
ATOM   2337  CA  GLU A 248      24.205  22.819   0.853  1.00 10.00      A   
ATOM   2338  CB  GLU A 248      24.884  23.853  -0.044  1.00 10.00      A   
ATOM   2339  CG  GLU A 248      26.150  24.460   0.539  1.00 10.00      A   
ATOM   2340  CD  GLU A 248      26.675  25.603  -0.302  1.00 10.00      A   
ATOM   2341  OE1 GLU A 248      26.910  25.393  -1.511  1.00 10.00      A   
ATOM   2342  OE2 GLU A 248      26.842  26.718   0.233  1.00 10.00      A   
ATOM   2343  C   GLU A 248      23.667  23.486   2.110  1.00 10.00      A   
ATOM   2344  O   GLU A 248      22.628  24.152   2.066  1.00 10.00      A   
ATOM   2345  N   VAL A 249      24.355  23.290   3.225  1.00 10.00      A   
ATOM   2346  HN  VAL A 249      25.166  22.742   3.196  1.00 10.00      A   
ATOM   2347  CA  VAL A 249      23.934  23.877   4.489  1.00 10.00      A   
ATOM   2348  CB  VAL A 249      24.672  23.252   5.687  1.00 10.00      A   
ATOM   2349  CG1 VAL A 249      24.101  23.778   6.993  1.00 10.00      A   
ATOM   2350  CG2 VAL A 249      24.570  21.737   5.632  1.00 10.00      A   
ATOM   2351  C   VAL A 249      24.143  25.390   4.475  1.00 10.00      A   
ATOM   2352  O   VAL A 249      25.272  25.876   4.544  1.00 10.00      A   
ATOM   2353  N   ARG A 250      23.045  26.119   4.353  1.00 10.00      A   
ATOM   2354  HN  ARG A 250      22.171  25.662   4.305  1.00 10.00      A   
ATOM   2355  CA  ARG A 250      23.077  27.569   4.306  1.00 10.00      A   
ATOM   2356  CB  ARG A 250      22.882  28.050   2.865  1.00 10.00      A   
ATOM   2357  CG  ARG A 250      23.892  27.511   1.869  1.00 10.00      A   
ATOM   2358  CD  ARG A 250      23.461  27.803   0.443  1.00 10.00      A   
ATOM   2359  NE  ARG A 250      23.342  29.238   0.183  1.00 10.00      A   
ATOM   2360  HE  ARG A 250      22.678  29.744   0.719  1.00 10.00      A   
ATOM   2361  CZ  ARG A 250      24.057  29.884  -0.730  1.00 10.00      A   
ATOM   2362  NH1 ARG A 250      24.936  29.224  -1.477  1.00 10.00      A   
ATOM   2363 HH11 ARG A 250      25.071  28.195  -1.349  1.00 10.00      A   
ATOM   2364 HH12 ARG A 250      25.498  29.728  -2.194  1.00 10.00      A   
ATOM   2365  NH2 ARG A 250      23.900  31.194  -0.901  1.00 10.00      A   
ATOM   2366 HH21 ARG A 250      23.213  31.723  -0.316  1.00 10.00      A   
ATOM   2367 HH22 ARG A 250      24.460  31.699  -1.620  1.00 10.00      A   
ATOM   2368  C   ARG A 250      21.957  28.137   5.168  1.00 10.00      A   
ATOM   2369  O   ARG A 250      20.836  27.620   5.151  1.00 10.00      A   
ATOM   2370  N   PRO A 251      22.237  29.196   5.936  1.00 10.00      A   
ATOM   2371  CA  PRO A 251      21.235  29.837   6.797  1.00 10.00      A   
ATOM   2372  CB  PRO A 251      22.023  30.965   7.476  1.00 10.00      A   
ATOM   2373  CG  PRO A 251      23.450  30.556   7.361  1.00 10.00      A   
ATOM   2374  CD  PRO A 251      23.553  29.844   6.047  1.00 10.00      A   
ATOM   2375  C   PRO A 251      20.093  30.415   5.968  1.00 10.00      A   
ATOM   2376  O   PRO A 251      18.932  30.392   6.376  1.00 10.00      A   
ATOM   2377  N   ASP A 252      20.440  30.906   4.789  1.00 10.00      A   
ATOM   2378  HN  ASP A 252      21.386  30.875   4.525  1.00 10.00      A   
ATOM   2379  CA  ASP A 252      19.468  31.493   3.874  1.00 10.00      A   
ATOM   2380  CB  ASP A 252      20.177  32.147   2.687  1.00 10.00      A   
ATOM   2381  CG  ASP A 252      21.351  31.336   2.169  1.00 10.00      A   
ATOM   2382  OD1 ASP A 252      21.187  30.607   1.172  1.00 10.00      A   
ATOM   2383  OD2 ASP A 252      22.450  31.429   2.757  1.00 10.00      A   
ATOM   2384  C   ASP A 252      18.460  30.455   3.392  1.00 10.00      A   
ATOM   2385  O   ASP A 252      17.256  30.723   3.346  1.00 10.00      A   
ATOM   2386  N   VAL A 253      18.947  29.269   3.044  1.00 10.00      A   
ATOM   2387  HN  VAL A 253      19.912  29.114   3.097  1.00 10.00      A   
ATOM   2388  CA  VAL A 253      18.079  28.193   2.583  1.00 10.00      A   
ATOM   2389  CB  VAL A 253      18.884  27.019   1.981  1.00 10.00      A   
ATOM   2390  CG1 VAL A 253      17.948  25.940   1.450  1.00 10.00      A   
ATOM   2391  CG2 VAL A 253      19.800  27.518   0.876  1.00 10.00      A   
ATOM   2392  C   VAL A 253      17.224  27.684   3.741  1.00 10.00      A   
ATOM   2393  O   VAL A 253      16.023  27.442   3.581  1.00 10.00      A   
ATOM   2394  N   TYR A 254      17.850  27.538   4.908  1.00 10.00      A   
ATOM   2395  HN  TYR A 254      18.808  27.741   4.965  1.00 10.00      A   
ATOM   2396  CA  TYR A 254      17.151  27.071   6.097  1.00 10.00      A   
ATOM   2397  CB  TYR A 254      18.107  26.929   7.286  1.00 10.00      A   
ATOM   2398  CG  TYR A 254      17.493  26.248   8.490  1.00 10.00      A   
ATOM   2399  CD1 TYR A 254      17.299  24.871   8.513  1.00 10.00      A   
ATOM   2400  CD2 TYR A 254      17.102  26.982   9.601  1.00 10.00      A   
ATOM   2401  CE1 TYR A 254      16.731  24.248   9.607  1.00 10.00      A   
ATOM   2402  CE2 TYR A 254      16.536  26.366  10.701  1.00 10.00      A   
ATOM   2403  CZ  TYR A 254      16.352  24.998  10.700  1.00 10.00      A   
ATOM   2404  OH  TYR A 254      15.777  24.381  11.793  1.00 10.00      A   
ATOM   2405  HH  TYR A 254      14.831  24.594  11.820  1.00 10.00      A   
ATOM   2406  C   TYR A 254      15.992  28.005   6.440  1.00 10.00      A   
ATOM   2407  O   TYR A 254      14.878  27.545   6.697  1.00 10.00      A   
ATOM   2408  N   SER A 255      16.257  29.313   6.405  1.00 10.00      A   
ATOM   2409  HN  SER A 255      17.164  29.610   6.181  1.00 10.00      A   
ATOM   2410  CA  SER A 255      15.241  30.316   6.696  1.00 10.00      A   
ATOM   2411  CB  SER A 255      15.814  31.733   6.548  1.00 10.00      A   
ATOM   2412  OG  SER A 255      16.577  32.105   7.686  1.00 10.00      A   
ATOM   2413  HG  SER A 255      16.150  31.765   8.484  1.00 10.00      A   
ATOM   2414  C   SER A 255      14.023  30.140   5.793  1.00 10.00      A   
ATOM   2415  O   SER A 255      12.888  30.151   6.268  1.00 10.00      A   
ATOM   2416  N   GLY A 256      14.266  29.949   4.497  1.00 10.00      A   
ATOM   2417  HN  GLY A 256      15.196  29.921   4.179  1.00 10.00      A   
ATOM   2418  CA  GLY A 256      13.177  29.771   3.556  1.00 10.00      A   
ATOM   2419  C   GLY A 256      12.308  28.581   3.911  1.00 10.00      A   
ATOM   2420  O   GLY A 256      11.079  28.672   3.895  1.00 10.00      A   
ATOM   2421  N   LEU A 257      12.950  27.473   4.258  1.00 10.00      A   
ATOM   2422  HN  LEU A 257      13.934  27.476   4.268  1.00 10.00      A   
ATOM   2423  CA  LEU A 257      12.242  26.253   4.620  1.00 10.00      A   
ATOM   2424  CB  LEU A 257      13.215  25.082   4.745  1.00 10.00      A   
ATOM   2425  CG  LEU A 257      13.939  24.676   3.464  1.00 10.00      A   
ATOM   2426  CD1 LEU A 257      14.987  23.624   3.766  1.00 10.00      A   
ATOM   2427  CD2 LEU A 257      12.946  24.171   2.427  1.00 10.00      A   
ATOM   2428  C   LEU A 257      11.459  26.427   5.913  1.00 10.00      A   
ATOM   2429  O   LEU A 257      10.265  26.134   5.960  1.00 10.00      A   
ATOM   2430  N   SER A 258      12.131  26.920   6.949  1.00 10.00      A   
ATOM   2431  HN  SER A 258      13.084  27.148   6.840  1.00 10.00      A   
ATOM   2432  CA  SER A 258      11.507  27.126   8.251  1.00 10.00      A   
ATOM   2433  CB  SER A 258      12.527  27.694   9.239  1.00 10.00      A   
ATOM   2434  OG  SER A 258      13.662  26.853   9.330  1.00 10.00      A   
ATOM   2435  HG  SER A 258      13.548  26.246  10.068  1.00 10.00      A   
ATOM   2436  C   SER A 258      10.276  28.028   8.158  1.00 10.00      A   
ATOM   2437  O   SER A 258       9.246  27.758   8.786  1.00 10.00      A   
ATOM   2438  N   VAL A 259      10.379  29.088   7.367  1.00 10.00      A   
ATOM   2439  HN  VAL A 259      11.225  29.251   6.893  1.00 10.00      A   
ATOM   2440  CA  VAL A 259       9.274  30.026   7.188  1.00 10.00      A   
ATOM   2441  CB  VAL A 259       9.727  31.308   6.449  1.00 10.00      A   
ATOM   2442  CG1 VAL A 259       8.534  32.169   6.052  1.00 10.00      A   
ATOM   2443  CG2 VAL A 259      10.691  32.111   7.311  1.00 10.00      A   
ATOM   2444  C   VAL A 259       8.112  29.378   6.431  1.00 10.00      A   
ATOM   2445  O   VAL A 259       6.953  29.522   6.817  1.00 10.00      A   
ATOM   2446  N   ALA A 260       8.432  28.643   5.374  1.00 10.00      A   
ATOM   2447  HN  ALA A 260       9.380  28.540   5.131  1.00 10.00      A   
ATOM   2448  CA  ALA A 260       7.414  27.987   4.559  1.00 10.00      A   
ATOM   2449  CB  ALA A 260       8.010  27.529   3.237  1.00 10.00      A   
ATOM   2450  C   ALA A 260       6.756  26.816   5.285  1.00 10.00      A   
ATOM   2451  O   ALA A 260       5.535  26.647   5.229  1.00 10.00      A   
ATOM   2452  N   LEU A 261       7.566  26.018   5.970  1.00 10.00      A   
ATOM   2453  HN  LEU A 261       8.530  26.213   5.977  1.00 10.00      A   
ATOM   2454  CA  LEU A 261       7.072  24.852   6.697  1.00 10.00      A   
ATOM   2455  CB  LEU A 261       8.228  23.990   7.207  1.00 10.00      A   
ATOM   2456  CG  LEU A 261       8.890  23.084   6.165  1.00 10.00      A   
ATOM   2457  CD1 LEU A 261      10.234  22.585   6.667  1.00 10.00      A   
ATOM   2458  CD2 LEU A 261       7.982  21.913   5.822  1.00 10.00      A   
ATOM   2459  C   LEU A 261       6.138  25.229   7.838  1.00 10.00      A   
ATOM   2460  O   LEU A 261       5.207  24.491   8.159  1.00 10.00      A   
ATOM   2461  N   SER A 262       6.375  26.381   8.450  1.00 10.00      A   
ATOM   2462  HN  SER A 262       7.126  26.941   8.159  1.00 10.00      A   
ATOM   2463  CA  SER A 262       5.534  26.831   9.543  1.00 10.00      A   
ATOM   2464  CB  SER A 262       6.302  27.785  10.458  1.00 10.00      A   
ATOM   2465  OG  SER A 262       6.959  28.797   9.710  1.00 10.00      A   
ATOM   2466  HG  SER A 262       7.836  28.483   9.443  1.00 10.00      A   
ATOM   2467  C   SER A 262       4.268  27.491   9.003  1.00 10.00      A   
ATOM   2468  O   SER A 262       3.358  27.826   9.758  1.00 10.00      A   
ATOM   2469  N   GLY A 263       4.225  27.663   7.686  1.00 10.00      A   
ATOM   2470  HN  GLY A 263       4.986  27.368   7.140  1.00 10.00      A   
ATOM   2471  CA  GLY A 263       3.079  28.268   7.047  1.00 10.00      A   
ATOM   2472  C   GLY A 263       1.971  27.263   6.833  1.00 10.00      A   
ATOM   2473  O   GLY A 263       0.799  27.565   7.057  1.00 10.00      A   
ATOM   2474  N   CYS A 264       2.335  26.064   6.399  1.00 10.00      A   
ATOM   2475  HN  CYS A 264       3.285  25.882   6.227  1.00 10.00      A   
ATOM   2476  CA  CYS A 264       1.359  25.012   6.165  1.00 10.00      A   
ATOM   2477  CB  CYS A 264       1.917  23.960   5.202  1.00 10.00      A   
ATOM   2478  SG  CYS A 264       2.681  24.641   3.711  1.00 10.00      A   
ATOM   2479  HG  CYS A 264       1.858  24.429   2.691  1.00 10.00      A   
ATOM   2480  C   CYS A 264       0.956  24.368   7.488  1.00 10.00      A   
ATOM   2481  O   CYS A 264       1.533  23.364   7.911  1.00 10.00      A   
ATOM   2482  N   LYS A 265      -0.023  24.968   8.147  1.00 10.00      A   
ATOM   2483  HN  LYS A 265      -0.427  25.773   7.764  1.00 10.00      A   
ATOM   2484  CA  LYS A 265      -0.507  24.477   9.433  1.00 10.00      A   
ATOM   2485  CB  LYS A 265      -1.203  25.597  10.208  1.00 10.00      A   
ATOM   2486  CG  LYS A 265      -0.284  26.739  10.607  1.00 10.00      A   
ATOM   2487  CD  LYS A 265      -0.676  28.033   9.913  1.00 10.00      A   
ATOM   2488  CE  LYS A 265       0.408  29.084  10.054  1.00 10.00      A   
ATOM   2489  NZ  LYS A 265       0.091  30.310   9.282  1.00 10.00      A   
ATOM   2490  HZ1 LYS A 265      -0.756  30.769   9.674  1.00 10.00      A   
ATOM   2491  HZ2 LYS A 265      -0.084  30.075   8.287  1.00 10.00      A   
ATOM   2492  HZ3 LYS A 265       0.887  30.980   9.331  1.00 10.00      A   
ATOM   2493  C   LYS A 265      -1.458  23.300   9.260  1.00 10.00      A   
ATOM   2494  O   LYS A 265      -1.790  22.613  10.225  1.00 10.00      A   
ATOM   2495  N   GLU A 266      -1.885  23.069   8.026  1.00 10.00      A   
ATOM   2496  HN  GLU A 266      -1.584  23.652   7.301  1.00 10.00      A   
ATOM   2497  CA  GLU A 266      -2.797  21.976   7.721  1.00 10.00      A   
ATOM   2498  CB  GLU A 266      -3.663  22.320   6.506  1.00 10.00      A   
ATOM   2499  CG  GLU A 266      -5.067  22.799   6.852  1.00 10.00      A   
ATOM   2500  CD  GLU A 266      -5.089  24.087   7.653  1.00 10.00      A   
ATOM   2501  OE1 GLU A 266      -5.036  25.175   7.042  1.00 10.00      A   
ATOM   2502  OE2 GLU A 266      -5.191  24.022   8.896  1.00 10.00      A   
ATOM   2503  C   GLU A 266      -2.038  20.671   7.492  1.00 10.00      A   
ATOM   2504  O   GLU A 266      -2.640  19.629   7.257  1.00 10.00      A   
ATOM   2505  N   LEU A 267      -0.712  20.737   7.583  1.00 10.00      A   
ATOM   2506  HN  LEU A 267      -0.293  21.597   7.781  1.00 10.00      A   
ATOM   2507  CA  LEU A 267       0.132  19.564   7.389  1.00 10.00      A   
ATOM   2508  CB  LEU A 267       1.611  19.956   7.349  1.00 10.00      A   
ATOM   2509  CG  LEU A 267       2.156  20.419   5.996  1.00 10.00      A   
ATOM   2510  CD1 LEU A 267       3.602  20.875   6.132  1.00 10.00      A   
ATOM   2511  CD2 LEU A 267       2.037  19.311   4.961  1.00 10.00      A   
ATOM   2512  C   LEU A 267      -0.100  18.530   8.483  1.00 10.00      A   
ATOM   2513  O   LEU A 267       0.042  18.825   9.674  1.00 10.00      A   
ATOM   2514  N   ARG A 268      -0.484  17.330   8.073  1.00 10.00      A   
ATOM   2515  HN  ARG A 268      -0.612  17.174   7.107  1.00 10.00      A   
ATOM   2516  CA  ARG A 268      -0.732  16.239   9.009  1.00 10.00      A   
ATOM   2517  CB  ARG A 268      -2.206  15.824   8.979  1.00 10.00      A   
ATOM   2518  CG  ARG A 268      -3.191  16.947   9.249  1.00 10.00      A   
ATOM   2519  CD  ARG A 268      -3.160  17.390  10.702  1.00 10.00      A   
ATOM   2520  NE  ARG A 268      -4.003  18.565  10.915  1.00 10.00      A   
ATOM   2521  HE  ARG A 268      -4.963  18.406  11.080  1.00 10.00      A   
ATOM   2522  CZ  ARG A 268      -3.555  19.819  10.887  1.00 10.00      A   
ATOM   2523  NH1 ARG A 268      -2.271  20.072  10.663  1.00 10.00      A   
ATOM   2524 HH11 ARG A 268      -1.926  21.063  10.634  1.00 10.00      A   
ATOM   2525 HH12 ARG A 268      -1.599  19.286  10.506  1.00 10.00      A   
ATOM   2526  NH2 ARG A 268      -4.399  20.827  11.071  1.00 10.00      A   
ATOM   2527 HH21 ARG A 268      -5.412  20.636  11.233  1.00 10.00      A   
ATOM   2528 HH22 ARG A 268      -4.057  21.812  11.053  1.00 10.00      A   
ATOM   2529  C   ARG A 268       0.130  15.029   8.667  1.00 10.00      A   
ATOM   2530  O   ARG A 268       0.339  14.142   9.500  1.00 10.00      A   
ATOM   2531  N   CYS A 269       0.631  14.994   7.437  1.00 10.00      A   
ATOM   2532  HN  CYS A 269       0.451  15.738   6.822  1.00 10.00      A   
ATOM   2533  CA  CYS A 269       1.450  13.882   6.980  1.00 10.00      A   
ATOM   2534  CB  CYS A 269       0.623  12.959   6.079  1.00 10.00      A   
ATOM   2535  SG  CYS A 269       1.449  11.427   5.589  1.00 10.00      A   
ATOM   2536  HG  CYS A 269       0.538  10.625   5.053  1.00 10.00      A   
ATOM   2537  C   CYS A 269       2.684  14.376   6.232  1.00 10.00      A   
ATOM   2538  O   CYS A 269       2.606  15.308   5.424  1.00 10.00      A   
ATOM   2539  N   LEU A 270       3.817  13.746   6.513  1.00 10.00      A   
ATOM   2540  HN  LEU A 270       3.803  13.014   7.171  1.00 10.00      A   
ATOM   2541  CA  LEU A 270       5.081  14.092   5.871  1.00 10.00      A   
ATOM   2542  CB  LEU A 270       6.006  14.815   6.858  1.00 10.00      A   
ATOM   2543  CG  LEU A 270       5.595  16.231   7.268  1.00 10.00      A   
ATOM   2544  CD1 LEU A 270       6.558  16.795   8.303  1.00 10.00      A   
ATOM   2545  CD2 LEU A 270       5.525  17.140   6.054  1.00 10.00      A   
ATOM   2546  C   LEU A 270       5.761  12.832   5.348  1.00 10.00      A   
ATOM   2547  O   LEU A 270       5.862  11.834   6.064  1.00 10.00      A   
ATOM   2548  N   SER A 271       6.200  12.870   4.099  1.00 10.00      A   
ATOM   2549  HN  SER A 271       6.072  13.685   3.568  1.00 10.00      A   
ATOM   2550  CA  SER A 271       6.865  11.729   3.487  1.00 10.00      A   
ATOM   2551  CB  SER A 271       5.841  10.848   2.765  1.00 10.00      A   
ATOM   2552  OG  SER A 271       4.809  10.442   3.651  1.00 10.00      A   
ATOM   2553  HG  SER A 271       4.978  10.809   4.531  1.00 10.00      A   
ATOM   2554  C   SER A 271       7.953  12.188   2.517  1.00 10.00      A   
ATOM   2555  O   SER A 271       7.990  13.353   2.127  1.00 10.00      A   
ATOM   2556  N   GLY A 272       8.831  11.266   2.139  1.00 10.00      A   
ATOM   2557  HN  GLY A 272       8.760  10.362   2.500  1.00 10.00      A   
ATOM   2558  CA  GLY A 272       9.905  11.588   1.220  1.00 10.00      A   
ATOM   2559  C   GLY A 272      11.225  11.733   1.947  1.00 10.00      A   
ATOM   2560  O   GLY A 272      11.670  10.801   2.614  1.00 10.00      A   
ATOM   2561  N   PHE A 273      11.840  12.906   1.819  1.00 10.00      A   
ATOM   2562  HN  PHE A 273      11.434  13.590   1.245  1.00 10.00      A   
ATOM   2563  CA  PHE A 273      13.109  13.209   2.478  1.00 10.00      A   
ATOM   2564  CB  PHE A 273      13.019  13.021   4.003  1.00 10.00      A   
ATOM   2565  CG  PHE A 273      11.899  13.785   4.658  1.00 10.00      A   
ATOM   2566  CD1 PHE A 273      10.736  13.141   5.045  1.00 10.00      A   
ATOM   2567  CD2 PHE A 273      12.011  15.144   4.887  1.00 10.00      A   
ATOM   2568  CE1 PHE A 273       9.708  13.840   5.648  1.00 10.00      A   
ATOM   2569  CE2 PHE A 273      10.987  15.849   5.488  1.00 10.00      A   
ATOM   2570  CZ  PHE A 273       9.832  15.197   5.870  1.00 10.00      A   
ATOM   2571  C   PHE A 273      14.267  12.400   1.900  1.00 10.00      A   
ATOM   2572  O   PHE A 273      15.063  11.822   2.643  1.00 10.00      A   
ATOM   2573  N   TRP A 274      14.363  12.363   0.572  1.00 10.00      A   
ATOM   2574  HN  TRP A 274      13.699  12.836   0.027  1.00 10.00      A   
ATOM   2575  CA  TRP A 274      15.442  11.638  -0.091  1.00 10.00      A   
ATOM   2576  CB  TRP A 274      15.189  11.525  -1.596  1.00 10.00      A   
ATOM   2577  CG  TRP A 274      14.413  10.307  -1.997  1.00 10.00      A   
ATOM   2578  CD1 TRP A 274      14.900   9.043  -2.161  1.00 10.00      A   
ATOM   2579  CD2 TRP A 274      13.012  10.236  -2.298  1.00 10.00      A   
ATOM   2580  NE1 TRP A 274      13.895   8.193  -2.550  1.00 10.00      A   
ATOM   2581  HE1 TRP A 274      13.998   7.233  -2.733  1.00 10.00      A   
ATOM   2582  CE2 TRP A 274      12.726   8.897  -2.638  1.00 10.00      A   
ATOM   2583  CE3 TRP A 274      11.974  11.172  -2.316  1.00 10.00      A   
ATOM   2584  CZ2 TRP A 274      11.446   8.472  -2.985  1.00 10.00      A   
ATOM   2585  CZ3 TRP A 274      10.705  10.749  -2.662  1.00 10.00      A   
ATOM   2586  CH2 TRP A 274      10.452   9.412  -2.993  1.00 10.00      A   
ATOM   2587  C   TRP A 274      16.769  12.340   0.171  1.00 10.00      A   
ATOM   2588  O   TRP A 274      16.940  13.510  -0.191  1.00 10.00      A   
ATOM   2589  N   ASP A 275      17.690  11.621   0.811  1.00 10.00      A   
ATOM   2590  HN  ASP A 275      17.475  10.702   1.063  1.00 10.00      A   
ATOM   2591  CA  ASP A 275      19.007  12.160   1.166  1.00 10.00      A   
ATOM   2592  CB  ASP A 275      19.775  12.660  -0.063  1.00 10.00      A   
ATOM   2593  CG  ASP A 275      20.360  11.552  -0.914  1.00 10.00      A   
ATOM   2594  OD1 ASP A 275      21.419  11.007  -0.543  1.00 10.00      A   
ATOM   2595  OD2 ASP A 275      19.777  11.237  -1.973  1.00 10.00      A   
ATOM   2596  C   ASP A 275      18.843  13.279   2.190  1.00 10.00      A   
ATOM   2597  O   ASP A 275      19.389  14.372   2.040  1.00 10.00      A   
ATOM   2598  N   ALA A 276      18.071  12.983   3.225  1.00 10.00      A   
ATOM   2599  HN  ALA A 276      17.697  12.081   3.284  1.00 10.00      A   
ATOM   2600  CA  ALA A 276      17.777  13.938   4.289  1.00 10.00      A   
ATOM   2601  CB  ALA A 276      16.780  13.349   5.280  1.00 10.00      A   
ATOM   2602  C   ALA A 276      19.035  14.413   5.012  1.00 10.00      A   
ATOM   2603  O   ALA A 276      19.782  13.610   5.579  1.00 10.00      A   
ATOM   2604  N   VAL A 277      19.257  15.722   4.990  1.00 10.00      A   
ATOM   2605  HN  VAL A 277      18.629  16.304   4.513  1.00 10.00      A   
ATOM   2606  CA  VAL A 277      20.404  16.318   5.656  1.00 10.00      A   
ATOM   2607  CB  VAL A 277      20.897  17.574   4.903  1.00 10.00      A   
ATOM   2608  CG1 VAL A 277      21.995  18.290   5.673  1.00 10.00      A   
ATOM   2609  CG2 VAL A 277      21.392  17.195   3.516  1.00 10.00      A   
ATOM   2610  C   VAL A 277      20.024  16.681   7.091  1.00 10.00      A   
ATOM   2611  O   VAL A 277      19.083  17.448   7.314  1.00 10.00      A   
ATOM   2612  N   PRO A 278      20.739  16.114   8.081  1.00 10.00      A   
ATOM   2613  CA  PRO A 278      20.482  16.355   9.510  1.00 10.00      A   
ATOM   2614  CB  PRO A 278      21.687  15.717  10.204  1.00 10.00      A   
ATOM   2615  CG  PRO A 278      22.119  14.643   9.266  1.00 10.00      A   
ATOM   2616  CD  PRO A 278      21.855  15.171   7.882  1.00 10.00      A   
ATOM   2617  C   PRO A 278      20.386  17.834   9.872  1.00 10.00      A   
ATOM   2618  O   PRO A 278      19.591  18.219  10.732  1.00 10.00      A   
ATOM   2619  N   ALA A 279      21.181  18.664   9.210  1.00 10.00      A   
ATOM   2620  HN  ALA A 279      21.794  18.301   8.530  1.00 10.00      A   
ATOM   2621  CA  ALA A 279      21.184  20.100   9.483  1.00 10.00      A   
ATOM   2622  CB  ALA A 279      22.358  20.774   8.791  1.00 10.00      A   
ATOM   2623  C   ALA A 279      19.868  20.779   9.097  1.00 10.00      A   
ATOM   2624  O   ALA A 279      19.621  21.930   9.467  1.00 10.00      A   
ATOM   2625  N   TYR A 280      19.025  20.070   8.353  1.00 10.00      A   
ATOM   2626  HN  TYR A 280      19.273  19.157   8.077  1.00 10.00      A   
ATOM   2627  CA  TYR A 280      17.745  20.619   7.925  1.00 10.00      A   
ATOM   2628  CB  TYR A 280      17.646  20.629   6.398  1.00 10.00      A   
ATOM   2629  CG  TYR A 280      18.487  21.699   5.740  1.00 10.00      A   
ATOM   2630  CD1 TYR A 280      19.835  21.492   5.485  1.00 10.00      A   
ATOM   2631  CD2 TYR A 280      17.933  22.918   5.377  1.00 10.00      A   
ATOM   2632  CE1 TYR A 280      20.606  22.471   4.886  1.00 10.00      A   
ATOM   2633  CE2 TYR A 280      18.695  23.902   4.777  1.00 10.00      A   
ATOM   2634  CZ  TYR A 280      20.031  23.672   4.533  1.00 10.00      A   
ATOM   2635  OH  TYR A 280      20.795  24.649   3.937  1.00 10.00      A   
ATOM   2636  HH  TYR A 280      21.297  24.262   3.203  1.00 10.00      A   
ATOM   2637  C   TYR A 280      16.572  19.849   8.521  1.00 10.00      A   
ATOM   2638  O   TYR A 280      15.417  20.104   8.183  1.00 10.00      A   
ATOM   2639  N   LEU A 281      16.873  18.910   9.406  1.00 10.00      A   
ATOM   2640  HN  LEU A 281      17.814  18.758   9.639  1.00 10.00      A   
ATOM   2641  CA  LEU A 281      15.838  18.101  10.047  1.00 10.00      A   
ATOM   2642  CB  LEU A 281      16.430  16.876  10.756  1.00 10.00      A   
ATOM   2643  CG  LEU A 281      17.040  15.797   9.855  1.00 10.00      A   
ATOM   2644  CD1 LEU A 281      17.509  14.610  10.679  1.00 10.00      A   
ATOM   2645  CD2 LEU A 281      16.051  15.353   8.785  1.00 10.00      A   
ATOM   2646  C   LEU A 281      14.931  18.908  10.994  1.00 10.00      A   
ATOM   2647  O   LEU A 281      13.708  18.783  10.921  1.00 10.00      A   
ATOM   2648  N   PRO A 282      15.497  19.758  11.889  1.00 10.00      A   
ATOM   2649  CA  PRO A 282      14.696  20.555  12.841  1.00 10.00      A   
ATOM   2650  CB  PRO A 282      15.744  21.328  13.652  1.00 10.00      A   
ATOM   2651  CG  PRO A 282      17.007  20.558  13.467  1.00 10.00      A   
ATOM   2652  CD  PRO A 282      16.941  19.993  12.080  1.00 10.00      A   
ATOM   2653  C   PRO A 282      13.712  21.528  12.176  1.00 10.00      A   
ATOM   2654  O   PRO A 282      12.888  22.141  12.855  1.00 10.00      A   
ATOM   2655  N   ALA A 283      13.782  21.649  10.856  1.00 10.00      A   
ATOM   2656  HN  ALA A 283      14.438  21.112  10.363  1.00 10.00      A   
ATOM   2657  CA  ALA A 283      12.903  22.551  10.120  1.00 10.00      A   
ATOM   2658  CB  ALA A 283      13.396  22.728   8.693  1.00 10.00      A   
ATOM   2659  C   ALA A 283      11.452  22.068  10.140  1.00 10.00      A   
ATOM   2660  O   ALA A 283      10.520  22.870  10.086  1.00 10.00      A   
ATOM   2661  N   VAL A 284      11.266  20.757  10.252  1.00 10.00      A   
ATOM   2662  HN  VAL A 284      12.046  20.164  10.330  1.00 10.00      A   
ATOM   2663  CA  VAL A 284       9.924  20.179  10.266  1.00 10.00      A   
ATOM   2664  CB  VAL A 284       9.869  18.825   9.526  1.00 10.00      A   
ATOM   2665  CG1 VAL A 284      10.268  18.987   8.067  1.00 10.00      A   
ATOM   2666  CG2 VAL A 284      10.742  17.787  10.217  1.00 10.00      A   
ATOM   2667  C   VAL A 284       9.387  20.003  11.686  1.00 10.00      A   
ATOM   2668  O   VAL A 284       8.295  19.469  11.882  1.00 10.00      A   
ATOM   2669  N   TYR A 285      10.144  20.476  12.669  1.00 10.00      A   
ATOM   2670  HN  TYR A 285      10.988  20.922  12.446  1.00 10.00      A   
ATOM   2671  CA  TYR A 285       9.751  20.355  14.073  1.00 10.00      A   
ATOM   2672  CB  TYR A 285      10.836  20.916  14.994  1.00 10.00      A   
ATOM   2673  CG  TYR A 285      11.960  19.953  15.311  1.00 10.00      A   
ATOM   2674  CD1 TYR A 285      12.168  18.806  14.553  1.00 10.00      A   
ATOM   2675  CD2 TYR A 285      12.820  20.199  16.374  1.00 10.00      A   
ATOM   2676  CE1 TYR A 285      13.201  17.936  14.844  1.00 10.00      A   
ATOM   2677  CE2 TYR A 285      13.854  19.334  16.671  1.00 10.00      A   
ATOM   2678  CZ  TYR A 285      14.040  18.206  15.903  1.00 10.00      A   
ATOM   2679  OH  TYR A 285      15.069  17.343  16.196  1.00 10.00      A   
ATOM   2680  HH  TYR A 285      15.083  17.183  17.147  1.00 10.00      A   
ATOM   2681  C   TYR A 285       8.417  21.043  14.361  1.00 10.00      A   
ATOM   2682  O   TYR A 285       7.649  20.594  15.212  1.00 10.00      A   
ATOM   2683  N   SER A 286       8.138  22.121  13.642  1.00 10.00      A   
ATOM   2684  HN  SER A 286       8.784  22.430  12.974  1.00 10.00      A   
ATOM   2685  CA  SER A 286       6.904  22.873  13.829  1.00 10.00      A   
ATOM   2686  CB  SER A 286       7.005  24.204  13.089  1.00 10.00      A   
ATOM   2687  OG  SER A 286       8.261  24.812  13.342  1.00 10.00      A   
ATOM   2688  HG  SER A 286       8.672  25.067  12.507  1.00 10.00      A   
ATOM   2689  C   SER A 286       5.674  22.091  13.358  1.00 10.00      A   
ATOM   2690  O   SER A 286       4.541  22.447  13.677  1.00 10.00      A   
ATOM   2691  N   VAL A 287       5.903  21.024  12.603  1.00 10.00      A   
ATOM   2692  HN  VAL A 287       6.828  20.786  12.380  1.00 10.00      A   
ATOM   2693  CA  VAL A 287       4.814  20.200  12.090  1.00 10.00      A   
ATOM   2694  CB  VAL A 287       5.055  19.813  10.611  1.00 10.00      A   
ATOM   2695  CG1 VAL A 287       3.826  19.147  10.009  1.00 10.00      A   
ATOM   2696  CG2 VAL A 287       5.458  21.031   9.789  1.00 10.00      A   
ATOM   2697  C   VAL A 287       4.625  18.928  12.927  1.00 10.00      A   
ATOM   2698  O   VAL A 287       3.552  18.324  12.915  1.00 10.00      A   
ATOM   2699  N   CYS A 288       5.659  18.548  13.675  1.00 10.00      A   
ATOM   2700  HN  CYS A 288       6.473  19.091  13.670  1.00 10.00      A   
ATOM   2701  CA  CYS A 288       5.629  17.343  14.507  1.00 10.00      A   
ATOM   2702  CB  CYS A 288       6.963  17.170  15.234  1.00 10.00      A   
ATOM   2703  SG  CYS A 288       8.388  16.956  14.140  1.00 10.00      A   
ATOM   2704  HG  CYS A 288       8.973  15.806  14.453  1.00 10.00      A   
ATOM   2705  C   CYS A 288       4.472  17.345  15.506  1.00 10.00      A   
ATOM   2706  O   CYS A 288       3.901  16.294  15.806  1.00 10.00      A   
ATOM   2707  N   SER A 289       4.112  18.524  15.999  1.00 10.00      A   
ATOM   2708  HN  SER A 289       4.601  19.330  15.723  1.00 10.00      A   
ATOM   2709  CA  SER A 289       3.027  18.653  16.962  1.00 10.00      A   
ATOM   2710  CB  SER A 289       2.983  20.087  17.479  1.00 10.00      A   
ATOM   2711  OG  SER A 289       4.236  20.727  17.283  1.00 10.00      A   
ATOM   2712  HG  SER A 289       4.580  21.026  18.135  1.00 10.00      A   
ATOM   2713  C   SER A 289       1.670  18.280  16.356  1.00 10.00      A   
ATOM   2714  O   SER A 289       0.709  18.014  17.080  1.00 10.00      A   
ATOM   2715  N   ARG A 290       1.600  18.246  15.034  1.00 10.00      A   
ATOM   2716  HN  ARG A 290       2.410  18.422  14.508  1.00 10.00      A   
ATOM   2717  CA  ARG A 290       0.362  17.929  14.341  1.00 10.00      A   
ATOM   2718  CB  ARG A 290      -0.185  19.186  13.651  1.00 10.00      A   
ATOM   2719  CG  ARG A 290       0.827  19.906  12.772  1.00 10.00      A   
ATOM   2720  CD  ARG A 290       0.301  21.250  12.298  1.00 10.00      A   
ATOM   2721  NE  ARG A 290       1.255  21.935  11.429  1.00 10.00      A   
ATOM   2722  HE  ARG A 290       1.478  21.503  10.576  1.00 10.00      A   
ATOM   2723  CZ  ARG A 290       1.836  23.095  11.734  1.00 10.00      A   
ATOM   2724  NH1 ARG A 290       1.566  23.700  12.888  1.00 10.00      A   
ATOM   2725 HH11 ARG A 290       0.897  23.271  13.565  1.00 10.00      A   
ATOM   2726 HH12 ARG A 290       2.026  24.605  13.126  1.00 10.00      A   
ATOM   2727  NH2 ARG A 290       2.688  23.652  10.884  1.00 10.00      A   
ATOM   2728 HH21 ARG A 290       2.905  23.189   9.976  1.00 10.00      A   
ATOM   2729 HH22 ARG A 290       3.147  24.561  11.124  1.00 10.00      A   
ATOM   2730  C   ARG A 290       0.569  16.805  13.328  1.00 10.00      A   
ATOM   2731  O   ARG A 290      -0.184  16.682  12.361  1.00 10.00      A   
ATOM   2732  N   LEU A 291       1.586  15.980  13.562  1.00 10.00      A   
ATOM   2733  HN  LEU A 291       2.141  16.114  14.362  1.00 10.00      A   
ATOM   2734  CA  LEU A 291       1.889  14.873  12.666  1.00 10.00      A   
ATOM   2735  CB  LEU A 291       3.392  14.582  12.643  1.00 10.00      A   
ATOM   2736  CG  LEU A 291       4.214  15.360  11.615  1.00 10.00      A   
ATOM   2737  CD1 LEU A 291       5.687  15.000  11.732  1.00 10.00      A   
ATOM   2738  CD2 LEU A 291       3.704  15.085  10.210  1.00 10.00      A   
ATOM   2739  C   LEU A 291       1.131  13.611  13.050  1.00 10.00      A   
ATOM   2740  O   LEU A 291       1.141  13.192  14.209  1.00 10.00      A   
ATOM   2741  N   THR A 292       0.454  13.023  12.075  1.00 10.00      A   
ATOM   2742  HN  THR A 292       0.442  13.440  11.182  1.00 10.00      A   
ATOM   2743  CA  THR A 292      -0.288  11.790  12.291  1.00 10.00      A   
ATOM   2744  CB  THR A 292      -1.669  11.856  11.614  1.00 10.00      A   
ATOM   2745  OG1 THR A 292      -2.157  13.203  11.661  1.00 10.00      A   
ATOM   2746  HG1 THR A 292      -1.794  13.643  12.434  1.00 10.00      A   
ATOM   2747  CG2 THR A 292      -2.657  10.938  12.318  1.00 10.00      A   
ATOM   2748  C   THR A 292       0.496  10.625  11.691  1.00 10.00      A   
ATOM   2749  O   THR A 292       0.642   9.563  12.305  1.00 10.00      A   
ATOM   2750  N   THR A 293       1.017  10.852  10.495  1.00 10.00      A   
ATOM   2751  HN  THR A 293       0.883  11.728  10.078  1.00 10.00      A   
ATOM   2752  CA  THR A 293       1.781   9.848   9.781  1.00 10.00      A   
ATOM   2753  CB  THR A 293       1.053   9.452   8.484  1.00 10.00      A   
ATOM   2754  OG1 THR A 293      -0.340   9.276   8.765  1.00 10.00      A   
ATOM   2755  HG1 THR A 293      -0.858   9.734   8.100  1.00 10.00      A   
ATOM   2756  CG2 THR A 293       1.617   8.158   7.916  1.00 10.00      A   
ATOM   2757  C   THR A 293       3.165  10.385   9.433  1.00 10.00      A   
ATOM   2758  O   THR A 293       3.297  11.465   8.852  1.00 10.00      A   
ATOM   2759  N   LEU A 294       4.195   9.638   9.799  1.00 10.00      A   
ATOM   2760  HN  LEU A 294       4.031   8.788  10.270  1.00 10.00      A   
ATOM   2761  CA  LEU A 294       5.561  10.046   9.522  1.00 10.00      A   
ATOM   2762  CB  LEU A 294       6.296  10.381  10.820  1.00 10.00      A   
ATOM   2763  CG  LEU A 294       7.655  11.068  10.675  1.00 10.00      A   
ATOM   2764  CD1 LEU A 294       7.534  12.312   9.808  1.00 10.00      A   
ATOM   2765  CD2 LEU A 294       8.207  11.425  12.045  1.00 10.00      A   
ATOM   2766  C   LEU A 294       6.308   8.969   8.741  1.00 10.00      A   
ATOM   2767  O   LEU A 294       6.514   7.854   9.230  1.00 10.00      A   
ATOM   2768  N   ASN A 295       6.701   9.303   7.522  1.00 10.00      A   
ATOM   2769  HN  ASN A 295       6.500  10.202   7.180  1.00 10.00      A   
ATOM   2770  CA  ASN A 295       7.423   8.370   6.669  1.00 10.00      A   
ATOM   2771  CB  ASN A 295       6.726   8.257   5.311  1.00 10.00      A   
ATOM   2772  CG  ASN A 295       7.158   7.048   4.502  1.00 10.00      A   
ATOM   2773  OD1 ASN A 295       8.309   6.610   4.564  1.00 10.00      A   
ATOM   2774  ND2 ASN A 295       6.230   6.500   3.733  1.00 10.00      A   
ATOM   2775 HD21 ASN A 295       5.336   6.902   3.729  1.00 10.00      A   
ATOM   2776 HD22 ASN A 295       6.475   5.716   3.195  1.00 10.00      A   
ATOM   2777  C   ASN A 295       8.861   8.832   6.490  1.00 10.00      A   
ATOM   2778  O   ASN A 295       9.143   9.725   5.694  1.00 10.00      A   
ATOM   2779  N   LEU A 296       9.763   8.235   7.249  1.00 10.00      A   
ATOM   2780  HN  LEU A 296       9.475   7.525   7.872  1.00 10.00      A   
ATOM   2781  CA  LEU A 296      11.174   8.587   7.182  1.00 10.00      A   
ATOM   2782  CB  LEU A 296      11.675   9.043   8.556  1.00 10.00      A   
ATOM   2783  CG  LEU A 296      11.207  10.425   9.028  1.00 10.00      A   
ATOM   2784  CD1 LEU A 296      11.618  10.672  10.473  1.00 10.00      A   
ATOM   2785  CD2 LEU A 296      11.753  11.519   8.123  1.00 10.00      A   
ATOM   2786  C   LEU A 296      11.998   7.401   6.691  1.00 10.00      A   
ATOM   2787  O   LEU A 296      13.179   7.269   7.018  1.00 10.00      A   
ATOM   2788  N   SER A 297      11.374   6.548   5.892  1.00 10.00      A   
ATOM   2789  HN  SER A 297      10.432   6.703   5.672  1.00 10.00      A   
ATOM   2790  CA  SER A 297      12.044   5.366   5.354  1.00 10.00      A   
ATOM   2791  CB  SER A 297      11.032   4.458   4.661  1.00 10.00      A   
ATOM   2792  OG  SER A 297       9.811   4.438   5.376  1.00 10.00      A   
ATOM   2793  HG  SER A 297       9.176   5.017   4.940  1.00 10.00      A   
ATOM   2794  C   SER A 297      13.165   5.740   4.386  1.00 10.00      A   
ATOM   2795  O   SER A 297      13.993   4.905   4.025  1.00 10.00      A   
ATOM   2796  N   TYR A 298      13.183   6.997   3.968  1.00 10.00      A   
ATOM   2797  HN  TYR A 298      12.491   7.614   4.279  1.00 10.00      A   
ATOM   2798  CA  TYR A 298      14.203   7.475   3.046  1.00 10.00      A   
ATOM   2799  CB  TYR A 298      13.567   8.304   1.930  1.00 10.00      A   
ATOM   2800  CG  TYR A 298      12.363   7.649   1.293  1.00 10.00      A   
ATOM   2801  CD1 TYR A 298      11.075   7.957   1.712  1.00 10.00      A   
ATOM   2802  CD2 TYR A 298      12.514   6.718   0.275  1.00 10.00      A   
ATOM   2803  CE1 TYR A 298       9.975   7.358   1.135  1.00 10.00      A   
ATOM   2804  CE2 TYR A 298      11.418   6.114  -0.309  1.00 10.00      A   
ATOM   2805  CZ  TYR A 298      10.152   6.439   0.125  1.00 10.00      A   
ATOM   2806  OH  TYR A 298       9.053   5.845  -0.451  1.00 10.00      A   
ATOM   2807  HH  TYR A 298       9.177   4.887  -0.465  1.00 10.00      A   
ATOM   2808  C   TYR A 298      15.250   8.307   3.776  1.00 10.00      A   
ATOM   2809  O   TYR A 298      16.213   8.777   3.171  1.00 10.00      A   
ATOM   2810  N   ALA A 299      15.061   8.479   5.076  1.00 10.00      A   
ATOM   2811  HN  ALA A 299      14.286   8.061   5.504  1.00 10.00      A   
ATOM   2812  CA  ALA A 299      15.988   9.255   5.887  1.00 10.00      A   
ATOM   2813  CB  ALA A 299      15.247   9.991   6.997  1.00 10.00      A   
ATOM   2814  C   ALA A 299      17.074   8.358   6.466  1.00 10.00      A   
ATOM   2815  O   ALA A 299      16.865   7.672   7.468  1.00 10.00      A   
ATOM   2816  N   THR A 300      18.231   8.368   5.826  1.00 10.00      A   
ATOM   2817  HN  THR A 300      18.330   8.935   5.034  1.00 10.00      A   
ATOM   2818  CA  THR A 300      19.360   7.560   6.253  1.00 10.00      A   
ATOM   2819  CB  THR A 300      20.265   7.221   5.052  1.00 10.00      A   
ATOM   2820  OG1 THR A 300      19.568   7.523   3.833  1.00 10.00      A   
ATOM   2821  HG1 THR A 300      19.479   6.718   3.303  1.00 10.00      A   
ATOM   2822  CG2 THR A 300      20.631   5.747   5.060  1.00 10.00      A   
ATOM   2823  C   THR A 300      20.183   8.286   7.317  1.00 10.00      A   
ATOM   2824  O   THR A 300      21.361   8.583   7.117  1.00 10.00      A   
ATOM   2825  N   VAL A 301      19.554   8.567   8.449  1.00 10.00      A   
ATOM   2826  HN  VAL A 301      18.621   8.290   8.558  1.00 10.00      A   
ATOM   2827  CA  VAL A 301      20.222   9.252   9.543  1.00 10.00      A   
ATOM   2828  CB  VAL A 301      19.425  10.479  10.045  1.00 10.00      A   
ATOM   2829  CG1 VAL A 301      19.518  11.625   9.047  1.00 10.00      A   
ATOM   2830  CG2 VAL A 301      17.971  10.117  10.302  1.00 10.00      A   
ATOM   2831  C   VAL A 301      20.481   8.286  10.694  1.00 10.00      A   
ATOM   2832  O   VAL A 301      20.022   7.145  10.666  1.00 10.00      A   
ATOM   2833  N   GLN A 302      21.221   8.735  11.699  1.00 10.00      A   
ATOM   2834  HN  GLN A 302      21.558   9.657  11.676  1.00 10.00      A   
ATOM   2835  CA  GLN A 302      21.533   7.888  12.839  1.00 10.00      A   
ATOM   2836  CB  GLN A 302      22.890   8.254  13.438  1.00 10.00      A   
ATOM   2837  CG  GLN A 302      24.073   7.821  12.585  1.00 10.00      A   
ATOM   2838  CD  GLN A 302      24.099   6.319  12.345  1.00 10.00      A   
ATOM   2839  OE1 GLN A 302      24.673   5.561  13.128  1.00 10.00      A   
ATOM   2840  NE2 GLN A 302      23.479   5.874  11.259  1.00 10.00      A   
ATOM   2841 HE21 GLN A 302      23.039   6.529  10.670  1.00 10.00      A   
ATOM   2842 HE22 GLN A 302      23.489   4.911  11.083  1.00 10.00      A   
ATOM   2843  C   GLN A 302      20.437   7.925  13.900  1.00 10.00      A   
ATOM   2844  O   GLN A 302      19.551   8.783  13.868  1.00 10.00      A   
ATOM   2845  N   SER A 303      20.529   7.000  14.847  1.00 10.00      A   
ATOM   2846  HN  SER A 303      21.283   6.371  14.819  1.00 10.00      A   
ATOM   2847  CA  SER A 303      19.558   6.871  15.928  1.00 10.00      A   
ATOM   2848  CB  SER A 303      19.993   5.761  16.893  1.00 10.00      A   
ATOM   2849  OG  SER A 303      18.994   5.491  17.863  1.00 10.00      A   
ATOM   2850  HG  SER A 303      18.438   4.759  17.553  1.00 10.00      A   
ATOM   2851  C   SER A 303      19.326   8.178  16.688  1.00 10.00      A   
ATOM   2852  O   SER A 303      18.188   8.609  16.846  1.00 10.00      A   
ATOM   2853  N   TYR A 304      20.403   8.813  17.139  1.00 10.00      A   
ATOM   2854  HN  TYR A 304      21.292   8.436  16.956  1.00 10.00      A   
ATOM   2855  CA  TYR A 304      20.299  10.050  17.905  1.00 10.00      A   
ATOM   2856  CB  TYR A 304      21.679  10.526  18.349  1.00 10.00      A   
ATOM   2857  CG  TYR A 304      21.672  11.254  19.671  1.00 10.00      A   
ATOM   2858  CD1 TYR A 304      21.286  10.607  20.837  1.00 10.00      A   
ATOM   2859  CD2 TYR A 304      22.057  12.584  19.754  1.00 10.00      A   
ATOM   2860  CE1 TYR A 304      21.286  11.267  22.050  1.00 10.00      A   
ATOM   2861  CE2 TYR A 304      22.059  13.254  20.961  1.00 10.00      A   
ATOM   2862  CZ  TYR A 304      21.672  12.591  22.107  1.00 10.00      A   
ATOM   2863  OH  TYR A 304      21.683  13.248  23.318  1.00 10.00      A   
ATOM   2864  HH  TYR A 304      21.664  12.596  24.033  1.00 10.00      A   
ATOM   2865  C   TYR A 304      19.574  11.148  17.131  1.00 10.00      A   
ATOM   2866  O   TYR A 304      18.778  11.896  17.704  1.00 10.00      A   
ATOM   2867  N   ASP A 305      19.839  11.229  15.830  1.00 10.00      A   
ATOM   2868  HN  ASP A 305      20.455  10.583  15.426  1.00 10.00      A   
ATOM   2869  CA  ASP A 305      19.211  12.239  14.985  1.00 10.00      A   
ATOM   2870  CB  ASP A 305      19.884  12.326  13.613  1.00 10.00      A   
ATOM   2871  CG  ASP A 305      20.803  13.526  13.489  1.00 10.00      A   
ATOM   2872  OD1 ASP A 305      20.457  14.602  14.019  1.00 10.00      A   
ATOM   2873  OD2 ASP A 305      21.873  13.399  12.860  1.00 10.00      A   
ATOM   2874  C   ASP A 305      17.724  11.968  14.839  1.00 10.00      A   
ATOM   2875  O   ASP A 305      16.919  12.896  14.761  1.00 10.00      A   
ATOM   2876  N   LEU A 306      17.368  10.689  14.812  1.00 10.00      A   
ATOM   2877  HN  LEU A 306      18.063   9.999  14.863  1.00 10.00      A   
ATOM   2878  CA  LEU A 306      15.977  10.278  14.699  1.00 10.00      A   
ATOM   2879  CB  LEU A 306      15.895   8.788  14.350  1.00 10.00      A   
ATOM   2880  CG  LEU A 306      16.209   8.411  12.901  1.00 10.00      A   
ATOM   2881  CD1 LEU A 306      16.593   6.944  12.798  1.00 10.00      A   
ATOM   2882  CD2 LEU A 306      15.019   8.714  12.004  1.00 10.00      A   
ATOM   2883  C   LEU A 306      15.240  10.535  16.009  1.00 10.00      A   
ATOM   2884  O   LEU A 306      14.159  11.119  16.021  1.00 10.00      A   
ATOM   2885  N   VAL A 307      15.848  10.111  17.110  1.00 10.00      A   
ATOM   2886  HN  VAL A 307      16.725   9.672  17.027  1.00 10.00      A   
ATOM   2887  CA  VAL A 307      15.259  10.270  18.436  1.00 10.00      A   
ATOM   2888  CB  VAL A 307      16.200   9.730  19.534  1.00 10.00      A   
ATOM   2889  CG1 VAL A 307      15.674  10.075  20.919  1.00 10.00      A   
ATOM   2890  CG2 VAL A 307      16.369   8.224  19.394  1.00 10.00      A   
ATOM   2891  C   VAL A 307      14.899  11.725  18.730  1.00 10.00      A   
ATOM   2892  O   VAL A 307      13.812  12.013  19.232  1.00 10.00      A   
ATOM   2893  N   LYS A 308      15.807  12.640  18.392  1.00 10.00      A   
ATOM   2894  HN  LYS A 308      16.645  12.347  17.973  1.00 10.00      A   
ATOM   2895  CA  LYS A 308      15.588  14.066  18.629  1.00 10.00      A   
ATOM   2896  CB  LYS A 308      16.792  14.888  18.163  1.00 10.00      A   
ATOM   2897  CG  LYS A 308      18.007  14.811  19.075  1.00 10.00      A   
ATOM   2898  CD  LYS A 308      19.167  15.617  18.507  1.00 10.00      A   
ATOM   2899  CE  LYS A 308      19.662  15.022  17.198  1.00 10.00      A   
ATOM   2900  NZ  LYS A 308      20.262  16.041  16.303  1.00 10.00      A   
ATOM   2901  HZ1 LYS A 308      20.554  15.594  15.403  1.00 10.00      A   
ATOM   2902  HZ2 LYS A 308      21.096  16.471  16.748  1.00 10.00      A   
ATOM   2903  HZ3 LYS A 308      19.567  16.786  16.098  1.00 10.00      A   
ATOM   2904  C   LYS A 308      14.329  14.571  17.933  1.00 10.00      A   
ATOM   2905  O   LYS A 308      13.680  15.499  18.411  1.00 10.00      A   
ATOM   2906  N   LEU A 309      13.990  13.954  16.810  1.00 10.00      A   
ATOM   2907  HN  LEU A 309      14.538  13.205  16.492  1.00 10.00      A   
ATOM   2908  CA  LEU A 309      12.813  14.344  16.052  1.00 10.00      A   
ATOM   2909  CB  LEU A 309      13.031  14.078  14.555  1.00 10.00      A   
ATOM   2910  CG  LEU A 309      12.116  14.829  13.577  1.00 10.00      A   
ATOM   2911  CD1 LEU A 309      12.846  15.105  12.271  1.00 10.00      A   
ATOM   2912  CD2 LEU A 309      10.839  14.047  13.314  1.00 10.00      A   
ATOM   2913  C   LEU A 309      11.579  13.597  16.555  1.00 10.00      A   
ATOM   2914  O   LEU A 309      10.504  14.177  16.683  1.00 10.00      A   
ATOM   2915  N   LEU A 310      11.749  12.313  16.864  1.00 10.00      A   
ATOM   2916  HN  LEU A 310      12.643  11.914  16.767  1.00 10.00      A   
ATOM   2917  CA  LEU A 310      10.652  11.475  17.340  1.00 10.00      A   
ATOM   2918  CB  LEU A 310      11.121  10.029  17.520  1.00 10.00      A   
ATOM   2919  CG  LEU A 310      11.574   9.299  16.254  1.00 10.00      A   
ATOM   2920  CD1 LEU A 310      11.964   7.865  16.576  1.00 10.00      A   
ATOM   2921  CD2 LEU A 310      10.489   9.339  15.188  1.00 10.00      A   
ATOM   2922  C   LEU A 310      10.047  11.990  18.642  1.00 10.00      A   
ATOM   2923  O   LEU A 310       8.841  11.879  18.865  1.00 10.00      A   
ATOM   2924  N   CYS A 311      10.879  12.568  19.496  1.00 10.00      A   
ATOM   2925  HN  CYS A 311      11.830  12.643  19.263  1.00 10.00      A   
ATOM   2926  CA  CYS A 311      10.414  13.087  20.777  1.00 10.00      A   
ATOM   2927  CB  CYS A 311      11.594  13.336  21.716  1.00 10.00      A   
ATOM   2928  SG  CYS A 311      12.672  11.906  21.957  1.00 10.00      A   
ATOM   2929  HG  CYS A 311      13.344  11.709  20.829  1.00 10.00      A   
ATOM   2930  C   CYS A 311       9.594  14.366  20.612  1.00 10.00      A   
ATOM   2931  O   CYS A 311       9.061  14.897  21.583  1.00 10.00      A   
ATOM   2932  N   GLN A 312       9.497  14.858  19.385  1.00 10.00      A   
ATOM   2933  HN  GLN A 312       9.951  14.397  18.644  1.00 10.00      A   
ATOM   2934  CA  GLN A 312       8.738  16.069  19.113  1.00 10.00      A   
ATOM   2935  CB  GLN A 312       9.458  16.934  18.078  1.00 10.00      A   
ATOM   2936  CG  GLN A 312       9.911  18.284  18.610  1.00 10.00      A   
ATOM   2937  CD  GLN A 312       9.050  19.439  18.126  1.00 10.00      A   
ATOM   2938  OE1 GLN A 312       9.542  20.553  17.943  1.00 10.00      A   
ATOM   2939  NE2 GLN A 312       7.759  19.197  17.936  1.00 10.00      A   
ATOM   2940 HE21 GLN A 312       7.422  18.294  18.121  1.00 10.00      A   
ATOM   2941 HE22 GLN A 312       7.197  19.931  17.611  1.00 10.00      A   
ATOM   2942  C   GLN A 312       7.321  15.746  18.644  1.00 10.00      A   
ATOM   2943  O   GLN A 312       6.487  16.641  18.508  1.00 10.00      A   
ATOM   2944  N   CYS A 313       7.050  14.470  18.398  1.00 10.00      A   
ATOM   2945  HN  CYS A 313       7.752  13.794  18.525  1.00 10.00      A   
ATOM   2946  CA  CYS A 313       5.729  14.048  17.947  1.00 10.00      A   
ATOM   2947  CB  CYS A 313       5.786  13.529  16.507  1.00 10.00      A   
ATOM   2948  SG  CYS A 313       7.449  13.455  15.801  1.00 10.00      A   
ATOM   2949  HG  CYS A 313       7.838  12.186  15.821  1.00 10.00      A   
ATOM   2950  C   CYS A 313       5.149  12.982  18.873  1.00 10.00      A   
ATOM   2951  O   CYS A 313       5.281  11.783  18.618  1.00 10.00      A   
ATOM   2952  N   PRO A 314       4.498  13.408  19.966  1.00 10.00      A   
ATOM   2953  CA  PRO A 314       3.902  12.497  20.944  1.00 10.00      A   
ATOM   2954  CB  PRO A 314       3.697  13.382  22.187  1.00 10.00      A   
ATOM   2955  CG  PRO A 314       4.282  14.720  21.849  1.00 10.00      A   
ATOM   2956  CD  PRO A 314       4.303  14.810  20.353  1.00 10.00      A   
ATOM   2957  C   PRO A 314       2.554  11.946  20.483  1.00 10.00      A   
ATOM   2958  O   PRO A 314       2.078  10.935  21.004  1.00 10.00      A   
ATOM   2959  N   LYS A 315       1.952  12.601  19.495  1.00 10.00      A   
ATOM   2960  HN  LYS A 315       2.398  13.378  19.097  1.00 10.00      A   
ATOM   2961  CA  LYS A 315       0.645  12.192  18.989  1.00 10.00      A   
ATOM   2962  CB  LYS A 315      -0.289  13.405  18.904  1.00 10.00      A   
ATOM   2963  CG  LYS A 315      -0.319  14.254  20.171  1.00 10.00      A   
ATOM   2964  CD  LYS A 315      -1.247  15.452  20.027  1.00 10.00      A   
ATOM   2965  CE  LYS A 315      -2.709  15.034  20.055  1.00 10.00      A   
ATOM   2966  NZ  LYS A 315      -3.116  14.530  21.393  1.00 10.00      A   
ATOM   2967  HZ1 LYS A 315      -2.457  13.793  21.716  1.00 10.00      A   
ATOM   2968  HZ2 LYS A 315      -4.074  14.125  21.349  1.00 10.00      A   
ATOM   2969  HZ3 LYS A 315      -3.115  15.308  22.085  1.00 10.00      A   
ATOM   2970  C   LYS A 315       0.745  11.493  17.632  1.00 10.00      A   
ATOM   2971  O   LYS A 315      -0.198  11.515  16.838  1.00 10.00      A   
ATOM   2972  N   LEU A 316       1.886  10.867  17.378  1.00 10.00      A   
ATOM   2973  HN  LEU A 316       2.594  10.881  18.052  1.00 10.00      A   
ATOM   2974  CA  LEU A 316       2.115  10.154  16.126  1.00 10.00      A   
ATOM   2975  CB  LEU A 316       3.618   9.976  15.898  1.00 10.00      A   
ATOM   2976  CG  LEU A 316       4.041   9.545  14.494  1.00 10.00      A   
ATOM   2977  CD1 LEU A 316       3.781  10.658  13.492  1.00 10.00      A   
ATOM   2978  CD2 LEU A 316       5.503   9.138  14.478  1.00 10.00      A   
ATOM   2979  C   LEU A 316       1.426   8.790  16.158  1.00 10.00      A   
ATOM   2980  O   LEU A 316       1.477   8.089  17.169  1.00 10.00      A   
ATOM   2981  N   GLN A 317       0.794   8.410  15.052  1.00 10.00      A   
ATOM   2982  HN  GLN A 317       0.798   9.001  14.268  1.00 10.00      A   
ATOM   2983  CA  GLN A 317       0.092   7.132  14.985  1.00 10.00      A   
ATOM   2984  CB  GLN A 317      -1.355   7.325  14.518  1.00 10.00      A   
ATOM   2985  CG  GLN A 317      -2.227   8.116  15.480  1.00 10.00      A   
ATOM   2986  CD  GLN A 317      -3.691   7.738  15.367  1.00 10.00      A   
ATOM   2987  OE1 GLN A 317      -4.172   7.364  14.295  1.00 10.00      A   
ATOM   2988  NE2 GLN A 317      -4.416   7.810  16.472  1.00 10.00      A   
ATOM   2989 HE21 GLN A 317      -3.971   8.103  17.308  1.00 10.00      A   
ATOM   2990 HE22 GLN A 317      -5.366   7.580  16.417  1.00 10.00      A   
ATOM   2991  C   GLN A 317       0.811   6.124  14.089  1.00 10.00      A   
ATOM   2992  O   GLN A 317       0.885   4.937  14.409  1.00 10.00      A   
ATOM   2993  N   ARG A 318       1.349   6.592  12.972  1.00 10.00      A   
ATOM   2994  HN  ARG A 318       1.285   7.549  12.767  1.00 10.00      A   
ATOM   2995  CA  ARG A 318       2.045   5.709  12.045  1.00 10.00      A   
ATOM   2996  CB  ARG A 318       1.296   5.626  10.717  1.00 10.00      A   
ATOM   2997  CG  ARG A 318       1.784   4.520   9.795  1.00 10.00      A   
ATOM   2998  CD  ARG A 318       1.012   4.515   8.488  1.00 10.00      A   
ATOM   2999  NE  ARG A 318      -0.417   4.690   8.717  1.00 10.00      A   
ATOM   3000  HE  ARG A 318      -0.760   4.448   9.610  1.00 10.00      A   
ATOM   3001  CZ  ARG A 318      -1.276   5.152   7.810  1.00 10.00      A   
ATOM   3002  NH1 ARG A 318      -0.861   5.489   6.592  1.00 10.00      A   
ATOM   3003 HH11 ARG A 318      -1.545   5.850   5.891  1.00 10.00      A   
ATOM   3004 HH12 ARG A 318       0.142   5.394   6.330  1.00 10.00      A   
ATOM   3005  NH2 ARG A 318      -2.556   5.289   8.128  1.00 10.00      A   
ATOM   3006 HH21 ARG A 318      -2.893   5.037   9.084  1.00 10.00      A   
ATOM   3007 HH22 ARG A 318      -3.233   5.651   7.422  1.00 10.00      A   
ATOM   3008  C   ARG A 318       3.468   6.189  11.807  1.00 10.00      A   
ATOM   3009  O   ARG A 318       3.691   7.345  11.435  1.00 10.00      A   
ATOM   3010  N   LEU A 319       4.429   5.306  12.030  1.00 10.00      A   
ATOM   3011  HN  LEU A 319       4.195   4.402  12.340  1.00 10.00      A   
ATOM   3012  CA  LEU A 319       5.823   5.648  11.834  1.00 10.00      A   
ATOM   3013  CB  LEU A 319       6.544   5.786  13.175  1.00 10.00      A   
ATOM   3014  CG  LEU A 319       8.038   6.103  13.094  1.00 10.00      A   
ATOM   3015  CD1 LEU A 319       8.270   7.487  12.504  1.00 10.00      A   
ATOM   3016  CD2 LEU A 319       8.693   5.979  14.458  1.00 10.00      A   
ATOM   3017  C   LEU A 319       6.535   4.625  10.962  1.00 10.00      A   
ATOM   3018  O   LEU A 319       6.579   3.434  11.284  1.00 10.00      A   
ATOM   3019  N   TRP A 320       7.076   5.101   9.854  1.00 10.00      A   
ATOM   3020  HN  TRP A 320       6.984   6.060   9.656  1.00 10.00      A   
ATOM   3021  CA  TRP A 320       7.818   4.263   8.926  1.00 10.00      A   
ATOM   3022  CB  TRP A 320       7.259   4.414   7.511  1.00 10.00      A   
ATOM   3023  CG  TRP A 320       5.995   3.646   7.253  1.00 10.00      A   
ATOM   3024  CD1 TRP A 320       5.077   3.236   8.175  1.00 10.00      A   
ATOM   3025  CD2 TRP A 320       5.513   3.192   5.982  1.00 10.00      A   
ATOM   3026  NE1 TRP A 320       4.055   2.560   7.560  1.00 10.00      A   
ATOM   3027  HE1 TRP A 320       3.270   2.163   8.019  1.00 10.00      A   
ATOM   3028  CE2 TRP A 320       4.297   2.518   6.213  1.00 10.00      A   
ATOM   3029  CE3 TRP A 320       5.990   3.293   4.671  1.00 10.00      A   
ATOM   3030  CZ2 TRP A 320       3.552   1.946   5.184  1.00 10.00      A   
ATOM   3031  CZ3 TRP A 320       5.250   2.723   3.651  1.00 10.00      A   
ATOM   3032  CH2 TRP A 320       4.044   2.059   3.914  1.00 10.00      A   
ATOM   3033  C   TRP A 320       9.273   4.701   8.948  1.00 10.00      A   
ATOM   3034  O   TRP A 320       9.594   5.812   8.522  1.00 10.00      A   
ATOM   3035  N   VAL A 321      10.148   3.854   9.471  1.00 10.00      A   
ATOM   3036  HN  VAL A 321       9.842   2.975   9.786  1.00 10.00      A   
ATOM   3037  CA  VAL A 321      11.562   4.195   9.564  1.00 10.00      A   
ATOM   3038  CB  VAL A 321      11.947   4.703  10.977  1.00 10.00      A   
ATOM   3039  CG1 VAL A 321      11.616   6.181  11.143  1.00 10.00      A   
ATOM   3040  CG2 VAL A 321      11.280   3.866  12.063  1.00 10.00      A   
ATOM   3041  C   VAL A 321      12.456   3.017   9.210  1.00 10.00      A   
ATOM   3042  O   VAL A 321      11.984   1.905   8.976  1.00 10.00      A   
ATOM   3043  N   LEU A 322      13.754   3.272   9.190  1.00 10.00      A   
ATOM   3044  HN  LEU A 322      14.065   4.174   9.412  1.00 10.00      A   
ATOM   3045  CA  LEU A 322      14.732   2.250   8.872  1.00 10.00      A   
ATOM   3046  CB  LEU A 322      15.909   2.854   8.091  1.00 10.00      A   
ATOM   3047  CG  LEU A 322      15.606   3.379   6.680  1.00 10.00      A   
ATOM   3048  CD1 LEU A 322      16.764   4.219   6.158  1.00 10.00      A   
ATOM   3049  CD2 LEU A 322      15.312   2.231   5.726  1.00 10.00      A   
ATOM   3050  C   LEU A 322      15.238   1.577  10.145  1.00 10.00      A   
ATOM   3051  O   LEU A 322      14.859   1.953  11.254  1.00 10.00      A   
ATOM   3052  N   ASP A 323      16.111   0.594   9.970  1.00 10.00      A   
ATOM   3053  HN  ASP A 323      16.382   0.362   9.054  1.00 10.00      A   
ATOM   3054  CA  ASP A 323      16.689  -0.157  11.082  1.00 10.00      A   
ATOM   3055  CB  ASP A 323      17.305  -1.477  10.590  1.00 10.00      A   
ATOM   3056  CG  ASP A 323      18.458  -1.293   9.618  1.00 10.00      A   
ATOM   3057  OD1 ASP A 323      18.426  -0.342   8.810  1.00 10.00      A   
ATOM   3058  OD2 ASP A 323      19.395  -2.117   9.641  1.00 10.00      A   
ATOM   3059  C   ASP A 323      17.721   0.673  11.836  1.00 10.00      A   
ATOM   3060  O   ASP A 323      18.172   0.292  12.913  1.00 10.00      A   
ATOM   3061  N   TYR A 324      18.053   1.835  11.280  1.00 10.00      A   
ATOM   3062  HN  TYR A 324      17.632   2.088  10.434  1.00 10.00      A   
ATOM   3063  CA  TYR A 324      19.025   2.738  11.887  1.00 10.00      A   
ATOM   3064  CB  TYR A 324      19.434   3.843  10.907  1.00 10.00      A   
ATOM   3065  CG  TYR A 324      20.437   3.407   9.864  1.00 10.00      A   
ATOM   3066  CD1 TYR A 324      20.270   3.738   8.526  1.00 10.00      A   
ATOM   3067  CD2 TYR A 324      21.557   2.667  10.217  1.00 10.00      A   
ATOM   3068  CE1 TYR A 324      21.189   3.345   7.574  1.00 10.00      A   
ATOM   3069  CE2 TYR A 324      22.480   2.267   9.272  1.00 10.00      A   
ATOM   3070  CZ  TYR A 324      22.292   2.611   7.951  1.00 10.00      A   
ATOM   3071  OH  TYR A 324      23.216   2.226   7.003  1.00 10.00      A   
ATOM   3072  HH  TYR A 324      23.373   1.276   7.071  1.00 10.00      A   
ATOM   3073  C   TYR A 324      18.493   3.358  13.180  1.00 10.00      A   
ATOM   3074  O   TYR A 324      19.220   4.059  13.883  1.00 10.00      A   
ATOM   3075  N   ILE A 325      17.223   3.104  13.482  1.00 10.00      A   
ATOM   3076  HN  ILE A 325      16.692   2.548  12.875  1.00 10.00      A   
ATOM   3077  CA  ILE A 325      16.604   3.630  14.692  1.00 10.00      A   
ATOM   3078  CB  ILE A 325      15.061   3.485  14.667  1.00 10.00      A   
ATOM   3079  CG1 ILE A 325      14.428   4.129  15.903  1.00 10.00      A   
ATOM   3080  CG2 ILE A 325      14.643   2.027  14.543  1.00 10.00      A   
ATOM   3081  CD1 ILE A 325      14.693   5.614  16.016  1.00 10.00      A   
ATOM   3082  C   ILE A 325      17.189   2.964  15.943  1.00 10.00      A   
ATOM   3083  O   ILE A 325      17.329   3.603  16.988  1.00 10.00      A   
ATOM   3084  N   GLU A 326      17.553   1.684  15.809  1.00 10.00      A   
ATOM   3085  HN  GLU A 326      17.436   1.254  14.936  1.00 10.00      A   
ATOM   3086  CA  GLU A 326      18.129   0.897  16.904  1.00 10.00      A   
ATOM   3087  CB  GLU A 326      19.434   1.508  17.423  1.00 10.00      A   
ATOM   3088  CG  GLU A 326      20.486   1.734  16.350  1.00 10.00      A   
ATOM   3089  CD  GLU A 326      21.878   1.884  16.926  1.00 10.00      A   
ATOM   3090  OE1 GLU A 326      22.114   2.847  17.685  1.00 10.00      A   
ATOM   3091  OE2 GLU A 326      22.741   1.034  16.621  1.00 10.00      A   
ATOM   3092  C   GLU A 326      17.144   0.665  18.049  1.00 10.00      A   
ATOM   3093  O   GLU A 326      16.121   1.345  18.161  1.00 10.00      A   
ATOM   3094  N   ASP A 327      17.465  -0.303  18.905  1.00 10.00      A   
ATOM   3095  HN  ASP A 327      18.293  -0.818  18.755  1.00 10.00      A   
ATOM   3096  CA  ASP A 327      16.619  -0.632  20.050  1.00 10.00      A   
ATOM   3097  CB  ASP A 327      17.212  -1.799  20.855  1.00 10.00      A   
ATOM   3098  CG  ASP A 327      17.280  -3.104  20.080  1.00 10.00      A   
ATOM   3099  OD1 ASP A 327      16.257  -3.521  19.502  1.00 10.00      A   
ATOM   3100  OD2 ASP A 327      18.362  -3.727  20.055  1.00 10.00      A   
ATOM   3101  C   ASP A 327      16.456   0.579  20.960  1.00 10.00      A   
ATOM   3102  O   ASP A 327      15.358   0.874  21.435  1.00 10.00      A   
ATOM   3103  N   ALA A 328      17.560   1.282  21.187  1.00 10.00      A   
ATOM   3104  HN  ALA A 328      18.400   0.990  20.777  1.00 10.00      A   
ATOM   3105  CA  ALA A 328      17.562   2.465  22.034  1.00 10.00      A   
ATOM   3106  CB  ALA A 328      18.973   3.017  22.170  1.00 10.00      A   
ATOM   3107  C   ALA A 328      16.615   3.535  21.499  1.00 10.00      A   
ATOM   3108  O   ALA A 328      15.920   4.201  22.267  1.00 10.00      A   
ATOM   3109  N   GLY A 329      16.580   3.688  20.182  1.00 10.00      A   
ATOM   3110  HN  GLY A 329      17.139   3.119  19.613  1.00 10.00      A   
ATOM   3111  CA  GLY A 329      15.712   4.675  19.577  1.00 10.00      A   
ATOM   3112  C   GLY A 329      14.253   4.313  19.748  1.00 10.00      A   
ATOM   3113  O   GLY A 329      13.427   5.162  20.080  1.00 10.00      A   
ATOM   3114  N   LEU A 330      13.940   3.038  19.538  1.00 10.00      A   
ATOM   3115  HN  LEU A 330      14.651   2.408  19.281  1.00 10.00      A   
ATOM   3116  CA  LEU A 330      12.571   2.548  19.671  1.00 10.00      A   
ATOM   3117  CB  LEU A 330      12.467   1.099  19.195  1.00 10.00      A   
ATOM   3118  CG  LEU A 330      12.640   0.873  17.690  1.00 10.00      A   
ATOM   3119  CD1 LEU A 330      12.639  -0.612  17.366  1.00 10.00      A   
ATOM   3120  CD2 LEU A 330      11.553   1.597  16.905  1.00 10.00      A   
ATOM   3121  C   LEU A 330      12.087   2.665  21.110  1.00 10.00      A   
ATOM   3122  O   LEU A 330      10.907   2.907  21.362  1.00 10.00      A   
ATOM   3123  N   GLU A 331      13.014   2.509  22.046  1.00 10.00      A   
ATOM   3124  HN  GLU A 331      13.938   2.317  21.775  1.00 10.00      A   
ATOM   3125  CA  GLU A 331      12.694   2.601  23.465  1.00 10.00      A   
ATOM   3126  CB  GLU A 331      13.920   2.255  24.310  1.00 10.00      A   
ATOM   3127  CG  GLU A 331      13.610   1.964  25.767  1.00 10.00      A   
ATOM   3128  CD  GLU A 331      14.836   1.533  26.542  1.00 10.00      A   
ATOM   3129  OE1 GLU A 331      15.555   2.415  27.064  1.00 10.00      A   
ATOM   3130  OE2 GLU A 331      15.083   0.312  26.641  1.00 10.00      A   
ATOM   3131  C   GLU A 331      12.175   3.998  23.809  1.00 10.00      A   
ATOM   3132  O   GLU A 331      11.151   4.144  24.474  1.00 10.00      A   
ATOM   3133  N   VAL A 332      12.873   5.020  23.330  1.00 10.00      A   
ATOM   3134  HN  VAL A 332      13.677   4.843  22.795  1.00 10.00      A   
ATOM   3135  CA  VAL A 332      12.470   6.403  23.580  1.00 10.00      A   
ATOM   3136  CB  VAL A 332      13.546   7.403  23.105  1.00 10.00      A   
ATOM   3137  CG1 VAL A 332      13.211   8.809  23.582  1.00 10.00      A   
ATOM   3138  CG2 VAL A 332      14.924   6.989  23.598  1.00 10.00      A   
ATOM   3139  C   VAL A 332      11.158   6.701  22.856  1.00 10.00      A   
ATOM   3140  O   VAL A 332      10.307   7.442  23.354  1.00 10.00      A   
ATOM   3141  N   LEU A 333      11.005   6.101  21.683  1.00 10.00      A   
ATOM   3142  HN  LEU A 333      11.728   5.527  21.348  1.00 10.00      A   
ATOM   3143  CA  LEU A 333       9.805   6.269  20.872  1.00 10.00      A   
ATOM   3144  CB  LEU A 333       9.956   5.513  19.548  1.00 10.00      A   
ATOM   3145  CG  LEU A 333       8.705   5.404  18.672  1.00 10.00      A   
ATOM   3146  CD1 LEU A 333       8.417   6.722  17.975  1.00 10.00      A   
ATOM   3147  CD2 LEU A 333       8.858   4.281  17.661  1.00 10.00      A   
ATOM   3148  C   LEU A 333       8.571   5.774  21.623  1.00 10.00      A   
ATOM   3149  O   LEU A 333       7.564   6.478  21.711  1.00 10.00      A   
ATOM   3150  N   ALA A 334       8.674   4.575  22.188  1.00 10.00      A   
ATOM   3151  HN  ALA A 334       9.515   4.077  22.092  1.00 10.00      A   
ATOM   3152  CA  ALA A 334       7.576   3.967  22.937  1.00 10.00      A   
ATOM   3153  CB  ALA A 334       7.913   2.524  23.286  1.00 10.00      A   
ATOM   3154  C   ALA A 334       7.257   4.753  24.205  1.00 10.00      A   
ATOM   3155  O   ALA A 334       6.182   4.608  24.789  1.00 10.00      A   
ATOM   3156  N   SER A 335       8.196   5.584  24.630  1.00 10.00      A   
ATOM   3157  HN  SER A 335       9.039   5.650  24.132  1.00 10.00      A   
ATOM   3158  CA  SER A 335       8.014   6.392  25.821  1.00 10.00      A   
ATOM   3159  CB  SER A 335       9.340   6.510  26.587  1.00 10.00      A   
ATOM   3160  OG  SER A 335       9.175   7.233  27.799  1.00 10.00      A   
ATOM   3161  HG  SER A 335       8.525   7.939  27.663  1.00 10.00      A   
ATOM   3162  C   SER A 335       7.480   7.779  25.470  1.00 10.00      A   
ATOM   3163  O   SER A 335       7.220   8.589  26.357  1.00 10.00      A   
ATOM   3164  N   THR A 336       7.298   8.043  24.182  1.00 10.00      A   
ATOM   3165  HN  THR A 336       7.486   7.348  23.515  1.00 10.00      A   
ATOM   3166  CA  THR A 336       6.811   9.345  23.739  1.00 10.00      A   
ATOM   3167  CB  THR A 336       7.869  10.086  22.895  1.00 10.00      A   
ATOM   3168  OG1 THR A 336       9.146  10.013  23.554  1.00 10.00      A   
ATOM   3169  HG1 THR A 336       9.518   9.127  23.439  1.00 10.00      A   
ATOM   3170  CG2 THR A 336       7.480  11.549  22.715  1.00 10.00      A   
ATOM   3171  C   THR A 336       5.505   9.220  22.954  1.00 10.00      A   
ATOM   3172  O   THR A 336       4.512   9.876  23.273  1.00 10.00      A   
ATOM   3173  N   CYS A 337       5.498   8.363  21.942  1.00 10.00      A   
ATOM   3174  HN  CYS A 337       6.307   7.835  21.749  1.00 10.00      A   
ATOM   3175  CA  CYS A 337       4.311   8.165  21.122  1.00 10.00      A   
ATOM   3176  CB  CYS A 337       4.706   7.851  19.678  1.00 10.00      A   
ATOM   3177  SG  CYS A 337       6.005   8.922  19.013  1.00 10.00      A   
ATOM   3178  HG  CYS A 337       5.530  10.163  18.935  1.00 10.00      A   
ATOM   3179  C   CYS A 337       3.443   7.050  21.694  1.00 10.00      A   
ATOM   3180  O   CYS A 337       3.607   5.879  21.357  1.00 10.00      A   
ATOM   3181  N   LYS A 338       2.518   7.421  22.568  1.00 10.00      A   
ATOM   3182  HN  LYS A 338       2.433   8.371  22.802  1.00 10.00      A   
ATOM   3183  CA  LYS A 338       1.631   6.453  23.198  1.00 10.00      A   
ATOM   3184  CB  LYS A 338       1.180   6.941  24.578  1.00 10.00      A   
ATOM   3185  CG  LYS A 338       2.285   6.973  25.622  1.00 10.00      A   
ATOM   3186  CD  LYS A 338       2.899   5.597  25.817  1.00 10.00      A   
ATOM   3187  CE  LYS A 338       3.912   5.605  26.946  1.00 10.00      A   
ATOM   3188  NZ  LYS A 338       4.616   4.305  27.073  1.00 10.00      A   
ATOM   3189  HZ1 LYS A 338       5.222   4.142  26.241  1.00 10.00      A   
ATOM   3190  HZ2 LYS A 338       3.926   3.530  27.144  1.00 10.00      A   
ATOM   3191  HZ3 LYS A 338       5.212   4.303  27.926  1.00 10.00      A   
ATOM   3192  C   LYS A 338       0.422   6.132  22.324  1.00 10.00      A   
ATOM   3193  O   LYS A 338      -0.341   5.212  22.622  1.00 10.00      A   
ATOM   3194  N   ASP A 339       0.251   6.883  21.245  1.00 10.00      A   
ATOM   3195  HN  ASP A 339       0.894   7.596  21.052  1.00 10.00      A   
ATOM   3196  CA  ASP A 339      -0.869   6.663  20.334  1.00 10.00      A   
ATOM   3197  CB  ASP A 339      -1.573   7.980  19.996  1.00 10.00      A   
ATOM   3198  CG  ASP A 339      -3.010   7.775  19.554  1.00 10.00      A   
ATOM   3199  OD1 ASP A 339      -3.597   6.725  19.888  1.00 10.00      A   
ATOM   3200  OD2 ASP A 339      -3.572   8.669  18.887  1.00 10.00      A   
ATOM   3201  C   ASP A 339      -0.409   5.958  19.062  1.00 10.00      A   
ATOM   3202  O   ASP A 339      -1.124   5.921  18.061  1.00 10.00      A   
ATOM   3203  N   LEU A 340       0.794   5.395  19.113  1.00 10.00      A   
ATOM   3204  HN  LEU A 340       1.319   5.465  19.934  1.00 10.00      A   
ATOM   3205  CA  LEU A 340       1.353   4.680  17.975  1.00 10.00      A   
ATOM   3206  CB  LEU A 340       2.802   4.277  18.260  1.00 10.00      A   
ATOM   3207  CG  LEU A 340       3.645   3.880  17.044  1.00 10.00      A   
ATOM   3208  CD1 LEU A 340       3.924   5.087  16.161  1.00 10.00      A   
ATOM   3209  CD2 LEU A 340       4.942   3.221  17.486  1.00 10.00      A   
ATOM   3210  C   LEU A 340       0.513   3.449  17.664  1.00 10.00      A   
ATOM   3211  O   LEU A 340       0.253   2.625  18.541  1.00 10.00      A   
ATOM   3212  N   ARG A 341       0.077   3.337  16.421  1.00 10.00      A   
ATOM   3213  HN  ARG A 341       0.320   4.028  15.763  1.00 10.00      A   
ATOM   3214  CA  ARG A 341      -0.750   2.220  16.000  1.00 10.00      A   
ATOM   3215  CB  ARG A 341      -1.981   2.736  15.249  1.00 10.00      A   
ATOM   3216  CG  ARG A 341      -2.734   3.845  15.961  1.00 10.00      A   
ATOM   3217  CD  ARG A 341      -3.176   3.408  17.347  1.00 10.00      A   
ATOM   3218  NE  ARG A 341      -3.904   4.460  18.046  1.00 10.00      A   
ATOM   3219  HE  ARG A 341      -3.374   5.205  18.423  1.00 10.00      A   
ATOM   3220  CZ  ARG A 341      -5.226   4.468  18.200  1.00 10.00      A   
ATOM   3221  NH1 ARG A 341      -5.962   3.480  17.705  1.00 10.00      A   
ATOM   3222 HH11 ARG A 341      -6.996   3.484  17.819  1.00 10.00      A   
ATOM   3223 HH12 ARG A 341      -5.505   2.690  17.196  1.00 10.00      A   
ATOM   3224  NH2 ARG A 341      -5.801   5.466  18.855  1.00 10.00      A   
ATOM   3225 HH21 ARG A 341      -5.212   6.243  19.246  1.00 10.00      A   
ATOM   3226 HH22 ARG A 341      -6.836   5.488  18.984  1.00 10.00      A   
ATOM   3227  C   ARG A 341       0.014   1.271  15.095  1.00 10.00      A   
ATOM   3228  O   ARG A 341      -0.084   0.047  15.234  1.00 10.00      A   
ATOM   3229  N   GLU A 342       0.780   1.842  14.173  1.00 10.00      A   
ATOM   3230  HN  GLU A 342       0.844   2.822  14.136  1.00 10.00      A   
ATOM   3231  CA  GLU A 342       1.537   1.050  13.222  1.00 10.00      A   
ATOM   3232  CB  GLU A 342       0.934   1.202  11.826  1.00 10.00      A   
ATOM   3233  CG  GLU A 342       1.412   0.176  10.814  1.00 10.00      A   
ATOM   3234  CD  GLU A 342       1.212   0.633   9.385  1.00 10.00      A   
ATOM   3235  OE1 GLU A 342       0.130   0.382   8.816  1.00 10.00      A   
ATOM   3236  OE2 GLU A 342       2.147   1.226   8.815  1.00 10.00      A   
ATOM   3237  C   GLU A 342       3.012   1.442  13.200  1.00 10.00      A   
ATOM   3238  O   GLU A 342       3.359   2.628  13.138  1.00 10.00      A   
ATOM   3239  N   LEU A 343       3.866   0.433  13.256  1.00 10.00      A   
ATOM   3240  HN  LEU A 343       3.514  -0.484  13.317  1.00 10.00      A   
ATOM   3241  CA  LEU A 343       5.304   0.634  13.226  1.00 10.00      A   
ATOM   3242  CB  LEU A 343       5.908   0.392  14.612  1.00 10.00      A   
ATOM   3243  CG  LEU A 343       7.431   0.507  14.710  1.00 10.00      A   
ATOM   3244  CD1 LEU A 343       7.876   1.958  14.604  1.00 10.00      A   
ATOM   3245  CD2 LEU A 343       7.942  -0.127  15.993  1.00 10.00      A   
ATOM   3246  C   LEU A 343       5.939  -0.315  12.218  1.00 10.00      A   
ATOM   3247  O   LEU A 343       5.840  -1.534  12.357  1.00 10.00      A   
ATOM   3248  N   ARG A 344       6.571   0.242  11.194  1.00 10.00      A   
ATOM   3249  HN  ARG A 344       6.609   1.221  11.129  1.00 10.00      A   
ATOM   3250  CA  ARG A 344       7.221  -0.562  10.169  1.00 10.00      A   
ATOM   3251  CB  ARG A 344       6.542  -0.386   8.805  1.00 10.00      A   
ATOM   3252  CG  ARG A 344       5.079  -0.798   8.784  1.00 10.00      A   
ATOM   3253  CD  ARG A 344       4.551  -0.973   7.367  1.00 10.00      A   
ATOM   3254  NE  ARG A 344       3.101  -0.790   7.326  1.00 10.00      A   
ATOM   3255  HE  ARG A 344       2.718  -0.111   7.940  1.00 10.00      A   
ATOM   3256  CZ  ARG A 344       2.266  -1.448   6.524  1.00 10.00      A   
ATOM   3257  NH1 ARG A 344       2.712  -2.349   5.659  1.00 10.00      A   
ATOM   3258 HH11 ARG A 344       2.035  -2.848   5.033  1.00 10.00      A   
ATOM   3259 HH12 ARG A 344       3.727  -2.564   5.595  1.00 10.00      A   
ATOM   3260  NH2 ARG A 344       0.969  -1.209   6.616  1.00 10.00      A   
ATOM   3261 HH21 ARG A 344       0.612  -0.511   7.313  1.00 10.00      A   
ATOM   3262 HH22 ARG A 344       0.292  -1.718   5.996  1.00 10.00      A   
ATOM   3263  C   ARG A 344       8.702  -0.218  10.078  1.00 10.00      A   
ATOM   3264  O   ARG A 344       9.068   0.918   9.778  1.00 10.00      A   
ATOM   3265  N   VAL A 345       9.540  -1.205  10.362  1.00 10.00      A   
ATOM   3266  HN  VAL A 345       9.176  -2.081  10.616  1.00 10.00      A   
ATOM   3267  CA  VAL A 345      10.985  -1.031  10.321  1.00 10.00      A   
ATOM   3268  CB  VAL A 345      11.650  -1.620  11.583  1.00 10.00      A   
ATOM   3269  CG1 VAL A 345      13.142  -1.322  11.593  1.00 10.00      A   
ATOM   3270  CG2 VAL A 345      10.988  -1.077  12.841  1.00 10.00      A   
ATOM   3271  C   VAL A 345      11.583  -1.691   9.081  1.00 10.00      A   
ATOM   3272  O   VAL A 345      11.478  -2.905   8.896  1.00 10.00      A   
ATOM   3273  N   PHE A 346      12.214  -0.886   8.240  1.00 10.00      A   
ATOM   3274  HN  PHE A 346      12.276   0.075   8.453  1.00 10.00      A   
ATOM   3275  CA  PHE A 346      12.825  -1.383   7.015  1.00 10.00      A   
ATOM   3276  CB  PHE A 346      12.445  -0.490   5.830  1.00 10.00      A   
ATOM   3277  CG  PHE A 346      10.962  -0.343   5.629  1.00 10.00      A   
ATOM   3278  CD1 PHE A 346      10.281   0.736   6.168  1.00 10.00      A   
ATOM   3279  CD2 PHE A 346      10.251  -1.288   4.908  1.00 10.00      A   
ATOM   3280  CE1 PHE A 346       8.919   0.872   5.991  1.00 10.00      A   
ATOM   3281  CE2 PHE A 346       8.888  -1.157   4.724  1.00 10.00      A   
ATOM   3282  CZ  PHE A 346       8.223  -0.075   5.266  1.00 10.00      A   
ATOM   3283  C   PHE A 346      14.340  -1.454   7.162  1.00 10.00      A   
ATOM   3284  O   PHE A 346      14.963  -0.512   7.641  1.00 10.00      A   
ATOM   3285  N   PRO A 347      14.952  -2.583   6.772  1.00 10.00      A   
ATOM   3286  CA  PRO A 347      16.403  -2.765   6.870  1.00 10.00      A   
ATOM   3287  CB  PRO A 347      16.579  -4.270   6.682  1.00 10.00      A   
ATOM   3288  CG  PRO A 347      15.416  -4.679   5.843  1.00 10.00      A   
ATOM   3289  CD  PRO A 347      14.278  -3.768   6.219  1.00 10.00      A   
ATOM   3290  C   PRO A 347      17.158  -2.005   5.782  1.00 10.00      A   
ATOM   3291  O   PRO A 347      16.851  -2.132   4.595  1.00 10.00      A   
ATOM   3292  N   SER A 348      18.139  -1.210   6.193  1.00 10.00      A   
ATOM   3293  HN  SER A 348      18.324  -1.134   7.158  1.00 10.00      A   
ATOM   3294  CA  SER A 348      18.935  -0.429   5.254  1.00 10.00      A   
ATOM   3295  CB  SER A 348      19.841   0.553   5.999  1.00 10.00      A   
ATOM   3296  OG  SER A 348      20.375  -0.043   7.167  1.00 10.00      A   
ATOM   3297  HG  SER A 348      19.694  -0.048   7.863  1.00 10.00      A   
ATOM   3298  C   SER A 348      19.764  -1.320   4.335  1.00 10.00      A   
ATOM   3299  O   SER A 348      19.613  -1.267   3.114  1.00 10.00      A   
ATOM   3300  N   GLU A 349      20.629  -2.137   4.928  1.00 10.00      A   
ATOM   3301  HN  GLU A 349      20.690  -2.140   5.910  1.00 10.00      A   
ATOM   3302  CA  GLU A 349      21.487  -3.038   4.167  1.00 10.00      A   
ATOM   3303  CB  GLU A 349      22.955  -2.830   4.574  1.00 10.00      A   
ATOM   3304  CG  GLU A 349      23.405  -1.372   4.621  1.00 10.00      A   
ATOM   3305  CD  GLU A 349      23.841  -0.823   3.275  1.00 10.00      A   
ATOM   3306  OE1 GLU A 349      25.049  -0.545   3.104  1.00 10.00      A   
ATOM   3307  OE2 GLU A 349      22.977  -0.651   2.387  1.00 10.00      A   
ATOM   3308  C   GLU A 349      21.072  -4.491   4.414  1.00 10.00      A   
ATOM   3309  O   GLU A 349      21.628  -5.166   5.282  1.00 10.00      A   
ATOM   3310  N   PRO A 350      20.091  -5.005   3.649  1.00 10.00      A   
ATOM   3311  CA  PRO A 350      19.595  -6.376   3.816  1.00 10.00      A   
ATOM   3312  CB  PRO A 350      18.222  -6.318   3.148  1.00 10.00      A   
ATOM   3313  CG  PRO A 350      18.381  -5.305   2.064  1.00 10.00      A   
ATOM   3314  CD  PRO A 350      19.387  -4.298   2.559  1.00 10.00      A   
ATOM   3315  C   PRO A 350      20.472  -7.420   3.125  1.00 10.00      A   
ATOM   3316  O   PRO A 350      20.112  -8.599   3.058  1.00 10.00      A   
ATOM   3317  N   PHE A 351      21.613  -6.990   2.605  1.00 10.00      A   
ATOM   3318  HN  PHE A 351      21.848  -6.039   2.677  1.00 10.00      A   
ATOM   3319  CA  PHE A 351      22.526  -7.903   1.927  1.00 10.00      A   
ATOM   3320  CB  PHE A 351      23.012  -7.319   0.598  1.00 10.00      A   
ATOM   3321  CG  PHE A 351      21.909  -7.062  -0.388  1.00 10.00      A   
ATOM   3322  CD1 PHE A 351      21.396  -5.785  -0.555  1.00 10.00      A   
ATOM   3323  CD2 PHE A 351      21.384  -8.094  -1.150  1.00 10.00      A   
ATOM   3324  CE1 PHE A 351      20.382  -5.543  -1.461  1.00 10.00      A   
ATOM   3325  CE2 PHE A 351      20.368  -7.858  -2.059  1.00 10.00      A   
ATOM   3326  CZ  PHE A 351      19.866  -6.580  -2.215  1.00 10.00      A   
ATOM   3327  C   PHE A 351      23.703  -8.263   2.822  1.00 10.00      A   
ATOM   3328  O   PHE A 351      24.628  -8.959   2.406  1.00 10.00      A   
ATOM   3329  N   VAL A 352      23.661  -7.781   4.055  1.00 10.00      A   
ATOM   3330  HN  VAL A 352      22.901  -7.224   4.321  1.00 10.00      A   
ATOM   3331  CA  VAL A 352      24.717  -8.054   5.023  1.00 10.00      A   
ATOM   3332  CB  VAL A 352      25.255  -6.759   5.669  1.00 10.00      A   
ATOM   3333  CG1 VAL A 352      26.473  -7.054   6.532  1.00 10.00      A   
ATOM   3334  CG2 VAL A 352      25.595  -5.723   4.612  1.00 10.00      A   
ATOM   3335  C   VAL A 352      24.199  -8.976   6.124  1.00 10.00      A   
ATOM   3336  O   VAL A 352      23.199  -8.674   6.782  1.00 10.00      A   
ATOM   3337  N   MET A 353      24.876 -10.099   6.311  1.00 10.00      A   
ATOM   3338  HN  MET A 353      25.654 -10.284   5.745  1.00 10.00      A   
ATOM   3339  CA  MET A 353      24.494 -11.073   7.330  1.00 10.00      A   
ATOM   3340  CB  MET A 353      25.250 -12.385   7.098  1.00 10.00      A   
ATOM   3341  CG  MET A 353      24.977 -13.470   8.127  1.00 10.00      A   
ATOM   3342  SD  MET A 353      26.147 -14.839   8.016  1.00 10.00      A   
ATOM   3343  CE  MET A 353      27.654 -14.034   8.558  1.00 10.00      A   
ATOM   3344  C   MET A 353      24.792 -10.542   8.730  1.00 10.00      A   
ATOM   3345  O   MET A 353      24.031 -10.770   9.667  1.00 10.00      A   
ATOM   3346  N   GLU A 354      25.903  -9.834   8.861  1.00 10.00      A   
ATOM   3347  HN  GLU A 354      26.470  -9.687   8.077  1.00 10.00      A   
ATOM   3348  CA  GLU A 354      26.310  -9.273  10.145  1.00 10.00      A   
ATOM   3349  CB  GLU A 354      27.788  -8.884  10.105  1.00 10.00      A   
ATOM   3350  CG  GLU A 354      28.726 -10.071  10.005  1.00 10.00      A   
ATOM   3351  CD  GLU A 354      28.836 -10.840  11.302  1.00 10.00      A   
ATOM   3352  OE1 GLU A 354      29.914 -10.798  11.928  1.00 10.00      A   
ATOM   3353  OE2 GLU A 354      27.852 -11.498  11.702  1.00 10.00      A   
ATOM   3354  C   GLU A 354      25.463  -8.063  10.528  1.00 10.00      A   
ATOM   3355  O   GLU A 354      25.073  -7.273   9.667  1.00 10.00      A   
ATOM   3356  N   PRO A 355      25.168  -7.912  11.830  1.00 10.00      A   
ATOM   3357  CA  PRO A 355      24.370  -6.793  12.344  1.00 10.00      A   
ATOM   3358  CB  PRO A 355      24.254  -7.088  13.846  1.00 10.00      A   
ATOM   3359  CG  PRO A 355      24.580  -8.534  13.984  1.00 10.00      A   
ATOM   3360  CD  PRO A 355      25.579  -8.829  12.905  1.00 10.00      A   
ATOM   3361  C   PRO A 355      25.064  -5.447  12.133  1.00 10.00      A   
ATOM   3362  O   PRO A 355      26.136  -5.191  12.691  1.00 10.00      A   
ATOM   3363  N   ASN A 356      24.443  -4.588  11.334  1.00 10.00      A   
ATOM   3364  HN  ASN A 356      23.591  -4.848  10.926  1.00 10.00      A   
ATOM   3365  CA  ASN A 356      24.993  -3.266  11.044  1.00 10.00      A   
ATOM   3366  CB  ASN A 356      24.420  -2.700   9.735  1.00 10.00      A   
ATOM   3367  CG  ASN A 356      22.907  -2.540   9.741  1.00 10.00      A   
ATOM   3368  OD1 ASN A 356      22.188  -3.318  10.373  1.00 10.00      A   
ATOM   3369  ND2 ASN A 356      22.414  -1.537   9.032  1.00 10.00      A   
ATOM   3370 HD21 ASN A 356      23.042  -0.960   8.547  1.00 10.00      A   
ATOM   3371 HD22 ASN A 356      21.438  -1.411   9.019  1.00 10.00      A   
ATOM   3372  C   ASN A 356      24.755  -2.297  12.201  1.00 10.00      A   
ATOM   3373  O   ASN A 356      25.637  -1.523  12.571  1.00 10.00      A   
ATOM   3374  N   VAL A 357      23.566  -2.356  12.776  1.00 10.00      A   
ATOM   3375  HN  VAL A 357      22.908  -3.004  12.445  1.00 10.00      A   
ATOM   3376  CA  VAL A 357      23.213  -1.487  13.894  1.00 10.00      A   
ATOM   3377  CB  VAL A 357      22.197  -0.400  13.489  1.00 10.00      A   
ATOM   3378  CG1 VAL A 357      22.893   0.713  12.722  1.00 10.00      A   
ATOM   3379  CG2 VAL A 357      21.062  -0.996  12.668  1.00 10.00      A   
ATOM   3380  C   VAL A 357      22.655  -2.296  15.054  1.00 10.00      A   
ATOM   3381  O   VAL A 357      22.467  -3.510  14.938  1.00 10.00      A   
ATOM   3382  N   ALA A 358      22.389  -1.627  16.164  1.00 10.00      A   
ATOM   3383  HN  ALA A 358      22.559  -0.653  16.197  1.00 10.00      A   
ATOM   3384  CA  ALA A 358      21.853  -2.294  17.340  1.00 10.00      A   
ATOM   3385  CB  ALA A 358      22.278  -1.571  18.608  1.00 10.00      A   
ATOM   3386  C   ALA A 358      20.334  -2.419  17.265  1.00 10.00      A   
ATOM   3387  O   ALA A 358      19.606  -1.764  18.008  1.00 10.00      A   
ATOM   3388  N   LEU A 359      19.864  -3.234  16.336  1.00 10.00      A   
ATOM   3389  HN  LEU A 359      20.494  -3.689  15.741  1.00 10.00      A   
ATOM   3390  CA  LEU A 359      18.441  -3.467  16.168  1.00 10.00      A   
ATOM   3391  CB  LEU A 359      18.000  -3.067  14.762  1.00 10.00      A   
ATOM   3392  CG  LEU A 359      16.494  -3.026  14.515  1.00 10.00      A   
ATOM   3393  CD1 LEU A 359      15.948  -1.622  14.724  1.00 10.00      A   
ATOM   3394  CD2 LEU A 359      16.167  -3.538  13.123  1.00 10.00      A   
ATOM   3395  C   LEU A 359      18.144  -4.940  16.407  1.00 10.00      A   
ATOM   3396  O   LEU A 359      18.398  -5.782  15.542  1.00 10.00      A   
ATOM   3397  N   THR A 360      17.630  -5.252  17.587  1.00 10.00      A   
ATOM   3398  HN  THR A 360      17.441  -4.532  18.236  1.00 10.00      A   
ATOM   3399  CA  THR A 360      17.324  -6.624  17.944  1.00 10.00      A   
ATOM   3400  CB  THR A 360      18.147  -7.070  19.168  1.00 10.00      A   
ATOM   3401  OG1 THR A 360      17.789  -6.285  20.315  1.00 10.00      A   
ATOM   3402  HG1 THR A 360      18.007  -5.347  20.145  1.00 10.00      A   
ATOM   3403  CG2 THR A 360      19.631  -6.892  18.893  1.00 10.00      A   
ATOM   3404  C   THR A 360      15.836  -6.805  18.229  1.00 10.00      A   
ATOM   3405  O   THR A 360      14.997  -6.029  17.760  1.00 10.00      A   
ATOM   3406  N   GLU A 361      15.513  -7.835  18.993  1.00 10.00      A   
ATOM   3407  HN  GLU A 361      16.229  -8.427  19.332  1.00 10.00      A   
ATOM   3408  CA  GLU A 361      14.139  -8.127  19.352  1.00 10.00      A   
ATOM   3409  CB  GLU A 361      13.997  -9.603  19.736  1.00 10.00      A   
ATOM   3410  CG  GLU A 361      14.713  -9.988  21.022  1.00 10.00      A   
ATOM   3411  CD  GLU A 361      16.129 -10.475  20.802  1.00 10.00      A   
ATOM   3412  OE1 GLU A 361      16.427 -11.610  21.208  1.00 10.00      A   
ATOM   3413  OE2 GLU A 361      16.953  -9.720  20.240  1.00 10.00      A   
ATOM   3414  C   GLU A 361      13.700  -7.239  20.505  1.00 10.00      A   
ATOM   3415  O   GLU A 361      12.505  -7.029  20.724  1.00 10.00      A   
ATOM   3416  N   GLN A 362      14.684  -6.700  21.218  1.00 10.00      A   
ATOM   3417  HN  GLN A 362      15.611  -6.880  20.953  1.00 10.00      A   
ATOM   3418  CA  GLN A 362      14.432  -5.838  22.361  1.00 10.00      A   
ATOM   3419  CB  GLN A 362      15.748  -5.402  23.009  1.00 10.00      A   
ATOM   3420  CG  GLN A 362      15.615  -4.934  24.454  1.00 10.00      A   
ATOM   3421  CD  GLN A 362      14.942  -5.955  25.357  1.00 10.00      A   
ATOM   3422  OE1 GLN A 362      15.030  -7.160  25.132  1.00 10.00      A   
ATOM   3423  NE2 GLN A 362      14.267  -5.480  26.393  1.00 10.00      A   
ATOM   3424 HE21 GLN A 362      14.240  -4.508  26.525  1.00 10.00      A   
ATOM   3425 HE22 GLN A 362      13.812  -6.122  26.982  1.00 10.00      A   
ATOM   3426  C   GLN A 362      13.602  -4.627  21.960  1.00 10.00      A   
ATOM   3427  O   GLN A 362      12.738  -4.182  22.719  1.00 10.00      A   
ATOM   3428  N   GLY A 363      13.866  -4.095  20.769  1.00 10.00      A   
ATOM   3429  HN  GLY A 363      14.596  -4.463  20.222  1.00 10.00      A   
ATOM   3430  CA  GLY A 363      13.120  -2.955  20.281  1.00 10.00      A   
ATOM   3431  C   GLY A 363      11.639  -3.250  20.172  1.00 10.00      A   
ATOM   3432  O   GLY A 363      10.807  -2.440  20.583  1.00 10.00      A   
ATOM   3433  N   LEU A 364      11.306  -4.426  19.641  1.00 10.00      A   
ATOM   3434  HN  LEU A 364      12.015  -5.042  19.353  1.00 10.00      A   
ATOM   3435  CA  LEU A 364       9.914  -4.826  19.484  1.00 10.00      A   
ATOM   3436  CB  LEU A 364       9.807  -6.126  18.693  1.00 10.00      A   
ATOM   3437  CG  LEU A 364       8.792  -6.144  17.547  1.00 10.00      A   
ATOM   3438  CD1 LEU A 364       8.820  -7.484  16.834  1.00 10.00      A   
ATOM   3439  CD2 LEU A 364       7.392  -5.836  18.051  1.00 10.00      A   
ATOM   3440  C   LEU A 364       9.253  -4.992  20.846  1.00 10.00      A   
ATOM   3441  O   LEU A 364       8.104  -4.591  21.038  1.00 10.00      A   
ATOM   3442  N   VAL A 365       9.983  -5.580  21.788  1.00 10.00      A   
ATOM   3443  HN  VAL A 365      10.891  -5.893  21.567  1.00 10.00      A   
ATOM   3444  CA  VAL A 365       9.466  -5.783  23.141  1.00 10.00      A   
ATOM   3445  CB  VAL A 365      10.448  -6.599  24.012  1.00 10.00      A   
ATOM   3446  CG1 VAL A 365       9.856  -6.864  25.389  1.00 10.00      A   
ATOM   3447  CG2 VAL A 365      10.803  -7.912  23.329  1.00 10.00      A   
ATOM   3448  C   VAL A 365       9.180  -4.432  23.801  1.00 10.00      A   
ATOM   3449  O   VAL A 365       8.184  -4.266  24.508  1.00 10.00      A   
ATOM   3450  N   SER A 366      10.048  -3.460  23.537  1.00 10.00      A   
ATOM   3451  HN  SER A 366      10.821  -3.655  22.962  1.00 10.00      A   
ATOM   3452  CA  SER A 366       9.887  -2.119  24.085  1.00 10.00      A   
ATOM   3453  CB  SER A 366      11.109  -1.255  23.755  1.00 10.00      A   
ATOM   3454  OG  SER A 366      12.309  -1.914  24.124  1.00 10.00      A   
ATOM   3455  HG  SER A 366      12.461  -2.661  23.525  1.00 10.00      A   
ATOM   3456  C   SER A 366       8.621  -1.467  23.536  1.00 10.00      A   
ATOM   3457  O   SER A 366       7.941  -0.720  24.238  1.00 10.00      A   
ATOM   3458  N   VAL A 367       8.303  -1.766  22.284  1.00 10.00      A   
ATOM   3459  HN  VAL A 367       8.877  -2.383  21.776  1.00 10.00      A   
ATOM   3460  CA  VAL A 367       7.129  -1.199  21.640  1.00 10.00      A   
ATOM   3461  CB  VAL A 367       7.198  -1.357  20.102  1.00 10.00      A   
ATOM   3462  CG1 VAL A 367       5.951  -0.783  19.443  1.00 10.00      A   
ATOM   3463  CG2 VAL A 367       8.441  -0.673  19.556  1.00 10.00      A   
ATOM   3464  C   VAL A 367       5.847  -1.842  22.165  1.00 10.00      A   
ATOM   3465  O   VAL A 367       4.863  -1.155  22.434  1.00 10.00      A   
ATOM   3466  N   SER A 368       5.868  -3.156  22.338  1.00 10.00      A   
ATOM   3467  HN  SER A 368       6.689  -3.656  22.143  1.00 10.00      A   
ATOM   3468  CA  SER A 368       4.697  -3.878  22.816  1.00 10.00      A   
ATOM   3469  CB  SER A 368       4.880  -5.385  22.616  1.00 10.00      A   
ATOM   3470  OG  SER A 368       6.246  -5.755  22.719  1.00 10.00      A   
ATOM   3471  HG  SER A 368       6.694  -5.570  21.882  1.00 10.00      A   
ATOM   3472  C   SER A 368       4.375  -3.550  24.275  1.00 10.00      A   
ATOM   3473  O   SER A 368       3.209  -3.413  24.651  1.00 10.00      A   
ATOM   3474  N   MET A 369       5.411  -3.418  25.092  1.00 10.00      A   
ATOM   3475  HN  MET A 369       6.321  -3.537  24.738  1.00 10.00      A   
ATOM   3476  CA  MET A 369       5.229  -3.110  26.502  1.00 10.00      A   
ATOM   3477  CB  MET A 369       6.432  -3.585  27.323  1.00 10.00      A   
ATOM   3478  CG  MET A 369       6.733  -5.069  27.185  1.00 10.00      A   
ATOM   3479  SD  MET A 369       8.056  -5.614  28.279  1.00 10.00      A   
ATOM   3480  CE  MET A 369       7.197  -5.658  29.847  1.00 10.00      A   
ATOM   3481  C   MET A 369       5.009  -1.615  26.716  1.00 10.00      A   
ATOM   3482  O   MET A 369       4.439  -1.206  27.726  1.00 10.00      A   
ATOM   3483  N   GLY A 370       5.451  -0.803  25.763  1.00 10.00      A   
ATOM   3484  HN  GLY A 370       5.885  -1.183  24.970  1.00 10.00      A   
ATOM   3485  CA  GLY A 370       5.304   0.636  25.887  1.00 10.00      A   
ATOM   3486  C   GLY A 370       4.028   1.176  25.261  1.00 10.00      A   
ATOM   3487  O   GLY A 370       3.303   1.955  25.892  1.00 10.00      A   
ATOM   3488  N   CYS A 371       3.749   0.769  24.032  1.00 10.00      A   
ATOM   3489  HN  CYS A 371       4.347   0.124  23.593  1.00 10.00      A   
ATOM   3490  CA  CYS A 371       2.564   1.233  23.316  1.00 10.00      A   
ATOM   3491  CB  CYS A 371       2.882   1.381  21.826  1.00 10.00      A   
ATOM   3492  SG  CYS A 371       4.274   2.482  21.481  1.00 10.00      A   
ATOM   3493  HG  CYS A 371       5.319   1.737  21.148  1.00 10.00      A   
ATOM   3494  C   CYS A 371       1.388   0.280  23.521  1.00 10.00      A   
ATOM   3495  O   CYS A 371       1.469  -0.900  23.179  1.00 10.00      A   
ATOM   3496  N   PRO A 372       0.274   0.788  24.081  1.00 10.00      A   
ATOM   3497  CA  PRO A 372      -0.921  -0.007  24.354  1.00 10.00      A   
ATOM   3498  CB  PRO A 372      -1.520   0.732  25.549  1.00 10.00      A   
ATOM   3499  CG  PRO A 372      -1.179   2.167  25.310  1.00 10.00      A   
ATOM   3500  CD  PRO A 372       0.100   2.190  24.510  1.00 10.00      A   
ATOM   3501  C   PRO A 372      -1.920  -0.027  23.194  1.00 10.00      A   
ATOM   3502  O   PRO A 372      -2.959  -0.676  23.274  1.00 10.00      A   
ATOM   3503  N   LYS A 373      -1.618   0.694  22.124  1.00 10.00      A   
ATOM   3504  HN  LYS A 373      -0.778   1.204  22.111  1.00 10.00      A   
ATOM   3505  CA  LYS A 373      -2.508   0.750  20.965  1.00 10.00      A   
ATOM   3506  CB  LYS A 373      -2.975   2.187  20.712  1.00 10.00      A   
ATOM   3507  CG  LYS A 373      -3.839   2.776  21.817  1.00 10.00      A   
ATOM   3508  CD  LYS A 373      -5.176   2.060  21.917  1.00 10.00      A   
ATOM   3509  CE  LYS A 373      -6.017   2.604  23.061  1.00 10.00      A   
ATOM   3510  NZ  LYS A 373      -6.416   4.022  22.844  1.00 10.00      A   
ATOM   3511  HZ1 LYS A 373      -7.010   4.104  21.994  1.00 10.00      A   
ATOM   3512  HZ2 LYS A 373      -5.572   4.619  22.723  1.00 10.00      A   
ATOM   3513  HZ3 LYS A 373      -6.952   4.370  23.663  1.00 10.00      A   
ATOM   3514  C   LYS A 373      -1.830   0.188  19.720  1.00 10.00      A   
ATOM   3515  O   LYS A 373      -2.309   0.369  18.597  1.00 10.00      A   
ATOM   3516  N   LEU A 374      -0.712  -0.492  19.927  1.00 10.00      A   
ATOM   3517  HN  LEU A 374      -0.389  -0.604  20.844  1.00 10.00      A   
ATOM   3518  CA  LEU A 374       0.040  -1.086  18.830  1.00 10.00      A   
ATOM   3519  CB  LEU A 374       1.482  -1.376  19.276  1.00 10.00      A   
ATOM   3520  CG  LEU A 374       2.583  -1.251  18.212  1.00 10.00      A   
ATOM   3521  CD1 LEU A 374       2.475  -2.348  17.166  1.00 10.00      A   
ATOM   3522  CD2 LEU A 374       2.556   0.124  17.565  1.00 10.00      A   
ATOM   3523  C   LEU A 374      -0.638  -2.373  18.383  1.00 10.00      A   
ATOM   3524  O   LEU A 374      -0.733  -3.331  19.152  1.00 10.00      A   
ATOM   3525  N   GLU A 375      -1.123  -2.387  17.151  1.00 10.00      A   
ATOM   3526  HN  GLU A 375      -1.029  -1.584  16.589  1.00 10.00      A   
ATOM   3527  CA  GLU A 375      -1.799  -3.563  16.615  1.00 10.00      A   
ATOM   3528  CB  GLU A 375      -3.298  -3.297  16.464  1.00 10.00      A   
ATOM   3529  CG  GLU A 375      -3.635  -2.132  15.545  1.00 10.00      A   
ATOM   3530  CD  GLU A 375      -5.096  -2.100  15.162  1.00 10.00      A   
ATOM   3531  OE1 GLU A 375      -5.533  -2.982  14.398  1.00 10.00      A   
ATOM   3532  OE2 GLU A 375      -5.817  -1.190  15.626  1.00 10.00      A   
ATOM   3533  C   GLU A 375      -1.208  -3.993  15.277  1.00 10.00      A   
ATOM   3534  O   GLU A 375      -1.424  -5.122  14.828  1.00 10.00      A   
ATOM   3535  N   SER A 376      -0.467  -3.094  14.646  1.00 10.00      A   
ATOM   3536  HN  SER A 376      -0.320  -2.219  15.054  1.00 10.00      A   
ATOM   3537  CA  SER A 376       0.144  -3.377  13.358  1.00 10.00      A   
ATOM   3538  CB  SER A 376      -0.503  -2.500  12.283  1.00 10.00      A   
ATOM   3539  OG  SER A 376      -1.903  -2.382  12.496  1.00 10.00      A   
ATOM   3540  HG  SER A 376      -2.182  -1.476  12.319  1.00 10.00      A   
ATOM   3541  C   SER A 376       1.643  -3.111  13.419  1.00 10.00      A   
ATOM   3542  O   SER A 376       2.072  -1.980  13.657  1.00 10.00      A   
ATOM   3543  N   VAL A 377       2.440  -4.147  13.213  1.00 10.00      A   
ATOM   3544  HN  VAL A 377       2.051  -5.030  13.023  1.00 10.00      A   
ATOM   3545  CA  VAL A 377       3.885  -3.996  13.265  1.00 10.00      A   
ATOM   3546  CB  VAL A 377       4.444  -4.298  14.676  1.00 10.00      A   
ATOM   3547  CG1 VAL A 377       4.284  -5.767  15.044  1.00 10.00      A   
ATOM   3548  CG2 VAL A 377       5.894  -3.854  14.801  1.00 10.00      A   
ATOM   3549  C   VAL A 377       4.607  -4.845  12.219  1.00 10.00      A   
ATOM   3550  O   VAL A 377       4.247  -5.999  11.969  1.00 10.00      A   
ATOM   3551  N   LEU A 378       5.612  -4.245  11.601  1.00 10.00      A   
ATOM   3552  HN  LEU A 378       5.823  -3.311  11.839  1.00 10.00      A   
ATOM   3553  CA  LEU A 378       6.429  -4.910  10.599  1.00 10.00      A   
ATOM   3554  CB  LEU A 378       6.252  -4.240   9.232  1.00 10.00      A   
ATOM   3555  CG  LEU A 378       7.218  -4.686   8.129  1.00 10.00      A   
ATOM   3556  CD1 LEU A 378       6.711  -5.934   7.428  1.00 10.00      A   
ATOM   3557  CD2 LEU A 378       7.462  -3.567   7.132  1.00 10.00      A   
ATOM   3558  C   LEU A 378       7.882  -4.806  11.035  1.00 10.00      A   
ATOM   3559  O   LEU A 378       8.415  -3.701  11.170  1.00 10.00      A   
ATOM   3560  N   TYR A 379       8.520  -5.938  11.265  1.00 10.00      A   
ATOM   3561  HN  TYR A 379       8.061  -6.796  11.119  1.00 10.00      A   
ATOM   3562  CA  TYR A 379       9.900  -5.932  11.716  1.00 10.00      A   
ATOM   3563  CB  TYR A 379       9.971  -6.349  13.188  1.00 10.00      A   
ATOM   3564  CG  TYR A 379      11.019  -5.616  13.995  1.00 10.00      A   
ATOM   3565  CD1 TYR A 379      10.657  -4.610  14.880  1.00 10.00      A   
ATOM   3566  CD2 TYR A 379      12.369  -5.929  13.880  1.00 10.00      A   
ATOM   3567  CE1 TYR A 379      11.603  -3.936  15.627  1.00 10.00      A   
ATOM   3568  CE2 TYR A 379      13.325  -5.258  14.623  1.00 10.00      A   
ATOM   3569  CZ  TYR A 379      12.935  -4.263  15.496  1.00 10.00      A   
ATOM   3570  OH  TYR A 379      13.880  -3.592  16.237  1.00 10.00      A   
ATOM   3571  HH  TYR A 379      13.931  -3.969  17.121  1.00 10.00      A   
ATOM   3572  C   TYR A 379      10.777  -6.848  10.882  1.00 10.00      A   
ATOM   3573  O   TYR A 379      10.379  -7.956  10.517  1.00 10.00      A   
ATOM   3574  N   PHE A 380      11.976  -6.367  10.589  1.00 10.00      A   
ATOM   3575  HN  PHE A 380      12.214  -5.471  10.904  1.00 10.00      A   
ATOM   3576  CA  PHE A 380      12.959  -7.119   9.822  1.00 10.00      A   
ATOM   3577  CB  PHE A 380      13.205  -6.450   8.468  1.00 10.00      A   
ATOM   3578  CG  PHE A 380      12.290  -6.886   7.362  1.00 10.00      A   
ATOM   3579  CD1 PHE A 380      10.970  -6.474   7.327  1.00 10.00      A   
ATOM   3580  CD2 PHE A 380      12.760  -7.690   6.339  1.00 10.00      A   
ATOM   3581  CE1 PHE A 380      10.135  -6.854   6.295  1.00 10.00      A   
ATOM   3582  CE2 PHE A 380      11.931  -8.078   5.306  1.00 10.00      A   
ATOM   3583  CZ  PHE A 380      10.616  -7.660   5.283  1.00 10.00      A   
ATOM   3584  C   PHE A 380      14.272  -7.165  10.597  1.00 10.00      A   
ATOM   3585  O   PHE A 380      15.124  -6.290  10.440  1.00 10.00      A   
ATOM   3586  N   CYS A 381      14.426  -8.160  11.457  1.00 10.00      A   
ATOM   3587  HN  CYS A 381      13.714  -8.827  11.556  1.00 10.00      A   
ATOM   3588  CA  CYS A 381      15.639  -8.286  12.249  1.00 10.00      A   
ATOM   3589  CB  CYS A 381      15.314  -8.275  13.745  1.00 10.00      A   
ATOM   3590  SG  CYS A 381      14.057  -9.471  14.257  1.00 10.00      A   
ATOM   3591  HG  CYS A 381      14.631 -10.328  15.100  1.00 10.00      A   
ATOM   3592  C   CYS A 381      16.431  -9.532  11.867  1.00 10.00      A   
ATOM   3593  O   CYS A 381      15.922 -10.423  11.191  1.00 10.00      A   
ATOM   3594  N   ARG A 382      17.683  -9.583  12.296  1.00 10.00      A   
ATOM   3595  HN  ARG A 382      18.032  -8.838  12.833  1.00 10.00      A   
ATOM   3596  CA  ARG A 382      18.559 -10.709  11.992  1.00 10.00      A   
ATOM   3597  CB  ARG A 382      20.007 -10.232  11.822  1.00 10.00      A   
ATOM   3598  CG  ARG A 382      20.257  -9.399  10.571  1.00 10.00      A   
ATOM   3599  CD  ARG A 382      21.611  -8.703  10.627  1.00 10.00      A   
ATOM   3600  NE  ARG A 382      21.943  -8.016   9.374  1.00 10.00      A   
ATOM   3601  HE  ARG A 382      22.285  -8.571   8.633  1.00 10.00      A   
ATOM   3602  CZ  ARG A 382      21.832  -6.702   9.185  1.00 10.00      A   
ATOM   3603  NH1 ARG A 382      21.397  -5.913  10.161  1.00 10.00      A   
ATOM   3604 HH11 ARG A 382      21.142  -6.314  11.087  1.00 10.00      A   
ATOM   3605 HH12 ARG A 382      21.309  -4.877  10.007  1.00 10.00      A   
ATOM   3606  NH2 ARG A 382      22.162  -6.176   8.016  1.00 10.00      A   
ATOM   3607 HH21 ARG A 382      22.072  -5.147   7.858  1.00 10.00      A   
ATOM   3608 HH22 ARG A 382      22.514  -6.786   7.245  1.00 10.00      A   
ATOM   3609  C   ARG A 382      18.491 -11.784  13.075  1.00 10.00      A   
ATOM   3610  O   ARG A 382      18.928 -12.912  12.862  1.00 10.00      A   
ATOM   3611  N   GLN A 383      17.941 -11.433  14.232  1.00 10.00      A   
ATOM   3612  HN  GLN A 383      17.601 -10.522  14.345  1.00 10.00      A   
ATOM   3613  CA  GLN A 383      17.832 -12.376  15.339  1.00 10.00      A   
ATOM   3614  CB  GLN A 383      18.944 -12.134  16.365  1.00 10.00      A   
ATOM   3615  CG  GLN A 383      18.691 -10.956  17.297  1.00 10.00      A   
ATOM   3616  CD  GLN A 383      19.868 -10.669  18.200  1.00 10.00      A   
ATOM   3617  OE1 GLN A 383      21.022 -10.877  17.826  1.00 10.00      A   
ATOM   3618  NE2 GLN A 383      19.584 -10.198  19.403  1.00 10.00      A   
ATOM   3619 HE21 GLN A 383      18.633 -10.061  19.641  1.00 10.00      A   
ATOM   3620 HE22 GLN A 383      20.326 -10.013  20.017  1.00 10.00      A   
ATOM   3621  C   GLN A 383      16.466 -12.288  16.012  1.00 10.00      A   
ATOM   3622  O   GLN A 383      15.732 -11.314  15.825  1.00 10.00      A   
ATOM   3623  N   MET A 384      16.134 -13.312  16.790  1.00 10.00      A   
ATOM   3624  HN  MET A 384      16.760 -14.064  16.880  1.00 10.00      A   
ATOM   3625  CA  MET A 384      14.867 -13.367  17.510  1.00 10.00      A   
ATOM   3626  CB  MET A 384      13.711 -13.633  16.538  1.00 10.00      A   
ATOM   3627  CG  MET A 384      12.340 -13.714  17.194  1.00 10.00      A   
ATOM   3628  SD  MET A 384      11.977 -12.290  18.241  1.00 10.00      A   
ATOM   3629  CE  MET A 384      11.834 -10.985  17.024  1.00 10.00      A   
ATOM   3630  C   MET A 384      14.911 -14.452  18.583  1.00 10.00      A   
ATOM   3631  O   MET A 384      15.604 -15.459  18.431  1.00 10.00      A   
ATOM   3632  N   THR A 385      14.188 -14.235  19.671  1.00 10.00      A   
ATOM   3633  HN  THR A 385      13.674 -13.403  19.751  1.00 10.00      A   
ATOM   3634  CA  THR A 385      14.139 -15.192  20.759  1.00 10.00      A   
ATOM   3635  CB  THR A 385      14.771 -14.612  22.035  1.00 10.00      A   
ATOM   3636  OG1 THR A 385      14.567 -13.192  22.067  1.00 10.00      A   
ATOM   3637  HG1 THR A 385      15.336 -12.745  21.666  1.00 10.00      A   
ATOM   3638  CG2 THR A 385      16.258 -14.922  22.084  1.00 10.00      A   
ATOM   3639  C   THR A 385      12.700 -15.594  21.052  1.00 10.00      A   
ATOM   3640  O   THR A 385      11.767 -14.817  20.830  1.00 10.00      A   
ATOM   3641  N   ASN A 386      12.527 -16.811  21.545  1.00 10.00      A   
ATOM   3642  HN  ASN A 386      13.319 -17.382  21.697  1.00 10.00      A   
ATOM   3643  CA  ASN A 386      11.205 -17.327  21.872  1.00 10.00      A   
ATOM   3644  CB  ASN A 386      11.292 -18.799  22.284  1.00 10.00      A   
ATOM   3645  CG  ASN A 386      11.060 -19.756  21.128  1.00 10.00      A   
ATOM   3646  OD1 ASN A 386      10.152 -19.567  20.319  1.00 10.00      A   
ATOM   3647  ND2 ASN A 386      11.882 -20.789  21.040  1.00 10.00      A   
ATOM   3648 HD21 ASN A 386      12.587 -20.877  21.717  1.00 10.00      A   
ATOM   3649 HD22 ASN A 386      11.759 -21.418  20.296  1.00 10.00      A   
ATOM   3650  C   ASN A 386      10.573 -16.510  22.986  1.00 10.00      A   
ATOM   3651  O   ASN A 386       9.390 -16.175  22.929  1.00 10.00      A   
ATOM   3652  N   ALA A 387      11.377 -16.177  23.990  1.00 10.00      A   
ATOM   3653  HN  ALA A 387      12.316 -16.467  23.965  1.00 10.00      A   
ATOM   3654  CA  ALA A 387      10.908 -15.395  25.126  1.00 10.00      A   
ATOM   3655  CB  ALA A 387      12.025 -15.199  26.142  1.00 10.00      A   
ATOM   3656  C   ALA A 387      10.351 -14.046  24.681  1.00 10.00      A   
ATOM   3657  O   ALA A 387       9.286 -13.627  25.139  1.00 10.00      A   
ATOM   3658  N   ALA A 388      11.067 -13.381  23.780  1.00 10.00      A   
ATOM   3659  HN  ALA A 388      11.896 -13.779  23.441  1.00 10.00      A   
ATOM   3660  CA  ALA A 388      10.648 -12.083  23.276  1.00 10.00      A   
ATOM   3661  CB  ALA A 388      11.672 -11.536  22.298  1.00 10.00      A   
ATOM   3662  C   ALA A 388       9.278 -12.172  22.617  1.00 10.00      A   
ATOM   3663  O   ALA A 388       8.371 -11.415  22.962  1.00 10.00      A   
ATOM   3664  N   LEU A 389       9.128 -13.121  21.697  1.00 10.00      A   
ATOM   3665  HN  LEU A 389       9.889 -13.705  21.489  1.00 10.00      A   
ATOM   3666  CA  LEU A 389       7.866 -13.318  20.988  1.00 10.00      A   
ATOM   3667  CB  LEU A 389       7.978 -14.488  20.008  1.00 10.00      A   
ATOM   3668  CG  LEU A 389       8.835 -14.252  18.764  1.00 10.00      A   
ATOM   3669  CD1 LEU A 389       8.936 -15.525  17.937  1.00 10.00      A   
ATOM   3670  CD2 LEU A 389       8.272 -13.109  17.932  1.00 10.00      A   
ATOM   3671  C   LEU A 389       6.713 -13.560  21.956  1.00 10.00      A   
ATOM   3672  O   LEU A 389       5.642 -12.960  21.825  1.00 10.00      A   
ATOM   3673  N   ILE A 390       6.943 -14.432  22.931  1.00 10.00      A   
ATOM   3674  HN  ILE A 390       7.819 -14.875  22.978  1.00 10.00      A   
ATOM   3675  CA  ILE A 390       5.927 -14.753  23.925  1.00 10.00      A   
ATOM   3676  CB  ILE A 390       6.395 -15.871  24.888  1.00 10.00      A   
ATOM   3677  CG1 ILE A 390       6.669 -17.165  24.111  1.00 10.00      A   
ATOM   3678  CG2 ILE A 390       5.362 -16.117  25.978  1.00 10.00      A   
ATOM   3679  CD1 ILE A 390       7.297 -18.264  24.944  1.00 10.00      A   
ATOM   3680  C   ILE A 390       5.533 -13.508  24.720  1.00 10.00      A   
ATOM   3681  O   ILE A 390       4.350 -13.246  24.928  1.00 10.00      A   
ATOM   3682  N   THR A 391       6.527 -12.729  25.134  1.00 10.00      A   
ATOM   3683  HN  THR A 391       7.454 -12.975  24.915  1.00 10.00      A   
ATOM   3684  CA  THR A 391       6.277 -11.512  25.901  1.00 10.00      A   
ATOM   3685  CB  THR A 391       7.599 -10.836  26.328  1.00 10.00      A   
ATOM   3686  OG1 THR A 391       8.483 -11.817  26.897  1.00 10.00      A   
ATOM   3687  HG1 THR A 391       8.778 -12.422  26.206  1.00 10.00      A   
ATOM   3688  CG2 THR A 391       7.343  -9.742  27.357  1.00 10.00      A   
ATOM   3689  C   THR A 391       5.433 -10.520  25.096  1.00 10.00      A   
ATOM   3690  O   THR A 391       4.477  -9.944  25.614  1.00 10.00      A   
ATOM   3691  N   ILE A 392       5.775 -10.359  23.821  1.00 10.00      A   
ATOM   3692  HN  ILE A 392       6.535 -10.873  23.467  1.00 10.00      A   
ATOM   3693  CA  ILE A 392       5.061  -9.441  22.930  1.00 10.00      A   
ATOM   3694  CB  ILE A 392       5.692  -9.408  21.519  1.00 10.00      A   
ATOM   3695  CG1 ILE A 392       7.130  -8.883  21.583  1.00 10.00      A   
ATOM   3696  CG2 ILE A 392       4.862  -8.555  20.567  1.00 10.00      A   
ATOM   3697  CD1 ILE A 392       7.926  -9.138  20.320  1.00 10.00      A   
ATOM   3698  C   ILE A 392       3.581  -9.811  22.817  1.00 10.00      A   
ATOM   3699  O   ILE A 392       2.701  -8.952  22.938  1.00 10.00      A   
ATOM   3700  N   ALA A 393       3.313 -11.091  22.598  1.00 10.00      A   
ATOM   3701  HN  ALA A 393       4.059 -11.728  22.515  1.00 10.00      A   
ATOM   3702  CA  ALA A 393       1.944 -11.579  22.461  1.00 10.00      A   
ATOM   3703  CB  ALA A 393       1.945 -13.035  22.029  1.00 10.00      A   
ATOM   3704  C   ALA A 393       1.146 -11.408  23.752  1.00 10.00      A   
ATOM   3705  O   ALA A 393      -0.040 -11.078  23.722  1.00 10.00      A   
ATOM   3706  N   ARG A 394       1.805 -11.633  24.881  1.00 10.00      A   
ATOM   3707  HN  ARG A 394       2.749 -11.894  24.839  1.00 10.00      A   
ATOM   3708  CA  ARG A 394       1.167 -11.516  26.182  1.00 10.00      A   
ATOM   3709  CB  ARG A 394       2.025 -12.173  27.263  1.00 10.00      A   
ATOM   3710  CG  ARG A 394       2.208 -13.667  27.070  1.00 10.00      A   
ATOM   3711  CD  ARG A 394       3.154 -14.250  28.100  1.00 10.00      A   
ATOM   3712  NE  ARG A 394       2.547 -14.284  29.425  1.00 10.00      A   
ATOM   3713  HE  ARG A 394       2.298 -13.422  29.830  1.00 10.00      A   
ATOM   3714  CZ  ARG A 394       2.318 -15.399  30.108  1.00 10.00      A   
ATOM   3715  NH1 ARG A 394       2.646 -16.581  29.598  1.00 10.00      A   
ATOM   3716 HH11 ARG A 394       3.086 -16.648  28.653  1.00 10.00      A   
ATOM   3717 HH12 ARG A 394       2.463 -17.453  30.143  1.00 10.00      A   
ATOM   3718  NH2 ARG A 394       1.755 -15.337  31.303  1.00 10.00      A   
ATOM   3719 HH21 ARG A 394       1.494 -14.414  31.713  1.00 10.00      A   
ATOM   3720 HH22 ARG A 394       1.575 -16.214  31.844  1.00 10.00      A   
ATOM   3721  C   ARG A 394       0.894 -10.064  26.538  1.00 10.00      A   
ATOM   3722  O   ARG A 394      -0.168  -9.743  27.067  1.00 10.00      A   
ATOM   3723  N   ASN A 395       1.846  -9.192  26.241  1.00 10.00      A   
ATOM   3724  HN  ASN A 395       2.672  -9.508  25.810  1.00 10.00      A   
ATOM   3725  CA  ASN A 395       1.702  -7.774  26.542  1.00 10.00      A   
ATOM   3726  CB  ASN A 395       3.049  -7.053  26.487  1.00 10.00      A   
ATOM   3727  CG  ASN A 395       3.764  -7.087  27.821  1.00 10.00      A   
ATOM   3728  OD1 ASN A 395       4.525  -8.009  28.107  1.00 10.00      A   
ATOM   3729  ND2 ASN A 395       3.519  -6.088  28.652  1.00 10.00      A   
ATOM   3730 HD21 ASN A 395       2.897  -5.387  28.366  1.00 10.00      A   
ATOM   3731 HD22 ASN A 395       3.964  -6.092  29.524  1.00 10.00      A   
ATOM   3732  C   ASN A 395       0.690  -7.097  25.630  1.00 10.00      A   
ATOM   3733  O   ASN A 395      -0.084  -6.250  26.077  1.00 10.00      A   
ATOM   3734  N   ARG A 396       0.688  -7.485  24.362  1.00 10.00      A   
ATOM   3735  HN  ARG A 396       1.322  -8.183  24.074  1.00 10.00      A   
ATOM   3736  CA  ARG A 396      -0.235  -6.914  23.386  1.00 10.00      A   
ATOM   3737  CB  ARG A 396       0.531  -6.168  22.291  1.00 10.00      A   
ATOM   3738  CG  ARG A 396       1.164  -4.864  22.742  1.00 10.00      A   
ATOM   3739  CD  ARG A 396       0.225  -3.681  22.552  1.00 10.00      A   
ATOM   3740  NE  ARG A 396      -1.004  -3.812  23.333  1.00 10.00      A   
ATOM   3741  HE  ARG A 396      -1.806  -4.145  22.860  1.00 10.00      A   
ATOM   3742  CZ  ARG A 396      -1.106  -3.513  24.629  1.00 10.00      A   
ATOM   3743  NH1 ARG A 396      -0.049  -3.067  25.298  1.00 10.00      A   
ATOM   3744 HH11 ARG A 396      -0.132  -2.835  26.312  1.00 10.00      A   
ATOM   3745 HH12 ARG A 396       0.869  -2.949  24.816  1.00 10.00      A   
ATOM   3746  NH2 ARG A 396      -2.271  -3.662  25.256  1.00 10.00      A   
ATOM   3747 HH21 ARG A 396      -3.111  -4.012  24.739  1.00 10.00      A   
ATOM   3748 HH22 ARG A 396      -2.353  -3.430  26.271  1.00 10.00      A   
ATOM   3749  C   ARG A 396      -1.115  -7.993  22.761  1.00 10.00      A   
ATOM   3750  O   ARG A 396      -0.870  -8.426  21.634  1.00 10.00      A   
ATOM   3751  N   PRO A 397      -2.167  -8.435  23.469  1.00 10.00      A   
ATOM   3752  CA  PRO A 397      -3.074  -9.471  22.968  1.00 10.00      A   
ATOM   3753  CB  PRO A 397      -3.711 -10.003  24.250  1.00 10.00      A   
ATOM   3754  CG  PRO A 397      -3.752  -8.824  25.162  1.00 10.00      A   
ATOM   3755  CD  PRO A 397      -2.565  -7.962  24.811  1.00 10.00      A   
ATOM   3756  C   PRO A 397      -4.143  -8.879  22.049  1.00 10.00      A   
ATOM   3757  O   PRO A 397      -5.238  -9.423  21.913  1.00 10.00      A   
ATOM   3758  N   ASN A 398      -3.813  -7.760  21.423  1.00 10.00      A   
ATOM   3759  HN  ASN A 398      -2.923  -7.379  21.573  1.00 10.00      A   
ATOM   3760  CA  ASN A 398      -4.733  -7.080  20.519  1.00 10.00      A   
ATOM   3761  CB  ASN A 398      -5.161  -5.732  21.113  1.00 10.00      A   
ATOM   3762  CG  ASN A 398      -4.017  -4.737  21.213  1.00 10.00      A   
ATOM   3763  OD1 ASN A 398      -3.216  -4.790  22.143  1.00 10.00      A   
ATOM   3764  ND2 ASN A 398      -3.937  -3.819  20.260  1.00 10.00      A   
ATOM   3765 HD21 ASN A 398      -4.616  -3.824  19.550  1.00 10.00      A   
ATOM   3766 HD22 ASN A 398      -3.204  -3.172  20.301  1.00 10.00      A   
ATOM   3767  C   ASN A 398      -4.099  -6.877  19.147  1.00 10.00      A   
ATOM   3768  O   ASN A 398      -4.616  -6.128  18.315  1.00 10.00      A   
ATOM   3769  N   MET A 399      -2.976  -7.547  18.919  1.00 10.00      A   
ATOM   3770  HN  MET A 399      -2.621  -8.138  19.617  1.00 10.00      A   
ATOM   3771  CA  MET A 399      -2.269  -7.434  17.650  1.00 10.00      A   
ATOM   3772  CB  MET A 399      -0.930  -8.173  17.712  1.00 10.00      A   
ATOM   3773  CG  MET A 399       0.023  -7.823  16.580  1.00 10.00      A   
ATOM   3774  SD  MET A 399       0.958  -6.313  16.896  1.00 10.00      A   
ATOM   3775  CE  MET A 399       2.137  -6.905  18.104  1.00 10.00      A   
ATOM   3776  C   MET A 399      -3.120  -7.984  16.508  1.00 10.00      A   
ATOM   3777  O   MET A 399      -3.680  -9.075  16.610  1.00 10.00      A   
ATOM   3778  N   THR A 400      -3.233  -7.218  15.434  1.00 10.00      A   
ATOM   3779  HN  THR A 400      -2.778  -6.347  15.412  1.00 10.00      A   
ATOM   3780  CA  THR A 400      -4.021  -7.633  14.286  1.00 10.00      A   
ATOM   3781  CB  THR A 400      -5.018  -6.532  13.886  1.00 10.00      A   
ATOM   3782  OG1 THR A 400      -4.348  -5.262  13.903  1.00 10.00      A   
ATOM   3783  HG1 THR A 400      -4.966  -4.568  14.196  1.00 10.00      A   
ATOM   3784  CG2 THR A 400      -6.190  -6.496  14.852  1.00 10.00      A   
ATOM   3785  C   THR A 400      -3.126  -7.937  13.089  1.00 10.00      A   
ATOM   3786  O   THR A 400      -3.429  -8.812  12.274  1.00 10.00      A   
ATOM   3787  N   ARG A 401      -2.017  -7.218  12.990  1.00 10.00      A   
ATOM   3788  HN  ARG A 401      -1.819  -6.543  13.680  1.00 10.00      A   
ATOM   3789  CA  ARG A 401      -1.085  -7.396  11.889  1.00 10.00      A   
ATOM   3790  CB  ARG A 401      -1.140  -6.182  10.958  1.00 10.00      A   
ATOM   3791  CG  ARG A 401      -2.463  -6.027  10.226  1.00 10.00      A   
ATOM   3792  CD  ARG A 401      -2.821  -4.564  10.007  1.00 10.00      A   
ATOM   3793  NE  ARG A 401      -3.748  -4.063  11.022  1.00 10.00      A   
ATOM   3794  HE  ARG A 401      -3.419  -4.010  11.950  1.00 10.00      A   
ATOM   3795  CZ  ARG A 401      -4.994  -3.664  10.755  1.00 10.00      A   
ATOM   3796  NH1 ARG A 401      -5.454  -3.711   9.509  1.00 10.00      A   
ATOM   3797 HH11 ARG A 401      -6.422  -3.400   9.296  1.00 10.00      A   
ATOM   3798 HH12 ARG A 401      -4.842  -4.057   8.728  1.00 10.00      A   
ATOM   3799  NH2 ARG A 401      -5.786  -3.223  11.732  1.00 10.00      A   
ATOM   3800 HH21 ARG A 401      -5.441  -3.182  12.727  1.00 10.00      A   
ATOM   3801 HH22 ARG A 401      -6.759  -2.913  11.515  1.00 10.00      A   
ATOM   3802  C   ARG A 401       0.334  -7.606  12.402  1.00 10.00      A   
ATOM   3803  O   ARG A 401       1.017  -6.652  12.783  1.00 10.00      A   
ATOM   3804  N   PHE A 402       0.770  -8.858  12.409  1.00 10.00      A   
ATOM   3805  HN  PHE A 402       0.180  -9.572  12.081  1.00 10.00      A   
ATOM   3806  CA  PHE A 402       2.109  -9.202  12.871  1.00 10.00      A   
ATOM   3807  CB  PHE A 402       2.048 -10.276  13.964  1.00 10.00      A   
ATOM   3808  CG  PHE A 402       3.339 -10.451  14.715  1.00 10.00      A   
ATOM   3809  CD1 PHE A 402       3.741  -9.517  15.656  1.00 10.00      A   
ATOM   3810  CD2 PHE A 402       4.147 -11.551  14.482  1.00 10.00      A   
ATOM   3811  CE1 PHE A 402       4.924  -9.676  16.352  1.00 10.00      A   
ATOM   3812  CE2 PHE A 402       5.331 -11.718  15.173  1.00 10.00      A   
ATOM   3813  CZ  PHE A 402       5.721 -10.779  16.110  1.00 10.00      A   
ATOM   3814  C   PHE A 402       2.958  -9.675  11.696  1.00 10.00      A   
ATOM   3815  O   PHE A 402       2.886 -10.836  11.283  1.00 10.00      A   
ATOM   3816  N   ARG A 403       3.741  -8.761  11.146  1.00 10.00      A   
ATOM   3817  HN  ARG A 403       3.747  -7.850  11.521  1.00 10.00      A   
ATOM   3818  CA  ARG A 403       4.596  -9.064  10.007  1.00 10.00      A   
ATOM   3819  CB  ARG A 403       4.376  -8.036   8.892  1.00 10.00      A   
ATOM   3820  CG  ARG A 403       2.921  -7.877   8.474  1.00 10.00      A   
ATOM   3821  CD  ARG A 403       2.690  -6.579   7.715  1.00 10.00      A   
ATOM   3822  NE  ARG A 403       3.227  -6.629   6.357  1.00 10.00      A   
ATOM   3823  HE  ARG A 403       4.048  -7.164   6.215  1.00 10.00      A   
ATOM   3824  CZ  ARG A 403       2.677  -6.024   5.306  1.00 10.00      A   
ATOM   3825  NH1 ARG A 403       1.561  -5.315   5.436  1.00 10.00      A   
ATOM   3826 HH11 ARG A 403       1.102  -5.218   6.364  1.00 10.00      A   
ATOM   3827 HH12 ARG A 403       1.135  -4.848   4.600  1.00 10.00      A   
ATOM   3828  NH2 ARG A 403       3.265  -6.109   4.126  1.00 10.00      A   
ATOM   3829 HH21 ARG A 403       4.159  -6.641   4.030  1.00 10.00      A   
ATOM   3830 HH22 ARG A 403       2.847  -5.649   3.288  1.00 10.00      A   
ATOM   3831  C   ARG A 403       6.062  -9.095  10.428  1.00 10.00      A   
ATOM   3832  O   ARG A 403       6.747  -8.071  10.424  1.00 10.00      A   
ATOM   3833  N   LEU A 404       6.532 -10.272  10.812  1.00 10.00      A   
ATOM   3834  HN  LEU A 404       5.934 -11.050  10.808  1.00 10.00      A   
ATOM   3835  CA  LEU A 404       7.914 -10.442  11.240  1.00 10.00      A   
ATOM   3836  CB  LEU A 404       7.961 -11.203  12.570  1.00 10.00      A   
ATOM   3837  CG  LEU A 404       9.297 -11.177  13.316  1.00 10.00      A   
ATOM   3838  CD1 LEU A 404       9.510  -9.832  13.987  1.00 10.00      A   
ATOM   3839  CD2 LEU A 404       9.376 -12.306  14.329  1.00 10.00      A   
ATOM   3840  C   LEU A 404       8.699 -11.204  10.181  1.00 10.00      A   
ATOM   3841  O   LEU A 404       8.254 -12.248   9.701  1.00 10.00      A   
ATOM   3842  N   CYS A 405       9.861 -10.689   9.812  1.00 10.00      A   
ATOM   3843  HN  CYS A 405      10.173  -9.850  10.222  1.00 10.00      A   
ATOM   3844  CA  CYS A 405      10.682 -11.337   8.809  1.00 10.00      A   
ATOM   3845  CB  CYS A 405      10.505 -10.673   7.447  1.00 10.00      A   
ATOM   3846  SG  CYS A 405      11.284 -11.567   6.083  1.00 10.00      A   
ATOM   3847  HG  CYS A 405      12.393 -12.134   6.545  1.00 10.00      A   
ATOM   3848  C   CYS A 405      12.147 -11.347   9.204  1.00 10.00      A   
ATOM   3849  O   CYS A 405      12.850 -10.351   9.056  1.00 10.00      A   
ATOM   3850  N   ILE A 406      12.594 -12.472   9.737  1.00 10.00      A   
ATOM   3851  HN  ILE A 406      11.968 -13.221   9.868  1.00 10.00      A   
ATOM   3852  CA  ILE A 406      13.986 -12.627  10.133  1.00 10.00      A   
ATOM   3853  CB  ILE A 406      14.195 -13.893  10.992  1.00 10.00      A   
ATOM   3854  CG1 ILE A 406      13.248 -13.880  12.193  1.00 10.00      A   
ATOM   3855  CG2 ILE A 406      15.643 -13.991  11.453  1.00 10.00      A   
ATOM   3856  CD1 ILE A 406      13.293 -15.144  13.023  1.00 10.00      A   
ATOM   3857  C   ILE A 406      14.854 -12.713   8.879  1.00 10.00      A   
ATOM   3858  O   ILE A 406      14.556 -13.484   7.967  1.00 10.00      A   
ATOM   3859  N   ILE A 407      15.899 -11.903   8.828  1.00 10.00      A   
ATOM   3860  HN  ILE A 407      16.064 -11.296   9.585  1.00 10.00      A   
ATOM   3861  CA  ILE A 407      16.805 -11.869   7.678  1.00 10.00      A   
ATOM   3862  CB  ILE A 407      17.909 -10.800   7.862  1.00 10.00      A   
ATOM   3863  CG1 ILE A 407      17.303  -9.433   8.210  1.00 10.00      A   
ATOM   3864  CG2 ILE A 407      18.793 -10.694   6.628  1.00 10.00      A   
ATOM   3865  CD1 ILE A 407      16.346  -8.889   7.171  1.00 10.00      A   
ATOM   3866  C   ILE A 407      17.454 -13.231   7.430  1.00 10.00      A   
ATOM   3867  O   ILE A 407      17.491 -13.714   6.301  1.00 10.00      A   
ATOM   3868  N   GLU A 408      17.942 -13.853   8.491  1.00 10.00      A   
ATOM   3869  HN  GLU A 408      17.852 -13.439   9.373  1.00 10.00      A   
ATOM   3870  CA  GLU A 408      18.596 -15.144   8.382  1.00 10.00      A   
ATOM   3871  CB  GLU A 408      19.413 -15.416   9.645  1.00 10.00      A   
ATOM   3872  CG  GLU A 408      20.365 -16.594   9.528  1.00 10.00      A   
ATOM   3873  CD  GLU A 408      21.415 -16.383   8.460  1.00 10.00      A   
ATOM   3874  OE1 GLU A 408      22.138 -15.369   8.530  1.00 10.00      A   
ATOM   3875  OE2 GLU A 408      21.528 -17.231   7.552  1.00 10.00      A   
ATOM   3876  C   GLU A 408      17.578 -16.262   8.163  1.00 10.00      A   
ATOM   3877  O   GLU A 408      16.687 -16.474   8.993  1.00 10.00      A   
ATOM   3878  N   PRO A 409      17.690 -16.984   7.034  1.00 10.00      A   
ATOM   3879  CA  PRO A 409      16.790 -18.090   6.707  1.00 10.00      A   
ATOM   3880  CB  PRO A 409      17.186 -18.477   5.272  1.00 10.00      A   
ATOM   3881  CG  PRO A 409      18.033 -17.352   4.775  1.00 10.00      A   
ATOM   3882  CD  PRO A 409      18.701 -16.777   5.986  1.00 10.00      A   
ATOM   3883  C   PRO A 409      17.015 -19.268   7.651  1.00 10.00      A   
ATOM   3884  O   PRO A 409      18.157 -19.667   7.892  1.00 10.00      A   
ATOM   3885  N   LYS A 410      15.924 -19.800   8.197  1.00 10.00      A   
ATOM   3886  HN  LYS A 410      15.051 -19.424   7.968  1.00 10.00      A   
ATOM   3887  CA  LYS A 410      15.982 -20.929   9.125  1.00 10.00      A   
ATOM   3888  CB  LYS A 410      16.613 -22.165   8.476  1.00 10.00      A   
ATOM   3889  CG  LYS A 410      15.803 -22.761   7.338  1.00 10.00      A   
ATOM   3890  CD  LYS A 410      16.471 -24.010   6.796  1.00 10.00      A   
ATOM   3891  CE  LYS A 410      15.745 -24.533   5.570  1.00 10.00      A   
ATOM   3892  NZ  LYS A 410      16.494 -25.642   4.926  1.00 10.00      A   
ATOM   3893  HZ1 LYS A 410      16.434 -26.503   5.510  1.00 10.00      A   
ATOM   3894  HZ2 LYS A 410      17.494 -25.378   4.815  1.00 10.00      A   
ATOM   3895  HZ3 LYS A 410      16.099 -25.846   3.989  1.00 10.00      A   
ATOM   3896  C   LYS A 410      16.717 -20.560  10.412  1.00 10.00      A   
ATOM   3897  O   LYS A 410      17.364 -21.403  11.029  1.00 10.00      A   
ATOM   3898  N   ALA A 411      16.620 -19.295  10.807  1.00 10.00      A   
ATOM   3899  HN  ALA A 411      16.119 -18.660  10.257  1.00 10.00      A   
ATOM   3900  CA  ALA A 411      17.262 -18.824  12.028  1.00 10.00      A   
ATOM   3901  CB  ALA A 411      17.530 -17.331  11.949  1.00 10.00      A   
ATOM   3902  C   ALA A 411      16.404 -19.135  13.250  1.00 10.00      A   
ATOM   3903  O   ALA A 411      15.264 -18.673  13.352  1.00 10.00      A   
ATOM   3904  N   PRO A 412      16.926 -19.952  14.170  1.00 10.00      A   
ATOM   3905  CA  PRO A 412      16.223 -20.315  15.391  1.00 10.00      A   
ATOM   3906  CB  PRO A 412      16.788 -21.705  15.672  1.00 10.00      A   
ATOM   3907  CG  PRO A 412      18.199 -21.643  15.188  1.00 10.00      A   
ATOM   3908  CD  PRO A 412      18.238 -20.618  14.080  1.00 10.00      A   
ATOM   3909  C   PRO A 412      16.582 -19.378  16.540  1.00 10.00      A   
ATOM   3910  O   PRO A 412      17.277 -18.376  16.343  1.00 10.00      A   
ATOM   3911  N   ASP A 413      16.101 -19.702  17.733  1.00 10.00      A   
ATOM   3912  HN  ASP A 413      15.526 -20.497  17.816  1.00 10.00      A   
ATOM   3913  CA  ASP A 413      16.396 -18.918  18.924  1.00 10.00      A   
ATOM   3914  CB  ASP A 413      15.693 -19.554  20.130  1.00 10.00      A   
ATOM   3915  CG  ASP A 413      15.802 -18.733  21.395  1.00 10.00      A   
ATOM   3916  OD1 ASP A 413      16.931 -18.514  21.866  1.00 10.00      A   
ATOM   3917  OD2 ASP A 413      14.752 -18.321  21.934  1.00 10.00      A   
ATOM   3918  C   ASP A 413      17.909 -18.937  19.133  1.00 10.00      A   
ATOM   3919  O   ASP A 413      18.503 -20.005  19.250  1.00 10.00      A   
ATOM   3920  N   TYR A 414      18.537 -17.768  19.160  1.00 10.00      A   
ATOM   3921  HN  TYR A 414      18.018 -16.939  19.073  1.00 10.00      A   
ATOM   3922  CA  TYR A 414      19.991 -17.694  19.316  1.00 10.00      A   
ATOM   3923  CB  TYR A 414      20.552 -16.364  18.799  1.00 10.00      A   
ATOM   3924  CG  TYR A 414      20.127 -15.153  19.603  1.00 10.00      A   
ATOM   3925  CD1 TYR A 414      20.912 -14.672  20.644  1.00 10.00      A   
ATOM   3926  CD2 TYR A 414      18.937 -14.497  19.324  1.00 10.00      A   
ATOM   3927  CE1 TYR A 414      20.519 -13.575  21.386  1.00 10.00      A   
ATOM   3928  CE2 TYR A 414      18.542 -13.401  20.056  1.00 10.00      A   
ATOM   3929  CZ  TYR A 414      19.333 -12.944  21.088  1.00 10.00      A   
ATOM   3930  OH  TYR A 414      18.928 -11.855  21.823  1.00 10.00      A   
ATOM   3931  HH  TYR A 414      17.968 -11.721  21.686  1.00 10.00      A   
ATOM   3932  C   TYR A 414      20.464 -17.961  20.743  1.00 10.00      A   
ATOM   3933  O   TYR A 414      21.667 -18.031  20.995  1.00 10.00      A   
ATOM   3934  N   LEU A 415      19.536 -18.099  21.673  1.00 10.00      A   
ATOM   3935  HN  LEU A 415      18.582 -18.020  21.427  1.00 10.00      A   
ATOM   3936  CA  LEU A 415      19.893 -18.360  23.058  1.00 10.00      A   
ATOM   3937  CB  LEU A 415      19.063 -17.495  24.011  1.00 10.00      A   
ATOM   3938  CG  LEU A 415      19.419 -16.011  24.056  1.00 10.00      A   
ATOM   3939  CD1 LEU A 415      18.513 -15.276  25.029  1.00 10.00      A   
ATOM   3940  CD2 LEU A 415      20.878 -15.826  24.439  1.00 10.00      A   
ATOM   3941  C   LEU A 415      19.722 -19.829  23.407  1.00 10.00      A   
ATOM   3942  O   LEU A 415      20.649 -20.473  23.889  1.00 10.00      A   
ATOM   3943  N   THR A 416      18.538 -20.356  23.149  1.00 10.00      A   
ATOM   3944  HN  THR A 416      17.836 -19.787  22.748  1.00 10.00      A   
ATOM   3945  CA  THR A 416      18.239 -21.747  23.455  1.00 10.00      A   
ATOM   3946  CB  THR A 416      16.765 -21.906  23.876  1.00 10.00      A   
ATOM   3947  OG1 THR A 416      16.327 -20.696  24.511  1.00 10.00      A   
ATOM   3948  HG1 THR A 416      17.022 -20.381  25.104  1.00 10.00      A   
ATOM   3949  CG2 THR A 416      16.612 -23.057  24.856  1.00 10.00      A   
ATOM   3950  C   THR A 416      18.546 -22.674  22.274  1.00 10.00      A   
ATOM   3951  O   THR A 416      18.612 -23.891  22.434  1.00 10.00      A   
ATOM   3952  N   LEU A 417      18.729 -22.085  21.088  1.00 10.00      A   
ATOM   3953  HN  LEU A 417      18.652 -21.106  21.028  1.00 10.00      A   
ATOM   3954  CA  LEU A 417      19.033 -22.847  19.867  1.00 10.00      A   
ATOM   3955  CB  LEU A 417      20.345 -23.631  19.998  1.00 10.00      A   
ATOM   3956  CG  LEU A 417      21.611 -22.800  20.226  1.00 10.00      A   
ATOM   3957  CD1 LEU A 417      22.816 -23.711  20.366  1.00 10.00      A   
ATOM   3958  CD2 LEU A 417      21.819 -21.802  19.095  1.00 10.00      A   
ATOM   3959  C   LEU A 417      17.875 -23.768  19.479  1.00 10.00      A   
ATOM   3960  O   LEU A 417      18.080 -24.876  18.978  1.00 10.00      A   
ATOM   3961  N   GLU A 418      16.662 -23.290  19.706  1.00 10.00      A   
ATOM   3962  HN  GLU A 418      16.570 -22.393  20.082  1.00 10.00      A   
ATOM   3963  CA  GLU A 418      15.460 -24.043  19.395  1.00 10.00      A   
ATOM   3964  CB  GLU A 418      14.671 -24.328  20.679  1.00 10.00      A   
ATOM   3965  CG  GLU A 418      15.472 -25.026  21.763  1.00 10.00      A   
ATOM   3966  CD  GLU A 418      14.627 -25.392  22.964  1.00 10.00      A   
ATOM   3967  OE1 GLU A 418      15.083 -26.213  23.785  1.00 10.00      A   
ATOM   3968  OE2 GLU A 418      13.500 -24.875  23.086  1.00 10.00      A   
ATOM   3969  C   GLU A 418      14.593 -23.243  18.431  1.00 10.00      A   
ATOM   3970  O   GLU A 418      14.738 -22.024  18.334  1.00 10.00      A   
ATOM   3971  N   PRO A 419      13.704 -23.913  17.685  1.00 10.00      A   
ATOM   3972  CA  PRO A 419      12.800 -23.244  16.742  1.00 10.00      A   
ATOM   3973  CB  PRO A 419      12.056 -24.404  16.066  1.00 10.00      A   
ATOM   3974  CG  PRO A 419      12.873 -25.618  16.354  1.00 10.00      A   
ATOM   3975  CD  PRO A 419      13.522 -25.372  17.683  1.00 10.00      A   
ATOM   3976  C   PRO A 419      11.811 -22.331  17.472  1.00 10.00      A   
ATOM   3977  O   PRO A 419      11.552 -22.506  18.667  1.00 10.00      A   
ATOM   3978  N   LEU A 420      11.243 -21.375  16.746  1.00 10.00      A   
ATOM   3979  HN  LEU A 420      11.460 -21.308  15.791  1.00 10.00      A   
ATOM   3980  CA  LEU A 420      10.304 -20.423  17.326  1.00 10.00      A   
ATOM   3981  CB  LEU A 420      10.418 -19.068  16.622  1.00 10.00      A   
ATOM   3982  CG  LEU A 420      11.778 -18.371  16.695  1.00 10.00      A   
ATOM   3983  CD1 LEU A 420      11.811 -17.169  15.766  1.00 10.00      A   
ATOM   3984  CD2 LEU A 420      12.093 -17.953  18.119  1.00 10.00      A   
ATOM   3985  C   LEU A 420       8.867 -20.929  17.250  1.00 10.00      A   
ATOM   3986  O   LEU A 420       7.925 -20.134  17.216  1.00 10.00      A   
ATOM   3987  N   ASP A 421       8.706 -22.250  17.234  1.00 10.00      A   
ATOM   3988  HN  ASP A 421       9.501 -22.826  17.264  1.00 10.00      A   
ATOM   3989  CA  ASP A 421       7.381 -22.866  17.165  1.00 10.00      A   
ATOM   3990  CB  ASP A 421       7.480 -24.397  17.177  1.00 10.00      A   
ATOM   3991  CG  ASP A 421       8.054 -24.982  15.901  1.00 10.00      A   
ATOM   3992  OD1 ASP A 421       7.340 -25.033  14.883  1.00 10.00      A   
ATOM   3993  OD2 ASP A 421       9.218 -25.422  15.918  1.00 10.00      A   
ATOM   3994  C   ASP A 421       6.517 -22.410  18.330  1.00 10.00      A   
ATOM   3995  O   ASP A 421       5.329 -22.130  18.168  1.00 10.00      A   
ATOM   3996  N   ILE A 422       7.128 -22.335  19.505  1.00 10.00      A   
ATOM   3997  HN  ILE A 422       8.075 -22.572  19.563  1.00 10.00      A   
ATOM   3998  CA  ILE A 422       6.427 -21.911  20.706  1.00 10.00      A   
ATOM   3999  CB  ILE A 422       7.143 -22.376  21.987  1.00 10.00      A   
ATOM   4000  CG1 ILE A 422       8.665 -22.256  21.836  1.00 10.00      A   
ATOM   4001  CG2 ILE A 422       6.745 -23.807  22.310  1.00 10.00      A   
ATOM   4002  CD1 ILE A 422       9.447 -22.751  23.036  1.00 10.00      A   
ATOM   4003  C   ILE A 422       6.228 -20.397  20.734  1.00 10.00      A   
ATOM   4004  O   ILE A 422       5.170 -19.909  21.135  1.00 10.00      A   
ATOM   4005  N   GLY A 423       7.242 -19.659  20.295  1.00 10.00      A   
ATOM   4006  HN  GLY A 423       8.063 -20.101  19.990  1.00 10.00      A   
ATOM   4007  CA  GLY A 423       7.154 -18.210  20.270  1.00 10.00      A   
ATOM   4008  C   GLY A 423       6.038 -17.729  19.366  1.00 10.00      A   
ATOM   4009  O   GLY A 423       5.206 -16.913  19.765  1.00 10.00      A   
ATOM   4010  N   PHE A 424       6.009 -18.249  18.145  1.00 10.00      A   
ATOM   4011  HN  PHE A 424       6.704 -18.894  17.879  1.00 10.00      A   
ATOM   4012  CA  PHE A 424       4.977 -17.879  17.188  1.00 10.00      A   
ATOM   4013  CB  PHE A 424       5.368 -18.305  15.774  1.00 10.00      A   
ATOM   4014  CG  PHE A 424       6.300 -17.352  15.082  1.00 10.00      A   
ATOM   4015  CD1 PHE A 424       7.542 -17.776  14.643  1.00 10.00      A   
ATOM   4016  CD2 PHE A 424       5.930 -16.034  14.865  1.00 10.00      A   
ATOM   4017  CE1 PHE A 424       8.398 -16.906  13.999  1.00 10.00      A   
ATOM   4018  CE2 PHE A 424       6.782 -15.157  14.223  1.00 10.00      A   
ATOM   4019  CZ  PHE A 424       8.019 -15.593  13.788  1.00 10.00      A   
ATOM   4020  C   PHE A 424       3.640 -18.499  17.575  1.00 10.00      A   
ATOM   4021  O   PHE A 424       2.581 -18.045  17.141  1.00 10.00      A   
ATOM   4022  N   GLY A 425       3.699 -19.543  18.391  1.00 10.00      A   
ATOM   4023  HN  GLY A 425       4.573 -19.874  18.684  1.00 10.00      A   
ATOM   4024  CA  GLY A 425       2.492 -20.198  18.846  1.00 10.00      A   
ATOM   4025  C   GLY A 425       1.743 -19.324  19.825  1.00 10.00      A   
ATOM   4026  O   GLY A 425       0.516 -19.242  19.791  1.00 10.00      A   
ATOM   4027  N   ALA A 426       2.496 -18.642  20.683  1.00 10.00      A   
ATOM   4028  HN  ALA A 426       3.473 -18.745  20.644  1.00 10.00      A   
ATOM   4029  CA  ALA A 426       1.915 -17.756  21.680  1.00 10.00      A   
ATOM   4030  CB  ALA A 426       2.971 -17.307  22.677  1.00 10.00      A   
ATOM   4031  C   ALA A 426       1.260 -16.550  21.017  1.00 10.00      A   
ATOM   4032  O   ALA A 426       0.316 -15.972  21.559  1.00 10.00      A   
ATOM   4033  N   ILE A 427       1.766 -16.188  19.838  1.00 10.00      A   
ATOM   4034  HN  ILE A 427       2.517 -16.700  19.470  1.00 10.00      A   
ATOM   4035  CA  ILE A 427       1.243 -15.053  19.081  1.00 10.00      A   
ATOM   4036  CB  ILE A 427       1.992 -14.868  17.740  1.00 10.00      A   
ATOM   4037  CG1 ILE A 427       3.487 -14.614  17.966  1.00 10.00      A   
ATOM   4038  CG2 ILE A 427       1.371 -13.751  16.911  1.00 10.00      A   
ATOM   4039  CD1 ILE A 427       3.799 -13.370  18.773  1.00 10.00      A   
ATOM   4040  C   ILE A 427      -0.246 -15.234  18.808  1.00 10.00      A   
ATOM   4041  O   ILE A 427      -1.055 -14.363  19.117  1.00 10.00      A   
ATOM   4042  N   VAL A 428      -0.602 -16.388  18.265  1.00 10.00      A   
ATOM   4043  HN  VAL A 428       0.087 -17.061  18.076  1.00 10.00      A   
ATOM   4044  CA  VAL A 428      -1.992 -16.686  17.953  1.00 10.00      A   
ATOM   4045  CB  VAL A 428      -2.115 -17.722  16.813  1.00 10.00      A   
ATOM   4046  CG1 VAL A 428      -1.496 -17.189  15.530  1.00 10.00      A   
ATOM   4047  CG2 VAL A 428      -1.474 -19.046  17.200  1.00 10.00      A   
ATOM   4048  C   VAL A 428      -2.741 -17.180  19.192  1.00 10.00      A   
ATOM   4049  O   VAL A 428      -3.973 -17.185  19.229  1.00 10.00      A   
ATOM   4050  N   GLU A 429      -1.984 -17.589  20.206  1.00 10.00      A   
ATOM   4051  HN  GLU A 429      -1.010 -17.566  20.108  1.00 10.00      A   
ATOM   4052  CA  GLU A 429      -2.555 -18.083  21.454  1.00 10.00      A   
ATOM   4053  CB  GLU A 429      -1.464 -18.741  22.309  1.00 10.00      A   
ATOM   4054  CG  GLU A 429      -1.982 -19.650  23.413  1.00 10.00      A   
ATOM   4055  CD  GLU A 429      -0.896 -20.027  24.406  1.00 10.00      A   
ATOM   4056  OE1 GLU A 429      -0.056 -20.897  24.083  1.00 10.00      A   
ATOM   4057  OE2 GLU A 429      -0.873 -19.452  25.515  1.00 10.00      A   
ATOM   4058  C   GLU A 429      -3.204 -16.944  22.234  1.00 10.00      A   
ATOM   4059  O   GLU A 429      -4.192 -17.146  22.948  1.00 10.00      A   
ATOM   4060  N   HIS A 430      -2.647 -15.749  22.092  1.00 10.00      A   
ATOM   4061  HN  HIS A 430      -1.862 -15.651  21.511  1.00 10.00      A   
ATOM   4062  CA  HIS A 430      -3.166 -14.581  22.791  1.00 10.00      A   
ATOM   4063  CB  HIS A 430      -2.042 -13.812  23.488  1.00 10.00      A   
ATOM   4064  CG  HIS A 430      -1.421 -14.555  24.625  1.00 10.00      A   
ATOM   4065  ND1 HIS A 430      -1.819 -14.347  25.924  1.00 10.00      A   
ATOM   4066  CD2 HIS A 430      -0.448 -15.497  24.603  1.00 10.00      A   
ATOM   4067  CE1 HIS A 430      -1.085 -15.162  26.659  1.00 10.00      A   
ATOM   4068  NE2 HIS A 430      -0.245 -15.875  25.903  1.00 10.00      A   
ATOM   4069  HE2 HIS A 430       0.384 -16.562  26.216  1.00 10.00      A   
ATOM   4070  C   HIS A 430      -3.950 -13.663  21.859  1.00 10.00      A   
ATOM   4071  O   HIS A 430      -5.121 -13.368  22.111  1.00 10.00      A   
ATOM   4072  N   CYS A 431      -3.310 -13.223  20.783  1.00 10.00      A   
ATOM   4073  HN  CYS A 431      -2.384 -13.506  20.624  1.00 10.00      A   
ATOM   4074  CA  CYS A 431      -3.951 -12.334  19.819  1.00 10.00      A   
ATOM   4075  CB  CYS A 431      -2.899 -11.635  18.952  1.00 10.00      A   
ATOM   4076  SG  CYS A 431      -1.452 -11.049  19.866  1.00 10.00      A   
ATOM   4077  HG  CYS A 431      -0.368 -11.456  19.219  1.00 10.00      A   
ATOM   4078  C   CYS A 431      -4.943 -13.099  18.942  1.00 10.00      A   
ATOM   4079  O   CYS A 431      -4.550 -13.838  18.037  1.00 10.00      A   
ATOM   4080  N   LYS A 432      -6.227 -12.936  19.223  1.00 10.00      A   
ATOM   4081  HN  LYS A 432      -6.488 -12.351  19.968  1.00 10.00      A   
ATOM   4082  CA  LYS A 432      -7.258 -13.617  18.453  1.00 10.00      A   
ATOM   4083  CB  LYS A 432      -8.425 -14.045  19.350  1.00 10.00      A   
ATOM   4084  CG  LYS A 432      -8.034 -15.020  20.456  1.00 10.00      A   
ATOM   4085  CD  LYS A 432      -7.364 -16.265  19.892  1.00 10.00      A   
ATOM   4086  CE  LYS A 432      -6.868 -17.181  21.000  1.00 10.00      A   
ATOM   4087  NZ  LYS A 432      -7.981 -17.888  21.681  1.00 10.00      A   
ATOM   4088  HZ1 LYS A 432      -8.532 -18.434  20.993  1.00 10.00      A   
ATOM   4089  HZ2 LYS A 432      -8.613 -17.205  22.143  1.00 10.00      A   
ATOM   4090  HZ3 LYS A 432      -7.605 -18.539  22.401  1.00 10.00      A   
ATOM   4091  C   LYS A 432      -7.743 -12.754  17.295  1.00 10.00      A   
ATOM   4092  O   LYS A 432      -8.291 -13.263  16.318  1.00 10.00      A   
ATOM   4093  N   ASP A 433      -7.505 -11.451  17.399  1.00 10.00      A   
ATOM   4094  HN  ASP A 433      -7.045 -11.117  18.198  1.00 10.00      A   
ATOM   4095  CA  ASP A 433      -7.909 -10.503  16.361  1.00 10.00      A   
ATOM   4096  CB  ASP A 433      -8.051  -9.090  16.935  1.00 10.00      A   
ATOM   4097  CG  ASP A 433      -9.408  -8.828  17.561  1.00 10.00      A   
ATOM   4098  OD1 ASP A 433      -9.519  -8.916  18.803  1.00 10.00      A   
ATOM   4099  OD2 ASP A 433     -10.365  -8.510  16.821  1.00 10.00      A   
ATOM   4100  C   ASP A 433      -6.899 -10.483  15.223  1.00 10.00      A   
ATOM   4101  O   ASP A 433      -7.027  -9.700  14.281  1.00 10.00      A   
ATOM   4102  N   LEU A 434      -5.897 -11.347  15.322  1.00 10.00      A   
ATOM   4103  HN  LEU A 434      -5.867 -11.941  16.100  1.00 10.00      A   
ATOM   4104  CA  LEU A 434      -4.841 -11.445  14.317  1.00 10.00      A   
ATOM   4105  CB  LEU A 434      -3.816 -12.504  14.723  1.00 10.00      A   
ATOM   4106  CG  LEU A 434      -2.532 -12.555  13.891  1.00 10.00      A   
ATOM   4107  CD1 LEU A 434      -1.735 -11.270  14.052  1.00 10.00      A   
ATOM   4108  CD2 LEU A 434      -1.690 -13.759  14.274  1.00 10.00      A   
ATOM   4109  C   LEU A 434      -5.411 -11.767  12.943  1.00 10.00      A   
ATOM   4110  O   LEU A 434      -6.059 -12.794  12.757  1.00 10.00      A   
ATOM   4111  N   ARG A 435      -5.169 -10.875  11.991  1.00 10.00      A   
ATOM   4112  HN  ARG A 435      -4.640 -10.075  12.210  1.00 10.00      A   
ATOM   4113  CA  ARG A 435      -5.659 -11.044  10.631  1.00 10.00      A   
ATOM   4114  CB  ARG A 435      -6.307  -9.745  10.152  1.00 10.00      A   
ATOM   4115  CG  ARG A 435      -7.812  -9.675  10.346  1.00 10.00      A   
ATOM   4116  CD  ARG A 435      -8.316  -8.243  10.229  1.00 10.00      A   
ATOM   4117  NE  ARG A 435      -7.780  -7.543   9.054  1.00 10.00      A   
ATOM   4118  HE  ARG A 435      -7.089  -8.007   8.519  1.00 10.00      A   
ATOM   4119  CZ  ARG A 435      -8.166  -6.318   8.683  1.00 10.00      A   
ATOM   4120  NH1 ARG A 435      -9.069  -5.662   9.406  1.00 10.00      A   
ATOM   4121 HH11 ARG A 435      -9.487  -6.104  10.257  1.00 10.00      A   
ATOM   4122 HH12 ARG A 435      -9.372  -4.706   9.128  1.00 10.00      A   
ATOM   4123  NH2 ARG A 435      -7.641  -5.749   7.600  1.00 10.00      A   
ATOM   4124 HH21 ARG A 435      -7.932  -4.791   7.309  1.00 10.00      A   
ATOM   4125 HH22 ARG A 435      -6.927  -6.259   7.025  1.00 10.00      A   
ATOM   4126  C   ARG A 435      -4.526 -11.424   9.682  1.00 10.00      A   
ATOM   4127  O   ARG A 435      -4.612 -12.420   8.964  1.00 10.00      A   
ATOM   4128  N   ARG A 436      -3.460 -10.629   9.698  1.00 10.00      A   
ATOM   4129  HN  ARG A 436      -3.446  -9.865  10.312  1.00 10.00      A   
ATOM   4130  CA  ARG A 436      -2.307 -10.859   8.835  1.00 10.00      A   
ATOM   4131  CB  ARG A 436      -1.962  -9.568   8.078  1.00 10.00      A   
ATOM   4132  CG  ARG A 436      -0.914  -9.724   6.986  1.00 10.00      A   
ATOM   4133  CD  ARG A 436      -0.839  -8.468   6.132  1.00 10.00      A   
ATOM   4134  NE  ARG A 436       0.208  -8.546   5.114  1.00 10.00      A   
ATOM   4135  HE  ARG A 436       1.090  -8.873   5.401  1.00 10.00      A   
ATOM   4136  CZ  ARG A 436       0.033  -8.212   3.832  1.00 10.00      A   
ATOM   4137  NH1 ARG A 436      -1.139  -7.781   3.399  1.00 10.00      A   
ATOM   4138 HH11 ARG A 436      -1.253  -7.529   2.385  1.00 10.00      A   
ATOM   4139 HH12 ARG A 436      -1.947  -7.693   4.051  1.00 10.00      A   
ATOM   4140  NH2 ARG A 436       1.034  -8.309   2.971  1.00 10.00      A   
ATOM   4141 HH21 ARG A 436       1.971  -8.646   3.283  1.00 10.00      A   
ATOM   4142 HH22 ARG A 436       0.878  -8.045   1.961  1.00 10.00      A   
ATOM   4143  C   ARG A 436      -1.112 -11.325   9.660  1.00 10.00      A   
ATOM   4144  O   ARG A 436      -0.662 -10.619  10.566  1.00 10.00      A   
ATOM   4145  N   LEU A 437      -0.618 -12.515   9.352  1.00 10.00      A   
ATOM   4146  HN  LEU A 437      -1.033 -13.035   8.625  1.00 10.00      A   
ATOM   4147  CA  LEU A 437       0.517 -13.079  10.064  1.00 10.00      A   
ATOM   4148  CB  LEU A 437       0.066 -14.242  10.958  1.00 10.00      A   
ATOM   4149  CG  LEU A 437       1.169 -14.994  11.710  1.00 10.00      A   
ATOM   4150  CD1 LEU A 437       1.819 -14.100  12.753  1.00 10.00      A   
ATOM   4151  CD2 LEU A 437       0.620 -16.262  12.346  1.00 10.00      A   
ATOM   4152  C   LEU A 437       1.595 -13.554   9.096  1.00 10.00      A   
ATOM   4153  O   LEU A 437       1.313 -14.253   8.122  1.00 10.00      A   
ATOM   4154  N   SER A 438       2.825 -13.149   9.358  1.00 10.00      A   
ATOM   4155  HN  SER A 438       2.977 -12.552  10.121  1.00 10.00      A   
ATOM   4156  CA  SER A 438       3.956 -13.548   8.537  1.00 10.00      A   
ATOM   4157  CB  SER A 438       4.554 -12.333   7.830  1.00 10.00      A   
ATOM   4158  OG  SER A 438       3.578 -11.691   7.021  1.00 10.00      A   
ATOM   4159  HG  SER A 438       3.178 -12.343   6.426  1.00 10.00      A   
ATOM   4160  C   SER A 438       4.999 -14.250   9.401  1.00 10.00      A   
ATOM   4161  O   SER A 438       5.427 -13.719  10.430  1.00 10.00      A   
ATOM   4162  N   LEU A 439       5.389 -15.452   8.993  1.00 10.00      A   
ATOM   4163  HN  LEU A 439       5.016 -15.821   8.160  1.00 10.00      A   
ATOM   4164  CA  LEU A 439       6.364 -16.236   9.744  1.00 10.00      A   
ATOM   4165  CB  LEU A 439       5.908 -17.695   9.833  1.00 10.00      A   
ATOM   4166  CG  LEU A 439       4.479 -17.938  10.313  1.00 10.00      A   
ATOM   4167  CD1 LEU A 439       4.090 -19.388  10.086  1.00 10.00      A   
ATOM   4168  CD2 LEU A 439       4.335 -17.572  11.783  1.00 10.00      A   
ATOM   4169  C   LEU A 439       7.742 -16.182   9.100  1.00 10.00      A   
ATOM   4170  O   LEU A 439       7.873 -15.880   7.915  1.00 10.00      A   
ATOM   4171  N   SER A 440       8.764 -16.486   9.892  1.00 10.00      A   
ATOM   4172  HN  SER A 440       8.591 -16.711  10.828  1.00 10.00      A   
ATOM   4173  CA  SER A 440      10.138 -16.499   9.419  1.00 10.00      A   
ATOM   4174  CB  SER A 440      10.636 -15.079   9.141  1.00 10.00      A   
ATOM   4175  OG  SER A 440      10.292 -14.195  10.197  1.00 10.00      A   
ATOM   4176  HG  SER A 440       9.383 -13.887  10.073  1.00 10.00      A   
ATOM   4177  C   SER A 440      11.037 -17.199  10.430  1.00 10.00      A   
ATOM   4178  O   SER A 440      10.662 -17.365  11.591  1.00 10.00      A   
ATOM   4179  N   GLY A 441      12.211 -17.618   9.987  1.00 10.00      A   
ATOM   4180  HN  GLY A 441      12.451 -17.469   9.053  1.00 10.00      A   
ATOM   4181  CA  GLY A 441      13.136 -18.296  10.871  1.00 10.00      A   
ATOM   4182  C   GLY A 441      12.955 -19.799  10.834  1.00 10.00      A   
ATOM   4183  O   GLY A 441      12.300 -20.324   9.937  1.00 10.00      A   
ATOM   4184  N   LEU A 442      13.541 -20.491  11.802  1.00 10.00      A   
ATOM   4185  HN  LEU A 442      14.057 -20.012  12.489  1.00 10.00      A   
ATOM   4186  CA  LEU A 442      13.433 -21.944  11.873  1.00 10.00      A   
ATOM   4187  CB  LEU A 442      14.594 -22.544  12.677  1.00 10.00      A   
ATOM   4188  CG  LEU A 442      14.733 -24.071  12.633  1.00 10.00      A   
ATOM   4189  CD1 LEU A 442      15.340 -24.523  11.311  1.00 10.00      A   
ATOM   4190  CD2 LEU A 442      15.562 -24.571  13.804  1.00 10.00      A   
ATOM   4191  C   LEU A 442      12.102 -22.355  12.489  1.00 10.00      A   
ATOM   4192  O   LEU A 442      11.830 -22.074  13.659  1.00 10.00      A   
ATOM   4193  N   LEU A 443      11.271 -23.005  11.697  1.00 10.00      A   
ATOM   4194  HN  LEU A 443      11.540 -23.185  10.769  1.00 10.00      A   
ATOM   4195  CA  LEU A 443       9.970 -23.459  12.164  1.00 10.00      A   
ATOM   4196  CB  LEU A 443       8.864 -22.526  11.669  1.00 10.00      A   
ATOM   4197  CG  LEU A 443       8.860 -21.113  12.256  1.00 10.00      A   
ATOM   4198  CD1 LEU A 443       7.856 -20.234  11.532  1.00 10.00      A   
ATOM   4199  CD2 LEU A 443       8.553 -21.155  13.745  1.00 10.00      A   
ATOM   4200  C   LEU A 443       9.702 -24.880  11.699  1.00 10.00      A   
ATOM   4201  O   LEU A 443      10.043 -25.247  10.572  1.00 10.00      A   
ATOM   4202  N   THR A 444       9.089 -25.672  12.566  1.00 10.00      A   
ATOM   4203  HN  THR A 444       8.818 -25.314  13.443  1.00 10.00      A   
ATOM   4204  CA  THR A 444       8.778 -27.053  12.244  1.00 10.00      A   
ATOM   4205  CB  THR A 444       9.220 -28.007  13.377  1.00 10.00      A   
ATOM   4206  OG1 THR A 444       8.507 -27.706  14.584  1.00 10.00      A   
ATOM   4207  HG1 THR A 444       8.723 -26.802  14.872  1.00 10.00      A   
ATOM   4208  CG2 THR A 444      10.718 -27.891  13.632  1.00 10.00      A   
ATOM   4209  C   THR A 444       7.281 -27.204  11.992  1.00 10.00      A   
ATOM   4210  O   THR A 444       6.590 -26.219  11.722  1.00 10.00      A   
ATOM   4211  N   ASP A 445       6.780 -28.428  12.089  1.00 10.00      A   
ATOM   4212  HN  ASP A 445       7.373 -29.176  12.319  1.00 10.00      A   
ATOM   4213  CA  ASP A 445       5.362 -28.688  11.874  1.00 10.00      A   
ATOM   4214  CB  ASP A 445       5.134 -30.137  11.424  1.00 10.00      A   
ATOM   4215  CG  ASP A 445       5.355 -30.347   9.938  1.00 10.00      A   
ATOM   4216  OD1 ASP A 445       5.407 -31.517   9.503  1.00 10.00      A   
ATOM   4217  OD2 ASP A 445       5.491 -29.351   9.199  1.00 10.00      A   
ATOM   4218  C   ASP A 445       4.571 -28.412  13.149  1.00 10.00      A   
ATOM   4219  O   ASP A 445       3.342 -28.522  13.173  1.00 10.00      A   
ATOM   4220  N   LYS A 446       5.281 -28.047  14.213  1.00 10.00      A   
ATOM   4221  HN  LYS A 446       6.259 -27.961  14.135  1.00 10.00      A   
ATOM   4222  CA  LYS A 446       4.643 -27.772  15.490  1.00 10.00      A   
ATOM   4223  CB  LYS A 446       5.647 -27.853  16.644  1.00 10.00      A   
ATOM   4224  CG  LYS A 446       5.001 -28.051  18.006  1.00 10.00      A   
ATOM   4225  CD  LYS A 446       4.144 -29.307  18.023  1.00 10.00      A   
ATOM   4226  CE  LYS A 446       3.249 -29.361  19.248  1.00 10.00      A   
ATOM   4227  NZ  LYS A 446       2.314 -30.516  19.198  1.00 10.00      A   
ATOM   4228  HZ1 LYS A 446       1.806 -30.611  20.099  1.00 10.00      A   
ATOM   4229  HZ2 LYS A 446       2.837 -31.393  19.012  1.00 10.00      A   
ATOM   4230  HZ3 LYS A 446       1.613 -30.381  18.431  1.00 10.00      A   
ATOM   4231  C   LYS A 446       3.929 -26.428  15.484  1.00 10.00      A   
ATOM   4232  O   LYS A 446       2.766 -26.341  15.876  1.00 10.00      A   
ATOM   4233  N   VAL A 447       4.622 -25.389  15.025  1.00 10.00      A   
ATOM   4234  HN  VAL A 447       5.556 -25.526  14.723  1.00 10.00      A   
ATOM   4235  CA  VAL A 447       4.046 -24.046  14.970  1.00 10.00      A   
ATOM   4236  CB  VAL A 447       5.055 -22.988  14.456  1.00 10.00      A   
ATOM   4237  CG1 VAL A 447       5.426 -23.230  12.998  1.00 10.00      A   
ATOM   4238  CG2 VAL A 447       4.518 -21.577  14.655  1.00 10.00      A   
ATOM   4239  C   VAL A 447       2.777 -24.020  14.121  1.00 10.00      A   
ATOM   4240  O   VAL A 447       1.824 -23.306  14.438  1.00 10.00      A   
ATOM   4241  N   PHE A 448       2.766 -24.823  13.057  1.00 10.00      A   
ATOM   4242  HN  PHE A 448       3.554 -25.370  12.867  1.00 10.00      A   
ATOM   4243  CA  PHE A 448       1.620 -24.900  12.162  1.00 10.00      A   
ATOM   4244  CB  PHE A 448       1.956 -25.716  10.916  1.00 10.00      A   
ATOM   4245  CG  PHE A 448       2.915 -25.015   9.994  1.00 10.00      A   
ATOM   4246  CD1 PHE A 448       4.223 -25.449   9.873  1.00 10.00      A   
ATOM   4247  CD2 PHE A 448       2.510 -23.916   9.255  1.00 10.00      A   
ATOM   4248  CE1 PHE A 448       5.107 -24.802   9.032  1.00 10.00      A   
ATOM   4249  CE2 PHE A 448       3.388 -23.264   8.412  1.00 10.00      A   
ATOM   4250  CZ  PHE A 448       4.690 -23.708   8.301  1.00 10.00      A   
ATOM   4251  C   PHE A 448       0.408 -25.467  12.881  1.00 10.00      A   
ATOM   4252  O   PHE A 448      -0.727 -25.065  12.619  1.00 10.00      A   
ATOM   4253  N   GLU A 449       0.657 -26.387  13.805  1.00 10.00      A   
ATOM   4254  HN  GLU A 449       1.584 -26.667  13.966  1.00 10.00      A   
ATOM   4255  CA  GLU A 449      -0.416 -26.982  14.582  1.00 10.00      A   
ATOM   4256  CB  GLU A 449       0.103 -28.119  15.458  1.00 10.00      A   
ATOM   4257  CG  GLU A 449      -0.997 -28.978  16.062  1.00 10.00      A   
ATOM   4258  CD  GLU A 449      -0.581 -29.613  17.368  1.00 10.00      A   
ATOM   4259  OE1 GLU A 449       0.444 -30.322  17.385  1.00 10.00      A   
ATOM   4260  OE2 GLU A 449      -1.273 -29.393  18.387  1.00 10.00      A   
ATOM   4261  C   GLU A 449      -1.066 -25.910  15.449  1.00 10.00      A   
ATOM   4262  O   GLU A 449      -2.288 -25.845  15.564  1.00 10.00      A   
ATOM   4263  N   TYR A 450      -0.234 -25.052  16.033  1.00 10.00      A   
ATOM   4264  HN  TYR A 450       0.732 -25.150  15.885  1.00 10.00      A   
ATOM   4265  CA  TYR A 450      -0.720 -23.968  16.878  1.00 10.00      A   
ATOM   4266  CB  TYR A 450       0.449 -23.221  17.523  1.00 10.00      A   
ATOM   4267  CG  TYR A 450       1.287 -24.070  18.452  1.00 10.00      A   
ATOM   4268  CD1 TYR A 450       2.654 -24.225  18.249  1.00 10.00      A   
ATOM   4269  CD2 TYR A 450       0.710 -24.714  19.534  1.00 10.00      A   
ATOM   4270  CE1 TYR A 450       3.417 -25.003  19.100  1.00 10.00      A   
ATOM   4271  CE2 TYR A 450       1.463 -25.490  20.389  1.00 10.00      A   
ATOM   4272  CZ  TYR A 450       2.813 -25.633  20.170  1.00 10.00      A   
ATOM   4273  OH  TYR A 450       3.557 -26.420  21.020  1.00 10.00      A   
ATOM   4274  HH  TYR A 450       4.432 -26.035  21.139  1.00 10.00      A   
ATOM   4275  C   TYR A 450      -1.557 -22.999  16.056  1.00 10.00      A   
ATOM   4276  O   TYR A 450      -2.619 -22.560  16.494  1.00 10.00      A   
ATOM   4277  N   ILE A 451      -1.075 -22.690  14.856  1.00 10.00      A   
ATOM   4278  HN  ILE A 451      -0.213 -23.073  14.580  1.00 10.00      A   
ATOM   4279  CA  ILE A 451      -1.774 -21.784  13.948  1.00 10.00      A   
ATOM   4280  CB  ILE A 451      -1.024 -21.622  12.604  1.00 10.00      A   
ATOM   4281  CG1 ILE A 451       0.379 -21.055  12.835  1.00 10.00      A   
ATOM   4282  CG2 ILE A 451      -1.809 -20.726  11.652  1.00 10.00      A   
ATOM   4283  CD1 ILE A 451       1.267 -21.087  11.610  1.00 10.00      A   
ATOM   4284  C   ILE A 451      -3.186 -22.292  13.668  1.00 10.00      A   
ATOM   4285  O   ILE A 451      -4.159 -21.557  13.805  1.00 10.00      A   
ATOM   4286  N   GLY A 452      -3.289 -23.561  13.301  1.00 10.00      A   
ATOM   4287  HN  GLY A 452      -2.477 -24.106  13.223  1.00 10.00      A   
ATOM   4288  CA  GLY A 452      -4.580 -24.143  13.000  1.00 10.00      A   
ATOM   4289  C   GLY A 452      -5.473 -24.301  14.218  1.00 10.00      A   
ATOM   4290  O   GLY A 452      -6.695 -24.375  14.091  1.00 10.00      A   
ATOM   4291  N   THR A 453      -4.874 -24.324  15.397  1.00 10.00      A   
ATOM   4292  HN  THR A 453      -3.902 -24.206  15.442  1.00 10.00      A   
ATOM   4293  CA  THR A 453      -5.634 -24.495  16.629  1.00 10.00      A   
ATOM   4294  CB  THR A 453      -4.813 -25.242  17.702  1.00 10.00      A   
ATOM   4295  OG1 THR A 453      -4.260 -26.441  17.140  1.00 10.00      A   
ATOM   4296  HG1 THR A 453      -3.682 -26.211  16.393  1.00 10.00      A   
ATOM   4297  CG2 THR A 453      -5.685 -25.603  18.897  1.00 10.00      A   
ATOM   4298  C   THR A 453      -6.136 -23.170  17.202  1.00 10.00      A   
ATOM   4299  O   THR A 453      -7.297 -23.059  17.599  1.00 10.00      A   
ATOM   4300  N   TYR A 454      -5.279 -22.161  17.223  1.00 10.00      A   
ATOM   4301  HN  TYR A 454      -4.381 -22.280  16.839  1.00 10.00      A   
ATOM   4302  CA  TYR A 454      -5.654 -20.876  17.797  1.00 10.00      A   
ATOM   4303  CB  TYR A 454      -4.532 -20.318  18.678  1.00 10.00      A   
ATOM   4304  CG  TYR A 454      -3.974 -21.302  19.688  1.00 10.00      A   
ATOM   4305  CD1 TYR A 454      -2.675 -21.783  19.571  1.00 10.00      A   
ATOM   4306  CD2 TYR A 454      -4.744 -21.755  20.753  1.00 10.00      A   
ATOM   4307  CE1 TYR A 454      -2.161 -22.688  20.483  1.00 10.00      A   
ATOM   4308  CE2 TYR A 454      -4.237 -22.657  21.669  1.00 10.00      A   
ATOM   4309  CZ  TYR A 454      -2.946 -23.121  21.529  1.00 10.00      A   
ATOM   4310  OH  TYR A 454      -2.438 -24.019  22.438  1.00 10.00      A   
ATOM   4311  HH  TYR A 454      -3.167 -24.459  22.893  1.00 10.00      A   
ATOM   4312  C   TYR A 454      -6.077 -19.842  16.753  1.00 10.00      A   
ATOM   4313  O   TYR A 454      -7.117 -19.199  16.901  1.00 10.00      A   
ATOM   4314  N   ALA A 455      -5.272 -19.679  15.707  1.00 10.00      A   
ATOM   4315  HN  ALA A 455      -4.469 -20.234  15.629  1.00 10.00      A   
ATOM   4316  CA  ALA A 455      -5.568 -18.702  14.660  1.00 10.00      A   
ATOM   4317  CB  ALA A 455      -4.361 -18.474  13.762  1.00 10.00      A   
ATOM   4318  C   ALA A 455      -6.793 -19.097  13.839  1.00 10.00      A   
ATOM   4319  O   ALA A 455      -6.720 -19.955  12.958  1.00 10.00      A   
ATOM   4320  N   LYS A 456      -7.916 -18.467  14.145  1.00 10.00      A   
ATOM   4321  HN  LYS A 456      -7.907 -17.808  14.873  1.00 10.00      A   
ATOM   4322  CA  LYS A 456      -9.166 -18.739  13.447  1.00 10.00      A   
ATOM   4323  CB  LYS A 456     -10.283 -19.044  14.450  1.00 10.00      A   
ATOM   4324  CG  LYS A 456     -10.018 -20.245  15.342  1.00 10.00      A   
ATOM   4325  CD  LYS A 456      -9.812 -21.508  14.522  1.00 10.00      A   
ATOM   4326  CE  LYS A 456      -9.591 -22.712  15.419  1.00 10.00      A   
ATOM   4327  NZ  LYS A 456      -9.339 -23.953  14.639  1.00 10.00      A   
ATOM   4328  HZ1 LYS A 456      -9.710 -24.781  15.148  1.00 10.00      A   
ATOM   4329  HZ2 LYS A 456      -8.316 -24.085  14.494  1.00 10.00      A   
ATOM   4330  HZ3 LYS A 456      -9.802 -23.896  13.710  1.00 10.00      A   
ATOM   4331  C   LYS A 456      -9.568 -17.557  12.576  1.00 10.00      A   
ATOM   4332  O   LYS A 456     -10.080 -17.738  11.472  1.00 10.00      A   
ATOM   4333  N   LYS A 457      -9.303 -16.350  13.067  1.00 10.00      A   
ATOM   4334  HN  LYS A 457      -8.853 -16.277  13.941  1.00 10.00      A   
ATOM   4335  CA  LYS A 457      -9.654 -15.126  12.347  1.00 10.00      A   
ATOM   4336  CB  LYS A 457      -9.998 -14.002  13.330  1.00 10.00      A   
ATOM   4337  CG  LYS A 457     -11.327 -14.185  14.042  1.00 10.00      A   
ATOM   4338  CD  LYS A 457     -12.476 -14.249  13.051  1.00 10.00      A   
ATOM   4339  CE  LYS A 457     -13.820 -14.234  13.758  1.00 10.00      A   
ATOM   4340  NZ  LYS A 457     -14.029 -15.442  14.597  1.00 10.00      A   
ATOM   4341  HZ1 LYS A 457     -13.985 -16.298  14.010  1.00 10.00      A   
ATOM   4342  HZ2 LYS A 457     -14.960 -15.401  15.054  1.00 10.00      A   
ATOM   4343  HZ3 LYS A 457     -13.301 -15.498  15.334  1.00 10.00      A   
ATOM   4344  C   LYS A 457      -8.546 -14.682  11.402  1.00 10.00      A   
ATOM   4345  O   LYS A 457      -8.661 -13.654  10.734  1.00 10.00      A   
ATOM   4346  N   MET A 458      -7.471 -15.452  11.365  1.00 10.00      A   
ATOM   4347  HN  MET A 458      -7.432 -16.241  11.936  1.00 10.00      A   
ATOM   4348  CA  MET A 458      -6.348 -15.148  10.494  1.00 10.00      A   
ATOM   4349  CB  MET A 458      -5.169 -16.066  10.808  1.00 10.00      A   
ATOM   4350  CG  MET A 458      -3.882 -15.682  10.097  1.00 10.00      A   
ATOM   4351  SD  MET A 458      -2.600 -16.938  10.265  1.00 10.00      A   
ATOM   4352  CE  MET A 458      -3.390 -18.324   9.451  1.00 10.00      A   
ATOM   4353  C   MET A 458      -6.772 -15.301   9.037  1.00 10.00      A   
ATOM   4354  O   MET A 458      -7.193 -16.379   8.611  1.00 10.00      A   
ATOM   4355  N   GLU A 459      -6.669 -14.218   8.281  1.00 10.00      A   
ATOM   4356  HN  GLU A 459      -6.315 -13.393   8.674  1.00 10.00      A   
ATOM   4357  CA  GLU A 459      -7.071 -14.227   6.883  1.00 10.00      A   
ATOM   4358  CB  GLU A 459      -7.894 -12.974   6.554  1.00 10.00      A   
ATOM   4359  CG  GLU A 459      -9.160 -12.840   7.392  1.00 10.00      A   
ATOM   4360  CD  GLU A 459     -10.063 -11.703   6.951  1.00 10.00      A   
ATOM   4361  OE1 GLU A 459     -10.873 -11.910   6.023  1.00 10.00      A   
ATOM   4362  OE2 GLU A 459      -9.980 -10.601   7.538  1.00 10.00      A   
ATOM   4363  C   GLU A 459      -5.885 -14.365   5.930  1.00 10.00      A   
ATOM   4364  O   GLU A 459      -6.031 -14.842   4.800  1.00 10.00      A   
ATOM   4365  N   MET A 460      -4.711 -13.958   6.377  1.00 10.00      A   
ATOM   4366  HN  MET A 460      -4.639 -13.595   7.288  1.00 10.00      A   
ATOM   4367  CA  MET A 460      -3.523 -14.035   5.538  1.00 10.00      A   
ATOM   4368  CB  MET A 460      -3.200 -12.662   4.949  1.00 10.00      A   
ATOM   4369  CG  MET A 460      -2.005 -12.655   4.012  1.00 10.00      A   
ATOM   4370  SD  MET A 460      -1.776 -11.065   3.207  1.00 10.00      A   
ATOM   4371  CE  MET A 460      -0.233 -11.348   2.347  1.00 10.00      A   
ATOM   4372  C   MET A 460      -2.324 -14.576   6.298  1.00 10.00      A   
ATOM   4373  O   MET A 460      -2.020 -14.122   7.404  1.00 10.00      A   
ATOM   4374  N   LEU A 461      -1.641 -15.540   5.693  1.00 10.00      A   
ATOM   4375  HN  LEU A 461      -1.928 -15.843   4.802  1.00 10.00      A   
ATOM   4376  CA  LEU A 461      -0.467 -16.149   6.301  1.00 10.00      A   
ATOM   4377  CB  LEU A 461      -0.826 -17.500   6.932  1.00 10.00      A   
ATOM   4378  CG  LEU A 461       0.340 -18.309   7.508  1.00 10.00      A   
ATOM   4379  CD1 LEU A 461       0.909 -17.632   8.745  1.00 10.00      A   
ATOM   4380  CD2 LEU A 461      -0.093 -19.733   7.822  1.00 10.00      A   
ATOM   4381  C   LEU A 461       0.641 -16.342   5.271  1.00 10.00      A   
ATOM   4382  O   LEU A 461       0.414 -16.912   4.201  1.00 10.00      A   
ATOM   4383  N   SER A 462       1.831 -15.851   5.596  1.00 10.00      A   
ATOM   4384  HN  SER A 462       1.930 -15.370   6.446  1.00 10.00      A   
ATOM   4385  CA  SER A 462       2.989 -15.979   4.718  1.00 10.00      A   
ATOM   4386  CB  SER A 462       3.677 -14.620   4.573  1.00 10.00      A   
ATOM   4387  OG  SER A 462       2.729 -13.580   4.397  1.00 10.00      A   
ATOM   4388  HG  SER A 462       2.603 -13.419   3.443  1.00 10.00      A   
ATOM   4389  C   SER A 462       3.974 -17.004   5.287  1.00 10.00      A   
ATOM   4390  O   SER A 462       4.447 -16.860   6.419  1.00 10.00      A   
ATOM   4391  N   VAL A 463       4.277 -18.036   4.507  1.00 10.00      A   
ATOM   4392  HN  VAL A 463       3.876 -18.092   3.608  1.00 10.00      A   
ATOM   4393  CA  VAL A 463       5.197 -19.084   4.939  1.00 10.00      A   
ATOM   4394  CB  VAL A 463       4.498 -20.461   4.996  1.00 10.00      A   
ATOM   4395  CG1 VAL A 463       5.408 -21.500   5.631  1.00 10.00      A   
ATOM   4396  CG2 VAL A 463       3.182 -20.370   5.754  1.00 10.00      A   
ATOM   4397  C   VAL A 463       6.416 -19.174   4.017  1.00 10.00      A   
ATOM   4398  O   VAL A 463       6.282 -19.268   2.794  1.00 10.00      A   
ATOM   4399  N   ALA A 464       7.602 -19.142   4.612  1.00 10.00      A   
ATOM   4400  HN  ALA A 464       7.648 -19.061   5.587  1.00 10.00      A   
ATOM   4401  CA  ALA A 464       8.841 -19.224   3.861  1.00 10.00      A   
ATOM   4402  CB  ALA A 464       9.293 -17.833   3.437  1.00 10.00      A   
ATOM   4403  C   ALA A 464       9.922 -19.908   4.691  1.00 10.00      A   
ATOM   4404  O   ALA A 464      10.195 -19.495   5.820  1.00 10.00      A   
ATOM   4405  N   PHE A 465      10.509 -20.965   4.126  1.00 10.00      A   
ATOM   4406  HN  PHE A 465      10.210 -21.246   3.232  1.00 10.00      A   
ATOM   4407  CA  PHE A 465      11.577 -21.729   4.784  1.00 10.00      A   
ATOM   4408  CB  PHE A 465      12.812 -20.854   5.038  1.00 10.00      A   
ATOM   4409  CG  PHE A 465      13.472 -20.326   3.798  1.00 10.00      A   
ATOM   4410  CD1 PHE A 465      13.248 -19.027   3.375  1.00 10.00      A   
ATOM   4411  CD2 PHE A 465      14.327 -21.125   3.060  1.00 10.00      A   
ATOM   4412  CE1 PHE A 465      13.863 -18.532   2.242  1.00 10.00      A   
ATOM   4413  CE2 PHE A 465      14.944 -20.637   1.925  1.00 10.00      A   
ATOM   4414  CZ  PHE A 465      14.714 -19.340   1.516  1.00 10.00      A   
ATOM   4415  C   PHE A 465      11.111 -22.355   6.097  1.00 10.00      A   
ATOM   4416  O   PHE A 465      11.907 -22.558   7.011  1.00 10.00      A   
ATOM   4417  N   ALA A 466       9.830 -22.670   6.184  1.00 10.00      A   
ATOM   4418  HN  ALA A 466       9.246 -22.509   5.416  1.00 10.00      A   
ATOM   4419  CA  ALA A 466       9.278 -23.257   7.396  1.00 10.00      A   
ATOM   4420  CB  ALA A 466       8.461 -22.223   8.150  1.00 10.00      A   
ATOM   4421  C   ALA A 466       8.424 -24.482   7.084  1.00 10.00      A   
ATOM   4422  O   ALA A 466       7.782 -24.554   6.034  1.00 10.00      A   
ATOM   4423  N   GLY A 467       8.420 -25.440   8.002  1.00 10.00      A   
ATOM   4424  HN  GLY A 467       8.956 -25.326   8.820  1.00 10.00      A   
ATOM   4425  CA  GLY A 467       7.642 -26.649   7.815  1.00 10.00      A   
ATOM   4426  C   GLY A 467       8.512 -27.886   7.733  1.00 10.00      A   
ATOM   4427  O   GLY A 467       9.662 -27.812   7.292  1.00 10.00      A   
ATOM   4428  N   ASP A 468       7.975 -29.018   8.163  1.00 10.00      A   
ATOM   4429  HN  ASP A 468       7.050 -29.013   8.519  1.00 10.00      A   
ATOM   4430  CA  ASP A 468       8.712 -30.276   8.125  1.00 10.00      A   
ATOM   4431  CB  ASP A 468       8.697 -30.967   9.492  1.00 10.00      A   
ATOM   4432  CG  ASP A 468       9.880 -30.602  10.366  1.00 10.00      A   
ATOM   4433  OD1 ASP A 468      10.920 -30.168   9.832  1.00 10.00      A   
ATOM   4434  OD2 ASP A 468       9.782 -30.766  11.601  1.00 10.00      A   
ATOM   4435  C   ASP A 468       8.128 -31.208   7.073  1.00 10.00      A   
ATOM   4436  O   ASP A 468       8.847 -31.718   6.210  1.00 10.00      A   
ATOM   4437  N   SER A 469       6.820 -31.411   7.135  1.00 10.00      A   
ATOM   4438  HN  SER A 469       6.292 -30.958   7.836  1.00 10.00      A   
ATOM   4439  CA  SER A 469       6.141 -32.284   6.195  1.00 10.00      A   
ATOM   4440  CB  SER A 469       5.979 -33.677   6.807  1.00 10.00      A   
ATOM   4441  OG  SER A 469       5.205 -33.631   7.995  1.00 10.00      A   
ATOM   4442  HG  SER A 469       5.351 -32.776   8.449  1.00 10.00      A   
ATOM   4443  C   SER A 469       4.783 -31.714   5.792  1.00 10.00      A   
ATOM   4444  O   SER A 469       4.450 -30.583   6.143  1.00 10.00      A   
ATOM   4445  N   ASP A 470       4.005 -32.515   5.065  1.00 10.00      A   
ATOM   4446  HN  ASP A 470       4.341 -33.406   4.826  1.00 10.00      A   
ATOM   4447  CA  ASP A 470       2.675 -32.116   4.598  1.00 10.00      A   
ATOM   4448  CB  ASP A 470       2.029 -33.246   3.792  1.00 10.00      A   
ATOM   4449  CG  ASP A 470       2.257 -33.118   2.300  1.00 10.00      A   
ATOM   4450  OD1 ASP A 470       1.337 -32.658   1.588  1.00 10.00      A   
ATOM   4451  OD2 ASP A 470       3.355 -33.480   1.829  1.00 10.00      A   
ATOM   4452  C   ASP A 470       1.753 -31.737   5.752  1.00 10.00      A   
ATOM   4453  O   ASP A 470       0.820 -30.951   5.580  1.00 10.00      A   
ATOM   4454  N   LEU A 471       2.016 -32.298   6.928  1.00 10.00      A   
ATOM   4455  HN  LEU A 471       2.783 -32.905   7.005  1.00 10.00      A   
ATOM   4456  CA  LEU A 471       1.205 -32.024   8.109  1.00 10.00      A   
ATOM   4457  CB  LEU A 471       1.716 -32.803   9.323  1.00 10.00      A   
ATOM   4458  CG  LEU A 471       1.406 -34.301   9.345  1.00 10.00      A   
ATOM   4459  CD1 LEU A 471       1.936 -34.934  10.623  1.00 10.00      A   
ATOM   4460  CD2 LEU A 471      -0.090 -34.538   9.213  1.00 10.00      A   
ATOM   4461  C   LEU A 471       1.150 -30.533   8.418  1.00 10.00      A   
ATOM   4462  O   LEU A 471       0.106 -30.020   8.819  1.00 10.00      A   
ATOM   4463  N   GLY A 472       2.271 -29.843   8.208  1.00 10.00      A   
ATOM   4464  HN  GLY A 472       3.070 -30.312   7.871  1.00 10.00      A   
ATOM   4465  CA  GLY A 472       2.334 -28.414   8.466  1.00 10.00      A   
ATOM   4466  C   GLY A 472       1.295 -27.629   7.679  1.00 10.00      A   
ATOM   4467  O   GLY A 472       0.630 -26.746   8.221  1.00 10.00      A   
ATOM   4468  N   MET A 473       1.140 -27.959   6.405  1.00 10.00      A   
ATOM   4469  HN  MET A 473       1.675 -28.689   6.029  1.00 10.00      A   
ATOM   4470  CA  MET A 473       0.175 -27.273   5.559  1.00 10.00      A   
ATOM   4471  CB  MET A 473       0.448 -27.575   4.083  1.00 10.00      A   
ATOM   4472  CG  MET A 473      -0.398 -26.759   3.119  1.00 10.00      A   
ATOM   4473  SD  MET A 473      -0.172 -27.248   1.398  1.00 10.00      A   
ATOM   4474  CE  MET A 473      -1.256 -26.082   0.577  1.00 10.00      A   
ATOM   4475  C   MET A 473      -1.245 -27.693   5.929  1.00 10.00      A   
ATOM   4476  O   MET A 473      -2.165 -26.870   5.958  1.00 10.00      A   
ATOM   4477  N   HIS A 474      -1.403 -28.974   6.238  1.00 10.00      A   
ATOM   4478  HN  HIS A 474      -0.618 -29.567   6.222  1.00 10.00      A   
ATOM   4479  CA  HIS A 474      -2.699 -29.526   6.605  1.00 10.00      A   
ATOM   4480  CB  HIS A 474      -2.605 -31.052   6.746  1.00 10.00      A   
ATOM   4481  CG  HIS A 474      -3.905 -31.720   7.087  1.00 10.00      A   
ATOM   4482  ND1 HIS A 474      -4.793 -32.107   6.110  1.00 10.00      A   
ATOM   4483  CD2 HIS A 474      -4.415 -32.036   8.304  1.00 10.00      A   
ATOM   4484  CE1 HIS A 474      -5.819 -32.645   6.749  1.00 10.00      A   
ATOM   4485  NE2 HIS A 474      -5.631 -32.621   8.074  1.00 10.00      A   
ATOM   4486  HE2 HIS A 474      -6.251 -32.952   8.755  1.00 10.00      A   
ATOM   4487  C   HIS A 474      -3.229 -28.899   7.891  1.00 10.00      A   
ATOM   4488  O   HIS A 474      -4.403 -28.539   7.970  1.00 10.00      A   
ATOM   4489  N   HIS A 475      -2.353 -28.762   8.887  1.00 10.00      A   
ATOM   4490  HN  HIS A 475      -1.427 -29.064   8.748  1.00 10.00      A   
ATOM   4491  CA  HIS A 475      -2.722 -28.187  10.181  1.00 10.00      A   
ATOM   4492  CB  HIS A 475      -1.502 -28.080  11.104  1.00 10.00      A   
ATOM   4493  CG  HIS A 475      -1.089 -29.364  11.758  1.00 10.00      A   
ATOM   4494  ND1 HIS A 475      -1.961 -30.243  12.364  1.00 10.00      A   
ATOM   4495  HD1 HIS A 475      -2.935 -30.144  12.424  1.00 10.00      A   
ATOM   4496  CD2 HIS A 475       0.147 -29.905  11.910  1.00 10.00      A   
ATOM   4497  CE1 HIS A 475      -1.243 -31.265  12.854  1.00 10.00      A   
ATOM   4498  NE2 HIS A 475       0.044 -31.107  12.602  1.00 10.00      A   
ATOM   4499  C   HIS A 475      -3.361 -26.812  10.031  1.00 10.00      A   
ATOM   4500  O   HIS A 475      -4.274 -26.456  10.781  1.00 10.00      A   
ATOM   4501  N   VAL A 476      -2.880 -26.047   9.061  1.00 10.00      A   
ATOM   4502  HN  VAL A 476      -2.165 -26.396   8.489  1.00 10.00      A   
ATOM   4503  CA  VAL A 476      -3.396 -24.709   8.816  1.00 10.00      A   
ATOM   4504  CB  VAL A 476      -2.378 -23.850   8.031  1.00 10.00      A   
ATOM   4505  CG1 VAL A 476      -2.917 -22.447   7.801  1.00 10.00      A   
ATOM   4506  CG2 VAL A 476      -1.050 -23.792   8.770  1.00 10.00      A   
ATOM   4507  C   VAL A 476      -4.721 -24.755   8.058  1.00 10.00      A   
ATOM   4508  O   VAL A 476      -5.716 -24.176   8.495  1.00 10.00      A   
ATOM   4509  N   LEU A 477      -4.735 -25.468   6.936  1.00 10.00      A   
ATOM   4510  HN  LEU A 477      -3.913 -25.928   6.652  1.00 10.00      A   
ATOM   4511  CA  LEU A 477      -5.934 -25.584   6.105  1.00 10.00      A   
ATOM   4512  CB  LEU A 477      -5.620 -26.334   4.809  1.00 10.00      A   
ATOM   4513  CG  LEU A 477      -4.705 -25.609   3.821  1.00 10.00      A   
ATOM   4514  CD1 LEU A 477      -4.265 -26.547   2.710  1.00 10.00      A   
ATOM   4515  CD2 LEU A 477      -5.401 -24.385   3.246  1.00 10.00      A   
ATOM   4516  C   LEU A 477      -7.108 -26.238   6.840  1.00 10.00      A   
ATOM   4517  O   LEU A 477      -8.262 -25.855   6.641  1.00 10.00      A   
ATOM   4518  N   SER A 478      -6.817 -27.220   7.683  1.00 10.00      A   
ATOM   4519  HN  SER A 478      -5.879 -27.496   7.796  1.00 10.00      A   
ATOM   4520  CA  SER A 478      -7.855 -27.904   8.443  1.00 10.00      A   
ATOM   4521  CB  SER A 478      -7.555 -29.400   8.538  1.00 10.00      A   
ATOM   4522  OG  SER A 478      -7.676 -30.023   7.272  1.00 10.00      A   
ATOM   4523  HG  SER A 478      -7.564 -29.362   6.571  1.00 10.00      A   
ATOM   4524  C   SER A 478      -7.991 -27.307   9.842  1.00 10.00      A   
ATOM   4525  O   SER A 478      -8.603 -27.907  10.730  1.00 10.00      A   
ATOM   4526  N   GLY A 479      -7.420 -26.126  10.037  1.00 10.00      A   
ATOM   4527  HN  GLY A 479      -6.953 -25.688   9.293  1.00 10.00      A   
ATOM   4528  CA  GLY A 479      -7.487 -25.477  11.328  1.00 10.00      A   
ATOM   4529  C   GLY A 479      -8.095 -24.092  11.256  1.00 10.00      A   
ATOM   4530  O   GLY A 479      -9.098 -23.809  11.915  1.00 10.00      A   
ATOM   4531  N   CYS A 480      -7.492 -23.228  10.457  1.00 10.00      A   
ATOM   4532  HN  CYS A 480      -6.706 -23.517   9.947  1.00 10.00      A   
ATOM   4533  CA  CYS A 480      -7.974 -21.866  10.298  1.00 10.00      A   
ATOM   4534  CB  CYS A 480      -6.894 -20.999   9.649  1.00 10.00      A   
ATOM   4535  SG  CYS A 480      -5.260 -21.162  10.406  1.00 10.00      A   
ATOM   4536  HG  CYS A 480      -5.407 -21.083  11.725  1.00 10.00      A   
ATOM   4537  C   CYS A 480      -9.244 -21.864   9.455  1.00 10.00      A   
ATOM   4538  O   CYS A 480      -9.440 -22.745   8.616  1.00 10.00      A   
ATOM   4539  N   ASP A 481     -10.116 -20.891   9.679  1.00 10.00      A   
ATOM   4540  HN  ASP A 481      -9.925 -20.216  10.360  1.00 10.00      A   
ATOM   4541  CA  ASP A 481     -11.366 -20.834   8.927  1.00 10.00      A   
ATOM   4542  CB  ASP A 481     -12.570 -21.039   9.844  1.00 10.00      A   
ATOM   4543  CG  ASP A 481     -13.441 -22.191   9.391  1.00 10.00      A   
ATOM   4544  OD1 ASP A 481     -13.627 -23.145  10.178  1.00 10.00      A   
ATOM   4545  OD2 ASP A 481     -13.937 -22.156   8.243  1.00 10.00      A   
ATOM   4546  C   ASP A 481     -11.529 -19.553   8.119  1.00 10.00      A   
ATOM   4547  O   ASP A 481     -12.245 -19.538   7.118  1.00 10.00      A   
ATOM   4548  N   SER A 482     -10.870 -18.484   8.542  1.00 10.00      A   
ATOM   4549  HN  SER A 482     -10.310 -18.549   9.342  1.00 10.00      A   
ATOM   4550  CA  SER A 482     -10.971 -17.206   7.842  1.00 10.00      A   
ATOM   4551  CB  SER A 482     -10.976 -16.042   8.840  1.00 10.00      A   
ATOM   4552  OG  SER A 482     -12.014 -16.190   9.797  1.00 10.00      A   
ATOM   4553  HG  SER A 482     -11.954 -17.060  10.206  1.00 10.00      A   
ATOM   4554  C   SER A 482      -9.855 -17.029   6.812  1.00 10.00      A   
ATOM   4555  O   SER A 482      -9.576 -15.914   6.376  1.00 10.00      A   
ATOM   4556  N   LEU A 483      -9.237 -18.136   6.409  1.00 10.00      A   
ATOM   4557  HN  LEU A 483      -9.519 -18.997   6.773  1.00 10.00      A   
ATOM   4558  CA  LEU A 483      -8.155 -18.099   5.433  1.00 10.00      A   
ATOM   4559  CB  LEU A 483      -7.552 -19.492   5.233  1.00 10.00      A   
ATOM   4560  CG  LEU A 483      -6.494 -19.913   6.252  1.00 10.00      A   
ATOM   4561  CD1 LEU A 483      -5.955 -21.298   5.928  1.00 10.00      A   
ATOM   4562  CD2 LEU A 483      -5.367 -18.894   6.294  1.00 10.00      A   
ATOM   4563  C   LEU A 483      -8.615 -17.532   4.099  1.00 10.00      A   
ATOM   4564  O   LEU A 483      -9.583 -18.012   3.509  1.00 10.00      A   
ATOM   4565  N   ARG A 484      -7.933 -16.492   3.649  1.00 10.00      A   
ATOM   4566  HN  ARG A 484      -7.198 -16.132   4.193  1.00 10.00      A   
ATOM   4567  CA  ARG A 484      -8.248 -15.858   2.379  1.00 10.00      A   
ATOM   4568  CB  ARG A 484      -8.544 -14.370   2.573  1.00 10.00      A   
ATOM   4569  CG  ARG A 484      -9.711 -14.057   3.489  1.00 10.00      A   
ATOM   4570  CD  ARG A 484     -10.361 -12.732   3.109  1.00 10.00      A   
ATOM   4571  NE  ARG A 484      -9.399 -11.768   2.554  1.00 10.00      A   
ATOM   4572  HE  ARG A 484      -8.937 -12.016   1.727  1.00 10.00      A   
ATOM   4573  CZ  ARG A 484      -9.158 -10.564   3.087  1.00 10.00      A   
ATOM   4574  NH1 ARG A 484      -9.786 -10.191   4.193  1.00 10.00      A   
ATOM   4575 HH11 ARG A 484      -9.599  -9.254   4.611  1.00 10.00      A   
ATOM   4576 HH12 ARG A 484     -10.477 -10.835   4.653  1.00 10.00      A   
ATOM   4577  NH2 ARG A 484      -8.261  -9.752   2.535  1.00 10.00      A   
ATOM   4578 HH21 ARG A 484      -8.070  -8.808   2.952  1.00 10.00      A   
ATOM   4579 HH22 ARG A 484      -7.734 -10.032   1.677  1.00 10.00      A   
ATOM   4580  C   ARG A 484      -7.074 -16.001   1.425  1.00 10.00      A   
ATOM   4581  O   ARG A 484      -7.214 -16.513   0.313  1.00 10.00      A   
ATOM   4582  N   LYS A 485      -5.913 -15.540   1.874  1.00 10.00      A   
ATOM   4583  HN  LYS A 485      -5.866 -15.159   2.783  1.00 10.00      A   
ATOM   4584  CA  LYS A 485      -4.701 -15.600   1.067  1.00 10.00      A   
ATOM   4585  CB  LYS A 485      -4.177 -14.193   0.751  1.00 10.00      A   
ATOM   4586  CG  LYS A 485      -5.136 -13.333  -0.056  1.00 10.00      A   
ATOM   4587  CD  LYS A 485      -4.501 -12.015  -0.481  1.00 10.00      A   
ATOM   4588  CE  LYS A 485      -4.283 -11.070   0.695  1.00 10.00      A   
ATOM   4589  NZ  LYS A 485      -4.027  -9.676   0.239  1.00 10.00      A   
ATOM   4590  HZ1 LYS A 485      -4.932  -9.176   0.080  1.00 10.00      A   
ATOM   4591  HZ2 LYS A 485      -3.497  -9.682  -0.654  1.00 10.00      A   
ATOM   4592  HZ3 LYS A 485      -3.479  -9.155   0.949  1.00 10.00      A   
ATOM   4593  C   LYS A 485      -3.622 -16.410   1.770  1.00 10.00      A   
ATOM   4594  O   LYS A 485      -3.273 -16.138   2.924  1.00 10.00      A   
ATOM   4595  N   LEU A 486      -3.107 -17.412   1.081  1.00 10.00      A   
ATOM   4596  HN  LEU A 486      -3.429 -17.584   0.168  1.00 10.00      A   
ATOM   4597  CA  LEU A 486      -2.064 -18.255   1.636  1.00 10.00      A   
ATOM   4598  CB  LEU A 486      -2.597 -19.663   1.918  1.00 10.00      A   
ATOM   4599  CG  LEU A 486      -1.890 -20.450   3.024  1.00 10.00      A   
ATOM   4600  CD1 LEU A 486      -2.084 -19.772   4.370  1.00 10.00      A   
ATOM   4601  CD2 LEU A 486      -2.401 -21.880   3.070  1.00 10.00      A   
ATOM   4602  C   LEU A 486      -0.889 -18.310   0.675  1.00 10.00      A   
ATOM   4603  O   LEU A 486      -1.011 -18.818  -0.442  1.00 10.00      A   
ATOM   4604  N   GLU A 487       0.236 -17.773   1.108  1.00 10.00      A   
ATOM   4605  HN  GLU A 487       0.264 -17.387   2.011  1.00 10.00      A   
ATOM   4606  CA  GLU A 487       1.439 -17.740   0.288  1.00 10.00      A   
ATOM   4607  CB  GLU A 487       1.876 -16.293   0.065  1.00 10.00      A   
ATOM   4608  CG  GLU A 487       1.403 -15.343   1.156  1.00 10.00      A   
ATOM   4609  CD  GLU A 487       1.761 -13.900   0.886  1.00 10.00      A   
ATOM   4610  OE1 GLU A 487       2.535 -13.323   1.674  1.00 10.00      A   
ATOM   4611  OE2 GLU A 487       1.265 -13.334  -0.111  1.00 10.00      A   
ATOM   4612  C   GLU A 487       2.557 -18.551   0.930  1.00 10.00      A   
ATOM   4613  O   GLU A 487       3.020 -18.238   2.030  1.00 10.00      A   
ATOM   4614  N   ILE A 488       2.982 -19.599   0.242  1.00 10.00      A   
ATOM   4615  HN  ILE A 488       2.580 -19.789  -0.638  1.00 10.00      A   
ATOM   4616  CA  ILE A 488       4.028 -20.471   0.740  1.00 10.00      A   
ATOM   4617  CB  ILE A 488       3.468 -21.878   1.043  1.00 10.00      A   
ATOM   4618  CG1 ILE A 488       2.291 -21.795   2.023  1.00 10.00      A   
ATOM   4619  CG2 ILE A 488       4.555 -22.787   1.591  1.00 10.00      A   
ATOM   4620  CD1 ILE A 488       1.486 -23.073   2.120  1.00 10.00      A   
ATOM   4621  C   ILE A 488       5.152 -20.597  -0.283  1.00 10.00      A   
ATOM   4622  O   ILE A 488       4.908 -20.890  -1.453  1.00 10.00      A   
ATOM   4623  N   ARG A 489       6.378 -20.357   0.153  1.00 10.00      A   
ATOM   4624  HN  ARG A 489       6.514 -20.098   1.092  1.00 10.00      A   
ATOM   4625  CA  ARG A 489       7.529 -20.470  -0.728  1.00 10.00      A   
ATOM   4626  CB  ARG A 489       7.947 -19.108  -1.290  1.00 10.00      A   
ATOM   4627  CG  ARG A 489       8.597 -18.181  -0.278  1.00 10.00      A   
ATOM   4628  CD  ARG A 489       9.699 -17.353  -0.917  1.00 10.00      A   
ATOM   4629  NE  ARG A 489      10.792 -18.181  -1.429  1.00 10.00      A   
ATOM   4630  HE  ARG A 489      10.765 -19.142  -1.227  1.00 10.00      A   
ATOM   4631  CZ  ARG A 489      11.808 -17.704  -2.144  1.00 10.00      A   
ATOM   4632  NH1 ARG A 489      11.869 -16.407  -2.424  1.00 10.00      A   
ATOM   4633 HH11 ARG A 489      11.117 -15.762  -2.092  1.00 10.00      A   
ATOM   4634 HH12 ARG A 489      12.669 -16.022  -2.978  1.00 10.00      A   
ATOM   4635  NH2 ARG A 489      12.763 -18.522  -2.572  1.00 10.00      A   
ATOM   4636 HH21 ARG A 489      13.559 -18.151  -3.134  1.00 10.00      A   
ATOM   4637 HH22 ARG A 489      12.725 -19.552  -2.346  1.00 10.00      A   
ATOM   4638  C   ARG A 489       8.702 -21.127  -0.012  1.00 10.00      A   
ATOM   4639  O   ARG A 489       8.956 -20.858   1.163  1.00 10.00      A   
ATOM   4640  N   ASP A 490       9.398 -22.003  -0.729  1.00 10.00      A   
ATOM   4641  HN  ASP A 490       9.110 -22.195  -1.650  1.00 10.00      A   
ATOM   4642  CA  ASP A 490      10.567 -22.704  -0.191  1.00 10.00      A   
ATOM   4643  CB  ASP A 490      11.688 -21.720   0.163  1.00 10.00      A   
ATOM   4644  CG  ASP A 490      12.875 -21.826  -0.764  1.00 10.00      A   
ATOM   4645  OD1 ASP A 490      13.728 -22.710  -0.545  1.00 10.00      A   
ATOM   4646  OD2 ASP A 490      12.968 -21.021  -1.716  1.00 10.00      A   
ATOM   4647  C   ASP A 490      10.217 -23.573   1.012  1.00 10.00      A   
ATOM   4648  O   ASP A 490      10.886 -23.523   2.047  1.00 10.00      A   
ATOM   4649  N   CYS A 491       9.181 -24.382   0.861  1.00 10.00      A   
ATOM   4650  HN  CYS A 491       8.705 -24.392   0.006  1.00 10.00      A   
ATOM   4651  CA  CYS A 491       8.740 -25.272   1.925  1.00 10.00      A   
ATOM   4652  CB  CYS A 491       7.410 -24.789   2.507  1.00 10.00      A   
ATOM   4653  SG  CYS A 491       7.527 -23.238   3.426  1.00 10.00      A   
ATOM   4654  HG  CYS A 491       7.440 -23.534   4.717  1.00 10.00      A   
ATOM   4655  C   CYS A 491       8.608 -26.698   1.401  1.00 10.00      A   
ATOM   4656  O   CYS A 491       8.219 -26.902   0.252  1.00 10.00      A   
ATOM   4657  N   PRO A 492       8.917 -27.706   2.240  1.00 10.00      A   
ATOM   4658  CA  PRO A 492       8.836 -29.123   1.852  1.00 10.00      A   
ATOM   4659  CB  PRO A 492       9.623 -29.828   2.957  1.00 10.00      A   
ATOM   4660  CG  PRO A 492       9.451 -28.956   4.151  1.00 10.00      A   
ATOM   4661  CD  PRO A 492       9.382 -27.544   3.633  1.00 10.00      A   
ATOM   4662  C   PRO A 492       7.397 -29.638   1.819  1.00 10.00      A   
ATOM   4663  O   PRO A 492       7.151 -30.843   1.909  1.00 10.00      A   
ATOM   4664  N   PHE A 493       6.453 -28.718   1.691  1.00 10.00      A   
ATOM   4665  HN  PHE A 493       6.714 -27.777   1.612  1.00 10.00      A   
ATOM   4666  CA  PHE A 493       5.046 -29.073   1.633  1.00 10.00      A   
ATOM   4667  CB  PHE A 493       4.156 -27.841   1.804  1.00 10.00      A   
ATOM   4668  CG  PHE A 493       4.222 -27.215   3.170  1.00 10.00      A   
ATOM   4669  CD1 PHE A 493       3.913 -25.878   3.344  1.00 10.00      A   
ATOM   4670  CD2 PHE A 493       4.590 -27.961   4.279  1.00 10.00      A   
ATOM   4671  CE1 PHE A 493       3.969 -25.293   4.592  1.00 10.00      A   
ATOM   4672  CE2 PHE A 493       4.648 -27.382   5.532  1.00 10.00      A   
ATOM   4673  CZ  PHE A 493       4.338 -26.046   5.688  1.00 10.00      A   
ATOM   4674  C   PHE A 493       4.753 -29.748   0.307  1.00 10.00      A   
ATOM   4675  O   PHE A 493       5.218 -29.297  -0.745  1.00 10.00      A   
ATOM   4676  N   GLY A 494       4.000 -30.829   0.360  1.00 10.00      A   
ATOM   4677  HN  GLY A 494       3.644 -31.129   1.225  1.00 10.00      A   
ATOM   4678  CA  GLY A 494       3.678 -31.558  -0.838  1.00 10.00      A   
ATOM   4679  C   GLY A 494       2.265 -31.308  -1.310  1.00 10.00      A   
ATOM   4680  O   GLY A 494       1.652 -30.293  -0.978  1.00 10.00      A   
ATOM   4681  N   ASP A 495       1.747 -32.250  -2.070  1.00 10.00      A   
ATOM   4682  HN  ASP A 495       2.286 -33.045  -2.269  1.00 10.00      A   
ATOM   4683  CA  ASP A 495       0.405 -32.152  -2.623  1.00 10.00      A   
ATOM   4684  CB  ASP A 495       0.422 -32.524  -4.106  1.00 10.00      A   
ATOM   4685  CG  ASP A 495       1.320 -33.711  -4.403  1.00 10.00      A   
ATOM   4686  OD1 ASP A 495       2.311 -33.538  -5.141  1.00 10.00      A   
ATOM   4687  OD2 ASP A 495       1.043 -34.821  -3.898  1.00 10.00      A   
ATOM   4688  C   ASP A 495      -0.576 -33.044  -1.873  1.00 10.00      A   
ATOM   4689  O   ASP A 495      -1.773 -33.045  -2.167  1.00 10.00      A   
ATOM   4690  N   LYS A 496      -0.076 -33.773  -0.886  1.00 10.00      A   
ATOM   4691  HN  LYS A 496       0.874 -33.690  -0.666  1.00 10.00      A   
ATOM   4692  CA  LYS A 496      -0.916 -34.671  -0.099  1.00 10.00      A   
ATOM   4693  CB  LYS A 496      -0.064 -35.523   0.850  1.00 10.00      A   
ATOM   4694  CG  LYS A 496       1.216 -36.067   0.232  1.00 10.00      A   
ATOM   4695  CD  LYS A 496       2.081 -36.744   1.284  1.00 10.00      A   
ATOM   4696  CE  LYS A 496       3.519 -36.910   0.811  1.00 10.00      A   
ATOM   4697  NZ  LYS A 496       4.167 -35.602   0.526  1.00 10.00      A   
ATOM   4698  HZ1 LYS A 496       5.190 -35.665   0.696  1.00 10.00      A   
ATOM   4699  HZ2 LYS A 496       3.771 -34.858   1.148  1.00 10.00      A   
ATOM   4700  HZ3 LYS A 496       4.010 -35.328  -0.464  1.00 10.00      A   
ATOM   4701  C   LYS A 496      -1.928 -33.856   0.698  1.00 10.00      A   
ATOM   4702  O   LYS A 496      -3.134 -34.104   0.635  1.00 10.00      A   
ATOM   4703  N   ALA A 497      -1.425 -32.875   1.435  1.00 10.00      A   
ATOM   4704  HN  ALA A 497      -0.444 -32.742   1.448  1.00 10.00      A   
ATOM   4705  CA  ALA A 497      -2.271 -32.004   2.238  1.00 10.00      A   
ATOM   4706  CB  ALA A 497      -1.424 -31.175   3.188  1.00 10.00      A   
ATOM   4707  C   ALA A 497      -3.093 -31.096   1.337  1.00 10.00      A   
ATOM   4708  O   ALA A 497      -4.220 -30.736   1.663  1.00 10.00      A   
ATOM   4709  N   LEU A 498      -2.518 -30.745   0.196  1.00 10.00      A   
ATOM   4710  HN  LEU A 498      -1.616 -31.072   0.000  1.00 10.00      A   
ATOM   4711  CA  LEU A 498      -3.183 -29.887  -0.774  1.00 10.00      A   
ATOM   4712  CB  LEU A 498      -2.230 -29.561  -1.930  1.00 10.00      A   
ATOM   4713  CG  LEU A 498      -2.819 -28.784  -3.111  1.00 10.00      A   
ATOM   4714  CD1 LEU A 498      -3.358 -27.436  -2.655  1.00 10.00      A   
ATOM   4715  CD2 LEU A 498      -1.778 -28.603  -4.206  1.00 10.00      A   
ATOM   4716  C   LEU A 498      -4.450 -30.552  -1.303  1.00 10.00      A   
ATOM   4717  O   LEU A 498      -5.531 -29.971  -1.260  1.00 10.00      A   
ATOM   4718  N   LEU A 499      -4.315 -31.784  -1.781  1.00 10.00      A   
ATOM   4719  HN  LEU A 499      -3.425 -32.206  -1.776  1.00 10.00      A   
ATOM   4720  CA  LEU A 499      -5.451 -32.526  -2.323  1.00 10.00      A   
ATOM   4721  CB  LEU A 499      -4.977 -33.797  -3.031  1.00 10.00      A   
ATOM   4722  CG  LEU A 499      -4.289 -33.594  -4.383  1.00 10.00      A   
ATOM   4723  CD1 LEU A 499      -3.544 -34.850  -4.801  1.00 10.00      A   
ATOM   4724  CD2 LEU A 499      -5.304 -33.204  -5.446  1.00 10.00      A   
ATOM   4725  C   LEU A 499      -6.462 -32.871  -1.234  1.00 10.00      A   
ATOM   4726  O   LEU A 499      -7.662 -32.981  -1.495  1.00 10.00      A   
ATOM   4727  N   ALA A 500      -5.973 -33.026  -0.011  1.00 10.00      A   
ATOM   4728  HN  ALA A 500      -5.009 -32.915   0.136  1.00 10.00      A   
ATOM   4729  CA  ALA A 500      -6.830 -33.360   1.116  1.00 10.00      A   
ATOM   4730  CB  ALA A 500      -6.007 -33.906   2.270  1.00 10.00      A   
ATOM   4731  C   ALA A 500      -7.646 -32.155   1.572  1.00 10.00      A   
ATOM   4732  O   ALA A 500      -8.665 -32.304   2.239  1.00 10.00      A   
ATOM   4733  N   ASN A 501      -7.203 -30.960   1.202  1.00 10.00      A   
ATOM   4734  HN  ASN A 501      -6.391 -30.896   0.655  1.00 10.00      A   
ATOM   4735  CA  ASN A 501      -7.896 -29.739   1.593  1.00 10.00      A   
ATOM   4736  CB  ASN A 501      -6.996 -28.859   2.463  1.00 10.00      A   
ATOM   4737  CG  ASN A 501      -6.764 -29.440   3.845  1.00 10.00      A   
ATOM   4738  OD1 ASN A 501      -7.540 -29.197   4.769  1.00 10.00      A   
ATOM   4739  ND2 ASN A 501      -5.691 -30.206   3.997  1.00 10.00      A   
ATOM   4740 HD21 ASN A 501      -5.108 -30.354   3.217  1.00 10.00      A   
ATOM   4741 HD22 ASN A 501      -5.521 -30.601   4.883  1.00 10.00      A   
ATOM   4742  C   ASN A 501      -8.377 -28.954   0.383  1.00 10.00      A   
ATOM   4743  O   ASN A 501      -8.575 -27.741   0.454  1.00 10.00      A   
ATOM   4744  N   ALA A 502      -8.584 -29.659  -0.723  1.00 10.00      A   
ATOM   4745  HN  ALA A 502      -8.406 -30.623  -0.713  1.00 10.00      A   
ATOM   4746  CA  ALA A 502      -9.049 -29.036  -1.961  1.00 10.00      A   
ATOM   4747  CB  ALA A 502      -9.088 -30.063  -3.078  1.00 10.00      A   
ATOM   4748  C   ALA A 502     -10.427 -28.406  -1.779  1.00 10.00      A   
ATOM   4749  O   ALA A 502     -10.802 -27.477  -2.491  1.00 10.00      A   
ATOM   4750  N   SER A 503     -11.163 -28.907  -0.805  1.00 10.00      A   
ATOM   4751  HN  SER A 503     -10.801 -29.642  -0.266  1.00 10.00      A   
ATOM   4752  CA  SER A 503     -12.502 -28.423  -0.516  1.00 10.00      A   
ATOM   4753  CB  SER A 503     -13.172 -29.400   0.447  1.00 10.00      A   
ATOM   4754  OG  SER A 503     -12.506 -30.655   0.412  1.00 10.00      A   
ATOM   4755  HG  SER A 503     -12.511 -31.052   1.294  1.00 10.00      A   
ATOM   4756  C   SER A 503     -12.497 -27.012   0.082  1.00 10.00      A   
ATOM   4757  O   SER A 503     -13.501 -26.303   0.019  1.00 10.00      A   
ATOM   4758  N   LYS A 504     -11.365 -26.599   0.643  1.00 10.00      A   
ATOM   4759  HN  LYS A 504     -10.580 -27.192   0.637  1.00 10.00      A   
ATOM   4760  CA  LYS A 504     -11.260 -25.279   1.265  1.00 10.00      A   
ATOM   4761  CB  LYS A 504     -10.321 -25.329   2.478  1.00 10.00      A   
ATOM   4762  CG  LYS A 504     -10.548 -24.221   3.500  1.00 10.00      A   
ATOM   4763  CD  LYS A 504     -11.927 -24.324   4.135  1.00 10.00      A   
ATOM   4764  CE  LYS A 504     -12.110 -23.309   5.258  1.00 10.00      A   
ATOM   4765  NZ  LYS A 504     -13.324 -23.596   6.072  1.00 10.00      A   
ATOM   4766  HZ1 LYS A 504     -13.406 -22.920   6.864  1.00 10.00      A   
ATOM   4767  HZ2 LYS A 504     -13.273 -24.559   6.461  1.00 10.00      A   
ATOM   4768  HZ3 LYS A 504     -14.177 -23.517   5.483  1.00 10.00      A   
ATOM   4769  C   LYS A 504     -10.795 -24.223   0.267  1.00 10.00      A   
ATOM   4770  O   LYS A 504     -10.807 -23.025   0.560  1.00 10.00      A   
ATOM   4771  N   LEU A 505     -10.425 -24.668  -0.925  1.00 10.00      A   
ATOM   4772  HN  LEU A 505     -10.470 -25.631  -1.111  1.00 10.00      A   
ATOM   4773  CA  LEU A 505      -9.946 -23.767  -1.965  1.00 10.00      A   
ATOM   4774  CB  LEU A 505      -9.392 -24.561  -3.150  1.00 10.00      A   
ATOM   4775  CG  LEU A 505      -8.179 -25.452  -2.869  1.00 10.00      A   
ATOM   4776  CD1 LEU A 505      -7.747 -26.187  -4.130  1.00 10.00      A   
ATOM   4777  CD2 LEU A 505      -7.031 -24.635  -2.300  1.00 10.00      A   
ATOM   4778  C   LEU A 505     -11.033 -22.803  -2.437  1.00 10.00      A   
ATOM   4779  O   LEU A 505     -10.735 -21.707  -2.901  1.00 10.00      A   
ATOM   4780  N   GLU A 506     -12.290 -23.210  -2.307  1.00 10.00      A   
ATOM   4781  HN  GLU A 506     -12.468 -24.096  -1.927  1.00 10.00      A   
ATOM   4782  CA  GLU A 506     -13.414 -22.376  -2.729  1.00 10.00      A   
ATOM   4783  CB  GLU A 506     -14.701 -23.195  -2.726  1.00 10.00      A   
ATOM   4784  CG  GLU A 506     -14.674 -24.401  -3.643  1.00 10.00      A   
ATOM   4785  CD  GLU A 506     -15.934 -25.222  -3.532  1.00 10.00      A   
ATOM   4786  OE1 GLU A 506     -15.838 -26.442  -3.289  1.00 10.00      A   
ATOM   4787  OE2 GLU A 506     -17.031 -24.645  -3.672  1.00 10.00      A   
ATOM   4788  C   GLU A 506     -13.592 -21.158  -1.827  1.00 10.00      A   
ATOM   4789  O   GLU A 506     -14.000 -20.085  -2.282  1.00 10.00      A   
ATOM   4790  N   THR A 507     -13.284 -21.329  -0.548  1.00 10.00      A   
ATOM   4791  HN  THR A 507     -12.949 -22.200  -0.252  1.00 10.00      A   
ATOM   4792  CA  THR A 507     -13.423 -20.256   0.429  1.00 10.00      A   
ATOM   4793  CB  THR A 507     -13.606 -20.832   1.843  1.00 10.00      A   
ATOM   4794  OG1 THR A 507     -13.071 -22.161   1.885  1.00 10.00      A   
ATOM   4795  HG1 THR A 507     -12.150 -22.144   1.595  1.00 10.00      A   
ATOM   4796  CG2 THR A 507     -15.076 -20.871   2.218  1.00 10.00      A   
ATOM   4797  C   THR A 507     -12.215 -19.320   0.421  1.00 10.00      A   
ATOM   4798  O   THR A 507     -12.253 -18.239   1.007  1.00 10.00      A   
ATOM   4799  N   MET A 508     -11.148 -19.733  -0.252  1.00 10.00      A   
ATOM   4800  HN  MET A 508     -11.184 -20.589  -0.727  1.00 10.00      A   
ATOM   4801  CA  MET A 508      -9.934 -18.934  -0.324  1.00 10.00      A   
ATOM   4802  CB  MET A 508      -8.702 -19.832  -0.213  1.00 10.00      A   
ATOM   4803  CG  MET A 508      -8.472 -20.407   1.175  1.00 10.00      A   
ATOM   4804  SD  MET A 508      -7.024 -21.481   1.255  1.00 10.00      A   
ATOM   4805  CE  MET A 508      -5.755 -20.397   0.605  1.00 10.00      A   
ATOM   4806  C   MET A 508      -9.888 -18.139  -1.623  1.00 10.00      A   
ATOM   4807  O   MET A 508     -10.437 -18.562  -2.638  1.00 10.00      A   
ATOM   4808  N   ARG A 509      -9.236 -16.984  -1.581  1.00 10.00      A   
ATOM   4809  HN  ARG A 509      -8.814 -16.703  -0.741  1.00 10.00      A   
ATOM   4810  CA  ARG A 509      -9.118 -16.133  -2.756  1.00 10.00      A   
ATOM   4811  CB  ARG A 509      -8.763 -14.696  -2.356  1.00 10.00      A   
ATOM   4812  CG  ARG A 509      -8.704 -13.721  -3.529  1.00 10.00      A   
ATOM   4813  CD  ARG A 509      -7.815 -12.521  -3.229  1.00 10.00      A   
ATOM   4814  NE  ARG A 509      -8.361 -11.684  -2.162  1.00 10.00      A   
ATOM   4815  HE  ARG A 509      -9.256 -11.915  -1.820  1.00 10.00      A   
ATOM   4816  CZ  ARG A 509      -7.738 -10.620  -1.644  1.00 10.00      A   
ATOM   4817  NH1 ARG A 509      -6.551 -10.230  -2.090  1.00 10.00      A   
ATOM   4818 HH11 ARG A 509      -6.079 -10.744  -2.861  1.00 10.00      A   
ATOM   4819 HH12 ARG A 509      -6.076  -9.390  -1.658  1.00 10.00      A   
ATOM   4820  NH2 ARG A 509      -8.315  -9.945  -0.674  1.00 10.00      A   
ATOM   4821 HH21 ARG A 509      -9.247 -10.228  -0.319  1.00 10.00      A   
ATOM   4822 HH22 ARG A 509      -7.831  -9.113  -0.253  1.00 10.00      A   
ATOM   4823  C   ARG A 509      -8.054 -16.681  -3.694  1.00 10.00      A   
ATOM   4824  O   ARG A 509      -8.316 -16.936  -4.871  1.00 10.00      A   
ATOM   4825  N   SER A 510      -6.860 -16.888  -3.157  1.00 10.00      A   
ATOM   4826  HN  SER A 510      -6.719 -16.697  -2.206  1.00 10.00      A   
ATOM   4827  CA  SER A 510      -5.754 -17.387  -3.948  1.00 10.00      A   
ATOM   4828  CB  SER A 510      -5.086 -16.224  -4.678  1.00 10.00      A   
ATOM   4829  OG  SER A 510      -5.219 -15.022  -3.936  1.00 10.00      A   
ATOM   4830  HG  SER A 510      -4.460 -14.454  -4.107  1.00 10.00      A   
ATOM   4831  C   SER A 510      -4.729 -18.125  -3.095  1.00 10.00      A   
ATOM   4832  O   SER A 510      -4.383 -17.696  -1.988  1.00 10.00      A   
ATOM   4833  N   LEU A 511      -4.270 -19.247  -3.616  1.00 10.00      A   
ATOM   4834  HN  LEU A 511      -4.629 -19.547  -4.486  1.00 10.00      A   
ATOM   4835  CA  LEU A 511      -3.259 -20.057  -2.960  1.00 10.00      A   
ATOM   4836  CB  LEU A 511      -3.746 -21.502  -2.794  1.00 10.00      A   
ATOM   4837  CG  LEU A 511      -2.740 -22.499  -2.210  1.00 10.00      A   
ATOM   4838  CD1 LEU A 511      -2.332 -22.095  -0.802  1.00 10.00      A   
ATOM   4839  CD2 LEU A 511      -3.324 -23.899  -2.209  1.00 10.00      A   
ATOM   4840  C   LEU A 511      -1.987 -20.018  -3.796  1.00 10.00      A   
ATOM   4841  O   LEU A 511      -1.962 -20.506  -4.928  1.00 10.00      A   
ATOM   4842  N   TRP A 512      -0.947 -19.420  -3.247  1.00 10.00      A   
ATOM   4843  HN  TRP A 512      -1.023 -19.063  -2.334  1.00 10.00      A   
ATOM   4844  CA  TRP A 512       0.315 -19.292  -3.952  1.00 10.00      A   
ATOM   4845  CB  TRP A 512       0.756 -17.823  -3.976  1.00 10.00      A   
ATOM   4846  CG  TRP A 512       2.150 -17.609  -4.484  1.00 10.00      A   
ATOM   4847  CD1 TRP A 512       3.244 -17.276  -3.741  1.00 10.00      A   
ATOM   4848  CD2 TRP A 512       2.602 -17.719  -5.840  1.00 10.00      A   
ATOM   4849  NE1 TRP A 512       4.347 -17.162  -4.551  1.00 10.00      A   
ATOM   4850  HE1 TRP A 512       5.257 -16.928  -4.249  1.00 10.00      A   
ATOM   4851  CE2 TRP A 512       3.981 -17.433  -5.841  1.00 10.00      A   
ATOM   4852  CE3 TRP A 512       1.981 -18.034  -7.052  1.00 10.00      A   
ATOM   4853  CZ2 TRP A 512       4.744 -17.450  -7.005  1.00 10.00      A   
ATOM   4854  CZ3 TRP A 512       2.739 -18.049  -8.206  1.00 10.00      A   
ATOM   4855  CH2 TRP A 512       4.106 -17.760  -8.174  1.00 10.00      A   
ATOM   4856  C   TRP A 512       1.398 -20.166  -3.333  1.00 10.00      A   
ATOM   4857  O   TRP A 512       1.729 -20.030  -2.155  1.00 10.00      A   
ATOM   4858  N   MET A 513       1.929 -21.082  -4.124  1.00 10.00      A   
ATOM   4859  HN  MET A 513       1.595 -21.176  -5.046  1.00 10.00      A   
ATOM   4860  CA  MET A 513       2.988 -21.964  -3.660  1.00 10.00      A   
ATOM   4861  CB  MET A 513       2.465 -23.383  -3.414  1.00 10.00      A   
ATOM   4862  CG  MET A 513       1.408 -23.493  -2.328  1.00 10.00      A   
ATOM   4863  SD  MET A 513       0.895 -25.195  -2.032  1.00 10.00      A   
ATOM   4864  CE  MET A 513       2.323 -25.836  -1.160  1.00 10.00      A   
ATOM   4865  C   MET A 513       4.122 -21.996  -4.673  1.00 10.00      A   
ATOM   4866  O   MET A 513       3.887 -22.102  -5.878  1.00 10.00      A   
ATOM   4867  N   SER A 514       5.349 -21.878  -4.192  1.00 10.00      A   
ATOM   4868  HN  SER A 514       5.482 -21.776  -3.222  1.00 10.00      A   
ATOM   4869  CA  SER A 514       6.509 -21.901  -5.068  1.00 10.00      A   
ATOM   4870  CB  SER A 514       6.912 -20.475  -5.433  1.00 10.00      A   
ATOM   4871  OG  SER A 514       6.364 -19.555  -4.508  1.00 10.00      A   
ATOM   4872  HG  SER A 514       5.535 -19.910  -4.164  1.00 10.00      A   
ATOM   4873  C   SER A 514       7.668 -22.631  -4.405  1.00 10.00      A   
ATOM   4874  O   SER A 514       7.865 -22.518  -3.192  1.00 10.00      A   
ATOM   4875  N   SER A 515       8.414 -23.389  -5.207  1.00 10.00      A   
ATOM   4876  HN  SER A 515       8.191 -23.429  -6.164  1.00 10.00      A   
ATOM   4877  CA  SER A 515       9.556 -24.157  -4.716  1.00 10.00      A   
ATOM   4878  CB  SER A 515      10.683 -23.228  -4.257  1.00 10.00      A   
ATOM   4879  OG  SER A 515      10.945 -22.226  -5.233  1.00 10.00      A   
ATOM   4880  HG  SER A 515      11.530 -22.586  -5.907  1.00 10.00      A   
ATOM   4881  C   SER A 515       9.134 -25.104  -3.596  1.00 10.00      A   
ATOM   4882  O   SER A 515       9.659 -25.058  -2.484  1.00 10.00      A   
ATOM   4883  N   CYS A 516       8.150 -25.938  -3.894  1.00 10.00      A   
ATOM   4884  HN  CYS A 516       7.767 -25.917  -4.795  1.00 10.00      A   
ATOM   4885  CA  CYS A 516       7.639 -26.902  -2.932  1.00 10.00      A   
ATOM   4886  CB  CYS A 516       6.220 -26.523  -2.494  1.00 10.00      A   
ATOM   4887  SG  CYS A 516       6.051 -24.818  -1.907  1.00 10.00      A   
ATOM   4888  HG  CYS A 516       7.090 -24.126  -2.361  1.00 10.00      A   
ATOM   4889  C   CYS A 516       7.663 -28.300  -3.543  1.00 10.00      A   
ATOM   4890  O   CYS A 516       8.192 -28.489  -4.637  1.00 10.00      A   
ATOM   4891  N   SER A 517       7.083 -29.271  -2.856  1.00 10.00      A   
ATOM   4892  HN  SER A 517       6.651 -29.068  -1.998  1.00 10.00      A   
ATOM   4893  CA  SER A 517       7.064 -30.638  -3.356  1.00 10.00      A   
ATOM   4894  CB  SER A 517       7.413 -31.626  -2.249  1.00 10.00      A   
ATOM   4895  OG  SER A 517       8.711 -31.365  -1.738  1.00 10.00      A   
ATOM   4896  HG  SER A 517       8.733 -31.580  -0.799  1.00 10.00      A   
ATOM   4897  C   SER A 517       5.725 -30.982  -3.997  1.00 10.00      A   
ATOM   4898  O   SER A 517       5.209 -32.090  -3.841  1.00 10.00      A   
ATOM   4899  N   VAL A 518       5.176 -30.026  -4.733  1.00 10.00      A   
ATOM   4900  HN  VAL A 518       5.646 -29.174  -4.830  1.00 10.00      A   
ATOM   4901  CA  VAL A 518       3.907 -30.220  -5.415  1.00 10.00      A   
ATOM   4902  CB  VAL A 518       3.119 -28.897  -5.541  1.00 10.00      A   
ATOM   4903  CG1 VAL A 518       1.736 -29.154  -6.119  1.00 10.00      A   
ATOM   4904  CG2 VAL A 518       3.010 -28.208  -4.190  1.00 10.00      A   
ATOM   4905  C   VAL A 518       4.167 -30.792  -6.802  1.00 10.00      A   
ATOM   4906  O   VAL A 518       4.705 -30.106  -7.676  1.00 10.00      A   
ATOM   4907  N   SER A 519       3.807 -32.053  -6.988  1.00 10.00      A   
ATOM   4908  HN  SER A 519       3.376 -32.542  -6.245  1.00 10.00      A   
ATOM   4909  CA  SER A 519       4.022 -32.733  -8.257  1.00 10.00      A   
ATOM   4910  CB  SER A 519       3.868 -34.247  -8.082  1.00 10.00      A   
ATOM   4911  OG  SER A 519       2.628 -34.564  -7.474  1.00 10.00      A   
ATOM   4912  HG  SER A 519       2.573 -34.120  -6.607  1.00 10.00      A   
ATOM   4913  C   SER A 519       3.079 -32.225  -9.345  1.00 10.00      A   
ATOM   4914  O   SER A 519       1.957 -31.783  -9.061  1.00 10.00      A   
ATOM   4915  N   PHE A 520       3.543 -32.283 -10.590  1.00 10.00      A   
ATOM   4916  HN  PHE A 520       4.451 -32.627 -10.747  1.00 10.00      A   
ATOM   4917  CA  PHE A 520       2.748 -31.849 -11.731  1.00 10.00      A   
ATOM   4918  CB  PHE A 520       3.588 -31.882 -13.013  1.00 10.00      A   
ATOM   4919  CG  PHE A 520       2.819 -31.560 -14.266  1.00 10.00      A   
ATOM   4920  CD1 PHE A 520       2.213 -30.322 -14.424  1.00 10.00      A   
ATOM   4921  CD2 PHE A 520       2.700 -32.491 -15.282  1.00 10.00      A   
ATOM   4922  CE1 PHE A 520       1.504 -30.020 -15.572  1.00 10.00      A   
ATOM   4923  CE2 PHE A 520       1.994 -32.196 -16.432  1.00 10.00      A   
ATOM   4924  CZ  PHE A 520       1.395 -30.959 -16.578  1.00 10.00      A   
ATOM   4925  C   PHE A 520       1.517 -32.738 -11.878  1.00 10.00      A   
ATOM   4926  O   PHE A 520       0.445 -32.278 -12.280  1.00 10.00      A   
ATOM   4927  N   GLY A 521       1.681 -34.012 -11.532  1.00 10.00      A   
ATOM   4928  HN  GLY A 521       2.560 -34.313 -11.211  1.00 10.00      A   
ATOM   4929  CA  GLY A 521       0.586 -34.956 -11.617  1.00 10.00      A   
ATOM   4930  C   GLY A 521      -0.569 -34.566 -10.715  1.00 10.00      A   
ATOM   4931  O   GLY A 521      -1.735 -34.655 -11.110  1.00 10.00      A   
ATOM   4932  N   ALA A 522      -0.246 -34.112  -9.512  1.00 10.00      A   
ATOM   4933  HN  ALA A 522       0.701 -34.058  -9.257  1.00 10.00      A   
ATOM   4934  CA  ALA A 522      -1.262 -33.697  -8.556  1.00 10.00      A   
ATOM   4935  CB  ALA A 522      -0.654 -33.491  -7.185  1.00 10.00      A   
ATOM   4936  C   ALA A 522      -1.956 -32.424  -9.019  1.00 10.00      A   
ATOM   4937  O   ALA A 522      -3.158 -32.259  -8.815  1.00 10.00      A   
ATOM   4938  N   CYS A 523      -1.194 -31.526  -9.644  1.00 10.00      A   
ATOM   4939  HN  CYS A 523      -0.239 -31.709  -9.761  1.00 10.00      A   
ATOM   4940  CA  CYS A 523      -1.743 -30.272 -10.149  1.00 10.00      A   
ATOM   4941  CB  CYS A 523      -0.642 -29.417 -10.781  1.00 10.00      A   
ATOM   4942  SG  CYS A 523       0.748 -29.056  -9.681  1.00 10.00      A   
ATOM   4943  HG  CYS A 523       1.226 -30.212  -9.224  1.00 10.00      A   
ATOM   4944  C   CYS A 523      -2.839 -30.552 -11.170  1.00 10.00      A   
ATOM   4945  O   CYS A 523      -3.892 -29.909 -11.161  1.00 10.00      A   
ATOM   4946  N   LYS A 524      -2.596 -31.534 -12.037  1.00 10.00      A   
ATOM   4947  HN  LYS A 524      -1.744 -32.017 -11.991  1.00 10.00      A   
ATOM   4948  CA  LYS A 524      -3.572 -31.909 -13.052  1.00 10.00      A   
ATOM   4949  CB  LYS A 524      -2.970 -32.903 -14.049  1.00 10.00      A   
ATOM   4950  CG  LYS A 524      -1.966 -32.293 -15.014  1.00 10.00      A   
ATOM   4951  CD  LYS A 524      -1.748 -33.185 -16.226  1.00 10.00      A   
ATOM   4952  CE  LYS A 524      -1.048 -34.478 -15.847  1.00 10.00      A   
ATOM   4953  NZ  LYS A 524      -1.006 -35.443 -16.976  1.00 10.00      A   
ATOM   4954  HZ1 LYS A 524      -0.581 -34.997 -17.814  1.00 10.00      A   
ATOM   4955  HZ2 LYS A 524      -1.968 -35.766 -17.214  1.00 10.00      A   
ATOM   4956  HZ3 LYS A 524      -0.432 -36.277 -16.712  1.00 10.00      A   
ATOM   4957  C   LYS A 524      -4.805 -32.522 -12.400  1.00 10.00      A   
ATOM   4958  O   LYS A 524      -5.937 -32.189 -12.753  1.00 10.00      A   
ATOM   4959  N   LEU A 525      -4.570 -33.406 -11.432  1.00 10.00      A   
ATOM   4960  HN  LEU A 525      -3.639 -33.616 -11.196  1.00 10.00      A   
ATOM   4961  CA  LEU A 525      -5.650 -34.079 -10.717  1.00 10.00      A   
ATOM   4962  CB  LEU A 525      -5.086 -35.120  -9.746  1.00 10.00      A   
ATOM   4963  CG  LEU A 525      -6.104 -36.058  -9.090  1.00 10.00      A   
ATOM   4964  CD1 LEU A 525      -6.806 -36.916 -10.136  1.00 10.00      A   
ATOM   4965  CD2 LEU A 525      -5.424 -36.932  -8.050  1.00 10.00      A   
ATOM   4966  C   LEU A 525      -6.511 -33.074  -9.965  1.00 10.00      A   
ATOM   4967  O   LEU A 525      -7.736 -33.192  -9.933  1.00 10.00      A   
ATOM   4968  N   LEU A 526      -5.858 -32.086  -9.366  1.00 10.00      A   
ATOM   4969  HN  LEU A 526      -4.874 -32.063  -9.418  1.00 10.00      A   
ATOM   4970  CA  LEU A 526      -6.551 -31.047  -8.621  1.00 10.00      A   
ATOM   4971  CB  LEU A 526      -5.546 -30.110  -7.950  1.00 10.00      A   
ATOM   4972  CG  LEU A 526      -6.133 -29.027  -7.044  1.00 10.00      A   
ATOM   4973  CD1 LEU A 526      -6.719 -29.643  -5.785  1.00 10.00      A   
ATOM   4974  CD2 LEU A 526      -5.077 -27.991  -6.695  1.00 10.00      A   
ATOM   4975  C   LEU A 526      -7.469 -30.257  -9.544  1.00 10.00      A   
ATOM   4976  O   LEU A 526      -8.625 -29.999  -9.211  1.00 10.00      A   
ATOM   4977  N   GLY A 527      -6.949 -29.898 -10.713  1.00 10.00      A   
ATOM   4978  HN  GLY A 527      -6.021 -30.150 -10.924  1.00 10.00      A   
ATOM   4979  CA  GLY A 527      -7.730 -29.144 -11.679  1.00 10.00      A   
ATOM   4980  C   GLY A 527      -8.898 -29.943 -12.226  1.00 10.00      A   
ATOM   4981  O   GLY A 527      -9.923 -29.379 -12.598  1.00 10.00      A   
ATOM   4982  N   GLN A 528      -8.741 -31.262 -12.273  1.00 10.00      A   
ATOM   4983  HN  GLN A 528      -7.896 -31.656 -11.967  1.00 10.00      A   
ATOM   4984  CA  GLN A 528      -9.795 -32.132 -12.771  1.00 10.00      A   
ATOM   4985  CB  GLN A 528      -9.231 -33.485 -13.210  1.00 10.00      A   
ATOM   4986  CG  GLN A 528      -8.533 -33.458 -14.563  1.00 10.00      A   
ATOM   4987  CD  GLN A 528      -9.474 -33.103 -15.699  1.00 10.00      A   
ATOM   4988  OE1 GLN A 528     -10.663 -33.417 -15.661  1.00 10.00      A   
ATOM   4989  NE2 GLN A 528      -8.951 -32.438 -16.715  1.00 10.00      A   
ATOM   4990 HE21 GLN A 528      -7.998 -32.211 -16.680  1.00 10.00      A   
ATOM   4991 HE22 GLN A 528      -9.538 -32.199 -17.466  1.00 10.00      A   
ATOM   4992  C   GLN A 528     -10.884 -32.324 -11.724  1.00 10.00      A   
ATOM   4993  O   GLN A 528     -12.054 -32.498 -12.058  1.00 10.00      A   
ATOM   4994  N   LYS A 529     -10.495 -32.289 -10.455  1.00 10.00      A   
ATOM   4995  HN  LYS A 529      -9.545 -32.150 -10.249  1.00 10.00      A   
ATOM   4996  CA  LYS A 529     -11.446 -32.457  -9.367  1.00 10.00      A   
ATOM   4997  CB  LYS A 529     -10.765 -33.018  -8.115  1.00 10.00      A   
ATOM   4998  CG  LYS A 529     -11.712 -33.194  -6.940  1.00 10.00      A   
ATOM   4999  CD  LYS A 529     -11.036 -33.844  -5.747  1.00 10.00      A   
ATOM   5000  CE  LYS A 529     -12.004 -33.964  -4.579  1.00 10.00      A   
ATOM   5001  NZ  LYS A 529     -13.282 -34.617  -4.976  1.00 10.00      A   
ATOM   5002  HZ1 LYS A 529     -13.093 -35.525  -5.443  1.00 10.00      A   
ATOM   5003  HZ2 LYS A 529     -13.810 -34.007  -5.636  1.00 10.00      A   
ATOM   5004  HZ3 LYS A 529     -13.873 -34.788  -4.136  1.00 10.00      A   
ATOM   5005  C   LYS A 529     -12.151 -31.144  -9.045  1.00 10.00      A   
ATOM   5006  O   LYS A 529     -13.344 -31.128  -8.742  1.00 10.00      A   
ATOM   5007  N   MET A 530     -11.409 -30.046  -9.106  1.00 10.00      A   
ATOM   5008  HN  MET A 530     -10.457 -30.118  -9.351  1.00 10.00      A   
ATOM   5009  CA  MET A 530     -11.969 -28.728  -8.822  1.00 10.00      A   
ATOM   5010  CB  MET A 530     -11.213 -28.046  -7.673  1.00 10.00      A   
ATOM   5011  CG  MET A 530     -11.086 -28.889  -6.414  1.00 10.00      A   
ATOM   5012  SD  MET A 530     -12.683 -29.328  -5.700  1.00 10.00      A   
ATOM   5013  CE  MET A 530     -13.280 -27.720  -5.187  1.00 10.00      A   
ATOM   5014  C   MET A 530     -11.918 -27.847 -10.066  1.00 10.00      A   
ATOM   5015  O   MET A 530     -10.999 -27.041 -10.229  1.00 10.00      A   
ATOM   5016  N   PRO A 531     -12.919 -27.967 -10.956  1.00 10.00      A   
ATOM   5017  CA  PRO A 531     -12.978 -27.193 -12.201  1.00 10.00      A   
ATOM   5018  CB  PRO A 531     -14.029 -27.936 -13.046  1.00 10.00      A   
ATOM   5019  CG  PRO A 531     -14.379 -29.168 -12.273  1.00 10.00      A   
ATOM   5020  CD  PRO A 531     -14.071 -28.865 -10.838  1.00 10.00      A   
ATOM   5021  C   PRO A 531     -13.410 -25.746 -11.972  1.00 10.00      A   
ATOM   5022  O   PRO A 531     -13.525 -24.968 -12.915  1.00 10.00      A   
ATOM   5023  N   LYS A 532     -13.645 -25.387 -10.720  1.00 10.00      A   
ATOM   5024  HN  LYS A 532     -13.531 -26.046 -10.008  1.00 10.00      A   
ATOM   5025  CA  LYS A 532     -14.063 -24.034 -10.384  1.00 10.00      A   
ATOM   5026  CB  LYS A 532     -15.148 -24.063  -9.306  1.00 10.00      A   
ATOM   5027  CG  LYS A 532     -16.505 -24.516  -9.821  1.00 10.00      A   
ATOM   5028  CD  LYS A 532     -17.512 -24.673  -8.695  1.00 10.00      A   
ATOM   5029  CE  LYS A 532     -18.910 -24.920  -9.242  1.00 10.00      A   
ATOM   5030  NZ  LYS A 532     -19.815 -25.476  -8.203  1.00 10.00      A   
ATOM   5031  HZ1 LYS A 532     -20.796 -25.490  -8.545  1.00 10.00      A   
ATOM   5032  HZ2 LYS A 532     -19.766 -24.900  -7.340  1.00 10.00      A   
ATOM   5033  HZ3 LYS A 532     -19.532 -26.449  -7.971  1.00 10.00      A   
ATOM   5034  C   LYS A 532     -12.873 -23.188  -9.935  1.00 10.00      A   
ATOM   5035  O   LYS A 532     -13.024 -22.031  -9.538  1.00 10.00      A   
ATOM   5036  N   LEU A 533     -11.689 -23.776  -9.999  1.00 10.00      A   
ATOM   5037  HN  LEU A 533     -11.628 -24.699 -10.322  1.00 10.00      A   
ATOM   5038  CA  LEU A 533     -10.473 -23.084  -9.614  1.00 10.00      A   
ATOM   5039  CB  LEU A 533      -9.932 -23.626  -8.292  1.00 10.00      A   
ATOM   5040  CG  LEU A 533     -10.644 -23.140  -7.031  1.00 10.00      A   
ATOM   5041  CD1 LEU A 533     -11.503 -24.245  -6.442  1.00 10.00      A   
ATOM   5042  CD2 LEU A 533      -9.638 -22.629  -6.014  1.00 10.00      A   
ATOM   5043  C   LEU A 533      -9.426 -23.215 -10.705  1.00 10.00      A   
ATOM   5044  O   LEU A 533      -9.265 -24.284 -11.298  1.00 10.00      A   
ATOM   5045  N   ASN A 534      -8.726 -22.129 -10.975  1.00 10.00      A   
ATOM   5046  HN  ASN A 534      -8.896 -21.307 -10.461  1.00 10.00      A   
ATOM   5047  CA  ASN A 534      -7.693 -22.132 -11.996  1.00 10.00      A   
ATOM   5048  CB  ASN A 534      -7.577 -20.771 -12.692  1.00 10.00      A   
ATOM   5049  CG  ASN A 534      -8.606 -20.561 -13.788  1.00 10.00      A   
ATOM   5050  OD1 ASN A 534      -9.225 -21.508 -14.274  1.00 10.00      A   
ATOM   5051  ND2 ASN A 534      -8.781 -19.317 -14.208  1.00 10.00      A   
ATOM   5052 HD21 ASN A 534      -8.237 -18.604 -13.801  1.00 10.00      A   
ATOM   5053 HD22 ASN A 534      -9.458 -19.153 -14.902  1.00 10.00      A   
ATOM   5054  C   ASN A 534      -6.356 -22.511 -11.392  1.00 10.00      A   
ATOM   5055  O   ASN A 534      -5.819 -21.785 -10.553  1.00 10.00      A   
ATOM   5056  N   VAL A 535      -5.848 -23.663 -11.795  1.00 10.00      A   
ATOM   5057  HN  VAL A 535      -6.354 -24.203 -12.442  1.00 10.00      A   
ATOM   5058  CA  VAL A 535      -4.558 -24.145 -11.327  1.00 10.00      A   
ATOM   5059  CB  VAL A 535      -4.566 -25.675 -11.109  1.00 10.00      A   
ATOM   5060  CG1 VAL A 535      -3.338 -26.116 -10.327  1.00 10.00      A   
ATOM   5061  CG2 VAL A 535      -5.838 -26.110 -10.393  1.00 10.00      A   
ATOM   5062  C   VAL A 535      -3.518 -23.784 -12.381  1.00 10.00      A   
ATOM   5063  O   VAL A 535      -3.195 -24.589 -13.258  1.00 10.00      A   
ATOM   5064  N   GLU A 536      -3.034 -22.557 -12.311  1.00 10.00      A   
ATOM   5065  HN  GLU A 536      -3.325 -21.969 -11.575  1.00 10.00      A   
ATOM   5066  CA  GLU A 536      -2.067 -22.059 -13.272  1.00 10.00      A   
ATOM   5067  CB  GLU A 536      -2.121 -20.532 -13.344  1.00 10.00      A   
ATOM   5068  CG  GLU A 536      -3.423 -19.986 -13.915  1.00 10.00      A   
ATOM   5069  CD  GLU A 536      -3.333 -18.519 -14.287  1.00 10.00      A   
ATOM   5070  OE1 GLU A 536      -2.215 -17.959 -14.264  1.00 10.00      A   
ATOM   5071  OE2 GLU A 536      -4.380 -17.918 -14.614  1.00 10.00      A   
ATOM   5072  C   GLU A 536      -0.655 -22.532 -12.962  1.00 10.00      A   
ATOM   5073  O   GLU A 536      -0.039 -22.102 -11.983  1.00 10.00      A   
ATOM   5074  N   VAL A 537      -0.160 -23.439 -13.788  1.00 10.00      A   
ATOM   5075  HN  VAL A 537      -0.722 -23.772 -14.525  1.00 10.00      A   
ATOM   5076  CA  VAL A 537       1.185 -23.959 -13.633  1.00 10.00      A   
ATOM   5077  CB  VAL A 537       1.356 -25.317 -14.346  1.00 10.00      A   
ATOM   5078  CG1 VAL A 537       2.753 -25.871 -14.111  1.00 10.00      A   
ATOM   5079  CG2 VAL A 537       0.303 -26.307 -13.872  1.00 10.00      A   
ATOM   5080  C   VAL A 537       2.178 -22.963 -14.215  1.00 10.00      A   
ATOM   5081  O   VAL A 537       2.243 -22.782 -15.431  1.00 10.00      A   
ATOM   5082  N   ILE A 538       2.925 -22.302 -13.345  1.00 10.00      A   
ATOM   5083  HN  ILE A 538       2.817 -22.483 -12.384  1.00 10.00      A   
ATOM   5084  CA  ILE A 538       3.911 -21.322 -13.777  1.00 10.00      A   
ATOM   5085  CB  ILE A 538       3.823 -20.026 -12.950  1.00 10.00      A   
ATOM   5086  CG1 ILE A 538       2.364 -19.582 -12.813  1.00 10.00      A   
ATOM   5087  CG2 ILE A 538       4.649 -18.928 -13.604  1.00 10.00      A   
ATOM   5088  CD1 ILE A 538       2.153 -18.466 -11.814  1.00 10.00      A   
ATOM   5089  C   ILE A 538       5.314 -21.910 -13.663  1.00 10.00      A   
ATOM   5090  O   ILE A 538       5.957 -21.833 -12.610  1.00 10.00      A   
ATOM   5091  N   ASP A 539       5.780 -22.501 -14.749  1.00 10.00      A   
ATOM   5092  HN  ASP A 539       5.230 -22.510 -15.565  1.00 10.00      A   
ATOM   5093  CA  ASP A 539       7.091 -23.127 -14.774  1.00 10.00      A   
ATOM   5094  CB  ASP A 539       6.914 -24.642 -14.894  1.00 10.00      A   
ATOM   5095  CG  ASP A 539       8.137 -25.419 -14.473  1.00 10.00      A   
ATOM   5096  OD1 ASP A 539       8.106 -26.049 -13.388  1.00 10.00      A   
ATOM   5097  OD2 ASP A 539       9.123 -25.418 -15.229  1.00 10.00      A   
ATOM   5098  C   ASP A 539       7.925 -22.581 -15.933  1.00 10.00      A   
ATOM   5099  O   ASP A 539       7.456 -22.523 -17.071  1.00 10.00      A   
ATOM   5100  N   GLU A 540       9.162 -22.180 -15.645  1.00 10.00      A   
ATOM   5101  HN  GLU A 540       9.494 -22.266 -14.720  1.00 10.00      A   
ATOM   5102  CA  GLU A 540      10.042 -21.616 -16.659  1.00 10.00      A   
ATOM   5103  CB  GLU A 540      10.881 -20.479 -16.070  1.00 10.00      A   
ATOM   5104  CG  GLU A 540      10.084 -19.270 -15.613  1.00 10.00      A   
ATOM   5105  CD  GLU A 540      10.965 -18.227 -14.961  1.00 10.00      A   
ATOM   5106  OE1 GLU A 540      11.479 -18.489 -13.856  1.00 10.00      A   
ATOM   5107  OE2 GLU A 540      11.157 -17.143 -15.553  1.00 10.00      A   
ATOM   5108  C   GLU A 540      10.966 -22.661 -17.290  1.00 10.00      A   
ATOM   5109  O   GLU A 540      11.833 -22.315 -18.099  1.00 10.00      A   
ATOM   5110  N   ARG A 541      10.791 -23.930 -16.929  1.00 10.00      A   
ATOM   5111  HN  ARG A 541      10.079 -24.159 -16.278  1.00 10.00      A   
ATOM   5112  CA  ARG A 541      11.630 -24.995 -17.481  1.00 10.00      A   
ATOM   5113  CB  ARG A 541      11.871 -26.108 -16.454  1.00 10.00      A   
ATOM   5114  CG  ARG A 541      12.623 -25.653 -15.213  1.00 10.00      A   
ATOM   5115  CD  ARG A 541      11.832 -25.949 -13.952  1.00 10.00      A   
ATOM   5116  NE  ARG A 541      12.248 -27.194 -13.311  1.00 10.00      A   
ATOM   5117  HE  ARG A 541      13.165 -27.508 -13.490  1.00 10.00      A   
ATOM   5118  CZ  ARG A 541      11.467 -27.921 -12.513  1.00 10.00      A   
ATOM   5119  NH1 ARG A 541      10.218 -27.540 -12.264  1.00 10.00      A   
ATOM   5120 HH11 ARG A 541       9.836 -26.666 -12.700  1.00 10.00      A   
ATOM   5121 HH12 ARG A 541       9.610 -28.110 -11.636  1.00 10.00      A   
ATOM   5122  NH2 ARG A 541      11.934 -29.040 -11.973  1.00 10.00      A   
ATOM   5123 HH21 ARG A 541      11.332 -29.613 -11.343  1.00 10.00      A   
ATOM   5124 HH22 ARG A 541      12.911 -29.355 -12.178  1.00 10.00      A   
ATOM   5125  C   ARG A 541      11.017 -25.563 -18.754  1.00 10.00      A   
ATOM   5126  O   ARG A 541      11.585 -26.448 -19.396  1.00 10.00      A   
ATOM   5127  N   GLY A 542       9.852 -25.048 -19.112  1.00 10.00      A   
ATOM   5128  HN  GLY A 542       9.445 -24.354 -18.555  1.00 10.00      A   
ATOM   5129  CA  GLY A 542       9.169 -25.500 -20.305  1.00 10.00      A   
ATOM   5130  C   GLY A 542       7.976 -26.368 -19.974  1.00 10.00      A   
ATOM   5131  O   GLY A 542       7.695 -26.611 -18.799  1.00 10.00      A   
ATOM   5132  N   ALA A 543       7.287 -26.841 -21.007  1.00 10.00      A   
ATOM   5133  HN  ALA A 543       7.579 -26.615 -21.914  1.00 10.00      A   
ATOM   5134  CA  ALA A 543       6.112 -27.690 -20.838  1.00 10.00      A   
ATOM   5135  CB  ALA A 543       5.575 -28.124 -22.194  1.00 10.00      A   
ATOM   5136  C   ALA A 543       6.430 -28.906 -19.969  1.00 10.00      A   
ATOM   5137  O   ALA A 543       7.336 -29.680 -20.272  1.00 10.00      A   
ATOM   5138  N   PRO A 544       5.670 -29.098 -18.880  1.00 10.00      A   
ATOM   5139  CA  PRO A 544       5.874 -30.209 -17.946  1.00 10.00      A   
ATOM   5140  CB  PRO A 544       5.055 -29.803 -16.709  1.00 10.00      A   
ATOM   5141  CG  PRO A 544       4.562 -28.417 -16.975  1.00 10.00      A   
ATOM   5142  CD  PRO A 544       4.548 -28.251 -18.464  1.00 10.00      A   
ATOM   5143  C   PRO A 544       5.371 -31.539 -18.495  1.00 10.00      A   
ATOM   5144  O   PRO A 544       5.194 -32.500 -17.749  1.00 10.00      A   
ATOM   5145  N   ASP A 545       5.148 -31.590 -19.799  1.00 10.00      A   
ATOM   5146  HN  ASP A 545       5.309 -30.790 -20.339  1.00 10.00      A   
ATOM   5147  CA  ASP A 545       4.667 -32.799 -20.449  1.00 10.00      A   
ATOM   5148  CB  ASP A 545       3.849 -32.426 -21.684  1.00 10.00      A   
ATOM   5149  CG  ASP A 545       2.618 -33.285 -21.857  1.00 10.00      A   
ATOM   5150  OD1 ASP A 545       2.630 -34.182 -22.720  1.00 10.00      A   
ATOM   5151  OD2 ASP A 545       1.621 -33.054 -21.144  1.00 10.00      A   
ATOM   5152  C   ASP A 545       5.838 -33.687 -20.855  1.00 10.00      A   
ATOM   5153  O   ASP A 545       5.671 -34.876 -21.132  1.00 10.00      A   
ATOM   5154  N   SER A 546       7.026 -33.099 -20.895  1.00 10.00      A   
ATOM   5155  HN  SER A 546       7.094 -32.146 -20.683  1.00 10.00      A   
ATOM   5156  CA  SER A 546       8.232 -33.829 -21.259  1.00 10.00      A   
ATOM   5157  CB  SER A 546       9.163 -32.915 -22.052  1.00 10.00      A   
ATOM   5158  OG  SER A 546       9.077 -31.587 -21.567  1.00 10.00      A   
ATOM   5159  HG  SER A 546       8.744 -31.013 -22.264  1.00 10.00      A   
ATOM   5160  C   SER A 546       8.934 -34.349 -20.011  1.00 10.00      A   
ATOM   5161  O   SER A 546       9.888 -35.127 -20.090  1.00 10.00      A   
ATOM   5162  N   ARG A 547       8.445 -33.919 -18.860  1.00 10.00      A   
ATOM   5163  HN  ARG A 547       7.667 -33.326 -18.865  1.00 10.00      A   
ATOM   5164  CA  ARG A 547       9.010 -34.322 -17.586  1.00 10.00      A   
ATOM   5165  CB  ARG A 547       9.391 -33.082 -16.763  1.00 10.00      A   
ATOM   5166  CG  ARG A 547      10.241 -32.070 -17.519  1.00 10.00      A   
ATOM   5167  CD  ARG A 547      10.677 -30.915 -16.632  1.00 10.00      A
[truncated: 221,457 more chars]
