# Supplementary material for: Flexibility of intrinsically disordered degrons in AUX/IAA proteins reinforces auxin co-receptor assemblies
Source: Nat Commun. 2020 May 8;11:2277. doi: 10.1038/s41467-020-16147-2 (PMC7210949; doi:10.1038/s41467-020-16147-2)
Supplement: Supplementary file 9 — Supplementary Data 6 [file 41467_2020_16147_MOESM9_ESM.gz › haddock_files/IAA07/No_disorder_restraint/NoDis_cluster4_1.pdb]

REMARK FILENAME="complex_288w.pdb0"
REMARK ===============================================================
REMARK HADDOCK run for complex
REMARK initial structure: complex_288.pdb
REMARK final NOE weights: unambig 50 amb: 50
REMARK ===============================================================
REMARK            total,bonds,angles,improper,dihe,vdw,elec,air,cdih,coup,rdcs,vean,dani,xpcs,rg
REMARK energies: -251.46, 0, 0, 0, 0, -26.5908, -226.258, 1.38892, 0, 0, 0, 0, 0, 0, 0
REMARK ===============================================================
REMARK            bonds,angles,impropers,dihe,air,cdih,coup,rdcs,vean,dani,xpcs
REMARK rms-dev.: 0,0,0,0,3.475279E-02,0,0, 0, 0, 0, 0
REMARK ===============================================================
REMARK               air,cdih,coup,rdcs,vean,dani,xpcs
REMARK               >0.3,>5,>1,>0,>5,>0.2,>0.2
REMARK violations.: 0, 0, 0, 0, 0, 0, 0
REMARK ===============================================================
REMARK                        CVpartition#,violations,rms
REMARK AIRs cross-validation: 2, 0, NaN
REMARK ===============================================================
REMARK NCS energy: 0
REMARK ===============================================================
REMARK Symmetry energy: 0
REMARK ===============================================================
REMARK Desolvation energy: 28.6476
REMARK Internal energy free molecules: -22402.7
REMARK Internal energy complex: -33769.2
REMARK Binding energy: -11590.6
REMARK ===============================================================
REMARK buried surface area: 1082.04
REMARK ===============================================================
REMARK water - chain1: 0 0 0
REMARK water - chain2: 0 0 0
REMARK water - chain3: 0 0 0
REMARK water - chain4: 0 0 0
REMARK water - chain5: 0 0 0
REMARK water - chain6: 0 0 0
REMARK ===============================================================
REMARK water - water: 0 0 0
REMARK ===============================================================
REMARK DATE:14-Feb-2019  04:47:45       created by user: enmr022
REMARK VERSION:1.3U
ATOM      1  N   PHE A   9     -37.042  18.543  -5.072  1.00 10.00      A   
ATOM      2  HN  PHE A   9     -37.705  19.239  -4.864  1.00 10.00      A   
ATOM      3  CA  PHE A   9     -35.641  18.772  -4.748  1.00 10.00      A   
ATOM      4  CB  PHE A   9     -35.072  17.593  -3.954  1.00 10.00      A   
ATOM      5  CG  PHE A   9     -35.483  17.586  -2.512  1.00 10.00      A   
ATOM      6  CD1 PHE A   9     -36.605  16.891  -2.101  1.00 10.00      A   
ATOM      7  CD2 PHE A   9     -34.747  18.281  -1.570  1.00 10.00      A   
ATOM      8  CE1 PHE A   9     -36.988  16.888  -0.776  1.00 10.00      A   
ATOM      9  CE2 PHE A   9     -35.124  18.282  -0.244  1.00 10.00      A   
ATOM     10  CZ  PHE A   9     -36.246  17.585   0.153  1.00 10.00      A   
ATOM     11  C   PHE A   9     -34.813  19.002  -6.007  1.00 10.00      A   
ATOM     12  O   PHE A   9     -34.613  18.083  -6.804  1.00 10.00      A   
ATOM     13  N   PRO A  10     -34.342  20.241  -6.213  1.00 10.00      A   
ATOM     14  CA  PRO A  10     -33.520  20.594  -7.372  1.00 10.00      A   
ATOM     15  CB  PRO A  10     -33.225  22.086  -7.168  1.00 10.00      A   
ATOM     16  CG  PRO A  10     -34.285  22.562  -6.238  1.00 10.00      A   
ATOM     17  CD  PRO A  10     -34.598  21.399  -5.345  1.00 10.00      A   
ATOM     18  C   PRO A  10     -32.215  19.803  -7.403  1.00 10.00      A   
ATOM     19  O   PRO A  10     -31.700  19.392  -6.357  1.00 10.00      A   
ATOM     20  N   GLU A  11     -31.677  19.615  -8.607  1.00 10.00      A   
ATOM     21  HN  GLU A  11     -32.136  19.987  -9.390  1.00 10.00      A   
ATOM     22  CA  GLU A  11     -30.434  18.867  -8.809  1.00 10.00      A   
ATOM     23  CB  GLU A  11     -30.033  18.879 -10.292  1.00 10.00      A   
ATOM     24  CG  GLU A  11     -31.204  18.885 -11.268  1.00 10.00      A   
ATOM     25  CD  GLU A  11     -31.676  17.497 -11.654  1.00 10.00      A   
ATOM     26  OE1 GLU A  11     -31.323  17.032 -12.760  1.00 10.00      A   
ATOM     27  OE2 GLU A  11     -32.417  16.877 -10.864  1.00 10.00      A   
ATOM     28  C   GLU A  11     -29.294  19.441  -7.965  1.00 10.00      A   
ATOM     29  O   GLU A  11     -28.428  18.706  -7.484  1.00 10.00      A   
ATOM     30  N   GLU A  12     -29.313  20.761  -7.786  1.00 10.00      A   
ATOM     31  HN  GLU A  12     -30.031  21.283  -8.201  1.00 10.00      A   
ATOM     32  CA  GLU A  12     -28.297  21.460  -7.005  1.00 10.00      A   
ATOM     33  CB  GLU A  12     -28.504  22.977  -7.097  1.00 10.00      A   
ATOM     34  CG  GLU A  12     -29.943  23.425  -6.880  1.00 10.00      A   
ATOM     35  CD  GLU A  12     -30.170  24.876  -7.236  1.00 10.00      A   
ATOM     36  OE1 GLU A  12     -29.853  25.751  -6.406  1.00 10.00      A   
ATOM     37  OE2 GLU A  12     -30.673  25.149  -8.347  1.00 10.00      A   
ATOM     38  C   GLU A  12     -28.291  21.006  -5.544  1.00 10.00      A   
ATOM     39  O   GLU A  12     -27.229  20.819  -4.946  1.00 10.00      A   
ATOM     40  N   VAL A  13     -29.480  20.814  -4.983  1.00 10.00      A   
ATOM     41  HN  VAL A  13     -30.291  20.958  -5.518  1.00 10.00      A   
ATOM     42  CA  VAL A  13     -29.613  20.387  -3.594  1.00 10.00      A   
ATOM     43  CB  VAL A  13     -31.077  20.461  -3.120  1.00 10.00      A   
ATOM     44  CG1 VAL A  13     -31.195  20.071  -1.657  1.00 10.00      A   
ATOM     45  CG2 VAL A  13     -31.640  21.853  -3.346  1.00 10.00      A   
ATOM     46  C   VAL A  13     -29.106  18.960  -3.419  1.00 10.00      A   
ATOM     47  O   VAL A  13     -28.272  18.688  -2.556  1.00 10.00      A   
ATOM     48  N   LEU A  14     -29.601  18.058  -4.262  1.00 10.00      A   
ATOM     49  HN  LEU A  14     -30.251  18.348  -4.944  1.00 10.00      A   
ATOM     50  CA  LEU A  14     -29.213  16.651  -4.206  1.00 10.00      A   
ATOM     51  CB  LEU A  14     -29.963  15.853  -5.270  1.00 10.00      A   
ATOM     52  CG  LEU A  14     -31.492  15.930  -5.206  1.00 10.00      A   
ATOM     53  CD1 LEU A  14     -32.117  15.215  -6.391  1.00 10.00      A   
ATOM     54  CD2 LEU A  14     -32.009  15.349  -3.900  1.00 10.00      A   
ATOM     55  C   LEU A  14     -27.708  16.485  -4.376  1.00 10.00      A   
ATOM     56  O   LEU A  14     -27.099  15.611  -3.761  1.00 10.00      A   
ATOM     57  N   GLU A  15     -27.110  17.346  -5.191  1.00 10.00      A   
ATOM     58  HN  GLU A  15     -27.653  18.026  -5.651  1.00 10.00      A   
ATOM     59  CA  GLU A  15     -25.671  17.302  -5.434  1.00 10.00      A   
ATOM     60  CB  GLU A  15     -25.269  18.378  -6.441  1.00 10.00      A   
ATOM     61  CG  GLU A  15     -23.844  18.253  -6.949  1.00 10.00      A   
ATOM     62  CD  GLU A  15     -23.391  19.491  -7.686  1.00 10.00      A   
ATOM     63  OE1 GLU A  15     -22.488  20.194  -7.179  1.00 10.00      A   
ATOM     64  OE2 GLU A  15     -23.937  19.770  -8.774  1.00 10.00      A   
ATOM     65  C   GLU A  15     -24.887  17.484  -4.134  1.00 10.00      A   
ATOM     66  O   GLU A  15     -23.886  16.800  -3.896  1.00 10.00      A   
ATOM     67  N   HIS A  16     -25.353  18.397  -3.289  1.00 10.00      A   
ATOM     68  HN  HIS A  16     -26.167  18.893  -3.520  1.00 10.00      A   
ATOM     69  CA  HIS A  16     -24.692  18.659  -2.022  1.00 10.00      A   
ATOM     70  CB  HIS A  16     -25.179  19.974  -1.404  1.00 10.00      A   
ATOM     71  CG  HIS A  16     -24.289  20.501  -0.317  1.00 10.00      A   
ATOM     72  ND1 HIS A  16     -23.055  21.039  -0.598  1.00 10.00      A   
ATOM     73  CD2 HIS A  16     -24.500  20.556   1.024  1.00 10.00      A   
ATOM     74  CE1 HIS A  16     -22.547  21.408   0.565  1.00 10.00      A   
ATOM     75  NE2 HIS A  16     -23.384  21.137   1.570  1.00 10.00      A   
ATOM     76  HE2 HIS A  16     -23.226  21.323   2.531  1.00 10.00      A   
ATOM     77  C   HIS A  16     -24.914  17.496  -1.062  1.00 10.00      A   
ATOM     78  O   HIS A  16     -24.015  17.116  -0.314  1.00 10.00      A   
ATOM     79  N   VAL A  17     -26.107  16.920  -1.109  1.00 10.00      A   
ATOM     80  HN  VAL A  17     -26.782  17.269  -1.734  1.00 10.00      A   
ATOM     81  CA  VAL A  17     -26.447  15.792  -0.249  1.00 10.00      A   
ATOM     82  CB  VAL A  17     -27.918  15.356  -0.436  1.00 10.00      A   
ATOM     83  CG1 VAL A  17     -28.263  14.206   0.499  1.00 10.00      A   
ATOM     84  CG2 VAL A  17     -28.864  16.526  -0.213  1.00 10.00      A   
ATOM     85  C   VAL A  17     -25.536  14.597  -0.532  1.00 10.00      A   
ATOM     86  O   VAL A  17     -25.031  13.954   0.388  1.00 10.00      A   
ATOM     87  N   PHE A  18     -25.312  14.323  -1.816  1.00 10.00      A   
ATOM     88  HN  PHE A  18     -25.734  14.885  -2.507  1.00 10.00      A   
ATOM     89  CA  PHE A  18     -24.475  13.200  -2.229  1.00 10.00      A   
ATOM     90  CB  PHE A  18     -24.662  12.890  -3.719  1.00 10.00      A   
ATOM     91  CG  PHE A  18     -26.056  12.465  -4.081  1.00 10.00      A   
ATOM     92  CD1 PHE A  18     -26.788  11.646  -3.239  1.00 10.00      A   
ATOM     93  CD2 PHE A  18     -26.634  12.887  -5.262  1.00 10.00      A   
ATOM     94  CE1 PHE A  18     -28.072  11.261  -3.570  1.00 10.00      A   
ATOM     95  CE2 PHE A  18     -27.916  12.505  -5.600  1.00 10.00      A   
ATOM     96  CZ  PHE A  18     -28.637  11.692  -4.753  1.00 10.00      A   
ATOM     97  C   PHE A  18     -22.996  13.416  -1.915  1.00 10.00      A   
ATOM     98  O   PHE A  18     -22.211  12.468  -1.941  1.00 10.00      A   
ATOM     99  N   SER A  19     -22.608  14.649  -1.616  1.00 10.00      A   
ATOM    100  HN  SER A  19     -23.269  15.376  -1.597  1.00 10.00      A   
ATOM    101  CA  SER A  19     -21.208  14.935  -1.314  1.00 10.00      A   
ATOM    102  CB  SER A  19     -20.909  16.439  -1.385  1.00 10.00      A   
ATOM    103  OG  SER A  19     -21.397  17.129  -0.246  1.00 10.00      A   
ATOM    104  HG  SER A  19     -22.364  17.136  -0.263  1.00 10.00      A   
ATOM    105  C   SER A  19     -20.807  14.365   0.045  1.00 10.00      A   
ATOM    106  O   SER A  19     -19.621  14.158   0.322  1.00 10.00      A   
ATOM    107  N   PHE A  20     -21.803  14.109   0.888  1.00 10.00      A   
ATOM    108  HN  PHE A  20     -22.725  14.293   0.605  1.00 10.00      A   
ATOM    109  CA  PHE A  20     -21.559  13.565   2.218  1.00 10.00      A   
ATOM    110  CB  PHE A  20     -22.659  13.992   3.196  1.00 10.00      A   
ATOM    111  CG  PHE A  20     -22.714  15.473   3.449  1.00 10.00      A   
ATOM    112  CD1 PHE A  20     -23.806  16.224   3.039  1.00 10.00      A   
ATOM    113  CD2 PHE A  20     -21.675  16.118   4.102  1.00 10.00      A   
ATOM    114  CE1 PHE A  20     -23.861  17.585   3.270  1.00 10.00      A   
ATOM    115  CE2 PHE A  20     -21.723  17.480   4.337  1.00 10.00      A   
ATOM    116  CZ  PHE A  20     -22.818  18.214   3.921  1.00 10.00      A   
ATOM    117  C   PHE A  20     -21.463  12.044   2.184  1.00 10.00      A   
ATOM    118  O   PHE A  20     -21.204  11.401   3.202  1.00 10.00      A   
ATOM    119  N   ILE A  21     -21.682  11.464   1.011  1.00 10.00      A   
ATOM    120  HN  ILE A  21     -21.887  12.019   0.231  1.00 10.00      A   
ATOM    121  CA  ILE A  21     -21.623  10.019   0.861  1.00 10.00      A   
ATOM    122  CB  ILE A  21     -22.976   9.424   0.425  1.00 10.00      A   
ATOM    123  CG1 ILE A  21     -24.136  10.296   0.910  1.00 10.00      A   
ATOM    124  CG2 ILE A  21     -23.117   8.014   0.972  1.00 10.00      A   
ATOM    125  CD1 ILE A  21     -25.458   9.963   0.258  1.00 10.00      A   
ATOM    126  C   ILE A  21     -20.563   9.625  -0.162  1.00 10.00      A   
ATOM    127  O   ILE A  21     -20.787   9.712  -1.366  1.00 10.00      A   
ATOM    128  N   GLN A  22     -19.406   9.201   0.322  1.00 10.00      A   
ATOM    129  HN  GLN A  22     -19.275   9.168   1.291  1.00 10.00      A   
ATOM    130  CA  GLN A  22     -18.318   8.790  -0.560  1.00 10.00      A   
ATOM    131  CB  GLN A  22     -17.037   9.571  -0.242  1.00 10.00      A   
ATOM    132  CG  GLN A  22     -17.179  11.082  -0.352  1.00 10.00      A   
ATOM    133  CD  GLN A  22     -17.587  11.541  -1.739  1.00 10.00      A   
ATOM    134  OE1 GLN A  22     -17.211  10.941  -2.747  1.00 10.00      A   
ATOM    135  NE2 GLN A  22     -18.366  12.605  -1.797  1.00 10.00      A   
ATOM    136 HE21 GLN A  22     -18.633  13.036  -0.953  1.00 10.00      A   
ATOM    137 HE22 GLN A  22     -18.657  12.922  -2.681  1.00 10.00      A   
ATOM    138  C   GLN A  22     -18.070   7.291  -0.437  1.00 10.00      A   
ATOM    139  O   GLN A  22     -17.008   6.790  -0.801  1.00 10.00      A   
ATOM    140  N   LEU A  23     -19.064   6.585   0.089  1.00 10.00      A   
ATOM    141  HN  LEU A  23     -19.884   7.045   0.350  1.00 10.00      A   
ATOM    142  CA  LEU A  23     -18.972   5.142   0.271  1.00 10.00      A   
ATOM    143  CB  LEU A  23     -19.830   4.687   1.458  1.00 10.00      A   
ATOM    144  CG  LEU A  23     -19.381   5.160   2.846  1.00 10.00      A   
ATOM    145  CD1 LEU A  23     -20.020   6.494   3.201  1.00 10.00      A   
ATOM    146  CD2 LEU A  23     -19.692   4.108   3.900  1.00 10.00      A   
ATOM    147  C   LEU A  23     -19.403   4.420  -1.003  1.00 10.00      A   
ATOM    148  O   LEU A  23     -20.518   4.615  -1.485  1.00 10.00      A   
ATOM    149  N   ASP A  24     -18.511   3.590  -1.526  1.00 10.00      A   
ATOM    150  HN  ASP A  24     -17.650   3.485  -1.070  1.00 10.00      A   
ATOM    151  CA  ASP A  24     -18.753   2.834  -2.756  1.00 10.00      A   
ATOM    152  CB  ASP A  24     -17.552   1.941  -3.093  1.00 10.00      A   
ATOM    153  CG  ASP A  24     -16.273   2.725  -3.286  1.00 10.00      A   
ATOM    154  OD1 ASP A  24     -16.132   3.380  -4.336  1.00 10.00      A   
ATOM    155  OD2 ASP A  24     -15.403   2.690  -2.383  1.00 10.00      A   
ATOM    156  C   ASP A  24     -20.007   1.974  -2.678  1.00 10.00      A   
ATOM    157  O   ASP A  24     -20.906   2.100  -3.508  1.00 10.00      A   
ATOM    158  N   LYS A  25     -20.065   1.116  -1.666  1.00 10.00      A   
ATOM    159  HN  LYS A  25     -19.332   1.106  -1.013  1.00 10.00      A   
ATOM    160  CA  LYS A  25     -21.190   0.204  -1.483  1.00 10.00      A   
ATOM    161  CB  LYS A  25     -20.978  -0.670  -0.245  1.00 10.00      A   
ATOM    162  CG  LYS A  25     -19.930  -1.754  -0.429  1.00 10.00      A   
ATOM    163  CD  LYS A  25     -19.878  -2.684   0.770  1.00 10.00      A   
ATOM    164  CE  LYS A  25     -18.872  -3.808   0.566  1.00 10.00      A   
ATOM    165  NZ  LYS A  25     -19.356  -4.846  -0.389  1.00 10.00      A   
ATOM    166  HZ1 LYS A  25     -18.600  -5.539  -0.575  1.00 10.00      A   
ATOM    167  HZ2 LYS A  25     -19.635  -4.405  -1.294  1.00 10.00      A   
ATOM    168  HZ3 LYS A  25     -20.179  -5.345   0.004  1.00 10.00      A   
ATOM    169  C   LYS A  25     -22.520   0.937  -1.390  1.00 10.00      A   
ATOM    170  O   LYS A  25     -23.520   0.510  -1.974  1.00 10.00      A   
ATOM    171  N   ASP A  26     -22.521   2.045  -0.670  1.00 10.00      A   
ATOM    172  HN  ASP A  26     -21.685   2.338  -0.248  1.00 10.00      A   
ATOM    173  CA  ASP A  26     -23.729   2.837  -0.491  1.00 10.00      A   
ATOM    174  CB  ASP A  26     -23.553   3.835   0.649  1.00 10.00      A   
ATOM    175  CG  ASP A  26     -24.880   4.278   1.221  1.00 10.00      A   
ATOM    176  OD1 ASP A  26     -25.389   5.334   0.796  1.00 10.00      A   
ATOM    177  OD2 ASP A  26     -25.417   3.565   2.092  1.00 10.00      A   
ATOM    178  C   ASP A  26     -24.112   3.562  -1.778  1.00 10.00      A   
ATOM    179  O   ASP A  26     -25.270   3.545  -2.193  1.00 10.00      A   
ATOM    180  N   ARG A  27     -23.126   4.164  -2.433  1.00 10.00      A   
ATOM    181  HN  ARG A  27     -22.212   4.118  -2.075  1.00 10.00      A   
ATOM    182  CA  ARG A  27     -23.368   4.892  -3.672  1.00 10.00      A   
ATOM    183  CB  ARG A  27     -22.107   5.615  -4.139  1.00 10.00      A   
ATOM    184  CG  ARG A  27     -21.900   6.975  -3.505  1.00 10.00      A   
ATOM    185  CD  ARG A  27     -21.038   7.855  -4.389  1.00 10.00      A   
ATOM    186  NE  ARG A  27     -21.186   9.268  -4.054  1.00 10.00      A   
ATOM    187  HE  ARG A  27     -20.958   9.540  -3.131  1.00 10.00      A   
ATOM    188  CZ  ARG A  27     -21.603  10.192  -4.915  1.00 10.00      A   
ATOM    189  NH1 ARG A  27     -21.907   9.859  -6.168  1.00 10.00      A   
ATOM    190 HH11 ARG A  27     -21.823   8.861  -6.485  1.00 10.00      A   
ATOM    191 HH12 ARG A  27     -22.231  10.582  -6.842  1.00 10.00      A   
ATOM    192  NH2 ARG A  27     -21.736  11.450  -4.526  1.00 10.00      A   
ATOM    193 HH21 ARG A  27     -21.517  11.726  -3.542  1.00 10.00      A   
ATOM    194 HH22 ARG A  27     -22.065  12.173  -5.200  1.00 10.00      A   
ATOM    195  C   ARG A  27     -23.886   3.969  -4.769  1.00 10.00      A   
ATOM    196  O   ARG A  27     -24.639   4.392  -5.643  1.00 10.00      A   
ATOM    197  N   ASN A  28     -23.481   2.705  -4.715  1.00 10.00      A   
ATOM    198  HN  ASN A  28     -22.860   2.429  -4.004  1.00 10.00      A   
ATOM    199  CA  ASN A  28     -23.915   1.721  -5.699  1.00 10.00      A   
ATOM    200  CB  ASN A  28     -23.109   0.425  -5.585  1.00 10.00      A   
ATOM    201  CG  ASN A  28     -21.702   0.568  -6.128  1.00 10.00      A   
ATOM    202  OD1 ASN A  28     -21.426   1.444  -6.951  1.00 10.00      A   
ATOM    203  ND2 ASN A  28     -20.808  -0.295  -5.683  1.00 10.00      A   
ATOM    204 HD21 ASN A  28     -21.095  -0.973  -5.027  1.00 10.00      A   
ATOM    205 HD22 ASN A  28     -19.889  -0.226  -6.026  1.00 10.00      A   
ATOM    206  C   ASN A  28     -25.401   1.421  -5.571  1.00 10.00      A   
ATOM    207  O   ASN A  28     -25.996   0.814  -6.456  1.00 10.00      A   
ATOM    208  N   SER A  29     -25.993   1.837  -4.465  1.00 10.00      A   
ATOM    209  HN  SER A  29     -25.466   2.305  -3.785  1.00 10.00      A   
ATOM    210  CA  SER A  29     -27.407   1.615  -4.234  1.00 10.00      A   
ATOM    211  CB  SER A  29     -27.643   1.250  -2.769  1.00 10.00      A   
ATOM    212  OG  SER A  29     -26.724   0.254  -2.346  1.00 10.00      A   
ATOM    213  HG  SER A  29     -25.979   0.678  -1.906  1.00 10.00      A   
ATOM    214  C   SER A  29     -28.218   2.847  -4.629  1.00 10.00      A   
ATOM    215  O   SER A  29     -29.355   2.732  -5.093  1.00 10.00      A   
ATOM    216  N   VAL A  30     -27.607   4.022  -4.479  1.00 10.00      A   
ATOM    217  HN  VAL A  30     -26.692   4.041  -4.131  1.00 10.00      A   
ATOM    218  CA  VAL A  30     -28.259   5.285  -4.812  1.00 10.00      A   
ATOM    219  CB  VAL A  30     -27.396   6.492  -4.368  1.00 10.00      A   
ATOM    220  CG1 VAL A  30     -27.833   7.787  -5.046  1.00 10.00      A   
ATOM    221  CG2 VAL A  30     -27.455   6.645  -2.856  1.00 10.00      A   
ATOM    222  C   VAL A  30     -28.561   5.366  -6.305  1.00 10.00      A   
ATOM    223  O   VAL A  30     -29.610   5.870  -6.713  1.00 10.00      A   
ATOM    224  N   SER A  31     -27.654   4.839  -7.120  1.00 10.00      A   
ATOM    225  HN  SER A  31     -26.843   4.434  -6.739  1.00 10.00      A   
ATOM    226  CA  SER A  31     -27.822   4.857  -8.570  1.00 10.00      A   
ATOM    227  CB  SER A  31     -26.474   4.614  -9.256  1.00 10.00      A   
ATOM    228  OG  SER A  31     -25.514   4.123  -8.334  1.00 10.00      A   
ATOM    229  HG  SER A  31     -24.868   4.823  -8.142  1.00 10.00      A   
ATOM    230  C   SER A  31     -28.848   3.826  -9.051  1.00 10.00      A   
ATOM    231  O   SER A  31     -28.923   3.532 -10.244  1.00 10.00      A   
ATOM    232  N   LEU A  32     -29.639   3.289  -8.126  1.00 10.00      A   
ATOM    233  HN  LEU A  32     -29.542   3.569  -7.192  1.00 10.00      A   
ATOM    234  CA  LEU A  32     -30.644   2.289  -8.470  1.00 10.00      A   
ATOM    235  CB  LEU A  32     -30.266   0.931  -7.885  1.00 10.00      A   
ATOM    236  CG  LEU A  32     -29.233   0.114  -8.660  1.00 10.00      A   
ATOM    237  CD1 LEU A  32     -28.676  -0.998  -7.786  1.00 10.00      A   
ATOM    238  CD2 LEU A  32     -29.850  -0.465  -9.922  1.00 10.00      A   
ATOM    239  C   LEU A  32     -32.039   2.685  -7.993  1.00 10.00      A   
ATOM    240  O   LEU A  32     -32.982   1.896  -8.096  1.00 10.00      A   
ATOM    241  N   VAL A  33     -32.177   3.890  -7.459  1.00 10.00      A   
ATOM    242  HN  VAL A  33     -31.394   4.478  -7.379  1.00 10.00      A   
ATOM    243  CA  VAL A  33     -33.482   4.345  -6.984  1.00 10.00      A   
ATOM    244  CB  VAL A  33     -33.383   5.351  -5.811  1.00 10.00      A   
ATOM    245  CG1 VAL A  33     -32.647   4.738  -4.628  1.00 10.00      A   
ATOM    246  CG2 VAL A  33     -32.713   6.640  -6.246  1.00 10.00      A   
ATOM    247  C   VAL A  33     -34.319   4.933  -8.121  1.00 10.00      A   
ATOM    248  O   VAL A  33     -35.538   4.749  -8.161  1.00 10.00      A   
ATOM    249  N   CYS A  34     -33.652   5.635  -9.037  1.00 10.00      A   
ATOM    250  HN  CYS A  34     -32.686   5.748  -8.938  1.00 10.00      A   
ATOM    251  CA  CYS A  34     -34.308   6.251 -10.181  1.00 10.00      A   
ATOM    252  CB  CYS A  34     -35.269   7.358  -9.724  1.00 10.00      A   
ATOM    253  SG  CYS A  34     -34.475   8.759  -8.897  1.00 10.00      A   
ATOM    254  HG  CYS A  34     -35.376   9.337  -8.114  1.00 10.00      A   
ATOM    255  C   CYS A  34     -33.258   6.821 -11.133  1.00 10.00      A   
ATOM    256  O   CYS A  34     -32.119   7.085 -10.724  1.00 10.00      A   
ATOM    257  N   LYS A  35     -33.641   7.003 -12.397  1.00 10.00      A   
ATOM    258  HN  LYS A  35     -34.565   6.748 -12.661  1.00 10.00      A   
ATOM    259  CA  LYS A  35     -32.739   7.543 -13.412  1.00 10.00      A   
ATOM    260  CB  LYS A  35     -33.416   7.586 -14.783  1.00 10.00      A   
ATOM    261  CG  LYS A  35     -32.852   6.594 -15.787  1.00 10.00      A   
ATOM    262  CD  LYS A  35     -33.614   6.646 -17.103  1.00 10.00      A   
ATOM    263  CE  LYS A  35     -33.015   5.703 -18.138  1.00 10.00      A   
ATOM    264  NZ  LYS A  35     -31.681   6.159 -18.616  1.00 10.00      A   
ATOM    265  HZ1 LYS A  35     -31.721   7.158 -18.896  1.00 10.00      A   
ATOM    266  HZ2 LYS A  35     -31.384   5.596 -19.440  1.00 10.00      A   
ATOM    267  HZ3 LYS A  35     -30.970   6.049 -17.862  1.00 10.00      A   
ATOM    268  C   LYS A  35     -32.248   8.937 -13.044  1.00 10.00      A   
ATOM    269  O   LYS A  35     -31.093   9.278 -13.294  1.00 10.00      A   
ATOM    270  N   SER A  36     -33.123   9.737 -12.448  1.00 10.00      A   
ATOM    271  HN  SER A  36     -34.032   9.406 -12.265  1.00 10.00      A   
ATOM    272  CA  SER A  36     -32.763  11.097 -12.059  1.00 10.00      A   
ATOM    273  CB  SER A  36     -33.969  11.825 -11.464  1.00 10.00      A   
ATOM    274  OG  SER A  36     -35.074  11.768 -12.349  1.00 10.00      A   
ATOM    275  HG  SER A  36     -35.080  12.560 -12.903  1.00 10.00      A   
ATOM    276  C   SER A  36     -31.585  11.111 -11.086  1.00 10.00      A   
ATOM    277  O   SER A  36     -30.618  11.850 -11.273  1.00 10.00      A   
ATOM    278  N   TRP A  37     -31.661  10.278 -10.054  1.00 10.00      A   
ATOM    279  HN  TRP A  37     -32.451   9.703  -9.959  1.00 10.00      A   
ATOM    280  CA  TRP A  37     -30.594  10.198  -9.062  1.00 10.00      A   
ATOM    281  CB  TRP A  37     -31.050   9.412  -7.827  1.00 10.00      A   
ATOM    282  CG  TRP A  37     -31.826  10.226  -6.831  1.00 10.00      A   
ATOM    283  CD1 TRP A  37     -32.703  11.239  -7.099  1.00 10.00      A   
ATOM    284  CD2 TRP A  37     -31.811  10.082  -5.402  1.00 10.00      A   
ATOM    285  NE1 TRP A  37     -33.225  11.739  -5.932  1.00 10.00      A   
ATOM    286  HE1 TRP A  37     -33.879  12.477  -5.864  1.00 10.00      A   
ATOM    287  CE2 TRP A  37     -32.692  11.045  -4.875  1.00 10.00      A   
ATOM    288  CE3 TRP A  37     -31.133   9.237  -4.517  1.00 10.00      A   
ATOM    289  CZ2 TRP A  37     -32.913  11.182  -3.506  1.00 10.00      A   
ATOM    290  CZ3 TRP A  37     -31.356   9.373  -3.161  1.00 10.00      A   
ATOM    291  CH2 TRP A  37     -32.238  10.339  -2.667  1.00 10.00      A   
ATOM    292  C   TRP A  37     -29.358   9.559  -9.675  1.00 10.00      A   
ATOM    293  O   TRP A  37     -28.229   9.917  -9.340  1.00 10.00      A   
ATOM    294  N   TYR A  38     -29.590   8.620 -10.587  1.00 10.00      A   
ATOM    295  HN  TYR A  38     -30.522   8.385 -10.797  1.00 10.00      A   
ATOM    296  CA  TYR A  38     -28.513   7.917 -11.282  1.00 10.00      A   
ATOM    297  CB  TYR A  38     -29.094   6.860 -12.232  1.00 10.00      A   
ATOM    298  CG  TYR A  38     -28.067   6.140 -13.084  1.00 10.00      A   
ATOM    299  CD1 TYR A  38     -27.948   6.409 -14.443  1.00 10.00      A   
ATOM    300  CD2 TYR A  38     -27.221   5.188 -12.531  1.00 10.00      A   
ATOM    301  CE1 TYR A  38     -27.014   5.752 -15.222  1.00 10.00      A   
ATOM    302  CE2 TYR A  38     -26.287   4.526 -13.303  1.00 10.00      A   
ATOM    303  CZ  TYR A  38     -26.186   4.812 -14.646  1.00 10.00      A   
ATOM    304  OH  TYR A  38     -25.254   4.156 -15.418  1.00 10.00      A   
ATOM    305  HH  TYR A  38     -25.232   3.220 -15.172  1.00 10.00      A   
ATOM    306  C   TYR A  38     -27.635   8.896 -12.053  1.00 10.00      A   
ATOM    307  O   TYR A  38     -26.406   8.786 -12.041  1.00 10.00      A   
ATOM    308  N   GLU A  39     -28.274   9.853 -12.716  1.00 10.00      A   
ATOM    309  HN  GLU A  39     -29.259   9.879 -12.690  1.00 10.00      A   
ATOM    310  CA  GLU A  39     -27.560  10.857 -13.492  1.00 10.00      A   
ATOM    311  CB  GLU A  39     -28.535  11.675 -14.334  1.00 10.00      A   
ATOM    312  CG  GLU A  39     -28.887  11.030 -15.661  1.00 10.00      A   
ATOM    313  CD  GLU A  39     -27.658  10.681 -16.471  1.00 10.00      A   
ATOM    314  OE1 GLU A  39     -27.619   9.584 -17.067  1.00 10.00      A   
ATOM    315  OE2 GLU A  39     -26.722  11.503 -16.517  1.00 10.00      A   
ATOM    316  C   GLU A  39     -26.740  11.775 -12.596  1.00 10.00      A   
ATOM    317  O   GLU A  39     -25.621  12.149 -12.934  1.00 10.00      A   
ATOM    318  N   ILE A  40     -27.293  12.123 -11.446  1.00 10.00      A   
ATOM    319  HN  ILE A  40     -28.190  11.789 -11.221  1.00 10.00      A   
ATOM    320  CA  ILE A  40     -26.590  12.993 -10.511  1.00 10.00      A   
ATOM    321  CB  ILE A  40     -27.532  13.573  -9.435  1.00 10.00      A   
ATOM    322  CG1 ILE A  40     -28.730  14.257 -10.101  1.00 10.00      A   
ATOM    323  CG2 ILE A  40     -26.788  14.555  -8.538  1.00 10.00      A   
ATOM    324  CD1 ILE A  40     -29.814  14.674  -9.133  1.00 10.00      A   
ATOM    325  C   ILE A  40     -25.436  12.241  -9.850  1.00 10.00      A   
ATOM    326  O   ILE A  40     -24.346  12.784  -9.685  1.00 10.00      A   
ATOM    327  N   GLU A  41     -25.684  10.984  -9.497  1.00 10.00      A   
ATOM    328  HN  GLU A  41     -26.581  10.611  -9.661  1.00 10.00      A   
ATOM    329  CA  GLU A  41     -24.673  10.141  -8.861  1.00 10.00      A   
ATOM    330  CB  GLU A  41     -25.260   8.758  -8.550  1.00 10.00      A   
ATOM    331  CG  GLU A  41     -24.604   8.029  -7.385  1.00 10.00      A   
ATOM    332  CD  GLU A  41     -23.421   7.172  -7.793  1.00 10.00      A   
ATOM    333  OE1 GLU A  41     -23.637   6.074  -8.354  1.00 10.00      A   
ATOM    334  OE2 GLU A  41     -22.270   7.581  -7.536  1.00 10.00      A   
ATOM    335  C   GLU A  41     -23.434  10.002  -9.747  1.00 10.00      A   
ATOM    336  O   GLU A  41     -22.306  10.190  -9.286  1.00 10.00      A   
ATOM    337  N   ARG A  42     -23.652   9.706 -11.028  1.00 10.00      A   
ATOM    338  HN  ARG A  42     -24.577   9.601 -11.345  1.00 10.00      A   
ATOM    339  CA  ARG A  42     -22.554   9.528 -11.976  1.00 10.00      A   
ATOM    340  CB  ARG A  42     -23.055   8.960 -13.311  1.00 10.00      A   
ATOM    341  CG  ARG A  42     -23.926   9.913 -14.118  1.00 10.00      A   
ATOM    342  CD  ARG A  42     -24.324   9.330 -15.467  1.00 10.00      A   
ATOM    343  NE  ARG A  42     -23.277   9.479 -16.479  1.00 10.00      A   
ATOM    344  HE  ARG A  42     -22.416   9.024 -16.310  1.00 10.00      A   
ATOM    345  CZ  ARG A  42     -23.418  10.197 -17.599  1.00 10.00      A   
ATOM    346  NH1 ARG A  42     -24.553  10.839 -17.848  1.00 10.00      A   
ATOM    347 HH11 ARG A  42     -25.357  10.796 -17.166  1.00 10.00      A   
ATOM    348 HH12 ARG A  42     -24.653  11.391 -18.724  1.00 10.00      A   
ATOM    349  NH2 ARG A  42     -22.429  10.258 -18.490  1.00 10.00      A   
ATOM    350 HH21 ARG A  42     -21.533   9.739 -18.326  1.00 10.00      A   
ATOM    351 HH22 ARG A  42     -22.541  10.822 -19.358  1.00 10.00      A   
ATOM    352  C   ARG A  42     -21.764  10.818 -12.201  1.00 10.00      A   
ATOM    353  O   ARG A  42     -20.606  10.781 -12.612  1.00 10.00      A   
ATOM    354  N   TRP A  43     -22.386  11.950 -11.907  1.00 10.00      A   
ATOM    355  HN  TRP A  43     -23.302  11.916 -11.555  1.00 10.00      A   
ATOM    356  CA  TRP A  43     -21.741  13.243 -12.091  1.00 10.00      A   
ATOM    357  CB  TRP A  43     -22.685  14.232 -12.784  1.00 10.00      A   
ATOM    358  CG  TRP A  43     -22.738  14.069 -14.271  1.00 10.00      A   
ATOM    359  CD1 TRP A  43     -23.632  13.329 -14.988  1.00 10.00      A   
ATOM    360  CD2 TRP A  43     -21.856  14.661 -15.226  1.00 10.00      A   
ATOM    361  NE1 TRP A  43     -23.360  13.424 -16.331  1.00 10.00      A   
ATOM    362  HE1 TRP A  43     -23.862  12.981 -17.048  1.00 10.00      A   
ATOM    363  CE2 TRP A  43     -22.272  14.237 -16.503  1.00 10.00      A   
ATOM    364  CE3 TRP A  43     -20.752  15.511 -15.124  1.00 10.00      A   
ATOM    365  CZ2 TRP A  43     -21.624  14.631 -17.667  1.00 10.00      A   
ATOM    366  CZ3 TRP A  43     -20.109  15.902 -16.279  1.00 10.00      A   
ATOM    367  CH2 TRP A  43     -20.547  15.463 -17.535  1.00 10.00      A   
ATOM    368  C   TRP A  43     -21.221  13.829 -10.780  1.00 10.00      A   
ATOM    369  O   TRP A  43     -20.932  15.025 -10.705  1.00 10.00      A   
ATOM    370  N   CYS A  44     -21.106  13.000  -9.744  1.00 10.00      A   
ATOM    371  HN  CYS A  44     -21.390  12.066  -9.837  1.00 10.00      A   
ATOM    372  CA  CYS A  44     -20.603  13.484  -8.460  1.00 10.00      A   
ATOM    373  CB  CYS A  44     -21.738  13.986  -7.562  1.00 10.00      A   
ATOM    374  SG  CYS A  44     -22.965  12.732  -7.133  1.00 10.00      A   
ATOM    375  HG  CYS A  44     -23.813  12.636  -8.153  1.00 10.00      A   
ATOM    376  C   CYS A  44     -19.728  12.470  -7.715  1.00 10.00      A   
ATOM    377  O   CYS A  44     -19.249  12.764  -6.616  1.00 10.00      A   
ATOM    378  N   ARG A  45     -19.512  11.287  -8.289  1.00 10.00      A   
ATOM    379  HN  ARG A  45     -19.907  11.090  -9.162  1.00 10.00      A   
ATOM    380  CA  ARG A  45     -18.682  10.280  -7.630  1.00 10.00      A   
ATOM    381  CB  ARG A  45     -18.947   8.871  -8.173  1.00 10.00      A   
ATOM    382  CG  ARG A  45     -18.522   7.758  -7.220  1.00 10.00      A   
ATOM    383  CD  ARG A  45     -18.731   6.373  -7.816  1.00 10.00      A   
ATOM    384  NE  ARG A  45     -20.127   5.929  -7.751  1.00 10.00      A   
ATOM    385  HE  ARG A  45     -20.833   6.613  -7.892  1.00 10.00      A   
ATOM    386  CZ  ARG A  45     -20.499   4.674  -7.503  1.00 10.00      A   
ATOM    387  NH1 ARG A  45     -19.591   3.729  -7.280  1.00 10.00      A   
ATOM    388 HH11 ARG A  45     -19.896   2.752  -7.086  1.00 10.00      A   
ATOM    389 HH12 ARG A  45     -18.574   3.957  -7.294  1.00 10.00      A   
ATOM    390  NH2 ARG A  45     -21.787   4.352  -7.502  1.00 10.00      A   
ATOM    391 HH21 ARG A  45     -22.519   5.085  -7.700  1.00 10.00      A   
ATOM    392 HH22 ARG A  45     -22.081   3.370  -7.307  1.00 10.00      A   
ATOM    393  C   ARG A  45     -17.204  10.651  -7.741  1.00 10.00      A   
ATOM    394  O   ARG A  45     -16.591  10.512  -8.799  1.00 10.00      A   
ATOM    395  N   ARG A  46     -16.651  11.125  -6.630  1.00 10.00      A   
ATOM    396  HN  ARG A  46     -17.204  11.187  -5.826  1.00 10.00      A   
ATOM    397  CA  ARG A  46     -15.258  11.561  -6.562  1.00 10.00      A   
ATOM    398  CB  ARG A  46     -14.992  12.276  -5.235  1.00 10.00      A   
ATOM    399  CG  ARG A  46     -15.784  13.551  -5.006  1.00 10.00      A   
ATOM    400  CD  ARG A  46     -15.539  14.074  -3.600  1.00 10.00      A   
ATOM    401  NE  ARG A  46     -16.160  15.374  -3.360  1.00 10.00      A   
ATOM    402  HE  ARG A  46     -16.617  15.804  -4.118  1.00 10.00      A   
ATOM    403  CZ  ARG A  46     -16.139  15.997  -2.184  1.00 10.00      A   
ATOM    404  NH1 ARG A  46     -15.532  15.441  -1.141  1.00 10.00      A   
ATOM    405 HH11 ARG A  46     -15.065  14.511  -1.240  1.00 10.00      A   
ATOM    406 HH12 ARG A  46     -15.514  15.931  -0.218  1.00 10.00      A   
ATOM    407  NH2 ARG A  46     -16.717  17.187  -2.051  1.00 10.00      A   
ATOM    408 HH21 ARG A  46     -17.182  17.638  -2.869  1.00 10.00      A   
ATOM    409 HH22 ARG A  46     -16.708  17.675  -1.127  1.00 10.00      A   
ATOM    410  C   ARG A  46     -14.266  10.411  -6.683  1.00 10.00      A   
ATOM    411  O   ARG A  46     -13.180  10.580  -7.231  1.00 10.00      A   
ATOM    412  N   LYS A  47     -14.616   9.249  -6.160  1.00 10.00      A   
ATOM    413  HN  LYS A  47     -15.501   9.147  -5.750  1.00 10.00      A   
ATOM    414  CA  LYS A  47     -13.701   8.112  -6.192  1.00 10.00      A   
ATOM    415  CB  LYS A  47     -13.048   7.923  -4.816  1.00 10.00      A   
ATOM    416  CG  LYS A  47     -13.957   8.269  -3.643  1.00 10.00      A   
ATOM    417  CD  LYS A  47     -13.795   7.288  -2.495  1.00 10.00      A   
ATOM    418  CE  LYS A  47     -14.447   5.957  -2.823  1.00 10.00      A   
ATOM    419  NZ  LYS A  47     -13.923   4.859  -1.980  1.00 10.00      A   
ATOM    420  HZ1 LYS A  47     -12.908   4.728  -2.158  1.00 10.00      A   
ATOM    421  HZ2 LYS A  47     -14.420   3.968  -2.205  1.00 10.00      A   
ATOM    422  HZ3 LYS A  47     -14.064   5.078  -0.971  1.00 10.00      A   
ATOM    423  C   LYS A  47     -14.382   6.825  -6.630  1.00 10.00      A   
ATOM    424  O   LYS A  47     -15.596   6.675  -6.497  1.00 10.00      A   
ATOM    425  N   VAL A  48     -13.587   5.903  -7.160  1.00 10.00      A   
ATOM    426  HN  VAL A  48     -12.624   6.091  -7.246  1.00 10.00      A   
ATOM    427  CA  VAL A  48     -14.092   4.617  -7.616  1.00 10.00      A   
ATOM    428  CB  VAL A  48     -14.163   4.538  -9.156  1.00 10.00      A   
ATOM    429  CG1 VAL A  48     -15.364   5.309  -9.679  1.00 10.00      A   
ATOM    430  CG2 VAL A  48     -12.878   5.054  -9.788  1.00 10.00      A   
ATOM    431  C   VAL A  48     -13.197   3.499  -7.108  1.00 10.00      A   
ATOM    432  O   VAL A  48     -11.970   3.642  -7.074  1.00 10.00      A   
ATOM    433  N   PHE A  49     -13.807   2.406  -6.687  1.00 10.00      A   
ATOM    434  HN  PHE A  49     -14.788   2.364  -6.710  1.00 10.00      A   
ATOM    435  CA  PHE A  49     -13.064   1.265  -6.185  1.00 10.00      A   
ATOM    436  CB  PHE A  49     -13.482   0.953  -4.743  1.00 10.00      A   
ATOM    437  CG  PHE A  49     -12.796  -0.242  -4.141  1.00 10.00      A   
ATOM    438  CD1 PHE A  49     -11.493  -0.152  -3.680  1.00 10.00      A   
ATOM    439  CD2 PHE A  49     -13.453  -1.455  -4.036  1.00 10.00      A   
ATOM    440  CE1 PHE A  49     -10.858  -1.247  -3.124  1.00 10.00      A   
ATOM    441  CE2 PHE A  49     -12.826  -2.555  -3.482  1.00 10.00      A   
ATOM    442  CZ  PHE A  49     -11.526  -2.451  -3.026  1.00 10.00      A   
ATOM    443  C   PHE A  49     -13.286   0.056  -7.086  1.00 10.00      A   
ATOM    444  O   PHE A  49     -14.344  -0.571  -7.050  1.00 10.00      A   
ATOM    445  N   ILE A  50     -12.296  -0.256  -7.911  1.00 10.00      A   
ATOM    446  HN  ILE A  50     -11.477   0.287  -7.905  1.00 10.00      A   
ATOM    447  CA  ILE A  50     -12.393  -1.388  -8.825  1.00 10.00      A   
ATOM    448  CB  ILE A  50     -12.021  -0.985 -10.269  1.00 10.00      A   
ATOM    449  CG1 ILE A  50     -12.823   0.240 -10.719  1.00 10.00      A   
ATOM    450  CG2 ILE A  50     -12.229  -2.146 -11.233  1.00 10.00      A   
ATOM    451  CD1 ILE A  50     -14.309  -0.010 -10.861  1.00 10.00      A   
ATOM    452  C   ILE A  50     -11.477  -2.525  -8.373  1.00 10.00      A   
ATOM    453  O   ILE A  50     -10.254  -2.368  -8.339  1.00 10.00      A   
ATOM    454  N   GLY A  51     -12.074  -3.663  -8.022  1.00 10.00      A   
ATOM    455  HN  GLY A  51     -13.051  -3.730  -8.073  1.00 10.00      A   
ATOM    456  CA  GLY A  51     -11.297  -4.804  -7.579  1.00 10.00      A   
ATOM    457  C   GLY A  51     -10.467  -5.384  -8.704  1.00 10.00      A   
ATOM    458  O   GLY A  51      -9.241  -5.385  -8.647  1.00 10.00      A   
ATOM    459  N   ASN A  52     -11.141  -5.856  -9.742  1.00 10.00      A   
ATOM    460  HN  ASN A  52     -12.121  -5.796  -9.746  1.00 10.00      A   
ATOM    461  CA  ASN A  52     -10.459  -6.441 -10.888  1.00 10.00      A   
ATOM    462  CB  ASN A  52     -11.071  -7.801 -11.253  1.00 10.00      A   
ATOM    463  CG  ASN A  52     -10.190  -8.619 -12.185  1.00 10.00      A   
ATOM    464  OD1 ASN A  52      -9.587  -8.090 -13.118  1.00 10.00      A   
ATOM    465  ND2 ASN A  52     -10.104  -9.917 -11.939  1.00 10.00      A   
ATOM    466 HD21 ASN A  52     -10.610 -10.281 -11.182  1.00 10.00      A   
ATOM    467 HD22 ASN A  52      -9.527 -10.459 -12.513  1.00 10.00      A   
ATOM    468  C   ASN A  52     -10.517  -5.484 -12.073  1.00 10.00      A   
ATOM    469  O   ASN A  52     -11.600  -5.118 -12.533  1.00 10.00      A   
ATOM    470  N   CYS A  53      -9.350  -5.084 -12.563  1.00 10.00      A   
ATOM    471  HN  CYS A  53      -8.521  -5.427 -12.160  1.00 10.00      A   
ATOM    472  CA  CYS A  53      -9.255  -4.150 -13.685  1.00 10.00      A   
ATOM    473  CB  CYS A  53      -7.808  -3.694 -13.873  1.00 10.00      A   
ATOM    474  SG  CYS A  53      -6.593  -5.034 -13.785  1.00 10.00      A   
ATOM    475  HG  CYS A  53      -6.036  -4.998 -12.579  1.00 10.00      A   
ATOM    476  C   CYS A  53      -9.785  -4.747 -14.989  1.00 10.00      A   
ATOM    477  O   CYS A  53      -9.992  -4.033 -15.965  1.00 10.00      A   
ATOM    478  N   TYR A  54     -10.003  -6.052 -15.009  1.00 10.00      A   
ATOM    479  HN  TYR A  54      -9.816  -6.589 -14.205  1.00 10.00      A   
ATOM    480  CA  TYR A  54     -10.502  -6.709 -16.205  1.00 10.00      A   
ATOM    481  CB  TYR A  54      -9.722  -7.995 -16.484  1.00 10.00      A   
ATOM    482  CG  TYR A  54      -8.312  -7.739 -16.963  1.00 10.00      A   
ATOM    483  CD1 TYR A  54      -7.235  -8.454 -16.456  1.00 10.00      A   
ATOM    484  CD2 TYR A  54      -8.061  -6.771 -17.927  1.00 10.00      A   
ATOM    485  CE1 TYR A  54      -5.947  -8.213 -16.903  1.00 10.00      A   
ATOM    486  CE2 TYR A  54      -6.784  -6.522 -18.374  1.00 10.00      A   
ATOM    487  CZ  TYR A  54      -5.729  -7.245 -17.863  1.00 10.00      A   
ATOM    488  OH  TYR A  54      -4.450  -7.003 -18.320  1.00 10.00      A   
ATOM    489  HH  TYR A  54      -4.363  -7.364 -19.224  1.00 10.00      A   
ATOM    490  C   TYR A  54     -12.000  -6.968 -16.124  1.00 10.00      A   
ATOM    491  O   TYR A  54     -12.580  -7.611 -16.999  1.00 10.00      A   
ATOM    492  N   ALA A  55     -12.626  -6.449 -15.076  1.00 10.00      A   
ATOM    493  HN  ALA A  55     -12.112  -5.938 -14.413  1.00 10.00      A   
ATOM    494  CA  ALA A  55     -14.061  -6.619 -14.890  1.00 10.00      A   
ATOM    495  CB  ALA A  55     -14.422  -6.515 -13.418  1.00 10.00      A   
ATOM    496  C   ALA A  55     -14.837  -5.587 -15.707  1.00 10.00      A   
ATOM    497  O   ALA A  55     -16.014  -5.779 -16.009  1.00 10.00      A   
ATOM    498  N   VAL A  56     -14.161  -4.503 -16.078  1.00 10.00      A   
ATOM    499  HN  VAL A  56     -13.213  -4.427 -15.837  1.00 10.00      A   
ATOM    500  CA  VAL A  56     -14.775  -3.433 -16.857  1.00 10.00      A   
ATOM    501  CB  VAL A  56     -15.587  -2.468 -15.950  1.00 10.00      A   
ATOM    502  CG1 VAL A  56     -14.677  -1.671 -15.024  1.00 10.00      A   
ATOM    503  CG2 VAL A  56     -16.489  -1.552 -16.768  1.00 10.00      A   
ATOM    504  C   VAL A  56     -13.697  -2.664 -17.630  1.00 10.00      A   
ATOM    505  O   VAL A  56     -12.532  -2.639 -17.226  1.00 10.00      A   
ATOM    506  N   SER A  57     -14.081  -2.073 -18.752  1.00 10.00      A   
ATOM    507  HN  SER A  57     -15.012  -2.159 -19.042  1.00 10.00      A   
ATOM    508  CA  SER A  57     -13.158  -1.310 -19.577  1.00 10.00      A   
ATOM    509  CB  SER A  57     -13.601  -1.399 -21.037  1.00 10.00      A   
ATOM    510  OG  SER A  57     -14.943  -1.860 -21.126  1.00 10.00      A   
ATOM    511  HG  SER A  57     -15.548  -1.117 -20.979  1.00 10.00      A   
ATOM    512  C   SER A  57     -13.082   0.151 -19.127  1.00 10.00      A   
ATOM    513  O   SER A  57     -14.041   0.687 -18.556  1.00 10.00      A   
ATOM    514  N   PRO A  58     -11.938   0.818 -19.386  1.00 10.00      A   
ATOM    515  CA  PRO A  58     -11.723   2.222 -19.009  1.00 10.00      A   
ATOM    516  CB  PRO A  58     -10.335   2.542 -19.578  1.00 10.00      A   
ATOM    517  CG  PRO A  58      -9.669   1.218 -19.718  1.00 10.00      A   
ATOM    518  CD  PRO A  58     -10.758   0.246 -20.064  1.00 10.00      A   
ATOM    519  C   PRO A  58     -12.766   3.157 -19.619  1.00 10.00      A   
ATOM    520  O   PRO A  58     -13.319   4.018 -18.932  1.00 10.00      A   
ATOM    521  N   ALA A  59     -13.040   2.969 -20.905  1.00 10.00      A   
ATOM    522  HN  ALA A  59     -12.575   2.252 -21.386  1.00 10.00      A   
ATOM    523  CA  ALA A  59     -14.001   3.798 -21.625  1.00 10.00      A   
ATOM    524  CB  ALA A  59     -14.096   3.361 -23.079  1.00 10.00      A   
ATOM    525  C   ALA A  59     -15.377   3.783 -20.966  1.00 10.00      A   
ATOM    526  O   ALA A  59     -16.030   4.824 -20.847  1.00 10.00      A   
ATOM    527  N   THR A  60     -15.806   2.608 -20.531  1.00 10.00      A   
ATOM    528  HN  THR A  60     -15.241   1.816 -20.654  1.00 10.00      A   
ATOM    529  CA  THR A  60     -17.097   2.459 -19.880  1.00 10.00      A   
ATOM    530  CB  THR A  60     -17.373   0.979 -19.558  1.00 10.00      A   
ATOM    531  OG1 THR A  60     -16.721   0.149 -20.536  1.00 10.00      A   
ATOM    532  HG1 THR A  60     -17.351  -0.080 -21.233  1.00 10.00      A   
ATOM    533  CG2 THR A  60     -18.867   0.703 -19.586  1.00 10.00      A   
ATOM    534  C   THR A  60     -17.142   3.273 -18.584  1.00 10.00      A   
ATOM    535  O   THR A  60     -18.157   3.896 -18.258  1.00 10.00      A   
ATOM    536  N   VAL A  61     -16.028   3.269 -17.862  1.00 10.00      A   
ATOM    537  HN  VAL A  61     -15.260   2.753 -18.184  1.00 10.00      A   
ATOM    538  CA  VAL A  61     -15.907   4.002 -16.609  1.00 10.00      A   
ATOM    539  CB  VAL A  61     -14.571   3.673 -15.908  1.00 10.00      A   
ATOM    540  CG1 VAL A  61     -14.355   4.572 -14.701  1.00 10.00      A   
ATOM    541  CG2 VAL A  61     -14.524   2.209 -15.503  1.00 10.00      A   
ATOM    542  C   VAL A  61     -15.974   5.509 -16.858  1.00 10.00      A   
ATOM    543  O   VAL A  61     -16.771   6.218 -16.241  1.00 10.00      A   
ATOM    544  N   ILE A  62     -15.144   5.979 -17.780  1.00 10.00      A   
ATOM    545  HN  ILE A  62     -14.555   5.348 -18.246  1.00 10.00      A   
ATOM    546  CA  ILE A  62     -15.067   7.395 -18.124  1.00 10.00      A   
ATOM    547  CB  ILE A  62     -13.955   7.655 -19.164  1.00 10.00      A   
ATOM    548  CG1 ILE A  62     -12.597   7.220 -18.608  1.00 10.00      A   
ATOM    549  CG2 ILE A  62     -13.921   9.122 -19.568  1.00 10.00      A   
ATOM    550  CD1 ILE A  62     -11.494   7.169 -19.644  1.00 10.00      A   
ATOM    551  C   ILE A  62     -16.393   7.925 -18.661  1.00 10.00      A   
ATOM    552  O   ILE A  62     -16.811   9.037 -18.325  1.00 10.00      A   
ATOM    553  N   ARG A  63     -17.053   7.126 -19.490  1.00 10.00      A   
ATOM    554  HN  ARG A  63     -16.677   6.244 -19.717  1.00 10.00      A   
ATOM    555  CA  ARG A  63     -18.318   7.527 -20.075  1.00 10.00      A   
ATOM    556  CB  ARG A  63     -18.778   6.492 -21.101  1.00 10.00      A   
ATOM    557  CG  ARG A  63     -19.734   7.040 -22.146  1.00 10.00      A   
ATOM    558  CD  ARG A  63     -19.332   6.608 -23.550  1.00 10.00      A   
ATOM    559  NE  ARG A  63     -19.392   5.156 -23.722  1.00 10.00      A   
ATOM    560  HE  ARG A  63     -20.128   4.682 -23.270  1.00 10.00      A   
ATOM    561  CZ  ARG A  63     -18.525   4.446 -24.446  1.00 10.00      A   
ATOM    562  NH1 ARG A  63     -17.519   5.050 -25.076  1.00 10.00      A   
ATOM    563 HH11 ARG A  63     -16.840   4.491 -25.643  1.00 10.00      A   
ATOM    564 HH12 ARG A  63     -17.403   6.081 -25.011  1.00 10.00      A   
ATOM    565  NH2 ARG A  63     -18.668   3.130 -24.532  1.00 10.00      A   
ATOM    566 HH21 ARG A  63     -19.454   2.655 -24.032  1.00 10.00      A   
ATOM    567 HH22 ARG A  63     -17.999   2.559 -25.099  1.00 10.00      A   
ATOM    568  C   ARG A  63     -19.387   7.744 -19.010  1.00 10.00      A   
ATOM    569  O   ARG A  63     -20.195   8.668 -19.108  1.00 10.00      A   
ATOM    570  N   ARG A  64     -19.379   6.909 -17.983  1.00 10.00      A   
ATOM    571  HN  ARG A  64     -18.695   6.204 -17.939  1.00 10.00      A   
ATOM    572  CA  ARG A  64     -20.360   7.020 -16.919  1.00 10.00      A   
ATOM    573  CB  ARG A  64     -20.644   5.653 -16.296  1.00 10.00      A   
ATOM    574  CG  ARG A  64     -21.791   5.663 -15.304  1.00 10.00      A   
ATOM    575  CD  ARG A  64     -22.020   4.291 -14.699  1.00 10.00      A   
ATOM    576  NE  ARG A  64     -22.585   4.398 -13.353  1.00 10.00      A   
ATOM    577  HE  ARG A  64     -22.761   5.300 -13.022  1.00 10.00      A   
ATOM    578  CZ  ARG A  64     -22.866   3.357 -12.573  1.00 10.00      A   
ATOM    579  NH1 ARG A  64     -22.650   2.120 -12.993  1.00 10.00      A   
ATOM    580 HH11 ARG A  64     -22.873   1.310 -12.379  1.00 10.00      A   
ATOM    581 HH12 ARG A  64     -22.251   1.948 -13.957  1.00 10.00      A   
ATOM    582  NH2 ARG A  64     -23.355   3.553 -11.346  1.00 10.00      A   
ATOM    583 HH21 ARG A  64     -23.520   4.520 -10.991  1.00 10.00      A   
ATOM    584 HH22 ARG A  64     -23.566   2.735 -10.735  1.00 10.00      A   
ATOM    585  C   ARG A  64     -19.934   8.025 -15.852  1.00 10.00      A   
ATOM    586  O   ARG A  64     -20.706   8.908 -15.488  1.00 10.00      A   
ATOM    587  N   PHE A  65     -18.711   7.891 -15.360  1.00 10.00      A   
ATOM    588  HN  PHE A  65     -18.127   7.180 -15.707  1.00 10.00      A   
ATOM    589  CA  PHE A  65     -18.197   8.783 -14.326  1.00 10.00      A   
ATOM    590  CB  PHE A  65     -17.650   7.976 -13.145  1.00 10.00      A   
ATOM    591  CG  PHE A  65     -18.668   7.139 -12.424  1.00 10.00      A   
ATOM    592  CD1 PHE A  65     -18.639   5.758 -12.519  1.00 10.00      A   
ATOM    593  CD2 PHE A  65     -19.647   7.734 -11.646  1.00 10.00      A   
ATOM    594  CE1 PHE A  65     -19.566   4.984 -11.852  1.00 10.00      A   
ATOM    595  CE2 PHE A  65     -20.578   6.966 -10.977  1.00 10.00      A   
ATOM    596  CZ  PHE A  65     -20.537   5.589 -11.079  1.00 10.00      A   
ATOM    597  C   PHE A  65     -17.087   9.670 -14.882  1.00 10.00      A   
ATOM    598  O   PHE A  65     -15.939   9.245 -14.973  1.00 10.00      A   
ATOM    599  N   PRO A  66     -17.411  10.913 -15.260  1.00 10.00      A   
ATOM    600  CA  PRO A  66     -16.445  11.852 -15.813  1.00 10.00      A   
ATOM    601  CB  PRO A  66     -17.295  12.585 -16.854  1.00 10.00      A   
ATOM    602  CG  PRO A  66     -18.707  12.517 -16.343  1.00 10.00      A   
ATOM    603  CD  PRO A  66     -18.753  11.501 -15.226  1.00 10.00      A   
ATOM    604  C   PRO A  66     -15.916  12.848 -14.777  1.00 10.00      A   
ATOM    605  O   PRO A  66     -15.256  13.827 -15.131  1.00 10.00      A   
ATOM    606  N   LYS A  67     -16.195  12.598 -13.503  1.00 10.00      A   
ATOM    607  HN  LYS A  67     -16.703  11.792 -13.273  1.00 10.00      A   
ATOM    608  CA  LYS A  67     -15.748  13.499 -12.441  1.00 10.00      A   
ATOM    609  CB  LYS A  67     -16.936  14.233 -11.810  1.00 10.00      A   
ATOM    610  CG  LYS A  67     -17.462  15.397 -12.637  1.00 10.00      A   
ATOM    611  CD  LYS A  67     -18.260  16.366 -11.779  1.00 10.00      A   
ATOM    612  CE  LYS A  67     -18.906  17.456 -12.619  1.00 10.00      A   
ATOM    613  NZ  LYS A  67     -19.712  18.396 -11.794  1.00 10.00      A   
ATOM    614  HZ1 LYS A  67     -20.168  19.110 -12.403  1.00 10.00      A   
ATOM    615  HZ2 LYS A  67     -19.104  18.886 -11.106  1.00 10.00      A   
ATOM    616  HZ3 LYS A  67     -20.448  17.877 -11.278  1.00 10.00      A   
ATOM    617  C   LYS A  67     -14.939  12.778 -11.368  1.00 10.00      A   
ATOM    618  O   LYS A  67     -14.855  13.241 -10.230  1.00 10.00      A   
ATOM    619  N   VAL A  68     -14.324  11.665 -11.735  1.00 10.00      A   
ATOM    620  HN  VAL A  68     -14.386  11.365 -12.664  1.00 10.00      A   
ATOM    621  CA  VAL A  68     -13.533  10.888 -10.788  1.00 10.00      A   
ATOM    622  CB  VAL A  68     -13.301   9.445 -11.290  1.00 10.00      A   
ATOM    623  CG1 VAL A  68     -12.502   8.640 -10.277  1.00 10.00      A   
ATOM    624  CG2 VAL A  68     -14.630   8.761 -11.573  1.00 10.00      A   
ATOM    625  C   VAL A  68     -12.189  11.564 -10.517  1.00 10.00      A   
ATOM    626  O   VAL A  68     -11.542  12.069 -11.435  1.00 10.00      A   
ATOM    627  N   ARG A  69     -11.788  11.591  -9.247  1.00 10.00      A   
ATOM    628  HN  ARG A  69     -12.372  11.197  -8.554  1.00 10.00      A   
ATOM    629  CA  ARG A  69     -10.521  12.197  -8.847  1.00 10.00      A   
ATOM    630  CB  ARG A  69     -10.754  13.325  -7.844  1.00 10.00      A   
ATOM    631  CG  ARG A  69     -11.548  14.493  -8.388  1.00 10.00      A   
ATOM    632  CD  ARG A  69     -11.845  15.495  -7.293  1.00 10.00      A   
ATOM    633  NE  ARG A  69     -12.421  16.727  -7.818  1.00 10.00      A   
ATOM    634  HE  ARG A  69     -13.261  16.650  -8.322  1.00 10.00      A   
ATOM    635  CZ  ARG A  69     -11.871  17.928  -7.660  1.00 10.00      A   
ATOM    636  NH1 ARG A  69     -10.732  18.056  -6.988  1.00 10.00      A   
ATOM    637 HH11 ARG A  69     -10.295  18.997  -6.858  1.00 10.00      A   
ATOM    638 HH12 ARG A  69     -10.260  17.210  -6.583  1.00 10.00      A   
ATOM    639  NH2 ARG A  69     -12.469  19.000  -8.166  1.00 10.00      A   
ATOM    640 HH21 ARG A  69     -12.044  19.946  -8.040  1.00 10.00      A   
ATOM    641 HH22 ARG A  69     -13.368  18.903  -8.687  1.00 10.00      A   
ATOM    642  C   ARG A  69      -9.585  11.162  -8.228  1.00 10.00      A   
ATOM    643  O   ARG A  69      -8.363  11.297  -8.302  1.00 10.00      A   
ATOM    644  N   SER A  70     -10.165  10.141  -7.608  1.00 10.00      A   
ATOM    645  HN  SER A  70     -11.142  10.097  -7.575  1.00 10.00      A   
ATOM    646  CA  SER A  70      -9.390   9.088  -6.972  1.00 10.00      A   
ATOM    647  CB  SER A  70      -9.699   9.046  -5.471  1.00 10.00      A   
ATOM    648  OG  SER A  70      -8.574   8.634  -4.716  1.00 10.00      A   
ATOM    649  HG  SER A  70      -8.279   9.368  -4.150  1.00 10.00      A   
ATOM    650  C   SER A  70      -9.698   7.735  -7.614  1.00 10.00      A   
ATOM    651  O   SER A  70     -10.842   7.270  -7.589  1.00 10.00      A   
ATOM    652  N   VAL A  71      -8.679   7.121  -8.200  1.00 10.00      A   
ATOM    653  HN  VAL A  71      -7.798   7.553  -8.195  1.00 10.00      A   
ATOM    654  CA  VAL A  71      -8.825   5.826  -8.855  1.00 10.00      A   
ATOM    655  CB  VAL A  71      -8.410   5.906 -10.345  1.00 10.00      A   
ATOM    656  CG1 VAL A  71      -8.585   4.562 -11.038  1.00 10.00      A   
ATOM    657  CG2 VAL A  71      -9.204   6.984 -11.068  1.00 10.00      A   
ATOM    658  C   VAL A  71      -7.972   4.766  -8.155  1.00 10.00      A   
ATOM    659  O   VAL A  71      -6.750   4.907  -8.051  1.00 10.00      A   
ATOM    660  N   GLU A  72      -8.630   3.727  -7.658  1.00 10.00      A   
ATOM    661  HN  GLU A  72      -9.605   3.698  -7.744  1.00 10.00      A   
ATOM    662  CA  GLU A  72      -7.951   2.629  -6.978  1.00 10.00      A   
ATOM    663  CB  GLU A  72      -8.466   2.496  -5.544  1.00 10.00      A   
ATOM    664  CG  GLU A  72      -8.348   3.788  -4.743  1.00 10.00      A   
ATOM    665  CD  GLU A  72      -9.071   3.739  -3.409  1.00 10.00      A   
ATOM    666  OE1 GLU A  72     -10.198   3.206  -3.353  1.00 10.00      A   
ATOM    667  OE2 GLU A  72      -8.524   4.252  -2.408  1.00 10.00      A   
ATOM    668  C   GLU A  72      -8.166   1.332  -7.760  1.00 10.00      A   
ATOM    669  O   GLU A  72      -9.280   0.800  -7.805  1.00 10.00      A   
ATOM    670  N   LEU A  73      -7.102   0.830  -8.379  1.00 10.00      A   
ATOM    671  HN  LEU A  73      -6.229   1.286  -8.283  1.00 10.00      A   
ATOM    672  CA  LEU A  73      -7.192  -0.383  -9.185  1.00 10.00      A   
ATOM    673  CB  LEU A  73      -6.894  -0.058 -10.650  1.00 10.00      A   
ATOM    674  CG  LEU A  73      -7.835   0.919 -11.347  1.00 10.00      A   
ATOM    675  CD1 LEU A  73      -7.185   1.467 -12.606  1.00 10.00      A   
ATOM    676  CD2 LEU A  73      -9.148   0.237 -11.686  1.00 10.00      A   
ATOM    677  C   LEU A  73      -6.222  -1.468  -8.732  1.00 10.00      A   
ATOM    678  O   LEU A  73      -5.138  -1.183  -8.219  1.00 10.00      A   
ATOM    679  N   LYS A  74      -6.627  -2.714  -8.944  1.00 10.00      A   
ATOM    680  HN  LYS A  74      -7.511  -2.863  -9.339  1.00 10.00      A   
ATOM    681  CA  LYS A  74      -5.808  -3.872  -8.615  1.00 10.00      A   
ATOM    682  CB  LYS A  74      -6.446  -4.696  -7.494  1.00 10.00      A   
ATOM    683  CG  LYS A  74      -6.819  -3.901  -6.252  1.00 10.00      A   
ATOM    684  CD  LYS A  74      -7.741  -4.708  -5.352  1.00 10.00      A   
ATOM    685  CE  LYS A  74      -8.057  -3.973  -4.061  1.00 10.00      A   
ATOM    686  NZ  LYS A  74      -8.795  -4.840  -3.106  1.00 10.00      A   
ATOM    687  HZ1 LYS A  74      -8.755  -4.437  -2.147  1.00 10.00      A   
ATOM    688  HZ2 LYS A  74      -8.375  -5.793  -3.085  1.00 10.00      A   
ATOM    689  HZ3 LYS A  74      -9.791  -4.926  -3.389  1.00 10.00      A   
ATOM    690  C   LYS A  74      -5.663  -4.733  -9.869  1.00 10.00      A   
ATOM    691  O   LYS A  74      -6.462  -4.609 -10.801  1.00 10.00      A   
ATOM    692  N   GLY A  75      -4.660  -5.599  -9.901  1.00 10.00      A   
ATOM    693  HN  GLY A  75      -4.051  -5.668  -9.133  1.00 10.00      A   
ATOM    694  CA  GLY A  75      -4.459  -6.441 -11.068  1.00 10.00      A   
ATOM    695  C   GLY A  75      -4.188  -7.891 -10.731  1.00 10.00      A   
ATOM    696  O   GLY A  75      -5.099  -8.719 -10.751  1.00 10.00      A   
ATOM    697  N   LYS A  76      -2.934  -8.194 -10.422  1.00 10.00      A   
ATOM    698  HN  LYS A  76      -2.262  -7.476 -10.411  1.00 10.00      A   
ATOM    699  CA  LYS A  76      -2.522  -9.556 -10.090  1.00 10.00      A   
ATOM    700  CB  LYS A  76      -1.005  -9.636  -9.909  1.00 10.00      A   
ATOM    701  CG  LYS A  76      -0.188  -9.377 -11.161  1.00 10.00      A   
ATOM    702  CD  LYS A  76       1.294  -9.514 -10.853  1.00 10.00      A   
ATOM    703  CE  LYS A  76       2.147  -9.362 -12.098  1.00 10.00      A   
ATOM    704  NZ  LYS A  76       3.568  -9.721 -11.837  1.00 10.00      A   
ATOM    705  HZ1 LYS A  76       4.113  -8.872 -11.561  1.00 10.00      A   
ATOM    706  HZ2 LYS A  76       3.998 -10.133 -12.691  1.00 10.00      A   
ATOM    707  HZ3 LYS A  76       3.627 -10.417 -11.067  1.00 10.00      A   
ATOM    708  C   LYS A  76      -3.193 -10.050  -8.816  1.00 10.00      A   
ATOM    709  O   LYS A  76      -3.305  -9.304  -7.840  1.00 10.00      A   
ATOM    710  N   PRO A  77      -3.648 -11.311  -8.814  1.00 10.00      A   
ATOM    711  CA  PRO A  77      -4.284 -11.918  -7.645  1.00 10.00      A   
ATOM    712  CB  PRO A  77      -4.842 -13.236  -8.189  1.00 10.00      A   
ATOM    713  CG  PRO A  77      -3.985 -13.557  -9.359  1.00 10.00      A   
ATOM    714  CD  PRO A  77      -3.599 -12.237  -9.960  1.00 10.00      A   
ATOM    715  C   PRO A  77      -3.264 -12.178  -6.531  1.00 10.00      A   
ATOM    716  O   PRO A  77      -2.055 -12.035  -6.732  1.00 10.00      A   
ATOM    717  N   HIS A  78      -3.757 -12.574  -5.370  1.00 10.00      A   
ATOM    718  HN  HIS A  78      -4.728 -12.699  -5.288  1.00 10.00      A   
ATOM    719  CA  HIS A  78      -2.911 -12.833  -4.204  1.00 10.00      A   
ATOM    720  CB  HIS A  78      -3.780 -13.209  -2.990  1.00 10.00      A   
ATOM    721  CG  HIS A  78      -3.038 -13.745  -1.800  1.00 10.00      A   
ATOM    722  ND1 HIS A  78      -3.386 -14.904  -1.147  1.00 10.00      A   
ATOM    723  HD1 HIS A  78      -4.136 -15.508  -1.390  1.00 10.00      A   
ATOM    724  CD2 HIS A  78      -1.963 -13.251  -1.137  1.00 10.00      A   
ATOM    725  CE1 HIS A  78      -2.535 -15.078  -0.128  1.00 10.00      A   
ATOM    726  NE2 HIS A  78      -1.648 -14.099  -0.077  1.00 10.00      A   
ATOM    727  C   HIS A  78      -1.818 -13.875  -4.472  1.00 10.00      A   
ATOM    728  O   HIS A  78      -0.637 -13.603  -4.257  1.00 10.00      A   
ATOM    729  N   PHE A  79      -2.204 -15.047  -4.964  1.00 10.00      A   
ATOM    730  HN  PHE A  79      -3.158 -15.202  -5.134  1.00 10.00      A   
ATOM    731  CA  PHE A  79      -1.245 -16.120  -5.237  1.00 10.00      A   
ATOM    732  CB  PHE A  79      -1.946 -17.450  -5.520  1.00 10.00      A   
ATOM    733  CG  PHE A  79      -2.162 -18.291  -4.293  1.00 10.00      A   
ATOM    734  CD1 PHE A  79      -1.123 -18.528  -3.408  1.00 10.00      A   
ATOM    735  CD2 PHE A  79      -3.400 -18.844  -4.021  1.00 10.00      A   
ATOM    736  CE1 PHE A  79      -1.314 -19.298  -2.276  1.00 10.00      A   
ATOM    737  CE2 PHE A  79      -3.600 -19.618  -2.890  1.00 10.00      A   
ATOM    738  CZ  PHE A  79      -2.555 -19.845  -2.018  1.00 10.00      A   
ATOM    739  C   PHE A  79      -0.250 -15.785  -6.350  1.00 10.00      A   
ATOM    740  O   PHE A  79       0.743 -16.493  -6.538  1.00 10.00      A   
ATOM    741  N   ALA A  80      -0.497 -14.706  -7.080  1.00 10.00      A   
ATOM    742  HN  ALA A  80      -1.292 -14.162  -6.882  1.00 10.00      A   
ATOM    743  CA  ALA A  80       0.394 -14.306  -8.162  1.00 10.00      A   
ATOM    744  CB  ALA A  80      -0.288 -13.311  -9.082  1.00 10.00      A   
ATOM    745  C   ALA A  80       1.685 -13.720  -7.607  1.00 10.00      A   
ATOM    746  O   ALA A  80       2.730 -13.754  -8.258  1.00 10.00      A   
ATOM    747  N   ASP A  81       1.608 -13.212  -6.384  1.00 10.00      A   
ATOM    748  HN  ASP A  81       0.748 -13.243  -5.909  1.00 10.00      A   
ATOM    749  CA  ASP A  81       2.760 -12.608  -5.719  1.00 10.00      A   
ATOM    750  CB  ASP A  81       2.290 -11.746  -4.544  1.00 10.00      A   
ATOM    751  CG  ASP A  81       3.154 -10.525  -4.320  1.00 10.00      A   
ATOM    752  OD1 ASP A  81       2.860  -9.467  -4.916  1.00 10.00      A   
ATOM    753  OD2 ASP A  81       4.128 -10.607  -3.543  1.00 10.00      A   
ATOM    754  C   ASP A  81       3.720 -13.684  -5.216  1.00 10.00      A   
ATOM    755  O   ASP A  81       4.822 -13.391  -4.753  1.00 10.00      A   
ATOM    756  N   PHE A  82       3.292 -14.936  -5.305  1.00 10.00      A   
ATOM    757  HN  PHE A  82       2.396 -15.106  -5.669  1.00 10.00      A   
ATOM    758  CA  PHE A  82       4.110 -16.060  -4.860  1.00 10.00      A   
ATOM    759  CB  PHE A  82       3.306 -17.005  -3.962  1.00 10.00      A   
ATOM    760  CG  PHE A  82       2.744 -16.332  -2.740  1.00 10.00      A   
ATOM    761  CD1 PHE A  82       3.546 -15.537  -1.937  1.00 10.00      A   
ATOM    762  CD2 PHE A  82       1.412 -16.489  -2.400  1.00 10.00      A   
ATOM    763  CE1 PHE A  82       3.028 -14.913  -0.818  1.00 10.00      A   
ATOM    764  CE2 PHE A  82       0.887 -15.871  -1.284  1.00 10.00      A   
ATOM    765  CZ  PHE A  82       1.696 -15.082  -0.491  1.00 10.00      A   
ATOM    766  C   PHE A  82       4.728 -16.806  -6.039  1.00 10.00      A   
ATOM    767  O   PHE A  82       5.045 -17.994  -5.945  1.00 10.00      A   
ATOM    768  N   ASN A  83       4.886 -16.093  -7.151  1.00 10.00      A   
ATOM    769  HN  ASN A  83       4.596 -15.155  -7.151  1.00 10.00      A   
ATOM    770  CA  ASN A  83       5.489 -16.644  -8.367  1.00 10.00      A   
ATOM    771  CB  ASN A  83       6.953 -17.034  -8.119  1.00 10.00      A   
ATOM    772  CG  ASN A  83       7.909 -15.862  -8.232  1.00 10.00      A   
ATOM    773  OD1 ASN A  83       7.517 -14.700  -8.103  1.00 10.00      A   
ATOM    774  ND2 ASN A  83       9.181 -16.161  -8.460  1.00 10.00      A   
ATOM    775 HD21 ASN A  83       9.426 -17.108  -8.542  1.00 10.00      A   
ATOM    776 HD22 ASN A  83       9.822 -15.422  -8.537  1.00 10.00      A   
ATOM    777  C   ASN A  83       4.708 -17.826  -8.939  1.00 10.00      A   
ATOM    778  O   ASN A  83       5.291 -18.732  -9.539  1.00 10.00      A   
ATOM    779  N   LEU A  84       3.392 -17.817  -8.759  1.00 10.00      A   
ATOM    780  HN  LEU A  84       2.980 -17.078  -8.262  1.00 10.00      A   
ATOM    781  CA  LEU A  84       2.551 -18.896  -9.275  1.00 10.00      A   
ATOM    782  CB  LEU A  84       1.419 -19.238  -8.306  1.00 10.00      A   
ATOM    783  CG  LEU A  84       1.840 -19.877  -6.981  1.00 10.00      A   
ATOM    784  CD1 LEU A  84       0.616 -20.297  -6.185  1.00 10.00      A   
ATOM    785  CD2 LEU A  84       2.766 -21.063  -7.214  1.00 10.00      A   
ATOM    786  C   LEU A  84       1.997 -18.558 -10.655  1.00 10.00      A   
ATOM    787  O   LEU A  84       1.545 -19.438 -11.392  1.00 10.00      A   
ATOM    788  N   VAL A  85       2.057 -17.280 -11.001  1.00 10.00      A   
ATOM    789  HN  VAL A  85       2.459 -16.641 -10.381  1.00 10.00      A   
ATOM    790  CA  VAL A  85       1.574 -16.800 -12.289  1.00 10.00      A   
ATOM    791  CB  VAL A  85       0.516 -15.682 -12.116  1.00 10.00      A   
ATOM    792  CG1 VAL A  85       0.035 -15.164 -13.463  1.00 10.00      A   
ATOM    793  CG2 VAL A  85      -0.664 -16.186 -11.298  1.00 10.00      A   
ATOM    794  C   VAL A  85       2.756 -16.282 -13.107  1.00 10.00      A   
ATOM    795  O   VAL A  85       3.557 -15.487 -12.611  1.00 10.00      A   
ATOM    796  N   PRO A  86       2.890 -16.739 -14.359  1.00 10.00      A   
ATOM    797  CA  PRO A  86       3.992 -16.334 -15.238  1.00 10.00      A   
ATOM    798  CB  PRO A  86       3.757 -17.146 -16.519  1.00 10.00      A   
ATOM    799  CG  PRO A  86       2.834 -18.245 -16.116  1.00 10.00      A   
ATOM    800  CD  PRO A  86       1.981 -17.687 -15.019  1.00 10.00      A   
ATOM    801  C   PRO A  86       3.975 -14.840 -15.555  1.00 10.00      A   
ATOM    802  O   PRO A  86       2.929 -14.184 -15.486  1.00 10.00      A   
ATOM    803  N   ASP A  87       5.145 -14.310 -15.886  1.00 10.00      A   
ATOM    804  HN  ASP A  87       5.938 -14.881 -15.891  1.00 10.00      A   
ATOM    805  CA  ASP A  87       5.292 -12.903 -16.233  1.00 10.00      A   
ATOM    806  CB  ASP A  87       6.773 -12.504 -16.254  1.00 10.00      A   
ATOM    807  CG  ASP A  87       7.458 -12.629 -14.907  1.00 10.00      A   
ATOM    808  OD1 ASP A  87       8.040 -13.702 -14.626  1.00 10.00      A   
ATOM    809  OD2 ASP A  87       7.439 -11.653 -14.135  1.00 10.00      A   
ATOM    810  C   ASP A  87       4.688 -12.647 -17.605  1.00 10.00      A   
ATOM    811  O   ASP A  87       4.863 -13.446 -18.530  1.00 10.00      A   
ATOM    812  N   GLY A  88       3.977 -11.540 -17.734  1.00 10.00      A   
ATOM    813  HN  GLY A  88       3.868 -10.945 -16.962  1.00 10.00      A   
ATOM    814  CA  GLY A  88       3.360 -11.201 -19.000  1.00 10.00      A   
ATOM    815  C   GLY A  88       1.912 -11.638 -19.061  1.00 10.00      A   
ATOM    816  O   GLY A  88       1.290 -11.603 -20.121  1.00 10.00      A   
ATOM    817  N   TRP A  89       1.382 -12.062 -17.918  1.00 10.00      A   
ATOM    818  HN  TRP A  89       1.941 -12.077 -17.114  1.00 10.00      A   
ATOM    819  CA  TRP A  89      -0.001 -12.506 -17.826  1.00 10.00      A   
ATOM    820  CB  TRP A  89      -0.277 -13.071 -16.423  1.00 10.00      A   
ATOM    821  CG  TRP A  89      -1.727 -13.083 -16.029  1.00 10.00      A   
ATOM    822  CD1 TRP A  89      -2.684 -13.958 -16.451  1.00 10.00      A   
ATOM    823  CD2 TRP A  89      -2.383 -12.174 -15.131  1.00 10.00      A   
ATOM    824  NE1 TRP A  89      -3.895 -13.649 -15.880  1.00 10.00      A   
ATOM    825  HE1 TRP A  89      -4.739 -14.132 -16.033  1.00 10.00      A   
ATOM    826  CE2 TRP A  89      -3.736 -12.557 -15.064  1.00 10.00      A   
ATOM    827  CE3 TRP A  89      -1.957 -11.073 -14.381  1.00 10.00      A   
ATOM    828  CZ2 TRP A  89      -4.667 -11.881 -14.277  1.00 10.00      A   
ATOM    829  CZ3 TRP A  89      -2.882 -10.405 -13.600  1.00 10.00      A   
ATOM    830  CH2 TRP A  89      -4.220 -10.808 -13.554  1.00 10.00      A   
ATOM    831  C   TRP A  89      -0.956 -11.359 -18.142  1.00 10.00      A   
ATOM    832  O   TRP A  89      -1.931 -11.534 -18.873  1.00 10.00      A   
ATOM    833  N   GLY A  90      -0.666 -10.187 -17.595  1.00 10.00      A   
ATOM    834  HN  GLY A  90       0.128 -10.105 -17.027  1.00 10.00      A   
ATOM    835  CA  GLY A  90      -1.503  -9.033 -17.826  1.00 10.00      A   
ATOM    836  C   GLY A  90      -1.387  -8.024 -16.707  1.00 10.00      A   
ATOM    837  O   GLY A  90      -0.364  -7.974 -16.020  1.00 10.00      A   
ATOM    838  N   GLY A  91      -2.429  -7.221 -16.526  1.00 10.00      A   
ATOM    839  HN  GLY A  91      -3.211  -7.297 -17.126  1.00 10.00      A   
ATOM    840  CA  GLY A  91      -2.425  -6.223 -15.475  1.00 10.00      A   
ATOM    841  C   GLY A  91      -1.735  -4.954 -15.915  1.00 10.00      A   
ATOM    842  O   GLY A  91      -0.992  -4.344 -15.150  1.00 10.00      A   
ATOM    843  N   TYR A  92      -1.975  -4.556 -17.154  1.00 10.00      A   
ATOM    844  HN  TYR A  92      -2.581  -5.080 -17.716  1.00 10.00      A   
ATOM    845  CA  TYR A  92      -1.367  -3.355 -17.698  1.00 10.00      A   
ATOM    846  CB  TYR A  92      -1.090  -3.525 -19.194  1.00 10.00      A   
ATOM    847  CG  TYR A  92      -0.178  -4.686 -19.516  1.00 10.00      A   
ATOM    848  CD1 TYR A  92      -0.683  -5.858 -20.057  1.00 10.00      A   
ATOM    849  CD2 TYR A  92       1.188  -4.611 -19.270  1.00 10.00      A   
ATOM    850  CE1 TYR A  92       0.145  -6.926 -20.347  1.00 10.00      A   
ATOM    851  CE2 TYR A  92       2.025  -5.673 -19.558  1.00 10.00      A   
ATOM    852  CZ  TYR A  92       1.497  -6.828 -20.097  1.00 10.00      A   
ATOM    853  OH  TYR A  92       2.323  -7.891 -20.386  1.00 10.00      A   
ATOM    854  HH  TYR A  92       2.910  -8.050 -19.633  1.00 10.00      A   
ATOM    855  C   TYR A  92      -2.256  -2.145 -17.461  1.00 10.00      A   
ATOM    856  O   TYR A  92      -3.407  -2.110 -17.890  1.00 10.00      A   
ATOM    857  N   VAL A  93      -1.715  -1.150 -16.773  1.00 10.00      A   
ATOM    858  HN  VAL A  93      -0.792  -1.238 -16.445  1.00 10.00      A   
ATOM    859  CA  VAL A  93      -2.462   0.065 -16.480  1.00 10.00      A   
ATOM    860  CB  VAL A  93      -1.972   0.738 -15.175  1.00 10.00      A   
ATOM    861  CG1 VAL A  93      -0.633   1.439 -15.379  1.00 10.00      A   
ATOM    862  CG2 VAL A  93      -3.019   1.696 -14.624  1.00 10.00      A   
ATOM    863  C   VAL A  93      -2.373   1.048 -17.647  1.00 10.00      A   
ATOM    864  O   VAL A  93      -3.043   2.083 -17.657  1.00 10.00      A   
ATOM    865  N   TYR A  94      -1.558   0.704 -18.642  1.00 10.00      A   
ATOM    866  HN  TYR A  94      -1.065  -0.139 -18.581  1.00 10.00      A   
ATOM    867  CA  TYR A  94      -1.372   1.550 -19.817  1.00 10.00      A   
ATOM    868  CB  TYR A  94      -0.411   0.920 -20.831  1.00 10.00      A   
ATOM    869  CG  TYR A  94      -0.145   1.795 -22.038  1.00 10.00      A   
ATOM    870  CD1 TYR A  94       0.655   2.928 -21.939  1.00 10.00      A   
ATOM    871  CD2 TYR A  94      -0.700   1.491 -23.275  1.00 10.00      A   
ATOM    872  CE1 TYR A  94       0.892   3.731 -23.037  1.00 10.00      A   
ATOM    873  CE2 TYR A  94      -0.467   2.287 -24.376  1.00 10.00      A   
ATOM    874  CZ  TYR A  94       0.331   3.405 -24.252  1.00 10.00      A   
ATOM    875  OH  TYR A  94       0.561   4.202 -25.350  1.00 10.00      A   
ATOM    876  HH  TYR A  94      -0.279   4.600 -25.637  1.00 10.00      A   
ATOM    877  C   TYR A  94      -2.694   1.972 -20.478  1.00 10.00      A   
ATOM    878  O   TYR A  94      -2.926   3.166 -20.663  1.00 10.00      A   
ATOM    879  N   PRO A  95      -3.582   1.019 -20.853  1.00 10.00      A   
ATOM    880  CA  PRO A  95      -4.870   1.351 -21.483  1.00 10.00      A   
ATOM    881  CB  PRO A  95      -5.585   0.003 -21.577  1.00 10.00      A   
ATOM    882  CG  PRO A  95      -4.488  -1.000 -21.602  1.00 10.00      A   
ATOM    883  CD  PRO A  95      -3.402  -0.443 -20.726  1.00 10.00      A   
ATOM    884  C   PRO A  95      -5.692   2.317 -20.632  1.00 10.00      A   
ATOM    885  O   PRO A  95      -6.348   3.222 -21.157  1.00 10.00      A   
ATOM    886  N   TRP A  96      -5.649   2.122 -19.315  1.00 10.00      A   
ATOM    887  HN  TRP A  96      -5.106   1.389 -18.962  1.00 10.00      A   
ATOM    888  CA  TRP A  96      -6.377   2.973 -18.386  1.00 10.00      A   
ATOM    889  CB  TRP A  96      -6.363   2.374 -16.973  1.00 10.00      A   
ATOM    890  CG  TRP A  96      -7.144   1.103 -16.836  1.00 10.00      A   
ATOM    891  CD1 TRP A  96      -6.741  -0.149 -17.195  1.00 10.00      A   
ATOM    892  CD2 TRP A  96      -8.462   0.957 -16.292  1.00 10.00      A   
ATOM    893  NE1 TRP A  96      -7.724  -1.064 -16.917  1.00 10.00      A   
ATOM    894  HE1 TRP A  96      -7.670  -2.029 -17.089  1.00 10.00      A   
ATOM    895  CE2 TRP A  96      -8.793  -0.410 -16.360  1.00 10.00      A   
ATOM    896  CE3 TRP A  96      -9.393   1.852 -15.752  1.00 10.00      A   
ATOM    897  CZ2 TRP A  96     -10.013  -0.904 -15.910  1.00 10.00      A   
ATOM    898  CZ3 TRP A  96     -10.604   1.359 -15.308  1.00 10.00      A   
ATOM    899  CH2 TRP A  96     -10.904  -0.006 -15.390  1.00 10.00      A   
ATOM    900  C   TRP A  96      -5.760   4.367 -18.359  1.00 10.00      A   
ATOM    901  O   TRP A  96      -6.454   5.369 -18.507  1.00 10.00      A   
ATOM    902  N   ILE A  97      -4.445   4.414 -18.192  1.00 10.00      A   
ATOM    903  HN  ILE A  97      -3.951   3.571 -18.098  1.00 10.00      A   
ATOM    904  CA  ILE A  97      -3.709   5.670 -18.143  1.00 10.00      A   
ATOM    905  CB  ILE A  97      -2.208   5.416 -17.866  1.00 10.00      A   
ATOM    906  CG1 ILE A  97      -2.003   4.874 -16.446  1.00 10.00      A   
ATOM    907  CG2 ILE A  97      -1.371   6.665 -18.094  1.00 10.00      A   
ATOM    908  CD1 ILE A  97      -2.550   5.767 -15.354  1.00 10.00      A   
ATOM    909  C   ILE A  97      -3.878   6.460 -19.442  1.00 10.00      A   
ATOM    910  O   ILE A  97      -4.075   7.675 -19.419  1.00 10.00      A   
ATOM    911  N   GLU A  98      -3.822   5.756 -20.567  1.00 10.00      A   
ATOM    912  HN  GLU A  98      -3.674   4.783 -20.512  1.00 10.00      A   
ATOM    913  CA  GLU A  98      -3.959   6.373 -21.883  1.00 10.00      A   
ATOM    914  CB  GLU A  98      -3.637   5.347 -22.974  1.00 10.00      A   
ATOM    915  CG  GLU A  98      -3.430   5.938 -24.359  1.00 10.00      A   
ATOM    916  CD  GLU A  98      -3.099   4.888 -25.400  1.00 10.00      A   
ATOM    917  OE1 GLU A  98      -1.974   4.920 -25.949  1.00 10.00      A   
ATOM    918  OE2 GLU A  98      -3.964   4.033 -25.683  1.00 10.00      A   
ATOM    919  C   GLU A  98      -5.363   6.951 -22.093  1.00 10.00      A   
ATOM    920  O   GLU A  98      -5.551   7.898 -22.857  1.00 10.00      A   
ATOM    921  N   ALA A  99      -6.347   6.383 -21.416  1.00 10.00      A   
ATOM    922  HN  ALA A  99      -6.151   5.626 -20.822  1.00 10.00      A   
ATOM    923  CA  ALA A  99      -7.721   6.854 -21.549  1.00 10.00      A   
ATOM    924  CB  ALA A  99      -8.701   5.701 -21.413  1.00 10.00      A   
ATOM    925  C   ALA A  99      -8.041   7.950 -20.538  1.00 10.00      A   
ATOM    926  O   ALA A  99      -8.684   8.947 -20.871  1.00 10.00      A   
ATOM    927  N   MET A 100      -7.576   7.769 -19.310  1.00 10.00      A   
ATOM    928  HN  MET A 100      -7.046   6.962 -19.113  1.00 10.00      A   
ATOM    929  CA  MET A 100      -7.831   8.725 -18.241  1.00 10.00      A   
ATOM    930  CB  MET A 100      -7.404   8.159 -16.881  1.00 10.00      A   
ATOM    931  CG  MET A 100      -8.231   6.969 -16.420  1.00 10.00      A   
ATOM    932  SD  MET A 100      -7.962   6.551 -14.684  1.00 10.00      A   
ATOM    933  CE  MET A 100      -6.234   6.078 -14.706  1.00 10.00      A   
ATOM    934  C   MET A 100      -7.161  10.074 -18.487  1.00 10.00      A   
ATOM    935  O   MET A 100      -7.709  11.111 -18.119  1.00 10.00      A   
ATOM    936  N   SER A 101      -5.991  10.055 -19.113  1.00 10.00      A   
ATOM    937  HN  SER A 101      -5.610   9.196 -19.388  1.00 10.00      A   
ATOM    938  CA  SER A 101      -5.242  11.276 -19.390  1.00 10.00      A   
ATOM    939  CB  SER A 101      -3.932  10.936 -20.101  1.00 10.00      A   
ATOM    940  OG  SER A 101      -4.102   9.815 -20.956  1.00 10.00      A   
ATOM    941  HG  SER A 101      -3.881   9.008 -20.470  1.00 10.00      A   
ATOM    942  C   SER A 101      -6.038  12.297 -20.203  1.00 10.00      A   
ATOM    943  O   SER A 101      -5.983  13.498 -19.934  1.00 10.00      A   
ATOM    944  N   SER A 102      -6.789  11.817 -21.183  1.00 10.00      A   
ATOM    945  HN  SER A 102      -6.812  10.849 -21.343  1.00 10.00      A   
ATOM    946  CA  SER A 102      -7.576  12.689 -22.038  1.00 10.00      A   
ATOM    947  CB  SER A 102      -7.582  12.125 -23.458  1.00 10.00      A   
ATOM    948  OG  SER A 102      -7.688  10.707 -23.437  1.00 10.00      A   
ATOM    949  HG  SER A 102      -7.009  10.329 -24.012  1.00 10.00      A   
ATOM    950  C   SER A 102      -9.007  12.841 -21.529  1.00 10.00      A   
ATOM    951  O   SER A 102      -9.895  13.283 -22.266  1.00 10.00      A   
ATOM    952  N   SER A 103      -9.235  12.493 -20.268  1.00 10.00      A   
ATOM    953  HN  SER A 103      -8.490  12.175 -19.710  1.00 10.00      A   
ATOM    954  CA  SER A 103     -10.573  12.586 -19.698  1.00 10.00      A   
ATOM    955  CB  SER A 103     -11.191  11.193 -19.595  1.00 10.00      A   
ATOM    956  OG  SER A 103     -10.911  10.428 -20.758  1.00 10.00      A   
ATOM    957  HG  SER A 103     -10.075   9.955 -20.634  1.00 10.00      A   
ATOM    958  C   SER A 103     -10.573  13.269 -18.330  1.00 10.00      A   
ATOM    959  O   SER A 103     -11.157  14.340 -18.159  1.00 10.00      A   
ATOM    960  N   TYR A 104      -9.891  12.661 -17.367  1.00 10.00      A   
ATOM    961  HN  TYR A 104      -9.387  11.846 -17.577  1.00 10.00      A   
ATOM    962  CA  TYR A 104      -9.835  13.194 -16.015  1.00 10.00      A   
ATOM    963  CB  TYR A 104      -9.668  12.067 -14.994  1.00 10.00      A   
ATOM    964  CG  TYR A 104     -10.725  10.992 -15.060  1.00 10.00      A   
ATOM    965  CD1 TYR A 104     -10.399   9.703 -15.458  1.00 10.00      A   
ATOM    966  CD2 TYR A 104     -12.043  11.256 -14.713  1.00 10.00      A   
ATOM    967  CE1 TYR A 104     -11.348   8.706 -15.508  1.00 10.00      A   
ATOM    968  CE2 TYR A 104     -13.001  10.264 -14.763  1.00 10.00      A   
ATOM    969  CZ  TYR A 104     -12.648   8.990 -15.159  1.00 10.00      A   
ATOM    970  OH  TYR A 104     -13.594   7.996 -15.194  1.00 10.00      A   
ATOM    971  HH  TYR A 104     -14.475   8.393 -15.249  1.00 10.00      A   
ATOM    972  C   TYR A 104      -8.691  14.184 -15.861  1.00 10.00      A   
ATOM    973  O   TYR A 104      -7.684  13.885 -15.223  1.00 10.00      A   
ATOM    974  N   THR A 105      -8.847  15.365 -16.436  1.00 10.00      A   
ATOM    975  HN  THR A 105      -9.667  15.554 -16.942  1.00 10.00      A   
ATOM    976  CA  THR A 105      -7.818  16.393 -16.344  1.00 10.00      A   
ATOM    977  CB  THR A 105      -8.094  17.547 -17.328  1.00 10.00      A   
ATOM    978  OG1 THR A 105      -8.800  17.040 -18.468  1.00 10.00      A   
ATOM    979  HG1 THR A 105      -8.163  16.654 -19.088  1.00 10.00      A   
ATOM    980  CG2 THR A 105      -6.787  18.159 -17.804  1.00 10.00      A   
ATOM    981  C   THR A 105      -7.733  16.935 -14.912  1.00 10.00      A   
ATOM    982  O   THR A 105      -6.828  17.692 -14.569  1.00 10.00      A   
ATOM    983  N   TRP A 106      -8.681  16.524 -14.080  1.00 10.00      A   
ATOM    984  HN  TRP A 106      -9.368  15.914 -14.414  1.00 10.00      A   
ATOM    985  CA  TRP A 106      -8.728  16.946 -12.690  1.00 10.00      A   
ATOM    986  CB  TRP A 106     -10.079  17.590 -12.372  1.00 10.00      A   
ATOM    987  CG  TRP A 106     -10.193  19.007 -12.831  1.00 10.00      A   
ATOM    988  CD1 TRP A 106     -10.489  19.440 -14.089  1.00 10.00      A   
ATOM    989  CD2 TRP A 106     -10.007  20.179 -12.031  1.00 10.00      A   
ATOM    990  NE1 TRP A 106     -10.504  20.814 -14.120  1.00 10.00      A   
ATOM    991  HE1 TRP A 106     -10.694  21.366 -14.912  1.00 10.00      A   
ATOM    992  CE2 TRP A 106     -10.208  21.291 -12.870  1.00 10.00      A   
ATOM    993  CE3 TRP A 106      -9.691  20.395 -10.686  1.00 10.00      A   
ATOM    994  CZ2 TRP A 106     -10.105  22.601 -12.410  1.00 10.00      A   
ATOM    995  CZ3 TRP A 106      -9.588  21.694 -10.230  1.00 10.00      A   
ATOM    996  CH2 TRP A 106      -9.794  22.780 -11.089  1.00 10.00      A   
ATOM    997  C   TRP A 106      -8.482  15.765 -11.760  1.00 10.00      A   
ATOM    998  O   TRP A 106      -8.998  15.731 -10.642  1.00 10.00      A   
ATOM    999  N   LEU A 107      -7.713  14.785 -12.229  1.00 10.00      A   
ATOM   1000  HN  LEU A 107      -7.342  14.852 -13.136  1.00 10.00      A   
ATOM   1001  CA  LEU A 107      -7.400  13.620 -11.414  1.00 10.00      A   
ATOM   1002  CB  LEU A 107      -6.796  12.504 -12.267  1.00 10.00      A   
ATOM   1003  CG  LEU A 107      -6.997  11.080 -11.750  1.00 10.00      A   
ATOM   1004  CD1 LEU A 107      -8.478  10.759 -11.636  1.00 10.00      A   
ATOM   1005  CD2 LEU A 107      -6.312  10.083 -12.667  1.00 10.00      A   
ATOM   1006  C   LEU A 107      -6.435  14.027 -10.310  1.00 10.00      A   
ATOM   1007  O   LEU A 107      -5.492  14.785 -10.553  1.00 10.00      A   
ATOM   1008  N   GLU A 108      -6.670  13.529  -9.103  1.00 10.00      A   
ATOM   1009  HN  GLU A 108      -7.414  12.903  -8.976  1.00 10.00      A   
ATOM   1010  CA  GLU A 108      -5.831  13.882  -7.972  1.00 10.00      A   
ATOM   1011  CB  GLU A 108      -6.661  14.547  -6.870  1.00 10.00      A   
ATOM   1012  CG  GLU A 108      -7.345  15.842  -7.289  1.00 10.00      A   
ATOM   1013  CD  GLU A 108      -8.043  16.533  -6.138  1.00 10.00      A   
ATOM   1014  OE1 GLU A 108      -9.160  16.110  -5.769  1.00 10.00      A   
ATOM   1015  OE2 GLU A 108      -7.480  17.500  -5.590  1.00 10.00      A   
ATOM   1016  C   GLU A 108      -5.073  12.685  -7.402  1.00 10.00      A   
ATOM   1017  O   GLU A 108      -3.912  12.817  -7.008  1.00 10.00      A   
ATOM   1018  N   GLU A 109      -5.711  11.517  -7.364  1.00 10.00      A   
ATOM   1019  HN  GLU A 109      -6.620  11.445  -7.729  1.00 10.00      A   
ATOM   1020  CA  GLU A 109      -5.068  10.337  -6.798  1.00 10.00      A   
ATOM   1021  CB  GLU A 109      -5.681   9.974  -5.441  1.00 10.00      A   
ATOM   1022  CG  GLU A 109      -5.823  11.125  -4.457  1.00 10.00      A   
ATOM   1023  CD  GLU A 109      -6.506  10.693  -3.176  1.00 10.00      A   
ATOM   1024  OE1 GLU A 109      -7.752  10.644  -3.156  1.00 10.00      A   
ATOM   1025  OE2 GLU A 109      -5.804  10.377  -2.193  1.00 10.00      A   
ATOM   1026  C   GLU A 109      -5.134   9.117  -7.706  1.00 10.00      A   
ATOM   1027  O   GLU A 109      -6.172   8.815  -8.303  1.00 10.00      A   
ATOM   1028  N   ILE A 110      -4.008   8.417  -7.788  1.00 10.00      A   
ATOM   1029  HN  ILE A 110      -3.213   8.742  -7.303  1.00 10.00      A   
ATOM   1030  CA  ILE A 110      -3.897   7.191  -8.564  1.00 10.00      A   
ATOM   1031  CB  ILE A 110      -3.024   7.364  -9.824  1.00 10.00      A   
ATOM   1032  CG1 ILE A 110      -3.736   8.258 -10.842  1.00 10.00      A   
ATOM   1033  CG2 ILE A 110      -2.694   6.012 -10.443  1.00 10.00      A   
ATOM   1034  CD1 ILE A 110      -2.945   8.504 -12.107  1.00 10.00      A   
ATOM   1035  C   ILE A 110      -3.302   6.109  -7.667  1.00 10.00      A   
ATOM   1036  O   ILE A 110      -2.155   6.215  -7.220  1.00 10.00      A   
ATOM   1037  N   ARG A 111      -4.090   5.086  -7.377  1.00 10.00      A   
ATOM   1038  HN  ARG A 111      -4.997   5.046  -7.765  1.00 10.00      A   
ATOM   1039  CA  ARG A 111      -3.644   4.003  -6.516  1.00 10.00      A   
ATOM   1040  CB  ARG A 111      -4.466   3.997  -5.222  1.00 10.00      A   
ATOM   1041  CG  ARG A 111      -4.468   5.343  -4.501  1.00 10.00      A   
ATOM   1042  CD  ARG A 111      -5.428   5.367  -3.321  1.00 10.00      A   
ATOM   1043  NE  ARG A 111      -5.494   6.695  -2.699  1.00 10.00      A   
ATOM   1044  HE  ARG A 111      -5.645   7.463  -3.293  1.00 10.00      A   
ATOM   1045  CZ  ARG A 111      -5.378   6.913  -1.387  1.00 10.00      A   
ATOM   1046  NH1 ARG A 111      -5.199   5.896  -0.558  1.00 10.00      A   
ATOM   1047 HH11 ARG A 111      -5.154   4.921  -0.921  1.00 10.00      A   
ATOM   1048 HH12 ARG A 111      -5.108   6.069   0.471  1.00 10.00      A   
ATOM   1049  NH2 ARG A 111      -5.447   8.143  -0.900  1.00 10.00      A   
ATOM   1050 HH21 ARG A 111      -5.595   8.967  -1.540  1.00 10.00      A   
ATOM   1051 HH22 ARG A 111      -5.349   8.305   0.129  1.00 10.00      A   
ATOM   1052  C   ARG A 111      -3.751   2.668  -7.247  1.00 10.00      A   
ATOM   1053  O   ARG A 111      -4.826   2.288  -7.710  1.00 10.00      A   
ATOM   1054  N   LEU A 112      -2.628   1.976  -7.371  1.00 10.00      A   
ATOM   1055  HN  LEU A 112      -1.798   2.332  -6.983  1.00 10.00      A   
ATOM   1056  CA  LEU A 112      -2.588   0.694  -8.060  1.00 10.00      A   
ATOM   1057  CB  LEU A 112      -1.812   0.821  -9.375  1.00 10.00      A   
ATOM   1058  CG  LEU A 112      -2.279   1.912 -10.342  1.00 10.00      A   
ATOM   1059  CD1 LEU A 112      -1.263   2.105 -11.456  1.00 10.00      A   
ATOM   1060  CD2 LEU A 112      -3.645   1.573 -10.917  1.00 10.00      A   
ATOM   1061  C   LEU A 112      -1.938  -0.374  -7.189  1.00 10.00      A   
ATOM   1062  O   LEU A 112      -1.003  -0.098  -6.438  1.00 10.00      A   
ATOM   1063  N   LYS A 113      -2.445  -1.590  -7.290  1.00 10.00      A   
ATOM   1064  HN  LYS A 113      -3.211  -1.742  -7.888  1.00 10.00      A   
ATOM   1065  CA  LYS A 113      -1.914  -2.705  -6.529  1.00 10.00      A   
ATOM   1066  CB  LYS A 113      -2.868  -3.078  -5.393  1.00 10.00      A   
ATOM   1067  CG  LYS A 113      -2.347  -4.178  -4.487  1.00 10.00      A   
ATOM   1068  CD  LYS A 113      -3.480  -4.880  -3.763  1.00 10.00      A   
ATOM   1069  CE  LYS A 113      -2.951  -6.014  -2.905  1.00 10.00      A   
ATOM   1070  NZ  LYS A 113      -4.041  -6.902  -2.440  1.00 10.00      A   
ATOM   1071  HZ1 LYS A 113      -3.664  -7.624  -1.791  1.00 10.00      A   
ATOM   1072  HZ2 LYS A 113      -4.487  -7.385  -3.249  1.00 10.00      A   
ATOM   1073  HZ3 LYS A 113      -4.768  -6.352  -1.944  1.00 10.00      A   
ATOM   1074  C   LYS A 113      -1.690  -3.909  -7.434  1.00 10.00      A   
ATOM   1075  O   LYS A 113      -2.614  -4.368  -8.108  1.00 10.00      A   
ATOM   1076  N   ARG A 114      -0.458  -4.410  -7.437  1.00 10.00      A   
ATOM   1077  HN  ARG A 114       0.225  -3.979  -6.875  1.00 10.00      A   
ATOM   1078  CA  ARG A 114      -0.079  -5.567  -8.251  1.00 10.00      A   
ATOM   1079  CB  ARG A 114      -0.751  -6.853  -7.748  1.00 10.00      A   
ATOM   1080  CG  ARG A 114      -0.292  -7.298  -6.370  1.00 10.00      A   
ATOM   1081  CD  ARG A 114      -0.829  -8.676  -6.013  1.00 10.00      A   
ATOM   1082  NE  ARG A 114      -0.626  -8.996  -4.598  1.00 10.00      A   
ATOM   1083  HE  ARG A 114       0.304  -9.028  -4.272  1.00 10.00      A   
ATOM   1084  CZ  ARG A 114      -1.618  -9.250  -3.739  1.00 10.00      A   
ATOM   1085  NH1 ARG A 114      -2.887  -9.239  -4.142  1.00 10.00      A   
ATOM   1086 HH11 ARG A 114      -3.130  -9.033  -5.131  1.00 10.00      A   
ATOM   1087 HH12 ARG A 114      -3.654  -9.440  -3.447  1.00 10.00      A   
ATOM   1088  NH2 ARG A 114      -1.351  -9.520  -2.475  1.00 10.00      A   
ATOM   1089 HH21 ARG A 114      -0.365  -9.538  -2.132  1.00 10.00      A   
ATOM   1090 HH22 ARG A 114      -2.143  -9.710  -1.808  1.00 10.00      A   
ATOM   1091  C   ARG A 114      -0.390  -5.324  -9.726  1.00 10.00      A   
ATOM   1092  O   ARG A 114      -1.039  -6.139 -10.385  1.00 10.00      A   
ATOM   1093  N   MET A 115       0.071  -4.193 -10.237  1.00 10.00      A   
ATOM   1094  HN  MET A 115       0.595  -3.590  -9.671  1.00 10.00      A   
ATOM   1095  CA  MET A 115      -0.163  -3.834 -11.626  1.00 10.00      A   
ATOM   1096  CB  MET A 115      -1.062  -2.595 -11.711  1.00 10.00      A   
ATOM   1097  CG  MET A 115      -2.520  -2.851 -11.372  1.00 10.00      A   
ATOM   1098  SD  MET A 115      -3.415  -3.675 -12.701  1.00 10.00      A   
ATOM   1099  CE  MET A 115      -3.661  -2.316 -13.837  1.00 10.00      A   
ATOM   1100  C   MET A 115       1.154  -3.553 -12.337  1.00 10.00      A   
ATOM   1101  O   MET A 115       2.156  -3.210 -11.703  1.00 10.00      A   
ATOM   1102  N   VAL A 116       1.144  -3.708 -13.650  1.00 10.00      A   
ATOM   1103  HN  VAL A 116       0.313  -3.993 -14.090  1.00 10.00      A   
ATOM   1104  CA  VAL A 116       2.318  -3.451 -14.461  1.00 10.00      A   
ATOM   1105  CB  VAL A 116       2.432  -4.428 -15.651  1.00 10.00      A   
ATOM   1106  CG1 VAL A 116       3.747  -4.223 -16.391  1.00 10.00      A   
ATOM   1107  CG2 VAL A 116       2.297  -5.874 -15.188  1.00 10.00      A   
ATOM   1108  C   VAL A 116       2.249  -2.025 -14.984  1.00 10.00      A   
ATOM   1109  O   VAL A 116       1.386  -1.692 -15.803  1.00 10.00      A   
ATOM   1110  N   VAL A 117       3.147  -1.187 -14.493  1.00 10.00      A   
ATOM   1111  HN  VAL A 117       3.820  -1.524 -13.858  1.00 10.00      A   
ATOM   1112  CA  VAL A 117       3.190   0.212 -14.888  1.00 10.00      A   
ATOM   1113  CB  VAL A 117       3.072   1.137 -13.656  1.00 10.00      A   
ATOM   1114  CG1 VAL A 117       2.844   2.578 -14.080  1.00 10.00      A   
ATOM   1115  CG2 VAL A 117       1.965   0.668 -12.725  1.00 10.00      A   
ATOM   1116  C   VAL A 117       4.507   0.504 -15.585  1.00 10.00      A   
ATOM   1117  O   VAL A 117       5.569   0.343 -14.998  1.00 10.00      A   
ATOM   1118  N   THR A 118       4.439   0.914 -16.838  1.00 10.00      A   
ATOM   1119  HN  THR A 118       3.565   1.015 -17.264  1.00 10.00      A   
ATOM   1120  CA  THR A 118       5.637   1.221 -17.599  1.00 10.00      A   
ATOM   1121  CB  THR A 118       5.414   0.943 -19.095  1.00 10.00      A   
ATOM   1122  OG1 THR A 118       4.136   1.474 -19.490  1.00 10.00      A   
ATOM   1123  HG1 THR A 118       4.070   1.467 -20.456  1.00 10.00      A   
ATOM   1124  CG2 THR A 118       5.445  -0.554 -19.363  1.00 10.00      A   
ATOM   1125  C   THR A 118       6.032   2.679 -17.412  1.00 10.00      A   
ATOM   1126  O   THR A 118       5.209   3.503 -17.005  1.00 10.00      A   
ATOM   1127  N   ASP A 119       7.285   2.998 -17.724  1.00 10.00      A   
ATOM   1128  HN  ASP A 119       7.891   2.294 -18.044  1.00 10.00      A   
ATOM   1129  CA  ASP A 119       7.792   4.366 -17.589  1.00 10.00      A   
ATOM   1130  CB  ASP A 119       9.256   4.461 -18.030  1.00 10.00      A   
ATOM   1131  CG  ASP A 119      10.156   3.465 -17.324  1.00 10.00      A   
ATOM   1132  OD1 ASP A 119      10.554   3.721 -16.167  1.00 10.00      A   
ATOM   1133  OD2 ASP A 119      10.471   2.418 -17.929  1.00 10.00      A   
ATOM   1134  C   ASP A 119       6.941   5.347 -18.390  1.00 10.00      A   
ATOM   1135  O   ASP A 119       6.745   6.493 -17.981  1.00 10.00      A   
ATOM   1136  N   ASP A 120       6.423   4.879 -19.526  1.00 10.00      A   
ATOM   1137  HN  ASP A 120       6.624   3.959 -19.793  1.00 10.00      A   
ATOM   1138  CA  ASP A 120       5.576   5.698 -20.393  1.00 10.00      A   
ATOM   1139  CB  ASP A 120       5.122   4.899 -21.626  1.00 10.00      A   
ATOM   1140  CG  ASP A 120       6.251   4.517 -22.564  1.00 10.00      A   
ATOM   1141  OD1 ASP A 120       6.485   5.248 -23.548  1.00 10.00      A   
ATOM   1142  OD2 ASP A 120       6.895   3.471 -22.329  1.00 10.00      A   
ATOM   1143  C   ASP A 120       4.339   6.175 -19.641  1.00 10.00      A   
ATOM   1144  O   ASP A 120       3.901   7.316 -19.801  1.00 10.00      A   
ATOM   1145  N   CYS A 121       3.786   5.296 -18.812  1.00 10.00      A   
ATOM   1146  HN  CYS A 121       4.200   4.415 -18.702  1.00 10.00      A   
ATOM   1147  CA  CYS A 121       2.596   5.612 -18.041  1.00 10.00      A   
ATOM   1148  CB  CYS A 121       2.116   4.380 -17.273  1.00 10.00      A   
ATOM   1149  SG  CYS A 121       1.795   2.934 -18.312  1.00 10.00      A   
ATOM   1150  HG  CYS A 121       2.957   2.528 -18.820  1.00 10.00      A   
ATOM   1151  C   CYS A 121       2.857   6.766 -17.081  1.00 10.00      A   
ATOM   1152  O   CYS A 121       2.064   7.703 -17.000  1.00 10.00      A   
ATOM   1153  N   LEU A 122       3.982   6.706 -16.372  1.00 10.00      A   
ATOM   1154  HN  LEU A 122       4.590   5.943 -16.501  1.00 10.00      A   
ATOM   1155  CA  LEU A 122       4.339   7.753 -15.415  1.00 10.00      A   
ATOM   1156  CB  LEU A 122       5.618   7.399 -14.644  1.00 10.00      A   
ATOM   1157  CG  LEU A 122       5.493   6.276 -13.608  1.00 10.00      A   
ATOM   1158  CD1 LEU A 122       5.898   4.939 -14.203  1.00 10.00      A   
ATOM   1159  CD2 LEU A 122       6.310   6.582 -12.360  1.00 10.00      A   
ATOM   1160  C   LEU A 122       4.492   9.098 -16.112  1.00 10.00      A   
ATOM   1161  O   LEU A 122       4.029  10.126 -15.611  1.00 10.00      A   
ATOM   1162  N   GLU A 123       5.136   9.080 -17.276  1.00 10.00      A   
ATOM   1163  HN  GLU A 123       5.487   8.228 -17.616  1.00 10.00      A   
ATOM   1164  CA  GLU A 123       5.342  10.291 -18.059  1.00 10.00      A   
ATOM   1165  CB  GLU A 123       6.188   9.993 -19.303  1.00 10.00      A   
ATOM   1166  CG  GLU A 123       7.668   9.775 -19.018  1.00 10.00      A   
ATOM   1167  CD  GLU A 123       8.530   9.933 -20.257  1.00 10.00      A   
ATOM   1168  OE1 GLU A 123       8.240  10.834 -21.075  1.00 10.00      A   
ATOM   1169  OE2 GLU A 123       9.505   9.164 -20.420  1.00 10.00      A   
ATOM   1170  C   GLU A 123       3.999  10.896 -18.465  1.00 10.00      A   
ATOM   1171  O   GLU A 123       3.802  12.112 -18.385  1.00 10.00      A   
ATOM   1172  N   LEU A 124       3.073  10.034 -18.877  1.00 10.00      A   
ATOM   1173  HN  LEU A 124       3.295   9.076 -18.915  1.00 10.00      A   
ATOM   1174  CA  LEU A 124       1.741  10.467 -19.285  1.00 10.00      A   
ATOM   1175  CB  LEU A 124       0.936   9.284 -19.818  1.00 10.00      A   
ATOM   1176  CG  LEU A 124       1.151   8.938 -21.289  1.00 10.00      A   
ATOM   1177  CD1 LEU A 124       0.509   7.602 -21.625  1.00 10.00      A   
ATOM   1178  CD2 LEU A 124       0.593  10.038 -22.177  1.00 10.00      A   
ATOM   1179  C   LEU A 124       0.998  11.113 -18.126  1.00 10.00      A   
ATOM   1180  O   LEU A 124       0.353  12.144 -18.291  1.00 10.00      A   
ATOM   1181  N   ILE A 125       1.104  10.506 -16.953  1.00 10.00      A   
ATOM   1182  HN  ILE A 125       1.644   9.685 -16.887  1.00 10.00      A   
ATOM   1183  CA  ILE A 125       0.442  11.014 -15.756  1.00 10.00      A   
ATOM   1184  CB  ILE A 125       0.649  10.053 -14.564  1.00 10.00      A   
ATOM   1185  CG1 ILE A 125      -0.044   8.714 -14.826  1.00 10.00      A   
ATOM   1186  CG2 ILE A 125       0.162  10.670 -13.259  1.00 10.00      A   
ATOM   1187  CD1 ILE A 125       0.346   7.622 -13.852  1.00 10.00      A   
ATOM   1188  C   ILE A 125       0.953  12.406 -15.385  1.00 10.00      A   
ATOM   1189  O   ILE A 125       0.167  13.327 -15.153  1.00 10.00      A   
ATOM   1190  N   ALA A 126       2.270  12.554 -15.372  1.00 10.00      A   
ATOM   1191  HN  ALA A 126       2.838  11.784 -15.607  1.00 10.00      A   
ATOM   1192  CA  ALA A 126       2.905  13.817 -15.013  1.00 10.00      A   
ATOM   1193  CB  ALA A 126       4.416  13.651 -14.962  1.00 10.00      A   
ATOM   1194  C   ALA A 126       2.526  14.976 -15.937  1.00 10.00      A   
ATOM   1195  O   ALA A 126       2.340  16.104 -15.474  1.00 10.00      A   
ATOM   1196  N   LYS A 127       2.402  14.701 -17.231  1.00 10.00      A   
ATOM   1197  HN  LYS A 127       2.531  13.781 -17.541  1.00 10.00      A   
ATOM   1198  CA  LYS A 127       2.086  15.744 -18.199  1.00 10.00      A   
ATOM   1199  CB  LYS A 127       2.715  15.444 -19.567  1.00 10.00      A   
ATOM   1200  CG  LYS A 127       2.138  14.235 -20.291  1.00 10.00      A   
ATOM   1201  CD  LYS A 127       3.023  13.809 -21.457  1.00 10.00      A   
ATOM   1202  CE  LYS A 127       3.011  14.833 -22.584  1.00 10.00      A   
ATOM   1203  NZ  LYS A 127       1.904  14.589 -23.544  1.00 10.00      A   
ATOM   1204  HZ1 LYS A 127       0.988  14.615 -23.053  1.00 10.00      A   
ATOM   1205  HZ2 LYS A 127       2.020  13.655 -23.988  1.00 10.00      A   
ATOM   1206  HZ3 LYS A 127       1.908  15.318 -24.289  1.00 10.00      A   
ATOM   1207  C   LYS A 127       0.590  16.014 -18.336  1.00 10.00      A   
ATOM   1208  O   LYS A 127       0.192  17.097 -18.767  1.00 10.00      A   
ATOM   1209  N   SER A 128      -0.243  15.057 -17.952  1.00 10.00      A   
ATOM   1210  HN  SER A 128       0.112  14.223 -17.579  1.00 10.00      A   
ATOM   1211  CA  SER A 128      -1.684  15.229 -18.080  1.00 10.00      A   
ATOM   1212  CB  SER A 128      -2.339  13.941 -18.579  1.00 10.00      A   
ATOM   1213  OG  SER A 128      -1.587  13.372 -19.643  1.00 10.00      A   
ATOM   1214  HG  SER A 128      -0.925  12.769 -19.274  1.00 10.00      A   
ATOM   1215  C   SER A 128      -2.343  15.704 -16.783  1.00 10.00      A   
ATOM   1216  O   SER A 128      -3.171  16.619 -16.797  1.00 10.00      A   
ATOM   1217  N   PHE A 129      -1.963  15.106 -15.662  1.00 10.00      A   
ATOM   1218  HN  PHE A 129      -1.258  14.421 -15.689  1.00 10.00      A   
ATOM   1219  CA  PHE A 129      -2.557  15.459 -14.383  1.00 10.00      A   
ATOM   1220  CB  PHE A 129      -2.853  14.208 -13.553  1.00 10.00      A   
ATOM   1221  CG  PHE A 129      -3.483  13.090 -14.331  1.00 10.00      A   
ATOM   1222  CD1 PHE A 129      -2.978  11.807 -14.242  1.00 10.00      A   
ATOM   1223  CD2 PHE A 129      -4.580  13.319 -15.152  1.00 10.00      A   
ATOM   1224  CE1 PHE A 129      -3.550  10.771 -14.954  1.00 10.00      A   
ATOM   1225  CE2 PHE A 129      -5.158  12.287 -15.868  1.00 10.00      A   
ATOM   1226  CZ  PHE A 129      -4.642  11.011 -15.768  1.00 10.00      A   
ATOM   1227  C   PHE A 129      -1.682  16.423 -13.594  1.00 10.00      A   
ATOM   1228  O   PHE A 129      -0.661  16.036 -13.027  1.00 10.00      A   
ATOM   1229  N   LYS A 130      -2.084  17.686 -13.570  1.00 10.00      A   
ATOM   1230  HN  LYS A 130      -2.898  17.939 -14.056  1.00 10.00      A   
ATOM   1231  CA  LYS A 130      -1.352  18.708 -12.838  1.00 10.00      A   
ATOM   1232  CB  LYS A 130      -1.474  20.070 -13.522  1.00 10.00      A   
ATOM   1233  CG  LYS A 130      -0.520  20.281 -14.687  1.00 10.00      A   
ATOM   1234  CD  LYS A 130      -1.058  19.664 -15.966  1.00 10.00      A   
ATOM   1235  CE  LYS A 130      -0.255  20.107 -17.174  1.00 10.00      A   
ATOM   1236  NZ  LYS A 130      -0.842  19.588 -18.437  1.00 10.00      A   
ATOM   1237  HZ1 LYS A 130      -1.880  19.642 -18.401  1.00 10.00      A   
ATOM   1238  HZ2 LYS A 130      -0.562  18.595 -18.584  1.00 10.00      A   
ATOM   1239  HZ3 LYS A 130      -0.505  20.150 -19.245  1.00 10.00      A   
ATOM   1240  C   LYS A 130      -1.884  18.785 -11.415  1.00 10.00      A   
ATOM   1241  O   LYS A 130      -1.218  19.292 -10.508  1.00 10.00      A   
ATOM   1242  N   ASN A 131      -3.093  18.265 -11.232  1.00 10.00      A   
ATOM   1243  HN  ASN A 131      -3.570  17.889 -12.004  1.00 10.00      A   
ATOM   1244  CA  ASN A 131      -3.736  18.237  -9.925  1.00 10.00      A   
ATOM   1245  CB  ASN A 131      -5.257  18.371 -10.067  1.00 10.00      A   
ATOM   1246  CG  ASN A 131      -5.715  19.808 -10.205  1.00 10.00      A   
ATOM   1247  OD1 ASN A 131      -5.899  20.511  -9.212  1.00 10.00      A   
ATOM   1248  ND2 ASN A 131      -5.914  20.251 -11.439  1.00 10.00      A   
ATOM   1249 HD21 ASN A 131      -5.752  19.630 -12.184  1.00 10.00      A   
ATOM   1250 HD22 ASN A 131      -6.217  21.178 -11.559  1.00 10.00      A   
ATOM   1251  C   ASN A 131      -3.393  16.943  -9.202  1.00 10.00      A   
ATOM   1252  O   ASN A 131      -4.002  16.601  -8.189  1.00 10.00      A   
ATOM   1253  N   PHE A 132      -2.419  16.225  -9.745  1.00 10.00      A   
ATOM   1254  HN  PHE A 132      -1.991  16.550 -10.562  1.00 10.00      A   
ATOM   1255  CA  PHE A 132      -1.965  14.970  -9.169  1.00 10.00      A   
ATOM   1256  CB  PHE A 132      -0.981  14.295 -10.120  1.00 10.00      A   
ATOM   1257  CG  PHE A 132      -0.788  12.837  -9.857  1.00 10.00      A   
ATOM   1258  CD1 PHE A 132      -1.879  12.005  -9.691  1.00 10.00      A   
ATOM   1259  CD2 PHE A 132       0.482  12.297  -9.779  1.00 10.00      A   
ATOM   1260  CE1 PHE A 132      -1.709  10.658  -9.451  1.00 10.00      A   
ATOM   1261  CE2 PHE A 132       0.662  10.949  -9.539  1.00 10.00      A   
ATOM   1262  CZ  PHE A 132      -0.437  10.128  -9.375  1.00 10.00      A   
ATOM   1263  C   PHE A 132      -1.302  15.224  -7.822  1.00 10.00      A   
ATOM   1264  O   PHE A 132      -0.360  16.013  -7.722  1.00 10.00      A   
ATOM   1265  N   LYS A 133      -1.798  14.561  -6.789  1.00 10.00      A   
ATOM   1266  HN  LYS A 133      -2.549  13.942  -6.931  1.00 10.00      A   
ATOM   1267  CA  LYS A 133      -1.265  14.747  -5.449  1.00 10.00      A   
ATOM   1268  CB  LYS A 133      -2.239  15.577  -4.604  1.00 10.00      A   
ATOM   1269  CG  LYS A 133      -2.436  16.995  -5.122  1.00 10.00      A   
ATOM   1270  CD  LYS A 133      -3.839  17.512  -4.862  1.00 10.00      A   
ATOM   1271  CE  LYS A 133      -4.155  18.690  -5.772  1.00 10.00      A   
ATOM   1272  NZ  LYS A 133      -5.520  19.228  -5.542  1.00 10.00      A   
ATOM   1273  HZ1 LYS A 133      -5.584  19.641  -4.591  1.00 10.00      A   
ATOM   1274  HZ2 LYS A 133      -6.228  18.463  -5.626  1.00 10.00      A   
ATOM   1275  HZ3 LYS A 133      -5.742  19.964  -6.242  1.00 10.00      A   
ATOM   1276  C   LYS A 133      -0.931  13.431  -4.746  1.00 10.00      A   
ATOM   1277  O   LYS A 133      -0.054  13.393  -3.887  1.00 10.00      A   
ATOM   1278  N   VAL A 134      -1.613  12.353  -5.096  1.00 10.00      A   
ATOM   1279  HN  VAL A 134      -2.293  12.411  -5.802  1.00 10.00      A   
ATOM   1280  CA  VAL A 134      -1.359  11.077  -4.437  1.00 10.00      A   
ATOM   1281  CB  VAL A 134      -2.513  10.683  -3.493  1.00 10.00      A   
ATOM   1282  CG1 VAL A 134      -2.248   9.337  -2.836  1.00 10.00      A   
ATOM   1283  CG2 VAL A 134      -2.722  11.757  -2.436  1.00 10.00      A   
ATOM   1284  C   VAL A 134      -1.081   9.947  -5.425  1.00 10.00      A   
ATOM   1285  O   VAL A 134      -1.897   9.649  -6.298  1.00 10.00      A   
ATOM   1286  N   LEU A 135       0.083   9.331  -5.281  1.00 10.00      A   
ATOM   1287  HN  LEU A 135       0.709   9.643  -4.587  1.00 10.00      A   
ATOM   1288  CA  LEU A 135       0.475   8.216  -6.126  1.00 10.00      A   
ATOM   1289  CB  LEU A 135       1.650   8.611  -7.026  1.00 10.00      A   
ATOM   1290  CG  LEU A 135       2.209   7.516  -7.938  1.00 10.00      A   
ATOM   1291  CD1 LEU A 135       1.141   7.001  -8.893  1.00 10.00      A   
ATOM   1292  CD2 LEU A 135       3.419   8.027  -8.703  1.00 10.00      A   
ATOM   1293  C   LEU A 135       0.857   7.021  -5.259  1.00 10.00      A   
ATOM   1294  O   LEU A 135       1.876   7.047  -4.561  1.00 10.00      A   
ATOM   1295  N   VAL A 136       0.038   5.983  -5.295  1.00 10.00      A   
ATOM   1296  HN  VAL A 136      -0.752   6.017  -5.881  1.00 10.00      A   
ATOM   1297  CA  VAL A 136       0.286   4.787  -4.505  1.00 10.00      A   
ATOM   1298  CB  VAL A 136      -0.835   4.549  -3.466  1.00 10.00      A   
ATOM   1299  CG1 VAL A 136      -0.576   3.286  -2.653  1.00 10.00      A   
ATOM   1300  CG2 VAL A 136      -0.980   5.756  -2.549  1.00 10.00      A   
ATOM   1301  C   VAL A 136       0.431   3.561  -5.394  1.00 10.00      A   
ATOM   1302  O   VAL A 136      -0.511   3.149  -6.072  1.00 10.00      A   
ATOM   1303  N   LEU A 137       1.619   2.985  -5.393  1.00 10.00      A   
ATOM   1304  HN  LEU A 137       2.334   3.362  -4.830  1.00 10.00      A   
ATOM   1305  CA  LEU A 137       1.894   1.805  -6.189  1.00 10.00      A   
ATOM   1306  CB  LEU A 137       2.996   2.090  -7.209  1.00 10.00      A   
ATOM   1307  CG  LEU A 137       2.667   3.135  -8.278  1.00 10.00      A   
ATOM   1308  CD1 LEU A 137       3.919   3.523  -9.047  1.00 10.00      A   
ATOM   1309  CD2 LEU A 137       1.597   2.614  -9.223  1.00 10.00      A   
ATOM   1310  C   LEU A 137       2.291   0.651  -5.280  1.00 10.00      A   
ATOM   1311  O   LEU A 137       3.419   0.592  -4.794  1.00 10.00      A   
ATOM   1312  N   SER A 138       1.349  -0.244  -5.036  1.00 10.00      A   
ATOM   1313  HN  SER A 138       0.463  -0.130  -5.454  1.00 10.00      A   
ATOM   1314  CA  SER A 138       1.583  -1.396  -4.173  1.00 10.00      A   
ATOM   1315  CB  SER A 138       0.332  -1.685  -3.328  1.00 10.00      A   
ATOM   1316  OG  SER A 138       0.534  -2.793  -2.467  1.00 10.00      A   
ATOM   1317  HG  SER A 138      -0.110  -2.763  -1.748  1.00 10.00      A   
ATOM   1318  C   SER A 138       1.958  -2.628  -4.989  1.00 10.00      A   
ATOM   1319  O   SER A 138       1.212  -3.032  -5.883  1.00 10.00      A   
ATOM   1320  N   SER A 139       3.116  -3.209  -4.678  1.00 10.00      A   
ATOM   1321  HN  SER A 139       3.663  -2.812  -3.956  1.00 10.00      A   
ATOM   1322  CA  SER A 139       3.611  -4.409  -5.366  1.00 10.00      A   
ATOM   1323  CB  SER A 139       2.899  -5.667  -4.851  1.00 10.00      A   
ATOM   1324  OG  SER A 139       3.014  -5.767  -3.441  1.00 10.00      A   
ATOM   1325  HG  SER A 139       2.654  -4.971  -3.034  1.00 10.00      A   
ATOM   1326  C   SER A 139       3.492  -4.302  -6.888  1.00 10.00      A   
ATOM   1327  O   SER A 139       2.971  -5.198  -7.551  1.00 10.00      A   
ATOM   1328  N   CYS A 140       3.976  -3.197  -7.433  1.00 10.00      A   
ATOM   1329  HN  CYS A 140       4.384  -2.517  -6.852  1.00 10.00      A   
ATOM   1330  CA  CYS A 140       3.931  -2.971  -8.871  1.00 10.00      A   
ATOM   1331  CB  CYS A 140       3.426  -1.565  -9.176  1.00 10.00      A   
ATOM   1332  SG  CYS A 140       1.796  -1.208  -8.477  1.00 10.00      A   
ATOM   1333  HG  CYS A 140       1.660  -1.939  -7.375  1.00 10.00      A   
ATOM   1334  C   CYS A 140       5.298  -3.214  -9.508  1.00 10.00      A   
ATOM   1335  O   CYS A 140       6.312  -3.324  -8.808  1.00 10.00      A   
ATOM   1336  N   GLU A 141       5.316  -3.297 -10.832  1.00 10.00      A   
ATOM   1337  HN  GLU A 141       4.477  -3.176 -11.327  1.00 10.00      A   
ATOM   1338  CA  GLU A 141       6.545  -3.550 -11.580  1.00 10.00      A   
ATOM   1339  CB  GLU A 141       6.820  -5.060 -11.602  1.00 10.00      A   
ATOM   1340  CG  GLU A 141       5.727  -5.857 -12.300  1.00 10.00      A   
ATOM   1341  CD  GLU A 141       5.690  -7.312 -11.888  1.00 10.00      A   
ATOM   1342  OE1 GLU A 141       6.272  -8.154 -12.601  1.00 10.00      A   
ATOM   1343  OE2 GLU A 141       5.055  -7.629 -10.862  1.00 10.00      A   
ATOM   1344  C   GLU A 141       6.395  -3.056 -13.013  1.00 10.00      A   
ATOM   1345  O   GLU A 141       5.296  -2.695 -13.436  1.00 10.00      A   
ATOM   1346  N   GLY A 142       7.499  -3.026 -13.750  1.00 10.00      A   
ATOM   1347  HN  GLY A 142       8.357  -3.280 -13.346  1.00 10.00      A   
ATOM   1348  CA  GLY A 142       7.452  -2.608 -15.136  1.00 10.00      A   
ATOM   1349  C   GLY A 142       8.144  -1.289 -15.414  1.00 10.00      A   
ATOM   1350  O   GLY A 142       8.510  -1.013 -16.556  1.00 10.00      A   
ATOM   1351  N   PHE A 143       8.349  -0.477 -14.390  1.00 10.00      A   
ATOM   1352  HN  PHE A 143       8.076  -0.752 -13.490  1.00 10.00      A   
ATOM   1353  CA  PHE A 143       8.983   0.821 -14.583  1.00 10.00      A   
ATOM   1354  CB  PHE A 143       8.041   1.960 -14.179  1.00 10.00      A   
ATOM   1355  CG  PHE A 143       7.720   2.011 -12.713  1.00 10.00      A   
ATOM   1356  CD1 PHE A 143       8.359   2.916 -11.886  1.00 10.00      A   
ATOM   1357  CD2 PHE A 143       6.779   1.154 -12.161  1.00 10.00      A   
ATOM   1358  CE1 PHE A 143       8.072   2.971 -10.538  1.00 10.00      A   
ATOM   1359  CE2 PHE A 143       6.487   1.203 -10.812  1.00 10.00      A   
ATOM   1360  CZ  PHE A 143       7.136   2.112 -10.000  1.00 10.00      A   
ATOM   1361  C   PHE A 143      10.314   0.938 -13.857  1.00 10.00      A   
ATOM   1362  O   PHE A 143      10.638   0.132 -12.978  1.00 10.00      A   
ATOM   1363  N   SER A 144      11.079   1.952 -14.235  1.00 10.00      A   
ATOM   1364  HN  SER A 144      10.752   2.562 -14.942  1.00 10.00      A   
ATOM   1365  CA  SER A 144      12.379   2.202 -13.640  1.00 10.00      A   
ATOM   1366  CB  SER A 144      13.463   2.178 -14.722  1.00 10.00      A   
ATOM   1367  OG  SER A 144      13.097   2.973 -15.838  1.00 10.00      A   
ATOM   1368  HG  SER A 144      12.134   3.118 -15.840  1.00 10.00      A   
ATOM   1369  C   SER A 144      12.388   3.544 -12.915  1.00 10.00      A   
ATOM   1370  O   SER A 144      11.357   4.216 -12.816  1.00 10.00      A   
ATOM   1371  N   THR A 145      13.556   3.936 -12.423  1.00 10.00      A   
ATOM   1372  HN  THR A 145      14.345   3.361 -12.537  1.00 10.00      A   
ATOM   1373  CA  THR A 145      13.707   5.194 -11.711  1.00 10.00      A   
ATOM   1374  CB  THR A 145      15.095   5.286 -11.060  1.00 10.00      A   
ATOM   1375  OG1 THR A 145      16.058   4.636 -11.906  1.00 10.00      A   
ATOM   1376  HG1 THR A 145      16.509   5.302 -12.444  1.00 10.00      A   
ATOM   1377  CG2 THR A 145      15.080   4.615  -9.694  1.00 10.00      A   
ATOM   1378  C   THR A 145      13.487   6.389 -12.641  1.00 10.00      A   
ATOM   1379  O   THR A 145      13.186   7.494 -12.187  1.00 10.00      A   
ATOM   1380  N   ASP A 146      13.623   6.160 -13.945  1.00 10.00      A   
ATOM   1381  HN  ASP A 146      13.866   5.260 -14.247  1.00 10.00      A   
ATOM   1382  CA  ASP A 146      13.427   7.215 -14.935  1.00 10.00      A   
ATOM   1383  CB  ASP A 146      13.802   6.735 -16.335  1.00 10.00      A   
ATOM   1384  CG  ASP A 146      15.293   6.826 -16.595  1.00 10.00      A   
ATOM   1385  OD1 ASP A 146      15.963   7.683 -15.976  1.00 10.00      A   
ATOM   1386  OD2 ASP A 146      15.807   6.045 -17.422  1.00 10.00      A   
ATOM   1387  C   ASP A 146      11.990   7.720 -14.907  1.00 10.00      A   
ATOM   1388  O   ASP A 146      11.737   8.917 -15.063  1.00 10.00      A   
ATOM   1389  N   GLY A 147      11.050   6.801 -14.699  1.00 10.00      A   
ATOM   1390  HN  GLY A 147      11.309   5.860 -14.597  1.00 10.00      A   
ATOM   1391  CA  GLY A 147       9.654   7.177 -14.625  1.00 10.00      A   
ATOM   1392  C   GLY A 147       9.399   8.024 -13.393  1.00 10.00      A   
ATOM   1393  O   GLY A 147       8.651   9.000 -13.437  1.00 10.00      A   
ATOM   1394  N   LEU A 148      10.051   7.655 -12.294  1.00 10.00      A   
ATOM   1395  HN  LEU A 148      10.637   6.870 -12.331  1.00 10.00      A   
ATOM   1396  CA  LEU A 148       9.923   8.382 -11.037  1.00 10.00      A   
ATOM   1397  CB  LEU A 148      10.652   7.629  -9.919  1.00 10.00      A   
ATOM   1398  CG  LEU A 148      10.198   6.192  -9.650  1.00 10.00      A   
ATOM   1399  CD1 LEU A 148      11.194   5.481  -8.746  1.00 10.00      A   
ATOM   1400  CD2 LEU A 148       8.814   6.180  -9.024  1.00 10.00      A   
ATOM   1401  C   LEU A 148      10.509   9.785 -11.184  1.00 10.00      A   
ATOM   1402  O   LEU A 148       9.997  10.751 -10.610  1.00 10.00      A   
ATOM   1403  N   ALA A 149      11.586   9.881 -11.963  1.00 10.00      A   
ATOM   1404  HN  ALA A 149      11.952   9.063 -12.370  1.00 10.00      A   
ATOM   1405  CA  ALA A 149      12.250  11.156 -12.220  1.00 10.00      A   
ATOM   1406  CB  ALA A 149      13.508  10.936 -13.050  1.00 10.00      A   
ATOM   1407  C   ALA A 149      11.308  12.101 -12.951  1.00 10.00      A   
ATOM   1408  O   ALA A 149      11.266  13.298 -12.667  1.00 10.00      A   
ATOM   1409  N   ALA A 150      10.542  11.549 -13.884  1.00 10.00      A   
ATOM   1410  HN  ALA A 150      10.618  10.585 -14.060  1.00 10.00      A   
ATOM   1411  CA  ALA A 150       9.593  12.339 -14.650  1.00 10.00      A   
ATOM   1412  CB  ALA A 150       8.910  11.481 -15.704  1.00 10.00      A   
ATOM   1413  C   ALA A 150       8.567  12.976 -13.719  1.00 10.00      A   
ATOM   1414  O   ALA A 150       8.319  14.176 -13.793  1.00 10.00      A   
ATOM   1415  N   ILE A 151       7.995  12.171 -12.833  1.00 10.00      A   
ATOM   1416  HN  ILE A 151       8.245  11.220 -12.821  1.00 10.00      A   
ATOM   1417  CA  ILE A 151       7.004  12.656 -11.875  1.00 10.00      A   
ATOM   1418  CB  ILE A 151       6.432  11.493 -11.032  1.00 10.00      A   
ATOM   1419  CG1 ILE A 151       5.694  10.486 -11.923  1.00 10.00      A   
ATOM   1420  CG2 ILE A 151       5.524  12.006  -9.919  1.00 10.00      A   
ATOM   1421  CD1 ILE A 151       4.378  10.995 -12.471  1.00 10.00      A   
ATOM   1422  C   ILE A 151       7.633  13.688 -10.937  1.00 10.00      A   
ATOM   1423  O   ILE A 151       7.037  14.723 -10.639  1.00 10.00      A   
ATOM   1424  N   ALA A 152       8.860  13.408 -10.512  1.00 10.00      A   
ATOM   1425  HN  ALA A 152       9.291  12.582 -10.822  1.00 10.00      A   
ATOM   1426  CA  ALA A 152       9.589  14.279  -9.595  1.00 10.00      A   
ATOM   1427  CB  ALA A 152      10.912  13.637  -9.204  1.00 10.00      A   
ATOM   1428  C   ALA A 152       9.831  15.674 -10.163  1.00 10.00      A   
ATOM   1429  O   ALA A 152       9.744  16.668  -9.443  1.00 10.00      A   
ATOM   1430  N   ALA A 153      10.115  15.748 -11.452  1.00 10.00      A   
ATOM   1431  HN  ALA A 153      10.139  14.925 -11.987  1.00 10.00      A   
ATOM   1432  CA  ALA A 153      10.399  17.027 -12.089  1.00 10.00      A   
ATOM   1433  CB  ALA A 153      11.537  16.873 -13.084  1.00 10.00      A   
ATOM   1434  C   ALA A 153       9.176  17.645 -12.763  1.00 10.00      A   
ATOM   1435  O   ALA A 153       9.305  18.622 -13.500  1.00 10.00      A   
ATOM   1436  N   THR A 154       7.993  17.095 -12.516  1.00 10.00      A   
ATOM   1437  HN  THR A 154       7.931  16.323 -11.915  1.00 10.00      A   
ATOM   1438  CA  THR A 154       6.787  17.638 -13.130  1.00 10.00      A   
ATOM   1439  CB  THR A 154       6.278  16.760 -14.285  1.00 10.00      A   
ATOM   1440  OG1 THR A 154       7.395  16.266 -15.034  1.00 10.00      A   
ATOM   1441  HG1 THR A 154       7.824  15.559 -14.528  1.00 10.00      A   
ATOM   1442  CG2 THR A 154       5.376  17.570 -15.205  1.00 10.00      A   
ATOM   1443  C   THR A 154       5.666  17.856 -12.115  1.00 10.00      A   
ATOM   1444  O   THR A 154       5.095  18.946 -12.033  1.00 10.00      A   
ATOM   1445  N   CYS A 155       5.357  16.829 -11.341  1.00 10.00      A   
ATOM   1446  HN  CYS A 155       5.849  15.987 -11.431  1.00 10.00      A   
ATOM   1447  CA  CYS A 155       4.298  16.924 -10.352  1.00 10.00      A   
ATOM   1448  CB  CYS A 155       3.757  15.535 -10.008  1.00 10.00      A   
ATOM   1449  SG  CYS A 155       3.247  14.582 -11.457  1.00 10.00      A   
ATOM   1450  HG  CYS A 155       2.831  15.443 -12.379  1.00 10.00      A   
ATOM   1451  C   CYS A 155       4.765  17.661  -9.103  1.00 10.00      A   
ATOM   1452  O   CYS A 155       5.339  17.068  -8.192  1.00 10.00      A   
ATOM   1453  N   ARG A 156       4.522  18.963  -9.074  1.00 10.00      A   
ATOM   1454  HN  ARG A 156       4.067  19.386  -9.840  1.00 10.00      A   
ATOM   1455  CA  ARG A 156       4.916  19.784  -7.939  1.00 10.00      A   
ATOM   1456  CB  ARG A 156       5.282  21.201  -8.389  1.00 10.00      A   
ATOM   1457  CG  ARG A 156       4.112  22.015  -8.916  1.00 10.00      A   
ATOM   1458  CD  ARG A 156       4.578  23.359  -9.454  1.00 10.00      A   
ATOM   1459  NE  ARG A 156       3.466  24.291  -9.667  1.00 10.00      A   
ATOM   1460  HE  ARG A 156       2.812  24.384  -8.937  1.00 10.00      A   
ATOM   1461  CZ  ARG A 156       3.299  25.007 -10.780  1.00 10.00      A   
ATOM   1462  NH1 ARG A 156       4.163  24.892 -11.787  1.00 10.00      A   
ATOM   1463 HH11 ARG A 156       4.975  24.234 -11.713  1.00 10.00      A   
ATOM   1464 HH12 ARG A 156       4.038  25.453 -12.658  1.00 10.00      A   
ATOM   1465  NH2 ARG A 156       2.263  25.835 -10.879  1.00 10.00      A   
ATOM   1466 HH21 ARG A 156       1.583  25.920 -10.089  1.00 10.00      A   
ATOM   1467 HH22 ARG A 156       2.127  26.406 -11.743  1.00 10.00      A   
ATOM   1468  C   ARG A 156       3.806  19.823  -6.897  1.00 10.00      A   
ATOM   1469  O   ARG A 156       3.958  20.412  -5.826  1.00 10.00      A   
ATOM   1470  N   ASN A 157       2.675  19.209  -7.228  1.00 10.00      A   
ATOM   1471  HN  ASN A 157       2.599  18.785  -8.112  1.00 10.00      A   
ATOM   1472  CA  ASN A 157       1.536  19.162  -6.320  1.00 10.00      A   
ATOM   1473  CB  ASN A 157       0.226  19.441  -7.071  1.00 10.00      A   
ATOM   1474  CG  ASN A 157      -0.031  20.923  -7.300  1.00 10.00      A   
ATOM   1475  OD1 ASN A 157       0.348  21.768  -6.490  1.00 10.00      A   
ATOM   1476  ND2 ASN A 157      -0.682  21.248  -8.411  1.00 10.00      A   
ATOM   1477 HD21 ASN A 157      -0.957  20.524  -9.017  1.00 10.00      A   
ATOM   1478 HD22 ASN A 157      -0.861  22.198  -8.583  1.00 10.00      A   
ATOM   1479  C   ASN A 157       1.464  17.811  -5.621  1.00 10.00      A   
ATOM   1480  O   ASN A 157       0.567  17.562  -4.821  1.00 10.00      A   
ATOM   1481  N   LEU A 158       2.426  16.948  -5.924  1.00 10.00      A   
ATOM   1482  HN  LEU A 158       3.118  17.215  -6.558  1.00 10.00      A   
ATOM   1483  CA  LEU A 158       2.481  15.618  -5.335  1.00 10.00      A   
ATOM   1484  CB  LEU A 158       3.592  14.796  -5.994  1.00 10.00      A   
ATOM   1485  CG  LEU A 158       3.682  13.325  -5.578  1.00 10.00      A   
ATOM   1486  CD1 LEU A 158       2.598  12.501  -6.257  1.00 10.00      A   
ATOM   1487  CD2 LEU A 158       5.060  12.761  -5.883  1.00 10.00      A   
ATOM   1488  C   LEU A 158       2.714  15.693  -3.828  1.00 10.00      A   
ATOM   1489  O   LEU A 158       3.621  16.384  -3.364  1.00 10.00      A   
ATOM   1490  N   LYS A 159       1.893  14.977  -3.074  1.00 10.00      A   
ATOM   1491  HN  LYS A 159       1.191  14.440  -3.508  1.00 10.00      A   
ATOM   1492  CA  LYS A 159       2.000  14.959  -1.626  1.00 10.00      A   
ATOM   1493  CB  LYS A 159       0.653  15.319  -0.990  1.00 10.00      A   
ATOM   1494  CG  LYS A 159       0.195  16.752  -1.217  1.00 10.00      A   
ATOM   1495  CD  LYS A 159      -1.234  16.952  -0.730  1.00 10.00      A   
ATOM   1496  CE  LYS A 159      -1.384  16.601   0.745  1.00 10.00      A   
ATOM   1497  NZ  LYS A 159      -2.802  16.659   1.194  1.00 10.00      A   
ATOM   1498  HZ1 LYS A 159      -3.380  15.986   0.652  1.00 10.00      A   
ATOM   1499  HZ2 LYS A 159      -3.186  17.616   1.050  1.00 10.00      A   
ATOM   1500  HZ3 LYS A 159      -2.872  16.419   2.204  1.00 10.00      A   
ATOM   1501  C   LYS A 159       2.427  13.584  -1.133  1.00 10.00      A   
ATOM   1502  O   LYS A 159       3.262  13.464  -0.234  1.00 10.00      A   
ATOM   1503  N   GLU A 160       1.847  12.544  -1.725  1.00 10.00      A   
ATOM   1504  HN  GLU A 160       1.201  12.700  -2.449  1.00 10.00      A   
ATOM   1505  CA  GLU A 160       2.152  11.176  -1.324  1.00 10.00      A   
ATOM   1506  CB  GLU A 160       0.889  10.474  -0.815  1.00 10.00      A   
ATOM   1507  CG  GLU A 160       0.220  11.154   0.371  1.00 10.00      A   
ATOM   1508  CD  GLU A 160      -0.909  10.328   0.950  1.00 10.00      A   
ATOM   1509  OE1 GLU A 160      -2.082  10.622   0.649  1.00 10.00      A   
ATOM   1510  OE2 GLU A 160      -0.629   9.383   1.720  1.00 10.00      A   
ATOM   1511  C   GLU A 160       2.770  10.356  -2.451  1.00 10.00      A   
ATOM   1512  O   GLU A 160       2.215  10.263  -3.547  1.00 10.00      A   
ATOM   1513  N   LEU A 161       3.918   9.764  -2.161  1.00 10.00      A   
ATOM   1514  HN  LEU A 161       4.314   9.908  -1.271  1.00 10.00      A   
ATOM   1515  CA  LEU A 161       4.628   8.916  -3.107  1.00 10.00      A   
ATOM   1516  CB  LEU A 161       5.912   9.605  -3.569  1.00 10.00      A   
ATOM   1517  CG  LEU A 161       6.641   8.961  -4.750  1.00 10.00      A   
ATOM   1518  CD1 LEU A 161       5.760   8.976  -5.990  1.00 10.00      A   
ATOM   1519  CD2 LEU A 161       7.956   9.678  -5.017  1.00 10.00      A   
ATOM   1520  C   LEU A 161       4.949   7.588  -2.424  1.00 10.00      A   
ATOM   1521  O   LEU A 161       5.951   7.465  -1.712  1.00 10.00      A   
ATOM   1522  N   ASP A 162       4.076   6.609  -2.621  1.00 10.00      A   
ATOM   1523  HN  ASP A 162       3.305   6.770  -3.208  1.00 10.00      A   
ATOM   1524  CA  ASP A 162       4.230   5.297  -1.999  1.00 10.00      A   
ATOM   1525  CB  ASP A 162       2.949   4.946  -1.223  1.00 10.00      A   
ATOM   1526  CG  ASP A 162       3.108   3.774  -0.274  1.00 10.00      A   
ATOM   1527  OD1 ASP A 162       4.162   3.116  -0.302  1.00 10.00      A   
ATOM   1528  OD2 ASP A 162       2.167   3.504   0.504  1.00 10.00      A   
ATOM   1529  C   ASP A 162       4.521   4.209  -3.034  1.00 10.00      A   
ATOM   1530  O   ASP A 162       3.760   4.030  -3.987  1.00 10.00      A   
ATOM   1531  N   LEU A 163       5.628   3.494  -2.842  1.00 10.00      A   
ATOM   1532  HN  LEU A 163       6.206   3.712  -2.079  1.00 10.00      A   
ATOM   1533  CA  LEU A 163       6.023   2.404  -3.735  1.00 10.00      A   
ATOM   1534  CB  LEU A 163       7.422   2.662  -4.315  1.00 10.00      A   
ATOM   1535  CG  LEU A 163       7.639   3.993  -5.042  1.00 10.00      A   
ATOM   1536  CD1 LEU A 163       9.086   4.124  -5.491  1.00 10.00      A   
ATOM   1537  CD2 LEU A 163       6.699   4.121  -6.230  1.00 10.00      A   
ATOM   1538  C   LEU A 163       6.029   1.088  -2.951  1.00 10.00      A   
ATOM   1539  O   LEU A 163       6.801   0.168  -3.247  1.00 10.00      A   
ATOM   1540  N   ARG A 164       5.158   1.035  -1.952  1.00 10.00      A   
ATOM   1541  HN  ARG A 164       4.590   1.824  -1.798  1.00 10.00      A   
ATOM   1542  CA  ARG A 164       5.000  -0.112  -1.054  1.00 10.00      A   
ATOM   1543  CB  ARG A 164       3.657  -0.030  -0.325  1.00 10.00      A   
ATOM   1544  CG  ARG A 164       2.473   0.214  -1.248  1.00 10.00      A   
ATOM   1545  CD  ARG A 164       1.259   0.724  -0.491  1.00 10.00      A   
ATOM   1546  NE  ARG A 164       0.695  -0.283   0.403  1.00 10.00      A   
ATOM   1547  HE  ARG A 164       0.824  -1.230   0.158  1.00 10.00      A   
ATOM   1548  CZ  ARG A 164       0.030   0.004   1.518  1.00 10.00      A   
ATOM   1549  NH1 ARG A 164      -0.151   1.270   1.887  1.00 10.00      A   
ATOM   1550 HH11 ARG A 164       0.230   2.050   1.304  1.00 10.00      A   
ATOM   1551 HH12 ARG A 164      -0.677   1.490   2.764  1.00 10.00      A   
ATOM   1552  NH2 ARG A 164      -0.460  -0.980   2.266  1.00 10.00      A   
ATOM   1553 HH21 ARG A 164      -0.985  -0.761   3.139  1.00 10.00      A   
ATOM   1554 HH22 ARG A 164      -0.323  -1.980   1.980  1.00 10.00      A   
ATOM   1555  C   ARG A 164       5.160  -1.492  -1.702  1.00 10.00      A   
ATOM   1556  O   ARG A 164       4.420  -1.859  -2.618  1.00 10.00      A   
ATOM   1557  N   GLU A 165       6.154  -2.233  -1.207  1.00 10.00      A   
ATOM   1558  HN  GLU A 165       6.721  -1.835  -0.512  1.00 10.00      A   
ATOM   1559  CA  GLU A 165       6.445  -3.604  -1.639  1.00 10.00      A   
ATOM   1560  CB  GLU A 165       5.422  -4.586  -1.049  1.00 10.00      A   
ATOM   1561  CG  GLU A 165       5.532  -4.806   0.454  1.00 10.00      A   
ATOM   1562  CD  GLU A 165       5.014  -3.636   1.268  1.00 10.00      A   
ATOM   1563  OE1 GLU A 165       3.781  -3.492   1.394  1.00 10.00      A   
ATOM   1564  OE2 GLU A 165       5.844  -2.864   1.797  1.00 10.00      A   
ATOM   1565  C   GLU A 165       6.546  -3.802  -3.152  1.00 10.00      A   
ATOM   1566  O   GLU A 165       6.273  -4.894  -3.652  1.00 10.00      A   
ATOM   1567  N   SER A 166       6.962  -2.782  -3.876  1.00 10.00      A   
ATOM   1568  HN  SER A 166       7.191  -1.938  -3.434  1.00 10.00      A   
ATOM   1569  CA  SER A 166       7.077  -2.887  -5.324  1.00 10.00      A   
ATOM   1570  CB  SER A 166       6.600  -1.598  -5.984  1.00 10.00      A   
ATOM   1571  OG  SER A 166       5.226  -1.375  -5.709  1.00 10.00      A   
ATOM   1572  HG  SER A 166       5.144  -0.802  -4.937  1.00 10.00      A   
ATOM   1573  C   SER A 166       8.496  -3.226  -5.768  1.00 10.00      A   
ATOM   1574  O   SER A 166       9.438  -3.156  -4.976  1.00 10.00      A   
ATOM   1575  N   ASP A 167       8.638  -3.592  -7.042  1.00 10.00      A   
ATOM   1576  HN  ASP A 167       7.844  -3.611  -7.625  1.00 10.00      A   
ATOM   1577  CA  ASP A 167       9.939  -3.937  -7.605  1.00 10.00      A   
ATOM   1578  CB  ASP A 167       9.978  -5.392  -8.080  1.00 10.00      A   
ATOM   1579  CG  ASP A 167      11.390  -5.854  -8.383  1.00 10.00      A   
ATOM   1580  OD1 ASP A 167      12.062  -6.356  -7.456  1.00 10.00      A   
ATOM   1581  OD2 ASP A 167      11.842  -5.717  -9.541  1.00 10.00      A   
ATOM   1582  C   ASP A 167      10.270  -2.998  -8.759  1.00 10.00      A   
ATOM   1583  O   ASP A 167       9.940  -3.272  -9.917  1.00 10.00      A   
ATOM   1584  N   VAL A 168      10.891  -1.875  -8.429  1.00 10.00      A   
ATOM   1585  HN  VAL A 168      11.111  -1.714  -7.488  1.00 10.00      A   
ATOM   1586  CA  VAL A 168      11.257  -0.875  -9.427  1.00 10.00      A   
ATOM   1587  CB  VAL A 168      11.319   0.541  -8.804  1.00 10.00      A   
ATOM   1588  CG1 VAL A 168      11.473   1.606  -9.882  1.00 10.00      A   
ATOM   1589  CG2 VAL A 168      10.082   0.808  -7.960  1.00 10.00      A   
ATOM   1590  C   VAL A 168      12.602  -1.206 -10.066  1.00 10.00      A   
ATOM   1591  O   VAL A 168      13.524  -1.667  -9.390  1.00 10.00      A   
ATOM   1592  N   ASP A 169      12.704  -0.990 -11.371  1.00 10.00      A   
ATOM   1593  HN  ASP A 169      11.929  -0.637 -11.863  1.00 10.00      A   
ATOM   1594  CA  ASP A 169      13.940  -1.253 -12.095  1.00 10.00      A   
ATOM   1595  CB  ASP A 169      13.709  -1.107 -13.597  1.00 10.00      A   
ATOM   1596  CG  ASP A 169      14.595  -2.014 -14.419  1.00 10.00      A   
ATOM   1597  OD1 ASP A 169      15.758  -1.649 -14.678  1.00 10.00      A   
ATOM   1598  OD2 ASP A 169      14.124  -3.099 -14.819  1.00 10.00      A   
ATOM   1599  C   ASP A 169      15.012  -0.272 -11.631  1.00 10.00      A   
ATOM   1600  O   ASP A 169      14.911   0.934 -11.874  1.00 10.00      A   
ATOM   1601  N   ASP A 170      16.026  -0.791 -10.954  1.00 10.00      A   
ATOM   1602  HN  ASP A 170      16.058  -1.757 -10.809  1.00 10.00      A   
ATOM   1603  CA  ASP A 170      17.099   0.038 -10.425  1.00 10.00      A   
ATOM   1604  CB  ASP A 170      17.848  -0.701  -9.314  1.00 10.00      A   
ATOM   1605  CG  ASP A 170      18.225   0.214  -8.173  1.00 10.00      A   
ATOM   1606  OD1 ASP A 170      19.257   0.907  -8.280  1.00 10.00      A   
ATOM   1607  OD2 ASP A 170      17.479   0.255  -7.167  1.00 10.00      A   
ATOM   1608  C   ASP A 170      18.075   0.476 -11.509  1.00 10.00      A   
ATOM   1609  O   ASP A 170      18.775  -0.349 -12.102  1.00 10.00      A   
ATOM   1610  N   VAL A 171      18.115   1.778 -11.760  1.00 10.00      A   
ATOM   1611  HN  VAL A 171      17.533   2.379 -11.244  1.00 10.00      A   
ATOM   1612  CA  VAL A 171      19.009   2.343 -12.762  1.00 10.00      A   
ATOM   1613  CB  VAL A 171      18.235   3.018 -13.924  1.00 10.00      A   
ATOM   1614  CG1 VAL A 171      19.192   3.473 -15.015  1.00 10.00      A   
ATOM   1615  CG2 VAL A 171      17.176   2.087 -14.499  1.00 10.00      A   
ATOM   1616  C   VAL A 171      19.942   3.365 -12.115  1.00 10.00      A   
ATOM   1617  O   VAL A 171      21.168   3.266 -12.228  1.00 10.00      A   
ATOM   1618  N   SER A 172      19.350   4.331 -11.419  1.00 10.00      A   
ATOM   1619  HN  SER A 172      18.371   4.329 -11.341  1.00 10.00      A   
ATOM   1620  CA  SER A 172      20.100   5.384 -10.746  1.00 10.00      A   
ATOM   1621  CB  SER A 172      20.679   6.378 -11.763  1.00 10.00      A   
ATOM   1622  OG  SER A 172      21.351   7.446 -11.110  1.00 10.00      A   
ATOM   1623  HG  SER A 172      21.720   8.046 -11.771  1.00 10.00      A   
ATOM   1624  C   SER A 172      19.195   6.124  -9.765  1.00 10.00      A   
ATOM   1625  O   SER A 172      18.015   6.347 -10.046  1.00 10.00      A   
ATOM   1626  N   GLY A 173      19.754   6.524  -8.624  1.00 10.00      A   
ATOM   1627  HN  GLY A 173      20.707   6.340  -8.463  1.00 10.00      A   
ATOM   1628  CA  GLY A 173      18.981   7.238  -7.622  1.00 10.00      A   
ATOM   1629  C   GLY A 173      19.030   8.741  -7.818  1.00 10.00      A   
ATOM   1630  O   GLY A 173      18.725   9.507  -6.904  1.00 10.00      A   
ATOM   1631  N   HIS A 174      19.400   9.161  -9.020  1.00 10.00      A   
ATOM   1632  HN  HIS A 174      19.623   8.496  -9.705  1.00 10.00      A   
ATOM   1633  CA  HIS A 174      19.500  10.580  -9.349  1.00 10.00      A   
ATOM   1634  CB  HIS A 174      20.393  10.789 -10.574  1.00 10.00      A   
ATOM   1635  CG  HIS A 174      20.827  12.208 -10.778  1.00 10.00      A   
ATOM   1636  ND1 HIS A 174      21.445  12.923  -9.777  1.00 10.00      A   
ATOM   1637  CD2 HIS A 174      20.707  12.996 -11.874  1.00 10.00      A   
ATOM   1638  CE1 HIS A 174      21.686  14.119 -10.280  1.00 10.00      A   
ATOM   1639  NE2 HIS A 174      21.258  14.205 -11.546  1.00 10.00      A   
ATOM   1640  HE2 HIS A 174      21.345  14.985 -12.136  1.00 10.00      A   
ATOM   1641  C   HIS A 174      18.121  11.200  -9.580  1.00 10.00      A   
ATOM   1642  O   HIS A 174      17.995  12.414  -9.726  1.00 10.00      A   
ATOM   1643  N   TRP A 175      17.091  10.363  -9.601  1.00 10.00      A   
ATOM   1644  HN  TRP A 175      17.253   9.405  -9.483  1.00 10.00      A   
ATOM   1645  CA  TRP A 175      15.727  10.834  -9.807  1.00 10.00      A   
ATOM   1646  CB  TRP A 175      14.759   9.656  -9.967  1.00 10.00      A   
ATOM   1647  CG  TRP A 175      14.473   8.915  -8.698  1.00 10.00      A   
ATOM   1648  CD1 TRP A 175      15.199   7.891  -8.168  1.00 10.00      A   
ATOM   1649  CD2 TRP A 175      13.377   9.137  -7.801  1.00 10.00      A   
ATOM   1650  NE1 TRP A 175      14.627   7.463  -6.997  1.00 10.00      A   
ATOM   1651  HE1 TRP A 175      14.967   6.736  -6.429  1.00 10.00      A   
ATOM   1652  CE2 TRP A 175      13.507   8.211  -6.749  1.00 10.00      A   
ATOM   1653  CE3 TRP A 175      12.301  10.031  -7.785  1.00 10.00      A   
ATOM   1654  CZ2 TRP A 175      12.602   8.150  -5.693  1.00 10.00      A   
ATOM   1655  CZ3 TRP A 175      11.404   9.969  -6.737  1.00 10.00      A   
ATOM   1656  CH2 TRP A 175      11.559   9.035  -5.705  1.00 10.00      A   
ATOM   1657  C   TRP A 175      15.272  11.743  -8.664  1.00 10.00      A   
ATOM   1658  O   TRP A 175      14.404  12.600  -8.840  1.00 10.00      A   
ATOM   1659  N   LEU A 176      15.872  11.555  -7.497  1.00 10.00      A   
ATOM   1660  HN  LEU A 176      16.562  10.860  -7.423  1.00 10.00      A   
ATOM   1661  CA  LEU A 176      15.534  12.344  -6.323  1.00 10.00      A   
ATOM   1662  CB  LEU A 176      16.156  11.723  -5.073  1.00 10.00      A   
ATOM   1663  CG  LEU A 176      15.600  12.206  -3.733  1.00 10.00      A   
ATOM   1664  CD1 LEU A 176      14.277  11.518  -3.422  1.00 10.00      A   
ATOM   1665  CD2 LEU A 176      16.608  11.966  -2.623  1.00 10.00      A   
ATOM   1666  C   LEU A 176      16.007  13.789  -6.483  1.00 10.00      A   
ATOM   1667  O   LEU A 176      15.433  14.711  -5.904  1.00 10.00      A   
ATOM   1668  N   SER A 177      17.042  13.975  -7.288  1.00 10.00      A   
ATOM   1669  HN  SER A 177      17.450  13.201  -7.733  1.00 10.00      A   
ATOM   1670  CA  SER A 177      17.601  15.299  -7.523  1.00 10.00      A   
ATOM   1671  CB  SER A 177      19.059  15.175  -7.959  1.00 10.00      A   
ATOM   1672  OG  SER A 177      19.540  13.859  -7.728  1.00 10.00      A   
ATOM   1673  HG  SER A 177      19.839  13.476  -8.566  1.00 10.00      A   
ATOM   1674  C   SER A 177      16.802  16.078  -8.563  1.00 10.00      A   
ATOM   1675  O   SER A 177      17.152  17.208  -8.907  1.00 10.00      A   
ATOM   1676  N   HIS A 178      15.737  15.470  -9.071  1.00 10.00      A   
ATOM   1677  HN  HIS A 178      15.517  14.560  -8.778  1.00 10.00      A   
ATOM   1678  CA  HIS A 178      14.893  16.118 -10.066  1.00 10.00      A   
ATOM   1679  CB  HIS A 178      14.201  15.085 -10.960  1.00 10.00      A   
ATOM   1680  CG  HIS A 178      15.067  14.554 -12.062  1.00 10.00      A   
ATOM   1681  ND1 HIS A 178      15.067  15.131 -13.311  1.00 10.00      A   
ATOM   1682  CD2 HIS A 178      15.926  13.502 -12.057  1.00 10.00      A   
ATOM   1683  CE1 HIS A 178      15.915  14.425 -14.034  1.00 10.00      A   
ATOM   1684  NE2 HIS A 178      16.456  13.432 -13.320  1.00 10.00      A   
ATOM   1685  HE2 HIS A 178      17.105  12.770 -13.643  1.00 10.00      A   
ATOM   1686  C   HIS A 178      13.866  17.029  -9.404  1.00 10.00      A   
ATOM   1687  O   HIS A 178      13.316  17.926 -10.045  1.00 10.00      A   
ATOM   1688  N   PHE A 179      13.626  16.797  -8.114  1.00 10.00      A   
ATOM   1689  HN  PHE A 179      14.117  16.080  -7.661  1.00 10.00      A   
ATOM   1690  CA  PHE A 179      12.669  17.592  -7.352  1.00 10.00      A   
ATOM   1691  CB  PHE A 179      12.485  17.022  -5.941  1.00 10.00      A   
ATOM   1692  CG  PHE A 179      11.625  15.791  -5.881  1.00 10.00      A   
ATOM   1693  CD1 PHE A 179      12.193  14.540  -5.706  1.00 10.00      A   
ATOM   1694  CD2 PHE A 179      10.250  15.885  -5.999  1.00 10.00      A   
ATOM   1695  CE1 PHE A 179      11.409  13.406  -5.650  1.00 10.00      A   
ATOM   1696  CE2 PHE A 179       9.457  14.755  -5.945  1.00 10.00      A   
ATOM   1697  CZ  PHE A 179      10.038  13.514  -5.770  1.00 10.00      A   
ATOM   1698  C   PHE A 179      13.126  19.043  -7.261  1.00 10.00      A   
ATOM   1699  O   PHE A 179      14.237  19.327  -6.807  1.00 10.00      A   
ATOM   1700  N   PRO A 180      12.283  19.976  -7.709  1.00 10.00      A   
ATOM   1701  CA  PRO A 180      12.600  21.404  -7.678  1.00 10.00      A   
ATOM   1702  CB  PRO A 180      11.481  22.027  -8.519  1.00 10.00      A   
ATOM   1703  CG  PRO A 180      10.341  21.078  -8.395  1.00 10.00      A   
ATOM   1704  CD  PRO A 180      10.953  19.711  -8.290  1.00 10.00      A   
ATOM   1705  C   PRO A 180      12.571  21.955  -6.255  1.00 10.00      A   
ATOM   1706  O   PRO A 180      11.859  21.435  -5.397  1.00 10.00      A   
ATOM   1707  N   ASP A 181      13.333  23.017  -6.017  1.00 10.00      A   
ATOM   1708  HN  ASP A 181      13.864  23.396  -6.752  1.00 10.00      A   
ATOM   1709  CA  ASP A 181      13.406  23.644  -4.697  1.00 10.00      A   
ATOM   1710  CB  ASP A 181      14.558  24.649  -4.629  1.00 10.00      A   
ATOM   1711  CG  ASP A 181      15.918  23.975  -4.620  1.00 10.00      A   
ATOM   1712  OD1 ASP A 181      16.334  23.477  -3.554  1.00 10.00      A   
ATOM   1713  OD2 ASP A 181      16.579  23.934  -5.683  1.00 10.00      A   
ATOM   1714  C   ASP A 181      12.088  24.314  -4.331  1.00 10.00      A   
ATOM   1715  O   ASP A 181      11.850  24.649  -3.173  1.00 10.00      A   
ATOM   1716  N   THR A 182      11.231  24.496  -5.327  1.00 10.00      A   
ATOM   1717  HN  THR A 182      11.487  24.223  -6.234  1.00 10.00      A   
ATOM   1718  CA  THR A 182       9.925  25.103  -5.118  1.00 10.00      A   
ATOM   1719  CB  THR A 182       9.389  25.695  -6.431  1.00 10.00      A   
ATOM   1720  OG1 THR A 182      10.270  25.336  -7.503  1.00 10.00      A   
ATOM   1721  HG1 THR A 182      10.999  25.964  -7.537  1.00 10.00      A   
ATOM   1722  CG2 THR A 182       9.301  27.209  -6.337  1.00 10.00      A   
ATOM   1723  C   THR A 182       8.930  24.062  -4.603  1.00 10.00      A   
ATOM   1724  O   THR A 182       7.812  24.392  -4.205  1.00 10.00      A   
ATOM   1725  N   TYR A 183       9.345  22.803  -4.618  1.00 10.00      A   
ATOM   1726  HN  TYR A 183      10.252  22.605  -4.940  1.00 10.00      A   
ATOM   1727  CA  TYR A 183       8.504  21.707  -4.163  1.00 10.00      A   
ATOM   1728  CB  TYR A 183       8.877  20.418  -4.905  1.00 10.00      A   
ATOM   1729  CG  TYR A 183       8.167  19.175  -4.415  1.00 10.00      A   
ATOM   1730  CD1 TYR A 183       6.838  18.940  -4.737  1.00 10.00      A   
ATOM   1731  CD2 TYR A 183       8.831  18.235  -3.639  1.00 10.00      A   
ATOM   1732  CE1 TYR A 183       6.191  17.804  -4.298  1.00 10.00      A   
ATOM   1733  CE2 TYR A 183       8.192  17.096  -3.195  1.00 10.00      A   
ATOM   1734  CZ  TYR A 183       6.874  16.886  -3.529  1.00 10.00      A   
ATOM   1735  OH  TYR A 183       6.231  15.756  -3.093  1.00 10.00      A   
ATOM   1736  HH  TYR A 183       5.277  15.877  -3.197  1.00 10.00      A   
ATOM   1737  C   TYR A 183       8.641  21.511  -2.659  1.00 10.00      A   
ATOM   1738  O   TYR A 183       9.699  21.105  -2.169  1.00 10.00      A   
ATOM   1739  N   THR A 184       7.572  21.813  -1.937  1.00 10.00      A   
ATOM   1740  HN  THR A 184       6.773  22.160  -2.388  1.00 10.00      A   
ATOM   1741  CA  THR A 184       7.552  21.669  -0.489  1.00 10.00      A   
ATOM   1742  CB  THR A 184       7.580  23.054   0.186  1.00 10.00      A   
ATOM   1743  OG1 THR A 184       6.558  23.878  -0.390  1.00 10.00      A   
ATOM   1744  HG1 THR A 184       6.964  24.595  -0.892  1.00 10.00      A   
ATOM   1745  CG2 THR A 184       8.930  23.726  -0.011  1.00 10.00      A   
ATOM   1746  C   THR A 184       6.277  20.942  -0.061  1.00 10.00      A   
ATOM   1747  O   THR A 184       5.900  20.951   1.109  1.00 10.00      A   
ATOM   1748  N   SER A 185       5.621  20.312  -1.027  1.00 10.00      A   
ATOM   1749  HN  SER A 185       5.973  20.345  -1.940  1.00 10.00      A   
ATOM   1750  CA  SER A 185       4.378  19.594  -0.789  1.00 10.00      A   
ATOM   1751  CB  SER A 185       3.539  19.654  -2.065  1.00 10.00      A   
ATOM   1752  OG  SER A 185       4.181  20.475  -3.034  1.00 10.00      A   
ATOM   1753  HG  SER A 185       3.810  20.294  -3.909  1.00 10.00      A   
ATOM   1754  C   SER A 185       4.614  18.135  -0.383  1.00 10.00      A   
ATOM   1755  O   SER A 185       3.691  17.322  -0.408  1.00 10.00      A   
ATOM   1756  N   LEU A 186       5.842  17.809   0.001  1.00 10.00      A   
ATOM   1757  HN  LEU A 186       6.533  18.499   0.029  1.00 10.00      A   
ATOM   1758  CA  LEU A 186       6.180  16.450   0.401  1.00 10.00      A   
ATOM   1759  CB  LEU A 186       7.697  16.246   0.432  1.00 10.00      A   
ATOM   1760  CG  LEU A 186       8.178  14.871   0.895  1.00 10.00      A   
ATOM   1761  CD1 LEU A 186       7.607  13.777   0.006  1.00 10.00      A   
ATOM   1762  CD2 LEU A 186       9.695  14.813   0.909  1.00 10.00      A   
ATOM   1763  C   LEU A 186       5.565  16.107   1.758  1.00 10.00      A   
ATOM   1764  O   LEU A 186       5.930  16.684   2.787  1.00 10.00      A   
ATOM   1765  N   VAL A 187       4.621  15.177   1.746  1.00 10.00      A   
ATOM   1766  HN  VAL A 187       4.366  14.767   0.889  1.00 10.00      A   
ATOM   1767  CA  VAL A 187       3.948  14.752   2.967  1.00 10.00      A   
ATOM   1768  CB  VAL A 187       2.414  14.907   2.856  1.00 10.00      A   
ATOM   1769  CG1 VAL A 187       1.728  14.471   4.143  1.00 10.00      A   
ATOM   1770  CG2 VAL A 187       2.041  16.342   2.516  1.00 10.00      A   
ATOM   1771  C   VAL A 187       4.295  13.300   3.297  1.00 10.00      A   
ATOM   1772  O   VAL A 187       4.588  12.959   4.445  1.00 10.00      A   
ATOM   1773  N   SER A 188       4.256  12.441   2.294  1.00 10.00      A   
ATOM   1774  HN  SER A 188       4.010  12.758   1.397  1.00 10.00      A   
ATOM   1775  CA  SER A 188       4.564  11.031   2.488  1.00 10.00      A   
ATOM   1776  CB  SER A 188       3.275  10.215   2.551  1.00 10.00      A   
ATOM   1777  OG  SER A 188       2.396  10.726   3.544  1.00 10.00      A   
ATOM   1778  HG  SER A 188       2.636  11.637   3.743  1.00 10.00      A   
ATOM   1779  C   SER A 188       5.472  10.504   1.380  1.00 10.00      A   
ATOM   1780  O   SER A 188       5.176  10.662   0.196  1.00 10.00      A   
ATOM   1781  N   LEU A 189       6.573   9.878   1.775  1.00 10.00      A   
ATOM   1782  HN  LEU A 189       6.753   9.785   2.739  1.00 10.00      A   
ATOM   1783  CA  LEU A 189       7.525   9.331   0.821  1.00 10.00      A   
ATOM   1784  CB  LEU A 189       8.729  10.272   0.684  1.00 10.00      A   
ATOM   1785  CG  LEU A 189       9.882   9.791  -0.203  1.00 10.00      A   
ATOM   1786  CD1 LEU A 189       9.472   9.767  -1.666  1.00 10.00      A   
ATOM   1787  CD2 LEU A 189      11.111  10.661  -0.001  1.00 10.00      A   
ATOM   1788  C   LEU A 189       7.999   7.946   1.252  1.00 10.00      A   
ATOM   1789  O   LEU A 189       8.562   7.781   2.336  1.00 10.00      A   
ATOM   1790  N   ASN A 190       7.753   6.957   0.405  1.00 10.00      A   
ATOM   1791  HN  ASN A 190       7.263   7.149  -0.428  1.00 10.00      A   
ATOM   1792  CA  ASN A 190       8.169   5.588   0.677  1.00 10.00      A   
ATOM   1793  CB  ASN A 190       6.972   4.700   1.031  1.00 10.00      A   
ATOM   1794  CG  ASN A 190       7.356   3.234   1.133  1.00 10.00      A   
ATOM   1795  OD1 ASN A 190       8.481   2.898   1.510  1.00 10.00      A   
ATOM   1796  ND2 ASN A 190       6.439   2.348   0.784  1.00 10.00      A   
ATOM   1797 HD21 ASN A 190       5.553   2.682   0.480  1.00 10.00      A   
ATOM   1798 HD22 ASN A 190       6.667   1.398   0.841  1.00 10.00      A   
ATOM   1799  C   ASN A 190       8.898   5.002  -0.523  1.00 10.00      A   
ATOM   1800  O   ASN A 190       8.291   4.736  -1.559  1.00 10.00      A   
ATOM   1801  N   ILE A 191      10.199   4.807  -0.376  1.00 10.00      A   
ATOM   1802  HN  ILE A 191      10.625   5.050   0.472  1.00 10.00      A   
ATOM   1803  CA  ILE A 191      11.017   4.243  -1.443  1.00 10.00      A   
ATOM   1804  CB  ILE A 191      11.832   5.329  -2.183  1.00 10.00      A   
ATOM   1805  CG1 ILE A 191      12.615   6.197  -1.191  1.00 10.00      A   
ATOM   1806  CG2 ILE A 191      10.925   6.184  -3.056  1.00 10.00      A   
ATOM   1807  CD1 ILE A 191      13.555   7.186  -1.842  1.00 10.00      A   
ATOM   1808  C   ILE A 191      11.967   3.187  -0.880  1.00 10.00      A   
ATOM   1809  O   ILE A 191      13.053   2.960  -1.412  1.00 10.00      A   
ATOM   1810  N   SER A 192      11.529   2.534   0.192  1.00 10.00      A   
ATOM   1811  HN  SER A 192      10.647   2.764   0.557  1.00 10.00      A   
ATOM   1812  CA  SER A 192      12.311   1.499   0.863  1.00 10.00      A   
ATOM   1813  CB  SER A 192      11.574   1.044   2.124  1.00 10.00      A   
ATOM   1814  OG  SER A 192      11.224   2.153   2.935  1.00 10.00      A   
ATOM   1815  HG  SER A 192      12.015   2.483   3.389  1.00 10.00      A   
ATOM   1816  C   SER A 192      12.583   0.295  -0.043  1.00 10.00      A   
ATOM   1817  O   SER A 192      13.506  -0.485   0.207  1.00 10.00      A   
ATOM   1818  N   CYS A 193      11.789   0.160  -1.096  1.00 10.00      A   
ATOM   1819  HN  CYS A 193      11.085   0.824  -1.253  1.00 10.00      A   
ATOM   1820  CA  CYS A 193      11.932  -0.945  -2.030  1.00 10.00      A   
ATOM   1821  CB  CYS A 193      10.634  -1.103  -2.820  1.00 10.00      A   
ATOM   1822  SG  CYS A 193       9.837   0.469  -3.223  1.00 10.00      A   
ATOM   1823  HG  CYS A 193       8.528   0.257  -3.314  1.00 10.00      A   
ATOM   1824  C   CYS A 193      13.112  -0.735  -2.978  1.00 10.00      A   
ATOM   1825  O   CYS A 193      13.577  -1.673  -3.623  1.00 10.00      A   
ATOM   1826  N   LEU A 194      13.601   0.496  -3.051  1.00 10.00      A   
ATOM   1827  HN  LEU A 194      13.214   1.198  -2.489  1.00 10.00      A   
ATOM   1828  CA  LEU A 194      14.719   0.821  -3.924  1.00 10.00      A   
ATOM   1829  CB  LEU A 194      14.687   2.305  -4.300  1.00 10.00      A   
ATOM   1830  CG  LEU A 194      13.534   2.741  -5.209  1.00 10.00      A   
ATOM   1831  CD1 LEU A 194      13.469   4.258  -5.313  1.00 10.00      A   
ATOM   1832  CD2 LEU A 194      13.675   2.113  -6.588  1.00 10.00      A   
ATOM   1833  C   LEU A 194      16.046   0.477  -3.263  1.00 10.00      A   
ATOM   1834  O   LEU A 194      16.226   0.683  -2.064  1.00 10.00      A   
ATOM   1835  N   ALA A 195      16.975  -0.038  -4.048  1.00 10.00      A   
ATOM   1836  HN  ALA A 195      16.778  -0.177  -5.000  1.00 10.00      A   
ATOM   1837  CA  ALA A 195      18.286  -0.405  -3.536  1.00 10.00      A   
ATOM   1838  CB  ALA A 195      18.628  -1.824  -3.966  1.00 10.00      A   
ATOM   1839  C   ALA A 195      19.343   0.574  -4.035  1.00 10.00      A   
ATOM   1840  O   ALA A 195      20.545   0.369  -3.851  1.00 10.00      A   
ATOM   1841  N   SER A 196      18.877   1.640  -4.661  1.00 10.00      A   
ATOM   1842  HN  SER A 196      17.912   1.740  -4.765  1.00 10.00      A   
ATOM   1843  CA  SER A 196      19.743   2.665  -5.212  1.00 10.00      A   
ATOM   1844  CB  SER A 196      19.019   3.352  -6.361  1.00 10.00      A   
ATOM   1845  OG  SER A 196      17.685   2.865  -6.470  1.00 10.00      A   
ATOM   1846  HG  SER A 196      17.711   1.921  -6.718  1.00 10.00      A   
ATOM   1847  C   SER A 196      20.131   3.702  -4.168  1.00 10.00      A   
ATOM   1848  O   SER A 196      19.381   3.974  -3.227  1.00 10.00      A   
ATOM   1849  N   GLU A 197      21.310   4.277  -4.346  1.00 10.00      A   
ATOM   1850  HN  GLU A 197      21.859   4.012  -5.118  1.00 10.00      A   
ATOM   1851  CA  GLU A 197      21.813   5.296  -3.448  1.00 10.00      A   
ATOM   1852  CB  GLU A 197      23.333   5.183  -3.334  1.00 10.00      A   
ATOM   1853  CG  GLU A 197      23.985   6.258  -2.482  1.00 10.00      A   
ATOM   1854  CD  GLU A 197      25.204   6.859  -3.148  1.00 10.00      A   
ATOM   1855  OE1 GLU A 197      25.398   8.087  -3.040  1.00 10.00      A   
ATOM   1856  OE2 GLU A 197      25.974   6.108  -3.785  1.00 10.00      A   
ATOM   1857  C   GLU A 197      21.427   6.672  -3.975  1.00 10.00      A   
ATOM   1858  O   GLU A 197      21.823   7.059  -5.077  1.00 10.00      A   
ATOM   1859  N   VAL A 198      20.633   7.392  -3.204  1.00 10.00      A   
ATOM   1860  HN  VAL A 198      20.341   7.023  -2.347  1.00 10.00      A   
ATOM   1861  CA  VAL A 198      20.193   8.724  -3.591  1.00 10.00      A   
ATOM   1862  CB  VAL A 198      18.715   8.971  -3.209  1.00 10.00      A   
ATOM   1863  CG1 VAL A 198      17.795   8.086  -4.033  1.00 10.00      A   
ATOM   1864  CG2 VAL A 198      18.484   8.741  -1.720  1.00 10.00      A   
ATOM   1865  C   VAL A 198      21.068   9.779  -2.932  1.00 10.00      A   
ATOM   1866  O   VAL A 198      21.646   9.533  -1.874  1.00 10.00      A   
ATOM   1867  N   SER A 199      21.181  10.939  -3.567  1.00 10.00      A   
ATOM   1868  HN  SER A 199      20.727  11.060  -4.428  1.00 10.00      A   
ATOM   1869  CA  SER A 199      21.980  12.030  -3.030  1.00 10.00      A   
ATOM   1870  CB  SER A 199      21.912  13.245  -3.962  1.00 10.00      A   
ATOM   1871  OG  SER A 199      22.546  14.380  -3.396  1.00 10.00      A   
ATOM   1872  HG  SER A 199      22.914  14.922  -4.101  1.00 10.00      A   
ATOM   1873  C   SER A 199      21.515  12.404  -1.624  1.00 10.00      A   
ATOM   1874  O   SER A 199      20.381  12.859  -1.430  1.00 10.00      A   
ATOM   1875  N   PHE A 200      22.394  12.195  -0.647  1.00 10.00      A   
ATOM   1876  HN  PHE A 200      23.275  11.815  -0.871  1.00 10.00      A   
ATOM   1877  CA  PHE A 200      22.085  12.498   0.741  1.00 10.00      A   
ATOM   1878  CB  PHE A 200      23.247  12.106   1.661  1.00 10.00      A   
ATOM   1879  CG  PHE A 200      22.996  12.403   3.116  1.00 10.00      A   
ATOM   1880  CD1 PHE A 200      22.047  11.688   3.830  1.00 10.00      A   
ATOM   1881  CD2 PHE A 200      23.706  13.401   3.766  1.00 10.00      A   
ATOM   1882  CE1 PHE A 200      21.809  11.963   5.165  1.00 10.00      A   
ATOM   1883  CE2 PHE A 200      23.474  13.680   5.100  1.00 10.00      A   
ATOM   1884  CZ  PHE A 200      22.524  12.961   5.800  1.00 10.00      A   
ATOM   1885  C   PHE A 200      21.733  13.968   0.923  1.00 10.00      A   
ATOM   1886  O   PHE A 200      20.750  14.297   1.585  1.00 10.00      A   
ATOM   1887  N   SER A 201      22.523  14.849   0.323  1.00 10.00      A   
ATOM   1888  HN  SER A 201      23.281  14.535  -0.214  1.00 10.00      A   
ATOM   1889  CA  SER A 201      22.281  16.276   0.442  1.00 10.00      A   
ATOM   1890  CB  SER A 201      23.456  17.079  -0.114  1.00 10.00      A   
ATOM   1891  OG  SER A 201      23.990  16.467  -1.273  1.00 10.00      A   
ATOM   1892  HG  SER A 201      24.599  17.087  -1.708  1.00 10.00      A   
ATOM   1893  C   SER A 201      20.969  16.676  -0.226  1.00 10.00      A   
ATOM   1894  O   SER A 201      20.241  17.520   0.293  1.00 10.00      A   
ATOM   1895  N   ALA A 202      20.660  16.054  -1.363  1.00 10.00      A   
ATOM   1896  HN  ALA A 202      21.283  15.390  -1.735  1.00 10.00      A   
ATOM   1897  CA  ALA A 202      19.421  16.344  -2.074  1.00 10.00      A   
ATOM   1898  CB  ALA A 202      19.377  15.605  -3.401  1.00 10.00      A   
ATOM   1899  C   ALA A 202      18.226  15.962  -1.210  1.00 10.00      A   
ATOM   1900  O   ALA A 202      17.233  16.689  -1.148  1.00 10.00      A   
ATOM   1901  N   LEU A 203      18.340  14.821  -0.535  1.00 10.00      A   
ATOM   1902  HN  LEU A 203      19.159  14.286  -0.638  1.00 10.00      A   
ATOM   1903  CA  LEU A 203      17.290  14.341   0.350  1.00 10.00      A   
ATOM   1904  CB  LEU A 203      17.577  12.901   0.788  1.00 10.00      A   
ATOM   1905  CG  LEU A 203      16.566  12.258   1.743  1.00 10.00      A   
ATOM   1906  CD1 LEU A 203      15.209  12.099   1.071  1.00 10.00      A   
ATOM   1907  CD2 LEU A 203      17.082  10.914   2.234  1.00 10.00      A   
ATOM   1908  C   LEU A 203      17.200  15.245   1.571  1.00 10.00      A   
ATOM   1909  O   LEU A 203      16.111  15.618   2.004  1.00 10.00      A   
ATOM   1910  N   GLU A 204      18.361  15.610   2.112  1.00 10.00      A   
ATOM   1911  HN  GLU A 204      19.202  15.270   1.720  1.00 10.00      A   
ATOM   1912  CA  GLU A 204      18.428  16.480   3.281  1.00 10.00      A   
ATOM   1913  CB  GLU A 204      19.880  16.688   3.719  1.00 10.00      A   
ATOM   1914  CG  GLU A 204      20.081  16.720   5.229  1.00 10.00      A   
ATOM   1915  CD  GLU A 204      20.608  18.052   5.729  1.00 10.00      A   
ATOM   1916  OE1 GLU A 204      21.830  18.288   5.633  1.00 10.00      A   
ATOM   1917  OE2 GLU A 204      19.806  18.870   6.221  1.00 10.00      A   
ATOM   1918  C   GLU A 204      17.759  17.822   2.996  1.00 10.00      A   
ATOM   1919  O   GLU A 204      16.970  18.313   3.799  1.00 10.00      A   
ATOM   1920  N   ARG A 205      18.075  18.406   1.847  1.00 10.00      A   
ATOM   1921  HN  ARG A 205      18.726  17.969   1.248  1.00 10.00      A   
ATOM   1922  CA  ARG A 205      17.491  19.686   1.462  1.00 10.00      A   
ATOM   1923  CB  ARG A 205      18.170  20.243   0.208  1.00 10.00      A   
ATOM   1924  CG  ARG A 205      19.641  20.580   0.387  1.00 10.00      A   
ATOM   1925  CD  ARG A 205      20.244  21.086  -0.912  1.00 10.00      A   
ATOM   1926  NE  ARG A 205      21.465  20.372  -1.275  1.00 10.00      A   
ATOM   1927  HE  ARG A 205      22.172  20.312  -0.593  1.00 10.00      A   
ATOM   1928  CZ  ARG A 205      21.664  19.800  -2.461  1.00 10.00      A   
ATOM   1929  NH1 ARG A 205      20.715  19.857  -3.390  1.00 10.00      A   
ATOM   1930 HH11 ARG A 205      20.862  19.414  -4.322  1.00 10.00      A   
ATOM   1931 HH12 ARG A 205      19.816  20.347  -3.190  1.00 10.00      A   
ATOM   1932  NH2 ARG A 205      22.810  19.187  -2.736  1.00 10.00      A   
ATOM   1933 HH21 ARG A 205      22.956  18.741  -3.667  1.00 10.00      A   
ATOM   1934 HH22 ARG A 205      23.583  19.151  -2.023  1.00 10.00      A   
ATOM   1935  C   ARG A 205      15.989  19.542   1.223  1.00 10.00      A   
ATOM   1936  O   ARG A 205      15.223  20.478   1.441  1.00 10.00      A   
ATOM   1937  N   LEU A 206      15.582  18.360   0.777  1.00 10.00      A   
ATOM   1938  HN  LEU A 206      16.247  17.656   0.624  1.00 10.00      A   
ATOM   1939  CA  LEU A 206      14.179  18.075   0.506  1.00 10.00      A   
ATOM   1940  CB  LEU A 206      14.047  16.759  -0.269  1.00 10.00      A   
ATOM   1941  CG  LEU A 206      13.467  16.847  -1.683  1.00 10.00      A   
ATOM   1942  CD1 LEU A 206      13.730  15.558  -2.442  1.00 10.00      A   
ATOM   1943  CD2 LEU A 206      11.976  17.142  -1.638  1.00 10.00      A   
ATOM   1944  C   LEU A 206      13.371  17.996   1.799  1.00 10.00      A   
ATOM   1945  O   LEU A 206      12.353  18.667   1.942  1.00 10.00      A   
ATOM   1946  N   VAL A 207      13.845  17.187   2.738  1.00 10.00      A   
ATOM   1947  HN  VAL A 207      14.681  16.699   2.569  1.00 10.00      A   
ATOM   1948  CA  VAL A 207      13.160  17.004   4.015  1.00 10.00      A   
ATOM   1949  CB  VAL A 207      13.822  15.894   4.863  1.00 10.00      A   
ATOM   1950  CG1 VAL A 207      13.148  15.765   6.220  1.00 10.00      A   
ATOM   1951  CG2 VAL A 207      13.791  14.567   4.122  1.00 10.00      A   
ATOM   1952  C   VAL A 207      13.101  18.304   4.819  1.00 10.00      A   
ATOM   1953  O   VAL A 207      12.040  18.696   5.310  1.00 10.00      A   
ATOM   1954  N   THR A 208      14.238  18.980   4.920  1.00 10.00      A   
ATOM   1955  HN  THR A 208      15.040  18.630   4.475  1.00 10.00      A   
ATOM   1956  CA  THR A 208      14.339  20.222   5.677  1.00 10.00      A   
ATOM   1957  CB  THR A 208      15.792  20.742   5.680  1.00 10.00      A   
ATOM   1958  OG1 THR A 208      16.675  19.664   6.020  1.00 10.00      A   
ATOM   1959  HG1 THR A 208      17.211  19.434   5.249  1.00 10.00      A   
ATOM   1960  CG2 THR A 208      15.968  21.869   6.686  1.00 10.00      A   
ATOM   1961  C   THR A 208      13.390  21.317   5.158  1.00 10.00      A   
ATOM   1962  O   THR A 208      12.879  22.128   5.936  1.00 10.00      A   
ATOM   1963  N   ARG A 209      13.138  21.334   3.854  1.00 10.00      A   
ATOM   1964  HN  ARG A 209      13.541  20.654   3.273  1.00 10.00      A   
ATOM   1965  CA  ARG A 209      12.268  22.351   3.272  1.00 10.00      A   
ATOM   1966  CB  ARG A 209      12.729  22.748   1.862  1.00 10.00      A   
ATOM   1967  CG  ARG A 209      12.381  21.758   0.762  1.00 10.00      A   
ATOM   1968  CD  ARG A 209      12.810  22.290  -0.595  1.00 10.00      A   
ATOM   1969  NE  ARG A 209      12.570  21.327  -1.665  1.00 10.00      A   
ATOM   1970  HE  ARG A 209      11.628  21.113  -1.879  1.00 10.00      A   
ATOM   1971  CZ  ARG A 209      13.543  20.732  -2.355  1.00 10.00      A   
ATOM   1972  NH1 ARG A 209      14.813  21.003  -2.087  1.00 10.00      A   
ATOM   1973 HH11 ARG A 209      15.057  21.687  -1.336  1.00 10.00      A   
ATOM   1974 HH12 ARG A 209      15.574  20.533  -2.625  1.00 10.00      A   
ATOM   1975  NH2 ARG A 209      13.247  19.878  -3.323  1.00 10.00      A   
ATOM   1976 HH21 ARG A 209      12.253  19.671  -3.553  1.00 10.00      A   
ATOM   1977 HH22 ARG A 209      14.009  19.410  -3.857  1.00 10.00      A   
ATOM   1978  C   ARG A 209      10.797  21.945   3.275  1.00 10.00      A   
ATOM   1979  O   ARG A 209       9.933  22.737   2.901  1.00 10.00      A   
ATOM   1980  N   CYS A 210      10.510  20.724   3.708  1.00 10.00      A   
ATOM   1981  HN  CYS A 210      11.234  20.136   4.016  1.00 10.00      A   
ATOM   1982  CA  CYS A 210       9.138  20.244   3.743  1.00 10.00      A   
ATOM   1983  CB  CYS A 210       8.936  19.092   2.755  1.00 10.00      A   
ATOM   1984  SG  CYS A 210       9.627  19.372   1.109  1.00 10.00      A   
ATOM   1985  HG  CYS A 210      10.921  19.075   1.165  1.00 10.00      A   
ATOM   1986  C   CYS A 210       8.719  19.808   5.147  1.00 10.00      A   
ATOM   1987  O   CYS A 210       8.828  18.632   5.498  1.00 10.00      A   
ATOM   1988  N   PRO A 211       8.221  20.751   5.968  1.00 10.00      A   
ATOM   1989  CA  PRO A 211       7.764  20.458   7.331  1.00 10.00      A   
ATOM   1990  CB  PRO A 211       7.676  21.841   7.975  1.00 10.00      A   
ATOM   1991  CG  PRO A 211       7.399  22.767   6.841  1.00 10.00      A   
ATOM   1992  CD  PRO A 211       8.081  22.182   5.634  1.00 10.00      A   
ATOM   1993  C   PRO A 211       6.390  19.789   7.322  1.00 10.00      A   
ATOM   1994  O   PRO A 211       5.825  19.469   8.369  1.00 10.00      A   
ATOM   1995  N   ASN A 212       5.863  19.574   6.121  1.00 10.00      A   
ATOM   1996  HN  ASN A 212       6.369  19.847   5.329  1.00 10.00      A   
ATOM   1997  CA  ASN A 212       4.561  18.941   5.944  1.00 10.00      A   
ATOM   1998  CB  ASN A 212       3.916  19.415   4.636  1.00 10.00      A   
ATOM   1999  CG  ASN A 212       2.479  19.871   4.816  1.00 10.00      A   
ATOM   2000  OD1 ASN A 212       1.550  19.067   4.759  1.00 10.00      A   
ATOM   2001  ND2 ASN A 212       2.286  21.166   5.029  1.00 10.00      A   
ATOM   2002 HD21 ASN A 212       3.069  21.754   5.057  1.00 10.00      A   
ATOM   2003 HD22 ASN A 212       1.365  21.483   5.157  1.00 10.00      A   
ATOM   2004  C   ASN A 212       4.715  17.422   5.931  1.00 10.00      A   
ATOM   2005  O   ASN A 212       3.732  16.680   5.859  1.00 10.00      A   
ATOM   2006  N   LEU A 213       5.961  16.974   6.009  1.00 10.00      A   
ATOM   2007  HN  LEU A 213       6.693  17.623   6.070  1.00 10.00      A   
ATOM   2008  CA  LEU A 213       6.279  15.553   6.009  1.00 10.00      A   
ATOM   2009  CB  LEU A 213       7.797  15.361   5.968  1.00 10.00      A   
ATOM   2010  CG  LEU A 213       8.306  13.918   5.918  1.00 10.00      A   
ATOM   2011  CD1 LEU A 213       8.041  13.298   4.553  1.00 10.00      A   
ATOM   2012  CD2 LEU A 213       9.787  13.863   6.260  1.00 10.00      A   
ATOM   2013  C   LEU A 213       5.703  14.859   7.240  1.00 10.00      A   
ATOM   2014  O   LEU A 213       5.906  15.306   8.368  1.00 10.00      A   
ATOM   2015  N   LYS A 214       4.978  13.777   7.011  1.00 10.00      A   
ATOM   2016  HN  LYS A 214       4.837  13.490   6.080  1.00 10.00      A   
ATOM   2017  CA  LYS A 214       4.375  13.008   8.096  1.00 10.00      A   
ATOM   2018  CB  LYS A 214       2.848  13.108   8.057  1.00 10.00      A   
ATOM   2019  CG  LYS A 214       2.292  14.488   8.362  1.00 10.00      A   
ATOM   2020  CD  LYS A 214       2.564  14.895   9.802  1.00 10.00      A   
ATOM   2021  CE  LYS A 214       1.327  15.490  10.450  1.00 10.00      A   
ATOM   2022  NZ  LYS A 214       0.744  16.590   9.640  1.00 10.00      A   
ATOM   2023  HZ1 LYS A 214       1.460  17.319   9.454  1.00 10.00      A   
ATOM   2024  HZ2 LYS A 214      -0.051  17.025  10.150  1.00 10.00      A   
ATOM   2025  HZ3 LYS A 214       0.395  16.224   8.731  1.00 10.00      A   
ATOM   2026  C   LYS A 214       4.791  11.541   8.027  1.00 10.00      A   
ATOM   2027  O   LYS A 214       4.894  10.864   9.051  1.00 10.00      A   
ATOM   2028  N   SER A 215       5.032  11.055   6.820  1.00 10.00      A   
ATOM   2029  HN  SER A 215       4.958  11.645   6.041  1.00 10.00      A   
ATOM   2030  CA  SER A 215       5.420   9.671   6.621  1.00 10.00      A   
ATOM   2031  CB  SER A 215       4.284   8.913   5.926  1.00 10.00      A   
ATOM   2032  OG  SER A 215       4.475   7.509   5.983  1.00 10.00      A   
ATOM   2033  HG  SER A 215       3.831   7.118   6.603  1.00 10.00      A   
ATOM   2034  C   SER A 215       6.699   9.602   5.793  1.00 10.00      A   
ATOM   2035  O   SER A 215       6.728  10.040   4.639  1.00 10.00      A   
ATOM   2036  N   LEU A 216       7.755   9.065   6.389  1.00 10.00      A   
ATOM   2037  HN  LEU A 216       7.667   8.731   7.310  1.00 10.00      A   
ATOM   2038  CA  LEU A 216       9.039   8.948   5.714  1.00 10.00      A   
ATOM   2039  CB  LEU A 216      10.022  10.007   6.229  1.00 10.00      A   
ATOM   2040  CG  LEU A 216      11.434   9.966   5.642  1.00 10.00      A   
ATOM   2041  CD1 LEU A 216      11.416  10.308   4.158  1.00 10.00      A   
ATOM   2042  CD2 LEU A 216      12.358  10.904   6.402  1.00 10.00      A   
ATOM   2043  C   LEU A 216       9.630   7.554   5.891  1.00 10.00      A   
ATOM   2044  O   LEU A 216       9.977   7.147   7.003  1.00 10.00      A   
ATOM   2045  N   LYS A 217       9.726   6.822   4.795  1.00 10.00      A   
ATOM   2046  HN  LYS A 217       9.412   7.197   3.941  1.00 10.00      A   
ATOM   2047  CA  LYS A 217      10.286   5.482   4.816  1.00 10.00      A   
ATOM   2048  CB  LYS A 217       9.256   4.454   4.333  1.00 10.00      A   
ATOM   2049  CG  LYS A 217       7.965   4.452   5.144  1.00 10.00      A   
ATOM   2050  CD  LYS A 217       6.952   3.448   4.604  1.00 10.00      A   
ATOM   2051  CE  LYS A 217       5.600   3.611   5.281  1.00 10.00      A   
ATOM   2052  NZ  LYS A 217       4.576   2.689   4.721  1.00 10.00      A   
ATOM   2053  HZ1 LYS A 217       4.471   2.844   3.699  1.00 10.00      A   
ATOM   2054  HZ2 LYS A 217       3.657   2.860   5.175  1.00 10.00      A   
ATOM   2055  HZ3 LYS A 217       4.852   1.701   4.883  1.00 10.00      A   
ATOM   2056  C   LYS A 217      11.556   5.440   3.968  1.00 10.00      A   
ATOM   2057  O   LYS A 217      11.511   5.622   2.745  1.00 10.00      A   
ATOM   2058  N   LEU A 218      12.685   5.221   4.625  1.00 10.00      A   
ATOM   2059  HN  LEU A 218      12.651   5.067   5.597  1.00 10.00      A   
ATOM   2060  CA  LEU A 218      13.972   5.177   3.953  1.00 10.00      A   
ATOM   2061  CB  LEU A 218      15.077   5.635   4.910  1.00 10.00      A   
ATOM   2062  CG  LEU A 218      14.889   7.008   5.560  1.00 10.00      A   
ATOM   2063  CD1 LEU A 218      15.873   7.188   6.703  1.00 10.00      A   
ATOM   2064  CD2 LEU A 218      15.058   8.117   4.533  1.00 10.00      A   
ATOM   2065  C   LEU A 218      14.275   3.770   3.457  1.00 10.00      A   
ATOM   2066  O   LEU A 218      13.642   2.802   3.879  1.00 10.00      A   
ATOM   2067  N   ASN A 219      15.243   3.659   2.562  1.00 10.00      A   
ATOM   2068  HN  ASN A 219      15.717   4.466   2.262  1.00 10.00      A   
ATOM   2069  CA  ASN A 219      15.622   2.365   2.014  1.00 10.00      A   
ATOM   2070  CB  ASN A 219      15.796   2.414   0.490  1.00 10.00      A   
ATOM   2071  CG  ASN A 219      16.868   3.377   0.011  1.00 10.00      A   
ATOM   2072  OD1 ASN A 219      17.851   3.638   0.699  1.00 10.00      A   
ATOM   2073  ND2 ASN A 219      16.682   3.907  -1.185  1.00 10.00      A   
ATOM   2074 HD21 ASN A 219      15.879   3.648  -1.683  1.00 10.00      A   
ATOM   2075 HD22 ASN A 219      17.359   4.525  -1.528  1.00 10.00      A   
ATOM   2076  C   ASN A 219      16.853   1.786   2.709  1.00 10.00      A   
ATOM   2077  O   ASN A 219      17.413   2.397   3.617  1.00 10.00      A   
ATOM   2078  N   ARG A 220      17.279   0.614   2.256  1.00 10.00      A   
ATOM   2079  HN  ARG A 220      16.808   0.201   1.503  1.00 10.00      A   
ATOM   2080  CA  ARG A 220      18.425  -0.082   2.840  1.00 10.00      A   
ATOM   2081  CB  ARG A 220      18.446  -1.536   2.351  1.00 10.00      A   
ATOM   2082  CG  ARG A 220      19.083  -2.525   3.319  1.00 10.00      A   
ATOM   2083  CD  ARG A 220      18.949  -3.957   2.814  1.00 10.00      A   
ATOM   2084  NE  ARG A 220      19.197  -4.940   3.868  1.00 10.00      A   
ATOM   2085  HE  ARG A 220      19.842  -4.695   4.571  1.00 10.00      A   
ATOM   2086  CZ  ARG A 220      18.615  -6.138   3.925  1.00 10.00      A   
ATOM   2087  NH1 ARG A 220      17.744  -6.516   2.987  1.00 10.00      A   
ATOM   2088 HH11 ARG A 220      17.289  -7.453   3.041  1.00 10.00      A   
ATOM   2089 HH12 ARG A 220      17.517  -5.878   2.189  1.00 10.00      A   
ATOM   2090  NH2 ARG A 220      18.901  -6.965   4.924  1.00 10.00      A   
ATOM   2091 HH21 ARG A 220      19.593  -6.678   5.673  1.00 10.00      A   
ATOM   2092 HH22 ARG A 220      18.449  -7.899   4.977  1.00 10.00      A   
ATOM   2093  C   ARG A 220      19.759   0.597   2.516  1.00 10.00      A   
ATOM   2094  O   ARG A 220      20.795   0.247   3.090  1.00 10.00      A   
ATOM   2095  N   ALA A 221      19.740   1.563   1.606  1.00 10.00      A   
ATOM   2096  HN  ALA A 221      18.888   1.821   1.189  1.00 10.00      A   
ATOM   2097  CA  ALA A 221      20.958   2.260   1.222  1.00 10.00      A   
ATOM   2098  CB  ALA A 221      20.811   2.882  -0.158  1.00 10.00      A   
ATOM   2099  C   ALA A 221      21.347   3.313   2.252  1.00 10.00      A   
ATOM   2100  O   ALA A 221      22.524   3.634   2.407  1.00 10.00      A   
ATOM   2101  N   VAL A 222      20.355   3.827   2.969  1.00 10.00      A   
ATOM   2102  HN  VAL A 222      19.439   3.507   2.820  1.00 10.00      A   
ATOM   2103  CA  VAL A 222      20.596   4.850   3.981  1.00 10.00      A   
ATOM   2104  CB  VAL A 222      19.301   5.600   4.348  1.00 10.00      A   
ATOM   2105  CG1 VAL A 222      19.597   6.752   5.295  1.00 10.00      A   
ATOM   2106  CG2 VAL A 222      18.602   6.104   3.096  1.00 10.00      A   
ATOM   2107  C   VAL A 222      21.211   4.242   5.240  1.00 10.00      A   
ATOM   2108  O   VAL A 222      20.616   3.362   5.869  1.00 10.00      A   
ATOM   2109  N   PRO A 223      22.432   4.681   5.599  1.00 10.00      A   
ATOM   2110  CA  PRO A 223      23.143   4.194   6.788  1.00 10.00      A   
ATOM   2111  CB  PRO A 223      24.544   4.807   6.656  1.00 10.00      A   
ATOM   2112  CG  PRO A 223      24.629   5.292   5.248  1.00 10.00      A   
ATOM   2113  CD  PRO A 223      23.231   5.669   4.861  1.00 10.00      A   
ATOM   2114  C   PRO A 223      22.488   4.652   8.090  1.00 10.00      A   
ATOM   2115  O   PRO A 223      21.843   5.701   8.141  1.00 10.00      A   
ATOM   2116  N   LEU A 224      22.683   3.866   9.143  1.00 10.00      A   
ATOM   2117  HN  LEU A 224      23.228   3.059   9.032  1.00 10.00      A   
ATOM   2118  CA  LEU A 224      22.113   4.156  10.458  1.00 10.00      A   
ATOM   2119  CB  LEU A 224      22.469   3.034  11.441  1.00 10.00      A   
ATOM   2120  CG  LEU A 224      21.933   3.171  12.873  1.00 10.00      A   
ATOM   2121  CD1 LEU A 224      20.413   3.189  12.884  1.00 10.00      A   
ATOM   2122  CD2 LEU A 224      22.462   2.047  13.751  1.00 10.00      A   
ATOM   2123  C   LEU A 224      22.590   5.497  11.009  1.00 10.00      A   
ATOM   2124  O   LEU A 224      21.815   6.243  11.612  1.00 10.00      A   
ATOM   2125  N   GLU A 225      23.859   5.813  10.786  1.00 10.00      A   
ATOM   2126  HN  GLU A 225      24.432   5.188  10.278  1.00 10.00      A   
ATOM   2127  CA  GLU A 225      24.439   7.054  11.285  1.00 10.00      A   
ATOM   2128  CB  GLU A 225      25.960   7.058  11.095  1.00 10.00      A   
ATOM   2129  CG  GLU A 225      26.655   5.797  11.586  1.00 10.00      A   
ATOM   2130  CD  GLU A 225      26.930   4.818  10.465  1.00 10.00      A   
ATOM   2131  OE1 GLU A 225      25.970   4.199   9.964  1.00 10.00      A   
ATOM   2132  OE2 GLU A 225      28.110   4.668  10.077  1.00 10.00      A   
ATOM   2133  C   GLU A 225      23.827   8.299  10.639  1.00 10.00      A   
ATOM   2134  O   GLU A 225      24.106   9.420  11.061  1.00 10.00      A   
ATOM   2135  N   LYS A 226      22.985   8.109   9.632  1.00 10.00      A   
ATOM   2136  HN  LYS A 226      22.766   7.194   9.351  1.00 10.00      A   
ATOM   2137  CA  LYS A 226      22.367   9.236   8.945  1.00 10.00      A   
ATOM   2138  CB  LYS A 226      22.447   9.052   7.428  1.00 10.00      A   
ATOM   2139  CG  LYS A 226      23.868   8.942   6.901  1.00 10.00      A   
ATOM   2140  CD  LYS A 226      24.661  10.207   7.185  1.00 10.00      A   
ATOM   2141  CE  LYS A 226      26.143   9.906   7.348  1.00 10.00      A   
ATOM   2142  NZ  LYS A 226      26.764   9.448   6.080  1.00 10.00      A   
ATOM   2143  HZ1 LYS A 226      26.359   8.537   5.789  1.00 10.00      A   
ATOM   2144  HZ2 LYS A 226      27.793   9.331   6.209  1.00 10.00      A   
ATOM   2145  HZ3 LYS A 226      26.600  10.147   5.327  1.00 10.00      A   
ATOM   2146  C   LYS A 226      20.926   9.455   9.384  1.00 10.00      A   
ATOM   2147  O   LYS A 226      20.284  10.422   8.977  1.00 10.00      A   
ATOM   2148  N   LEU A 227      20.428   8.566  10.233  1.00 10.00      A   
ATOM   2149  HN  LEU A 227      20.999   7.828  10.546  1.00 10.00      A   
ATOM   2150  CA  LEU A 227      19.053   8.661  10.716  1.00 10.00      A   
ATOM   2151  CB  LEU A 227      18.635   7.364  11.414  1.00 10.00      A   
ATOM   2152  CG  LEU A 227      17.165   7.269  11.834  1.00 10.00      A   
ATOM   2153  CD1 LEU A 227      16.266   7.122  10.616  1.00 10.00      A   
ATOM   2154  CD2 LEU A 227      16.956   6.121  12.810  1.00 10.00      A   
ATOM   2155  C   LEU A 227      18.868   9.853  11.655  1.00 10.00      A   
ATOM   2156  O   LEU A 227      17.868  10.566  11.583  1.00 10.00      A   
ATOM   2157  N   ALA A 228      19.848  10.072  12.526  1.00 10.00      A   
ATOM   2158  HN  ALA A 228      20.629   9.482  12.523  1.00 10.00      A   
ATOM   2159  CA  ALA A 228      19.795  11.166  13.489  1.00 10.00      A   
ATOM   2160  CB  ALA A 228      21.021  11.147  14.385  1.00 10.00      A   
ATOM   2161  C   ALA A 228      19.661  12.522  12.802  1.00 10.00      A   
ATOM   2162  O   ALA A 228      18.875  13.369  13.228  1.00 10.00      A   
ATOM   2163  N   THR A 229      20.426  12.714  11.737  1.00 10.00      A   
ATOM   2164  HN  THR A 229      21.028  11.999  11.447  1.00 10.00      A   
ATOM   2165  CA  THR A 229      20.407  13.958  10.986  1.00 10.00      A   
ATOM   2166  CB  THR A 229      21.442  13.917   9.846  1.00 10.00      A   
ATOM   2167  OG1 THR A 229      22.585  13.164  10.277  1.00 10.00      A   
ATOM   2168  HG1 THR A 229      23.384  13.540   9.886  1.00 10.00      A   
ATOM   2169  CG2 THR A 229      21.884  15.326   9.482  1.00 10.00      A   
ATOM   2170  C   THR A 229      19.021  14.243  10.404  1.00 10.00      A   
ATOM   2171  O   THR A 229      18.517  15.363  10.495  1.00 10.00      A   
ATOM   2172  N   LEU A 230      18.402  13.218   9.829  1.00 10.00      A   
ATOM   2173  HN  LEU A 230      18.846  12.343   9.803  1.00 10.00      A   
ATOM   2174  CA  LEU A 230      17.081  13.361   9.223  1.00 10.00      A   
ATOM   2175  CB  LEU A 230      16.771  12.158   8.333  1.00 10.00      A   
ATOM   2176  CG  LEU A 230      17.687  11.959   7.122  1.00 10.00      A   
ATOM   2177  CD1 LEU A 230      17.576  10.537   6.595  1.00 10.00      A   
ATOM   2178  CD2 LEU A 230      17.353  12.958   6.025  1.00 10.00      A   
ATOM   2179  C   LEU A 230      15.989  13.537  10.279  1.00 10.00      A   
ATOM   2180  O   LEU A 230      15.044  14.309  10.093  1.00 10.00      A   
ATOM   2181  N   LEU A 231      16.120  12.825  11.391  1.00 10.00      A   
ATOM   2182  HN  LEU A 231      16.887  12.217  11.481  1.00 10.00      A   
ATOM   2183  CA  LEU A 231      15.142  12.907  12.473  1.00 10.00      A   
ATOM   2184  CB  LEU A 231      15.395  11.822  13.519  1.00 10.00      A   
ATOM   2185  CG  LEU A 231      14.898  10.421  13.165  1.00 10.00      A   
ATOM   2186  CD1 LEU A 231      15.346   9.408  14.206  1.00 10.00      A   
ATOM   2187  CD2 LEU A 231      13.386  10.412  13.011  1.00 10.00      A   
ATOM   2188  C   LEU A 231      15.139  14.284  13.134  1.00 10.00      A   
ATOM   2189  O   LEU A 231      14.109  14.746  13.622  1.00 10.00      A   
ATOM   2190  N   GLN A 232      16.294  14.934  13.151  1.00 10.00      A   
ATOM   2191  HN  GLN A 232      17.086  14.512  12.755  1.00 10.00      A   
ATOM   2192  CA  GLN A 232      16.418  16.257  13.750  1.00 10.00      A   
ATOM   2193  CB  GLN A 232      17.874  16.557  14.113  1.00 10.00      A   
ATOM   2194  CG  GLN A 232      18.335  15.916  15.411  1.00 10.00      A   
ATOM   2195  CD  GLN A 232      17.556  16.415  16.614  1.00 10.00      A   
ATOM   2196  OE1 GLN A 232      17.080  17.552  16.638  1.00 10.00      A   
ATOM   2197  NE2 GLN A 232      17.429  15.573  17.623  1.00 10.00      A   
ATOM   2198 HE21 GLN A 232      17.845  14.689  17.543  1.00 10.00      A   
ATOM   2199 HE22 GLN A 232      16.925  15.864  18.416  1.00 10.00      A   
ATOM   2200  C   GLN A 232      15.872  17.340  12.825  1.00 10.00      A   
ATOM   2201  O   GLN A 232      15.716  18.490  13.229  1.00 10.00      A   
ATOM   2202  N   ARG A 233      15.581  16.970  11.587  1.00 10.00      A   
ATOM   2203  HN  ARG A 233      15.726  16.039  11.319  1.00 10.00      A   
ATOM   2204  CA  ARG A 233      15.056  17.916  10.617  1.00 10.00      A   
ATOM   2205  CB  ARG A 233      15.581  17.595   9.215  1.00 10.00      A   
ATOM   2206  CG  ARG A 233      17.068  17.855   9.031  1.00 10.00      A   
ATOM   2207  CD  ARG A 233      17.392  19.327   9.196  1.00 10.00      A   
ATOM   2208  NE  ARG A 233      18.634  19.686   8.520  1.00 10.00      A   
ATOM   2209  HE  ARG A 233      18.877  19.166   7.711  1.00 10.00      A   
ATOM   2210  CZ  ARG A 233      19.442  20.665   8.909  1.00 10.00      A   
ATOM   2211  NH1 ARG A 233      19.147  21.398   9.978  1.00 10.00      A   
ATOM   2212 HH11 ARG A 233      18.275  21.209  10.524  1.00 10.00      A   
ATOM   2213 HH12 ARG A 233      19.784  22.169  10.276  1.00 10.00      A   
ATOM   2214  NH2 ARG A 233      20.553  20.903   8.228  1.00 10.00      A   
ATOM   2215 HH21 ARG A 233      21.196  21.670   8.523  1.00 10.00      A   
ATOM   2216 HH22 ARG A 233      20.788  20.318   7.392  1.00 10.00      A   
ATOM   2217  C   ARG A 233      13.532  17.931  10.619  1.00 10.00      A   
ATOM   2218  O   ARG A 233      12.913  18.964  10.365  1.00 10.00      A   
ATOM   2219  N   ALA A 234      12.930  16.789  10.912  1.00 10.00      A   
ATOM   2220  HN  ALA A 234      13.473  16.000  11.122  1.00 10.00      A   
ATOM   2221  CA  ALA A 234      11.477  16.683  10.936  1.00 10.00      A   
ATOM   2222  CB  ALA A 234      10.974  15.990   9.680  1.00 10.00      A   
ATOM   2223  C   ALA A 234      10.993  15.945  12.183  1.00 10.00      A   
ATOM   2224  O   ALA A 234      10.893  14.716  12.186  1.00 10.00      A   
ATOM   2225  N   PRO A 235      10.696  16.692  13.260  1.00 10.00      A   
ATOM   2226  CA  PRO A 235      10.218  16.117  14.523  1.00 10.00      A   
ATOM   2227  CB  PRO A 235      10.615  17.189  15.536  1.00 10.00      A   
ATOM   2228  CG  PRO A 235      10.488  18.471  14.783  1.00 10.00      A   
ATOM   2229  CD  PRO A 235      10.831  18.161  13.348  1.00 10.00      A   
ATOM   2230  C   PRO A 235       8.700  15.917  14.537  1.00 10.00      A   
ATOM   2231  O   PRO A 235       8.128  15.468  15.530  1.00 10.00      A   
ATOM   2232  N   GLN A 236       8.047  16.253  13.433  1.00 10.00      A   
ATOM   2233  HN  GLN A 236       8.551  16.612  12.671  1.00 10.00      A   
ATOM   2234  CA  GLN A 236       6.596  16.107  13.328  1.00 10.00      A   
ATOM   2235  CB  GLN A 236       5.965  17.345  12.668  1.00 10.00      A   
ATOM   2236  CG  GLN A 236       6.069  17.400  11.146  1.00 10.00      A   
ATOM   2237  CD  GLN A 236       7.491  17.556  10.639  1.00 10.00      A   
ATOM   2238  OE1 GLN A 236       8.344  18.149  11.295  1.00 10.00      A   
ATOM   2239  NE2 GLN A 236       7.758  17.014   9.458  1.00 10.00      A   
ATOM   2240 HE21 GLN A 236       7.028  16.550   8.987  1.00 10.00      A   
ATOM   2241 HE22 GLN A 236       8.666  17.101   9.105  1.00 10.00      A   
ATOM   2242  C   GLN A 236       6.227  14.832  12.572  1.00 10.00      A   
ATOM   2243  O   GLN A 236       5.094  14.662  12.122  1.00 10.00      A   
ATOM   2244  N   LEU A 237       7.197  13.935  12.456  1.00 10.00      A   
ATOM   2245  HN  LEU A 237       8.066  14.123  12.868  1.00 10.00      A   
ATOM   2246  CA  LEU A 237       7.011  12.674  11.750  1.00 10.00      A   
ATOM   2247  CB  LEU A 237       8.366  11.999  11.547  1.00 10.00      A   
ATOM   2248  CG  LEU A 237       8.487  11.058  10.352  1.00 10.00      A   
ATOM   2249  CD1 LEU A 237       8.275  11.820   9.058  1.00 10.00      A   
ATOM   2250  CD2 LEU A 237       9.851  10.390  10.351  1.00 10.00      A   
ATOM   2251  C   LEU A 237       6.078  11.739  12.516  1.00 10.00      A   
ATOM   2252  O   LEU A 237       6.225  11.552  13.726  1.00 10.00      A   
ATOM   2253  N   GLU A 238       5.125  11.154  11.799  1.00 10.00      A   
ATOM   2254  HN  GLU A 238       5.069  11.346  10.837  1.00 10.00      A   
ATOM   2255  CA  GLU A 238       4.164  10.231  12.391  1.00 10.00      A   
ATOM   2256  CB  GLU A 238       2.760  10.482  11.832  1.00 10.00      A   
ATOM   2257  CG  GLU A 238       2.095  11.758  12.323  1.00 10.00      A   
ATOM   2258  CD  GLU A 238       0.599  11.753  12.080  1.00 10.00      A   
ATOM   2259  OE1 GLU A 238       0.175  11.958  10.922  1.00 10.00      A   
ATOM   2260  OE2 GLU A 238      -0.166  11.536  13.045  1.00 10.00      A   
ATOM   2261  C   GLU A 238       4.572   8.786  12.109  1.00 10.00      A   
ATOM   2262  O   GLU A 238       4.436   7.906  12.966  1.00 10.00      A   
ATOM   2263  N   GLU A 239       5.060   8.547  10.898  1.00 10.00      A   
ATOM   2264  HN  GLU A 239       5.139   9.289  10.258  1.00 10.00      A   
ATOM   2265  CA  GLU A 239       5.494   7.217  10.493  1.00 10.00      A   
ATOM   2266  CB  GLU A 239       4.628   6.682   9.351  1.00 10.00      A   
ATOM   2267  CG  GLU A 239       3.140   6.653   9.646  1.00 10.00      A   
ATOM   2268  CD  GLU A 239       2.350   5.949   8.559  1.00 10.00      A   
ATOM   2269  OE1 GLU A 239       2.547   6.270   7.366  1.00 10.00      A   
ATOM   2270  OE2 GLU A 239       1.519   5.076   8.892  1.00 10.00      A   
ATOM   2271  C   GLU A 239       6.943   7.262  10.048  1.00 10.00      A   
ATOM   2272  O   GLU A 239       7.301   8.040   9.160  1.00 10.00      A   
ATOM   2273  N   LEU A 240       7.773   6.435  10.663  1.00 10.00      A   
ATOM   2274  HN  LEU A 240       7.427   5.836  11.362  1.00 10.00      A   
ATOM   2275  CA  LEU A 240       9.188   6.394  10.325  1.00 10.00      A   
ATOM   2276  CB  LEU A 240      10.042   6.863  11.510  1.00 10.00      A   
ATOM   2277  CG  LEU A 240      11.557   6.677  11.373  1.00 10.00      A   
ATOM   2278  CD1 LEU A 240      12.119   7.561  10.272  1.00 10.00      A   
ATOM   2279  CD2 LEU A 240      12.256   6.951  12.694  1.00 10.00      A   
ATOM   2280  C   LEU A 240       9.622   5.002   9.872  1.00 10.00      A   
ATOM   2281  O   LEU A 240       9.330   4.000  10.528  1.00 10.00      A   
ATOM   2282  N   GLY A 241      10.294   4.955   8.729  1.00 10.00      A   
ATOM   2283  HN  GLY A 241      10.447   5.790   8.233  1.00 10.00      A   
ATOM   2284  CA  GLY A 241      10.794   3.708   8.196  1.00 10.00      A   
ATOM   2285  C   GLY A 241      12.303   3.738   8.119  1.00 10.00      A   
ATOM   2286  O   GLY A 241      12.869   4.280   7.172  1.00 10.00      A   
ATOM   2287  N   THR A 242      12.951   3.198   9.135  1.00 10.00      A   
ATOM   2288  HN  THR A 242      12.437   2.808   9.873  1.00 10.00      A   
ATOM   2289  CA  THR A 242      14.402   3.166   9.193  1.00 10.00      A   
ATOM   2290  CB  THR A 242      14.888   2.886  10.626  1.00 10.00      A   
ATOM   2291  OG1 THR A 242      14.121   3.679  11.542  1.00 10.00      A   
ATOM   2292  HG1 THR A 242      14.472   3.577  12.436  1.00 10.00      A   
ATOM   2293  CG2 THR A 242      16.361   3.232  10.770  1.00 10.00      A   
ATOM   2294  C   THR A 242      14.975   2.110   8.253  1.00 10.00      A   
ATOM   2295  O   THR A 242      14.548   0.953   8.261  1.00 10.00      A   
ATOM   2296  N   GLY A 243      15.944   2.523   7.446  1.00 10.00      A   
ATOM   2297  HN  GLY A 243      16.228   3.460   7.483  1.00 10.00      A   
ATOM   2298  CA  GLY A 243      16.575   1.615   6.513  1.00 10.00      A   
ATOM   2299  C   GLY A 243      17.604   0.718   7.174  1.00 10.00      A   
ATOM   2300  O   GLY A 243      17.256  -0.253   7.849  1.00 10.00      A   
ATOM   2301  N   GLY A 244      18.872   1.042   6.980  1.00 10.00      A   
ATOM   2302  HN  GLY A 244      19.093   1.835   6.447  1.00 10.00      A   
ATOM   2303  CA  GLY A 244      19.933   0.247   7.558  1.00 10.00      A   
ATOM   2304  C   GLY A 244      20.066   0.471   9.050  1.00 10.00      A   
ATOM   2305  O   GLY A 244      20.461   1.547   9.488  1.00 10.00      A   
ATOM   2306  N   TYR A 245      19.734  -0.546   9.836  1.00 10.00      A   
ATOM   2307  HN  TYR A 245      19.413  -1.385   9.430  1.00 10.00      A   
ATOM   2308  CA  TYR A 245      19.820  -0.443  11.288  1.00 10.00      A   
ATOM   2309  CB  TYR A 245      18.558  -1.011  11.939  1.00 10.00      A   
ATOM   2310  CG  TYR A 245      18.110  -0.269  13.181  1.00 10.00      A   
ATOM   2311  CD1 TYR A 245      17.521   0.982  13.087  1.00 10.00      A   
ATOM   2312  CD2 TYR A 245      18.270  -0.824  14.444  1.00 10.00      A   
ATOM   2313  CE1 TYR A 245      17.100   1.661  14.213  1.00 10.00      A   
ATOM   2314  CE2 TYR A 245      17.855  -0.152  15.576  1.00 10.00      A   
ATOM   2315  CZ  TYR A 245      17.272   1.091  15.454  1.00 10.00      A   
ATOM   2316  OH  TYR A 245      16.846   1.761  16.579  1.00 10.00      A   
ATOM   2317  HH  TYR A 245      17.450   1.580  17.311  1.00 10.00      A   
ATOM   2318  C   TYR A 245      21.062  -1.159  11.808  1.00 10.00      A   
ATOM   2319  O   TYR A 245      21.144  -1.536  12.980  1.00 10.00      A   
ATOM   2320  N   THR A 246      22.029  -1.335  10.921  1.00 10.00      A   
ATOM   2321  HN  THR A 246      21.897  -1.008  10.011  1.00 10.00      A   
ATOM   2322  CA  THR A 246      23.281  -1.994  11.261  1.00 10.00      A   
ATOM   2323  CB  THR A 246      23.510  -3.263  10.403  1.00 10.00      A   
ATOM   2324  OG1 THR A 246      24.796  -3.834  10.675  1.00 10.00      A   
ATOM   2325  HG1 THR A 246      25.107  -4.302   9.888  1.00 10.00      A   
ATOM   2326  CG2 THR A 246      23.390  -2.954   8.919  1.00 10.00      A   
ATOM   2327  C   THR A 246      24.450  -1.020  11.108  1.00 10.00      A   
ATOM   2328  O   THR A 246      24.622  -0.401  10.053  1.00 10.00      A   
ATOM   2329  N   ALA A 247      25.238  -0.874  12.164  1.00 10.00      A   
ATOM   2330  HN  ALA A 247      25.056  -1.390  12.975  1.00 10.00      A   
ATOM   2331  CA  ALA A 247      26.377   0.033  12.143  1.00 10.00      A   
ATOM   2332  CB  ALA A 247      25.903   1.479  12.208  1.00 10.00      A   
ATOM   2333  C   ALA A 247      27.319  -0.257  13.301  1.00 10.00      A   
ATOM   2334  O   ALA A 247      27.016  -1.086  14.162  1.00 10.00      A   
ATOM   2335  N   GLU A 248      28.464   0.420  13.302  1.00 10.00      A   
ATOM   2336  HN  GLU A 248      28.641   1.046  12.569  1.00 10.00      A   
ATOM   2337  CA  GLU A 248      29.466   0.267  14.348  1.00 10.00      A   
ATOM   2338  CB  GLU A 248      30.724   1.055  13.968  1.00 10.00      A   
ATOM   2339  CG  GLU A 248      31.839   1.024  15.000  1.00 10.00      A   
ATOM   2340  CD  GLU A 248      33.044   1.828  14.564  1.00 10.00      A   
ATOM   2341  OE1 GLU A 248      34.184   1.375  14.796  1.00 10.00      A   
ATOM   2342  OE2 GLU A 248      32.861   2.920  13.988  1.00 10.00      A   
ATOM   2343  C   GLU A 248      28.907   0.764  15.680  1.00 10.00      A   
ATOM   2344  O   GLU A 248      28.251   1.806  15.730  1.00 10.00      A   
ATOM   2345  N   VAL A 249      29.167   0.018  16.749  1.00 10.00      A   
ATOM   2346  HN  VAL A 249      29.718  -0.788  16.649  1.00 10.00      A   
ATOM   2347  CA  VAL A 249      28.670   0.375  18.073  1.00 10.00      A   
ATOM   2348  CB  VAL A 249      28.629  -0.843  19.018  1.00 10.00      A   
ATOM   2349  CG1 VAL A 249      27.902  -0.496  20.311  1.00 10.00      A   
ATOM   2350  CG2 VAL A 249      27.963  -2.026  18.332  1.00 10.00      A   
ATOM   2351  C   VAL A 249      29.499   1.489  18.705  1.00 10.00      A   
ATOM   2352  O   VAL A 249      30.668   1.296  19.046  1.00 10.00      A   
ATOM   2353  N   ARG A 250      28.887   2.657  18.841  1.00 10.00      A   
ATOM   2354  HN  ARG A 250      27.957   2.743  18.530  1.00 10.00      A   
ATOM   2355  CA  ARG A 250      29.544   3.816  19.435  1.00 10.00      A   
ATOM   2356  CB  ARG A 250      30.137   4.722  18.355  1.00 10.00      A   
ATOM   2357  CG  ARG A 250      31.638   4.561  18.173  1.00 10.00      A   
ATOM   2358  CD  ARG A 250      32.141   5.306  16.945  1.00 10.00      A   
ATOM   2359  NE  ARG A 250      31.927   6.752  17.042  1.00 10.00      A   
ATOM   2360  HE  ARG A 250      31.153   7.060  17.578  1.00 10.00      A   
ATOM   2361  CZ  ARG A 250      32.712   7.665  16.475  1.00 10.00      A   
ATOM   2362  NH1 ARG A 250      33.785   7.302  15.775  1.00 10.00      A   
ATOM   2363 HH11 ARG A 250      34.027   6.293  15.658  1.00 10.00      A   
ATOM   2364 HH12 ARG A 250      34.395   8.029  15.339  1.00 10.00      A   
ATOM   2365  NH2 ARG A 250      32.404   8.955  16.591  1.00 10.00      A   
ATOM   2366 HH21 ARG A 250      31.542   9.246  17.128  1.00 10.00      A   
ATOM   2367 HH22 ARG A 250      33.009   9.682  16.155  1.00 10.00      A   
ATOM   2368  C   ARG A 250      28.558   4.596  20.299  1.00 10.00      A   
ATOM   2369  O   ARG A 250      27.423   4.828  19.889  1.00 10.00      A   
ATOM   2370  N   PRO A 251      28.984   5.000  21.510  1.00 10.00      A   
ATOM   2371  CA  PRO A 251      28.135   5.748  22.457  1.00 10.00      A   
ATOM   2372  CB  PRO A 251      29.071   6.028  23.640  1.00 10.00      A   
ATOM   2373  CG  PRO A 251      30.136   4.991  23.529  1.00 10.00      A   
ATOM   2374  CD  PRO A 251      30.329   4.757  22.059  1.00 10.00      A   
ATOM   2375  C   PRO A 251      27.616   7.062  21.872  1.00 10.00      A   
ATOM   2376  O   PRO A 251      26.437   7.393  22.013  1.00 10.00      A   
ATOM   2377  N   ASP A 252      28.497   7.794  21.207  1.00 10.00      A   
ATOM   2378  HN  ASP A 252      29.418   7.470  21.117  1.00 10.00      A   
ATOM   2379  CA  ASP A 252      28.129   9.072  20.600  1.00 10.00      A   
ATOM   2380  CB  ASP A 252      29.358   9.807  20.046  1.00 10.00      A   
ATOM   2381  CG  ASP A 252      29.998   9.127  18.852  1.00 10.00      A   
ATOM   2382  OD1 ASP A 252      30.140   9.778  17.794  1.00 10.00      A   
ATOM   2383  OD2 ASP A 252      30.376   7.943  18.969  1.00 10.00      A   
ATOM   2384  C   ASP A 252      27.065   8.884  19.519  1.00 10.00      A   
ATOM   2385  O   ASP A 252      26.120   9.672  19.416  1.00 10.00      A   
ATOM   2386  N   VAL A 253      27.212   7.826  18.732  1.00 10.00      A   
ATOM   2387  HN  VAL A 253      27.982   7.234  18.867  1.00 10.00      A   
ATOM   2388  CA  VAL A 253      26.261   7.528  17.668  1.00 10.00      A   
ATOM   2389  CB  VAL A 253      26.806   6.430  16.723  1.00 10.00      A   
ATOM   2390  CG1 VAL A 253      25.815   6.123  15.612  1.00 10.00      A   
ATOM   2391  CG2 VAL A 253      28.150   6.841  16.135  1.00 10.00      A   
ATOM   2392  C   VAL A 253      24.927   7.077  18.267  1.00 10.00      A   
ATOM   2393  O   VAL A 253      23.856   7.510  17.834  1.00 10.00      A   
ATOM   2394  N   TYR A 254      25.010   6.226  19.287  1.00 10.00      A   
ATOM   2395  HN  TYR A 254      25.898   5.938  19.594  1.00 10.00      A   
ATOM   2396  CA  TYR A 254      23.825   5.706  19.964  1.00 10.00      A   
ATOM   2397  CB  TYR A 254      24.223   4.643  20.999  1.00 10.00      A   
ATOM   2398  CG  TYR A 254      23.081   4.158  21.865  1.00 10.00      A   
ATOM   2399  CD1 TYR A 254      22.043   3.410  21.326  1.00 10.00      A   
ATOM   2400  CD2 TYR A 254      23.044   4.453  23.221  1.00 10.00      A   
ATOM   2401  CE1 TYR A 254      20.996   2.973  22.113  1.00 10.00      A   
ATOM   2402  CE2 TYR A 254      22.006   4.016  24.015  1.00 10.00      A   
ATOM   2403  CZ  TYR A 254      20.983   3.282  23.456  1.00 10.00      A   
ATOM   2404  OH  TYR A 254      19.940   2.857  24.246  1.00 10.00      A   
ATOM   2405  HH  TYR A 254      19.658   3.587  24.814  1.00 10.00      A   
ATOM   2406  C   TYR A 254      23.025   6.825  20.627  1.00 10.00      A   
ATOM   2407  O   TYR A 254      21.790   6.848  20.562  1.00 10.00      A   
ATOM   2408  N   SER A 255      23.728   7.757  21.261  1.00 10.00      A   
ATOM   2409  HN  SER A 255      24.709   7.688  21.294  1.00 10.00      A   
ATOM   2410  CA  SER A 255      23.080   8.872  21.923  1.00 10.00      A   
ATOM   2411  CB  SER A 255      24.096   9.707  22.710  1.00 10.00      A   
ATOM   2412  OG  SER A 255      23.445  10.699  23.488  1.00 10.00      A   
ATOM   2413  HG  SER A 255      23.797  11.570  23.259  1.00 10.00      A   
ATOM   2414  C   SER A 255      22.333   9.738  20.913  1.00 10.00      A   
ATOM   2415  O   SER A 255      21.215  10.181  21.176  1.00 10.00      A   
ATOM   2416  N   GLY A 256      22.945   9.946  19.747  1.00 10.00      A   
ATOM   2417  HN  GLY A 256      23.827   9.546  19.590  1.00 10.00      A   
ATOM   2418  CA  GLY A 256      22.332  10.756  18.711  1.00 10.00      A   
ATOM   2419  C   GLY A 256      20.962  10.245  18.313  1.00 10.00      A   
ATOM   2420  O   GLY A 256      20.027  11.028  18.144  1.00 10.00      A   
ATOM   2421  N   LEU A 257      20.841   8.927  18.181  1.00 10.00      A   
ATOM   2422  HN  LEU A 257      21.625   8.355  18.337  1.00 10.00      A   
ATOM   2423  CA  LEU A 257      19.575   8.309  17.807  1.00 10.00      A   
ATOM   2424  CB  LEU A 257      19.753   6.805  17.597  1.00 10.00      A   
ATOM   2425  CG  LEU A 257      20.546   6.387  16.360  1.00 10.00      A   
ATOM   2426  CD1 LEU A 257      20.787   4.886  16.368  1.00 10.00      A   
ATOM   2427  CD2 LEU A 257      19.823   6.808  15.091  1.00 10.00      A   
ATOM   2428  C   LEU A 257      18.522   8.561  18.875  1.00 10.00      A   
ATOM   2429  O   LEU A 257      17.399   8.968  18.575  1.00 10.00      A   
ATOM   2430  N   SER A 258      18.908   8.341  20.124  1.00 10.00      A   
ATOM   2431  HN  SER A 258      19.825   8.046  20.288  1.00 10.00      A   
ATOM   2432  CA  SER A 258      18.017   8.528  21.259  1.00 10.00      A   
ATOM   2433  CB  SER A 258      18.744   8.169  22.559  1.00 10.00      A   
ATOM   2434  OG  SER A 258      19.418   6.921  22.443  1.00 10.00      A   
ATOM   2435  HG  SER A 258      20.240   7.039  21.952  1.00 10.00      A   
ATOM   2436  C   SER A 258      17.487   9.959  21.323  1.00 10.00      A   
ATOM   2437  O   SER A 258      16.290  10.176  21.516  1.00 10.00      A   
ATOM   2438  N   VAL A 259      18.376  10.931  21.136  1.00 10.00      A   
ATOM   2439  HN  VAL A 259      19.316  10.694  20.967  1.00 10.00      A   
ATOM   2440  CA  VAL A 259      17.996  12.343  21.179  1.00 10.00      A   
ATOM   2441  CB  VAL A 259      19.238  13.260  21.142  1.00 10.00      A   
ATOM   2442  CG1 VAL A 259      18.842  14.725  21.258  1.00 10.00      A   
ATOM   2443  CG2 VAL A 259      20.215  12.885  22.246  1.00 10.00      A   
ATOM   2444  C   VAL A 259      17.066  12.702  20.020  1.00 10.00      A   
ATOM   2445  O   VAL A 259      16.101  13.451  20.182  1.00 10.00      A   
ATOM   2446  N   ALA A 260      17.357  12.158  18.851  1.00 10.00      A   
ATOM   2447  HN  ALA A 260      18.136  11.561  18.782  1.00 10.00      A   
ATOM   2448  CA  ALA A 260      16.554  12.425  17.664  1.00 10.00      A   
ATOM   2449  CB  ALA A 260      17.270  11.943  16.413  1.00 10.00      A   
ATOM   2450  C   ALA A 260      15.169  11.796  17.763  1.00 10.00      A   
ATOM   2451  O   ALA A 260      14.173  12.402  17.369  1.00 10.00      A   
ATOM   2452  N   LEU A 261      15.109  10.584  18.299  1.00 10.00      A   
ATOM   2453  HN  LEU A 261      15.940  10.155  18.608  1.00 10.00      A   
ATOM   2454  CA  LEU A 261      13.847   9.868  18.433  1.00 10.00      A   
ATOM   2455  CB  LEU A 261      14.091   8.382  18.700  1.00 10.00      A   
ATOM   2456  CG  LEU A 261      14.490   7.542  17.486  1.00 10.00      A   
ATOM   2457  CD1 LEU A 261      15.257   6.306  17.923  1.00 10.00      A   
ATOM   2458  CD2 LEU A 261      13.262   7.150  16.678  1.00 10.00      A   
ATOM   2459  C   LEU A 261      12.943  10.469  19.504  1.00 10.00      A   
ATOM   2460  O   LEU A 261      11.716  10.369  19.416  1.00 10.00      A   
ATOM   2461  N   SER A 262      13.536  11.097  20.512  1.00 10.00      A   
ATOM   2462  HN  SER A 262      14.515  11.151  20.539  1.00 10.00      A   
ATOM   2463  CA  SER A 262      12.752  11.706  21.580  1.00 10.00      A   
ATOM   2464  CB  SER A 262      13.587  11.911  22.848  1.00 10.00      A   
ATOM   2465  OG  SER A 262      14.937  12.203  22.536  1.00 10.00      A   
ATOM   2466  HG  SER A 262      15.411  11.378  22.350  1.00 10.00      A   
ATOM   2467  C   SER A 262      12.108  13.007  21.115  1.00 10.00      A   
ATOM   2468  O   SER A 262      11.190  13.527  21.757  1.00 10.00      A   
ATOM   2469  N   GLY A 263      12.589  13.518  19.988  1.00 10.00      A   
ATOM   2470  HN  GLY A 263      13.327  13.056  19.532  1.00 10.00      A   
ATOM   2471  CA  GLY A 263      12.056  14.746  19.431  1.00 10.00      A   
ATOM   2472  C   GLY A 263      10.748  14.516  18.702  1.00 10.00      A   
ATOM   2473  O   GLY A 263       9.859  15.367  18.713  1.00 10.00      A   
ATOM   2474  N   CYS A 264      10.626  13.354  18.077  1.00 10.00      A   
ATOM   2475  HN  CYS A 264      11.366  12.714  18.113  1.00 10.00      A   
ATOM   2476  CA  CYS A 264       9.422  13.004  17.341  1.00 10.00      A   
ATOM   2477  CB  CYS A 264       9.738  11.956  16.277  1.00 10.00      A   
ATOM   2478  SG  CYS A 264      11.176  12.348  15.253  1.00 10.00      A   
ATOM   2479  HG  CYS A 264      12.008  11.315  15.303  1.00 10.00      A   
ATOM   2480  C   CYS A 264       8.337  12.504  18.289  1.00 10.00      A   
ATOM   2481  O   CYS A 264       8.275  11.315  18.625  1.00 10.00      A   
ATOM   2482  N   LYS A 265       7.485  13.422  18.726  1.00 10.00      A   
ATOM   2483  HN  LYS A 265       7.590  14.352  18.425  1.00 10.00      A   
ATOM   2484  CA  LYS A 265       6.406  13.090  19.645  1.00 10.00      A   
ATOM   2485  CB  LYS A 265       6.013  14.310  20.488  1.00 10.00      A   
ATOM   2486  CG  LYS A 265       6.845  14.517  21.748  1.00 10.00      A   
ATOM   2487  CD  LYS A 265       8.177  15.180  21.438  1.00 10.00      A   
ATOM   2488  CE  LYS A 265       8.898  15.606  22.707  1.00 10.00      A   
ATOM   2489  NZ  LYS A 265      10.286  16.066  22.435  1.00 10.00      A   
ATOM   2490  HZ1 LYS A 265      10.279  16.795  21.695  1.00 10.00      A   
ATOM   2491  HZ2 LYS A 265      10.878  15.268  22.117  1.00 10.00      A   
ATOM   2492  HZ3 LYS A 265      10.703  16.469  23.299  1.00 10.00      A   
ATOM   2493  C   LYS A 265       5.184  12.552  18.910  1.00 10.00      A   
ATOM   2494  O   LYS A 265       4.364  11.842  19.494  1.00 10.00      A   
ATOM   2495  N   GLU A 266       5.080  12.869  17.628  1.00 10.00      A   
ATOM   2496  HN  GLU A 266       5.781  13.410  17.212  1.00 10.00      A   
ATOM   2497  CA  GLU A 266       3.942  12.440  16.819  1.00 10.00      A   
ATOM   2498  CB  GLU A 266       3.647  13.456  15.713  1.00 10.00      A   
ATOM   2499  CG  GLU A 266       3.623  14.907  16.175  1.00 10.00      A   
ATOM   2500  CD  GLU A 266       2.679  15.156  17.337  1.00 10.00      A   
ATOM   2501  OE1 GLU A 266       3.141  15.156  18.496  1.00 10.00      A   
ATOM   2502  OE2 GLU A 266       1.470  15.367  17.097  1.00 10.00      A   
ATOM   2503  C   GLU A 266       4.140  11.045  16.224  1.00 10.00      A   
ATOM   2504  O   GLU A 266       3.285  10.550  15.490  1.00 10.00      A   
ATOM   2505  N   LEU A 267       5.265  10.414  16.543  1.00 10.00      A   
ATOM   2506  HN  LEU A 267       5.918  10.863  17.114  1.00 10.00      A   
ATOM   2507  CA  LEU A 267       5.552   9.071  16.041  1.00 10.00      A   
ATOM   2508  CB  LEU A 267       6.974   8.636  16.409  1.00 10.00      A   
ATOM   2509  CG  LEU A 267       8.039   8.799  15.322  1.00 10.00      A   
ATOM   2510  CD1 LEU A 267       9.400   8.367  15.841  1.00 10.00      A   
ATOM   2511  CD2 LEU A 267       7.668   8.004  14.082  1.00 10.00      A   
ATOM   2512  C   LEU A 267       4.543   8.060  16.573  1.00 10.00      A   
ATOM   2513  O   LEU A 267       4.354   7.937  17.787  1.00 10.00      A   
ATOM   2514  N   ARG A 268       3.869   7.371  15.659  1.00 10.00      A   
ATOM   2515  HN  ARG A 268       4.027   7.563  14.703  1.00 10.00      A   
ATOM   2516  CA  ARG A 268       2.878   6.365  16.028  1.00 10.00      A   
ATOM   2517  CB  ARG A 268       1.468   6.841  15.664  1.00 10.00      A   
ATOM   2518  CG  ARG A 268       1.017   8.114  16.360  1.00 10.00      A   
ATOM   2519  CD  ARG A 268       0.886   7.921  17.862  1.00 10.00      A   
ATOM   2520  NE  ARG A 268       0.433   9.141  18.528  1.00 10.00      A   
ATOM   2521  HE  ARG A 268      -0.539   9.256  18.640  1.00 10.00      A   
ATOM   2522  CZ  ARG A 268       1.249  10.088  18.990  1.00 10.00      A   
ATOM   2523  NH1 ARG A 268       2.566   9.947  18.869  1.00 10.00      A   
ATOM   2524 HH11 ARG A 268       3.212  10.690  19.227  1.00 10.00      A   
ATOM   2525 HH12 ARG A 268       2.964   9.093  18.412  1.00 10.00      A   
ATOM   2526  NH2 ARG A 268       0.748  11.182  19.561  1.00 10.00      A   
ATOM   2527 HH21 ARG A 268      -0.288  11.303  19.641  1.00 10.00      A   
ATOM   2528 HH22 ARG A 268       1.381  11.925  19.927  1.00 10.00      A   
ATOM   2529  C   ARG A 268       3.149   5.045  15.314  1.00 10.00      A   
ATOM   2530  O   ARG A 268       2.652   3.994  15.724  1.00 10.00      A   
ATOM   2531  N   CYS A 269       3.939   5.102  14.249  1.00 10.00      A   
ATOM   2532  HN  CYS A 269       4.330   5.959  13.986  1.00 10.00      A   
ATOM   2533  CA  CYS A 269       4.251   3.913  13.469  1.00 10.00      A   
ATOM   2534  CB  CYS A 269       3.445   3.916  12.168  1.00 10.00      A   
ATOM   2535  SG  CYS A 269       3.695   2.463  11.118  1.00 10.00      A   
ATOM   2536  HG  CYS A 269       2.598   2.293  10.389  1.00 10.00      A   
ATOM   2537  C   CYS A 269       5.742   3.822  13.163  1.00 10.00      A   
ATOM   2538  O   CYS A 269       6.376   4.817  12.806  1.00 10.00      A   
ATOM   2539  N   LEU A 270       6.289   2.621  13.309  1.00 10.00      A   
ATOM   2540  HN  LEU A 270       5.721   1.872  13.599  1.00 10.00      A   
ATOM   2541  CA  LEU A 270       7.702   2.370  13.041  1.00 10.00      A   
ATOM   2542  CB  LEU A 270       8.487   2.212  14.350  1.00 10.00      A   
ATOM   2543  CG  LEU A 270       9.206   3.462  14.865  1.00 10.00      A   
ATOM   2544  CD1 LEU A 270       9.928   3.167  16.170  1.00 10.00      A   
ATOM   2545  CD2 LEU A 270      10.185   3.984  13.825  1.00 10.00      A   
ATOM   2546  C   LEU A 270       7.860   1.125  12.172  1.00 10.00      A   
ATOM   2547  O   LEU A 270       7.258   0.083  12.449  1.00 10.00      A   
ATOM   2548  N   SER A 271       8.647   1.237  11.109  1.00 10.00      A   
ATOM   2549  HN  SER A 271       9.094   2.096  10.926  1.00 10.00      A   
ATOM   2550  CA  SER A 271       8.870   0.120  10.202  1.00 10.00      A   
ATOM   2551  CB  SER A 271       7.898   0.205   9.024  1.00 10.00      A   
ATOM   2552  OG  SER A 271       6.568   0.384   9.482  1.00 10.00      A   
ATOM   2553  HG  SER A 271       6.468  -0.035  10.345  1.00 10.00      A   
ATOM   2554  C   SER A 271      10.313   0.094   9.705  1.00 10.00      A   
ATOM   2555  O   SER A 271      11.102   0.991  10.017  1.00 10.00      A   
ATOM   2556  N   GLY A 272      10.649  -0.935   8.933  1.00 10.00      A   
ATOM   2557  HN  GLY A 272       9.976  -1.615   8.718  1.00 10.00      A   
ATOM   2558  CA  GLY A 272      11.989  -1.069   8.404  1.00 10.00      A   
ATOM   2559  C   GLY A 272      12.860  -1.930   9.293  1.00 10.00      A   
ATOM   2560  O   GLY A 272      12.594  -3.122   9.463  1.00 10.00      A   
ATOM   2561  N   PHE A 273      13.904  -1.317   9.847  1.00 10.00      A   
ATOM   2562  HN  PHE A 273      14.058  -0.374   9.630  1.00 10.00      A   
ATOM   2563  CA  PHE A 273      14.836  -1.996  10.745  1.00 10.00      A   
ATOM   2564  CB  PHE A 273      14.116  -2.561  11.978  1.00 10.00      A   
ATOM   2565  CG  PHE A 273      13.641  -1.520  12.955  1.00 10.00      A   
ATOM   2566  CD1 PHE A 273      12.478  -0.805  12.715  1.00 10.00      A   
ATOM   2567  CD2 PHE A 273      14.352  -1.264  14.115  1.00 10.00      A   
ATOM   2568  CE1 PHE A 273      12.033   0.148  13.609  1.00 10.00      A   
ATOM   2569  CE2 PHE A 273      13.913  -0.310  15.014  1.00 10.00      A   
ATOM   2570  CZ  PHE A 273      12.752   0.396  14.761  1.00 10.00      A   
ATOM   2571  C   PHE A 273      15.627  -3.090  10.033  1.00 10.00      A   
ATOM   2572  O   PHE A 273      15.823  -4.180  10.577  1.00 10.00      A   
ATOM   2573  N   TRP A 274      16.088  -2.791   8.821  1.00 10.00      A   
ATOM   2574  HN  TRP A 274      15.903  -1.903   8.442  1.00 10.00      A   
ATOM   2575  CA  TRP A 274      16.869  -3.746   8.044  1.00 10.00      A   
ATOM   2576  CB  TRP A 274      17.140  -3.211   6.633  1.00 10.00      A   
ATOM   2577  CG  TRP A 274      16.001  -3.397   5.676  1.00 10.00      A   
ATOM   2578  CD1 TRP A 274      15.750  -4.497   4.912  1.00 10.00      A   
ATOM   2579  CD2 TRP A 274      14.962  -2.458   5.374  1.00 10.00      A   
ATOM   2580  NE1 TRP A 274      14.625  -4.304   4.154  1.00 10.00      A   
ATOM   2581  HE1 TRP A 274      14.241  -4.953   3.522  1.00 10.00      A   
ATOM   2582  CE2 TRP A 274      14.122  -3.060   4.421  1.00 10.00      A   
ATOM   2583  CE3 TRP A 274      14.660  -1.168   5.815  1.00 10.00      A   
ATOM   2584  CZ2 TRP A 274      13.000  -2.419   3.904  1.00 10.00      A   
ATOM   2585  CZ3 TRP A 274      13.547  -0.533   5.301  1.00 10.00      A   
ATOM   2586  CH2 TRP A 274      12.730  -1.160   4.358  1.00 10.00      A   
ATOM   2587  C   TRP A 274      18.186  -4.041   8.746  1.00 10.00      A   
ATOM   2588  O   TRP A 274      19.027  -3.149   8.903  1.00 10.00      A   
ATOM   2589  N   ASP A 275      18.356  -5.295   9.157  1.00 10.00      A   
ATOM   2590  HN  ASP A 275      17.645  -5.950   8.980  1.00 10.00      A   
ATOM   2591  CA  ASP A 275      19.559  -5.739   9.864  1.00 10.00      A   
ATOM   2592  CB  ASP A 275      20.829  -5.526   9.032  1.00 10.00      A   
ATOM   2593  CG  ASP A 275      20.993  -6.539   7.919  1.00 10.00      A   
ATOM   2594  OD1 ASP A 275      21.463  -7.662   8.193  1.00 10.00      A   
ATOM   2595  OD2 ASP A 275      20.663  -6.211   6.758  1.00 10.00      A   
ATOM   2596  C   ASP A 275      19.686  -5.030  11.202  1.00 10.00      A   
ATOM   2597  O   ASP A 275      20.785  -4.650  11.611  1.00 10.00      A   
ATOM   2598  N   ALA A 276      18.551  -4.860  11.871  1.00 10.00      A   
ATOM   2599  HN  ALA A 276      17.716  -5.186  11.472  1.00 10.00      A   
ATOM   2600  CA  ALA A 276      18.495  -4.193  13.169  1.00 10.00      A   
ATOM   2601  CB  ALA A 276      17.068  -4.191  13.697  1.00 10.00      A   
ATOM   2602  C   ALA A 276      19.435  -4.830  14.190  1.00 10.00      A   
ATOM   2603  O   ALA A 276      19.335  -6.021  14.482  1.00 10.00      A   
ATOM   2604  N   VAL A 277      20.357  -4.031  14.711  1.00 10.00      A   
ATOM   2605  HN  VAL A 277      20.401  -3.097  14.413  1.00 10.00      A   
ATOM   2606  CA  VAL A 277      21.309  -4.501  15.712  1.00 10.00      A   
ATOM   2607  CB  VAL A 277      22.653  -3.743  15.613  1.00 10.00      A   
ATOM   2608  CG1 VAL A 277      23.616  -4.165  16.717  1.00 10.00      A   
ATOM   2609  CG2 VAL A 277      23.285  -3.958  14.247  1.00 10.00      A   
ATOM   2610  C   VAL A 277      20.708  -4.307  17.100  1.00 10.00      A   
ATOM   2611  O   VAL A 277      20.279  -3.203  17.441  1.00 10.00      A   
ATOM   2612  N   PRO A 278      20.657  -5.381  17.905  1.00 10.00      A   
ATOM   2613  CA  PRO A 278      20.093  -5.347  19.264  1.00 10.00      A   
ATOM   2614  CB  PRO A 278      20.507  -6.697  19.848  1.00 10.00      A   
ATOM   2615  CG  PRO A 278      20.627  -7.589  18.664  1.00 10.00      A   
ATOM   2616  CD  PRO A 278      21.137  -6.726  17.545  1.00 10.00      A   
ATOM   2617  C   PRO A 278      20.654  -4.212  20.121  1.00 10.00      A   
ATOM   2618  O   PRO A 278      19.929  -3.601  20.907  1.00 10.00      A   
ATOM   2619  N   ALA A 279      21.936  -3.923  19.949  1.00 10.00      A   
ATOM   2620  HN  ALA A 279      22.454  -4.443  19.300  1.00 10.00      A   
ATOM   2621  CA  ALA A 279      22.602  -2.868  20.712  1.00 10.00      A   
ATOM   2622  CB  ALA A 279      24.103  -2.902  20.465  1.00 10.00      A   
ATOM   2623  C   ALA A 279      22.041  -1.473  20.413  1.00 10.00      A   
ATOM   2624  O   ALA A 279      22.264  -0.534  21.176  1.00 10.00      A   
ATOM   2625  N   TYR A 280      21.303  -1.336  19.314  1.00 10.00      A   
ATOM   2626  HN  TYR A 280      21.125  -2.122  18.752  1.00 10.00      A   
ATOM   2627  CA  TYR A 280      20.736  -0.044  18.936  1.00 10.00      A   
ATOM   2628  CB  TYR A 280      21.191   0.364  17.532  1.00 10.00      A   
ATOM   2629  CG  TYR A 280      22.587   0.942  17.501  1.00 10.00      A   
ATOM   2630  CD1 TYR A 280      23.683   0.154  17.176  1.00 10.00      A   
ATOM   2631  CD2 TYR A 280      22.810   2.277  17.809  1.00 10.00      A   
ATOM   2632  CE1 TYR A 280      24.962   0.681  17.159  1.00 10.00      A   
ATOM   2633  CE2 TYR A 280      24.084   2.814  17.793  1.00 10.00      A   
ATOM   2634  CZ  TYR A 280      25.156   2.012  17.467  1.00 10.00      A   
ATOM   2635  OH  TYR A 280      26.427   2.542  17.463  1.00 10.00      A   
ATOM   2636  HH  TYR A 280      26.893   2.259  16.660  1.00 10.00      A   
ATOM   2637  C   TYR A 280      19.212  -0.039  19.036  1.00 10.00      A   
ATOM   2638  O   TYR A 280      18.555   0.930  18.648  1.00 10.00      A   
ATOM   2639  N   LEU A 281      18.660  -1.122  19.563  1.00 10.00      A   
ATOM   2640  HN  LEU A 281      19.239  -1.857  19.853  1.00 10.00      A   
ATOM   2641  CA  LEU A 281      17.215  -1.254  19.726  1.00 10.00      A   
ATOM   2642  CB  LEU A 281      16.805  -2.714  19.938  1.00 10.00      A   
ATOM   2643  CG  LEU A 281      16.956  -3.646  18.737  1.00 10.00      A   
ATOM   2644  CD1 LEU A 281      16.473  -5.043  19.086  1.00 10.00      A   
ATOM   2645  CD2 LEU A 281      16.201  -3.101  17.535  1.00 10.00      A   
ATOM   2646  C   LEU A 281      16.650  -0.367  20.847  1.00 10.00      A   
ATOM   2647  O   LEU A 281      15.628   0.286  20.646  1.00 10.00      A   
ATOM   2648  N   PRO A 282      17.289  -0.325  22.046  1.00 10.00      A   
ATOM   2649  CA  PRO A 282      16.805   0.494  23.178  1.00 10.00      A   
ATOM   2650  CB  PRO A 282      17.873   0.299  24.256  1.00 10.00      A   
ATOM   2651  CG  PRO A 282      18.508  -1.003  23.923  1.00 10.00      A   
ATOM   2652  CD  PRO A 282      18.499  -1.090  22.425  1.00 10.00      A   
ATOM   2653  C   PRO A 282      16.644   1.984  22.865  1.00 10.00      A   
ATOM   2654  O   PRO A 282      16.110   2.733  23.681  1.00 10.00      A   
ATOM   2655  N   ALA A 283      17.093   2.414  21.693  1.00 10.00      A   
ATOM   2656  HN  ALA A 283      17.504   1.775  21.074  1.00 10.00      A   
ATOM   2657  CA  ALA A 283      16.984   3.817  21.305  1.00 10.00      A   
ATOM   2658  CB  ALA A 283      17.795   4.080  20.047  1.00 10.00      A   
ATOM   2659  C   ALA A 283      15.528   4.221  21.084  1.00 10.00      A   
ATOM   2660  O   ALA A 283      15.147   5.367  21.327  1.00 10.00      A   
ATOM   2661  N   VAL A 284      14.712   3.270  20.643  1.00 10.00      A   
ATOM   2662  HN  VAL A 284      15.064   2.365  20.493  1.00 10.00      A   
ATOM   2663  CA  VAL A 284      13.305   3.539  20.375  1.00 10.00      A   
ATOM   2664  CB  VAL A 284      12.776   2.727  19.169  1.00 10.00      A   
ATOM   2665  CG1 VAL A 284      13.504   3.113  17.892  1.00 10.00      A   
ATOM   2666  CG2 VAL A 284      12.894   1.230  19.420  1.00 10.00      A   
ATOM   2667  C   VAL A 284      12.413   3.273  21.589  1.00 10.00      A   
ATOM   2668  O   VAL A 284      11.192   3.410  21.503  1.00 10.00      A   
ATOM   2669  N   TYR A 285      13.021   2.917  22.718  1.00 10.00      A   
ATOM   2670  HN  TYR A 285      13.999   2.843  22.728  1.00 10.00      A   
ATOM   2671  CA  TYR A 285      12.272   2.626  23.946  1.00 10.00      A   
ATOM   2672  CB  TYR A 285      13.224   2.266  25.094  1.00 10.00      A   
ATOM   2673  CG  TYR A 285      13.728   0.837  25.076  1.00 10.00      A   
ATOM   2674  CD1 TYR A 285      13.387  -0.030  24.047  1.00 10.00      A   
ATOM   2675  CD2 TYR A 285      14.546   0.356  26.090  1.00 10.00      A   
ATOM   2676  CE1 TYR A 285      13.843  -1.333  24.026  1.00 10.00      A   
ATOM   2677  CE2 TYR A 285      15.007  -0.946  26.078  1.00 10.00      A   
ATOM   2678  CZ  TYR A 285      14.651  -1.787  25.042  1.00 10.00      A   
ATOM   2679  OH  TYR A 285      15.111  -3.085  25.025  1.00 10.00      A   
ATOM   2680  HH  TYR A 285      15.332  -3.355  25.926  1.00 10.00      A   
ATOM   2681  C   TYR A 285      11.379   3.792  24.361  1.00 10.00      A   
ATOM   2682  O   TYR A 285      10.231   3.601  24.764  1.00 10.00      A   
ATOM   2683  N   SER A 286      11.903   5.000  24.227  1.00 10.00      A   
ATOM   2684  HN  SER A 286      12.813   5.091  23.870  1.00 10.00      A   
ATOM   2685  CA  SER A 286      11.164   6.197  24.603  1.00 10.00      A   
ATOM   2686  CB  SER A 286      12.133   7.367  24.758  1.00 10.00      A   
ATOM   2687  OG  SER A 286      13.438   6.897  25.054  1.00 10.00      A   
ATOM   2688  HG  SER A 286      13.390   6.245  25.763  1.00 10.00      A   
ATOM   2689  C   SER A 286      10.077   6.547  23.584  1.00 10.00      A   
ATOM   2690  O   SER A 286       9.349   7.528  23.749  1.00 10.00      A   
ATOM   2691  N   VAL A 287       9.966   5.748  22.531  1.00 10.00      A   
ATOM   2692  HN  VAL A 287      10.563   4.971  22.455  1.00 10.00      A   
ATOM   2693  CA  VAL A 287       8.973   5.991  21.489  1.00 10.00      A   
ATOM   2694  CB  VAL A 287       9.616   6.046  20.086  1.00 10.00      A   
ATOM   2695  CG1 VAL A 287       8.644   6.633  19.076  1.00 10.00      A   
ATOM   2696  CG2 VAL A 287      10.909   6.848  20.113  1.00 10.00      A   
ATOM   2697  C   VAL A 287       7.875   4.928  21.502  1.00 10.00      A   
ATOM   2698  O   VAL A 287       6.719   5.216  21.177  1.00 10.00      A   
ATOM   2699  N   CYS A 288       8.233   3.710  21.895  1.00 10.00      A   
ATOM   2700  HN  CYS A 288       9.167   3.545  22.150  1.00 10.00      A   
ATOM   2701  CA  CYS A 288       7.285   2.599  21.940  1.00 10.00      A   
ATOM   2702  CB  CYS A 288       7.987   1.312  22.359  1.00 10.00      A   
ATOM   2703  SG  CYS A 288       9.368   0.844  21.293  1.00 10.00      A   
ATOM   2704  HG  CYS A 288       8.953   0.904  20.035  1.00 10.00      A   
ATOM   2705  C   CYS A 288       6.096   2.875  22.858  1.00 10.00      A   
ATOM   2706  O   CYS A 288       5.024   2.294  22.685  1.00 10.00      A   
ATOM   2707  N   SER A 289       6.281   3.785  23.807  1.00 10.00      A   
ATOM   2708  HN  SER A 289       7.146   4.231  23.873  1.00 10.00      A   
ATOM   2709  CA  SER A 289       5.241   4.145  24.757  1.00 10.00      A   
ATOM   2710  CB  SER A 289       5.815   5.140  25.766  1.00 10.00      A   
ATOM   2711  OG  SER A 289       7.197   5.360  25.515  1.00 10.00      A   
ATOM   2712  HG  SER A 289       7.719   4.920  26.198  1.00 10.00      A   
ATOM   2713  C   SER A 289       4.013   4.741  24.064  1.00 10.00      A   
ATOM   2714  O   SER A 289       2.943   4.858  24.666  1.00 10.00      A   
ATOM   2715  N   ARG A 290       4.171   5.126  22.801  1.00 10.00      A   
ATOM   2716  HN  ARG A 290       5.049   5.013  22.369  1.00 10.00      A   
ATOM   2717  CA  ARG A 290       3.075   5.707  22.039  1.00 10.00      A   
ATOM   2718  CB  ARG A 290       3.245   7.225  21.925  1.00 10.00      A   
ATOM   2719  CG  ARG A 290       4.575   7.664  21.340  1.00 10.00      A   
ATOM   2720  CD  ARG A 290       4.828   9.139  21.595  1.00 10.00      A   
ATOM   2721  NE  ARG A 290       6.134   9.572  21.096  1.00 10.00      A   
ATOM   2722  HE  ARG A 290       6.321   9.431  20.143  1.00 10.00      A   
ATOM   2723  CZ  ARG A 290       7.072  10.133  21.860  1.00 10.00      A   
ATOM   2724  NH1 ARG A 290       6.857  10.328  23.155  1.00 10.00      A   
ATOM   2725 HH11 ARG A 290       5.948  10.044  23.588  1.00 10.00      A   
ATOM   2726 HH12 ARG A 290       7.596  10.766  23.749  1.00 10.00      A   
ATOM   2727  NH2 ARG A 290       8.222  10.516  21.320  1.00 10.00      A   
ATOM   2728 HH21 ARG A 290       8.396  10.387  20.299  1.00 10.00      A   
ATOM   2729 HH22 ARG A 290       8.964  10.951  21.917  1.00 10.00      A   
ATOM   2730  C   ARG A 290       2.970   5.075  20.655  1.00 10.00      A   
ATOM   2731  O   ARG A 290       2.258   5.576  19.781  1.00 10.00      A   
ATOM   2732  N   LEU A 291       3.669   3.963  20.461  1.00 10.00      A   
ATOM   2733  HN  LEU A 291       4.199   3.594  21.203  1.00 10.00      A   
ATOM   2734  CA  LEU A 291       3.652   3.270  19.176  1.00 10.00      A   
ATOM   2735  CB  LEU A 291       4.931   2.459  18.960  1.00 10.00      A   
ATOM   2736  CG  LEU A 291       6.202   3.257  18.669  1.00 10.00      A   
ATOM   2737  CD1 LEU A 291       7.371   2.317  18.426  1.00 10.00      A   
ATOM   2738  CD2 LEU A 291       5.997   4.176  17.474  1.00 10.00      A   
ATOM   2739  C   LEU A 291       2.430   2.370  19.049  1.00 10.00      A   
ATOM   2740  O   LEU A 291       2.220   1.470  19.861  1.00 10.00      A   
ATOM   2741  N   THR A 292       1.633   2.616  18.022  1.00 10.00      A   
ATOM   2742  HN  THR A 292       1.857   3.348  17.404  1.00 10.00      A   
ATOM   2743  CA  THR A 292       0.433   1.837  17.783  1.00 10.00      A   
ATOM   2744  CB  THR A 292      -0.723   2.743  17.309  1.00 10.00      A   
ATOM   2745  OG1 THR A 292      -0.295   4.117  17.328  1.00 10.00      A   
ATOM   2746  HG1 THR A 292      -0.138   4.389  18.240  1.00 10.00      A   
ATOM   2747  CG2 THR A 292      -1.929   2.585  18.219  1.00 10.00      A   
ATOM   2748  C   THR A 292       0.692   0.747  16.741  1.00 10.00      A   
ATOM   2749  O   THR A 292       0.108  -0.337  16.803  1.00 10.00      A   
ATOM   2750  N   THR A 293       1.571   1.039  15.791  1.00 10.00      A   
ATOM   2751  HN  THR A 293       2.022   1.911  15.805  1.00 10.00      A   
ATOM   2752  CA  THR A 293       1.907   0.091  14.741  1.00 10.00      A   
ATOM   2753  CB  THR A 293       1.399   0.576  13.366  1.00 10.00      A   
ATOM   2754  OG1 THR A 293       0.025   0.964  13.478  1.00 10.00      A   
ATOM   2755  HG1 THR A 293      -0.191   1.099  14.404  1.00 10.00      A   
ATOM   2756  CG2 THR A 293       1.524  -0.520  12.316  1.00 10.00      A   
ATOM   2757  C   THR A 293       3.417  -0.122  14.680  1.00 10.00      A   
ATOM   2758  O   THR A 293       4.188   0.828  14.499  1.00 10.00      A   
ATOM   2759  N   LEU A 294       3.837  -1.369  14.834  1.00 10.00      A   
ATOM   2760  HN  LEU A 294       3.180  -2.089  14.968  1.00 10.00      A   
ATOM   2761  CA  LEU A 294       5.251  -1.698  14.794  1.00 10.00      A   
ATOM   2762  CB  LEU A 294       5.771  -2.045  16.190  1.00 10.00      A   
ATOM   2763  CG  LEU A 294       7.262  -2.378  16.289  1.00 10.00      A   
ATOM   2764  CD1 LEU A 294       8.108  -1.198  15.841  1.00 10.00      A   
ATOM   2765  CD2 LEU A 294       7.627  -2.790  17.705  1.00 10.00      A   
ATOM   2766  C   LEU A 294       5.517  -2.846  13.830  1.00 10.00      A   
ATOM   2767  O   LEU A 294       4.876  -3.896  13.902  1.00 10.00      A   
ATOM   2768  N   ASN A 295       6.457  -2.630  12.922  1.00 10.00      A   
ATOM   2769  HN  ASN A 295       6.920  -1.763  12.912  1.00 10.00      A   
ATOM   2770  CA  ASN A 295       6.831  -3.640  11.939  1.00 10.00      A   
ATOM   2771  CB  ASN A 295       6.585  -3.124  10.516  1.00 10.00      A   
ATOM   2772  CG  ASN A 295       6.705  -4.208   9.455  1.00 10.00      A   
ATOM   2773  OD1 ASN A 295       7.457  -5.170   9.607  1.00 10.00      A   
ATOM   2774  ND2 ASN A 295       5.962  -4.056   8.370  1.00 10.00      A   
ATOM   2775 HD21 ASN A 295       5.383  -3.263   8.310  1.00 10.00      A   
ATOM   2776 HD22 ASN A 295       6.016  -4.744   7.670  1.00 10.00      A   
ATOM   2777  C   ASN A 295       8.296  -4.008  12.113  1.00 10.00      A   
ATOM   2778  O   ASN A 295       9.177  -3.161  11.974  1.00 10.00      A   
ATOM   2779  N   LEU A 296       8.547  -5.267  12.429  1.00 10.00      A   
ATOM   2780  HN  LEU A 296       7.795  -5.899  12.524  1.00 10.00      A   
ATOM   2781  CA  LEU A 296       9.898  -5.753  12.630  1.00 10.00      A   
ATOM   2782  CB  LEU A 296      10.134  -6.062  14.113  1.00 10.00      A   
ATOM   2783  CG  LEU A 296      10.100  -4.866  15.067  1.00 10.00      A   
ATOM   2784  CD1 LEU A 296      10.225  -5.332  16.507  1.00 10.00      A   
ATOM   2785  CD2 LEU A 296      11.205  -3.877  14.729  1.00 10.00      A   
ATOM   2786  C   LEU A 296      10.142  -6.995  11.786  1.00 10.00      A   
ATOM   2787  O   LEU A 296      10.850  -7.912  12.198  1.00 10.00      A   
ATOM   2788  N   SER A 297       9.573  -7.004  10.587  1.00 10.00      A   
ATOM   2789  HN  SER A 297       9.039  -6.229  10.306  1.00 10.00      A   
ATOM   2790  CA  SER A 297       9.716  -8.136   9.675  1.00 10.00      A   
ATOM   2791  CB  SER A 297       8.750  -8.001   8.500  1.00 10.00      A   
ATOM   2792  OG  SER A 297       7.424  -7.795   8.961  1.00 10.00      A   
ATOM   2793  HG  SER A 297       7.355  -6.914   9.359  1.00 10.00      A   
ATOM   2794  C   SER A 297      11.149  -8.283   9.166  1.00 10.00      A   
ATOM   2795  O   SER A 297      11.497  -9.295   8.559  1.00 10.00      A   
ATOM   2796  N   TYR A 298      11.973  -7.274   9.413  1.00 10.00      A   
ATOM   2797  HN  TYR A 298      11.637  -6.491   9.898  1.00 10.00      A   
ATOM   2798  CA  TYR A 298      13.364  -7.303   8.978  1.00 10.00      A   
ATOM   2799  CB  TYR A 298      13.652  -6.166   7.998  1.00 10.00      A   
ATOM   2800  CG  TYR A 298      12.944  -6.318   6.674  1.00 10.00      A   
ATOM   2801  CD1 TYR A 298      11.859  -5.512   6.345  1.00 10.00      A   
ATOM   2802  CD2 TYR A 298      13.351  -7.274   5.755  1.00 10.00      A   
ATOM   2803  CE1 TYR A 298      11.202  -5.658   5.138  1.00 10.00      A   
ATOM   2804  CE2 TYR A 298      12.704  -7.424   4.546  1.00 10.00      A   
ATOM   2805  CZ  TYR A 298      11.630  -6.616   4.241  1.00 10.00      A   
ATOM   2806  OH  TYR A 298      10.978  -6.770   3.036  1.00 10.00      A   
ATOM   2807  HH  TYR A 298      10.976  -5.931   2.567  1.00 10.00      A   
ATOM   2808  C   TYR A 298      14.315  -7.237  10.166  1.00 10.00      A   
ATOM   2809  O   TYR A 298      15.532  -7.137   9.996  1.00 10.00      A   
ATOM   2810  N   ALA A 299      13.756  -7.311  11.366  1.00 10.00      A   
ATOM   2811  HN  ALA A 299      12.783  -7.429  11.436  1.00 10.00      A   
ATOM   2812  CA  ALA A 299      14.555  -7.258  12.581  1.00 10.00      A   
ATOM   2813  CB  ALA A 299      13.793  -6.562  13.698  1.00 10.00      A   
ATOM   2814  C   ALA A 299      14.964  -8.656  13.007  1.00 10.00      A   
ATOM   2815  O   ALA A 299      14.302  -9.289  13.829  1.00 10.00      A   
ATOM   2816  N   THR A 300      16.045  -9.140  12.422  1.00 10.00      A   
ATOM   2817  HN  THR A 300      16.504  -8.598  11.746  1.00 10.00      A   
ATOM   2818  CA  THR A 300      16.564 -10.464  12.721  1.00 10.00      A   
ATOM   2819  CB  THR A 300      17.537 -10.902  11.615  1.00 10.00      A   
ATOM   2820  OG1 THR A 300      17.739  -9.804  10.713  1.00 10.00      A   
ATOM   2821  HG1 THR A 300      18.642  -9.830  10.377  1.00 10.00      A   
ATOM   2822  CG2 THR A 300      16.974 -12.091  10.851  1.00 10.00      A   
ATOM   2823  C   THR A 300      17.287 -10.496  14.068  1.00 10.00      A   
ATOM   2824  O   THR A 300      18.494 -10.726  14.133  1.00 10.00      A   
ATOM   2825  N   VAL A 301      16.542 -10.267  15.136  1.00 10.00      A   
ATOM   2826  HN  VAL A 301      15.581 -10.096  15.017  1.00 10.00      A   
ATOM   2827  CA  VAL A 301      17.103 -10.272  16.482  1.00 10.00      A   
ATOM   2828  CB  VAL A 301      16.675  -9.025  17.285  1.00 10.00      A   
ATOM   2829  CG1 VAL A 301      17.329  -7.775  16.715  1.00 10.00      A   
ATOM   2830  CG2 VAL A 301      15.161  -8.884  17.287  1.00 10.00      A   
ATOM   2831  C   VAL A 301      16.682 -11.538  17.223  1.00 10.00      A   
ATOM   2832  O   VAL A 301      16.202 -12.487  16.607  1.00 10.00      A   
ATOM   2833  N   GLN A 302      16.854 -11.548  18.539  1.00 10.00      A   
ATOM   2834  HN  GLN A 302      17.227 -10.757  18.982  1.00 10.00      A   
ATOM   2835  CA  GLN A 302      16.494 -12.706  19.347  1.00 10.00      A   
ATOM   2836  CB  GLN A 302      17.638 -13.087  20.290  1.00 10.00      A   
ATOM   2837  CG  GLN A 302      18.822 -13.733  19.588  1.00 10.00      A   
ATOM   2838  CD  GLN A 302      18.463 -15.068  18.963  1.00 10.00      A   
ATOM   2839  OE1 GLN A 302      18.531 -16.110  19.613  1.00 10.00      A   
ATOM   2840  NE2 GLN A 302      18.082 -15.048  17.697  1.00 10.00      A   
ATOM   2841 HE21 GLN A 302      18.054 -14.183  17.236  1.00 10.00      A   
ATOM   2842 HE22 GLN A 302      17.844 -15.898  17.270  1.00 10.00      A   
ATOM   2843  C   GLN A 302      15.196 -12.486  20.117  1.00 10.00      A   
ATOM   2844  O   GLN A 302      14.657 -11.376  20.149  1.00 10.00      A   
ATOM   2845  N   SER A 303      14.707 -13.553  20.735  1.00 10.00      A   
ATOM   2846  HN  SER A 303      15.200 -14.398  20.674  1.00 10.00      A   
ATOM   2847  CA  SER A 303      13.467 -13.521  21.503  1.00 10.00      A   
ATOM   2848  CB  SER A 303      13.167 -14.921  22.059  1.00 10.00      A   
ATOM   2849  OG  SER A 303      11.968 -14.955  22.824  1.00 10.00      A   
ATOM   2850  HG  SER A 303      11.203 -14.959  22.227  1.00 10.00      A   
ATOM   2851  C   SER A 303      13.534 -12.507  22.640  1.00 10.00      A   
ATOM   2852  O   SER A 303      12.678 -11.624  22.750  1.00 10.00      A   
ATOM   2853  N   TYR A 304      14.566 -12.630  23.467  1.00 10.00      A   
ATOM   2854  HN  TYR A 304      15.223 -13.341  23.304  1.00 10.00      A   
ATOM   2855  CA  TYR A 304      14.758 -11.747  24.607  1.00 10.00      A   
ATOM   2856  CB  TYR A 304      16.039 -12.128  25.352  1.00 10.00      A   
ATOM   2857  CG  TYR A 304      16.132 -11.598  26.769  1.00 10.00      A   
ATOM   2858  CD1 TYR A 304      15.582 -12.304  27.831  1.00 10.00      A   
ATOM   2859  CD2 TYR A 304      16.789 -10.405  27.047  1.00 10.00      A   
ATOM   2860  CE1 TYR A 304      15.684 -11.839  29.129  1.00 10.00      A   
ATOM   2861  CE2 TYR A 304      16.892  -9.931  28.342  1.00 10.00      A   
ATOM   2862  CZ  TYR A 304      16.340 -10.653  29.378  1.00 10.00      A   
ATOM   2863  OH  TYR A 304      16.451 -10.195  30.673  1.00 10.00      A   
ATOM   2864  HH  TYR A 304      16.829 -10.896  31.223  1.00 10.00      A   
ATOM   2865  C   TYR A 304      14.827 -10.293  24.165  1.00 10.00      A   
ATOM   2866  O   TYR A 304      14.300  -9.407  24.836  1.00 10.00      A   
ATOM   2867  N   ASP A 305      15.464 -10.058  23.025  1.00 10.00      A   
ATOM   2868  HN  ASP A 305      15.849 -10.815  22.531  1.00 10.00      A   
ATOM   2869  CA  ASP A 305      15.606  -8.709  22.489  1.00 10.00      A   
ATOM   2870  CB  ASP A 305      16.570  -8.683  21.299  1.00 10.00      A   
ATOM   2871  CG  ASP A 305      17.991  -9.039  21.699  1.00 10.00      A   
ATOM   2872  OD1 ASP A 305      18.575  -8.323  22.539  1.00 10.00      A   
ATOM   2873  OD2 ASP A 305      18.525 -10.043  21.182  1.00 10.00      A   
ATOM   2874  C   ASP A 305      14.251  -8.122  22.112  1.00 10.00      A   
ATOM   2875  O   ASP A 305      13.985  -6.942  22.353  1.00 10.00      A   
ATOM   2876  N   LEU A 306      13.398  -8.957  21.532  1.00 10.00      A   
ATOM   2877  HN  LEU A 306      13.682  -9.885  21.357  1.00 10.00      A   
ATOM   2878  CA  LEU A 306      12.059  -8.538  21.133  1.00 10.00      A   
ATOM   2879  CB  LEU A 306      11.420  -9.578  20.212  1.00 10.00      A   
ATOM   2880  CG  LEU A 306      11.975  -9.646  18.788  1.00 10.00      A   
ATOM   2881  CD1 LEU A 306      11.472 -10.893  18.081  1.00 10.00      A   
ATOM   2882  CD2 LEU A 306      11.596  -8.400  18.004  1.00 10.00      A   
ATOM   2883  C   LEU A 306      11.182  -8.314  22.360  1.00 10.00      A   
ATOM   2884  O   LEU A 306      10.414  -7.355  22.414  1.00 10.00      A   
ATOM   2885  N   VAL A 307      11.316  -9.199  23.346  1.00 10.00      A   
ATOM   2886  HN  VAL A 307      11.945  -9.948  23.231  1.00 10.00      A   
ATOM   2887  CA  VAL A 307      10.549  -9.104  24.586  1.00 10.00      A   
ATOM   2888  CB  VAL A 307      10.832 -10.298  25.524  1.00 10.00      A   
ATOM   2889  CG1 VAL A 307      10.139 -10.115  26.865  1.00 10.00      A   
ATOM   2890  CG2 VAL A 307      10.389 -11.600  24.879  1.00 10.00      A   
ATOM   2891  C   VAL A 307      10.850  -7.794  25.312  1.00 10.00      A   
ATOM   2892  O   VAL A 307       9.943  -7.135  25.827  1.00 10.00      A   
ATOM   2893  N   LYS A 308      12.126  -7.418  25.340  1.00 10.00      A   
ATOM   2894  HN  LYS A 308      12.802  -7.997  24.922  1.00 10.00      A   
ATOM   2895  CA  LYS A 308      12.553  -6.177  25.988  1.00 10.00      A   
ATOM   2896  CB  LYS A 308      14.065  -5.986  25.831  1.00 10.00      A   
ATOM   2897  CG  LYS A 308      14.913  -6.814  26.782  1.00 10.00      A   
ATOM   2898  CD  LYS A 308      16.399  -6.625  26.503  1.00 10.00      A   
ATOM   2899  CE  LYS A 308      16.782  -7.195  25.147  1.00 10.00      A   
ATOM   2900  NZ  LYS A 308      18.190  -6.896  24.776  1.00 10.00      A   
ATOM   2901  HZ1 LYS A 308      18.440  -7.392  23.887  1.00 10.00      A   
ATOM   2902  HZ2 LYS A 308      18.837  -7.210  25.525  1.00 10.00      A   
ATOM   2903  HZ3 LYS A 308      18.316  -5.873  24.631  1.00 10.00      A   
ATOM   2904  C   LYS A 308      11.821  -4.974  25.392  1.00 10.00      A   
ATOM   2905  O   LYS A 308      11.432  -4.045  26.101  1.00 10.00      A   
ATOM   2906  N   LEU A 309      11.626  -5.018  24.083  1.00 10.00      A   
ATOM   2907  HN  LEU A 309      11.951  -5.796  23.587  1.00 10.00      A   
ATOM   2908  CA  LEU A 309      10.949  -3.954  23.359  1.00 10.00      A   
ATOM   2909  CB  LEU A 309      11.199  -4.129  21.854  1.00 10.00      A   
ATOM   2910  CG  LEU A 309      10.886  -2.930  20.959  1.00 10.00      A   
ATOM   2911  CD1 LEU A 309      11.836  -1.784  21.254  1.00 10.00      A   
ATOM   2912  CD2 LEU A 309      10.970  -3.327  19.495  1.00 10.00      A   
ATOM   2913  C   LEU A 309       9.449  -3.970  23.650  1.00 10.00      A   
ATOM   2914  O   LEU A 309       8.833  -2.922  23.855  1.00 10.00      A   
ATOM   2915  N   LEU A 310       8.874  -5.171  23.678  1.00 10.00      A   
ATOM   2916  HN  LEU A 310       9.426  -5.964  23.504  1.00 10.00      A   
ATOM   2917  CA  LEU A 310       7.448  -5.354  23.936  1.00 10.00      A   
ATOM   2918  CB  LEU A 310       7.083  -6.839  23.848  1.00 10.00      A   
ATOM   2919  CG  LEU A 310       7.086  -7.462  22.453  1.00 10.00      A   
ATOM   2920  CD1 LEU A 310       6.947  -8.972  22.550  1.00 10.00      A   
ATOM   2921  CD2 LEU A 310       5.967  -6.879  21.606  1.00 10.00      A   
ATOM   2922  C   LEU A 310       7.036  -4.818  25.304  1.00 10.00      A   
ATOM   2923  O   LEU A 310       5.909  -4.355  25.487  1.00 10.00      A   
ATOM   2924  N   CYS A 311       7.955  -4.875  26.256  1.00 10.00      A   
ATOM   2925  HN  CYS A 311       8.840  -5.235  26.038  1.00 10.00      A   
ATOM   2926  CA  CYS A 311       7.690  -4.422  27.620  1.00 10.00      A   
ATOM   2927  CB  CYS A 311       8.917  -4.637  28.505  1.00 10.00      A   
ATOM   2928  SG  CYS A 311       9.436  -6.362  28.652  1.00 10.00      A   
ATOM   2929  HG  CYS A 311       9.551  -6.860  27.425  1.00 10.00      A   
ATOM   2930  C   CYS A 311       7.227  -2.965  27.687  1.00 10.00      A   
ATOM   2931  O   CYS A 311       6.520  -2.574  28.618  1.00 10.00      A   
ATOM   2932  N   GLN A 312       7.609  -2.163  26.702  1.00 10.00      A   
ATOM   2933  HN  GLN A 312       8.159  -2.519  25.974  1.00 10.00      A   
ATOM   2934  CA  GLN A 312       7.220  -0.760  26.681  1.00 10.00      A   
ATOM   2935  CB  GLN A 312       8.443   0.153  26.586  1.00 10.00      A   
ATOM   2936  CG  GLN A 312       9.480  -0.102  27.669  1.00 10.00      A   
ATOM   2937  CD  GLN A 312      10.637   0.882  27.643  1.00 10.00      A   
ATOM   2938  OE1 GLN A 312      11.779   0.521  27.924  1.00 10.00      A   
ATOM   2939  NE2 GLN A 312      10.355   2.135  27.324  1.00 10.00      A   
ATOM   2940 HE21 GLN A 312       9.427   2.366  27.119  1.00 10.00      A   
ATOM   2941 HE22 GLN A 312      11.087   2.784  27.310  1.00 10.00      A   
ATOM   2942  C   GLN A 312       6.217  -0.467  25.565  1.00 10.00      A   
ATOM   2943  O   GLN A 312       6.078   0.671  25.123  1.00 10.00      A   
ATOM   2944  N   CYS A 313       5.505  -1.498  25.124  1.00 10.00      A   
ATOM   2945  HN  CYS A 313       5.658  -2.388  25.510  1.00 10.00      A   
ATOM   2946  CA  CYS A 313       4.505  -1.344  24.075  1.00 10.00      A   
ATOM   2947  CB  CYS A 313       4.891  -2.175  22.844  1.00 10.00      A   
ATOM   2948  SG  CYS A 313       6.562  -1.877  22.223  1.00 10.00      A   
ATOM   2949  HG  CYS A 313       7.420  -2.264  23.162  1.00 10.00      A   
ATOM   2950  C   CYS A 313       3.117  -1.768  24.572  1.00 10.00      A   
ATOM   2951  O   CYS A 313       2.630  -2.836  24.215  1.00 10.00      A   
ATOM   2952  N   PRO A 314       2.464  -0.950  25.416  1.00 10.00      A   
ATOM   2953  CA  PRO A 314       1.141  -1.264  25.946  1.00 10.00      A   
ATOM   2954  CB  PRO A 314       1.178  -0.581  27.311  1.00 10.00      A   
ATOM   2955  CG  PRO A 314       2.047   0.621  27.113  1.00 10.00      A   
ATOM   2956  CD  PRO A 314       2.970   0.325  25.954  1.00 10.00      A   
ATOM   2957  C   PRO A 314       0.009  -0.679  25.099  1.00 10.00      A   
ATOM   2958  O   PRO A 314      -1.157  -1.020  25.287  1.00 10.00      A   
ATOM   2959  N   LYS A 315       0.357   0.193  24.164  1.00 10.00      A   
ATOM   2960  HN  LYS A 315       1.312   0.401  24.030  1.00 10.00      A   
ATOM   2961  CA  LYS A 315      -0.634   0.831  23.308  1.00 10.00      A   
ATOM   2962  CB  LYS A 315      -0.432   2.350  23.317  1.00 10.00      A   
ATOM   2963  CG  LYS A 315      -0.681   3.016  24.661  1.00 10.00      A   
ATOM   2964  CD  LYS A 315      -0.332   4.495  24.610  1.00 10.00      A   
ATOM   2965  CE  LYS A 315      -0.603   5.186  25.941  1.00 10.00      A   
ATOM   2966  NZ  LYS A 315       0.232   4.637  27.044  1.00 10.00      A   
ATOM   2967  HZ1 LYS A 315       0.159   5.244  27.884  1.00 10.00      A   
ATOM   2968  HZ2 LYS A 315       1.229   4.590  26.753  1.00 10.00      A   
ATOM   2969  HZ3 LYS A 315      -0.091   3.681  27.299  1.00 10.00      A   
ATOM   2970  C   LYS A 315      -0.534   0.301  21.883  1.00 10.00      A   
ATOM   2971  O   LYS A 315      -1.081   0.887  20.948  1.00 10.00      A   
ATOM   2972  N   LEU A 316       0.167  -0.812  21.731  1.00 10.00      A   
ATOM   2973  HN  LEU A 316       0.559  -1.238  22.520  1.00 10.00      A   
ATOM   2974  CA  LEU A 316       0.362  -1.430  20.430  1.00 10.00      A   
ATOM   2975  CB  LEU A 316       1.476  -2.473  20.529  1.00 10.00      A   
ATOM   2976  CG  LEU A 316       2.034  -3.002  19.209  1.00 10.00      A   
ATOM   2977  CD1 LEU A 316       2.695  -1.882  18.422  1.00 10.00      A   
ATOM   2978  CD2 LEU A 316       3.023  -4.119  19.481  1.00 10.00      A   
ATOM   2979  C   LEU A 316      -0.926  -2.082  19.934  1.00 10.00      A   
ATOM   2980  O   LEU A 316      -1.591  -2.793  20.682  1.00 10.00      A   
ATOM   2981  N   GLN A 317      -1.276  -1.830  18.672  1.00 10.00      A   
ATOM   2982  HN  GLN A 317      -0.704  -1.245  18.122  1.00 10.00      A   
ATOM   2983  CA  GLN A 317      -2.488  -2.400  18.079  1.00 10.00      A   
ATOM   2984  CB  GLN A 317      -3.420  -1.292  17.579  1.00 10.00      A   
ATOM   2985  CG  GLN A 317      -4.018  -0.429  18.681  1.00 10.00      A   
ATOM   2986  CD  GLN A 317      -5.015   0.587  18.151  1.00 10.00      A   
ATOM   2987  OE1 GLN A 317      -4.897   1.063  17.019  1.00 10.00      A   
ATOM   2988  NE2 GLN A 317      -6.003   0.921  18.968  1.00 10.00      A   
ATOM   2989 HE21 GLN A 317      -6.036   0.494  19.859  1.00 10.00      A   
ATOM   2990 HE22 GLN A 317      -6.663   1.580  18.656  1.00 10.00      A   
ATOM   2991  C   GLN A 317      -2.141  -3.347  16.934  1.00 10.00      A   
ATOM   2992  O   GLN A 317      -2.748  -4.408  16.782  1.00 10.00      A   
ATOM   2993  N   ARG A 318      -1.162  -2.963  16.128  1.00 10.00      A   
ATOM   2994  HN  ARG A 318      -0.708  -2.109  16.293  1.00 10.00      A   
ATOM   2995  CA  ARG A 318      -0.746  -3.786  15.002  1.00 10.00      A   
ATOM   2996  CB  ARG A 318      -0.995  -3.062  13.678  1.00 10.00      A   
ATOM   2997  CG  ARG A 318      -1.123  -3.999  12.487  1.00 10.00      A   
ATOM   2998  CD  ARG A 318      -0.748  -3.317  11.178  1.00 10.00      A   
ATOM   2999  NE  ARG A 318      -1.718  -2.303  10.767  1.00 10.00      A   
ATOM   3000  HE  ARG A 318      -1.489  -1.363  10.950  1.00 10.00      A   
ATOM   3001  CZ  ARG A 318      -2.885  -2.574  10.170  1.00 10.00      A   
ATOM   3002  NH1 ARG A 318      -3.240  -3.829   9.907  1.00 10.00      A   
ATOM   3003 HH11 ARG A 318      -4.154  -4.033   9.444  1.00 10.00      A   
ATOM   3004 HH12 ARG A 318      -2.605  -4.622  10.163  1.00 10.00      A   
ATOM   3005  NH2 ARG A 318      -3.681  -1.573   9.815  1.00 10.00      A   
ATOM   3006 HH21 ARG A 318      -3.395  -0.584  10.000  1.00 10.00      A   
ATOM   3007 HH22 ARG A 318      -4.598  -1.770   9.351  1.00 10.00      A   
ATOM   3008  C   ARG A 318       0.722  -4.164  15.133  1.00 10.00      A   
ATOM   3009  O   ARG A 318       1.595  -3.296  15.167  1.00 10.00      A   
ATOM   3010  N   LEU A 319       0.993  -5.453  15.214  1.00 10.00      A   
ATOM   3011  HN  LEU A 319       0.256  -6.106  15.184  1.00 10.00      A   
ATOM   3012  CA  LEU A 319       2.359  -5.925  15.350  1.00 10.00      A   
ATOM   3013  CB  LEU A 319       2.598  -6.509  16.741  1.00 10.00      A   
ATOM   3014  CG  LEU A 319       4.024  -6.985  17.025  1.00 10.00      A   
ATOM   3015  CD1 LEU A 319       4.994  -5.814  17.021  1.00 10.00      A   
ATOM   3016  CD2 LEU A 319       4.088  -7.742  18.339  1.00 10.00      A   
ATOM   3017  C   LEU A 319       2.721  -6.953  14.286  1.00 10.00      A   
ATOM   3018  O   LEU A 319       2.082  -8.000  14.169  1.00 10.00      A   
ATOM   3019  N   TRP A 320       3.744  -6.630  13.505  1.00 10.00      A   
ATOM   3020  HN  TRP A 320       4.191  -5.764  13.645  1.00 10.00      A   
ATOM   3021  CA  TRP A 320       4.243  -7.516  12.461  1.00 10.00      A   
ATOM   3022  CB  TRP A 320       4.248  -6.808  11.097  1.00 10.00      A   
ATOM   3023  CG  TRP A 320       2.887  -6.514  10.527  1.00 10.00      A   
ATOM   3024  CD1 TRP A 320       1.688  -6.569  11.175  1.00 10.00      A   
ATOM   3025  CD2 TRP A 320       2.594  -6.110   9.182  1.00 10.00      A   
ATOM   3026  NE1 TRP A 320       0.671  -6.227  10.319  1.00 10.00      A   
ATOM   3027  HE1 TRP A 320      -0.290  -6.195  10.550  1.00 10.00      A   
ATOM   3028  CE2 TRP A 320       1.201  -5.942   9.091  1.00 10.00      A   
ATOM   3029  CE3 TRP A 320       3.376  -5.875   8.046  1.00 10.00      A   
ATOM   3030  CZ2 TRP A 320       0.573  -5.547   7.911  1.00 10.00      A   
ATOM   3031  CZ3 TRP A 320       2.753  -5.486   6.877  1.00 10.00      A   
ATOM   3032  CH2 TRP A 320       1.364  -5.325   6.818  1.00 10.00      A   
ATOM   3033  C   TRP A 320       5.662  -7.914  12.835  1.00 10.00      A   
ATOM   3034  O   TRP A 320       6.606  -7.174  12.570  1.00 10.00      A   
ATOM   3035  N   VAL A 321       5.813  -9.070  13.462  1.00 10.00      A   
ATOM   3036  HN  VAL A 321       5.032  -9.647  13.607  1.00 10.00      A   
ATOM   3037  CA  VAL A 321       7.125  -9.522  13.905  1.00 10.00      A   
ATOM   3038  CB  VAL A 321       7.193  -9.689  15.441  1.00 10.00      A   
ATOM   3039  CG1 VAL A 321       7.390  -8.346  16.124  1.00 10.00      A   
ATOM   3040  CG2 VAL A 321       5.951 -10.390  15.973  1.00 10.00      A   
ATOM   3041  C   VAL A 321       7.547 -10.828  13.247  1.00 10.00      A   
ATOM   3042  O   VAL A 321       6.842 -11.377  12.397  1.00 10.00      A   
ATOM   3043  N   LEU A 322       8.694 -11.325  13.675  1.00 10.00      A   
ATOM   3044  HN  LEU A 322       9.184 -10.849  14.377  1.00 10.00      A   
ATOM   3045  CA  LEU A 322       9.246 -12.558  13.153  1.00 10.00      A   
ATOM   3046  CB  LEU A 322      10.743 -12.382  12.905  1.00 10.00      A   
ATOM   3047  CG  LEU A 322      11.126 -11.399  11.795  1.00 10.00      A   
ATOM   3048  CD1 LEU A 322      12.637 -11.333  11.638  1.00 10.00      A   
ATOM   3049  CD2 LEU A 322      10.469 -11.792  10.482  1.00 10.00      A   
ATOM   3050  C   LEU A 322       9.001 -13.701  14.135  1.00 10.00      A   
ATOM   3051  O   LEU A 322       8.612 -13.467  15.279  1.00 10.00      A   
ATOM   3052  N   ASP A 323       9.237 -14.931  13.690  1.00 10.00      A   
ATOM   3053  HN  ASP A 323       9.551 -15.053  12.769  1.00 10.00      A   
ATOM   3054  CA  ASP A 323       9.033 -16.111  14.532  1.00 10.00      A   
ATOM   3055  CB  ASP A 323       8.909 -17.414  13.714  1.00 10.00      A   
ATOM   3056  CG  ASP A 323      10.169 -17.821  12.966  1.00 10.00      A   
ATOM   3057  OD1 ASP A 323      11.115 -17.011  12.890  1.00 10.00      A   
ATOM   3058  OD2 ASP A 323      10.203 -18.946  12.418  1.00 10.00      A   
ATOM   3059  C   ASP A 323      10.085 -16.225  15.634  1.00 10.00      A   
ATOM   3060  O   ASP A 323       9.988 -17.080  16.513  1.00 10.00      A   
ATOM   3061  N   TYR A 324      11.077 -15.341  15.591  1.00 10.00      A   
ATOM   3062  HN  TYR A 324      11.103 -14.699  14.853  1.00 10.00      A   
ATOM   3063  CA  TYR A 324      12.144 -15.318  16.587  1.00 10.00      A   
ATOM   3064  CB  TYR A 324      13.260 -14.352  16.174  1.00 10.00      A   
ATOM   3065  CG  TYR A 324      14.250 -14.930  15.188  1.00 10.00      A   
ATOM   3066  CD1 TYR A 324      14.217 -14.561  13.852  1.00 10.00      A   
ATOM   3067  CD2 TYR A 324      15.214 -15.845  15.593  1.00 10.00      A   
ATOM   3068  CE1 TYR A 324      15.116 -15.085  12.945  1.00 10.00      A   
ATOM   3069  CE2 TYR A 324      16.119 -16.375  14.691  1.00 10.00      A   
ATOM   3070  CZ  TYR A 324      16.064 -15.993  13.367  1.00 10.00      A   
ATOM   3071  OH  TYR A 324      16.965 -16.515  12.460  1.00 10.00      A   
ATOM   3072  HH  TYR A 324      17.165 -17.433  12.696  1.00 10.00      A   
ATOM   3073  C   TYR A 324      11.610 -14.931  17.961  1.00 10.00      A   
ATOM   3074  O   TYR A 324      12.305 -15.069  18.966  1.00 10.00      A   
ATOM   3075  N   ILE A 325      10.374 -14.441  17.995  1.00 10.00      A   
ATOM   3076  HN  ILE A 325       9.876 -14.346  17.154  1.00 10.00      A   
ATOM   3077  CA  ILE A 325       9.742 -14.040  19.241  1.00 10.00      A   
ATOM   3078  CB  ILE A 325       8.400 -13.298  18.995  1.00 10.00      A   
ATOM   3079  CG1 ILE A 325       7.805 -12.779  20.306  1.00 10.00      A   
ATOM   3080  CG2 ILE A 325       7.399 -14.176  18.259  1.00 10.00      A   
ATOM   3081  CD1 ILE A 325       8.670 -11.754  21.007  1.00 10.00      A   
ATOM   3082  C   ILE A 325       9.531 -15.250  20.156  1.00 10.00      A   
ATOM   3083  O   ILE A 325       9.636 -15.139  21.381  1.00 10.00      A   
ATOM   3084  N   GLU A 326       9.263 -16.402  19.541  1.00 10.00      A   
ATOM   3085  HN  GLU A 326       9.227 -16.411  18.560  1.00 10.00      A   
ATOM   3086  CA  GLU A 326       9.035 -17.659  20.262  1.00 10.00      A   
ATOM   3087  CB  GLU A 326      10.253 -18.067  21.090  1.00 10.00      A   
ATOM   3088  CG  GLU A 326      11.468 -18.440  20.261  1.00 10.00      A   
ATOM   3089  CD  GLU A 326      12.435 -19.313  21.028  1.00 10.00      A   
ATOM   3090  OE1 GLU A 326      12.390 -19.308  22.278  1.00 10.00      A   
ATOM   3091  OE2 GLU A 326      13.249 -20.009  20.386  1.00 10.00      A   
ATOM   3092  C   GLU A 326       7.766 -17.649  21.119  1.00 10.00      A   
ATOM   3093  O   GLU A 326       7.113 -16.614  21.284  1.00 10.00      A   
ATOM   3094  N   ASP A 327       7.433 -18.819  21.664  1.00 10.00      A   
ATOM   3095  HN  ASP A 327       8.002 -19.602  21.488  1.00 10.00      A   
ATOM   3096  CA  ASP A 327       6.246 -18.986  22.502  1.00 10.00      A   
ATOM   3097  CB  ASP A 327       6.100 -20.442  22.964  1.00 10.00      A   
ATOM   3098  CG  ASP A 327       5.707 -21.407  21.863  1.00 10.00      A   
ATOM   3099  OD1 ASP A 327       4.801 -21.086  21.069  1.00 10.00      A   
ATOM   3100  OD2 ASP A 327       6.289 -22.513  21.805  1.00 10.00      A   
ATOM   3101  C   ASP A 327       6.308 -18.090  23.729  1.00 10.00      A   
ATOM   3102  O   ASP A 327       5.328 -17.425  24.071  1.00 10.00      A   
ATOM   3103  N   ALA A 328       7.466 -18.079  24.382  1.00 10.00      A   
ATOM   3104  HN  ALA A 328       8.210 -18.628  24.040  1.00 10.00      A   
ATOM   3105  CA  ALA A 328       7.670 -17.283  25.589  1.00 10.00      A   
ATOM   3106  CB  ALA A 328       9.079 -17.487  26.125  1.00 10.00      A   
ATOM   3107  C   ALA A 328       7.404 -15.803  25.342  1.00 10.00      A   
ATOM   3108  O   ALA A 328       6.692 -15.156  26.111  1.00 10.00      A   
ATOM   3109  N   GLY A 329       7.965 -15.283  24.255  1.00 10.00      A   
ATOM   3110  HN  GLY A 329       8.495 -15.860  23.666  1.00 10.00      A   
ATOM   3111  CA  GLY A 329       7.790 -13.882  23.921  1.00 10.00      A   
ATOM   3112  C   GLY A 329       6.338 -13.522  23.672  1.00 10.00      A   
ATOM   3113  O   GLY A 329       5.876 -12.447  24.063  1.00 10.00      A   
ATOM   3114  N   LEU A 330       5.618 -14.425  23.024  1.00 10.00      A   
ATOM   3115  HN  LEU A 330       6.047 -15.256  22.732  1.00 10.00      A   
ATOM   3116  CA  LEU A 330       4.211 -14.209  22.723  1.00 10.00      A   
ATOM   3117  CB  LEU A 330       3.691 -15.277  21.764  1.00 10.00      A   
ATOM   3118  CG  LEU A 330       4.225 -15.203  20.331  1.00 10.00      A   
ATOM   3119  CD1 LEU A 330       3.717 -16.376  19.512  1.00 10.00      A   
ATOM   3120  CD2 LEU A 330       3.832 -13.889  19.676  1.00 10.00      A   
ATOM   3121  C   LEU A 330       3.370 -14.150  23.994  1.00 10.00      A   
ATOM   3122  O   LEU A 330       2.383 -13.418  24.055  1.00 10.00      A   
ATOM   3123  N   GLU A 331       3.768 -14.909  25.011  1.00 10.00      A   
ATOM   3124  HN  GLU A 331       4.558 -15.485  24.903  1.00 10.00      A   
ATOM   3125  CA  GLU A 331       3.048 -14.904  26.282  1.00 10.00      A   
ATOM   3126  CB  GLU A 331       3.540 -16.025  27.200  1.00 10.00      A   
ATOM   3127  CG  GLU A 331       2.649 -16.271  28.407  1.00 10.00      A   
ATOM   3128  CD  GLU A 331       3.120 -17.438  29.247  1.00 10.00      A   
ATOM   3129  OE1 GLU A 331       4.255 -17.388  29.760  1.00 10.00      A   
ATOM   3130  OE2 GLU A 331       2.353 -18.414  29.410  1.00 10.00      A   
ATOM   3131  C   GLU A 331       3.208 -13.547  26.963  1.00 10.00      A   
ATOM   3132  O   GLU A 331       2.258 -13.006  27.538  1.00 10.00      A   
ATOM   3133  N   VAL A 332       4.413 -12.986  26.875  1.00 10.00      A   
ATOM   3134  HN  VAL A 332       5.128 -13.457  26.398  1.00 10.00      A   
ATOM   3135  CA  VAL A 332       4.695 -11.686  27.468  1.00 10.00      A   
ATOM   3136  CB  VAL A 332       6.204 -11.358  27.425  1.00 10.00      A   
ATOM   3137  CG1 VAL A 332       6.497 -10.042  28.135  1.00 10.00      A   
ATOM   3138  CG2 VAL A 332       7.011 -12.486  28.045  1.00 10.00      A   
ATOM   3139  C   VAL A 332       3.925 -10.609  26.712  1.00 10.00      A   
ATOM   3140  O   VAL A 332       3.404  -9.665  27.305  1.00 10.00      A   
ATOM   3141  N   LEU A 333       3.845 -10.778  25.396  1.00 10.00      A   
ATOM   3142  HN  LEU A 333       4.283 -11.559  24.994  1.00 10.00      A   
ATOM   3143  CA  LEU A 333       3.135  -9.843  24.526  1.00 10.00      A   
ATOM   3144  CB  LEU A 333       3.224 -10.332  23.075  1.00 10.00      A   
ATOM   3145  CG  LEU A 333       2.240  -9.717  22.077  1.00 10.00      A   
ATOM   3146  CD1 LEU A 333       2.666  -8.313  21.691  1.00 10.00      A   
ATOM   3147  CD2 LEU A 333       2.112 -10.598  20.843  1.00 10.00      A   
ATOM   3148  C   LEU A 333       1.674  -9.723  24.940  1.00 10.00      A   
ATOM   3149  O   LEU A 333       1.145  -8.621  25.100  1.00 10.00      A   
ATOM   3150  N   ALA A 334       1.036 -10.871  25.135  1.00 10.00      A   
ATOM   3151  HN  ALA A 334       1.523 -11.715  25.009  1.00 10.00      A   
ATOM   3152  CA  ALA A 334      -0.366 -10.922  25.524  1.00 10.00      A   
ATOM   3153  CB  ALA A 334      -0.845 -12.362  25.528  1.00 10.00      A   
ATOM   3154  C   ALA A 334      -0.596 -10.279  26.890  1.00 10.00      A   
ATOM   3155  O   ALA A 334      -1.671  -9.740  27.167  1.00 10.00      A   
ATOM   3156  N   SER A 335       0.422 -10.321  27.734  1.00 10.00      A   
ATOM   3157  HN  SER A 335       1.256 -10.749  27.455  1.00 10.00      A   
ATOM   3158  CA  SER A 335       0.332  -9.751  29.067  1.00 10.00      A   
ATOM   3159  CB  SER A 335       1.159 -10.586  30.056  1.00 10.00      A   
ATOM   3160  OG  SER A 335       0.561 -10.607  31.343  1.00 10.00      A   
ATOM   3161  HG  SER A 335       0.573  -9.717  31.715  1.00 10.00      A   
ATOM   3162  C   SER A 335       0.788  -8.288  29.081  1.00 10.00      A   
ATOM   3163  O   SER A 335       1.019  -7.715  30.145  1.00 10.00      A   
ATOM   3164  N   THR A 336       0.915  -7.687  27.901  1.00 10.00      A   
ATOM   3165  HN  THR A 336       0.722  -8.191  27.082  1.00 10.00      A   
ATOM   3166  CA  THR A 336       1.337  -6.295  27.796  1.00 10.00      A   
ATOM   3167  CB  THR A 336       2.811  -6.176  27.359  1.00 10.00      A   
ATOM   3168  OG1 THR A 336       3.603  -7.108  28.108  1.00 10.00      A   
ATOM   3169  HG1 THR A 336       3.420  -8.005  27.791  1.00 10.00      A   
ATOM   3170  CG2 THR A 336       3.330  -4.768  27.607  1.00 10.00      A   
ATOM   3171  C   THR A 336       0.444  -5.522  26.824  1.00 10.00      A   
ATOM   3172  O   THR A 336      -0.123  -4.487  27.179  1.00 10.00      A   
ATOM   3173  N   CYS A 337       0.310  -6.028  25.604  1.00 10.00      A   
ATOM   3174  HN  CYS A 337       0.773  -6.868  25.371  1.00 10.00      A   
ATOM   3175  CA  CYS A 337      -0.518  -5.368  24.602  1.00 10.00      A   
ATOM   3176  CB  CYS A 337      -0.008  -5.667  23.196  1.00 10.00      A   
ATOM   3177  SG  CYS A 337       1.754  -5.353  22.973  1.00 10.00      A   
ATOM   3178  HG  CYS A 337       2.056  -4.246  23.644  1.00 10.00      A   
ATOM   3179  C   CYS A 337      -1.974  -5.793  24.741  1.00 10.00      A   
ATOM   3180  O   CYS A 337      -2.416  -6.760  24.116  1.00 10.00      A   
ATOM   3181  N   LYS A 338      -2.715  -5.064  25.565  1.00 10.00      A   
ATOM   3182  HN  LYS A 338      -2.303  -4.307  26.034  1.00 10.00      A   
ATOM   3183  CA  LYS A 338      -4.120  -5.362  25.806  1.00 10.00      A   
ATOM   3184  CB  LYS A 338      -4.548  -4.861  27.186  1.00 10.00      A   
ATOM   3185  CG  LYS A 338      -3.996  -5.683  28.340  1.00 10.00      A   
ATOM   3186  CD  LYS A 338      -4.290  -7.165  28.148  1.00 10.00      A   
ATOM   3187  CE  LYS A 338      -3.718  -8.008  29.278  1.00 10.00      A   
ATOM   3188  NZ  LYS A 338      -3.841  -9.464  29.002  1.00 10.00      A   
ATOM   3189  HZ1 LYS A 338      -4.818  -9.694  28.726  1.00 10.00      A   
ATOM   3190  HZ2 LYS A 338      -3.600 -10.011  29.850  1.00 10.00      A   
ATOM   3191  HZ3 LYS A 338      -3.195  -9.743  28.231  1.00 10.00      A   
ATOM   3192  C   LYS A 338      -5.025  -4.791  24.726  1.00 10.00      A   
ATOM   3193  O   LYS A 338      -6.204  -5.134  24.648  1.00 10.00      A   
ATOM   3194  N   ASP A 339      -4.475  -3.921  23.892  1.00 10.00      A   
ATOM   3195  HN  ASP A 339      -3.531  -3.681  24.000  1.00 10.00      A   
ATOM   3196  CA  ASP A 339      -5.252  -3.317  22.814  1.00 10.00      A   
ATOM   3197  CB  ASP A 339      -5.190  -1.790  22.862  1.00 10.00      A   
ATOM   3198  CG  ASP A 339      -6.508  -1.149  22.464  1.00 10.00      A   
ATOM   3199  OD1 ASP A 339      -7.512  -1.350  23.186  1.00 10.00      A   
ATOM   3200  OD2 ASP A 339      -6.551  -0.438  21.437  1.00 10.00      A   
ATOM   3201  C   ASP A 339      -4.787  -3.827  21.458  1.00 10.00      A   
ATOM   3202  O   ASP A 339      -5.105  -3.243  20.421  1.00 10.00      A   
ATOM   3203  N   LEU A 340      -4.039  -4.926  21.478  1.00 10.00      A   
ATOM   3204  HN  LEU A 340      -3.837  -5.346  22.335  1.00 10.00      A   
ATOM   3205  CA  LEU A 340      -3.528  -5.532  20.257  1.00 10.00      A   
ATOM   3206  CB  LEU A 340      -2.558  -6.671  20.585  1.00 10.00      A   
ATOM   3207  CG  LEU A 340      -1.711  -7.189  19.418  1.00 10.00      A   
ATOM   3208  CD1 LEU A 340      -0.694  -6.142  18.987  1.00 10.00      A   
ATOM   3209  CD2 LEU A 340      -1.018  -8.491  19.786  1.00 10.00      A   
ATOM   3210  C   LEU A 340      -4.682  -6.065  19.420  1.00 10.00      A   
ATOM   3211  O   LEU A 340      -5.541  -6.788  19.923  1.00 10.00      A   
ATOM   3212  N   ARG A 341      -4.697  -5.699  18.150  1.00 10.00      A   
ATOM   3213  HN  ARG A 341      -3.974  -5.125  17.811  1.00 10.00      A   
ATOM   3214  CA  ARG A 341      -5.747  -6.122  17.240  1.00 10.00      A   
ATOM   3215  CB  ARG A 341      -6.285  -4.909  16.481  1.00 10.00      A   
ATOM   3216  CG  ARG A 341      -6.380  -3.642  17.308  1.00 10.00      A   
ATOM   3217  CD  ARG A 341      -7.557  -3.704  18.257  1.00 10.00      A   
ATOM   3218  NE  ARG A 341      -7.649  -2.508  19.084  1.00 10.00      A   
ATOM   3219  HE  ARG A 341      -6.970  -2.392  19.788  1.00 10.00      A   
ATOM   3220  CZ  ARG A 341      -8.579  -1.574  18.926  1.00 10.00      A   
ATOM   3221  NH1 ARG A 341      -9.487  -1.691  17.963  1.00 10.00      A   
ATOM   3222 HH11 ARG A 341     -10.221  -0.959  17.844  1.00 10.00      A   
ATOM   3223 HH12 ARG A 341      -9.470  -2.517  17.318  1.00 10.00      A   
ATOM   3224  NH2 ARG A 341      -8.608  -0.529  19.744  1.00 10.00      A   
ATOM   3225 HH21 ARG A 341      -7.894  -0.443  20.513  1.00 10.00      A   
ATOM   3226 HH22 ARG A 341      -9.336   0.211  19.629  1.00 10.00      A   
ATOM   3227  C   ARG A 341      -5.216  -7.115  16.222  1.00 10.00      A   
ATOM   3228  O   ARG A 341      -5.841  -8.147  15.957  1.00 10.00      A   
ATOM   3229  N   GLU A 342      -4.053  -6.801  15.663  1.00 10.00      A   
ATOM   3230  HN  GLU A 342      -3.583  -5.990  15.952  1.00 10.00      A   
ATOM   3231  CA  GLU A 342      -3.454  -7.638  14.643  1.00 10.00      A   
ATOM   3232  CB  GLU A 342      -3.466  -6.911  13.296  1.00 10.00      A   
ATOM   3233  CG  GLU A 342      -2.884  -7.717  12.152  1.00 10.00      A   
ATOM   3234  CD  GLU A 342      -3.004  -6.997  10.832  1.00 10.00      A   
ATOM   3235  OE1 GLU A 342      -4.069  -7.093  10.196  1.00 10.00      A   
ATOM   3236  OE2 GLU A 342      -2.027  -6.340  10.417  1.00 10.00      A   
ATOM   3237  C   GLU A 342      -2.039  -8.075  14.990  1.00 10.00      A   
ATOM   3238  O   GLU A 342      -1.218  -7.281  15.454  1.00 10.00      A   
ATOM   3239  N   LEU A 343      -1.770  -9.351  14.750  1.00 10.00      A   
ATOM   3240  HN  LEU A 343      -2.487  -9.927  14.394  1.00 10.00      A   
ATOM   3241  CA  LEU A 343      -0.462  -9.931  14.996  1.00 10.00      A   
ATOM   3242  CB  LEU A 343      -0.468 -10.753  16.288  1.00 10.00      A   
ATOM   3243  CG  LEU A 343       0.810 -11.541  16.586  1.00 10.00      A   
ATOM   3244  CD1 LEU A 343       1.967 -10.602  16.894  1.00 10.00      A   
ATOM   3245  CD2 LEU A 343       0.578 -12.510  17.729  1.00 10.00      A   
ATOM   3246  C   LEU A 343      -0.055 -10.809  13.814  1.00 10.00      A   
ATOM   3247  O   LEU A 343      -0.694 -11.825  13.534  1.00 10.00      A   
ATOM   3248  N   ARG A 344       0.984 -10.400  13.105  1.00 10.00      A   
ATOM   3249  HN  ARG A 344       1.455  -9.577  13.368  1.00 10.00      A   
ATOM   3250  CA  ARG A 344       1.466 -11.160  11.959  1.00 10.00      A   
ATOM   3251  CB  ARG A 344       1.414 -10.330  10.669  1.00 10.00      A   
ATOM   3252  CG  ARG A 344       0.024  -9.816  10.324  1.00 10.00      A   
ATOM   3253  CD  ARG A 344      -0.050  -9.259   8.908  1.00 10.00      A   
ATOM   3254  NE  ARG A 344      -1.245  -8.435   8.732  1.00 10.00      A   
ATOM   3255  HE  ARG A 344      -1.519  -7.880   9.502  1.00 10.00      A   
ATOM   3256  CZ  ARG A 344      -1.972  -8.363   7.617  1.00 10.00      A   
ATOM   3257  NH1 ARG A 344      -1.640  -9.063   6.535  1.00 10.00      A   
ATOM   3258 HH11 ARG A 344      -2.222  -8.995   5.665  1.00 10.00      A   
ATOM   3259 HH12 ARG A 344      -0.804  -9.679   6.547  1.00 10.00      A   
ATOM   3260  NH2 ARG A 344      -3.067  -7.618   7.608  1.00 10.00      A   
ATOM   3261 HH21 ARG A 344      -3.356  -7.089   8.467  1.00 10.00      A   
ATOM   3262 HH22 ARG A 344      -3.657  -7.555   6.748  1.00 10.00      A   
ATOM   3263  C   ARG A 344       2.878 -11.655  12.227  1.00 10.00      A   
ATOM   3264  O   ARG A 344       3.800 -10.860  12.400  1.00 10.00      A   
ATOM   3265  N   VAL A 345       3.031 -12.965  12.288  1.00 10.00      A   
ATOM   3266  HN  VAL A 345       2.248 -13.543  12.149  1.00 10.00      A   
ATOM   3267  CA  VAL A 345       4.326 -13.579  12.548  1.00 10.00      A   
ATOM   3268  CB  VAL A 345       4.209 -14.699  13.607  1.00 10.00      A   
ATOM   3269  CG1 VAL A 345       5.568 -15.328  13.882  1.00 10.00      A   
ATOM   3270  CG2 VAL A 345       3.601 -14.161  14.893  1.00 10.00      A   
ATOM   3271  C   VAL A 345       4.922 -14.151  11.265  1.00 10.00      A   
ATOM   3272  O   VAL A 345       4.363 -15.073  10.663  1.00 10.00      A   
ATOM   3273  N   PHE A 346       6.051 -13.591  10.851  1.00 10.00      A   
ATOM   3274  HN  PHE A 346       6.438 -12.852  11.374  1.00 10.00      A   
ATOM   3275  CA  PHE A 346       6.734 -14.036   9.644  1.00 10.00      A   
ATOM   3276  CB  PHE A 346       7.320 -12.838   8.888  1.00 10.00      A   
ATOM   3277  CG  PHE A 346       6.289 -11.863   8.388  1.00 10.00      A   
ATOM   3278  CD1 PHE A 346       5.774 -10.881   9.220  1.00 10.00      A   
ATOM   3279  CD2 PHE A 346       5.836 -11.927   7.079  1.00 10.00      A   
ATOM   3280  CE1 PHE A 346       4.827  -9.983   8.759  1.00 10.00      A   
ATOM   3281  CE2 PHE A 346       4.890 -11.034   6.611  1.00 10.00      A   
ATOM   3282  CZ  PHE A 346       4.384 -10.061   7.451  1.00 10.00      A   
ATOM   3283  C   PHE A 346       7.830 -15.052   9.975  1.00 10.00      A   
ATOM   3284  O   PHE A 346       8.611 -14.858  10.912  1.00 10.00      A   
ATOM   3285  N   PRO A 347       7.900 -16.157   9.211  1.00 10.00      A   
ATOM   3286  CA  PRO A 347       8.901 -17.209   9.424  1.00 10.00      A   
ATOM   3287  CB  PRO A 347       8.422 -18.343   8.516  1.00 10.00      A   
ATOM   3288  CG  PRO A 347       7.667 -17.655   7.431  1.00 10.00      A   
ATOM   3289  CD  PRO A 347       7.012 -16.461   8.072  1.00 10.00      A   
ATOM   3290  C   PRO A 347      10.295 -16.750   9.007  1.00 10.00      A   
ATOM   3291  O   PRO A 347      10.441 -15.965   8.069  1.00 10.00      A   
ATOM   3292  N   SER A 348      11.307 -17.219   9.729  1.00 10.00      A   
ATOM   3293  HN  SER A 348      11.119 -17.817  10.485  1.00 10.00      A   
ATOM   3294  CA  SER A 348      12.688 -16.858   9.441  1.00 10.00      A   
ATOM   3295  CB  SER A 348      13.558 -17.084  10.679  1.00 10.00      A   
ATOM   3296  OG  SER A 348      13.042 -18.137  11.479  1.00 10.00      A   
ATOM   3297  HG  SER A 348      12.382 -17.774  12.102  1.00 10.00      A   
ATOM   3298  C   SER A 348      13.222 -17.668   8.270  1.00 10.00      A   
ATOM   3299  O   SER A 348      13.563 -17.118   7.221  1.00 10.00      A   
ATOM   3300  N   GLU A 349      13.300 -18.978   8.461  1.00 10.00      A   
ATOM   3301  HN  GLU A 349      13.031 -19.348   9.327  1.00 10.00      A   
ATOM   3302  CA  GLU A 349      13.778 -19.878   7.425  1.00 10.00      A   
ATOM   3303  CB  GLU A 349      14.990 -20.678   7.915  1.00 10.00      A   
ATOM   3304  CG  GLU A 349      16.059 -19.857   8.622  1.00 10.00      A   
ATOM   3305  CD  GLU A 349      16.717 -18.822   7.730  1.00 10.00      A   
ATOM   3306  OE1 GLU A 349      16.733 -19.007   6.496  1.00 10.00      A   
ATOM   3307  OE2 GLU A 349      17.240 -17.824   8.269  1.00 10.00      A   
ATOM   3308  C   GLU A 349      12.663 -20.837   7.012  1.00 10.00      A   
ATOM   3309  O   GLU A 349      12.542 -21.932   7.559  1.00 10.00      A   
ATOM   3310  N   PRO A 350      11.832 -20.436   6.036  1.00 10.00      A   
ATOM   3311  CA  PRO A 350      10.719 -21.263   5.556  1.00 10.00      A   
ATOM   3312  CB  PRO A 350       9.864 -20.265   4.772  1.00 10.00      A   
ATOM   3313  CG  PRO A 350      10.837 -19.253   4.275  1.00 10.00      A   
ATOM   3314  CD  PRO A 350      11.909 -19.147   5.324  1.00 10.00      A   
ATOM   3315  C   PRO A 350      11.202 -22.380   4.636  1.00 10.00      A   
ATOM   3316  O   PRO A 350      10.417 -23.200   4.166  1.00 10.00      A   
ATOM   3317  N   PHE A 351      12.501 -22.408   4.386  1.00 10.00      A   
ATOM   3318  HN  PHE A 351      13.082 -21.731   4.790  1.00 10.00      A   
ATOM   3319  CA  PHE A 351      13.086 -23.417   3.522  1.00 10.00      A   
ATOM   3320  CB  PHE A 351      14.220 -22.812   2.689  1.00 10.00      A   
ATOM   3321  CG  PHE A 351      13.783 -21.687   1.790  1.00 10.00      A   
ATOM   3322  CD1 PHE A 351      14.281 -20.405   1.966  1.00 10.00      A   
ATOM   3323  CD2 PHE A 351      12.875 -21.916   0.768  1.00 10.00      A   
ATOM   3324  CE1 PHE A 351      13.879 -19.371   1.141  1.00 10.00      A   
ATOM   3325  CE2 PHE A 351      12.469 -20.888  -0.059  1.00 10.00      A   
ATOM   3326  CZ  PHE A 351      12.971 -19.614   0.128  1.00 10.00      A   
ATOM   3327  C   PHE A 351      13.586 -24.610   4.335  1.00 10.00      A   
ATOM   3328  O   PHE A 351      14.153 -25.556   3.786  1.00 10.00      A   
ATOM   3329  N   VAL A 352      13.380 -24.547   5.647  1.00 10.00      A   
ATOM   3330  HN  VAL A 352      12.919 -23.766   6.020  1.00 10.00      A   
ATOM   3331  CA  VAL A 352      13.794 -25.615   6.548  1.00 10.00      A   
ATOM   3332  CB  VAL A 352      14.841 -25.135   7.579  1.00 10.00      A   
ATOM   3333  CG1 VAL A 352      15.371 -26.308   8.392  1.00 10.00      A   
ATOM   3334  CG2 VAL A 352      15.986 -24.409   6.890  1.00 10.00      A   
ATOM   3335  C   VAL A 352      12.571 -26.159   7.274  1.00 10.00      A   
ATOM   3336  O   VAL A 352      11.844 -25.412   7.934  1.00 10.00      A   
ATOM   3337  N   MET A 353      12.336 -27.455   7.124  1.00 10.00      A   
ATOM   3338  HN  MET A 353      12.947 -27.989   6.570  1.00 10.00      A   
ATOM   3339  CA  MET A 353      11.194 -28.109   7.751  1.00 10.00      A   
ATOM   3340  CB  MET A 353      10.995 -29.513   7.175  1.00 10.00      A   
ATOM   3341  CG  MET A 353      10.110 -30.415   8.019  1.00 10.00      A   
ATOM   3342  SD  MET A 353      11.056 -31.702   8.855  1.00 10.00      A   
ATOM   3343  CE  MET A 353      10.327 -31.653  10.489  1.00 10.00      A   
ATOM   3344  C   MET A 353      11.330 -28.154   9.273  1.00 10.00      A   
ATOM   3345  O   MET A 353      10.354 -27.931   9.992  1.00 10.00      A   
ATOM   3346  N   GLU A 354      12.534 -28.438   9.756  1.00 10.00      A   
ATOM   3347  HN  GLU A 354      13.275 -28.592   9.134  1.00 10.00      A   
ATOM   3348  CA  GLU A 354      12.785 -28.507  11.194  1.00 10.00      A   
ATOM   3349  CB  GLU A 354      14.141 -29.154  11.481  1.00 10.00      A   
ATOM   3350  CG  GLU A 354      14.133 -30.677  11.453  1.00 10.00      A   
ATOM   3351  CD  GLU A 354      13.432 -31.292  12.653  1.00 10.00      A   
ATOM   3352  OE1 GLU A 354      13.364 -30.636  13.713  1.00 10.00      A   
ATOM   3353  OE2 GLU A 354      12.951 -32.440  12.542  1.00 10.00      A   
ATOM   3354  C   GLU A 354      12.735 -27.113  11.812  1.00 10.00      A   
ATOM   3355  O   GLU A 354      13.306 -26.166  11.267  1.00 10.00      A   
ATOM   3356  N   PRO A 355      12.043 -26.970  12.951  1.00 10.00      A   
ATOM   3357  CA  PRO A 355      11.904 -25.685  13.648  1.00 10.00      A   
ATOM   3358  CB  PRO A 355      11.012 -26.014  14.852  1.00 10.00      A   
ATOM   3359  CG  PRO A 355      10.354 -27.304  14.503  1.00 10.00      A   
ATOM   3360  CD  PRO A 355      11.338 -28.052  13.653  1.00 10.00      A   
ATOM   3361  C   PRO A 355      13.246 -25.139  14.129  1.00 10.00      A   
ATOM   3362  O   PRO A 355      14.021 -25.845  14.778  1.00 10.00      A   
ATOM   3363  N   ASN A 356      13.528 -23.889  13.786  1.00 10.00      A   
ATOM   3364  HN  ASN A 356      12.891 -23.384  13.235  1.00 10.00      A   
ATOM   3365  CA  ASN A 356      14.771 -23.246  14.201  1.00 10.00      A   
ATOM   3366  CB  ASN A 356      15.271 -22.241  13.151  1.00 10.00      A   
ATOM   3367  CG  ASN A 356      14.311 -21.092  12.891  1.00 10.00      A   
ATOM   3368  OD1 ASN A 356      13.095 -21.231  13.022  1.00 10.00      A   
ATOM   3369  ND2 ASN A 356      14.850 -19.947  12.504  1.00 10.00      A   
ATOM   3370 HD21 ASN A 356      15.828 -19.903  12.411  1.00 10.00      A   
ATOM   3371 HD22 ASN A 356      14.246 -19.191  12.317  1.00 10.00      A   
ATOM   3372  C   ASN A 356      14.593 -22.575  15.555  1.00 10.00      A   
ATOM   3373  O   ASN A 356      15.522 -22.508  16.356  1.00 10.00      A   
ATOM   3374  N   VAL A 357      13.385 -22.088  15.801  1.00 10.00      A   
ATOM   3375  HN  VAL A 357      12.692 -22.163  15.111  1.00 10.00      A   
ATOM   3376  CA  VAL A 357      13.059 -21.435  17.061  1.00 10.00      A   
ATOM   3377  CB  VAL A 357      12.703 -19.946  16.868  1.00 10.00      A   
ATOM   3378  CG1 VAL A 357      13.947 -19.138  16.540  1.00 10.00      A   
ATOM   3379  CG2 VAL A 357      11.650 -19.778  15.784  1.00 10.00      A   
ATOM   3380  C   VAL A 357      11.893 -22.148  17.735  1.00 10.00      A   
ATOM   3381  O   VAL A 357      11.156 -22.902  17.089  1.00 10.00      A   
ATOM   3382  N   ALA A 358      11.719 -21.898  19.022  1.00 10.00      A   
ATOM   3383  HN  ALA A 358      12.323 -21.259  19.475  1.00 10.00      A   
ATOM   3384  CA  ALA A 358      10.653 -22.529  19.782  1.00 10.00      A   
ATOM   3385  CB  ALA A 358      11.044 -22.655  21.247  1.00 10.00      A   
ATOM   3386  C   ALA A 358       9.336 -21.778  19.631  1.00 10.00      A   
ATOM   3387  O   ALA A 358       8.924 -21.036  20.523  1.00 10.00      A   
ATOM   3388  N   LEU A 359       8.695 -21.965  18.486  1.00 10.00      A   
ATOM   3389  HN  LEU A 359       9.096 -22.551  17.809  1.00 10.00      A   
ATOM   3390  CA  LEU A 359       7.416 -21.336  18.203  1.00 10.00      A   
ATOM   3391  CB  LEU A 359       7.545 -20.379  17.014  1.00 10.00      A   
ATOM   3392  CG  LEU A 359       6.354 -19.450  16.758  1.00 10.00      A   
ATOM   3393  CD1 LEU A 359       6.547 -18.115  17.462  1.00 10.00      A   
ATOM   3394  CD2 LEU A 359       6.124 -19.255  15.266  1.00 10.00      A   
ATOM   3395  C   LEU A 359       6.392 -22.421  17.897  1.00 10.00      A   
ATOM   3396  O   LEU A 359       6.487 -23.108  16.875  1.00 10.00      A   
ATOM   3397  N   THR A 360       5.424 -22.595  18.785  1.00 10.00      A   
ATOM   3398  HN  THR A 360       5.384 -22.008  19.584  1.00 10.00      A   
ATOM   3399  CA  THR A 360       4.409 -23.619  18.601  1.00 10.00      A   
ATOM   3400  CB  THR A 360       4.505 -24.694  19.703  1.00 10.00      A   
ATOM   3401  OG1 THR A 360       4.277 -24.106  20.993  1.00 10.00      A   
ATOM   3402  HG1 THR A 360       4.974 -23.451  21.181  1.00 10.00      A   
ATOM   3403  CG2 THR A 360       5.871 -25.360  19.696  1.00 10.00      A   
ATOM   3404  C   THR A 360       3.012 -23.011  18.608  1.00 10.00      A   
ATOM   3405  O   THR A 360       2.844 -21.809  18.396  1.00 10.00      A   
ATOM   3406  N   GLU A 361       2.010 -23.848  18.844  1.00 10.00      A   
ATOM   3407  HN  GLU A 361       2.203 -24.806  18.988  1.00 10.00      A   
ATOM   3408  CA  GLU A 361       0.632 -23.400  18.897  1.00 10.00      A   
ATOM   3409  CB  GLU A 361      -0.318 -24.585  18.697  1.00 10.00      A   
ATOM   3410  CG  GLU A 361      -0.152 -25.710  19.708  1.00 10.00      A   
ATOM   3411  CD  GLU A 361       0.855 -26.760  19.279  1.00 10.00      A   
ATOM   3412  OE1 GLU A 361       0.432 -27.875  18.924  1.00 10.00      A   
ATOM   3413  OE2 GLU A 361       2.073 -26.478  19.316  1.00 10.00      A   
ATOM   3414  C   GLU A 361       0.357 -22.711  20.231  1.00 10.00      A   
ATOM   3415  O   GLU A 361      -0.621 -21.975  20.375  1.00 10.00      A   
ATOM   3416  N   GLN A 362       1.250 -22.947  21.195  1.00 10.00      A   
ATOM   3417  HN  GLN A 362       2.014 -23.531  20.999  1.00 10.00      A   
ATOM   3418  CA  GLN A 362       1.133 -22.366  22.528  1.00 10.00      A   
ATOM   3419  CB  GLN A 362       2.274 -22.847  23.434  1.00 10.00      A   
ATOM   3420  CG  GLN A 362       2.070 -22.549  24.913  1.00 10.00      A   
ATOM   3421  CD  GLN A 362       0.915 -23.327  25.514  1.00 10.00      A   
ATOM   3422  OE1 GLN A 362       0.615 -24.444  25.096  1.00 10.00      A   
ATOM   3423  NE2 GLN A 362       0.252 -22.738  26.493  1.00 10.00      A   
ATOM   3424 HE21 GLN A 362       0.539 -21.842  26.774  1.00 10.00      A   
ATOM   3425 HE22 GLN A 362      -0.495 -23.227  26.903  1.00 10.00      A   
ATOM   3426  C   GLN A 362       1.135 -20.847  22.451  1.00 10.00      A   
ATOM   3427  O   GLN A 362       0.293 -20.188  23.068  1.00 10.00      A   
ATOM   3428  N   GLY A 363       2.079 -20.301  21.686  1.00 10.00      A   
ATOM   3429  HN  GLY A 363       2.735 -20.882  21.237  1.00 10.00      A   
ATOM   3430  CA  GLY A 363       2.173 -18.866  21.527  1.00 10.00      A   
ATOM   3431  C   GLY A 363       0.890 -18.262  20.993  1.00 10.00      A   
ATOM   3432  O   GLY A 363       0.467 -17.200  21.441  1.00 10.00      A   
ATOM   3433  N   LEU A 364       0.264 -18.949  20.046  1.00 10.00      A   
ATOM   3434  HN  LEU A 364       0.649 -19.793  19.739  1.00 10.00      A   
ATOM   3435  CA  LEU A 364      -0.982 -18.483  19.450  1.00 10.00      A   
ATOM   3436  CB  LEU A 364      -1.411 -19.427  18.317  1.00 10.00      A   
ATOM   3437  CG  LEU A 364      -1.915 -18.767  17.026  1.00 10.00      A   
ATOM   3438  CD1 LEU A 364      -2.373 -19.816  16.024  1.00 10.00      A   
ATOM   3439  CD2 LEU A 364      -3.037 -17.774  17.314  1.00 10.00      A   
ATOM   3440  C   LEU A 364      -2.080 -18.402  20.505  1.00 10.00      A   
ATOM   3441  O   LEU A 364      -2.694 -17.353  20.695  1.00 10.00      A   
ATOM   3442  N   VAL A 365      -2.296 -19.511  21.203  1.00 10.00      A   
ATOM   3443  HN  VAL A 365      -1.746 -20.305  21.014  1.00 10.00      A   
ATOM   3444  CA  VAL A 365      -3.324 -19.592  22.240  1.00 10.00      A   
ATOM   3445  CB  VAL A 365      -3.361 -20.990  22.899  1.00 10.00      A   
ATOM   3446  CG1 VAL A 365      -4.471 -21.076  23.939  1.00 10.00      A   
ATOM   3447  CG2 VAL A 365      -3.527 -22.078  21.851  1.00 10.00      A   
ATOM   3448  C   VAL A 365      -3.124 -18.527  23.321  1.00 10.00      A   
ATOM   3449  O   VAL A 365      -4.078 -17.852  23.727  1.00 10.00      A   
ATOM   3450  N   SER A 366      -1.883 -18.376  23.769  1.00 10.00      A   
ATOM   3451  HN  SER A 366      -1.169 -18.941  23.396  1.00 10.00      A   
ATOM   3452  CA  SER A 366      -1.550 -17.402  24.805  1.00 10.00      A   
ATOM   3453  CB  SER A 366      -0.059 -17.465  25.151  1.00 10.00      A   
ATOM   3454  OG  SER A 366       0.327 -18.780  25.516  1.00 10.00      A   
ATOM   3455  HG  SER A 366       1.069 -19.057  24.962  1.00 10.00      A   
ATOM   3456  C   SER A 366      -1.948 -15.980  24.402  1.00 10.00      A   
ATOM   3457  O   SER A 366      -2.497 -15.229  25.211  1.00 10.00      A   
ATOM   3458  N   VAL A 367      -1.697 -15.616  23.146  1.00 10.00      A   
ATOM   3459  HN  VAL A 367      -1.285 -16.261  22.532  1.00 10.00      A   
ATOM   3460  CA  VAL A 367      -2.027 -14.278  22.667  1.00 10.00      A   
ATOM   3461  CB  VAL A 367      -1.390 -13.956  21.295  1.00 10.00      A   
ATOM   3462  CG1 VAL A 367      -1.662 -12.511  20.900  1.00 10.00      A   
ATOM   3463  CG2 VAL A 367       0.109 -14.197  21.339  1.00 10.00      A   
ATOM   3464  C   VAL A 367      -3.537 -14.054  22.617  1.00 10.00      A   
ATOM   3465  O   VAL A 367      -4.019 -12.990  22.995  1.00 10.00      A   
ATOM   3466  N   SER A 368      -4.284 -15.062  22.174  1.00 10.00      A   
ATOM   3467  HN  SER A 368      -3.850 -15.896  21.886  1.00 10.00      A   
ATOM   3468  CA  SER A 368      -5.737 -14.949  22.090  1.00 10.00      A   
ATOM   3469  CB  SER A 368      -6.334 -16.142  21.339  1.00 10.00      A   
ATOM   3470  OG  SER A 368      -5.463 -17.256  21.379  1.00 10.00      A   
ATOM   3471  HG  SER A 368      -5.326 -17.524  22.295  1.00 10.00      A   
ATOM   3472  C   SER A 368      -6.379 -14.801  23.471  1.00 10.00      A   
ATOM   3473  O   SER A 368      -7.436 -14.177  23.609  1.00 10.00      A   
ATOM   3474  N   MET A 369      -5.740 -15.378  24.485  1.00 10.00      A   
ATOM   3475  HN  MET A 369      -4.907 -15.870  24.308  1.00 10.00      A   
ATOM   3476  CA  MET A 369      -6.244 -15.300  25.853  1.00 10.00      A   
ATOM   3477  CB  MET A 369      -5.714 -16.460  26.700  1.00 10.00      A   
ATOM   3478  CG  MET A 369      -6.519 -17.744  26.583  1.00 10.00      A   
ATOM   3479  SD  MET A 369      -6.047 -18.979  27.813  1.00 10.00      A   
ATOM   3480  CE  MET A 369      -7.155 -20.323  27.386  1.00 10.00      A   
ATOM   3481  C   MET A 369      -5.850 -13.979  26.499  1.00 10.00      A   
ATOM   3482  O   MET A 369      -6.590 -13.429  27.316  1.00 10.00      A   
ATOM   3483  N   GLY A 370      -4.682 -13.476  26.124  1.00 10.00      A   
ATOM   3484  HN  GLY A 370      -4.138 -13.959  25.462  1.00 10.00      A   
ATOM   3485  CA  GLY A 370      -4.198 -12.230  26.680  1.00 10.00      A   
ATOM   3486  C   GLY A 370      -4.818 -11.011  26.030  1.00 10.00      A   
ATOM   3487  O   GLY A 370      -5.278 -10.103  26.723  1.00 10.00      A   
ATOM   3488  N   CYS A 371      -4.836 -10.987  24.708  1.00 10.00      A   
ATOM   3489  HN  CYS A 371      -4.468 -11.749  24.206  1.00 10.00      A   
ATOM   3490  CA  CYS A 371      -5.396  -9.866  23.970  1.00 10.00      A   
ATOM   3491  CB  CYS A 371      -4.595  -9.616  22.691  1.00 10.00      A   
ATOM   3492  SG  CYS A 371      -2.806  -9.550  22.941  1.00 10.00      A   
ATOM   3493  HG  CYS A 371      -2.511  -8.370  23.471  1.00 10.00      A   
ATOM   3494  C   CYS A 371      -6.868 -10.105  23.643  1.00 10.00      A   
ATOM   3495  O   CYS A 371      -7.205 -10.976  22.840  1.00 10.00      A   
ATOM   3496  N   PRO A 372      -7.766  -9.334  24.275  1.00 10.00      A   
ATOM   3497  CA  PRO A 372      -9.210  -9.458  24.072  1.00 10.00      A   
ATOM   3498  CB  PRO A 372      -9.814  -8.773  25.309  1.00 10.00      A   
ATOM   3499  CG  PRO A 372      -8.655  -8.328  26.149  1.00 10.00      A   
ATOM   3500  CD  PRO A 372      -7.454  -8.290  25.255  1.00 10.00      A   
ATOM   3501  C   PRO A 372      -9.687  -8.756  22.803  1.00 10.00      A   
ATOM   3502  O   PRO A 372     -10.842  -8.896  22.401  1.00 10.00      A   
ATOM   3503  N   LYS A 373      -8.799  -8.006  22.169  1.00 10.00      A   
ATOM   3504  HN  LYS A 373      -7.888  -7.938  22.523  1.00 10.00      A   
ATOM   3505  CA  LYS A 373      -9.149  -7.284  20.957  1.00 10.00      A   
ATOM   3506  CB  LYS A 373      -8.743  -5.812  21.065  1.00 10.00      A   
ATOM   3507  CG  LYS A 373      -9.623  -4.987  21.990  1.00 10.00      A   
ATOM   3508  CD  LYS A 373      -9.617  -3.523  21.585  1.00 10.00      A   
ATOM   3509  CE  LYS A 373     -10.595  -2.703  22.408  1.00 10.00      A   
ATOM   3510  NZ  LYS A 373      -9.997  -2.245  23.690  1.00 10.00      A   
ATOM   3511  HZ1 LYS A 373      -9.060  -1.811  23.515  1.00 10.00      A   
ATOM   3512  HZ2 LYS A 373      -9.878  -3.047  24.341  1.00 10.00      A   
ATOM   3513  HZ3 LYS A 373     -10.614  -1.538  24.138  1.00 10.00      A   
ATOM   3514  C   LYS A 373      -8.537  -7.921  19.714  1.00 10.00      A   
ATOM   3515  O   LYS A 373      -8.486  -7.302  18.654  1.00 10.00      A   
ATOM   3516  N   LEU A 374      -8.074  -9.161  19.846  1.00 10.00      A   
ATOM   3517  HN  LEU A 374      -8.133  -9.608  20.715  1.00 10.00      A   
ATOM   3518  CA  LEU A 374      -7.483  -9.870  18.717  1.00 10.00      A   
ATOM   3519  CB  LEU A 374      -6.821 -11.169  19.174  1.00 10.00      A   
ATOM   3520  CG  LEU A 374      -5.312 -11.136  19.393  1.00 10.00      A   
ATOM   3521  CD1 LEU A 374      -4.764 -12.552  19.436  1.00 10.00      A   
ATOM   3522  CD2 LEU A 374      -4.616 -10.317  18.315  1.00 10.00      A   
ATOM   3523  C   LEU A 374      -8.543 -10.191  17.674  1.00 10.00      A   
ATOM   3524  O   LEU A 374      -9.482 -10.941  17.946  1.00 10.00      A   
ATOM   3525  N   GLU A 375      -8.388  -9.629  16.485  1.00 10.00      A   
ATOM   3526  HN  GLU A 375      -7.618  -9.038  16.330  1.00 10.00      A   
ATOM   3527  CA  GLU A 375      -9.341  -9.857  15.408  1.00 10.00      A   
ATOM   3528  CB  GLU A 375     -10.297  -8.667  15.292  1.00 10.00      A   
ATOM   3529  CG  GLU A 375      -9.608  -7.351  14.967  1.00 10.00      A   
ATOM   3530  CD  GLU A 375     -10.437  -6.480  14.055  1.00 10.00      A   
ATOM   3531  OE1 GLU A 375     -10.751  -6.922  12.930  1.00 10.00      A   
ATOM   3532  OE2 GLU A 375     -10.772  -5.346  14.451  1.00 10.00      A   
ATOM   3533  C   GLU A 375      -8.637 -10.092  14.074  1.00 10.00      A   
ATOM   3534  O   GLU A 375      -9.284 -10.263  13.041  1.00 10.00      A   
ATOM   3535  N   SER A 376      -7.316 -10.106  14.100  1.00 10.00      A   
ATOM   3536  HN  SER A 376      -6.851  -9.983  14.954  1.00 10.00      A   
ATOM   3537  CA  SER A 376      -6.532 -10.309  12.897  1.00 10.00      A   
ATOM   3538  CB  SER A 376      -6.290  -8.961  12.208  1.00 10.00      A   
ATOM   3539  OG  SER A 376      -5.780  -9.130  10.898  1.00 10.00      A   
ATOM   3540  HG  SER A 376      -5.320  -8.319  10.624  1.00 10.00      A   
ATOM   3541  C   SER A 376      -5.204 -10.971  13.252  1.00 10.00      A   
ATOM   3542  O   SER A 376      -4.333 -10.346  13.853  1.00 10.00      A   
ATOM   3543  N   VAL A 377      -5.060 -12.243  12.911  1.00 10.00      A   
ATOM   3544  HN  VAL A 377      -5.794 -12.707  12.451  1.00 10.00      A   
ATOM   3545  CA  VAL A 377      -3.832 -12.965  13.215  1.00 10.00      A   
ATOM   3546  CB  VAL A 377      -4.020 -13.957  14.388  1.00 10.00      A   
ATOM   3547  CG1 VAL A 377      -2.697 -14.603  14.774  1.00 10.00      A   
ATOM   3548  CG2 VAL A 377      -4.649 -13.271  15.591  1.00 10.00      A   
ATOM   3549  C   VAL A 377      -3.302 -13.730  12.008  1.00 10.00      A   
ATOM   3550  O   VAL A 377      -4.053 -14.417  11.313  1.00 10.00      A   
ATOM   3551  N   LEU A 378      -2.007 -13.582  11.765  1.00 10.00      A   
ATOM   3552  HN  LEU A 378      -1.483 -12.983  12.347  1.00 10.00      A   
ATOM   3553  CA  LEU A 378      -1.320 -14.278  10.691  1.00 10.00      A   
ATOM   3554  CB  LEU A 378      -0.762 -13.290   9.660  1.00 10.00      A   
ATOM   3555  CG  LEU A 378       0.161 -13.875   8.583  1.00 10.00      A   
ATOM   3556  CD1 LEU A 378      -0.584 -14.879   7.717  1.00 10.00      A   
ATOM   3557  CD2 LEU A 378       0.753 -12.767   7.725  1.00 10.00      A   
ATOM   3558  C   LEU A 378      -0.190 -15.074  11.326  1.00 10.00      A   
ATOM   3559  O   LEU A 378       0.847 -14.517  11.687  1.00 10.00      A   
ATOM   3560  N   TYR A 379      -0.398 -16.369  11.477  1.00 10.00      A   
ATOM   3561  HN  TYR A 379      -1.230 -16.763  11.134  1.00 10.00      A   
ATOM   3562  CA  TYR A 379       0.577 -17.228  12.126  1.00 10.00      A   
ATOM   3563  CB  TYR A 379      -0.099 -17.964  13.286  1.00 10.00      A   
ATOM   3564  CG  TYR A 379       0.808 -18.300  14.447  1.00 10.00      A   
ATOM   3565  CD1 TYR A 379       1.485 -17.303  15.136  1.00 10.00      A   
ATOM   3566  CD2 TYR A 379       0.968 -19.612  14.870  1.00 10.00      A   
ATOM   3567  CE1 TYR A 379       2.296 -17.604  16.212  1.00 10.00      A   
ATOM   3568  CE2 TYR A 379       1.781 -19.925  15.942  1.00 10.00      A   
ATOM   3569  CZ  TYR A 379       2.442 -18.917  16.612  1.00 10.00      A   
ATOM   3570  OH  TYR A 379       3.235 -19.220  17.694  1.00 10.00      A   
ATOM   3571  HH  TYR A 379       3.221 -20.173  17.848  1.00 10.00      A   
ATOM   3572  C   TYR A 379       1.190 -18.243  11.172  1.00 10.00      A   
ATOM   3573  O   TYR A 379       0.505 -18.823  10.323  1.00 10.00      A   
ATOM   3574  N   PHE A 380       2.487 -18.442  11.331  1.00 10.00      A   
ATOM   3575  HN  PHE A 380       2.960 -17.922  12.014  1.00 10.00      A   
ATOM   3576  CA  PHE A 380       3.244 -19.400  10.543  1.00 10.00      A   
ATOM   3577  CB  PHE A 380       4.205 -18.676   9.595  1.00 10.00      A   
ATOM   3578  CG  PHE A 380       3.686 -18.486   8.197  1.00 10.00      A   
ATOM   3579  CD1 PHE A 380       2.663 -17.589   7.936  1.00 10.00      A   
ATOM   3580  CD2 PHE A 380       4.238 -19.192   7.141  1.00 10.00      A   
ATOM   3581  CE1 PHE A 380       2.198 -17.402   6.647  1.00 10.00      A   
ATOM   3582  CE2 PHE A 380       3.777 -19.012   5.849  1.00 10.00      A   
ATOM   3583  CZ  PHE A 380       2.758 -18.113   5.601  1.00 10.00      A   
ATOM   3584  C   PHE A 380       4.043 -20.271  11.503  1.00 10.00      A   
ATOM   3585  O   PHE A 380       4.951 -19.783  12.171  1.00 10.00      A   
ATOM   3586  N   CYS A 381       3.696 -21.542  11.601  1.00 10.00      A   
ATOM   3587  HN  CYS A 381       2.958 -21.886  11.050  1.00 10.00      A   
ATOM   3588  CA  CYS A 381       4.397 -22.442  12.511  1.00 10.00      A   
ATOM   3589  CB  CYS A 381       3.575 -22.663  13.782  1.00 10.00      A   
ATOM   3590  SG  CYS A 381       1.831 -23.031  13.483  1.00 10.00      A   
ATOM   3591  HG  CYS A 381       1.551 -24.178  14.095  1.00 10.00      A   
ATOM   3592  C   CYS A 381       4.741 -23.775  11.849  1.00 10.00      A   
ATOM   3593  O   CYS A 381       4.326 -24.048  10.722  1.00 10.00      A   
ATOM   3594  N   ARG A 382       5.503 -24.599  12.556  1.00 10.00      A   
ATOM   3595  HN  ARG A 382       5.810 -24.320  13.446  1.00 10.00      A   
ATOM   3596  CA  ARG A 382       5.906 -25.904  12.043  1.00 10.00      A   
ATOM   3597  CB  ARG A 382       7.366 -26.204  12.400  1.00 10.00      A   
ATOM   3598  CG  ARG A 382       8.394 -25.605  11.449  1.00 10.00      A   
ATOM   3599  CD  ARG A 382       8.645 -24.136  11.744  1.00 10.00      A   
ATOM   3600  NE  ARG A 382       9.892 -23.655  11.151  1.00 10.00      A   
ATOM   3601  HE  ARG A 382      10.366 -24.264  10.540  1.00 10.00      A   
ATOM   3602  CZ  ARG A 382      10.409 -22.449  11.390  1.00 10.00      A   
ATOM   3603  NH1 ARG A 382       9.786 -21.604  12.203  1.00 10.00      A   
ATOM   3604 HH11 ARG A 382       8.891 -21.880  12.658  1.00 10.00      A   
ATOM   3605 HH12 ARG A 382      10.190 -20.649  12.390  1.00 10.00      A   
ATOM   3606  NH2 ARG A 382      11.553 -22.089  10.822  1.00 10.00      A   
ATOM   3607 HH21 ARG A 382      11.954 -21.146  11.017  1.00 10.00      A   
ATOM   3608 HH22 ARG A 382      12.065 -22.744  10.185  1.00 10.00      A   
ATOM   3609  C   ARG A 382       5.001 -27.022  12.558  1.00 10.00      A   
ATOM   3610  O   ARG A 382       5.138 -28.178  12.153  1.00 10.00      A   
ATOM   3611  N   GLN A 383       4.072 -26.676  13.441  1.00 10.00      A   
ATOM   3612  HN  GLN A 383       3.981 -25.734  13.700  1.00 10.00      A   
ATOM   3613  CA  GLN A 383       3.157 -27.660  14.011  1.00 10.00      A   
ATOM   3614  CB  GLN A 383       3.817 -28.410  15.174  1.00 10.00      A   
ATOM   3615  CG  GLN A 383       3.998 -27.585  16.441  1.00 10.00      A   
ATOM   3616  CD  GLN A 383       4.709 -28.354  17.538  1.00 10.00      A   
ATOM   3617  OE1 GLN A 383       5.643 -29.114  17.282  1.00 10.00      A   
ATOM   3618  NE2 GLN A 383       4.259 -28.177  18.771  1.00 10.00      A   
ATOM   3619 HE21 GLN A 383       3.497 -27.561  18.905  1.00 10.00      A   
ATOM   3620 HE22 GLN A 383       4.693 -28.672  19.497  1.00 10.00      A   
ATOM   3621  C   GLN A 383       1.869 -26.994  14.478  1.00 10.00      A   
ATOM   3622  O   GLN A 383       1.814 -25.770  14.627  1.00 10.00      A   
ATOM   3623  N   MET A 384       0.843 -27.803  14.702  1.00 10.00      A   
ATOM   3624  HN  MET A 384       0.954 -28.769  14.558  1.00 10.00      A   
ATOM   3625  CA  MET A 384      -0.448 -27.310  15.155  1.00 10.00      A   
ATOM   3626  CB  MET A 384      -1.168 -26.578  14.017  1.00 10.00      A   
ATOM   3627  CG  MET A 384      -2.523 -25.997  14.395  1.00 10.00      A   
ATOM   3628  SD  MET A 384      -2.445 -24.908  15.832  1.00 10.00      A   
ATOM   3629  CE  MET A 384      -1.423 -23.578  15.203  1.00 10.00      A   
ATOM   3630  C   MET A 384      -1.295 -28.474  15.650  1.00 10.00      A   
ATOM   3631  O   MET A 384      -1.180 -29.590  15.138  1.00 10.00      A   
ATOM   3632  N   THR A 385      -2.132 -28.219  16.647  1.00 10.00      A   
ATOM   3633  HN  THR A 385      -2.177 -27.312  17.016  1.00 10.00      A   
ATOM   3634  CA  THR A 385      -2.991 -29.251  17.201  1.00 10.00      A   
ATOM   3635  CB  THR A 385      -2.595 -29.606  18.646  1.00 10.00      A   
ATOM   3636  OG1 THR A 385      -2.085 -28.444  19.316  1.00 10.00      A   
ATOM   3637  HG1 THR A 385      -1.168 -28.274  19.026  1.00 10.00      A   
ATOM   3638  CG2 THR A 385      -1.547 -30.705  18.660  1.00 10.00      A   
ATOM   3639  C   THR A 385      -4.455 -28.822  17.163  1.00 10.00      A   
ATOM   3640  O   THR A 385      -4.765 -27.629  17.241  1.00 10.00      A   
ATOM   3641  N   ASN A 386      -5.349 -29.799  17.042  1.00 10.00      A   
ATOM   3642  HN  ASN A 386      -5.028 -30.733  16.982  1.00 10.00      A   
ATOM   3643  CA  ASN A 386      -6.786 -29.533  16.990  1.00 10.00      A   
ATOM   3644  CB  ASN A 386      -7.574 -30.817  16.716  1.00 10.00      A   
ATOM   3645  CG  ASN A 386      -7.597 -31.205  15.251  1.00 10.00      A   
ATOM   3646  OD1 ASN A 386      -8.251 -30.558  14.435  1.00 10.00      A   
ATOM   3647  ND2 ASN A 386      -6.913 -32.282  14.913  1.00 10.00      A   
ATOM   3648 HD21 ASN A 386      -6.428 -32.768  15.617  1.00 10.00      A   
ATOM   3649 HD22 ASN A 386      -6.926 -32.564  13.971  1.00 10.00      A   
ATOM   3650  C   ASN A 386      -7.283 -28.892  18.283  1.00 10.00      A   
ATOM   3651  O   ASN A 386      -8.058 -27.934  18.254  1.00 10.00      A   
ATOM   3652  N   ALA A 387      -6.820 -29.418  19.416  1.00 10.00      A   
ATOM   3653  HN  ALA A 387      -6.197 -30.174  19.368  1.00 10.00      A   
ATOM   3654  CA  ALA A 387      -7.214 -28.910  20.726  1.00 10.00      A   
ATOM   3655  CB  ALA A 387      -6.538 -29.716  21.822  1.00 10.00      A   
ATOM   3656  C   ALA A 387      -6.873 -27.430  20.867  1.00 10.00      A   
ATOM   3657  O   ALA A 387      -7.648 -26.652  21.433  1.00 10.00      A   
ATOM   3658  N   ALA A 388      -5.717 -27.047  20.339  1.00 10.00      A   
ATOM   3659  HN  ALA A 388      -5.148 -27.713  19.899  1.00 10.00      A   
ATOM   3660  CA  ALA A 388      -5.276 -25.663  20.394  1.00 10.00      A   
ATOM   3661  CB  ALA A 388      -3.848 -25.535  19.889  1.00 10.00      A   
ATOM   3662  C   ALA A 388      -6.210 -24.776  19.580  1.00 10.00      A   
ATOM   3663  O   ALA A 388      -6.709 -23.769  20.076  1.00 10.00      A   
ATOM   3664  N   LEU A 389      -6.468 -25.183  18.338  1.00 10.00      A   
ATOM   3665  HN  LEU A 389      -6.052 -26.012  18.014  1.00 10.00      A   
ATOM   3666  CA  LEU A 389      -7.343 -24.434  17.438  1.00 10.00      A   
ATOM   3667  CB  LEU A 389      -7.469 -25.146  16.091  1.00 10.00      A   
ATOM   3668  CG  LEU A 389      -6.223 -25.139  15.204  1.00 10.00      A   
ATOM   3669  CD1 LEU A 389      -6.396 -26.090  14.029  1.00 10.00      A   
ATOM   3670  CD2 LEU A 389      -5.929 -23.729  14.715  1.00 10.00      A   
ATOM   3671  C   LEU A 389      -8.725 -24.216  18.045  1.00 10.00      A   
ATOM   3672  O   LEU A 389      -9.253 -23.103  18.014  1.00 10.00      A   
ATOM   3673  N   ILE A 390      -9.305 -25.279  18.599  1.00 10.00      A   
ATOM   3674  HN  ILE A 390      -8.838 -26.145  18.577  1.00 10.00      A   
ATOM   3675  CA  ILE A 390     -10.619 -25.191  19.224  1.00 10.00      A   
ATOM   3676  CB  ILE A 390     -11.079 -26.563  19.766  1.00 10.00      A   
ATOM   3677  CG1 ILE A 390     -11.225 -27.562  18.613  1.00 10.00      A   
ATOM   3678  CG2 ILE A 390     -12.392 -26.433  20.528  1.00 10.00      A   
ATOM   3679  CD1 ILE A 390     -11.421 -28.997  19.054  1.00 10.00      A   
ATOM   3680  C   ILE A 390     -10.597 -24.166  20.358  1.00 10.00      A   
ATOM   3681  O   ILE A 390     -11.521 -23.361  20.506  1.00 10.00      A   
ATOM   3682  N   THR A 391      -9.526 -24.191  21.141  1.00 10.00      A   
ATOM   3683  HN  THR A 391      -8.821 -24.853  20.966  1.00 10.00      A   
ATOM   3684  CA  THR A 391      -9.370 -23.268  22.254  1.00 10.00      A   
ATOM   3685  CB  THR A 391      -8.119 -23.615  23.087  1.00 10.00      A   
ATOM   3686  OG1 THR A 391      -8.228 -24.969  23.552  1.00 10.00      A   
ATOM   3687  HG1 THR A 391      -7.887 -25.570  22.875  1.00 10.00      A   
ATOM   3688  CG2 THR A 391      -7.984 -22.689  24.284  1.00 10.00      A   
ATOM   3689  C   THR A 391      -9.298 -21.820  21.759  1.00 10.00      A   
ATOM   3690  O   THR A 391      -9.990 -20.948  22.282  1.00 10.00      A   
ATOM   3691  N   ILE A 392      -8.493 -21.581  20.727  1.00 10.00      A   
ATOM   3692  HN  ILE A 392      -7.991 -22.329  20.329  1.00 10.00      A   
ATOM   3693  CA  ILE A 392      -8.332 -20.239  20.160  1.00 10.00      A   
ATOM   3694  CB  ILE A 392      -7.344 -20.246  18.970  1.00 10.00      A   
ATOM   3695  CG1 ILE A 392      -5.981 -20.773  19.414  1.00 10.00      A   
ATOM   3696  CG2 ILE A 392      -7.206 -18.856  18.360  1.00 10.00      A   
ATOM   3697  CD1 ILE A 392      -5.058 -21.136  18.273  1.00 10.00      A   
ATOM   3698  C   ILE A 392      -9.676 -19.680  19.697  1.00 10.00      A   
ATOM   3699  O   ILE A 392      -9.989 -18.507  19.924  1.00 10.00      A   
ATOM   3700  N   ALA A 393     -10.472 -20.529  19.055  1.00 10.00      A   
ATOM   3701  HN  ALA A 393     -10.165 -21.452  18.910  1.00 10.00      A   
ATOM   3702  CA  ALA A 393     -11.781 -20.130  18.556  1.00 10.00      A   
ATOM   3703  CB  ALA A 393     -12.410 -21.260  17.759  1.00 10.00      A   
ATOM   3704  C   ALA A 393     -12.701 -19.711  19.694  1.00 10.00      A   
ATOM   3705  O   ALA A 393     -13.397 -18.702  19.598  1.00 10.00      A   
ATOM   3706  N   ARG A 394     -12.683 -20.485  20.775  1.00 10.00      A   
ATOM   3707  HN  ARG A 394     -12.089 -21.268  20.794  1.00 10.00      A   
ATOM   3708  CA  ARG A 394     -13.517 -20.204  21.935  1.00 10.00      A   
ATOM   3709  CB  ARG A 394     -13.592 -21.431  22.847  1.00 10.00      A   
ATOM   3710  CG  ARG A 394     -14.074 -22.685  22.136  1.00 10.00      A   
ATOM   3711  CD  ARG A 394     -14.165 -23.877  23.073  1.00 10.00      A   
ATOM   3712  NE  ARG A 394     -15.245 -23.732  24.047  1.00 10.00      A   
ATOM   3713  HE  ARG A 394     -15.043 -23.231  24.872  1.00 10.00      A   
ATOM   3714  CZ  ARG A 394     -16.474 -24.230  23.887  1.00 10.00      A   
ATOM   3715  NH1 ARG A 394     -16.783 -24.910  22.788  1.00 10.00      A   
ATOM   3716 HH11 ARG A 394     -16.073 -25.061  22.038  1.00 10.00      A   
ATOM   3717 HH12 ARG A 394     -17.744 -25.297  22.669  1.00 10.00      A   
ATOM   3718  NH2 ARG A 394     -17.392 -24.043  24.827  1.00 10.00      A   
ATOM   3719 HH21 ARG A 394     -17.160 -23.508  25.696  1.00 10.00      A   
ATOM   3720 HH22 ARG A 394     -18.353 -24.429  24.706  1.00 10.00      A   
ATOM   3721  C   ARG A 394     -12.998 -18.991  22.702  1.00 10.00      A   
ATOM   3722  O   ARG A 394     -13.744 -18.344  23.440  1.00 10.00      A   
ATOM   3723  N   ASN A 395     -11.718 -18.689  22.523  1.00 10.00      A   
ATOM   3724  HN  ASN A 395     -11.172 -19.254  21.932  1.00 10.00      A   
ATOM   3725  CA  ASN A 395     -11.100 -17.553  23.190  1.00 10.00      A   
ATOM   3726  CB  ASN A 395      -9.579 -17.730  23.298  1.00 10.00      A   
ATOM   3727  CG  ASN A 395      -9.163 -18.781  24.315  1.00 10.00      A   
ATOM   3728  OD1 ASN A 395      -8.103 -19.389  24.191  1.00 10.00      A   
ATOM   3729  ND2 ASN A 395      -9.988 -18.994  25.329  1.00 10.00      A   
ATOM   3730 HD21 ASN A 395     -10.818 -18.472  25.372  1.00 10.00      A   
ATOM   3731 HD22 ASN A 395      -9.745 -19.670  25.995  1.00 10.00      A   
ATOM   3732  C   ASN A 395     -11.415 -16.251  22.467  1.00 10.00      A   
ATOM   3733  O   ASN A 395     -11.819 -15.272  23.091  1.00 10.00      A   
ATOM   3734  N   ARG A 396     -11.231 -16.247  21.152  1.00 10.00      A   
ATOM   3735  HN  ARG A 396     -10.921 -17.066  20.707  1.00 10.00      A   
ATOM   3736  CA  ARG A 396     -11.486 -15.057  20.351  1.00 10.00      A   
ATOM   3737  CB  ARG A 396     -10.187 -14.536  19.729  1.00 10.00      A   
ATOM   3738  CG  ARG A 396      -9.207 -13.945  20.728  1.00 10.00      A   
ATOM   3739  CD  ARG A 396      -9.471 -12.466  20.971  1.00 10.00      A   
ATOM   3740  NE  ARG A 396     -10.747 -12.226  21.643  1.00 10.00      A   
ATOM   3741  HE  ARG A 396     -11.514 -11.967  21.075  1.00 10.00      A   
ATOM   3742  CZ  ARG A 396     -10.925 -12.324  22.958  1.00 10.00      A   
ATOM   3743  NH1 ARG A 396      -9.905 -12.659  23.746  1.00 10.00      A   
ATOM   3744 HH11 ARG A 396     -10.048 -12.741  24.771  1.00 10.00      A   
ATOM   3745 HH12 ARG A 396      -8.959 -12.844  23.341  1.00 10.00      A   
ATOM   3746  NH2 ARG A 396     -12.121 -12.089  23.483  1.00 10.00      A   
ATOM   3747 HH21 ARG A 396     -12.924 -11.829  22.869  1.00 10.00      A   
ATOM   3748 HH22 ARG A 396     -12.269 -12.163  24.517  1.00 10.00      A   
ATOM   3749  C   ARG A 396     -12.512 -15.321  19.254  1.00 10.00      A   
ATOM   3750  O   ARG A 396     -12.155 -15.580  18.106  1.00 10.00      A   
ATOM   3751  N   PRO A 397     -13.808 -15.266  19.589  1.00 10.00      A   
ATOM   3752  CA  PRO A 397     -14.885 -15.483  18.620  1.00 10.00      A   
ATOM   3753  CB  PRO A 397     -16.120 -15.737  19.502  1.00 10.00      A   
ATOM   3754  CG  PRO A 397     -15.606 -15.821  20.904  1.00 10.00      A   
ATOM   3755  CD  PRO A 397     -14.339 -15.022  20.932  1.00 10.00      A   
ATOM   3756  C   PRO A 397     -15.103 -14.240  17.753  1.00 10.00      A   
ATOM   3757  O   PRO A 397     -15.839 -14.267  16.767  1.00 10.00      A   
ATOM   3758  N   ASN A 398     -14.435 -13.156  18.124  1.00 10.00      A   
ATOM   3759  HN  ASN A 398     -13.849 -13.207  18.908  1.00 10.00      A   
ATOM   3760  CA  ASN A 398     -14.535 -11.891  17.403  1.00 10.00      A   
ATOM   3761  CB  ASN A 398     -14.425 -10.717  18.383  1.00 10.00      A   
ATOM   3762  CG  ASN A 398     -13.044 -10.595  19.009  1.00 10.00      A   
ATOM   3763  OD1 ASN A 398     -12.656 -11.415  19.845  1.00 10.00      A   
ATOM   3764  ND2 ASN A 398     -12.299  -9.568  18.621  1.00 10.00      A   
ATOM   3765 HD21 ASN A 398     -12.672  -8.942  17.961  1.00 10.00      A   
ATOM   3766 HD22 ASN A 398     -11.402  -9.479  19.001  1.00 10.00      A   
ATOM   3767  C   ASN A 398     -13.446 -11.788  16.338  1.00 10.00      A   
ATOM   3768  O   ASN A 398     -13.213 -10.718  15.775  1.00 10.00      A   
ATOM   3769  N   MET A 399     -12.785 -12.908  16.064  1.00 10.00      A   
ATOM   3770  HN  MET A 399     -13.022 -13.728  16.542  1.00 10.00      A   
ATOM   3771  CA  MET A 399     -11.719 -12.952  15.067  1.00 10.00      A   
ATOM   3772  CB  MET A 399     -11.000 -14.303  15.112  1.00 10.00      A   
ATOM   3773  CG  MET A 399      -9.707 -14.345  14.313  1.00 10.00      A   
ATOM   3774  SD  MET A 399      -8.374 -13.432  15.111  1.00 10.00      A   
ATOM   3775  CE  MET A 399      -8.113 -14.440  16.568  1.00 10.00      A   
ATOM   3776  C   MET A 399     -12.276 -12.707  13.667  1.00 10.00      A   
ATOM   3777  O   MET A 399     -12.977 -13.552  13.111  1.00 10.00      A   
ATOM   3778  N   THR A 400     -11.981 -11.541  13.113  1.00 10.00      A   
ATOM   3779  HN  THR A 400     -11.446 -10.892  13.616  1.00 10.00      A   
ATOM   3780  CA  THR A 400     -12.449 -11.180  11.787  1.00 10.00      A   
ATOM   3781  CB  THR A 400     -12.472  -9.643  11.635  1.00 10.00      A   
ATOM   3782  OG1 THR A 400     -12.443  -9.040  12.938  1.00 10.00      A   
ATOM   3783  HG1 THR A 400     -11.857  -8.266  12.925  1.00 10.00      A   
ATOM   3784  CG2 THR A 400     -13.736  -9.195  10.918  1.00 10.00      A   
ATOM   3785  C   THR A 400     -11.546 -11.776  10.709  1.00 10.00      A   
ATOM   3786  O   THR A 400     -12.008 -12.148   9.632  1.00 10.00      A   
ATOM   3787  N   ARG A 401     -10.255 -11.868  11.005  1.00 10.00      A   
ATOM   3788  HN  ARG A 401      -9.939 -11.570  11.891  1.00 10.00      A   
ATOM   3789  CA  ARG A 401      -9.292 -12.401  10.052  1.00 10.00      A   
ATOM   3790  CB  ARG A 401      -8.465 -11.259   9.462  1.00 10.00      A   
ATOM   3791  CG  ARG A 401      -9.275 -10.236   8.687  1.00 10.00      A   
ATOM   3792  CD  ARG A 401      -8.587  -8.881   8.685  1.00 10.00      A   
ATOM   3793  NE  ARG A 401      -8.996  -8.048   9.820  1.00 10.00      A   
ATOM   3794  HE  ARG A 401      -9.309  -8.511  10.628  1.00 10.00      A   
ATOM   3795  CZ  ARG A 401      -8.941  -6.715   9.810  1.00 10.00      A   
ATOM   3796  NH1 ARG A 401      -8.485  -6.073   8.742  1.00 10.00      A   
ATOM   3797 HH11 ARG A 401      -8.437  -5.031   8.730  1.00 10.00      A   
ATOM   3798 HH12 ARG A 401      -8.169  -6.613   7.893  1.00 10.00      A   
ATOM   3799  NH2 ARG A 401      -9.361  -6.019  10.862  1.00 10.00      A   
ATOM   3800 HH21 ARG A 401      -9.743  -6.513  11.709  1.00 10.00      A   
ATOM   3801 HH22 ARG A 401      -9.318  -4.977  10.849  1.00 10.00      A   
ATOM   3802  C   ARG A 401      -8.362 -13.409  10.717  1.00 10.00      A   
ATOM   3803  O   ARG A 401      -7.553 -13.045  11.565  1.00 10.00      A   
ATOM   3804  N   PHE A 402      -8.472 -14.671  10.320  1.00 10.00      A   
ATOM   3805  HN  PHE A 402      -9.128 -14.906   9.626  1.00 10.00      A   
ATOM   3806  CA  PHE A 402      -7.625 -15.716  10.876  1.00 10.00      A   
ATOM   3807  CB  PHE A 402      -8.462 -16.754  11.634  1.00 10.00      A   
ATOM   3808  CG  PHE A 402      -7.649 -17.639  12.538  1.00 10.00      A   
ATOM   3809  CD1 PHE A 402      -7.240 -17.190  13.782  1.00 10.00      A   
ATOM   3810  CD2 PHE A 402      -7.290 -18.919  12.144  1.00 10.00      A   
ATOM   3811  CE1 PHE A 402      -6.489 -17.997  14.616  1.00 10.00      A   
ATOM   3812  CE2 PHE A 402      -6.540 -19.732  12.973  1.00 10.00      A   
ATOM   3813  CZ  PHE A 402      -6.138 -19.270  14.211  1.00 10.00      A   
ATOM   3814  C   PHE A 402      -6.825 -16.380   9.763  1.00 10.00      A   
ATOM   3815  O   PHE A 402      -7.365 -17.154   8.973  1.00 10.00      A   
ATOM   3816  N   ARG A 403      -5.544 -16.061   9.695  1.00 10.00      A   
ATOM   3817  HN  ARG A 403      -5.167 -15.439  10.360  1.00 10.00      A   
ATOM   3818  CA  ARG A 403      -4.672 -16.608   8.672  1.00 10.00      A   
ATOM   3819  CB  ARG A 403      -4.073 -15.467   7.846  1.00 10.00      A   
ATOM   3820  CG  ARG A 403      -5.113 -14.480   7.339  1.00 10.00      A   
ATOM   3821  CD  ARG A 403      -4.540 -13.080   7.187  1.00 10.00      A   
ATOM   3822  NE  ARG A 403      -4.200 -12.777   5.800  1.00 10.00      A   
ATOM   3823  HE  ARG A 403      -4.026 -13.541   5.198  1.00 10.00      A   
ATOM   3824  CZ  ARG A 403      -4.135 -11.547   5.295  1.00 10.00      A   
ATOM   3825  NH1 ARG A 403      -4.392 -10.497   6.065  1.00 10.00      A   
ATOM   3826 HH11 ARG A 403      -4.648 -10.631   7.066  1.00 10.00      A   
ATOM   3827 HH12 ARG A 403      -4.350  -9.527   5.668  1.00 10.00      A   
ATOM   3828  NH2 ARG A 403      -3.809 -11.369   4.025  1.00 10.00      A   
ATOM   3829 HH21 ARG A 403      -3.608 -12.195   3.415  1.00 10.00      A   
ATOM   3830 HH22 ARG A 403      -3.752 -10.404   3.621  1.00 10.00      A   
ATOM   3831  C   ARG A 403      -3.567 -17.442   9.312  1.00 10.00      A   
ATOM   3832  O   ARG A 403      -2.726 -16.918  10.042  1.00 10.00      A   
ATOM   3833  N   LEU A 404      -3.582 -18.738   9.046  1.00 10.00      A   
ATOM   3834  HN  LEU A 404      -4.277 -19.096   8.456  1.00 10.00      A   
ATOM   3835  CA  LEU A 404      -2.600 -19.651   9.599  1.00 10.00      A   
ATOM   3836  CB  LEU A 404      -3.255 -20.529  10.670  1.00 10.00      A   
ATOM   3837  CG  LEU A 404      -2.424 -21.696  11.221  1.00 10.00      A   
ATOM   3838  CD1 LEU A 404      -1.303 -21.193  12.119  1.00 10.00      A   
ATOM   3839  CD2 LEU A 404      -3.312 -22.685  11.966  1.00 10.00      A   
ATOM   3840  C   LEU A 404      -2.008 -20.522   8.501  1.00 10.00      A   
ATOM   3841  O   LEU A 404      -2.700 -20.908   7.555  1.00 10.00      A   
ATOM   3842  N   CYS A 405      -0.720 -20.800   8.619  1.00 10.00      A   
ATOM   3843  HN  CYS A 405      -0.220 -20.431   9.380  1.00 10.00      A   
ATOM   3844  CA  CYS A 405      -0.023 -21.629   7.655  1.00 10.00      A   
ATOM   3845  CB  CYS A 405       0.594 -20.778   6.546  1.00 10.00      A   
ATOM   3846  SG  CYS A 405       1.402 -21.734   5.242  1.00 10.00      A   
ATOM   3847  HG  CYS A 405       2.151 -22.662   5.822  1.00 10.00      A   
ATOM   3848  C   CYS A 405       1.061 -22.458   8.332  1.00 10.00      A   
ATOM   3849  O   CYS A 405       1.880 -21.933   9.089  1.00 10.00      A   
ATOM   3850  N   ILE A 406       1.042 -23.757   8.069  1.00 10.00      A   
ATOM   3851  HN  ILE A 406       0.335 -24.116   7.493  1.00 10.00      A   
ATOM   3852  CA  ILE A 406       2.031 -24.670   8.627  1.00 10.00      A   
ATOM   3853  CB  ILE A 406       1.388 -26.011   9.041  1.00 10.00      A   
ATOM   3854  CG1 ILE A 406       0.171 -25.760   9.938  1.00 10.00      A   
ATOM   3855  CG2 ILE A 406       2.401 -26.901   9.751  1.00 10.00      A   
ATOM   3856  CD1 ILE A 406      -0.659 -26.995  10.210  1.00 10.00      A   
ATOM   3857  C   ILE A 406       3.123 -24.935   7.594  1.00 10.00      A   
ATOM   3858  O   ILE A 406       2.828 -25.180   6.424  1.00 10.00      A   
ATOM   3859  N   ILE A 407       4.374 -24.867   8.030  1.00 10.00      A   
ATOM   3860  HN  ILE A 407       4.530 -24.644   8.975  1.00 10.00      A   
ATOM   3861  CA  ILE A 407       5.522 -25.094   7.151  1.00 10.00      A   
ATOM   3862  CB  ILE A 407       6.859 -24.985   7.919  1.00 10.00      A   
ATOM   3863  CG1 ILE A 407       7.005 -23.591   8.541  1.00 10.00      A   
ATOM   3864  CG2 ILE A 407       8.043 -25.293   7.012  1.00 10.00      A   
ATOM   3865  CD1 ILE A 407       6.965 -22.458   7.537  1.00 10.00      A   
ATOM   3866  C   ILE A 407       5.430 -26.448   6.444  1.00 10.00      A   
ATOM   3867  O   ILE A 407       5.624 -26.536   5.229  1.00 10.00      A   
ATOM   3868  N   GLU A 408       5.135 -27.498   7.201  1.00 10.00      A   
ATOM   3869  HN  GLU A 408       5.002 -27.372   8.162  1.00 10.00      A   
ATOM   3870  CA  GLU A 408       4.999 -28.836   6.635  1.00 10.00      A   
ATOM   3871  CB  GLU A 408       5.160 -29.902   7.729  1.00 10.00      A   
ATOM   3872  CG  GLU A 408       5.139 -31.342   7.229  1.00 10.00      A   
ATOM   3873  CD  GLU A 408       6.413 -31.744   6.509  1.00 10.00      A   
ATOM   3874  OE1 GLU A 408       7.381 -32.155   7.181  1.00 10.00      A   
ATOM   3875  OE2 GLU A 408       6.446 -31.672   5.263  1.00 10.00      A   
ATOM   3876  C   GLU A 408       3.634 -28.965   5.958  1.00 10.00      A   
ATOM   3877  O   GLU A 408       2.596 -28.869   6.617  1.00 10.00      A   
ATOM   3878  N   PRO A 409       3.612 -29.161   4.633  1.00 10.00      A   
ATOM   3879  CA  PRO A 409       2.361 -29.280   3.882  1.00 10.00      A   
ATOM   3880  CB  PRO A 409       2.818 -29.275   2.422  1.00 10.00      A   
ATOM   3881  CG  PRO A 409       4.222 -29.770   2.464  1.00 10.00      A   
ATOM   3882  CD  PRO A 409       4.797 -29.291   3.767  1.00 10.00      A   
ATOM   3883  C   PRO A 409       1.614 -30.569   4.207  1.00 10.00      A   
ATOM   3884  O   PRO A 409       2.218 -31.642   4.311  1.00 10.00      A   
ATOM   3885  N   LYS A 410       0.301 -30.451   4.383  1.00 10.00      A   
ATOM   3886  HN  LYS A 410      -0.112 -29.564   4.297  1.00 10.00      A   
ATOM   3887  CA  LYS A 410      -0.551 -31.593   4.696  1.00 10.00      A   
ATOM   3888  CB  LYS A 410      -0.589 -32.596   3.537  1.00 10.00      A   
ATOM   3889  CG  LYS A 410      -1.173 -32.033   2.255  1.00 10.00      A   
ATOM   3890  CD  LYS A 410      -1.354 -33.112   1.202  1.00 10.00      A   
ATOM   3891  CE  LYS A 410      -0.024 -33.524   0.591  1.00 10.00      A   
ATOM   3892  NZ  LYS A 410      -0.180 -34.648  -0.371  1.00 10.00      A   
ATOM   3893  HZ1 LYS A 410       0.708 -34.802  -0.889  1.00 10.00      A   
ATOM   3894  HZ2 LYS A 410      -0.930 -34.432  -1.060  1.00 10.00      A   
ATOM   3895  HZ3 LYS A 410      -0.431 -35.520   0.137  1.00 10.00      A   
ATOM   3896  C   LYS A 410      -0.140 -32.277   5.997  1.00 10.00      A   
ATOM   3897  O   LYS A 410      -0.159 -33.506   6.100  1.00 10.00      A   
ATOM   3898  N   ALA A 411       0.236 -31.474   6.982  1.00 10.00      A   
ATOM   3899  HN  ALA A 411       0.252 -30.507   6.826  1.00 10.00      A   
ATOM   3900  CA  ALA A 411       0.635 -31.994   8.285  1.00 10.00      A   
ATOM   3901  CB  ALA A 411       1.726 -31.126   8.889  1.00 10.00      A   
ATOM   3902  C   ALA A 411      -0.569 -32.055   9.219  1.00 10.00      A   
ATOM   3903  O   ALA A 411      -1.267 -31.056   9.406  1.00 10.00      A   
ATOM   3904  N   PRO A 412      -0.852 -33.236   9.783  1.00 10.00      A   
ATOM   3905  CA  PRO A 412      -1.970 -33.422  10.701  1.00 10.00      A   
ATOM   3906  CB  PRO A 412      -2.241 -34.922  10.584  1.00 10.00      A   
ATOM   3907  CG  PRO A 412      -0.904 -35.523  10.314  1.00 10.00      A   
ATOM   3908  CD  PRO A 412      -0.108 -34.489   9.559  1.00 10.00      A   
ATOM   3909  C   PRO A 412      -1.594 -33.082  12.140  1.00 10.00      A   
ATOM   3910  O   PRO A 412      -0.510 -32.558  12.406  1.00 10.00      A   
ATOM   3911  N   ASP A 413      -2.510 -33.368  13.057  1.00 10.00      A   
ATOM   3912  HN  ASP A 413      -3.370 -33.752  12.768  1.00 10.00      A   
ATOM   3913  CA  ASP A 413      -2.280 -33.133  14.479  1.00 10.00      A   
ATOM   3914  CB  ASP A 413      -3.530 -33.550  15.267  1.00 10.00      A   
ATOM   3915  CG  ASP A 413      -3.478 -33.155  16.723  1.00 10.00      A   
ATOM   3916  OD1 ASP A 413      -2.707 -33.775  17.479  1.00 10.00      A   
ATOM   3917  OD2 ASP A 413      -4.228 -32.244  17.121  1.00 10.00      A   
ATOM   3918  C   ASP A 413      -1.073 -33.965  14.917  1.00 10.00      A   
ATOM   3919  O   ASP A 413      -1.106 -35.191  14.839  1.00 10.00      A   
ATOM   3920  N   TYR A 414      -0.013 -33.302  15.373  1.00 10.00      A   
ATOM   3921  HN  TYR A 414      -0.055 -32.324  15.439  1.00 10.00      A   
ATOM   3922  CA  TYR A 414       1.215 -33.993  15.771  1.00 10.00      A   
ATOM   3923  CB  TYR A 414       2.419 -33.040  15.792  1.00 10.00      A   
ATOM   3924  CG  TYR A 414       2.701 -32.378  17.121  1.00 10.00      A   
ATOM   3925  CD1 TYR A 414       3.806 -32.750  17.881  1.00 10.00      A   
ATOM   3926  CD2 TYR A 414       1.877 -31.377  17.613  1.00 10.00      A   
ATOM   3927  CE1 TYR A 414       4.080 -32.144  19.090  1.00 10.00      A   
ATOM   3928  CE2 TYR A 414       2.144 -30.767  18.822  1.00 10.00      A   
ATOM   3929  CZ  TYR A 414       3.245 -31.153  19.555  1.00 10.00      A   
ATOM   3930  OH  TYR A 414       3.508 -30.542  20.757  1.00 10.00      A   
ATOM   3931  HH  TYR A 414       2.672 -30.346  21.205  1.00 10.00      A   
ATOM   3932  C   TYR A 414       1.093 -34.805  17.066  1.00 10.00      A   
ATOM   3933  O   TYR A 414       2.028 -35.499  17.458  1.00 10.00      A   
ATOM   3934  N   LEU A 415      -0.051 -34.738  17.724  1.00 10.00      A   
ATOM   3935  HN  LEU A 415      -0.784 -34.182  17.376  1.00 10.00      A   
ATOM   3936  CA  LEU A 415      -0.243 -35.482  18.955  1.00 10.00      A   
ATOM   3937  CB  LEU A 415      -0.696 -34.553  20.082  1.00 10.00      A   
ATOM   3938  CG  LEU A 415       0.333 -33.536  20.582  1.00 10.00      A   
ATOM   3939  CD1 LEU A 415      -0.279 -32.649  21.656  1.00 10.00      A   
ATOM   3940  CD2 LEU A 415       1.573 -34.239  21.111  1.00 10.00      A   
ATOM   3941  C   LEU A 415      -1.250 -36.610  18.762  1.00 10.00      A   
ATOM   3942  O   LEU A 415      -0.950 -37.777  19.026  1.00 10.00      A   
ATOM   3943  N   THR A 416      -2.434 -36.253  18.280  1.00 10.00      A   
ATOM   3944  HN  THR A 416      -2.593 -35.299  18.069  1.00 10.00      A   
ATOM   3945  CA  THR A 416      -3.509 -37.211  18.056  1.00 10.00      A   
ATOM   3946  CB  THR A 416      -4.877 -36.499  18.069  1.00 10.00      A   
ATOM   3947  OG1 THR A 416      -4.775 -35.302  18.860  1.00 10.00      A   
ATOM   3948  HG1 THR A 416      -4.275 -34.635  18.366  1.00 10.00      A   
ATOM   3949  CG2 THR A 416      -5.953 -37.402  18.660  1.00 10.00      A   
ATOM   3950  C   THR A 416      -3.335 -37.943  16.725  1.00 10.00      A   
ATOM   3951  O   THR A 416      -3.916 -39.010  16.508  1.00 10.00      A   
ATOM   3952  N   LEU A 417      -2.532 -37.353  15.841  1.00 10.00      A   
ATOM   3953  HN  LEU A 417      -2.105 -36.501  16.087  1.00 10.00      A   
ATOM   3954  CA  LEU A 417      -2.252 -37.922  14.521  1.00 10.00      A   
ATOM   3955  CB  LEU A 417      -1.535 -39.273  14.629  1.00 10.00      A   
ATOM   3956  CG  LEU A 417      -0.288 -39.307  15.522  1.00 10.00      A   
ATOM   3957  CD1 LEU A 417       0.446 -40.630  15.366  1.00 10.00      A   
ATOM   3958  CD2 LEU A 417       0.637 -38.145  15.198  1.00 10.00      A   
ATOM   3959  C   LEU A 417      -3.518 -38.025  13.669  1.00 10.00      A   
ATOM   3960  O   LEU A 417      -3.773 -39.043  13.021  1.00 10.00      A   
ATOM   3961  N   GLU A 418      -4.304 -36.958  13.674  1.00 10.00      A   
ATOM   3962  HN  GLU A 418      -4.037 -36.174  14.198  1.00 10.00      A   
ATOM   3963  CA  GLU A 418      -5.544 -36.911  12.914  1.00 10.00      A   
ATOM   3964  CB  GLU A 418      -6.745 -37.147  13.839  1.00 10.00      A   
ATOM   3965  CG  GLU A 418      -6.778 -38.535  14.459  1.00 10.00      A   
ATOM   3966  CD  GLU A 418      -8.022 -38.795  15.275  1.00 10.00      A   
ATOM   3967  OE1 GLU A 418      -8.059 -39.824  15.984  1.00 10.00      A   
ATOM   3968  OE2 GLU A 418      -8.966 -37.976  15.213  1.00 10.00      A   
ATOM   3969  C   GLU A 418      -5.673 -35.570  12.192  1.00 10.00      A   
ATOM   3970  O   GLU A 418      -4.969 -34.615  12.531  1.00 10.00      A   
ATOM   3971  N   PRO A 419      -6.537 -35.488  11.163  1.00 10.00      A   
ATOM   3972  CA  PRO A 419      -6.750 -34.250  10.396  1.00 10.00      A   
ATOM   3973  CB  PRO A 419      -7.871 -34.619   9.422  1.00 10.00      A   
ATOM   3974  CG  PRO A 419      -7.779 -36.099   9.294  1.00 10.00      A   
ATOM   3975  CD  PRO A 419      -7.353 -36.601  10.642  1.00 10.00      A   
ATOM   3976  C   PRO A 419      -7.170 -33.066  11.273  1.00 10.00      A   
ATOM   3977  O   PRO A 419      -7.717 -33.244  12.363  1.00 10.00      A   
ATOM   3978  N   LEU A 420      -6.930 -31.859  10.784  1.00 10.00      A   
ATOM   3979  HN  LEU A 420      -6.521 -31.781   9.888  1.00 10.00      A   
ATOM   3980  CA  LEU A 420      -7.270 -30.648  11.527  1.00 10.00      A   
ATOM   3981  CB  LEU A 420      -6.219 -29.562  11.299  1.00 10.00      A   
ATOM   3982  CG  LEU A 420      -4.780 -29.924  11.664  1.00 10.00      A   
ATOM   3983  CD1 LEU A 420      -3.819 -28.889  11.098  1.00 10.00      A   
ATOM   3984  CD2 LEU A 420      -4.627 -30.034  13.176  1.00 10.00      A   
ATOM   3985  C   LEU A 420      -8.651 -30.123  11.149  1.00 10.00      A   
ATOM   3986  O   LEU A 420      -8.969 -28.955  11.385  1.00 10.00      A   
ATOM   3987  N   ASP A 421      -9.470 -31.002  10.582  1.00 10.00      A   
ATOM   3988  HN  ASP A 421      -9.156 -31.917  10.438  1.00 10.00      A   
ATOM   3989  CA  ASP A 421     -10.820 -30.652  10.157  1.00 10.00      A   
ATOM   3990  CB  ASP A 421     -11.534 -31.881   9.586  1.00 10.00      A   
ATOM   3991  CG  ASP A 421     -11.026 -32.288   8.215  1.00 10.00      A   
ATOM   3992  OD1 ASP A 421     -11.819 -32.275   7.251  1.00 10.00      A   
ATOM   3993  OD2 ASP A 421      -9.836 -32.634   8.090  1.00 10.00      A   
ATOM   3994  C   ASP A 421     -11.637 -30.068  11.301  1.00 10.00      A   
ATOM   3995  O   ASP A 421     -12.266 -29.020  11.159  1.00 10.00      A   
ATOM   3996  N   ILE A 422     -11.618 -30.745  12.441  1.00 10.00      A   
ATOM   3997  HN  ILE A 422     -11.100 -31.577  12.495  1.00 10.00      A   
ATOM   3998  CA  ILE A 422     -12.367 -30.284  13.603  1.00 10.00      A   
ATOM   3999  CB  ILE A 422     -12.503 -31.361  14.696  1.00 10.00      A   
ATOM   4000  CG1 ILE A 422     -11.133 -31.876  15.143  1.00 10.00      A   
ATOM   4001  CG2 ILE A 422     -13.377 -32.503  14.201  1.00 10.00      A   
ATOM   4002  CD1 ILE A 422     -11.176 -32.758  16.373  1.00 10.00      A   
ATOM   4003  C   ILE A 422     -11.774 -29.010  14.193  1.00 10.00      A   
ATOM   4004  O   ILE A 422     -12.496 -28.195  14.768  1.00 10.00      A   
ATOM   4005  N   GLY A 423     -10.467 -28.840  14.039  1.00 10.00      A   
ATOM   4006  HN  GLY A 423      -9.945 -29.526  13.572  1.00 10.00      A   
ATOM   4007  CA  GLY A 423      -9.801 -27.663  14.553  1.00 10.00      A   
ATOM   4008  C   GLY A 423     -10.294 -26.410  13.870  1.00 10.00      A   
ATOM   4009  O   GLY A 423     -10.749 -25.476  14.528  1.00 10.00      A   
ATOM   4010  N   PHE A 424     -10.223 -26.399  12.545  1.00 10.00      A   
ATOM   4011  HN  PHE A 424      -9.855 -27.183  12.074  1.00 10.00      A   
ATOM   4012  CA  PHE A 424     -10.681 -25.253  11.772  1.00 10.00      A   
ATOM   4013  CB  PHE A 424     -10.176 -25.317  10.333  1.00 10.00      A   
ATOM   4014  CG  PHE A 424      -8.770 -24.821  10.157  1.00 10.00      A   
ATOM   4015  CD1 PHE A 424      -7.711 -25.710  10.095  1.00 10.00      A   
ATOM   4016  CD2 PHE A 424      -8.506 -23.461  10.048  1.00 10.00      A   
ATOM   4017  CE1 PHE A 424      -6.417 -25.263   9.927  1.00 10.00      A   
ATOM   4018  CE2 PHE A 424      -7.213 -23.007   9.881  1.00 10.00      A   
ATOM   4019  CZ  PHE A 424      -6.165 -23.909   9.821  1.00 10.00      A   
ATOM   4020  C   PHE A 424     -12.200 -25.167  11.809  1.00 10.00      A   
ATOM   4021  O   PHE A 424     -12.775 -24.088  11.658  1.00 10.00      A   
ATOM   4022  N   GLY A 425     -12.837 -26.317  12.032  1.00 10.00      A   
ATOM   4023  HN  GLY A 425     -12.312 -27.143  12.127  1.00 10.00      A   
ATOM   4024  CA  GLY A 425     -14.284 -26.376  12.116  1.00 10.00      A   
ATOM   4025  C   GLY A 425     -14.810 -25.595  13.302  1.00 10.00      A   
ATOM   4026  O   GLY A 425     -15.903 -25.029  13.254  1.00 10.00      A   
ATOM   4027  N   ALA A 426     -14.029 -25.567  14.374  1.00 10.00      A   
ATOM   4028  HN  ALA A 426     -13.179 -26.061  14.362  1.00 10.00      A   
ATOM   4029  CA  ALA A 426     -14.406 -24.834  15.571  1.00 10.00      A   
ATOM   4030  CB  ALA A 426     -13.605 -25.321  16.766  1.00 10.00      A   
ATOM   4031  C   ALA A 426     -14.192 -23.341  15.360  1.00 10.00      A   
ATOM   4032  O   ALA A 426     -14.923 -22.518  15.911  1.00 10.00      A   
ATOM   4033  N   ILE A 427     -13.193 -23.002  14.545  1.00 10.00      A   
ATOM   4034  HN  ILE A 427     -12.657 -23.710  14.131  1.00 10.00      A   
ATOM   4035  CA  ILE A 427     -12.876 -21.610  14.248  1.00 10.00      A   
ATOM   4036  CB  ILE A 427     -11.671 -21.494  13.285  1.00 10.00      A   
ATOM   4037  CG1 ILE A 427     -10.443 -22.216  13.854  1.00 10.00      A   
ATOM   4038  CG2 ILE A 427     -11.354 -20.031  12.987  1.00 10.00      A   
ATOM   4039  CD1 ILE A 427      -9.847 -21.562  15.082  1.00 10.00      A   
ATOM   4040  C   ILE A 427     -14.081 -20.913  13.626  1.00 10.00      A   
ATOM   4041  O   ILE A 427     -14.539 -19.884  14.119  1.00 10.00      A   
ATOM   4042  N   VAL A 428     -14.609 -21.498  12.557  1.00 10.00      A   
ATOM   4043  HN  VAL A 428     -14.211 -22.332  12.224  1.00 10.00      A   
ATOM   4044  CA  VAL A 428     -15.762 -20.930  11.859  1.00 10.00      A   
ATOM   4045  CB  VAL A 428     -15.956 -21.559  10.463  1.00 10.00      A   
ATOM   4046  CG1 VAL A 428     -14.758 -21.261   9.574  1.00 10.00      A   
ATOM   4047  CG2 VAL A 428     -16.181 -23.060  10.566  1.00 10.00      A   
ATOM   4048  C   VAL A 428     -17.048 -21.075  12.673  1.00 10.00      A   
ATOM   4049  O   VAL A 428     -18.054 -20.425  12.393  1.00 10.00      A   
ATOM   4050  N   GLU A 429     -17.007 -21.934  13.679  1.00 10.00      A   
ATOM   4051  HN  GLU A 429     -16.178 -22.429  13.850  1.00 10.00      A   
ATOM   4052  CA  GLU A 429     -18.161 -22.168  14.532  1.00 10.00      A   
ATOM   4053  CB  GLU A 429     -18.012 -23.511  15.254  1.00 10.00      A   
ATOM   4054  CG  GLU A 429     -19.145 -23.852  16.213  1.00 10.00      A   
ATOM   4055  CD  GLU A 429     -19.065 -25.273  16.731  1.00 10.00      A   
ATOM   4056  OE1 GLU A 429     -18.333 -25.514  17.712  1.00 10.00      A   
ATOM   4057  OE2 GLU A 429     -19.738 -26.159  16.160  1.00 10.00      A   
ATOM   4058  C   GLU A 429     -18.326 -21.036  15.540  1.00 10.00      A   
ATOM   4059  O   GLU A 429     -19.444 -20.637  15.870  1.00 10.00      A   
ATOM   4060  N   HIS A 430     -17.211 -20.517  16.023  1.00 10.00      A   
ATOM   4061  HN  HIS A 430     -16.346 -20.878  15.729  1.00 10.00      A   
ATOM   4062  CA  HIS A 430     -17.243 -19.433  16.995  1.00 10.00      A   
ATOM   4063  CB  HIS A 430     -16.198 -19.642  18.092  1.00 10.00      A   
ATOM   4064  CG  HIS A 430     -16.555 -20.736  19.052  1.00 10.00      A   
ATOM   4065  ND1 HIS A 430     -17.043 -20.459  20.310  1.00 10.00      A   
ATOM   4066  CD2 HIS A 430     -16.494 -22.081  18.886  1.00 10.00      A   
ATOM   4067  CE1 HIS A 430     -17.272 -21.629  20.877  1.00 10.00      A   
ATOM   4068  NE2 HIS A 430     -16.956 -22.637  20.050  1.00 10.00      A   
ATOM   4069  HE2 HIS A 430     -17.056 -23.595  20.237  1.00 10.00      A   
ATOM   4070  C   HIS A 430     -17.088 -18.065  16.338  1.00 10.00      A   
ATOM   4071  O   HIS A 430     -17.692 -17.090  16.780  1.00 10.00      A   
ATOM   4072  N   CYS A 431     -16.294 -17.997  15.277  1.00 10.00      A   
ATOM   4073  HN  CYS A 431     -15.856 -18.813  14.948  1.00 10.00      A   
ATOM   4074  CA  CYS A 431     -16.076 -16.745  14.568  1.00 10.00      A   
ATOM   4075  CB  CYS A 431     -14.670 -16.699  13.969  1.00 10.00      A   
ATOM   4076  SG  CYS A 431     -13.352 -17.024  15.166  1.00 10.00      A   
ATOM   4077  HG  CYS A 431     -13.276 -18.337  15.337  1.00 10.00      A   
ATOM   4078  C   CYS A 431     -17.130 -16.563  13.485  1.00 10.00      A   
ATOM   4079  O   CYS A 431     -17.011 -17.101  12.382  1.00 10.00      A   
ATOM   4080  N   LYS A 432     -18.171 -15.813  13.818  1.00 10.00      A   
ATOM   4081  HN  LYS A 432     -18.206 -15.419  14.719  1.00 10.00      A   
ATOM   4082  CA  LYS A 432     -19.270 -15.563  12.895  1.00 10.00      A   
ATOM   4083  CB  LYS A 432     -20.528 -15.168  13.665  1.00 10.00      A   
ATOM   4084  CG  LYS A 432     -20.741 -15.946  14.950  1.00 10.00      A   
ATOM   4085  CD  LYS A 432     -21.208 -17.365  14.681  1.00 10.00      A   
ATOM   4086  CE  LYS A 432     -21.448 -18.110  15.983  1.00 10.00      A   
ATOM   4087  NZ  LYS A 432     -22.361 -17.361  16.890  1.00 10.00      A   
ATOM   4088  HZ1 LYS A 432     -21.979 -16.416  17.083  1.00 10.00      A   
ATOM   4089  HZ2 LYS A 432     -22.471 -17.868  17.790  1.00 10.00      A   
ATOM   4090  HZ3 LYS A 432     -23.298 -17.258  16.448  1.00 10.00      A   
ATOM   4091  C   LYS A 432     -18.932 -14.475  11.889  1.00 10.00      A   
ATOM   4092  O   LYS A 432     -19.471 -14.457  10.782  1.00 10.00      A   
ATOM   4093  N   ASP A 433     -18.046 -13.570  12.279  1.00 10.00      A   
ATOM   4094  HN  ASP A 433     -17.647 -13.643  13.175  1.00 10.00      A   
ATOM   4095  CA  ASP A 433     -17.645 -12.469  11.411  1.00 10.00      A   
ATOM   4096  CB  ASP A 433     -17.576 -11.155  12.190  1.00 10.00      A   
ATOM   4097  CG  ASP A 433     -18.892 -10.406  12.184  1.00 10.00      A   
ATOM   4098  OD1 ASP A 433     -19.517 -10.275  13.261  1.00 10.00      A   
ATOM   4099  OD2 ASP A 433     -19.306  -9.934  11.102  1.00 10.00      A   
ATOM   4100  C   ASP A 433     -16.315 -12.752  10.727  1.00 10.00      A   
ATOM   4101  O   ASP A 433     -15.562 -11.835  10.398  1.00 10.00      A   
ATOM   4102  N   LEU A 434     -16.029 -14.022  10.513  1.00 10.00      A   
ATOM   4103  HN  LEU A 434     -16.662 -14.711  10.805  1.00 10.00      A   
ATOM   4104  CA  LEU A 434     -14.797 -14.418   9.854  1.00 10.00      A   
ATOM   4105  CB  LEU A 434     -14.544 -15.908  10.068  1.00 10.00      A   
ATOM   4106  CG  LEU A 434     -13.199 -16.440   9.579  1.00 10.00      A   
ATOM   4107  CD1 LEU A 434     -12.053 -15.851  10.389  1.00 10.00      A   
ATOM   4108  CD2 LEU A 434     -13.181 -17.957   9.643  1.00 10.00      A   
ATOM   4109  C   LEU A 434     -14.879 -14.105   8.364  1.00 10.00      A   
ATOM   4110  O   LEU A 434     -15.648 -14.732   7.634  1.00 10.00      A   
ATOM   4111  N   ARG A 435     -14.086 -13.134   7.918  1.00 10.00      A   
ATOM   4112  HN  ARG A 435     -13.482 -12.679   8.549  1.00 10.00      A   
ATOM   4113  CA  ARG A 435     -14.085 -12.729   6.517  1.00 10.00      A   
ATOM   4114  CB  ARG A 435     -13.812 -11.224   6.386  1.00 10.00      A   
ATOM   4115  CG  ARG A 435     -14.319 -10.373   7.540  1.00 10.00      A   
ATOM   4116  CD  ARG A 435     -14.161  -8.886   7.247  1.00 10.00      A   
ATOM   4117  NE  ARG A 435     -12.807  -8.542   6.798  1.00 10.00      A   
ATOM   4118  HE  ARG A 435     -12.394  -9.125   6.113  1.00 10.00      A   
ATOM   4119  CZ  ARG A 435     -12.107  -7.499   7.240  1.00 10.00      A   
ATOM   4120  NH1 ARG A 435     -12.624  -6.684   8.154  1.00 10.00      A   
ATOM   4121 HH11 ARG A 435     -13.583  -6.857   8.526  1.00 10.00      A   
ATOM   4122 HH12 ARG A 435     -12.075  -5.871   8.501  1.00 10.00      A   
ATOM   4123  NH2 ARG A 435     -10.902  -7.255   6.745  1.00 10.00      A   
ATOM   4124 HH21 ARG A 435     -10.340  -6.443   7.081  1.00 10.00      A   
ATOM   4125 HH22 ARG A 435     -10.502  -7.876   5.996  1.00 10.00      A   
ATOM   4126  C   ARG A 435     -13.037 -13.495   5.715  1.00 10.00      A   
ATOM   4127  O   ARG A 435     -13.327 -14.023   4.641  1.00 10.00      A   
ATOM   4128  N   ARG A 436     -11.827 -13.556   6.246  1.00 10.00      A   
ATOM   4129  HN  ARG A 436     -11.671 -13.159   7.126  1.00 10.00      A   
ATOM   4130  CA  ARG A 436     -10.724 -14.215   5.566  1.00 10.00      A   
ATOM   4131  CB  ARG A 436      -9.630 -13.182   5.286  1.00 10.00      A   
ATOM   4132  CG  ARG A 436      -8.512 -13.640   4.364  1.00 10.00      A   
ATOM   4133  CD  ARG A 436      -7.712 -12.443   3.874  1.00 10.00      A   
ATOM   4134  NE  ARG A 436      -6.501 -12.831   3.153  1.00 10.00      A   
ATOM   4135  HE  ARG A 436      -5.975 -13.581   3.516  1.00 10.00      A   
ATOM   4136  CZ  ARG A 436      -6.068 -12.220   2.053  1.00 10.00      A   
ATOM   4137  NH1 ARG A 436      -6.741 -11.195   1.547  1.00 10.00      A   
ATOM   4138 HH11 ARG A 436      -6.400 -10.728   0.677  1.00 10.00      A   
ATOM   4139 HH12 ARG A 436      -7.611 -10.852   2.012  1.00 10.00      A   
ATOM   4140  NH2 ARG A 436      -4.939 -12.620   1.476  1.00 10.00      A   
ATOM   4141 HH21 ARG A 436      -4.396 -13.416   1.883  1.00 10.00      A   
ATOM   4142 HH22 ARG A 436      -4.579 -12.129   0.617  1.00 10.00      A   
ATOM   4143  C   ARG A 436     -10.163 -15.363   6.397  1.00 10.00      A   
ATOM   4144  O   ARG A 436      -9.918 -15.217   7.599  1.00 10.00      A   
ATOM   4145  N   LEU A 437      -9.974 -16.505   5.751  1.00 10.00      A   
ATOM   4146  HN  LEU A 437     -10.211 -16.563   4.796  1.00 10.00      A   
ATOM   4147  CA  LEU A 437      -9.427 -17.676   6.413  1.00 10.00      A   
ATOM   4148  CB  LEU A 437     -10.540 -18.528   7.032  1.00 10.00      A   
ATOM   4149  CG  LEU A 437     -10.082 -19.784   7.781  1.00 10.00      A   
ATOM   4150  CD1 LEU A 437      -9.722 -19.457   9.222  1.00 10.00      A   
ATOM   4151  CD2 LEU A 437     -11.142 -20.869   7.722  1.00 10.00      A   
ATOM   4152  C   LEU A 437      -8.627 -18.515   5.428  1.00 10.00      A   
ATOM   4153  O   LEU A 437      -9.054 -18.736   4.292  1.00 10.00      A   
ATOM   4154  N   SER A 438      -7.460 -18.954   5.855  1.00 10.00      A   
ATOM   4155  HN  SER A 438      -7.150 -18.700   6.748  1.00 10.00      A   
ATOM   4156  CA  SER A 438      -6.610 -19.789   5.028  1.00 10.00      A   
ATOM   4157  CB  SER A 438      -5.197 -19.209   4.972  1.00 10.00      A   
ATOM   4158  OG  SER A 438      -4.992 -18.259   6.009  1.00 10.00      A   
ATOM   4159  HG  SER A 438      -4.858 -17.376   5.616  1.00 10.00      A   
ATOM   4160  C   SER A 438      -6.586 -21.210   5.587  1.00 10.00      A   
ATOM   4161  O   SER A 438      -6.742 -21.410   6.793  1.00 10.00      A   
ATOM   4162  N   LEU A 439      -6.416 -22.193   4.719  1.00 10.00      A   
ATOM   4163  HN  LEU A 439      -6.314 -21.982   3.762  1.00 10.00      A   
ATOM   4164  CA  LEU A 439      -6.383 -23.586   5.149  1.00 10.00      A   
ATOM   4165  CB  LEU A 439      -7.494 -24.390   4.468  1.00 10.00      A   
ATOM   4166  CG  LEU A 439      -8.925 -24.084   4.908  1.00 10.00      A   
ATOM   4167  CD1 LEU A 439      -9.907 -24.991   4.188  1.00 10.00      A   
ATOM   4168  CD2 LEU A 439      -9.068 -24.226   6.415  1.00 10.00      A   
ATOM   4169  C   LEU A 439      -5.036 -24.232   4.868  1.00 10.00      A   
ATOM   4170  O   LEU A 439      -4.539 -24.191   3.739  1.00 10.00      A   
ATOM   4171  N   SER A 440      -4.455 -24.828   5.901  1.00 10.00      A   
ATOM   4172  HN  SER A 440      -4.903 -24.824   6.772  1.00 10.00      A   
ATOM   4173  CA  SER A 440      -3.174 -25.500   5.786  1.00 10.00      A   
ATOM   4174  CB  SER A 440      -2.034 -24.542   6.151  1.00 10.00      A   
ATOM   4175  OG  SER A 440      -2.347 -23.774   7.303  1.00 10.00      A   
ATOM   4176  HG  SER A 440      -2.791 -22.959   7.038  1.00 10.00      A   
ATOM   4177  C   SER A 440      -3.154 -26.731   6.694  1.00 10.00      A   
ATOM   4178  O   SER A 440      -3.930 -26.812   7.650  1.00 10.00      A   
ATOM   4179  N   GLY A 441      -2.278 -27.681   6.394  1.00 10.00      A   
ATOM   4180  HN  GLY A 441      -1.686 -27.563   5.620  1.00 10.00      A   
ATOM   4181  CA  GLY A 441      -2.193 -28.889   7.190  1.00 10.00      A   
ATOM   4182  C   GLY A 441      -3.043 -29.998   6.602  1.00 10.00      A   
ATOM   4183  O   GLY A 441      -3.539 -29.870   5.482  1.00 10.00      A   
ATOM   4184  N   LEU A 442      -3.205 -31.097   7.331  1.00 10.00      A   
ATOM   4185  HN  LEU A 442      -2.780 -31.157   8.214  1.00 10.00      A   
ATOM   4186  CA  LEU A 442      -4.015 -32.205   6.839  1.00 10.00      A   
ATOM   4187  CB  LEU A 442      -3.609 -33.529   7.477  1.00 10.00      A   
ATOM   4188  CG  LEU A 442      -4.154 -34.789   6.803  1.00 10.00      A   
ATOM   4189  CD1 LEU A 442      -3.435 -35.047   5.490  1.00 10.00      A   
ATOM   4190  CD2 LEU A 442      -4.025 -35.987   7.727  1.00 10.00      A   
ATOM   4191  C   LEU A 442      -5.492 -31.929   7.083  1.00 10.00      A   
ATOM   4192  O   LEU A 442      -5.954 -31.926   8.227  1.00 10.00      A   
ATOM   4193  N   LEU A 443      -6.223 -31.696   6.004  1.00 10.00      A   
ATOM   4194  HN  LEU A 443      -5.796 -31.734   5.122  1.00 10.00      A   
ATOM   4195  CA  LEU A 443      -7.648 -31.402   6.080  1.00 10.00      A   
ATOM   4196  CB  LEU A 443      -7.885 -29.901   5.871  1.00 10.00      A   
ATOM   4197  CG  LEU A 443      -7.137 -28.946   6.804  1.00 10.00      A   
ATOM   4198  CD1 LEU A 443      -6.900 -27.611   6.117  1.00 10.00      A   
ATOM   4199  CD2 LEU A 443      -7.917 -28.746   8.091  1.00 10.00      A   
ATOM   4200  C   LEU A 443      -8.396 -32.185   5.007  1.00 10.00      A   
ATOM   4201  O   LEU A 443      -7.988 -32.195   3.840  1.00 10.00      A   
ATOM   4202  N   THR A 444      -9.491 -32.825   5.395  1.00 10.00      A   
ATOM   4203  HN  THR A 444      -9.776 -32.759   6.341  1.00 10.00      A   
ATOM   4204  CA  THR A 444     -10.287 -33.609   4.463  1.00 10.00      A   
ATOM   4205  CB  THR A 444     -10.782 -34.929   5.099  1.00 10.00      A   
ATOM   4206  OG1 THR A 444     -11.709 -34.661   6.162  1.00 10.00      A   
ATOM   4207  HG1 THR A 444     -11.519 -33.785   6.548  1.00 10.00      A   
ATOM   4208  CG2 THR A 444      -9.616 -35.746   5.638  1.00 10.00      A   
ATOM   4209  C   THR A 444     -11.479 -32.801   3.947  1.00 10.00      A   
ATOM   4210  O   THR A 444     -11.472 -31.570   3.987  1.00 10.00      A   
ATOM   4211  N   ASP A 445     -12.508 -33.495   3.479  1.00 10.00      A   
ATOM   4212  HN  ASP A 445     -12.469 -34.473   3.495  1.00 10.00      A   
ATOM   4213  CA  ASP A 445     -13.700 -32.835   2.949  1.00 10.00      A   
ATOM   4214  CB  ASP A 445     -14.390 -33.722   1.905  1.00 10.00      A   
ATOM   4215  CG  ASP A 445     -13.807 -33.566   0.509  1.00 10.00      A   
ATOM   4216  OD1 ASP A 445     -14.570 -33.678  -0.474  1.00 10.00      A   
ATOM   4217  OD2 ASP A 445     -12.589 -33.334   0.384  1.00 10.00      A   
ATOM   4218  C   ASP A 445     -14.679 -32.473   4.066  1.00 10.00      A   
ATOM   4219  O   ASP A 445     -15.684 -31.791   3.835  1.00 10.00      A   
ATOM   4220  N   LYS A 446     -14.376 -32.923   5.281  1.00 10.00      A   
ATOM   4221  HN  LYS A 446     -13.549 -33.436   5.408  1.00 10.00      A   
ATOM   4222  CA  LYS A 446     -15.229 -32.658   6.431  1.00 10.00      A   
ATOM   4223  CB  LYS A 446     -14.874 -33.579   7.602  1.00 10.00      A   
ATOM   4224  CG  LYS A 446     -15.945 -33.648   8.680  1.00 10.00      A   
ATOM   4225  CD  LYS A 446     -17.300 -34.010   8.090  1.00 10.00      A   
ATOM   4226  CE  LYS A 446     -18.370 -34.115   9.166  1.00 10.00      A   
ATOM   4227  NZ  LYS A 446     -19.693 -34.467   8.591  1.00 10.00      A   
ATOM   4228  HZ1 LYS A 446     -20.429 -34.408   9.321  1.00 10.00      A   
ATOM   4229  HZ2 LYS A 446     -19.674 -35.437   8.216  1.00 10.00      A   
ATOM   4230  HZ3 LYS A 446     -19.934 -33.808   7.813  1.00 10.00      A   
ATOM   4231  C   LYS A 446     -15.142 -31.195   6.848  1.00 10.00      A   
ATOM   4232  O   LYS A 446     -16.160 -30.553   7.093  1.00 10.00      A   
ATOM   4233  N   VAL A 447     -13.924 -30.665   6.920  1.00 10.00      A   
ATOM   4234  HN  VAL A 447     -13.138 -31.238   6.732  1.00 10.00      A   
ATOM   4235  CA  VAL A 447     -13.712 -29.271   7.301  1.00 10.00      A   
ATOM   4236  CB  VAL A 447     -12.208 -28.909   7.370  1.00 10.00      A   
ATOM   4237  CG1 VAL A 447     -11.554 -28.962   5.998  1.00 10.00      A   
ATOM   4238  CG2 VAL A 447     -12.005 -27.545   8.009  1.00 10.00      A   
ATOM   4239  C   VAL A 447     -14.437 -28.329   6.340  1.00 10.00      A   
ATOM   4240  O   VAL A 447     -14.898 -27.255   6.729  1.00 10.00      A   
ATOM   4241  N   PHE A 448     -14.554 -28.753   5.087  1.00 10.00      A   
ATOM   4242  HN  PHE A 448     -14.173 -29.622   4.842  1.00 10.00      A   
ATOM   4243  CA  PHE A 448     -15.232 -27.963   4.071  1.00 10.00      A   
ATOM   4244  CB  PHE A 448     -14.986 -28.546   2.685  1.00 10.00      A   
ATOM   4245  CG  PHE A 448     -13.603 -28.300   2.158  1.00 10.00      A   
ATOM   4246  CD1 PHE A 448     -12.832 -29.346   1.686  1.00 10.00      A   
ATOM   4247  CD2 PHE A 448     -13.076 -27.020   2.131  1.00 10.00      A   
ATOM   4248  CE1 PHE A 448     -11.564 -29.120   1.195  1.00 10.00      A   
ATOM   4249  CE2 PHE A 448     -11.806 -26.787   1.643  1.00 10.00      A   
ATOM   4250  CZ  PHE A 448     -11.050 -27.838   1.174  1.00 10.00      A   
ATOM   4251  C   PHE A 448     -16.726 -27.898   4.356  1.00 10.00      A   
ATOM   4252  O   PHE A 448     -17.362 -26.864   4.154  1.00 10.00      A   
ATOM   4253  N   GLU A 449     -17.278 -29.012   4.829  1.00 10.00      A   
ATOM   4254  HN  GLU A 449     -16.715 -29.808   4.953  1.00 10.00      A   
ATOM   4255  CA  GLU A 449     -18.690 -29.080   5.167  1.00 10.00      A   
ATOM   4256  CB  GLU A 449     -19.081 -30.499   5.579  1.00 10.00      A   
ATOM   4257  CG  GLU A 449     -20.577 -30.703   5.709  1.00 10.00      A   
ATOM   4258  CD  GLU A 449     -20.928 -31.841   6.639  1.00 10.00      A   
ATOM   4259  OE1 GLU A 449     -20.277 -32.901   6.560  1.00 10.00      A   
ATOM   4260  OE2 GLU A 449     -21.856 -31.678   7.462  1.00 10.00      A   
ATOM   4261  C   GLU A 449     -18.984 -28.111   6.301  1.00 10.00      A   
ATOM   4262  O   GLU A 449     -19.976 -27.385   6.267  1.00 10.00      A   
ATOM   4263  N   TYR A 450     -18.104 -28.106   7.300  1.00 10.00      A   
ATOM   4264  HN  TYR A 450     -17.345 -28.729   7.271  1.00 10.00      A   
ATOM   4265  CA  TYR A 450     -18.245 -27.213   8.439  1.00 10.00      A   
ATOM   4266  CB  TYR A 450     -17.152 -27.469   9.479  1.00 10.00      A   
ATOM   4267  CG  TYR A 450     -17.173 -28.840  10.119  1.00 10.00      A   
ATOM   4268  CD1 TYR A 450     -16.024 -29.360  10.700  1.00 10.00      A   
ATOM   4269  CD2 TYR A 450     -18.330 -29.613  10.149  1.00 10.00      A   
ATOM   4270  CE1 TYR A 450     -16.022 -30.604  11.293  1.00 10.00      A   
ATOM   4271  CE2 TYR A 450     -18.334 -30.864  10.742  1.00 10.00      A   
ATOM   4272  CZ  TYR A 450     -17.179 -31.352  11.313  1.00 10.00      A   
ATOM   4273  OH  TYR A 450     -17.179 -32.597  11.898  1.00 10.00      A   
ATOM   4274  HH  TYR A 450     -17.218 -32.498  12.860  1.00 10.00      A   
ATOM   4275  C   TYR A 450     -18.172 -25.768   7.965  1.00 10.00      A   
ATOM   4276  O   TYR A 450     -18.988 -24.936   8.356  1.00 10.00      A   
ATOM   4277  N   ILE A 451     -17.198 -25.487   7.102  1.00 10.00      A   
ATOM   4278  HN  ILE A 451     -16.579 -26.202   6.838  1.00 10.00      A   
ATOM   4279  CA  ILE A 451     -17.006 -24.149   6.546  1.00 10.00      A   
ATOM   4280  CB  ILE A 451     -15.775 -24.099   5.609  1.00 10.00      A   
ATOM   4281  CG1 ILE A 451     -14.486 -24.072   6.437  1.00 10.00      A   
ATOM   4282  CG2 ILE A 451     -15.836 -22.893   4.677  1.00 10.00      A   
ATOM   4283  CD1 ILE A 451     -13.223 -24.237   5.623  1.00 10.00      A   
ATOM   4284  C   ILE A 451     -18.244 -23.679   5.789  1.00 10.00      A   
ATOM   4285  O   ILE A 451     -18.721 -22.569   6.001  1.00 10.00      A   
ATOM   4286  N   GLY A 452     -18.776 -24.542   4.935  1.00 10.00      A   
ATOM   4287  HN  GLY A 452     -18.362 -25.426   4.825  1.00 10.00      A   
ATOM   4288  CA  GLY A 452     -19.950 -24.193   4.152  1.00 10.00      A   
ATOM   4289  C   GLY A 452     -21.217 -24.067   4.979  1.00 10.00      A   
ATOM   4290  O   GLY A 452     -22.241 -23.595   4.490  1.00 10.00      A   
ATOM   4291  N   THR A 453     -21.164 -24.493   6.227  1.00 10.00      A   
ATOM   4292  HN  THR A 453     -20.328 -24.867   6.573  1.00 10.00      A   
ATOM   4293  CA  THR A 453     -22.327 -24.416   7.094  1.00 10.00      A   
ATOM   4294  CB  THR A 453     -22.591 -25.767   7.779  1.00 10.00      A   
ATOM   4295  OG1 THR A 453     -22.463 -26.820   6.809  1.00 10.00      A   
ATOM   4296  HG1 THR A 453     -21.526 -26.917   6.568  1.00 10.00      A   
ATOM   4297  CG2 THR A 453     -23.988 -25.804   8.376  1.00 10.00      A   
ATOM   4298  C   THR A 453     -22.174 -23.317   8.146  1.00 10.00      A   
ATOM   4299  O   THR A 453     -23.156 -22.710   8.576  1.00 10.00      A   
ATOM   4300  N   TYR A 454     -20.941 -23.043   8.543  1.00 10.00      A   
ATOM   4301  HN  TYR A 454     -20.187 -23.541   8.157  1.00 10.00      A   
ATOM   4302  CA  TYR A 454     -20.682 -22.032   9.556  1.00 10.00      A   
ATOM   4303  CB  TYR A 454     -19.676 -22.554  10.575  1.00 10.00      A   
ATOM   4304  CG  TYR A 454     -20.284 -23.413  11.653  1.00 10.00      A   
ATOM   4305  CD1 TYR A 454     -19.875 -24.728  11.836  1.00 10.00      A   
ATOM   4306  CD2 TYR A 454     -21.261 -22.905  12.493  1.00 10.00      A   
ATOM   4307  CE1 TYR A 454     -20.428 -25.510  12.828  1.00 10.00      A   
ATOM   4308  CE2 TYR A 454     -21.819 -23.679  13.487  1.00 10.00      A   
ATOM   4309  CZ  TYR A 454     -21.398 -24.979  13.653  1.00 10.00      A   
ATOM   4310  OH  TYR A 454     -21.948 -25.750  14.652  1.00 10.00      A   
ATOM   4311  HH  TYR A 454     -21.234 -26.078  15.228  1.00 10.00      A   
ATOM   4312  C   TYR A 454     -20.191 -20.711   8.974  1.00 10.00      A   
ATOM   4313  O   TYR A 454     -20.723 -19.646   9.293  1.00 10.00      A   
ATOM   4314  N   ALA A 455     -19.187 -20.781   8.117  1.00 10.00      A   
ATOM   4315  HN  ALA A 455     -18.838 -21.660   7.860  1.00 10.00      A   
ATOM   4316  CA  ALA A 455     -18.606 -19.586   7.521  1.00 10.00      A   
ATOM   4317  CB  ALA A 455     -17.216 -19.881   6.987  1.00 10.00      A   
ATOM   4318  C   ALA A 455     -19.499 -18.988   6.439  1.00 10.00      A   
ATOM   4319  O   ALA A 455     -19.217 -19.097   5.244  1.00 10.00      A   
ATOM   4320  N   LYS A 456     -20.583 -18.363   6.867  1.00 10.00      A   
ATOM   4321  HN  LYS A 456     -20.769 -18.337   7.832  1.00 10.00      A   
ATOM   4322  CA  LYS A 456     -21.513 -17.732   5.952  1.00 10.00      A   
ATOM   4323  CB  LYS A 456     -22.887 -17.603   6.604  1.00 10.00      A   
ATOM   4324  CG  LYS A 456     -23.818 -18.772   6.342  1.00 10.00      A   
ATOM   4325  CD  LYS A 456     -24.249 -18.813   4.886  1.00 10.00      A   
ATOM   4326  CE  LYS A 456     -25.398 -19.785   4.681  1.00 10.00      A   
ATOM   4327  NZ  LYS A 456     -25.814 -19.866   3.258  1.00 10.00      A   
ATOM   4328  HZ1 LYS A 456     -25.050 -20.282   2.689  1.00 10.00      A   
ATOM   4329  HZ2 LYS A 456     -26.030 -18.912   2.883  1.00 10.00      A   
ATOM   4330  HZ3 LYS A 456     -26.662 -20.465   3.166  1.00 10.00      A   
ATOM   4331  C   LYS A 456     -21.000 -16.359   5.539  1.00 10.00      A   
ATOM   4332  O   LYS A 456     -21.198 -15.927   4.401  1.00 10.00      A   
ATOM   4333  N   LYS A 457     -20.311 -15.700   6.471  1.00 10.00      A   
ATOM   4334  HN  LYS A 457     -20.168 -16.125   7.340  1.00 10.00      A   
ATOM   4335  CA  LYS A 457     -19.757 -14.368   6.242  1.00 10.00      A   
ATOM   4336  CB  LYS A 457     -19.688 -13.584   7.557  1.00 10.00      A   
ATOM   4337  CG  LYS A 457     -21.030 -13.139   8.112  1.00 10.00      A   
ATOM   4338  CD  LYS A 457     -21.649 -12.049   7.257  1.00 10.00      A   
ATOM   4339  CE  LYS A 457     -22.732 -11.298   8.014  1.00 10.00      A   
ATOM   4340  NZ  LYS A 457     -23.874 -12.178   8.383  1.00 10.00      A   
ATOM   4341  HZ1 LYS A 457     -24.356 -12.516   7.526  1.00 10.00      A   
ATOM   4342  HZ2 LYS A 457     -24.558 -11.657   8.964  1.00 10.00      A   
ATOM   4343  HZ3 LYS A 457     -23.535 -13.000   8.923  1.00 10.00      A   
ATOM   4344  C   LYS A 457     -18.363 -14.438   5.630  1.00 10.00      A   
ATOM   4345  O   LYS A 457     -17.709 -13.412   5.446  1.00 10.00      A   
ATOM   4346  N   MET A 458     -17.913 -15.645   5.321  1.00 10.00      A   
ATOM   4347  HN  MET A 458     -18.484 -16.421   5.475  1.00 10.00      A   
ATOM   4348  CA  MET A 458     -16.595 -15.833   4.731  1.00 10.00      A   
ATOM   4349  CB  MET A 458     -16.224 -17.313   4.673  1.00 10.00      A   
ATOM   4350  CG  MET A 458     -14.783 -17.565   4.263  1.00 10.00      A   
ATOM   4351  SD  MET A 458     -14.518 -19.254   3.700  1.00 10.00      A   
ATOM   4352  CE  MET A 458     -15.378 -19.221   2.128  1.00 10.00      A   
ATOM   4353  C   MET A 458     -16.556 -15.226   3.333  1.00 10.00      A   
ATOM   4354  O   MET A 458     -17.335 -15.605   2.457  1.00 10.00      A   
ATOM   4355  N   GLU A 459     -15.650 -14.279   3.138  1.00 10.00      A   
ATOM   4356  HN  GLU A 459     -15.055 -14.027   3.878  1.00 10.00      A   
ATOM   4357  CA  GLU A 459     -15.514 -13.598   1.861  1.00 10.00      A   
ATOM   4358  CB  GLU A 459     -15.370 -12.093   2.084  1.00 10.00      A   
ATOM   4359  CG  GLU A 459     -16.545 -11.485   2.833  1.00 10.00      A   
ATOM   4360  CD  GLU A 459     -16.394 -10.001   3.076  1.00 10.00      A   
ATOM   4361  OE1 GLU A 459     -16.648  -9.213   2.140  1.00 10.00      A   
ATOM   4362  OE2 GLU A 459     -16.042  -9.612   4.208  1.00 10.00      A   
ATOM   4363  C   GLU A 459     -14.330 -14.127   1.065  1.00 10.00      A   
ATOM   4364  O   GLU A 459     -14.386 -14.220  -0.162  1.00 10.00      A   
ATOM   4365  N   MET A 460     -13.260 -14.479   1.755  1.00 10.00      A   
ATOM   4366  HN  MET A 460     -13.266 -14.403   2.735  1.00 10.00      A   
ATOM   4367  CA  MET A 460     -12.074 -14.985   1.085  1.00 10.00      A   
ATOM   4368  CB  MET A 460     -10.993 -13.904   0.992  1.00 10.00      A   
ATOM   4369  CG  MET A 460      -9.741 -14.343   0.248  1.00 10.00      A   
ATOM   4370  SD  MET A 460      -8.796 -12.949  -0.394  1.00 10.00      A   
ATOM   4371  CE  MET A 460      -7.333 -13.778  -1.016  1.00 10.00      A   
ATOM   4372  C   MET A 460     -11.531 -16.235   1.757  1.00 10.00      A   
ATOM   4373  O   MET A 460     -11.326 -16.267   2.974  1.00 10.00      A   
ATOM   4374  N   LEU A 461     -11.309 -17.263   0.951  1.00 10.00      A   
ATOM   4375  HN  LEU A 461     -11.506 -17.168  -0.010  1.00 10.00      A   
ATOM   4376  CA  LEU A 461     -10.784 -18.530   1.438  1.00 10.00      A   
ATOM   4377  CB  LEU A 461     -11.891 -19.587   1.482  1.00 10.00      A   
ATOM   4378  CG  LEU A 461     -11.500 -20.973   2.007  1.00 10.00      A   
ATOM   4379  CD1 LEU A 461     -11.246 -20.932   3.505  1.00 10.00      A   
ATOM   4380  CD2 LEU A 461     -12.573 -21.997   1.667  1.00 10.00      A   
ATOM   4381  C   LEU A 461      -9.649 -19.007   0.544  1.00 10.00      A   
ATOM   4382  O   LEU A 461      -9.811 -19.127  -0.671  1.00 10.00      A   
ATOM   4383  N   SER A 462      -8.500 -19.259   1.144  1.00 10.00      A   
ATOM   4384  HN  SER A 462      -8.421 -19.119   2.111  1.00 10.00      A   
ATOM   4385  CA  SER A 462      -7.344 -19.728   0.405  1.00 10.00      A   
ATOM   4386  CB  SER A 462      -6.178 -18.751   0.576  1.00 10.00      A   
ATOM   4387  OG  SER A 462      -6.591 -17.422   0.295  1.00 10.00      A   
ATOM   4388  HG  SER A 462      -6.148 -17.110  -0.513  1.00 10.00      A   
ATOM   4389  C   SER A 462      -6.956 -21.125   0.876  1.00 10.00      A   
ATOM   4390  O   SER A 462      -6.495 -21.310   2.007  1.00 10.00      A   
ATOM   4391  N   VAL A 463      -7.165 -22.104   0.012  1.00 10.00      A   
ATOM   4392  HN  VAL A 463      -7.530 -21.883  -0.874  1.00 10.00      A   
ATOM   4393  CA  VAL A 463      -6.861 -23.494   0.322  1.00 10.00      A   
ATOM   4394  CB  VAL A 463      -8.045 -24.416  -0.034  1.00 10.00      A   
ATOM   4395  CG1 VAL A 463      -7.787 -25.840   0.437  1.00 10.00      A   
ATOM   4396  CG2 VAL A 463      -9.338 -23.878   0.559  1.00 10.00      A   
ATOM   4397  C   VAL A 463      -5.623 -23.962  -0.434  1.00 10.00      A   
ATOM   4398  O   VAL A 463      -5.523 -23.795  -1.654  1.00 10.00      A   
ATOM   4399  N   ALA A 464      -4.686 -24.548   0.295  1.00 10.00      A   
ATOM   4400  HN  ALA A 464      -4.828 -24.663   1.258  1.00 10.00      A   
ATOM   4401  CA  ALA A 464      -3.458 -25.035  -0.296  1.00 10.00      A   
ATOM   4402  CB  ALA A 464      -2.313 -24.079   0.004  1.00 10.00      A   
ATOM   4403  C   ALA A 464      -3.133 -26.430   0.220  1.00 10.00      A   
ATOM   4404  O   ALA A 464      -2.930 -26.620   1.420  1.00 10.00      A   
ATOM   4405  N   PHE A 465      -3.099 -27.398  -0.695  1.00 10.00      A   
ATOM   4406  HN  PHE A 465      -3.302 -27.172  -1.631  1.00 10.00      A   
ATOM   4407  CA  PHE A 465      -2.788 -28.788  -0.355  1.00 10.00      A   
ATOM   4408  CB  PHE A 465      -1.370 -28.919   0.229  1.00 10.00      A   
ATOM   4409  CG  PHE A 465      -0.253 -28.635  -0.734  1.00 10.00      A   
ATOM   4410  CD1 PHE A 465       0.101 -27.330  -1.047  1.00 10.00      A   
ATOM   4411  CD2 PHE A 465       0.453 -29.672  -1.319  1.00 10.00      A   
ATOM   4412  CE1 PHE A 465       1.134 -27.064  -1.926  1.00 10.00      A   
ATOM   4413  CE2 PHE A 465       1.486 -29.415  -2.199  1.00 10.00      A   
ATOM   4414  CZ  PHE A 465       1.826 -28.109  -2.504  1.00 10.00      A   
ATOM   4415  C   PHE A 465      -3.802 -29.359   0.633  1.00 10.00      A   
ATOM   4416  O   PHE A 465      -3.433 -29.849   1.700  1.00 10.00      A   
ATOM   4417  N   ALA A 466      -5.082 -29.295   0.283  1.00 10.00      A   
ATOM   4418  HN  ALA A 466      -5.325 -28.906  -0.584  1.00 10.00      A   
ATOM   4419  CA  ALA A 466      -6.134 -29.806   1.157  1.00 10.00      A   
ATOM   4420  CB  ALA A 466      -6.573 -28.743   2.153  1.00 10.00      A   
ATOM   4421  C   ALA A 466      -7.328 -30.303   0.352  1.00 10.00      A   
ATOM   4422  O   ALA A 466      -7.572 -29.839  -0.765  1.00 10.00      A   
ATOM   4423  N   GLY A 467      -8.064 -31.247   0.921  1.00 10.00      A   
ATOM   4424  HN  GLY A 467      -7.809 -31.586   1.809  1.00 10.00      A   
ATOM   4425  CA  GLY A 467      -9.229 -31.790   0.248  1.00 10.00      A   
ATOM   4426  C   GLY A 467      -9.023 -33.235  -0.151  1.00 10.00      A   
ATOM   4427  O   GLY A 467      -7.893 -33.652  -0.407  1.00 10.00      A   
ATOM   4428  N   ASP A 468     -10.101 -34.004  -0.187  1.00 10.00      A   
ATOM   4429  HN  ASP A 468     -10.985 -33.613   0.048  1.00 10.00      A   
ATOM   4430  CA  ASP A 468     -10.021 -35.415  -0.557  1.00 10.00      A   
ATOM   4431  CB  ASP A 468     -10.511 -36.309   0.587  1.00 10.00      A   
ATOM   4432  CG  ASP A 468     -10.353 -37.786   0.280  1.00 10.00      A   
ATOM   4433  OD1 ASP A 468     -11.379 -38.485   0.133  1.00 10.00      A   
ATOM   4434  OD2 ASP A 468      -9.200 -38.254   0.177  1.00 10.00      A   
ATOM   4435  C   ASP A 468     -10.823 -35.695  -1.823  1.00 10.00      A   
ATOM   4436  O   ASP A 468     -10.378 -36.430  -2.712  1.00 10.00      A   
ATOM   4437  N   SER A 469     -11.997 -35.087  -1.908  1.00 10.00      A   
ATOM   4438  HN  SER A 469     -12.281 -34.485  -1.182  1.00 10.00      A   
ATOM   4439  CA  SER A 469     -12.870 -35.270  -3.055  1.00 10.00      A   
ATOM   4440  CB  SER A 469     -14.025 -36.216  -2.704  1.00 10.00      A   
ATOM   4441  OG  SER A 469     -14.396 -36.104  -1.339  1.00 10.00      A   
ATOM   4442  HG  SER A 469     -14.417 -35.164  -1.086  1.00 10.00      A   
ATOM   4443  C   SER A 469     -13.385 -33.932  -3.580  1.00 10.00      A   
ATOM   4444  O   SER A 469     -12.928 -32.872  -3.155  1.00 10.00      A   
ATOM   4445  N   ASP A 470     -14.328 -33.986  -4.509  1.00 10.00      A   
ATOM   4446  HN  ASP A 470     -14.647 -34.862  -4.816  1.00 10.00      A   
ATOM   4447  CA  ASP A 470     -14.904 -32.782  -5.093  1.00 10.00      A   
ATOM   4448  CB  ASP A 470     -15.496 -33.094  -6.465  1.00 10.00      A   
ATOM   4449  CG  ASP A 470     -14.761 -32.411  -7.594  1.00 10.00      A   
ATOM   4450  OD1 ASP A 470     -15.243 -31.368  -8.078  1.00 10.00      A   
ATOM   4451  OD2 ASP A 470     -13.706 -32.929  -8.015  1.00 10.00      A   
ATOM   4452  C   ASP A 470     -15.989 -32.213  -4.194  1.00 10.00      A   
ATOM   4453  O   ASP A 470     -16.417 -31.070  -4.368  1.00 10.00      A   
ATOM   4454  N   LEU A 471     -16.436 -33.023  -3.239  1.00 10.00      A   
ATOM   4455  HN  LEU A 471     -16.055 -33.922  -3.160  1.00 10.00      A   
ATOM   4456  CA  LEU A 471     -17.474 -32.615  -2.306  1.00 10.00      A   
ATOM   4457  CB  LEU A 471     -17.811 -33.754  -1.340  1.00 10.00      A   
ATOM   4458  CG  LEU A 471     -18.436 -35.004  -1.962  1.00 10.00      A   
ATOM   4459  CD1 LEU A 471     -18.750 -36.034  -0.888  1.00 10.00      A   
ATOM   4460  CD2 LEU A 471     -19.687 -34.649  -2.751  1.00 10.00      A   
ATOM   4461  C   LEU A 471     -17.058 -31.376  -1.528  1.00 10.00      A   
ATOM   4462  O   LEU A 471     -17.864 -30.474  -1.318  1.00 10.00      A   
ATOM   4463  N   GLY A 472     -15.800 -31.337  -1.113  1.00 10.00      A   
ATOM   4464  HN  GLY A 472     -15.208 -32.104  -1.299  1.00 10.00      A   
ATOM   4465  CA  GLY A 472     -15.291 -30.205  -0.362  1.00 10.00      A   
ATOM   4466  C   GLY A 472     -15.553 -28.872  -1.036  1.00 10.00      A   
ATOM   4467  O   GLY A 472     -16.029 -27.927  -0.404  1.00 10.00      A   
ATOM   4468  N   MET A 473     -15.256 -28.800  -2.325  1.00 10.00      A   
ATOM   4469  HN  MET A 473     -14.889 -29.590  -2.773  1.00 10.00      A   
ATOM   4470  CA  MET A 473     -15.465 -27.575  -3.086  1.00 10.00      A   
ATOM   4471  CB  MET A 473     -14.826 -27.678  -4.476  1.00 10.00      A   
ATOM   4472  CG  MET A 473     -14.948 -26.415  -5.317  1.00 10.00      A   
ATOM   4473  SD  MET A 473     -13.874 -26.425  -6.763  1.00 10.00      A   
ATOM   4474  CE  MET A 473     -14.479 -27.868  -7.632  1.00 10.00      A   
ATOM   4475  C   MET A 473     -16.953 -27.265  -3.194  1.00 10.00      A   
ATOM   4476  O   MET A 473     -17.362 -26.105  -3.130  1.00 10.00      A   
ATOM   4477  N   HIS A 474     -17.754 -28.316  -3.324  1.00 10.00      A   
ATOM   4478  HN  HIS A 474     -17.357 -29.216  -3.338  1.00 10.00      A   
ATOM   4479  CA  HIS A 474     -19.202 -28.183  -3.440  1.00 10.00      A   
ATOM   4480  CB  HIS A 474     -19.821 -29.545  -3.784  1.00 10.00      A   
ATOM   4481  CG  HIS A 474     -21.276 -29.506  -4.144  1.00 10.00      A   
ATOM   4482  ND1 HIS A 474     -21.695 -29.125  -5.397  1.00 10.00      A   
ATOM   4483  CD2 HIS A 474     -22.357 -29.822  -3.391  1.00 10.00      A   
ATOM   4484  CE1 HIS A 474     -23.012 -29.222  -5.383  1.00 10.00      A   
ATOM   4485  NE2 HIS A 474     -23.452 -29.635  -4.191  1.00 10.00      A   
ATOM   4486  HE2 HIS A 474     -24.390 -29.784  -3.938  1.00 10.00      A   
ATOM   4487  C   HIS A 474     -19.810 -27.637  -2.146  1.00 10.00      A   
ATOM   4488  O   HIS A 474     -20.654 -26.744  -2.183  1.00 10.00      A   
ATOM   4489  N   HIS A 475     -19.363 -28.170  -1.007  1.00 10.00      A   
ATOM   4490  HN  HIS A 475     -18.676 -28.875  -1.049  1.00 10.00      A   
ATOM   4491  CA  HIS A 475     -19.868 -27.750   0.301  1.00 10.00      A   
ATOM   4492  CB  HIS A 475     -19.214 -28.554   1.432  1.00 10.00      A   
ATOM   4493  CG  HIS A 475     -19.756 -29.939   1.603  1.00 10.00      A   
ATOM   4494  ND1 HIS A 475     -21.027 -30.220   2.050  1.00 10.00      A   
ATOM   4495  HD1 HIS A 475     -21.709 -29.561   2.304  1.00 10.00      A   
ATOM   4496  CD2 HIS A 475     -19.163 -31.140   1.395  1.00 10.00      A   
ATOM   4497  CE1 HIS A 475     -21.165 -31.551   2.099  1.00 10.00      A   
ATOM   4498  NE2 HIS A 475     -20.057 -32.156   1.711  1.00 10.00      A   
ATOM   4499  C   HIS A 475     -19.663 -26.259   0.541  1.00 10.00      A   
ATOM   4500  O   HIS A 475     -20.530 -25.593   1.107  1.00 10.00      A   
ATOM   4501  N   VAL A 476     -18.523 -25.743   0.103  1.00 10.00      A   
ATOM   4502  HN  VAL A 476     -17.880 -26.326  -0.357  1.00 10.00      A   
ATOM   4503  CA  VAL A 476     -18.206 -24.332   0.282  1.00 10.00      A   
ATOM   4504  CB  VAL A 476     -16.695 -24.064   0.105  1.00 10.00      A   
ATOM   4505  CG1 VAL A 476     -16.373 -22.593   0.322  1.00 10.00      A   
ATOM   4506  CG2 VAL A 476     -15.886 -24.928   1.060  1.00 10.00      A   
ATOM   4507  C   VAL A 476     -19.003 -23.461  -0.686  1.00 10.00      A   
ATOM   4508  O   VAL A 476     -19.671 -22.513  -0.275  1.00 10.00      A   
ATOM   4509  N   LEU A 477     -18.957 -23.809  -1.966  1.00 10.00      A   
ATOM   4510  HN  LEU A 477     -18.440 -24.604  -2.225  1.00 10.00      A   
ATOM   4511  CA  LEU A 477     -19.661 -23.046  -3.000  1.00 10.00      A   
ATOM   4512  CB  LEU A 477     -19.312 -23.571  -4.395  1.00 10.00      A   
ATOM   4513  CG  LEU A 477     -17.895 -23.273  -4.892  1.00 10.00      A   
ATOM   4514  CD1 LEU A 477     -17.613 -24.017  -6.189  1.00 10.00      A   
ATOM   4515  CD2 LEU A 477     -17.692 -21.776  -5.077  1.00 10.00      A   
ATOM   4516  C   LEU A 477     -21.174 -23.057  -2.793  1.00 10.00      A   
ATOM   4517  O   LEU A 477     -21.868 -22.093  -3.119  1.00 10.00      A   
ATOM   4518  N   SER A 478     -21.683 -24.151  -2.258  1.00 10.00      A   
ATOM   4519  HN  SER A 478     -21.087 -24.899  -2.028  1.00 10.00      A   
ATOM   4520  CA  SER A 478     -23.108 -24.280  -2.008  1.00 10.00      A   
ATOM   4521  CB  SER A 478     -23.578 -25.694  -2.363  1.00 10.00      A   
ATOM   4522  OG  SER A 478     -24.742 -25.667  -3.172  1.00 10.00      A   
ATOM   4523  HG  SER A 478     -24.483 -25.666  -4.099  1.00 10.00      A   
ATOM   4524  C   SER A 478     -23.424 -23.972  -0.549  1.00 10.00      A   
ATOM   4525  O   SER A 478     -24.499 -24.305  -0.056  1.00 10.00      A   
ATOM   4526  N   GLY A 479     -22.495 -23.319   0.138  1.00 10.00      A   
ATOM   4527  HN  GLY A 479     -21.658 -23.048  -0.306  1.00 10.00      A   
ATOM   4528  CA  GLY A 479     -22.713 -23.002   1.534  1.00 10.00      A   
ATOM   4529  C   GLY A 479     -22.502 -21.538   1.858  1.00 10.00      A   
ATOM   4530  O   GLY A 479     -23.433 -20.852   2.287  1.00 10.00      A   
ATOM   4531  N   CYS A 480     -21.283 -21.055   1.640  1.00 10.00      A   
ATOM   4532  HN  CYS A 480     -20.598 -21.647   1.264  1.00 10.00      A   
ATOM   4533  CA  CYS A 480     -20.937 -19.667   1.926  1.00 10.00      A   
ATOM   4534  CB  CYS A 480     -19.432 -19.455   1.785  1.00 10.00      A   
ATOM   4535  SG  CYS A 480     -18.439 -20.612   2.752  1.00 10.00      A   
ATOM   4536  HG  CYS A 480     -18.581 -20.293   4.034  1.00 10.00      A   
ATOM   4537  C   CYS A 480     -21.699 -18.703   1.025  1.00 10.00      A   
ATOM   4538  O   CYS A 480     -21.891 -18.964  -0.162  1.00 10.00      A   
ATOM   4539  N   ASP A 481     -22.122 -17.577   1.593  1.00 10.00      A   
ATOM   4540  HN  ASP A 481     -21.910 -17.406   2.538  1.00 10.00      A   
ATOM   4541  CA  ASP A 481     -22.883 -16.584   0.838  1.00 10.00      A   
ATOM   4542  CB  ASP A 481     -24.153 -16.173   1.589  1.00 10.00      A   
ATOM   4543  CG  ASP A 481     -25.367 -16.975   1.165  1.00 10.00      A   
ATOM   4544  OD1 ASP A 481     -26.128 -17.429   2.050  1.00 10.00      A   
ATOM   4545  OD2 ASP A 481     -25.562 -17.162  -0.052  1.00 10.00      A   
ATOM   4546  C   ASP A 481     -22.054 -15.354   0.492  1.00 10.00      A   
ATOM   4547  O   ASP A 481     -22.177 -14.803  -0.605  1.00 10.00      A   
ATOM   4548  N   SER A 482     -21.193 -14.938   1.414  1.00 10.00      A   
ATOM   4549  HN  SER A 482     -21.128 -15.422   2.265  1.00 10.00      A   
ATOM   4550  CA  SER A 482     -20.352 -13.764   1.208  1.00 10.00      A   
ATOM   4551  CB  SER A 482     -19.957 -13.166   2.557  1.00 10.00      A   
ATOM   4552  OG  SER A 482     -21.083 -13.077   3.416  1.00 10.00      A   
ATOM   4553  HG  SER A 482     -21.070 -12.235   3.883  1.00 10.00      A   
ATOM   4554  C   SER A 482     -19.110 -14.084   0.370  1.00 10.00      A   
ATOM   4555  O   SER A 482     -18.138 -13.328   0.370  1.00 10.00      A   
ATOM   4556  N   LEU A 483     -19.166 -15.202  -0.355  1.00 10.00      A   
ATOM   4557  HN  LEU A 483     -19.977 -15.746  -0.314  1.00 10.00      A   
ATOM   4558  CA  LEU A 483     -18.068 -15.639  -1.209  1.00 10.00      A   
ATOM   4559  CB  LEU A 483     -18.456 -16.912  -1.966  1.00 10.00      A   
ATOM   4560  CG  LEU A 483     -18.067 -18.241  -1.313  1.00 10.00      A   
ATOM   4561  CD1 LEU A 483     -18.698 -19.404  -2.064  1.00 10.00      A   
ATOM   4562  CD2 LEU A 483     -16.554 -18.396  -1.272  1.00 10.00      A   
ATOM   4563  C   LEU A 483     -17.672 -14.553  -2.199  1.00 10.00      A   
ATOM   4564  O   LEU A 483     -18.483 -14.107  -3.013  1.00 10.00      A   
ATOM   4565  N   ARG A 484     -16.428 -14.123  -2.106  1.00 10.00      A   
ATOM   4566  HN  ARG A 484     -15.842 -14.506  -1.416  1.00 10.00      A   
ATOM   4567  CA  ARG A 484     -15.904 -13.085  -2.978  1.00 10.00      A   
ATOM   4568  CB  ARG A 484     -15.561 -11.844  -2.160  1.00 10.00      A   
ATOM   4569  CG  ARG A 484     -16.765 -11.030  -1.712  1.00 10.00      A   
ATOM   4570  CD  ARG A 484     -16.327  -9.858  -0.851  1.00 10.00      A   
ATOM   4571  NE  ARG A 484     -15.063  -9.292  -1.321  1.00 10.00      A   
ATOM   4572  HE  ARG A 484     -14.831  -9.442  -2.264  1.00 10.00      A   
ATOM   4573  CZ  ARG A 484     -14.228  -8.588  -0.557  1.00 10.00      A   
ATOM   4574  NH1 ARG A 484     -14.514  -8.342   0.714  1.00 10.00      A   
ATOM   4575 HH11 ARG A 484     -13.852  -7.788   1.302  1.00 10.00      A   
ATOM   4576 HH12 ARG A 484     -15.407  -8.700   1.137  1.00 10.00      A   
ATOM   4577  NH2 ARG A 484     -13.081  -8.165  -1.060  1.00 10.00      A   
ATOM   4578 HH21 ARG A 484     -12.417  -7.611  -0.470  1.00 10.00      A   
ATOM   4579 HH22 ARG A 484     -12.817  -8.384  -2.041  1.00 10.00      A   
ATOM   4580  C   ARG A 484     -14.670 -13.575  -3.725  1.00 10.00      A   
ATOM   4581  O   ARG A 484     -14.622 -13.539  -4.954  1.00 10.00      A   
ATOM   4582  N   LYS A 485     -13.675 -14.035  -2.979  1.00 10.00      A   
ATOM   4583  HN  LYS A 485     -13.772 -14.039  -1.998  1.00 10.00      A   
ATOM   4584  CA  LYS A 485     -12.444 -14.542  -3.575  1.00 10.00      A   
ATOM   4585  CB  LYS A 485     -11.262 -13.600  -3.296  1.00 10.00      A   
ATOM   4586  CG  LYS A 485     -11.210 -12.371  -4.194  1.00 10.00      A   
ATOM   4587  CD  LYS A 485      -9.930 -11.565  -3.988  1.00 10.00      A   
ATOM   4588  CE  LYS A 485      -9.958 -10.788  -2.680  1.00 10.00      A   
ATOM   4589  NZ  LYS A 485      -8.840  -9.812  -2.589  1.00 10.00      A   
ATOM   4590  HZ1 LYS A 485      -9.220  -8.841  -2.491  1.00 10.00      A   
ATOM   4591  HZ2 LYS A 485      -8.250  -9.853  -3.445  1.00 10.00      A   
ATOM   4592  HZ3 LYS A 485      -8.242 -10.022  -1.767  1.00 10.00      A   
ATOM   4593  C   LYS A 485     -12.146 -15.950  -3.069  1.00 10.00      A   
ATOM   4594  O   LYS A 485     -12.177 -16.207  -1.864  1.00 10.00      A   
ATOM   4595  N   LEU A 486     -11.885 -16.860  -3.992  1.00 10.00      A   
ATOM   4596  HN  LEU A 486     -11.882 -16.601  -4.939  1.00 10.00      A   
ATOM   4597  CA  LEU A 486     -11.584 -18.238  -3.637  1.00 10.00      A   
ATOM   4598  CB  LEU A 486     -12.746 -19.161  -4.022  1.00 10.00      A   
ATOM   4599  CG  LEU A 486     -12.628 -20.633  -3.605  1.00 10.00      A   
ATOM   4600  CD1 LEU A 486     -12.559 -20.765  -2.092  1.00 10.00      A   
ATOM   4601  CD2 LEU A 486     -13.796 -21.438  -4.157  1.00 10.00      A   
ATOM   4602  C   LEU A 486     -10.306 -18.679  -4.328  1.00 10.00      A   
ATOM   4603  O   LEU A 486     -10.223 -18.679  -5.560  1.00 10.00      A   
ATOM   4604  N   GLU A 487      -9.312 -19.040  -3.532  1.00 10.00      A   
ATOM   4605  HN  GLU A 487      -9.446 -19.025  -2.556  1.00 10.00      A   
ATOM   4606  CA  GLU A 487      -8.031 -19.475  -4.057  1.00 10.00      A   
ATOM   4607  CB  GLU A 487      -6.901 -18.640  -3.463  1.00 10.00      A   
ATOM   4608  CG  GLU A 487      -7.089 -17.140  -3.588  1.00 10.00      A   
ATOM   4609  CD  GLU A 487      -5.848 -16.380  -3.178  1.00 10.00      A   
ATOM   4610  OE1 GLU A 487      -5.504 -16.405  -1.977  1.00 10.00      A   
ATOM   4611  OE2 GLU A 487      -5.215 -15.756  -4.055  1.00 10.00      A   
ATOM   4612  C   GLU A 487      -7.803 -20.941  -3.729  1.00 10.00      A   
ATOM   4613  O   GLU A 487      -7.811 -21.337  -2.563  1.00 10.00      A   
ATOM   4614  N   ILE A 488      -7.609 -21.745  -4.757  1.00 10.00      A   
ATOM   4615  HN  ILE A 488      -7.624 -21.373  -5.667  1.00 10.00      A   
ATOM   4616  CA  ILE A 488      -7.389 -23.169  -4.582  1.00 10.00      A   
ATOM   4617  CB  ILE A 488      -8.593 -23.982  -5.109  1.00 10.00      A   
ATOM   4618  CG1 ILE A 488      -9.851 -23.664  -4.294  1.00 10.00      A   
ATOM   4619  CG2 ILE A 488      -8.290 -25.474  -5.073  1.00 10.00      A   
ATOM   4620  CD1 ILE A 488     -11.129 -24.211  -4.892  1.00 10.00      A   
ATOM   4621  C   ILE A 488      -6.123 -23.615  -5.305  1.00 10.00      A   
ATOM   4622  O   ILE A 488      -5.988 -23.438  -6.520  1.00 10.00      A   
ATOM   4623  N   ARG A 489      -5.185 -24.179  -4.560  1.00 10.00      A   
ATOM   4624  HN  ARG A 489      -5.330 -24.272  -3.589  1.00 10.00      A   
ATOM   4625  CA  ARG A 489      -3.945 -24.662  -5.149  1.00 10.00      A   
ATOM   4626  CB  ARG A 489      -2.793 -23.666  -4.958  1.00 10.00      A   
ATOM   4627  CG  ARG A 489      -2.353 -23.454  -3.517  1.00 10.00      A   
ATOM   4628  CD  ARG A 489      -0.851 -23.225  -3.427  1.00 10.00      A   
ATOM   4629  NE  ARG A 489      -0.098 -24.295  -4.083  1.00 10.00      A   
ATOM   4630  HE  ARG A 489      -0.583 -25.129  -4.284  1.00 10.00      A   
ATOM   4631  CZ  ARG A 489       1.188 -24.208  -4.422  1.00 10.00      A   
ATOM   4632  NH1 ARG A 489       1.882 -23.108  -4.171  1.00 10.00      A   
ATOM   4633 HH11 ARG A 489       1.433 -22.298  -3.703  1.00 10.00      A   
ATOM   4634 HH12 ARG A 489       2.892 -23.056  -4.445  1.00 10.00      A   
ATOM   4635  NH2 ARG A 489       1.778 -25.228  -5.021  1.00 10.00      A   
ATOM   4636 HH21 ARG A 489       2.783 -25.169  -5.290  1.00 10.00      A   
ATOM   4637 HH22 ARG A 489       1.231 -26.108  -5.228  1.00 10.00      A   
ATOM   4638  C   ARG A 489      -3.569 -26.041  -4.618  1.00 10.00      A   
ATOM   4639  O   ARG A 489      -3.554 -26.264  -3.405  1.00 10.00      A   
ATOM   4640  N   ASP A 490      -3.256 -26.953  -5.537  1.00 10.00      A   
ATOM   4641  HN  ASP A 490      -3.286 -26.697  -6.485  1.00 10.00      A   
ATOM   4642  CA  ASP A 490      -2.876 -28.323  -5.190  1.00 10.00      A   
ATOM   4643  CB  ASP A 490      -1.591 -28.363  -4.356  1.00 10.00      A   
ATOM   4644  CG  ASP A 490      -0.333 -28.395  -5.200  1.00 10.00      A   
ATOM   4645  OD1 ASP A 490       0.089 -29.499  -5.604  1.00 10.00      A   
ATOM   4646  OD2 ASP A 490       0.247 -27.319  -5.455  1.00 10.00      A   
ATOM   4647  C   ASP A 490      -4.007 -29.049  -4.472  1.00 10.00      A   
ATOM   4648  O   ASP A 490      -3.852 -29.512  -3.337  1.00 10.00      A   
ATOM   4649  N   CYS A 491      -5.141 -29.156  -5.145  1.00 10.00      A   
ATOM   4650  HN  CYS A 491      -5.198 -28.792  -6.053  1.00 10.00      A   
ATOM   4651  CA  CYS A 491      -6.304 -29.818  -4.585  1.00 10.00      A   
ATOM   4652  CB  CYS A 491      -7.332 -28.775  -4.145  1.00 10.00      A   
ATOM   4653  SG  CYS A 491      -6.818 -27.769  -2.734  1.00 10.00      A   
ATOM   4654  HG  CYS A 491      -7.316 -28.330  -1.638  1.00 10.00      A   
ATOM   4655  C   CYS A 491      -6.915 -30.758  -5.614  1.00 10.00      A   
ATOM   4656  O   CYS A 491      -6.808 -30.523  -6.816  1.00 10.00      A   
ATOM   4657  N   PRO A 492      -7.558 -31.840  -5.153  1.00 10.00      A   
ATOM   4658  CA  PRO A 492      -8.191 -32.829  -6.031  1.00 10.00      A   
ATOM   4659  CB  PRO A 492      -8.488 -34.014  -5.097  1.00 10.00      A   
ATOM   4660  CG  PRO A 492      -7.786 -33.702  -3.816  1.00 10.00      A   
ATOM   4661  CD  PRO A 492      -7.691 -32.209  -3.741  1.00 10.00      A   
ATOM   4662  C   PRO A 492      -9.485 -32.317  -6.660  1.00 10.00      A   
ATOM   4663  O   PRO A 492     -10.132 -33.030  -7.428  1.00 10.00      A   
ATOM   4664  N   PHE A 493      -9.853 -31.082  -6.330  1.00 10.00      A   
ATOM   4665  HN  PHE A 493      -9.288 -30.564  -5.724  1.00 10.00      A   
ATOM   4666  CA  PHE A 493     -11.064 -30.473  -6.860  1.00 10.00      A   
ATOM   4667  CB  PHE A 493     -11.232 -29.054  -6.321  1.00 10.00      A   
ATOM   4668  CG  PHE A 493     -11.289 -28.963  -4.824  1.00 10.00      A   
ATOM   4669  CD1 PHE A 493     -10.732 -27.880  -4.169  1.00 10.00      A   
ATOM   4670  CD2 PHE A 493     -11.900 -29.954  -4.073  1.00 10.00      A   
ATOM   4671  CE1 PHE A 493     -10.781 -27.784  -2.794  1.00 10.00      A   
ATOM   4672  CE2 PHE A 493     -11.953 -29.864  -2.697  1.00 10.00      A   
ATOM   4673  CZ  PHE A 493     -11.393 -28.777  -2.059  1.00 10.00      A   
ATOM   4674  C   PHE A 493     -11.023 -30.441  -8.379  1.00 10.00      A   
ATOM   4675  O   PHE A 493     -10.051 -29.969  -8.978  1.00 10.00      A   
ATOM   4676  N   GLY A 494     -12.068 -30.960  -8.995  1.00 10.00      A   
ATOM   4677  HN  GLY A 494     -12.810 -31.340  -8.465  1.00 10.00      A   
ATOM   4678  CA  GLY A 494     -12.128 -30.984 -10.434  1.00 10.00      A   
ATOM   4679  C   GLY A 494     -13.251 -30.134 -10.985  1.00 10.00      A   
ATOM   4680  O   GLY A 494     -13.533 -29.050 -10.479  1.00 10.00      A   
ATOM   4681  N   ASP A 495     -13.891 -30.633 -12.030  1.00 10.00      A   
ATOM   4682  HN  ASP A 495     -13.606 -31.501 -12.394  1.00 10.00      A   
ATOM   4683  CA  ASP A 495     -14.991 -29.926 -12.674  1.00 10.00      A   
ATOM   4684  CB  ASP A 495     -14.892 -30.070 -14.191  1.00 10.00      A   
ATOM   4685  CG  ASP A 495     -14.671 -31.505 -14.630  1.00 10.00      A   
ATOM   4686  OD1 ASP A 495     -13.497 -31.918 -14.743  1.00 10.00      A   
ATOM   4687  OD2 ASP A 495     -15.664 -32.230 -14.860  1.00 10.00      A   
ATOM   4688  C   ASP A 495     -16.341 -30.434 -12.192  1.00 10.00      A   
ATOM   4689  O   ASP A 495     -17.380 -29.873 -12.533  1.00 10.00      A   
ATOM   4690  N   LYS A 496     -16.318 -31.475 -11.372  1.00 10.00      A   
ATOM   4691  HN  LYS A 496     -15.453 -31.844 -11.099  1.00 10.00      A   
ATOM   4692  CA  LYS A 496     -17.545 -32.072 -10.851  1.00 10.00      A   
ATOM   4693  CB  LYS A 496     -17.225 -33.293  -9.989  1.00 10.00      A   
ATOM   4694  CG  LYS A 496     -16.106 -34.163 -10.537  1.00 10.00      A   
ATOM   4695  CD  LYS A 496     -15.768 -35.289  -9.577  1.00 10.00      A   
ATOM   4696  CE  LYS A 496     -14.421 -35.911  -9.904  1.00 10.00      A   
ATOM   4697  NZ  LYS A 496     -13.287 -34.996  -9.591  1.00 10.00      A   
ATOM   4698  HZ1 LYS A 496     -12.496 -35.536  -9.181  1.00 10.00      A   
ATOM   4699  HZ2 LYS A 496     -13.584 -34.261  -8.906  1.00 10.00      A   
ATOM   4700  HZ3 LYS A 496     -12.958 -34.526 -10.458  1.00 10.00      A   
ATOM   4701  C   LYS A 496     -18.355 -31.056 -10.050  1.00 10.00      A   
ATOM   4702  O   LYS A 496     -19.507 -30.766 -10.379  1.00 10.00      A   
ATOM   4703  N   ALA A 497     -17.744 -30.505  -9.007  1.00 10.00      A   
ATOM   4704  HN  ALA A 497     -16.817 -30.774  -8.788  1.00 10.00      A   
ATOM   4705  CA  ALA A 497     -18.415 -29.518  -8.173  1.00 10.00      A   
ATOM   4706  CB  ALA A 497     -17.747 -29.435  -6.812  1.00 10.00      A   
ATOM   4707  C   ALA A 497     -18.407 -28.148  -8.840  1.00 10.00      A   
ATOM   4708  O   ALA A 497     -19.278 -27.312  -8.592  1.00 10.00      A   
ATOM   4709  N   LEU A 498     -17.416 -27.931  -9.688  1.00 10.00      A   
ATOM   4710  HN  LEU A 498     -16.763 -28.643  -9.838  1.00 10.00      A   
ATOM   4711  CA  LEU A 498     -17.263 -26.667 -10.397  1.00 10.00      A   
ATOM   4712  CB  LEU A 498     -15.955 -26.665 -11.181  1.00 10.00      A   
ATOM   4713  CG  LEU A 498     -15.610 -25.374 -11.914  1.00 10.00      A   
ATOM   4714  CD1 LEU A 498     -15.422 -24.231 -10.930  1.00 10.00      A   
ATOM   4715  CD2 LEU A 498     -14.363 -25.571 -12.753  1.00 10.00      A   
ATOM   4716  C   LEU A 498     -18.441 -26.396 -11.334  1.00 10.00      A   
ATOM   4717  O   LEU A 498     -19.065 -25.332 -11.275  1.00 10.00      A   
ATOM   4718  N   LEU A 499     -18.759 -27.370 -12.181  1.00 10.00      A   
ATOM   4719  HN  LEU A 499     -18.241 -28.208 -12.166  1.00 10.00      A   
ATOM   4720  CA  LEU A 499     -19.859 -27.224 -13.133  1.00 10.00      A   
ATOM   4721  CB  LEU A 499     -19.778 -28.287 -14.227  1.00 10.00      A   
ATOM   4722  CG  LEU A 499     -18.540 -28.243 -15.119  1.00 10.00      A   
ATOM   4723  CD1 LEU A 499     -18.506 -29.454 -16.038  1.00 10.00      A   
ATOM   4724  CD2 LEU A 499     -18.499 -26.952 -15.921  1.00 10.00      A   
ATOM   4725  C   LEU A 499     -21.212 -27.286 -12.437  1.00 10.00      A   
ATOM   4726  O   LEU A 499     -22.235 -26.897 -13.005  1.00 10.00      A   
ATOM   4727  N   ALA A 500     -21.210 -27.753 -11.197  1.00 10.00      A   
ATOM   4728  HN  ALA A 500     -20.359 -28.027 -10.791  1.00 10.00      A   
ATOM   4729  CA  ALA A 500     -22.438 -27.866 -10.420  1.00 10.00      A   
ATOM   4730  CB  ALA A 500     -22.368 -29.062  -9.479  1.00 10.00      A   
ATOM   4731  C   ALA A 500     -22.725 -26.585  -9.645  1.00 10.00      A   
ATOM   4732  O   ALA A 500     -23.811 -26.413  -9.097  1.00 10.00      A   
ATOM   4733  N   ASN A 501     -21.751 -25.684  -9.607  1.00 10.00      A   
ATOM   4734  HN  ASN A 501     -20.908 -25.868 -10.081  1.00 10.00      A   
ATOM   4735  CA  ASN A 501     -21.902 -24.421  -8.888  1.00 10.00      A   
ATOM   4736  CB  ASN A 501     -21.042 -24.415  -7.620  1.00 10.00      A   
ATOM   4737  CG  ASN A 501     -21.542 -25.372  -6.554  1.00 10.00      A   
ATOM   4738  OD1 ASN A 501     -22.413 -25.031  -5.753  1.00 10.00      A   
ATOM   4739  ND2 ASN A 501     -20.989 -26.578  -6.530  1.00 10.00      A   
ATOM   4740 HD21 ASN A 501     -20.293 -26.783  -7.196  1.00 10.00      A   
ATOM   4741 HD22 ASN A 501     -21.301 -27.220  -5.852  1.00 10.00      A   
ATOM   4742  C   ASN A 501     -21.520 -23.248  -9.778  1.00 10.00      A   
ATOM   4743  O   ASN A 501     -20.941 -22.264  -9.322  1.00 10.00      A   
ATOM   4744  N   ALA A 502     -21.863 -23.359 -11.055  1.00 10.00      A   
ATOM   4745  HN  ALA A 502     -22.340 -24.163 -11.348  1.00 10.00      A   
ATOM   4746  CA  ALA A 502     -21.552 -22.322 -12.036  1.00 10.00      A   
ATOM   4747  CB  ALA A 502     -21.925 -22.799 -13.432  1.00 10.00      A   
ATOM   4748  C   ALA A 502     -22.254 -21.002 -11.716  1.00 10.00      A   
ATOM   4749  O   ALA A 502     -21.684 -19.927 -11.887  1.00 10.00      A   
ATOM   4750  N   SER A 503     -23.482 -21.096 -11.238  1.00 10.00      A   
ATOM   4751  HN  SER A 503     -23.876 -21.984 -11.116  1.00 10.00      A   
ATOM   4752  CA  SER A 503     -24.286 -19.926 -10.901  1.00 10.00      A   
ATOM   4753  CB  SER A 503     -25.687 -20.390 -10.521  1.00 10.00      A   
ATOM   4754  OG  SER A 503     -25.821 -21.781 -10.760  1.00 10.00      A   
ATOM   4755  HG  SER A 503     -26.741 -21.980 -10.969  1.00 10.00      A   
ATOM   4756  C   SER A 503     -23.683 -19.104  -9.759  1.00 10.00      A   
ATOM   4757  O   SER A 503     -23.874 -17.889  -9.689  1.00 10.00      A   
ATOM   4758  N   LYS A 504     -22.945 -19.762  -8.877  1.00 10.00      A   
ATOM   4759  HN  LYS A 504     -22.800 -20.725  -8.997  1.00 10.00      A   
ATOM   4760  CA  LYS A 504     -22.338 -19.083  -7.737  1.00 10.00      A   
ATOM   4761  CB  LYS A 504     -21.920 -20.093  -6.662  1.00 10.00      A   
ATOM   4762  CG  LYS A 504     -21.855 -19.520  -5.253  1.00 10.00      A   
ATOM   4763  CD  LYS A 504     -23.244 -19.169  -4.736  1.00 10.00      A   
ATOM   4764  CE  LYS A 504     -23.223 -18.828  -3.254  1.00 10.00      A   
ATOM   4765  NZ  LYS A 504     -24.594 -18.606  -2.720  1.00 10.00      A   
ATOM   4766  HZ1 LYS A 504     -24.574 -18.594  -1.680  1.00 10.00      A   
ATOM   4767  HZ2 LYS A 504     -25.233 -19.370  -3.033  1.00 10.00      A   
ATOM   4768  HZ3 LYS A 504     -24.967 -17.695  -3.057  1.00 10.00      A   
ATOM   4769  C   LYS A 504     -21.144 -18.229  -8.156  1.00 10.00      A   
ATOM   4770  O   LYS A 504     -20.747 -17.311  -7.437  1.00 10.00      A   
ATOM   4771  N   LEU A 505     -20.591 -18.517  -9.331  1.00 10.00      A   
ATOM   4772  HN  LEU A 505     -20.973 -19.240  -9.875  1.00 10.00      A   
ATOM   4773  CA  LEU A 505     -19.430 -17.787  -9.835  1.00 10.00      A   
ATOM   4774  CB  LEU A 505     -18.818 -18.502 -11.040  1.00 10.00      A   
ATOM   4775  CG  LEU A 505     -18.206 -19.878 -10.768  1.00 10.00      A   
ATOM   4776  CD1 LEU A 505     -17.737 -20.521 -12.065  1.00 10.00      A   
ATOM   4777  CD2 LEU A 505     -17.053 -19.761  -9.782  1.00 10.00      A   
ATOM   4778  C   LEU A 505     -19.756 -16.335 -10.182  1.00 10.00      A   
ATOM   4779  O   LEU A 505     -18.892 -15.467 -10.103  1.00 10.00      A   
ATOM   4780  N   GLU A 506     -21.007 -16.076 -10.548  1.00 10.00      A   
ATOM   4781  HN  GLU A 506     -21.654 -16.807 -10.586  1.00 10.00      A   
ATOM   4782  CA  GLU A 506     -21.437 -14.725 -10.901  1.00 10.00      A   
ATOM   4783  CB  GLU A 506     -22.854 -14.739 -11.481  1.00 10.00      A   
ATOM   4784  CG  GLU A 506     -22.961 -15.380 -12.856  1.00 10.00      A   
ATOM   4785  CD  GLU A 506     -24.355 -15.259 -13.443  1.00 10.00      A   
ATOM   4786  OE1 GLU A 506     -25.322 -15.709 -12.793  1.00 10.00      A   
ATOM   4787  OE2 GLU A 506     -24.495 -14.717 -14.560  1.00 10.00      A   
ATOM   4788  C   GLU A 506     -21.361 -13.783  -9.696  1.00 10.00      A   
ATOM   4789  O   GLU A 506     -21.188 -12.572  -9.847  1.00 10.00      A   
ATOM   4790  N   THR A 507     -21.473 -14.351  -8.502  1.00 10.00      A   
ATOM   4791  HN  THR A 507     -21.597 -15.321  -8.444  1.00 10.00      A   
ATOM   4792  CA  THR A 507     -21.422 -13.572  -7.271  1.00 10.00      A   
ATOM   4793  CB  THR A 507     -22.321 -14.195  -6.188  1.00 10.00      A   
ATOM   4794  OG1 THR A 507     -22.732 -15.512  -6.598  1.00 10.00      A   
ATOM   4795  HG1 THR A 507     -21.962 -16.096  -6.622  1.00 10.00      A   
ATOM   4796  CG2 THR A 507     -23.545 -13.329  -5.955  1.00 10.00      A   
ATOM   4797  C   THR A 507     -19.996 -13.458  -6.731  1.00 10.00      A   
ATOM   4798  O   THR A 507     -19.756 -12.794  -5.722  1.00 10.00      A   
ATOM   4799  N   MET A 508     -19.053 -14.097  -7.409  1.00 10.00      A   
ATOM   4800  HN  MET A 508     -19.294 -14.581  -8.228  1.00 10.00      A   
ATOM   4801  CA  MET A 508     -17.662 -14.073  -6.984  1.00 10.00      A   
ATOM   4802  CB  MET A 508     -17.094 -15.490  -6.922  1.00 10.00      A   
ATOM   4803  CG  MET A 508     -17.448 -16.239  -5.648  1.00 10.00      A   
ATOM   4804  SD  MET A 508     -16.690 -17.871  -5.568  1.00 10.00      A   
ATOM   4805  CE  MET A 508     -15.002 -17.476  -6.016  1.00 10.00      A   
ATOM   4806  C   MET A 508     -16.826 -13.205  -7.912  1.00 10.00      A   
ATOM   4807  O   MET A 508     -17.063 -13.164  -9.116  1.00 10.00      A   
ATOM   4808  N   ARG A 509     -15.854 -12.507  -7.342  1.00 10.00      A   
ATOM   4809  HN  ARG A 509     -15.715 -12.588  -6.376  1.00 10.00      A   
ATOM   4810  CA  ARG A 509     -14.986 -11.633  -8.118  1.00 10.00      A   
ATOM   4811  CB  ARG A 509     -14.119 -10.769  -7.195  1.00 10.00      A   
ATOM   4812  CG  ARG A 509     -13.269  -9.737  -7.925  1.00 10.00      A   
ATOM   4813  CD  ARG A 509     -12.131  -9.225  -7.056  1.00 10.00      A   
ATOM   4814  NE  ARG A 509     -12.609  -8.520  -5.868  1.00 10.00      A   
ATOM   4815  HE  ARG A 509     -13.582  -8.405  -5.775  1.00 10.00      A   
ATOM   4816  CZ  ARG A 509     -11.810  -8.029  -4.915  1.00 10.00      A   
ATOM   4817  NH1 ARG A 509     -10.492  -8.163  -5.005  1.00 10.00      A   
ATOM   4818 HH11 ARG A 509     -10.067  -8.651  -5.823  1.00 10.00      A   
ATOM   4819 HH12 ARG A 509      -9.864  -7.773  -4.251  1.00 10.00      A   
ATOM   4820  NH2 ARG A 509     -12.337  -7.385  -3.884  1.00 10.00      A   
ATOM   4821 HH21 ARG A 509     -13.368  -7.252  -3.813  1.00 10.00      A   
ATOM   4822 HH22 ARG A 509     -11.712  -7.006  -3.128  1.00 10.00      A   
ATOM   4823  C   ARG A 509     -14.097 -12.441  -9.055  1.00 10.00      A   
ATOM   4824  O   ARG A 509     -14.102 -12.232 -10.270  1.00 10.00      A   
ATOM   4825  N   SER A 510     -13.325 -13.358  -8.486  1.00 10.00      A   
ATOM   4826  HN  SER A 510     -13.364 -13.483  -7.515  1.00 10.00      A   
ATOM   4827  CA  SER A 510     -12.425 -14.185  -9.269  1.00 10.00      A   
ATOM   4828  CB  SER A 510     -11.120 -13.432  -9.527  1.00 10.00      A   
ATOM   4829  OG  SER A 510     -11.375 -12.183 -10.143  1.00 10.00      A   
ATOM   4830  HG  SER A 510     -12.322 -12.111 -10.323  1.00 10.00      A   
ATOM   4831  C   SER A 510     -12.130 -15.508  -8.572  1.00 10.00      A   
ATOM   4832  O   SER A 510     -11.992 -15.565  -7.350  1.00 10.00      A   
ATOM   4833  N   LEU A 511     -12.059 -16.567  -9.357  1.00 10.00      A   
ATOM   4834  HN  LEU A 511     -12.220 -16.453 -10.326  1.00 10.00      A   
ATOM   4835  CA  LEU A 511     -11.759 -17.896  -8.848  1.00 10.00      A   
ATOM   4836  CB  LEU A 511     -12.868 -18.876  -9.254  1.00 10.00      A   
ATOM   4837  CG  LEU A 511     -12.568 -20.371  -9.072  1.00 10.00      A   
ATOM   4838  CD1 LEU A 511     -12.545 -20.750  -7.599  1.00 10.00      A   
ATOM   4839  CD2 LEU A 511     -13.574 -21.220  -9.836  1.00 10.00      A   
ATOM   4840  C   LEU A 511     -10.423 -18.362  -9.415  1.00 10.00      A   
ATOM   4841  O   LEU A 511     -10.236 -18.387 -10.635  1.00 10.00      A   
ATOM   4842  N   TRP A 512      -9.494 -18.709  -8.537  1.00 10.00      A   
ATOM   4843  HN  TRP A 512      -9.697 -18.658  -7.576  1.00 10.00      A   
ATOM   4844  CA  TRP A 512      -8.181 -19.170  -8.961  1.00 10.00      A   
ATOM   4845  CB  TRP A 512      -7.087 -18.258  -8.395  1.00 10.00      A   
ATOM   4846  CG  TRP A 512      -5.702 -18.818  -8.516  1.00 10.00      A   
ATOM   4847  CD1 TRP A 512      -4.961 -19.382  -7.518  1.00 10.00      A   
ATOM   4848  CD2 TRP A 512      -4.891 -18.865  -9.697  1.00 10.00      A   
ATOM   4849  NE1 TRP A 512      -3.742 -19.781  -8.004  1.00 10.00      A   
ATOM   4850  HE1 TRP A 512      -3.036 -20.217  -7.479  1.00 10.00      A   
ATOM   4851  CE2 TRP A 512      -3.672 -19.474  -9.338  1.00 10.00      A   
ATOM   4852  CE3 TRP A 512      -5.073 -18.452 -11.019  1.00 10.00      A   
ATOM   4853  CZ2 TRP A 512      -2.643 -19.680 -10.255  1.00 10.00      A   
ATOM   4854  CZ3 TRP A 512      -4.052 -18.659 -11.927  1.00 10.00      A   
ATOM   4855  CH2 TRP A 512      -2.852 -19.265 -11.540  1.00 10.00      A   
ATOM   4856  C   TRP A 512      -7.947 -20.614  -8.533  1.00 10.00      A   
ATOM   4857  O   TRP A 512      -8.050 -20.944  -7.352  1.00 10.00      A   
ATOM   4858  N   MET A 513      -7.634 -21.470  -9.496  1.00 10.00      A   
ATOM   4859  HN  MET A 513      -7.562 -21.146 -10.423  1.00 10.00      A   
ATOM   4860  CA  MET A 513      -7.379 -22.877  -9.215  1.00 10.00      A   
ATOM   4861  CB  MET A 513      -8.574 -23.746  -9.621  1.00 10.00      A   
ATOM   4862  CG  MET A 513      -9.832 -23.496  -8.806  1.00 10.00      A   
ATOM   4863  SD  MET A 513     -11.196 -24.578  -9.273  1.00 10.00      A   
ATOM   4864  CE  MET A 513     -10.624 -26.146  -8.623  1.00 10.00      A   
ATOM   4865  C   MET A 513      -6.121 -23.339  -9.936  1.00 10.00      A   
ATOM   4866  O   MET A 513      -5.981 -23.149 -11.148  1.00 10.00      A   
ATOM   4867  N   SER A 514      -5.204 -23.933  -9.192  1.00 10.00      A   
ATOM   4868  HN  SER A 514      -5.376 -24.061  -8.231  1.00 10.00      A   
ATOM   4869  CA  SER A 514      -3.951 -24.415  -9.759  1.00 10.00      A   
ATOM   4870  CB  SER A 514      -2.812 -23.469  -9.375  1.00 10.00      A   
ATOM   4871  OG  SER A 514      -3.128 -22.756  -8.191  1.00 10.00      A   
ATOM   4872  HG  SER A 514      -4.085 -22.693  -8.101  1.00 10.00      A   
ATOM   4873  C   SER A 514      -3.650 -25.831  -9.281  1.00 10.00      A   
ATOM   4874  O   SER A 514      -3.948 -26.172  -8.133  1.00 10.00      A   
ATOM   4875  N   SER A 515      -3.082 -26.651 -10.171  1.00 10.00      A   
ATOM   4876  HN  SER A 515      -2.892 -26.313 -11.072  1.00 10.00      A   
ATOM   4877  CA  SER A 515      -2.732 -28.037  -9.854  1.00 10.00      A   
ATOM   4878  CB  SER A 515      -1.570 -28.089  -8.857  1.00 10.00      A   
ATOM   4879  OG  SER A 515      -0.481 -27.297  -9.309  1.00 10.00      A   
ATOM   4880  HG  SER A 515      -0.460 -27.303 -10.275  1.00 10.00      A   
ATOM   4881  C   SER A 515      -3.938 -28.807  -9.322  1.00 10.00      A   
ATOM   4882  O   SER A 515      -3.864 -29.478  -8.290  1.00 10.00      A   
ATOM   4883  N   CYS A 516      -5.049 -28.700 -10.030  1.00 10.00      A   
ATOM   4884  HN  CYS A 516      -5.043 -28.173 -10.855  1.00 10.00      A   
ATOM   4885  CA  CYS A 516      -6.274 -29.365  -9.632  1.00 10.00      A   
ATOM   4886  CB  CYS A 516      -7.392 -28.332  -9.478  1.00 10.00      A   
ATOM   4887  SG  CYS A 516      -6.981 -26.950  -8.384  1.00 10.00      A   
ATOM   4888  HG  CYS A 516      -5.657 -26.895  -8.276  1.00 10.00      A   
ATOM   4889  C   CYS A 516      -6.659 -30.432 -10.656  1.00 10.00      A   
ATOM   4890  O   CYS A 516      -5.846 -30.808 -11.504  1.00 10.00      A   
ATOM   4891  N   SER A 517      -7.892 -30.916 -10.579  1.00 10.00      A   
ATOM   4892  HN  SER A 517      -8.499 -30.581  -9.878  1.00 10.00      A   
ATOM   4893  CA  SER A 517      -8.374 -31.931 -11.503  1.00 10.00      A   
ATOM   4894  CB  SER A 517      -8.988 -33.099 -10.729  1.00 10.00      A   
ATOM   4895  OG  SER A 517      -8.100 -33.556  -9.721  1.00 10.00      A   
ATOM   4896  HG  SER A 517      -8.596 -33.720  -8.911  1.00 10.00      A   
ATOM   4897  C   SER A 517      -9.395 -31.332 -12.468  1.00 10.00      A   
ATOM   4898  O   SER A 517     -10.352 -31.995 -12.878  1.00 10.00      A   
ATOM   4899  N   VAL A 518      -9.175 -30.077 -12.838  1.00 10.00      A   
ATOM   4900  HN  VAL A 518      -8.373 -29.613 -12.508  1.00 10.00      A   
ATOM   4901  CA  VAL A 518     -10.068 -29.378 -13.746  1.00 10.00      A   
ATOM   4902  CB  VAL A 518      -9.948 -27.848 -13.572  1.00 10.00      A   
ATOM   4903  CG1 VAL A 518     -10.957 -27.121 -14.447  1.00 10.00      A   
ATOM   4904  CG2 VAL A 518     -10.119 -27.458 -12.111  1.00 10.00      A   
ATOM   4905  C   VAL A 518      -9.745 -29.755 -15.187  1.00 10.00      A   
ATOM   4906  O   VAL A 518      -8.723 -29.339 -15.732  1.00 10.00      A   
ATOM   4907  N   SER A 519     -10.611 -30.550 -15.795  1.00 10.00      A   
ATOM   4908  HN  SER A 519     -11.410 -30.847 -15.309  1.00 10.00      A   
ATOM   4909  CA  SER A 519     -10.410 -30.987 -17.168  1.00 10.00      A   
ATOM   4910  CB  SER A 519     -11.373 -32.126 -17.515  1.00 10.00      A   
ATOM   4911  OG  SER A 519     -12.712 -31.782 -17.199  1.00 10.00      A   
ATOM   4912  HG  SER A 519     -12.863 -31.897 -16.241  1.00 10.00      A   
ATOM   4913  C   SER A 519     -10.573 -29.829 -18.150  1.00 10.00      A   
ATOM   4914  O   SER A 519     -11.424 -28.955 -17.960  1.00 10.00      A   
ATOM   4915  N   PHE A 520      -9.756 -29.835 -19.199  1.00 10.00      A   
ATOM   4916  HN  PHE A 520      -9.101 -30.564 -19.289  1.00 10.00      A   
ATOM   4917  CA  PHE A 520      -9.796 -28.793 -20.219  1.00 10.00      A   
ATOM   4918  CB  PHE A 520      -8.692 -29.027 -21.258  1.00 10.00      A   
ATOM   4919  CG  PHE A 520      -8.866 -28.261 -22.539  1.00 10.00      A   
ATOM   4920  CD1 PHE A 520      -8.828 -26.874 -22.550  1.00 10.00      A   
ATOM   4921  CD2 PHE A 520      -9.066 -28.930 -23.735  1.00 10.00      A   
ATOM   4922  CE1 PHE A 520      -8.987 -26.172 -23.727  1.00 10.00      A   
ATOM   4923  CE2 PHE A 520      -9.226 -28.233 -24.915  1.00 10.00      A   
ATOM   4924  CZ  PHE A 520      -9.186 -26.852 -24.911  1.00 10.00      A   
ATOM   4925  C   PHE A 520     -11.166 -28.716 -20.891  1.00 10.00      A   
ATOM   4926  O   PHE A 520     -11.665 -27.624 -21.177  1.00 10.00      A   
ATOM   4927  N   GLY A 521     -11.771 -29.873 -21.129  1.00 10.00      A   
ATOM   4928  HN  GLY A 521     -11.322 -30.712 -20.876  1.00 10.00      A   
ATOM   4929  CA  GLY A 521     -13.077 -29.917 -21.763  1.00 10.00      A   
ATOM   4930  C   GLY A 521     -14.133 -29.159 -20.980  1.00 10.00      A   
ATOM   4931  O   GLY A 521     -14.975 -28.472 -21.559  1.00 10.00      A   
ATOM   4932  N   ALA A 522     -14.067 -29.257 -19.660  1.00 10.00      A   
ATOM   4933  HN  ALA A 522     -13.353 -29.791 -19.255  1.00 10.00      A   
ATOM   4934  CA  ALA A 522     -15.027 -28.587 -18.797  1.00 10.00      A   
ATOM   4935  CB  ALA A 522     -14.917 -29.113 -17.380  1.00 10.00      A   
ATOM   4936  C   ALA A 522     -14.850 -27.072 -18.832  1.00 10.00      A   
ATOM   4937  O   ALA A 522     -15.821 -26.326 -18.704  1.00 10.00      A   
ATOM   4938  N   CYS A 523     -13.611 -26.621 -19.016  1.00 10.00      A   
ATOM   4939  HN  CYS A 523     -12.874 -27.265 -19.105  1.00 10.00      A   
ATOM   4940  CA  CYS A 523     -13.316 -25.193 -19.077  1.00 10.00      A   
ATOM   4941  CB  CYS A 523     -11.813 -24.956 -19.232  1.00 10.00      A   
ATOM   4942  SG  CYS A 523     -10.815 -25.660 -17.901  1.00 10.00      A   
ATOM   4943  HG  CYS A 523     -11.001 -24.912 -16.822  1.00 10.00      A   
ATOM   4944  C   CYS A 523     -14.086 -24.531 -20.216  1.00 10.00      A   
ATOM   4945  O   CYS A 523     -14.613 -23.429 -20.064  1.00 10.00      A   
ATOM   4946  N   LYS A 524     -14.163 -25.219 -21.346  1.00 10.00      A   
ATOM   4947  HN  LYS A 524     -13.725 -26.095 -21.406  1.00 10.00      A   
ATOM   4948  CA  LYS A 524     -14.884 -24.707 -22.496  1.00 10.00      A   
ATOM   4949  CB  LYS A 524     -14.534 -25.505 -23.752  1.00 10.00      A   
ATOM   4950  CG  LYS A 524     -13.062 -25.465 -24.128  1.00 10.00      A   
ATOM   4951  CD  LYS A 524     -12.826 -26.026 -25.524  1.00 10.00      A   
ATOM   4952  CE  LYS A 524     -13.141 -27.513 -25.591  1.00 10.00      A   
ATOM   4953  NZ  LYS A 524     -12.850 -28.084 -26.933  1.00 10.00      A   
ATOM   4954  HZ1 LYS A 524     -11.911 -27.775 -27.256  1.00 10.00      A   
ATOM   4955  HZ2 LYS A 524     -13.560 -27.772 -27.625  1.00 10.00      A   
ATOM   4956  HZ3 LYS A 524     -12.861 -29.129 -26.891  1.00 10.00      A   
ATOM   4957  C   LYS A 524     -16.384 -24.770 -22.241  1.00 10.00      A   
ATOM   4958  O   LYS A 524     -17.123 -23.854 -22.593  1.00 10.00      A   
ATOM   4959  N   LEU A 525     -16.816 -25.853 -21.608  1.00 10.00      A   
ATOM   4960  HN  LEU A 525     -16.166 -26.537 -21.347  1.00 10.00      A   
ATOM   4961  CA  LEU A 525     -18.223 -26.058 -21.290  1.00 10.00      A   
ATOM   4962  CB  LEU A 525     -18.414 -27.437 -20.651  1.00 10.00      A   
ATOM   4963  CG  LEU A 525     -19.853 -27.920 -20.492  1.00 10.00      A   
ATOM   4964  CD1 LEU A 525     -20.530 -28.046 -21.848  1.00 10.00      A   
ATOM   4965  CD2 LEU A 525     -19.887 -29.245 -19.752  1.00 10.00      A   
ATOM   4966  C   LEU A 525     -18.731 -24.962 -20.359  1.00 10.00      A   
ATOM   4967  O   LEU A 525     -19.842 -24.456 -20.518  1.00 10.00      A   
ATOM   4968  N   LEU A 526     -17.904 -24.595 -19.390  1.00 10.00      A   
ATOM   4969  HN  LEU A 526     -17.034 -25.047 -19.306  1.00 10.00      A   
ATOM   4970  CA  LEU A 526     -18.259 -23.552 -18.438  1.00 10.00      A   
ATOM   4971  CB  LEU A 526     -17.230 -23.489 -17.305  1.00 10.00      A   
ATOM   4972  CG  LEU A 526     -17.496 -22.462 -16.199  1.00 10.00      A   
ATOM   4973  CD1 LEU A 526     -18.815 -22.755 -15.498  1.00 10.00      A   
ATOM   4974  CD2 LEU A 526     -16.350 -22.452 -15.200  1.00 10.00      A   
ATOM   4975  C   LEU A 526     -18.355 -22.199 -19.137  1.00 10.00      A   
ATOM   4976  O   LEU A 526     -19.286 -21.428 -18.889  1.00 10.00      A   
ATOM   4977  N   GLY A 527     -17.398 -21.930 -20.021  1.00 10.00      A   
ATOM   4978  HN  GLY A 527     -16.692 -22.593 -20.183  1.00 10.00      A   
ATOM   4979  CA  GLY A 527     -17.381 -20.675 -20.748  1.00 10.00      A   
ATOM   4980  C   GLY A 527     -18.544 -20.550 -21.710  1.00 10.00      A   
ATOM   4981  O   GLY A 527     -19.089 -19.465 -21.903  1.00 10.00      A   
ATOM   4982  N   GLN A 528     -18.926 -21.668 -22.309  1.00 10.00      A   
ATOM   4983  HN  GLN A 528     -18.443 -22.501 -22.118  1.00 10.00      A   
ATOM   4984  CA  GLN A 528     -20.036 -21.688 -23.256  1.00 10.00      A   
ATOM   4985  CB  GLN A 528     -20.040 -22.986 -24.063  1.00 10.00      A   
ATOM   4986  CG  GLN A 528     -19.132 -22.951 -25.282  1.00 10.00      A   
ATOM   4987  CD  GLN A 528     -19.556 -21.901 -26.292  1.00 10.00      A   
ATOM   4988  OE1 GLN A 528     -20.743 -21.605 -26.439  1.00 10.00      A   
ATOM   4989  NE2 GLN A 528     -18.589 -21.336 -26.998  1.00 10.00      A   
ATOM   4990 HE21 GLN A 528     -17.665 -21.622 -26.831  1.00 10.00      A   
ATOM   4991 HE22 GLN A 528     -18.835 -20.651 -27.653  1.00 10.00      A   
ATOM   4992  C   GLN A 528     -21.377 -21.491 -22.555  1.00 10.00      A   
ATOM   4993  O   GLN A 528     -22.348 -21.043 -23.167  1.00 10.00      A   
ATOM   4994  N   LYS A 529     -21.426 -21.832 -21.276  1.00 10.00      A   
ATOM   4995  HN  LYS A 529     -20.622 -22.193 -20.849  1.00 10.00      A   
ATOM   4996  CA  LYS A 529     -22.648 -21.685 -20.496  1.00 10.00      A   
ATOM   4997  CB  LYS A 529     -22.735 -22.753 -19.399  1.00 10.00      A   
ATOM   4998  CG  LYS A 529     -23.994 -22.652 -18.553  1.00 10.00      A   
ATOM   4999  CD  LYS A 529     -24.071 -23.751 -17.509  1.00 10.00      A   
ATOM   5000  CE  LYS A 529     -25.206 -23.492 -16.529  1.00 10.00      A   
ATOM   5001  NZ  LYS A 529     -26.495 -23.230 -17.221  1.00 10.00      A   
ATOM   5002  HZ1 LYS A 529     -26.762 -24.048 -17.803  1.00 10.00      A   
ATOM   5003  HZ2 LYS A 529     -26.407 -22.395 -17.835  1.00 10.00      A   
ATOM   5004  HZ3 LYS A 529     -27.248 -23.053 -16.524  1.00 10.00      A   
ATOM   5005  C   LYS A 529     -22.750 -20.295 -19.881  1.00 10.00      A   
ATOM   5006  O   LYS A 529     -23.803 -19.662 -19.931  1.00 10.00      A   
ATOM   5007  N   MET A 530     -21.655 -19.824 -19.303  1.00 10.00      A   
ATOM   5008  HN  MET A 530     -20.832 -20.368 -19.309  1.00 10.00      A   
ATOM   5009  CA  MET A 530     -21.638 -18.514 -18.667  1.00 10.00      A   
ATOM   5010  CB  MET A 530     -21.138 -18.632 -17.223  1.00 10.00      A   
ATOM   5011  CG  MET A 530     -21.672 -19.842 -16.469  1.00 10.00      A   
ATOM   5012  SD  MET A 530     -23.438 -19.741 -16.105  1.00 10.00      A   
ATOM   5013  CE  MET A 530     -23.466 -18.449 -14.867  1.00 10.00      A   
ATOM   5014  C   MET A 530     -20.759 -17.539 -19.449  1.00 10.00      A   
ATOM   5015  O   MET A 530     -19.545 -17.494 -19.251  1.00 10.00      A   
ATOM   5016  N   PRO A 531     -21.363 -16.729 -20.338  1.00 10.00      A   
ATOM   5017  CA  PRO A 531     -20.624 -15.763 -21.156  1.00 10.00      A   
ATOM   5018  CB  PRO A 531     -21.608 -15.431 -22.276  1.00 10.00      A   
ATOM   5019  CG  PRO A 531     -22.949 -15.607 -21.656  1.00 10.00      A   
ATOM   5020  CD  PRO A 531     -22.809 -16.699 -20.628  1.00 10.00      A   
ATOM   5021  C   PRO A 531     -20.257 -14.498 -20.387  1.00 10.00      A   
ATOM   5022  O   PRO A 531     -19.640 -13.587 -20.936  1.00 10.00      A   
ATOM   5023  N   LYS A 532     -20.651 -14.446 -19.122  1.00 10.00      A   
ATOM   5024  HN  LYS A 532     -21.153 -15.198 -18.749  1.00 10.00      A   
ATOM   5025  CA  LYS A 532     -20.357 -13.295 -18.279  1.00 10.00      A   
ATOM   5026  CB  LYS A 532     -21.488 -13.050 -17.279  1.00 10.00      A   
ATOM   5027  CG  LYS A 532     -22.812 -12.633 -17.898  1.00 10.00      A   
ATOM   5028  CD  LYS A 532     -23.774 -12.128 -16.830  1.00 10.00      A   
ATOM   5029  CE  LYS A 532     -25.164 -11.850 -17.389  1.00 10.00      A   
ATOM   5030  NZ  LYS A 532     -25.886 -13.100 -17.753  1.00 10.00      A   
ATOM   5031  HZ1 LYS A 532     -26.827 -12.875 -18.135  1.00 10.00      A   
ATOM   5032  HZ2 LYS A 532     -26.001 -13.707 -16.914  1.00 10.00      A   
ATOM   5033  HZ3 LYS A 532     -25.352 -13.626 -18.472  1.00 10.00      A   
ATOM   5034  C   LYS A 532     -19.052 -13.508 -17.527  1.00 10.00      A   
ATOM   5035  O   LYS A 532     -18.553 -12.604 -16.850  1.00 10.00      A   
ATOM   5036  N   LEU A 533     -18.500 -14.703 -17.656  1.00 10.00      A   
ATOM   5037  HN  LEU A 533     -18.923 -15.367 -18.240  1.00 10.00      A   
ATOM   5038  CA  LEU A 533     -17.264 -15.043 -16.979  1.00 10.00      A   
ATOM   5039  CB  LEU A 533     -17.464 -16.275 -16.093  1.00 10.00      A   
ATOM   5040  CG  LEU A 533     -18.655 -16.248 -15.132  1.00 10.00      A   
ATOM   5041  CD1 LEU A 533     -18.910 -17.640 -14.577  1.00 10.00      A   
ATOM   5042  CD2 LEU A 533     -18.405 -15.267 -13.999  1.00 10.00      A   
ATOM   5043  C   LEU A 533     -16.158 -15.323 -17.982  1.00 10.00      A   
ATOM   5044  O   LEU A 533     -16.387 -15.959 -19.012  1.00 10.00      A   
ATOM   5045  N   ASN A 534     -14.965 -14.837 -17.686  1.00 10.00      A   
ATOM   5046  HN  ASN A 534     -14.848 -14.317 -16.857  1.00 10.00      A   
ATOM   5047  CA  ASN A 534     -13.821 -15.068 -18.550  1.00 10.00      A   
ATOM   5048  CB  ASN A 534     -12.909 -13.839 -18.639  1.00 10.00      A   
ATOM   5049  CG  ASN A 534     -13.337 -12.842 -19.701  1.00 10.00      A   
ATOM   5050  OD1 ASN A 534     -14.170 -13.143 -20.555  1.00 10.00      A   
ATOM   5051  ND2 ASN A 534     -12.745 -11.656 -19.671  1.00 10.00      A   
ATOM   5052 HD21 ASN A 534     -12.064 -11.492 -18.978  1.00 10.00      A   
ATOM   5053 HD22 ASN A 534     -13.022 -10.977 -20.330  1.00 10.00      A   
ATOM   5054  C   ASN A 534     -13.037 -16.260 -18.028  1.00 10.00      A   
ATOM   5055  O   ASN A 534     -12.266 -16.143 -17.074  1.00 10.00      A   
ATOM   5056  N   VAL A 535     -13.288 -17.415 -18.620  1.00 10.00      A   
ATOM   5057  HN  VAL A 535     -13.944 -17.443 -19.348  1.00 10.00      A   
ATOM   5058  CA  VAL A 535     -12.602 -18.641 -18.232  1.00 10.00      A   
ATOM   5059  CB  VAL A 535     -13.413 -19.897 -18.608  1.00 10.00      A   
ATOM   5060  CG1 VAL A 535     -12.791 -21.146 -17.994  1.00 10.00      A   
ATOM   5061  CG2 VAL A 535     -14.861 -19.751 -18.170  1.00 10.00      A   
ATOM   5062  C   VAL A 535     -11.232 -18.692 -18.901  1.00 10.00      A   
ATOM   5063  O   VAL A 535     -11.033 -19.393 -19.897  1.00 10.00      A   
ATOM   5064  N   GLU A 536     -10.300 -17.935 -18.350  1.00 10.00      A   
ATOM   5065  HN  GLU A 536     -10.520 -17.415 -17.546  1.00 10.00      A   
ATOM   5066  CA  GLU A 536      -8.955 -17.866 -18.891  1.00 10.00      A   
ATOM   5067  CB  GLU A 536      -8.300 -16.527 -18.549  1.00 10.00      A   
ATOM   5068  CG  GLU A 536      -8.892 -15.333 -19.283  1.00 10.00      A   
ATOM   5069  CD  GLU A 536      -8.127 -14.056 -19.017  1.00 10.00      A   
ATOM   5070  OE1 GLU A 536      -6.950 -14.138 -18.614  1.00 10.00      A   
ATOM   5071  OE2 GLU A 536      -8.693 -12.963 -19.216  1.00 10.00      A   
ATOM   5072  C   GLU A 536      -8.104 -19.014 -18.380  1.00 10.00      A   
ATOM   5073  O   GLU A 536      -7.934 -19.193 -17.171  1.00 10.00      A   
ATOM   5074  N   VAL A 537      -7.589 -19.797 -19.310  1.00 10.00      A   
ATOM   5075  HN  VAL A 537      -7.780 -19.606 -20.255  1.00 10.00      A   
ATOM   5076  CA  VAL A 537      -6.748 -20.927 -18.980  1.00 10.00      A   
ATOM   5077  CB  VAL A 537      -7.092 -22.159 -19.842  1.00 10.00      A   
ATOM   5078  CG1 VAL A 537      -6.142 -23.311 -19.537  1.00 10.00      A   
ATOM   5079  CG2 VAL A 537      -8.533 -22.587 -19.607  1.00 10.00      A   
ATOM   5080  C   VAL A 537      -5.284 -20.561 -19.185  1.00 10.00      A   
ATOM   5081  O   VAL A 537      -4.875 -20.202 -20.291  1.00 10.00      A   
ATOM   5082  N   ILE A 538      -4.514 -20.623 -18.112  1.00 10.00      A   
ATOM   5083  HN  ILE A 538      -4.910 -20.896 -17.255  1.00 10.00      A   
ATOM   5084  CA  ILE A 538      -3.091 -20.318 -18.162  1.00 10.00      A   
ATOM   5085  CB  ILE A 538      -2.651 -19.500 -16.928  1.00 10.00      A   
ATOM   5086  CG1 ILE A 538      -3.598 -18.314 -16.703  1.00 10.00      A   
ATOM   5087  CG2 ILE A 538      -1.211 -19.023 -17.085  1.00 10.00      A   
ATOM   5088  CD1 ILE A 538      -3.378 -17.596 -15.391  1.00 10.00      A   
ATOM   5089  C   ILE A 538      -2.308 -21.622 -18.196  1.00 10.00      A   
ATOM   5090  O   ILE A 538      -2.257 -22.352 -17.205  1.00 10.00      A   
ATOM   5091  N   ASP A 539      -1.705 -21.918 -19.330  1.00 10.00      A   
ATOM   5092  HN  ASP A 539      -1.752 -21.287 -20.084  1.00 10.00      A   
ATOM   5093  CA  ASP A 539      -0.958 -23.153 -19.481  1.00 10.00      A   
ATOM   5094  CB  ASP A 539      -1.813 -24.171 -20.237  1.00 10.00      A   
ATOM   5095  CG  ASP A 539      -1.301 -25.582 -20.091  1.00 10.00      A   
ATOM   5096  OD1 ASP A 539      -1.889 -26.357 -19.299  1.00 10.00      A   
ATOM   5097  OD2 ASP A 539      -0.328 -25.934 -20.783  1.00 10.00      A   
ATOM   5098  C   ASP A 539       0.356 -22.908 -20.217  1.00 10.00      A   
ATOM   5099  O   ASP A 539       0.363 -22.384 -21.334  1.00 10.00      A   
ATOM   5100  N   GLU A 540       1.466 -23.286 -19.588  1.00 10.00      A   
ATOM   5101  HN  GLU A 540       1.398 -23.698 -18.692  1.00 10.00      A   
ATOM   5102  CA  GLU A 540       2.784 -23.094 -20.180  1.00 10.00      A   
ATOM   5103  CB  GLU A 540       3.806 -22.757 -19.099  1.00 10.00      A   
ATOM   5104  CG  GLU A 540       3.687 -21.367 -18.509  1.00 10.00      A   
ATOM   5105  CD  GLU A 540       4.843 -21.061 -17.586  1.00 10.00      A   
ATOM   5106  OE1 GLU A 540       4.703 -21.268 -16.364  1.00 10.00      A   
ATOM   5107  OE2 GLU A 540       5.908 -20.638 -18.084  1.00 10.00      A   
ATOM   5108  C   GLU A 540       3.263 -24.331 -20.936  1.00 10.00      A   
ATOM   5109  O   GLU A 540       4.409 -24.383 -21.391  1.00 10.00      A   
ATOM   5110  N   ARG A 541       2.405 -25.327 -21.067  1.00 10.00      A   
ATOM   5111  HN  ARG A 541       1.492 -25.232 -20.704  1.00 10.00      A   
ATOM   5112  CA  ARG A 541       2.781 -26.556 -21.760  1.00 10.00      A   
ATOM   5113  CB  ARG A 541       2.061 -27.769 -21.161  1.00 10.00      A   
ATOM   5114  CG  ARG A 541       2.274 -27.944 -19.666  1.00 10.00      A   
ATOM   5115  CD  ARG A 541       0.947 -28.026 -18.925  1.00 10.00      A   
ATOM   5116  NE  ARG A 541       0.534 -29.402 -18.665  1.00 10.00      A   
ATOM   5117  HE  ARG A 541       1.214 -30.110 -18.789  1.00 10.00      A   
ATOM   5118  CZ  ARG A 541      -0.694 -29.759 -18.276  1.00 10.00      A   
ATOM   5119  NH1 ARG A 541      -1.650 -28.851 -18.109  1.00 10.00      A   
ATOM   5120 HH11 ARG A 541      -1.454 -27.834 -18.291  1.00 10.00      A   
ATOM   5121 HH12 ARG A 541      -2.604 -29.145 -17.797  1.00 10.00      A   
ATOM   5122  NH2 ARG A 541      -0.965 -31.037 -18.072  1.00 10.00      A   
ATOM   5123 HH21 ARG A 541      -1.920 -31.334 -17.764  1.00 10.00      A   
ATOM   5124 HH22 ARG A 541      -0.224 -31.759 -18.220  1.00 10.00      A   
ATOM   5125  C   ARG A 541       2.508 -26.453 -23.256  1.00 10.00      A   
ATOM   5126  O   ARG A 541       3.129 -27.153 -24.061  1.00 10.00      A   
ATOM   5127  N   GLY A 542       1.580 -25.580 -23.622  1.00 10.00      A   
ATOM   5128  HN  GLY A 542       1.109 -25.060 -22.934  1.00 10.00      A   
ATOM   5129  CA  GLY A 542       1.240 -25.395 -25.018  1.00 10.00      A   
ATOM   5130  C   GLY A 542      -0.255 -25.317 -25.221  1.00 10.00      A   
ATOM   5131  O   GLY A 542      -1.009 -25.291 -24.248  1.00 10.00      A   
ATOM   5132  N   ALA A 543      -0.684 -25.276 -26.478  1.00 10.00      A   
ATOM   5133  HN  ALA A 543      -0.028 -25.299 -27.207  1.00 10.00      A   
ATOM   5134  CA  ALA A 543      -2.101 -25.204 -26.802  1.00 10.00      A   
ATOM   5135  CB  ALA A 543      -2.293 -25.099 -28.305  1.00 10.00      A   
ATOM   5136  C   ALA A 543      -2.829 -26.430 -26.256  1.00 10.00      A   
ATOM   5137  O   ALA A 543      -2.544 -27.556 -26.666  1.00 10.00      A   
ATOM   5138  N   PRO A 544      -3.786 -26.214 -25.333  1.00 10.00      A   
ATOM   5139  CA  PRO A 544      -4.558 -27.300 -24.708  1.00 10.00      A   
ATOM   5140  CB  PRO A 544      -5.391 -26.577 -23.641  1.00 10.00      A   
ATOM   5141  CG  PRO A 544      -5.485 -25.171 -24.124  1.00 10.00      A   
ATOM   5142  CD  PRO A 544      -4.190 -24.892 -24.831  1.00 10.00      A   
ATOM   5143  C   PRO A 544      -5.468 -28.008 -25.706  1.00 10.00      A   
ATOM   5144  O   PRO A 544      -5.937 -29.119 -25.457  1.00 10.00      A   
ATOM   5145  N   ASP A 545      -5.698 -27.358 -26.841  1.00 10.00      A   
ATOM   5146  HN  ASP A 545      -5.289 -26.477 -26.970  1.00 10.00      A   
ATOM   5147  CA  ASP A 545      -6.544 -27.907 -27.902  1.00 10.00      A   
ATOM   5148  CB  ASP A 545      -6.762 -26.852 -28.993  1.00 10.00      A   
ATOM   5149  CG  ASP A 545      -7.605 -27.341 -30.156  1.00 10.00      A   
ATOM   5150  OD1 ASP A 545      -8.824 -27.532 -29.970  1.00 10.00      A   
ATOM   5151  OD2 ASP A 545      -7.059 -27.493 -31.270  1.00 10.00      A   
ATOM   5152  C   ASP A 545      -5.907 -29.150 -28.512  1.00 10.00      A   
ATOM   5153  O   ASP A 545      -6.597 -30.060 -28.966  1.00 10.00      A   
ATOM   5154  N   SER A 546      -4.583 -29.188 -28.496  1.00 10.00      A   
ATOM   5155  HN  SER A 546      -4.091 -28.440 -28.101  1.00 10.00      A   
ATOM   5156  CA  SER A 546      -3.838 -30.307 -29.055  1.00 10.00      A   
ATOM   5157  CB  SER A 546      -2.484 -29.822 -29.576  1.00 10.00      A   
ATOM   5158  OG  SER A 546      -2.306 -28.434 -29.322  1.00 10.00      A   
ATOM   5159  HG  SER A 546      -2.012 -28.309 -28.406  1.00 10.00      A   
ATOM   5160  C   SER A 546      -3.639 -31.425 -28.034  1.00 10.00      A   
ATOM   5161  O   SER A 546      -2.854 -32.344 -28.256  1.00 10.00      A   
ATOM   5162  N   ARG A 547      -4.345 -31.342 -26.916  1.00 10.00      A   
ATOM   5163  HN  ARG A 547      -4.968 -30.596 -26.792  1.00 10.00      A   
ATOM   5164  CA  ARG A 547      -4.237 -32.350 -25.873  1.00 10.00      A   
ATOM   5165  CB  ARG A 547      -3.550 -31.768 -24.629  1.00 10.00      A   
ATOM   5166  CG  ARG A 547      -2.473 -30.737 -24.921  1.00 10.00      A   
ATOM   5167  CD  ARG A 547      -1.671 -30.408 -23.674  1.00 10.00      A
[truncated: 221,457 more chars]
