# Supplementary material for: Flexibility of intrinsically disordered degrons in AUX/IAA proteins reinforces auxin co-receptor assemblies
Source: Nat Commun. 2020 May 8;11:2277. doi: 10.1038/s41467-020-16147-2 (PMC7210949; doi:10.1038/s41467-020-16147-2)
Supplement: Supplementary file 9 — Supplementary Data 6 [file 41467_2020_16147_MOESM9_ESM.gz › haddock_files/IAA07/No_disorder_restraint/NoDis_cluster5_1.pdb]

REMARK FILENAME="complex_320w.pdb0"
REMARK ===============================================================
REMARK HADDOCK run for complex
REMARK initial structure: complex_320.pdb
REMARK final NOE weights: unambig 50 amb: 50
REMARK ===============================================================
REMARK            total,bonds,angles,improper,dihe,vdw,elec,air,cdih,coup,rdcs,vean,dani,xpcs,rg
REMARK energies: -150.646, 0, 0, 0, 0, -40.3859, -113.501, 3.24088, 0, 0, 0, 0, 0, 0, 0
REMARK ===============================================================
REMARK            bonds,angles,impropers,dihe,air,cdih,coup,rdcs,vean,dani,xpcs
REMARK rms-dev.: 0,0,0,0,5.308633E-02,0,0, 0, 0, 0, 0
REMARK ===============================================================
REMARK               air,cdih,coup,rdcs,vean,dani,xpcs
REMARK               >0.3,>5,>1,>0,>5,>0.2,>0.2
REMARK violations.: 0, 0, 0, 0, 0, 0, 0
REMARK ===============================================================
REMARK                        CVpartition#,violations,rms
REMARK AIRs cross-validation: 2, 0, NaN
REMARK ===============================================================
REMARK NCS energy: 0
REMARK ===============================================================
REMARK Symmetry energy: 0
REMARK ===============================================================
REMARK Desolvation energy: 6.92846
REMARK Internal energy free molecules: -22437.6
REMARK Internal energy complex: -33422.8
REMARK Binding energy: -11132.1
REMARK ===============================================================
REMARK buried surface area: 1019.53
REMARK ===============================================================
REMARK water - chain1: 0 0 0
REMARK water - chain2: 0 0 0
REMARK water - chain3: 0 0 0
REMARK water - chain4: 0 0 0
REMARK water - chain5: 0 0 0
REMARK water - chain6: 0 0 0
REMARK ===============================================================
REMARK water - water: 0 0 0
REMARK ===============================================================
REMARK DATE:14-Feb-2019  06:44:25       created by user: enmr003
REMARK VERSION:1.3U
ATOM      1  N   PHE A   9     -33.868 -21.998   6.379  1.00 10.00      A   
ATOM      2  HN  PHE A   9     -34.046 -22.436   7.242  1.00 10.00      A   
ATOM      3  CA  PHE A   9     -32.486 -21.810   5.958  1.00 10.00      A   
ATOM      4  CB  PHE A   9     -32.268 -20.401   5.408  1.00 10.00      A   
ATOM      5  CG  PHE A   9     -32.572 -20.261   3.945  1.00 10.00      A   
ATOM      6  CD1 PHE A   9     -33.852 -19.961   3.517  1.00 10.00      A   
ATOM      7  CD2 PHE A   9     -31.573 -20.421   2.997  1.00 10.00      A   
ATOM      8  CE1 PHE A   9     -34.135 -19.824   2.173  1.00 10.00      A   
ATOM      9  CE2 PHE A   9     -31.846 -20.288   1.648  1.00 10.00      A   
ATOM     10  CZ  PHE A   9     -33.130 -19.989   1.237  1.00 10.00      A   
ATOM     11  C   PHE A   9     -31.515 -22.087   7.100  1.00 10.00      A   
ATOM     12  O   PHE A   9     -31.304 -21.235   7.970  1.00 10.00      A   
ATOM     13  N   PRO A  10     -30.922 -23.289   7.109  1.00 10.00      A   
ATOM     14  CA  PRO A  10     -29.956 -23.706   8.133  1.00 10.00      A   
ATOM     15  CB  PRO A  10     -29.604 -25.146   7.737  1.00 10.00      A   
ATOM     16  CG  PRO A  10     -30.718 -25.582   6.849  1.00 10.00      A   
ATOM     17  CD  PRO A  10     -31.160 -24.350   6.118  1.00 10.00      A   
ATOM     18  C   PRO A  10     -28.698 -22.837   8.133  1.00 10.00      A   
ATOM     19  O   PRO A  10     -28.390 -22.166   7.142  1.00 10.00      A   
ATOM     20  N   GLU A  11     -27.963 -22.883   9.242  1.00 10.00      A   
ATOM     21  HN  GLU A  11     -28.253 -23.470   9.977  1.00 10.00      A   
ATOM     22  CA  GLU A  11     -26.743 -22.099   9.412  1.00 10.00      A   
ATOM     23  CB  GLU A  11     -26.074 -22.444  10.743  1.00 10.00      A   
ATOM     24  CG  GLU A  11     -26.952 -22.227  11.963  1.00 10.00      A   
ATOM     25  CD  GLU A  11     -27.305 -20.771  12.174  1.00 10.00      A   
ATOM     26  OE1 GLU A  11     -26.445 -20.014  12.677  1.00 10.00      A   
ATOM     27  OE2 GLU A  11     -28.447 -20.381  11.850  1.00 10.00      A   
ATOM     28  C   GLU A  11     -25.747 -22.311   8.272  1.00 10.00      A   
ATOM     29  O   GLU A  11     -25.238 -21.347   7.697  1.00 10.00      A   
ATOM     30  N   GLU A  12     -25.478 -23.574   7.954  1.00 10.00      A   
ATOM     31  HN  GLU A  12     -25.922 -24.292   8.451  1.00 10.00      A   
ATOM     32  CA  GLU A  12     -24.528 -23.927   6.896  1.00 10.00      A   
ATOM     33  CB  GLU A  12     -24.390 -25.446   6.782  1.00 10.00      A   
ATOM     34  CG  GLU A  12     -25.712 -26.196   6.736  1.00 10.00      A   
ATOM     35  CD  GLU A  12     -25.531 -27.685   6.940  1.00 10.00      A   
ATOM     36  OE1 GLU A  12     -25.041 -28.079   8.016  1.00 10.00      A   
ATOM     37  OE2 GLU A  12     -25.878 -28.466   6.031  1.00 10.00      A   
ATOM     38  C   GLU A  12     -24.893 -23.323   5.539  1.00 10.00      A   
ATOM     39  O   GLU A  12     -24.027 -22.809   4.826  1.00 10.00      A   
ATOM     40  N   VAL A  13     -26.173 -23.385   5.192  1.00 10.00      A   
ATOM     41  HN  VAL A  13     -26.813 -23.798   5.807  1.00 10.00      A   
ATOM     42  CA  VAL A  13     -26.651 -22.853   3.922  1.00 10.00      A   
ATOM     43  CB  VAL A  13     -28.147 -23.169   3.709  1.00 10.00      A   
ATOM     44  CG1 VAL A  13     -28.607 -22.697   2.341  1.00 10.00      A   
ATOM     45  CG2 VAL A  13     -28.403 -24.659   3.872  1.00 10.00      A   
ATOM     46  C   VAL A  13     -26.432 -21.342   3.852  1.00 10.00      A   
ATOM     47  O   VAL A  13     -25.891 -20.828   2.876  1.00 10.00      A   
ATOM     48  N   LEU A  14     -26.823 -20.643   4.909  1.00 10.00      A   
ATOM     49  HN  LEU A  14     -27.216 -21.112   5.676  1.00 10.00      A   
ATOM     50  CA  LEU A  14     -26.678 -19.197   4.963  1.00 10.00      A   
ATOM     51  CB  LEU A  14     -27.356 -18.636   6.217  1.00 10.00      A   
ATOM     52  CG  LEU A  14     -28.889 -18.665   6.209  1.00 10.00      A   
ATOM     53  CD1 LEU A  14     -29.448 -18.256   7.563  1.00 10.00      A   
ATOM     54  CD2 LEU A  14     -29.438 -17.771   5.103  1.00 10.00      A   
ATOM     55  C   LEU A  14     -25.212 -18.774   4.892  1.00 10.00      A   
ATOM     56  O   LEU A  14     -24.874 -17.808   4.204  1.00 10.00      A   
ATOM     57  N   GLU A  15     -24.345 -19.506   5.588  1.00 10.00      A   
ATOM     58  HN  GLU A  15     -24.670 -20.272   6.110  1.00 10.00      A   
ATOM     59  CA  GLU A  15     -22.918 -19.194   5.588  1.00 10.00      A   
ATOM     60  CB  GLU A  15     -22.158 -20.069   6.591  1.00 10.00      A   
ATOM     61  CG  GLU A  15     -20.849 -19.460   7.076  1.00 10.00      A   
ATOM     62  CD  GLU A  15     -20.114 -20.345   8.061  1.00 10.00      A   
ATOM     63  OE1 GLU A  15     -20.759 -20.873   8.992  1.00 10.00      A   
ATOM     64  OE2 GLU A  15     -18.886 -20.511   7.916  1.00 10.00      A   
ATOM     65  C   GLU A  15     -22.346 -19.365   4.185  1.00 10.00      A   
ATOM     66  O   GLU A  15     -21.503 -18.581   3.746  1.00 10.00      A   
ATOM     67  N   HIS A  16     -22.830 -20.385   3.479  1.00 10.00      A   
ATOM     68  HN  HIS A  16     -23.505 -20.977   3.885  1.00 10.00      A   
ATOM     69  CA  HIS A  16     -22.385 -20.652   2.118  1.00 10.00      A   
ATOM     70  CB  HIS A  16     -22.997 -21.958   1.606  1.00 10.00      A   
ATOM     71  CG  HIS A  16     -22.251 -22.581   0.467  1.00 10.00      A   
ATOM     72  ND1 HIS A  16     -21.493 -23.714   0.645  1.00 10.00      A   
ATOM     73  CD2 HIS A  16     -22.181 -22.198  -0.834  1.00 10.00      A   
ATOM     74  CE1 HIS A  16     -20.984 -23.997  -0.540  1.00 10.00      A   
ATOM     75  NE2 HIS A  16     -21.372 -23.109  -1.461  1.00 10.00      A   
ATOM     76  HE2 HIS A  16     -21.112 -23.104  -2.416  1.00 10.00      A   
ATOM     77  C   HIS A  16     -22.767 -19.484   1.209  1.00 10.00      A   
ATOM     78  O   HIS A  16     -22.021 -19.118   0.307  1.00 10.00      A   
ATOM     79  N   VAL A  17     -23.925 -18.894   1.473  1.00 10.00      A   
ATOM     80  HN  VAL A  17     -24.478 -19.234   2.209  1.00 10.00      A   
ATOM     81  CA  VAL A  17     -24.401 -17.754   0.695  1.00 10.00      A   
ATOM     82  CB  VAL A  17     -25.879 -17.437   1.013  1.00 10.00      A   
ATOM     83  CG1 VAL A  17     -26.361 -16.225   0.228  1.00 10.00      A   
ATOM     84  CG2 VAL A  17     -26.761 -18.641   0.736  1.00 10.00      A   
ATOM     85  C   VAL A  17     -23.555 -16.517   0.999  1.00 10.00      A   
ATOM     86  O   VAL A  17     -23.134 -15.797   0.092  1.00 10.00      A   
ATOM     87  N   PHE A  18     -23.279 -16.306   2.282  1.00 10.00      A   
ATOM     88  HN  PHE A  18     -23.609 -16.945   2.950  1.00 10.00      A   
ATOM     89  CA  PHE A  18     -22.506 -15.152   2.734  1.00 10.00      A   
ATOM     90  CB  PHE A  18     -22.531 -15.049   4.263  1.00 10.00      A   
ATOM     91  CG  PHE A  18     -23.909 -14.882   4.848  1.00 10.00      A   
ATOM     92  CD1 PHE A  18     -24.190 -15.322   6.133  1.00 10.00      A   
ATOM     93  CD2 PHE A  18     -24.924 -14.286   4.115  1.00 10.00      A   
ATOM     94  CE1 PHE A  18     -25.453 -15.168   6.672  1.00 10.00      A   
ATOM     95  CE2 PHE A  18     -26.187 -14.130   4.648  1.00 10.00      A   
ATOM     96  CZ  PHE A  18     -26.452 -14.573   5.929  1.00 10.00      A   
ATOM     97  C   PHE A  18     -21.064 -15.157   2.220  1.00 10.00      A   
ATOM     98  O   PHE A  18     -20.405 -14.117   2.203  1.00 10.00      A   
ATOM     99  N   SER A  19     -20.576 -16.315   1.792  1.00 10.00      A   
ATOM    100  HN  SER A  19     -21.142 -17.116   1.819  1.00 10.00      A   
ATOM    101  CA  SER A  19     -19.211 -16.418   1.286  1.00 10.00      A   
ATOM    102  CB  SER A  19     -18.812 -17.883   1.076  1.00 10.00      A   
ATOM    103  OG  SER A  19     -19.505 -18.456  -0.022  1.00 10.00      A   
ATOM    104  HG  SER A  19     -20.390 -18.733   0.261  1.00 10.00      A   
ATOM    105  C   SER A  19     -19.037 -15.618  -0.008  1.00 10.00      A   
ATOM    106  O   SER A  19     -17.940 -15.139  -0.315  1.00 10.00      A   
ATOM    107  N   PHE A  20     -20.128 -15.455  -0.756  1.00 10.00      A   
ATOM    108  HN  PHE A  20     -20.980 -15.840  -0.454  1.00 10.00      A   
ATOM    109  CA  PHE A  20     -20.088 -14.715  -2.008  1.00 10.00      A   
ATOM    110  CB  PHE A  20     -21.239 -15.132  -2.919  1.00 10.00      A   
ATOM    111  CG  PHE A  20     -21.138 -16.547  -3.410  1.00 10.00      A   
ATOM    112  CD1 PHE A  20     -21.912 -17.544  -2.847  1.00 10.00      A   
ATOM    113  CD2 PHE A  20     -20.272 -16.876  -4.442  1.00 10.00      A   
ATOM    114  CE1 PHE A  20     -21.827 -18.844  -3.301  1.00 10.00      A   
ATOM    115  CE2 PHE A  20     -20.182 -18.175  -4.900  1.00 10.00      A   
ATOM    116  CZ  PHE A  20     -20.960 -19.160  -4.330  1.00 10.00      A   
ATOM    117  C   PHE A  20     -20.130 -13.214  -1.751  1.00 10.00      A   
ATOM    118  O   PHE A  20     -19.810 -12.411  -2.628  1.00 10.00      A   
ATOM    119  N   ILE A  21     -20.521 -12.837  -0.541  1.00 10.00      A   
ATOM    120  HN  ILE A  21     -20.761 -13.524   0.121  1.00 10.00      A   
ATOM    121  CA  ILE A  21     -20.594 -11.435  -0.164  1.00 10.00      A   
ATOM    122  CB  ILE A  21     -21.842 -11.134   0.695  1.00 10.00      A   
ATOM    123  CG1 ILE A  21     -23.083 -11.795   0.083  1.00 10.00      A   
ATOM    124  CG2 ILE A  21     -22.045  -9.630   0.820  1.00 10.00      A   
ATOM    125  CD1 ILE A  21     -24.318 -11.734   0.960  1.00 10.00      A   
ATOM    126  C   ILE A  21     -19.335 -11.033   0.601  1.00 10.00      A   
ATOM    127  O   ILE A  21     -19.214 -11.281   1.800  1.00 10.00      A   
ATOM    128  N   GLN A  22     -18.390 -10.435  -0.104  1.00 10.00      A   
ATOM    129  HN  GLN A  22     -18.528 -10.285  -1.065  1.00 10.00      A   
ATOM    130  CA  GLN A  22     -17.141 -10.011   0.504  1.00 10.00      A   
ATOM    131  CB  GLN A  22     -15.955 -10.622  -0.244  1.00 10.00      A   
ATOM    132  CG  GLN A  22     -15.891 -12.137  -0.155  1.00 10.00      A   
ATOM    133  CD  GLN A  22     -15.729 -12.631   1.270  1.00 10.00      A   
ATOM    134  OE1 GLN A  22     -15.055 -12.002   2.088  1.00 10.00      A   
ATOM    135  NE2 GLN A  22     -16.357 -13.755   1.577  1.00 10.00      A   
ATOM    136 HE21 GLN A  22     -16.880 -14.201   0.873  1.00 10.00      A   
ATOM    137 HE22 GLN A  22     -16.285 -14.097   2.497  1.00 10.00      A   
ATOM    138  C   GLN A  22     -17.022  -8.494   0.537  1.00 10.00      A   
ATOM    139  O   GLN A  22     -15.989  -7.953   0.934  1.00 10.00      A   
ATOM    140  N   LEU A  23     -18.076  -7.808   0.111  1.00 10.00      A   
ATOM    141  HN  LEU A  23     -18.871  -8.292  -0.195  1.00 10.00      A   
ATOM    142  CA  LEU A  23     -18.077  -6.349   0.106  1.00 10.00      A   
ATOM    143  CB  LEU A  23     -19.061  -5.812  -0.939  1.00 10.00      A   
ATOM    144  CG  LEU A  23     -18.944  -4.318  -1.271  1.00 10.00      A   
ATOM    145  CD1 LEU A  23     -17.616  -4.019  -1.952  1.00 10.00      A   
ATOM    146  CD2 LEU A  23     -20.106  -3.864  -2.141  1.00 10.00      A   
ATOM    147  C   LEU A  23     -18.448  -5.827   1.492  1.00 10.00      A   
ATOM    148  O   LEU A  23     -19.495  -6.190   2.032  1.00 10.00      A   
ATOM    149  N   ASP A  24     -17.596  -4.978   2.057  1.00 10.00      A   
ATOM    150  HN  ASP A  24     -16.789  -4.717   1.565  1.00 10.00      A   
ATOM    151  CA  ASP A  24     -17.821  -4.419   3.393  1.00 10.00      A   
ATOM    152  CB  ASP A  24     -16.679  -3.484   3.801  1.00 10.00      A   
ATOM    153  CG  ASP A  24     -15.328  -4.169   3.855  1.00 10.00      A   
ATOM    154  OD1 ASP A  24     -15.143  -5.070   4.700  1.00 10.00      A   
ATOM    155  OD2 ASP A  24     -14.443  -3.799   3.056  1.00 10.00      A   
ATOM    156  C   ASP A  24     -19.148  -3.676   3.486  1.00 10.00      A   
ATOM    157  O   ASP A  24     -19.949  -3.932   4.388  1.00 10.00      A   
ATOM    158  N   LYS A  25     -19.375  -2.761   2.542  1.00 10.00      A   
ATOM    159  HN  LYS A  25     -18.693  -2.614   1.850  1.00 10.00      A   
ATOM    160  CA  LYS A  25     -20.601  -1.963   2.507  1.00 10.00      A   
ATOM    161  CB  LYS A  25     -20.600  -1.036   1.284  1.00 10.00      A   
ATOM    162  CG  LYS A  25     -19.563   0.079   1.332  1.00 10.00      A   
ATOM    163  CD  LYS A  25     -19.471   0.816   0.002  1.00 10.00      A   
ATOM    164  CE  LYS A  25     -18.426   1.922   0.048  1.00 10.00      A   
ATOM    165  NZ  LYS A  25     -18.945   3.158   0.695  1.00 10.00      A   
ATOM    166  HZ1 LYS A  25     -18.249   3.928   0.612  1.00 10.00      A   
ATOM    167  HZ2 LYS A  25     -19.138   2.986   1.704  1.00 10.00      A   
ATOM    168  HZ3 LYS A  25     -19.827   3.458   0.232  1.00 10.00      A   
ATOM    169  C   LYS A  25     -21.848  -2.846   2.483  1.00 10.00      A   
ATOM    170  O   LYS A  25     -22.829  -2.576   3.177  1.00 10.00      A   
ATOM    171  N   ASP A  26     -21.791  -3.917   1.705  1.00 10.00      A   
ATOM    172  HN  ASP A  26     -20.966  -4.103   1.211  1.00 10.00      A   
ATOM    173  CA  ASP A  26     -22.924  -4.829   1.575  1.00 10.00      A   
ATOM    174  CB  ASP A  26     -22.803  -5.677   0.313  1.00 10.00      A   
ATOM    175  CG  ASP A  26     -23.645  -5.153  -0.831  1.00 10.00      A   
ATOM    176  OD1 ASP A  26     -24.714  -4.561  -0.574  1.00 10.00      A   
ATOM    177  OD2 ASP A  26     -23.243  -5.332  -1.996  1.00 10.00      A   
ATOM    178  C   ASP A  26     -23.077  -5.734   2.789  1.00 10.00      A   
ATOM    179  O   ASP A  26     -24.196  -6.011   3.226  1.00 10.00      A   
ATOM    180  N   ARG A  27     -21.951  -6.189   3.332  1.00 10.00      A   
ATOM    181  HN  ARG A  27     -21.093  -5.924   2.942  1.00 10.00      A   
ATOM    182  CA  ARG A  27     -21.960  -7.072   4.493  1.00 10.00      A   
ATOM    183  CB  ARG A  27     -20.555  -7.580   4.831  1.00 10.00      A   
ATOM    184  CG  ARG A  27     -20.169  -8.848   4.092  1.00 10.00      A   
ATOM    185  CD  ARG A  27     -19.262  -9.724   4.937  1.00 10.00      A   
ATOM    186  NE  ARG A  27     -19.278 -11.112   4.481  1.00 10.00      A   
ATOM    187  HE  ARG A  27     -19.145 -11.269   3.513  1.00 10.00      A   
ATOM    188  CZ  ARG A  27     -19.481 -12.161   5.277  1.00 10.00      A   
ATOM    189  NH1 ARG A  27     -19.685 -11.994   6.574  1.00 10.00      A   
ATOM    190 HH11 ARG A  27     -19.694 -11.025   6.991  1.00 10.00      A   
ATOM    191 HH12 ARG A  27     -19.843 -12.818   7.191  1.00 10.00      A   
ATOM    192  NH2 ARG A  27     -19.492 -13.382   4.769  1.00 10.00      A   
ATOM    193 HH21 ARG A  27     -19.349 -13.527   3.744  1.00 10.00      A   
ATOM    194 HH22 ARG A  27     -19.647 -14.206   5.387  1.00 10.00      A   
ATOM    195  C   ARG A  27     -22.583  -6.394   5.706  1.00 10.00      A   
ATOM    196  O   ARG A  27     -23.270  -7.037   6.500  1.00 10.00      A   
ATOM    197  N   ASN A  28     -22.347  -5.095   5.846  1.00 10.00      A   
ATOM    198  HN  ASN A  28     -21.783  -4.632   5.188  1.00 10.00      A   
ATOM    199  CA  ASN A  28     -22.901  -4.344   6.965  1.00 10.00      A   
ATOM    200  CB  ASN A  28     -22.423  -2.892   6.952  1.00 10.00      A   
ATOM    201  CG  ASN A  28     -20.939  -2.763   7.221  1.00 10.00      A   
ATOM    202  OD1 ASN A  28     -20.320  -3.653   7.811  1.00 10.00      A   
ATOM    203  ND2 ASN A  28     -20.359  -1.654   6.799  1.00 10.00      A   
ATOM    204 HD21 ASN A  28     -20.912  -0.986   6.336  1.00 10.00      A   
ATOM    205 HD22 ASN A  28     -19.394  -1.540   6.967  1.00 10.00      A   
ATOM    206  C   ASN A  28     -24.422  -4.405   6.951  1.00 10.00      A   
ATOM    207  O   ASN A  28     -25.062  -4.485   7.999  1.00 10.00      A   
ATOM    208  N   SER A  29     -24.995  -4.396   5.754  1.00 10.00      A   
ATOM    209  HN  SER A  29     -24.429  -4.343   4.951  1.00 10.00      A   
ATOM    210  CA  SER A  29     -26.441  -4.459   5.596  1.00 10.00      A   
ATOM    211  CB  SER A  29     -26.818  -4.186   4.144  1.00 10.00      A   
ATOM    212  OG  SER A  29     -26.192  -3.002   3.686  1.00 10.00      A   
ATOM    213  HG  SER A  29     -26.095  -3.046   2.727  1.00 10.00      A   
ATOM    214  C   SER A  29     -26.971  -5.820   6.035  1.00 10.00      A   
ATOM    215  O   SER A  29     -28.052  -5.918   6.620  1.00 10.00      A   
ATOM    216  N   VAL A  30     -26.189  -6.864   5.776  1.00 10.00      A   
ATOM    217  HN  VAL A  30     -25.328  -6.715   5.325  1.00 10.00      A   
ATOM    218  CA  VAL A  30     -26.568  -8.222   6.145  1.00 10.00      A   
ATOM    219  CB  VAL A  30     -25.570  -9.255   5.575  1.00 10.00      A   
ATOM    220  CG1 VAL A  30     -26.008 -10.676   5.902  1.00 10.00      A   
ATOM    221  CG2 VAL A  30     -25.411  -9.076   4.072  1.00 10.00      A   
ATOM    222  C   VAL A  30     -26.624  -8.356   7.667  1.00 10.00      A   
ATOM    223  O   VAL A  30     -27.481  -9.048   8.211  1.00 10.00      A   
ATOM    224  N   SER A  31     -25.714  -7.675   8.351  1.00 10.00      A   
ATOM    225  HN  SER A  31     -25.043  -7.147   7.864  1.00 10.00      A   
ATOM    226  CA  SER A  31     -25.667  -7.719   9.809  1.00 10.00      A   
ATOM    227  CB  SER A  31     -24.269  -7.333  10.311  1.00 10.00      A   
ATOM    228  OG  SER A  31     -23.871  -6.055   9.829  1.00 10.00      A   
ATOM    229  HG  SER A  31     -24.540  -5.715   9.218  1.00 10.00      A   
ATOM    230  C   SER A  31     -26.734  -6.823  10.448  1.00 10.00      A   
ATOM    231  O   SER A  31     -26.822  -6.725  11.671  1.00 10.00      A   
ATOM    232  N   LEU A  32     -27.552  -6.182   9.622  1.00 10.00      A   
ATOM    233  HN  LEU A  32     -27.454  -6.308   8.656  1.00 10.00      A   
ATOM    234  CA  LEU A  32     -28.589  -5.289  10.122  1.00 10.00      A   
ATOM    235  CB  LEU A  32     -28.427  -3.898   9.508  1.00 10.00      A   
ATOM    236  CG  LEU A  32     -27.204  -3.097   9.946  1.00 10.00      A   
ATOM    237  CD1 LEU A  32     -27.049  -1.860   9.075  1.00 10.00      A   
ATOM    238  CD2 LEU A  32     -27.327  -2.704  11.407  1.00 10.00      A   
ATOM    239  C   LEU A  32     -29.993  -5.803   9.833  1.00 10.00      A   
ATOM    240  O   LEU A  32     -30.973  -5.186  10.248  1.00 10.00      A   
ATOM    241  N   VAL A  33     -30.100  -6.917   9.117  1.00 10.00      A   
ATOM    242  HN  VAL A  33     -29.290  -7.370   8.803  1.00 10.00      A   
ATOM    243  CA  VAL A  33     -31.410  -7.470   8.783  1.00 10.00      A   
ATOM    244  CB  VAL A  33     -31.379  -8.443   7.578  1.00 10.00      A   
ATOM    245  CG1 VAL A  33     -30.907  -7.721   6.325  1.00 10.00      A   
ATOM    246  CG2 VAL A  33     -30.510  -9.658   7.853  1.00 10.00      A   
ATOM    247  C   VAL A  33     -32.108  -8.108   9.986  1.00 10.00      A   
ATOM    248  O   VAL A  33     -33.295  -7.867  10.214  1.00 10.00      A   
ATOM    249  N   CYS A  34     -31.369  -8.909  10.749  1.00 10.00      A   
ATOM    250  HN  CYS A  34     -30.430  -9.057  10.519  1.00 10.00      A   
ATOM    251  CA  CYS A  34     -31.915  -9.576  11.922  1.00 10.00      A   
ATOM    252  CB  CYS A  34     -32.909 -10.660  11.506  1.00 10.00      A   
ATOM    253  SG  CYS A  34     -32.199 -11.997  10.519  1.00 10.00      A   
ATOM    254  HG  CYS A  34     -32.629 -13.144  11.036  1.00 10.00      A   
ATOM    255  C   CYS A  34     -30.791 -10.182  12.755  1.00 10.00      A   
ATOM    256  O   CYS A  34     -29.667 -10.343  12.270  1.00 10.00      A   
ATOM    257  N   LYS A  35     -31.104 -10.506  14.006  1.00 10.00      A   
ATOM    258  HN  LYS A  35     -32.031 -10.342  14.322  1.00 10.00      A   
ATOM    259  CA  LYS A  35     -30.140 -11.085  14.934  1.00 10.00      A   
ATOM    260  CB  LYS A  35     -30.796 -11.304  16.304  1.00 10.00      A   
ATOM    261  CG  LYS A  35     -29.864 -11.856  17.371  1.00 10.00      A   
ATOM    262  CD  LYS A  35     -29.095 -10.745  18.072  1.00 10.00      A   
ATOM    263  CE  LYS A  35     -30.004  -9.914  18.969  1.00 10.00      A   
ATOM    264  NZ  LYS A  35     -29.246  -8.879  19.718  1.00 10.00      A   
ATOM    265  HZ1 LYS A  35     -29.901  -8.232  20.211  1.00 10.00      A   
ATOM    266  HZ2 LYS A  35     -28.654  -8.325  19.069  1.00 10.00      A   
ATOM    267  HZ3 LYS A  35     -28.634  -9.331  20.426  1.00 10.00      A   
ATOM    268  C   LYS A  35     -29.586 -12.405  14.404  1.00 10.00      A   
ATOM    269  O   LYS A  35     -28.394 -12.679  14.528  1.00 10.00      A   
ATOM    270  N   SER A  36     -30.460 -13.197  13.793  1.00 10.00      A   
ATOM    271  HN  SER A  36     -31.391 -12.896  13.700  1.00 10.00      A   
ATOM    272  CA  SER A  36     -30.089 -14.495  13.249  1.00 10.00      A   
ATOM    273  CB  SER A  36     -31.321 -15.142  12.618  1.00 10.00      A   
ATOM    274  OG  SER A  36     -32.438 -14.266  12.704  1.00 10.00      A   
ATOM    275  HG  SER A  36     -32.919 -14.440  13.522  1.00 10.00      A   
ATOM    276  C   SER A  36     -28.961 -14.390  12.224  1.00 10.00      A   
ATOM    277  O   SER A  36     -27.958 -15.102  12.314  1.00 10.00      A   
ATOM    278  N   TRP A  37     -29.127 -13.497  11.253  1.00 10.00      A   
ATOM    279  HN  TRP A  37     -29.945 -12.958  11.232  1.00 10.00      A   
ATOM    280  CA  TRP A  37     -28.123 -13.305  10.212  1.00 10.00      A   
ATOM    281  CB  TRP A  37     -28.709 -12.558   9.011  1.00 10.00      A   
ATOM    282  CG  TRP A  37     -29.618 -13.389   8.154  1.00 10.00      A   
ATOM    283  CD1 TRP A  37     -30.401 -14.431   8.556  1.00 10.00      A   
ATOM    284  CD2 TRP A  37     -29.843 -13.241   6.746  1.00 10.00      A   
ATOM    285  NE1 TRP A  37     -31.098 -14.939   7.490  1.00 10.00      A   
ATOM    286  HE1 TRP A  37     -31.727 -15.691   7.527  1.00 10.00      A   
ATOM    287  CE2 TRP A  37     -30.772 -14.228   6.366  1.00 10.00      A   
ATOM    288  CE3 TRP A  37     -29.347 -12.372   5.770  1.00 10.00      A   
ATOM    289  CZ2 TRP A  37     -31.215 -14.370   5.052  1.00 10.00      A   
ATOM    290  CZ3 TRP A  37     -29.789 -12.512   4.469  1.00 10.00      A   
ATOM    291  CH2 TRP A  37     -30.715 -13.503   4.121  1.00 10.00      A   
ATOM    292  C   TRP A  37     -26.900 -12.573  10.752  1.00 10.00      A   
ATOM    293  O   TRP A  37     -25.774 -12.839  10.330  1.00 10.00      A   
ATOM    294  N   TYR A  38     -27.124 -11.661  11.694  1.00 10.00      A   
ATOM    295  HN  TYR A  38     -28.048 -11.496  11.991  1.00 10.00      A   
ATOM    296  CA  TYR A  38     -26.038 -10.891  12.295  1.00 10.00      A   
ATOM    297  CB  TYR A  38     -26.611  -9.868  13.285  1.00 10.00      A   
ATOM    298  CG  TYR A  38     -25.595  -9.216  14.193  1.00 10.00      A   
ATOM    299  CD1 TYR A  38     -25.589  -9.481  15.555  1.00 10.00      A   
ATOM    300  CD2 TYR A  38     -24.650  -8.326  13.695  1.00 10.00      A   
ATOM    301  CE1 TYR A  38     -24.672  -8.881  16.395  1.00 10.00      A   
ATOM    302  CE2 TYR A  38     -23.727  -7.725  14.528  1.00 10.00      A   
ATOM    303  CZ  TYR A  38     -23.743  -8.005  15.879  1.00 10.00      A   
ATOM    304  OH  TYR A  38     -22.827  -7.404  16.713  1.00 10.00      A   
ATOM    305  HH  TYR A  38     -22.803  -6.453  16.537  1.00 10.00      A   
ATOM    306  C   TYR A  38     -25.033 -11.811  12.985  1.00 10.00      A   
ATOM    307  O   TYR A  38     -23.817 -11.629  12.860  1.00 10.00      A   
ATOM    308  N   GLU A  39     -25.549 -12.809  13.695  1.00 10.00      A   
ATOM    309  HN  GLU A  39     -26.528 -12.904  13.747  1.00 10.00      A   
ATOM    310  CA  GLU A  39     -24.705 -13.761  14.406  1.00 10.00      A   
ATOM    311  CB  GLU A  39     -25.533 -14.610  15.372  1.00 10.00      A   
ATOM    312  CG  GLU A  39     -26.097 -13.833  16.550  1.00 10.00      A   
ATOM    313  CD  GLU A  39     -25.030 -13.413  17.541  1.00 10.00      A   
ATOM    314  OE1 GLU A  39     -24.833 -14.127  18.548  1.00 10.00      A   
ATOM    315  OE2 GLU A  39     -24.389 -12.363  17.328  1.00 10.00      A   
ATOM    316  C   GLU A  39     -23.905 -14.639  13.445  1.00 10.00      A   
ATOM    317  O   GLU A  39     -22.848 -15.153  13.799  1.00 10.00      A   
ATOM    318  N   ILE A  40     -24.409 -14.817  12.231  1.00 10.00      A   
ATOM    319  HN  ILE A  40     -25.272 -14.409  12.002  1.00 10.00      A   
ATOM    320  CA  ILE A  40     -23.707 -15.617  11.235  1.00 10.00      A   
ATOM    321  CB  ILE A  40     -24.671 -16.264  10.218  1.00 10.00      A   
ATOM    322  CG1 ILE A  40     -25.792 -17.001  10.957  1.00 10.00      A   
ATOM    323  CG2 ILE A  40     -23.915 -17.227   9.310  1.00 10.00      A   
ATOM    324  CD1 ILE A  40     -26.867 -17.555  10.049  1.00 10.00      A   
ATOM    325  C   ILE A  40     -22.689 -14.756  10.497  1.00 10.00      A   
ATOM    326  O   ILE A  40     -21.576 -15.195  10.219  1.00 10.00      A   
ATOM    327  N   GLU A  41     -23.077 -13.521  10.199  1.00 10.00      A   
ATOM    328  HN  GLU A  41     -23.983 -13.233  10.456  1.00 10.00      A   
ATOM    329  CA  GLU A  41     -22.212 -12.578   9.499  1.00 10.00      A   
ATOM    330  CB  GLU A  41     -22.942 -11.241   9.316  1.00 10.00      A   
ATOM    331  CG  GLU A  41     -22.452 -10.393   8.149  1.00 10.00      A   
ATOM    332  CD  GLU A  41     -21.248  -9.538   8.492  1.00 10.00      A   
ATOM    333  OE1 GLU A  41     -21.398  -8.552   9.243  1.00 10.00      A   
ATOM    334  OE2 GLU A  41     -20.142  -9.843   8.002  1.00 10.00      A   
ATOM    335  C   GLU A  41     -20.918 -12.363  10.275  1.00 10.00      A   
ATOM    336  O   GLU A  41     -19.825 -12.420   9.711  1.00 10.00      A   
ATOM    337  N   ARG A  42     -21.053 -12.171  11.580  1.00 10.00      A   
ATOM    338  HN  ARG A  42     -21.953 -12.189  11.971  1.00 10.00      A   
ATOM    339  CA  ARG A  42     -19.910 -11.926  12.454  1.00 10.00      A   
ATOM    340  CB  ARG A  42     -20.374 -11.515  13.853  1.00 10.00      A   
ATOM    341  CG  ARG A  42     -21.037 -12.629  14.644  1.00 10.00      A   
ATOM    342  CD  ARG A  42     -21.632 -12.114  15.943  1.00 10.00      A   
ATOM    343  NE  ARG A  42     -20.616 -11.877  16.967  1.00 10.00      A   
ATOM    344  HE  ARG A  42     -19.686 -11.756  16.664  1.00 10.00      A   
ATOM    345  CZ  ARG A  42     -20.880 -11.828  18.274  1.00 10.00      A   
ATOM    346  NH1 ARG A  42     -22.120 -12.005  18.711  1.00 10.00      A   
ATOM    347 HH11 ARG A  42     -22.906 -12.186  18.030  1.00 10.00      A   
ATOM    348 HH12 ARG A  42     -22.326 -11.968  19.732  1.00 10.00      A   
ATOM    349  NH2 ARG A  42     -19.905 -11.596  19.147  1.00 10.00      A   
ATOM    350 HH21 ARG A  42     -18.923 -11.447  18.819  1.00 10.00      A   
ATOM    351 HH22 ARG A  42     -20.112 -11.559  20.169  1.00 10.00      A   
ATOM    352  C   ARG A  42     -18.936 -13.108  12.530  1.00 10.00      A   
ATOM    353  O   ARG A  42     -17.806 -12.955  12.983  1.00 10.00      A   
ATOM    354  N   TRP A  43     -19.364 -14.275  12.079  1.00 10.00      A   
ATOM    355  HN  TRP A  43     -20.268 -14.348  11.711  1.00 10.00      A   
ATOM    356  CA  TRP A  43     -18.510 -15.454  12.124  1.00 10.00      A   
ATOM    357  CB  TRP A  43     -19.241 -16.634  12.769  1.00 10.00      A   
ATOM    358  CG  TRP A  43     -19.165 -16.649  14.271  1.00 10.00      A   
ATOM    359  CD1 TRP A  43     -20.031 -16.058  15.148  1.00 10.00      A   
ATOM    360  CD2 TRP A  43     -18.167 -17.293  15.071  1.00 10.00      A   
ATOM    361  NE1 TRP A  43     -19.632 -16.295  16.440  1.00 10.00      A   
ATOM    362  HE1 TRP A  43     -20.093 -15.976  17.246  1.00 10.00      A   
ATOM    363  CE2 TRP A  43     -18.491 -17.052  16.421  1.00 10.00      A   
ATOM    364  CE3 TRP A  43     -17.029 -18.050  14.776  1.00 10.00      A   
ATOM    365  CZ2 TRP A  43     -17.722 -17.544  17.473  1.00 10.00      A   
ATOM    366  CZ3 TRP A  43     -16.265 -18.538  15.821  1.00 10.00      A   
ATOM    367  CH2 TRP A  43     -16.615 -18.283  17.150  1.00 10.00      A   
ATOM    368  C   TRP A  43     -17.973 -15.840  10.747  1.00 10.00      A   
ATOM    369  O   TRP A  43     -17.119 -16.719  10.635  1.00 10.00      A   
ATOM    370  N   CYS A  44     -18.453 -15.179   9.698  1.00 10.00      A   
ATOM    371  HN  CYS A  44     -19.126 -14.474   9.833  1.00 10.00      A   
ATOM    372  CA  CYS A  44     -17.998 -15.503   8.348  1.00 10.00      A   
ATOM    373  CB  CYS A  44     -19.150 -15.985   7.465  1.00 10.00      A   
ATOM    374  SG  CYS A  44     -20.595 -14.901   7.452  1.00 10.00      A   
ATOM    375  HG  CYS A  44     -21.265 -15.123   8.576  1.00 10.00      A   
ATOM    376  C   CYS A  44     -17.224 -14.368   7.675  1.00 10.00      A   
ATOM    377  O   CYS A  44     -16.694 -14.548   6.575  1.00 10.00      A   
ATOM    378  N   ARG A  45     -17.164 -13.196   8.309  1.00 10.00      A   
ATOM    379  HN  ARG A  45     -17.605 -13.086   9.175  1.00 10.00      A   
ATOM    380  CA  ARG A  45     -16.428 -12.080   7.725  1.00 10.00      A   
ATOM    381  CB  ARG A  45     -16.863 -10.728   8.298  1.00 10.00      A   
ATOM    382  CG  ARG A  45     -16.487  -9.550   7.404  1.00 10.00      A   
ATOM    383  CD  ARG A  45     -16.751  -8.207   8.070  1.00 10.00      A   
ATOM    384  NE  ARG A  45     -18.179  -7.908   8.183  1.00 10.00      A   
ATOM    385  HE  ARG A  45     -18.788  -8.667   8.386  1.00 10.00      A   
ATOM    386  CZ  ARG A  45     -18.707  -6.687   8.017  1.00 10.00      A   
ATOM    387  NH1 ARG A  45     -17.928  -5.653   7.725  1.00 10.00      A   
ATOM    388 HH11 ARG A  45     -18.341  -4.702   7.596  1.00 10.00      A   
ATOM    389 HH12 ARG A  45     -16.898  -5.786   7.624  1.00 10.00      A   
ATOM    390  NH2 ARG A  45     -20.009  -6.499   8.187  1.00 10.00      A   
ATOM    391 HH21 ARG A  45     -20.629  -7.307   8.457  1.00 10.00      A   
ATOM    392 HH22 ARG A  45     -20.423  -5.546   8.055  1.00 10.00      A   
ATOM    393  C   ARG A  45     -14.932 -12.294   7.920  1.00 10.00      A   
ATOM    394  O   ARG A  45     -14.432 -12.273   9.045  1.00 10.00      A   
ATOM    395  N   ARG A  46     -14.223 -12.494   6.816  1.00 10.00      A   
ATOM    396  HN  ARG A  46     -14.674 -12.462   5.947  1.00 10.00      A   
ATOM    397  CA  ARG A  46     -12.789 -12.749   6.862  1.00 10.00      A   
ATOM    398  CB  ARG A  46     -12.384 -13.743   5.772  1.00 10.00      A   
ATOM    399  CG  ARG A  46     -13.170 -15.044   5.771  1.00 10.00      A   
ATOM    400  CD  ARG A  46     -12.755 -15.917   4.597  1.00 10.00      A   
ATOM    401  NE  ARG A  46     -13.548 -17.142   4.505  1.00 10.00      A   
ATOM    402  HE  ARG A  46     -13.733 -17.623   5.346  1.00 10.00      A   
ATOM    403  CZ  ARG A  46     -14.034 -17.631   3.358  1.00 10.00      A   
ATOM    404  NH1 ARG A  46     -13.813 -16.999   2.212  1.00 10.00      A   
ATOM    405 HH11 ARG A  46     -13.259 -16.116   2.198  1.00 10.00      A   
ATOM    406 HH12 ARG A  46     -14.196 -17.384   1.315  1.00 10.00      A   
ATOM    407  NH2 ARG A  46     -14.739 -18.753   3.364  1.00 10.00      A   
ATOM    408 HH21 ARG A  46     -14.914 -19.256   4.258  1.00 10.00      A   
ATOM    409 HH22 ARG A  46     -15.123 -19.139   2.470  1.00 10.00      A   
ATOM    410  C   ARG A  46     -11.966 -11.476   6.716  1.00 10.00      A   
ATOM    411  O   ARG A  46     -10.800 -11.444   7.102  1.00 10.00      A   
ATOM    412  N   LYS A  47     -12.562 -10.433   6.166  1.00 10.00      A   
ATOM    413  HN  LYS A  47     -13.502 -10.499   5.895  1.00 10.00      A   
ATOM    414  CA  LYS A  47     -11.848  -9.185   5.963  1.00 10.00      A   
ATOM    415  CB  LYS A  47     -11.717  -8.889   4.464  1.00 10.00      A   
ATOM    416  CG  LYS A  47     -10.984  -7.598   4.139  1.00 10.00      A   
ATOM    417  CD  LYS A  47     -11.838  -6.678   3.287  1.00 10.00      A   
ATOM    418  CE  LYS A  47     -11.207  -5.301   3.177  1.00 10.00      A   
ATOM    419  NZ  LYS A  47     -12.021  -4.388   2.332  1.00 10.00      A   
ATOM    420  HZ1 LYS A  47     -12.983  -4.287   2.735  1.00 10.00      A   
ATOM    421  HZ2 LYS A  47     -12.101  -4.766   1.370  1.00 10.00      A   
ATOM    422  HZ3 LYS A  47     -11.579  -3.447   2.283  1.00 10.00      A   
ATOM    423  C   LYS A  47     -12.529  -8.020   6.668  1.00 10.00      A   
ATOM    424  O   LYS A  47     -13.744  -7.850   6.579  1.00 10.00      A   
ATOM    425  N   VAL A  48     -11.735  -7.225   7.369  1.00 10.00      A   
ATOM    426  HN  VAL A  48     -10.773  -7.424   7.410  1.00 10.00      A   
ATOM    427  CA  VAL A  48     -12.243  -6.059   8.069  1.00 10.00      A   
ATOM    428  CB  VAL A  48     -12.227  -6.219   9.605  1.00 10.00      A   
ATOM    429  CG1 VAL A  48     -13.269  -7.235  10.045  1.00 10.00      A   
ATOM    430  CG2 VAL A  48     -10.847  -6.613  10.105  1.00 10.00      A   
ATOM    431  C   VAL A  48     -11.454  -4.819   7.659  1.00 10.00      A   
ATOM    432  O   VAL A  48     -10.217  -4.821   7.659  1.00 10.00      A   
ATOM    433  N   PHE A  49     -12.169  -3.772   7.285  1.00 10.00      A   
ATOM    434  HN  PHE A  49     -13.151  -3.829   7.303  1.00 10.00      A   
ATOM    435  CA  PHE A  49     -11.538  -2.532   6.865  1.00 10.00      A   
ATOM    436  CB  PHE A  49     -11.928  -2.192   5.422  1.00 10.00      A   
ATOM    437  CG  PHE A  49     -11.656  -0.767   5.027  1.00 10.00      A   
ATOM    438  CD1 PHE A  49     -10.356  -0.297   4.906  1.00 10.00      A   
ATOM    439  CD2 PHE A  49     -12.702   0.102   4.778  1.00 10.00      A   
ATOM    440  CE1 PHE A  49     -10.107   1.012   4.543  1.00 10.00      A   
ATOM    441  CE2 PHE A  49     -12.461   1.411   4.415  1.00 10.00      A   
ATOM    442  CZ  PHE A  49     -11.162   1.865   4.298  1.00 10.00      A   
ATOM    443  C   PHE A  49     -11.926  -1.395   7.798  1.00 10.00      A   
ATOM    444  O   PHE A  49     -13.105  -1.074   7.943  1.00 10.00      A   
ATOM    445  N   ILE A  50     -10.929  -0.808   8.440  1.00 10.00      A   
ATOM    446  HN  ILE A  50     -10.010  -1.130   8.296  1.00 10.00      A   
ATOM    447  CA  ILE A  50     -11.154   0.301   9.351  1.00 10.00      A   
ATOM    448  CB  ILE A  50     -10.757  -0.055  10.803  1.00 10.00      A   
ATOM    449  CG1 ILE A  50     -11.255  -1.456  11.195  1.00 10.00      A   
ATOM    450  CG2 ILE A  50     -11.296   0.988  11.767  1.00 10.00      A   
ATOM    451  CD1 ILE A  50     -12.751  -1.552  11.404  1.00 10.00      A   
ATOM    452  C   ILE A  50     -10.342   1.508   8.895  1.00 10.00      A   
ATOM    453  O   ILE A  50      -9.116   1.522   9.024  1.00 10.00      A   
ATOM    454  N   GLY A  51     -11.030   2.510   8.351  1.00 10.00      A   
ATOM    455  HN  GLY A  51     -12.004   2.428   8.265  1.00 10.00      A   
ATOM    456  CA  GLY A  51     -10.362   3.713   7.871  1.00 10.00      A   
ATOM    457  C   GLY A  51      -9.636   4.468   8.970  1.00 10.00      A   
ATOM    458  O   GLY A  51      -8.660   5.169   8.712  1.00 10.00      A   
ATOM    459  N   ASN A  52     -10.120   4.330  10.194  1.00 10.00      A   
ATOM    460  HN  ASN A  52     -10.908   3.767  10.336  1.00 10.00      A   
ATOM    461  CA  ASN A  52      -9.507   4.987  11.337  1.00 10.00      A   
ATOM    462  CB  ASN A  52     -10.303   6.227  11.754  1.00 10.00      A   
ATOM    463  CG  ASN A  52      -9.689   6.951  12.941  1.00 10.00      A   
ATOM    464  OD1 ASN A  52      -8.545   6.701  13.320  1.00 10.00      A   
ATOM    465  ND2 ASN A  52     -10.440   7.860  13.531  1.00 10.00      A   
ATOM    466 HD21 ASN A  52     -11.343   8.017  13.175  1.00 10.00      A   
ATOM    467 HD22 ASN A  52     -10.064   8.344  14.290  1.00 10.00      A   
ATOM    468  C   ASN A  52      -9.396   4.006  12.493  1.00 10.00      A   
ATOM    469  O   ASN A  52     -10.399   3.631  13.098  1.00 10.00      A   
ATOM    470  N   CYS A  53      -8.172   3.601  12.801  1.00 10.00      A   
ATOM    471  HN  CYS A  53      -7.407   3.958  12.291  1.00 10.00      A   
ATOM    472  CA  CYS A  53      -7.922   2.646  13.873  1.00 10.00      A   
ATOM    473  CB  CYS A  53      -6.440   2.281  13.924  1.00 10.00      A   
ATOM    474  SG  CYS A  53      -5.323   3.702  13.875  1.00 10.00      A   
ATOM    475  HG  CYS A  53      -5.116   4.010  12.598  1.00 10.00      A   
ATOM    476  C   CYS A  53      -8.389   3.148  15.239  1.00 10.00      A   
ATOM    477  O   CYS A  53      -8.539   2.363  16.172  1.00 10.00      A   
ATOM    478  N   TYR A  54      -8.625   4.445  15.358  1.00 10.00      A   
ATOM    479  HN  TYR A  54      -8.492   5.034  14.582  1.00 10.00      A   
ATOM    480  CA  TYR A  54      -9.072   5.015  16.623  1.00 10.00      A   
ATOM    481  CB  TYR A  54      -8.351   6.332  16.914  1.00 10.00      A   
ATOM    482  CG  TYR A  54      -6.887   6.153  17.251  1.00 10.00      A   
ATOM    483  CD1 TYR A  54      -5.914   6.958  16.672  1.00 10.00      A   
ATOM    484  CD2 TYR A  54      -6.478   5.177  18.150  1.00 10.00      A   
ATOM    485  CE1 TYR A  54      -4.578   6.797  16.982  1.00 10.00      A   
ATOM    486  CE2 TYR A  54      -5.144   5.007  18.465  1.00 10.00      A   
ATOM    487  CZ  TYR A  54      -4.198   5.820  17.879  1.00 10.00      A   
ATOM    488  OH  TYR A  54      -2.869   5.659  18.200  1.00 10.00      A   
ATOM    489  HH  TYR A  54      -2.743   5.878  19.142  1.00 10.00      A   
ATOM    490  C   TYR A  54     -10.587   5.193  16.668  1.00 10.00      A   
ATOM    491  O   TYR A  54     -11.123   5.758  17.617  1.00 10.00      A   
ATOM    492  N   ALA A  55     -11.273   4.701  15.644  1.00 10.00      A   
ATOM    493  HN  ALA A  55     -10.792   4.260  14.911  1.00 10.00      A   
ATOM    494  CA  ALA A  55     -12.727   4.808  15.576  1.00 10.00      A   
ATOM    495  CB  ALA A  55     -13.190   4.889  14.130  1.00 10.00      A   
ATOM    496  C   ALA A  55     -13.400   3.638  16.288  1.00 10.00      A   
ATOM    497  O   ALA A  55     -14.586   3.699  16.625  1.00 10.00      A   
ATOM    498  N   VAL A  56     -12.639   2.581  16.525  1.00 10.00      A   
ATOM    499  HN  VAL A  56     -11.699   2.599  16.254  1.00 10.00      A   
ATOM    500  CA  VAL A  56     -13.164   1.400  17.191  1.00 10.00      A   
ATOM    501  CB  VAL A  56     -13.712   0.380  16.165  1.00 10.00      A   
ATOM    502  CG1 VAL A  56     -12.596  -0.191  15.303  1.00 10.00      A   
ATOM    503  CG2 VAL A  56     -14.506  -0.727  16.843  1.00 10.00      A   
ATOM    504  C   VAL A  56     -12.086   0.750  18.059  1.00 10.00      A   
ATOM    505  O   VAL A  56     -10.898   0.868  17.772  1.00 10.00      A   
ATOM    506  N   SER A  57     -12.502   0.093  19.132  1.00 10.00      A   
ATOM    507  HN  SER A  57     -13.458   0.052  19.329  1.00 10.00      A   
ATOM    508  CA  SER A  57     -11.570  -0.576  20.021  1.00 10.00      A   
ATOM    509  CB  SER A  57     -12.225  -0.795  21.383  1.00 10.00      A   
ATOM    510  OG  SER A  57     -12.685   0.427  21.933  1.00 10.00      A   
ATOM    511  HG  SER A  57     -11.986   0.805  22.486  1.00 10.00      A   
ATOM    512  C   SER A  57     -11.156  -1.919  19.431  1.00 10.00      A   
ATOM    513  O   SER A  57     -11.980  -2.615  18.835  1.00 10.00      A   
ATOM    514  N   PRO A  58      -9.875  -2.298  19.579  1.00 10.00      A   
ATOM    515  CA  PRO A  58      -9.364  -3.573  19.060  1.00 10.00      A   
ATOM    516  CB  PRO A  58      -7.915  -3.609  19.557  1.00 10.00      A   
ATOM    517  CG  PRO A  58      -7.562  -2.181  19.787  1.00 10.00      A   
ATOM    518  CD  PRO A  58      -8.824  -1.513  20.250  1.00 10.00      A   
ATOM    519  C   PRO A  58     -10.139  -4.764  19.617  1.00 10.00      A   
ATOM    520  O   PRO A  58     -10.428  -5.723  18.900  1.00 10.00      A   
ATOM    521  N   ALA A  59     -10.489  -4.685  20.898  1.00 10.00      A   
ATOM    522  HN  ALA A  59     -10.229  -3.890  21.413  1.00 10.00      A   
ATOM    523  CA  ALA A  59     -11.232  -5.748  21.563  1.00 10.00      A   
ATOM    524  CB  ALA A  59     -11.346  -5.463  23.052  1.00 10.00      A   
ATOM    525  C   ALA A  59     -12.616  -5.939  20.952  1.00 10.00      A   
ATOM    526  O   ALA A  59     -13.073  -7.067  20.783  1.00 10.00      A   
ATOM    527  N   THR A  60     -13.272  -4.834  20.615  1.00 10.00      A   
ATOM    528  HN  THR A  60     -12.850  -3.965  20.762  1.00 10.00      A   
ATOM    529  CA  THR A  60     -14.607  -4.879  20.034  1.00 10.00      A   
ATOM    530  CB  THR A  60     -15.172  -3.461  19.834  1.00 10.00      A   
ATOM    531  OG1 THR A  60     -14.676  -2.610  20.876  1.00 10.00      A   
ATOM    532  HG1 THR A  60     -15.420  -2.213  21.348  1.00 10.00      A   
ATOM    533  CG2 THR A  60     -16.693  -3.488  19.895  1.00 10.00      A   
ATOM    534  C   THR A  60     -14.617  -5.624  18.700  1.00 10.00      A   
ATOM    535  O   THR A  60     -15.522  -6.418  18.432  1.00 10.00      A   
ATOM    536  N   VAL A  61     -13.606  -5.371  17.873  1.00 10.00      A   
ATOM    537  HN  VAL A  61     -12.914  -4.732  18.145  1.00 10.00      A   
ATOM    538  CA  VAL A  61     -13.502  -6.016  16.568  1.00 10.00      A   
ATOM    539  CB  VAL A  61     -12.277  -5.498  15.775  1.00 10.00      A   
ATOM    540  CG1 VAL A  61     -12.193  -6.166  14.409  1.00 10.00      A   
ATOM    541  CG2 VAL A  61     -12.336  -3.985  15.627  1.00 10.00      A   
ATOM    542  C   VAL A  61     -13.412  -7.533  16.721  1.00 10.00      A   
ATOM    543  O   VAL A  61     -14.167  -8.277  16.096  1.00 10.00      A   
ATOM    544  N   ILE A  62     -12.505  -7.977  17.586  1.00 10.00      A   
ATOM    545  HN  ILE A  62     -11.947  -7.328  18.064  1.00 10.00      A   
ATOM    546  CA  ILE A  62     -12.306  -9.401  17.837  1.00 10.00      A   
ATOM    547  CB  ILE A  62     -11.047  -9.646  18.696  1.00 10.00      A   
ATOM    548  CG1 ILE A  62      -9.823  -9.020  18.024  1.00 10.00      A   
ATOM    549  CG2 ILE A  62     -10.831 -11.135  18.926  1.00 10.00      A   
ATOM    550  CD1 ILE A  62      -8.555  -9.135  18.835  1.00 10.00      A   
ATOM    551  C   ILE A  62     -13.524 -10.006  18.534  1.00 10.00      A   
ATOM    552  O   ILE A  62     -13.830 -11.191  18.368  1.00 10.00      A   
ATOM    553  N   ARG A  63     -14.207  -9.187  19.320  1.00 10.00      A   
ATOM    554  HN  ARG A  63     -13.896  -8.262  19.430  1.00 10.00      A   
ATOM    555  CA  ARG A  63     -15.394  -9.624  20.037  1.00 10.00      A   
ATOM    556  CB  ARG A  63     -15.868  -8.530  20.997  1.00 10.00      A   
ATOM    557  CG  ARG A  63     -16.615  -9.053  22.212  1.00 10.00      A   
ATOM    558  CD  ARG A  63     -15.651  -9.617  23.243  1.00 10.00      A   
ATOM    559  NE  ARG A  63     -14.942  -8.562  23.969  1.00 10.00      A   
ATOM    560  HE  ARG A  63     -15.375  -7.676  24.012  1.00 10.00      A   
ATOM    561  CZ  ARG A  63     -13.768  -8.736  24.583  1.00 10.00      A   
ATOM    562  NH1 ARG A  63     -13.172  -9.918  24.562  1.00 10.00      A   
ATOM    563 HH11 ARG A  63     -12.253 -10.055  25.042  1.00 10.00      A   
ATOM    564 HH12 ARG A  63     -13.617 -10.719  24.072  1.00 10.00      A   
ATOM    565  NH2 ARG A  63     -13.208  -7.726  25.239  1.00 10.00      A   
ATOM    566 HH21 ARG A  63     -13.685  -6.796  25.280  1.00 10.00      A   
ATOM    567 HH22 ARG A  63     -12.288  -7.854  25.718  1.00 10.00      A   
ATOM    568  C   ARG A  63     -16.509  -9.961  19.055  1.00 10.00      A   
ATOM    569  O   ARG A  63     -17.209 -10.964  19.205  1.00 10.00      A   
ATOM    570  N   ARG A  64     -16.663  -9.120  18.044  1.00 10.00      A   
ATOM    571  HN  ARG A  64     -16.066  -8.342  17.972  1.00 10.00      A   
ATOM    572  CA  ARG A  64     -17.692  -9.325  17.037  1.00 10.00      A   
ATOM    573  CB  ARG A  64     -18.093  -8.001  16.383  1.00 10.00      A   
ATOM    574  CG  ARG A  64     -19.278  -8.115  15.439  1.00 10.00      A   
ATOM    575  CD  ARG A  64     -19.764  -6.748  14.994  1.00 10.00      A   
ATOM    576  NE  ARG A  64     -20.408  -6.796  13.685  1.00 10.00      A   
ATOM    577  HE  ARG A  64     -20.594  -7.682  13.308  1.00 10.00      A   
ATOM    578  CZ  ARG A  64     -20.754  -5.717  12.985  1.00 10.00      A   
ATOM    579  NH1 ARG A  64     -20.531  -4.497  13.468  1.00 10.00      A   
ATOM    580 HH11 ARG A  64     -20.805  -3.658  12.912  1.00 10.00      A   
ATOM    581 HH12 ARG A  64     -20.078  -4.368  14.415  1.00 10.00      A   
ATOM    582  NH2 ARG A  64     -21.311  -5.856  11.788  1.00 10.00      A   
ATOM    583 HH21 ARG A  64     -21.481  -6.804  11.383  1.00 10.00      A   
ATOM    584 HH22 ARG A  64     -21.583  -5.005  11.241  1.00 10.00      A   
ATOM    585  C   ARG A  64     -17.248 -10.338  15.988  1.00 10.00      A   
ATOM    586  O   ARG A  64     -17.942 -11.325  15.747  1.00 10.00      A   
ATOM    587  N   PHE A  65     -16.086 -10.098  15.386  1.00 10.00      A   
ATOM    588  HN  PHE A  65     -15.564  -9.306  15.650  1.00 10.00      A   
ATOM    589  CA  PHE A  65     -15.548 -10.985  14.357  1.00 10.00      A   
ATOM    590  CB  PHE A  65     -15.198 -10.198  13.090  1.00 10.00      A   
ATOM    591  CG  PHE A  65     -16.320  -9.385  12.514  1.00 10.00      A   
ATOM    592  CD1 PHE A  65     -16.360  -8.015  12.696  1.00 10.00      A   
ATOM    593  CD2 PHE A  65     -17.326  -9.990  11.781  1.00 10.00      A   
ATOM    594  CE1 PHE A  65     -17.384  -7.263  12.157  1.00 10.00      A   
ATOM    595  CE2 PHE A  65     -18.355  -9.245  11.240  1.00 10.00      A   
ATOM    596  CZ  PHE A  65     -18.382  -7.880  11.428  1.00 10.00      A   
ATOM    597  C   PHE A  65     -14.302 -11.715  14.860  1.00 10.00      A   
ATOM    598  O   PHE A  65     -13.204 -11.158  14.864  1.00 10.00      A   
ATOM    599  N   PRO A  66     -14.455 -12.973  15.293  1.00 10.00      A   
ATOM    600  CA  PRO A  66     -13.346 -13.774  15.796  1.00 10.00      A   
ATOM    601  CB  PRO A  66     -14.039 -14.641  16.842  1.00 10.00      A   
ATOM    602  CG  PRO A  66     -15.424 -14.848  16.312  1.00 10.00      A   
ATOM    603  CD  PRO A  66     -15.727 -13.709  15.367  1.00 10.00      A   
ATOM    604  C   PRO A  66     -12.711 -14.661  14.723  1.00 10.00      A   
ATOM    605  O   PRO A  66     -11.830 -15.468  15.018  1.00 10.00      A   
ATOM    606  N   LYS A  67     -13.152 -14.505  13.483  1.00 10.00      A   
ATOM    607  HN  LYS A  67     -13.840 -13.831  13.302  1.00 10.00      A   
ATOM    608  CA  LYS A  67     -12.634 -15.311  12.380  1.00 10.00      A   
ATOM    609  CB  LYS A  67     -13.714 -16.267  11.854  1.00 10.00      A   
ATOM    610  CG  LYS A  67     -13.820 -17.582  12.617  1.00 10.00      A   
ATOM    611  CD  LYS A  67     -14.778 -18.547  11.933  1.00 10.00      A   
ATOM    612  CE  LYS A  67     -14.703 -19.934  12.552  1.00 10.00      A   
ATOM    613  NZ  LYS A  67     -15.768 -20.834  12.036  1.00 10.00      A   
ATOM    614  HZ1 LYS A  67     -15.555 -21.822  12.291  1.00 10.00      A   
ATOM    615  HZ2 LYS A  67     -15.831 -20.763  11.001  1.00 10.00      A   
ATOM    616  HZ3 LYS A  67     -16.689 -20.573  12.444  1.00 10.00      A   
ATOM    617  C   LYS A  67     -12.090 -14.444  11.244  1.00 10.00      A   
ATOM    618  O   LYS A  67     -12.251 -14.766  10.065  1.00 10.00      A   
ATOM    619  N   VAL A  68     -11.438 -13.349  11.604  1.00 10.00      A   
ATOM    620  HN  VAL A  68     -11.334 -13.150  12.555  1.00 10.00      A   
ATOM    621  CA  VAL A  68     -10.868 -12.437  10.619  1.00 10.00      A   
ATOM    622  CB  VAL A  68     -10.730 -11.007  11.186  1.00 10.00      A   
ATOM    623  CG1 VAL A  68     -10.073 -10.077  10.182  1.00 10.00      A   
ATOM    624  CG2 VAL A  68     -12.089 -10.461  11.590  1.00 10.00      A   
ATOM    625  C   VAL A  68      -9.508 -12.942  10.125  1.00 10.00      A   
ATOM    626  O   VAL A  68      -8.707 -13.458  10.906  1.00 10.00      A   
ATOM    627  N   ARG A  69      -9.268 -12.795   8.823  1.00 10.00      A   
ATOM    628  HN  ARG A  69      -9.957 -12.378   8.259  1.00 10.00      A   
ATOM    629  CA  ARG A  69      -8.022 -13.223   8.204  1.00 10.00      A   
ATOM    630  CB  ARG A  69      -8.293 -14.309   7.160  1.00 10.00      A   
ATOM    631  CG  ARG A  69      -9.024 -15.526   7.700  1.00 10.00      A   
ATOM    632  CD  ARG A  69      -9.309 -16.524   6.594  1.00 10.00      A   
ATOM    633  NE  ARG A  69      -9.957 -17.728   7.098  1.00 10.00      A   
ATOM    634  HE  ARG A  69     -10.659 -17.610   7.775  1.00 10.00      A   
ATOM    635  CZ  ARG A  69      -9.647 -18.959   6.705  1.00 10.00      A   
ATOM    636  NH1 ARG A  69      -8.686 -19.153   5.806  1.00 10.00      A   
ATOM    637 HH11 ARG A  69      -8.444 -20.118   5.497  1.00 10.00      A   
ATOM    638 HH12 ARG A  69      -8.162 -18.336   5.405  1.00 10.00      A   
ATOM    639  NH2 ARG A  69     -10.294 -20.001   7.216  1.00 10.00      A   
ATOM    640 HH21 ARG A  69     -10.055 -20.968   6.910  1.00 10.00      A   
ATOM    641 HH22 ARG A  69     -11.044 -19.857   7.927  1.00 10.00      A   
ATOM    642  C   ARG A  69      -7.301 -12.045   7.549  1.00 10.00      A   
ATOM    643  O   ARG A  69      -6.082 -12.071   7.385  1.00 10.00      A   
ATOM    644  N   SER A  70      -8.059 -11.026   7.164  1.00 10.00      A   
ATOM    645  HN  SER A  70      -9.030 -11.066   7.311  1.00 10.00      A   
ATOM    646  CA  SER A  70      -7.494  -9.845   6.528  1.00 10.00      A   
ATOM    647  CB  SER A  70      -7.974  -9.744   5.073  1.00 10.00      A   
ATOM    648  OG  SER A  70      -7.353  -8.667   4.389  1.00 10.00      A   
ATOM    649  HG  SER A  70      -6.816  -9.015   3.655  1.00 10.00      A   
ATOM    650  C   SER A  70      -7.891  -8.599   7.307  1.00 10.00      A   
ATOM    651  O   SER A  70      -9.078  -8.301   7.450  1.00 10.00      A   
ATOM    652  N   VAL A  71      -6.902  -7.891   7.833  1.00 10.00      A   
ATOM    653  HN  VAL A  71      -5.975  -8.191   7.702  1.00 10.00      A   
ATOM    654  CA  VAL A  71      -7.153  -6.680   8.599  1.00 10.00      A   
ATOM    655  CB  VAL A  71      -6.629  -6.801  10.046  1.00 10.00      A   
ATOM    656  CG1 VAL A  71      -7.106  -5.628  10.890  1.00 10.00      A   
ATOM    657  CG2 VAL A  71      -7.049  -8.118  10.672  1.00 10.00      A   
ATOM    658  C   VAL A  71      -6.480  -5.478   7.944  1.00 10.00      A   
ATOM    659  O   VAL A  71      -5.272  -5.490   7.692  1.00 10.00      A   
ATOM    660  N   GLU A  72      -7.268  -4.454   7.652  1.00 10.00      A   
ATOM    661  HN  GLU A  72      -8.230  -4.522   7.844  1.00 10.00      A   
ATOM    662  CA  GLU A  72      -6.750  -3.231   7.049  1.00 10.00      A   
ATOM    663  CB  GLU A  72      -7.374  -3.009   5.672  1.00 10.00      A   
ATOM    664  CG  GLU A  72      -6.704  -1.928   4.838  1.00 10.00      A   
ATOM    665  CD  GLU A  72      -6.722  -2.256   3.358  1.00 10.00      A   
ATOM    666  OE1 GLU A  72      -7.595  -3.044   2.932  1.00 10.00      A   
ATOM    667  OE2 GLU A  72      -5.862  -1.742   2.618  1.00 10.00      A   
ATOM    668  C   GLU A  72      -7.051  -2.056   7.965  1.00 10.00      A   
ATOM    669  O   GLU A  72      -8.216  -1.754   8.234  1.00 10.00      A   
ATOM    670  N   LEU A  73      -6.004  -1.403   8.451  1.00 10.00      A   
ATOM    671  HN  LEU A  73      -5.099  -1.675   8.181  1.00 10.00      A   
ATOM    672  CA  LEU A  73      -6.168  -0.278   9.357  1.00 10.00      A   
ATOM    673  CB  LEU A  73      -5.751  -0.673  10.777  1.00 10.00      A   
ATOM    674  CG  LEU A  73      -6.383  -1.938  11.365  1.00 10.00      A   
ATOM    675  CD1 LEU A  73      -5.541  -2.460  12.516  1.00 10.00      A   
ATOM    676  CD2 LEU A  73      -7.800  -1.662  11.834  1.00 10.00      A   
ATOM    677  C   LEU A  73      -5.343   0.920   8.917  1.00 10.00      A   
ATOM    678  O   LEU A  73      -4.230   0.775   8.409  1.00 10.00      A   
ATOM    679  N   LYS A  74      -5.900   2.097   9.122  1.00 10.00      A   
ATOM    680  HN  LYS A  74      -6.797   2.135   9.512  1.00 10.00      A   
ATOM    681  CA  LYS A  74      -5.229   3.343   8.791  1.00 10.00      A   
ATOM    682  CB  LYS A  74      -5.928   4.051   7.627  1.00 10.00      A   
ATOM    683  CG  LYS A  74      -5.844   3.287   6.313  1.00 10.00      A   
ATOM    684  CD  LYS A  74      -6.669   3.945   5.222  1.00 10.00      A   
ATOM    685  CE  LYS A  74      -6.514   3.215   3.896  1.00 10.00      A   
ATOM    686  NZ  LYS A  74      -7.314   3.852   2.821  1.00 10.00      A   
ATOM    687  HZ1 LYS A  74      -7.045   3.476   1.889  1.00 10.00      A   
ATOM    688  HZ2 LYS A  74      -7.165   4.880   2.825  1.00 10.00      A   
ATOM    689  HZ3 LYS A  74      -8.324   3.671   2.972  1.00 10.00      A   
ATOM    690  C   LYS A  74      -5.192   4.223  10.035  1.00 10.00      A   
ATOM    691  O   LYS A  74      -6.072   4.118  10.895  1.00 10.00      A   
ATOM    692  N   GLY A  75      -4.174   5.063  10.151  1.00 10.00      A   
ATOM    693  HN  GLY A  75      -3.500   5.113   9.436  1.00 10.00      A   
ATOM    694  CA  GLY A  75      -4.056   5.907  11.325  1.00 10.00      A   
ATOM    695  C   GLY A  75      -3.949   7.383  11.012  1.00 10.00      A   
ATOM    696  O   GLY A  75      -4.946   8.108  11.058  1.00 10.00      A   
ATOM    697  N   LYS A  76      -2.736   7.828  10.715  1.00 10.00      A   
ATOM    698  HN  LYS A  76      -1.986   7.193  10.692  1.00 10.00      A   
ATOM    699  CA  LYS A  76      -2.489   9.229  10.406  1.00 10.00      A   
ATOM    700  CB  LYS A  76      -0.984   9.511  10.336  1.00 10.00      A   
ATOM    701  CG  LYS A  76      -0.292   9.465  11.692  1.00 10.00      A   
ATOM    702  CD  LYS A  76       1.117  10.030  11.625  1.00 10.00      A   
ATOM    703  CE  LYS A  76       2.110   8.979  11.161  1.00 10.00      A   
ATOM    704  NZ  LYS A  76       3.477   9.537  10.988  1.00 10.00      A   
ATOM    705  HZ1 LYS A  76       3.631   9.803   9.995  1.00 10.00      A   
ATOM    706  HZ2 LYS A  76       4.194   8.824  11.259  1.00 10.00      A   
ATOM    707  HZ3 LYS A  76       3.601  10.380  11.584  1.00 10.00      A   
ATOM    708  C   LYS A  76      -3.191   9.643   9.112  1.00 10.00      A   
ATOM    709  O   LYS A  76      -3.203   8.890   8.140  1.00 10.00      A   
ATOM    710  N   PRO A  77      -3.799  10.843   9.096  1.00 10.00      A   
ATOM    711  CA  PRO A  77      -4.519  11.360   7.921  1.00 10.00      A   
ATOM    712  CB  PRO A  77      -5.218  12.613   8.453  1.00 10.00      A   
ATOM    713  CG  PRO A  77      -4.389  13.044   9.614  1.00 10.00      A   
ATOM    714  CD  PRO A  77      -3.851  11.785  10.229  1.00 10.00      A   
ATOM    715  C   PRO A  77      -3.598  11.710   6.746  1.00 10.00      A   
ATOM    716  O   PRO A  77      -2.372  11.643   6.853  1.00 10.00      A   
ATOM    717  N   HIS A  78      -4.213  12.106   5.639  1.00 10.00      A   
ATOM    718  HN  HIS A  78      -5.194  12.161   5.646  1.00 10.00      A   
ATOM    719  CA  HIS A  78      -3.505  12.461   4.409  1.00 10.00      A   
ATOM    720  CB  HIS A  78      -4.533  12.815   3.317  1.00 10.00      A   
ATOM    721  CG  HIS A  78      -4.012  13.602   2.150  1.00 10.00      A   
ATOM    722  ND1 HIS A  78      -4.545  14.804   1.743  1.00 10.00      A   
ATOM    723  HD1 HIS A  78      -5.312  15.279   2.166  1.00 10.00      A   
ATOM    724  CD2 HIS A  78      -2.999  13.331   1.287  1.00 10.00      A   
ATOM    725  CE1 HIS A  78      -3.859  15.217   0.671  1.00 10.00      A   
ATOM    726  NE2 HIS A  78      -2.905  14.358   0.353  1.00 10.00      A   
ATOM    727  C   HIS A  78      -2.482  13.587   4.611  1.00 10.00      A   
ATOM    728  O   HIS A  78      -1.356  13.509   4.114  1.00 10.00      A   
ATOM    729  N   PHE A  79      -2.861  14.615   5.360  1.00 10.00      A   
ATOM    730  HN  PHE A  79      -3.761  14.614   5.753  1.00 10.00      A   
ATOM    731  CA  PHE A  79      -1.977  15.757   5.601  1.00 10.00      A   
ATOM    732  CB  PHE A  79      -2.734  16.942   6.201  1.00 10.00      A   
ATOM    733  CG  PHE A  79      -3.281  17.898   5.174  1.00 10.00      A   
ATOM    734  CD1 PHE A  79      -4.115  17.456   4.160  1.00 10.00      A   
ATOM    735  CD2 PHE A  79      -2.954  19.244   5.220  1.00 10.00      A   
ATOM    736  CE1 PHE A  79      -4.613  18.335   3.214  1.00 10.00      A   
ATOM    737  CE2 PHE A  79      -3.447  20.128   4.279  1.00 10.00      A   
ATOM    738  CZ  PHE A  79      -4.278  19.674   3.274  1.00 10.00      A   
ATOM    739  C   PHE A  79      -0.740  15.403   6.431  1.00 10.00      A   
ATOM    740  O   PHE A  79       0.167  16.224   6.591  1.00 10.00      A   
ATOM    741  N   ALA A  80      -0.691  14.179   6.947  1.00 10.00      A   
ATOM    742  HN  ALA A  80      -1.438  13.561   6.792  1.00 10.00      A   
ATOM    743  CA  ALA A  80       0.451  13.732   7.731  1.00 10.00      A   
ATOM    744  CB  ALA A  80       0.129  12.440   8.464  1.00 10.00      A   
ATOM    745  C   ALA A  80       1.659  13.543   6.820  1.00 10.00      A   
ATOM    746  O   ALA A  80       2.808  13.615   7.264  1.00 10.00      A   
ATOM    747  N   ASP A  81       1.380  13.321   5.536  1.00 10.00      A   
ATOM    748  HN  ASP A  81       0.439  13.280   5.255  1.00 10.00      A   
ATOM    749  CA  ASP A  81       2.423  13.125   4.532  1.00 10.00      A   
ATOM    750  CB  ASP A  81       1.802  12.730   3.185  1.00 10.00      A   
ATOM    751  CG  ASP A  81       1.553  11.240   3.034  1.00 10.00      A   
ATOM    752  OD1 ASP A  81       1.630  10.506   4.041  1.00 10.00      A   
ATOM    753  OD2 ASP A  81       1.258  10.797   1.899  1.00 10.00      A   
ATOM    754  C   ASP A  81       3.242  14.395   4.342  1.00 10.00      A   
ATOM    755  O   ASP A  81       4.388  14.351   3.897  1.00 10.00      A   
ATOM    756  N   PHE A  82       2.646  15.529   4.684  1.00 10.00      A   
ATOM    757  HN  PHE A  82       1.736  15.500   5.048  1.00 10.00      A   
ATOM    758  CA  PHE A  82       3.312  16.814   4.535  1.00 10.00      A   
ATOM    759  CB  PHE A  82       2.322  17.869   4.032  1.00 10.00      A   
ATOM    760  CG  PHE A  82       1.390  17.361   2.968  1.00 10.00      A   
ATOM    761  CD1 PHE A  82       1.880  16.703   1.851  1.00 10.00      A   
ATOM    762  CD2 PHE A  82       0.022  17.533   3.091  1.00 10.00      A   
ATOM    763  CE1 PHE A  82       1.025  16.223   0.877  1.00 10.00      A   
ATOM    764  CE2 PHE A  82      -0.839  17.060   2.120  1.00 10.00      A   
ATOM    765  CZ  PHE A  82      -0.337  16.404   1.012  1.00 10.00      A   
ATOM    766  C   PHE A  82       3.960  17.257   5.843  1.00 10.00      A   
ATOM    767  O   PHE A  82       4.369  18.412   5.983  1.00 10.00      A   
ATOM    768  N   ASN A  83       4.051  16.323   6.795  1.00 10.00      A   
ATOM    769  HN  ASN A  83       3.703  15.421   6.608  1.00 10.00      A   
ATOM    770  CA  ASN A  83       4.657  16.582   8.106  1.00 10.00      A   
ATOM    771  CB  ASN A  83       6.137  16.964   7.978  1.00 10.00      A   
ATOM    772  CG  ASN A  83       7.067  15.855   8.427  1.00 10.00      A   
ATOM    773  OD1 ASN A  83       6.756  15.095   9.344  1.00 10.00      A   
ATOM    774  ND2 ASN A  83       8.213  15.750   7.776  1.00 10.00      A   
ATOM    775 HD21 ASN A  83       8.394  16.386   7.054  1.00 10.00      A   
ATOM    776 HD22 ASN A  83       8.837  15.039   8.040  1.00 10.00      A   
ATOM    777  C   ASN A  83       3.898  17.639   8.903  1.00 10.00      A   
ATOM    778  O   ASN A  83       4.491  18.386   9.683  1.00 10.00      A   
ATOM    779  N   LEU A  84       2.585  17.691   8.719  1.00 10.00      A   
ATOM    780  HN  LEU A  84       2.162  17.076   8.084  1.00 10.00      A   
ATOM    781  CA  LEU A  84       1.763  18.659   9.434  1.00 10.00      A   
ATOM    782  CB  LEU A  84       0.629  19.170   8.550  1.00 10.00      A   
ATOM    783  CG  LEU A  84       1.055  20.010   7.343  1.00 10.00      A   
ATOM    784  CD1 LEU A  84      -0.161  20.570   6.622  1.00 10.00      A   
ATOM    785  CD2 LEU A  84       1.996  21.130   7.769  1.00 10.00      A   
ATOM    786  C   LEU A  84       1.217  18.067  10.728  1.00 10.00      A   
ATOM    787  O   LEU A  84       0.427  18.694  11.437  1.00 10.00      A   
ATOM    788  N   VAL A  85       1.643  16.853  11.023  1.00 10.00      A   
ATOM    789  HN  VAL A  85       2.268  16.415  10.417  1.00 10.00      A   
ATOM    790  CA  VAL A  85       1.231  16.156  12.229  1.00 10.00      A   
ATOM    791  CB  VAL A  85       0.536  14.811  11.909  1.00 10.00      A   
ATOM    792  CG1 VAL A  85       0.120  14.100  13.189  1.00 10.00      A   
ATOM    793  CG2 VAL A  85      -0.669  15.021  11.008  1.00 10.00      A   
ATOM    794  C   VAL A  85       2.456  15.885  13.090  1.00 10.00      A   
ATOM    795  O   VAL A  85       3.316  15.087  12.706  1.00 10.00      A   
ATOM    796  N   PRO A  86       2.557  16.562  14.251  1.00 10.00      A   
ATOM    797  CA  PRO A  86       3.683  16.399  15.176  1.00 10.00      A   
ATOM    798  CB  PRO A  86       3.206  17.105  16.443  1.00 10.00      A   
ATOM    799  CG  PRO A  86       2.264  18.142  15.949  1.00 10.00      A   
ATOM    800  CD  PRO A  86       1.576  17.539  14.756  1.00 10.00      A   
ATOM    801  C   PRO A  86       3.968  14.932  15.469  1.00 10.00      A   
ATOM    802  O   PRO A  86       3.071  14.178  15.860  1.00 10.00      A   
ATOM    803  N   ASP A  87       5.218  14.538  15.260  1.00 10.00      A   
ATOM    804  HN  ASP A  87       5.876  15.196  14.948  1.00 10.00      A   
ATOM    805  CA  ASP A  87       5.646  13.164  15.477  1.00 10.00      A   
ATOM    806  CB  ASP A  87       7.119  13.003  15.108  1.00 10.00      A   
ATOM    807  CG  ASP A  87       7.408  11.668  14.458  1.00 10.00      A   
ATOM    808  OD1 ASP A  87       7.252  11.564  13.222  1.00 10.00      A   
ATOM    809  OD2 ASP A  87       7.800  10.723  15.173  1.00 10.00      A   
ATOM    810  C   ASP A  87       5.425  12.739  16.918  1.00 10.00      A   
ATOM    811  O   ASP A  87       5.986  13.326  17.842  1.00 10.00      A   
ATOM    812  N   GLY A  88       4.598  11.723  17.097  1.00 10.00      A   
ATOM    813  HN  GLY A  88       4.181  11.304  16.318  1.00 10.00      A   
ATOM    814  CA  GLY A  88       4.302  11.230  18.420  1.00 10.00      A   
ATOM    815  C   GLY A  88       2.840  11.403  18.771  1.00 10.00      A   
ATOM    816  O   GLY A  88       2.436  11.147  19.902  1.00 10.00      A   
ATOM    817  N   TRP A  89       2.047  11.851  17.802  1.00 10.00      A   
ATOM    818  HN  TRP A  89       2.436  12.056  16.925  1.00 10.00      A   
ATOM    819  CA  TRP A  89       0.618  12.056  18.010  1.00 10.00      A   
ATOM    820  CB  TRP A  89      -0.002  12.781  16.806  1.00 10.00      A   
ATOM    821  CG  TRP A  89      -1.501  12.728  16.757  1.00 10.00      A   
ATOM    822  CD1 TRP A  89      -2.374  13.318  17.625  1.00 10.00      A   
ATOM    823  CD2 TRP A  89      -2.306  12.043  15.788  1.00 10.00      A   
ATOM    824  NE1 TRP A  89      -3.670  13.040  17.260  1.00 10.00      A   
ATOM    825  HE1 TRP A  89      -4.481  13.348  17.734  1.00 10.00      A   
ATOM    826  CE2 TRP A  89      -3.656  12.261  16.134  1.00 10.00      A   
ATOM    827  CE3 TRP A  89      -2.015  11.270  14.659  1.00 10.00      A   
ATOM    828  CZ2 TRP A  89      -4.710  11.733  15.394  1.00 10.00      A   
ATOM    829  CZ3 TRP A  89      -3.063  10.745  13.928  1.00 10.00      A   
ATOM    830  CH2 TRP A  89      -4.394  10.980  14.297  1.00 10.00      A   
ATOM    831  C   TRP A  89      -0.097  10.731  18.269  1.00 10.00      A   
ATOM    832  O   TRP A  89      -0.869  10.608  19.222  1.00 10.00      A   
ATOM    833  N   GLY A  90       0.160   9.746  17.422  1.00 10.00      A   
ATOM    834  HN  GLY A  90       0.784   9.896  16.680  1.00 10.00      A   
ATOM    835  CA  GLY A  90      -0.471   8.456  17.582  1.00 10.00      A   
ATOM    836  C   GLY A  90      -0.306   7.587  16.359  1.00 10.00      A   
ATOM    837  O   GLY A  90       0.559   7.847  15.518  1.00 10.00      A   
ATOM    838  N   GLY A  91      -1.141   6.562  16.252  1.00 10.00      A   
ATOM    839  HN  GLY A  91      -1.819   6.415  16.952  1.00 10.00      A   
ATOM    840  CA  GLY A  91      -1.067   5.657  15.126  1.00 10.00      A   
ATOM    841  C   GLY A  91      -0.319   4.392  15.484  1.00 10.00      A   
ATOM    842  O   GLY A  91       0.225   3.713  14.612  1.00 10.00      A   
ATOM    843  N   TYR A  92      -0.300   4.073  16.772  1.00 10.00      A   
ATOM    844  HN  TYR A  92      -0.772   4.647  17.412  1.00 10.00      A   
ATOM    845  CA  TYR A  92       0.392   2.887  17.261  1.00 10.00      A   
ATOM    846  CB  TYR A  92       0.553   2.954  18.783  1.00 10.00      A   
ATOM    847  CG  TYR A  92       1.161   4.251  19.270  1.00 10.00      A   
ATOM    848  CD1 TYR A  92       0.368   5.232  19.851  1.00 10.00      A   
ATOM    849  CD2 TYR A  92       2.522   4.499  19.142  1.00 10.00      A   
ATOM    850  CE1 TYR A  92       0.914   6.422  20.290  1.00 10.00      A   
ATOM    851  CE2 TYR A  92       3.077   5.686  19.581  1.00 10.00      A   
ATOM    852  CZ  TYR A  92       2.268   6.645  20.154  1.00 10.00      A   
ATOM    853  OH  TYR A  92       2.810   7.834  20.589  1.00 10.00      A   
ATOM    854  HH  TYR A  92       3.316   8.237  19.874  1.00 10.00      A   
ATOM    855  C   TYR A  92      -0.355   1.620  16.862  1.00 10.00      A   
ATOM    856  O   TYR A  92      -1.577   1.536  16.994  1.00 10.00      A   
ATOM    857  N   VAL A  93       0.384   0.643  16.359  1.00 10.00      A   
ATOM    858  HN  VAL A  93       1.351   0.778  16.258  1.00 10.00      A   
ATOM    859  CA  VAL A  93      -0.209  -0.615  15.935  1.00 10.00      A   
ATOM    860  CB  VAL A  93       0.437  -1.144  14.637  1.00 10.00      A   
ATOM    861  CG1 VAL A  93       1.836  -1.690  14.893  1.00 10.00      A   
ATOM    862  CG2 VAL A  93      -0.452  -2.188  13.980  1.00 10.00      A   
ATOM    863  C   VAL A  93      -0.127  -1.671  17.032  1.00 10.00      A   
ATOM    864  O   VAL A  93      -0.810  -2.698  16.973  1.00 10.00      A   
ATOM    865  N   TYR A  94       0.695  -1.403  18.042  1.00 10.00      A   
ATOM    866  HN  TYR A  94       1.198  -0.561  18.033  1.00 10.00      A   
ATOM    867  CA  TYR A  94       0.881  -2.327  19.158  1.00 10.00      A   
ATOM    868  CB  TYR A  94       1.788  -1.742  20.247  1.00 10.00      A   
ATOM    869  CG  TYR A  94       2.030  -2.699  21.395  1.00 10.00      A   
ATOM    870  CD1 TYR A  94       2.758  -3.867  21.206  1.00 10.00      A   
ATOM    871  CD2 TYR A  94       1.516  -2.446  22.662  1.00 10.00      A   
ATOM    872  CE1 TYR A  94       2.967  -4.754  22.244  1.00 10.00      A   
ATOM    873  CE2 TYR A  94       1.724  -3.326  23.706  1.00 10.00      A   
ATOM    874  CZ  TYR A  94       2.449  -4.480  23.491  1.00 10.00      A   
ATOM    875  OH  TYR A  94       2.652  -5.367  24.528  1.00 10.00      A   
ATOM    876  HH  TYR A  94       1.809  -5.802  24.743  1.00 10.00      A   
ATOM    877  C   TYR A  94      -0.434  -2.842  19.758  1.00 10.00      A   
ATOM    878  O   TYR A  94      -0.595  -4.049  19.908  1.00 10.00      A   
ATOM    879  N   PRO A  95      -1.392  -1.951  20.115  1.00 10.00      A   
ATOM    880  CA  PRO A  95      -2.676  -2.362  20.697  1.00 10.00      A   
ATOM    881  CB  PRO A  95      -3.503  -1.079  20.675  1.00 10.00      A   
ATOM    882  CG  PRO A  95      -2.495   0.007  20.766  1.00 10.00      A   
ATOM    883  CD  PRO A  95      -1.296  -0.482  20.005  1.00 10.00      A   
ATOM    884  C   PRO A  95      -3.380  -3.449  19.883  1.00 10.00      A   
ATOM    885  O   PRO A  95      -3.937  -4.396  20.445  1.00 10.00      A   
ATOM    886  N   TRP A  96      -3.332  -3.321  18.563  1.00 10.00      A   
ATOM    887  HN  TRP A  96      -2.837  -2.569  18.175  1.00 10.00      A   
ATOM    888  CA  TRP A  96      -3.971  -4.287  17.680  1.00 10.00      A   
ATOM    889  CB  TRP A  96      -4.105  -3.721  16.266  1.00 10.00      A   
ATOM    890  CG  TRP A  96      -4.995  -2.521  16.192  1.00 10.00      A   
ATOM    891  CD1 TRP A  96      -4.619  -1.214  16.303  1.00 10.00      A   
ATOM    892  CD2 TRP A  96      -6.412  -2.513  15.997  1.00 10.00      A   
ATOM    893  NE1 TRP A  96      -5.714  -0.394  16.196  1.00 10.00      A   
ATOM    894  HE1 TRP A  96      -5.698   0.590  16.248  1.00 10.00      A   
ATOM    895  CE2 TRP A  96      -6.828  -1.168  16.005  1.00 10.00      A   
ATOM    896  CE3 TRP A  96      -7.370  -3.511  15.816  1.00 10.00      A   
ATOM    897  CZ2 TRP A  96      -8.159  -0.798  15.841  1.00 10.00      A   
ATOM    898  CZ3 TRP A  96      -8.690  -3.142  15.652  1.00 10.00      A   
ATOM    899  CH2 TRP A  96      -9.073  -1.797  15.664  1.00 10.00      A   
ATOM    900  C   TRP A  96      -3.191  -5.591  17.662  1.00 10.00      A   
ATOM    901  O   TRP A  96      -3.767  -6.673  17.781  1.00 10.00      A   
ATOM    902  N   ILE A  97      -1.877  -5.480  17.529  1.00 10.00      A   
ATOM    903  HN  ILE A  97      -1.482  -4.585  17.436  1.00 10.00      A   
ATOM    904  CA  ILE A  97      -1.002  -6.649  17.507  1.00 10.00      A   
ATOM    905  CB  ILE A  97       0.478  -6.238  17.317  1.00 10.00      A   
ATOM    906  CG1 ILE A  97       0.662  -5.452  16.014  1.00 10.00      A   
ATOM    907  CG2 ILE A  97       1.397  -7.451  17.345  1.00 10.00      A   
ATOM    908  CD1 ILE A  97       0.240  -6.209  14.777  1.00 10.00      A   
ATOM    909  C   ILE A  97      -1.140  -7.429  18.813  1.00 10.00      A   
ATOM    910  O   ILE A  97      -1.257  -8.657  18.811  1.00 10.00      A   
ATOM    911  N   GLU A  98      -1.152  -6.695  19.916  1.00 10.00      A   
ATOM    912  HN  GLU A  98      -1.060  -5.717  19.832  1.00 10.00      A   
ATOM    913  CA  GLU A  98      -1.283  -7.271  21.248  1.00 10.00      A   
ATOM    914  CB  GLU A  98      -1.364  -6.135  22.278  1.00 10.00      A   
ATOM    915  CG  GLU A  98      -1.700  -6.569  23.695  1.00 10.00      A   
ATOM    916  CD  GLU A  98      -0.537  -7.231  24.397  1.00 10.00      A   
ATOM    917  OE1 GLU A  98       0.299  -6.512  24.990  1.00 10.00      A   
ATOM    918  OE2 GLU A  98      -0.456  -8.474  24.371  1.00 10.00      A   
ATOM    919  C   GLU A  98      -2.517  -8.170  21.358  1.00 10.00      A   
ATOM    920  O   GLU A  98      -2.430  -9.298  21.840  1.00 10.00      A   
ATOM    921  N   ALA A  99      -3.657  -7.671  20.895  1.00 10.00      A   
ATOM    922  HN  ALA A  99      -3.662  -6.771  20.503  1.00 10.00      A   
ATOM    923  CA  ALA A  99      -4.907  -8.418  20.968  1.00 10.00      A   
ATOM    924  CB  ALA A  99      -6.085  -7.467  20.851  1.00 10.00      A   
ATOM    925  C   ALA A  99      -4.999  -9.530  19.922  1.00 10.00      A   
ATOM    926  O   ALA A  99      -5.497 -10.624  20.204  1.00 10.00      A   
ATOM    927  N   MET A 100      -4.505  -9.260  18.724  1.00 10.00      A   
ATOM    928  HN  MET A 100      -4.092  -8.378  18.564  1.00 10.00      A   
ATOM    929  CA  MET A 100      -4.562 -10.233  17.633  1.00 10.00      A   
ATOM    930  CB  MET A 100      -4.137  -9.601  16.310  1.00 10.00      A   
ATOM    931  CG  MET A 100      -5.149  -8.637  15.713  1.00 10.00      A   
ATOM    932  SD  MET A 100      -4.745  -8.186  14.014  1.00 10.00      A   
ATOM    933  CE  MET A 100      -3.059  -7.619  14.220  1.00 10.00      A   
ATOM    934  C   MET A 100      -3.728 -11.486  17.902  1.00 10.00      A   
ATOM    935  O   MET A 100      -4.059 -12.569  17.416  1.00 10.00      A   
ATOM    936  N   SER A 101      -2.668 -11.342  18.691  1.00 10.00      A   
ATOM    937  HN  SER A 101      -2.471 -10.459  19.068  1.00 10.00      A   
ATOM    938  CA  SER A 101      -1.778 -12.461  19.007  1.00 10.00      A   
ATOM    939  CB  SER A 101      -0.494 -11.951  19.668  1.00 10.00      A   
ATOM    940  OG  SER A 101       0.076 -10.885  18.927  1.00 10.00      A   
ATOM    941  HG  SER A 101      -0.431 -10.079  19.089  1.00 10.00      A   
ATOM    942  C   SER A 101      -2.441 -13.513  19.897  1.00 10.00      A   
ATOM    943  O   SER A 101      -1.869 -14.577  20.138  1.00 10.00      A   
ATOM    944  N   SER A 102      -3.636 -13.226  20.387  1.00 10.00      A   
ATOM    945  HN  SER A 102      -4.052 -12.358  20.185  1.00 10.00      A   
ATOM    946  CA  SER A 102      -4.328 -14.168  21.246  1.00 10.00      A   
ATOM    947  CB  SER A 102      -4.357 -13.637  22.680  1.00 10.00      A   
ATOM    948  OG  SER A 102      -4.124 -12.236  22.705  1.00 10.00      A   
ATOM    949  HG  SER A 102      -4.920 -11.788  23.018  1.00 10.00      A   
ATOM    950  C   SER A 102      -5.743 -14.473  20.759  1.00 10.00      A   
ATOM    951  O   SER A 102      -6.600 -14.863  21.550  1.00 10.00      A   
ATOM    952  N   SER A 103      -5.989 -14.324  19.459  1.00 10.00      A   
ATOM    953  HN  SER A 103      -5.260 -14.062  18.854  1.00 10.00      A   
ATOM    954  CA  SER A 103      -7.321 -14.585  18.916  1.00 10.00      A   
ATOM    955  CB  SER A 103      -8.265 -13.411  19.195  1.00 10.00      A   
ATOM    956  OG  SER A 103      -8.503 -13.256  20.588  1.00 10.00      A   
ATOM    957  HG  SER A 103      -7.962 -13.896  21.079  1.00 10.00      A   
ATOM    958  C   SER A 103      -7.314 -14.918  17.422  1.00 10.00      A   
ATOM    959  O   SER A 103      -7.941 -15.888  16.996  1.00 10.00      A   
ATOM    960  N   TYR A 104      -6.606 -14.128  16.628  1.00 10.00      A   
ATOM    961  HN  TYR A 104      -6.080 -13.398  17.016  1.00 10.00      A   
ATOM    962  CA  TYR A 104      -6.567 -14.346  15.186  1.00 10.00      A   
ATOM    963  CB  TYR A 104      -6.422 -13.023  14.427  1.00 10.00      A   
ATOM    964  CG  TYR A 104      -7.639 -12.126  14.495  1.00 10.00      A   
ATOM    965  CD1 TYR A 104      -7.514 -10.748  14.371  1.00 10.00      A   
ATOM    966  CD2 TYR A 104      -8.911 -12.651  14.686  1.00 10.00      A   
ATOM    967  CE1 TYR A 104      -8.619  -9.922  14.437  1.00 10.00      A   
ATOM    968  CE2 TYR A 104     -10.020 -11.834  14.753  1.00 10.00      A   
ATOM    969  CZ  TYR A 104      -9.868 -10.470  14.629  1.00 10.00      A   
ATOM    970  OH  TYR A 104     -10.966  -9.649  14.694  1.00 10.00      A   
ATOM    971  HH  TYR A 104     -11.755 -10.178  14.884  1.00 10.00      A   
ATOM    972  C   TYR A 104      -5.468 -15.320  14.783  1.00 10.00      A   
ATOM    973  O   TYR A 104      -4.458 -14.926  14.203  1.00 10.00      A   
ATOM    974  N   THR A 105      -5.675 -16.595  15.083  1.00 10.00      A   
ATOM    975  HN  THR A 105      -6.498 -16.850  15.557  1.00 10.00      A   
ATOM    976  CA  THR A 105      -4.705 -17.626  14.746  1.00 10.00      A   
ATOM    977  CB  THR A 105      -4.984 -18.920  15.534  1.00 10.00      A   
ATOM    978  OG1 THR A 105      -6.403 -19.092  15.677  1.00 10.00      A   
ATOM    979  HG1 THR A 105      -6.666 -19.922  15.264  1.00 10.00      A   
ATOM    980  CG2 THR A 105      -4.339 -18.867  16.911  1.00 10.00      A   
ATOM    981  C   THR A 105      -4.732 -17.933  13.249  1.00 10.00      A   
ATOM    982  O   THR A 105      -3.750 -18.414  12.683  1.00 10.00      A   
ATOM    983  N   TRP A 106      -5.854 -17.630  12.608  1.00 10.00      A   
ATOM    984  HN  TRP A 106      -6.595 -17.226  13.107  1.00 10.00      A   
ATOM    985  CA  TRP A 106      -6.011 -17.886  11.185  1.00 10.00      A   
ATOM    986  CB  TRP A 106      -7.388 -18.488  10.898  1.00 10.00      A   
ATOM    987  CG  TRP A 106      -7.529 -19.905  11.355  1.00 10.00      A   
ATOM    988  CD1 TRP A 106      -7.868 -20.334  12.605  1.00 10.00      A   
ATOM    989  CD2 TRP A 106      -7.329 -21.084  10.566  1.00 10.00      A   
ATOM    990  NE1 TRP A 106      -7.893 -21.707  12.643  1.00 10.00      A   
ATOM    991  HE1 TRP A 106      -8.109 -22.254  13.430  1.00 10.00      A   
ATOM    992  CE2 TRP A 106      -7.566 -22.191  11.402  1.00 10.00      A   
ATOM    993  CE3 TRP A 106      -6.976 -21.309   9.230  1.00 10.00      A   
ATOM    994  CZ2 TRP A 106      -7.454 -23.504  10.951  1.00 10.00      A   
ATOM    995  CZ3 TRP A 106      -6.866 -22.611   8.784  1.00 10.00      A   
ATOM    996  CH2 TRP A 106      -7.108 -23.693   9.640  1.00 10.00      A   
ATOM    997  C   TRP A 106      -5.800 -16.625  10.356  1.00 10.00      A   
ATOM    998  O   TRP A 106      -6.297 -16.527   9.237  1.00 10.00      A   
ATOM    999  N   LEU A 107      -5.065 -15.661  10.903  1.00 10.00      A   
ATOM   1000  HN  LEU A 107      -4.697 -15.786  11.806  1.00 10.00      A   
ATOM   1001  CA  LEU A 107      -4.799 -14.418  10.187  1.00 10.00      A   
ATOM   1002  CB  LEU A 107      -4.181 -13.377  11.123  1.00 10.00      A   
ATOM   1003  CG  LEU A 107      -4.400 -11.910  10.743  1.00 10.00      A   
ATOM   1004  CD1 LEU A 107      -5.874 -11.547  10.805  1.00 10.00      A   
ATOM   1005  CD2 LEU A 107      -3.590 -10.995  11.642  1.00 10.00      A   
ATOM   1006  C   LEU A 107      -3.878 -14.680   8.998  1.00 10.00      A   
ATOM   1007  O   LEU A 107      -2.957 -15.496   9.089  1.00 10.00      A   
ATOM   1008  N   GLU A 108      -4.124 -13.987   7.892  1.00 10.00      A   
ATOM   1009  HN  GLU A 108      -4.858 -13.332   7.888  1.00 10.00      A   
ATOM   1010  CA  GLU A 108      -3.335 -14.178   6.686  1.00 10.00      A   
ATOM   1011  CB  GLU A 108      -4.207 -14.789   5.585  1.00 10.00      A   
ATOM   1012  CG  GLU A 108      -4.696 -16.194   5.890  1.00 10.00      A   
ATOM   1013  CD  GLU A 108      -5.595 -16.744   4.807  1.00 10.00      A   
ATOM   1014  OE1 GLU A 108      -5.176 -16.763   3.633  1.00 10.00      A   
ATOM   1015  OE2 GLU A 108      -6.729 -17.164   5.121  1.00 10.00      A   
ATOM   1016  C   GLU A 108      -2.707 -12.885   6.176  1.00 10.00      A   
ATOM   1017  O   GLU A 108      -1.519 -12.849   5.853  1.00 10.00      A   
ATOM   1018  N   GLU A 109      -3.491 -11.822   6.099  1.00 10.00      A   
ATOM   1019  HN  GLU A 109      -4.424 -11.874   6.406  1.00 10.00      A   
ATOM   1020  CA  GLU A 109      -2.974 -10.566   5.576  1.00 10.00      A   
ATOM   1021  CB  GLU A 109      -3.495 -10.304   4.159  1.00 10.00      A   
ATOM   1022  CG  GLU A 109      -4.847 -10.931   3.859  1.00 10.00      A   
ATOM   1023  CD  GLU A 109      -5.360 -10.578   2.477  1.00 10.00      A   
ATOM   1024  OE1 GLU A 109      -5.830  -9.436   2.287  1.00 10.00      A   
ATOM   1025  OE2 GLU A 109      -5.309 -11.441   1.579  1.00 10.00      A   
ATOM   1026  C   GLU A 109      -3.243  -9.371   6.474  1.00 10.00      A   
ATOM   1027  O   GLU A 109      -4.343  -9.203   7.001  1.00 10.00      A   
ATOM   1028  N   ILE A 110      -2.211  -8.549   6.640  1.00 10.00      A   
ATOM   1029  HN  ILE A 110      -1.357  -8.774   6.209  1.00 10.00      A   
ATOM   1030  CA  ILE A 110      -2.288  -7.333   7.441  1.00 10.00      A   
ATOM   1031  CB  ILE A 110      -1.364  -7.406   8.677  1.00 10.00      A   
ATOM   1032  CG1 ILE A 110      -2.055  -8.161   9.812  1.00 10.00      A   
ATOM   1033  CG2 ILE A 110      -0.939  -6.017   9.141  1.00 10.00      A   
ATOM   1034  CD1 ILE A 110      -1.207  -8.286  11.059  1.00 10.00      A   
ATOM   1035  C   ILE A 110      -1.896  -6.129   6.580  1.00 10.00      A   
ATOM   1036  O   ILE A 110      -0.829  -6.116   5.959  1.00 10.00      A   
ATOM   1037  N   ARG A 111      -2.769  -5.138   6.527  1.00 10.00      A   
ATOM   1038  HN  ARG A 111      -3.610  -5.217   7.032  1.00 10.00      A   
ATOM   1039  CA  ARG A 111      -2.524  -3.936   5.738  1.00 10.00      A   
ATOM   1040  CB  ARG A 111      -3.522  -3.857   4.580  1.00 10.00      A   
ATOM   1041  CG  ARG A 111      -3.547  -5.107   3.714  1.00 10.00      A   
ATOM   1042  CD  ARG A 111      -4.726  -5.125   2.756  1.00 10.00      A   
ATOM   1043  NE  ARG A 111      -4.868  -6.425   2.102  1.00 10.00      A   
ATOM   1044  HE  ARG A 111      -5.218  -7.169   2.645  1.00 10.00      A   
ATOM   1045  CZ  ARG A 111      -4.558  -6.660   0.828  1.00 10.00      A   
ATOM   1046  NH1 ARG A 111      -4.090  -5.682   0.059  1.00 10.00      A   
ATOM   1047 HH11 ARG A 111      -3.962  -4.721   0.452  1.00 10.00      A   
ATOM   1048 HH12 ARG A 111      -3.855  -5.866  -0.940  1.00 10.00      A   
ATOM   1049  NH2 ARG A 111      -4.722  -7.878   0.327  1.00 10.00      A   
ATOM   1050 HH21 ARG A 111      -5.097  -8.649   0.937  1.00 10.00      A   
ATOM   1051 HH22 ARG A 111      -4.479  -8.078  -0.668  1.00 10.00      A   
ATOM   1052  C   ARG A 111      -2.629  -2.693   6.610  1.00 10.00      A   
ATOM   1053  O   ARG A 111      -3.562  -2.561   7.408  1.00 10.00      A   
ATOM   1054  N   LEU A 112      -1.664  -1.796   6.467  1.00 10.00      A   
ATOM   1055  HN  LEU A 112      -0.940  -1.968   5.817  1.00 10.00      A   
ATOM   1056  CA  LEU A 112      -1.638  -0.564   7.242  1.00 10.00      A   
ATOM   1057  CB  LEU A 112      -0.691  -0.718   8.438  1.00 10.00      A   
ATOM   1058  CG  LEU A 112      -1.116  -1.684   9.544  1.00 10.00      A   
ATOM   1059  CD1 LEU A 112       0.073  -2.015  10.424  1.00 10.00      A   
ATOM   1060  CD2 LEU A 112      -2.231  -1.083  10.382  1.00 10.00      A   
ATOM   1061  C   LEU A 112      -1.172   0.614   6.392  1.00 10.00      A   
ATOM   1062  O   LEU A 112      -0.295   0.468   5.536  1.00 10.00      A   
ATOM   1063  N   LYS A 113      -1.769   1.775   6.622  1.00 10.00      A   
ATOM   1064  HN  LYS A 113      -2.485   1.819   7.293  1.00 10.00      A   
ATOM   1065  CA  LYS A 113      -1.389   2.991   5.908  1.00 10.00      A   
ATOM   1066  CB  LYS A 113      -2.408   3.379   4.830  1.00 10.00      A   
ATOM   1067  CG  LYS A 113      -1.905   4.468   3.885  1.00 10.00      A   
ATOM   1068  CD  LYS A 113      -3.019   5.032   3.010  1.00 10.00      A   
ATOM   1069  CE  LYS A 113      -2.519   6.198   2.161  1.00 10.00      A   
ATOM   1070  NZ  LYS A 113      -3.631   6.995   1.563  1.00 10.00      A   
ATOM   1071  HZ1 LYS A 113      -3.249   7.818   1.042  1.00 10.00      A   
ATOM   1072  HZ2 LYS A 113      -4.269   7.350   2.308  1.00 10.00      A   
ATOM   1073  HZ3 LYS A 113      -4.184   6.411   0.908  1.00 10.00      A   
ATOM   1074  C   LYS A 113      -1.208   4.134   6.901  1.00 10.00      A   
ATOM   1075  O   LYS A 113      -2.111   4.430   7.685  1.00 10.00      A   
ATOM   1076  N   ARG A 114      -0.029   4.755   6.867  1.00 10.00      A   
ATOM   1077  HN  ARG A 114       0.644   4.457   6.212  1.00 10.00      A   
ATOM   1078  CA  ARG A 114       0.300   5.864   7.761  1.00 10.00      A   
ATOM   1079  CB  ARG A 114      -0.526   7.111   7.430  1.00 10.00      A   
ATOM   1080  CG  ARG A 114      -0.230   7.682   6.050  1.00 10.00      A   
ATOM   1081  CD  ARG A 114      -1.137   8.853   5.712  1.00 10.00      A   
ATOM   1082  NE  ARG A 114      -0.897   9.333   4.351  1.00 10.00      A   
ATOM   1083  HE  ARG A 114       0.037   9.578   4.118  1.00 10.00      A   
ATOM   1084  CZ  ARG A 114      -1.848   9.487   3.431  1.00 10.00      A   
ATOM   1085  NH1 ARG A 114      -3.117   9.226   3.719  1.00 10.00      A   
ATOM   1086 HH11 ARG A 114      -3.389   8.892   4.666  1.00 10.00      A   
ATOM   1087 HH12 ARG A 114      -3.862   9.358   2.989  1.00 10.00      A   
ATOM   1088  NH2 ARG A 114      -1.515   9.869   2.208  1.00 10.00      A   
ATOM   1089 HH21 ARG A 114      -0.512  10.047   1.971  1.00 10.00      A   
ATOM   1090 HH22 ARG A 114      -2.255   9.978   1.468  1.00 10.00      A   
ATOM   1091  C   ARG A 114       0.153   5.459   9.230  1.00 10.00      A   
ATOM   1092  O   ARG A 114      -0.540   6.110  10.015  1.00 10.00      A   
ATOM   1093  N   MET A 115       0.808   4.362   9.581  1.00 10.00      A   
ATOM   1094  HN  MET A 115       1.337   3.888   8.905  1.00 10.00      A   
ATOM   1095  CA  MET A 115       0.773   3.835  10.937  1.00 10.00      A   
ATOM   1096  CB  MET A 115       0.106   2.458  10.954  1.00 10.00      A   
ATOM   1097  CG  MET A 115      -1.389   2.489  10.694  1.00 10.00      A   
ATOM   1098  SD  MET A 115      -2.348   2.919  12.157  1.00 10.00      A   
ATOM   1099  CE  MET A 115      -2.064   1.482  13.188  1.00 10.00      A   
ATOM   1100  C   MET A 115       2.182   3.716  11.500  1.00 10.00      A   
ATOM   1101  O   MET A 115       3.166   3.742  10.753  1.00 10.00      A   
ATOM   1102  N   VAL A 116       2.271   3.584  12.815  1.00 10.00      A   
ATOM   1103  HN  VAL A 116       1.446   3.572  13.350  1.00 10.00      A   
ATOM   1104  CA  VAL A 116       3.552   3.448  13.492  1.00 10.00      A   
ATOM   1105  CB  VAL A 116       3.649   4.365  14.732  1.00 10.00      A   
ATOM   1106  CG1 VAL A 116       5.046   4.312  15.333  1.00 10.00      A   
ATOM   1107  CG2 VAL A 116       3.282   5.796  14.364  1.00 10.00      A   
ATOM   1108  C   VAL A 116       3.766   1.993  13.900  1.00 10.00      A   
ATOM   1109  O   VAL A 116       3.219   1.522  14.900  1.00 10.00      A   
ATOM   1110  N   VAL A 117       4.548   1.283  13.108  1.00 10.00      A   
ATOM   1111  HN  VAL A 117       4.975   1.722  12.338  1.00 10.00      A   
ATOM   1112  CA  VAL A 117       4.827  -0.116  13.371  1.00 10.00      A   
ATOM   1113  CB  VAL A 117       4.718  -0.958  12.085  1.00 10.00      A   
ATOM   1114  CG1 VAL A 117       4.783  -2.442  12.410  1.00 10.00      A   
ATOM   1115  CG2 VAL A 117       3.442  -0.625  11.328  1.00 10.00      A   
ATOM   1116  C   VAL A 117       6.231  -0.259  13.930  1.00 10.00      A   
ATOM   1117  O   VAL A 117       7.189   0.202  13.327  1.00 10.00      A   
ATOM   1118  N   THR A 118       6.350  -0.882  15.087  1.00 10.00      A   
ATOM   1119  HN  THR A 118       5.551  -1.216  15.540  1.00 10.00      A   
ATOM   1120  CA  THR A 118       7.647  -1.075  15.708  1.00 10.00      A   
ATOM   1121  CB  THR A 118       7.566  -0.824  17.223  1.00 10.00      A   
ATOM   1122  OG1 THR A 118       6.277  -1.245  17.700  1.00 10.00      A   
ATOM   1123  HG1 THR A 118       6.141  -0.911  18.599  1.00 10.00      A   
ATOM   1124  CG2 THR A 118       7.770   0.652  17.532  1.00 10.00      A   
ATOM   1125  C   THR A 118       8.164  -2.487  15.456  1.00 10.00      A   
ATOM   1126  O   THR A 118       7.382  -3.406  15.184  1.00 10.00      A   
ATOM   1127  N   ASP A 119       9.480  -2.649  15.546  1.00 10.00      A   
ATOM   1128  HN  ASP A 119      10.038  -1.873  15.758  1.00 10.00      A   
ATOM   1129  CA  ASP A 119      10.118  -3.952  15.340  1.00 10.00      A   
ATOM   1130  CB  ASP A 119      11.650  -3.843  15.385  1.00 10.00      A   
ATOM   1131  CG  ASP A 119      12.233  -2.923  14.325  1.00 10.00      A   
ATOM   1132  OD1 ASP A 119      12.146  -3.248  13.126  1.00 10.00      A   
ATOM   1133  OD2 ASP A 119      12.794  -1.868  14.693  1.00 10.00      A   
ATOM   1134  C   ASP A 119       9.629  -4.935  16.396  1.00 10.00      A   
ATOM   1135  O   ASP A 119       9.587  -6.150  16.170  1.00 10.00      A   
ATOM   1136  N   ASP A 120       9.255  -4.388  17.548  1.00 10.00      A   
ATOM   1137  HN  ASP A 120       9.350  -3.415  17.657  1.00 10.00      A   
ATOM   1138  CA  ASP A 120       8.729  -5.175  18.662  1.00 10.00      A   
ATOM   1139  CB  ASP A 120       8.419  -4.246  19.849  1.00 10.00      A   
ATOM   1140  CG  ASP A 120       7.718  -4.936  21.007  1.00 10.00      A   
ATOM   1141  OD1 ASP A 120       6.630  -4.470  21.407  1.00 10.00      A   
ATOM   1142  OD2 ASP A 120       8.255  -5.934  21.529  1.00 10.00      A   
ATOM   1143  C   ASP A 120       7.462  -5.906  18.228  1.00 10.00      A   
ATOM   1144  O   ASP A 120       7.327  -7.114  18.433  1.00 10.00      A   
ATOM   1145  N   CYS A 121       6.555  -5.163  17.593  1.00 10.00      A   
ATOM   1146  HN  CYS A 121       6.741  -4.211  17.446  1.00 10.00      A   
ATOM   1147  CA  CYS A 121       5.296  -5.713  17.112  1.00 10.00      A   
ATOM   1148  CB  CYS A 121       4.375  -4.581  16.648  1.00 10.00      A   
ATOM   1149  SG  CYS A 121       4.057  -3.324  17.908  1.00 10.00      A   
ATOM   1150  HG  CYS A 121       4.955  -2.356  17.762  1.00 10.00      A   
ATOM   1151  C   CYS A 121       5.530  -6.699  15.971  1.00 10.00      A   
ATOM   1152  O   CYS A 121       4.902  -7.758  15.916  1.00 10.00      A   
ATOM   1153  N   LEU A 122       6.458  -6.352  15.080  1.00 10.00      A   
ATOM   1154  HN  LEU A 122       6.937  -5.502  15.202  1.00 10.00      A   
ATOM   1155  CA  LEU A 122       6.786  -7.195  13.930  1.00 10.00      A   
ATOM   1156  CB  LEU A 122       7.888  -6.552  13.084  1.00 10.00      A   
ATOM   1157  CG  LEU A 122       7.458  -5.393  12.183  1.00 10.00      A   
ATOM   1158  CD1 LEU A 122       8.674  -4.733  11.554  1.00 10.00      A   
ATOM   1159  CD2 LEU A 122       6.500  -5.881  11.107  1.00 10.00      A   
ATOM   1160  C   LEU A 122       7.194  -8.604  14.356  1.00 10.00      A   
ATOM   1161  O   LEU A 122       6.744  -9.592  13.777  1.00 10.00      A   
ATOM   1162  N   GLU A 123       8.027  -8.693  15.386  1.00 10.00      A   
ATOM   1163  HN  GLU A 123       8.342  -7.870  15.819  1.00 10.00      A   
ATOM   1164  CA  GLU A 123       8.488  -9.986  15.881  1.00 10.00      A   
ATOM   1165  CB  GLU A 123       9.600  -9.825  16.914  1.00 10.00      A   
ATOM   1166  CG  GLU A 123      10.796 -10.720  16.644  1.00 10.00      A   
ATOM   1167  CD  GLU A 123      11.882 -10.580  17.680  1.00 10.00      A   
ATOM   1168  OE1 GLU A 123      12.786  -9.742  17.490  1.00 10.00      A   
ATOM   1169  OE2 GLU A 123      11.839 -11.314  18.691  1.00 10.00      A   
ATOM   1170  C   GLU A 123       7.335 -10.807  16.446  1.00 10.00      A   
ATOM   1171  O   GLU A 123       7.336 -12.036  16.364  1.00 10.00      A   
ATOM   1172  N   LEU A 124       6.348 -10.121  17.006  1.00 10.00      A   
ATOM   1173  HN  LEU A 124       6.405  -9.143  17.041  1.00 10.00      A   
ATOM   1174  CA  LEU A 124       5.184 -10.786  17.564  1.00 10.00      A   
ATOM   1175  CB  LEU A 124       4.365  -9.830  18.440  1.00 10.00      A   
ATOM   1176  CG  LEU A 124       5.041  -9.329  19.721  1.00 10.00      A   
ATOM   1177  CD1 LEU A 124       4.168  -8.295  20.413  1.00 10.00      A   
ATOM   1178  CD2 LEU A 124       5.346 -10.485  20.663  1.00 10.00      A   
ATOM   1179  C   LEU A 124       4.319 -11.346  16.443  1.00 10.00      A   
ATOM   1180  O   LEU A 124       3.759 -12.433  16.565  1.00 10.00      A   
ATOM   1181  N   ILE A 125       4.244 -10.605  15.342  1.00 10.00      A   
ATOM   1182  HN  ILE A 125       4.738  -9.759  15.307  1.00 10.00      A   
ATOM   1183  CA  ILE A 125       3.456 -11.007  14.182  1.00 10.00      A   
ATOM   1184  CB  ILE A 125       3.489  -9.913  13.088  1.00 10.00      A   
ATOM   1185  CG1 ILE A 125       2.855  -8.616  13.597  1.00 10.00      A   
ATOM   1186  CG2 ILE A 125       2.792 -10.382  11.818  1.00 10.00      A   
ATOM   1187  CD1 ILE A 125       3.116  -7.421  12.705  1.00 10.00      A   
ATOM   1188  C   ILE A 125       3.990 -12.311  13.592  1.00 10.00      A   
ATOM   1189  O   ILE A 125       3.235 -13.248  13.332  1.00 10.00      A   
ATOM   1190  N   ALA A 126       5.302 -12.370  13.413  1.00 10.00      A   
ATOM   1191  HN  ALA A 126       5.851 -11.598  13.676  1.00 10.00      A   
ATOM   1192  CA  ALA A 126       5.958 -13.540  12.834  1.00 10.00      A   
ATOM   1193  CB  ALA A 126       7.428 -13.240  12.577  1.00 10.00      A   
ATOM   1194  C   ALA A 126       5.819 -14.793  13.701  1.00 10.00      A   
ATOM   1195  O   ALA A 126       5.808 -15.913  13.187  1.00 10.00      A   
ATOM   1196  N   LYS A 127       5.712 -14.613  15.010  1.00 10.00      A   
ATOM   1197  HN  LYS A 127       5.707 -13.703  15.374  1.00 10.00      A   
ATOM   1198  CA  LYS A 127       5.605 -15.754  15.910  1.00 10.00      A   
ATOM   1199  CB  LYS A 127       6.381 -15.523  17.210  1.00 10.00      A   
ATOM   1200  CG  LYS A 127       5.743 -14.525  18.165  1.00 10.00      A   
ATOM   1201  CD  LYS A 127       6.556 -14.378  19.444  1.00 10.00      A   
ATOM   1202  CE  LYS A 127       6.688 -15.704  20.183  1.00 10.00      A   
ATOM   1203  NZ  LYS A 127       5.382 -16.188  20.704  1.00 10.00      A   
ATOM   1204  HZ1 LYS A 127       4.728 -16.378  19.919  1.00 10.00      A   
ATOM   1205  HZ2 LYS A 127       4.960 -15.469  21.323  1.00 10.00      A   
ATOM   1206  HZ3 LYS A 127       5.514 -17.065  21.247  1.00 10.00      A   
ATOM   1207  C   LYS A 127       4.163 -16.163  16.201  1.00 10.00      A   
ATOM   1208  O   LYS A 127       3.900 -17.318  16.534  1.00 10.00      A   
ATOM   1209  N   SER A 128       3.232 -15.232  16.083  1.00 10.00      A   
ATOM   1210  HN  SER A 128       3.485 -14.323  15.816  1.00 10.00      A   
ATOM   1211  CA  SER A 128       1.836 -15.536  16.360  1.00 10.00      A   
ATOM   1212  CB  SER A 128       1.114 -14.306  16.911  1.00 10.00      A   
ATOM   1213  OG  SER A 128       1.855 -13.724  17.971  1.00 10.00      A   
ATOM   1214  HG  SER A 128       2.375 -12.981  17.627  1.00 10.00      A   
ATOM   1215  C   SER A 128       1.109 -16.092  15.140  1.00 10.00      A   
ATOM   1216  O   SER A 128       0.378 -17.081  15.239  1.00 10.00      A   
ATOM   1217  N   PHE A 129       1.328 -15.479  13.990  1.00 10.00      A   
ATOM   1218  HN  PHE A 129       1.963 -14.729  13.949  1.00 10.00      A   
ATOM   1219  CA  PHE A 129       0.655 -15.907  12.774  1.00 10.00      A   
ATOM   1220  CB  PHE A 129       0.222 -14.689  11.954  1.00 10.00      A   
ATOM   1221  CG  PHE A 129      -0.389 -13.595  12.789  1.00 10.00      A   
ATOM   1222  CD1 PHE A 129       0.117 -12.307  12.747  1.00 10.00      A   
ATOM   1223  CD2 PHE A 129      -1.462 -13.859  13.628  1.00 10.00      A   
ATOM   1224  CE1 PHE A 129      -0.431 -11.303  13.524  1.00 10.00      A   
ATOM   1225  CE2 PHE A 129      -2.017 -12.860  14.406  1.00 10.00      A   
ATOM   1226  CZ  PHE A 129      -1.500 -11.581  14.355  1.00 10.00      A   
ATOM   1227  C   PHE A 129       1.520 -16.853  11.947  1.00 10.00      A   
ATOM   1228  O   PHE A 129       2.629 -16.508  11.540  1.00 10.00      A   
ATOM   1229  N   LYS A 130       1.011 -18.057  11.715  1.00 10.00      A   
ATOM   1230  HN  LYS A 130       0.128 -18.280  12.082  1.00 10.00      A   
ATOM   1231  CA  LYS A 130       1.730 -19.061  10.935  1.00 10.00      A   
ATOM   1232  CB  LYS A 130       1.669 -20.430  11.622  1.00 10.00      A   
ATOM   1233  CG  LYS A 130       2.642 -20.611  12.782  1.00 10.00      A   
ATOM   1234  CD  LYS A 130       2.160 -19.908  14.043  1.00 10.00      A   
ATOM   1235  CE  LYS A 130       2.907 -20.401  15.274  1.00 10.00      A   
ATOM   1236  NZ  LYS A 130       2.520 -19.653  16.500  1.00 10.00      A   
ATOM   1237  HZ1 LYS A 130       2.870 -20.144  17.347  1.00 10.00      A   
ATOM   1238  HZ2 LYS A 130       1.485 -19.574  16.564  1.00 10.00      A   
ATOM   1239  HZ3 LYS A 130       2.929 -18.694  16.480  1.00 10.00      A   
ATOM   1240  C   LYS A 130       1.143 -19.157   9.533  1.00 10.00      A   
ATOM   1241  O   LYS A 130       1.742 -19.737   8.626  1.00 10.00      A   
ATOM   1242  N   ASN A 131      -0.032 -18.574   9.369  1.00 10.00      A   
ATOM   1243  HN  ASN A 131      -0.444 -18.111  10.127  1.00 10.00      A   
ATOM   1244  CA  ASN A 131      -0.726 -18.585   8.091  1.00 10.00      A   
ATOM   1245  CB  ASN A 131      -2.214 -18.904   8.289  1.00 10.00      A   
ATOM   1246  CG  ASN A 131      -2.542 -20.377   8.141  1.00 10.00      A   
ATOM   1247  OD1 ASN A 131      -1.703 -21.245   8.396  1.00 10.00      A   
ATOM   1248  ND2 ASN A 131      -3.767 -20.666   7.729  1.00 10.00      A   
ATOM   1249 HD21 ASN A 131      -4.385 -19.920   7.550  1.00 10.00      A   
ATOM   1250 HD22 ASN A 131      -4.014 -21.609   7.626  1.00 10.00      A   
ATOM   1251  C   ASN A 131      -0.578 -17.237   7.404  1.00 10.00      A   
ATOM   1252  O   ASN A 131      -1.265 -16.951   6.422  1.00 10.00      A   
ATOM   1253  N   PHE A 132       0.323 -16.414   7.931  1.00 10.00      A   
ATOM   1254  HN  PHE A 132       0.843 -16.711   8.705  1.00 10.00      A   
ATOM   1255  CA  PHE A 132       0.569 -15.088   7.380  1.00 10.00      A   
ATOM   1256  CB  PHE A 132       1.534 -14.310   8.268  1.00 10.00      A   
ATOM   1257  CG  PHE A 132       1.277 -12.835   8.265  1.00 10.00      A   
ATOM   1258  CD1 PHE A 132       0.249 -12.300   9.021  1.00 10.00      A   
ATOM   1259  CD2 PHE A 132       2.058 -11.984   7.504  1.00 10.00      A   
ATOM   1260  CE1 PHE A 132       0.001 -10.945   9.021  1.00 10.00      A   
ATOM   1261  CE2 PHE A 132       1.817 -10.625   7.499  1.00 10.00      A   
ATOM   1262  CZ  PHE A 132       0.786 -10.104   8.259  1.00 10.00      A   
ATOM   1263  C   PHE A 132       1.124 -15.192   5.965  1.00 10.00      A   
ATOM   1264  O   PHE A 132       2.068 -15.944   5.714  1.00 10.00      A   
ATOM   1265  N   LYS A 133       0.542 -14.429   5.049  1.00 10.00      A   
ATOM   1266  HN  LYS A 133      -0.187 -13.829   5.321  1.00 10.00      A   
ATOM   1267  CA  LYS A 133       0.960 -14.457   3.655  1.00 10.00      A   
ATOM   1268  CB  LYS A 133      -0.113 -15.138   2.797  1.00 10.00      A   
ATOM   1269  CG  LYS A 133      -0.478 -16.546   3.239  1.00 10.00      A   
ATOM   1270  CD  LYS A 133      -1.772 -17.009   2.586  1.00 10.00      A   
ATOM   1271  CE  LYS A 133      -2.227 -18.351   3.138  1.00 10.00      A   
ATOM   1272  NZ  LYS A 133      -3.611 -18.684   2.714  1.00 10.00      A   
ATOM   1273  HZ1 LYS A 133      -3.896 -19.602   3.107  1.00 10.00      A   
ATOM   1274  HZ2 LYS A 133      -3.666 -18.734   1.679  1.00 10.00      A   
ATOM   1275  HZ3 LYS A 133      -4.278 -17.952   3.054  1.00 10.00      A   
ATOM   1276  C   LYS A 133       1.228 -13.067   3.090  1.00 10.00      A   
ATOM   1277  O   LYS A 133       2.216 -12.855   2.391  1.00 10.00      A   
ATOM   1278  N   VAL A 134       0.361 -12.112   3.386  1.00 10.00      A   
ATOM   1279  HN  VAL A 134      -0.387 -12.302   3.991  1.00 10.00      A   
ATOM   1280  CA  VAL A 134       0.520 -10.773   2.836  1.00 10.00      A   
ATOM   1281  CB  VAL A 134      -0.693 -10.374   1.962  1.00 10.00      A   
ATOM   1282  CG1 VAL A 134      -0.391  -9.119   1.156  1.00 10.00      A   
ATOM   1283  CG2 VAL A 134      -1.103 -11.514   1.040  1.00 10.00      A   
ATOM   1284  C   VAL A 134       0.735  -9.713   3.910  1.00 10.00      A   
ATOM   1285  O   VAL A 134      -0.055  -9.590   4.848  1.00 10.00      A   
ATOM   1286  N   LEU A 135       1.804  -8.941   3.754  1.00 10.00      A   
ATOM   1287  HN  LEU A 135       2.398  -9.095   2.982  1.00 10.00      A   
ATOM   1288  CA  LEU A 135       2.131  -7.867   4.680  1.00 10.00      A   
ATOM   1289  CB  LEU A 135       3.411  -8.196   5.458  1.00 10.00      A   
ATOM   1290  CG  LEU A 135       3.868  -7.162   6.498  1.00 10.00      A   
ATOM   1291  CD1 LEU A 135       2.786  -6.924   7.543  1.00 10.00      A   
ATOM   1292  CD2 LEU A 135       5.160  -7.610   7.165  1.00 10.00      A   
ATOM   1293  C   LEU A 135       2.314  -6.575   3.894  1.00 10.00      A   
ATOM   1294  O   LEU A 135       3.262  -6.442   3.116  1.00 10.00      A   
ATOM   1295  N   VAL A 136       1.395  -5.640   4.080  1.00 10.00      A   
ATOM   1296  HN  VAL A 136       0.668  -5.802   4.720  1.00 10.00      A   
ATOM   1297  CA  VAL A 136       1.445  -4.372   3.370  1.00 10.00      A   
ATOM   1298  CB  VAL A 136       0.246  -4.215   2.408  1.00 10.00      A   
ATOM   1299  CG1 VAL A 136       0.202  -2.814   1.819  1.00 10.00      A   
ATOM   1300  CG2 VAL A 136       0.304  -5.258   1.302  1.00 10.00      A   
ATOM   1301  C   VAL A 136       1.478  -3.192   4.332  1.00 10.00      A   
ATOM   1302  O   VAL A 136       0.532  -2.963   5.092  1.00 10.00      A   
ATOM   1303  N   LEU A 137       2.576  -2.455   4.292  1.00 10.00      A   
ATOM   1304  HN  LEU A 137       3.294  -2.708   3.665  1.00 10.00      A   
ATOM   1305  CA  LEU A 137       2.758  -1.278   5.129  1.00 10.00      A   
ATOM   1306  CB  LEU A 137       3.919  -1.479   6.121  1.00 10.00      A   
ATOM   1307  CG  LEU A 137       3.798  -2.663   7.090  1.00 10.00      A   
ATOM   1308  CD1 LEU A 137       5.002  -2.736   8.014  1.00 10.00      A   
ATOM   1309  CD2 LEU A 137       2.515  -2.570   7.897  1.00 10.00      A   
ATOM   1310  C   LEU A 137       3.032  -0.071   4.240  1.00 10.00      A   
ATOM   1311  O   LEU A 137       4.139   0.097   3.728  1.00 10.00      A   
ATOM   1312  N   SER A 138       2.022   0.753   4.045  1.00 10.00      A   
ATOM   1313  HN  SER A 138       1.159   0.564   4.477  1.00 10.00      A   
ATOM   1314  CA  SER A 138       2.154   1.934   3.210  1.00 10.00      A   
ATOM   1315  CB  SER A 138       0.926   2.074   2.300  1.00 10.00      A   
ATOM   1316  OG  SER A 138       1.206   2.879   1.165  1.00 10.00      A   
ATOM   1317  HG  SER A 138       1.981   2.533   0.709  1.00 10.00      A   
ATOM   1318  C   SER A 138       2.340   3.185   4.066  1.00 10.00      A   
ATOM   1319  O   SER A 138       1.531   3.463   4.956  1.00 10.00      A   
ATOM   1320  N   SER A 139       3.426   3.909   3.814  1.00 10.00      A   
ATOM   1321  HN  SER A 139       4.042   3.608   3.110  1.00 10.00      A   
ATOM   1322  CA  SER A 139       3.732   5.144   4.536  1.00 10.00      A   
ATOM   1323  CB  SER A 139       2.725   6.236   4.157  1.00 10.00      A   
ATOM   1324  OG  SER A 139       2.568   6.312   2.746  1.00 10.00      A   
ATOM   1325  HG  SER A 139       3.421   6.504   2.338  1.00 10.00      A   
ATOM   1326  C   SER A 139       3.772   4.941   6.056  1.00 10.00      A   
ATOM   1327  O   SER A 139       3.255   5.760   6.818  1.00 10.00      A   
ATOM   1328  N   CYS A 140       4.382   3.851   6.491  1.00 10.00      A   
ATOM   1329  HN  CYS A 140       4.778   3.227   5.839  1.00 10.00      A   
ATOM   1330  CA  CYS A 140       4.485   3.554   7.914  1.00 10.00      A   
ATOM   1331  CB  CYS A 140       3.971   2.141   8.194  1.00 10.00      A   
ATOM   1332  SG  CYS A 140       2.271   1.865   7.643  1.00 10.00      A   
ATOM   1333  HG  CYS A 140       2.149   2.392   6.429  1.00 10.00      A   
ATOM   1334  C   CYS A 140       5.926   3.701   8.391  1.00 10.00      A   
ATOM   1335  O   CYS A 140       6.859   3.465   7.632  1.00 10.00      A   
ATOM   1336  N   GLU A 141       6.106   4.097   9.639  1.00 10.00      A   
ATOM   1337  HN  GLU A 141       5.323   4.274  10.205  1.00 10.00      A   
ATOM   1338  CA  GLU A 141       7.441   4.271  10.195  1.00 10.00      A   
ATOM   1339  CB  GLU A 141       7.826   5.752  10.217  1.00 10.00      A   
ATOM   1340  CG  GLU A 141       7.196   6.548  11.348  1.00 10.00      A   
ATOM   1341  CD  GLU A 141       5.923   7.261  10.948  1.00 10.00      A   
ATOM   1342  OE1 GLU A 141       5.326   7.927  11.813  1.00 10.00      A   
ATOM   1343  OE2 GLU A 141       5.520   7.176   9.769  1.00 10.00      A   
ATOM   1344  C   GLU A 141       7.525   3.684  11.599  1.00 10.00      A   
ATOM   1345  O   GLU A 141       6.538   3.155  12.116  1.00 10.00      A   
ATOM   1346  N   GLY A 142       8.705   3.771  12.203  1.00 10.00      A   
ATOM   1347  HN  GLY A 142       9.457   4.190  11.727  1.00 10.00      A   
ATOM   1348  CA  GLY A 142       8.898   3.262  13.546  1.00 10.00      A   
ATOM   1349  C   GLY A 142       9.723   1.993  13.574  1.00 10.00      A   
ATOM   1350  O   GLY A 142      10.358   1.677  14.582  1.00 10.00      A   
ATOM   1351  N   PHE A 143       9.724   1.270  12.468  1.00 10.00      A   
ATOM   1352  HN  PHE A 143       9.213   1.584  11.696  1.00 10.00      A   
ATOM   1353  CA  PHE A 143      10.465   0.021  12.372  1.00 10.00      A   
ATOM   1354  CB  PHE A 143       9.609  -1.100  11.759  1.00 10.00      A   
ATOM   1355  CG  PHE A 143       9.014  -0.800  10.407  1.00 10.00      A   
ATOM   1356  CD1 PHE A 143       9.478  -1.447   9.275  1.00 10.00      A   
ATOM   1357  CD2 PHE A 143       7.982   0.119  10.270  1.00 10.00      A   
ATOM   1358  CE1 PHE A 143       8.928  -1.184   8.035  1.00 10.00      A   
ATOM   1359  CE2 PHE A 143       7.430   0.388   9.034  1.00 10.00      A   
ATOM   1360  CZ  PHE A 143       7.903  -0.265   7.913  1.00 10.00      A   
ATOM   1361  C   PHE A 143      11.779   0.190  11.618  1.00 10.00      A   
ATOM   1362  O   PHE A 143      12.015   1.208  10.957  1.00 10.00      A   
ATOM   1363  N   SER A 144      12.632  -0.816  11.721  1.00 10.00      A   
ATOM   1364  HN  SER A 144      12.379  -1.612  12.252  1.00 10.00      A   
ATOM   1365  CA  SER A 144      13.923  -0.795  11.068  1.00 10.00      A   
ATOM   1366  CB  SER A 144      15.027  -0.615  12.114  1.00 10.00      A   
ATOM   1367  OG  SER A 144      14.973  -1.640  13.092  1.00 10.00      A   
ATOM   1368  HG  SER A 144      14.086  -1.662  13.493  1.00 10.00      A   
ATOM   1369  C   SER A 144      14.139  -2.085  10.287  1.00 10.00      A   
ATOM   1370  O   SER A 144      13.253  -2.941  10.230  1.00 10.00      A   
ATOM   1371  N   THR A 145      15.311  -2.224   9.684  1.00 10.00      A   
ATOM   1372  HN  THR A 145      15.972  -1.499   9.744  1.00 10.00      A   
ATOM   1373  CA  THR A 145      15.631  -3.419   8.917  1.00 10.00      A   
ATOM   1374  CB  THR A 145      16.875  -3.198   8.029  1.00 10.00      A   
ATOM   1375  OG1 THR A 145      17.906  -2.551   8.796  1.00 10.00      A   
ATOM   1376  HG1 THR A 145      18.039  -3.033   9.623  1.00 10.00      A   
ATOM   1377  CG2 THR A 145      16.528  -2.336   6.824  1.00 10.00      A   
ATOM   1378  C   THR A 145      15.863  -4.615   9.845  1.00 10.00      A   
ATOM   1379  O   THR A 145      16.022  -5.747   9.392  1.00 10.00      A   
ATOM   1380  N   ASP A 146      15.867  -4.354  11.153  1.00 10.00      A   
ATOM   1381  HN  ASP A 146      15.707  -3.434  11.459  1.00 10.00      A   
ATOM   1382  CA  ASP A 146      16.085  -5.404  12.145  1.00 10.00      A   
ATOM   1383  CB  ASP A 146      16.435  -4.804  13.504  1.00 10.00      A   
ATOM   1384  CG  ASP A 146      17.210  -5.772  14.372  1.00 10.00      A   
ATOM   1385  OD1 ASP A 146      16.603  -6.387  15.271  1.00 10.00      A   
ATOM   1386  OD2 ASP A 146      18.435  -5.915  14.161  1.00 10.00      A   
ATOM   1387  C   ASP A 146      14.860  -6.304  12.271  1.00 10.00      A   
ATOM   1388  O   ASP A 146      14.979  -7.531  12.291  1.00 10.00      A   
ATOM   1389  N   GLY A 147      13.683  -5.688  12.353  1.00 10.00      A   
ATOM   1390  HN  GLY A 147      13.649  -4.704  12.354  1.00 10.00      A   
ATOM   1391  CA  GLY A 147      12.451  -6.447  12.463  1.00 10.00      A   
ATOM   1392  C   GLY A 147      12.142  -7.194  11.182  1.00 10.00      A   
ATOM   1393  O   GLY A 147      11.549  -8.277  11.206  1.00 10.00      A   
ATOM   1394  N   LEU A 148      12.565  -6.617  10.061  1.00 10.00      A   
ATOM   1395  HN  LEU A 148      13.030  -5.755  10.118  1.00 10.00      A   
ATOM   1396  CA  LEU A 148      12.349  -7.219   8.753  1.00 10.00      A   
ATOM   1397  CB  LEU A 148      12.841  -6.283   7.649  1.00 10.00      A   
ATOM   1398  CG  LEU A 148      12.257  -4.868   7.641  1.00 10.00      A   
ATOM   1399  CD1 LEU A 148      12.781  -4.082   6.447  1.00 10.00      A   
ATOM   1400  CD2 LEU A 148      10.736  -4.907   7.640  1.00 10.00      A   
ATOM   1401  C   LEU A 148      13.070  -8.558   8.659  1.00 10.00      A   
ATOM   1402  O   LEU A 148      12.616  -9.474   7.971  1.00 10.00      A   
ATOM   1403  N   ALA A 149      14.188  -8.666   9.365  1.00 10.00      A   
ATOM   1404  HN  ALA A 149      14.500  -7.895   9.886  1.00 10.00      A   
ATOM   1405  CA  ALA A 149      14.970  -9.897   9.377  1.00 10.00      A   
ATOM   1406  CB  ALA A 149      16.307  -9.673  10.066  1.00 10.00      A   
ATOM   1407  C   ALA A 149      14.198 -11.011  10.072  1.00 10.00      A   
ATOM   1408  O   ALA A 149      14.176 -12.152   9.605  1.00 10.00      A   
ATOM   1409  N   ALA A 150      13.555 -10.664  11.182  1.00 10.00      A   
ATOM   1410  HN  ALA A 150      13.606  -9.737  11.492  1.00 10.00      A   
ATOM   1411  CA  ALA A 150      12.769 -11.622  11.944  1.00 10.00      A   
ATOM   1412  CB  ALA A 150      12.275 -10.996  13.238  1.00 10.00      A   
ATOM   1413  C   ALA A 150      11.601 -12.116  11.108  1.00 10.00      A   
ATOM   1414  O   ALA A 150      11.253 -13.296  11.146  1.00 10.00      A   
ATOM   1415  N   ILE A 151      11.004 -11.205  10.345  1.00 10.00      A   
ATOM   1416  HN  ILE A 151      11.328 -10.274  10.367  1.00 10.00      A   
ATOM   1417  CA  ILE A 151       9.885 -11.546   9.479  1.00 10.00      A   
ATOM   1418  CB  ILE A 151       9.274 -10.278   8.835  1.00 10.00      A   
ATOM   1419  CG1 ILE A 151       8.676  -9.359   9.906  1.00 10.00      A   
ATOM   1420  CG2 ILE A 151       8.228 -10.637   7.785  1.00 10.00      A   
ATOM   1421  CD1 ILE A 151       7.507  -9.963  10.654  1.00 10.00      A   
ATOM   1422  C   ILE A 151      10.346 -12.496   8.375  1.00 10.00      A   
ATOM   1423  O   ILE A 151       9.708 -13.517   8.114  1.00 10.00      A   
ATOM   1424  N   ALA A 152      11.465 -12.154   7.752  1.00 10.00      A   
ATOM   1425  HN  ALA A 152      11.927 -11.330   8.029  1.00 10.00      A   
ATOM   1426  CA  ALA A 152      12.031 -12.942   6.661  1.00 10.00      A   
ATOM   1427  CB  ALA A 152      13.247 -12.227   6.089  1.00 10.00      A   
ATOM   1428  C   ALA A 152      12.415 -14.356   7.093  1.00 10.00      A   
ATOM   1429  O   ALA A 152      12.103 -15.330   6.405  1.00 10.00      A   
ATOM   1430  N   ALA A 153      13.069 -14.466   8.239  1.00 10.00      A   
ATOM   1431  HN  ALA A 153      13.259 -13.653   8.761  1.00 10.00      A   
ATOM   1432  CA  ALA A 153      13.525 -15.756   8.744  1.00 10.00      A   
ATOM   1433  CB  ALA A 153      14.766 -15.575   9.602  1.00 10.00      A   
ATOM   1434  C   ALA A 153      12.453 -16.525   9.514  1.00 10.00      A   
ATOM   1435  O   ALA A 153      12.774 -17.467  10.242  1.00 10.00      A   
ATOM   1436  N   THR A 154      11.190 -16.141   9.366  1.00 10.00      A   
ATOM   1437  HN  THR A 154      10.978 -15.384   8.783  1.00 10.00      A   
ATOM   1438  CA  THR A 154      10.117 -16.837  10.065  1.00 10.00      A   
ATOM   1439  CB  THR A 154       9.688 -16.114  11.358  1.00 10.00      A   
ATOM   1440  OG1 THR A 154      10.855 -15.753  12.111  1.00 10.00      A   
ATOM   1441  HG1 THR A 154      11.127 -14.857  11.864  1.00 10.00      A   
ATOM   1442  CG2 THR A 154       8.811 -17.021  12.212  1.00 10.00      A   
ATOM   1443  C   THR A 154       8.900 -17.102   9.174  1.00 10.00      A   
ATOM   1444  O   THR A 154       8.369 -18.215   9.167  1.00 10.00      A   
ATOM   1445  N   CYS A 155       8.462 -16.091   8.424  1.00 10.00      A   
ATOM   1446  HN  CYS A 155       8.933 -15.229   8.452  1.00 10.00      A   
ATOM   1447  CA  CYS A 155       7.301 -16.237   7.547  1.00 10.00      A   
ATOM   1448  CB  CYS A 155       6.869 -14.878   6.998  1.00 10.00      A   
ATOM   1449  SG  CYS A 155       6.577 -13.632   8.269  1.00 10.00      A   
ATOM   1450  HG  CYS A 155       7.709 -12.963   8.442  1.00 10.00      A   
ATOM   1451  C   CYS A 155       7.580 -17.206   6.401  1.00 10.00      A   
ATOM   1452  O   CYS A 155       8.257 -16.860   5.432  1.00 10.00      A   
ATOM   1453  N   ARG A 156       7.055 -18.420   6.521  1.00 10.00      A   
ATOM   1454  HN  ARG A 156       6.527 -18.632   7.320  1.00 10.00      A   
ATOM   1455  CA  ARG A 156       7.250 -19.452   5.508  1.00 10.00      A   
ATOM   1456  CB  ARG A 156       7.234 -20.838   6.161  1.00 10.00      A   
ATOM   1457  CG  ARG A 156       5.968 -21.140   6.949  1.00 10.00      A   
ATOM   1458  CD  ARG A 156       6.103 -22.418   7.758  1.00 10.00      A   
ATOM   1459  NE  ARG A 156       6.349 -23.584   6.909  1.00 10.00      A   
ATOM   1460  HE  ARG A 156       5.877 -23.615   6.044  1.00 10.00      A   
ATOM   1461  CZ  ARG A 156       7.166 -24.585   7.233  1.00 10.00      A   
ATOM   1462  NH1 ARG A 156       7.812 -24.572   8.393  1.00 10.00      A   
ATOM   1463 HH11 ARG A 156       7.682 -23.779   9.055  1.00 10.00      A   
ATOM   1464 HH12 ARG A 156       8.454 -25.353   8.646  1.00 10.00      A   
ATOM   1465  NH2 ARG A 156       7.337 -25.598   6.395  1.00 10.00      A   
ATOM   1466 HH21 ARG A 156       6.836 -25.612   5.481  1.00 10.00      A   
ATOM   1467 HH22 ARG A 156       7.979 -26.384   6.641  1.00 10.00      A   
ATOM   1468  C   ARG A 156       6.192 -19.374   4.410  1.00 10.00      A   
ATOM   1469  O   ARG A 156       6.397 -19.864   3.296  1.00 10.00      A   
ATOM   1470  N   ASN A 157       5.067 -18.747   4.726  1.00 10.00      A   
ATOM   1471  HN  ASN A 157       4.968 -18.367   5.626  1.00 10.00      A   
ATOM   1472  CA  ASN A 157       3.970 -18.611   3.773  1.00 10.00      A   
ATOM   1473  CB  ASN A 157       2.638 -19.025   4.411  1.00 10.00      A   
ATOM   1474  CG  ASN A 157       2.586 -20.500   4.764  1.00 10.00      A   
ATOM   1475  OD1 ASN A 157       2.516 -21.361   3.883  1.00 10.00      A   
ATOM   1476  ND2 ASN A 157       2.606 -20.806   6.053  1.00 10.00      A   
ATOM   1477 HD21 ASN A 157       2.650 -20.073   6.708  1.00 10.00      A   
ATOM   1478 HD22 ASN A 157       2.578 -21.753   6.307  1.00 10.00      A   
ATOM   1479  C   ASN A 157       3.876 -17.191   3.237  1.00 10.00      A   
ATOM   1480  O   ASN A 157       2.883 -16.814   2.619  1.00 10.00      A   
ATOM   1481  N   LEU A 158       4.912 -16.406   3.485  1.00 10.00      A   
ATOM   1482  HN  LEU A 158       5.662 -16.762   3.999  1.00 10.00      A   
ATOM   1483  CA  LEU A 158       4.959 -15.028   3.020  1.00 10.00      A   
ATOM   1484  CB  LEU A 158       6.214 -14.322   3.545  1.00 10.00      A   
ATOM   1485  CG  LEU A 158       6.324 -12.818   3.270  1.00 10.00      A   
ATOM   1486  CD1 LEU A 158       5.296 -12.037   4.081  1.00 10.00      A   
ATOM   1487  CD2 LEU A 158       7.732 -12.325   3.566  1.00 10.00      A   
ATOM   1488  C   LEU A 158       4.931 -14.984   1.497  1.00 10.00      A   
ATOM   1489  O   LEU A 158       5.786 -15.569   0.834  1.00 10.00      A   
ATOM   1490  N   LYS A 159       3.939 -14.298   0.957  1.00 10.00      A   
ATOM   1491  HN  LYS A 159       3.294 -13.851   1.548  1.00 10.00      A   
ATOM   1492  CA  LYS A 159       3.780 -14.179  -0.481  1.00 10.00      A   
ATOM   1493  CB  LYS A 159       2.376 -14.618  -0.902  1.00 10.00      A   
ATOM   1494  CG  LYS A 159       2.078 -16.089  -0.674  1.00 10.00      A   
ATOM   1495  CD  LYS A 159       0.642 -16.423  -1.055  1.00 10.00      A   
ATOM   1496  CE  LYS A 159       0.408 -16.251  -2.548  1.00 10.00      A   
ATOM   1497  NZ  LYS A 159      -1.026 -16.419  -2.912  1.00 10.00      A   
ATOM   1498  HZ1 LYS A 159      -1.153 -16.307  -3.939  1.00 10.00      A   
ATOM   1499  HZ2 LYS A 159      -1.605 -15.707  -2.427  1.00 10.00      A   
ATOM   1500  HZ3 LYS A 159      -1.358 -17.364  -2.633  1.00 10.00      A   
ATOM   1501  C   LYS A 159       4.021 -12.748  -0.945  1.00 10.00      A   
ATOM   1502  O   LYS A 159       4.806 -12.507  -1.864  1.00 10.00      A   
ATOM   1503  N   GLU A 160       3.347 -11.797  -0.311  1.00 10.00      A   
ATOM   1504  HN  GLU A 160       2.764 -12.037   0.442  1.00 10.00      A   
ATOM   1505  CA  GLU A 160       3.479 -10.400  -0.689  1.00 10.00      A   
ATOM   1506  CB  GLU A 160       2.141  -9.838  -1.179  1.00 10.00      A   
ATOM   1507  CG  GLU A 160       1.700 -10.386  -2.529  1.00 10.00      A   
ATOM   1508  CD  GLU A 160       0.288  -9.990  -2.906  1.00 10.00      A   
ATOM   1509  OE1 GLU A 160      -0.530 -10.893  -3.161  1.00 10.00      A   
ATOM   1510  OE2 GLU A 160      -0.009  -8.780  -2.958  1.00 10.00      A   
ATOM   1511  C   GLU A 160       4.044  -9.558   0.445  1.00 10.00      A   
ATOM   1512  O   GLU A 160       3.427  -9.416   1.500  1.00 10.00      A   
ATOM   1513  N   LEU A 161       5.228  -9.016   0.216  1.00 10.00      A   
ATOM   1514  HN  LEU A 161       5.666  -9.178  -0.653  1.00 10.00      A   
ATOM   1515  CA  LEU A 161       5.902  -8.178   1.196  1.00 10.00      A   
ATOM   1516  CB  LEU A 161       7.268  -8.787   1.542  1.00 10.00      A   
ATOM   1517  CG  LEU A 161       8.027  -8.153   2.708  1.00 10.00      A   
ATOM   1518  CD1 LEU A 161       7.226  -8.266   3.995  1.00 10.00      A   
ATOM   1519  CD2 LEU A 161       9.391  -8.808   2.868  1.00 10.00      A   
ATOM   1520  C   LEU A 161       6.076  -6.776   0.620  1.00 10.00      A   
ATOM   1521  O   LEU A 161       6.999  -6.526  -0.164  1.00 10.00      A   
ATOM   1522  N   ASP A 162       5.197  -5.863   1.015  1.00 10.00      A   
ATOM   1523  HN  ASP A 162       4.511  -6.108   1.683  1.00 10.00      A   
ATOM   1524  CA  ASP A 162       5.238  -4.497   0.504  1.00 10.00      A   
ATOM   1525  CB  ASP A 162       4.007  -4.214  -0.362  1.00 10.00      A   
ATOM   1526  CG  ASP A 162       3.963  -2.789  -0.877  1.00 10.00      A   
ATOM   1527  OD1 ASP A 162       4.519  -2.528  -1.960  1.00 10.00      A   
ATOM   1528  OD2 ASP A 162       3.363  -1.923  -0.208  1.00 10.00      A   
ATOM   1529  C   ASP A 162       5.339  -3.460   1.619  1.00 10.00      A   
ATOM   1530  O   ASP A 162       4.594  -3.512   2.600  1.00 10.00      A   
ATOM   1531  N   LEU A 163       6.267  -2.522   1.457  1.00 10.00      A   
ATOM   1532  HN  LEU A 163       6.837  -2.553   0.660  1.00 10.00      A   
ATOM   1533  CA  LEU A 163       6.470  -1.448   2.424  1.00 10.00      A   
ATOM   1534  CB  LEU A 163       7.748  -1.689   3.240  1.00 10.00      A   
ATOM   1535  CG  LEU A 163       7.957  -3.080   3.842  1.00 10.00      A   
ATOM   1536  CD1 LEU A 163       9.355  -3.193   4.427  1.00 10.00      A   
ATOM   1537  CD2 LEU A 163       6.914  -3.379   4.906  1.00 10.00      A   
ATOM   1538  C   LEU A 163       6.608  -0.121   1.681  1.00 10.00      A   
ATOM   1539  O   LEU A 163       7.455   0.707   2.020  1.00 10.00      A   
ATOM   1540  N   ARG A 164       5.771   0.080   0.670  1.00 10.00      A   
ATOM   1541  HN  ARG A 164       5.085  -0.598   0.472  1.00 10.00      A   
ATOM   1542  CA  ARG A 164       5.833   1.289  -0.147  1.00 10.00      A   
ATOM   1543  CB  ARG A 164       4.898   1.224  -1.359  1.00 10.00      A   
ATOM   1544  CG  ARG A 164       3.414   1.134  -1.043  1.00 10.00      A   
ATOM   1545  CD  ARG A 164       2.674   0.494  -2.209  1.00 10.00      A   
ATOM   1546  NE  ARG A 164       1.224   0.669  -2.143  1.00 10.00      A   
ATOM   1547  HE  ARG A 164       0.855   1.496  -2.534  1.00 10.00      A   
ATOM   1548  CZ  ARG A 164       0.384  -0.220  -1.611  1.00 10.00      A   
ATOM   1549  NH1 ARG A 164       0.843  -1.345  -1.076  1.00 10.00      A   
ATOM   1550 HH11 ARG A 164       1.875  -1.544  -1.062  1.00 10.00      A   
ATOM   1551 HH12 ARG A 164       0.180  -2.039  -0.666  1.00 10.00      A   
ATOM   1552  NH2 ARG A 164      -0.922   0.021  -1.604  1.00 10.00      A   
ATOM   1553 HH21 ARG A 164      -1.583  -0.674  -1.192  1.00 10.00      A   
ATOM   1554 HH22 ARG A 164      -1.296   0.906  -2.014  1.00 10.00      A   
ATOM   1555  C   ARG A 164       5.681   2.599   0.628  1.00 10.00      A   
ATOM   1556  O   ARG A 164       4.747   2.785   1.417  1.00 10.00      A   
ATOM   1557  N   GLU A 165       6.643   3.491   0.389  1.00 10.00      A   
ATOM   1558  HN  GLU A 165       7.356   3.245  -0.238  1.00 10.00      A   
ATOM   1559  CA  GLU A 165       6.687   4.822   0.996  1.00 10.00      A   
ATOM   1560  CB  GLU A 165       5.538   5.708   0.504  1.00 10.00      A   
ATOM   1561  CG  GLU A 165       5.794   6.353  -0.852  1.00 10.00      A   
ATOM   1562  CD  GLU A 165       6.036   5.336  -1.949  1.00 10.00      A   
ATOM   1563  OE1 GLU A 165       5.051   4.866  -2.551  1.00 10.00      A   
ATOM   1564  OE2 GLU A 165       7.214   4.999  -2.212  1.00 10.00      A   
ATOM   1565  C   GLU A 165       6.772   4.795   2.521  1.00 10.00      A   
ATOM   1566  O   GLU A 165       6.423   5.770   3.185  1.00 10.00      A   
ATOM   1567  N   SER A 166       7.246   3.687   3.069  1.00 10.00      A   
ATOM   1568  HN  SER A 166       7.508   2.940   2.490  1.00 10.00      A   
ATOM   1569  CA  SER A 166       7.386   3.551   4.508  1.00 10.00      A   
ATOM   1570  CB  SER A 166       7.100   2.114   4.946  1.00 10.00      A   
ATOM   1571  OG  SER A 166       5.702   1.864   4.941  1.00 10.00      A   
ATOM   1572  HG  SER A 166       5.503   1.133   4.338  1.00 10.00      A   
ATOM   1573  C   SER A 166       8.771   4.004   4.958  1.00 10.00      A   
ATOM   1574  O   SER A 166       9.753   3.834   4.239  1.00 10.00      A   
ATOM   1575  N   ASP A 167       8.841   4.593   6.139  1.00 10.00      A   
ATOM   1576  HN  ASP A 167       8.025   4.675   6.685  1.00 10.00      A   
ATOM   1577  CA  ASP A 167      10.102   5.078   6.670  1.00 10.00      A   
ATOM   1578  CB  ASP A 167       9.903   6.379   7.445  1.00 10.00      A   
ATOM   1579  CG  ASP A 167      11.216   7.032   7.823  1.00 10.00      A   
ATOM   1580  OD1 ASP A 167      11.738   7.833   7.018  1.00 10.00      A   
ATOM   1581  OD2 ASP A 167      11.733   6.747   8.922  1.00 10.00      A   
ATOM   1582  C   ASP A 167      10.743   4.020   7.554  1.00 10.00      A   
ATOM   1583  O   ASP A 167      10.459   3.926   8.746  1.00 10.00      A   
ATOM   1584  N   VAL A 168      11.601   3.216   6.953  1.00 10.00      A   
ATOM   1585  HN  VAL A 168      11.795   3.352   6.003  1.00 10.00      A   
ATOM   1586  CA  VAL A 168      12.279   2.150   7.667  1.00 10.00      A   
ATOM   1587  CB  VAL A 168      12.385   0.880   6.793  1.00 10.00      A   
ATOM   1588  CG1 VAL A 168      12.695  -0.340   7.644  1.00 10.00      A   
ATOM   1589  CG2 VAL A 168      11.117   0.664   5.981  1.00 10.00      A   
ATOM   1590  C   VAL A 168      13.683   2.596   8.046  1.00 10.00      A   
ATOM   1591  O   VAL A 168      14.414   3.120   7.206  1.00 10.00      A   
ATOM   1592  N   ASP A 169      14.045   2.430   9.313  1.00 10.00      A   
ATOM   1593  HN  ASP A 169      13.398   2.060   9.958  1.00 10.00      A   
ATOM   1594  CA  ASP A 169      15.379   2.801   9.773  1.00 10.00      A   
ATOM   1595  CB  ASP A 169      15.448   2.808  11.302  1.00 10.00      A   
ATOM   1596  CG  ASP A 169      16.755   3.378  11.833  1.00 10.00      A   
ATOM   1597  OD1 ASP A 169      17.186   4.449  11.349  1.00 10.00      A   
ATOM   1598  OD2 ASP A 169      17.347   2.772  12.752  1.00 10.00      A   
ATOM   1599  C   ASP A 169      16.402   1.835   9.190  1.00 10.00      A   
ATOM   1600  O   ASP A 169      16.448   0.659   9.561  1.00 10.00      A   
ATOM   1601  N   ASP A 170      17.198   2.334   8.255  1.00 10.00      A   
ATOM   1602  HN  ASP A 170      17.109   3.279   8.011  1.00 10.00      A   
ATOM   1603  CA  ASP A 170      18.201   1.524   7.579  1.00 10.00      A   
ATOM   1604  CB  ASP A 170      18.712   2.229   6.321  1.00 10.00      A   
ATOM   1605  CG  ASP A 170      17.988   1.774   5.075  1.00 10.00      A   
ATOM   1606  OD1 ASP A 170      17.626   0.587   5.003  1.00 10.00      A   
ATOM   1607  OD2 ASP A 170      17.794   2.598   4.157  1.00 10.00      A   
ATOM   1608  C   ASP A 170      19.362   1.159   8.485  1.00 10.00      A   
ATOM   1609  O   ASP A 170      20.113   2.028   8.934  1.00 10.00      A   
ATOM   1610  N   VAL A 171      19.493  -0.130   8.758  1.00 10.00      A   
ATOM   1611  HN  VAL A 171      18.838  -0.763   8.386  1.00 10.00      A   
ATOM   1612  CA  VAL A 171      20.567  -0.635   9.601  1.00 10.00      A   
ATOM   1613  CB  VAL A 171      20.025  -1.404  10.823  1.00 10.00      A   
ATOM   1614  CG1 VAL A 171      21.159  -1.775  11.767  1.00 10.00      A   
ATOM   1615  CG2 VAL A 171      18.966  -0.589  11.551  1.00 10.00      A   
ATOM   1616  C   VAL A 171      21.473  -1.562   8.795  1.00 10.00      A   
ATOM   1617  O   VAL A 171      22.695  -1.416   8.803  1.00 10.00      A   
ATOM   1618  N   SER A 172      20.866  -2.503   8.085  1.00 10.00      A   
ATOM   1619  HN  SER A 172      19.884  -2.558   8.099  1.00 10.00      A   
ATOM   1620  CA  SER A 172      21.612  -3.457   7.278  1.00 10.00      A   
ATOM   1621  CB  SER A 172      22.316  -4.481   8.179  1.00 10.00      A   
ATOM   1622  OG  SER A 172      23.047  -5.422   7.412  1.00 10.00      A   
ATOM   1623  HG  SER A 172      23.279  -6.175   7.969  1.00 10.00      A   
ATOM   1624  C   SER A 172      20.685  -4.178   6.303  1.00 10.00      A   
ATOM   1625  O   SER A 172      19.556  -4.528   6.652  1.00 10.00      A   
ATOM   1626  N   GLY A 173      21.170  -4.400   5.089  1.00 10.00      A   
ATOM   1627  HN  GLY A 173      22.073  -4.090   4.871  1.00 10.00      A   
ATOM   1628  CA  GLY A 173      20.385  -5.089   4.080  1.00 10.00      A   
ATOM   1629  C   GLY A 173      20.608  -6.591   4.116  1.00 10.00      A   
ATOM   1630  O   GLY A 173      20.301  -7.301   3.158  1.00 10.00      A   
ATOM   1631  N   HIS A 174      21.141  -7.076   5.233  1.00 10.00      A   
ATOM   1632  HN  HIS A 174      21.376  -6.456   5.956  1.00 10.00      A   
ATOM   1633  CA  HIS A 174      21.403  -8.500   5.408  1.00 10.00      A   
ATOM   1634  CB  HIS A 174      22.472  -8.716   6.487  1.00 10.00      A   
ATOM   1635  CG  HIS A 174      22.874 -10.146   6.685  1.00 10.00      A   
ATOM   1636  ND1 HIS A 174      23.612 -10.821   5.741  1.00 10.00      A   
ATOM   1637  CD2 HIS A 174      22.606 -10.979   7.721  1.00 10.00      A   
ATOM   1638  CE1 HIS A 174      23.778 -12.042   6.216  1.00 10.00      A   
ATOM   1639  NE2 HIS A 174      23.186 -12.183   7.409  1.00 10.00      A   
ATOM   1640  HE2 HIS A 174      23.167 -12.998   7.958  1.00 10.00      A   
ATOM   1641  C   HIS A 174      20.114  -9.243   5.762  1.00 10.00      A   
ATOM   1642  O   HIS A 174      20.071 -10.473   5.759  1.00 10.00      A   
ATOM   1643  N   TRP A 175      19.056  -8.485   6.037  1.00 10.00      A   
ATOM   1644  HN  TRP A 175      19.147  -7.509   6.005  1.00 10.00      A   
ATOM   1645  CA  TRP A 175      17.763  -9.068   6.384  1.00 10.00      A   
ATOM   1646  CB  TRP A 175      16.745  -7.974   6.745  1.00 10.00      A   
ATOM   1647  CG  TRP A 175      16.386  -7.062   5.610  1.00 10.00      A   
ATOM   1648  CD1 TRP A 175      17.018  -5.907   5.254  1.00 10.00      A   
ATOM   1649  CD2 TRP A 175      15.304  -7.228   4.685  1.00 10.00      A   
ATOM   1650  NE1 TRP A 175      16.403  -5.347   4.160  1.00 10.00      A   
ATOM   1651  HE1 TRP A 175      16.678  -4.511   3.712  1.00 10.00      A   
ATOM   1652  CE2 TRP A 175      15.347  -6.139   3.793  1.00 10.00      A   
ATOM   1653  CE3 TRP A 175      14.305  -8.193   4.526  1.00 10.00      A   
ATOM   1654  CZ2 TRP A 175      14.433  -5.993   2.754  1.00 10.00      A   
ATOM   1655  CZ3 TRP A 175      13.399  -8.047   3.496  1.00 10.00      A   
ATOM   1656  CH2 TRP A 175      13.467  -6.953   2.624  1.00 10.00      A   
ATOM   1657  C   TRP A 175      17.238  -9.952   5.249  1.00 10.00      A   
ATOM   1658  O   TRP A 175      16.466 -10.878   5.475  1.00 10.00      A   
ATOM   1659  N   LEU A 176      17.690  -9.666   4.031  1.00 10.00      A   
ATOM   1660  HN  LEU A 176      18.324  -8.924   3.922  1.00 10.00      A   
ATOM   1661  CA  LEU A 176      17.277 -10.418   2.854  1.00 10.00      A   
ATOM   1662  CB  LEU A 176      17.723  -9.680   1.590  1.00 10.00      A   
ATOM   1663  CG  LEU A 176      17.367 -10.340   0.257  1.00 10.00      A   
ATOM   1664  CD1 LEU A 176      15.872 -10.243  -0.008  1.00 10.00      A   
ATOM   1665  CD2 LEU A 176      18.162  -9.718  -0.878  1.00 10.00      A   
ATOM   1666  C   LEU A 176      17.875 -11.823   2.873  1.00 10.00      A   
ATOM   1667  O   LEU A 176      17.280 -12.778   2.367  1.00 10.00      A   
ATOM   1668  N   SER A 177      19.053 -11.944   3.466  1.00 10.00      A   
ATOM   1669  HN  SER A 177      19.479 -11.149   3.854  1.00 10.00      A   
ATOM   1670  CA  SER A 177      19.744 -13.221   3.553  1.00 10.00      A   
ATOM   1671  CB  SER A 177      21.218 -12.987   3.871  1.00 10.00      A   
ATOM   1672  OG  SER A 177      21.617 -11.687   3.471  1.00 10.00      A   
ATOM   1673  HG  SER A 177      22.217 -11.321   4.134  1.00 10.00      A   
ATOM   1674  C   SER A 177      19.118 -14.122   4.614  1.00 10.00      A   
ATOM   1675  O   SER A 177      19.396 -15.322   4.662  1.00 10.00      A   
ATOM   1676  N   HIS A 178      18.269 -13.538   5.455  1.00 10.00      A   
ATOM   1677  HN  HIS A 178      18.092 -12.578   5.362  1.00 10.00      A   
ATOM   1678  CA  HIS A 178      17.602 -14.282   6.517  1.00 10.00      A   
ATOM   1679  CB  HIS A 178      16.985 -13.337   7.550  1.00 10.00      A   
ATOM   1680  CG  HIS A 178      17.961 -12.842   8.576  1.00 10.00      A   
ATOM   1681  ND1 HIS A 178      18.110 -13.476   9.788  1.00 10.00      A   
ATOM   1682  CD2 HIS A 178      18.794 -11.772   8.528  1.00 10.00      A   
ATOM   1683  CE1 HIS A 178      19.022 -12.783  10.449  1.00 10.00      A   
ATOM   1684  NE2 HIS A 178      19.462 -11.746   9.727  1.00 10.00      A   
ATOM   1685  HE2 HIS A 178      20.139 -11.087  10.001  1.00 10.00      A   
ATOM   1686  C   HIS A 178      16.545 -15.225   5.960  1.00 10.00      A   
ATOM   1687  O   HIS A 178      16.139 -16.172   6.627  1.00 10.00      A   
ATOM   1688  N   PHE A 179      16.110 -14.968   4.731  1.00 10.00      A   
ATOM   1689  HN  PHE A 179      16.478 -14.202   4.244  1.00 10.00      A   
ATOM   1690  CA  PHE A 179      15.115 -15.807   4.085  1.00 10.00      A   
ATOM   1691  CB  PHE A 179      14.744 -15.234   2.717  1.00 10.00      A   
ATOM   1692  CG  PHE A 179      13.718 -14.136   2.759  1.00 10.00      A   
ATOM   1693  CD1 PHE A 179      14.062 -12.831   2.446  1.00 10.00      A   
ATOM   1694  CD2 PHE A 179      12.404 -14.412   3.092  1.00 10.00      A   
ATOM   1695  CE1 PHE A 179      13.118 -11.824   2.461  1.00 10.00      A   
ATOM   1696  CE2 PHE A 179      11.454 -13.408   3.113  1.00 10.00      A   
ATOM   1697  CZ  PHE A 179      11.810 -12.111   2.795  1.00 10.00      A   
ATOM   1698  C   PHE A 179      15.645 -17.232   3.924  1.00 10.00      A   
ATOM   1699  O   PHE A 179      16.634 -17.456   3.221  1.00 10.00      A   
ATOM   1700  N   PRO A 180      15.000 -18.208   4.586  1.00 10.00      A   
ATOM   1701  CA  PRO A 180      15.402 -19.618   4.526  1.00 10.00      A   
ATOM   1702  CB  PRO A 180      14.285 -20.338   5.289  1.00 10.00      A   
ATOM   1703  CG  PRO A 180      13.756 -19.302   6.218  1.00 10.00      A   
ATOM   1704  CD  PRO A 180      13.830 -18.009   5.460  1.00 10.00      A   
ATOM   1705  C   PRO A 180      15.482 -20.137   3.096  1.00 10.00      A   
ATOM   1706  O   PRO A 180      14.727 -19.709   2.219  1.00 10.00      A   
ATOM   1707  N   ASP A 181      16.399 -21.070   2.872  1.00 10.00      A   
ATOM   1708  HN  ASP A 181      16.973 -21.354   3.616  1.00 10.00      A   
ATOM   1709  CA  ASP A 181      16.604 -21.668   1.550  1.00 10.00      A   
ATOM   1710  CB  ASP A 181      17.796 -22.631   1.596  1.00 10.00      A   
ATOM   1711  CG  ASP A 181      18.467 -22.827   0.248  1.00 10.00      A   
ATOM   1712  OD1 ASP A 181      18.568 -23.985  -0.211  1.00 10.00      A   
ATOM   1713  OD2 ASP A 181      18.930 -21.831  -0.346  1.00 10.00      A   
ATOM   1714  C   ASP A 181      15.352 -22.403   1.063  1.00 10.00      A   
ATOM   1715  O   ASP A 181      15.196 -22.674  -0.127  1.00 10.00      A   
ATOM   1716  N   THR A 182      14.453 -22.707   1.992  1.00 10.00      A   
ATOM   1717  HN  THR A 182      14.626 -22.456   2.922  1.00 10.00      A   
ATOM   1718  CA  THR A 182      13.217 -23.410   1.676  1.00 10.00      A   
ATOM   1719  CB  THR A 182      12.781 -24.270   2.875  1.00 10.00      A   
ATOM   1720  OG1 THR A 182      13.105 -23.578   4.095  1.00 10.00      A   
ATOM   1721  HG1 THR A 182      12.296 -23.207   4.477  1.00 10.00      A   
ATOM   1722  CG2 THR A 182      13.496 -25.613   2.853  1.00 10.00      A   
ATOM   1723  C   THR A 182      12.094 -22.433   1.332  1.00 10.00      A   
ATOM   1724  O   THR A 182      10.963 -22.840   1.057  1.00 10.00      A   
ATOM   1725  N   TYR A 183      12.404 -21.146   1.362  1.00 10.00      A   
ATOM   1726  HN  TYR A 183      13.320 -20.879   1.600  1.00 10.00      A   
ATOM   1727  CA  TYR A 183      11.418 -20.117   1.057  1.00 10.00      A   
ATOM   1728  CB  TYR A 183      11.796 -18.791   1.713  1.00 10.00      A   
ATOM   1729  CG  TYR A 183      10.844 -17.661   1.401  1.00 10.00      A   
ATOM   1730  CD1 TYR A 183       9.529 -17.685   1.854  1.00 10.00      A   
ATOM   1731  CD2 TYR A 183      11.259 -16.570   0.655  1.00 10.00      A   
ATOM   1732  CE1 TYR A 183       8.661 -16.652   1.570  1.00 10.00      A   
ATOM   1733  CE2 TYR A 183      10.398 -15.531   0.367  1.00 10.00      A   
ATOM   1734  CZ  TYR A 183       9.101 -15.577   0.827  1.00 10.00      A   
ATOM   1735  OH  TYR A 183       8.242 -14.546   0.544  1.00 10.00      A   
ATOM   1736  HH  TYR A 183       7.338 -14.812   0.762  1.00 10.00      A   
ATOM   1737  C   TYR A 183      11.242 -19.940  -0.449  1.00 10.00      A   
ATOM   1738  O   TYR A 183      12.113 -19.400  -1.131  1.00 10.00      A   
ATOM   1739  N   THR A 184      10.105 -20.402  -0.951  1.00 10.00      A   
ATOM   1740  HN  THR A 184       9.464 -20.834  -0.349  1.00 10.00      A   
ATOM   1741  CA  THR A 184       9.784 -20.317  -2.372  1.00 10.00      A   
ATOM   1742  CB  THR A 184       9.864 -21.721  -3.010  1.00 10.00      A   
ATOM   1743  OG1 THR A 184       9.044 -22.630  -2.254  1.00 10.00      A   
ATOM   1744  HG1 THR A 184       8.664 -23.288  -2.850  1.00 10.00      A   
ATOM   1745  CG2 THR A 184      11.296 -22.238  -3.027  1.00 10.00      A   
ATOM   1746  C   THR A 184       8.356 -19.797  -2.555  1.00 10.00      A   
ATOM   1747  O   THR A 184       7.736 -20.001  -3.599  1.00 10.00      A   
ATOM   1748  N   SER A 185       7.843 -19.114  -1.538  1.00 10.00      A   
ATOM   1749  HN  SER A 185       8.394 -18.949  -0.746  1.00 10.00      A   
ATOM   1750  CA  SER A 185       6.474 -18.607  -1.567  1.00 10.00      A   
ATOM   1751  CB  SER A 185       5.830 -18.827  -0.194  1.00 10.00      A   
ATOM   1752  OG  SER A 185       6.478 -19.886   0.504  1.00 10.00      A   
ATOM   1753  HG  SER A 185       6.282 -19.818   1.451  1.00 10.00      A   
ATOM   1754  C   SER A 185       6.374 -17.132  -1.968  1.00 10.00      A   
ATOM   1755  O   SER A 185       5.279 -16.568  -1.978  1.00 10.00      A   
ATOM   1756  N   LEU A 186       7.494 -16.519  -2.337  1.00 10.00      A   
ATOM   1757  HN  LEU A 186       8.329 -17.027  -2.380  1.00 10.00      A   
ATOM   1758  CA  LEU A 186       7.497 -15.103  -2.707  1.00 10.00      A   
ATOM   1759  CB  LEU A 186       8.919 -14.540  -2.755  1.00 10.00      A   
ATOM   1760  CG  LEU A 186       9.046 -13.016  -2.893  1.00 10.00      A   
ATOM   1761  CD1 LEU A 186       8.217 -12.302  -1.833  1.00 10.00      A   
ATOM   1762  CD2 LEU A 186      10.505 -12.600  -2.787  1.00 10.00      A   
ATOM   1763  C   LEU A 186       6.765 -14.845  -4.022  1.00 10.00      A   
ATOM   1764  O   LEU A 186       7.014 -15.502  -5.033  1.00 10.00      A   
ATOM   1765  N   VAL A 187       5.847 -13.890  -3.982  1.00 10.00      A   
ATOM   1766  HN  VAL A 187       5.689 -13.421  -3.133  1.00 10.00      A   
ATOM   1767  CA  VAL A 187       5.062 -13.510  -5.149  1.00 10.00      A   
ATOM   1768  CB  VAL A 187       3.549 -13.744  -4.911  1.00 10.00      A   
ATOM   1769  CG1 VAL A 187       2.718 -13.254  -6.091  1.00 10.00      A   
ATOM   1770  CG2 VAL A 187       3.266 -15.211  -4.630  1.00 10.00      A   
ATOM   1771  C   VAL A 187       5.298 -12.037  -5.484  1.00 10.00      A   
ATOM   1772  O   VAL A 187       5.490 -11.673  -6.643  1.00 10.00      A   
ATOM   1773  N   SER A 188       5.296 -11.191  -4.464  1.00 10.00      A   
ATOM   1774  HN  SER A 188       5.153 -11.533  -3.551  1.00 10.00      A   
ATOM   1775  CA  SER A 188       5.507  -9.765  -4.667  1.00 10.00      A   
ATOM   1776  CB  SER A 188       4.169  -9.021  -4.654  1.00 10.00      A   
ATOM   1777  OG  SER A 188       3.269  -9.581  -5.596  1.00 10.00      A   
ATOM   1778  HG  SER A 188       2.370  -9.499  -5.268  1.00 10.00      A   
ATOM   1779  C   SER A 188       6.441  -9.195  -3.605  1.00 10.00      A   
ATOM   1780  O   SER A 188       6.212  -9.366  -2.407  1.00 10.00      A   
ATOM   1781  N   LEU A 189       7.495  -8.527  -4.050  1.00 10.00      A   
ATOM   1782  HN  LEU A 189       7.625  -8.433  -5.021  1.00 10.00      A   
ATOM   1783  CA  LEU A 189       8.467  -7.929  -3.145  1.00 10.00      A   
ATOM   1784  CB  LEU A 189       9.769  -8.736  -3.175  1.00 10.00      A   
ATOM   1785  CG  LEU A 189      10.920  -8.211  -2.312  1.00 10.00      A   
ATOM   1786  CD1 LEU A 189      10.587  -8.334  -0.831  1.00 10.00      A   
ATOM   1787  CD2 LEU A 189      12.214  -8.945  -2.636  1.00 10.00      A   
ATOM   1788  C   LEU A 189       8.742  -6.482  -3.537  1.00 10.00      A   
ATOM   1789  O   LEU A 189       9.058  -6.197  -4.692  1.00 10.00      A   
ATOM   1790  N   ASN A 190       8.598  -5.571  -2.582  1.00 10.00      A   
ATOM   1791  HN  ASN A 190       8.307  -5.856  -1.685  1.00 10.00      A   
ATOM   1792  CA  ASN A 190       8.846  -4.154  -2.833  1.00 10.00      A   
ATOM   1793  CB  ASN A 190       7.534  -3.406  -3.072  1.00 10.00      A   
ATOM   1794  CG  ASN A 190       7.702  -1.893  -3.077  1.00 10.00      A   
ATOM   1795  OD1 ASN A 190       8.747  -1.365  -3.450  1.00 10.00      A   
ATOM   1796  ND2 ASN A 190       6.664  -1.185  -2.662  1.00 10.00      A   
ATOM   1797 HD21 ASN A 190       5.849  -1.677  -2.368  1.00 10.00      A   
ATOM   1798 HD22 ASN A 190       6.738  -0.210  -2.663  1.00 10.00      A   
ATOM   1799  C   ASN A 190       9.605  -3.520  -1.679  1.00 10.00      A   
ATOM   1800  O   ASN A 190       9.138  -3.529  -0.537  1.00 10.00      A   
ATOM   1801  N   ILE A 191      10.777  -2.974  -1.982  1.00 10.00      A   
ATOM   1802  HN  ILE A 191      11.088  -3.002  -2.915  1.00 10.00      A   
ATOM   1803  CA  ILE A 191      11.608  -2.325  -0.976  1.00 10.00      A   
ATOM   1804  CB  ILE A 191      12.743  -3.248  -0.476  1.00 10.00      A   
ATOM   1805  CG1 ILE A 191      13.589  -3.762  -1.642  1.00 10.00      A   
ATOM   1806  CG2 ILE A 191      12.191  -4.404   0.347  1.00 10.00      A   
ATOM   1807  CD1 ILE A 191      14.994  -4.155  -1.241  1.00 10.00      A   
ATOM   1808  C   ILE A 191      12.218  -1.042  -1.530  1.00 10.00      A   
ATOM   1809  O   ILE A 191      13.277  -0.605  -1.082  1.00 10.00      A   
ATOM   1810  N   SER A 192      11.526  -0.424  -2.480  1.00 10.00      A   
ATOM   1811  HN  SER A 192      10.664  -0.802  -2.771  1.00 10.00      A   
ATOM   1812  CA  SER A 192      12.008   0.803  -3.113  1.00 10.00      A   
ATOM   1813  CB  SER A 192      11.050   1.251  -4.215  1.00 10.00      A   
ATOM   1814  OG  SER A 192      10.745   0.179  -5.090  1.00 10.00      A   
ATOM   1815  HG  SER A 192      11.568  -0.190  -5.441  1.00 10.00      A   
ATOM   1816  C   SER A 192      12.233   1.942  -2.115  1.00 10.00      A   
ATOM   1817  O   SER A 192      12.953   2.895  -2.405  1.00 10.00      A   
ATOM   1818  N   CYS A 193      11.641   1.826  -0.938  1.00 10.00      A   
ATOM   1819  HN  CYS A 193      11.102   1.029  -0.753  1.00 10.00      A   
ATOM   1820  CA  CYS A 193      11.763   2.848   0.093  1.00 10.00      A   
ATOM   1821  CB  CYS A 193      10.625   2.671   1.092  1.00 10.00      A   
ATOM   1822  SG  CYS A 193      10.290   0.938   1.489  1.00 10.00      A   
ATOM   1823  HG  CYS A 193       9.013   0.842   1.842  1.00 10.00      A   
ATOM   1824  C   CYS A 193      13.102   2.771   0.825  1.00 10.00      A   
ATOM   1825  O   CYS A 193      13.577   3.766   1.368  1.00 10.00      A   
ATOM   1826  N   LEU A 194      13.708   1.591   0.832  1.00 10.00      A   
ATOM   1827  HN  LEU A 194      13.299   0.840   0.349  1.00 10.00      A   
ATOM   1828  CA  LEU A 194      14.977   1.388   1.523  1.00 10.00      A   
ATOM   1829  CB  LEU A 194      15.220  -0.105   1.760  1.00 10.00      A   
ATOM   1830  CG  LEU A 194      14.253  -0.806   2.714  1.00 10.00      A   
ATOM   1831  CD1 LEU A 194      14.529  -2.298   2.747  1.00 10.00      A   
ATOM   1832  CD2 LEU A 194      14.359  -0.215   4.108  1.00 10.00      A   
ATOM   1833  C   LEU A 194      16.141   1.990   0.745  1.00 10.00      A   
ATOM   1834  O   LEU A 194      16.119   2.033  -0.487  1.00 10.00      A   
ATOM   1835  N   ALA A 195      17.155   2.457   1.463  1.00 10.00      A   
ATOM   1836  HN  ALA A 195      17.114   2.407   2.452  1.00 10.00      A   
ATOM   1837  CA  ALA A 195      18.331   3.042   0.830  1.00 10.00      A   
ATOM   1838  CB  ALA A 195      18.657   4.395   1.444  1.00 10.00      A   
ATOM   1839  C   ALA A 195      19.521   2.101   0.959  1.00 10.00      A   
ATOM   1840  O   ALA A 195      20.493   2.201   0.203  1.00 10.00      A   
ATOM   1841  N   SER A 196      19.432   1.179   1.915  1.00 10.00      A   
ATOM   1842  HN  SER A 196      18.627   1.147   2.481  1.00 10.00      A   
ATOM   1843  CA  SER A 196      20.496   0.218   2.152  1.00 10.00      A   
ATOM   1844  CB  SER A 196      20.265  -0.529   3.470  1.00 10.00      A   
ATOM   1845  OG  SER A 196      18.946  -1.044   3.540  1.00 10.00      A   
ATOM   1846  HG  SER A 196      18.402  -0.475   4.120  1.00 10.00      A   
ATOM   1847  C   SER A 196      20.628  -0.770   0.998  1.00 10.00      A   
ATOM   1848  O   SER A 196      19.656  -1.071   0.296  1.00 10.00      A   
ATOM   1849  N   GLU A 197      21.837  -1.271   0.820  1.00 10.00      A   
ATOM   1850  HN  GLU A 197      22.557  -1.003   1.430  1.00 10.00      A   
ATOM   1851  CA  GLU A 197      22.131  -2.230  -0.223  1.00 10.00      A   
ATOM   1852  CB  GLU A 197      23.581  -2.070  -0.678  1.00 10.00      A   
ATOM   1853  CG  GLU A 197      23.849  -2.554  -2.094  1.00 10.00      A   
ATOM   1854  CD  GLU A 197      25.264  -2.265  -2.545  1.00 10.00      A   
ATOM   1855  OE1 GLU A 197      25.864  -1.300  -2.036  1.00 10.00      A   
ATOM   1856  OE2 GLU A 197      25.774  -3.001  -3.421  1.00 10.00      A   
ATOM   1857  C   GLU A 197      21.911  -3.638   0.307  1.00 10.00      A   
ATOM   1858  O   GLU A 197      22.214  -3.931   1.466  1.00 10.00      A   
ATOM   1859  N   VAL A 198      21.366  -4.499  -0.534  1.00 10.00      A   
ATOM   1860  HN  VAL A 198      21.137  -4.207  -1.438  1.00 10.00      A   
ATOM   1861  CA  VAL A 198      21.110  -5.875  -0.147  1.00 10.00      A   
ATOM   1862  CB  VAL A 198      19.666  -6.306  -0.466  1.00 10.00      A   
ATOM   1863  CG1 VAL A 198      18.687  -5.643   0.489  1.00 10.00      A   
ATOM   1864  CG2 VAL A 198      19.314  -5.986  -1.911  1.00 10.00      A   
ATOM   1865  C   VAL A 198      22.077  -6.817  -0.842  1.00 10.00      A   
ATOM   1866  O   VAL A 198      22.794  -6.420  -1.761  1.00 10.00      A   
ATOM   1867  N   SER A 199      22.103  -8.059  -0.392  1.00 10.00      A   
ATOM   1868  HN  SER A 199      21.517  -8.314   0.350  1.00 10.00      A   
ATOM   1869  CA  SER A 199      22.972  -9.057  -0.982  1.00 10.00      A   
ATOM   1870  CB  SER A 199      23.100 -10.271  -0.055  1.00 10.00      A   
ATOM   1871  OG  SER A 199      23.671 -11.381  -0.727  1.00 10.00      A   
ATOM   1872  HG  SER A 199      24.596 -11.189  -0.935  1.00 10.00      A   
ATOM   1873  C   SER A 199      22.431  -9.480  -2.345  1.00 10.00      A   
ATOM   1874  O   SER A 199      21.321 -10.017  -2.444  1.00 10.00      A   
ATOM   1875  N   PHE A 200      23.205  -9.214  -3.392  1.00 10.00      A   
ATOM   1876  HN  PHE A 200      24.061  -8.755  -3.250  1.00 10.00      A   
ATOM   1877  CA  PHE A 200      22.809  -9.580  -4.748  1.00 10.00      A   
ATOM   1878  CB  PHE A 200      23.810  -9.035  -5.770  1.00 10.00      A   
ATOM   1879  CG  PHE A 200      23.250  -8.915  -7.158  1.00 10.00      A   
ATOM   1880  CD1 PHE A 200      22.398  -7.873  -7.489  1.00 10.00      A   
ATOM   1881  CD2 PHE A 200      23.575  -9.843  -8.133  1.00 10.00      A   
ATOM   1882  CE1 PHE A 200      21.884  -7.761  -8.767  1.00 10.00      A   
ATOM   1883  CE2 PHE A 200      23.066  -9.738  -9.413  1.00 10.00      A   
ATOM   1884  CZ  PHE A 200      22.218  -8.695  -9.730  1.00 10.00      A   
ATOM   1885  C   PHE A 200      22.701 -11.096  -4.865  1.00 10.00      A   
ATOM   1886  O   PHE A 200      21.862 -11.620  -5.601  1.00 10.00      A   
ATOM   1887  N   SER A 201      23.541 -11.789  -4.111  1.00 10.00      A   
ATOM   1888  HN  SER A 201      24.174 -11.306  -3.534  1.00 10.00      A   
ATOM   1889  CA  SER A 201      23.556 -13.239  -4.098  1.00 10.00      A   
ATOM   1890  CB  SER A 201      24.718 -13.711  -3.233  1.00 10.00      A   
ATOM   1891  OG  SER A 201      25.445 -12.595  -2.752  1.00 10.00      A   
ATOM   1892  HG  SER A 201      26.311 -12.568  -3.183  1.00 10.00      A   
ATOM   1893  C   SER A 201      22.243 -13.772  -3.536  1.00 10.00      A   
ATOM   1894  O   SER A 201      21.576 -14.595  -4.166  1.00 10.00      A   
ATOM   1895  N   ALA A 202      21.863 -13.275  -2.363  1.00 10.00      A   
ATOM   1896  HN  ALA A 202      22.430 -12.603  -1.918  1.00 10.00      A   
ATOM   1897  CA  ALA A 202      20.626 -13.702  -1.718  1.00 10.00      A   
ATOM   1898  CB  ALA A 202      20.533 -13.125  -0.315  1.00 10.00      A   
ATOM   1899  C   ALA A 202      19.412 -13.290  -2.545  1.00 10.00      A   
ATOM   1900  O   ALA A 202      18.431 -14.032  -2.640  1.00 10.00      A   
ATOM   1901  N   LEU A 203      19.496 -12.107  -3.151  1.00 10.00      A   
ATOM   1902  HN  LEU A 203      20.312 -11.569  -3.033  1.00 10.00      A   
ATOM   1903  CA  LEU A 203      18.419 -11.579  -3.979  1.00 10.00      A   
ATOM   1904  CB  LEU A 203      18.744 -10.143  -4.417  1.00 10.00      A   
ATOM   1905  CG  LEU A 203      17.653  -9.390  -5.189  1.00 10.00      A   
ATOM   1906  CD1 LEU A 203      16.422  -9.187  -4.324  1.00 10.00      A   
ATOM   1907  CD2 LEU A 203      18.180  -8.053  -5.686  1.00 10.00      A   
ATOM   1908  C   LEU A 203      18.197 -12.458  -5.203  1.00 10.00      A   
ATOM   1909  O   LEU A 203      17.071 -12.864  -5.491  1.00 10.00      A   
ATOM   1910  N   GLU A 204      19.282 -12.766  -5.909  1.00 10.00      A   
ATOM   1911  HN  GLU A 204      20.159 -12.425  -5.616  1.00 10.00      A   
ATOM   1912  CA  GLU A 204      19.208 -13.595  -7.105  1.00 10.00      A   
ATOM   1913  CB  GLU A 204      20.568 -13.677  -7.806  1.00 10.00      A   
ATOM   1914  CG  GLU A 204      20.522 -14.353  -9.170  1.00 10.00      A   
ATOM   1915  CD  GLU A 204      21.792 -14.158  -9.971  1.00 10.00      A   
ATOM   1916  OE1 GLU A 204      22.131 -12.997 -10.280  1.00 10.00      A   
ATOM   1917  OE2 GLU A 204      22.452 -15.170 -10.303  1.00 10.00      A   
ATOM   1918  C   GLU A 204      18.691 -14.990  -6.774  1.00 10.00      A   
ATOM   1919  O   GLU A 204      17.807 -15.513  -7.460  1.00 10.00      A   
ATOM   1920  N   ARG A 205      19.227 -15.581  -5.709  1.00 10.00      A   
ATOM   1921  HN  ARG A 205      19.921 -15.107  -5.191  1.00 10.00      A   
ATOM   1922  CA  ARG A 205      18.812 -16.916  -5.295  1.00 10.00      A   
ATOM   1923  CB  ARG A 205      19.614 -17.405  -4.082  1.00 10.00      A   
ATOM   1924  CG  ARG A 205      21.094 -17.629  -4.367  1.00 10.00      A   
ATOM   1925  CD  ARG A 205      21.758 -18.485  -3.297  1.00 10.00      A   
ATOM   1926  NE  ARG A 205      21.581 -17.940  -1.952  1.00 10.00      A   
ATOM   1927  HE  ARG A 205      20.663 -17.717  -1.675  1.00 10.00      A   
ATOM   1928  CZ  ARG A 205      22.584 -17.742  -1.091  1.00 10.00      A   
ATOM   1929  NH1 ARG A 205      23.827 -18.028  -1.451  1.00 10.00      A   
ATOM   1930 HH11 ARG A 205      24.619 -17.873  -0.788  1.00 10.00      A   
ATOM   1931 HH12 ARG A 205      24.021 -18.415  -2.401  1.00 10.00      A   
ATOM   1932  NH2 ARG A 205      22.339 -17.271   0.130  1.00 10.00      A   
ATOM   1933 HH21 ARG A 205      23.126 -17.116   0.798  1.00 10.00      A   
ATOM   1934 HH22 ARG A 205      21.360 -17.063   0.434  1.00 10.00      A   
ATOM   1935  C   ARG A 205      17.316 -16.962  -5.009  1.00 10.00      A   
ATOM   1936  O   ARG A 205      16.640 -17.934  -5.345  1.00 10.00      A   
ATOM   1937  N   LEU A 206      16.802 -15.892  -4.415  1.00 10.00      A   
ATOM   1938  HN  LEU A 206      17.394 -15.138  -4.192  1.00 10.00      A   
ATOM   1939  CA  LEU A 206      15.386 -15.804  -4.091  1.00 10.00      A   
ATOM   1940  CB  LEU A 206      15.100 -14.592  -3.211  1.00 10.00      A   
ATOM   1941  CG  LEU A 206      15.137 -14.826  -1.703  1.00 10.00      A   
ATOM   1942  CD1 LEU A 206      14.868 -13.524  -0.974  1.00 10.00      A   
ATOM   1943  CD2 LEU A 206      14.123 -15.883  -1.294  1.00 10.00      A   
ATOM   1944  C   LEU A 206      14.532 -15.746  -5.353  1.00 10.00      A   
ATOM   1945  O   LEU A 206      13.550 -16.475  -5.479  1.00 10.00      A   
ATOM   1946  N   VAL A 207      14.920 -14.889  -6.290  1.00 10.00      A   
ATOM   1947  HN  VAL A 207      15.718 -14.340  -6.132  1.00 10.00      A   
ATOM   1948  CA  VAL A 207      14.187 -14.742  -7.545  1.00 10.00      A   
ATOM   1949  CB  VAL A 207      14.761 -13.603  -8.417  1.00 10.00      A   
ATOM   1950  CG1 VAL A 207      13.950 -13.437  -9.692  1.00 10.00      A   
ATOM   1951  CG2 VAL A 207      14.796 -12.297  -7.640  1.00 10.00      A   
ATOM   1952  C   VAL A 207      14.200 -16.046  -8.344  1.00 10.00      A   
ATOM   1953  O   VAL A 207      13.200 -16.430  -8.957  1.00 10.00      A   
ATOM   1954  N   THR A 208      15.331 -16.738  -8.305  1.00 10.00      A   
ATOM   1955  HN  THR A 208      16.080 -16.398  -7.776  1.00 10.00      A   
ATOM   1956  CA  THR A 208      15.489 -17.989  -9.028  1.00 10.00      A   
ATOM   1957  CB  THR A 208      16.967 -18.440  -9.051  1.00 10.00      A   
ATOM   1958  OG1 THR A 208      17.810 -17.323  -9.376  1.00 10.00      A   
ATOM   1959  HG1 THR A 208      17.680 -16.617  -8.727  1.00 10.00      A   
ATOM   1960  CG2 THR A 208      17.181 -19.532 -10.087  1.00 10.00      A   
ATOM   1961  C   THR A 208      14.619 -19.103  -8.434  1.00 10.00      A   
ATOM   1962  O   THR A 208      14.238 -20.042  -9.134  1.00 10.00      A   
ATOM   1963  N   ARG A 209      14.288 -18.999  -7.153  1.00 10.00      A   
ATOM   1964  HN  ARG A 209      14.591 -18.223  -6.634  1.00 10.00      A   
ATOM   1965  CA  ARG A 209      13.475 -20.021  -6.509  1.00 10.00      A   
ATOM   1966  CB  ARG A 209      14.144 -20.571  -5.244  1.00 10.00      A   
ATOM   1967  CG  ARG A 209      14.208 -19.609  -4.067  1.00 10.00      A   
ATOM   1968  CD  ARG A 209      14.874 -20.277  -2.875  1.00 10.00      A   
ATOM   1969  NE  ARG A 209      14.956 -19.398  -1.709  1.00 10.00      A   
ATOM   1970  HE  ARG A 209      14.126 -18.963  -1.412  1.00 10.00      A   
ATOM   1971  CZ  ARG A 209      16.082 -19.178  -1.029  1.00 10.00      A   
ATOM   1972  NH1 ARG A 209      17.209 -19.768  -1.399  1.00 10.00      A   
ATOM   1973 HH11 ARG A 209      17.222 -20.412  -2.221  1.00 10.00      A   
ATOM   1974 HH12 ARG A 209      18.088 -19.599  -0.864  1.00 10.00      A   
ATOM   1975  NH2 ARG A 209      16.067 -18.394   0.043  1.00 10.00      A   
ATOM   1976 HH21 ARG A 209      15.181 -17.954   0.357  1.00 10.00      A   
ATOM   1977 HH22 ARG A 209      16.947 -18.221   0.579  1.00 10.00      A   
ATOM   1978  C   ARG A 209      12.052 -19.545  -6.236  1.00 10.00      A   
ATOM   1979  O   ARG A 209      11.383 -20.039  -5.331  1.00 10.00      A   
ATOM   1980  N   CYS A 210      11.591 -18.579  -7.016  1.00 10.00      A   
ATOM   1981  HN  CYS A 210      12.172 -18.202  -7.711  1.00 10.00      A   
ATOM   1982  CA  CYS A 210      10.238 -18.061  -6.857  1.00 10.00      A   
ATOM   1983  CB  CYS A 210      10.214 -16.836  -5.940  1.00 10.00      A   
ATOM   1984  SG  CYS A 210      10.647 -17.196  -4.220  1.00 10.00      A   
ATOM   1985  HG  CYS A 210      11.178 -18.414  -4.185  1.00 10.00      A   
ATOM   1986  C   CYS A 210       9.604 -17.751  -8.211  1.00 10.00      A   
ATOM   1987  O   CYS A 210       9.558 -16.596  -8.635  1.00 10.00      A   
ATOM   1988  N   PRO A 211       9.112 -18.790  -8.908  1.00 10.00      A   
ATOM   1989  CA  PRO A 211       8.475 -18.637 -10.222  1.00 10.00      A   
ATOM   1990  CB  PRO A 211       8.289 -20.080 -10.699  1.00 10.00      A   
ATOM   1991  CG  PRO A 211       8.226 -20.882  -9.448  1.00 10.00      A   
ATOM   1992  CD  PRO A 211       9.146 -20.199  -8.474  1.00 10.00      A   
ATOM   1993  C   PRO A 211       7.124 -17.933 -10.134  1.00 10.00      A   
ATOM   1994  O   PRO A 211       6.549 -17.538 -11.147  1.00 10.00      A   
ATOM   1995  N   ASN A 212       6.616 -17.782  -8.915  1.00 10.00      A   
ATOM   1996  HN  ASN A 212       7.113 -18.124  -8.141  1.00 10.00      A   
ATOM   1997  CA  ASN A 212       5.336 -17.123  -8.701  1.00 10.00      A   
ATOM   1998  CB  ASN A 212       4.600 -17.718  -7.496  1.00 10.00      A   
ATOM   1999  CG  ASN A 212       3.818 -18.969  -7.849  1.00 10.00      A   
ATOM   2000  OD1 ASN A 212       3.385 -19.147  -8.991  1.00 10.00      A   
ATOM   2001  ND2 ASN A 212       3.624 -19.842  -6.869  1.00 10.00      A   
ATOM   2002 HD21 ASN A 212       3.992 -19.636  -5.982  1.00 10.00      A   
ATOM   2003 HD22 ASN A 212       3.123 -20.660  -7.070  1.00 10.00      A   
ATOM   2004  C   ASN A 212       5.512 -15.622  -8.525  1.00 10.00      A   
ATOM   2005  O   ASN A 212       4.542 -14.899  -8.316  1.00 10.00      A   
ATOM   2006  N   LEU A 213       6.756 -15.165  -8.608  1.00 10.00      A   
ATOM   2007  HN  LEU A 213       7.487 -15.798  -8.766  1.00 10.00      A   
ATOM   2008  CA  LEU A 213       7.067 -13.750  -8.466  1.00 10.00      A   
ATOM   2009  CB  LEU A 213       8.585 -13.543  -8.419  1.00 10.00      A   
ATOM   2010  CG  LEU A 213       9.072 -12.150  -8.022  1.00 10.00      A   
ATOM   2011  CD1 LEU A 213       8.820 -11.897  -6.545  1.00 10.00      A   
ATOM   2012  CD2 LEU A 213      10.545 -11.992  -8.355  1.00 10.00      A   
ATOM   2013  C   LEU A 213       6.459 -12.963  -9.622  1.00 10.00      A   
ATOM   2014  O   LEU A 213       6.853 -13.128 -10.777  1.00 10.00      A   
ATOM   2015  N   LYS A 214       5.479 -12.134  -9.307  1.00 10.00      A   
ATOM   2016  HN  LYS A 214       5.198 -12.064  -8.368  1.00 10.00      A   
ATOM   2017  CA  LYS A 214       4.805 -11.334 -10.316  1.00 10.00      A   
ATOM   2018  CB  LYS A 214       3.291 -11.517 -10.230  1.00 10.00      A   
ATOM   2019  CG  LYS A 214       2.822 -12.956 -10.371  1.00 10.00      A   
ATOM   2020  CD  LYS A 214       3.085 -13.497 -11.767  1.00 10.00      A   
ATOM   2021  CE  LYS A 214       2.707 -14.966 -11.865  1.00 10.00      A   
ATOM   2022  NZ  LYS A 214       1.247 -15.182 -11.665  1.00 10.00      A   
ATOM   2023  HZ1 LYS A 214       0.943 -14.784 -10.754  1.00 10.00      A   
ATOM   2024  HZ2 LYS A 214       1.033 -16.200 -11.671  1.00 10.00      A   
ATOM   2025  HZ3 LYS A 214       0.708 -14.725 -12.428  1.00 10.00      A   
ATOM   2026  C   LYS A 214       5.151  -9.859 -10.187  1.00 10.00      A   
ATOM   2027  O   LYS A 214       5.123  -9.122 -11.174  1.00 10.00      A   
ATOM   2028  N   SER A 215       5.480  -9.432  -8.980  1.00 10.00      A   
ATOM   2029  HN  SER A 215       5.506 -10.068  -8.233  1.00 10.00      A   
ATOM   2030  CA  SER A 215       5.820  -8.040  -8.736  1.00 10.00      A   
ATOM   2031  CB  SER A 215       4.712  -7.349  -7.932  1.00 10.00      A   
ATOM   2032  OG  SER A 215       4.888  -5.940  -7.908  1.00 10.00      A   
ATOM   2033  HG  SER A 215       4.031  -5.510  -7.801  1.00 10.00      A   
ATOM   2034  C   SER A 215       7.151  -7.935  -8.006  1.00 10.00      A   
ATOM   2035  O   SER A 215       7.309  -8.457  -6.900  1.00 10.00      A   
ATOM   2036  N   LEU A 216       8.107  -7.263  -8.634  1.00 10.00      A   
ATOM   2037  HN  LEU A 216       7.912  -6.861  -9.515  1.00 10.00      A   
ATOM   2038  CA  LEU A 216       9.430  -7.082  -8.051  1.00 10.00      A   
ATOM   2039  CB  LEU A 216      10.462  -8.002  -8.715  1.00 10.00      A   
ATOM   2040  CG  LEU A 216      11.854  -8.031  -8.066  1.00 10.00      A   
ATOM   2041  CD1 LEU A 216      11.787  -8.641  -6.675  1.00 10.00      A   
ATOM   2042  CD2 LEU A 216      12.850  -8.782  -8.937  1.00 10.00      A   
ATOM   2043  C   LEU A 216       9.868  -5.625  -8.162  1.00 10.00      A   
ATOM   2044  O   LEU A 216      10.234  -5.152  -9.239  1.00 10.00      A   
ATOM   2045  N   LYS A 217       9.814  -4.918  -7.046  1.00 10.00      A   
ATOM   2046  HN  LYS A 217       9.519  -5.358  -6.216  1.00 10.00      A   
ATOM   2047  CA  LYS A 217      10.199  -3.516  -7.001  1.00 10.00      A   
ATOM   2048  CB  LYS A 217       9.047  -2.665  -6.458  1.00 10.00      A   
ATOM   2049  CG  LYS A 217       7.761  -2.783  -7.266  1.00 10.00      A   
ATOM   2050  CD  LYS A 217       6.567  -2.207  -6.518  1.00 10.00      A   
ATOM   2051  CE  LYS A 217       5.279  -2.454  -7.288  1.00 10.00      A   
ATOM   2052  NZ  LYS A 217       4.083  -1.963  -6.556  1.00 10.00      A   
ATOM   2053  HZ1 LYS A 217       4.033  -2.402  -5.619  1.00 10.00      A   
ATOM   2054  HZ2 LYS A 217       3.219  -2.206  -7.082  1.00 10.00      A   
ATOM   2055  HZ3 LYS A 217       4.128  -0.930  -6.444  1.00 10.00      A   
ATOM   2056  C   LYS A 217      11.449  -3.350  -6.144  1.00 10.00      A   
ATOM   2057  O   LYS A 217      11.406  -3.497  -4.920  1.00 10.00      A   
ATOM   2058  N   LEU A 218      12.558  -3.047  -6.795  1.00 10.00      A   
ATOM   2059  HN  LEU A 218      12.515  -2.896  -7.764  1.00 10.00      A   
ATOM   2060  CA  LEU A 218      13.831  -2.892  -6.112  1.00 10.00      A   
ATOM   2061  CB  LEU A 218      14.973  -3.356  -7.020  1.00 10.00      A   
ATOM   2062  CG  LEU A 218      14.857  -4.784  -7.561  1.00 10.00      A   
ATOM   2063  CD1 LEU A 218      15.989  -5.087  -8.525  1.00 10.00      A   
ATOM   2064  CD2 LEU A 218      14.846  -5.793  -6.422  1.00 10.00      A   
ATOM   2065  C   LEU A 218      14.052  -1.450  -5.673  1.00 10.00      A   
ATOM   2066  O   LEU A 218      13.209  -0.580  -5.906  1.00 10.00      A   
ATOM   2067  N   ASN A 219      15.189  -1.201  -5.041  1.00 10.00      A   
ATOM   2068  HN  ASN A 219      15.827  -1.934  -4.898  1.00 10.00      A   
ATOM   2069  CA  ASN A 219      15.517   0.135  -4.562  1.00 10.00      A   
ATOM   2070  CB  ASN A 219      15.793   0.142  -3.050  1.00 10.00      A   
ATOM   2071  CG  ASN A 219      17.094  -0.533  -2.646  1.00 10.00      A   
ATOM   2072  OD1 ASN A 219      17.601  -1.418  -3.336  1.00 10.00      A   
ATOM   2073  ND2 ASN A 219      17.645  -0.117  -1.516  1.00 10.00      A   
ATOM   2074 HD21 ASN A 219      17.189   0.596  -1.013  1.00 10.00      A   
ATOM   2075 HD22 ASN A 219      18.475  -0.553  -1.209  1.00 10.00      A   
ATOM   2076  C   ASN A 219      16.676   0.752  -5.345  1.00 10.00      A   
ATOM   2077  O   ASN A 219      17.219   0.139  -6.265  1.00 10.00      A   
ATOM   2078  N   ARG A 220      17.065   1.962  -4.951  1.00 10.00      A   
ATOM   2079  HN  ARG A 220      16.607   2.377  -4.188  1.00 10.00      A   
ATOM   2080  CA  ARG A 220      18.142   2.701  -5.610  1.00 10.00      A   
ATOM   2081  CB  ARG A 220      18.109   4.172  -5.174  1.00 10.00      A   
ATOM   2082  CG  ARG A 220      18.775   5.141  -6.141  1.00 10.00      A   
ATOM   2083  CD  ARG A 220      18.774   6.559  -5.585  1.00 10.00      A   
ATOM   2084  NE  ARG A 220      19.334   7.532  -6.526  1.00 10.00      A   
ATOM   2085  HE  ARG A 220      19.777   7.179  -7.331  1.00 10.00      A   
ATOM   2086  CZ  ARG A 220      19.301   8.851  -6.332  1.00 10.00      A   
ATOM   2087  NH1 ARG A 220      18.757   9.350  -5.232  1.00 10.00      A   
ATOM   2088 HH11 ARG A 220      18.735  10.382  -5.083  1.00 10.00      A   
ATOM   2089 HH12 ARG A 220      18.355   8.715  -4.507  1.00 10.00      A   
ATOM   2090  NH2 ARG A 220      19.815   9.678  -7.233  1.00 10.00      A   
ATOM   2091 HH21 ARG A 220      20.253   9.312  -8.110  1.00 10.00      A   
ATOM   2092 HH22 ARG A 220      19.779  10.712  -7.071  1.00 10.00      A   
ATOM   2093  C   ARG A 220      19.527   2.101  -5.335  1.00 10.00      A   
ATOM   2094  O   ARG A 220      20.539   2.614  -5.820  1.00 10.00      A   
ATOM   2095  N   ALA A 221      19.578   1.015  -4.572  1.00 10.00      A   
ATOM   2096  HN  ALA A 221      18.746   0.639  -4.216  1.00 10.00      A   
ATOM   2097  CA  ALA A 221      20.847   0.366  -4.254  1.00 10.00      A   
ATOM   2098  CB  ALA A 221      20.753  -0.380  -2.936  1.00 10.00      A   
ATOM   2099  C   ALA A 221      21.286  -0.577  -5.370  1.00 10.00      A   
ATOM   2100  O   ALA A 221      22.465  -0.923  -5.476  1.00 10.00      A   
ATOM   2101  N   VAL A 222      20.335  -0.988  -6.198  1.00 10.00      A   
ATOM   2102  HN  VAL A 222      19.416  -0.672  -6.067  1.00 10.00      A   
ATOM   2103  CA  VAL A 222      20.624  -1.886  -7.305  1.00 10.00      A   
ATOM   2104  CB  VAL A 222      19.422  -2.797  -7.629  1.00 10.00      A   
ATOM   2105  CG1 VAL A 222      19.771  -3.779  -8.738  1.00 10.00      A   
ATOM   2106  CG2 VAL A 222      18.951  -3.535  -6.385  1.00 10.00      A   
ATOM   2107  C   VAL A 222      20.987  -1.076  -8.543  1.00 10.00      A   
ATOM   2108  O   VAL A 222      20.206  -0.231  -8.983  1.00 10.00      A   
ATOM   2109  N   PRO A 223      22.187  -1.306  -9.098  1.00 10.00      A   
ATOM   2110  CA  PRO A 223      22.669  -0.597 -10.288  1.00 10.00      A   
ATOM   2111  CB  PRO A 223      24.157  -0.935 -10.316  1.00 10.00      A   
ATOM   2112  CG  PRO A 223      24.260  -2.251  -9.632  1.00 10.00      A   
ATOM   2113  CD  PRO A 223      23.173  -2.279  -8.598  1.00 10.00      A   
ATOM   2114  C   PRO A 223      21.992  -1.071 -11.575  1.00 10.00      A   
ATOM   2115  O   PRO A 223      21.468  -2.187 -11.648  1.00 10.00      A   
ATOM   2116  N   LEU A 224      22.016  -0.213 -12.586  1.00 10.00      A   
ATOM   2117  HN  LEU A 224      22.462   0.652 -12.458  1.00 10.00      A   
ATOM   2118  CA  LEU A 224      21.407  -0.511 -13.878  1.00 10.00      A   
ATOM   2119  CB  LEU A 224      21.347   0.762 -14.732  1.00 10.00      A   
ATOM   2120  CG  LEU A 224      20.710   0.637 -16.120  1.00 10.00      A   
ATOM   2121  CD1 LEU A 224      19.228   0.310 -16.013  1.00 10.00      A   
ATOM   2122  CD2 LEU A 224      20.927   1.909 -16.924  1.00 10.00      A   
ATOM   2123  C   LEU A 224      22.187  -1.596 -14.611  1.00 10.00      A   
ATOM   2124  O   LEU A 224      21.625  -2.365 -15.390  1.00 10.00      A   
ATOM   2125  N   GLU A 225      23.484  -1.678 -14.337  1.00 10.00      A   
ATOM   2126  HN  GLU A 225      23.885  -1.047 -13.690  1.00 10.00      A   
ATOM   2127  CA  GLU A 225      24.339  -2.666 -14.981  1.00 10.00      A   
ATOM   2128  CB  GLU A 225      25.806  -2.223 -14.948  1.00 10.00      A   
ATOM   2129  CG  GLU A 225      26.029  -0.755 -15.272  1.00 10.00      A   
ATOM   2130  CD  GLU A 225      26.150   0.099 -14.026  1.00 10.00      A   
ATOM   2131  OE1 GLU A 225      25.146   0.236 -13.295  1.00 10.00      A   
ATOM   2132  OE2 GLU A 225      27.252   0.631 -13.768  1.00 10.00      A   
ATOM   2133  C   GLU A 225      24.202  -4.048 -14.346  1.00 10.00      A   
ATOM   2134  O   GLU A 225      25.005  -4.941 -14.621  1.00 10.00      A   
ATOM   2135  N   LYS A 226      23.194  -4.225 -13.495  1.00 10.00      A   
ATOM   2136  HN  LYS A 226      22.587  -3.476 -13.305  1.00 10.00      A   
ATOM   2137  CA  LYS A 226      22.971  -5.509 -12.837  1.00 10.00      A   
ATOM   2138  CB  LYS A 226      23.488  -5.463 -11.395  1.00 10.00      A   
ATOM   2139  CG  LYS A 226      24.999  -5.339 -11.261  1.00 10.00      A   
ATOM   2140  CD  LYS A 226      25.692  -6.682 -11.424  1.00 10.00      A   
ATOM   2141  CE  LYS A 226      27.197  -6.536 -11.273  1.00 10.00      A   
ATOM   2142  NZ  LYS A 226      27.869  -7.838 -11.011  1.00 10.00      A   
ATOM   2143  HZ1 LYS A 226      27.379  -8.344 -10.246  1.00 10.00      A   
ATOM   2144  HZ2 LYS A 226      28.856  -7.680 -10.725  1.00 10.00      A   
ATOM   2145  HZ3 LYS A 226      27.862  -8.433 -11.863  1.00 10.00      A   
ATOM   2146  C   LYS A 226      21.489  -5.876 -12.834  1.00 10.00      A   
ATOM   2147  O   LYS A 226      21.055  -6.749 -12.082  1.00 10.00      A   
ATOM   2148  N   LEU A 227      20.718  -5.218 -13.686  1.00 10.00      A   
ATOM   2149  HN  LEU A 227      21.124  -4.560 -14.288  1.00 10.00      A   
ATOM   2150  CA  LEU A 227      19.281  -5.463 -13.761  1.00 10.00      A   
ATOM   2151  CB  LEU A 227      18.531  -4.173 -14.107  1.00 10.00      A   
ATOM   2152  CG  LEU A 227      18.302  -3.195 -12.952  1.00 10.00      A   
ATOM   2153  CD1 LEU A 227      17.763  -1.873 -13.472  1.00 10.00      A   
ATOM   2154  CD2 LEU A 227      17.342  -3.790 -11.933  1.00 10.00      A   
ATOM   2155  C   LEU A 227      18.940  -6.555 -14.769  1.00 10.00      A   
ATOM   2156  O   LEU A 227      17.946  -7.271 -14.613  1.00 10.00      A   
ATOM   2157  N   ALA A 228      19.780  -6.695 -15.787  1.00 10.00      A   
ATOM   2158  HN  ALA A 228      20.573  -6.113 -15.834  1.00 10.00      A   
ATOM   2159  CA  ALA A 228      19.569  -7.683 -16.839  1.00 10.00      A   
ATOM   2160  CB  ALA A 228      20.663  -7.580 -17.887  1.00 10.00      A   
ATOM   2161  C   ALA A 228      19.492  -9.103 -16.287  1.00 10.00      A   
ATOM   2162  O   ALA A 228      18.737  -9.935 -16.791  1.00 10.00      A   
ATOM   2163  N   THR A 229      20.276  -9.376 -15.256  1.00 10.00      A   
ATOM   2164  HN  THR A 229      20.867  -8.676 -14.902  1.00 10.00      A   
ATOM   2165  CA  THR A 229      20.298 -10.696 -14.644  1.00 10.00      A   
ATOM   2166  CB  THR A 229      21.417 -10.795 -13.590  1.00 10.00      A   
ATOM   2167  OG1 THR A 229      22.456  -9.858 -13.920  1.00 10.00      A   
ATOM   2168  HG1 THR A 229      23.053  -9.768 -13.166  1.00 10.00      A   
ATOM   2169  CG2 THR A 229      22.001 -12.202 -13.566  1.00 10.00      A   
ATOM   2170  C   THR A 229      18.948 -11.039 -14.008  1.00 10.00      A   
ATOM   2171  O   THR A 229      18.436 -12.144 -14.182  1.00 10.00      A   
ATOM   2172  N   LEU A 230      18.362 -10.074 -13.306  1.00 10.00      A   
ATOM   2173  HN  LEU A 230      18.804  -9.202 -13.230  1.00 10.00      A   
ATOM   2174  CA  LEU A 230      17.081 -10.274 -12.640  1.00 10.00      A   
ATOM   2175  CB  LEU A 230      16.768  -9.080 -11.738  1.00 10.00      A   
ATOM   2176  CG  LEU A 230      17.768  -8.802 -10.615  1.00 10.00      A   
ATOM   2177  CD1 LEU A 230      18.072  -7.315 -10.536  1.00 10.00      A   
ATOM   2178  CD2 LEU A 230      17.222  -9.303  -9.289  1.00 10.00      A   
ATOM   2179  C   LEU A 230      15.950 -10.479 -13.648  1.00 10.00      A   
ATOM   2180  O   LEU A 230      15.042 -11.284 -13.425  1.00 10.00      A   
ATOM   2181  N   LEU A 231      16.026  -9.763 -14.765  1.00 10.00      A   
ATOM   2182  HN  LEU A 231      16.788  -9.158 -14.889  1.00 10.00      A   
ATOM   2183  CA  LEU A 231      15.007  -9.847 -15.811  1.00 10.00      A   
ATOM   2184  CB  LEU A 231      15.190  -8.723 -16.832  1.00 10.00      A   
ATOM   2185  CG  LEU A 231      15.077  -7.303 -16.279  1.00 10.00      A   
ATOM   2186  CD1 LEU A 231      15.486  -6.281 -17.327  1.00 10.00      A   
ATOM   2187  CD2 LEU A 231      13.669  -7.034 -15.774  1.00 10.00      A   
ATOM   2188  C   LEU A 231      15.019 -11.205 -16.509  1.00 10.00      A   
ATOM   2189  O   LEU A 231      14.003 -11.660 -17.029  1.00 10.00      A   
ATOM   2190  N   GLN A 232      16.171 -11.852 -16.509  1.00 10.00      A   
ATOM   2191  HN  GLN A 232      16.949 -11.441 -16.079  1.00 10.00      A   
ATOM   2192  CA  GLN A 232      16.309 -13.157 -17.142  1.00 10.00      A   
ATOM   2193  CB  GLN A 232      17.731 -13.355 -17.676  1.00 10.00      A   
ATOM   2194  CG  GLN A 232      18.120 -12.378 -18.780  1.00 10.00      A   
ATOM   2195  CD  GLN A 232      17.391 -12.627 -20.089  1.00 10.00      A   
ATOM   2196  OE1 GLN A 232      16.291 -13.175 -20.110  1.00 10.00      A   
ATOM   2197  NE2 GLN A 232      17.993 -12.205 -21.188  1.00 10.00      A   
ATOM   2198 HE21 GLN A 232      18.866 -11.759 -21.099  1.00 10.00      A   
ATOM   2199 HE22 GLN A 232      17.549 -12.356 -22.044  1.00 10.00      A   
ATOM   2200  C   GLN A 232      15.910 -14.281 -16.185  1.00 10.00      A   
ATOM   2201  O   GLN A 232      15.694 -15.423 -16.601  1.00 10.00      A   
ATOM   2202  N   ARG A 233      15.794 -13.942 -14.908  1.00 10.00      A   
ATOM   2203  HN  ARG A 233      15.966 -13.011 -14.645  1.00 10.00      A   
ATOM   2204  CA  ARG A 233      15.413 -14.908 -13.886  1.00 10.00      A   
ATOM   2205  CB  ARG A 233      15.986 -14.513 -12.521  1.00 10.00      A   
ATOM   2206  CG  ARG A 233      17.504 -14.551 -12.433  1.00 10.00      A   
ATOM   2207  CD  ARG A 233      18.037 -15.959 -12.606  1.00 10.00      A   
ATOM   2208  NE  ARG A 233      19.420 -16.065 -12.157  1.00 10.00      A   
ATOM   2209  HE  ARG A 233      19.821 -15.263 -11.751  1.00 10.00      A   
ATOM   2210  CZ  ARG A 233      20.157 -17.167 -12.267  1.00 10.00      A   
ATOM   2211  NH1 ARG A 233      19.651 -18.261 -12.821  1.00 10.00      A   
ATOM   2212 HH11 ARG A 233      18.671 -18.265 -13.179  1.00 10.00      A   
ATOM   2213 HH12 ARG A 233      20.231 -19.125 -12.897  1.00 10.00      A   
ATOM   2214  NH2 ARG A 233      21.400 -17.184 -11.814  1.00 10.00      A   
ATOM   2215 HH21 ARG A 233      21.978 -18.047 -11.904  1.00 10.00      A   
ATOM   2216 HH22 ARG A 233      21.809 -16.331 -11.357  1.00 10.00      A   
ATOM   2217  C   ARG A 233      13.896 -15.022 -13.796  1.00 10.00      A   
ATOM   2218  O   ARG A 233      13.354 -16.123 -13.717  1.00 10.00      A   
ATOM   2219  N   ALA A 234      13.216 -13.880 -13.830  1.00 10.00      A   
ATOM   2220  HN  ALA A 234      13.704 -13.035 -13.924  1.00 10.00      A   
ATOM   2221  CA  ALA A 234      11.761 -13.853 -13.741  1.00 10.00      A   
ATOM   2222  CB  ALA A 234      11.318 -13.188 -12.444  1.00 10.00      A   
ATOM   2223  C   ALA A 234      11.140 -13.149 -14.943  1.00 10.00      A   
ATOM   2224  O   ALA A 234      10.887 -11.947 -14.904  1.00 10.00      A   
ATOM   2225  N   PRO A 235      10.904 -13.887 -16.039  1.00 10.00      A   
ATOM   2226  CA  PRO A 235      10.304 -13.332 -17.254  1.00 10.00      A   
ATOM   2227  CB  PRO A 235      10.723 -14.342 -18.321  1.00 10.00      A   
ATOM   2228  CG  PRO A 235      10.789 -15.640 -17.595  1.00 10.00      A   
ATOM   2229  CD  PRO A 235      11.231 -15.320 -16.191  1.00 10.00      A   
ATOM   2230  C   PRO A 235       8.782 -13.273 -17.158  1.00 10.00      A   
ATOM   2231  O   PRO A 235       8.104 -12.773 -18.059  1.00 10.00      A   
ATOM   2232  N   GLN A 236       8.247 -13.795 -16.063  1.00 10.00      A   
ATOM   2233  HN  GLN A 236       8.837 -14.186 -15.384  1.00 10.00      A   
ATOM   2234  CA  GLN A 236       6.812 -13.802 -15.843  1.00 10.00      A   
ATOM   2235  CB  GLN A 236       6.376 -15.100 -15.146  1.00 10.00      A   
ATOM   2236  CG  GLN A 236       6.655 -15.155 -13.646  1.00 10.00      A   
ATOM   2237  CD  GLN A 236       8.115 -15.376 -13.308  1.00 10.00      A   
ATOM   2238  OE1 GLN A 236       8.865 -15.959 -14.089  1.00 10.00      A   
ATOM   2239  NE2 GLN A 236       8.525 -14.920 -12.137  1.00 10.00      A   
ATOM   2240 HE21 GLN A 236       7.868 -14.460 -11.563  1.00 10.00      A   
ATOM   2241 HE22 GLN A 236       9.461 -15.064 -11.883  1.00 10.00      A   
ATOM   2242  C   GLN A 236       6.392 -12.594 -15.016  1.00 10.00      A   
ATOM   2243  O   GLN A 236       5.241 -12.486 -14.600  1.00 10.00      A   
ATOM   2244  N   LEU A 237       7.342 -11.698 -14.774  1.00 10.00      A   
ATOM   2245  HN  LEU A 237       8.239 -11.846 -15.135  1.00 10.00      A   
ATOM   2246  CA  LEU A 237       7.086 -10.498 -13.994  1.00 10.00      A   
ATOM   2247  CB  LEU A 237       8.382  -9.714 -13.787  1.00 10.00      A   
ATOM   2248  CG  LEU A 237       8.543  -9.040 -12.424  1.00 10.00      A   
ATOM   2249  CD1 LEU A 237       8.677 -10.083 -11.325  1.00 10.00      A   
ATOM   2250  CD2 LEU A 237       9.739  -8.102 -12.427  1.00 10.00      A   
ATOM   2251  C   LEU A 237       6.045  -9.612 -14.674  1.00 10.00      A   
ATOM   2252  O   LEU A 237       6.104  -9.383 -15.882  1.00 10.00      A   
ATOM   2253  N   GLU A 238       5.090  -9.132 -13.893  1.00 10.00      A   
ATOM   2254  HN  GLU A 238       5.090  -9.366 -12.939  1.00 10.00      A   
ATOM   2255  CA  GLU A 238       4.036  -8.274 -14.409  1.00 10.00      A   
ATOM   2256  CB  GLU A 238       2.674  -8.752 -13.910  1.00 10.00      A   
ATOM   2257  CG  GLU A 238       2.396 -10.220 -14.199  1.00 10.00      A   
ATOM   2258  CD  GLU A 238       1.003 -10.635 -13.787  1.00 10.00      A   
ATOM   2259  OE1 GLU A 238       0.557 -10.228 -12.695  1.00 10.00      A   
ATOM   2260  OE2 GLU A 238       0.339 -11.369 -14.552  1.00 10.00      A   
ATOM   2261  C   GLU A 238       4.272  -6.830 -13.988  1.00 10.00      A   
ATOM   2262  O   GLU A 238       3.923  -5.892 -14.703  1.00 10.00      A   
ATOM   2263  N   GLU A 239       4.863  -6.656 -12.820  1.00 10.00      A   
ATOM   2264  HN  GLU A 239       5.114  -7.444 -12.289  1.00 10.00      A   
ATOM   2265  CA  GLU A 239       5.160  -5.330 -12.301  1.00 10.00      A   
ATOM   2266  CB  GLU A 239       4.281  -4.997 -11.095  1.00 10.00      A   
ATOM   2267  CG  GLU A 239       2.812  -4.796 -11.431  1.00 10.00      A   
ATOM   2268  CD  GLU A 239       2.028  -4.179 -10.288  1.00 10.00      A   
ATOM   2269  OE1 GLU A 239       2.004  -2.935 -10.183  1.00 10.00      A   
ATOM   2270  OE2 GLU A 239       1.419  -4.933  -9.500  1.00 10.00      A   
ATOM   2271  C   GLU A 239       6.633  -5.234 -11.937  1.00 10.00      A   
ATOM   2272  O   GLU A 239       7.114  -5.957 -11.063  1.00 10.00      A   
ATOM   2273  N   LEU A 240       7.347  -4.347 -12.616  1.00 10.00      A   
ATOM   2274  HN  LEU A 240       6.902  -3.781 -13.286  1.00 10.00      A   
ATOM   2275  CA  LEU A 240       8.771  -4.174 -12.377  1.00 10.00      A   
ATOM   2276  CB  LEU A 240       9.557  -4.377 -13.678  1.00 10.00      A   
ATOM   2277  CG  LEU A 240      11.063  -4.108 -13.623  1.00 10.00      A   
ATOM   2278  CD1 LEU A 240      11.762  -5.114 -12.724  1.00 10.00      A   
ATOM   2279  CD2 LEU A 240      11.660  -4.130 -15.022  1.00 10.00      A   
ATOM   2280  C   LEU A 240       9.086  -2.806 -11.783  1.00 10.00      A   
ATOM   2281  O   LEU A 240       8.597  -1.775 -12.254  1.00 10.00      A   
ATOM   2282  N   GLY A 241       9.894  -2.811 -10.735  1.00 10.00      A   
ATOM   2283  HN  GLY A 241      10.215  -3.671 -10.379  1.00 10.00      A   
ATOM   2284  CA  GLY A 241      10.298  -1.582 -10.096  1.00 10.00      A   
ATOM   2285  C   GLY A 241      11.796  -1.400 -10.199  1.00 10.00      A   
ATOM   2286  O   GLY A 241      12.539  -1.854  -9.333  1.00 10.00      A   
ATOM   2287  N   THR A 242      12.239  -0.769 -11.277  1.00 10.00      A   
ATOM   2288  HN  THR A 242      11.593  -0.445 -11.939  1.00 10.00      A   
ATOM   2289  CA  THR A 242      13.656  -0.533 -11.509  1.00 10.00      A   
ATOM   2290  CB  THR A 242      13.901  -0.161 -12.982  1.00 10.00      A   
ATOM   2291  OG1 THR A 242      12.763   0.552 -13.488  1.00 10.00      A   
ATOM   2292  HG1 THR A 242      12.409   1.125 -12.801  1.00 10.00      A   
ATOM   2293  CG2 THR A 242      14.106  -1.413 -13.819  1.00 10.00      A   
ATOM   2294  C   THR A 242      14.168   0.588 -10.618  1.00 10.00      A   
ATOM   2295  O   THR A 242      13.593   1.672 -10.589  1.00 10.00      A   
ATOM   2296  N   GLY A 243      15.248   0.325  -9.903  1.00 10.00      A   
ATOM   2297  HN  GLY A 243      15.673  -0.555  -9.982  1.00 10.00      A   
ATOM   2298  CA  GLY A 243      15.810   1.323  -9.016  1.00 10.00      A   
ATOM   2299  C   GLY A 243      16.707   2.310  -9.737  1.00 10.00      A   
ATOM   2300  O   GLY A 243      16.234   3.292 -10.313  1.00 10.00      A   
ATOM   2301  N   GLY A 244      18.002   2.050  -9.699  1.00 10.00      A   
ATOM   2302  HN  GLY A 244      18.312   1.250  -9.234  1.00 10.00      A   
ATOM   2303  CA  GLY A 244      18.956   2.921 -10.348  1.00 10.00      A   
ATOM   2304  C   GLY A 244      18.910   2.780 -11.851  1.00 10.00      A   
ATOM   2305  O   GLY A 244      19.079   1.682 -12.379  1.00 10.00      A   
ATOM   2306  N   TYR A 245      18.680   3.889 -12.542  1.00 10.00      A   
ATOM   2307  HN  TYR A 245      18.555   4.738 -12.061  1.00 10.00      A   
ATOM   2308  CA  TYR A 245      18.598   3.876 -13.997  1.00 10.00      A   
ATOM   2309  CB  TYR A 245      17.220   4.364 -14.450  1.00 10.00      A   
ATOM   2310  CG  TYR A 245      16.711   3.680 -15.699  1.00 10.00      A   
ATOM   2311  CD1 TYR A 245      16.250   2.369 -15.664  1.00 10.00      A   
ATOM   2312  CD2 TYR A 245      16.694   4.346 -16.917  1.00 10.00      A   
ATOM   2313  CE1 TYR A 245      15.788   1.743 -16.808  1.00 10.00      A   
ATOM   2314  CE2 TYR A 245      16.235   3.730 -18.062  1.00 10.00      A   
ATOM   2315  CZ  TYR A 245      15.785   2.432 -18.003  1.00 10.00      A   
ATOM   2316  OH  TYR A 245      15.326   1.822 -19.147  1.00 10.00      A   
ATOM   2317  HH  TYR A 245      15.894   2.069 -19.893  1.00 10.00      A   
ATOM   2318  C   TYR A 245      19.708   4.717 -14.620  1.00 10.00      A   
ATOM   2319  O   TYR A 245      19.572   5.229 -15.734  1.00 10.00      A   
ATOM   2320  N   THR A 246      20.803   4.850 -13.894  1.00 10.00      A   
ATOM   2321  HN  THR A 246      20.846   4.417 -13.017  1.00 10.00      A   
ATOM   2322  CA  THR A 246      21.943   5.617 -14.365  1.00 10.00      A   
ATOM   2323  CB  THR A 246      22.226   6.837 -13.455  1.00 10.00      A   
ATOM   2324  OG1 THR A 246      23.429   7.507 -13.861  1.00 10.00      A   
ATOM   2325  HG1 THR A 246      24.195   7.010 -13.545  1.00 10.00      A   
ATOM   2326  CG2 THR A 246      22.328   6.434 -11.992  1.00 10.00      A   
ATOM   2327  C   THR A 246      23.180   4.733 -14.483  1.00 10.00      A   
ATOM   2328  O   THR A 246      23.460   3.921 -13.599  1.00 10.00      A   
ATOM   2329  N   ALA A 247      23.907   4.881 -15.587  1.00 10.00      A   
ATOM   2330  HN  ALA A 247      23.635   5.543 -16.257  1.00 10.00      A   
ATOM   2331  CA  ALA A 247      25.110   4.094 -15.828  1.00 10.00      A   
ATOM   2332  CB  ALA A 247      24.743   2.641 -16.100  1.00 10.00      A   
ATOM   2333  C   ALA A 247      25.889   4.663 -17.009  1.00 10.00      A   
ATOM   2334  O   ALA A 247      25.383   5.517 -17.745  1.00 10.00      A   
ATOM   2335  N   GLU A 248      27.121   4.203 -17.175  1.00 10.00      A   
ATOM   2336  HN  GLU A 248      27.473   3.544 -16.541  1.00 10.00      A   
ATOM   2337  CA  GLU A 248      27.969   4.645 -18.271  1.00 10.00      A   
ATOM   2338  CB  GLU A 248      29.395   4.128 -18.068  1.00 10.00      A   
ATOM   2339  CG  GLU A 248      30.386   4.614 -19.112  1.00 10.00      A   
ATOM   2340  CD  GLU A 248      31.771   4.038 -18.912  1.00 10.00      A   
ATOM   2341  OE1 GLU A 248      32.502   4.525 -18.019  1.00 10.00      A   
ATOM   2342  OE2 GLU A 248      32.141   3.103 -19.654  1.00 10.00      A   
ATOM   2343  C   GLU A 248      27.407   4.123 -19.591  1.00 10.00      A   
ATOM   2344  O   GLU A 248      26.982   2.970 -19.672  1.00 10.00      A   
ATOM   2345  N   VAL A 249      27.397   4.973 -20.614  1.00 10.00      A   
ATOM   2346  HN  VAL A 249      27.762   5.877 -20.490  1.00 10.00      A   
ATOM   2347  CA  VAL A 249      26.867   4.592 -21.918  1.00 10.00      A   
ATOM   2348  CB  VAL A 249      26.717   5.802 -22.863  1.00 10.00      A   
ATOM   2349  CG1 VAL A 249      26.017   5.398 -24.151  1.00 10.00      A   
ATOM   2350  CG2 VAL A 249      25.966   6.934 -22.180  1.00 10.00      A   
ATOM   2351  C   VAL A 249      27.737   3.534 -22.588  1.00 10.00      A   
ATOM   2352  O   VAL A 249      28.887   3.797 -22.943  1.00 10.00      A   
ATOM   2353  N   ARG A 250      27.182   2.341 -22.734  1.00 10.00      A   
ATOM   2354  HN  ARG A 250      26.270   2.196 -22.396  1.00 10.00      A   
ATOM   2355  CA  ARG A 250      27.869   1.228 -23.361  1.00 10.00      A   
ATOM   2356  CB  ARG A 250      28.470   0.307 -22.298  1.00 10.00      A   
ATOM   2357  CG  ARG A 250      29.781   0.800 -21.712  1.00 10.00      A   
ATOM   2358  CD  ARG A 250      30.288  -0.126 -20.623  1.00 10.00      A   
ATOM   2359  NE  ARG A 250      30.484  -1.495 -21.101  1.00 10.00      A   
ATOM   2360  HE  ARG A 250      29.762  -1.894 -21.655  1.00 10.00      A   
ATOM   2361  CZ  ARG A 250      31.568  -2.220 -20.851  1.00 10.00      A   
ATOM   2362  NH1 ARG A 250      32.569  -1.702 -20.142  1.00 10.00      A   
ATOM   2363 HH11 ARG A 250      32.505  -0.723 -19.778  1.00 10.00      A   
ATOM   2364 HH12 ARG A 250      33.420  -2.272 -19.947  1.00 10.00      A   
ATOM   2365  NH2 ARG A 250      31.641  -3.472 -21.282  1.00 10.00      A   
ATOM   2366 HH21 ARG A 250      30.837  -3.892 -21.820  1.00 10.00      A   
ATOM   2367 HH22 ARG A 250      32.486  -4.051 -21.090  1.00 10.00      A   
ATOM   2368  C   ARG A 250      26.892   0.446 -24.235  1.00 10.00      A   
ATOM   2369  O   ARG A 250      25.790   0.114 -23.794  1.00 10.00      A   
ATOM   2370  N   PRO A 251      27.279   0.142 -25.484  1.00 10.00      A   
ATOM   2371  CA  PRO A 251      26.428  -0.599 -26.427  1.00 10.00      A   
ATOM   2372  CB  PRO A 251      27.290  -0.701 -27.690  1.00 10.00      A   
ATOM   2373  CG  PRO A 251      28.298   0.388 -27.552  1.00 10.00      A   
ATOM   2374  CD  PRO A 251      28.572   0.504 -26.083  1.00 10.00      A   
ATOM   2375  C   PRO A 251      26.069  -1.993 -25.920  1.00 10.00      A   
ATOM   2376  O   PRO A 251      24.940  -2.452 -26.089  1.00 10.00      A   
ATOM   2377  N   ASP A 252      27.023  -2.648 -25.272  1.00 10.00      A   
ATOM   2378  HN  ASP A 252      27.890  -2.215 -25.138  1.00 10.00      A   
ATOM   2379  CA  ASP A 252      26.810  -3.991 -24.747  1.00 10.00      A   
ATOM   2380  CB  ASP A 252      28.134  -4.677 -24.372  1.00 10.00      A   
ATOM   2381  CG  ASP A 252      28.880  -4.026 -23.221  1.00 10.00      A   
ATOM   2382  OD1 ASP A 252      29.647  -4.740 -22.536  1.00 10.00      A   
ATOM   2383  OD2 ASP A 252      28.727  -2.805 -23.004  1.00 10.00      A   
ATOM   2384  C   ASP A 252      25.810  -4.003 -23.593  1.00 10.00      A   
ATOM   2385  O   ASP A 252      24.928  -4.866 -23.534  1.00 10.00      A   
ATOM   2386  N   VAL A 253      25.937  -3.042 -22.688  1.00 10.00      A   
ATOM   2387  HN  VAL A 253      26.677  -2.397 -22.774  1.00 10.00      A   
ATOM   2388  CA  VAL A 253      25.023  -2.937 -21.553  1.00 10.00      A   
ATOM   2389  CB  VAL A 253      25.461  -1.826 -20.570  1.00 10.00      A   
ATOM   2390  CG1 VAL A 253      24.486  -1.722 -19.403  1.00 10.00      A   
ATOM   2391  CG2 VAL A 253      26.870  -2.091 -20.058  1.00 10.00      A   
ATOM   2392  C   VAL A 253      23.612  -2.645 -22.059  1.00 10.00      A   
ATOM   2393  O   VAL A 253      22.632  -3.242 -21.606  1.00 10.00      A   
ATOM   2394  N   TYR A 254      23.528  -1.740 -23.031  1.00 10.00      A   
ATOM   2395  HN  TYR A 254      24.349  -1.311 -23.353  1.00 10.00      A   
ATOM   2396  CA  TYR A 254      22.257  -1.362 -23.628  1.00 10.00      A   
ATOM   2397  CB  TYR A 254      22.466  -0.231 -24.642  1.00 10.00      A   
ATOM   2398  CG  TYR A 254      21.186   0.357 -25.188  1.00 10.00      A   
ATOM   2399  CD1 TYR A 254      20.367   1.150 -24.393  1.00 10.00      A   
ATOM   2400  CD2 TYR A 254      20.799   0.124 -26.499  1.00 10.00      A   
ATOM   2401  CE1 TYR A 254      19.198   1.693 -24.888  1.00 10.00      A   
ATOM   2402  CE2 TYR A 254      19.632   0.662 -27.004  1.00 10.00      A   
ATOM   2403  CZ  TYR A 254      18.835   1.445 -26.197  1.00 10.00      A   
ATOM   2404  OH  TYR A 254      17.674   1.984 -26.702  1.00 10.00      A   
ATOM   2405  HH  TYR A 254      17.221   1.321 -27.236  1.00 10.00      A   
ATOM   2406  C   TYR A 254      21.607  -2.563 -24.307  1.00 10.00      A   
ATOM   2407  O   TYR A 254      20.397  -2.775 -24.195  1.00 10.00      A   
ATOM   2408  N   SER A 255      22.420  -3.348 -25.006  1.00 10.00      A   
ATOM   2409  HN  SER A 255      23.374  -3.121 -25.059  1.00 10.00      A   
ATOM   2410  CA  SER A 255      21.936  -4.533 -25.698  1.00 10.00      A   
ATOM   2411  CB  SER A 255      23.068  -5.166 -26.515  1.00 10.00      A   
ATOM   2412  OG  SER A 255      22.582  -6.166 -27.397  1.00 10.00      A   
ATOM   2413  HG  SER A 255      22.475  -6.995 -26.917  1.00 10.00      A   
ATOM   2414  C   SER A 255      21.379  -5.538 -24.694  1.00 10.00      A   
ATOM   2415  O   SER A 255      20.277  -6.059 -24.871  1.00 10.00      A   
ATOM   2416  N   GLY A 256      22.141  -5.786 -23.629  1.00 10.00      A   
ATOM   2417  HN  GLY A 256      23.004  -5.323 -23.540  1.00 10.00      A   
ATOM   2418  CA  GLY A 256      21.717  -6.726 -22.607  1.00 10.00      A   
ATOM   2419  C   GLY A 256      20.384  -6.353 -21.990  1.00 10.00      A   
ATOM   2420  O   GLY A 256      19.493  -7.195 -21.859  1.00 10.00      A   
ATOM   2421  N   LEU A 257      20.243  -5.083 -21.631  1.00 10.00      A   
ATOM   2422  HN  LEU A 257      20.992  -4.462 -21.775  1.00 10.00      A   
ATOM   2423  CA  LEU A 257      19.013  -4.589 -21.029  1.00 10.00      A   
ATOM   2424  CB  LEU A 257      19.154  -3.115 -20.641  1.00 10.00      A   
ATOM   2425  CG  LEU A 257      20.103  -2.810 -19.482  1.00 10.00      A   
ATOM   2426  CD1 LEU A 257      20.344  -1.315 -19.373  1.00 10.00      A   
ATOM   2427  CD2 LEU A 257      19.542  -3.358 -18.177  1.00 10.00      A   
ATOM   2428  C   LEU A 257      17.828  -4.772 -21.968  1.00 10.00      A   
ATOM   2429  O   LEU A 257      16.785  -5.287 -21.573  1.00 10.00      A   
ATOM   2430  N   SER A 258      18.007  -4.372 -23.219  1.00 10.00      A   
ATOM   2431  HN  SER A 258      18.873  -3.986 -23.476  1.00 10.00      A   
ATOM   2432  CA  SER A 258      16.955  -4.481 -24.223  1.00 10.00      A   
ATOM   2433  CB  SER A 258      17.417  -3.865 -25.542  1.00 10.00      A   
ATOM   2434  OG  SER A 258      17.907  -2.551 -25.333  1.00 10.00      A   
ATOM   2435  HG  SER A 258      18.837  -2.592 -25.067  1.00 10.00      A   
ATOM   2436  C   SER A 258      16.506  -5.929 -24.437  1.00 10.00      A   
ATOM   2437  O   SER A 258      15.310  -6.203 -24.557  1.00 10.00      A   
ATOM   2438  N   VAL A 259      17.466  -6.851 -24.473  1.00 10.00      A   
ATOM   2439  HN  VAL A 259      18.402  -6.572 -24.361  1.00 10.00      A   
ATOM   2440  CA  VAL A 259      17.166  -8.265 -24.672  1.00 10.00      A   
ATOM   2441  CB  VAL A 259      18.443  -9.084 -24.977  1.00 10.00      A   
ATOM   2442  CG1 VAL A 259      18.138 -10.574 -25.050  1.00 10.00      A   
ATOM   2443  CG2 VAL A 259      19.071  -8.615 -26.282  1.00 10.00      A   
ATOM   2444  C   VAL A 259      16.450  -8.843 -23.455  1.00 10.00      A   
ATOM   2445  O   VAL A 259      15.508  -9.626 -23.590  1.00 10.00      A   
ATOM   2446  N   ALA A 260      16.904  -8.451 -22.272  1.00 10.00      A   
ATOM   2447  HN  ALA A 260      17.669  -7.834 -22.233  1.00 10.00      A   
ATOM   2448  CA  ALA A 260      16.307  -8.921 -21.030  1.00 10.00      A   
ATOM   2449  CB  ALA A 260      17.182  -8.549 -19.843  1.00 10.00      A   
ATOM   2450  C   ALA A 260      14.896  -8.361 -20.861  1.00 10.00      A   
ATOM   2451  O   ALA A 260      13.981  -9.070 -20.440  1.00 10.00      A   
ATOM   2452  N   LEU A 261      14.727  -7.089 -21.211  1.00 10.00      A   
ATOM   2453  HN  LEU A 261      15.500  -6.577 -21.543  1.00 10.00      A   
ATOM   2454  CA  LEU A 261      13.434  -6.423 -21.101  1.00 10.00      A   
ATOM   2455  CB  LEU A 261      13.575  -4.918 -21.324  1.00 10.00      A   
ATOM   2456  CG  LEU A 261      14.148  -4.120 -20.150  1.00 10.00      A   
ATOM   2457  CD1 LEU A 261      14.640  -2.761 -20.614  1.00 10.00      A   
ATOM   2458  CD2 LEU A 261      13.108  -3.961 -19.052  1.00 10.00      A   
ATOM   2459  C   LEU A 261      12.399  -7.019 -22.050  1.00 10.00      A   
ATOM   2460  O   LEU A 261      11.218  -7.101 -21.713  1.00 10.00      A   
ATOM   2461  N   SER A 262      12.844  -7.455 -23.226  1.00 10.00      A   
ATOM   2462  HN  SER A 262      13.798  -7.382 -23.440  1.00 10.00      A   
ATOM   2463  CA  SER A 262      11.935  -8.049 -24.202  1.00 10.00      A   
ATOM   2464  CB  SER A 262      12.526  -8.019 -25.614  1.00 10.00      A   
ATOM   2465  OG  SER A 262      13.925  -8.251 -25.593  1.00 10.00      A   
ATOM   2466  HG  SER A 262      14.385  -7.438 -25.333  1.00 10.00      A   
ATOM   2467  C   SER A 262      11.543  -9.468 -23.796  1.00 10.00      A   
ATOM   2468  O   SER A 262      10.605 -10.050 -24.342  1.00 10.00      A   
ATOM   2469  N   GLY A 263      12.273 -10.016 -22.831  1.00 10.00      A   
ATOM   2470  HN  GLY A 263      13.025  -9.512 -22.452  1.00 10.00      A   
ATOM   2471  CA  GLY A 263      11.983 -11.348 -22.346  1.00 10.00      A   
ATOM   2472  C   GLY A 263      10.737 -11.364 -21.486  1.00 10.00      A   
ATOM   2473  O   GLY A 263      10.059 -12.385 -21.375  1.00 10.00      A   
ATOM   2474  N   CYS A 264      10.435 -10.225 -20.881  1.00 10.00      A   
ATOM   2475  HN  CYS A 264      11.008  -9.444 -21.018  1.00 10.00      A   
ATOM   2476  CA  CYS A 264       9.262 -10.098 -20.038  1.00 10.00      A   
ATOM   2477  CB  CYS A 264       9.515  -9.054 -18.949  1.00 10.00      A   
ATOM   2478  SG  CYS A 264      11.186  -9.091 -18.256  1.00 10.00      A   
ATOM   2479  HG  CYS A 264      11.976  -9.714 -19.121  1.00 10.00      A   
ATOM   2480  C   CYS A 264       8.062  -9.698 -20.893  1.00 10.00      A   
ATOM   2481  O   CYS A 264       7.946  -8.550 -21.329  1.00 10.00      A   
ATOM   2482  N   LYS A 265       7.178 -10.649 -21.150  1.00 10.00      A   
ATOM   2483  HN  LYS A 265       7.316 -11.547 -20.782  1.00 10.00      A   
ATOM   2484  CA  LYS A 265       6.004 -10.386 -21.971  1.00 10.00      A   
ATOM   2485  CB  LYS A 265       5.730 -11.551 -22.928  1.00 10.00      A   
ATOM   2486  CG  LYS A 265       6.634 -11.580 -24.153  1.00 10.00      A   
ATOM   2487  CD  LYS A 265       7.808 -12.531 -23.965  1.00 10.00      A   
ATOM   2488  CE  LYS A 265       8.735 -12.510 -25.171  1.00 10.00      A   
ATOM   2489  NZ  LYS A 265       9.704 -13.640 -25.154  1.00 10.00      A   
ATOM   2490  HZ1 LYS A 265       9.202 -14.541 -25.036  1.00 10.00      A   
ATOM   2491  HZ2 LYS A 265      10.373 -13.529 -24.367  1.00 10.00      A   
ATOM   2492  HZ3 LYS A 265      10.237 -13.669 -26.048  1.00 10.00      A   
ATOM   2493  C   LYS A 265       4.768 -10.075 -21.132  1.00 10.00      A   
ATOM   2494  O   LYS A 265       3.795  -9.513 -21.636  1.00 10.00      A   
ATOM   2495  N   GLU A 266       4.820 -10.408 -19.847  1.00 10.00      A   
ATOM   2496  HN  GLU A 266       5.635 -10.815 -19.487  1.00 10.00      A   
ATOM   2497  CA  GLU A 266       3.682 -10.179 -18.959  1.00 10.00      A   
ATOM   2498  CB  GLU A 266       3.444 -11.373 -18.032  1.00 10.00      A   
ATOM   2499  CG  GLU A 266       2.819 -12.575 -18.726  1.00 10.00      A   
ATOM   2500  CD  GLU A 266       1.588 -12.203 -19.531  1.00 10.00      A   
ATOM   2501  OE1 GLU A 266       0.486 -12.130 -18.947  1.00 10.00      A   
ATOM   2502  OE2 GLU A 266       1.714 -11.992 -20.753  1.00 10.00      A   
ATOM   2503  C   GLU A 266       3.795  -8.884 -18.165  1.00 10.00      A   
ATOM   2504  O   GLU A 266       2.946  -8.590 -17.328  1.00 10.00      A   
ATOM   2505  N   LEU A 267       4.821  -8.095 -18.448  1.00 10.00      A   
ATOM   2506  HN  LEU A 267       5.453  -8.356 -19.148  1.00 10.00      A   
ATOM   2507  CA  LEU A 267       5.010  -6.834 -17.742  1.00 10.00      A   
ATOM   2508  CB  LEU A 267       6.420  -6.281 -17.953  1.00 10.00      A   
ATOM   2509  CG  LEU A 267       6.982  -5.442 -16.804  1.00 10.00      A   
ATOM   2510  CD1 LEU A 267       7.400  -6.333 -15.648  1.00 10.00      A   
ATOM   2511  CD2 LEU A 267       8.153  -4.596 -17.275  1.00 10.00      A   
ATOM   2512  C   LEU A 267       3.956  -5.823 -18.185  1.00 10.00      A   
ATOM   2513  O   LEU A 267       3.845  -5.506 -19.372  1.00 10.00      A   
ATOM   2514  N   ARG A 268       3.167  -5.348 -17.235  1.00 10.00      A   
ATOM   2515  HN  ARG A 268       3.300  -5.654 -16.307  1.00 10.00      A   
ATOM   2516  CA  ARG A 268       2.111  -4.390 -17.523  1.00 10.00      A   
ATOM   2517  CB  ARG A 268       0.745  -4.947 -17.104  1.00 10.00      A   
ATOM   2518  CG  ARG A 268       0.361  -6.251 -17.782  1.00 10.00      A   
ATOM   2519  CD  ARG A 268       0.232  -6.081 -19.287  1.00 10.00      A   
ATOM   2520  NE  ARG A 268      -0.030  -7.355 -19.953  1.00 10.00      A   
ATOM   2521  HE  ARG A 268      -0.952  -7.700 -19.912  1.00 10.00      A   
ATOM   2522  CZ  ARG A 268       0.895  -8.064 -20.599  1.00 10.00      A   
ATOM   2523  NH1 ARG A 268       2.146  -7.623 -20.671  1.00 10.00      A   
ATOM   2524 HH11 ARG A 268       2.870  -8.185 -21.177  1.00 10.00      A   
ATOM   2525 HH12 ARG A 268       2.414  -6.718 -20.224  1.00 10.00      A   
ATOM   2526  NH2 ARG A 268       0.577  -9.219 -21.163  1.00 10.00      A   
ATOM   2527 HH21 ARG A 268      -0.399  -9.579 -21.100  1.00 10.00      A   
ATOM   2528 HH22 ARG A 268       1.298  -9.777 -21.670  1.00 10.00      A   
ATOM   2529  C   ARG A 268       2.361  -3.067 -16.813  1.00 10.00      A   
ATOM   2530  O   ARG A 268       1.742  -2.054 -17.137  1.00 10.00      A   
ATOM   2531  N   CYS A 269       3.275  -3.072 -15.854  1.00 10.00      A   
ATOM   2532  HN  CYS A 269       3.757  -3.899 -15.653  1.00 10.00      A   
ATOM   2533  CA  CYS A 269       3.581  -1.864 -15.100  1.00 10.00      A   
ATOM   2534  CB  CYS A 269       2.841  -1.864 -13.760  1.00 10.00      A   
ATOM   2535  SG  CYS A 269       2.879  -0.281 -12.885  1.00 10.00      A   
ATOM   2536  HG  CYS A 269       3.740  -0.389 -11.883  1.00 10.00      A   
ATOM   2537  C   CYS A 269       5.080  -1.704 -14.872  1.00 10.00      A   
ATOM   2538  O   CYS A 269       5.797  -2.683 -14.653  1.00 10.00      A   
ATOM   2539  N   LEU A 270       5.543  -0.460 -14.929  1.00 10.00      A   
ATOM   2540  HN  LEU A 270       4.915   0.274 -15.110  1.00 10.00      A   
ATOM   2541  CA  LEU A 270       6.949  -0.141 -14.723  1.00 10.00      A   
ATOM   2542  CB  LEU A 270       7.627   0.145 -16.066  1.00 10.00      A   
ATOM   2543  CG  LEU A 270       8.538  -0.955 -16.615  1.00 10.00      A   
ATOM   2544  CD1 LEU A 270       9.010  -0.604 -18.017  1.00 10.00      A   
ATOM   2545  CD2 LEU A 270       9.725  -1.170 -15.693  1.00 10.00      A   
ATOM   2546  C   LEU A 270       7.078   1.075 -13.807  1.00 10.00      A   
ATOM   2547  O   LEU A 270       6.452   2.109 -14.051  1.00 10.00      A   
ATOM   2548  N   SER A 271       7.882   0.954 -12.758  1.00 10.00      A   
ATOM   2549  HN  SER A 271       8.374   0.109 -12.618  1.00 10.00      A   
ATOM   2550  CA  SER A 271       8.070   2.052 -11.818  1.00 10.00      A   
ATOM   2551  CB  SER A 271       7.208   1.842 -10.569  1.00 10.00      A   
ATOM   2552  OG  SER A 271       7.177   0.478 -10.177  1.00 10.00      A   
ATOM   2553  HG  SER A 271       6.959  -0.071 -10.936  1.00 10.00      A   
ATOM   2554  C   SER A 271       9.545   2.224 -11.449  1.00 10.00      A   
ATOM   2555  O   SER A 271      10.379   1.393 -11.812  1.00 10.00      A   
ATOM   2556  N   GLY A 272       9.857   3.312 -10.750  1.00 10.00      A   
ATOM   2557  HN  GLY A 272       9.156   3.954 -10.530  1.00 10.00      A   
ATOM   2558  CA  GLY A 272      11.221   3.580 -10.340  1.00 10.00      A   
ATOM   2559  C   GLY A 272      11.900   4.559 -11.271  1.00 10.00      A   
ATOM   2560  O   GLY A 272      11.449   5.698 -11.412  1.00 10.00      A   
ATOM   2561  N   PHE A 273      12.984   4.106 -11.895  1.00 10.00      A   
ATOM   2562  HN  PHE A 273      13.290   3.195 -11.695  1.00 10.00      A   
ATOM   2563  CA  PHE A 273      13.748   4.911 -12.845  1.00 10.00      A   
ATOM   2564  CB  PHE A 273      12.867   5.393 -14.005  1.00 10.00      A   
ATOM   2565  CG  PHE A 273      12.264   4.290 -14.827  1.00 10.00      A   
ATOM   2566  CD1 PHE A 273      11.038   3.740 -14.484  1.00 10.00      A   
ATOM   2567  CD2 PHE A 273      12.916   3.811 -15.945  1.00 10.00      A   
ATOM   2568  CE1 PHE A 273      10.475   2.732 -15.240  1.00 10.00      A   
ATOM   2569  CE2 PHE A 273      12.360   2.803 -16.705  1.00 10.00      A   
ATOM   2570  CZ  PHE A 273      11.137   2.261 -16.354  1.00 10.00      A   
ATOM   2571  C   PHE A 273      14.434   6.094 -12.172  1.00 10.00      A   
ATOM   2572  O   PHE A 273      14.368   7.222 -12.662  1.00 10.00      A   
ATOM   2573  N   TRP A 274      15.106   5.829 -11.056  1.00 10.00      A   
ATOM   2574  HN  TRP A 274      15.144   4.905 -10.727  1.00 10.00      A   
ATOM   2575  CA  TRP A 274      15.807   6.873 -10.321  1.00 10.00      A   
ATOM   2576  CB  TRP A 274      16.179   6.397  -8.914  1.00 10.00      A   
ATOM   2577  CG  TRP A 274      15.065   6.508  -7.919  1.00 10.00      A   
ATOM   2578  CD1 TRP A 274      14.607   7.649  -7.324  1.00 10.00      A   
ATOM   2579  CD2 TRP A 274      14.275   5.437  -7.393  1.00 10.00      A   
ATOM   2580  NE1 TRP A 274      13.576   7.352  -6.464  1.00 10.00      A   
ATOM   2581  HE1 TRP A 274      13.078   8.001  -5.920  1.00 10.00      A   
ATOM   2582  CE2 TRP A 274      13.355   6.000  -6.489  1.00 10.00      A   
ATOM   2583  CE3 TRP A 274      14.254   4.054  -7.601  1.00 10.00      A   
ATOM   2584  CZ2 TRP A 274      12.427   5.231  -5.793  1.00 10.00      A   
ATOM   2585  CZ3 TRP A 274      13.332   3.291  -6.908  1.00 10.00      A   
ATOM   2586  CH2 TRP A 274      12.432   3.883  -6.017  1.00 10.00      A   
ATOM   2587  C   TRP A 274      17.060   7.305 -11.070  1.00 10.00      A   
ATOM   2588  O   TRP A 274      17.930   6.480 -11.364  1.00 10.00      A   
ATOM   2589  N   ASP A 275      17.134   8.600 -11.378  1.00 10.00      A   
ATOM   2590  HN  ASP A 275      16.390   9.186 -11.126  1.00 10.00      A   
ATOM   2591  CA  ASP A 275      18.271   9.174 -12.102  1.00 10.00      A   
ATOM   2592  CB  ASP A 275      19.577   9.045 -11.308  1.00 10.00      A   
ATOM   2593  CG  ASP A 275      19.970  10.316 -10.570  1.00 10.00      A   
ATOM   2594  OD1 ASP A 275      19.308  11.361 -10.757  1.00 10.00      A   
ATOM   2595  OD2 ASP A 275      20.943  10.270  -9.785  1.00 10.00      A   
ATOM   2596  C   ASP A 275      18.405   8.532 -13.477  1.00 10.00      A   
ATOM   2597  O   ASP A 275      19.508   8.239 -13.943  1.00 10.00      A   
ATOM   2598  N   ALA A 276      17.262   8.333 -14.120  1.00 10.00      A   
ATOM   2599  HN  ALA A 276      16.428   8.614 -13.693  1.00 10.00      A   
ATOM   2600  CA  ALA A 276      17.199   7.718 -15.437  1.00 10.00      A   
ATOM   2601  CB  ALA A 276      15.751   7.557 -15.864  1.00 10.00      A   
ATOM   2602  C   ALA A 276      17.968   8.507 -16.490  1.00 10.00      A   
ATOM   2603  O   ALA A 276      17.778   9.716 -16.650  1.00 10.00      A   
ATOM   2604  N   VAL A 277      18.836   7.809 -17.205  1.00 10.00      A   
ATOM   2605  HN  VAL A 277      18.951   6.854 -17.011  1.00 10.00      A   
ATOM   2606  CA  VAL A 277      19.632   8.416 -18.262  1.00 10.00      A   
ATOM   2607  CB  VAL A 277      21.035   7.768 -18.350  1.00 10.00      A   
ATOM   2608  CG1 VAL A 277      21.861   8.396 -19.462  1.00 10.00      A   
ATOM   2609  CG2 VAL A 277      21.762   7.886 -17.020  1.00 10.00      A   
ATOM   2610  C   VAL A 277      18.912   8.255 -19.604  1.00 10.00      A   
ATOM   2611  O   VAL A 277      18.502   7.151 -19.963  1.00 10.00      A   
ATOM   2612  N   PRO A 278      18.747   9.360 -20.354  1.00 10.00      A   
ATOM   2613  CA  PRO A 278      18.067   9.357 -21.666  1.00 10.00      A   
ATOM   2614  CB  PRO A 278      18.284  10.782 -22.183  1.00 10.00      A   
ATOM   2615  CG  PRO A 278      18.470  11.599 -20.952  1.00 10.00      A   
ATOM   2616  CD  PRO A 278      19.189  10.715 -19.974  1.00 10.00      A   
ATOM   2617  C   PRO A 278      18.651   8.345 -22.657  1.00 10.00      A   
ATOM   2618  O   PRO A 278      17.965   7.886 -23.571  1.00 10.00      A   
ATOM   2619  N   ALA A 279      19.907   7.980 -22.454  1.00 10.00      A   
ATOM   2620  HN  ALA A 279      20.393   8.357 -21.694  1.00 10.00      A   
ATOM   2621  CA  ALA A 279      20.586   7.034 -23.335  1.00 10.00      A   
ATOM   2622  CB  ALA A 279      22.094   7.196 -23.222  1.00 10.00      A   
ATOM   2623  C   ALA A 279      20.176   5.587 -23.056  1.00 10.00      A   
ATOM   2624  O   ALA A 279      20.573   4.675 -23.782  1.00 10.00      A   
ATOM   2625  N   TYR A 280      19.376   5.374 -22.013  1.00 10.00      A   
ATOM   2626  HN  TYR A 280      19.076   6.136 -21.468  1.00 10.00      A   
ATOM   2627  CA  TYR A 280      18.934   4.028 -21.662  1.00 10.00      A   
ATOM   2628  CB  TYR A 280      19.596   3.556 -20.362  1.00 10.00      A   
ATOM   2629  CG  TYR A 280      21.034   3.124 -20.539  1.00 10.00      A   
ATOM   2630  CD1 TYR A 280      22.082   3.983 -20.236  1.00 10.00      A   
ATOM   2631  CD2 TYR A 280      21.342   1.858 -21.018  1.00 10.00      A   
ATOM   2632  CE1 TYR A 280      23.396   3.592 -20.410  1.00 10.00      A   
ATOM   2633  CE2 TYR A 280      22.651   1.457 -21.192  1.00 10.00      A   
ATOM   2634  CZ  TYR A 280      23.673   2.327 -20.889  1.00 10.00      A   
ATOM   2635  OH  TYR A 280      24.978   1.935 -21.075  1.00 10.00      A   
ATOM   2636  HH  TYR A 280      25.516   2.223 -20.322  1.00 10.00      A   
ATOM   2637  C   TYR A 280      17.412   3.935 -21.558  1.00 10.00      A   
ATOM   2638  O   TYR A 280      16.872   2.910 -21.144  1.00 10.00      A   
ATOM   2639  N   LEU A 281      16.726   4.996 -21.950  1.00 10.00      A   
ATOM   2640  HN  LEU A 281      17.207   5.776 -22.296  1.00 10.00      A   
ATOM   2641  CA  LEU A 281      15.264   5.026 -21.895  1.00 10.00      A   
ATOM   2642  CB  LEU A 281      14.722   6.453 -22.017  1.00 10.00      A   
ATOM   2643  CG  LEU A 281      15.218   7.467 -20.989  1.00 10.00      A   
ATOM   2644  CD1 LEU A 281      14.564   8.814 -21.226  1.00 10.00      A   
ATOM   2645  CD2 LEU A 281      14.945   6.985 -19.575  1.00 10.00      A   
ATOM   2646  C   LEU A 281      14.612   4.120 -22.953  1.00 10.00      A   
ATOM   2647  O   LEU A 281      13.754   3.306 -22.619  1.00 10.00      A   
ATOM   2648  N   PRO A 282      15.008   4.233 -24.247  1.00 10.00      A   
ATOM   2649  CA  PRO A 282      14.425   3.423 -25.338  1.00 10.00      A   
ATOM   2650  CB  PRO A 282      15.168   3.907 -26.585  1.00 10.00      A   
ATOM   2651  CG  PRO A 282      15.663   5.257 -26.220  1.00 10.00      A   
ATOM   2652  CD  PRO A 282      16.022   5.163 -24.769  1.00 10.00      A   
ATOM   2653  C   PRO A 282      14.595   1.910 -25.173  1.00 10.00      A   
ATOM   2654  O   PRO A 282      14.142   1.137 -26.016  1.00 10.00      A   
ATOM   2655  N   ALA A 283      15.238   1.486 -24.094  1.00 10.00      A   
ATOM   2656  HN  ALA A 283      15.587   2.141 -23.452  1.00 10.00      A   
ATOM   2657  CA  ALA A 283      15.432   0.066 -23.842  1.00 10.00      A   
ATOM   2658  CB  ALA A 283      16.456  -0.140 -22.738  1.00 10.00      A   
ATOM   2659  C   ALA A 283      14.102  -0.593 -23.480  1.00 10.00      A   
ATOM   2660  O   ALA A 283      13.897  -1.786 -23.716  1.00 10.00      A   
ATOM   2661  N   VAL A 284      13.192   0.206 -22.929  1.00 10.00      A   
ATOM   2662  HN  VAL A 284      13.413   1.152 -22.782  1.00 10.00      A   
ATOM   2663  CA  VAL A 284      11.879  -0.284 -22.525  1.00 10.00      A   
ATOM   2664  CB  VAL A 284      11.344   0.447 -21.277  1.00 10.00      A   
ATOM   2665  CG1 VAL A 284      12.291   0.266 -20.105  1.00 10.00      A   
ATOM   2666  CG2 VAL A 284      11.101   1.921 -21.556  1.00 10.00      A   
ATOM   2667  C   VAL A 284      10.855  -0.183 -23.657  1.00 10.00      A   
ATOM   2668  O   VAL A 284       9.665  -0.431 -23.455  1.00 10.00      A   
ATOM   2669  N   TYR A 285      11.326   0.163 -24.851  1.00 10.00      A   
ATOM   2670  HN  TYR A 285      12.284   0.341 -24.954  1.00 10.00      A   
ATOM   2671  CA  TYR A 285      10.450   0.290 -26.016  1.00 10.00      A   
ATOM   2672  CB  TYR A 285      11.237   0.752 -27.250  1.00 10.00      A   
ATOM   2673  CG  TYR A 285      11.420   2.252 -27.368  1.00 10.00      A   
ATOM   2674  CD1 TYR A 285      10.878   3.123 -26.430  1.00 10.00      A   
ATOM   2675  CD2 TYR A 285      12.140   2.797 -28.424  1.00 10.00      A   
ATOM   2676  CE1 TYR A 285      11.050   4.490 -26.539  1.00 10.00      A   
ATOM   2677  CE2 TYR A 285      12.316   4.161 -28.541  1.00 10.00      A   
ATOM   2678  CZ  TYR A 285      11.770   5.003 -27.596  1.00 10.00      A   
ATOM   2679  OH  TYR A 285      11.951   6.364 -27.705  1.00 10.00      A   
ATOM   2680  HH  TYR A 285      11.825   6.628 -28.626  1.00 10.00      A   
ATOM   2681  C   TYR A 285       9.761  -1.034 -26.323  1.00 10.00      A   
ATOM   2682  O   TYR A 285       8.628  -1.062 -26.802  1.00 10.00      A   
ATOM   2683  N   SER A 286      10.459  -2.122 -26.039  1.00 10.00      A   
ATOM   2684  HN  SER A 286      11.364  -2.027 -25.665  1.00 10.00      A   
ATOM   2685  CA  SER A 286       9.943  -3.459 -26.281  1.00 10.00      A   
ATOM   2686  CB  SER A 286      11.114  -4.442 -26.309  1.00 10.00      A   
ATOM   2687  OG  SER A 286      12.322  -3.794 -25.922  1.00 10.00      A   
ATOM   2688  HG  SER A 286      12.587  -4.108 -25.052  1.00 10.00      A   
ATOM   2689  C   SER A 286       8.931  -3.874 -25.212  1.00 10.00      A   
ATOM   2690  O   SER A 286       8.324  -4.938 -25.300  1.00 10.00      A   
ATOM   2691  N   VAL A 287       8.748  -3.025 -24.209  1.00 10.00      A   
ATOM   2692  HN  VAL A 287       9.242  -2.178 -24.206  1.00 10.00      A   
ATOM   2693  CA  VAL A 287       7.825  -3.315 -23.120  1.00 10.00      A   
ATOM   2694  CB  VAL A 287       8.527  -3.223 -21.751  1.00 10.00      A   
ATOM   2695  CG1 VAL A 287       7.670  -3.856 -20.669  1.00 10.00      A   
ATOM   2696  CG2 VAL A 287       9.904  -3.867 -21.795  1.00 10.00      A   
ATOM   2697  C   VAL A 287       6.631  -2.360 -23.126  1.00 10.00      A   
ATOM   2698  O   VAL A 287       5.501  -2.765 -22.845  1.00 10.00      A   
ATOM   2699  N   CYS A 288       6.879  -1.094 -23.461  1.00 10.00      A   
ATOM   2700  HN  CYS A 288       7.796  -0.832 -23.693  1.00 10.00      A   
ATOM   2701  CA  CYS A 288       5.823  -0.081 -23.485  1.00 10.00      A   
ATOM   2702  CB  CYS A 288       6.391   1.314 -23.767  1.00 10.00      A   
ATOM   2703  SG  CYS A 288       7.287   1.480 -25.328  1.00 10.00      A   
ATOM   2704  HG  CYS A 288       7.583   2.765 -25.491  1.00 10.00      A   
ATOM   2705  C   CYS A 288       4.708  -0.424 -24.467  1.00 10.00      A   
ATOM   2706  O   CYS A 288       3.619   0.152 -24.408  1.00 10.00      A   
ATOM   2707  N   SER A 289       4.979  -1.376 -25.352  1.00 10.00      A   
ATOM   2708  HN  SER A 289       5.866  -1.796 -25.344  1.00 10.00      A   
ATOM   2709  CA  SER A 289       4.008  -1.809 -26.346  1.00 10.00      A   
ATOM   2710  CB  SER A 289       4.627  -2.892 -27.228  1.00 10.00      A   
ATOM   2711  OG  SER A 289       6.029  -2.704 -27.350  1.00 10.00      A   
ATOM   2712  HG  SER A 289       6.200  -1.866 -27.799  1.00 10.00      A   
ATOM   2713  C   SER A 289       2.727  -2.333 -25.696  1.00 10.00      A   
ATOM   2714  O   SER A 289       1.650  -2.283 -26.297  1.00 10.00      A   
ATOM   2715  N   ARG A 290       2.844  -2.833 -24.470  1.00 10.00      A   
ATOM   2716  HN  ARG A 290       3.728  -2.853 -24.043  1.00 10.00      A   
ATOM   2717  CA  ARG A 290       1.693  -3.363 -23.750  1.00 10.00      A   
ATOM   2718  CB  ARG A 290       1.707  -4.896 -23.782  1.00 10.00      A   
ATOM   2719  CG  ARG A 290       3.006  -5.513 -23.290  1.00 10.00      A   
ATOM   2720  CD  ARG A 290       3.514  -6.585 -24.239  1.00 10.00      A   
ATOM   2721  NE  ARG A 290       4.792  -7.132 -23.789  1.00 10.00      A   
ATOM   2722  HE  ARG A 290       4.911  -7.243 -22.821  1.00 10.00      A   
ATOM   2723  CZ  ARG A 290       5.782  -7.492 -24.599  1.00 10.00      A   
ATOM   2724  NH1 ARG A 290       5.645  -7.377 -25.916  1.00 10.00      A   
ATOM   2725 HH11 ARG A 290       4.760  -6.998 -26.321  1.00 10.00      A   
ATOM   2726 HH12 ARG A 290       6.420  -7.665 -26.554  1.00 10.00      A   
ATOM   2727  NH2 ARG A 290       6.915  -7.959 -24.088  1.00 10.00      A   
ATOM   2728 HH21 ARG A 290       7.036  -8.041 -23.051  1.00 10.00      A   
ATOM   2729 HH22 ARG A 290       7.696  -8.243 -24.719  1.00 10.00      A   
ATOM   2730  C   ARG A 290       1.645  -2.851 -22.308  1.00 10.00      A   
ATOM   2731  O   ARG A 290       0.939  -3.405 -21.466  1.00 10.00      A   
ATOM   2732  N   LEU A 291       2.396  -1.788 -22.032  1.00 10.00      A   
ATOM   2733  HN  LEU A 291       2.934  -1.387 -22.746  1.00 10.00      A   
ATOM   2734  CA  LEU A 291       2.431  -1.202 -20.693  1.00 10.00      A   
ATOM   2735  CB  LEU A 291       3.628  -0.264 -20.527  1.00 10.00      A   
ATOM   2736  CG  LEU A 291       4.969  -0.918 -20.178  1.00 10.00      A   
ATOM   2737  CD1 LEU A 291       6.051   0.136 -20.003  1.00 10.00      A   
ATOM   2738  CD2 LEU A 291       4.847  -1.768 -18.926  1.00 10.00      A   
ATOM   2739  C   LEU A 291       1.137  -0.453 -20.398  1.00 10.00      A   
ATOM   2740  O   LEU A 291       0.767   0.473 -21.121  1.00 10.00      A   
ATOM   2741  N   THR A 292       0.461  -0.856 -19.333  1.00 10.00      A   
ATOM   2742  HN  THR A 292       0.820  -1.590 -18.787  1.00 10.00      A   
ATOM   2743  CA  THR A 292      -0.799  -0.249 -18.940  1.00 10.00      A   
ATOM   2744  CB  THR A 292      -1.727  -1.325 -18.343  1.00 10.00      A   
ATOM   2745  OG1 THR A 292      -1.334  -2.612 -18.846  1.00 10.00      A   
ATOM   2746  HG1 THR A 292      -1.245  -2.569 -19.804  1.00 10.00      A   
ATOM   2747  CG2 THR A 292      -3.174  -1.060 -18.724  1.00 10.00      A   
ATOM   2748  C   THR A 292      -0.575   0.849 -17.901  1.00 10.00      A   
ATOM   2749  O   THR A 292      -1.283   1.859 -17.882  1.00 10.00      A   
ATOM   2750  N   THR A 293       0.423   0.649 -17.049  1.00 10.00      A   
ATOM   2751  HN  THR A 293       0.967  -0.164 -17.134  1.00 10.00      A   
ATOM   2752  CA  THR A 293       0.741   1.604 -16.000  1.00 10.00      A   
ATOM   2753  CB  THR A 293       0.364   1.032 -14.615  1.00 10.00      A   
ATOM   2754  OG1 THR A 293      -0.926   0.393 -14.691  1.00 10.00      A   
ATOM   2755  HG1 THR A 293      -1.584   1.025 -15.008  1.00 10.00      A   
ATOM   2756  CG2 THR A 293       0.317   2.132 -13.566  1.00 10.00      A   
ATOM   2757  C   THR A 293       2.231   1.954 -16.033  1.00 10.00      A   
ATOM   2758  O   THR A 293       3.085   1.073 -16.169  1.00 10.00      A   
ATOM   2759  N   LEU A 294       2.538   3.241 -15.919  1.00 10.00      A   
ATOM   2760  HN  LEU A 294       1.815   3.901 -15.801  1.00 10.00      A   
ATOM   2761  CA  LEU A 294       3.919   3.702 -15.952  1.00 10.00      A   
ATOM   2762  CB  LEU A 294       4.270   4.212 -17.358  1.00 10.00      A   
ATOM   2763  CG  LEU A 294       5.730   4.612 -17.600  1.00 10.00      A   
ATOM   2764  CD1 LEU A 294       6.659   3.428 -17.371  1.00 10.00      A   
ATOM   2765  CD2 LEU A 294       5.902   5.159 -19.009  1.00 10.00      A   
ATOM   2766  C   LEU A 294       4.158   4.794 -14.916  1.00 10.00      A   
ATOM   2767  O   LEU A 294       3.353   5.715 -14.773  1.00 10.00      A   
ATOM   2768  N   ASN A 295       5.255   4.668 -14.185  1.00 10.00      A   
ATOM   2769  HN  ASN A 295       5.836   3.888 -14.333  1.00 10.00      A   
ATOM   2770  CA  ASN A 295       5.630   5.638 -13.158  1.00 10.00      A   
ATOM   2771  CB  ASN A 295       5.636   4.968 -11.776  1.00 10.00      A   
ATOM   2772  CG  ASN A 295       5.822   5.945 -10.621  1.00 10.00      A   
ATOM   2773  OD1 ASN A 295       6.319   7.057 -10.788  1.00 10.00      A   
ATOM   2774  ND2 ASN A 295       5.436   5.523  -9.429  1.00 10.00      A   
ATOM   2775 HD21 ASN A 295       5.054   4.621  -9.357  1.00 10.00      A   
ATOM   2776 HD22 ASN A 295       5.544   6.128  -8.669  1.00 10.00      A   
ATOM   2777  C   ASN A 295       7.017   6.192 -13.460  1.00 10.00      A   
ATOM   2778  O   ASN A 295       8.011   5.470 -13.387  1.00 10.00      A   
ATOM   2779  N   LEU A 296       7.076   7.471 -13.803  1.00 10.00      A   
ATOM   2780  HN  LEU A 296       6.241   7.997 -13.841  1.00 10.00      A   
ATOM   2781  CA  LEU A 296       8.337   8.127 -14.117  1.00 10.00      A   
ATOM   2782  CB  LEU A 296       8.380   8.506 -15.601  1.00 10.00      A   
ATOM   2783  CG  LEU A 296       8.334   7.347 -16.600  1.00 10.00      A   
ATOM   2784  CD1 LEU A 296       8.219   7.871 -18.024  1.00 10.00      A   
ATOM   2785  CD2 LEU A 296       9.560   6.460 -16.449  1.00 10.00      A   
ATOM   2786  C   LEU A 296       8.515   9.376 -13.264  1.00 10.00      A   
ATOM   2787  O   LEU A 296       9.206  10.315 -13.658  1.00 10.00      A   
ATOM   2788  N   SER A 297       7.909   9.375 -12.084  1.00 10.00      A   
ATOM   2789  HN  SER A 297       7.386   8.591 -11.817  1.00 10.00      A   
ATOM   2790  CA  SER A 297       7.986  10.514 -11.171  1.00 10.00      A   
ATOM   2791  CB  SER A 297       6.962  10.347 -10.044  1.00 10.00      A   
ATOM   2792  OG  SER A 297       5.772   9.747 -10.527  1.00 10.00      A   
ATOM   2793  HG  SER A 297       5.845   8.786 -10.463  1.00 10.00      A   
ATOM   2794  C   SER A 297       9.389  10.697 -10.587  1.00 10.00      A   
ATOM   2795  O   SER A 297       9.669  11.685  -9.909  1.00 10.00      A   
ATOM   2796  N   TYR A 298      10.269   9.737 -10.845  1.00 10.00      A   
ATOM   2797  HN  TYR A 298       9.996   8.969 -11.386  1.00 10.00      A   
ATOM   2798  CA  TYR A 298      11.633   9.801 -10.339  1.00 10.00      A   
ATOM   2799  CB  TYR A 298      11.950   8.557  -9.510  1.00 10.00      A   
ATOM   2800  CG  TYR A 298      10.851   8.178  -8.540  1.00 10.00      A   
ATOM   2801  CD1 TYR A 298      10.114   7.012  -8.708  1.00 10.00      A   
ATOM   2802  CD2 TYR A 298      10.547   8.996  -7.459  1.00 10.00      A   
ATOM   2803  CE1 TYR A 298       9.105   6.671  -7.827  1.00 10.00      A   
ATOM   2804  CE2 TYR A 298       9.541   8.662  -6.575  1.00 10.00      A   
ATOM   2805  CZ  TYR A 298       8.825   7.501  -6.762  1.00 10.00      A   
ATOM   2806  OH  TYR A 298       7.823   7.168  -5.884  1.00 10.00      A   
ATOM   2807  HH  TYR A 298       7.966   6.269  -5.564  1.00 10.00      A   
ATOM   2808  C   TYR A 298      12.629   9.948 -11.482  1.00 10.00      A   
ATOM   2809  O   TYR A 298      13.840   9.959 -11.269  1.00 10.00      A   
ATOM   2810  N   ALA A 299      12.109  10.078 -12.695  1.00 10.00      A   
ATOM   2811  HN  ALA A 299      11.135  10.094 -12.797  1.00 10.00      A   
ATOM   2812  CA  ALA A 299      12.948  10.221 -13.877  1.00 10.00      A   
ATOM   2813  CB  ALA A 299      12.435   9.335 -15.003  1.00 10.00      A   
ATOM   2814  C   ALA A 299      12.996  11.675 -14.327  1.00 10.00      A   
ATOM   2815  O   ALA A 299      12.044  12.184 -14.924  1.00 10.00      A   
ATOM   2816  N   THR A 300      14.100  12.342 -14.033  1.00 10.00      A   
ATOM   2817  HN  THR A 300      14.823  11.885 -13.551  1.00 10.00      A   
ATOM   2818  CA  THR A 300      14.277  13.737 -14.399  1.00 10.00      A   
ATOM   2819  CB  THR A 300      15.196  14.460 -13.398  1.00 10.00      A   
ATOM   2820  OG1 THR A 300      15.718  13.513 -12.450  1.00 10.00      A   
ATOM   2821  HG1 THR A 300      16.505  13.089 -12.822  1.00 10.00      A   
ATOM   2822  CG2 THR A 300      14.422  15.542 -12.658  1.00 10.00      A   
ATOM   2823  C   THR A 300      14.835  13.876 -15.814  1.00 10.00      A   
ATOM   2824  O   THR A 300      15.977  14.301 -16.017  1.00 10.00      A   
ATOM   2825  N   VAL A 301      14.026  13.499 -16.790  1.00 10.00      A   
ATOM   2826  HN  VAL A 301      13.136  13.162 -16.565  1.00 10.00      A   
ATOM   2827  CA  VAL A 301      14.416  13.576 -18.187  1.00 10.00      A   
ATOM   2828  CB  VAL A 301      14.031  12.298 -18.959  1.00 10.00      A   
ATOM   2829  CG1 VAL A 301      14.890  11.129 -18.497  1.00 10.00      A   
ATOM   2830  CG2 VAL A 301      12.553  11.982 -18.781  1.00 10.00      A   
ATOM   2831  C   VAL A 301      13.792  14.794 -18.854  1.00 10.00      A   
ATOM   2832  O   VAL A 301      13.128  15.591 -18.195  1.00 10.00      A   
ATOM   2833  N   GLN A 302      13.996  14.936 -20.156  1.00 10.00      A   
ATOM   2834  HN  GLN A 302      14.511  14.255 -20.645  1.00 10.00      A   
ATOM   2835  CA  GLN A 302      13.455  16.078 -20.881  1.00 10.00      A   
ATOM   2836  CB  GLN A 302      14.437  16.543 -21.955  1.00 10.00      A   
ATOM   2837  CG  GLN A 302      15.828  16.842 -21.418  1.00 10.00      A   
ATOM   2838  CD  GLN A 302      15.844  18.002 -20.445  1.00 10.00      A   
ATOM   2839  OE1 GLN A 302      15.142  18.995 -20.632  1.00 10.00      A   
ATOM   2840  NE2 GLN A 302      16.627  17.876 -19.387  1.00 10.00      A   
ATOM   2841 HE21 GLN A 302      17.152  17.049 -19.293  1.00 10.00      A   
ATOM   2842 HE22 GLN A 302      16.644  18.607 -18.733  1.00 10.00      A   
ATOM   2843  C   GLN A 302      12.098  15.758 -21.498  1.00 10.00      A   
ATOM   2844  O   GLN A 302      11.718  14.591 -21.613  1.00 10.00      A   
ATOM   2845  N   SER A 303      11.385  16.804 -21.896  1.00 10.00      A   
ATOM   2846  HN  SER A 303      11.760  17.706 -21.774  1.00 10.00      A   
ATOM   2847  CA  SER A 303      10.066  16.668 -22.503  1.00 10.00      A   
ATOM   2848  CB  SER A 303       9.519  18.051 -22.887  1.00 10.00      A   
ATOM   2849  OG  SER A 303       8.225  17.961 -23.463  1.00 10.00      A   
ATOM   2850  HG  SER A 303       7.561  17.938 -22.756  1.00 10.00      A   
ATOM   2851  C   SER A 303      10.108  15.764 -23.729  1.00 10.00      A   
ATOM   2852  O   SER A 303       9.302  14.843 -23.858  1.00 10.00      A   
ATOM   2853  N   TYR A 304      11.063  16.013 -24.615  1.00 10.00      A   
ATOM   2854  HN  TYR A 304      11.696  16.744 -24.444  1.00 10.00      A   
ATOM   2855  CA  TYR A 304      11.194  15.230 -25.836  1.00 10.00      A   
ATOM   2856  CB  TYR A 304      12.306  15.784 -26.726  1.00 10.00      A   
ATOM   2857  CG  TYR A 304      12.203  15.336 -28.164  1.00 10.00      A   
ATOM   2858  CD1 TYR A 304      11.064  15.608 -28.912  1.00 10.00      A   
ATOM   2859  CD2 TYR A 304      13.239  14.641 -28.775  1.00 10.00      A   
ATOM   2860  CE1 TYR A 304      10.959  15.198 -30.226  1.00 10.00      A   
ATOM   2861  CE2 TYR A 304      13.142  14.229 -30.088  1.00 10.00      A   
ATOM   2862  CZ  TYR A 304      11.999  14.510 -30.811  1.00 10.00      A   
ATOM   2863  OH  TYR A 304      11.897  14.098 -32.122  1.00 10.00      A   
ATOM   2864  HH  TYR A 304      11.394  14.753 -32.625  1.00 10.00      A   
ATOM   2865  C   TYR A 304      11.435  13.753 -25.538  1.00 10.00      A   
ATOM   2866  O   TYR A 304      10.940  12.877 -26.254  1.00 10.00      A   
ATOM   2867  N   ASP A 305      12.185  13.479 -24.476  1.00 10.00      A   
ATOM   2868  HN  ASP A 305      12.540  14.217 -23.938  1.00 10.00      A   
ATOM   2869  CA  ASP A 305      12.480  12.103 -24.085  1.00 10.00      A   
ATOM   2870  CB  ASP A 305      13.488  12.044 -22.935  1.00 10.00      A   
ATOM   2871  CG  ASP A 305      14.902  12.363 -23.376  1.00 10.00      A   
ATOM   2872  OD1 ASP A 305      15.372  11.765 -24.374  1.00 10.00      A   
ATOM   2873  OD2 ASP A 305      15.549  13.208 -22.723  1.00 10.00      A   
ATOM   2874  C   ASP A 305      11.200  11.375 -23.709  1.00 10.00      A   
ATOM   2875  O   ASP A 305      10.987  10.227 -24.104  1.00 10.00      A   
ATOM   2876  N   LEU A 306      10.349  12.057 -22.952  1.00 10.00      A   
ATOM   2877  HN  LEU A 306      10.594  12.963 -22.657  1.00 10.00      A   
ATOM   2878  CA  LEU A 306       9.071  11.496 -22.533  1.00 10.00      A   
ATOM   2879  CB  LEU A 306       8.404  12.411 -21.505  1.00 10.00      A   
ATOM   2880  CG  LEU A 306       9.069  12.468 -20.128  1.00 10.00      A   
ATOM   2881  CD1 LEU A 306       8.850  13.829 -19.490  1.00 10.00      A   
ATOM   2882  CD2 LEU A 306       8.523  11.371 -19.231  1.00 10.00      A   
ATOM   2883  C   LEU A 306       8.158  11.299 -23.740  1.00 10.00      A   
ATOM   2884  O   LEU A 306       7.497  10.272 -23.867  1.00 10.00      A   
ATOM   2885  N   VAL A 307       8.153  12.287 -24.629  1.00 10.00      A   
ATOM   2886  HN  VAL A 307       8.720  13.072 -24.463  1.00 10.00      A   
ATOM   2887  CA  VAL A 307       7.337  12.246 -25.840  1.00 10.00      A   
ATOM   2888  CB  VAL A 307       7.515  13.535 -26.683  1.00 10.00      A   
ATOM   2889  CG1 VAL A 307       6.837  13.405 -28.037  1.00 10.00      A   
ATOM   2890  CG2 VAL A 307       6.971  14.742 -25.935  1.00 10.00      A   
ATOM   2891  C   VAL A 307       7.670  11.016 -26.690  1.00 10.00      A   
ATOM   2892  O   VAL A 307       6.774  10.291 -27.121  1.00 10.00      A   
ATOM   2893  N   LYS A 308       8.962  10.779 -26.910  1.00 10.00      A   
ATOM   2894  HN  LYS A 308       9.632  11.385 -26.521  1.00 10.00      A   
ATOM   2895  CA  LYS A 308       9.410   9.643 -27.714  1.00 10.00      A   
ATOM   2896  CB  LYS A 308      10.939   9.596 -27.772  1.00 10.00      A   
ATOM   2897  CG  LYS A 308      11.584  10.644 -28.666  1.00 10.00      A   
ATOM   2898  CD  LYS A 308      13.101  10.603 -28.538  1.00 10.00      A   
ATOM   2899  CE  LYS A 308      13.555  11.128 -27.185  1.00 10.00      A   
ATOM   2900  NZ  LYS A 308      14.902  10.623 -26.812  1.00 10.00      A   
ATOM   2901  HZ1 LYS A 308      15.190  11.012 -25.884  1.00 10.00      A   
ATOM   2902  HZ2 LYS A 308      15.603  10.908 -27.523  1.00 10.00      A   
ATOM   2903  HZ3 LYS A 308      14.889   9.584 -26.752  1.00 10.00      A   
ATOM   2904  C   LYS A 308       8.889   8.323 -27.156  1.00 10.00      A   
ATOM   2905  O   LYS A 308       8.471   7.440 -27.905  1.00 10.00      A   
ATOM   2906  N   LEU A 309       8.891   8.206 -25.838  1.00 10.00      A   
ATOM   2907  HN  LEU A 309       9.199   8.960 -25.293  1.00 10.00      A   
ATOM   2908  CA  LEU A 309       8.444   6.989 -25.175  1.00 10.00      A   
ATOM   2909  CB  LEU A 309       9.024   6.925 -23.760  1.00 10.00      A   
ATOM   2910  CG  LEU A 309       8.531   5.779 -22.870  1.00 10.00      A   
ATOM   2911  CD1 LEU A 309       9.026   4.439 -23.388  1.00 10.00      A   
ATOM   2912  CD2 LEU A 309       8.969   5.996 -21.430  1.00 10.00      A   
ATOM   2913  C   LEU A 309       6.922   6.879 -25.112  1.00 10.00      A   
ATOM   2914  O   LEU A 309       6.351   5.867 -25.517  1.00 10.00      A   
ATOM   2915  N   LEU A 310       6.273   7.930 -24.622  1.00 10.00      A   
ATOM   2916  HN  LEU A 310       6.789   8.727 -24.358  1.00 10.00      A   
ATOM   2917  CA  LEU A 310       4.818   7.946 -24.460  1.00 10.00      A   
ATOM   2918  CB  LEU A 310       4.360   9.219 -23.750  1.00 10.00      A   
ATOM   2919  CG  LEU A 310       4.902   9.415 -22.331  1.00 10.00      A   
ATOM   2920  CD1 LEU A 310       4.377  10.704 -21.724  1.00 10.00      A   
ATOM   2921  CD2 LEU A 310       4.543   8.229 -21.453  1.00 10.00      A   
ATOM   2922  C   LEU A 310       4.049   7.731 -25.761  1.00 10.00      A   
ATOM   2923  O   LEU A 310       2.936   7.208 -25.743  1.00 10.00      A   
ATOM   2924  N   CYS A 311       4.639   8.111 -26.887  1.00 10.00      A   
ATOM   2925  HN  CYS A 311       5.527   8.524 -26.848  1.00 10.00      A   
ATOM   2926  CA  CYS A 311       3.986   7.933 -28.180  1.00 10.00      A   
ATOM   2927  CB  CYS A 311       4.686   8.743 -29.270  1.00 10.00      A   
ATOM   2928  SG  CYS A 311       4.604  10.532 -29.031  1.00 10.00      A   
ATOM   2929  HG  CYS A 311       5.615  10.870 -28.238  1.00 10.00      A   
ATOM   2930  C   CYS A 311       3.916   6.455 -28.573  1.00 10.00      A   
ATOM   2931  O   CYS A 311       3.257   6.093 -29.546  1.00 10.00      A   
ATOM   2932  N   GLN A 312       4.591   5.604 -27.805  1.00 10.00      A   
ATOM   2933  HN  GLN A 312       5.094   5.947 -27.031  1.00 10.00      A   
ATOM   2934  CA  GLN A 312       4.598   4.173 -28.072  1.00 10.00      A   
ATOM   2935  CB  GLN A 312       6.026   3.635 -28.106  1.00 10.00      A   
ATOM   2936  CG  GLN A 312       6.898   4.282 -29.164  1.00 10.00      A   
ATOM   2937  CD  GLN A 312       8.149   3.487 -29.469  1.00 10.00      A   
ATOM   2938  OE1 GLN A 312       9.202   4.057 -29.740  1.00 10.00      A   
ATOM   2939  NE2 GLN A 312       8.044   2.167 -29.447  1.00 10.00      A   
ATOM   2940 HE21 GLN A 312       7.170   1.773 -29.239  1.00 10.00      A   
ATOM   2941 HE22 GLN A 312       8.843   1.635 -29.651  1.00 10.00      A   
ATOM   2942  C   GLN A 312       3.774   3.421 -27.032  1.00 10.00      A   
ATOM   2943  O   GLN A 312       3.841   2.194 -26.946  1.00 10.00      A   
ATOM   2944  N   CYS A 313       2.991   4.163 -26.256  1.00 10.00      A   
ATOM   2945  HN  CYS A 313       2.986   5.136 -26.377  1.00 10.00      A   
ATOM   2946  CA  CYS A 313       2.140   3.574 -25.227  1.00 10.00      A   
ATOM   2947  CB  CYS A 313       2.527   4.101 -23.846  1.00 10.00      A   
ATOM   2948  SG  CYS A 313       4.293   4.015 -23.486  1.00 10.00      A   
ATOM   2949  HG  CYS A 313       4.441   4.108 -22.170  1.00 10.00      A   
ATOM   2950  C   CYS A 313       0.670   3.880 -25.508  1.00 10.00      A   
ATOM   2951  O   CYS A 313       0.098   4.806 -24.937  1.00 10.00      A   
ATOM   2952  N   PRO A 314       0.042   3.110 -26.409  1.00 10.00      A   
ATOM   2953  CA  PRO A 314      -1.360   3.306 -26.768  1.00 10.00      A   
ATOM   2954  CB  PRO A 314      -1.433   2.675 -28.158  1.00 10.00      A   
ATOM   2955  CG  PRO A 314      -0.422   1.580 -28.129  1.00 10.00      A   
ATOM   2956  CD  PRO A 314       0.651   1.996 -27.158  1.00 10.00      A   
ATOM   2957  C   PRO A 314      -2.312   2.589 -25.810  1.00 10.00      A   
ATOM   2958  O   PRO A 314      -3.525   2.798 -25.859  1.00 10.00      A   
ATOM   2959  N   LYS A 315      -1.757   1.747 -24.945  1.00 10.00      A   
ATOM   2960  HN  LYS A 315      -0.783   1.622 -24.956  1.00 10.00      A   
ATOM   2961  CA  LYS A 315      -2.555   0.997 -23.980  1.00 10.00      A   
ATOM   2962  CB  LYS A 315      -2.189  -0.489 -24.033  1.00 10.00      A   
ATOM   2963  CG  LYS A 315      -1.990  -1.031 -25.440  1.00 10.00      A   
ATOM   2964  CD  LYS A 315      -1.580  -2.494 -25.419  1.00 10.00      A   
ATOM   2965  CE  LYS A 315      -2.775  -3.404 -25.187  1.00 10.00      A   
ATOM   2966  NZ  LYS A 315      -3.669  -3.457 -26.373  1.00 10.00      A   
ATOM   2967  HZ1 LYS A 315      -4.523  -4.008 -26.150  1.00 10.00      A   
ATOM   2968  HZ2 LYS A 315      -3.177  -3.908 -27.171  1.00 10.00      A   
ATOM   2969  HZ3 LYS A 315      -3.950  -2.496 -26.658  1.00 10.00      A   
ATOM   2970  C   LYS A 315      -2.324   1.529 -22.570  1.00 10.00      A   
ATOM   2971  O   LYS A 315      -2.665   0.878 -21.581  1.00 10.00      A   
ATOM   2972  N   LEU A 316      -1.738   2.714 -22.489  1.00 10.00      A   
ATOM   2973  HN  LEU A 316      -1.506   3.184 -23.314  1.00 10.00      A   
ATOM   2974  CA  LEU A 316      -1.447   3.343 -21.209  1.00 10.00      A   
ATOM   2975  CB  LEU A 316      -0.428   4.469 -21.403  1.00 10.00      A   
ATOM   2976  CG  LEU A 316       0.107   5.139 -20.137  1.00 10.00      A   
ATOM   2977  CD1 LEU A 316       0.793   4.120 -19.238  1.00 10.00      A   
ATOM   2978  CD2 LEU A 316       1.068   6.254 -20.510  1.00 10.00      A   
ATOM   2979  C   LEU A 316      -2.724   3.882 -20.575  1.00 10.00      A   
ATOM   2980  O   LEU A 316      -3.463   4.642 -21.198  1.00 10.00      A   
ATOM   2981  N   GLN A 317      -2.981   3.474 -19.341  1.00 10.00      A   
ATOM   2982  HN  GLN A 317      -2.355   2.856 -18.904  1.00 10.00      A   
ATOM   2983  CA  GLN A 317      -4.168   3.909 -18.623  1.00 10.00      A   
ATOM   2984  CB  GLN A 317      -5.010   2.704 -18.196  1.00 10.00      A   
ATOM   2985  CG  GLN A 317      -5.733   2.024 -19.346  1.00 10.00      A   
ATOM   2986  CD  GLN A 317      -6.579   0.856 -18.889  1.00 10.00      A   
ATOM   2987  OE1 GLN A 317      -6.253   0.180 -17.912  1.00 10.00      A   
ATOM   2988  NE2 GLN A 317      -7.670   0.608 -19.593  1.00 10.00      A   
ATOM   2989 HE21 GLN A 317      -7.870   1.191 -20.367  1.00 10.00      A   
ATOM   2990 HE22 GLN A 317      -8.242  -0.139 -19.315  1.00 10.00      A   
ATOM   2991  C   GLN A 317      -3.808   4.763 -17.413  1.00 10.00      A   
ATOM   2992  O   GLN A 317      -4.517   5.709 -17.082  1.00 10.00      A   
ATOM   2993  N   ARG A 318      -2.700   4.443 -16.758  1.00 10.00      A   
ATOM   2994  HN  ARG A 318      -2.156   3.687 -17.064  1.00 10.00      A   
ATOM   2995  CA  ARG A 318      -2.274   5.197 -15.587  1.00 10.00      A   
ATOM   2996  CB  ARG A 318      -2.412   4.342 -14.326  1.00 10.00      A   
ATOM   2997  CG  ARG A 318      -2.390   5.130 -13.028  1.00 10.00      A   
ATOM   2998  CD  ARG A 318      -2.754   4.249 -11.842  1.00 10.00      A   
ATOM   2999  NE  ARG A 318      -4.040   3.572 -12.028  1.00 10.00      A   
ATOM   3000  HE  ARG A 318      -4.597   3.868 -12.786  1.00 10.00      A   
ATOM   3001  CZ  ARG A 318      -4.489   2.587 -11.240  1.00 10.00      A   
ATOM   3002  NH1 ARG A 318      -3.745   2.155 -10.220  1.00 10.00      A   
ATOM   3003 HH11 ARG A 318      -4.090   1.389  -9.600  1.00 10.00      A   
ATOM   3004 HH12 ARG A 318      -2.809   2.582 -10.032  1.00 10.00      A   
ATOM   3005  NH2 ARG A 318      -5.676   2.025 -11.483  1.00 10.00      A   
ATOM   3006 HH21 ARG A 318      -6.266   2.357 -12.279  1.00 10.00      A   
ATOM   3007 HH22 ARG A 318      -6.025   1.248 -10.878  1.00 10.00      A   
ATOM   3008  C   ARG A 318      -0.841   5.689 -15.758  1.00 10.00      A   
ATOM   3009  O   ARG A 318       0.093   4.892 -15.857  1.00 10.00      A   
ATOM   3010  N   LEU A 319      -0.671   7.000 -15.789  1.00 10.00      A   
ATOM   3011  HN  LEU A 319      -1.451   7.590 -15.681  1.00 10.00      A   
ATOM   3012  CA  LEU A 319       0.647   7.585 -15.973  1.00 10.00      A   
ATOM   3013  CB  LEU A 319       0.758   8.237 -17.354  1.00 10.00      A   
ATOM   3014  CG  LEU A 319       2.111   8.868 -17.694  1.00 10.00      A   
ATOM   3015  CD1 LEU A 319       3.188   7.799 -17.828  1.00 10.00      A   
ATOM   3016  CD2 LEU A 319       2.010   9.698 -18.961  1.00 10.00      A   
ATOM   3017  C   LEU A 319       0.999   8.593 -14.884  1.00 10.00      A   
ATOM   3018  O   LEU A 319       0.242   9.528 -14.605  1.00 10.00      A   
ATOM   3019  N   TRP A 320       2.148   8.374 -14.265  1.00 10.00      A   
ATOM   3020  HN  TRP A 320       2.684   7.589 -14.524  1.00 10.00      A   
ATOM   3021  CA  TRP A 320       2.661   9.256 -13.226  1.00 10.00      A   
ATOM   3022  CB  TRP A 320       2.911   8.473 -11.932  1.00 10.00      A   
ATOM   3023  CG  TRP A 320       1.676   8.039 -11.199  1.00 10.00      A   
ATOM   3024  CD1 TRP A 320       0.399   7.995 -11.676  1.00 10.00      A   
ATOM   3025  CD2 TRP A 320       1.608   7.584  -9.842  1.00 10.00      A   
ATOM   3026  NE1 TRP A 320      -0.456   7.537 -10.705  1.00 10.00      A   
ATOM   3027  HE1 TRP A 320      -1.432   7.414 -10.807  1.00 10.00      A   
ATOM   3028  CE2 TRP A 320       0.262   7.281  -9.567  1.00 10.00      A   
ATOM   3029  CE3 TRP A 320       2.558   7.406  -8.829  1.00 10.00      A   
ATOM   3030  CZ2 TRP A 320      -0.161   6.807  -8.330  1.00 10.00      A   
ATOM   3031  CZ3 TRP A 320       2.137   6.935  -7.600  1.00 10.00      A   
ATOM   3032  CH2 TRP A 320       0.788   6.642  -7.359  1.00 10.00      A   
ATOM   3033  C   TRP A 320       3.975   9.844 -13.724  1.00 10.00      A   
ATOM   3034  O   TRP A 320       4.979   9.139 -13.794  1.00 10.00      A   
ATOM   3035  N   VAL A 321       3.962  11.115 -14.099  1.00 10.00      A   
ATOM   3036  HN  VAL A 321       3.138  11.643 -13.996  1.00 10.00      A   
ATOM   3037  CA  VAL A 321       5.161  11.764 -14.617  1.00 10.00      A   
ATOM   3038  CB  VAL A 321       5.073  12.012 -16.141  1.00 10.00      A   
ATOM   3039  CG1 VAL A 321       5.275  10.718 -16.913  1.00 10.00      A   
ATOM   3040  CG2 VAL A 321       3.751  12.669 -16.515  1.00 10.00      A   
ATOM   3041  C   VAL A 321       5.429  13.084 -13.920  1.00 10.00      A   
ATOM   3042  O   VAL A 321       4.618  13.558 -13.123  1.00 10.00      A   
ATOM   3043  N   LEU A 322       6.573  13.676 -14.231  1.00 10.00      A   
ATOM   3044  HN  LEU A 322       7.173  13.249 -14.879  1.00 10.00      A   
ATOM   3045  CA  LEU A 322       6.954  14.948 -13.649  1.00 10.00      A   
ATOM   3046  CB  LEU A 322       8.474  15.031 -13.467  1.00 10.00      A   
ATOM   3047  CG  LEU A 322       9.074  14.166 -12.361  1.00 10.00      A   
ATOM   3048  CD1 LEU A 322      10.592  14.204 -12.421  1.00 10.00      A   
ATOM   3049  CD2 LEU A 322       8.578  14.619 -11.000  1.00 10.00      A   
ATOM   3050  C   LEU A 322       6.477  16.094 -14.530  1.00 10.00      A   
ATOM   3051  O   LEU A 322       5.984  15.878 -15.638  1.00 10.00      A   
ATOM   3052  N   ASP A 323       6.658  17.311 -14.041  1.00 10.00      A   
ATOM   3053  HN  ASP A 323       7.079  17.411 -13.157  1.00 10.00      A   
ATOM   3054  CA  ASP A 323       6.252  18.509 -14.765  1.00 10.00      A   
ATOM   3055  CB  ASP A 323       6.265  19.738 -13.843  1.00 10.00      A   
ATOM   3056  CG  ASP A 323       7.627  20.048 -13.236  1.00 10.00      A   
ATOM   3057  OD1 ASP A 323       8.385  19.106 -12.916  1.00 10.00      A   
ATOM   3058  OD2 ASP A 323       7.937  21.239 -13.046  1.00 10.00      A   
ATOM   3059  C   ASP A 323       7.120  18.737 -16.001  1.00 10.00      A   
ATOM   3060  O   ASP A 323       6.807  19.570 -16.851  1.00 10.00      A   
ATOM   3061  N   TYR A 324       8.189  17.952 -16.112  1.00 10.00      A   
ATOM   3062  HN  TYR A 324       8.361  17.295 -15.409  1.00 10.00      A   
ATOM   3063  CA  TYR A 324       9.110  18.040 -17.241  1.00 10.00      A   
ATOM   3064  CB  TYR A 324      10.351  17.177 -16.999  1.00 10.00      A   
ATOM   3065  CG  TYR A 324      11.561  17.969 -16.560  1.00 10.00      A   
ATOM   3066  CD1 TYR A 324      11.964  17.987 -15.232  1.00 10.00      A   
ATOM   3067  CD2 TYR A 324      12.294  18.709 -17.479  1.00 10.00      A   
ATOM   3068  CE1 TYR A 324      13.065  18.723 -14.832  1.00 10.00      A   
ATOM   3069  CE2 TYR A 324      13.396  19.440 -17.091  1.00 10.00      A   
ATOM   3070  CZ  TYR A 324      13.777  19.445 -15.768  1.00 10.00      A   
ATOM   3071  OH  TYR A 324      14.869  20.184 -15.379  1.00 10.00      A   
ATOM   3072  HH  TYR A 324      14.732  21.107 -15.632  1.00 10.00      A   
ATOM   3073  C   TYR A 324       8.441  17.640 -18.549  1.00 10.00      A   
ATOM   3074  O   TYR A 324       8.972  17.901 -19.628  1.00 10.00      A   
ATOM   3075  N   ILE A 325       7.279  16.998 -18.439  1.00 10.00      A   
ATOM   3076  HN  ILE A 325       6.927  16.802 -17.541  1.00 10.00      A   
ATOM   3077  CA  ILE A 325       6.519  16.570 -19.613  1.00 10.00      A   
ATOM   3078  CB  ILE A 325       5.254  15.765 -19.225  1.00 10.00      A   
ATOM   3079  CG1 ILE A 325       4.522  15.257 -20.469  1.00 10.00      A   
ATOM   3080  CG2 ILE A 325       4.316  16.581 -18.343  1.00 10.00      A   
ATOM   3081  CD1 ILE A 325       5.302  14.231 -21.262  1.00 10.00      A   
ATOM   3082  C   ILE A 325       6.135  17.774 -20.478  1.00 10.00      A   
ATOM   3083  O   ILE A 325       6.104  17.683 -21.707  1.00 10.00      A   
ATOM   3084  N   GLU A 326       5.863  18.894 -19.812  1.00 10.00      A   
ATOM   3085  HN  GLU A 326       5.910  18.877 -18.834  1.00 10.00      A   
ATOM   3086  CA  GLU A 326       5.495  20.144 -20.469  1.00 10.00      A   
ATOM   3087  CB  GLU A 326       6.600  20.648 -21.402  1.00 10.00      A   
ATOM   3088  CG  GLU A 326       7.878  21.048 -20.684  1.00 10.00      A   
ATOM   3089  CD  GLU A 326       8.608  22.197 -21.357  1.00 10.00      A   
ATOM   3090  OE1 GLU A 326       8.419  22.403 -22.574  1.00 10.00      A   
ATOM   3091  OE2 GLU A 326       9.376  22.900 -20.669  1.00 10.00      A   
ATOM   3092  C   GLU A 326       4.152  20.079 -21.194  1.00 10.00      A   
ATOM   3093  O   GLU A 326       3.536  19.017 -21.326  1.00 10.00      A   
ATOM   3094  N   ASP A 327       3.709  21.243 -21.647  1.00 10.00      A   
ATOM   3095  HN  ASP A 327       4.249  22.049 -21.480  1.00 10.00      A   
ATOM   3096  CA  ASP A 327       2.449  21.382 -22.370  1.00 10.00      A   
ATOM   3097  CB  ASP A 327       2.235  22.849 -22.749  1.00 10.00      A   
ATOM   3098  CG  ASP A 327       1.059  23.481 -22.043  1.00 10.00      A   
ATOM   3099  OD1 ASP A 327      -0.039  23.525 -22.634  1.00 10.00      A   
ATOM   3100  OD2 ASP A 327       1.238  23.969 -20.906  1.00 10.00      A   
ATOM   3101  C   ASP A 327       2.454  20.544 -23.640  1.00 10.00      A   
ATOM   3102  O   ASP A 327       1.500  19.820 -23.933  1.00 10.00      A   
ATOM   3103  N   ALA A 328       3.550  20.644 -24.384  1.00 10.00      A   
ATOM   3104  HN  ALA A 328       4.277  21.226 -24.076  1.00 10.00      A   
ATOM   3105  CA  ALA A 328       3.711  19.925 -25.642  1.00 10.00      A   
ATOM   3106  CB  ALA A 328       5.001  20.351 -26.319  1.00 10.00      A   
ATOM   3107  C   ALA A 328       3.681  18.412 -25.447  1.00 10.00      A   
ATOM   3108  O   ALA A 328       3.110  17.686 -26.265  1.00 10.00      A   
ATOM   3109  N   GLY A 329       4.291  17.943 -24.365  1.00 10.00      A   
ATOM   3110  HN  GLY A 329       4.717  18.570 -23.744  1.00 10.00      A   
ATOM   3111  CA  GLY A 329       4.320  16.518 -24.087  1.00 10.00      A   
ATOM   3112  C   GLY A 329       2.942  15.964 -23.790  1.00 10.00      A   
ATOM   3113  O   GLY A 329       2.611  14.844 -24.185  1.00 10.00      A   
ATOM   3114  N   LEU A 330       2.136  16.752 -23.095  1.00 10.00      A   
ATOM   3115  HN  LEU A 330       2.463  17.630 -22.801  1.00 10.00      A   
ATOM   3116  CA  LEU A 330       0.784  16.350 -22.742  1.00 10.00      A   
ATOM   3117  CB  LEU A 330       0.221  17.283 -21.669  1.00 10.00      A   
ATOM   3118  CG  LEU A 330       0.905  17.226 -20.301  1.00 10.00      A   
ATOM   3119  CD1 LEU A 330       0.388  18.332 -19.396  1.00 10.00      A   
ATOM   3120  CD2 LEU A 330       0.697  15.865 -19.657  1.00 10.00      A   
ATOM   3121  C   LEU A 330      -0.123  16.342 -23.967  1.00 10.00      A   
ATOM   3122  O   LEU A 330      -1.051  15.536 -24.062  1.00 10.00      A   
ATOM   3123  N   GLU A 331       0.164  17.235 -24.908  1.00 10.00      A   
ATOM   3124  HN  GLU A 331       0.920  17.851 -24.762  1.00 10.00      A   
ATOM   3125  CA  GLU A 331      -0.613  17.347 -26.137  1.00 10.00      A   
ATOM   3126  CB  GLU A 331      -0.099  18.513 -26.980  1.00 10.00      A   
ATOM   3127  CG  GLU A 331      -0.889  18.764 -28.253  1.00 10.00      A   
ATOM   3128  CD  GLU A 331      -0.279  19.853 -29.106  1.00 10.00      A   
ATOM   3129  OE1 GLU A 331       0.703  19.573 -29.824  1.00 10.00      A   
ATOM   3130  OE2 GLU A 331      -0.771  20.998 -29.054  1.00 10.00      A   
ATOM   3131  C   GLU A 331      -0.556  16.055 -26.945  1.00 10.00      A   
ATOM   3132  O   GLU A 331      -1.593  15.488 -27.298  1.00 10.00      A   
ATOM   3133  N   VAL A 332       0.657  15.582 -27.224  1.00 10.00      A   
ATOM   3134  HN  VAL A 332       1.448  16.071 -26.909  1.00 10.00      A   
ATOM   3135  CA  VAL A 332       0.834  14.353 -27.993  1.00 10.00      A   
ATOM   3136  CB  VAL A 332       2.284  14.154 -28.478  1.00 10.00      A   
ATOM   3137  CG1 VAL A 332       2.583  15.077 -29.648  1.00 10.00      A   
ATOM   3138  CG2 VAL A 332       3.272  14.392 -27.347  1.00 10.00      A   
ATOM   3139  C   VAL A 332       0.374  13.131 -27.201  1.00 10.00      A   
ATOM   3140  O   VAL A 332      -0.044  12.127 -27.779  1.00 10.00      A   
ATOM   3141  N   LEU A 333       0.435  13.232 -25.878  1.00 10.00      A   
ATOM   3142  HN  LEU A 333       0.774  14.061 -25.479  1.00 10.00      A   
ATOM   3143  CA  LEU A 333       0.018  12.142 -25.001  1.00 10.00      A   
ATOM   3144  CB  LEU A 333       0.326  12.499 -23.544  1.00 10.00      A   
ATOM   3145  CG  LEU A 333      -0.121  11.497 -22.478  1.00 10.00      A   
ATOM   3146  CD1 LEU A 333       0.748  10.250 -22.513  1.00 10.00      A   
ATOM   3147  CD2 LEU A 333      -0.086  12.138 -21.100  1.00 10.00      A   
ATOM   3148  C   LEU A 333      -1.472  11.864 -25.164  1.00 10.00      A   
ATOM   3149  O   LEU A 333      -1.897  10.710 -25.256  1.00 10.00      A   
ATOM   3150  N   ALA A 334      -2.257  12.936 -25.224  1.00 10.00      A   
ATOM   3151  HN  ALA A 334      -1.851  13.827 -25.152  1.00 10.00      A   
ATOM   3152  CA  ALA A 334      -3.703  12.828 -25.376  1.00 10.00      A   
ATOM   3153  CB  ALA A 334      -4.355  14.173 -25.108  1.00 10.00      A   
ATOM   3154  C   ALA A 334      -4.090  12.321 -26.763  1.00 10.00      A   
ATOM   3155  O   ALA A 334      -5.256  12.018 -27.024  1.00 10.00      A   
ATOM   3156  N   SER A 335      -3.113  12.226 -27.648  1.00 10.00      A   
ATOM   3157  HN  SER A 335      -2.199  12.471 -27.382  1.00 10.00      A   
ATOM   3158  CA  SER A 335      -3.361  11.759 -29.000  1.00 10.00      A   
ATOM   3159  CB  SER A 335      -2.446  12.476 -29.997  1.00 10.00      A   
ATOM   3160  OG  SER A 335      -2.626  13.886 -29.936  1.00 10.00      A   
ATOM   3161  HG  SER A 335      -1.824  14.299 -29.592  1.00 10.00      A   
ATOM   3162  C   SER A 335      -3.194  10.242 -29.105  1.00 10.00      A   
ATOM   3163  O   SER A 335      -3.899   9.585 -29.869  1.00 10.00      A   
ATOM   3164  N   THR A 336      -2.287   9.684 -28.315  1.00 10.00      A   
ATOM   3165  HN  THR A 336      -1.779  10.246 -27.696  1.00 10.00      A   
ATOM   3166  CA  THR A 336      -2.034   8.247 -28.353  1.00 10.00      A   
ATOM   3167  CB  THR A 336      -0.528   7.922 -28.296  1.00 10.00      A   
ATOM   3168  OG1 THR A 336       0.214   8.985 -28.911  1.00 10.00      A   
ATOM   3169  HG1 THR A 336       0.537   9.577 -28.222  1.00 10.00      A   
ATOM   3170  CG2 THR A 336      -0.234   6.617 -29.027  1.00 10.00      A   
ATOM   3171  C   THR A 336      -2.769   7.504 -27.239  1.00 10.00      A   
ATOM   3172  O   THR A 336      -3.470   6.521 -27.492  1.00 10.00      A   
ATOM   3173  N   CYS A 337      -2.611   7.970 -26.009  1.00 10.00      A   
ATOM   3174  HN  CYS A 337      -2.033   8.755 -25.861  1.00 10.00      A   
ATOM   3175  CA  CYS A 337      -3.267   7.343 -24.867  1.00 10.00      A   
ATOM   3176  CB  CYS A 337      -2.526   7.678 -23.569  1.00 10.00      A   
ATOM   3177  SG  CYS A 337      -0.748   7.351 -23.617  1.00 10.00      A   
ATOM   3178  HG  CYS A 337      -0.548   6.239 -24.315  1.00 10.00      A   
ATOM   3179  C   CYS A 337      -4.731   7.768 -24.780  1.00 10.00      A   
ATOM   3180  O   CYS A 337      -5.122   8.539 -23.905  1.00 10.00      A   
ATOM   3181  N   LYS A 338      -5.536   7.256 -25.699  1.00 10.00      A   
ATOM   3182  HN  LYS A 338      -5.163   6.640 -26.367  1.00 10.00      A   
ATOM   3183  CA  LYS A 338      -6.956   7.584 -25.746  1.00 10.00      A   
ATOM   3184  CB  LYS A 338      -7.551   7.215 -27.108  1.00 10.00      A   
ATOM   3185  CG  LYS A 338      -7.020   8.046 -28.267  1.00 10.00      A   
ATOM   3186  CD  LYS A 338      -7.369   9.517 -28.103  1.00 10.00      A   
ATOM   3187  CE  LYS A 338      -6.931  10.337 -29.307  1.00 10.00      A   
ATOM   3188  NZ  LYS A 338      -7.131  11.790 -29.075  1.00 10.00      A   
ATOM   3189  HZ1 LYS A 338      -8.126  11.973 -28.832  1.00 10.00      A   
ATOM   3190  HZ2 LYS A 338      -6.889  12.332 -29.931  1.00 10.00      A   
ATOM   3191  HZ3 LYS A 338      -6.529  12.114 -28.292  1.00 10.00      A   
ATOM   3192  C   LYS A 338      -7.729   6.898 -24.627  1.00 10.00      A   
ATOM   3193  O   LYS A 338      -8.834   7.307 -24.280  1.00 10.00      A   
ATOM   3194  N   ASP A 339      -7.139   5.860 -24.054  1.00 10.00      A   
ATOM   3195  HN  ASP A 339      -6.245   5.593 -24.355  1.00 10.00      A   
ATOM   3196  CA  ASP A 339      -7.788   5.111 -22.980  1.00 10.00      A   
ATOM   3197  CB  ASP A 339      -7.673   3.606 -23.235  1.00 10.00      A   
ATOM   3198  CG  ASP A 339      -8.798   2.813 -22.595  1.00 10.00      A   
ATOM   3199  OD1 ASP A 339      -9.968   3.002 -22.989  1.00 10.00      A   
ATOM   3200  OD2 ASP A 339      -8.521   1.984 -21.704  1.00 10.00      A   
ATOM   3201  C   ASP A 339      -7.197   5.466 -21.617  1.00 10.00      A   
ATOM   3202  O   ASP A 339      -7.392   4.744 -20.637  1.00 10.00      A   
ATOM   3203  N   LEU A 340      -6.481   6.586 -21.564  1.00 10.00      A   
ATOM   3204  HN  LEU A 340      -6.374   7.121 -22.379  1.00 10.00      A   
ATOM   3205  CA  LEU A 340      -5.858   7.046 -20.323  1.00 10.00      A   
ATOM   3206  CB  LEU A 340      -4.997   8.286 -20.583  1.00 10.00      A   
ATOM   3207  CG  LEU A 340      -3.998   8.669 -19.485  1.00 10.00      A   
ATOM   3208  CD1 LEU A 340      -2.835   7.688 -19.444  1.00 10.00      A   
ATOM   3209  CD2 LEU A 340      -3.492  10.089 -19.690  1.00 10.00      A   
ATOM   3210  C   LEU A 340      -6.920   7.358 -19.271  1.00 10.00      A   
ATOM   3211  O   LEU A 340      -7.887   8.069 -19.545  1.00 10.00      A   
ATOM   3212  N   ARG A 341      -6.729   6.828 -18.072  1.00 10.00      A   
ATOM   3213  HN  ARG A 341      -5.917   6.298 -17.909  1.00 10.00      A   
ATOM   3214  CA  ARG A 341      -7.675   7.022 -16.983  1.00 10.00      A   
ATOM   3215  CB  ARG A 341      -7.973   5.682 -16.302  1.00 10.00      A   
ATOM   3216  CG  ARG A 341      -8.206   4.525 -17.254  1.00 10.00      A   
ATOM   3217  CD  ARG A 341      -9.513   4.681 -18.010  1.00 10.00      A   
ATOM   3218  NE  ARG A 341      -9.663   3.660 -19.041  1.00 10.00      A   
ATOM   3219  HE  ARG A 341      -9.010   3.669 -19.783  1.00 10.00      A   
ATOM   3220  CZ  ARG A 341     -10.616   2.732 -19.036  1.00 10.00      A   
ATOM   3221  NH1 ARG A 341     -11.511   2.697 -18.052  1.00 10.00      A   
ATOM   3222 HH11 ARG A 341     -12.263   1.969 -18.048  1.00 10.00      A   
ATOM   3223 HH12 ARG A 341     -11.470   3.398 -17.280  1.00 10.00      A   
ATOM   3224  NH2 ARG A 341     -10.669   1.836 -20.013  1.00 10.00      A   
ATOM   3225 HH21 ARG A 341      -9.958   1.862 -20.791  1.00 10.00      A   
ATOM   3226 HH22 ARG A 341     -11.411   1.100 -20.016  1.00 10.00      A   
ATOM   3227  C   ARG A 341      -7.130   7.984 -15.939  1.00 10.00      A   
ATOM   3228  O   ARG A 341      -7.816   8.918 -15.519  1.00 10.00      A   
ATOM   3229  N   GLU A 342      -5.895   7.754 -15.521  1.00 10.00      A   
ATOM   3230  HN  GLU A 342      -5.383   7.014 -15.914  1.00 10.00      A   
ATOM   3231  CA  GLU A 342      -5.279   8.582 -14.499  1.00 10.00      A   
ATOM   3232  CB  GLU A 342      -5.053   7.767 -13.223  1.00 10.00      A   
ATOM   3233  CG  GLU A 342      -4.511   8.576 -12.056  1.00 10.00      A   
ATOM   3234  CD  GLU A 342      -4.315   7.747 -10.806  1.00 10.00      A   
ATOM   3235  OE1 GLU A 342      -5.305   7.493 -10.088  1.00 10.00      A   
ATOM   3236  OE2 GLU A 342      -3.161   7.374 -10.516  1.00 10.00      A   
ATOM   3237  C   GLU A 342      -3.972   9.205 -14.970  1.00 10.00      A   
ATOM   3238  O   GLU A 342      -3.103   8.524 -15.521  1.00 10.00      A   
ATOM   3239  N   LEU A 343      -3.849  10.505 -14.749  1.00 10.00      A   
ATOM   3240  HN  LEU A 343      -4.594  10.987 -14.322  1.00 10.00      A   
ATOM   3241  CA  LEU A 343      -2.657  11.243 -15.119  1.00 10.00      A   
ATOM   3242  CB  LEU A 343      -2.899  12.053 -16.394  1.00 10.00      A   
ATOM   3243  CG  LEU A 343      -1.724  12.904 -16.881  1.00 10.00      A   
ATOM   3244  CD1 LEU A 343      -0.518  12.032 -17.198  1.00 10.00      A   
ATOM   3245  CD2 LEU A 343      -2.129  13.725 -18.094  1.00 10.00      A   
ATOM   3246  C   LEU A 343      -2.243  12.160 -13.976  1.00 10.00      A   
ATOM   3247  O   LEU A 343      -2.963  13.101 -13.627  1.00 10.00      A   
ATOM   3248  N   ARG A 344      -1.093  11.878 -13.388  1.00 10.00      A   
ATOM   3249  HN  ARG A 344      -0.554  11.124 -13.720  1.00 10.00      A   
ATOM   3250  CA  ARG A 344      -0.593  12.672 -12.277  1.00 10.00      A   
ATOM   3251  CB  ARG A 344      -0.402  11.806 -11.024  1.00 10.00      A   
ATOM   3252  CG  ARG A 344      -1.662  11.079 -10.585  1.00 10.00      A   
ATOM   3253  CD  ARG A 344      -1.519  10.452  -9.206  1.00 10.00      A   
ATOM   3254  NE  ARG A 344      -2.640   9.546  -8.923  1.00 10.00      A   
ATOM   3255  HE  ARG A 344      -2.841   8.854  -9.605  1.00 10.00      A   
ATOM   3256  CZ  ARG A 344      -3.384   9.576  -7.816  1.00 10.00      A   
ATOM   3257  NH1 ARG A 344      -3.136  10.460  -6.861  1.00 10.00      A   
ATOM   3258 HH11 ARG A 344      -3.723  10.478  -5.997  1.00 10.00      A   
ATOM   3259 HH12 ARG A 344      -2.353  11.135  -6.962  1.00 10.00      A   
ATOM   3260  NH2 ARG A 344      -4.408   8.746  -7.693  1.00 10.00      A   
ATOM   3261 HH21 ARG A 344      -4.638   8.074  -8.463  1.00 10.00      A   
ATOM   3262 HH22 ARG A 344      -4.994   8.754  -6.819  1.00 10.00      A   
ATOM   3263  C   ARG A 344       0.712  13.354 -12.654  1.00 10.00      A   
ATOM   3264  O   ARG A 344       1.696  12.689 -12.977  1.00 10.00      A   
ATOM   3265  N   VAL A 345       0.705  14.677 -12.635  1.00 10.00      A   
ATOM   3266  HN  VAL A 345      -0.120  15.151 -12.388  1.00 10.00      A   
ATOM   3267  CA  VAL A 345       1.888  15.452 -12.963  1.00 10.00      A   
ATOM   3268  CB  VAL A 345       1.553  16.621 -13.916  1.00 10.00      A   
ATOM   3269  CG1 VAL A 345       2.810  17.394 -14.286  1.00 10.00      A   
ATOM   3270  CG2 VAL A 345       0.856  16.112 -15.168  1.00 10.00      A   
ATOM   3271  C   VAL A 345       2.520  15.999 -11.686  1.00 10.00      A   
ATOM   3272  O   VAL A 345       1.983  16.911 -11.056  1.00 10.00      A   
ATOM   3273  N   PHE A 346       3.652  15.426 -11.305  1.00 10.00      A   
ATOM   3274  HN  PHE A 346       4.034  14.706 -11.862  1.00 10.00      A   
ATOM   3275  CA  PHE A 346       4.356  15.843 -10.100  1.00 10.00      A   
ATOM   3276  CB  PHE A 346       4.995  14.637  -9.406  1.00 10.00      A   
ATOM   3277  CG  PHE A 346       3.998  13.671  -8.834  1.00 10.00      A   
ATOM   3278  CD1 PHE A 346       3.771  12.447  -9.442  1.00 10.00      A   
ATOM   3279  CD2 PHE A 346       3.286  13.989  -7.687  1.00 10.00      A   
ATOM   3280  CE1 PHE A 346       2.853  11.558  -8.920  1.00 10.00      A   
ATOM   3281  CE2 PHE A 346       2.365  13.106  -7.161  1.00 10.00      A   
ATOM   3282  CZ  PHE A 346       2.148  11.888  -7.777  1.00 10.00      A   
ATOM   3283  C   PHE A 346       5.419  16.887 -10.425  1.00 10.00      A   
ATOM   3284  O   PHE A 346       6.142  16.759 -11.406  1.00 10.00      A   
ATOM   3285  N   PRO A 347       5.524  17.935  -9.607  1.00 10.00      A   
ATOM   3286  CA  PRO A 347       6.502  18.998  -9.822  1.00 10.00      A   
ATOM   3287  CB  PRO A 347       5.937  20.151  -8.993  1.00 10.00      A   
ATOM   3288  CG  PRO A 347       5.199  19.491  -7.879  1.00 10.00      A   
ATOM   3289  CD  PRO A 347       4.692  18.177  -8.414  1.00 10.00      A   
ATOM   3290  C   PRO A 347       7.901  18.617  -9.330  1.00 10.00      A   
ATOM   3291  O   PRO A 347       8.071  18.135  -8.205  1.00 10.00      A   
ATOM   3292  N   SER A 348       8.895  18.807 -10.191  1.00 10.00      A   
ATOM   3293  HN  SER A 348       8.690  19.146 -11.093  1.00 10.00      A   
ATOM   3294  CA  SER A 348      10.276  18.504  -9.850  1.00 10.00      A   
ATOM   3295  CB  SER A 348      11.127  18.447 -11.117  1.00 10.00      A   
ATOM   3296  OG  SER A 348      10.814  19.522 -11.992  1.00 10.00      A   
ATOM   3297  HG  SER A 348       9.966  19.338 -12.440  1.00 10.00      A   
ATOM   3298  C   SER A 348      10.826  19.544  -8.876  1.00 10.00      A   
ATOM   3299  O   SER A 348      11.405  19.206  -7.845  1.00 10.00      A   
ATOM   3300  N   GLU A 349      10.633  20.811  -9.204  1.00 10.00      A   
ATOM   3301  HN  GLU A 349      10.167  21.022 -10.040  1.00 10.00      A   
ATOM   3302  CA  GLU A 349      11.089  21.903  -8.354  1.00 10.00      A   
ATOM   3303  CB  GLU A 349      12.146  22.741  -9.085  1.00 10.00      A   
ATOM   3304  CG  GLU A 349      13.317  21.940  -9.644  1.00 10.00      A   
ATOM   3305  CD  GLU A 349      14.260  21.444  -8.567  1.00 10.00      A   
ATOM   3306  OE1 GLU A 349      14.294  22.052  -7.480  1.00 10.00      A   
ATOM   3307  OE2 GLU A 349      14.982  20.454  -8.807  1.00 10.00      A   
ATOM   3308  C   GLU A 349       9.895  22.776  -7.970  1.00 10.00      A   
ATOM   3309  O   GLU A 349       9.721  23.867  -8.508  1.00 10.00      A   
ATOM   3310  N   PRO A 350       9.057  22.308  -7.024  1.00 10.00      A   
ATOM   3311  CA  PRO A 350       7.853  23.031  -6.597  1.00 10.00      A   
ATOM   3312  CB  PRO A 350       7.028  21.938  -5.920  1.00 10.00      A   
ATOM   3313  CG  PRO A 350       8.044  21.011  -5.348  1.00 10.00      A   
ATOM   3314  CD  PRO A 350       9.220  21.037  -6.289  1.00 10.00      A   
ATOM   3315  C   PRO A 350       8.135  24.152  -5.606  1.00 10.00      A   
ATOM   3316  O   PRO A 350       7.248  24.932  -5.275  1.00 10.00      A   
ATOM   3317  N   PHE A 351       9.367  24.232  -5.137  1.00 10.00      A   
ATOM   3318  HN  PHE A 351      10.040  23.587  -5.444  1.00 10.00      A   
ATOM   3319  CA  PHE A 351       9.741  25.259  -4.173  1.00 10.00      A   
ATOM   3320  CB  PHE A 351      10.875  24.772  -3.269  1.00 10.00      A   
ATOM   3321  CG  PHE A 351      10.490  23.630  -2.373  1.00 10.00      A   
ATOM   3322  CD1 PHE A 351      10.666  22.320  -2.785  1.00 10.00      A   
ATOM   3323  CD2 PHE A 351       9.949  23.868  -1.122  1.00 10.00      A   
ATOM   3324  CE1 PHE A 351      10.310  21.268  -1.965  1.00 10.00      A   
ATOM   3325  CE2 PHE A 351       9.590  22.821  -0.295  1.00 10.00      A   
ATOM   3326  CZ  PHE A 351       9.770  21.518  -0.716  1.00 10.00      A   
ATOM   3327  C   PHE A 351      10.125  26.560  -4.867  1.00 10.00      A   
ATOM   3328  O   PHE A 351      10.231  27.609  -4.229  1.00 10.00      A   
ATOM   3329  N   VAL A 352      10.323  26.484  -6.179  1.00 10.00      A   
ATOM   3330  HN  VAL A 352      10.208  25.622  -6.627  1.00 10.00      A   
ATOM   3331  CA  VAL A 352      10.698  27.650  -6.969  1.00 10.00      A   
ATOM   3332  CB  VAL A 352      11.638  27.272  -8.132  1.00 10.00      A   
ATOM   3333  CG1 VAL A 352      12.240  28.520  -8.759  1.00 10.00      A   
ATOM   3334  CG2 VAL A 352      12.733  26.331  -7.658  1.00 10.00      A   
ATOM   3335  C   VAL A 352       9.467  28.340  -7.540  1.00 10.00      A   
ATOM   3336  O   VAL A 352       8.671  27.720  -8.248  1.00 10.00      A   
ATOM   3337  N   MET A 353       9.320  29.620  -7.233  1.00 10.00      A   
ATOM   3338  HN  MET A 353       9.987  30.051  -6.658  1.00 10.00      A   
ATOM   3339  CA  MET A 353       8.187  30.405  -7.716  1.00 10.00      A   
ATOM   3340  CB  MET A 353       8.141  31.760  -7.008  1.00 10.00      A   
ATOM   3341  CG  MET A 353       6.883  32.567  -7.287  1.00 10.00      A   
ATOM   3342  SD  MET A 353       6.971  34.239  -6.616  1.00 10.00      A   
ATOM   3343  CE  MET A 353       5.303  34.816  -6.924  1.00 10.00      A   
ATOM   3344  C   MET A 353       8.254  30.605  -9.229  1.00 10.00      A   
ATOM   3345  O   MET A 353       7.227  30.635  -9.910  1.00 10.00      A   
ATOM   3346  N   GLU A 354       9.464  30.753  -9.747  1.00 10.00      A   
ATOM   3347  HN  GLU A 354      10.243  30.739  -9.153  1.00 10.00      A   
ATOM   3348  CA  GLU A 354       9.667  30.945 -11.174  1.00 10.00      A   
ATOM   3349  CB  GLU A 354      11.071  31.486 -11.442  1.00 10.00      A   
ATOM   3350  CG  GLU A 354      11.243  32.954 -11.100  1.00 10.00      A   
ATOM   3351  CD  GLU A 354      10.597  33.866 -12.121  1.00 10.00      A   
ATOM   3352  OE1 GLU A 354      11.305  34.325 -13.043  1.00 10.00      A   
ATOM   3353  OE2 GLU A 354       9.382  34.130 -12.008  1.00 10.00      A   
ATOM   3354  C   GLU A 354       9.444  29.647 -11.940  1.00 10.00      A   
ATOM   3355  O   GLU A 354       9.854  28.573 -11.490  1.00 10.00      A   
ATOM   3356  N   PRO A 355       8.791  29.734 -13.110  1.00 10.00      A   
ATOM   3357  CA  PRO A 355       8.499  28.572 -13.955  1.00 10.00      A   
ATOM   3358  CB  PRO A 355       7.744  29.166 -15.152  1.00 10.00      A   
ATOM   3359  CG  PRO A 355       8.062  30.621 -15.138  1.00 10.00      A   
ATOM   3360  CD  PRO A 355       8.292  30.987 -13.703  1.00 10.00      A   
ATOM   3361  C   PRO A 355       9.769  27.865 -14.424  1.00 10.00      A   
ATOM   3362  O   PRO A 355      10.627  28.464 -15.072  1.00 10.00      A   
ATOM   3363  N   ASN A 356       9.887  26.595 -14.076  1.00 10.00      A   
ATOM   3364  HN  ASN A 356       9.179  26.181 -13.535  1.00 10.00      A   
ATOM   3365  CA  ASN A 356      11.042  25.792 -14.455  1.00 10.00      A   
ATOM   3366  CB  ASN A 356      11.265  24.660 -13.450  1.00 10.00      A   
ATOM   3367  CG  ASN A 356      10.051  23.759 -13.302  1.00 10.00      A   
ATOM   3368  OD1 ASN A 356       8.908  24.225 -13.306  1.00 10.00      A   
ATOM   3369  ND2 ASN A 356      10.283  22.464 -13.173  1.00 10.00      A   
ATOM   3370 HD21 ASN A 356      11.210  22.154 -13.176  1.00 10.00      A   
ATOM   3371 HD22 ASN A 356       9.503  21.861 -13.085  1.00 10.00      A   
ATOM   3372  C   ASN A 356      10.874  25.205 -15.849  1.00 10.00      A   
ATOM   3373  O   ASN A 356      11.855  25.006 -16.565  1.00 10.00      A   
ATOM   3374  N   VAL A 357       9.632  24.909 -16.221  1.00 10.00      A   
ATOM   3375  HN  VAL A 357       8.896  25.073 -15.595  1.00 10.00      A   
ATOM   3376  CA  VAL A 357       9.326  24.347 -17.532  1.00 10.00      A   
ATOM   3377  CB  VAL A 357       9.139  22.813 -17.479  1.00 10.00      A   
ATOM   3378  CG1 VAL A 357      10.472  22.101 -17.322  1.00 10.00      A   
ATOM   3379  CG2 VAL A 357       8.186  22.425 -16.361  1.00 10.00      A   
ATOM   3380  C   VAL A 357       8.051  24.974 -18.083  1.00 10.00      A   
ATOM   3381  O   VAL A 357       7.347  25.698 -17.371  1.00 10.00      A   
ATOM   3382  N   ALA A 358       7.757  24.690 -19.345  1.00 10.00      A   
ATOM   3383  HN  ALA A 358       8.358  24.095 -19.855  1.00 10.00      A   
ATOM   3384  CA  ALA A 358       6.567  25.221 -19.995  1.00 10.00      A   
ATOM   3385  CB  ALA A 358       6.785  25.356 -21.493  1.00 10.00      A   
ATOM   3386  C   ALA A 358       5.356  24.341 -19.711  1.00 10.00      A   
ATOM   3387  O   ALA A 358       4.893  23.598 -20.577  1.00 10.00      A   
ATOM   3388  N   LEU A 359       4.870  24.408 -18.484  1.00 10.00      A   
ATOM   3389  HN  LEU A 359       5.305  24.995 -17.831  1.00 10.00      A   
ATOM   3390  CA  LEU A 359       3.711  23.633 -18.076  1.00 10.00      A   
ATOM   3391  CB  LEU A 359       4.100  22.647 -16.976  1.00 10.00      A   
ATOM   3392  CG  LEU A 359       3.057  21.590 -16.621  1.00 10.00      A   
ATOM   3393  CD1 LEU A 359       3.171  20.394 -17.553  1.00 10.00      A   
ATOM   3394  CD2 LEU A 359       3.209  21.165 -15.172  1.00 10.00      A   
ATOM   3395  C   LEU A 359       2.629  24.574 -17.570  1.00 10.00      A   
ATOM   3396  O   LEU A 359       2.735  25.113 -16.468  1.00 10.00      A   
ATOM   3397  N   THR A 360       1.609  24.796 -18.384  1.00 10.00      A   
ATOM   3398  HN  THR A 360       1.580  24.339 -19.262  1.00 10.00      A   
ATOM   3399  CA  THR A 360       0.525  25.692 -18.016  1.00 10.00      A   
ATOM   3400  CB  THR A 360       0.372  26.825 -19.045  1.00 10.00      A   
ATOM   3401  OG1 THR A 360       0.065  26.272 -20.335  1.00 10.00      A   
ATOM   3402  HG1 THR A 360       0.547  25.432 -20.453  1.00 10.00      A   
ATOM   3403  CG2 THR A 360       1.654  27.639 -19.137  1.00 10.00      A   
ATOM   3404  C   THR A 360      -0.801  24.945 -17.878  1.00 10.00      A   
ATOM   3405  O   THR A 360      -0.844  23.712 -17.934  1.00 10.00      A   
ATOM   3406  N   GLU A 361      -1.878  25.706 -17.709  1.00 10.00      A   
ATOM   3407  HN  GLU A 361      -1.769  26.688 -17.682  1.00 10.00      A   
ATOM   3408  CA  GLU A 361      -3.218  25.147 -17.556  1.00 10.00      A   
ATOM   3409  CB  GLU A 361      -4.221  26.235 -17.130  1.00 10.00      A   
ATOM   3410  CG  GLU A 361      -4.586  27.264 -18.199  1.00 10.00      A   
ATOM   3411  CD  GLU A 361      -3.427  28.158 -18.593  1.00 10.00      A   
ATOM   3412  OE1 GLU A 361      -3.441  28.693 -19.720  1.00 10.00      A   
ATOM   3413  OE2 GLU A 361      -2.486  28.312 -17.788  1.00 10.00      A   
ATOM   3414  C   GLU A 361      -3.689  24.451 -18.828  1.00 10.00      A   
ATOM   3415  O   GLU A 361      -4.505  23.528 -18.775  1.00 10.00      A   
ATOM   3416  N   GLN A 362      -3.154  24.882 -19.964  1.00 10.00      A   
ATOM   3417  HN  GLN A 362      -2.487  25.599 -19.930  1.00 10.00      A   
ATOM   3418  CA  GLN A 362      -3.523  24.315 -21.258  1.00 10.00      A   
ATOM   3419  CB  GLN A 362      -2.864  25.094 -22.405  1.00 10.00      A   
ATOM   3420  CG  GLN A 362      -3.211  24.580 -23.799  1.00 10.00      A   
ATOM   3421  CD  GLN A 362      -4.705  24.547 -24.064  1.00 10.00      A   
ATOM   3422  OE1 GLN A 362      -5.446  25.419 -23.615  1.00 10.00      A   
ATOM   3423  NE2 GLN A 362      -5.158  23.525 -24.777  1.00 10.00      A   
ATOM   3424 HE21 GLN A 362      -4.513  22.853 -25.088  1.00 10.00      A   
ATOM   3425 HE22 GLN A 362      -6.121  23.480 -24.966  1.00 10.00      A   
ATOM   3426  C   GLN A 362      -3.183  22.828 -21.340  1.00 10.00      A   
ATOM   3427  O   GLN A 362      -3.818  22.080 -22.089  1.00 10.00      A   
ATOM   3428  N   GLY A 363      -2.188  22.400 -20.568  1.00 10.00      A   
ATOM   3429  HN  GLY A 363      -1.710  23.040 -19.997  1.00 10.00      A   
ATOM   3430  CA  GLY A 363      -1.798  21.004 -20.568  1.00 10.00      A   
ATOM   3431  C   GLY A 363      -2.967  20.093 -20.252  1.00 10.00      A   
ATOM   3432  O   GLY A 363      -3.250  19.156 -21.000  1.00 10.00      A   
ATOM   3433  N   LEU A 364      -3.672  20.403 -19.169  1.00 10.00      A   
ATOM   3434  HN  LEU A 364      -3.414  21.190 -18.644  1.00 10.00      A   
ATOM   3435  CA  LEU A 364      -4.819  19.612 -18.742  1.00 10.00      A   
ATOM   3436  CB  LEU A 364      -5.334  20.126 -17.393  1.00 10.00      A   
ATOM   3437  CG  LEU A 364      -5.781  19.070 -16.377  1.00 10.00      A   
ATOM   3438  CD1 LEU A 364      -6.043  19.705 -15.020  1.00 10.00      A   
ATOM   3439  CD2 LEU A 364      -7.010  18.320 -16.868  1.00 10.00      A   
ATOM   3440  C   LEU A 364      -5.930  19.676 -19.785  1.00 10.00      A   
ATOM   3441  O   LEU A 364      -6.587  18.674 -20.072  1.00 10.00      A   
ATOM   3442  N   VAL A 365      -6.122  20.862 -20.351  1.00 10.00      A   
ATOM   3443  HN  VAL A 365      -5.554  21.611 -20.077  1.00 10.00      A   
ATOM   3444  CA  VAL A 365      -7.148  21.083 -21.369  1.00 10.00      A   
ATOM   3445  CB  VAL A 365      -7.201  22.567 -21.801  1.00 10.00      A   
ATOM   3446  CG1 VAL A 365      -8.302  22.800 -22.826  1.00 10.00      A   
ATOM   3447  CG2 VAL A 365      -7.387  23.477 -20.594  1.00 10.00      A   
ATOM   3448  C   VAL A 365      -6.886  20.211 -22.596  1.00 10.00      A   
ATOM   3449  O   VAL A 365      -7.803  19.605 -23.155  1.00 10.00      A   
ATOM   3450  N   SER A 366      -5.621  20.135 -22.996  1.00 10.00      A   
ATOM   3451  HN  SER A 366      -4.933  20.630 -22.505  1.00 10.00      A   
ATOM   3452  CA  SER A 366      -5.228  19.342 -24.149  1.00 10.00      A   
ATOM   3453  CB  SER A 366      -3.742  19.562 -24.460  1.00 10.00      A   
ATOM   3454  OG  SER A 366      -3.423  20.948 -24.488  1.00 10.00      A   
ATOM   3455  HG  SER A 366      -3.470  21.307 -23.591  1.00 10.00      A   
ATOM   3456  C   SER A 366      -5.511  17.857 -23.915  1.00 10.00      A   
ATOM   3457  O   SER A 366      -6.027  17.167 -24.795  1.00 10.00      A   
ATOM   3458  N   VAL A 367      -5.194  17.377 -22.718  1.00 10.00      A   
ATOM   3459  HN  VAL A 367      -4.812  17.980 -22.044  1.00 10.00      A   
ATOM   3460  CA  VAL A 367      -5.402  15.971 -22.382  1.00 10.00      A   
ATOM   3461  CB  VAL A 367      -4.665  15.561 -21.088  1.00 10.00      A   
ATOM   3462  CG1 VAL A 367      -4.716  14.053 -20.894  1.00 10.00      A   
ATOM   3463  CG2 VAL A 367      -3.222  16.037 -21.121  1.00 10.00      A   
ATOM   3464  C   VAL A 367      -6.888  15.627 -22.265  1.00 10.00      A   
ATOM   3465  O   VAL A 367      -7.334  14.603 -22.772  1.00 10.00      A   
ATOM   3466  N   SER A 368      -7.659  16.498 -21.628  1.00 10.00      A   
ATOM   3467  HN  SER A 368      -7.259  17.318 -21.269  1.00 10.00      A   
ATOM   3468  CA  SER A 368      -9.091  16.257 -21.448  1.00 10.00      A   
ATOM   3469  CB  SER A 368      -9.706  17.262 -20.472  1.00 10.00      A   
ATOM   3470  OG  SER A 368      -9.219  18.568 -20.709  1.00 10.00      A   
ATOM   3471  HG  SER A 368      -8.345  18.660 -20.310  1.00 10.00      A   
ATOM   3472  C   SER A 368      -9.849  16.241 -22.776  1.00 10.00      A   
ATOM   3473  O   SER A 368     -10.886  15.586 -22.902  1.00 10.00      A   
ATOM   3474  N   MET A 369      -9.326  16.960 -23.759  1.00 10.00      A   
ATOM   3475  HN  MET A 369      -8.506  17.474 -23.590  1.00 10.00      A   
ATOM   3476  CA  MET A 369      -9.948  17.023 -25.075  1.00 10.00      A   
ATOM   3477  CB  MET A 369      -9.607  18.342 -25.770  1.00 10.00      A   
ATOM   3478  CG  MET A 369     -10.517  19.503 -25.410  1.00 10.00      A   
ATOM   3479  SD  MET A 369     -10.209  20.957 -26.431  1.00 10.00      A   
ATOM   3480  CE  MET A 369     -11.425  22.096 -25.776  1.00 10.00      A   
ATOM   3481  C   MET A 369      -9.484  15.865 -25.950  1.00 10.00      A   
ATOM   3482  O   MET A 369      -9.995  15.662 -27.052  1.00 10.00      A   
ATOM   3483  N   GLY A 370      -8.502  15.119 -25.461  1.00 10.00      A   
ATOM   3484  HN  GLY A 370      -8.132  15.329 -24.578  1.00 10.00      A   
ATOM   3485  CA  GLY A 370      -7.979  14.001 -26.216  1.00 10.00      A   
ATOM   3486  C   GLY A 370      -8.384  12.662 -25.634  1.00 10.00      A   
ATOM   3487  O   GLY A 370      -8.839  11.780 -26.360  1.00 10.00      A   
ATOM   3488  N   CYS A 371      -8.208  12.512 -24.328  1.00 10.00      A   
ATOM   3489  HN  CYS A 371      -7.827  13.253 -23.806  1.00 10.00      A   
ATOM   3490  CA  CYS A 371      -8.552  11.276 -23.641  1.00 10.00      A   
ATOM   3491  CB  CYS A 371      -7.529  10.995 -22.541  1.00 10.00      A   
ATOM   3492  SG  CYS A 371      -5.816  11.289 -23.034  1.00 10.00      A   
ATOM   3493  HG  CYS A 371      -5.281  10.118 -23.363  1.00 10.00      A   
ATOM   3494  C   CYS A 371      -9.956  11.352 -23.048  1.00 10.00      A   
ATOM   3495  O   CYS A 371     -10.209  12.105 -22.103  1.00 10.00      A   
ATOM   3496  N   PRO A 372     -10.896  10.582 -23.606  1.00 10.00      A   
ATOM   3497  CA  PRO A 372     -12.278  10.558 -23.134  1.00 10.00      A   
ATOM   3498  CB  PRO A 372     -13.035  10.095 -24.377  1.00 10.00      A   
ATOM   3499  CG  PRO A 372     -12.083   9.181 -25.071  1.00 10.00      A   
ATOM   3500  CD  PRO A 372     -10.698   9.692 -24.769  1.00 10.00      A   
ATOM   3501  C   PRO A 372     -12.485   9.568 -21.983  1.00 10.00      A   
ATOM   3502  O   PRO A 372     -13.616   9.299 -21.575  1.00 10.00      A   
ATOM   3503  N   LYS A 373     -11.389   9.031 -21.462  1.00 10.00      A   
ATOM   3504  HN  LYS A 373     -10.516   9.281 -21.829  1.00 10.00      A   
ATOM   3505  CA  LYS A 373     -11.453   8.066 -20.368  1.00 10.00      A   
ATOM   3506  CB  LYS A 373     -10.709   6.786 -20.757  1.00 10.00      A   
ATOM   3507  CG  LYS A 373     -11.318   6.035 -21.929  1.00 10.00      A   
ATOM   3508  CD  LYS A 373     -12.720   5.546 -21.602  1.00 10.00      A   
ATOM   3509  CE  LYS A 373     -13.269   4.665 -22.710  1.00 10.00      A   
ATOM   3510  NZ  LYS A 373     -12.578   3.352 -22.769  1.00 10.00      A   
ATOM   3511  HZ1 LYS A 373     -12.761   2.814 -21.899  1.00 10.00      A   
ATOM   3512  HZ2 LYS A 373     -11.544   3.484 -22.873  1.00 10.00      A   
ATOM   3513  HZ3 LYS A 373     -12.924   2.803 -23.580  1.00 10.00      A   
ATOM   3514  C   LYS A 373     -10.858   8.631 -19.083  1.00 10.00      A   
ATOM   3515  O   LYS A 373     -10.700   7.910 -18.094  1.00 10.00      A   
ATOM   3516  N   LEU A 374     -10.528   9.915 -19.103  1.00 10.00      A   
ATOM   3517  HN  LEU A 374     -10.685  10.436 -19.915  1.00 10.00      A   
ATOM   3518  CA  LEU A 374      -9.941  10.569 -17.942  1.00 10.00      A   
ATOM   3519  CB  LEU A 374      -9.484  11.987 -18.287  1.00 10.00      A   
ATOM   3520  CG  LEU A 374      -8.211  12.115 -19.121  1.00 10.00      A   
ATOM   3521  CD1 LEU A 374      -7.855  13.579 -19.298  1.00 10.00      A   
ATOM   3522  CD2 LEU A 374      -7.061  11.358 -18.477  1.00 10.00      A   
ATOM   3523  C   LEU A 374     -10.914  10.616 -16.772  1.00 10.00      A   
ATOM   3524  O   LEU A 374     -12.055  11.048 -16.921  1.00 10.00      A   
ATOM   3525  N   GLU A 375     -10.456  10.160 -15.618  1.00 10.00      A   
ATOM   3526  HN  GLU A 375      -9.540   9.807 -15.574  1.00 10.00      A   
ATOM   3527  CA  GLU A 375     -11.283  10.155 -14.420  1.00 10.00      A   
ATOM   3528  CB  GLU A 375     -11.828   8.754 -14.151  1.00 10.00      A   
ATOM   3529  CG  GLU A 375     -10.755   7.680 -14.066  1.00 10.00      A   
ATOM   3530  CD  GLU A 375     -11.149   6.534 -13.159  1.00 10.00      A   
ATOM   3531  OE1 GLU A 375     -10.800   6.573 -11.960  1.00 10.00      A   
ATOM   3532  OE2 GLU A 375     -11.805   5.587 -13.642  1.00 10.00      A   
ATOM   3533  C   GLU A 375     -10.507  10.653 -13.206  1.00 10.00      A   
ATOM   3534  O   GLU A 375     -11.072  11.288 -12.318  1.00 10.00      A   
ATOM   3535  N   SER A 376      -9.215  10.367 -13.174  1.00 10.00      A   
ATOM   3536  HN  SER A 376      -8.814   9.878 -13.924  1.00 10.00      A   
ATOM   3537  CA  SER A 376      -8.370  10.772 -12.067  1.00 10.00      A   
ATOM   3538  CB  SER A 376      -7.818   9.527 -11.365  1.00 10.00      A   
ATOM   3539  OG  SER A 376      -7.157   9.857 -10.158  1.00 10.00      A   
ATOM   3540  HG  SER A 376      -6.587   9.121  -9.895  1.00 10.00      A   
ATOM   3541  C   SER A 376      -7.235  11.651 -12.582  1.00 10.00      A   
ATOM   3542  O   SER A 376      -6.316  11.174 -13.249  1.00 10.00      A   
ATOM   3543  N   VAL A 377      -7.302  12.939 -12.275  1.00 10.00      A   
ATOM   3544  HN  VAL A 377      -8.048  13.262 -11.720  1.00 10.00      A   
ATOM   3545  CA  VAL A 377      -6.289  13.880 -12.736  1.00 10.00      A   
ATOM   3546  CB  VAL A 377      -6.867  14.861 -13.784  1.00 10.00      A   
ATOM   3547  CG1 VAL A 377      -5.812  15.860 -14.233  1.00 10.00      A   
ATOM   3548  CG2 VAL A 377      -7.426  14.108 -14.985  1.00 10.00      A   
ATOM   3549  C   VAL A 377      -5.675  14.670 -11.580  1.00 10.00      A   
ATOM   3550  O   VAL A 377      -6.388  15.264 -10.773  1.00 10.00      A   
ATOM   3551  N   LEU A 378      -4.351  14.655 -11.510  1.00 10.00      A   
ATOM   3552  HN  LEU A 378      -3.848  14.140 -12.180  1.00 10.00      A   
ATOM   3553  CA  LEU A 378      -3.610  15.386 -10.490  1.00 10.00      A   
ATOM   3554  CB  LEU A 378      -2.846  14.417  -9.579  1.00 10.00      A   
ATOM   3555  CG  LEU A 378      -1.874  15.044  -8.570  1.00 10.00      A   
ATOM   3556  CD1 LEU A 378      -2.597  16.009  -7.646  1.00 10.00      A   
ATOM   3557  CD2 LEU A 378      -1.170  13.965  -7.760  1.00 10.00      A   
ATOM   3558  C   LEU A 378      -2.648  16.331 -11.200  1.00 10.00      A   
ATOM   3559  O   LEU A 378      -1.745  15.884 -11.908  1.00 10.00      A   
ATOM   3560  N   TYR A 379      -2.853  17.629 -11.030  1.00 10.00      A   
ATOM   3561  HN  TYR A 379      -3.571  17.930 -10.426  1.00 10.00      A   
ATOM   3562  CA  TYR A 379      -2.025  18.623 -11.707  1.00 10.00      A   
ATOM   3563  CB  TYR A 379      -2.877  19.361 -12.750  1.00 10.00      A   
ATOM   3564  CG  TYR A 379      -2.127  19.861 -13.966  1.00 10.00      A   
ATOM   3565  CD1 TYR A 379      -2.076  19.107 -15.128  1.00 10.00      A   
ATOM   3566  CD2 TYR A 379      -1.484  21.094 -13.956  1.00 10.00      A   
ATOM   3567  CE1 TYR A 379      -1.410  19.563 -16.246  1.00 10.00      A   
ATOM   3568  CE2 TYR A 379      -0.812  21.558 -15.072  1.00 10.00      A   
ATOM   3569  CZ  TYR A 379      -0.781  20.786 -16.214  1.00 10.00      A   
ATOM   3570  OH  TYR A 379      -0.117  21.236 -17.331  1.00 10.00      A   
ATOM   3571  HH  TYR A 379      -0.363  22.153 -17.505  1.00 10.00      A   
ATOM   3572  C   TYR A 379      -1.422  19.627 -10.732  1.00 10.00      A   
ATOM   3573  O   TYR A 379      -2.107  20.135  -9.842  1.00 10.00      A   
ATOM   3574  N   PHE A 380      -0.134  19.895 -10.911  1.00 10.00      A   
ATOM   3575  HN  PHE A 380       0.346  19.430 -11.624  1.00 10.00      A   
ATOM   3576  CA  PHE A 380       0.597  20.849 -10.088  1.00 10.00      A   
ATOM   3577  CB  PHE A 380       1.721  20.141  -9.325  1.00 10.00      A   
ATOM   3578  CG  PHE A 380       1.316  19.568  -7.996  1.00 10.00      A   
ATOM   3579  CD1 PHE A 380       0.786  18.291  -7.903  1.00 10.00      A   
ATOM   3580  CD2 PHE A 380       1.482  20.304  -6.834  1.00 10.00      A   
ATOM   3581  CE1 PHE A 380       0.428  17.763  -6.676  1.00 10.00      A   
ATOM   3582  CE2 PHE A 380       1.125  19.783  -5.605  1.00 10.00      A   
ATOM   3583  CZ  PHE A 380       0.598  18.510  -5.527  1.00 10.00      A   
ATOM   3584  C   PHE A 380       1.202  21.924 -10.986  1.00 10.00      A   
ATOM   3585  O   PHE A 380       2.246  21.711 -11.606  1.00 10.00      A   
ATOM   3586  N   CYS A 381       0.548  23.069 -11.064  1.00 10.00      A   
ATOM   3587  HN  CYS A 381      -0.273  23.189 -10.542  1.00 10.00      A   
ATOM   3588  CA  CYS A 381       1.023  24.157 -11.912  1.00 10.00      A   
ATOM   3589  CB  CYS A 381       0.055  24.369 -13.077  1.00 10.00      A   
ATOM   3590  SG  CYS A 381      -1.650  24.663 -12.565  1.00 10.00      A   
ATOM   3591  HG  CYS A 381      -2.024  25.827 -13.082  1.00 10.00      A   
ATOM   3592  C   CYS A 381       1.207  25.459 -11.128  1.00 10.00      A   
ATOM   3593  O   CYS A 381       0.974  25.512  -9.921  1.00 10.00      A   
ATOM   3594  N   ARG A 382       1.630  26.509 -11.822  1.00 10.00      A   
ATOM   3595  HN  ARG A 382       1.804  26.406 -12.780  1.00 10.00      A   
ATOM   3596  CA  ARG A 382       1.847  27.812 -11.202  1.00 10.00      A   
ATOM   3597  CB  ARG A 382       3.227  28.361 -11.571  1.00 10.00      A   
ATOM   3598  CG  ARG A 382       4.369  27.689 -10.830  1.00 10.00      A   
ATOM   3599  CD  ARG A 382       5.690  27.853 -11.559  1.00 10.00      A   
ATOM   3600  NE  ARG A 382       6.803  27.323 -10.773  1.00 10.00      A   
ATOM   3601  HE  ARG A 382       7.312  27.964 -10.225  1.00 10.00      A   
ATOM   3602  CZ  ARG A 382       7.168  26.044 -10.761  1.00 10.00      A   
ATOM   3603  NH1 ARG A 382       6.507  25.152 -11.484  1.00 10.00      A   
ATOM   3604 HH11 ARG A 382       5.697  25.444 -12.078  1.00 10.00      A   
ATOM   3605 HH12 ARG A 382       6.800  24.150 -11.472  1.00 10.00      A   
ATOM   3606  NH2 ARG A 382       8.184  25.658 -10.003  1.00 10.00      A   
ATOM   3607 HH21 ARG A 382       8.474  24.654  -9.980  1.00 10.00      A   
ATOM   3608 HH22 ARG A 382       8.701  26.359  -9.423  1.00 10.00      A   
ATOM   3609  C   ARG A 382       0.763  28.805 -11.605  1.00 10.00      A   
ATOM   3610  O   ARG A 382       0.470  29.746 -10.866  1.00 10.00      A   
ATOM   3611  N   GLN A 383       0.176  28.595 -12.775  1.00 10.00      A   
ATOM   3612  HN  GLN A 383       0.456  27.829 -13.321  1.00 10.00      A   
ATOM   3613  CA  GLN A 383      -0.877  29.474 -13.273  1.00 10.00      A   
ATOM   3614  CB  GLN A 383      -0.418  30.238 -14.524  1.00 10.00      A   
ATOM   3615  CG  GLN A 383       0.225  29.369 -15.592  1.00 10.00      A   
ATOM   3616  CD  GLN A 383       0.481  30.111 -16.889  1.00 10.00      A   
ATOM   3617  OE1 GLN A 383       1.487  30.807 -17.035  1.00 10.00      A   
ATOM   3618  NE2 GLN A 383      -0.412  29.953 -17.850  1.00 10.00      A   
ATOM   3619 HE21 GLN A 383      -1.194  29.365 -17.673  1.00 10.00      A   
ATOM   3620 HE22 GLN A 383      -0.266  30.416 -18.706  1.00 10.00      A   
ATOM   3621  C   GLN A 383      -2.160  28.695 -13.562  1.00 10.00      A   
ATOM   3622  O   GLN A 383      -2.135  27.467 -13.713  1.00 10.00      A   
ATOM   3623  N   MET A 384      -3.279  29.413 -13.630  1.00 10.00      A   
ATOM   3624  HN  MET A 384      -3.234  30.385 -13.487  1.00 10.00      A   
ATOM   3625  CA  MET A 384      -4.571  28.796 -13.901  1.00 10.00      A   
ATOM   3626  CB  MET A 384      -5.185  28.264 -12.599  1.00 10.00      A   
ATOM   3627  CG  MET A 384      -6.451  27.437 -12.780  1.00 10.00      A   
ATOM   3628  SD  MET A 384      -6.292  26.178 -14.062  1.00 10.00      A   
ATOM   3629  CE  MET A 384      -4.902  25.232 -13.442  1.00 10.00      A   
ATOM   3630  C   MET A 384      -5.519  29.791 -14.567  1.00 10.00      A   
ATOM   3631  O   MET A 384      -5.369  31.005 -14.413  1.00 10.00      A   
ATOM   3632  N   THR A 385      -6.478  29.274 -15.321  1.00 10.00      A   
ATOM   3633  HN  THR A 385      -6.535  28.301 -15.423  1.00 10.00      A   
ATOM   3634  CA  THR A 385      -7.454  30.106 -16.001  1.00 10.00      A   
ATOM   3635  CB  THR A 385      -7.201  30.116 -17.522  1.00 10.00      A   
ATOM   3636  OG1 THR A 385      -5.809  30.325 -17.775  1.00 10.00      A   
ATOM   3637  HG1 THR A 385      -5.388  30.647 -16.973  1.00 10.00      A   
ATOM   3638  CG2 THR A 385      -8.005  31.213 -18.204  1.00 10.00      A   
ATOM   3639  C   THR A 385      -8.864  29.581 -15.737  1.00 10.00      A   
ATOM   3640  O   THR A 385      -9.112  28.373 -15.808  1.00 10.00      A   
ATOM   3641  N   ASN A 386      -9.777  30.490 -15.427  1.00 10.00      A   
ATOM   3642  HN  ASN A 386      -9.503  31.440 -15.365  1.00 10.00      A   
ATOM   3643  CA  ASN A 386     -11.169  30.136 -15.167  1.00 10.00      A   
ATOM   3644  CB  ASN A 386     -11.972  31.382 -14.791  1.00 10.00      A   
ATOM   3645  CG  ASN A 386     -11.930  31.681 -13.308  1.00 10.00      A   
ATOM   3646  OD1 ASN A 386     -11.992  30.774 -12.479  1.00 10.00      A   
ATOM   3647  ND2 ASN A 386     -11.831  32.954 -12.967  1.00 10.00      A   
ATOM   3648 HD21 ASN A 386     -11.797  33.625 -13.685  1.00 10.00      A   
ATOM   3649 HD22 ASN A 386     -11.795  33.179 -12.009  1.00 10.00      A   
ATOM   3650  C   ASN A 386     -11.786  29.489 -16.394  1.00 10.00      A   
ATOM   3651  O   ASN A 386     -12.495  28.483 -16.291  1.00 10.00      A   
ATOM   3652  N   ALA A 387     -11.503  30.073 -17.556  1.00 10.00      A   
ATOM   3653  HN  ALA A 387     -10.950  30.886 -17.557  1.00 10.00      A   
ATOM   3654  CA  ALA A 387     -12.010  29.563 -18.823  1.00 10.00      A   
ATOM   3655  CB  ALA A 387     -11.524  30.431 -19.972  1.00 10.00      A   
ATOM   3656  C   ALA A 387     -11.573  28.121 -19.040  1.00 10.00      A   
ATOM   3657  O   ALA A 387     -12.347  27.294 -19.525  1.00 10.00      A   
ATOM   3658  N   ALA A 388     -10.337  27.821 -18.660  1.00 10.00      A   
ATOM   3659  HN  ALA A 388      -9.777  28.519 -18.266  1.00 10.00      A   
ATOM   3660  CA  ALA A 388      -9.797  26.478 -18.814  1.00 10.00      A   
ATOM   3661  CB  ALA A 388      -8.314  26.458 -18.476  1.00 10.00      A   
ATOM   3662  C   ALA A 388     -10.560  25.490 -17.940  1.00 10.00      A   
ATOM   3663  O   ALA A 388     -10.952  24.413 -18.393  1.00 10.00      A   
ATOM   3664  N   LEU A 389     -10.785  25.881 -16.691  1.00 10.00      A   
ATOM   3665  HN  LEU A 389     -10.462  26.765 -16.405  1.00 10.00      A   
ATOM   3666  CA  LEU A 389     -11.500  25.041 -15.737  1.00 10.00      A   
ATOM   3667  CB  LEU A 389     -11.555  25.721 -14.370  1.00 10.00      A   
ATOM   3668  CG  LEU A 389     -10.213  25.924 -13.666  1.00 10.00      A   
ATOM   3669  CD1 LEU A 389     -10.380  26.819 -12.447  1.00 10.00      A   
ATOM   3670  CD2 LEU A 389      -9.617  24.583 -13.266  1.00 10.00      A   
ATOM   3671  C   LEU A 389     -12.905  24.713 -16.234  1.00 10.00      A   
ATOM   3672  O   LEU A 389     -13.326  23.555 -16.211  1.00 10.00      A   
ATOM   3673  N   ILE A 390     -13.614  25.733 -16.707  1.00 10.00      A   
ATOM   3674  HN  ILE A 390     -13.218  26.632 -16.699  1.00 10.00      A   
ATOM   3675  CA  ILE A 390     -14.967  25.552 -17.230  1.00 10.00      A   
ATOM   3676  CB  ILE A 390     -15.608  26.903 -17.621  1.00 10.00      A   
ATOM   3677  CG1 ILE A 390     -15.669  27.835 -16.405  1.00 10.00      A   
ATOM   3678  CG2 ILE A 390     -16.999  26.694 -18.209  1.00 10.00      A   
ATOM   3679  CD1 ILE A 390     -16.089  29.254 -16.732  1.00 10.00      A   
ATOM   3680  C   ILE A 390     -14.944  24.621 -18.440  1.00 10.00      A   
ATOM   3681  O   ILE A 390     -15.807  23.754 -18.587  1.00 10.00      A   
ATOM   3682  N   THR A 391     -13.934  24.792 -19.285  1.00 10.00      A   
ATOM   3683  HN  THR A 391     -13.271  25.494 -19.100  1.00 10.00      A   
ATOM   3684  CA  THR A 391     -13.784  23.968 -20.479  1.00 10.00      A   
ATOM   3685  CB  THR A 391     -12.644  24.488 -21.379  1.00 10.00      A   
ATOM   3686  OG1 THR A 391     -12.890  25.859 -21.727  1.00 10.00      A   
ATOM   3687  HG1 THR A 391     -12.764  26.416 -20.945  1.00 10.00      A   
ATOM   3688  CG2 THR A 391     -12.548  23.663 -22.651  1.00 10.00      A   
ATOM   3689  C   THR A 391     -13.531  22.500 -20.114  1.00 10.00      A   
ATOM   3690  O   THR A 391     -14.149  21.597 -20.679  1.00 10.00      A   
ATOM   3691  N   ILE A 392     -12.632  22.276 -19.159  1.00 10.00      A   
ATOM   3692  HN  ILE A 392     -12.171  23.041 -18.752  1.00 10.00      A   
ATOM   3693  CA  ILE A 392     -12.296  20.922 -18.712  1.00 10.00      A   
ATOM   3694  CB  ILE A 392     -11.183  20.926 -17.638  1.00 10.00      A   
ATOM   3695  CG1 ILE A 392      -9.887  21.484 -18.222  1.00 10.00      A   
ATOM   3696  CG2 ILE A 392     -10.948  19.521 -17.093  1.00 10.00      A   
ATOM   3697  CD1 ILE A 392      -8.829  21.773 -17.181  1.00 10.00      A   
ATOM   3698  C   ILE A 392     -13.525  20.204 -18.169  1.00 10.00      A   
ATOM   3699  O   ILE A 392     -13.775  19.045 -18.508  1.00 10.00      A   
ATOM   3700  N   ALA A 393     -14.298  20.907 -17.350  1.00 10.00      A   
ATOM   3701  HN  ALA A 393     -14.046  21.831 -17.134  1.00 10.00      A   
ATOM   3702  CA  ALA A 393     -15.505  20.349 -16.758  1.00 10.00      A   
ATOM   3703  CB  ALA A 393     -16.129  21.356 -15.804  1.00 10.00      A   
ATOM   3704  C   ALA A 393     -16.507  19.937 -17.832  1.00 10.00      A   
ATOM   3705  O   ALA A 393     -17.152  18.898 -17.726  1.00 10.00      A   
ATOM   3706  N   ARG A 394     -16.618  20.755 -18.871  1.00 10.00      A   
ATOM   3707  HN  ARG A 394     -16.067  21.566 -18.900  1.00 10.00      A   
ATOM   3708  CA  ARG A 394     -17.532  20.480 -19.969  1.00 10.00      A   
ATOM   3709  CB  ARG A 394     -17.737  21.739 -20.815  1.00 10.00      A   
ATOM   3710  CG  ARG A 394     -18.539  22.831 -20.128  1.00 10.00      A   
ATOM   3711  CD  ARG A 394     -19.121  23.801 -21.139  1.00 10.00      A   
ATOM   3712  NE  ARG A 394     -19.896  23.108 -22.162  1.00 10.00      A   
ATOM   3713  HE  ARG A 394     -19.407  22.492 -22.756  1.00 10.00      A   
ATOM   3714  CZ  ARG A 394     -21.204  23.270 -22.343  1.00 10.00      A   
ATOM   3715  NH1 ARG A 394     -21.891  24.104 -21.574  1.00 10.00      A   
ATOM   3716 HH11 ARG A 394     -21.410  24.644 -20.821  1.00 10.00      A   
ATOM   3717 HH12 ARG A 394     -22.916  24.227 -21.725  1.00 10.00      A   
ATOM   3718  NH2 ARG A 394     -21.827  22.583 -23.291  1.00 10.00      A   
ATOM   3719 HH21 ARG A 394     -21.296  21.917 -23.898  1.00 10.00      A   
ATOM   3720 HH22 ARG A 394     -22.853  22.707 -23.435  1.00 10.00      A   
ATOM   3721  C   ARG A 394     -17.007  19.348 -20.849  1.00 10.00      A   
ATOM   3722  O   ARG A 394     -17.772  18.684 -21.547  1.00 10.00      A   
ATOM   3723  N   ASN A 395     -15.701  19.137 -20.818  1.00 10.00      A   
ATOM   3724  HN  ASN A 395     -15.136  19.700 -20.245  1.00 10.00      A   
ATOM   3725  CA  ASN A 395     -15.085  18.090 -21.620  1.00 10.00      A   
ATOM   3726  CB  ASN A 395     -13.642  18.435 -21.986  1.00 10.00      A   
ATOM   3727  CG  ASN A 395     -13.552  19.426 -23.128  1.00 10.00      A   
ATOM   3728  OD1 ASN A 395     -12.647  20.256 -23.173  1.00 10.00      A   
ATOM   3729  ND2 ASN A 395     -14.490  19.349 -24.063  1.00 10.00      A   
ATOM   3730 HD21 ASN A 395     -15.185  18.662 -23.971  1.00 10.00      A   
ATOM   3731 HD22 ASN A 395     -14.453  19.989 -24.806  1.00 10.00      A   
ATOM   3732  C   ASN A 395     -15.156  16.735 -20.940  1.00 10.00      A   
ATOM   3733  O   ASN A 395     -15.540  15.749 -21.563  1.00 10.00      A   
ATOM   3734  N   ARG A 396     -14.798  16.686 -19.662  1.00 10.00      A   
ATOM   3735  HN  ARG A 396     -14.518  17.511 -19.207  1.00 10.00      A   
ATOM   3736  CA  ARG A 396     -14.825  15.435 -18.916  1.00 10.00      A   
ATOM   3737  CB  ARG A 396     -13.414  15.027 -18.484  1.00 10.00      A   
ATOM   3738  CG  ARG A 396     -12.492  14.632 -19.627  1.00 10.00      A   
ATOM   3739  CD  ARG A 396     -12.593  13.147 -19.944  1.00 10.00      A   
ATOM   3740  NE  ARG A 396     -13.937  12.750 -20.360  1.00 10.00      A   
ATOM   3741  HE  ARG A 396     -14.537  12.385 -19.664  1.00 10.00      A   
ATOM   3742  CZ  ARG A 396     -14.392  12.856 -21.607  1.00 10.00      A   
ATOM   3743  NH1 ARG A 396     -13.615  13.356 -22.565  1.00 10.00      A   
ATOM   3744 HH11 ARG A 396     -13.973  13.441 -23.543  1.00 10.00      A   
ATOM   3745 HH12 ARG A 396     -12.647  13.674 -22.347  1.00 10.00      A   
ATOM   3746  NH2 ARG A 396     -15.623  12.454 -21.903  1.00 10.00      A   
ATOM   3747 HH21 ARG A 396     -16.243  12.057 -21.159  1.00 10.00      A   
ATOM   3748 HH22 ARG A 396     -15.979  12.529 -22.882  1.00 10.00      A   
ATOM   3749  C   ARG A 396     -15.739  15.527 -17.696  1.00 10.00      A   
ATOM   3750  O   ARG A 396     -15.267  15.663 -16.569  1.00 10.00      A   
ATOM   3751  N   PRO A 397     -17.063  15.438 -17.904  1.00 10.00      A   
ATOM   3752  CA  PRO A 397     -18.043  15.507 -16.819  1.00 10.00      A   
ATOM   3753  CB  PRO A 397     -19.373  15.780 -17.545  1.00 10.00      A   
ATOM   3754  CG  PRO A 397     -19.016  15.994 -18.981  1.00 10.00      A   
ATOM   3755  CD  PRO A 397     -17.720  15.273 -19.202  1.00 10.00      A   
ATOM   3756  C   PRO A 397     -18.124  14.184 -16.060  1.00 10.00      A   
ATOM   3757  O   PRO A 397     -18.841  14.064 -15.065  1.00 10.00      A   
ATOM   3758  N   ASN A 398     -17.384  13.192 -16.544  1.00 10.00      A   
ATOM   3759  HN  ASN A 398     -16.843  13.354 -17.347  1.00 10.00      A   
ATOM   3760  CA  ASN A 398     -17.350  11.870 -15.926  1.00 10.00      A   
ATOM   3761  CB  ASN A 398     -17.301  10.764 -16.991  1.00 10.00      A   
ATOM   3762  CG  ASN A 398     -16.029  10.774 -17.829  1.00 10.00      A   
ATOM   3763  OD1 ASN A 398     -15.482  11.831 -18.153  1.00 10.00      A   
ATOM   3764  ND2 ASN A 398     -15.551   9.594 -18.195  1.00 10.00      A   
ATOM   3765 HD21 ASN A 398     -16.032   8.789 -17.910  1.00 10.00      A   
ATOM   3766 HD22 ASN A 398     -14.736   9.574 -18.737  1.00 10.00      A   
ATOM   3767  C   ASN A 398     -16.167  11.745 -14.972  1.00 10.00      A   
ATOM   3768  O   ASN A 398     -15.844  10.650 -14.504  1.00 10.00      A   
ATOM   3769  N   MET A 399     -15.529  12.877 -14.695  1.00 10.00      A   
ATOM   3770  HN  MET A 399     -15.838  13.708 -15.112  1.00 10.00      A   
ATOM   3771  CA  MET A 399     -14.383  12.927 -13.797  1.00 10.00      A   
ATOM   3772  CB  MET A 399     -13.794  14.340 -13.793  1.00 10.00      A   
ATOM   3773  CG  MET A 399     -12.426  14.448 -13.142  1.00 10.00      A   
ATOM   3774  SD  MET A 399     -11.091  13.926 -14.236  1.00 10.00      A   
ATOM   3775  CE  MET A 399     -11.210  15.167 -15.519  1.00 10.00      A   
ATOM   3776  C   MET A 399     -14.782  12.518 -12.379  1.00 10.00      A   
ATOM   3777  O   MET A 399     -15.815  12.954 -11.858  1.00 10.00      A   
ATOM   3778  N   THR A 400     -13.970  11.669 -11.767  1.00 10.00      A   
ATOM   3779  HN  THR A 400     -13.174  11.341 -12.239  1.00 10.00      A   
ATOM   3780  CA  THR A 400     -14.233  11.195 -10.420  1.00 10.00      A   
ATOM   3781  CB  THR A 400     -14.092   9.659 -10.337  1.00 10.00      A   
ATOM   3782  OG1 THR A 400     -12.892   9.238 -11.009  1.00 10.00      A   
ATOM   3783  HG1 THR A 400     -12.795   8.282 -10.923  1.00 10.00      A   
ATOM   3784  CG2 THR A 400     -15.288   8.979 -10.979  1.00 10.00      A   
ATOM   3785  C   THR A 400     -13.291  11.840  -9.409  1.00 10.00      A   
ATOM   3786  O   THR A 400     -13.683  12.152  -8.282  1.00 10.00      A   
ATOM   3787  N   ARG A 401     -12.049  12.051  -9.818  1.00 10.00      A   
ATOM   3788  HN  ARG A 401     -11.798  11.820 -10.743  1.00 10.00      A   
ATOM   3789  CA  ARG A 401     -11.048  12.631  -8.938  1.00 10.00      A   
ATOM   3790  CB  ARG A 401     -10.023  11.559  -8.549  1.00 10.00      A   
ATOM   3791  CG  ARG A 401     -10.629  10.343  -7.869  1.00 10.00      A   
ATOM   3792  CD  ARG A 401      -9.631   9.204  -7.751  1.00 10.00      A   
ATOM   3793  NE  ARG A 401      -9.837   8.172  -8.772  1.00 10.00      A   
ATOM   3794  HE  ARG A 401     -10.011   8.473  -9.689  1.00 10.00      A   
ATOM   3795  CZ  ARG A 401      -9.804   6.863  -8.520  1.00 10.00      A   
ATOM   3796  NH1 ARG A 401      -9.580   6.430  -7.282  1.00 10.00      A   
ATOM   3797 HH11 ARG A 401      -9.547   5.410  -7.079  1.00 10.00      A   
ATOM   3798 HH12 ARG A 401      -9.449   7.119  -6.493  1.00 10.00      A   
ATOM   3799  NH2 ARG A 401     -10.028   5.987  -9.495  1.00 10.00      A   
ATOM   3800 HH21 ARG A 401     -10.241   6.320 -10.474  1.00 10.00      A   
ATOM   3801 HH22 ARG A 401      -9.994   4.963  -9.298  1.00 10.00      A   
ATOM   3802  C   ARG A 401     -10.340  13.801  -9.605  1.00 10.00      A   
ATOM   3803  O   ARG A 401      -9.537  13.613 -10.518  1.00 10.00      A   
ATOM   3804  N   PHE A 402     -10.628  15.007  -9.136  1.00 10.00      A   
ATOM   3805  HN  PHE A 402     -11.251  15.091  -8.380  1.00 10.00      A   
ATOM   3806  CA  PHE A 402     -10.017  16.207  -9.694  1.00 10.00      A   
ATOM   3807  CB  PHE A 402     -11.080  17.197 -10.182  1.00 10.00      A   
ATOM   3808  CG  PHE A 402     -10.576  18.155 -11.223  1.00 10.00      A   
ATOM   3809  CD1 PHE A 402     -10.145  17.692 -12.456  1.00 10.00      A   
ATOM   3810  CD2 PHE A 402     -10.533  19.514 -10.972  1.00 10.00      A   
ATOM   3811  CE1 PHE A 402      -9.678  18.567 -13.418  1.00 10.00      A   
ATOM   3812  CE2 PHE A 402     -10.067  20.396 -11.928  1.00 10.00      A   
ATOM   3813  CZ  PHE A 402      -9.639  19.922 -13.152  1.00 10.00      A   
ATOM   3814  C   PHE A 402      -9.105  16.856  -8.660  1.00 10.00      A   
ATOM   3815  O   PHE A 402      -9.549  17.649  -7.828  1.00 10.00      A   
ATOM   3816  N   ARG A 403      -7.833  16.495  -8.705  1.00 10.00      A   
ATOM   3817  HN  ARG A 403      -7.540  15.860  -9.394  1.00 10.00      A   
ATOM   3818  CA  ARG A 403      -6.852  17.017  -7.774  1.00 10.00      A   
ATOM   3819  CB  ARG A 403      -5.981  15.873  -7.245  1.00 10.00      A   
ATOM   3820  CG  ARG A 403      -6.777  14.653  -6.801  1.00 10.00      A   
ATOM   3821  CD  ARG A 403      -5.889  13.430  -6.636  1.00 10.00      A   
ATOM   3822  NE  ARG A 403      -5.003  13.555  -5.484  1.00 10.00      A   
ATOM   3823  HE  ARG A 403      -4.652  14.460  -5.277  1.00 10.00      A   
ATOM   3824  CZ  ARG A 403      -4.653  12.543  -4.691  1.00 10.00      A   
ATOM   3825  NH1 ARG A 403      -5.111  11.321  -4.910  1.00 10.00      A   
ATOM   3826 HH11 ARG A 403      -5.747  11.126  -5.711  1.00 10.00      A   
ATOM   3827 HH12 ARG A 403      -4.839  10.538  -4.271  1.00 10.00      A   
ATOM   3828  NH2 ARG A 403      -3.844  12.761  -3.666  1.00 10.00      A   
ATOM   3829 HH21 ARG A 403      -3.477  13.723  -3.487  1.00 10.00      A   
ATOM   3830 HH22 ARG A 403      -3.572  11.979  -3.031  1.00 10.00      A   
ATOM   3831  C   ARG A 403      -5.990  18.086  -8.441  1.00 10.00      A   
ATOM   3832  O   ARG A 403      -5.090  17.780  -9.225  1.00 10.00      A   
ATOM   3833  N   LEU A 404      -6.281  19.343  -8.146  1.00 10.00      A   
ATOM   3834  HN  LEU A 404      -7.011  19.536  -7.515  1.00 10.00      A   
ATOM   3835  CA  LEU A 404      -5.532  20.452  -8.720  1.00 10.00      A   
ATOM   3836  CB  LEU A 404      -6.468  21.376  -9.498  1.00 10.00      A   
ATOM   3837  CG  LEU A 404      -5.801  22.493 -10.304  1.00 10.00      A   
ATOM   3838  CD1 LEU A 404      -4.985  21.912 -11.448  1.00 10.00      A   
ATOM   3839  CD2 LEU A 404      -6.849  23.456 -10.832  1.00 10.00      A   
ATOM   3840  C   LEU A 404      -4.830  21.225  -7.615  1.00 10.00      A   
ATOM   3841  O   LEU A 404      -5.431  21.518  -6.578  1.00 10.00      A   
ATOM   3842  N   CYS A 405      -3.560  21.542  -7.822  1.00 10.00      A   
ATOM   3843  HN  CYS A 405      -3.124  21.276  -8.663  1.00 10.00      A   
ATOM   3844  CA  CYS A 405      -2.801  22.266  -6.819  1.00 10.00      A   
ATOM   3845  CB  CYS A 405      -2.040  21.294  -5.920  1.00 10.00      A   
ATOM   3846  SG  CYS A 405      -1.757  21.917  -4.250  1.00 10.00      A   
ATOM   3847  HG  CYS A 405      -0.554  22.475  -4.225  1.00 10.00      A   
ATOM   3848  C   CYS A 405      -1.847  23.287  -7.432  1.00 10.00      A   
ATOM   3849  O   CYS A 405      -0.863  22.932  -8.082  1.00 10.00      A   
ATOM   3850  N   ILE A 406      -2.161  24.557  -7.232  1.00 10.00      A   
ATOM   3851  HN  ILE A 406      -2.989  24.769  -6.749  1.00 10.00      A   
ATOM   3852  CA  ILE A 406      -1.333  25.645  -7.726  1.00 10.00      A   
ATOM   3853  CB  ILE A 406      -2.161  26.933  -7.935  1.00 10.00      A   
ATOM   3854  CG1 ILE A 406      -3.317  26.664  -8.900  1.00 10.00      A   
ATOM   3855  CG2 ILE A 406      -1.287  28.063  -8.461  1.00 10.00      A   
ATOM   3856  CD1 ILE A 406      -4.278  27.822  -9.044  1.00 10.00      A   
ATOM   3857  C   ILE A 406      -0.202  25.918  -6.737  1.00 10.00      A   
ATOM   3858  O   ILE A 406      -0.432  26.017  -5.530  1.00 10.00      A   
ATOM   3859  N   ILE A 407       1.017  26.019  -7.258  1.00 10.00      A   
ATOM   3860  HN  ILE A 407       1.123  25.911  -8.233  1.00 10.00      A   
ATOM   3861  CA  ILE A 407       2.206  26.268  -6.442  1.00 10.00      A   
ATOM   3862  CB  ILE A 407       3.487  26.337  -7.306  1.00 10.00      A   
ATOM   3863  CG1 ILE A 407       3.689  25.035  -8.097  1.00 10.00      A   
ATOM   3864  CG2 ILE A 407       4.712  26.646  -6.453  1.00 10.00      A   
ATOM   3865  CD1 ILE A 407       3.728  23.784  -7.241  1.00 10.00      A   
ATOM   3866  C   ILE A 407       2.080  27.546  -5.613  1.00 10.00      A   
ATOM   3867  O   ILE A 407       2.314  27.537  -4.406  1.00 10.00      A   
ATOM   3868  N   GLU A 408       1.706  28.641  -6.260  1.00 10.00      A   
ATOM   3869  HN  GLU A 408       1.516  28.595  -7.218  1.00 10.00      A   
ATOM   3870  CA  GLU A 408       1.561  29.911  -5.564  1.00 10.00      A   
ATOM   3871  CB  GLU A 408       1.681  31.083  -6.542  1.00 10.00      A   
ATOM   3872  CG  GLU A 408       1.817  32.445  -5.872  1.00 10.00      A   
ATOM   3873  CD  GLU A 408       2.968  32.504  -4.883  1.00 10.00      A   
ATOM   3874  OE1 GLU A 408       3.987  31.816  -5.103  1.00 10.00      A   
ATOM   3875  OE2 GLU A 408       2.862  33.243  -3.881  1.00 10.00      A   
ATOM   3876  C   GLU A 408       0.229  29.959  -4.817  1.00 10.00      A   
ATOM   3877  O   GLU A 408      -0.835  29.796  -5.420  1.00 10.00      A   
ATOM   3878  N   PRO A 409       0.270  30.144  -3.488  1.00 10.00      A   
ATOM   3879  CA  PRO A 409      -0.934  30.212  -2.655  1.00 10.00      A   
ATOM   3880  CB  PRO A 409      -0.390  30.307  -1.223  1.00 10.00      A   
ATOM   3881  CG  PRO A 409       1.036  29.890  -1.317  1.00 10.00      A   
ATOM   3882  CD  PRO A 409       1.493  30.294  -2.686  1.00 10.00      A   
ATOM   3883  C   PRO A 409      -1.782  31.443  -2.965  1.00 10.00      A   
ATOM   3884  O   PRO A 409      -1.258  32.550  -3.123  1.00 10.00      A   
ATOM   3885  N   LYS A 410      -3.094  31.235  -3.059  1.00 10.00      A   
ATOM   3886  HN  LYS A 410      -3.436  30.324  -2.936  1.00 10.00      A   
ATOM   3887  CA  LYS A 410      -4.046  32.311  -3.339  1.00 10.00      A   
ATOM   3888  CB  LYS A 410      -4.120  33.313  -2.188  1.00 10.00      A   
ATOM   3889  CG  LYS A 410      -4.644  32.712  -0.897  1.00 10.00      A   
ATOM   3890  CD  LYS A 410      -4.529  33.688   0.259  1.00 10.00      A   
ATOM   3891  CE  LYS A 410      -4.984  33.046   1.556  1.00 10.00      A   
ATOM   3892  NZ  LYS A 410      -4.804  33.951   2.715  1.00 10.00      A   
ATOM   3893  HZ1 LYS A 410      -4.776  33.396   3.595  1.00 10.00      A   
ATOM   3894  HZ2 LYS A 410      -5.592  34.624   2.769  1.00 10.00      A   
ATOM   3895  HZ3 LYS A 410      -3.913  34.482   2.622  1.00 10.00      A   
ATOM   3896  C   LYS A 410      -3.771  33.008  -4.669  1.00 10.00      A   
ATOM   3897  O   LYS A 410      -3.864  34.232  -4.779  1.00 10.00      A   
ATOM   3898  N   ALA A 411      -3.418  32.223  -5.674  1.00 10.00      A   
ATOM   3899  HN  ALA A 411      -3.315  31.263  -5.514  1.00 10.00      A   
ATOM   3900  CA  ALA A 411      -3.158  32.753  -7.002  1.00 10.00      A   
ATOM   3901  CB  ALA A 411      -2.072  31.942  -7.693  1.00 10.00      A   
ATOM   3902  C   ALA A 411      -4.445  32.735  -7.824  1.00 10.00      A   
ATOM   3903  O   ALA A 411      -5.056  31.679  -8.011  1.00 10.00      A   
ATOM   3904  N   PRO A 412      -4.895  33.904  -8.290  1.00 10.00      A   
ATOM   3905  CA  PRO A 412      -6.111  34.020  -9.091  1.00 10.00      A   
ATOM   3906  CB  PRO A 412      -6.500  35.482  -8.881  1.00 10.00      A   
ATOM   3907  CG  PRO A 412      -5.197  36.190  -8.721  1.00 10.00      A   
ATOM   3908  CD  PRO A 412      -4.257  35.215  -8.063  1.00 10.00      A   
ATOM   3909  C   PRO A 412      -5.842  33.772 -10.572  1.00 10.00      A   
ATOM   3910  O   PRO A 412      -4.755  33.333 -10.953  1.00 10.00      A   
ATOM   3911  N   ASP A 413      -6.845  34.045 -11.400  1.00 10.00      A   
ATOM   3912  HN  ASP A 413      -7.695  34.368 -11.029  1.00 10.00      A   
ATOM   3913  CA  ASP A 413      -6.718  33.882 -12.844  1.00 10.00      A   
ATOM   3914  CB  ASP A 413      -8.069  34.178 -13.504  1.00 10.00      A   
ATOM   3915  CG  ASP A 413      -8.088  33.920 -14.995  1.00 10.00      A   
ATOM   3916  OD1 ASP A 413      -7.517  34.731 -15.748  1.00 10.00      A   
ATOM   3917  OD2 ASP A 413      -8.706  32.926 -15.421  1.00 10.00      A   
ATOM   3918  C   ASP A 413      -5.645  34.849 -13.347  1.00 10.00      A   
ATOM   3919  O   ASP A 413      -5.719  36.046 -13.088  1.00 10.00      A   
ATOM   3920  N   TYR A 414      -4.639  34.337 -14.044  1.00 10.00      A   
ATOM   3921  HN  TYR A 414      -4.627  33.373 -14.235  1.00 10.00      A   
ATOM   3922  CA  TYR A 414      -3.540  35.181 -14.525  1.00 10.00      A   
ATOM   3923  CB  TYR A 414      -2.296  34.345 -14.860  1.00 10.00      A   
ATOM   3924  CG  TYR A 414      -2.400  33.539 -16.137  1.00 10.00      A   
ATOM   3925  CD1 TYR A 414      -1.850  34.008 -17.322  1.00 10.00      A   
ATOM   3926  CD2 TYR A 414      -3.051  32.315 -16.159  1.00 10.00      A   
ATOM   3927  CE1 TYR A 414      -1.948  33.282 -18.494  1.00 10.00      A   
ATOM   3928  CE2 TYR A 414      -3.153  31.579 -17.323  1.00 10.00      A   
ATOM   3929  CZ  TYR A 414      -2.602  32.065 -18.491  1.00 10.00      A   
ATOM   3930  OH  TYR A 414      -2.701  31.332 -19.658  1.00 10.00      A   
ATOM   3931  HH  TYR A 414      -3.164  30.495 -19.479  1.00 10.00      A   
ATOM   3932  C   TYR A 414      -3.916  36.087 -15.699  1.00 10.00      A   
ATOM   3933  O   TYR A 414      -3.151  36.982 -16.067  1.00 10.00      A   
ATOM   3934  N   LEU A 415      -5.083  35.867 -16.286  1.00 10.00      A   
ATOM   3935  HN  LEU A 415      -5.675  35.158 -15.943  1.00 10.00      A   
ATOM   3936  CA  LEU A 415      -5.516  36.669 -17.419  1.00 10.00      A   
ATOM   3937  CB  LEU A 415      -6.136  35.780 -18.502  1.00 10.00      A   
ATOM   3938  CG  LEU A 415      -5.174  34.866 -19.261  1.00 10.00      A   
ATOM   3939  CD1 LEU A 415      -5.938  33.851 -20.098  1.00 10.00      A   
ATOM   3940  CD2 LEU A 415      -4.235  35.684 -20.133  1.00 10.00      A   
ATOM   3941  C   LEU A 415      -6.510  37.743 -16.997  1.00 10.00      A   
ATOM   3942  O   LEU A 415      -6.328  38.925 -17.289  1.00 10.00      A   
ATOM   3943  N   THR A 416      -7.554  37.330 -16.303  1.00 10.00      A   
ATOM   3944  HN  THR A 416      -7.629  36.368 -16.074  1.00 10.00      A   
ATOM   3945  CA  THR A 416      -8.589  38.257 -15.861  1.00 10.00      A   
ATOM   3946  CB  THR A 416      -9.986  37.617 -15.938  1.00 10.00      A   
ATOM   3947  OG1 THR A 416      -9.935  36.293 -15.389  1.00 10.00      A   
ATOM   3948  HG1 THR A 416      -9.278  35.770 -15.868  1.00 10.00      A   
ATOM   3949  CG2 THR A 416     -10.459  37.546 -17.382  1.00 10.00      A   
ATOM   3950  C   THR A 416      -8.333  38.768 -14.449  1.00 10.00      A   
ATOM   3951  O   THR A 416      -8.877  39.802 -14.047  1.00 10.00      A   
ATOM   3952  N   LEU A 417      -7.500  38.038 -13.704  1.00 10.00      A   
ATOM   3953  HN  LEU A 417      -7.100  37.228 -14.094  1.00 10.00      A   
ATOM   3954  CA  LEU A 417      -7.151  38.396 -12.325  1.00 10.00      A   
ATOM   3955  CB  LEU A 417      -6.538  39.795 -12.238  1.00 10.00      A   
ATOM   3956  CG  LEU A 417      -5.309  40.031 -13.119  1.00 10.00      A   
ATOM   3957  CD1 LEU A 417      -4.954  41.506 -13.162  1.00 10.00      A   
ATOM   3958  CD2 LEU A 417      -4.127  39.199 -12.639  1.00 10.00      A   
ATOM   3959  C   LEU A 417      -8.339  38.236 -11.383  1.00 10.00      A   
ATOM   3960  O   LEU A 417      -8.379  38.824 -10.299  1.00 10.00      A   
ATOM   3961  N   GLU A 418      -9.293  37.417 -11.801  1.00 10.00      A   
ATOM   3962  HN  GLU A 418      -9.189  36.975 -12.670  1.00 10.00      A   
ATOM   3963  CA  GLU A 418     -10.487  37.146 -11.016  1.00 10.00      A   
ATOM   3964  CB  GLU A 418     -11.688  36.977 -11.948  1.00 10.00      A   
ATOM   3965  CG  GLU A 418     -12.021  38.198 -12.784  1.00 10.00      A   
ATOM   3966  CD  GLU A 418     -13.359  38.061 -13.480  1.00 10.00      A   
ATOM   3967  OE1 GLU A 418     -14.402  38.258 -12.817  1.00 10.00      A   
ATOM   3968  OE2 GLU A 418     -13.380  37.754 -14.687  1.00 10.00      A   
ATOM   3969  C   GLU A 418     -10.301  35.855 -10.217  1.00 10.00      A   
ATOM   3970  O   GLU A 418      -9.406  35.062 -10.519  1.00 10.00      A   
ATOM   3971  N   PRO A 419     -11.120  35.638  -9.169  1.00 10.00      A   
ATOM   3972  CA  PRO A 419     -11.051  34.416  -8.360  1.00 10.00      A   
ATOM   3973  CB  PRO A 419     -12.127  34.627  -7.282  1.00 10.00      A   
ATOM   3974  CG  PRO A 419     -12.377  36.099  -7.265  1.00 10.00      A   
ATOM   3975  CD  PRO A 419     -12.152  36.569  -8.672  1.00 10.00      A   
ATOM   3976  C   PRO A 419     -11.393  33.192  -9.212  1.00 10.00      A   
ATOM   3977  O   PRO A 419     -12.036  33.314 -10.255  1.00 10.00      A   
ATOM   3978  N   LEU A 420     -10.987  32.019  -8.760  1.00 10.00      A   
ATOM   3979  HN  LEU A 420     -10.510  31.973  -7.898  1.00 10.00      A   
ATOM   3980  CA  LEU A 420     -11.245  30.788  -9.505  1.00 10.00      A   
ATOM   3981  CB  LEU A 420     -10.099  29.793  -9.313  1.00 10.00      A   
ATOM   3982  CG  LEU A 420      -8.706  30.289  -9.711  1.00 10.00      A   
ATOM   3983  CD1 LEU A 420      -7.640  29.300  -9.272  1.00 10.00      A   
ATOM   3984  CD2 LEU A 420      -8.627  30.527 -11.211  1.00 10.00      A   
ATOM   3985  C   LEU A 420     -12.572  30.157  -9.097  1.00 10.00      A   
ATOM   3986  O   LEU A 420     -12.857  29.002  -9.429  1.00 10.00      A   
ATOM   3987  N   ASP A 421     -13.377  30.934  -8.383  1.00 10.00      A   
ATOM   3988  HN  ASP A 421     -13.076  31.841  -8.163  1.00 10.00      A   
ATOM   3989  CA  ASP A 421     -14.679  30.493  -7.896  1.00 10.00      A   
ATOM   3990  CB  ASP A 421     -15.380  31.629  -7.137  1.00 10.00      A   
ATOM   3991  CG  ASP A 421     -14.740  31.951  -5.797  1.00 10.00      A   
ATOM   3992  OD1 ASP A 421     -15.474  32.062  -4.793  1.00 10.00      A   
ATOM   3993  OD2 ASP A 421     -13.506  32.112  -5.736  1.00 10.00      A   
ATOM   3994  C   ASP A 421     -15.575  30.001  -9.027  1.00 10.00      A   
ATOM   3995  O   ASP A 421     -16.191  28.940  -8.927  1.00 10.00      A   
ATOM   3996  N   ILE A 422     -15.639  30.773 -10.107  1.00 10.00      A   
ATOM   3997  HN  ILE A 422     -15.116  31.604 -10.131  1.00 10.00      A   
ATOM   3998  CA  ILE A 422     -16.468  30.415 -11.254  1.00 10.00      A   
ATOM   3999  CB  ILE A 422     -16.668  31.595 -12.230  1.00 10.00      A   
ATOM   4000  CG1 ILE A 422     -15.345  32.328 -12.474  1.00 10.00      A   
ATOM   4001  CG2 ILE A 422     -17.737  32.550 -11.714  1.00 10.00      A   
ATOM   4002  CD1 ILE A 422     -15.412  33.380 -13.561  1.00 10.00      A   
ATOM   4003  C   ILE A 422     -15.908  29.207 -12.006  1.00 10.00      A   
ATOM   4004  O   ILE A 422     -16.665  28.387 -12.528  1.00 10.00      A   
ATOM   4005  N   GLY A 423     -14.584  29.094 -12.053  1.00 10.00      A   
ATOM   4006  HN  GLY A 423     -14.024  29.777 -11.623  1.00 10.00      A   
ATOM   4007  CA  GLY A 423     -13.961  27.980 -12.740  1.00 10.00      A   
ATOM   4008  C   GLY A 423     -14.215  26.662 -12.035  1.00 10.00      A   
ATOM   4009  O   GLY A 423     -14.679  25.700 -12.646  1.00 10.00      A   
ATOM   4010  N   PHE A 424     -13.929  26.629 -10.740  1.00 10.00      A   
ATOM   4011  HN  PHE A 424     -13.571  27.435 -10.308  1.00 10.00      A   
ATOM   4012  CA  PHE A 424     -14.131  25.425  -9.942  1.00 10.00      A   
ATOM   4013  CB  PHE A 424     -13.428  25.540  -8.588  1.00 10.00      A   
ATOM   4014  CG  PHE A 424     -11.929  25.454  -8.665  1.00 10.00      A   
ATOM   4015  CD1 PHE A 424     -11.137  26.319  -7.932  1.00 10.00      A   
ATOM   4016  CD2 PHE A 424     -11.312  24.510  -9.469  1.00 10.00      A   
ATOM   4017  CE1 PHE A 424      -9.762  26.248  -7.996  1.00 10.00      A   
ATOM   4018  CE2 PHE A 424      -9.936  24.434  -9.538  1.00 10.00      A   
ATOM   4019  CZ  PHE A 424      -9.160  25.305  -8.800  1.00 10.00      A   
ATOM   4020  C   PHE A 424     -15.620  25.158  -9.748  1.00 10.00      A   
ATOM   4021  O   PHE A 424     -16.037  24.023  -9.515  1.00 10.00      A   
ATOM   4022  N   GLY A 425     -16.414  26.216  -9.856  1.00 10.00      A   
ATOM   4023  HN  GLY A 425     -16.017  27.095 -10.032  1.00 10.00      A   
ATOM   4024  CA  GLY A 425     -17.851  26.092  -9.711  1.00 10.00      A   
ATOM   4025  C   GLY A 425     -18.456  25.252 -10.815  1.00 10.00      A   
ATOM   4026  O   GLY A 425     -19.482  24.597 -10.623  1.00 10.00      A   
ATOM   4027  N   ALA A 426     -17.813  25.269 -11.976  1.00 10.00      A   
ATOM   4028  HN  ALA A 426     -17.007  25.822 -12.066  1.00 10.00      A   
ATOM   4029  CA  ALA A 426     -18.278  24.497 -13.122  1.00 10.00      A   
ATOM   4030  CB  ALA A 426     -17.720  25.077 -14.413  1.00 10.00      A   
ATOM   4031  C   ALA A 426     -17.866  23.036 -12.978  1.00 10.00      A   
ATOM   4032  O   ALA A 426     -18.552  22.132 -13.460  1.00 10.00      A   
ATOM   4033  N   ILE A 427     -16.745  22.815 -12.300  1.00 10.00      A   
ATOM   4034  HN  ILE A 427     -16.256  23.579 -11.931  1.00 10.00      A   
ATOM   4035  CA  ILE A 427     -16.224  21.469 -12.086  1.00 10.00      A   
ATOM   4036  CB  ILE A 427     -14.875  21.482 -11.326  1.00 10.00      A   
ATOM   4037  CG1 ILE A 427     -13.841  22.362 -12.041  1.00 10.00      A   
ATOM   4038  CG2 ILE A 427     -14.340  20.063 -11.148  1.00 10.00      A   
ATOM   4039  CD1 ILE A 427     -13.406  21.851 -13.401  1.00 10.00      A   
ATOM   4040  C   ILE A 427     -17.225  20.612 -11.320  1.00 10.00      A   
ATOM   4041  O   ILE A 427     -17.600  19.531 -11.766  1.00 10.00      A   
ATOM   4042  N   VAL A 428     -17.669  21.112 -10.173  1.00 10.00      A   
ATOM   4043  HN  VAL A 428     -17.338  21.987  -9.876  1.00 10.00      A   
ATOM   4044  CA  VAL A 428     -18.623  20.389  -9.336  1.00 10.00      A   
ATOM   4045  CB  VAL A 428     -18.761  21.036  -7.939  1.00 10.00      A   
ATOM   4046  CG1 VAL A 428     -17.404  21.138  -7.263  1.00 10.00      A   
ATOM   4047  CG2 VAL A 428     -19.419  22.407  -8.028  1.00 10.00      A   
ATOM   4048  C   VAL A 428     -20.001  20.304  -9.995  1.00 10.00      A   
ATOM   4049  O   VAL A 428     -20.814  19.450  -9.645  1.00 10.00      A   
ATOM   4050  N   GLU A 429     -20.258  21.195 -10.946  1.00 10.00      A   
ATOM   4051  HN  GLU A 429     -19.571  21.851 -11.187  1.00 10.00      A   
ATOM   4052  CA  GLU A 429     -21.535  21.221 -11.636  1.00 10.00      A   
ATOM   4053  CB  GLU A 429     -21.776  22.595 -12.263  1.00 10.00      A   
ATOM   4054  CG  GLU A 429     -23.035  22.675 -13.112  1.00 10.00      A   
ATOM   4055  CD  GLU A 429     -23.276  24.056 -13.682  1.00 10.00      A   
ATOM   4056  OE1 GLU A 429     -24.388  24.300 -14.197  1.00 10.00      A   
ATOM   4057  OE2 GLU A 429     -22.361  24.903 -13.618  1.00 10.00      A   
ATOM   4058  C   GLU A 429     -21.620  20.126 -12.696  1.00 10.00      A   
ATOM   4059  O   GLU A 429     -22.592  19.375 -12.743  1.00 10.00      A   
ATOM   4060  N   HIS A 430     -20.593  20.027 -13.530  1.00 10.00      A   
ATOM   4061  HN  HIS A 430     -19.831  20.639 -13.430  1.00 10.00      A   
ATOM   4062  CA  HIS A 430     -20.575  19.034 -14.598  1.00 10.00      A   
ATOM   4063  CB  HIS A 430     -19.656  19.477 -15.743  1.00 10.00      A   
ATOM   4064  CG  HIS A 430     -20.181  20.649 -16.519  1.00 10.00      A   
ATOM   4065  ND1 HIS A 430     -20.903  20.479 -17.678  1.00 10.00      A   
ATOM   4066  CD2 HIS A 430     -20.074  21.976 -16.254  1.00 10.00      A   
ATOM   4067  CE1 HIS A 430     -21.221  21.694 -18.088  1.00 10.00      A   
ATOM   4068  NE2 HIS A 430     -20.740  22.628 -17.259  1.00 10.00      A   
ATOM   4069  HE2 HIS A 430     -20.849  23.601 -17.350  1.00 10.00      A   
ATOM   4070  C   HIS A 430     -20.191  17.641 -14.099  1.00 10.00      A   
ATOM   4071  O   HIS A 430     -20.773  16.639 -14.527  1.00 10.00      A   
ATOM   4072  N   CYS A 431     -19.224  17.578 -13.192  1.00 10.00      A   
ATOM   4073  HN  CYS A 431     -18.814  18.410 -12.862  1.00 10.00      A   
ATOM   4074  CA  CYS A 431     -18.766  16.301 -12.659  1.00 10.00      A   
ATOM   4075  CB  CYS A 431     -17.316  16.408 -12.186  1.00 10.00      A   
ATOM   4076  SG  CYS A 431     -16.198  17.183 -13.377  1.00 10.00      A   
ATOM   4077  HG  CYS A 431     -16.390  18.493 -13.325  1.00 10.00      A   
ATOM   4078  C   CYS A 431     -19.662  15.822 -11.525  1.00 10.00      A   
ATOM   4079  O   CYS A 431     -19.603  16.336 -10.408  1.00 10.00      A   
ATOM   4080  N   LYS A 432     -20.505  14.846 -11.832  1.00 10.00      A   
ATOM   4081  HN  LYS A 432     -20.513  14.498 -12.748  1.00 10.00      A   
ATOM   4082  CA  LYS A 432     -21.425  14.282 -10.852  1.00 10.00      A   
ATOM   4083  CB  LYS A 432     -22.620  13.628 -11.556  1.00 10.00      A   
ATOM   4084  CG  LYS A 432     -23.218  14.435 -12.700  1.00 10.00      A   
ATOM   4085  CD  LYS A 432     -23.885  15.707 -12.206  1.00 10.00      A   
ATOM   4086  CE  LYS A 432     -24.902  16.219 -13.211  1.00 10.00      A   
ATOM   4087  NZ  LYS A 432     -26.076  15.315 -13.313  1.00 10.00      A   
ATOM   4088  HZ1 LYS A 432     -25.898  14.569 -14.014  1.00 10.00      A   
ATOM   4089  HZ2 LYS A 432     -26.916  15.850 -13.602  1.00 10.00      A   
ATOM   4090  HZ3 LYS A 432     -26.265  14.870 -12.390  1.00 10.00      A   
ATOM   4091  C   LYS A 432     -20.720  13.236  -9.995  1.00 10.00      A   
ATOM   4092  O   LYS A 432     -20.952  13.145  -8.789  1.00 10.00      A   
ATOM   4093  N   ASP A 433     -19.844  12.462 -10.629  1.00 10.00      A   
ATOM   4094  HN  ASP A 433     -19.686  12.611 -11.587  1.00 10.00      A   
ATOM   4095  CA  ASP A 433     -19.100  11.402  -9.953  1.00 10.00      A   
ATOM   4096  CB  ASP A 433     -18.630  10.362 -10.971  1.00 10.00      A   
ATOM   4097  CG  ASP A 433     -19.621   9.235 -11.182  1.00 10.00      A   
ATOM   4098  OD1 ASP A 433     -19.827   8.833 -12.349  1.00 10.00      A   
ATOM   4099  OD2 ASP A 433     -20.193   8.734 -10.188  1.00 10.00      A   
ATOM   4100  C   ASP A 433     -17.888  11.952  -9.204  1.00 10.00      A   
ATOM   4101  O   ASP A 433     -17.006  11.194  -8.795  1.00 10.00      A   
ATOM   4102  N   LEU A 434     -17.847  13.267  -9.024  1.00 10.00      A   
ATOM   4103  HN  LEU A 434     -18.584  13.816  -9.356  1.00 10.00      A   
ATOM   4104  CA  LEU A 434     -16.742  13.908  -8.327  1.00 10.00      A   
ATOM   4105  CB  LEU A 434     -16.865  15.429  -8.435  1.00 10.00      A   
ATOM   4106  CG  LEU A 434     -15.647  16.243  -7.999  1.00 10.00      A   
ATOM   4107  CD1 LEU A 434     -14.465  15.966  -8.916  1.00 10.00      A   
ATOM   4108  CD2 LEU A 434     -15.982  17.724  -7.985  1.00 10.00      A   
ATOM   4109  C   LEU A 434     -16.724  13.487  -6.861  1.00 10.00      A   
ATOM   4110  O   LEU A 434     -17.586  13.900  -6.085  1.00 10.00      A   
ATOM   4111  N   ARG A 435     -15.748  12.655  -6.497  1.00 10.00      A   
ATOM   4112  HN  ARG A 435     -15.094  12.365  -7.174  1.00 10.00      A   
ATOM   4113  CA  ARG A 435     -15.611  12.166  -5.129  1.00 10.00      A   
ATOM   4114  CB  ARG A 435     -15.248  10.679  -5.111  1.00 10.00      A   
ATOM   4115  CG  ARG A 435     -16.048   9.827  -6.077  1.00 10.00      A   
ATOM   4116  CD  ARG A 435     -15.735   8.352  -5.904  1.00 10.00      A   
ATOM   4117  NE  ARG A 435     -14.298   8.079  -5.923  1.00 10.00      A   
ATOM   4118  HE  ARG A 435     -13.700   8.750  -5.510  1.00 10.00      A   
ATOM   4119  CZ  ARG A 435     -13.757   6.984  -6.453  1.00 10.00      A   
ATOM   4120  NH1 ARG A 435     -14.525   6.062  -7.017  1.00 10.00      A   
ATOM   4121 HH11 ARG A 435     -15.558   6.192  -7.052  1.00 10.00      A   
ATOM   4122 HH12 ARG A 435     -14.100   5.203  -7.429  1.00 10.00      A   
ATOM   4123  NH2 ARG A 435     -12.453   6.808  -6.418  1.00 10.00      A   
ATOM   4124 HH21 ARG A 435     -12.028   5.957  -6.827  1.00 10.00      A   
ATOM   4125 HH22 ARG A 435     -11.832   7.527  -5.970  1.00 10.00      A   
ATOM   4126  C   ARG A 435     -14.541  12.951  -4.395  1.00 10.00      A   
ATOM   4127  O   ARG A 435     -14.798  13.531  -3.343  1.00 10.00      A   
ATOM   4128  N   ARG A 436     -13.339  12.971  -4.960  1.00 10.00      A   
ATOM   4129  HN  ARG A 436     -13.196  12.495  -5.809  1.00 10.00      A   
ATOM   4130  CA  ARG A 436     -12.228  13.691  -4.358  1.00 10.00      A   
ATOM   4131  CB  ARG A 436     -10.966  12.824  -4.336  1.00 10.00      A   
ATOM   4132  CG  ARG A 436      -9.778  13.488  -3.660  1.00 10.00      A   
ATOM   4133  CD  ARG A 436      -8.550  12.598  -3.708  1.00 10.00      A   
ATOM   4134  NE  ARG A 436      -7.436  13.161  -2.946  1.00 10.00      A   
ATOM   4135  HE  ARG A 436      -7.132  14.068  -3.185  1.00 10.00      A   
ATOM   4136  CZ  ARG A 436      -6.805  12.519  -1.966  1.00 10.00      A   
ATOM   4137  NH1 ARG A 436      -7.169  11.298  -1.620  1.00 10.00      A   
ATOM   4138 HH11 ARG A 436      -6.661  10.809  -0.846  1.00 10.00      A   
ATOM   4139 HH12 ARG A 436      -7.956  10.819  -2.109  1.00 10.00      A   
ATOM   4140  NH2 ARG A 436      -5.807  13.107  -1.325  1.00 10.00      A   
ATOM   4141 HH21 ARG A 436      -5.511  14.072  -1.588  1.00 10.00      A   
ATOM   4142 HH22 ARG A 436      -5.307  12.598  -0.553  1.00 10.00      A   
ATOM   4143  C   ARG A 436     -11.959  14.977  -5.121  1.00 10.00      A   
ATOM   4144  O   ARG A 436     -11.737  14.957  -6.336  1.00 10.00      A   
ATOM   4145  N   LEU A 437     -11.987  16.090  -4.415  1.00 10.00      A   
ATOM   4146  HN  LEU A 437     -12.188  16.048  -3.450  1.00 10.00      A   
ATOM   4147  CA  LEU A 437     -11.738  17.378  -5.029  1.00 10.00      A   
ATOM   4148  CB  LEU A 437     -13.033  18.183  -5.134  1.00 10.00      A   
ATOM   4149  CG  LEU A 437     -12.938  19.500  -5.903  1.00 10.00      A   
ATOM   4150  CD1 LEU A 437     -12.701  19.239  -7.381  1.00 10.00      A   
ATOM   4151  CD2 LEU A 437     -14.187  20.341  -5.696  1.00 10.00      A   
ATOM   4152  C   LEU A 437     -10.696  18.165  -4.253  1.00 10.00      A   
ATOM   4153  O   LEU A 437     -10.888  18.491  -3.081  1.00 10.00      A   
ATOM   4154  N   SER A 438      -9.589  18.453  -4.908  1.00 10.00      A   
ATOM   4155  HN  SER A 438      -9.483  18.140  -5.831  1.00 10.00      A   
ATOM   4156  CA  SER A 438      -8.522  19.219  -4.299  1.00 10.00      A   
ATOM   4157  CB  SER A 438      -7.191  18.501  -4.518  1.00 10.00      A   
ATOM   4158  OG  SER A 438      -7.382  17.091  -4.541  1.00 10.00      A   
ATOM   4159  HG  SER A 438      -6.796  16.669  -3.889  1.00 10.00      A   
ATOM   4160  C   SER A 438      -8.506  20.611  -4.923  1.00 10.00      A   
ATOM   4161  O   SER A 438      -8.402  20.750  -6.145  1.00 10.00      A   
ATOM   4162  N   LEU A 439      -8.643  21.636  -4.094  1.00 10.00      A   
ATOM   4163  HN  LEU A 439      -8.728  21.468  -3.130  1.00 10.00      A   
ATOM   4164  CA  LEU A 439      -8.671  23.009  -4.578  1.00 10.00      A   
ATOM   4165  CB  LEU A 439      -9.862  23.756  -3.975  1.00 10.00      A   
ATOM   4166  CG  LEU A 439     -11.246  23.157  -4.236  1.00 10.00      A   
ATOM   4167  CD1 LEU A 439     -12.309  23.916  -3.458  1.00 10.00      A   
ATOM   4168  CD2 LEU A 439     -11.561  23.175  -5.722  1.00 10.00      A   
ATOM   4169  C   LEU A 439      -7.386  23.753  -4.246  1.00 10.00      A   
ATOM   4170  O   LEU A 439      -6.591  23.303  -3.421  1.00 10.00      A   
ATOM   4171  N   SER A 440      -7.201  24.889  -4.906  1.00 10.00      A   
ATOM   4172  HN  SER A 440      -7.874  25.173  -5.560  1.00 10.00      A   
ATOM   4173  CA  SER A 440      -6.042  25.738  -4.700  1.00 10.00      A   
ATOM   4174  CB  SER A 440      -4.767  25.052  -5.198  1.00 10.00      A   
ATOM   4175  OG  SER A 440      -4.984  24.399  -6.440  1.00 10.00      A   
ATOM   4176  HG  SER A 440      -5.430  23.553  -6.285  1.00 10.00      A   
ATOM   4177  C   SER A 440      -6.251  27.082  -5.402  1.00 10.00      A   
ATOM   4178  O   SER A 440      -7.243  27.269  -6.109  1.00 10.00      A   
ATOM   4179  N   GLY A 441      -5.326  28.010  -5.206  1.00 10.00      A   
ATOM   4180  HN  GLY A 441      -4.555  27.809  -4.635  1.00 10.00      A   
ATOM   4181  CA  GLY A 441      -5.442  29.313  -5.823  1.00 10.00      A   
ATOM   4182  C   GLY A 441      -6.286  30.257  -4.994  1.00 10.00      A   
ATOM   4183  O   GLY A 441      -6.497  30.024  -3.804  1.00 10.00      A   
ATOM   4184  N   LEU A 442      -6.755  31.332  -5.613  1.00 10.00      A   
ATOM   4185  HN  LEU A 442      -6.547  31.468  -6.564  1.00 10.00      A   
ATOM   4186  CA  LEU A 442      -7.581  32.307  -4.913  1.00 10.00      A   
ATOM   4187  CB  LEU A 442      -7.372  33.718  -5.470  1.00 10.00      A   
ATOM   4188  CG  LEU A 442      -8.148  34.835  -4.760  1.00 10.00      A   
ATOM   4189  CD1 LEU A 442      -7.674  34.998  -3.323  1.00 10.00      A   
ATOM   4190  CD2 LEU A 442      -8.039  36.148  -5.519  1.00 10.00      A   
ATOM   4191  C   LEU A 442      -9.048  31.918  -4.997  1.00 10.00      A   
ATOM   4192  O   LEU A 442      -9.649  31.951  -6.073  1.00 10.00      A   
ATOM   4193  N   LEU A 443      -9.611  31.540  -3.859  1.00 10.00      A   
ATOM   4194  HN  LEU A 443      -9.074  31.530  -3.041  1.00 10.00      A   
ATOM   4195  CA  LEU A 443     -11.003  31.136  -3.790  1.00 10.00      A   
ATOM   4196  CB  LEU A 443     -11.102  29.629  -3.563  1.00 10.00      A   
ATOM   4197  CG  LEU A 443     -10.638  28.745  -4.716  1.00 10.00      A   
ATOM   4198  CD1 LEU A 443     -10.666  27.282  -4.306  1.00 10.00      A   
ATOM   4199  CD2 LEU A 443     -11.509  28.976  -5.936  1.00 10.00      A   
ATOM   4200  C   LEU A 443     -11.728  31.864  -2.671  1.00 10.00      A   
ATOM   4201  O   LEU A 443     -11.250  31.911  -1.533  1.00 10.00      A   
ATOM   4202  N   THR A 444     -12.868  32.445  -2.997  1.00 10.00      A   
ATOM   4203  HN  THR A 444     -13.187  32.393  -3.934  1.00 10.00      A   
ATOM   4204  CA  THR A 444     -13.664  33.156  -2.009  1.00 10.00      A   
ATOM   4205  CB  THR A 444     -14.243  34.471  -2.565  1.00 10.00      A   
ATOM   4206  OG1 THR A 444     -14.421  34.368  -3.984  1.00 10.00      A   
ATOM   4207  HG1 THR A 444     -14.635  33.447  -4.220  1.00 10.00      A   
ATOM   4208  CG2 THR A 444     -13.303  35.627  -2.262  1.00 10.00      A   
ATOM   4209  C   THR A 444     -14.773  32.258  -1.460  1.00 10.00      A   
ATOM   4210  O   THR A 444     -14.731  31.043  -1.627  1.00 10.00      A   
ATOM   4211  N   ASP A 445     -15.766  32.854  -0.817  1.00 10.00      A   
ATOM   4212  HN  ASP A 445     -15.762  33.829  -0.730  1.00 10.00      A   
ATOM   4213  CA  ASP A 445     -16.870  32.092  -0.230  1.00 10.00      A   
ATOM   4214  CB  ASP A 445     -17.556  32.914   0.864  1.00 10.00      A   
ATOM   4215  CG  ASP A 445     -17.116  32.529   2.262  1.00 10.00      A   
ATOM   4216  OD1 ASP A 445     -17.881  32.775   3.215  1.00 10.00      A   
ATOM   4217  OD2 ASP A 445     -16.003  31.992   2.414  1.00 10.00      A   
ATOM   4218  C   ASP A 445     -17.896  31.673  -1.279  1.00 10.00      A   
ATOM   4219  O   ASP A 445     -18.812  30.903  -0.992  1.00 10.00      A   
ATOM   4220  N   LYS A 446     -17.727  32.164  -2.500  1.00 10.00      A   
ATOM   4221  HN  LYS A 446     -16.948  32.727  -2.686  1.00 10.00      A   
ATOM   4222  CA  LYS A 446     -18.658  31.862  -3.576  1.00 10.00      A   
ATOM   4223  CB  LYS A 446     -18.541  32.890  -4.709  1.00 10.00      A   
ATOM   4224  CG  LYS A 446     -19.693  32.851  -5.701  1.00 10.00      A   
ATOM   4225  CD  LYS A 446     -21.019  33.132  -5.011  1.00 10.00      A   
ATOM   4226  CE  LYS A 446     -22.188  32.980  -5.966  1.00 10.00      A   
ATOM   4227  NZ  LYS A 446     -23.489  33.157  -5.271  1.00 10.00      A   
ATOM   4228  HZ1 LYS A 446     -24.275  32.950  -5.921  1.00 10.00      A   
ATOM   4229  HZ2 LYS A 446     -23.584  34.136  -4.935  1.00 10.00      A   
ATOM   4230  HZ3 LYS A 446     -23.548  32.513  -4.450  1.00 10.00      A   
ATOM   4231  C   LYS A 446     -18.480  30.440  -4.101  1.00 10.00      A   
ATOM   4232  O   LYS A 446     -19.459  29.724  -4.311  1.00 10.00      A   
ATOM   4233  N   VAL A 447     -17.232  30.039  -4.316  1.00 10.00      A   
ATOM   4234  HN  VAL A 447     -16.492  30.672  -4.155  1.00 10.00      A   
ATOM   4235  CA  VAL A 447     -16.925  28.703  -4.821  1.00 10.00      A   
ATOM   4236  CB  VAL A 447     -15.407  28.511  -5.054  1.00 10.00      A   
ATOM   4237  CG1 VAL A 447     -14.627  28.559  -3.748  1.00 10.00      A   
ATOM   4238  CG2 VAL A 447     -15.125  27.223  -5.813  1.00 10.00      A   
ATOM   4239  C   VAL A 447     -17.469  27.608  -3.901  1.00 10.00      A   
ATOM   4240  O   VAL A 447     -17.901  26.551  -4.363  1.00 10.00      A   
ATOM   4241  N   PHE A 448     -17.461  27.872  -2.599  1.00 10.00      A   
ATOM   4242  HN  PHE A 448     -17.100  28.729  -2.286  1.00 10.00      A   
ATOM   4243  CA  PHE A 448     -17.958  26.912  -1.623  1.00 10.00      A   
ATOM   4244  CB  PHE A 448     -17.550  27.322  -0.212  1.00 10.00      A   
ATOM   4245  CG  PHE A 448     -16.063  27.389  -0.016  1.00 10.00      A   
ATOM   4246  CD1 PHE A 448     -15.446  28.589   0.288  1.00 10.00      A   
ATOM   4247  CD2 PHE A 448     -15.280  26.251  -0.143  1.00 10.00      A   
ATOM   4248  CE1 PHE A 448     -14.078  28.658   0.465  1.00 10.00      A   
ATOM   4249  CE2 PHE A 448     -13.911  26.312   0.033  1.00 10.00      A   
ATOM   4250  CZ  PHE A 448     -13.309  27.518   0.337  1.00 10.00      A   
ATOM   4251  C   PHE A 448     -19.470  26.749  -1.729  1.00 10.00      A   
ATOM   4252  O   PHE A 448     -20.008  25.674  -1.466  1.00 10.00      A   
ATOM   4253  N   GLU A 449     -20.149  27.812  -2.135  1.00 10.00      A   
ATOM   4254  HN  GLU A 449     -19.664  28.640  -2.338  1.00 10.00      A   
ATOM   4255  CA  GLU A 449     -21.595  27.777  -2.291  1.00 10.00      A   
ATOM   4256  CB  GLU A 449     -22.126  29.173  -2.621  1.00 10.00      A   
ATOM   4257  CG  GLU A 449     -23.630  29.307  -2.485  1.00 10.00      A   
ATOM   4258  CD  GLU A 449     -24.155  30.595  -3.074  1.00 10.00      A   
ATOM   4259  OE1 GLU A 449     -23.436  31.616  -3.032  1.00 10.00      A   
ATOM   4260  OE2 GLU A 449     -25.290  30.595  -3.589  1.00 10.00      A   
ATOM   4261  C   GLU A 449     -21.968  26.798  -3.401  1.00 10.00      A   
ATOM   4262  O   GLU A 449     -22.953  26.064  -3.301  1.00 10.00      A   
ATOM   4263  N   TYR A 450     -21.160  26.782  -4.455  1.00 10.00      A   
ATOM   4264  HN  TYR A 450     -20.384  27.384  -4.473  1.00 10.00      A   
ATOM   4265  CA  TYR A 450     -21.397  25.882  -5.576  1.00 10.00      A   
ATOM   4266  CB  TYR A 450     -20.534  26.260  -6.779  1.00 10.00      A   
ATOM   4267  CG  TYR A 450     -20.789  27.649  -7.317  1.00 10.00      A   
ATOM   4268  CD1 TYR A 450     -19.748  28.557  -7.461  1.00 10.00      A   
ATOM   4269  CD2 TYR A 450     -22.068  28.056  -7.684  1.00 10.00      A   
ATOM   4270  CE1 TYR A 450     -19.969  29.826  -7.953  1.00 10.00      A   
ATOM   4271  CE2 TYR A 450     -22.297  29.326  -8.179  1.00 10.00      A   
ATOM   4272  CZ  TYR A 450     -21.242  30.205  -8.311  1.00 10.00      A   
ATOM   4273  OH  TYR A 450     -21.461  31.470  -8.805  1.00 10.00      A   
ATOM   4274  HH  TYR A 450     -20.984  31.578  -9.637  1.00 10.00      A   
ATOM   4275  C   TYR A 450     -21.106  24.446  -5.162  1.00 10.00      A   
ATOM   4276  O   TYR A 450     -21.834  23.524  -5.528  1.00 10.00      A   
ATOM   4277  N   ILE A 451     -20.041  24.271  -4.389  1.00 10.00      A   
ATOM   4278  HN  ILE A 451     -19.500  25.051  -4.146  1.00 10.00      A   
ATOM   4279  CA  ILE A 451     -19.640  22.951  -3.903  1.00 10.00      A   
ATOM   4280  CB  ILE A 451     -18.372  23.034  -3.024  1.00 10.00      A   
ATOM   4281  CG1 ILE A 451     -17.179  23.504  -3.855  1.00 10.00      A   
ATOM   4282  CG2 ILE A 451     -18.067  21.692  -2.371  1.00 10.00      A   
ATOM   4283  CD1 ILE A 451     -15.947  23.805  -3.034  1.00 10.00      A   
ATOM   4284  C   ILE A 451     -20.766  22.305  -3.100  1.00 10.00      A   
ATOM   4285  O   ILE A 451     -21.134  21.157  -3.345  1.00 10.00      A   
ATOM   4286  N   GLY A 452     -21.320  23.060  -2.159  1.00 10.00      A   
ATOM   4287  HN  GLY A 452     -20.982  23.973  -2.012  1.00 10.00      A   
ATOM   4288  CA  GLY A 452     -22.398  22.548  -1.329  1.00 10.00      A   
ATOM   4289  C   GLY A 452     -23.718  22.407  -2.066  1.00 10.00      A   
ATOM   4290  O   GLY A 452     -24.699  21.918  -1.508  1.00 10.00      A   
ATOM   4291  N   THR A 453     -23.746  22.820  -3.321  1.00 10.00      A   
ATOM   4292  HN  THR A 453     -22.931  23.181  -3.727  1.00 10.00      A   
ATOM   4293  CA  THR A 453     -24.959  22.741  -4.112  1.00 10.00      A   
ATOM   4294  CB  THR A 453     -25.246  24.081  -4.824  1.00 10.00      A   
ATOM   4295  OG1 THR A 453     -25.344  25.134  -3.850  1.00 10.00      A   
ATOM   4296  HG1 THR A 453     -24.451  25.426  -3.601  1.00 10.00      A   
ATOM   4297  CG2 THR A 453     -26.540  24.009  -5.621  1.00 10.00      A   
ATOM   4298  C   THR A 453     -24.889  21.618  -5.145  1.00 10.00      A   
ATOM   4299  O   THR A 453     -25.756  20.749  -5.183  1.00 10.00      A   
ATOM   4300  N   TYR A 454     -23.841  21.625  -5.960  1.00 10.00      A   
ATOM   4301  HN  TYR A 454     -23.144  22.308  -5.847  1.00 10.00      A   
ATOM   4302  CA  TYR A 454     -23.696  20.632  -7.016  1.00 10.00      A   
ATOM   4303  CB  TYR A 454     -23.100  21.267  -8.273  1.00 10.00      A   
ATOM   4304  CG  TYR A 454     -24.019  22.270  -8.934  1.00 10.00      A   
ATOM   4305  CD1 TYR A 454     -23.840  23.635  -8.751  1.00 10.00      A   
ATOM   4306  CD2 TYR A 454     -25.074  21.850  -9.732  1.00 10.00      A   
ATOM   4307  CE1 TYR A 454     -24.689  24.554  -9.344  1.00 10.00      A   
ATOM   4308  CE2 TYR A 454     -25.926  22.759 -10.331  1.00 10.00      A   
ATOM   4309  CZ  TYR A 454     -25.730  24.109 -10.132  1.00 10.00      A   
ATOM   4310  OH  TYR A 454     -26.582  25.018 -10.718  1.00 10.00      A   
ATOM   4311  HH  TYR A 454     -27.494  24.775 -10.517  1.00 10.00      A   
ATOM   4312  C   TYR A 454     -22.897  19.401  -6.591  1.00 10.00      A   
ATOM   4313  O   TYR A 454     -23.248  18.274  -6.959  1.00 10.00      A   
ATOM   4314  N   ALA A 455     -21.837  19.605  -5.821  1.00 10.00      A   
ATOM   4315  HN  ALA A 455     -21.617  20.517  -5.530  1.00 10.00      A   
ATOM   4316  CA  ALA A 455     -21.004  18.494  -5.376  1.00 10.00      A   
ATOM   4317  CB  ALA A 455     -19.583  18.960  -5.104  1.00 10.00      A   
ATOM   4318  C   ALA A 455     -21.605  17.812  -4.153  1.00 10.00      A   
ATOM   4319  O   ALA A 455     -21.191  18.053  -3.021  1.00 10.00      A   
ATOM   4320  N   LYS A 456     -22.599  16.971  -4.386  1.00 10.00      A   
ATOM   4321  HN  LYS A 456     -22.897  16.829  -5.312  1.00 10.00      A   
ATOM   4322  CA  LYS A 456     -23.260  16.254  -3.304  1.00 10.00      A   
ATOM   4323  CB  LYS A 456     -24.751  16.061  -3.600  1.00 10.00      A   
ATOM   4324  CG  LYS A 456     -25.541  17.346  -3.798  1.00 10.00      A   
ATOM   4325  CD  LYS A 456     -25.629  18.158  -2.517  1.00 10.00      A   
ATOM   4326  CE  LYS A 456     -26.805  19.120  -2.558  1.00 10.00      A   
ATOM   4327  NZ  LYS A 456     -26.749  20.115  -1.456  1.00 10.00      A   
ATOM   4328  HZ1 LYS A 456     -25.983  20.801  -1.632  1.00 10.00      A   
ATOM   4329  HZ2 LYS A 456     -26.570  19.643  -0.549  1.00 10.00      A   
ATOM   4330  HZ3 LYS A 456     -27.650  20.633  -1.391  1.00 10.00      A   
ATOM   4331  C   LYS A 456     -22.601  14.898  -3.078  1.00 10.00      A   
ATOM   4332  O   LYS A 456     -22.737  14.299  -2.009  1.00 10.00      A   
ATOM   4333  N   LYS A 457     -21.880  14.425  -4.089  1.00 10.00      A   
ATOM   4334  HN  LYS A 457     -21.797  14.959  -4.909  1.00 10.00      A   
ATOM   4335  CA  LYS A 457     -21.207  13.134  -4.014  1.00 10.00      A   
ATOM   4336  CB  LYS A 457     -21.364  12.374  -5.330  1.00 10.00      A   
ATOM   4337  CG  LYS A 457     -22.793  11.985  -5.658  1.00 10.00      A   
ATOM   4338  CD  LYS A 457     -22.857  11.114  -6.900  1.00 10.00      A   
ATOM   4339  CE  LYS A 457     -24.209  10.433  -7.025  1.00 10.00      A   
ATOM   4340  NZ  LYS A 457     -24.493   9.550  -5.866  1.00 10.00      A   
ATOM   4341  HZ1 LYS A 457     -25.333   8.970  -6.056  1.00 10.00      A   
ATOM   4342  HZ2 LYS A 457     -24.667  10.117  -5.015  1.00 10.00      A   
ATOM   4343  HZ3 LYS A 457     -23.686   8.919  -5.685  1.00 10.00      A   
ATOM   4344  C   LYS A 457     -19.730  13.291  -3.681  1.00 10.00      A   
ATOM   4345  O   LYS A 457     -18.984  12.310  -3.624  1.00 10.00      A   
ATOM   4346  N   MET A 458     -19.313  14.527  -3.459  1.00 10.00      A   
ATOM   4347  HN  MET A 458     -19.956  15.262  -3.505  1.00 10.00      A   
ATOM   4348  CA  MET A 458     -17.923  14.817  -3.128  1.00 10.00      A   
ATOM   4349  CB  MET A 458     -17.611  16.292  -3.387  1.00 10.00      A   
ATOM   4350  CG  MET A 458     -16.145  16.659  -3.223  1.00 10.00      A   
ATOM   4351  SD  MET A 458     -15.920  18.401  -2.824  1.00 10.00      A   
ATOM   4352  CE  MET A 458     -16.863  18.508  -1.302  1.00 10.00      A   
ATOM   4353  C   MET A 458     -17.648  14.464  -1.670  1.00 10.00      A   
ATOM   4354  O   MET A 458     -17.915  15.255  -0.763  1.00 10.00      A   
ATOM   4355  N   GLU A 459     -17.097  13.278  -1.456  1.00 10.00      A   
ATOM   4356  HN  GLU A 459     -16.875  12.713  -2.225  1.00 10.00      A   
ATOM   4357  CA  GLU A 459     -16.814  12.788  -0.116  1.00 10.00      A   
ATOM   4358  CB  GLU A 459     -16.879  11.261  -0.087  1.00 10.00      A   
ATOM   4359  CG  GLU A 459     -18.179  10.687  -0.629  1.00 10.00      A   
ATOM   4360  CD  GLU A 459     -18.227   9.176  -0.554  1.00 10.00      A   
ATOM   4361  OE1 GLU A 459     -17.228   8.526  -0.913  1.00 10.00      A   
ATOM   4362  OE2 GLU A 459     -19.265   8.628  -0.133  1.00 10.00      A   
ATOM   4363  C   GLU A 459     -15.474  13.270   0.431  1.00 10.00      A   
ATOM   4364  O   GLU A 459     -15.262  13.269   1.645  1.00 10.00      A   
ATOM   4365  N   MET A 460     -14.566  13.668  -0.447  1.00 10.00      A   
ATOM   4366  HN  MET A 460     -14.781  13.651  -1.408  1.00 10.00      A   
ATOM   4367  CA  MET A 460     -13.257  14.139  -0.011  1.00 10.00      A   
ATOM   4368  CB  MET A 460     -12.166  13.112  -0.333  1.00 10.00      A   
ATOM   4369  CG  MET A 460     -10.806  13.439   0.268  1.00 10.00      A   
ATOM   4370  SD  MET A 460      -9.775  11.976   0.492  1.00 10.00      A   
ATOM   4371  CE  MET A 460      -8.373  12.686   1.355  1.00 10.00      A   
ATOM   4372  C   MET A 460     -12.924  15.500  -0.607  1.00 10.00      A   
ATOM   4373  O   MET A 460     -12.890  15.664  -1.826  1.00 10.00      A   
ATOM   4374  N   LEU A 461     -12.682  16.472   0.264  1.00 10.00      A   
ATOM   4375  HN  LEU A 461     -12.719  16.274   1.227  1.00 10.00      A   
ATOM   4376  CA  LEU A 461     -12.361  17.824  -0.167  1.00 10.00      A   
ATOM   4377  CB  LEU A 461     -13.577  18.739   0.014  1.00 10.00      A   
ATOM   4378  CG  LEU A 461     -13.368  20.231  -0.271  1.00 10.00      A   
ATOM   4379  CD1 LEU A 461     -13.109  20.473  -1.751  1.00 10.00      A   
ATOM   4380  CD2 LEU A 461     -14.562  21.041   0.210  1.00 10.00      A   
ATOM   4381  C   LEU A 461     -11.166  18.388   0.598  1.00 10.00      A   
ATOM   4382  O   LEU A 461     -11.126  18.355   1.833  1.00 10.00      A   
ATOM   4383  N   SER A 462     -10.204  18.908  -0.146  1.00 10.00      A   
ATOM   4384  HN  SER A 462     -10.293  18.886  -1.125  1.00 10.00      A   
ATOM   4385  CA  SER A 462      -9.012  19.499   0.440  1.00 10.00      A   
ATOM   4386  CB  SER A 462      -7.765  18.882  -0.195  1.00 10.00      A   
ATOM   4387  OG  SER A 462      -7.903  17.473  -0.323  1.00 10.00      A   
ATOM   4388  HG  SER A 462      -7.616  17.043   0.495  1.00 10.00      A   
ATOM   4389  C   SER A 462      -9.022  21.014   0.235  1.00 10.00      A   
ATOM   4390  O   SER A 462      -8.860  21.497  -0.886  1.00 10.00      A   
ATOM   4391  N   VAL A 463      -9.238  21.752   1.318  1.00 10.00      A   
ATOM   4392  HN  VAL A 463      -9.359  21.301   2.184  1.00 10.00      A   
ATOM   4393  CA  VAL A 463      -9.287  23.211   1.271  1.00 10.00      A   
ATOM   4394  CB  VAL A 463     -10.541  23.757   1.996  1.00 10.00      A   
ATOM   4395  CG1 VAL A 463     -10.557  25.281   2.004  1.00 10.00      A   
ATOM   4396  CG2 VAL A 463     -11.810  23.212   1.362  1.00 10.00      A   
ATOM   4397  C   VAL A 463      -8.043  23.812   1.915  1.00 10.00      A   
ATOM   4398  O   VAL A 463      -7.742  23.550   3.085  1.00 10.00      A   
ATOM   4399  N   ALA A 464      -7.321  24.615   1.153  1.00 10.00      A   
ATOM   4400  HN  ALA A 464      -7.608  24.785   0.230  1.00 10.00      A   
ATOM   4401  CA  ALA A 464      -6.115  25.253   1.651  1.00 10.00      A   
ATOM   4402  CB  ALA A 464      -4.890  24.427   1.283  1.00 10.00      A   
ATOM   4403  C   ALA A 464      -5.978  26.664   1.096  1.00 10.00      A   
ATOM   4404  O   ALA A 464      -6.003  26.856  -0.120  1.00 10.00      A   
ATOM   4405  N   PHE A 465      -5.857  27.643   2.001  1.00 10.00      A   
ATOM   4406  HN  PHE A 465      -5.894  27.410   2.955  1.00 10.00      A   
ATOM   4407  CA  PHE A 465      -5.693  29.049   1.626  1.00 10.00      A   
ATOM   4408  CB  PHE A 465      -4.370  29.280   0.876  1.00 10.00      A   
ATOM   4409  CG  PHE A 465      -3.141  29.106   1.728  1.00 10.00      A   
ATOM   4410  CD1 PHE A 465      -2.518  27.872   1.837  1.00 10.00      A   
ATOM   4411  CD2 PHE A 465      -2.609  30.182   2.421  1.00 10.00      A   
ATOM   4412  CE1 PHE A 465      -1.391  27.714   2.624  1.00 10.00      A   
ATOM   4413  CE2 PHE A 465      -1.483  30.030   3.208  1.00 10.00      A   
ATOM   4414  CZ  PHE A 465      -0.873  28.796   3.309  1.00 10.00      A   
ATOM   4415  C   PHE A 465      -6.873  29.574   0.810  1.00 10.00      A   
ATOM   4416  O   PHE A 465      -6.698  30.080  -0.299  1.00 10.00      A   
ATOM   4417  N   ALA A 466      -8.073  29.456   1.363  1.00 10.00      A   
ATOM   4418  HN  ALA A 466      -8.156  29.040   2.247  1.00 10.00      A   
ATOM   4419  CA  ALA A 466      -9.274  29.925   0.684  1.00 10.00      A   
ATOM   4420  CB  ALA A 466      -9.798  28.853  -0.257  1.00 10.00      A   
ATOM   4421  C   ALA A 466     -10.349  30.300   1.696  1.00 10.00      A   
ATOM   4422  O   ALA A 466     -10.170  30.111   2.901  1.00 10.00      A   
ATOM   4423  N   GLY A 467     -11.457  30.837   1.201  1.00 10.00      A   
ATOM   4424  HN  GLY A 467     -11.521  30.997   0.233  1.00 10.00      A   
ATOM   4425  CA  GLY A 467     -12.558  31.213   2.067  1.00 10.00      A   
ATOM   4426  C   GLY A 467     -12.547  32.684   2.428  1.00 10.00      A   
ATOM   4427  O   GLY A 467     -11.486  33.301   2.522  1.00 10.00      A   
ATOM   4428  N   ASP A 468     -13.729  33.244   2.619  1.00 10.00      A   
ATOM   4429  HN  ASP A 468     -14.546  32.689   2.516  1.00 10.00      A   
ATOM   4430  CA  ASP A 468     -13.869  34.652   2.979  1.00 10.00      A   
ATOM   4431  CB  ASP A 468     -14.743  35.390   1.961  1.00 10.00      A   
ATOM   4432  CG  ASP A 468     -14.895  36.866   2.272  1.00 10.00      A   
ATOM   4433  OD1 ASP A 468     -13.873  37.588   2.263  1.00 10.00      A   
ATOM   4434  OD2 ASP A 468     -16.034  37.314   2.510  1.00 10.00      A   
ATOM   4435  C   ASP A 468     -14.457  34.788   4.378  1.00 10.00      A   
ATOM   4436  O   ASP A 468     -14.096  35.693   5.131  1.00 10.00      A   
ATOM   4437  N   SER A 469     -15.367  33.887   4.718  1.00 10.00      A   
ATOM   4438  HN  SER A 469     -15.626  33.194   4.070  1.00 10.00      A   
ATOM   4439  CA  SER A 469     -15.993  33.889   6.026  1.00 10.00      A   
ATOM   4440  CB  SER A 469     -17.192  34.846   6.062  1.00 10.00      A   
ATOM   4441  OG  SER A 469     -18.209  34.457   5.155  1.00 10.00      A   
ATOM   4442  HG  SER A 469     -17.840  33.846   4.494  1.00 10.00      A   
ATOM   4443  C   SER A 469     -16.402  32.471   6.415  1.00 10.00      A   
ATOM   4444  O   SER A 469     -16.040  31.511   5.734  1.00 10.00      A   
ATOM   4445  N   ASP A 470     -17.156  32.341   7.503  1.00 10.00      A   
ATOM   4446  HN  ASP A 470     -17.423  33.146   7.998  1.00 10.00      A   
ATOM   4447  CA  ASP A 470     -17.600  31.035   7.983  1.00 10.00      A   
ATOM   4448  CB  ASP A 470     -18.211  31.147   9.383  1.00 10.00      A   
ATOM   4449  CG  ASP A 470     -17.172  31.340  10.468  1.00 10.00      A   
ATOM   4450  OD1 ASP A 470     -16.568  30.341  10.909  1.00 10.00      A   
ATOM   4451  OD2 ASP A 470     -16.959  32.499  10.897  1.00 10.00      A   
ATOM   4452  C   ASP A 470     -18.612  30.406   7.032  1.00 10.00      A   
ATOM   4453  O   ASP A 470     -18.810  29.188   7.036  1.00 10.00      A   
ATOM   4454  N   LEU A 471     -19.248  31.241   6.215  1.00 10.00      A   
ATOM   4455  HN  LEU A 471     -19.041  32.198   6.258  1.00 10.00      A   
ATOM   4456  CA  LEU A 471     -20.237  30.773   5.258  1.00 10.00      A   
ATOM   4457  CB  LEU A 471     -20.840  31.934   4.469  1.00 10.00      A   
ATOM   4458  CG  LEU A 471     -22.109  32.562   5.050  1.00 10.00      A   
ATOM   4459  CD1 LEU A 471     -22.641  33.645   4.124  1.00 10.00      A   
ATOM   4460  CD2 LEU A 471     -23.166  31.497   5.300  1.00 10.00      A   
ATOM   4461  C   LEU A 471     -19.647  29.738   4.313  1.00 10.00      A   
ATOM   4462  O   LEU A 471     -20.327  28.792   3.934  1.00 10.00      A   
ATOM   4463  N   GLY A 472     -18.379  29.914   3.945  1.00 10.00      A   
ATOM   4464  HN  GLY A 472     -17.885  30.704   4.268  1.00 10.00      A   
ATOM   4465  CA  GLY A 472     -17.724  28.973   3.056  1.00 10.00      A   
ATOM   4466  C   GLY A 472     -17.778  27.554   3.585  1.00 10.00      A   
ATOM   4467  O   GLY A 472     -18.174  26.631   2.872  1.00 10.00      A   
ATOM   4468  N   MET A 473     -17.403  27.383   4.846  1.00 10.00      A   
ATOM   4469  HN  MET A 473     -17.116  28.160   5.372  1.00 10.00      A   
ATOM   4470  CA  MET A 473     -17.416  26.065   5.464  1.00 10.00      A   
ATOM   4471  CB  MET A 473     -16.616  26.067   6.770  1.00 10.00      A   
ATOM   4472  CG  MET A 473     -16.465  24.697   7.412  1.00 10.00      A   
ATOM   4473  SD  MET A 473     -15.275  24.683   8.767  1.00 10.00      A   
ATOM   4474  CE  MET A 473     -16.070  25.779   9.938  1.00 10.00      A   
ATOM   4475  C   MET A 473     -18.848  25.605   5.716  1.00 10.00      A   
ATOM   4476  O   MET A 473     -19.161  24.422   5.576  1.00 10.00      A   
ATOM   4477  N   HIS A 474     -19.711  26.558   6.063  1.00 10.00      A   
ATOM   4478  HN  HIS A 474     -19.393  27.483   6.133  1.00 10.00      A   
ATOM   4479  CA  HIS A 474     -21.117  26.274   6.337  1.00 10.00      A   
ATOM   4480  CB  HIS A 474     -21.827  27.543   6.837  1.00 10.00      A   
ATOM   4481  CG  HIS A 474     -23.128  27.294   7.543  1.00 10.00      A   
ATOM   4482  ND1 HIS A 474     -23.180  27.117   8.904  1.00 10.00      A   
ATOM   4483  CD2 HIS A 474     -24.380  27.201   7.033  1.00 10.00      A   
ATOM   4484  CE1 HIS A 474     -24.454  26.918   9.194  1.00 10.00      A   
ATOM   4485  NE2 HIS A 474     -25.213  26.959   8.094  1.00 10.00      A   
ATOM   4486  HE2 HIS A 474     -26.184  26.826   8.051  1.00 10.00      A   
ATOM   4487  C   HIS A 474     -21.811  25.737   5.086  1.00 10.00      A   
ATOM   4488  O   HIS A 474     -22.554  24.764   5.150  1.00 10.00      A   
ATOM   4489  N   HIS A 475     -21.530  26.353   3.943  1.00 10.00      A   
ATOM   4490  HN  HIS A 475     -20.897  27.105   3.951  1.00 10.00      A   
ATOM   4491  CA  HIS A 475     -22.129  25.942   2.675  1.00 10.00      A   
ATOM   4492  CB  HIS A 475     -21.826  26.950   1.560  1.00 10.00      A   
ATOM   4493  CG  HIS A 475     -22.793  28.096   1.514  1.00 10.00      A   
ATOM   4494  ND1 HIS A 475     -23.911  28.129   0.711  1.00 10.00      A   
ATOM   4495  HD1 HIS A 475     -24.197  27.426   0.084  1.00 10.00      A   
ATOM   4496  CD2 HIS A 475     -22.801  29.262   2.207  1.00 10.00      A   
ATOM   4497  CE1 HIS A 475     -24.552  29.282   0.943  1.00 10.00      A   
ATOM   4498  NE2 HIS A 475     -23.918  30.007   1.844  1.00 10.00      A   
ATOM   4499  C   HIS A 475     -21.697  24.537   2.269  1.00 10.00      A   
ATOM   4500  O   HIS A 475     -22.440  23.826   1.600  1.00 10.00      A   
ATOM   4501  N   VAL A 476     -20.498  24.144   2.678  1.00 10.00      A   
ATOM   4502  HN  VAL A 476     -19.952  24.759   3.207  1.00 10.00      A   
ATOM   4503  CA  VAL A 476     -19.979  22.820   2.363  1.00 10.00      A   
ATOM   4504  CB  VAL A 476     -18.432  22.773   2.433  1.00 10.00      A   
ATOM   4505  CG1 VAL A 476     -17.925  21.351   2.197  1.00 10.00      A   
ATOM   4506  CG2 VAL A 476     -17.827  23.731   1.415  1.00 10.00      A   
ATOM   4507  C   VAL A 476     -20.568  21.782   3.314  1.00 10.00      A   
ATOM   4508  O   VAL A 476     -21.163  20.791   2.878  1.00 10.00      A   
ATOM   4509  N   LEU A 477     -20.419  22.032   4.613  1.00 10.00      A   
ATOM   4510  HN  LEU A 477     -19.954  22.855   4.892  1.00 10.00      A   
ATOM   4511  CA  LEU A 477     -20.922  21.124   5.635  1.00 10.00      A   
ATOM   4512  CB  LEU A 477     -20.525  21.600   7.033  1.00 10.00      A   
ATOM   4513  CG  LEU A 477     -19.075  21.338   7.449  1.00 10.00      A   
ATOM   4514  CD1 LEU A 477     -18.760  22.025   8.771  1.00 10.00      A   
ATOM   4515  CD2 LEU A 477     -18.808  19.844   7.541  1.00 10.00      A   
ATOM   4516  C   LEU A 477     -22.433  20.949   5.539  1.00 10.00      A   
ATOM   4517  O   LEU A 477     -22.935  19.830   5.555  1.00 10.00      A   
ATOM   4518  N   SER A 478     -23.151  22.055   5.424  1.00 10.00      A   
ATOM   4519  HN  SER A 478     -22.694  22.928   5.405  1.00 10.00      A   
ATOM   4520  CA  SER A 478     -24.602  22.018   5.321  1.00 10.00      A   
ATOM   4521  CB  SER A 478     -25.198  23.262   5.986  1.00 10.00      A   
ATOM   4522  OG  SER A 478     -24.536  23.547   7.209  1.00 10.00      A   
ATOM   4523  HG  SER A 478     -24.181  22.726   7.580  1.00 10.00      A   
ATOM   4524  C   SER A 478     -25.031  21.947   3.857  1.00 10.00      A   
ATOM   4525  O   SER A 478     -26.126  22.376   3.501  1.00 10.00      A   
ATOM   4526  N   GLY A 479     -24.161  21.403   3.014  1.00 10.00      A   
ATOM   4527  HN  GLY A 479     -23.305  21.068   3.357  1.00 10.00      A   
ATOM   4528  CA  GLY A 479     -24.463  21.294   1.605  1.00 10.00      A   
ATOM   4529  C   GLY A 479     -24.211  19.904   1.061  1.00 10.00      A   
ATOM   4530  O   GLY A 479     -25.147  19.213   0.646  1.00 10.00      A   
ATOM   4531  N   CYS A 480     -22.952  19.488   1.071  1.00 10.00      A   
ATOM   4532  HN  CYS A 480     -22.255  20.079   1.439  1.00 10.00      A   
ATOM   4533  CA  CYS A 480     -22.573  18.178   0.564  1.00 10.00      A   
ATOM   4534  CB  CYS A 480     -21.055  18.047   0.521  1.00 10.00      A   
ATOM   4535  SG  CYS A 480     -20.239  19.409  -0.341  1.00 10.00      A   
ATOM   4536  HG  CYS A 480     -20.455  19.256  -1.642  1.00 10.00      A   
ATOM   4537  C   CYS A 480     -23.199  17.064   1.397  1.00 10.00      A   
ATOM   4538  O   CYS A 480     -23.045  17.015   2.617  1.00 10.00      A   
ATOM   4539  N   ASP A 481     -23.923  16.180   0.730  1.00 10.00      A   
ATOM   4540  HN  ASP A 481     -24.000  16.262  -0.243  1.00 10.00      A   
ATOM   4541  CA  ASP A 481     -24.599  15.082   1.407  1.00 10.00      A   
ATOM   4542  CB  ASP A 481     -25.769  14.557   0.575  1.00 10.00      A   
ATOM   4543  CG  ASP A 481     -27.082  14.605   1.332  1.00 10.00      A   
ATOM   4544  OD1 ASP A 481     -27.435  15.688   1.848  1.00 10.00      A   
ATOM   4545  OD2 ASP A 481     -27.769  13.565   1.412  1.00 10.00      A   
ATOM   4546  C   ASP A 481     -23.638  13.959   1.760  1.00 10.00      A   
ATOM   4547  O   ASP A 481     -23.557  13.547   2.913  1.00 10.00      A   
ATOM   4548  N   SER A 482     -22.909  13.472   0.770  1.00 10.00      A   
ATOM   4549  HN  SER A 482     -23.009  13.842  -0.133  1.00 10.00      A   
ATOM   4550  CA  SER A 482     -21.958  12.399   0.993  1.00 10.00      A   
ATOM   4551  CB  SER A 482     -21.837  11.541  -0.268  1.00 10.00      A   
ATOM   4552  OG  SER A 482     -23.113  11.280  -0.838  1.00 10.00      A   
ATOM   4553  HG  SER A 482     -23.288  11.919  -1.541  1.00 10.00      A   
ATOM   4554  C   SER A 482     -20.596  12.969   1.372  1.00 10.00      A   
ATOM   4555  O   SER A 482     -19.841  13.407   0.510  1.00 10.00      A   
ATOM   4556  N   LEU A 483     -20.298  12.980   2.661  1.00 10.00      A   
ATOM   4557  HN  LEU A 483     -20.947  12.625   3.305  1.00 10.00      A   
ATOM   4558  CA  LEU A 483     -19.030  13.498   3.146  1.00 10.00      A   
ATOM   4559  CB  LEU A 483     -19.255  14.732   4.024  1.00 10.00      A   
ATOM   4560  CG  LEU A 483     -19.383  16.072   3.292  1.00 10.00      A   
ATOM   4561  CD1 LEU A 483     -19.692  17.193   4.277  1.00 10.00      A   
ATOM   4562  CD2 LEU A 483     -18.106  16.381   2.522  1.00 10.00      A   
ATOM   4563  C   LEU A 483     -18.271  12.433   3.924  1.00 10.00      A   
ATOM   4564  O   LEU A 483     -18.867  11.650   4.664  1.00 10.00      A   
ATOM   4565  N   ARG A 484     -16.955  12.402   3.747  1.00 10.00      A   
ATOM   4566  HN  ARG A 484     -16.541  13.049   3.133  1.00 10.00      A   
ATOM   4567  CA  ARG A 484     -16.110  11.431   4.429  1.00 10.00      A   
ATOM   4568  CB  ARG A 484     -15.722  10.291   3.487  1.00 10.00      A   
ATOM   4569  CG  ARG A 484     -16.822   9.260   3.284  1.00 10.00      A   
ATOM   4570  CD  ARG A 484     -16.487   8.297   2.158  1.00 10.00      A   
ATOM   4571  NE  ARG A 484     -15.101   7.836   2.218  1.00 10.00      A   
ATOM   4572  HE  ARG A 484     -14.706   7.713   3.105  1.00 10.00      A   
ATOM   4573  CZ  ARG A 484     -14.353   7.579   1.148  1.00 10.00      A   
ATOM   4574  NH1 ARG A 484     -14.841   7.726  -0.079  1.00 10.00      A   
ATOM   4575 HH11 ARG A 484     -14.235   7.515  -0.905  1.00 10.00      A   
ATOM   4576 HH12 ARG A 484     -15.831   8.054  -0.234  1.00 10.00      A   
ATOM   4577  NH2 ARG A 484     -13.101   7.188   1.302  1.00 10.00      A   
ATOM   4578 HH21 ARG A 484     -12.514   6.980   0.463  1.00 10.00      A   
ATOM   4579 HH22 ARG A 484     -12.672   7.082   2.252  1.00 10.00      A   
ATOM   4580  C   ARG A 484     -14.863  12.076   5.023  1.00 10.00      A   
ATOM   4581  O   ARG A 484     -14.577  11.905   6.206  1.00 10.00      A   
ATOM   4582  N   LYS A 485     -14.127  12.811   4.200  1.00 10.00      A   
ATOM   4583  HN  LYS A 485     -14.419  12.925   3.268  1.00 10.00      A   
ATOM   4584  CA  LYS A 485     -12.904  13.471   4.648  1.00 10.00      A   
ATOM   4585  CB  LYS A 485     -11.661  12.762   4.092  1.00 10.00      A   
ATOM   4586  CG  LYS A 485     -11.633  11.261   4.331  1.00 10.00      A   
ATOM   4587  CD  LYS A 485     -10.364  10.629   3.779  1.00 10.00      A   
ATOM   4588  CE  LYS A 485     -10.614   9.184   3.392  1.00 10.00      A   
ATOM   4589  NZ  LYS A 485      -9.366   8.446   3.065  1.00 10.00      A   
ATOM   4590  HZ1 LYS A 485      -8.700   8.480   3.865  1.00 10.00      A   
ATOM   4591  HZ2 LYS A 485      -8.907   8.857   2.232  1.00 10.00      A   
ATOM   4592  HZ3 LYS A 485      -9.590   7.446   2.863  1.00 10.00      A   
ATOM   4593  C   LYS A 485     -12.888  14.943   4.242  1.00 10.00      A   
ATOM   4594  O   LYS A 485     -12.927  15.271   3.052  1.00 10.00      A   
ATOM   4595  N   LEU A 486     -12.841  15.823   5.232  1.00 10.00      A   
ATOM   4596  HN  LEU A 486     -12.819  15.499   6.159  1.00 10.00      A   
ATOM   4597  CA  LEU A 486     -12.804  17.258   4.980  1.00 10.00      A   
ATOM   4598  CB  LEU A 486     -14.073  17.942   5.498  1.00 10.00      A   
ATOM   4599  CG  LEU A 486     -14.204  19.442   5.202  1.00 10.00      A   
ATOM   4600  CD1 LEU A 486     -14.154  19.706   3.704  1.00 10.00      A   
ATOM   4601  CD2 LEU A 486     -15.486  20.001   5.803  1.00 10.00      A   
ATOM   4602  C   LEU A 486     -11.562  17.862   5.627  1.00 10.00      A   
ATOM   4603  O   LEU A 486     -11.456  17.930   6.854  1.00 10.00      A   
ATOM   4604  N   GLU A 487     -10.622  18.280   4.794  1.00 10.00      A   
ATOM   4605  HN  GLU A 487     -10.767  18.190   3.824  1.00 10.00      A   
ATOM   4606  CA  GLU A 487      -9.374  18.860   5.271  1.00 10.00      A   
ATOM   4607  CB  GLU A 487      -8.187  18.134   4.631  1.00 10.00      A   
ATOM   4608  CG  GLU A 487      -8.523  16.744   4.109  1.00 10.00      A   
ATOM   4609  CD  GLU A 487      -7.300  15.945   3.731  1.00 10.00      A   
ATOM   4610  OE1 GLU A 487      -6.859  16.044   2.568  1.00 10.00      A   
ATOM   4611  OE2 GLU A 487      -6.780  15.214   4.599  1.00 10.00      A   
ATOM   4612  C   GLU A 487      -9.305  20.349   4.954  1.00 10.00      A   
ATOM   4613  O   GLU A 487      -9.475  20.755   3.807  1.00 10.00      A   
ATOM   4614  N   ILE A 488      -9.088  21.156   5.983  1.00 10.00      A   
ATOM   4615  HN  ILE A 488      -9.003  20.766   6.884  1.00 10.00      A   
ATOM   4616  CA  ILE A 488      -8.994  22.604   5.828  1.00 10.00      A   
ATOM   4617  CB  ILE A 488     -10.249  23.303   6.398  1.00 10.00      A   
ATOM   4618  CG1 ILE A 488     -11.520  22.764   5.732  1.00 10.00      A   
ATOM   4619  CG2 ILE A 488     -10.150  24.811   6.213  1.00 10.00      A   
ATOM   4620  CD1 ILE A 488     -12.799  23.189   6.419  1.00 10.00      A   
ATOM   4621  C   ILE A 488      -7.759  23.146   6.551  1.00 10.00      A   
ATOM   4622  O   ILE A 488      -7.572  22.903   7.746  1.00 10.00      A   
ATOM   4623  N   ARG A 489      -6.905  23.863   5.828  1.00 10.00      A   
ATOM   4624  HN  ARG A 489      -7.079  24.006   4.869  1.00 10.00      A   
ATOM   4625  CA  ARG A 489      -5.714  24.443   6.432  1.00 10.00      A   
ATOM   4626  CB  ARG A 489      -4.456  23.614   6.140  1.00 10.00      A   
ATOM   4627  CG  ARG A 489      -3.864  23.827   4.756  1.00 10.00      A   
ATOM   4628  CD  ARG A 489      -2.351  23.678   4.770  1.00 10.00      A   
ATOM   4629  NE  ARG A 489      -1.700  24.691   5.606  1.00 10.00      A   
ATOM   4630  HE  ARG A 489      -2.266  25.412   5.978  1.00 10.00      A   
ATOM   4631  CZ  ARG A 489      -0.403  24.711   5.887  1.00 10.00      A   
ATOM   4632  NH1 ARG A 489       0.406  23.785   5.401  1.00 10.00      A   
ATOM   4633 HH11 ARG A 489       0.031  23.029   4.792  1.00 10.00      A   
ATOM   4634 HH12 ARG A 489       1.425  23.814   5.628  1.00 10.00      A   
ATOM   4635  NH2 ARG A 489       0.087  25.670   6.650  1.00 10.00      A   
ATOM   4636 HH21 ARG A 489       1.104  25.696   6.882  1.00 10.00      A   
ATOM   4637 HH22 ARG A 489      -0.556  26.415   7.027  1.00 10.00      A   
ATOM   4638  C   ARG A 489      -5.524  25.892   5.999  1.00 10.00      A   
ATOM   4639  O   ARG A 489      -5.693  26.227   4.823  1.00 10.00      A   
ATOM   4640  N   ASP A 490      -5.193  26.742   6.970  1.00 10.00      A   
ATOM   4641  HN  ASP A 490      -5.112  26.399   7.886  1.00 10.00      A   
ATOM   4642  CA  ASP A 490      -4.952  28.167   6.735  1.00 10.00      A   
ATOM   4643  CB  ASP A 490      -3.674  28.393   5.920  1.00 10.00      A   
ATOM   4644  CG  ASP A 490      -2.410  28.235   6.745  1.00 10.00      A   
ATOM   4645  OD1 ASP A 490      -1.736  29.251   7.006  1.00 10.00      A   
ATOM   4646  OD2 ASP A 490      -2.087  27.092   7.138  1.00 10.00      A   
ATOM   4647  C   ASP A 490      -6.147  28.861   6.085  1.00 10.00      A   
ATOM   4648  O   ASP A 490      -6.067  29.343   4.950  1.00 10.00      A   
ATOM   4649  N   CYS A 491      -7.248  28.920   6.819  1.00 10.00      A   
ATOM   4650  HN  CYS A 491      -7.233  28.553   7.727  1.00 10.00      A   
ATOM   4651  CA  CYS A 491      -8.473  29.540   6.334  1.00 10.00      A   
ATOM   4652  CB  CYS A 491      -9.413  28.469   5.773  1.00 10.00      A   
ATOM   4653  SG  CYS A 491      -8.786  27.613   4.310  1.00 10.00      A   
ATOM   4654  HG  CYS A 491      -9.806  26.980   3.751  1.00 10.00      A   
ATOM   4655  C   CYS A 491      -9.152  30.324   7.458  1.00 10.00      A   
ATOM   4656  O   CYS A 491      -8.845  30.113   8.636  1.00 10.00      A   
ATOM   4657  N   PRO A 492     -10.082  31.241   7.117  1.00 10.00      A   
ATOM   4658  CA  PRO A 492     -10.787  32.064   8.103  1.00 10.00      A   
ATOM   4659  CB  PRO A 492     -11.214  33.277   7.276  1.00 10.00      A   
ATOM   4660  CG  PRO A 492     -11.473  32.715   5.922  1.00 10.00      A   
ATOM   4661  CD  PRO A 492     -10.511  31.567   5.740  1.00 10.00      A   
ATOM   4662  C   PRO A 492     -12.009  31.363   8.695  1.00 10.00      A   
ATOM   4663  O   PRO A 492     -12.826  31.992   9.370  1.00 10.00      A   
ATOM   4664  N   PHE A 493     -12.141  30.066   8.434  1.00 10.00      A   
ATOM   4665  HN  PHE A 493     -11.467  29.616   7.882  1.00 10.00      A   
ATOM   4666  CA  PHE A 493     -13.261  29.297   8.973  1.00 10.00      A   
ATOM   4667  CB  PHE A 493     -13.432  27.957   8.244  1.00 10.00      A   
ATOM   4668  CG  PHE A 493     -13.500  28.056   6.748  1.00 10.00      A   
ATOM   4669  CD1 PHE A 493     -12.766  27.192   5.957  1.00 10.00      A   
ATOM   4670  CD2 PHE A 493     -14.293  29.009   6.133  1.00 10.00      A   
ATOM   4671  CE1 PHE A 493     -12.820  27.273   4.582  1.00 10.00      A   
ATOM   4672  CE2 PHE A 493     -14.353  29.097   4.758  1.00 10.00      A   
ATOM   4673  CZ  PHE A 493     -13.615  28.228   3.982  1.00 10.00      A   
ATOM   4674  C   PHE A 493     -13.014  29.049  10.453  1.00 10.00      A   
ATOM   4675  O   PHE A 493     -11.899  28.680  10.843  1.00 10.00      A   
ATOM   4676  N   GLY A 494     -14.032  29.239  11.272  1.00 10.00      A   
ATOM   4677  HN  GLY A 494     -14.916  29.501  10.912  1.00 10.00      A   
ATOM   4678  CA  GLY A 494     -13.856  29.049  12.691  1.00 10.00      A   
ATOM   4679  C   GLY A 494     -14.961  28.259  13.354  1.00 10.00      A   
ATOM   4680  O   GLY A 494     -15.594  27.403  12.739  1.00 10.00      A   
ATOM   4681  N   ASP A 495     -15.197  28.574  14.616  1.00 10.00      A   
ATOM   4682  HN  ASP A 495     -14.667  29.291  15.032  1.00 10.00      A   
ATOM   4683  CA  ASP A 495     -16.206  27.893  15.419  1.00 10.00      A   
ATOM   4684  CB  ASP A 495     -15.975  28.153  16.905  1.00 10.00      A   
ATOM   4685  CG  ASP A 495     -15.716  29.610  17.230  1.00 10.00      A   
ATOM   4686  OD1 ASP A 495     -14.532  30.002  17.334  1.00 10.00      A   
ATOM   4687  OD2 ASP A 495     -16.689  30.376  17.382  1.00 10.00      A   
ATOM   4688  C   ASP A 495     -17.646  28.242  15.044  1.00 10.00      A   
ATOM   4689  O   ASP A 495     -18.559  27.478  15.349  1.00 10.00      A   
ATOM   4690  N   LYS A 496     -17.853  29.376  14.381  1.00 10.00      A   
ATOM   4691  HN  LYS A 496     -17.088  29.946  14.153  1.00 10.00      A   
ATOM   4692  CA  LYS A 496     -19.203  29.798  13.994  1.00 10.00      A   
ATOM   4693  CB  LYS A 496     -19.178  31.123  13.236  1.00 10.00      A   
ATOM   4694  CG  LYS A 496     -18.868  32.334  14.096  1.00 10.00      A   
ATOM   4695  CD  LYS A 496     -19.079  33.622  13.314  1.00 10.00      A   
ATOM   4696  CE  LYS A 496     -17.950  34.612  13.546  1.00 10.00      A   
ATOM   4697  NZ  LYS A 496     -16.635  34.061  13.126  1.00 10.00      A   
ATOM   4698  HZ1 LYS A 496     -16.721  33.584  12.199  1.00 10.00      A   
ATOM   4699  HZ2 LYS A 496     -16.294  33.370  13.827  1.00 10.00      A   
ATOM   4700  HZ3 LYS A 496     -15.935  34.824  13.047  1.00 10.00      A   
ATOM   4701  C   LYS A 496     -19.932  28.745  13.167  1.00 10.00      A   
ATOM   4702  O   LYS A 496     -21.010  28.284  13.544  1.00 10.00      A   
ATOM   4703  N   ALA A 497     -19.340  28.369  12.046  1.00 10.00      A   
ATOM   4704  HN  ALA A 497     -18.475  28.766  11.807  1.00 10.00      A   
ATOM   4705  CA  ALA A 497     -19.944  27.380  11.162  1.00 10.00      A   
ATOM   4706  CB  ALA A 497     -19.352  27.485   9.765  1.00 10.00      A   
ATOM   4707  C   ALA A 497     -19.788  25.965  11.710  1.00 10.00      A   
ATOM   4708  O   ALA A 497     -20.581  25.075  11.393  1.00 10.00      A   
ATOM   4709  N   LEU A 498     -18.770  25.770  12.541  1.00 10.00      A   
ATOM   4710  HN  LEU A 498     -18.181  26.527  12.764  1.00 10.00      A   
ATOM   4711  CA  LEU A 498     -18.499  24.462  13.124  1.00 10.00      A   
ATOM   4712  CB  LEU A 498     -17.097  24.432  13.736  1.00 10.00      A   
ATOM   4713  CG  LEU A 498     -16.416  23.063  13.796  1.00 10.00      A   
ATOM   4714  CD1 LEU A 498     -16.261  22.484  12.397  1.00 10.00      A   
ATOM   4715  CD2 LEU A 498     -15.064  23.180  14.477  1.00 10.00      A   
ATOM   4716  C   LEU A 498     -19.549  24.088  14.168  1.00 10.00      A   
ATOM   4717  O   LEU A 498     -20.091  22.983  14.148  1.00 10.00      A   
ATOM   4718  N   LEU A 499     -19.857  25.022  15.060  1.00 10.00      A   
ATOM   4719  HN  LEU A 499     -19.406  25.897  15.012  1.00 10.00      A   
ATOM   4720  CA  LEU A 499     -20.842  24.787  16.114  1.00 10.00      A   
ATOM   4721  CB  LEU A 499     -20.768  25.878  17.186  1.00 10.00      A   
ATOM   4722  CG  LEU A 499     -19.502  25.901  18.047  1.00 10.00      A   
ATOM   4723  CD1 LEU A 499     -19.503  27.111  18.968  1.00 10.00      A   
ATOM   4724  CD2 LEU A 499     -19.368  24.614  18.848  1.00 10.00      A   
ATOM   4725  C   LEU A 499     -22.259  24.686  15.550  1.00 10.00      A   
ATOM   4726  O   LEU A 499     -23.191  24.281  16.244  1.00 10.00      A   
ATOM   4727  N   ALA A 500     -22.413  25.043  14.284  1.00 10.00      A   
ATOM   4728  HN  ALA A 500     -21.632  25.348  13.774  1.00 10.00      A   
ATOM   4729  CA  ALA A 500     -23.715  24.981  13.628  1.00 10.00      A   
ATOM   4730  CB  ALA A 500     -23.928  26.212  12.762  1.00 10.00      A   
ATOM   4731  C   ALA A 500     -23.840  23.710  12.788  1.00 10.00      A   
ATOM   4732  O   ALA A 500     -24.874  23.461  12.162  1.00 10.00      A   
ATOM   4733  N   ASN A 501     -22.784  22.905  12.781  1.00 10.00      A   
ATOM   4734  HN  ASN A 501     -21.991  23.150  13.305  1.00 10.00      A   
ATOM   4735  CA  ASN A 501     -22.771  21.665  12.011  1.00 10.00      A   
ATOM   4736  CB  ASN A 501     -21.904  21.815  10.759  1.00 10.00      A   
ATOM   4737  CG  ASN A 501     -22.649  22.448   9.602  1.00 10.00      A   
ATOM   4738  OD1 ASN A 501     -23.368  21.768   8.867  1.00 10.00      A   
ATOM   4739  ND2 ASN A 501     -22.468  23.749   9.416  1.00 10.00      A   
ATOM   4740 HD21 ASN A 501     -21.865  24.229  10.030  1.00 10.00      A   
ATOM   4741 HD22 ASN A 501     -22.954  24.183   8.681  1.00 10.00      A   
ATOM   4742  C   ASN A 501     -22.268  20.500  12.847  1.00 10.00      A   
ATOM   4743  O   ASN A 501     -21.583  19.612  12.341  1.00 10.00      A   
ATOM   4744  N   ALA A 502     -22.641  20.497  14.119  1.00 10.00      A   
ATOM   4745  HN  ALA A 502     -23.226  21.212  14.446  1.00 10.00      A   
ATOM   4746  CA  ALA A 502     -22.224  19.449  15.040  1.00 10.00      A   
ATOM   4747  CB  ALA A 502     -22.672  19.778  16.454  1.00 10.00      A   
ATOM   4748  C   ALA A 502     -22.767  18.091  14.611  1.00 10.00      A   
ATOM   4749  O   ALA A 502     -22.053  17.090  14.634  1.00 10.00      A   
ATOM   4750  N   SER A 503     -24.030  18.070  14.201  1.00 10.00      A   
ATOM   4751  HN  SER A 503     -24.552  18.905  14.205  1.00 10.00      A   
ATOM   4752  CA  SER A 503     -24.673  16.834  13.770  1.00 10.00      A   
ATOM   4753  CB  SER A 503     -26.177  17.049  13.630  1.00 10.00      A   
ATOM   4754  OG  SER A 503     -26.655  17.878  14.676  1.00 10.00      A   
ATOM   4755  HG  SER A 503     -27.469  18.310  14.395  1.00 10.00      A   
ATOM   4756  C   SER A 503     -24.080  16.303  12.463  1.00 10.00      A   
ATOM   4757  O   SER A 503     -24.107  15.100  12.207  1.00 10.00      A   
ATOM   4758  N   LYS A 504     -23.528  17.195  11.646  1.00 10.00      A   
ATOM   4759  HN  LYS A 504     -23.509  18.142  11.903  1.00 10.00      A   
ATOM   4760  CA  LYS A 504     -22.942  16.785  10.376  1.00 10.00      A   
ATOM   4761  CB  LYS A 504     -22.681  17.997   9.482  1.00 10.00      A   
ATOM   4762  CG  LYS A 504     -22.285  17.640   8.058  1.00 10.00      A   
ATOM   4763  CD  LYS A 504     -23.411  16.936   7.322  1.00 10.00      A   
ATOM   4764  CE  LYS A 504     -23.053  16.726   5.861  1.00 10.00      A   
ATOM   4765  NZ  LYS A 504     -24.213  16.259   5.060  1.00 10.00      A   
ATOM   4766  HZ1 LYS A 504     -24.003  16.364   4.046  1.00 10.00      A   
ATOM   4767  HZ2 LYS A 504     -25.058  16.820   5.291  1.00 10.00      A   
ATOM   4768  HZ3 LYS A 504     -24.410  15.258   5.260  1.00 10.00      A   
ATOM   4769  C   LYS A 504     -21.652  16.003  10.606  1.00 10.00      A   
ATOM   4770  O   LYS A 504     -21.298  15.119   9.822  1.00 10.00      A   
ATOM   4771  N   LEU A 505     -20.965  16.327  11.698  1.00 10.00      A   
ATOM   4772  HN  LEU A 505     -21.311  17.034  12.284  1.00 10.00      A   
ATOM   4773  CA  LEU A 505     -19.710  15.666  12.052  1.00 10.00      A   
ATOM   4774  CB  LEU A 505     -19.032  16.392  13.217  1.00 10.00      A   
ATOM   4775  CG  LEU A 505     -18.923  17.915  13.100  1.00 10.00      A   
ATOM   4776  CD1 LEU A 505     -18.313  18.504  14.360  1.00 10.00      A   
ATOM   4777  CD2 LEU A 505     -18.111  18.313  11.876  1.00 10.00      A   
ATOM   4778  C   LEU A 505     -19.947  14.200  12.413  1.00 10.00      A   
ATOM   4779  O   LEU A 505     -19.034  13.380  12.349  1.00 10.00      A   
ATOM   4780  N   GLU A 506     -21.184  13.876  12.780  1.00 10.00      A   
ATOM   4781  HN  GLU A 506     -21.870  14.576  12.806  1.00 10.00      A   
ATOM   4782  CA  GLU A 506     -21.552  12.511  13.148  1.00 10.00      A   
ATOM   4783  CB  GLU A 506     -22.951  12.499  13.777  1.00 10.00      A   
ATOM   4784  CG  GLU A 506     -23.220  11.314  14.689  1.00 10.00      A   
ATOM   4785  CD  GLU A 506     -24.697  11.050  14.896  1.00 10.00      A   
ATOM   4786  OE1 GLU A 506     -25.250  10.176  14.192  1.00 10.00      A   
ATOM   4787  OE2 GLU A 506     -25.313  11.706  15.764  1.00 10.00      A   
ATOM   4788  C   GLU A 506     -21.532  11.607  11.917  1.00 10.00      A   
ATOM   4789  O   GLU A 506     -21.273  10.404  12.015  1.00 10.00      A   
ATOM   4790  N   THR A 507     -21.793  12.199  10.757  1.00 10.00      A   
ATOM   4791  HN  THR A 507     -21.977  13.163  10.742  1.00 10.00      A   
ATOM   4792  CA  THR A 507     -21.819  11.458   9.507  1.00 10.00      A   
ATOM   4793  CB  THR A 507     -23.025  11.869   8.642  1.00 10.00      A   
ATOM   4794  OG1 THR A 507     -23.184  13.296   8.675  1.00 10.00      A   
ATOM   4795  HG1 THR A 507     -22.344  13.711   8.900  1.00 10.00      A   
ATOM   4796  CG2 THR A 507     -24.292  11.212   9.162  1.00 10.00      A   
ATOM   4797  C   THR A 507     -20.525  11.646   8.716  1.00 10.00      A   
ATOM   4798  O   THR A 507     -20.492  11.435   7.502  1.00 10.00      A   
ATOM   4799  N   MET A 508     -19.462  12.042   9.405  1.00 10.00      A   
ATOM   4800  HN  MET A 508     -19.538  12.186  10.373  1.00 10.00      A   
ATOM   4801  CA  MET A 508     -18.177  12.250   8.760  1.00 10.00      A   
ATOM   4802  CB  MET A 508     -17.842  13.742   8.701  1.00 10.00      A   
ATOM   4803  CG  MET A 508     -16.611  14.061   7.873  1.00 10.00      A   
ATOM   4804  SD  MET A 508     -16.563  15.777   7.332  1.00 10.00      A   
ATOM   4805  CE  MET A 508     -16.571  16.624   8.910  1.00 10.00      A   
ATOM   4806  C   MET A 508     -17.089  11.481   9.504  1.00 10.00      A   
ATOM   4807  O   MET A 508     -17.075  11.459  10.734  1.00 10.00      A   
ATOM   4808  N   ARG A 509     -16.192  10.845   8.756  1.00 10.00      A   
ATOM   4809  HN  ARG A 509     -16.258  10.906   7.780  1.00 10.00      A   
ATOM   4810  CA  ARG A 509     -15.111  10.056   9.347  1.00 10.00      A   
ATOM   4811  CB  ARG A 509     -14.301   9.334   8.263  1.00 10.00      A   
ATOM   4812  CG  ARG A 509     -13.277   8.341   8.797  1.00 10.00      A   
ATOM   4813  CD  ARG A 509     -12.384   7.812   7.684  1.00 10.00      A   
ATOM   4814  NE  ARG A 509     -13.146   7.126   6.639  1.00 10.00      A   
ATOM   4815  HE  ARG A 509     -14.111   7.007   6.790  1.00 10.00      A   
ATOM   4816  CZ  ARG A 509     -12.609   6.655   5.512  1.00 10.00      A   
ATOM   4817  NH1 ARG A 509     -11.315   6.789   5.279  1.00 10.00      A   
ATOM   4818 HH11 ARG A 509     -10.694   7.256   5.973  1.00 10.00      A   
ATOM   4819 HH12 ARG A 509     -10.905   6.423   4.381  1.00 10.00      A   
ATOM   4820  NH2 ARG A 509     -13.366   6.046   4.610  1.00 10.00      A   
ATOM   4821 HH21 ARG A 509     -14.392   5.932   4.769  1.00 10.00      A   
ATOM   4822 HH22 ARG A 509     -12.932   5.668   3.731  1.00 10.00      A   
ATOM   4823  C   ARG A 509     -14.190  10.905  10.216  1.00 10.00      A   
ATOM   4824  O   ARG A 509     -14.162  10.745  11.441  1.00 10.00      A   
ATOM   4825  N   SER A 510     -13.452  11.808   9.582  1.00 10.00      A   
ATOM   4826  HN  SER A 510     -13.540  11.908   8.609  1.00 10.00      A   
ATOM   4827  CA  SER A 510     -12.515  12.659  10.298  1.00 10.00      A   
ATOM   4828  CB  SER A 510     -11.114  12.042  10.242  1.00 10.00      A   
ATOM   4829  OG  SER A 510     -11.158  10.648  10.509  1.00 10.00      A   
ATOM   4830  HG  SER A 510     -10.270  10.278  10.435  1.00 10.00      A   
ATOM   4831  C   SER A 510     -12.486  14.071   9.719  1.00 10.00      A   
ATOM   4832  O   SER A 510     -12.576  14.262   8.499  1.00 10.00      A   
ATOM   4833  N   LEU A 511     -12.390  15.055  10.602  1.00 10.00      A   
ATOM   4834  HN  LEU A 511     -12.374  14.836  11.566  1.00 10.00      A   
ATOM   4835  CA  LEU A 511     -12.327  16.448  10.194  1.00 10.00      A   
ATOM   4836  CB  LEU A 511     -13.404  17.263  10.916  1.00 10.00      A   
ATOM   4837  CG  LEU A 511     -13.400  18.774  10.668  1.00 10.00      A   
ATOM   4838  CD1 LEU A 511     -13.754  19.089   9.223  1.00 10.00      A   
ATOM   4839  CD2 LEU A 511     -14.362  19.464  11.619  1.00 10.00      A   
ATOM   4840  C   LEU A 511     -10.943  17.011  10.491  1.00 10.00      A   
ATOM   4841  O   LEU A 511     -10.497  17.015  11.639  1.00 10.00      A   
ATOM   4842  N   TRP A 512     -10.263  17.471   9.457  1.00 10.00      A   
ATOM   4843  HN  TRP A 512     -10.670  17.440   8.561  1.00 10.00      A   
ATOM   4844  CA  TRP A 512      -8.928  18.027   9.611  1.00 10.00      A   
ATOM   4845  CB  TRP A 512      -7.982  17.432   8.562  1.00 10.00      A   
ATOM   4846  CG  TRP A 512      -6.655  18.122   8.470  1.00 10.00      A   
ATOM   4847  CD1 TRP A 512      -6.336  19.171   7.658  1.00 10.00      A   
ATOM   4848  CD2 TRP A 512      -5.467  17.812   9.207  1.00 10.00      A   
ATOM   4849  NE1 TRP A 512      -5.033  19.537   7.847  1.00 10.00      A   
ATOM   4850  HE1 TRP A 512      -4.577  20.264   7.382  1.00 10.00      A   
ATOM   4851  CE2 TRP A 512      -4.474  18.717   8.791  1.00 10.00      A   
ATOM   4852  CE3 TRP A 512      -5.148  16.863  10.183  1.00 10.00      A   
ATOM   4853  CZ2 TRP A 512      -3.184  18.700   9.310  1.00 10.00      A   
ATOM   4854  CZ3 TRP A 512      -3.866  16.846  10.696  1.00 10.00      A   
ATOM   4855  CH2 TRP A 512      -2.900  17.760  10.259  1.00 10.00      A   
ATOM   4856  C   TRP A 512      -8.952  19.544   9.499  1.00 10.00      A   
ATOM   4857  O   TRP A 512      -9.365  20.092   8.478  1.00 10.00      A   
ATOM   4858  N   MET A 513      -8.519  20.222  10.550  1.00 10.00      A   
ATOM   4859  HN  MET A 513      -8.221  19.735  11.348  1.00 10.00      A   
ATOM   4860  CA  MET A 513      -8.482  21.677  10.549  1.00 10.00      A   
ATOM   4861  CB  MET A 513      -9.721  22.263  11.232  1.00 10.00      A   
ATOM   4862  CG  MET A 513     -11.010  22.076  10.450  1.00 10.00      A   
ATOM   4863  SD  MET A 513     -12.404  22.953  11.183  1.00 10.00      A   
ATOM   4864  CE  MET A 513     -12.150  24.598  10.522  1.00 10.00      A   
ATOM   4865  C   MET A 513      -7.208  22.192  11.217  1.00 10.00      A   
ATOM   4866  O   MET A 513      -6.933  21.888  12.380  1.00 10.00      A   
ATOM   4867  N   SER A 514      -6.420  22.948  10.473  1.00 10.00      A   
ATOM   4868  HN  SER A 514      -6.680  23.142   9.541  1.00 10.00      A   
ATOM   4869  CA  SER A 514      -5.183  23.514  10.998  1.00 10.00      A   
ATOM   4870  CB  SER A 514      -3.973  22.720  10.508  1.00 10.00      A   
ATOM   4871  OG  SER A 514      -4.086  21.359  10.884  1.00 10.00      A   
ATOM   4872  HG  SER A 514      -4.913  21.226  11.362  1.00 10.00      A   
ATOM   4873  C   SER A 514      -5.060  24.978  10.597  1.00 10.00      A   
ATOM   4874  O   SER A 514      -5.438  25.351   9.479  1.00 10.00      A   
ATOM   4875  N   SER A 515      -4.548  25.797  11.517  1.00 10.00      A   
ATOM   4876  HN  SER A 515      -4.279  25.425  12.388  1.00 10.00      A   
ATOM   4877  CA  SER A 515      -4.377  27.229  11.283  1.00 10.00      A   
ATOM   4878  CB  SER A 515      -3.328  27.481  10.194  1.00 10.00      A   
ATOM   4879  OG  SER A 515      -2.178  26.668  10.388  1.00 10.00      A   
ATOM   4880  HG  SER A 515      -1.776  26.481   9.530  1.00 10.00      A   
ATOM   4881  C   SER A 515      -5.715  27.869  10.919  1.00 10.00      A   
ATOM   4882  O   SER A 515      -5.834  28.594   9.930  1.00 10.00      A   
ATOM   4883  N   CYS A 516      -6.725  27.569  11.722  1.00 10.00      A   
ATOM   4884  HN  CYS A 516      -6.565  26.978  12.491  1.00 10.00      A   
ATOM   4885  CA  CYS A 516      -8.060  28.090  11.503  1.00 10.00      A   
ATOM   4886  CB  CYS A 516      -9.058  26.933  11.456  1.00 10.00      A   
ATOM   4887  SG  CYS A 516      -8.626  25.655  10.252  1.00 10.00      A   
ATOM   4888  HG  CYS A 516      -7.334  25.781   9.972  1.00 10.00      A   
ATOM   4889  C   CYS A 516      -8.440  29.083  12.591  1.00 10.00      A   
ATOM   4890  O   CYS A 516      -7.633  29.399  13.465  1.00 10.00      A   
ATOM   4891  N   SER A 517      -9.669  29.572  12.543  1.00 10.00      A   
ATOM   4892  HN  SER A 517     -10.279  29.287  11.825  1.00 10.00      A   
ATOM   4893  CA  SER A 517     -10.136  30.535  13.526  1.00 10.00      A   
ATOM   4894  CB  SER A 517     -10.920  31.644  12.825  1.00 10.00      A   
ATOM   4895  OG  SER A 517     -10.325  31.961  11.578  1.00 10.00      A   
ATOM   4896  HG  SER A 517     -10.260  32.920  11.489  1.00 10.00      A   
ATOM   4897  C   SER A 517     -11.004  29.861  14.586  1.00 10.00      A   
ATOM   4898  O   SER A 517     -11.904  30.480  15.153  1.00 10.00      A   
ATOM   4899  N   VAL A 518     -10.731  28.587  14.852  1.00 10.00      A   
ATOM   4900  HN  VAL A 518      -9.998  28.148  14.376  1.00 10.00      A   
ATOM   4901  CA  VAL A 518     -11.488  27.833  15.846  1.00 10.00      A   
ATOM   4902  CB  VAL A 518     -11.423  26.314  15.579  1.00 10.00      A   
ATOM   4903  CG1 VAL A 518     -12.387  25.567  16.486  1.00 10.00      A   
ATOM   4904  CG2 VAL A 518     -11.723  26.011  14.119  1.00 10.00      A   
ATOM   4905  C   VAL A 518     -10.947  28.124  17.242  1.00 10.00      A   
ATOM   4906  O   VAL A 518      -9.786  27.835  17.538  1.00 10.00      A   
ATOM   4907  N   SER A 519     -11.782  28.715  18.086  1.00 10.00      A   
ATOM   4908  HN  SER A 519     -12.695  28.928  17.791  1.00 10.00      A   
ATOM   4909  CA  SER A 519     -11.378  29.054  19.442  1.00 10.00      A   
ATOM   4910  CB  SER A 519     -12.347  30.078  20.038  1.00 10.00      A   
ATOM   4911  OG  SER A 519     -13.695  29.700  19.804  1.00 10.00      A   
ATOM   4912  HG  SER A 519     -13.941  29.925  18.893  1.00 10.00      A   
ATOM   4913  C   SER A 519     -11.289  27.817  20.336  1.00 10.00      A   
ATOM   4914  O   SER A 519     -12.029  26.844  20.148  1.00 10.00      A   
ATOM   4915  N   PHE A 520     -10.375  27.863  21.301  1.00 10.00      A   
ATOM   4916  HN  PHE A 520      -9.807  28.664  21.377  1.00 10.00      A   
ATOM   4917  CA  PHE A 520     -10.174  26.770  22.245  1.00 10.00      A   
ATOM   4918  CB  PHE A 520      -8.997  27.096  23.177  1.00 10.00      A   
ATOM   4919  CG  PHE A 520      -8.848  26.172  24.355  1.00 10.00      A   
ATOM   4920  CD1 PHE A 520      -8.529  24.836  24.175  1.00 10.00      A   
ATOM   4921  CD2 PHE A 520      -9.022  26.644  25.645  1.00 10.00      A   
ATOM   4922  CE1 PHE A 520      -8.389  23.989  25.259  1.00 10.00      A   
ATOM   4923  CE2 PHE A 520      -8.884  25.803  26.733  1.00 10.00      A   
ATOM   4924  CZ  PHE A 520      -8.566  24.474  26.540  1.00 10.00      A   
ATOM   4925  C   PHE A 520     -11.446  26.504  23.052  1.00 10.00      A   
ATOM   4926  O   PHE A 520     -11.799  25.351  23.311  1.00 10.00      A   
ATOM   4927  N   GLY A 521     -12.136  27.575  23.433  1.00 10.00      A   
ATOM   4928  HN  GLY A 521     -11.809  28.471  23.190  1.00 10.00      A   
ATOM   4929  CA  GLY A 521     -13.359  27.441  24.203  1.00 10.00      A   
ATOM   4930  C   GLY A 521     -14.430  26.689  23.445  1.00 10.00      A   
ATOM   4931  O   GLY A 521     -15.109  25.825  24.004  1.00 10.00      A   
ATOM   4932  N   ALA A 522     -14.563  27.004  22.164  1.00 10.00      A   
ATOM   4933  HN  ALA A 522     -13.977  27.690  21.776  1.00 10.00      A   
ATOM   4934  CA  ALA A 522     -15.553  26.358  21.320  1.00 10.00      A   
ATOM   4935  CB  ALA A 522     -15.619  27.037  19.970  1.00 10.00      A   
ATOM   4936  C   ALA A 522     -15.237  24.877  21.164  1.00 10.00      A   
ATOM   4937  O   ALA A 522     -16.142  24.048  21.085  1.00 10.00      A   
ATOM   4938  N   CYS A 523     -13.950  24.550  21.132  1.00 10.00      A   
ATOM   4939  HN  CYS A 523     -13.276  25.257  21.204  1.00 10.00      A   
ATOM   4940  CA  CYS A 523     -13.518  23.164  21.000  1.00 10.00      A   
ATOM   4941  CB  CYS A 523     -11.996  23.083  20.881  1.00 10.00      A   
ATOM   4942  SG  CYS A 523     -11.310  23.983  19.474  1.00 10.00      A   
ATOM   4943  HG  CYS A 523     -11.739  25.239  19.539  1.00 10.00      A   
ATOM   4944  C   CYS A 523     -13.994  22.356  22.203  1.00 10.00      A   
ATOM   4945  O   CYS A 523     -14.440  21.213  22.067  1.00 10.00      A   
ATOM   4946  N   LYS A 524     -13.916  22.973  23.378  1.00 10.00      A   
ATOM   4947  HN  LYS A 524     -13.561  23.888  23.416  1.00 10.00      A   
ATOM   4948  CA  LYS A 524     -14.345  22.326  24.610  1.00 10.00      A   
ATOM   4949  CB  LYS A 524     -13.920  23.143  25.834  1.00 10.00      A   
ATOM   4950  CG  LYS A 524     -12.416  23.263  26.029  1.00 10.00      A   
ATOM   4951  CD  LYS A 524     -12.064  23.614  27.467  1.00 10.00      A   
ATOM   4952  CE  LYS A 524     -12.673  24.943  27.884  1.00 10.00      A   
ATOM   4953  NZ  LYS A 524     -12.356  25.282  29.296  1.00 10.00      A   
ATOM   4954  HZ1 LYS A 524     -12.504  26.304  29.462  1.00 10.00      A   
ATOM   4955  HZ2 LYS A 524     -11.365  25.049  29.506  1.00 10.00      A   
ATOM   4956  HZ3 LYS A 524     -12.969  24.744  29.941  1.00 10.00      A   
ATOM   4957  C   LYS A 524     -15.859  22.144  24.611  1.00 10.00      A   
ATOM   4958  O   LYS A 524     -16.368  21.086  24.976  1.00 10.00      A   
ATOM   4959  N   LEU A 525     -16.569  23.180  24.181  1.00 10.00      A   
ATOM   4960  HN  LEU A 525     -16.102  23.998  23.897  1.00 10.00      A   
ATOM   4961  CA  LEU A 525     -18.025  23.137  24.128  1.00 10.00      A   
ATOM   4962  CB  LEU A 525     -18.593  24.509  23.741  1.00 10.00      A   
ATOM   4963  CG  LEU A 525     -20.119  24.611  23.679  1.00 10.00      A   
ATOM   4964  CD1 LEU A 525     -20.734  24.344  25.046  1.00 10.00      A   
ATOM   4965  CD2 LEU A 525     -20.545  25.972  23.155  1.00 10.00      A   
ATOM   4966  C   LEU A 525     -18.506  22.070  23.149  1.00 10.00      A   
ATOM   4967  O   LEU A 525     -19.434  21.320  23.440  1.00 10.00      A   
ATOM   4968  N   LEU A 526     -17.860  22.004  21.990  1.00 10.00      A   
ATOM   4969  HN  LEU A 526     -17.129  22.637  21.812  1.00 10.00      A   
ATOM   4970  CA  LEU A 526     -18.216  21.026  20.967  1.00 10.00      A   
ATOM   4971  CB  LEU A 526     -17.437  21.289  19.676  1.00 10.00      A   
ATOM   4972  CG  LEU A 526     -17.782  20.395  18.481  1.00 10.00      A   
ATOM   4973  CD1 LEU A 526     -19.260  20.497  18.137  1.00 10.00      A   
ATOM   4974  CD2 LEU A 526     -16.924  20.759  17.281  1.00 10.00      A   
ATOM   4975  C   LEU A 526     -17.957  19.609  21.465  1.00 10.00      A   
ATOM   4976  O   LEU A 526     -18.763  18.704  21.238  1.00 10.00      A   
ATOM   4977  N   GLY A 527     -16.841  19.436  22.164  1.00 10.00      A   
ATOM   4978  HN  GLY A 527     -16.248  20.202  22.324  1.00 10.00      A   
ATOM   4979  CA  GLY A 527     -16.488  18.133  22.691  1.00 10.00      A   
ATOM   4980  C   GLY A 527     -17.467  17.660  23.746  1.00 10.00      A   
ATOM   4981  O   GLY A 527     -17.709  16.463  23.885  1.00 10.00      A   
ATOM   4982  N   GLN A 528     -18.033  18.605  24.486  1.00 10.00      A   
ATOM   4983  HN  GLN A 528     -17.787  19.544  24.336  1.00 10.00      A   
ATOM   4984  CA  GLN A 528     -19.000  18.284  25.525  1.00 10.00      A   
ATOM   4985  CB  GLN A 528     -18.949  19.313  26.653  1.00 10.00      A   
ATOM   4986  CG  GLN A 528     -17.725  19.182  27.542  1.00 10.00      A   
ATOM   4987  CD  GLN A 528     -17.758  20.113  28.741  1.00 10.00      A   
ATOM   4988  OE1 GLN A 528     -18.262  21.235  28.666  1.00 10.00      A   
ATOM   4989  NE2 GLN A 528     -17.218  19.652  29.856  1.00 10.00      A   
ATOM   4990 HE21 GLN A 528     -16.830  18.751  29.843  1.00 10.00      A   
ATOM   4991 HE22 GLN A 528     -17.233  20.224  30.652  1.00 10.00      A   
ATOM   4992  C   GLN A 528     -20.410  18.178  24.956  1.00 10.00      A   
ATOM   4993  O   GLN A 528     -21.319  17.675  25.614  1.00 10.00      A   
ATOM   4994  N   LYS A 529     -20.588  18.662  23.731  1.00 10.00      A   
ATOM   4995  HN  LYS A 529     -19.829  19.073  23.266  1.00 10.00      A   
ATOM   4996  CA  LYS A 529     -21.883  18.611  23.068  1.00 10.00      A   
ATOM   4997  CB  LYS A 529     -22.014  19.759  22.063  1.00 10.00      A   
ATOM   4998  CG  LYS A 529     -23.434  20.004  21.578  1.00 10.00      A   
ATOM   4999  CD  LYS A 529     -23.473  21.065  20.488  1.00 10.00      A   
ATOM   5000  CE  LYS A 529     -24.901  21.394  20.077  1.00 10.00      A   
ATOM   5001  NZ  LYS A 529     -25.639  22.127  21.143  1.00 10.00      A   
ATOM   5002  HZ1 LYS A 529     -25.068  22.925  21.492  1.00 10.00      A   
ATOM   5003  HZ2 LYS A 529     -25.845  21.492  21.938  1.00 10.00      A   
ATOM   5004  HZ3 LYS A 529     -26.540  22.496  20.768  1.00 10.00      A   
ATOM   5005  C   LYS A 529     -22.061  17.271  22.362  1.00 10.00      A   
ATOM   5006  O   LYS A 529     -23.160  16.721  22.315  1.00 10.00      A   
ATOM   5007  N   MET A 530     -20.965  16.754  21.820  1.00 10.00      A   
ATOM   5008  HN  MET A 530     -20.116  17.246  21.900  1.00 10.00      A   
ATOM   5009  CA  MET A 530     -20.976  15.479  21.116  1.00 10.00      A   
ATOM   5010  CB  MET A 530     -20.728  15.692  19.620  1.00 10.00      A   
ATOM   5011  CG  MET A 530     -21.841  16.435  18.891  1.00 10.00      A   
ATOM   5012  SD  MET A 530     -23.322  15.429  18.657  1.00 10.00      A   
ATOM   5013  CE  MET A 530     -22.790  14.332  17.344  1.00 10.00      A   
ATOM   5014  C   MET A 530     -19.909  14.556  21.702  1.00 10.00      A   
ATOM   5015  O   MET A 530     -18.756  14.571  21.266  1.00 10.00      A   
ATOM   5016  N   PRO A 531     -20.281  13.744  22.703  1.00 10.00      A   
ATOM   5017  CA  PRO A 531     -19.351  12.820  23.371  1.00 10.00      A   
ATOM   5018  CB  PRO A 531     -20.197  12.199  24.488  1.00 10.00      A   
ATOM   5019  CG  PRO A 531     -21.606  12.372  24.036  1.00 10.00      A   
ATOM   5020  CD  PRO A 531     -21.641  13.657  23.263  1.00 10.00      A   
ATOM   5021  C   PRO A 531     -18.821  11.729  22.444  1.00 10.00      A   
ATOM   5022  O   PRO A 531     -17.722  11.210  22.643  1.00 10.00      A   
ATOM   5023  N   LYS A 532     -19.603  11.387  21.425  1.00 10.00      A   
ATOM   5024  HN  LYS A 532     -20.469  11.836  21.313  1.00 10.00      A   
ATOM   5025  CA  LYS A 532     -19.207  10.354  20.473  1.00 10.00      A   
ATOM   5026  CB  LYS A 532     -20.405   9.852  19.671  1.00 10.00      A   
ATOM   5027  CG  LYS A 532     -21.403   9.043  20.480  1.00 10.00      A   
ATOM   5028  CD  LYS A 532     -22.496   8.472  19.593  1.00 10.00      A   
ATOM   5029  CE  LYS A 532     -23.558   7.766  20.412  1.00 10.00      A   
ATOM   5030  NZ  LYS A 532     -24.226   8.690  21.368  1.00 10.00      A   
ATOM   5031  HZ1 LYS A 532     -24.972   8.189  21.886  1.00 10.00      A   
ATOM   5032  HZ2 LYS A 532     -24.654   9.493  20.862  1.00 10.00      A   
ATOM   5033  HZ3 LYS A 532     -23.536   9.058  22.052  1.00 10.00      A   
ATOM   5034  C   LYS A 532     -18.105  10.847  19.539  1.00 10.00      A   
ATOM   5035  O   LYS A 532     -17.477  10.061  18.828  1.00 10.00      A   
ATOM   5036  N   LEU A 533     -17.881  12.150  19.538  1.00 10.00      A   
ATOM   5037  HN  LEU A 533     -18.417  12.730  20.118  1.00 10.00      A   
ATOM   5038  CA  LEU A 533     -16.852  12.743  18.711  1.00 10.00      A   
ATOM   5039  CB  LEU A 533     -17.364  14.023  18.049  1.00 10.00      A   
ATOM   5040  CG  LEU A 533     -18.536  13.864  17.079  1.00 10.00      A   
ATOM   5041  CD1 LEU A 533     -18.981  15.219  16.561  1.00 10.00      A   
ATOM   5042  CD2 LEU A 533     -18.161  12.953  15.923  1.00 10.00      A   
ATOM   5043  C   LEU A 533     -15.636  13.059  19.567  1.00 10.00      A   
ATOM   5044  O   LEU A 533     -15.760  13.636  20.648  1.00 10.00      A   
ATOM   5045  N   ASN A 534     -14.468  12.662  19.097  1.00 10.00      A   
ATOM   5046  HN  ASN A 534     -14.430  12.198  18.230  1.00 10.00      A   
ATOM   5047  CA  ASN A 534     -13.237  12.914  19.824  1.00 10.00      A   
ATOM   5048  CB  ASN A 534     -12.278  11.727  19.709  1.00 10.00      A   
ATOM   5049  CG  ASN A 534     -12.445  10.714  20.824  1.00 10.00      A   
ATOM   5050  OD1 ASN A 534     -13.383  10.785  21.618  1.00 10.00      A   
ATOM   5051  ND2 ASN A 534     -11.541   9.750  20.881  1.00 10.00      A   
ATOM   5052 HD21 ASN A 534     -10.821   9.748  20.212  1.00 10.00      A   
ATOM   5053 HD22 ASN A 534     -11.637   9.067  21.584  1.00 10.00      A   
ATOM   5054  C   ASN A 534     -12.576  14.174  19.302  1.00 10.00      A   
ATOM   5055  O   ASN A 534     -12.011  14.185  18.206  1.00 10.00      A   
ATOM   5056  N   VAL A 535     -12.688  15.240  20.071  1.00 10.00      A   
ATOM   5057  HN  VAL A 535     -13.181  15.169  20.918  1.00 10.00      A   
ATOM   5058  CA  VAL A 535     -12.093  16.513  19.702  1.00 10.00      A   
ATOM   5059  CB  VAL A 535     -12.933  17.705  20.209  1.00 10.00      A   
ATOM   5060  CG1 VAL A 535     -12.355  19.025  19.719  1.00 10.00      A   
ATOM   5061  CG2 VAL A 535     -14.385  17.561  19.778  1.00 10.00      A   
ATOM   5062  C   VAL A 535     -10.682  16.604  20.268  1.00 10.00      A   
ATOM   5063  O   VAL A 535     -10.481  17.026  21.409  1.00 10.00      A   
ATOM   5064  N   GLU A 536      -9.716  16.181  19.471  1.00 10.00      A   
ATOM   5065  HN  GLU A 536      -9.947  15.843  18.574  1.00 10.00      A   
ATOM   5066  CA  GLU A 536      -8.323  16.204  19.880  1.00 10.00      A   
ATOM   5067  CB  GLU A 536      -7.586  14.971  19.355  1.00 10.00      A   
ATOM   5068  CG  GLU A 536      -7.965  13.675  20.053  1.00 10.00      A   
ATOM   5069  CD  GLU A 536      -7.049  12.523  19.690  1.00 10.00      A   
ATOM   5070  OE1 GLU A 536      -5.933  12.778  19.187  1.00 10.00      A   
ATOM   5071  OE2 GLU A 536      -7.436  11.355  19.919  1.00 10.00      A   
ATOM   5072  C   GLU A 536      -7.636  17.473  19.402  1.00 10.00      A   
ATOM   5073  O   GLU A 536      -7.503  17.710  18.199  1.00 10.00      A   
ATOM   5074  N   VAL A 537      -7.223  18.300  20.346  1.00 10.00      A   
ATOM   5075  HN  VAL A 537      -7.379  18.067  21.292  1.00 10.00      A   
ATOM   5076  CA  VAL A 537      -6.546  19.542  20.023  1.00 10.00      A   
ATOM   5077  CB  VAL A 537      -7.037  20.707  20.913  1.00 10.00      A   
ATOM   5078  CG1 VAL A 537      -6.167  21.944  20.730  1.00 10.00      A   
ATOM   5079  CG2 VAL A 537      -8.488  21.031  20.595  1.00 10.00      A   
ATOM   5080  C   VAL A 537      -5.042  19.369  20.174  1.00 10.00      A   
ATOM   5081  O   VAL A 537      -4.559  18.964  21.231  1.00 10.00      A   
ATOM   5082  N   ILE A 538      -4.315  19.647  19.105  1.00 10.00      A   
ATOM   5083  HN  ILE A 538      -4.768  19.953  18.285  1.00 10.00      A   
ATOM   5084  CA  ILE A 538      -2.865  19.532  19.107  1.00 10.00      A   
ATOM   5085  CB  ILE A 538      -2.353  18.811  17.845  1.00 10.00      A   
ATOM   5086  CG1 ILE A 538      -3.081  17.474  17.657  1.00 10.00      A   
ATOM   5087  CG2 ILE A 538      -0.845  18.600  17.928  1.00 10.00      A   
ATOM   5088  CD1 ILE A 538      -2.660  16.716  16.418  1.00 10.00      A   
ATOM   5089  C   ILE A 538      -2.243  20.923  19.177  1.00 10.00      A   
ATOM   5090  O   ILE A 538      -2.265  21.680  18.196  1.00 10.00      A   
ATOM   5091  N   ASP A 539      -1.696  21.256  20.334  1.00 10.00      A   
ATOM   5092  HN  ASP A 539      -1.685  20.603  21.069  1.00 10.00      A   
ATOM   5093  CA  ASP A 539      -1.083  22.556  20.540  1.00 10.00      A   
ATOM   5094  CB  ASP A 539      -1.892  23.357  21.555  1.00 10.00      A   
ATOM   5095  CG  ASP A 539      -1.567  24.833  21.529  1.00 10.00      A   
ATOM   5096  OD1 ASP A 539      -2.225  25.579  20.767  1.00 10.00      A   
ATOM   5097  OD2 ASP A 539      -0.663  25.256  22.273  1.00 10.00      A   
ATOM   5098  C   ASP A 539       0.353  22.401  21.015  1.00 10.00      A   
ATOM   5099  O   ASP A 539       0.619  21.729  22.012  1.00 10.00      A   
ATOM   5100  N   GLU A 540       1.277  23.025  20.294  1.00 10.00      A   
ATOM   5101  HN  GLU A 540       0.998  23.554  19.510  1.00 10.00      A   
ATOM   5102  CA  GLU A 540       2.695  22.951  20.628  1.00 10.00      A   
ATOM   5103  CB  GLU A 540       3.547  22.826  19.361  1.00 10.00      A   
ATOM   5104  CG  GLU A 540       3.323  21.549  18.569  1.00 10.00      A   
ATOM   5105  CD  GLU A 540       4.519  21.186  17.713  1.00 10.00      A   
ATOM   5106  OE1 GLU A 540       4.744  21.845  16.676  1.00 10.00      A   
ATOM   5107  OE2 GLU A 540       5.248  20.239  18.079  1.00 10.00      A   
ATOM   5108  C   GLU A 540       3.149  24.158  21.445  1.00 10.00      A   
ATOM   5109  O   GLU A 540       4.341  24.475  21.492  1.00 10.00      A   
ATOM   5110  N   ARG A 541       2.205  24.833  22.086  1.00 10.00      A   
ATOM   5111  HN  ARG A 541       1.265  24.542  22.011  1.00 10.00      A   
ATOM   5112  CA  ARG A 541       2.526  25.999  22.903  1.00 10.00      A   
ATOM   5113  CB  ARG A 541       1.797  27.248  22.389  1.00 10.00      A   
ATOM   5114  CG  ARG A 541       1.802  27.405  20.879  1.00 10.00      A   
ATOM   5115  CD  ARG A 541       0.391  27.565  20.329  1.00 10.00      A   
ATOM   5116  NE  ARG A 541      -0.106  28.937  20.450  1.00 10.00      A   
ATOM   5117  HE  ARG A 541       0.569  29.655  20.508  1.00 10.00      A   
ATOM   5118  CZ  ARG A 541      -1.400  29.263  20.490  1.00 10.00      A   
ATOM   5119  NH1 ARG A 541      -2.333  28.320  20.432  1.00 10.00      A   
ATOM   5120 HH11 ARG A 541      -2.060  27.310  20.360  1.00 10.00      A   
ATOM   5121 HH12 ARG A 541      -3.344  28.580  20.455  1.00 10.00      A   
ATOM   5122  NH2 ARG A 541      -1.759  30.536  20.590  1.00 10.00      A   
ATOM   5123 HH21 ARG A 541      -2.770  30.802  20.628  1.00 10.00      A   
ATOM   5124 HH22 ARG A 541      -1.031  31.281  20.631  1.00 10.00      A   
ATOM   5125  C   ARG A 541       2.156  25.742  24.360  1.00 10.00      A   
ATOM   5126  O   ARG A 541       1.928  26.678  25.131  1.00 10.00      A   
ATOM   5127  N   GLY A 542       2.097  24.468  24.731  1.00 10.00      A   
ATOM   5128  HN  GLY A 542       2.279  23.764  24.072  1.00 10.00      A   
ATOM   5129  CA  GLY A 542       1.753  24.108  26.088  1.00 10.00      A   
ATOM   5130  C   GLY A 542       0.258  23.981  26.265  1.00 10.00      A   
ATOM   5131  O   GLY A 542      -0.492  24.023  25.287  1.00 10.00      A   
ATOM   5132  N   ALA A 543      -0.178  23.828  27.506  1.00 10.00      A   
ATOM   5133  HN  ALA A 543       0.471  23.806  28.244  1.00 10.00      A   
ATOM   5134  CA  ALA A 543      -1.595  23.695  27.797  1.00 10.00      A   
ATOM   5135  CB  ALA A 543      -1.808  23.331  29.258  1.00 10.00      A   
ATOM   5136  C   ALA A 543      -2.348  24.976  27.444  1.00 10.00      A   
ATOM   5137  O   ALA A 543      -2.061  26.042  27.987  1.00 10.00      A   
ATOM   5138  N   PRO A 544      -3.330  24.881  26.529  1.00 10.00      A   
ATOM   5139  CA  PRO A 544      -4.136  26.032  26.094  1.00 10.00      A   
ATOM   5140  CB  PRO A 544      -5.061  25.446  25.021  1.00 10.00      A   
ATOM   5141  CG  PRO A 544      -4.419  24.165  24.614  1.00 10.00      A   
ATOM   5142  CD  PRO A 544      -3.725  23.647  25.838  1.00 10.00      A   
ATOM   5143  C   PRO A 544      -4.962  26.611  27.239  1.00 10.00      A   
ATOM   5144  O   PRO A 544      -5.490  27.716  27.140  1.00 10.00      A   
ATOM   5145  N   ASP A 545      -5.059  25.852  28.324  1.00 10.00      A   
ATOM   5146  HN  ASP A 545      -4.621  24.975  28.323  1.00 10.00      A   
ATOM   5147  CA  ASP A 545      -5.799  26.270  29.513  1.00 10.00      A   
ATOM   5148  CB  ASP A 545      -5.783  25.137  30.550  1.00 10.00      A   
ATOM   5149  CG  ASP A 545      -6.324  25.544  31.910  1.00 10.00      A   
ATOM   5150  OD1 ASP A 545      -7.541  25.371  32.150  1.00 10.00      A   
ATOM   5151  OD2 ASP A 545      -5.534  26.025  32.753  1.00 10.00      A   
ATOM   5152  C   ASP A 545      -5.191  27.539  30.115  1.00 10.00      A   
ATOM   5153  O   ASP A 545      -5.890  28.350  30.728  1.00 10.00      A   
ATOM   5154  N   SER A 546      -3.890  27.713  29.906  1.00 10.00      A   
ATOM   5155  HN  SER A 546      -3.401  27.042  29.384  1.00 10.00      A   
ATOM   5156  CA  SER A 546      -3.163  28.866  30.429  1.00 10.00      A   
ATOM   5157  CB  SER A 546      -1.664  28.552  30.466  1.00 10.00      A   
ATOM   5158  OG  SER A 546      -1.447  27.152  30.603  1.00 10.00      A   
ATOM   5159  HG  SER A 546      -1.133  26.794  29.765  1.00 10.00      A   
ATOM   5160  C   SER A 546      -3.428  30.129  29.602  1.00 10.00      A   
ATOM   5161  O   SER A 546      -3.022  31.226  29.980  1.00 10.00      A   
ATOM   5162  N   ARG A 547      -4.106  29.960  28.473  1.00 10.00      A   
ATOM   5163  HN  ARG A 547      -4.409  29.058  28.230  1.00 10.00      A   
ATOM   5164  CA  ARG A 547      -4.434  31.074  27.595  1.00 10.00      A   
ATOM   5165  CB  ARG A 547      -3.845  30.839  26.203  1.00 10.00      A   
ATOM   5166  CG  ARG A 547      -2.329  30.867  26.156  1.00 10.00      A   
ATOM   5167  CD  ARG A 547      -1.820  30.754  24.727  1.00 10.00      A
[truncated: 221,457 more chars]
