# Supplementary material for: Flexibility of intrinsically disordered degrons in AUX/IAA proteins reinforces auxin co-receptor assemblies
Source: Nat Commun. 2020 May 8;11:2277. doi: 10.1038/s41467-020-16147-2 (PMC7210949; doi:10.1038/s41467-020-16147-2)
Supplement: Supplementary file 9 — Supplementary Data 6 [file 41467_2020_16147_MOESM9_ESM.gz › haddock_files/IAA07/No_disorder_restraint/NoDis_cluster6_1.pdb]

REMARK FILENAME="complex_111w.pdb0"
REMARK ===============================================================
REMARK HADDOCK run for complex
REMARK initial structure: complex_111.pdb
REMARK final NOE weights: unambig 50 amb: 50
REMARK ===============================================================
REMARK            total,bonds,angles,improper,dihe,vdw,elec,air,cdih,coup,rdcs,vean,dani,xpcs,rg
REMARK energies: -241.754, 0, 0, 0, 0, -56.6778, -188.126, 3.04929, 0, 0, 0, 0, 0, 0, 0
REMARK ===============================================================
REMARK            bonds,angles,impropers,dihe,air,cdih,coup,rdcs,vean,dani,xpcs
REMARK rms-dev.: 0,0,0,0,5.14933E-02,0,0, 0, 0, 0, 0
REMARK ===============================================================
REMARK               air,cdih,coup,rdcs,vean,dani,xpcs
REMARK               >0.3,>5,>1,>0,>5,>0.2,>0.2
REMARK violations.: 0, 0, 0, 0, 0, 0, 0
REMARK ===============================================================
REMARK                        CVpartition#,violations,rms
REMARK AIRs cross-validation: 2, 0, NaN
REMARK ===============================================================
REMARK NCS energy: 0
REMARK ===============================================================
REMARK Symmetry energy: 0
REMARK ===============================================================
REMARK Desolvation energy: 20.2522
REMARK Internal energy free molecules: -22372.9
REMARK Internal energy complex: -33505.5
REMARK Binding energy: -11357.2
REMARK ===============================================================
REMARK buried surface area: 1756.13
REMARK ===============================================================
REMARK water - chain1: 0 0 0
REMARK water - chain2: 0 0 0
REMARK water - chain3: 0 0 0
REMARK water - chain4: 0 0 0
REMARK water - chain5: 0 0 0
REMARK water - chain6: 0 0 0
REMARK ===============================================================
REMARK water - water: 0 0 0
REMARK ===============================================================
REMARK DATE:14-Feb-2019  04:45:28       created by user: enmr022
REMARK VERSION:1.3U
ATOM      1  N   PHE A   9     -40.013  -5.687   6.468  1.00 10.00      A   
ATOM      2  HN  PHE A   9     -40.241  -5.692   7.427  1.00 10.00      A   
ATOM      3  CA  PHE A   9     -38.697  -6.155   6.061  1.00 10.00      A   
ATOM      4  CB  PHE A   9     -37.819  -4.983   5.605  1.00 10.00      A   
ATOM      5  CG  PHE A   9     -37.988  -4.618   4.155  1.00 10.00      A   
ATOM      6  CD1 PHE A   9     -38.084  -3.294   3.765  1.00 10.00      A   
ATOM      7  CD2 PHE A   9     -38.050  -5.600   3.180  1.00 10.00      A   
ATOM      8  CE1 PHE A   9     -38.238  -2.956   2.432  1.00 10.00      A   
ATOM      9  CE2 PHE A   9     -38.204  -5.269   1.846  1.00 10.00      A   
ATOM     10  CZ  PHE A   9     -38.298  -3.946   1.472  1.00 10.00      A   
ATOM     11  C   PHE A   9     -38.014  -6.923   7.189  1.00 10.00      A   
ATOM     12  O   PHE A   9     -37.535  -6.329   8.158  1.00 10.00      A   
ATOM     13  N   PRO A  10     -37.987  -8.259   7.087  1.00 10.00      A   
ATOM     14  CA  PRO A  10     -37.351  -9.116   8.092  1.00 10.00      A   
ATOM     15  CB  PRO A  10     -37.697 -10.542   7.634  1.00 10.00      A   
ATOM     16  CG  PRO A  10     -38.802 -10.379   6.646  1.00 10.00      A   
ATOM     17  CD  PRO A  10     -38.586  -9.043   6.000  1.00 10.00      A   
ATOM     18  C   PRO A  10     -35.834  -8.926   8.111  1.00 10.00      A   
ATOM     19  O   PRO A  10     -35.219  -8.627   7.081  1.00 10.00      A   
ATOM     20  N   GLU A  11     -35.236  -9.113   9.281  1.00 10.00      A   
ATOM     21  HN  GLU A  11     -35.778  -9.364  10.058  1.00 10.00      A   
ATOM     22  CA  GLU A  11     -33.796  -8.955   9.445  1.00 10.00      A   
ATOM     23  CB  GLU A  11     -33.391  -9.161  10.909  1.00 10.00      A   
ATOM     24  CG  GLU A  11     -34.114  -8.253  11.894  1.00 10.00      A   
ATOM     25  CD  GLU A  11     -33.584  -8.377  13.309  1.00 10.00      A   
ATOM     26  OE1 GLU A  11     -32.714  -9.243  13.553  1.00 10.00      A   
ATOM     27  OE2 GLU A  11     -34.030  -7.610  14.187  1.00 10.00      A   
ATOM     28  C   GLU A  11     -33.025  -9.914   8.543  1.00 10.00      A   
ATOM     29  O   GLU A  11     -31.976  -9.561   8.001  1.00 10.00      A   
ATOM     30  N   GLU A  12     -33.564 -11.120   8.377  1.00 10.00      A   
ATOM     31  HN  GLU A  12     -34.409 -11.330   8.833  1.00 10.00      A   
ATOM     32  CA  GLU A  12     -32.933 -12.141   7.540  1.00 10.00      A   
ATOM     33  CB  GLU A  12     -33.717 -13.457   7.592  1.00 10.00      A   
ATOM     34  CG  GLU A  12     -35.230 -13.290   7.581  1.00 10.00      A   
ATOM     35  CD  GLU A  12     -35.962 -14.588   7.846  1.00 10.00      A   
ATOM     36  OE1 GLU A  12     -35.343 -15.522   8.392  1.00 10.00      A   
ATOM     37  OE2 GLU A  12     -37.159 -14.685   7.506  1.00 10.00      A   
ATOM     38  C   GLU A  12     -32.784 -11.667   6.100  1.00 10.00      A   
ATOM     39  O   GLU A  12     -31.785 -11.958   5.439  1.00 10.00      A   
ATOM     40  N   VAL A  13     -33.781 -10.935   5.622  1.00 10.00      A   
ATOM     41  HN  VAL A  13     -34.548 -10.738   6.199  1.00 10.00      A   
ATOM     42  CA  VAL A  13     -33.756 -10.413   4.266  1.00 10.00      A   
ATOM     43  CB  VAL A  13     -35.164 -10.028   3.768  1.00 10.00      A   
ATOM     44  CG1 VAL A  13     -35.116  -9.619   2.307  1.00 10.00      A   
ATOM     45  CG2 VAL A  13     -36.138 -11.179   3.965  1.00 10.00      A   
ATOM     46  C   VAL A  13     -32.849  -9.184   4.200  1.00 10.00      A   
ATOM     47  O   VAL A  13     -31.984  -9.091   3.330  1.00 10.00      A   
ATOM     48  N   LEU A  14     -33.041  -8.261   5.145  1.00 10.00      A   
ATOM     49  HN  LEU A  14     -33.740  -8.412   5.823  1.00 10.00      A   
ATOM     50  CA  LEU A  14     -32.256  -7.025   5.208  1.00 10.00      A   
ATOM     51  CB  LEU A  14     -32.679  -6.189   6.414  1.00 10.00      A   
ATOM     52  CG  LEU A  14     -34.074  -5.573   6.343  1.00 10.00      A   
ATOM     53  CD1 LEU A  14     -34.503  -5.064   7.708  1.00 10.00      A   
ATOM     54  CD2 LEU A  14     -34.103  -4.449   5.320  1.00 10.00      A   
ATOM     55  C   LEU A  14     -30.760  -7.300   5.257  1.00 10.00      A   
ATOM     56  O   LEU A  14     -29.980  -6.648   4.562  1.00 10.00      A   
ATOM     57  N   GLU A  15     -30.364  -8.266   6.077  1.00 10.00      A   
ATOM     58  HN  GLU A  15     -31.036  -8.738   6.619  1.00 10.00      A   
ATOM     59  CA  GLU A  15     -28.957  -8.627   6.209  1.00 10.00      A   
ATOM     60  CB  GLU A  15     -28.776  -9.719   7.262  1.00 10.00      A   
ATOM     61  CG  GLU A  15     -27.454  -9.639   8.006  1.00 10.00      A   
ATOM     62  CD  GLU A  15     -27.146 -10.900   8.780  1.00 10.00      A   
ATOM     63  OE1 GLU A  15     -27.775 -11.124   9.835  1.00 10.00      A   
ATOM     64  OE2 GLU A  15     -26.275 -11.676   8.333  1.00 10.00      A   
ATOM     65  C   GLU A  15     -28.383  -9.092   4.872  1.00 10.00      A   
ATOM     66  O   GLU A  15     -27.244  -8.766   4.525  1.00 10.00      A   
ATOM     67  N   HIS A  16     -29.184  -9.835   4.115  1.00 10.00      A   
ATOM     68  HN  HIS A  16     -30.085 -10.049   4.436  1.00 10.00      A   
ATOM     69  CA  HIS A  16     -28.754 -10.332   2.815  1.00 10.00      A   
ATOM     70  CB  HIS A  16     -29.697 -11.413   2.287  1.00 10.00      A   
ATOM     71  CG  HIS A  16     -29.117 -12.193   1.147  1.00 10.00      A   
ATOM     72  ND1 HIS A  16     -28.033 -13.022   1.326  1.00 10.00      A   
ATOM     73  CD2 HIS A  16     -29.485 -12.213  -0.160  1.00 10.00      A   
ATOM     74  CE1 HIS A  16     -27.764 -13.525   0.135  1.00 10.00      A   
ATOM     75  NE2 HIS A  16     -28.612 -13.064  -0.790  1.00 10.00      A   
ATOM     76  HE2 HIS A  16     -28.599 -13.279  -1.759  1.00 10.00      A   
ATOM     77  C   HIS A  16     -28.633  -9.187   1.816  1.00 10.00      A   
ATOM     78  O   HIS A  16     -27.742  -9.184   0.969  1.00 10.00      A   
ATOM     79  N   VAL A  17     -29.521  -8.209   1.930  1.00 10.00      A   
ATOM     80  HN  VAL A  17     -30.215  -8.270   2.627  1.00 10.00      A   
ATOM     81  CA  VAL A  17     -29.495  -7.047   1.046  1.00 10.00      A   
ATOM     82  CB  VAL A  17     -30.709  -6.117   1.290  1.00 10.00      A   
ATOM     83  CG1 VAL A  17     -30.646  -4.894   0.385  1.00 10.00      A   
ATOM     84  CG2 VAL A  17     -32.014  -6.862   1.082  1.00 10.00      A   
ATOM     85  C   VAL A  17     -28.204  -6.257   1.272  1.00 10.00      A   
ATOM     86  O   VAL A  17     -27.612  -5.714   0.339  1.00 10.00      A   
ATOM     87  N   PHE A  18     -27.752  -6.235   2.519  1.00 10.00      A   
ATOM     88  HN  PHE A  18     -28.248  -6.717   3.218  1.00 10.00      A   
ATOM     89  CA  PHE A  18     -26.542  -5.516   2.879  1.00 10.00      A   
ATOM     90  CB  PHE A  18     -26.476  -5.272   4.389  1.00 10.00      A   
ATOM     91  CG  PHE A  18     -27.613  -4.452   4.933  1.00 10.00      A   
ATOM     92  CD1 PHE A  18     -28.061  -4.644   6.230  1.00 10.00      A   
ATOM     93  CD2 PHE A  18     -28.236  -3.494   4.149  1.00 10.00      A   
ATOM     94  CE1 PHE A  18     -29.108  -3.897   6.735  1.00 10.00      A   
ATOM     95  CE2 PHE A  18     -29.284  -2.745   4.647  1.00 10.00      A   
ATOM     96  CZ  PHE A  18     -29.721  -2.947   5.941  1.00 10.00      A   
ATOM     97  C   PHE A  18     -25.279  -6.235   2.398  1.00 10.00      A   
ATOM     98  O   PHE A  18     -24.188  -5.665   2.417  1.00 10.00      A   
ATOM     99  N   SER A  19     -25.420  -7.479   1.951  1.00 10.00      A   
ATOM    100  HN  SER A  19     -26.308  -7.895   1.943  1.00 10.00      A   
ATOM    101  CA  SER A  19     -24.266  -8.235   1.469  1.00 10.00      A   
ATOM    102  CB  SER A  19     -24.582  -9.731   1.346  1.00 10.00      A   
ATOM    103  OG  SER A  19     -25.397 -10.003   0.219  1.00 10.00      A   
ATOM    104  HG  SER A  19     -26.316  -9.776   0.428  1.00 10.00      A   
ATOM    105  C   SER A  19     -23.765  -7.661   0.141  1.00 10.00      A   
ATOM    106  O   SER A  19     -22.612  -7.865  -0.250  1.00 10.00      A   
ATOM    107  N   PHE A  20     -24.638  -6.927  -0.538  1.00 10.00      A   
ATOM    108  HN  PHE A  20     -25.541  -6.796  -0.171  1.00 10.00      A   
ATOM    109  CA  PHE A  20     -24.294  -6.311  -1.813  1.00 10.00      A   
ATOM    110  CB  PHE A  20     -25.535  -6.205  -2.704  1.00 10.00      A   
ATOM    111  CG  PHE A  20     -26.231  -7.520  -2.931  1.00 10.00      A   
ATOM    112  CD1 PHE A  20     -27.410  -7.820  -2.272  1.00 10.00      A   
ATOM    113  CD2 PHE A  20     -25.703  -8.458  -3.803  1.00 10.00      A   
ATOM    114  CE1 PHE A  20     -28.049  -9.027  -2.475  1.00 10.00      A   
ATOM    115  CE2 PHE A  20     -26.337  -9.668  -4.011  1.00 10.00      A   
ATOM    116  CZ  PHE A  20     -27.512  -9.953  -3.345  1.00 10.00      A   
ATOM    117  C   PHE A  20     -23.690  -4.929  -1.586  1.00 10.00      A   
ATOM    118  O   PHE A  20     -23.129  -4.322  -2.496  1.00 10.00      A   
ATOM    119  N   ILE A  21     -23.800  -4.445  -0.358  1.00 10.00      A   
ATOM    120  HN  ILE A  21     -24.234  -4.991   0.333  1.00 10.00      A   
ATOM    121  CA  ILE A  21     -23.270  -3.139   0.003  1.00 10.00      A   
ATOM    122  CB  ILE A  21     -24.297  -2.323   0.813  1.00 10.00      A   
ATOM    123  CG1 ILE A  21     -25.656  -2.304   0.097  1.00 10.00      A   
ATOM    124  CG2 ILE A  21     -23.789  -0.905   1.044  1.00 10.00      A   
ATOM    125  CD1 ILE A  21     -26.784  -1.727   0.929  1.00 10.00      A   
ATOM    126  C   ILE A  21     -21.992  -3.301   0.825  1.00 10.00      A   
ATOM    127  O   ILE A  21     -22.045  -3.531   2.036  1.00 10.00      A   
ATOM    128  N   GLN A  22     -20.848  -3.192   0.162  1.00 10.00      A   
ATOM    129  HN  GLN A  22     -20.870  -3.017  -0.804  1.00 10.00      A   
ATOM    130  CA  GLN A  22     -19.561  -3.326   0.829  1.00 10.00      A   
ATOM    131  CB  GLN A  22     -18.728  -4.434   0.173  1.00 10.00      A   
ATOM    132  CG  GLN A  22     -19.392  -5.805   0.198  1.00 10.00      A   
ATOM    133  CD  GLN A  22     -19.638  -6.322   1.604  1.00 10.00      A   
ATOM    134  OE1 GLN A  22     -18.876  -6.038   2.528  1.00 10.00      A   
ATOM    135  NE2 GLN A  22     -20.710  -7.074   1.778  1.00 10.00      A   
ATOM    136 HE21 GLN A  22     -21.286  -7.257   0.996  1.00 10.00      A   
ATOM    137 HE22 GLN A  22     -20.891  -7.427   2.677  1.00 10.00      A   
ATOM    138  C   GLN A  22     -18.797  -2.005   0.831  1.00 10.00      A   
ATOM    139  O   GLN A  22     -17.739  -1.884   1.450  1.00 10.00      A   
ATOM    140  N   LEU A  23     -19.338  -1.016   0.130  1.00 10.00      A   
ATOM    141  HN  LEU A  23     -20.176  -1.174  -0.353  1.00 10.00      A   
ATOM    142  CA  LEU A  23     -18.716   0.295   0.060  1.00 10.00      A   
ATOM    143  CB  LEU A  23     -19.300   1.096  -1.109  1.00 10.00      A   
ATOM    144  CG  LEU A  23     -18.609   2.422  -1.438  1.00 10.00      A   
ATOM    145  CD1 LEU A  23     -17.145   2.196  -1.782  1.00 10.00      A   
ATOM    146  CD2 LEU A  23     -19.324   3.130  -2.578  1.00 10.00      A   
ATOM    147  C   LEU A  23     -18.912   1.043   1.376  1.00 10.00      A   
ATOM    148  O   LEU A  23     -20.043   1.215   1.836  1.00 10.00      A   
ATOM    149  N   ASP A  24     -17.805   1.481   1.970  1.00 10.00      A   
ATOM    150  HN  ASP A  24     -16.938   1.310   1.541  1.00 10.00      A   
ATOM    151  CA  ASP A  24     -17.829   2.202   3.247  1.00 10.00      A   
ATOM    152  CB  ASP A  24     -16.423   2.678   3.626  1.00 10.00      A   
ATOM    153  CG  ASP A  24     -15.380   1.585   3.552  1.00 10.00      A   
ATOM    154  OD1 ASP A  24     -15.147   0.910   4.574  1.00 10.00      A   
ATOM    155  OD2 ASP A  24     -14.789   1.396   2.467  1.00 10.00      A   
ATOM    156  C   ASP A  24     -18.755   3.408   3.193  1.00 10.00      A   
ATOM    157  O   ASP A  24     -19.563   3.628   4.098  1.00 10.00      A   
ATOM    158  N   LYS A  25     -18.632   4.177   2.119  1.00 10.00      A   
ATOM    159  HN  LYS A  25     -17.974   3.932   1.437  1.00 10.00      A   
ATOM    160  CA  LYS A  25     -19.436   5.374   1.925  1.00 10.00      A   
ATOM    161  CB  LYS A  25     -19.118   6.020   0.575  1.00 10.00      A   
ATOM    162  CG  LYS A  25     -17.736   6.656   0.507  1.00 10.00      A   
ATOM    163  CD  LYS A  25     -17.356   7.000  -0.926  1.00 10.00      A   
ATOM    164  CE  LYS A  25     -16.154   7.937  -0.984  1.00 10.00      A   
ATOM    165  NZ  LYS A  25     -16.483   9.299  -0.482  1.00 10.00      A   
ATOM    166  HZ1 LYS A  25     -15.679   9.943  -0.628  1.00 10.00      A   
ATOM    167  HZ2 LYS A  25     -16.697   9.263   0.535  1.00 10.00      A   
ATOM    168  HZ3 LYS A  25     -17.312   9.679  -0.987  1.00 10.00      A   
ATOM    169  C   LYS A  25     -20.931   5.088   2.053  1.00 10.00      A   
ATOM    170  O   LYS A  25     -21.639   5.771   2.793  1.00 10.00      A   
ATOM    171  N   ASP A  26     -21.396   4.056   1.358  1.00 10.00      A   
ATOM    172  HN  ASP A  26     -20.774   3.524   0.825  1.00 10.00      A   
ATOM    173  CA  ASP A  26     -22.808   3.685   1.386  1.00 10.00      A   
ATOM    174  CB  ASP A  26     -23.139   2.728   0.236  1.00 10.00      A   
ATOM    175  CG  ASP A  26     -23.405   3.440  -1.074  1.00 10.00      A   
ATOM    176  OD1 ASP A  26     -24.369   4.225  -1.145  1.00 10.00      A   
ATOM    177  OD2 ASP A  26     -22.656   3.203  -2.045  1.00 10.00      A   
ATOM    178  C   ASP A  26     -23.181   3.039   2.717  1.00 10.00      A   
ATOM    179  O   ASP A  26     -24.245   3.310   3.275  1.00 10.00      A   
ATOM    180  N   ARG A  27     -22.282   2.199   3.220  1.00 10.00      A   
ATOM    181  HN  ARG A  27     -21.445   2.050   2.724  1.00 10.00      A   
ATOM    182  CA  ARG A  27     -22.487   1.490   4.481  1.00 10.00      A   
ATOM    183  CB  ARG A  27     -21.250   0.649   4.823  1.00 10.00      A   
ATOM    184  CG  ARG A  27     -21.307  -0.783   4.312  1.00 10.00      A   
ATOM    185  CD  ARG A  27     -22.144  -1.652   5.234  1.00 10.00      A   
ATOM    186  NE  ARG A  27     -22.375  -2.990   4.694  1.00 10.00      A   
ATOM    187  HE  ARG A  27     -22.317  -3.100   3.713  1.00 10.00      A   
ATOM    188  CZ  ARG A  27     -22.652  -4.056   5.441  1.00 10.00      A   
ATOM    189  NH1 ARG A  27     -22.731  -3.941   6.763  1.00 10.00      A   
ATOM    190 HH11 ARG A  27     -22.573  -3.007   7.228  1.00 10.00      A   
ATOM    191 HH12 ARG A  27     -22.948  -4.772   7.352  1.00 10.00      A   
ATOM    192  NH2 ARG A  27     -22.871  -5.230   4.866  1.00 10.00      A   
ATOM    193 HH21 ARG A  27     -22.832  -5.320   3.823  1.00 10.00      A   
ATOM    194 HH22 ARG A  27     -23.083  -6.069   5.444  1.00 10.00      A   
ATOM    195  C   ARG A  27     -22.804   2.451   5.627  1.00 10.00      A   
ATOM    196  O   ARG A  27     -23.698   2.192   6.434  1.00 10.00      A   
ATOM    197  N   ASN A  28     -22.080   3.563   5.683  1.00 10.00      A   
ATOM    198  HN  ASN A  28     -21.379   3.715   5.009  1.00 10.00      A   
ATOM    199  CA  ASN A  28     -22.288   4.557   6.731  1.00 10.00      A   
ATOM    200  CB  ASN A  28     -21.213   5.642   6.691  1.00 10.00      A   
ATOM    201  CG  ASN A  28     -19.847   5.114   7.081  1.00 10.00      A   
ATOM    202  OD1 ASN A  28     -19.725   4.016   7.632  1.00 10.00      A   
ATOM    203  ND2 ASN A  28     -18.812   5.896   6.819  1.00 10.00      A   
ATOM    204 HD21 ASN A  28     -18.980   6.773   6.393  1.00 10.00      A   
ATOM    205 HD22 ASN A  28     -17.915   5.565   7.045  1.00 10.00      A   
ATOM    206  C   ASN A  28     -23.680   5.175   6.651  1.00 10.00      A   
ATOM    207  O   ASN A  28     -24.326   5.398   7.677  1.00 10.00      A   
ATOM    208  N   SER A  29     -24.147   5.429   5.433  1.00 10.00      A   
ATOM    209  HN  SER A  29     -23.591   5.219   4.652  1.00 10.00      A   
ATOM    210  CA  SER A  29     -25.465   6.011   5.224  1.00 10.00      A   
ATOM    211  CB  SER A  29     -25.672   6.343   3.744  1.00 10.00      A   
ATOM    212  OG  SER A  29     -24.625   7.168   3.262  1.00 10.00      A   
ATOM    213  HG  SER A  29     -24.482   6.988   2.322  1.00 10.00      A   
ATOM    214  C   SER A  29     -26.557   5.066   5.719  1.00 10.00      A   
ATOM    215  O   SER A  29     -27.562   5.502   6.286  1.00 10.00      A   
ATOM    216  N   VAL A  30     -26.334   3.770   5.523  1.00 10.00      A   
ATOM    217  HN  VAL A  30     -25.506   3.491   5.073  1.00 10.00      A   
ATOM    218  CA  VAL A  30     -27.282   2.751   5.949  1.00 10.00      A   
ATOM    219  CB  VAL A  30     -26.829   1.341   5.503  1.00 10.00      A   
ATOM    220  CG1 VAL A  30     -27.777   0.275   6.031  1.00 10.00      A   
ATOM    221  CG2 VAL A  30     -26.738   1.268   3.986  1.00 10.00      A   
ATOM    222  C   VAL A  30     -27.450   2.774   7.466  1.00 10.00      A   
ATOM    223  O   VAL A  30     -28.564   2.712   7.984  1.00 10.00      A   
ATOM    224  N   SER A  31     -26.335   2.894   8.175  1.00 10.00      A   
ATOM    225  HN  SER A  31     -25.474   2.946   7.708  1.00 10.00      A   
ATOM    226  CA  SER A  31     -26.355   2.921   9.630  1.00 10.00      A   
ATOM    227  CB  SER A  31     -24.953   2.631  10.180  1.00 10.00      A   
ATOM    228  OG  SER A  31     -23.988   3.528   9.644  1.00 10.00      A   
ATOM    229  HG  SER A  31     -24.407   4.098   8.985  1.00 10.00      A   
ATOM    230  C   SER A  31     -26.886   4.250  10.177  1.00 10.00      A   
ATOM    231  O   SER A  31     -26.956   4.442  11.390  1.00 10.00      A   
ATOM    232  N   LEU A  32     -27.273   5.154   9.282  1.00 10.00      A   
ATOM    233  HN  LEU A  32     -27.222   4.936   8.328  1.00 10.00      A   
ATOM    234  CA  LEU A  32     -27.775   6.462   9.684  1.00 10.00      A   
ATOM    235  CB  LEU A  32     -26.953   7.570   9.023  1.00 10.00      A   
ATOM    236  CG  LEU A  32     -25.689   8.003   9.763  1.00 10.00      A   
ATOM    237  CD1 LEU A  32     -24.727   8.693   8.812  1.00 10.00      A   
ATOM    238  CD2 LEU A  32     -26.044   8.922  10.919  1.00 10.00      A   
ATOM    239  C   LEU A  32     -29.256   6.644   9.369  1.00 10.00      A   
ATOM    240  O   LEU A  32     -29.823   7.706   9.628  1.00 10.00      A   
ATOM    241  N   VAL A  33     -29.890   5.620   8.816  1.00 10.00      A   
ATOM    242  HN  VAL A  33     -29.401   4.790   8.629  1.00 10.00      A   
ATOM    243  CA  VAL A  33     -31.306   5.722   8.482  1.00 10.00      A   
ATOM    244  CB  VAL A  33     -31.729   4.825   7.300  1.00 10.00      A   
ATOM    245  CG1 VAL A  33     -30.878   5.114   6.076  1.00 10.00      A   
ATOM    246  CG2 VAL A  33     -31.662   3.356   7.669  1.00 10.00      A   
ATOM    247  C   VAL A  33     -32.209   5.490   9.694  1.00 10.00      A   
ATOM    248  O   VAL A  33     -33.220   6.180   9.853  1.00 10.00      A   
ATOM    249  N   CYS A  34     -31.832   4.535  10.544  1.00 10.00      A   
ATOM    250  HN  CYS A  34     -31.012   4.032  10.358  1.00 10.00      A   
ATOM    251  CA  CYS A  34     -32.596   4.210  11.746  1.00 10.00      A   
ATOM    252  CB  CYS A  34     -33.985   3.670  11.382  1.00 10.00      A   
ATOM    253  SG  CYS A  34     -33.972   2.082  10.518  1.00 10.00      A   
ATOM    254  HG  CYS A  34     -35.230   1.749  10.262  1.00 10.00      A   
ATOM    255  C   CYS A  34     -31.839   3.192  12.600  1.00 10.00      A   
ATOM    256  O   CYS A  34     -30.856   2.598  12.145  1.00 10.00      A   
ATOM    257  N   LYS A  35     -32.301   2.997  13.834  1.00 10.00      A   
ATOM    258  HN  LYS A  35     -33.091   3.510  14.136  1.00 10.00      A   
ATOM    259  CA  LYS A  35     -31.676   2.060  14.762  1.00 10.00      A   
ATOM    260  CB  LYS A  35     -32.352   2.147  16.135  1.00 10.00      A   
ATOM    261  CG  LYS A  35     -31.835   1.167  17.180  1.00 10.00      A   
ATOM    262  CD  LYS A  35     -30.429   1.522  17.645  1.00 10.00      A   
ATOM    263  CE  LYS A  35     -30.136   0.928  19.018  1.00 10.00      A   
ATOM    264  NZ  LYS A  35     -28.680   0.884  19.309  1.00 10.00      A   
ATOM    265  HZ1 LYS A  35     -28.201   0.235  18.640  1.00 10.00      A   
ATOM    266  HZ2 LYS A  35     -28.515   0.544  20.279  1.00 10.00      A   
ATOM    267  HZ3 LYS A  35     -28.266   1.832  19.214  1.00 10.00      A   
ATOM    268  C   LYS A  35     -31.727   0.631  14.231  1.00 10.00      A   
ATOM    269  O   LYS A  35     -30.756  -0.117  14.356  1.00 10.00      A   
ATOM    270  N   SER A  36     -32.856   0.259  13.638  1.00 10.00      A   
ATOM    271  HN  SER A  36     -33.599   0.898  13.574  1.00 10.00      A   
ATOM    272  CA  SER A  36     -33.024  -1.081  13.089  1.00 10.00      A   
ATOM    273  CB  SER A  36     -34.395  -1.228  12.430  1.00 10.00      A   
ATOM    274  OG  SER A  36     -35.401  -0.637  13.231  1.00 10.00      A   
ATOM    275  HG  SER A  36     -35.131  -0.666  14.156  1.00 10.00      A   
ATOM    276  C   SER A  36     -31.924  -1.414  12.085  1.00 10.00      A   
ATOM    277  O   SER A  36     -31.217  -2.409  12.236  1.00 10.00      A   
ATOM    278  N   TRP A  37     -31.759  -0.560  11.079  1.00 10.00      A   
ATOM    279  HN  TRP A  37     -32.322   0.242  11.030  1.00 10.00      A   
ATOM    280  CA  TRP A  37     -30.751  -0.786  10.051  1.00 10.00      A   
ATOM    281  CB  TRP A  37     -30.960   0.163   8.866  1.00 10.00      A   
ATOM    282  CG  TRP A  37     -32.177  -0.159   8.035  1.00 10.00      A   
ATOM    283  CD1 TRP A  37     -33.404  -0.559   8.488  1.00 10.00      A   
ATOM    284  CD2 TRP A  37     -32.285  -0.104   6.604  1.00 10.00      A   
ATOM    285  NE1 TRP A  37     -34.259  -0.769   7.434  1.00 10.00      A   
ATOM    286  HE1 TRP A  37     -35.195  -1.064   7.507  1.00 10.00      A   
ATOM    287  CE2 TRP A  37     -33.598  -0.492   6.267  1.00 10.00      A   
ATOM    288  CE3 TRP A  37     -31.400   0.233   5.576  1.00 10.00      A   
ATOM    289  CZ2 TRP A  37     -34.044  -0.553   4.947  1.00 10.00      A   
ATOM    290  CZ3 TRP A  37     -31.845   0.175   4.268  1.00 10.00      A   
ATOM    291  CH2 TRP A  37     -33.154  -0.215   3.965  1.00 10.00      A   
ATOM    292  C   TRP A  37     -29.338  -0.664  10.623  1.00 10.00      A   
ATOM    293  O   TRP A  37     -28.429  -1.384  10.214  1.00 10.00      A   
ATOM    294  N   TYR A  38     -29.167   0.235  11.588  1.00 10.00      A   
ATOM    295  HN  TYR A  38     -29.931   0.784  11.872  1.00 10.00      A   
ATOM    296  CA  TYR A  38     -27.867   0.440  12.229  1.00 10.00      A   
ATOM    297  CB  TYR A  38     -27.941   1.616  13.212  1.00 10.00      A   
ATOM    298  CG  TYR A  38     -26.749   1.753  14.142  1.00 10.00      A   
ATOM    299  CD1 TYR A  38     -26.875   1.513  15.505  1.00 10.00      A   
ATOM    300  CD2 TYR A  38     -25.499   2.127  13.660  1.00 10.00      A   
ATOM    301  CE1 TYR A  38     -25.794   1.638  16.360  1.00 10.00      A   
ATOM    302  CE2 TYR A  38     -24.412   2.253  14.506  1.00 10.00      A   
ATOM    303  CZ  TYR A  38     -24.563   2.007  15.855  1.00 10.00      A   
ATOM    304  OH  TYR A  38     -23.480   2.126  16.703  1.00 10.00      A   
ATOM    305  HH  TYR A  38     -22.992   2.929  16.491  1.00 10.00      A   
ATOM    306  C   TYR A  38     -27.395  -0.830  12.943  1.00 10.00      A   
ATOM    307  O   TYR A  38     -26.233  -1.230  12.820  1.00 10.00      A   
ATOM    308  N   GLU A  39     -28.304  -1.462  13.678  1.00 10.00      A   
ATOM    309  HN  GLU A  39     -29.212  -1.093  13.734  1.00 10.00      A   
ATOM    310  CA  GLU A  39     -27.990  -2.682  14.409  1.00 10.00      A   
ATOM    311  CB  GLU A  39     -29.121  -3.053  15.372  1.00 10.00      A   
ATOM    312  CG  GLU A  39     -29.270  -2.111  16.557  1.00 10.00      A   
ATOM    313  CD  GLU A  39     -28.037  -2.072  17.440  1.00 10.00      A   
ATOM    314  OE1 GLU A  39     -27.558  -0.962  17.747  1.00 10.00      A   
ATOM    315  OE2 GLU A  39     -27.540  -3.146  17.833  1.00 10.00      A   
ATOM    316  C   GLU A  39     -27.693  -3.844  13.467  1.00 10.00      A   
ATOM    317  O   GLU A  39     -26.800  -4.647  13.725  1.00 10.00      A   
ATOM    318  N   ILE A  40     -28.433  -3.933  12.370  1.00 10.00      A   
ATOM    319  HN  ILE A  40     -29.134  -3.267  12.201  1.00 10.00      A   
ATOM    320  CA  ILE A  40     -28.222  -5.010  11.413  1.00 10.00      A   
ATOM    321  CB  ILE A  40     -29.436  -5.198  10.478  1.00 10.00      A   
ATOM    322  CG1 ILE A  40     -30.684  -5.485  11.324  1.00 10.00      A   
ATOM    323  CG2 ILE A  40     -29.191  -6.338   9.499  1.00 10.00      A   
ATOM    324  CD1 ILE A  40     -31.970  -5.587  10.532  1.00 10.00      A   
ATOM    325  C   ILE A  40     -26.944  -4.778  10.608  1.00 10.00      A   
ATOM    326  O   ILE A  40     -26.207  -5.720  10.307  1.00 10.00      A   
ATOM    327  N   GLU A  41     -26.678  -3.517  10.292  1.00 10.00      A   
ATOM    328  HN  GLU A  41     -27.300  -2.811  10.579  1.00 10.00      A   
ATOM    329  CA  GLU A  41     -25.493  -3.144   9.531  1.00 10.00      A   
ATOM    330  CB  GLU A  41     -25.506  -1.633   9.256  1.00 10.00      A   
ATOM    331  CG  GLU A  41     -24.565  -1.172   8.154  1.00 10.00      A   
ATOM    332  CD  GLU A  41     -23.145  -0.958   8.638  1.00 10.00      A   
ATOM    333  OE1 GLU A  41     -22.896   0.027   9.363  1.00 10.00      A   
ATOM    334  OE2 GLU A  41     -22.268  -1.769   8.279  1.00 10.00      A   
ATOM    335  C   GLU A  41     -24.227  -3.530  10.296  1.00 10.00      A   
ATOM    336  O   GLU A  41     -23.345  -4.210   9.764  1.00 10.00      A   
ATOM    337  N   ARG A  42     -24.165  -3.118  11.558  1.00 10.00      A   
ATOM    338  HN  ARG A  42     -24.921  -2.609  11.929  1.00 10.00      A   
ATOM    339  CA  ARG A  42     -23.009  -3.391  12.409  1.00 10.00      A   
ATOM    340  CB  ARG A  42     -23.136  -2.661  13.753  1.00 10.00      A   
ATOM    341  CG  ARG A  42     -24.287  -3.141  14.620  1.00 10.00      A   
ATOM    342  CD  ARG A  42     -24.365  -2.372  15.928  1.00 10.00      A   
ATOM    343  NE  ARG A  42     -23.358  -2.822  16.893  1.00 10.00      A   
ATOM    344  HE  ARG A  42     -22.451  -2.994  16.553  1.00 10.00      A   
ATOM    345  CZ  ARG A  42     -23.612  -3.028  18.189  1.00 10.00      A   
ATOM    346  NH1 ARG A  42     -24.832  -2.835  18.670  1.00 10.00      A   
ATOM    347 HH11 ARG A  42     -25.606  -2.523  18.041  1.00 10.00      A   
ATOM    348 HH12 ARG A  42     -25.027  -2.998  19.683  1.00 10.00      A   
ATOM    349  NH2 ARG A  42     -22.646  -3.431  19.003  1.00 10.00      A   
ATOM    350 HH21 ARG A  42     -21.679  -3.595  18.639  1.00 10.00      A   
ATOM    351 HH22 ARG A  42     -22.848  -3.591  20.014  1.00 10.00      A   
ATOM    352  C   ARG A  42     -22.781  -4.888  12.625  1.00 10.00      A   
ATOM    353  O   ARG A  42     -21.678  -5.316  12.965  1.00 10.00      A   
ATOM    354  N   TRP A  43     -23.821  -5.684  12.421  1.00 10.00      A   
ATOM    355  HN  TRP A  43     -24.676  -5.295  12.142  1.00 10.00      A   
ATOM    356  CA  TRP A  43     -23.719  -7.124  12.599  1.00 10.00      A   
ATOM    357  CB  TRP A  43     -24.980  -7.687  13.265  1.00 10.00      A   
ATOM    358  CG  TRP A  43     -24.921  -7.694  14.765  1.00 10.00      A   
ATOM    359  CD1 TRP A  43     -25.444  -6.760  15.613  1.00 10.00      A   
ATOM    360  CD2 TRP A  43     -24.304  -8.686  15.596  1.00 10.00      A   
ATOM    361  NE1 TRP A  43     -25.195  -7.109  16.918  1.00 10.00      A   
ATOM    362  HE1 TRP A  43     -25.473  -6.596  17.710  1.00 10.00      A   
ATOM    363  CE2 TRP A  43     -24.493  -8.287  16.936  1.00 10.00      A   
ATOM    364  CE3 TRP A  43     -23.605  -9.870  15.340  1.00 10.00      A   
ATOM    365  CZ2 TRP A  43     -24.011  -9.028  18.013  1.00 10.00      A   
ATOM    366  CZ3 TRP A  43     -23.131 -10.607  16.411  1.00 10.00      A   
ATOM    367  CH2 TRP A  43     -23.336 -10.184  17.730  1.00 10.00      A   
ATOM    368  C   TRP A  43     -23.445  -7.847  11.283  1.00 10.00      A   
ATOM    369  O   TRP A  43     -23.533  -9.075  11.221  1.00 10.00      A   
ATOM    370  N   CYS A  44     -23.106  -7.098  10.232  1.00 10.00      A   
ATOM    371  HN  CYS A  44     -23.059  -6.122  10.326  1.00 10.00      A   
ATOM    372  CA  CYS A  44     -22.832  -7.716   8.941  1.00 10.00      A   
ATOM    373  CB  CYS A  44     -24.104  -7.806   8.092  1.00 10.00      A   
ATOM    374  SG  CYS A  44     -24.869  -6.214   7.713  1.00 10.00      A   
ATOM    375  HG  CYS A  44     -25.590  -5.852   8.770  1.00 10.00      A   
ATOM    376  C   CYS A  44     -21.699  -7.041   8.159  1.00 10.00      A   
ATOM    377  O   CYS A  44     -21.415  -7.435   7.025  1.00 10.00      A   
ATOM    378  N   ARG A  45     -21.064  -6.017   8.735  1.00 10.00      A   
ATOM    379  HN  ARG A  45     -21.337  -5.712   9.624  1.00 10.00      A   
ATOM    380  CA  ARG A  45     -19.958  -5.345   8.048  1.00 10.00      A   
ATOM    381  CB  ARG A  45     -19.700  -3.927   8.575  1.00 10.00      A   
ATOM    382  CG  ARG A  45     -19.019  -3.023   7.549  1.00 10.00      A   
ATOM    383  CD  ARG A  45     -18.621  -1.675   8.135  1.00 10.00      A   
ATOM    384  NE  ARG A  45     -19.761  -0.768   8.290  1.00 10.00      A   
ATOM    385  HE  ARG A  45     -20.637  -1.174   8.527  1.00 10.00      A   
ATOM    386  CZ  ARG A  45     -19.699   0.553   8.106  1.00 10.00      A   
ATOM    387  NH1 ARG A  45     -18.562   1.135   7.742  1.00 10.00      A   
ATOM    388 HH11 ARG A  45     -18.523   2.168   7.603  1.00 10.00      A   
ATOM    389 HH12 ARG A  45     -17.707   0.560   7.586  1.00 10.00      A   
ATOM    390  NH2 ARG A  45     -20.770   1.303   8.313  1.00 10.00      A   
ATOM    391 HH21 ARG A  45     -21.674   0.858   8.626  1.00 10.00      A   
ATOM    392 HH22 ARG A  45     -20.721   2.336   8.168  1.00 10.00      A   
ATOM    393  C   ARG A  45     -18.697  -6.199   8.140  1.00 10.00      A   
ATOM    394  O   ARG A  45     -18.100  -6.329   9.209  1.00 10.00      A   
ATOM    395  N   ARG A  46     -18.301  -6.780   7.011  1.00 10.00      A   
ATOM    396  HN  ARG A  46     -18.812  -6.621   6.190  1.00 10.00      A   
ATOM    397  CA  ARG A  46     -17.133  -7.656   6.965  1.00 10.00      A   
ATOM    398  CB  ARG A  46     -17.288  -8.710   5.864  1.00 10.00      A   
ATOM    399  CG  ARG A  46     -18.641  -9.402   5.837  1.00 10.00      A   
ATOM    400  CD  ARG A  46     -18.758 -10.328   4.638  1.00 10.00      A   
ATOM    401  NE  ARG A  46     -20.135 -10.762   4.408  1.00 10.00      A   
ATOM    402  HE  ARG A  46     -20.799 -10.539   5.101  1.00 10.00      A   
ATOM    403  CZ  ARG A  46     -20.532 -11.432   3.324  1.00 10.00      A   
ATOM    404  NH1 ARG A  46     -19.656 -11.749   2.382  1.00 10.00      A   
ATOM    405 HH11 ARG A  46     -18.653 -11.485   2.484  1.00 10.00      A   
ATOM    406 HH12 ARG A  46     -19.968 -12.266   1.532  1.00 10.00      A   
ATOM    407  NH2 ARG A  46     -21.805 -11.786   3.179  1.00 10.00      A   
ATOM    408 HH21 ARG A  46     -22.506 -11.545   3.913  1.00 10.00      A   
ATOM    409 HH22 ARG A  46     -22.111 -12.306   2.324  1.00 10.00      A   
ATOM    410  C   ARG A  46     -15.827  -6.896   6.755  1.00 10.00      A   
ATOM    411  O   ARG A  46     -14.752  -7.417   7.046  1.00 10.00      A   
ATOM    412  N   LYS A  47     -15.909  -5.672   6.259  1.00 10.00      A   
ATOM    413  HN  LYS A  47     -16.786  -5.279   6.076  1.00 10.00      A   
ATOM    414  CA  LYS A  47     -14.707  -4.894   6.009  1.00 10.00      A   
ATOM    415  CB  LYS A  47     -14.405  -4.810   4.507  1.00 10.00      A   
ATOM    416  CG  LYS A  47     -15.557  -4.290   3.662  1.00 10.00      A   
ATOM    417  CD  LYS A  47     -15.056  -3.458   2.496  1.00 10.00      A   
ATOM    418  CE  LYS A  47     -14.686  -2.054   2.946  1.00 10.00      A   
ATOM    419  NZ  LYS A  47     -14.343  -1.175   1.801  1.00 10.00      A   
ATOM    420  HZ1 LYS A  47     -14.364  -0.172   2.098  1.00 10.00      A   
ATOM    421  HZ2 LYS A  47     -15.026  -1.308   1.028  1.00 10.00      A   
ATOM    422  HZ3 LYS A  47     -13.393  -1.397   1.450  1.00 10.00      A   
ATOM    423  C   LYS A  47     -14.790  -3.503   6.614  1.00 10.00      A   
ATOM    424  O   LYS A  47     -15.836  -2.853   6.569  1.00 10.00      A   
ATOM    425  N   VAL A  48     -13.685  -3.065   7.194  1.00 10.00      A   
ATOM    426  HN  VAL A  48     -12.893  -3.650   7.214  1.00 10.00      A   
ATOM    427  CA  VAL A  48     -13.598  -1.741   7.794  1.00 10.00      A   
ATOM    428  CB  VAL A  48     -13.646  -1.782   9.340  1.00 10.00      A   
ATOM    429  CG1 VAL A  48     -15.044  -2.121   9.836  1.00 10.00      A   
ATOM    430  CG2 VAL A  48     -12.620  -2.754   9.902  1.00 10.00      A   
ATOM    431  C   VAL A  48     -12.311  -1.063   7.350  1.00 10.00      A   
ATOM    432  O   VAL A  48     -11.252  -1.699   7.294  1.00 10.00      A   
ATOM    433  N   PHE A  49     -12.403   0.214   7.013  1.00 10.00      A   
ATOM    434  HN  PHE A  49     -13.278   0.665   7.057  1.00 10.00      A   
ATOM    435  CA  PHE A  49     -11.237   0.964   6.576  1.00 10.00      A   
ATOM    436  CB  PHE A  49     -11.373   1.350   5.099  1.00 10.00      A   
ATOM    437  CG  PHE A  49     -10.342   2.337   4.623  1.00 10.00      A   
ATOM    438  CD1 PHE A  49      -9.015   1.962   4.489  1.00 10.00      A   
ATOM    439  CD2 PHE A  49     -10.699   3.642   4.315  1.00 10.00      A   
ATOM    440  CE1 PHE A  49      -8.065   2.864   4.058  1.00 10.00      A   
ATOM    441  CE2 PHE A  49      -9.751   4.549   3.882  1.00 10.00      A   
ATOM    442  CZ  PHE A  49      -8.432   4.160   3.754  1.00 10.00      A   
ATOM    443  C   PHE A  49     -11.036   2.201   7.442  1.00 10.00      A   
ATOM    444  O   PHE A  49     -11.905   3.068   7.507  1.00 10.00      A   
ATOM    445  N   ILE A  50      -9.895   2.264   8.111  1.00 10.00      A   
ATOM    446  HN  ILE A  50      -9.245   1.530   8.018  1.00 10.00      A   
ATOM    447  CA  ILE A  50      -9.564   3.393   8.972  1.00 10.00      A   
ATOM    448  CB  ILE A  50      -9.347   2.946  10.437  1.00 10.00      A   
ATOM    449  CG1 ILE A  50     -10.508   2.068  10.929  1.00 10.00      A   
ATOM    450  CG2 ILE A  50      -9.158   4.149  11.348  1.00 10.00      A   
ATOM    451  CD1 ILE A  50     -11.832   2.791  11.054  1.00 10.00      A   
ATOM    452  C   ILE A  50      -8.299   4.080   8.458  1.00 10.00      A   
ATOM    453  O   ILE A  50      -7.236   3.464   8.382  1.00 10.00      A   
ATOM    454  N   GLY A  51      -8.424   5.355   8.104  1.00 10.00      A   
ATOM    455  HN  GLY A  51      -9.299   5.792   8.191  1.00 10.00      A   
ATOM    456  CA  GLY A  51      -7.289   6.106   7.588  1.00 10.00      A   
ATOM    457  C   GLY A  51      -6.318   6.549   8.669  1.00 10.00      A   
ATOM    458  O   GLY A  51      -5.177   6.898   8.377  1.00 10.00      A   
ATOM    459  N   ASN A  52      -6.774   6.548   9.911  1.00 10.00      A   
ATOM    460  HN  ASN A  52      -7.704   6.274  10.078  1.00 10.00      A   
ATOM    461  CA  ASN A  52      -5.939   6.949  11.036  1.00 10.00      A   
ATOM    462  CB  ASN A  52      -6.222   8.407  11.412  1.00 10.00      A   
ATOM    463  CG  ASN A  52      -5.206   8.991  12.377  1.00 10.00      A   
ATOM    464  OD1 ASN A  52      -4.914   8.416  13.421  1.00 10.00      A   
ATOM    465  ND2 ASN A  52      -4.641  10.131  12.021  1.00 10.00      A   
ATOM    466 HD21 ASN A  52      -4.900  10.526  11.162  1.00 10.00      A   
ATOM    467 HD22 ASN A  52      -3.991  10.533  12.630  1.00 10.00      A   
ATOM    468  C   ASN A  52      -6.194   6.023  12.221  1.00 10.00      A   
ATOM    469  O   ASN A  52      -7.252   6.074  12.844  1.00 10.00      A   
ATOM    470  N   CYS A  53      -5.212   5.183  12.526  1.00 10.00      A   
ATOM    471  HN  CYS A  53      -4.384   5.209  11.989  1.00 10.00      A   
ATOM    472  CA  CYS A  53      -5.320   4.211  13.617  1.00 10.00      A   
ATOM    473  CB  CYS A  53      -4.126   3.251  13.606  1.00 10.00      A   
ATOM    474  SG  CYS A  53      -2.517   4.054  13.815  1.00 10.00      A   
ATOM    475  HG  CYS A  53      -2.463   5.087  12.984  1.00 10.00      A   
ATOM    476  C   CYS A  53      -5.477   4.856  14.997  1.00 10.00      A   
ATOM    477  O   CYS A  53      -5.729   4.167  15.985  1.00 10.00      A   
ATOM    478  N   TYR A  54      -5.320   6.170  15.064  1.00 10.00      A   
ATOM    479  HN  TYR A  54      -5.102   6.668  14.248  1.00 10.00      A   
ATOM    480  CA  TYR A  54      -5.450   6.891  16.320  1.00 10.00      A   
ATOM    481  CB  TYR A  54      -4.182   7.689  16.619  1.00 10.00      A   
ATOM    482  CG  TYR A  54      -2.974   6.814  16.866  1.00 10.00      A   
ATOM    483  CD1 TYR A  54      -1.760   7.071  16.242  1.00 10.00      A   
ATOM    484  CD2 TYR A  54      -3.053   5.722  17.721  1.00 10.00      A   
ATOM    485  CE1 TYR A  54      -0.657   6.264  16.466  1.00 10.00      A   
ATOM    486  CE2 TYR A  54      -1.958   4.912  17.952  1.00 10.00      A   
ATOM    487  CZ  TYR A  54      -0.761   5.185  17.323  1.00 10.00      A   
ATOM    488  OH  TYR A  54       0.338   4.378  17.556  1.00 10.00      A   
ATOM    489  HH  TYR A  54       0.778   4.661  18.384  1.00 10.00      A   
ATOM    490  C   TYR A  54      -6.684   7.787  16.331  1.00 10.00      A   
ATOM    491  O   TYR A  54      -6.889   8.579  17.255  1.00 10.00      A   
ATOM    492  N   ALA A  55      -7.501   7.662  15.294  1.00 10.00      A   
ATOM    493  HN  ALA A  55      -7.262   7.046  14.568  1.00 10.00      A   
ATOM    494  CA  ALA A  55      -8.732   8.433  15.189  1.00 10.00      A   
ATOM    495  CB  ALA A  55      -9.072   8.681  13.729  1.00 10.00      A   
ATOM    496  C   ALA A  55      -9.866   7.685  15.883  1.00 10.00      A   
ATOM    497  O   ALA A  55     -10.919   8.254  16.183  1.00 10.00      A   
ATOM    498  N   VAL A  56      -9.632   6.407  16.138  1.00 10.00      A   
ATOM    499  HN  VAL A  56      -8.765   6.021  15.883  1.00 10.00      A   
ATOM    500  CA  VAL A  56     -10.610   5.558  16.797  1.00 10.00      A   
ATOM    501  CB  VAL A  56     -11.609   4.953  15.783  1.00 10.00      A   
ATOM    502  CG1 VAL A  56     -10.911   4.041  14.785  1.00 10.00      A   
ATOM    503  CG2 VAL A  56     -12.742   4.225  16.487  1.00 10.00      A   
ATOM    504  C   VAL A  56      -9.895   4.442  17.558  1.00 10.00      A   
ATOM    505  O   VAL A  56      -8.852   3.957  17.118  1.00 10.00      A   
ATOM    506  N   SER A  57     -10.438   4.059  18.704  1.00 10.00      A   
ATOM    507  HN  SER A  57     -11.254   4.496  19.020  1.00 10.00      A   
ATOM    508  CA  SER A  57      -9.851   3.006  19.513  1.00 10.00      A   
ATOM    509  CB  SER A  57     -10.277   3.192  20.972  1.00 10.00      A   
ATOM    510  OG  SER A  57     -11.305   4.168  21.075  1.00 10.00      A   
ATOM    511  HG  SER A  57     -12.156   3.765  20.845  1.00 10.00      A   
ATOM    512  C   SER A  57     -10.281   1.633  19.000  1.00 10.00      A   
ATOM    513  O   SER A  57     -11.411   1.469  18.533  1.00 10.00      A   
ATOM    514  N   PRO A  58      -9.383   0.636  19.066  1.00 10.00      A   
ATOM    515  CA  PRO A  58      -9.668  -0.727  18.611  1.00 10.00      A   
ATOM    516  CB  PRO A  58      -8.437  -1.536  19.056  1.00 10.00      A   
ATOM    517  CG  PRO A  58      -7.674  -0.642  19.977  1.00 10.00      A   
ATOM    518  CD  PRO A  58      -8.011   0.762  19.574  1.00 10.00      A   
ATOM    519  C   PRO A  58     -10.943  -1.295  19.232  1.00 10.00      A   
ATOM    520  O   PRO A  58     -11.737  -1.945  18.547  1.00 10.00      A   
ATOM    521  N   ALA A  59     -11.144  -1.027  20.522  1.00 10.00      A   
ATOM    522  HN  ALA A  59     -10.473  -0.496  21.010  1.00 10.00      A   
ATOM    523  CA  ALA A  59     -12.323  -1.506  21.239  1.00 10.00      A   
ATOM    524  CB  ALA A  59     -12.242  -1.139  22.712  1.00 10.00      A   
ATOM    525  C   ALA A  59     -13.609  -0.956  20.633  1.00 10.00      A   
ATOM    526  O   ALA A  59     -14.609  -1.663  20.546  1.00 10.00      A   
ATOM    527  N   THR A  60     -13.580   0.306  20.219  1.00 10.00      A   
ATOM    528  HN  THR A  60     -12.754   0.822  20.319  1.00 10.00      A   
ATOM    529  CA  THR A  60     -14.745   0.945  19.621  1.00 10.00      A   
ATOM    530  CB  THR A  60     -14.461   2.427  19.319  1.00 10.00      A   
ATOM    531  OG1 THR A  60     -13.569   2.945  20.320  1.00 10.00      A   
ATOM    532  HG1 THR A  60     -13.942   2.781  21.198  1.00 10.00      A   
ATOM    533  CG2 THR A  60     -15.757   3.229  19.334  1.00 10.00      A   
ATOM    534  C   THR A  60     -15.142   0.231  18.330  1.00 10.00      A   
ATOM    535  O   THR A  60     -16.326  -0.018  18.080  1.00 10.00      A   
ATOM    536  N   VAL A  61     -14.140  -0.112  17.526  1.00 10.00      A   
ATOM    537  HN  VAL A  61     -13.220   0.107  17.790  1.00 10.00      A   
ATOM    538  CA  VAL A  61     -14.370  -0.807  16.268  1.00 10.00      A   
ATOM    539  CB  VAL A  61     -13.059  -0.953  15.462  1.00 10.00      A   
ATOM    540  CG1 VAL A  61     -13.313  -1.610  14.113  1.00 10.00      A   
ATOM    541  CG2 VAL A  61     -12.386   0.395  15.282  1.00 10.00      A   
ATOM    542  C   VAL A  61     -14.953  -2.193  16.530  1.00 10.00      A   
ATOM    543  O   VAL A  61     -15.962  -2.579  15.938  1.00 10.00      A   
ATOM    544  N   ILE A  62     -14.321  -2.917  17.447  1.00 10.00      A   
ATOM    545  HN  ILE A  62     -13.546  -2.526  17.904  1.00 10.00      A   
ATOM    546  CA  ILE A  62     -14.745  -4.268  17.806  1.00 10.00      A   
ATOM    547  CB  ILE A  62     -13.783  -4.899  18.838  1.00 10.00      A   
ATOM    548  CG1 ILE A  62     -12.380  -5.043  18.246  1.00 10.00      A   
ATOM    549  CG2 ILE A  62     -14.299  -6.251  19.303  1.00 10.00      A   
ATOM    550  CD1 ILE A  62     -11.324  -5.450  19.251  1.00 10.00      A   
ATOM    551  C   ILE A  62     -16.155  -4.270  18.381  1.00 10.00      A   
ATOM    552  O   ILE A  62     -16.975  -5.128  18.047  1.00 10.00      A   
ATOM    553  N   ARG A  63     -16.431  -3.299  19.245  1.00 10.00      A   
ATOM    554  HN  ARG A  63     -15.733  -2.643  19.464  1.00 10.00      A   
ATOM    555  CA  ARG A  63     -17.732  -3.184  19.884  1.00 10.00      A   
ATOM    556  CB  ARG A  63     -17.746  -2.009  20.864  1.00 10.00      A   
ATOM    557  CG  ARG A  63     -18.796  -2.129  21.957  1.00 10.00      A   
ATOM    558  CD  ARG A  63     -18.158  -2.461  23.298  1.00 10.00      A   
ATOM    559  NE  ARG A  63     -17.423  -1.320  23.855  1.00 10.00      A   
ATOM    560  HE  ARG A  63     -17.808  -0.422  23.714  1.00 10.00      A   
ATOM    561  CZ  ARG A  63     -16.277  -1.423  24.538  1.00 10.00      A   
ATOM    562  NH1 ARG A  63     -15.715  -2.608  24.753  1.00 10.00      A   
ATOM    563 HH11 ARG A  63     -14.820  -2.674  25.288  1.00 10.00      A   
ATOM    564 HH12 ARG A  63     -16.164  -3.476  24.390  1.00 10.00      A   
ATOM    565  NH2 ARG A  63     -15.695  -0.327  25.008  1.00 10.00      A   
ATOM    566 HH21 ARG A  63     -16.134   0.609  24.843  1.00 10.00      A   
ATOM    567 HH22 ARG A  63     -14.801  -0.393  25.545  1.00 10.00      A   
ATOM    568  C   ARG A  63     -18.840  -3.013  18.851  1.00 10.00      A   
ATOM    569  O   ARG A  63     -19.891  -3.652  18.940  1.00 10.00      A   
ATOM    570  N   ARG A  64     -18.598  -2.173  17.860  1.00 10.00      A   
ATOM    571  HN  ARG A  64     -17.730  -1.721  17.812  1.00 10.00      A   
ATOM    572  CA  ARG A  64     -19.591  -1.924  16.835  1.00 10.00      A   
ATOM    573  CB  ARG A  64     -19.367  -0.572  16.154  1.00 10.00      A   
ATOM    574  CG  ARG A  64     -20.496  -0.161  15.224  1.00 10.00      A   
ATOM    575  CD  ARG A  64     -20.371   1.291  14.793  1.00 10.00      A   
ATOM    576  NE  ARG A  64     -21.013   1.518  13.500  1.00 10.00      A   
ATOM    577  HE  ARG A  64     -21.483   0.760  13.100  1.00 10.00      A   
ATOM    578  CZ  ARG A  64     -20.995   2.678  12.850  1.00 10.00      A   
ATOM    579  NH1 ARG A  64     -20.382   3.738  13.369  1.00 10.00      A   
ATOM    580 HH11 ARG A  64     -20.370   4.646  12.851  1.00 10.00      A   
ATOM    581 HH12 ARG A  64     -19.908   3.673  14.312  1.00 10.00      A   
ATOM    582  NH2 ARG A  64     -21.587   2.780  11.663  1.00 10.00      A   
ATOM    583 HH21 ARG A  64     -22.067   1.955  11.238  1.00 10.00      A   
ATOM    584 HH22 ARG A  64     -21.570   3.691  11.149  1.00 10.00      A   
ATOM    585  C   ARG A  64     -19.671  -3.060  15.813  1.00 10.00      A   
ATOM    586  O   ARG A  64     -20.764  -3.529  15.500  1.00 10.00      A   
ATOM    587  N   PHE A  65     -18.527  -3.508  15.309  1.00 10.00      A   
ATOM    588  HN  PHE A  65     -17.675  -3.124  15.622  1.00 10.00      A   
ATOM    589  CA  PHE A  65     -18.505  -4.577  14.311  1.00 10.00      A   
ATOM    590  CB  PHE A  65     -17.888  -4.087  12.995  1.00 10.00      A   
ATOM    591  CG  PHE A  65     -18.435  -2.787  12.481  1.00 10.00      A   
ATOM    592  CD1 PHE A  65     -17.656  -1.643  12.489  1.00 10.00      A   
ATOM    593  CD2 PHE A  65     -19.724  -2.710  11.987  1.00 10.00      A   
ATOM    594  CE1 PHE A  65     -18.155  -0.445  12.014  1.00 10.00      A   
ATOM    595  CE2 PHE A  65     -20.229  -1.517  11.510  1.00 10.00      A   
ATOM    596  CZ  PHE A  65     -19.443  -0.383  11.524  1.00 10.00      A   
ATOM    597  C   PHE A  65     -17.724  -5.792  14.806  1.00 10.00      A   
ATOM    598  O   PHE A  65     -16.497  -5.765  14.862  1.00 10.00      A   
ATOM    599  N   PRO A  66     -18.422  -6.871  15.177  1.00 10.00      A   
ATOM    600  CA  PRO A  66     -17.788  -8.095  15.658  1.00 10.00      A   
ATOM    601  CB  PRO A  66     -18.810  -8.583  16.679  1.00 10.00      A   
ATOM    602  CG  PRO A  66     -20.133  -8.166  16.112  1.00 10.00      A   
ATOM    603  CD  PRO A  66     -19.886  -6.977  15.211  1.00 10.00      A   
ATOM    604  C   PRO A  66     -17.620  -9.145  14.556  1.00 10.00      A   
ATOM    605  O   PRO A  66     -17.071 -10.222  14.788  1.00 10.00      A   
ATOM    606  N   LYS A  67     -18.082  -8.828  13.354  1.00 10.00      A   
ATOM    607  HN  LYS A  67     -18.481  -7.944  13.215  1.00 10.00      A   
ATOM    608  CA  LYS A  67     -17.998  -9.761  12.235  1.00 10.00      A   
ATOM    609  CB  LYS A  67     -19.391 -10.062  11.673  1.00 10.00      A   
ATOM    610  CG  LYS A  67     -20.229 -10.980  12.548  1.00 10.00      A   
ATOM    611  CD  LYS A  67     -21.507 -11.397  11.839  1.00 10.00      A   
ATOM    612  CE  LYS A  67     -22.364 -12.290  12.721  1.00 10.00      A   
ATOM    613  NZ  LYS A  67     -23.671 -12.609  12.086  1.00 10.00      A   
ATOM    614  HZ1 LYS A  67     -24.249 -11.749  11.990  1.00 10.00      A   
ATOM    615  HZ2 LYS A  67     -24.193 -13.295  12.666  1.00 10.00      A   
ATOM    616  HZ3 LYS A  67     -23.519 -13.018  11.142  1.00 10.00      A   
ATOM    617  C   LYS A  67     -17.081  -9.252  11.125  1.00 10.00      A   
ATOM    618  O   LYS A  67     -17.319  -9.506   9.943  1.00 10.00      A   
ATOM    619  N   VAL A  68     -16.027  -8.546  11.506  1.00 10.00      A   
ATOM    620  HN  VAL A  68     -15.878  -8.381  12.458  1.00 10.00      A   
ATOM    621  CA  VAL A  68     -15.080  -8.018  10.535  1.00 10.00      A   
ATOM    622  CB  VAL A  68     -14.321  -6.801  11.095  1.00 10.00      A   
ATOM    623  CG1 VAL A  68     -13.336  -6.257  10.073  1.00 10.00      A   
ATOM    624  CG2 VAL A  68     -15.299  -5.719  11.509  1.00 10.00      A   
ATOM    625  C   VAL A  68     -14.085  -9.096  10.120  1.00 10.00      A   
ATOM    626  O   VAL A  68     -13.511  -9.785  10.964  1.00 10.00      A   
ATOM    627  N   ARG A  69     -13.908  -9.252   8.820  1.00 10.00      A   
ATOM    628  HN  ARG A  69     -14.408  -8.679   8.199  1.00 10.00      A   
ATOM    629  CA  ARG A  69     -12.986 -10.238   8.287  1.00 10.00      A   
ATOM    630  CB  ARG A  69     -13.703 -11.208   7.339  1.00 10.00      A   
ATOM    631  CG  ARG A  69     -14.756 -12.080   8.004  1.00 10.00      A   
ATOM    632  CD  ARG A  69     -15.101 -13.282   7.141  1.00 10.00      A   
ATOM    633  NE  ARG A  69     -16.167 -14.087   7.724  1.00 10.00      A   
ATOM    634  HE  ARG A  69     -16.836 -13.619   8.277  1.00 10.00      A   
ATOM    635  CZ  ARG A  69     -16.282 -15.399   7.556  1.00 10.00      A   
ATOM    636  NH1 ARG A  69     -15.391 -16.063   6.827  1.00 10.00      A   
ATOM    637 HH11 ARG A  69     -15.483 -17.093   6.694  1.00 10.00      A   
ATOM    638 HH12 ARG A  69     -14.586 -15.552   6.380  1.00 10.00      A   
ATOM    639  NH2 ARG A  69     -17.289 -16.052   8.115  1.00 10.00      A   
ATOM    640 HH21 ARG A  69     -17.388 -17.080   7.989  1.00 10.00      A   
ATOM    641 HH22 ARG A  69     -17.990 -15.533   8.689  1.00 10.00      A   
ATOM    642  C   ARG A  69     -11.827  -9.559   7.568  1.00 10.00      A   
ATOM    643  O   ARG A  69     -10.758 -10.143   7.418  1.00 10.00      A   
ATOM    644  N   SER A  70     -12.038  -8.323   7.134  1.00 10.00      A   
ATOM    645  HN  SER A  70     -12.914  -7.904   7.285  1.00 10.00      A   
ATOM    646  CA  SER A  70     -11.002  -7.568   6.433  1.00 10.00      A   
ATOM    647  CB  SER A  70     -11.391  -7.374   4.961  1.00 10.00      A   
ATOM    648  OG  SER A  70     -10.270  -6.996   4.173  1.00 10.00      A   
ATOM    649  HG  SER A  70     -10.081  -7.689   3.522  1.00 10.00      A   
ATOM    650  C   SER A  70     -10.783  -6.215   7.109  1.00 10.00      A   
ATOM    651  O   SER A  70     -11.703  -5.397   7.190  1.00 10.00      A   
ATOM    652  N   VAL A  71      -9.571  -5.984   7.608  1.00 10.00      A   
ATOM    653  HN  VAL A  71      -8.871  -6.671   7.515  1.00 10.00      A   
ATOM    654  CA  VAL A  71      -9.251  -4.727   8.281  1.00 10.00      A   
ATOM    655  CB  VAL A  71      -8.814  -4.959   9.749  1.00 10.00      A   
ATOM    656  CG1 VAL A  71      -8.606  -3.634  10.472  1.00 10.00      A   
ATOM    657  CG2 VAL A  71      -9.816  -5.820  10.497  1.00 10.00      A   
ATOM    658  C   VAL A  71      -8.137  -3.976   7.558  1.00 10.00      A   
ATOM    659  O   VAL A  71      -7.082  -4.544   7.263  1.00 10.00      A   
ATOM    660  N   GLU A  72      -8.386  -2.704   7.263  1.00 10.00      A   
ATOM    661  HN  GLU A  72      -9.261  -2.324   7.492  1.00 10.00      A   
ATOM    662  CA  GLU A  72      -7.404  -1.854   6.604  1.00 10.00      A   
ATOM    663  CB  GLU A  72      -7.921  -1.391   5.242  1.00 10.00      A   
ATOM    664  CG  GLU A  72      -7.910  -2.477   4.179  1.00 10.00      A   
ATOM    665  CD  GLU A  72      -8.593  -2.048   2.896  1.00 10.00      A   
ATOM    666  OE1 GLU A  72      -9.666  -2.606   2.575  1.00 10.00      A   
ATOM    667  OE2 GLU A  72      -8.068  -1.147   2.206  1.00 10.00      A   
ATOM    668  C   GLU A  72      -7.110  -0.652   7.493  1.00 10.00      A   
ATOM    669  O   GLU A  72      -8.005   0.147   7.776  1.00 10.00      A   
ATOM    670  N   LEU A  73      -5.864  -0.526   7.939  1.00 10.00      A   
ATOM    671  HN  LEU A  73      -5.184  -1.187   7.668  1.00 10.00      A   
ATOM    672  CA  LEU A  73      -5.484   0.576   8.822  1.00 10.00      A   
ATOM    673  CB  LEU A  73      -5.207   0.053  10.232  1.00 10.00      A   
ATOM    674  CG  LEU A  73      -6.344  -0.695  10.923  1.00 10.00      A   
ATOM    675  CD1 LEU A  73      -5.803  -1.562  12.050  1.00 10.00      A   
ATOM    676  CD2 LEU A  73      -7.375   0.285  11.451  1.00 10.00      A   
ATOM    677  C   LEU A  73      -4.256   1.324   8.324  1.00 10.00      A   
ATOM    678  O   LEU A  73      -3.372   0.745   7.695  1.00 10.00      A   
ATOM    679  N   LYS A  74      -4.213   2.614   8.620  1.00 10.00      A   
ATOM    680  HN  LYS A  74      -4.964   3.011   9.112  1.00 10.00      A   
ATOM    681  CA  LYS A  74      -3.092   3.469   8.244  1.00 10.00      A   
ATOM    682  CB  LYS A  74      -3.522   4.477   7.174  1.00 10.00      A   
ATOM    683  CG  LYS A  74      -3.979   3.846   5.869  1.00 10.00      A   
ATOM    684  CD  LYS A  74      -4.457   4.901   4.883  1.00 10.00      A   
ATOM    685  CE  LYS A  74      -4.903   4.272   3.572  1.00 10.00      A   
ATOM    686  NZ  LYS A  74      -5.426   5.287   2.623  1.00 10.00      A   
ATOM    687  HZ1 LYS A  74      -5.481   4.894   1.661  1.00 10.00      A   
ATOM    688  HZ2 LYS A  74      -4.795   6.113   2.605  1.00 10.00      A   
ATOM    689  HZ3 LYS A  74      -6.376   5.599   2.910  1.00 10.00      A   
ATOM    690  C   LYS A  74      -2.586   4.196   9.488  1.00 10.00      A   
ATOM    691  O   LYS A  74      -3.387   4.613  10.333  1.00 10.00      A   
ATOM    692  N   GLY A  75      -1.273   4.339   9.615  1.00 10.00      A   
ATOM    693  HN  GLY A  75      -0.675   4.006   8.911  1.00 10.00      A   
ATOM    694  CA  GLY A  75      -0.720   4.993  10.785  1.00 10.00      A   
ATOM    695  C   GLY A  75       0.033   6.265  10.465  1.00 10.00      A   
ATOM    696  O   GLY A  75      -0.519   7.364  10.564  1.00 10.00      A   
ATOM    697  N   LYS A  76       1.296   6.115  10.093  1.00 10.00      A   
ATOM    698  HN  LYS A  76       1.668   5.204  10.027  1.00 10.00      A   
ATOM    699  CA  LYS A  76       2.147   7.251   9.765  1.00 10.00      A   
ATOM    700  CB  LYS A  76       3.577   6.782   9.486  1.00 10.00      A   
ATOM    701  CG  LYS A  76       4.316   6.210  10.685  1.00 10.00      A   
ATOM    702  CD  LYS A  76       5.714   5.777  10.284  1.00 10.00      A   
ATOM    703  CE  LYS A  76       6.510   5.268  11.471  1.00 10.00      A   
ATOM    704  NZ  LYS A  76       7.935   5.053  11.110  1.00 10.00      A   
ATOM    705  HZ1 LYS A  76       8.247   5.784  10.442  1.00 10.00      A   
ATOM    706  HZ2 LYS A  76       8.064   4.114  10.662  1.00 10.00      A   
ATOM    707  HZ3 LYS A  76       8.531   5.102  11.958  1.00 10.00      A   
ATOM    708  C   LYS A  76       1.616   8.011   8.551  1.00 10.00      A   
ATOM    709  O   LYS A  76       1.108   7.407   7.607  1.00 10.00      A   
ATOM    710  N   PRO A  77       1.718   9.350   8.568  1.00 10.00      A   
ATOM    711  CA  PRO A  77       1.265  10.193   7.461  1.00 10.00      A   
ATOM    712  CB  PRO A  77       1.319  11.619   8.039  1.00 10.00      A   
ATOM    713  CG  PRO A  77       1.507  11.442   9.510  1.00 10.00      A   
ATOM    714  CD  PRO A  77       2.260  10.154   9.668  1.00 10.00      A   
ATOM    715  C   PRO A  77       2.187  10.061   6.244  1.00 10.00      A   
ATOM    716  O   PRO A  77       3.192   9.351   6.283  1.00 10.00      A   
ATOM    717  N   HIS A  78       1.844  10.759   5.176  1.00 10.00      A   
ATOM    718  HN  HIS A  78       1.045  11.326   5.220  1.00 10.00      A   
ATOM    719  CA  HIS A  78       2.613  10.715   3.931  1.00 10.00      A   
ATOM    720  CB  HIS A  78       1.883  11.499   2.835  1.00 10.00      A   
ATOM    721  CG  HIS A  78       2.596  11.552   1.517  1.00 10.00      A   
ATOM    722  ND1 HIS A  78       2.707  12.688   0.751  1.00 10.00      A   
ATOM    723  HD1 HIS A  78       2.327  13.578   0.974  1.00 10.00      A   
ATOM    724  CD2 HIS A  78       3.249  10.579   0.834  1.00 10.00      A   
ATOM    725  CE1 HIS A  78       3.408  12.378  -0.350  1.00 10.00      A   
ATOM    726  NE2 HIS A  78       3.763  11.106  -0.346  1.00 10.00      A   
ATOM    727  C   HIS A  78       4.050  11.228   4.101  1.00 10.00      A   
ATOM    728  O   HIS A  78       4.991  10.657   3.547  1.00 10.00      A   
ATOM    729  N   PHE A  79       4.221  12.291   4.881  1.00 10.00      A   
ATOM    730  HN  PHE A  79       3.438  12.696   5.316  1.00 10.00      A   
ATOM    731  CA  PHE A  79       5.541  12.878   5.099  1.00 10.00      A   
ATOM    732  CB  PHE A  79       5.440  14.239   5.786  1.00 10.00      A   
ATOM    733  CG  PHE A  79       5.469  15.386   4.818  1.00 10.00      A   
ATOM    734  CD1 PHE A  79       4.293  15.922   4.319  1.00 10.00      A   
ATOM    735  CD2 PHE A  79       6.673  15.919   4.401  1.00 10.00      A   
ATOM    736  CE1 PHE A  79       4.326  16.970   3.421  1.00 10.00      A   
ATOM    737  CE2 PHE A  79       6.712  16.968   3.506  1.00 10.00      A   
ATOM    738  CZ  PHE A  79       5.536  17.495   3.014  1.00 10.00      A   
ATOM    739  C   PHE A  79       6.504  11.954   5.840  1.00 10.00      A   
ATOM    740  O   PHE A  79       7.699  12.241   5.938  1.00 10.00      A   
ATOM    741  N   ALA A  80       5.994  10.841   6.350  1.00 10.00      A   
ATOM    742  HN  ALA A  80       5.035  10.659   6.243  1.00 10.00      A   
ATOM    743  CA  ALA A  80       6.826   9.885   7.061  1.00 10.00      A   
ATOM    744  CB  ALA A  80       5.972   8.903   7.845  1.00 10.00      A   
ATOM    745  C   ALA A  80       7.741   9.150   6.088  1.00 10.00      A   
ATOM    746  O   ALA A  80       8.808   8.666   6.466  1.00 10.00      A   
ATOM    747  N   ASP A  81       7.327   9.097   4.827  1.00 10.00      A   
ATOM    748  HN  ASP A  81       6.470   9.515   4.588  1.00 10.00      A   
ATOM    749  CA  ASP A  81       8.102   8.428   3.785  1.00 10.00      A   
ATOM    750  CB  ASP A  81       7.278   8.306   2.499  1.00 10.00      A   
ATOM    751  CG  ASP A  81       6.437   7.046   2.437  1.00 10.00      A   
ATOM    752  OD1 ASP A  81       6.803   6.043   3.082  1.00 10.00      A   
ATOM    753  OD2 ASP A  81       5.415   7.043   1.715  1.00 10.00      A   
ATOM    754  C   ASP A  81       9.392   9.185   3.489  1.00 10.00      A   
ATOM    755  O   ASP A  81      10.349   8.630   2.945  1.00 10.00      A   
ATOM    756  N   PHE A  82       9.414  10.461   3.858  1.00 10.00      A   
ATOM    757  HN  PHE A  82       8.625  10.843   4.298  1.00 10.00      A   
ATOM    758  CA  PHE A  82      10.576  11.305   3.626  1.00 10.00      A   
ATOM    759  CB  PHE A  82      10.140  12.696   3.160  1.00 10.00      A   
ATOM    760  CG  PHE A  82       9.071  12.671   2.102  1.00 10.00      A   
ATOM    761  CD1 PHE A  82       9.207  11.876   0.976  1.00 10.00      A   
ATOM    762  CD2 PHE A  82       7.926  13.438   2.240  1.00 10.00      A   
ATOM    763  CE1 PHE A  82       8.220  11.846   0.009  1.00 10.00      A   
ATOM    764  CE2 PHE A  82       6.937  13.415   1.277  1.00 10.00      A   
ATOM    765  CZ  PHE A  82       7.083  12.617   0.159  1.00 10.00      A   
ATOM    766  C   PHE A  82      11.431  11.401   4.884  1.00 10.00      A   
ATOM    767  O   PHE A  82      12.379  12.184   4.945  1.00 10.00      A   
ATOM    768  N   ASN A  83      11.073  10.594   5.880  1.00 10.00      A   
ATOM    769  HN  ASN A  83      10.298  10.008   5.751  1.00 10.00      A   
ATOM    770  CA  ASN A  83      11.787  10.541   7.156  1.00 10.00      A   
ATOM    771  CB  ASN A  83      13.216  10.018   6.971  1.00 10.00      A   
ATOM    772  CG  ASN A  83      13.689   9.171   8.139  1.00 10.00      A   
ATOM    773  OD1 ASN A  83      14.244   9.682   9.112  1.00 10.00      A   
ATOM    774  ND2 ASN A  83      13.483   7.864   8.046  1.00 10.00      A   
ATOM    775 HD21 ASN A  83      13.047   7.517   7.236  1.00 10.00      A   
ATOM    776 HD22 ASN A  83      13.777   7.293   8.788  1.00 10.00      A   
ATOM    777  C   ASN A  83      11.779  11.884   7.883  1.00 10.00      A   
ATOM    778  O   ASN A  83      12.811  12.349   8.364  1.00 10.00      A   
ATOM    779  N   LEU A  84      10.609  12.503   7.966  1.00 10.00      A   
ATOM    780  HN  LEU A  84       9.817  12.085   7.564  1.00 10.00      A   
ATOM    781  CA  LEU A  84      10.474  13.791   8.648  1.00 10.00      A   
ATOM    782  CB  LEU A  84       9.657  14.781   7.815  1.00 10.00      A   
ATOM    783  CG  LEU A  84      10.394  15.457   6.657  1.00 10.00      A   
ATOM    784  CD1 LEU A  84       9.564  16.600   6.098  1.00 10.00      A   
ATOM    785  CD2 LEU A  84      11.758  15.957   7.103  1.00 10.00      A   
ATOM    786  C   LEU A  84       9.846  13.620  10.024  1.00 10.00      A   
ATOM    787  O   LEU A  84       9.660  14.586  10.767  1.00 10.00      A   
ATOM    788  N   VAL A  85       9.513  12.383  10.349  1.00 10.00      A   
ATOM    789  HN  VAL A  85       9.679  11.660   9.705  1.00 10.00      A   
ATOM    790  CA  VAL A  85       8.917  12.062  11.631  1.00 10.00      A   
ATOM    791  CB  VAL A  85       7.607  11.264  11.464  1.00 10.00      A   
ATOM    792  CG1 VAL A  85       6.867  11.175  12.787  1.00 10.00      A   
ATOM    793  CG2 VAL A  85       6.725  11.884  10.390  1.00 10.00      A   
ATOM    794  C   VAL A  85       9.895  11.245  12.465  1.00 10.00      A   
ATOM    795  O   VAL A  85      10.219  10.109  12.104  1.00 10.00      A   
ATOM    796  N   PRO A  86      10.381  11.820  13.582  1.00 10.00      A   
ATOM    797  CA  PRO A  86      11.333  11.156  14.480  1.00 10.00      A   
ATOM    798  CB  PRO A  86      11.349  12.060  15.714  1.00 10.00      A   
ATOM    799  CG  PRO A  86      11.007  13.407  15.181  1.00 10.00      A   
ATOM    800  CD  PRO A  86      10.038  13.174  14.055  1.00 10.00      A   
ATOM    801  C   PRO A  86      10.883   9.748  14.861  1.00 10.00      A   
ATOM    802  O   PRO A  86       9.695   9.497  15.095  1.00 10.00      A   
ATOM    803  N   ASP A  87      11.839   8.835  14.906  1.00 10.00      A   
ATOM    804  HN  ASP A  87      12.761   9.106  14.711  1.00 10.00      A   
ATOM    805  CA  ASP A  87      11.563   7.445  15.240  1.00 10.00      A   
ATOM    806  CB  ASP A  87      12.810   6.572  15.050  1.00 10.00      A   
ATOM    807  CG  ASP A  87      13.305   6.535  13.615  1.00 10.00      A   
ATOM    808  OD1 ASP A  87      14.169   7.367  13.253  1.00 10.00      A   
ATOM    809  OD2 ASP A  87      12.844   5.669  12.844  1.00 10.00      A   
ATOM    810  C   ASP A  87      11.047   7.319  16.666  1.00 10.00      A   
ATOM    811  O   ASP A  87      11.640   7.863  17.601  1.00 10.00      A   
ATOM    812  N   GLY A  88       9.936   6.613  16.822  1.00 10.00      A   
ATOM    813  HN  GLY A  88       9.509   6.215  16.034  1.00 10.00      A   
ATOM    814  CA  GLY A  88       9.347   6.424  18.132  1.00 10.00      A   
ATOM    815  C   GLY A  88       8.054   7.196  18.295  1.00 10.00      A   
ATOM    816  O   GLY A  88       7.438   7.170  19.364  1.00 10.00      A   
ATOM    817  N   TRP A  89       7.645   7.883  17.230  1.00 10.00      A   
ATOM    818  HN  TRP A  89       8.186   7.852  16.411  1.00 10.00      A   
ATOM    819  CA  TRP A  89       6.420   8.676  17.245  1.00 10.00      A   
ATOM    820  CB  TRP A  89       6.238   9.442  15.927  1.00 10.00      A   
ATOM    821  CG  TRP A  89       4.877  10.060  15.769  1.00 10.00      A   
ATOM    822  CD1 TRP A  89       4.363  11.115  16.468  1.00 10.00      A   
ATOM    823  CD2 TRP A  89       3.851   9.650  14.854  1.00 10.00      A   
ATOM    824  NE1 TRP A  89       3.081  11.383  16.049  1.00 10.00      A   
ATOM    825  HE1 TRP A  89       2.495  12.094  16.404  1.00 10.00      A   
ATOM    826  CE2 TRP A  89       2.743  10.498  15.061  1.00 10.00      A   
ATOM    827  CE3 TRP A  89       3.759   8.649  13.884  1.00 10.00      A   
ATOM    828  CZ2 TRP A  89       1.564  10.376  14.331  1.00 10.00      A   
ATOM    829  CZ3 TRP A  89       2.587   8.529  13.162  1.00 10.00      A   
ATOM    830  CH2 TRP A  89       1.505   9.387  13.389  1.00 10.00      A   
ATOM    831  C   TRP A  89       5.195   7.817  17.534  1.00 10.00      A   
ATOM    832  O   TRP A  89       4.433   8.100  18.461  1.00 10.00      A   
ATOM    833  N   GLY A  90       5.005   6.772  16.745  1.00 10.00      A   
ATOM    834  HN  GLY A  90       5.646   6.581  16.027  1.00 10.00      A   
ATOM    835  CA  GLY A  90       3.862   5.908  16.943  1.00 10.00      A   
ATOM    836  C   GLY A  90       3.555   5.063  15.729  1.00 10.00      A   
ATOM    837  O   GLY A  90       4.412   4.873  14.865  1.00 10.00      A   
ATOM    838  N   GLY A  91       2.328   4.568  15.657  1.00 10.00      A   
ATOM    839  HN  GLY A  91       1.679   4.773  16.373  1.00 10.00      A   
ATOM    840  CA  GLY A  91       1.927   3.728  14.546  1.00 10.00      A   
ATOM    841  C   GLY A  91       2.022   2.261  14.906  1.00 10.00      A   
ATOM    842  O   GLY A  91       2.063   1.397  14.032  1.00 10.00      A   
ATOM    843  N   TYR A  92       2.045   1.981  16.203  1.00 10.00      A   
ATOM    844  HN  TYR A  92       1.975   2.718  16.849  1.00 10.00      A   
ATOM    845  CA  TYR A  92       2.147   0.610  16.690  1.00 10.00      A   
ATOM    846  CB  TYR A  92       2.564   0.588  18.165  1.00 10.00      A   
ATOM    847  CG  TYR A  92       3.991   1.044  18.394  1.00 10.00      A   
ATOM    848  CD1 TYR A  92       4.290   2.388  18.576  1.00 10.00      A   
ATOM    849  CD2 TYR A  92       5.037   0.131  18.415  1.00 10.00      A   
ATOM    850  CE1 TYR A  92       5.592   2.811  18.772  1.00 10.00      A   
ATOM    851  CE2 TYR A  92       6.342   0.545  18.613  1.00 10.00      A   
ATOM    852  CZ  TYR A  92       6.612   1.885  18.791  1.00 10.00      A   
ATOM    853  OH  TYR A  92       7.912   2.304  18.978  1.00 10.00      A   
ATOM    854  HH  TYR A  92       8.009   2.659  19.871  1.00 10.00      A   
ATOM    855  C   TYR A  92       0.840  -0.147  16.480  1.00 10.00      A   
ATOM    856  O   TYR A  92      -0.235   0.331  16.837  1.00 10.00      A   
ATOM    857  N   VAL A  93       0.937  -1.330  15.895  1.00 10.00      A   
ATOM    858  HN  VAL A  93       1.824  -1.667  15.638  1.00 10.00      A   
ATOM    859  CA  VAL A  93      -0.243  -2.142  15.623  1.00 10.00      A   
ATOM    860  CB  VAL A  93      -0.144  -2.841  14.246  1.00 10.00      A   
ATOM    861  CG1 VAL A  93       0.854  -3.994  14.272  1.00 10.00      A   
ATOM    862  CG2 VAL A  93      -1.511  -3.302  13.761  1.00 10.00      A   
ATOM    863  C   VAL A  93      -0.491  -3.174  16.726  1.00 10.00      A   
ATOM    864  O   VAL A  93      -1.533  -3.834  16.751  1.00 10.00      A   
ATOM    865  N   TYR A  94       0.463  -3.290  17.647  1.00 10.00      A   
ATOM    866  HN  TYR A  94       1.264  -2.726  17.575  1.00 10.00      A   
ATOM    867  CA  TYR A  94       0.364  -4.239  18.752  1.00 10.00      A   
ATOM    868  CB  TYR A  94       1.557  -4.131  19.710  1.00 10.00      A   
ATOM    869  CG  TYR A  94       1.587  -5.223  20.751  1.00 10.00      A   
ATOM    870  CD1 TYR A  94       1.960  -6.517  20.415  1.00 10.00      A   
ATOM    871  CD2 TYR A  94       1.229  -4.964  22.066  1.00 10.00      A   
ATOM    872  CE1 TYR A  94       1.974  -7.524  21.359  1.00 10.00      A   
ATOM    873  CE2 TYR A  94       1.245  -5.964  23.018  1.00 10.00      A   
ATOM    874  CZ  TYR A  94       1.616  -7.241  22.659  1.00 10.00      A   
ATOM    875  OH  TYR A  94       1.624  -8.243  23.603  1.00 10.00      A   
ATOM    876  HH  TYR A  94       0.774  -8.239  24.075  1.00 10.00      A   
ATOM    877  C   TYR A  94      -0.975  -4.167  19.504  1.00 10.00      A   
ATOM    878  O   TYR A  94      -1.653  -5.187  19.637  1.00 10.00      A   
ATOM    879  N   PRO A  95      -1.394  -2.977  20.001  1.00 10.00      A   
ATOM    880  CA  PRO A  95      -2.664  -2.835  20.727  1.00 10.00      A   
ATOM    881  CB  PRO A  95      -2.769  -1.329  20.983  1.00 10.00      A   
ATOM    882  CG  PRO A  95      -1.363  -0.846  20.946  1.00 10.00      A   
ATOM    883  CD  PRO A  95      -0.669  -1.693  19.920  1.00 10.00      A   
ATOM    884  C   PRO A  95      -3.855  -3.316  19.905  1.00 10.00      A   
ATOM    885  O   PRO A  95      -4.801  -3.897  20.443  1.00 10.00      A   
ATOM    886  N   TRP A  96      -3.793  -3.094  18.596  1.00 10.00      A   
ATOM    887  HN  TRP A  96      -2.998  -2.658  18.223  1.00 10.00      A   
ATOM    888  CA  TRP A  96      -4.860  -3.507  17.700  1.00 10.00      A   
ATOM    889  CB  TRP A  96      -4.704  -2.831  16.334  1.00 10.00      A   
ATOM    890  CG  TRP A  96      -5.069  -1.377  16.327  1.00 10.00      A   
ATOM    891  CD1 TRP A  96      -4.284  -0.331  16.712  1.00 10.00      A   
ATOM    892  CD2 TRP A  96      -6.316  -0.810  15.905  1.00 10.00      A   
ATOM    893  NE1 TRP A  96      -4.966   0.853  16.561  1.00 10.00      A   
ATOM    894  HE1 TRP A  96      -4.615   1.746  16.773  1.00 10.00      A   
ATOM    895  CE2 TRP A  96      -6.215   0.584  16.066  1.00 10.00      A   
ATOM    896  CE3 TRP A  96      -7.505  -1.347  15.407  1.00 10.00      A   
ATOM    897  CZ2 TRP A  96      -7.259   1.446  15.745  1.00 10.00      A   
ATOM    898  CZ3 TRP A  96      -8.539  -0.491  15.092  1.00 10.00      A   
ATOM    899  CH2 TRP A  96      -8.411   0.891  15.260  1.00 10.00      A   
ATOM    900  C   TRP A  96      -4.861  -5.023  17.532  1.00 10.00      A   
ATOM    901  O   TRP A  96      -5.894  -5.674  17.674  1.00 10.00      A   
ATOM    902  N   ILE A  97      -3.688  -5.581  17.255  1.00 10.00      A   
ATOM    903  HN  ILE A  97      -2.895  -5.004  17.180  1.00 10.00      A   
ATOM    904  CA  ILE A  97      -3.545  -7.022  17.057  1.00 10.00      A   
ATOM    905  CB  ILE A  97      -2.098  -7.409  16.669  1.00 10.00      A   
ATOM    906  CG1 ILE A  97      -1.702  -6.767  15.336  1.00 10.00      A   
ATOM    907  CG2 ILE A  97      -1.933  -8.921  16.599  1.00 10.00      A   
ATOM    908  CD1 ILE A  97      -2.558  -7.196  14.161  1.00 10.00      A   
ATOM    909  C   ILE A  97      -3.962  -7.805  18.304  1.00 10.00      A   
ATOM    910  O   ILE A  97      -4.654  -8.821  18.207  1.00 10.00      A   
ATOM    911  N   GLU A  98      -3.557  -7.320  19.475  1.00 10.00      A   
ATOM    912  HN  GLU A  98      -3.019  -6.497  19.496  1.00 10.00      A   
ATOM    913  CA  GLU A  98      -3.880  -7.988  20.731  1.00 10.00      A   
ATOM    914  CB  GLU A  98      -3.023  -7.448  21.876  1.00 10.00      A   
ATOM    915  CG  GLU A  98      -2.641  -8.501  22.905  1.00 10.00      A   
ATOM    916  CD  GLU A  98      -2.208  -7.904  24.226  1.00 10.00      A   
ATOM    917  OE1 GLU A  98      -0.990  -7.897  24.513  1.00 10.00      A   
ATOM    918  OE2 GLU A  98      -3.088  -7.456  24.994  1.00 10.00      A   
ATOM    919  C   GLU A  98      -5.369  -7.878  21.071  1.00 10.00      A   
ATOM    920  O   GLU A  98      -5.879  -8.611  21.922  1.00 10.00      A   
ATOM    921  N   ALA A  99      -6.065  -6.961  20.413  1.00 10.00      A   
ATOM    922  HN  ALA A  99      -5.610  -6.385  19.761  1.00 10.00      A   
ATOM    923  CA  ALA A  99      -7.492  -6.784  20.651  1.00 10.00      A   
ATOM    924  CB  ALA A  99      -7.863  -5.310  20.588  1.00 10.00      A   
ATOM    925  C   ALA A  99      -8.308  -7.585  19.641  1.00 10.00      A   
ATOM    926  O   ALA A  99      -9.364  -8.131  19.957  1.00 10.00      A   
ATOM    927  N   MET A 100      -7.798  -7.660  18.424  1.00 10.00      A   
ATOM    928  HN  MET A 100      -6.945  -7.211  18.239  1.00 10.00      A   
ATOM    929  CA  MET A 100      -8.467  -8.380  17.350  1.00 10.00      A   
ATOM    930  CB  MET A 100      -7.815  -8.049  16.002  1.00 10.00      A   
ATOM    931  CG  MET A 100      -8.009  -6.614  15.546  1.00 10.00      A   
ATOM    932  SD  MET A 100      -7.083  -6.231  14.048  1.00 10.00      A   
ATOM    933  CE  MET A 100      -7.522  -4.510  13.822  1.00 10.00      A   
ATOM    934  C   MET A 100      -8.427  -9.886  17.571  1.00 10.00      A   
ATOM    935  O   MET A 100      -9.372 -10.594  17.237  1.00 10.00      A   
ATOM    936  N   SER A 101      -7.343 -10.364  18.160  1.00 10.00      A   
ATOM    937  HN  SER A 101      -6.646  -9.740  18.456  1.00 10.00      A   
ATOM    938  CA  SER A 101      -7.157 -11.790  18.397  1.00 10.00      A   
ATOM    939  CB  SER A 101      -5.731 -12.050  18.883  1.00 10.00      A   
ATOM    940  OG  SER A 101      -5.276 -10.979  19.691  1.00 10.00      A   
ATOM    941  HG  SER A 101      -4.812 -10.340  19.138  1.00 10.00      A   
ATOM    942  C   SER A 101      -8.170 -12.383  19.380  1.00 10.00      A   
ATOM    943  O   SER A 101      -8.415 -13.592  19.370  1.00 10.00      A   
ATOM    944  N   SER A 102      -8.772 -11.538  20.206  1.00 10.00      A   
ATOM    945  HN  SER A 102      -8.566 -10.582  20.156  1.00 10.00      A   
ATOM    946  CA  SER A 102      -9.724 -11.999  21.201  1.00 10.00      A   
ATOM    947  CB  SER A 102      -9.484 -11.249  22.515  1.00 10.00      A   
ATOM    948  OG  SER A 102      -8.916  -9.970  22.262  1.00 10.00      A   
ATOM    949  HG  SER A 102      -8.229  -9.789  22.913  1.00 10.00      A   
ATOM    950  C   SER A 102     -11.182 -11.846  20.761  1.00 10.00      A   
ATOM    951  O   SER A 102     -12.091 -12.325  21.443  1.00 10.00      A   
ATOM    952  N   SER A 103     -11.420 -11.190  19.631  1.00 10.00      A   
ATOM    953  HN  SER A 103     -10.672 -10.840  19.105  1.00 10.00      A   
ATOM    954  CA  SER A 103     -12.789 -10.990  19.170  1.00 10.00      A   
ATOM    955  CB  SER A 103     -13.245  -9.558  19.446  1.00 10.00      A   
ATOM    956  OG  SER A 103     -13.007  -9.201  20.801  1.00 10.00      A   
ATOM    957  HG  SER A 103     -13.040  -9.997  21.352  1.00 10.00      A   
ATOM    958  C   SER A 103     -12.995 -11.354  17.700  1.00 10.00      A   
ATOM    959  O   SER A 103     -14.057 -11.854  17.322  1.00 10.00      A   
ATOM    960  N   TYR A 104     -11.988 -11.122  16.872  1.00 10.00      A   
ATOM    961  HN  TYR A 104     -11.146 -10.756  17.222  1.00 10.00      A   
ATOM    962  CA  TYR A 104     -12.093 -11.420  15.450  1.00 10.00      A   
ATOM    963  CB  TYR A 104     -11.381 -10.359  14.604  1.00 10.00      A   
ATOM    964  CG  TYR A 104     -12.027  -8.993  14.659  1.00 10.00      A   
ATOM    965  CD1 TYR A 104     -11.284  -7.867  14.979  1.00 10.00      A   
ATOM    966  CD2 TYR A 104     -13.381  -8.832  14.401  1.00 10.00      A   
ATOM    967  CE1 TYR A 104     -11.867  -6.616  15.042  1.00 10.00      A   
ATOM    968  CE2 TYR A 104     -13.975  -7.584  14.459  1.00 10.00      A   
ATOM    969  CZ  TYR A 104     -13.213  -6.479  14.783  1.00 10.00      A   
ATOM    970  OH  TYR A 104     -13.796  -5.232  14.849  1.00 10.00      A   
ATOM    971  HH  TYR A 104     -14.759  -5.330  14.927  1.00 10.00      A   
ATOM    972  C   TYR A 104     -11.565 -12.810  15.132  1.00 10.00      A   
ATOM    973  O   TYR A 104     -10.504 -12.967  14.529  1.00 10.00      A   
ATOM    974  N   THR A 105     -12.312 -13.816  15.543  1.00 10.00      A   
ATOM    975  HN  THR A 105     -13.145 -13.625  16.027  1.00 10.00      A   
ATOM    976  CA  THR A 105     -11.939 -15.200  15.311  1.00 10.00      A   
ATOM    977  CB  THR A 105     -12.790 -16.127  16.192  1.00 10.00      A   
ATOM    978  OG1 THR A 105     -13.725 -15.328  16.936  1.00 10.00      A   
ATOM    979  HG1 THR A 105     -13.681 -15.567  17.868  1.00 10.00      A   
ATOM    980  CG2 THR A 105     -11.904 -16.894  17.163  1.00 10.00      A   
ATOM    981  C   THR A 105     -12.136 -15.578  13.845  1.00 10.00      A   
ATOM    982  O   THR A 105     -11.625 -16.598  13.374  1.00 10.00      A   
ATOM    983  N   TRP A 106     -12.864 -14.737  13.123  1.00 10.00      A   
ATOM    984  HN  TRP A 106     -13.229 -13.938  13.553  1.00 10.00      A   
ATOM    985  CA  TRP A 106     -13.140 -14.972  11.713  1.00 10.00      A   
ATOM    986  CB  TRP A 106     -14.642 -14.900  11.439  1.00 10.00      A   
ATOM    987  CG  TRP A 106     -15.409 -16.019  12.074  1.00 10.00      A   
ATOM    988  CD1 TRP A 106     -16.003 -16.013  13.304  1.00 10.00      A   
ATOM    989  CD2 TRP A 106     -15.662 -17.314  11.513  1.00 10.00      A   
ATOM    990  NE1 TRP A 106     -16.607 -17.223  13.544  1.00 10.00      A   
ATOM    991  HE1 TRP A 106     -17.102 -17.464  14.361  1.00 10.00      A   
ATOM    992  CE2 TRP A 106     -16.415 -18.037  12.458  1.00 10.00      A   
ATOM    993  CE3 TRP A 106     -15.327 -17.934  10.303  1.00 10.00      A   
ATOM    994  CZ2 TRP A 106     -16.838 -19.346  12.232  1.00 10.00      A   
ATOM    995  CZ3 TRP A 106     -15.750 -19.233  10.083  1.00 10.00      A   
ATOM    996  CH2 TRP A 106     -16.498 -19.925  11.041  1.00 10.00      A   
ATOM    997  C   TRP A 106     -12.385 -13.995  10.818  1.00 10.00      A   
ATOM    998  O   TRP A 106     -12.729 -13.823   9.650  1.00 10.00      A   
ATOM    999  N   LEU A 107     -11.362 -13.352  11.370  1.00 10.00      A   
ATOM   1000  HN  LEU A 107     -11.143 -13.515  12.310  1.00 10.00      A   
ATOM   1001  CA  LEU A 107     -10.558 -12.408  10.601  1.00 10.00      A   
ATOM   1002  CB  LEU A 107      -9.610 -11.636  11.524  1.00 10.00      A   
ATOM   1003  CG  LEU A 107      -9.093 -10.295  10.992  1.00 10.00      A   
ATOM   1004  CD1 LEU A 107     -10.234  -9.306  10.835  1.00 10.00      A   
ATOM   1005  CD2 LEU A 107      -8.015  -9.724  11.903  1.00 10.00      A   
ATOM   1006  C   LEU A 107      -9.771 -13.165   9.532  1.00 10.00      A   
ATOM   1007  O   LEU A 107      -9.161 -14.198   9.823  1.00 10.00      A   
ATOM   1008  N   GLU A 108      -9.793 -12.662   8.301  1.00 10.00      A   
ATOM   1009  HN  GLU A 108     -10.291 -11.837   8.130  1.00 10.00      A   
ATOM   1010  CA  GLU A 108      -9.107 -13.324   7.196  1.00 10.00      A   
ATOM   1011  CB  GLU A 108     -10.139 -13.892   6.211  1.00 10.00      A   
ATOM   1012  CG  GLU A 108     -11.243 -14.709   6.877  1.00 10.00      A   
ATOM   1013  CD  GLU A 108     -12.002 -15.598   5.914  1.00 10.00      A   
ATOM   1014  OE1 GLU A 108     -13.124 -15.230   5.504  1.00 10.00      A   
ATOM   1015  OE2 GLU A 108     -11.480 -16.676   5.564  1.00 10.00      A   
ATOM   1016  C   GLU A 108      -8.118 -12.408   6.461  1.00 10.00      A   
ATOM   1017  O   GLU A 108      -7.134 -12.884   5.889  1.00 10.00      A   
ATOM   1018  N   GLU A 109      -8.372 -11.102   6.469  1.00 10.00      A   
ATOM   1019  HN  GLU A 109      -9.155 -10.765   6.954  1.00 10.00      A   
ATOM   1020  CA  GLU A 109      -7.506 -10.156   5.773  1.00 10.00      A   
ATOM   1021  CB  GLU A 109      -8.239  -9.546   4.576  1.00 10.00      A   
ATOM   1022  CG  GLU A 109      -8.633 -10.546   3.504  1.00 10.00      A   
ATOM   1023  CD  GLU A 109      -9.563  -9.949   2.471  1.00 10.00      A   
ATOM   1024  OE1 GLU A 109      -9.335  -8.793   2.055  1.00 10.00      A   
ATOM   1025  OE2 GLU A 109     -10.524 -10.634   2.067  1.00 10.00      A   
ATOM   1026  C   GLU A 109      -7.009  -9.039   6.683  1.00 10.00      A   
ATOM   1027  O   GLU A 109      -7.788  -8.416   7.413  1.00 10.00      A   
ATOM   1028  N   ILE A 110      -5.707  -8.795   6.627  1.00 10.00      A   
ATOM   1029  HN  ILE A 110      -5.146  -9.356   6.044  1.00 10.00      A   
ATOM   1030  CA  ILE A 110      -5.073  -7.744   7.411  1.00 10.00      A   
ATOM   1031  CB  ILE A 110      -4.192  -8.326   8.544  1.00 10.00      A   
ATOM   1032  CG1 ILE A 110      -5.052  -9.118   9.535  1.00 10.00      A   
ATOM   1033  CG2 ILE A 110      -3.432  -7.217   9.265  1.00 10.00      A   
ATOM   1034  CD1 ILE A 110      -4.275  -9.775  10.654  1.00 10.00      A   
ATOM   1035  C   ILE A 110      -4.214  -6.863   6.504  1.00 10.00      A   
ATOM   1036  O   ILE A 110      -3.227  -7.328   5.927  1.00 10.00      A   
ATOM   1037  N   ARG A 111      -4.606  -5.604   6.355  1.00 10.00      A   
ATOM   1038  HN  ARG A 111      -5.418  -5.293   6.820  1.00 10.00      A   
ATOM   1039  CA  ARG A 111      -3.866  -4.666   5.519  1.00 10.00      A   
ATOM   1040  CB  ARG A 111      -4.668  -4.293   4.264  1.00 10.00      A   
ATOM   1041  CG  ARG A 111      -5.190  -5.499   3.495  1.00 10.00      A   
ATOM   1042  CD  ARG A 111      -5.950  -5.099   2.242  1.00 10.00      A   
ATOM   1043  NE  ARG A 111      -6.804  -6.186   1.770  1.00 10.00      A   
ATOM   1044  HE  ARG A 111      -7.657  -6.324   2.248  1.00 10.00      A   
ATOM   1045  CZ  ARG A 111      -6.522  -6.969   0.729  1.00 10.00      A   
ATOM   1046  NH1 ARG A 111      -5.404  -6.785   0.037  1.00 10.00      A   
ATOM   1047 HH11 ARG A 111      -4.746  -6.025   0.299  1.00 10.00      A   
ATOM   1048 HH12 ARG A 111      -5.183  -7.402  -0.781  1.00 10.00      A   
ATOM   1049  NH2 ARG A 111      -7.333  -7.968   0.413  1.00 10.00      A   
ATOM   1050 HH21 ARG A 111      -8.198  -8.147   0.985  1.00 10.00      A   
ATOM   1051 HH22 ARG A 111      -7.121  -8.584  -0.404  1.00 10.00      A   
ATOM   1052  C   ARG A 111      -3.481  -3.424   6.320  1.00 10.00      A   
ATOM   1053  O   ARG A 111      -4.338  -2.738   6.881  1.00 10.00      A   
ATOM   1054  N   LEU A 112      -2.185  -3.158   6.396  1.00 10.00      A   
ATOM   1055  HN  LEU A 112      -1.546  -3.752   5.934  1.00 10.00      A   
ATOM   1056  CA  LEU A 112      -1.674  -2.018   7.140  1.00 10.00      A   
ATOM   1057  CB  LEU A 112      -0.966  -2.498   8.408  1.00 10.00      A   
ATOM   1058  CG  LEU A 112      -1.828  -3.238   9.431  1.00 10.00      A   
ATOM   1059  CD1 LEU A 112      -0.952  -4.068  10.353  1.00 10.00      A   
ATOM   1060  CD2 LEU A 112      -2.654  -2.250  10.234  1.00 10.00      A   
ATOM   1061  C   LEU A 112      -0.697  -1.209   6.297  1.00 10.00      A   
ATOM   1062  O   LEU A 112       0.143  -1.766   5.582  1.00 10.00      A   
ATOM   1063  N   LYS A 113      -0.812   0.105   6.376  1.00 10.00      A   
ATOM   1064  HN  LYS A 113      -1.518   0.493   6.942  1.00 10.00      A   
ATOM   1065  CA  LYS A 113       0.074   0.987   5.634  1.00 10.00      A   
ATOM   1066  CB  LYS A 113      -0.692   1.739   4.545  1.00 10.00      A   
ATOM   1067  CG  LYS A 113       0.206   2.530   3.610  1.00 10.00      A   
ATOM   1068  CD  LYS A 113      -0.591   3.524   2.786  1.00 10.00      A   
ATOM   1069  CE  LYS A 113       0.317   4.378   1.923  1.00 10.00      A   
ATOM   1070  NZ  LYS A 113      -0.416   5.527   1.340  1.00 10.00      A   
ATOM   1071  HZ1 LYS A 113       0.177   6.017   0.637  1.00 10.00      A   
ATOM   1072  HZ2 LYS A 113      -0.677   6.207   2.087  1.00 10.00      A   
ATOM   1073  HZ3 LYS A 113      -1.284   5.199   0.880  1.00 10.00      A   
ATOM   1074  C   LYS A 113       0.770   1.972   6.569  1.00 10.00      A   
ATOM   1075  O   LYS A 113       0.111   2.663   7.347  1.00 10.00      A   
ATOM   1076  N   ARG A 114       2.102   2.022   6.486  1.00 10.00      A   
ATOM   1077  HN  ARG A 114       2.557   1.427   5.846  1.00 10.00      A   
ATOM   1078  CA  ARG A 114       2.913   2.915   7.315  1.00 10.00      A   
ATOM   1079  CB  ARG A 114       2.680   4.387   6.945  1.00 10.00      A   
ATOM   1080  CG  ARG A 114       3.162   4.774   5.553  1.00 10.00      A   
ATOM   1081  CD  ARG A 114       2.880   6.239   5.257  1.00 10.00      A   
ATOM   1082  NE  ARG A 114       3.213   6.598   3.883  1.00 10.00      A   
ATOM   1083  HE  ARG A 114       4.144   6.456   3.584  1.00 10.00      A   
ATOM   1084  CZ  ARG A 114       2.340   7.118   3.023  1.00 10.00      A   
ATOM   1085  NH1 ARG A 114       1.084   7.339   3.396  1.00 10.00      A   
ATOM   1086 HH11 ARG A 114       0.773   7.111   4.368  1.00 10.00      A   
ATOM   1087 HH12 ARG A 114       0.395   7.746   2.717  1.00 10.00      A   
ATOM   1088  NH2 ARG A 114       2.721   7.396   1.788  1.00 10.00      A   
ATOM   1089 HH21 ARG A 114       3.707   7.212   1.489  1.00 10.00      A   
ATOM   1090 HH22 ARG A 114       2.035   7.806   1.101  1.00 10.00      A   
ATOM   1091  C   ARG A 114       2.653   2.667   8.799  1.00 10.00      A   
ATOM   1092  O   ARG A 114       2.334   3.585   9.554  1.00 10.00      A   
ATOM   1093  N   MET A 115       2.792   1.410   9.202  1.00 10.00      A   
ATOM   1094  HN  MET A 115       3.073   0.731   8.555  1.00 10.00      A   
ATOM   1095  CA  MET A 115       2.560   1.012  10.584  1.00 10.00      A   
ATOM   1096  CB  MET A 115       1.297   0.146  10.681  1.00 10.00      A   
ATOM   1097  CG  MET A 115      -0.001   0.886  10.399  1.00 10.00      A   
ATOM   1098  SD  MET A 115      -0.600   1.814  11.822  1.00 10.00      A   
ATOM   1099  CE  MET A 115      -1.124   0.488  12.902  1.00 10.00      A   
ATOM   1100  C   MET A 115       3.751   0.243  11.145  1.00 10.00      A   
ATOM   1101  O   MET A 115       4.557  -0.311  10.395  1.00 10.00      A   
ATOM   1102  N   VAL A 116       3.853   0.215  12.465  1.00 10.00      A   
ATOM   1103  HN  VAL A 116       3.173   0.677  13.007  1.00 10.00      A   
ATOM   1104  CA  VAL A 116       4.927  -0.490  13.142  1.00 10.00      A   
ATOM   1105  CB  VAL A 116       5.425   0.266  14.396  1.00 10.00      A   
ATOM   1106  CG1 VAL A 116       6.624  -0.442  15.014  1.00 10.00      A   
ATOM   1107  CG2 VAL A 116       5.776   1.708  14.054  1.00 10.00      A   
ATOM   1108  C   VAL A 116       4.440  -1.874  13.544  1.00 10.00      A   
ATOM   1109  O   VAL A 116       3.737  -2.036  14.547  1.00 10.00      A   
ATOM   1110  N   VAL A 117       4.797  -2.858  12.742  1.00 10.00      A   
ATOM   1111  HN  VAL A 117       5.364  -2.656  11.964  1.00 10.00      A   
ATOM   1112  CA  VAL A 117       4.404  -4.233  12.990  1.00 10.00      A   
ATOM   1113  CB  VAL A 117       3.879  -4.913  11.707  1.00 10.00      A   
ATOM   1114  CG1 VAL A 117       3.255  -6.263  12.029  1.00 10.00      A   
ATOM   1115  CG2 VAL A 117       2.885  -4.018  10.983  1.00 10.00      A   
ATOM   1116  C   VAL A 117       5.600  -5.013  13.515  1.00 10.00      A   
ATOM   1117  O   VAL A 117       6.563  -5.237  12.790  1.00 10.00      A   
ATOM   1118  N   THR A 118       5.547  -5.393  14.782  1.00 10.00      A   
ATOM   1119  HN  THR A 118       4.755  -5.172  15.315  1.00 10.00      A   
ATOM   1120  CA  THR A 118       6.631  -6.137  15.405  1.00 10.00      A   
ATOM   1121  CB  THR A 118       6.687  -5.839  16.915  1.00 10.00      A   
ATOM   1122  OG1 THR A 118       5.360  -5.563  17.383  1.00 10.00      A   
ATOM   1123  HG1 THR A 118       5.414  -5.136  18.247  1.00 10.00      A   
ATOM   1124  CG2 THR A 118       7.567  -4.630  17.188  1.00 10.00      A   
ATOM   1125  C   THR A 118       6.460  -7.637  15.188  1.00 10.00      A   
ATOM   1126  O   THR A 118       5.373  -8.097  14.821  1.00 10.00      A   
ATOM   1127  N   ASP A 119       7.530  -8.396  15.414  1.00 10.00      A   
ATOM   1128  HN  ASP A 119       8.370  -7.968  15.690  1.00 10.00      A   
ATOM   1129  CA  ASP A 119       7.494  -9.848  15.250  1.00 10.00      A   
ATOM   1130  CB  ASP A 119       8.869 -10.467  15.532  1.00 10.00      A   
ATOM   1131  CG  ASP A 119       9.908 -10.134  14.477  1.00 10.00      A   
ATOM   1132  OD1 ASP A 119       9.790 -10.629  13.339  1.00 10.00      A   
ATOM   1133  OD2 ASP A 119      10.856  -9.380  14.784  1.00 10.00      A   
ATOM   1134  C   ASP A 119       6.447 -10.461  16.173  1.00 10.00      A   
ATOM   1135  O   ASP A 119       5.812 -11.463  15.837  1.00 10.00      A   
ATOM   1136  N   ASP A 120       6.269  -9.836  17.333  1.00 10.00      A   
ATOM   1137  HN  ASP A 120       6.826  -9.053  17.535  1.00 10.00      A   
ATOM   1138  CA  ASP A 120       5.294 -10.283  18.323  1.00 10.00      A   
ATOM   1139  CB  ASP A 120       5.287  -9.336  19.529  1.00 10.00      A   
ATOM   1140  CG  ASP A 120       6.671  -8.960  20.002  1.00 10.00      A   
ATOM   1141  OD1 ASP A 120       7.240  -7.985  19.465  1.00 10.00      A   
ATOM   1142  OD2 ASP A 120       7.189  -9.627  20.919  1.00 10.00      A   
ATOM   1143  C   ASP A 120       3.901 -10.296  17.719  1.00 10.00      A   
ATOM   1144  O   ASP A 120       3.174 -11.282  17.830  1.00 10.00      A   
ATOM   1145  N   CYS A 121       3.544  -9.192  17.072  1.00 10.00      A   
ATOM   1146  HN  CYS A 121       4.178  -8.446  17.018  1.00 10.00      A   
ATOM   1147  CA  CYS A 121       2.242  -9.055  16.438  1.00 10.00      A   
ATOM   1148  CB  CYS A 121       2.124  -7.686  15.769  1.00 10.00      A   
ATOM   1149  SG  CYS A 121       2.434  -6.283  16.867  1.00 10.00      A   
ATOM   1150  HG  CYS A 121       3.750  -6.145  16.998  1.00 10.00      A   
ATOM   1151  C   CYS A 121       2.031 -10.156  15.406  1.00 10.00      A   
ATOM   1152  O   CYS A 121       0.965 -10.768  15.345  1.00 10.00      A   
ATOM   1153  N   LEU A 122       3.066 -10.419  14.617  1.00 10.00      A   
ATOM   1154  HN  LEU A 122       3.894  -9.904  14.730  1.00 10.00      A   
ATOM   1155  CA  LEU A 122       3.006 -11.449  13.589  1.00 10.00      A   
ATOM   1156  CB  LEU A 122       4.311 -11.487  12.791  1.00 10.00      A   
ATOM   1157  CG  LEU A 122       4.643 -10.237  11.971  1.00 10.00      A   
ATOM   1158  CD1 LEU A 122       6.003 -10.380  11.308  1.00 10.00      A   
ATOM   1159  CD2 LEU A 122       3.567  -9.978  10.930  1.00 10.00      A   
ATOM   1160  C   LEU A 122       2.726 -12.815  14.205  1.00 10.00      A   
ATOM   1161  O   LEU A 122       1.908 -13.583  13.697  1.00 10.00      A   
ATOM   1162  N   GLU A 123       3.407 -13.113  15.304  1.00 10.00      A   
ATOM   1163  HN  GLU A 123       4.056 -12.463  15.657  1.00 10.00      A   
ATOM   1164  CA  GLU A 123       3.223 -14.383  15.995  1.00 10.00      A   
ATOM   1165  CB  GLU A 123       4.190 -14.513  17.171  1.00 10.00      A   
ATOM   1166  CG  GLU A 123       5.559 -15.050  16.793  1.00 10.00      A   
ATOM   1167  CD  GLU A 123       6.202 -15.820  17.926  1.00 10.00      A   
ATOM   1168  OE1 GLU A 123       7.316 -15.448  18.348  1.00 10.00      A   
ATOM   1169  OE2 GLU A 123       5.589 -16.796  18.408  1.00 10.00      A   
ATOM   1170  C   GLU A 123       1.785 -14.537  16.475  1.00 10.00      A   
ATOM   1171  O   GLU A 123       1.176 -15.596  16.317  1.00 10.00      A   
ATOM   1172  N   LEU A 124       1.245 -13.466  17.044  1.00 10.00      A   
ATOM   1173  HN  LEU A 124       1.781 -12.645  17.126  1.00 10.00      A   
ATOM   1174  CA  LEU A 124      -0.121 -13.474  17.549  1.00 10.00      A   
ATOM   1175  CB  LEU A 124      -0.447 -12.157  18.257  1.00 10.00      A   
ATOM   1176  CG  LEU A 124       0.465 -11.763  19.426  1.00 10.00      A   
ATOM   1177  CD1 LEU A 124       0.060 -10.408  19.994  1.00 10.00      A   
ATOM   1178  CD2 LEU A 124       0.446 -12.831  20.507  1.00 10.00      A   
ATOM   1179  C   LEU A 124      -1.119 -13.717  16.422  1.00 10.00      A   
ATOM   1180  O   LEU A 124      -2.150 -14.354  16.624  1.00 10.00      A   
ATOM   1181  N   ILE A 125      -0.799 -13.211  15.241  1.00 10.00      A   
ATOM   1182  HN  ILE A 125       0.043 -12.713  15.148  1.00 10.00      A   
ATOM   1183  CA  ILE A 125      -1.662 -13.369  14.079  1.00 10.00      A   
ATOM   1184  CB  ILE A 125      -1.118 -12.580  12.864  1.00 10.00      A   
ATOM   1185  CG1 ILE A 125      -1.218 -11.073  13.117  1.00 10.00      A   
ATOM   1186  CG2 ILE A 125      -1.845 -12.962  11.579  1.00 10.00      A   
ATOM   1187  CD1 ILE A 125      -0.480 -10.232  12.099  1.00 10.00      A   
ATOM   1188  C   ILE A 125      -1.831 -14.841  13.703  1.00 10.00      A   
ATOM   1189  O   ILE A 125      -2.950 -15.347  13.649  1.00 10.00      A   
ATOM   1190  N   ALA A 126      -0.719 -15.526  13.479  1.00 10.00      A   
ATOM   1191  HN  ALA A 126       0.150 -15.077  13.581  1.00 10.00      A   
ATOM   1192  CA  ALA A 126      -0.752 -16.926  13.078  1.00 10.00      A   
ATOM   1193  CB  ALA A 126       0.633 -17.386  12.664  1.00 10.00      A   
ATOM   1194  C   ALA A 126      -1.327 -17.850  14.149  1.00 10.00      A   
ATOM   1195  O   ALA A 126      -1.915 -18.881  13.827  1.00 10.00      A   
ATOM   1196  N   LYS A 127      -1.170 -17.480  15.412  1.00 10.00      A   
ATOM   1197  HN  LYS A 127      -0.710 -16.637  15.611  1.00 10.00      A   
ATOM   1198  CA  LYS A 127      -1.660 -18.313  16.509  1.00 10.00      A   
ATOM   1199  CB  LYS A 127      -0.780 -18.159  17.755  1.00 10.00      A   
ATOM   1200  CG  LYS A 127      -0.940 -16.834  18.488  1.00 10.00      A   
ATOM   1201  CD  LYS A 127       0.209 -16.586  19.456  1.00 10.00      A   
ATOM   1202  CE  LYS A 127       0.204 -17.571  20.614  1.00 10.00      A   
ATOM   1203  NZ  LYS A 127      -0.947 -17.364  21.529  1.00 10.00      A   
ATOM   1204  HZ1 LYS A 127      -1.843 -17.579  21.040  1.00 10.00      A   
ATOM   1205  HZ2 LYS A 127      -0.974 -16.379  21.853  1.00 10.00      A   
ATOM   1206  HZ3 LYS A 127      -0.860 -17.984  22.358  1.00 10.00      A   
ATOM   1207  C   LYS A 127      -3.126 -18.056  16.856  1.00 10.00      A   
ATOM   1208  O   LYS A 127      -3.788 -18.908  17.447  1.00 10.00      A   
ATOM   1209  N   SER A 128      -3.642 -16.892  16.496  1.00 10.00      A   
ATOM   1210  HN  SER A 128      -3.085 -16.241  16.020  1.00 10.00      A   
ATOM   1211  CA  SER A 128      -5.026 -16.569  16.812  1.00 10.00      A   
ATOM   1212  CB  SER A 128      -5.116 -15.198  17.475  1.00 10.00      A   
ATOM   1213  OG  SER A 128      -4.047 -15.009  18.387  1.00 10.00      A   
ATOM   1214  HG  SER A 128      -3.257 -14.746  17.894  1.00 10.00      A   
ATOM   1215  C   SER A 128      -5.936 -16.628  15.586  1.00 10.00      A   
ATOM   1216  O   SER A 128      -7.097 -17.045  15.679  1.00 10.00      A   
ATOM   1217  N   PHE A 129      -5.409 -16.233  14.437  1.00 10.00      A   
ATOM   1218  HN  PHE A 129      -4.468 -15.957  14.404  1.00 10.00      A   
ATOM   1219  CA  PHE A 129      -6.190 -16.222  13.212  1.00 10.00      A   
ATOM   1220  CB  PHE A 129      -5.880 -14.976  12.372  1.00 10.00      A   
ATOM   1221  CG  PHE A 129      -6.001 -13.690  13.144  1.00 10.00      A   
ATOM   1222  CD1 PHE A 129      -4.974 -12.762  13.139  1.00 10.00      A   
ATOM   1223  CD2 PHE A 129      -7.140 -13.413  13.885  1.00 10.00      A   
ATOM   1224  CE1 PHE A 129      -5.075 -11.584  13.856  1.00 10.00      A   
ATOM   1225  CE2 PHE A 129      -7.251 -12.236  14.604  1.00 10.00      A   
ATOM   1226  CZ  PHE A 129      -6.217 -11.321  14.589  1.00 10.00      A   
ATOM   1227  C   PHE A 129      -5.985 -17.496  12.407  1.00 10.00      A   
ATOM   1228  O   PHE A 129      -4.985 -17.656  11.707  1.00 10.00      A   
ATOM   1229  N   LYS A 130      -6.940 -18.407  12.521  1.00 10.00      A   
ATOM   1230  HN  LYS A 130      -7.712 -18.219  13.097  1.00 10.00      A   
ATOM   1231  CA  LYS A 130      -6.881 -19.675  11.804  1.00 10.00      A   
ATOM   1232  CB  LYS A 130      -7.618 -20.777  12.574  1.00 10.00      A   
ATOM   1233  CG  LYS A 130      -7.124 -20.994  13.995  1.00 10.00      A   
ATOM   1234  CD  LYS A 130      -7.911 -20.160  14.993  1.00 10.00      A   
ATOM   1235  CE  LYS A 130      -7.304 -20.252  16.384  1.00 10.00      A   
ATOM   1236  NZ  LYS A 130      -7.863 -19.222  17.299  1.00 10.00      A   
ATOM   1237  HZ1 LYS A 130      -7.746 -18.273  16.886  1.00 10.00      A   
ATOM   1238  HZ2 LYS A 130      -7.372 -19.249  18.215  1.00 10.00      A   
ATOM   1239  HZ3 LYS A 130      -8.875 -19.395  17.460  1.00 10.00      A   
ATOM   1240  C   LYS A 130      -7.485 -19.511  10.418  1.00 10.00      A   
ATOM   1241  O   LYS A 130      -7.366 -20.390   9.563  1.00 10.00      A   
ATOM   1242  N   ASN A 131      -8.129 -18.368  10.210  1.00 10.00      A   
ATOM   1243  HN  ASN A 131      -8.184 -17.715  10.941  1.00 10.00      A   
ATOM   1244  CA  ASN A 131      -8.762 -18.048   8.939  1.00 10.00      A   
ATOM   1245  CB  ASN A 131     -10.161 -17.474   9.182  1.00 10.00      A   
ATOM   1246  CG  ASN A 131     -11.257 -18.515   9.086  1.00 10.00      A   
ATOM   1247  OD1 ASN A 131     -11.542 -19.228  10.051  1.00 10.00      A   
ATOM   1248  ND2 ASN A 131     -11.889 -18.600   7.927  1.00 10.00      A   
ATOM   1249 HD21 ASN A 131     -11.617 -17.991   7.205  1.00 10.00      A   
ATOM   1250 HD22 ASN A 131     -12.606 -19.261   7.835  1.00 10.00      A   
ATOM   1251  C   ASN A 131      -7.925 -17.038   8.164  1.00 10.00      A   
ATOM   1252  O   ASN A 131      -8.393 -16.446   7.193  1.00 10.00      A   
ATOM   1253  N   PHE A 132      -6.682 -16.855   8.597  1.00 10.00      A   
ATOM   1254  HN  PHE A 132      -6.365 -17.373   9.365  1.00 10.00      A   
ATOM   1255  CA  PHE A 132      -5.771 -15.912   7.959  1.00 10.00      A   
ATOM   1256  CB  PHE A 132      -4.430 -15.889   8.692  1.00 10.00      A   
ATOM   1257  CG  PHE A 132      -3.583 -14.700   8.349  1.00 10.00      A   
ATOM   1258  CD1 PHE A 132      -4.084 -13.419   8.496  1.00 10.00      A   
ATOM   1259  CD2 PHE A 132      -2.293 -14.862   7.880  1.00 10.00      A   
ATOM   1260  CE1 PHE A 132      -3.313 -12.321   8.183  1.00 10.00      A   
ATOM   1261  CE2 PHE A 132      -1.514 -13.768   7.564  1.00 10.00      A   
ATOM   1262  CZ  PHE A 132      -2.027 -12.496   7.717  1.00 10.00      A   
ATOM   1263  C   PHE A 132      -5.567 -16.253   6.484  1.00 10.00      A   
ATOM   1264  O   PHE A 132      -5.262 -17.396   6.139  1.00 10.00      A   
ATOM   1265  N   LYS A 133      -5.740 -15.255   5.625  1.00 10.00      A   
ATOM   1266  HN  LYS A 133      -5.978 -14.365   5.970  1.00 10.00      A   
ATOM   1267  CA  LYS A 133      -5.600 -15.444   4.188  1.00 10.00      A   
ATOM   1268  CB  LYS A 133      -6.958 -15.295   3.499  1.00 10.00      A   
ATOM   1269  CG  LYS A 133      -7.841 -16.529   3.504  1.00 10.00      A   
ATOM   1270  CD  LYS A 133      -9.181 -16.208   2.863  1.00 10.00      A   
ATOM   1271  CE  LYS A 133     -10.064 -17.436   2.731  1.00 10.00      A   
ATOM   1272  NZ  LYS A 133     -11.500 -17.095   2.894  1.00 10.00      A   
ATOM   1273  HZ1 LYS A 133     -12.096 -17.870   2.541  1.00 10.00      A   
ATOM   1274  HZ2 LYS A 133     -11.727 -16.227   2.368  1.00 10.00      A   
ATOM   1275  HZ3 LYS A 133     -11.716 -16.939   3.906  1.00 10.00      A   
ATOM   1276  C   LYS A 133      -4.648 -14.432   3.560  1.00 10.00      A   
ATOM   1277  O   LYS A 133      -3.696 -14.805   2.876  1.00 10.00      A   
ATOM   1278  N   VAL A 134      -4.913 -13.150   3.780  1.00 10.00      A   
ATOM   1279  HN  VAL A 134      -5.663 -12.904   4.364  1.00 10.00      A   
ATOM   1280  CA  VAL A 134      -4.103 -12.101   3.176  1.00 10.00      A   
ATOM   1281  CB  VAL A 134      -4.966 -11.188   2.278  1.00 10.00      A   
ATOM   1282  CG1 VAL A 134      -4.102 -10.200   1.512  1.00 10.00      A   
ATOM   1283  CG2 VAL A 134      -5.812 -12.012   1.322  1.00 10.00      A   
ATOM   1284  C   VAL A 134      -3.385 -11.229   4.199  1.00 10.00      A   
ATOM   1285  O   VAL A 134      -3.988 -10.753   5.163  1.00 10.00      A   
ATOM   1286  N   LEU A 135      -2.094 -11.017   3.963  1.00 10.00      A   
ATOM   1287  HN  LEU A 135      -1.677 -11.451   3.184  1.00 10.00      A   
ATOM   1288  CA  LEU A 135      -1.270 -10.176   4.814  1.00 10.00      A   
ATOM   1289  CB  LEU A 135      -0.188 -11.003   5.510  1.00 10.00      A   
ATOM   1290  CG  LEU A 135       0.717 -10.247   6.488  1.00 10.00      A   
ATOM   1291  CD1 LEU A 135      -0.113  -9.504   7.524  1.00 10.00      A   
ATOM   1292  CD2 LEU A 135       1.686 -11.202   7.167  1.00 10.00      A   
ATOM   1293  C   LEU A 135      -0.620  -9.088   3.968  1.00 10.00      A   
ATOM   1294  O   LEU A 135       0.259  -9.368   3.152  1.00 10.00      A   
ATOM   1295  N   VAL A 136      -1.066  -7.858   4.152  1.00 10.00      A   
ATOM   1296  HN  VAL A 136      -1.775  -7.694   4.815  1.00 10.00      A   
ATOM   1297  CA  VAL A 136      -0.525  -6.734   3.404  1.00 10.00      A   
ATOM   1298  CB  VAL A 136      -1.601  -6.055   2.527  1.00 10.00      A   
ATOM   1299  CG1 VAL A 136      -1.039  -4.837   1.808  1.00 10.00      A   
ATOM   1300  CG2 VAL A 136      -2.171  -7.041   1.521  1.00 10.00      A   
ATOM   1301  C   VAL A 136       0.088  -5.707   4.346  1.00 10.00      A   
ATOM   1302  O   VAL A 136      -0.610  -5.090   5.157  1.00 10.00      A   
ATOM   1303  N   LEU A 137       1.397  -5.549   4.246  1.00 10.00      A   
ATOM   1304  HN  LEU A 137       1.897  -6.095   3.593  1.00 10.00      A   
ATOM   1305  CA  LEU A 137       2.124  -4.596   5.063  1.00 10.00      A   
ATOM   1306  CB  LEU A 137       3.072  -5.315   6.026  1.00 10.00      A   
ATOM   1307  CG  LEU A 137       2.417  -6.240   7.054  1.00 10.00      A   
ATOM   1308  CD1 LEU A 137       3.467  -6.882   7.946  1.00 10.00      A   
ATOM   1309  CD2 LEU A 137       1.401  -5.476   7.888  1.00 10.00      A   
ATOM   1310  C   LEU A 137       2.904  -3.648   4.166  1.00 10.00      A   
ATOM   1311  O   LEU A 137       3.987  -3.978   3.682  1.00 10.00      A   
ATOM   1312  N   SER A 138       2.340  -2.481   3.930  1.00 10.00      A   
ATOM   1313  HN  SER A 138       1.467  -2.280   4.339  1.00 10.00      A   
ATOM   1314  CA  SER A 138       2.969  -1.486   3.086  1.00 10.00      A   
ATOM   1315  CB  SER A 138       1.911  -0.818   2.204  1.00 10.00      A   
ATOM   1316  OG  SER A 138       0.919  -1.753   1.816  1.00 10.00      A   
ATOM   1317  HG  SER A 138       1.341  -2.560   1.500  1.00 10.00      A   
ATOM   1318  C   SER A 138       3.696  -0.439   3.924  1.00 10.00      A   
ATOM   1319  O   SER A 138       3.107   0.158   4.824  1.00 10.00      A   
ATOM   1320  N   SER A 139       4.977  -0.247   3.637  1.00 10.00      A   
ATOM   1321  HN  SER A 139       5.384  -0.782   2.918  1.00 10.00      A   
ATOM   1322  CA  SER A 139       5.804   0.733   4.342  1.00 10.00      A   
ATOM   1323  CB  SER A 139       5.361   2.157   3.983  1.00 10.00      A   
ATOM   1324  OG  SER A 139       5.034   2.252   2.605  1.00 10.00      A   
ATOM   1325  HG  SER A 139       5.760   2.668   2.130  1.00 10.00      A   
ATOM   1326  C   SER A 139       5.787   0.519   5.859  1.00 10.00      A   
ATOM   1327  O   SER A 139       5.676   1.469   6.635  1.00 10.00      A   
ATOM   1328  N   CYS A 140       5.904  -0.732   6.274  1.00 10.00      A   
ATOM   1329  HN  CYS A 140       6.007  -1.453   5.609  1.00 10.00      A   
ATOM   1330  CA  CYS A 140       5.896  -1.068   7.687  1.00 10.00      A   
ATOM   1331  CB  CYS A 140       4.954  -2.246   7.935  1.00 10.00      A   
ATOM   1332  SG  CYS A 140       3.248  -1.931   7.427  1.00 10.00      A   
ATOM   1333  HG  CYS A 140       3.282  -1.140   6.364  1.00 10.00      A   
ATOM   1334  C   CYS A 140       7.302  -1.382   8.185  1.00 10.00      A   
ATOM   1335  O   CYS A 140       8.194  -1.689   7.394  1.00 10.00      A   
ATOM   1336  N   GLU A 141       7.496  -1.286   9.490  1.00 10.00      A   
ATOM   1337  HN  GLU A 141       6.748  -1.017  10.066  1.00 10.00      A   
ATOM   1338  CA  GLU A 141       8.793  -1.560  10.097  1.00 10.00      A   
ATOM   1339  CB  GLU A 141       9.599  -0.257  10.206  1.00 10.00      A   
ATOM   1340  CG  GLU A 141       9.071   0.703  11.263  1.00 10.00      A   
ATOM   1341  CD  GLU A 141       9.422   2.147  10.988  1.00 10.00      A   
ATOM   1342  OE1 GLU A 141      10.324   2.690  11.666  1.00 10.00      A   
ATOM   1343  OE2 GLU A 141       8.779   2.757  10.111  1.00 10.00      A   
ATOM   1344  C   GLU A 141       8.603  -2.163  11.487  1.00 10.00      A   
ATOM   1345  O   GLU A 141       7.489  -2.170  12.018  1.00 10.00      A   
ATOM   1346  N   GLY A 142       9.685  -2.675  12.065  1.00 10.00      A   
ATOM   1347  HN  GLY A 142      10.537  -2.671  11.580  1.00 10.00      A   
ATOM   1348  CA  GLY A 142       9.620  -3.244  13.396  1.00 10.00      A   
ATOM   1349  C   GLY A 142       9.607  -4.759  13.411  1.00 10.00      A   
ATOM   1350  O   GLY A 142       9.607  -5.371  14.479  1.00 10.00      A   
ATOM   1351  N   PHE A 143       9.594  -5.373  12.239  1.00 10.00      A   
ATOM   1352  HN  PHE A 143       9.603  -4.843  11.417  1.00 10.00      A   
ATOM   1353  CA  PHE A 143       9.581  -6.829  12.155  1.00 10.00      A   
ATOM   1354  CB  PHE A 143       8.289  -7.364  11.525  1.00 10.00      A   
ATOM   1355  CG  PHE A 143       8.032  -6.940  10.103  1.00 10.00      A   
ATOM   1356  CD1 PHE A 143       8.027  -7.875   9.083  1.00 10.00      A   
ATOM   1357  CD2 PHE A 143       7.776  -5.612   9.787  1.00 10.00      A   
ATOM   1358  CE1 PHE A 143       7.774  -7.498   7.777  1.00 10.00      A   
ATOM   1359  CE2 PHE A 143       7.524  -5.227   8.483  1.00 10.00      A   
ATOM   1360  CZ  PHE A 143       7.523  -6.172   7.477  1.00 10.00      A   
ATOM   1361  C   PHE A 143      10.804  -7.375  11.433  1.00 10.00      A   
ATOM   1362  O   PHE A 143      11.455  -6.671  10.651  1.00 10.00      A   
ATOM   1363  N   SER A 144      11.106  -8.635  11.702  1.00 10.00      A   
ATOM   1364  HN  SER A 144      10.534  -9.148  12.322  1.00 10.00      A   
ATOM   1365  CA  SER A 144      12.239  -9.298  11.092  1.00 10.00      A   
ATOM   1366  CB  SER A 144      13.322  -9.552  12.144  1.00 10.00      A   
ATOM   1367  OG  SER A 144      12.837 -10.377  13.189  1.00 10.00      A   
ATOM   1368  HG  SER A 144      12.054  -9.958  13.596  1.00 10.00      A   
ATOM   1369  C   SER A 144      11.776 -10.608  10.465  1.00 10.00      A   
ATOM   1370  O   SER A 144      10.579 -10.807  10.239  1.00 10.00      A   
ATOM   1371  N   THR A 145      12.715 -11.497  10.183  1.00 10.00      A   
ATOM   1372  HN  THR A 145      13.653 -11.280  10.361  1.00 10.00      A   
ATOM   1373  CA  THR A 145      12.384 -12.777   9.593  1.00 10.00      A   
ATOM   1374  CB  THR A 145      13.595 -13.371   8.855  1.00 10.00      A   
ATOM   1375  OG1 THR A 145      14.786 -13.119   9.615  1.00 10.00      A   
ATOM   1376  HG1 THR A 145      14.694 -13.515  10.488  1.00 10.00      A   
ATOM   1377  CG2 THR A 145      13.736 -12.732   7.484  1.00 10.00      A   
ATOM   1378  C   THR A 145      11.877 -13.759  10.647  1.00 10.00      A   
ATOM   1379  O   THR A 145      11.415 -14.852  10.317  1.00 10.00      A   
ATOM   1380  N   ASP A 146      11.940 -13.349  11.915  1.00 10.00      A   
ATOM   1381  HN  ASP A 146      12.280 -12.448  12.112  1.00 10.00      A   
ATOM   1382  CA  ASP A 146      11.492 -14.194  13.018  1.00 10.00      A   
ATOM   1383  CB  ASP A 146      11.889 -13.587  14.365  1.00 10.00      A   
ATOM   1384  CG  ASP A 146      11.752 -14.570  15.512  1.00 10.00      A   
ATOM   1385  OD1 ASP A 146      12.547 -15.537  15.565  1.00 10.00      A   
ATOM   1386  OD2 ASP A 146      10.865 -14.377  16.373  1.00 10.00      A   
ATOM   1387  C   ASP A 146       9.982 -14.393  12.955  1.00 10.00      A   
ATOM   1388  O   ASP A 146       9.493 -15.526  12.901  1.00 10.00      A   
ATOM   1389  N   GLY A 147       9.247 -13.287  12.936  1.00 10.00      A   
ATOM   1390  HN  GLY A 147       9.690 -12.403  12.982  1.00 10.00      A   
ATOM   1391  CA  GLY A 147       7.803 -13.357  12.863  1.00 10.00      A   
ATOM   1392  C   GLY A 147       7.333 -13.910  11.535  1.00 10.00      A   
ATOM   1393  O   GLY A 147       6.318 -14.607  11.467  1.00 10.00      A   
ATOM   1394  N   LEU A 148       8.080 -13.603  10.477  1.00 10.00      A   
ATOM   1395  HN  LEU A 148       8.871 -13.038  10.604  1.00 10.00      A   
ATOM   1396  CA  LEU A 148       7.749 -14.076   9.138  1.00 10.00      A   
ATOM   1397  CB  LEU A 148       8.715 -13.493   8.103  1.00 10.00      A   
ATOM   1398  CG  LEU A 148       8.605 -11.989   7.839  1.00 10.00      A   
ATOM   1399  CD1 LEU A 148       9.639 -11.552   6.816  1.00 10.00      A   
ATOM   1400  CD2 LEU A 148       7.204 -11.619   7.375  1.00 10.00      A   
ATOM   1401  C   LEU A 148       7.785 -15.600   9.081  1.00 10.00      A   
ATOM   1402  O   LEU A 148       6.924 -16.227   8.456  1.00 10.00      A   
ATOM   1403  N   ALA A 149       8.777 -16.186   9.748  1.00 10.00      A   
ATOM   1404  HN  ALA A 149       9.425 -15.623  10.228  1.00 10.00      A   
ATOM   1405  CA  ALA A 149       8.935 -17.636   9.789  1.00 10.00      A   
ATOM   1406  CB  ALA A 149      10.240 -18.015  10.472  1.00 10.00      A   
ATOM   1407  C   ALA A 149       7.758 -18.283  10.502  1.00 10.00      A   
ATOM   1408  O   ALA A 149       7.178 -19.254  10.015  1.00 10.00      A   
ATOM   1409  N   ALA A 150       7.395 -17.719  11.650  1.00 10.00      A   
ATOM   1410  HN  ALA A 150       7.898 -16.941  11.979  1.00 10.00      A   
ATOM   1411  CA  ALA A 150       6.280 -18.231  12.437  1.00 10.00      A   
ATOM   1412  CB  ALA A 150       6.163 -17.468  13.747  1.00 10.00      A   
ATOM   1413  C   ALA A 150       4.978 -18.170  11.640  1.00 10.00      A   
ATOM   1414  O   ALA A 150       4.130 -19.060  11.737  1.00 10.00      A   
ATOM   1415  N   ILE A 151       4.835 -17.121  10.840  1.00 10.00      A   
ATOM   1416  HN  ILE A 151       5.541 -16.442  10.813  1.00 10.00      A   
ATOM   1417  CA  ILE A 151       3.653 -16.950  10.008  1.00 10.00      A   
ATOM   1418  CB  ILE A 151       3.640 -15.562   9.316  1.00 10.00      A   
ATOM   1419  CG1 ILE A 151       3.266 -14.450  10.303  1.00 10.00      A   
ATOM   1420  CG2 ILE A 151       2.693 -15.550   8.122  1.00 10.00      A   
ATOM   1421  CD1 ILE A 151       1.789 -14.393  10.643  1.00 10.00      A   
ATOM   1422  C   ILE A 151       3.601 -18.045   8.946  1.00 10.00      A   
ATOM   1423  O   ILE A 151       2.579 -18.710   8.775  1.00 10.00      A   
ATOM   1424  N   ALA A 152       4.726 -18.252   8.273  1.00 10.00      A   
ATOM   1425  HN  ALA A 152       5.520 -17.721   8.505  1.00 10.00      A   
ATOM   1426  CA  ALA A 152       4.833 -19.242   7.208  1.00 10.00      A   
ATOM   1427  CB  ALA A 152       6.204 -19.148   6.554  1.00 10.00      A   
ATOM   1428  C   ALA A 152       4.583 -20.668   7.695  1.00 10.00      A   
ATOM   1429  O   ALA A 152       3.956 -21.468   7.003  1.00 10.00      A   
ATOM   1430  N   ALA A 153       5.061 -20.982   8.886  1.00 10.00      A   
ATOM   1431  HN  ALA A 153       5.537 -20.299   9.407  1.00 10.00      A   
ATOM   1432  CA  ALA A 153       4.911 -22.321   9.435  1.00 10.00      A   
ATOM   1433  CB  ALA A 153       6.002 -22.601  10.455  1.00 10.00      A   
ATOM   1434  C   ALA A 153       3.533 -22.578  10.045  1.00 10.00      A   
ATOM   1435  O   ALA A 153       3.223 -23.713  10.412  1.00 10.00      A   
ATOM   1436  N   THR A 154       2.698 -21.546  10.142  1.00 10.00      A   
ATOM   1437  HN  THR A 154       2.977 -20.667   9.816  1.00 10.00      A   
ATOM   1438  CA  THR A 154       1.377 -21.710  10.745  1.00 10.00      A   
ATOM   1439  CB  THR A 154       1.239 -20.871  12.028  1.00 10.00      A   
ATOM   1440  OG1 THR A 154       2.467 -20.926  12.765  1.00 10.00      A   
ATOM   1441  HG1 THR A 154       3.079 -20.258  12.419  1.00 10.00      A   
ATOM   1442  CG2 THR A 154       0.110 -21.403  12.899  1.00 10.00      A   
ATOM   1443  C   THR A 154       0.223 -21.379   9.789  1.00 10.00      A   
ATOM   1444  O   THR A 154      -0.853 -21.979   9.880  1.00 10.00      A   
ATOM   1445  N   CYS A 155       0.433 -20.423   8.895  1.00 10.00      A   
ATOM   1446  HN  CYS A 155       1.305 -19.974   8.864  1.00 10.00      A   
ATOM   1447  CA  CYS A 155      -0.606 -20.026   7.954  1.00 10.00      A   
ATOM   1448  CB  CYS A 155      -0.323 -18.645   7.369  1.00 10.00      A   
ATOM   1449  SG  CYS A 155      -0.200 -17.344   8.617  1.00 10.00      A   
ATOM   1450  HG  CYS A 155       1.040 -17.353   9.089  1.00 10.00      A   
ATOM   1451  C   CYS A 155      -0.805 -21.060   6.851  1.00 10.00      A   
ATOM   1452  O   CYS A 155      -0.045 -21.130   5.884  1.00 10.00      A   
ATOM   1453  N   ARG A 156      -1.839 -21.866   7.015  1.00 10.00      A   
ATOM   1454  HN  ARG A 156      -2.404 -21.755   7.811  1.00 10.00      A   
ATOM   1455  CA  ARG A 156      -2.163 -22.909   6.058  1.00 10.00      A   
ATOM   1456  CB  ARG A 156      -2.667 -24.151   6.793  1.00 10.00      A   
ATOM   1457  CG  ARG A 156      -3.637 -23.843   7.925  1.00 10.00      A   
ATOM   1458  CD  ARG A 156      -3.925 -25.075   8.766  1.00 10.00      A   
ATOM   1459  NE  ARG A 156      -4.806 -26.016   8.076  1.00 10.00      A   
ATOM   1460  HE  ARG A 156      -5.387 -25.652   7.370  1.00 10.00      A   
ATOM   1461  CZ  ARG A 156      -4.862 -27.317   8.350  1.00 10.00      A   
ATOM   1462  NH1 ARG A 156      -4.083 -27.835   9.291  1.00 10.00      A   
ATOM   1463 HH11 ARG A 156      -3.430 -27.222   9.824  1.00 10.00      A   
ATOM   1464 HH12 ARG A 156      -4.120 -28.859   9.505  1.00 10.00      A   
ATOM   1465  NH2 ARG A 156      -5.710 -28.099   7.695  1.00 10.00      A   
ATOM   1466 HH21 ARG A 156      -6.342 -27.698   6.969  1.00 10.00      A   
ATOM   1467 HH22 ARG A 156      -5.750 -29.120   7.906  1.00 10.00      A   
ATOM   1468  C   ARG A 156      -3.211 -22.422   5.062  1.00 10.00      A   
ATOM   1469  O   ARG A 156      -3.372 -22.987   3.981  1.00 10.00      A   
ATOM   1470  N   ASN A 157      -3.919 -21.370   5.430  1.00 10.00      A   
ATOM   1471  HN  ASN A 157      -3.746 -20.959   6.304  1.00 10.00      A   
ATOM   1472  CA  ASN A 157      -4.953 -20.809   4.571  1.00 10.00      A   
ATOM   1473  CB  ASN A 157      -6.227 -20.546   5.377  1.00 10.00      A   
ATOM   1474  CG  ASN A 157      -7.455 -21.202   4.776  1.00 10.00      A   
ATOM   1475  OD1 ASN A 157      -7.592 -21.314   3.558  1.00 10.00      A   
ATOM   1476  ND2 ASN A 157      -8.363 -21.646   5.628  1.00 10.00      A   
ATOM   1477 HD21 ASN A 157      -8.196 -21.529   6.588  1.00 10.00      A   
ATOM   1478 HD22 ASN A 157      -9.163 -22.072   5.263  1.00 10.00      A   
ATOM   1479  C   ASN A 157      -4.459 -19.524   3.913  1.00 10.00      A   
ATOM   1480  O   ASN A 157      -5.217 -18.820   3.244  1.00 10.00      A   
ATOM   1481  N   LEU A 158      -3.178 -19.232   4.114  1.00 10.00      A   
ATOM   1482  HN  LEU A 158      -2.638 -19.832   4.664  1.00 10.00      A   
ATOM   1483  CA  LEU A 158      -2.553 -18.040   3.544  1.00 10.00      A   
ATOM   1484  CB  LEU A 158      -1.100 -17.925   4.020  1.00 10.00      A   
ATOM   1485  CG  LEU A 158      -0.285 -16.750   3.470  1.00 10.00      A   
ATOM   1486  CD1 LEU A 158      -0.680 -15.447   4.148  1.00 10.00      A   
ATOM   1487  CD2 LEU A 158       1.205 -17.010   3.629  1.00 10.00      A   
ATOM   1488  C   LEU A 158      -2.605 -18.077   2.021  1.00 10.00      A   
ATOM   1489  O   LEU A 158      -2.397 -19.127   1.412  1.00 10.00      A   
ATOM   1490  N   LYS A 159      -2.865 -16.929   1.415  1.00 10.00      A   
ATOM   1491  HN  LYS A 159      -2.994 -16.120   1.961  1.00 10.00      A   
ATOM   1492  CA  LYS A 159      -2.958 -16.830  -0.033  1.00 10.00      A   
ATOM   1493  CB  LYS A 159      -4.407 -16.590  -0.451  1.00 10.00      A   
ATOM   1494  CG  LYS A 159      -5.291 -17.821  -0.402  1.00 10.00      A   
ATOM   1495  CD  LYS A 159      -6.692 -17.496  -0.882  1.00 10.00      A   
ATOM   1496  CE  LYS A 159      -6.671 -16.952  -2.301  1.00 10.00      A   
ATOM   1497  NZ  LYS A 159      -7.959 -16.318  -2.668  1.00 10.00      A   
ATOM   1498  HZ1 LYS A 159      -8.294 -15.707  -1.891  1.00 10.00      A   
ATOM   1499  HZ2 LYS A 159      -8.672 -17.046  -2.856  1.00 10.00      A   
ATOM   1500  HZ3 LYS A 159      -7.841 -15.738  -3.522  1.00 10.00      A   
ATOM   1501  C   LYS A 159      -2.095 -15.703  -0.584  1.00 10.00      A   
ATOM   1502  O   LYS A 159      -1.356 -15.892  -1.557  1.00 10.00      A   
ATOM   1503  N   GLU A 160      -2.185 -14.534   0.036  1.00 10.00      A   
ATOM   1504  HN  GLU A 160      -2.757 -14.452   0.829  1.00 10.00      A   
ATOM   1505  CA  GLU A 160      -1.444 -13.370  -0.433  1.00 10.00      A   
ATOM   1506  CB  GLU A 160      -2.411 -12.340  -1.016  1.00 10.00      A   
ATOM   1507  CG  GLU A 160      -3.302 -12.884  -2.123  1.00 10.00      A   
ATOM   1508  CD  GLU A 160      -4.460 -11.966  -2.448  1.00 10.00      A   
ATOM   1509  OE1 GLU A 160      -5.620 -12.353  -2.193  1.00 10.00      A   
ATOM   1510  OE2 GLU A 160      -4.220 -10.853  -2.960  1.00 10.00      A   
ATOM   1511  C   GLU A 160      -0.598 -12.723   0.660  1.00 10.00      A   
ATOM   1512  O   GLU A 160      -1.072 -12.468   1.769  1.00 10.00      A   
ATOM   1513  N   LEU A 161       0.654 -12.447   0.327  1.00 10.00      A   
ATOM   1514  HN  LEU A 161       0.970 -12.678  -0.576  1.00 10.00      A   
ATOM   1515  CA  LEU A 161       1.576 -11.804   1.250  1.00 10.00      A   
ATOM   1516  CB  LEU A 161       2.604 -12.804   1.792  1.00 10.00      A   
ATOM   1517  CG  LEU A 161       3.801 -12.211   2.546  1.00 10.00      A   
ATOM   1518  CD1 LEU A 161       3.340 -11.421   3.759  1.00 10.00      A   
ATOM   1519  CD2 LEU A 161       4.771 -13.307   2.959  1.00 10.00      A   
ATOM   1520  C   LEU A 161       2.279 -10.645   0.556  1.00 10.00      A   
ATOM   1521  O   LEU A 161       3.091 -10.854  -0.348  1.00 10.00      A   
ATOM   1522  N   ASP A 162       1.950  -9.426   0.968  1.00 10.00      A   
ATOM   1523  HN  ASP A 162       1.292  -9.327   1.696  1.00 10.00      A   
ATOM   1524  CA  ASP A 162       2.546  -8.228   0.384  1.00 10.00      A   
ATOM   1525  CB  ASP A 162       1.475  -7.349  -0.272  1.00 10.00      A   
ATOM   1526  CG  ASP A 162       2.044  -6.063  -0.853  1.00 10.00      A   
ATOM   1527  OD1 ASP A 162       2.963  -6.143  -1.697  1.00 10.00      A   
ATOM   1528  OD2 ASP A 162       1.569  -4.969  -0.476  1.00 10.00      A   
ATOM   1529  C   ASP A 162       3.300  -7.434   1.441  1.00 10.00      A   
ATOM   1530  O   ASP A 162       2.748  -7.096   2.486  1.00 10.00      A   
ATOM   1531  N   LEU A 163       4.567  -7.165   1.177  1.00 10.00      A   
ATOM   1532  HN  LEU A 163       4.952  -7.476   0.331  1.00 10.00      A   
ATOM   1533  CA  LEU A 163       5.407  -6.419   2.101  1.00 10.00      A   
ATOM   1534  CB  LEU A 163       6.427  -7.359   2.757  1.00 10.00      A   
ATOM   1535  CG  LEU A 163       5.868  -8.567   3.514  1.00 10.00      A   
ATOM   1536  CD1 LEU A 163       6.980  -9.555   3.830  1.00 10.00      A   
ATOM   1537  CD2 LEU A 163       5.166  -8.128   4.788  1.00 10.00      A   
ATOM   1538  C   LEU A 163       6.138  -5.315   1.346  1.00 10.00      A   
ATOM   1539  O   LEU A 163       7.345  -5.138   1.500  1.00 10.00      A   
ATOM   1540  N   ARG A 164       5.400  -4.581   0.525  1.00 10.00      A   
ATOM   1541  HN  ARG A 164       4.440  -4.768   0.449  1.00 10.00      A   
ATOM   1542  CA  ARG A 164       5.976  -3.510  -0.278  1.00 10.00      A   
ATOM   1543  CB  ARG A 164       5.006  -3.069  -1.380  1.00 10.00      A   
ATOM   1544  CG  ARG A 164       3.759  -2.349  -0.894  1.00 10.00      A   
ATOM   1545  CD  ARG A 164       2.667  -2.397  -1.950  1.00 10.00      A   
ATOM   1546  NE  ARG A 164       1.667  -1.341  -1.782  1.00 10.00      A   
ATOM   1547  HE  ARG A 164       1.940  -0.425  -2.021  1.00 10.00      A   
ATOM   1548  CZ  ARG A 164       0.430  -1.549  -1.324  1.00 10.00      A   
ATOM   1549  NH1 ARG A 164       0.039  -2.776  -0.974  1.00 10.00      A   
ATOM   1550 HH11 ARG A 164       0.707  -3.591  -1.052  1.00 10.00      A   
ATOM   1551 HH12 ARG A 164      -0.927  -2.941  -0.617  1.00 10.00      A   
ATOM   1552  NH2 ARG A 164      -0.419  -0.528  -1.226  1.00 10.00      A   
ATOM   1553 HH21 ARG A 164      -1.386  -0.679  -0.864  1.00 10.00      A   
ATOM   1554 HH22 ARG A 164      -0.118   0.430  -1.511  1.00 10.00      A   
ATOM   1555  C   ARG A 164       6.445  -2.315   0.551  1.00 10.00      A   
ATOM   1556  O   ARG A 164       5.765  -1.880   1.485  1.00 10.00      A   
ATOM   1557  N   GLU A 165       7.630  -1.813   0.195  1.00 10.00      A   
ATOM   1558  HN  GLU A 165       8.116  -2.246  -0.542  1.00 10.00      A   
ATOM   1559  CA  GLU A 165       8.246  -0.653   0.841  1.00 10.00      A   
ATOM   1560  CB  GLU A 165       7.489   0.636   0.499  1.00 10.00      A   
ATOM   1561  CG  GLU A 165       7.824   1.218  -0.868  1.00 10.00      A   
ATOM   1562  CD  GLU A 165       7.304   0.383  -2.024  1.00 10.00      A   
ATOM   1563  OE1 GLU A 165       6.157   0.616  -2.462  1.00 10.00      A   
ATOM   1564  OE2 GLU A 165       8.044  -0.499  -2.512  1.00 10.00      A   
ATOM   1565  C   GLU A 165       8.399  -0.810   2.354  1.00 10.00      A   
ATOM   1566  O   GLU A 165       8.456   0.180   3.086  1.00 10.00      A   
ATOM   1567  N   SER A 166       8.490  -2.044   2.820  1.00 10.00      A   
ATOM   1568  HN  SER A 166       8.472  -2.798   2.194  1.00 10.00      A   
ATOM   1569  CA  SER A 166       8.630  -2.299   4.244  1.00 10.00      A   
ATOM   1570  CB  SER A 166       7.687  -3.419   4.680  1.00 10.00      A   
ATOM   1571  OG  SER A 166       6.341  -2.972   4.658  1.00 10.00      A   
ATOM   1572  HG  SER A 166       5.827  -3.524   4.053  1.00 10.00      A   
ATOM   1573  C   SER A 166      10.071  -2.625   4.619  1.00 10.00      A   
ATOM   1574  O   SER A 166      10.796  -3.256   3.852  1.00 10.00      A   
ATOM   1575  N   ASP A 167      10.484  -2.182   5.799  1.00 10.00      A   
ATOM   1576  HN  ASP A 167       9.856  -1.690   6.375  1.00 10.00      A   
ATOM   1577  CA  ASP A 167      11.840  -2.431   6.271  1.00 10.00      A   
ATOM   1578  CB  ASP A 167      12.416  -1.209   6.991  1.00 10.00      A   
ATOM   1579  CG  ASP A 167      13.904  -1.343   7.251  1.00 10.00      A   
ATOM   1580  OD1 ASP A 167      14.679  -1.384   6.269  1.00 10.00      A   
ATOM   1581  OD2 ASP A 167      14.305  -1.403   8.433  1.00 10.00      A   
ATOM   1582  C   ASP A 167      11.870  -3.643   7.186  1.00 10.00      A   
ATOM   1583  O   ASP A 167      11.487  -3.566   8.354  1.00 10.00      A   
ATOM   1584  N   VAL A 168      12.302  -4.767   6.645  1.00 10.00      A   
ATOM   1585  HN  VAL A 168      12.586  -4.767   5.703  1.00 10.00      A   
ATOM   1586  CA  VAL A 168      12.379  -6.000   7.405  1.00 10.00      A   
ATOM   1587  CB  VAL A 168      11.878  -7.201   6.572  1.00 10.00      A   
ATOM   1588  CG1 VAL A 168      11.619  -8.407   7.460  1.00 10.00      A   
ATOM   1589  CG2 VAL A 168      10.635  -6.835   5.776  1.00 10.00      A   
ATOM   1590  C   VAL A 168      13.817  -6.266   7.818  1.00 10.00      A   
ATOM   1591  O   VAL A 168      14.735  -6.112   7.011  1.00 10.00      A   
ATOM   1592  N   ASP A 169      14.007  -6.642   9.075  1.00 10.00      A   
ATOM   1593  HN  ASP A 169      13.233  -6.711   9.679  1.00 10.00      A   
ATOM   1594  CA  ASP A 169      15.335  -6.948   9.585  1.00 10.00      A   
ATOM   1595  CB  ASP A 169      15.374  -6.891  11.114  1.00 10.00      A   
ATOM   1596  CG  ASP A 169      15.273  -5.479  11.656  1.00 10.00      A   
ATOM   1597  OD1 ASP A 169      16.187  -4.670  11.400  1.00 10.00      A   
ATOM   1598  OD2 ASP A 169      14.275  -5.169  12.341  1.00 10.00      A   
ATOM   1599  C   ASP A 169      15.777  -8.315   9.083  1.00 10.00      A   
ATOM   1600  O   ASP A 169      15.315  -9.352   9.567  1.00 10.00      A   
ATOM   1601  N   ASP A 170      16.647  -8.294   8.085  1.00 10.00      A   
ATOM   1602  HN  ASP A 170      16.948  -7.425   7.742  1.00 10.00      A   
ATOM   1603  CA  ASP A 170      17.162  -9.509   7.468  1.00 10.00      A   
ATOM   1604  CB  ASP A 170      17.938  -9.173   6.189  1.00 10.00      A   
ATOM   1605  CG  ASP A 170      17.132  -8.366   5.193  1.00 10.00      A   
ATOM   1606  OD1 ASP A 170      16.267  -8.953   4.508  1.00 10.00      A   
ATOM   1607  OD2 ASP A 170      17.376  -7.144   5.082  1.00 10.00      A   
ATOM   1608  C   ASP A 170      18.063 -10.292   8.411  1.00 10.00      A   
ATOM   1609  O   ASP A 170      19.188  -9.882   8.693  1.00 10.00      A   
ATOM   1610  N   VAL A 171      17.561 -11.417   8.901  1.00 10.00      A   
ATOM   1611  HN  VAL A 171      16.645 -11.674   8.666  1.00 10.00      A   
ATOM   1612  CA  VAL A 171      18.334 -12.270   9.797  1.00 10.00      A   
ATOM   1613  CB  VAL A 171      17.596 -12.526  11.133  1.00 10.00      A   
ATOM   1614  CG1 VAL A 171      18.440 -13.396  12.058  1.00 10.00      A   
ATOM   1615  CG2 VAL A 171      17.238 -11.215  11.819  1.00 10.00      A   
ATOM   1616  C   VAL A 171      18.640 -13.605   9.119  1.00 10.00      A   
ATOM   1617  O   VAL A 171      19.799 -14.015   9.015  1.00 10.00      A   
ATOM   1618  N   SER A 172      17.594 -14.269   8.638  1.00 10.00      A   
ATOM   1619  HN  SER A 172      16.697 -13.885   8.737  1.00 10.00      A   
ATOM   1620  CA  SER A 172      17.740 -15.551   7.970  1.00 10.00      A   
ATOM   1621  CB  SER A 172      17.621 -16.693   8.988  1.00 10.00      A   
ATOM   1622  OG  SER A 172      17.704 -17.955   8.350  1.00 10.00      A   
ATOM   1623  HG  SER A 172      17.626 -18.656   9.012  1.00 10.00      A   
ATOM   1624  C   SER A 172      16.687 -15.706   6.877  1.00 10.00      A   
ATOM   1625  O   SER A 172      15.543 -15.291   7.044  1.00 10.00      A   
ATOM   1626  N   GLY A 173      17.079 -16.308   5.764  1.00 10.00      A   
ATOM   1627  HN  GLY A 173      18.003 -16.634   5.693  1.00 10.00      A   
ATOM   1628  CA  GLY A 173      16.162 -16.511   4.658  1.00 10.00      A   
ATOM   1629  C   GLY A 173      15.574 -17.907   4.673  1.00 10.00      A   
ATOM   1630  O   GLY A 173      15.007 -18.371   3.678  1.00 10.00      A   
ATOM   1631  N   HIS A 174      15.707 -18.574   5.811  1.00 10.00      A   
ATOM   1632  HN  HIS A 174      16.172 -18.145   6.561  1.00 10.00      A   
ATOM   1633  CA  HIS A 174      15.198 -19.927   5.974  1.00 10.00      A   
ATOM   1634  CB  HIS A 174      16.022 -20.675   7.028  1.00 10.00      A   
ATOM   1635  CG  HIS A 174      16.063 -22.162   6.836  1.00 10.00      A   
ATOM   1636  ND1 HIS A 174      16.558 -22.720   5.681  1.00 10.00      A   
ATOM   1637  CD2 HIS A 174      15.672 -23.150   7.679  1.00 10.00      A   
ATOM   1638  CE1 HIS A 174      16.462 -24.028   5.843  1.00 10.00      A   
ATOM   1639  NE2 HIS A 174      15.931 -24.332   7.033  1.00 10.00      A   
ATOM   1640  HE2 HIS A 174      15.757 -25.236   7.380  1.00 10.00      A   
ATOM   1641  C   HIS A 174      13.723 -19.921   6.370  1.00 10.00      A   
ATOM   1642  O   HIS A 174      13.115 -20.973   6.534  1.00 10.00      A   
ATOM   1643  N   TRP A 175      13.150 -18.728   6.513  1.00 10.00      A   
ATOM   1644  HN  TRP A 175      13.686 -17.922   6.370  1.00 10.00      A   
ATOM   1645  CA  TRP A 175      11.744 -18.590   6.888  1.00 10.00      A   
ATOM   1646  CB  TRP A 175      11.391 -17.125   7.190  1.00 10.00      A   
ATOM   1647  CG  TRP A 175      11.312 -16.238   5.980  1.00 10.00      A   
ATOM   1648  CD1 TRP A 175      12.344 -15.580   5.376  1.00 10.00      A   
ATOM   1649  CD2 TRP A 175      10.134 -15.902   5.235  1.00 10.00      A   
ATOM   1650  NE1 TRP A 175      11.883 -14.866   4.298  1.00 10.00      A   
ATOM   1651  HE1 TRP A 175      12.437 -14.313   3.701  1.00 10.00      A   
ATOM   1652  CE2 TRP A 175      10.530 -15.046   4.191  1.00 10.00      A   
ATOM   1653  CE3 TRP A 175       8.782 -16.248   5.349  1.00 10.00      A   
ATOM   1654  CZ2 TRP A 175       9.627 -14.530   3.266  1.00 10.00      A   
ATOM   1655  CZ3 TRP A 175       7.887 -15.735   4.430  1.00 10.00      A   
ATOM   1656  CH2 TRP A 175       8.313 -14.885   3.402  1.00 10.00      A   
ATOM   1657  C   TRP A 175      10.818 -19.159   5.813  1.00 10.00      A   
ATOM   1658  O   TRP A 175       9.717 -19.629   6.107  1.00 10.00      A   
ATOM   1659  N   LEU A 176      11.282 -19.131   4.567  1.00 10.00      A   
ATOM   1660  HN  LEU A 176      12.177 -18.766   4.402  1.00 10.00      A   
ATOM   1661  CA  LEU A 176      10.504 -19.633   3.446  1.00 10.00      A   
ATOM   1662  CB  LEU A 176      11.131 -19.180   2.122  1.00 10.00      A   
ATOM   1663  CG  LEU A 176      10.257 -19.315   0.874  1.00 10.00      A   
ATOM   1664  CD1 LEU A 176       9.188 -18.233   0.847  1.00 10.00      A   
ATOM   1665  CD2 LEU A 176      11.110 -19.259  -0.381  1.00 10.00      A   
ATOM   1666  C   LEU A 176      10.422 -21.155   3.490  1.00 10.00      A   
ATOM   1667  O   LEU A 176       9.483 -21.755   2.968  1.00 10.00      A   
ATOM   1668  N   SER A 177      11.396 -21.774   4.145  1.00 10.00      A   
ATOM   1669  HN  SER A 177      12.099 -21.244   4.580  1.00 10.00      A   
ATOM   1670  CA  SER A 177      11.450 -23.224   4.250  1.00 10.00      A   
ATOM   1671  CB  SER A 177      12.872 -23.661   4.609  1.00 10.00      A   
ATOM   1672  OG  SER A 177      13.829 -22.734   4.112  1.00 10.00      A   
ATOM   1673  HG  SER A 177      14.639 -22.799   4.634  1.00 10.00      A   
ATOM   1674  C   SER A 177      10.464 -23.742   5.292  1.00 10.00      A   
ATOM   1675  O   SER A 177      10.317 -24.952   5.470  1.00 10.00      A   
ATOM   1676  N   HIS A 178       9.785 -22.824   5.974  1.00 10.00      A   
ATOM   1677  HN  HIS A 178       9.937 -21.874   5.778  1.00 10.00      A   
ATOM   1678  CA  HIS A 178       8.820 -23.188   7.006  1.00 10.00      A   
ATOM   1679  CB  HIS A 178       8.660 -22.063   8.030  1.00 10.00      A   
ATOM   1680  CG  HIS A 178       9.763 -21.992   9.038  1.00 10.00      A   
ATOM   1681  ND1 HIS A 178       9.572 -22.383  10.341  1.00 10.00      A   
ATOM   1682  CD2 HIS A 178      11.045 -21.571   8.885  1.00 10.00      A   
ATOM   1683  CE1 HIS A 178      10.728 -22.196  10.948  1.00 10.00      A   
ATOM   1684  NE2 HIS A 178      11.646 -21.708  10.110  1.00 10.00      A   
ATOM   1685  HE2 HIS A 178      12.585 -21.497  10.326  1.00 10.00      A   
ATOM   1686  C   HIS A 178       7.467 -23.561   6.409  1.00 10.00      A   
ATOM   1687  O   HIS A 178       6.636 -24.170   7.080  1.00 10.00      A   
ATOM   1688  N   PHE A 179       7.256 -23.204   5.146  1.00 10.00      A   
ATOM   1689  HN  PHE A 179       7.966 -22.738   4.656  1.00 10.00      A   
ATOM   1690  CA  PHE A 179       6.000 -23.507   4.467  1.00 10.00      A   
ATOM   1691  CB  PHE A 179       5.926 -22.786   3.115  1.00 10.00      A   
ATOM   1692  CG  PHE A 179       5.508 -21.345   3.203  1.00 10.00      A   
ATOM   1693  CD1 PHE A 179       6.395 -20.326   2.895  1.00 10.00      A   
ATOM   1694  CD2 PHE A 179       4.224 -21.008   3.589  1.00 10.00      A   
ATOM   1695  CE1 PHE A 179       6.006 -19.001   2.970  1.00 10.00      A   
ATOM   1696  CE2 PHE A 179       3.827 -19.687   3.668  1.00 10.00      A   
ATOM   1697  CZ  PHE A 179       4.719 -18.681   3.357  1.00 10.00      A   
ATOM   1698  C   PHE A 179       5.853 -25.013   4.260  1.00 10.00      A   
ATOM   1699  O   PHE A 179       6.622 -25.617   3.510  1.00 10.00      A   
ATOM   1700  N   PRO A 180       4.855 -25.629   4.912  1.00 10.00      A   
ATOM   1701  CA  PRO A 180       4.612 -27.074   4.821  1.00 10.00      A   
ATOM   1702  CB  PRO A 180       3.395 -27.300   5.731  1.00 10.00      A   
ATOM   1703  CG  PRO A 180       2.762 -25.960   5.872  1.00 10.00      A   
ATOM   1704  CD  PRO A 180       3.875 -24.959   5.782  1.00 10.00      A   
ATOM   1705  C   PRO A 180       4.296 -27.520   3.397  1.00 10.00      A   
ATOM   1706  O   PRO A 180       3.742 -26.758   2.607  1.00 10.00      A   
ATOM   1707  N   ASP A 181       4.639 -28.762   3.084  1.00 10.00      A   
ATOM   1708  HN  ASP A 181       5.053 -29.326   3.773  1.00 10.00      A   
ATOM   1709  CA  ASP A 181       4.412 -29.325   1.748  1.00 10.00      A   
ATOM   1710  CB  ASP A 181       5.001 -30.737   1.654  1.00 10.00      A   
ATOM   1711  CG  ASP A 181       5.761 -30.995   0.365  1.00 10.00      A   
ATOM   1712  OD1 ASP A 181       6.997 -31.190   0.434  1.00 10.00      A   
ATOM   1713  OD2 ASP A 181       5.139 -31.026  -0.715  1.00 10.00      A   
ATOM   1714  C   ASP A 181       2.925 -29.369   1.414  1.00 10.00      A   
ATOM   1715  O   ASP A 181       2.536 -29.372   0.245  1.00 10.00      A   
ATOM   1716  N   THR A 182       2.096 -29.382   2.451  1.00 10.00      A   
ATOM   1717  HN  THR A 182       2.463 -29.379   3.357  1.00 10.00      A   
ATOM   1718  CA  THR A 182       0.655 -29.416   2.289  1.00 10.00      A   
ATOM   1719  CB  THR A 182      -0.006 -29.908   3.591  1.00 10.00      A   
ATOM   1720  OG1 THR A 182       0.775 -29.459   4.708  1.00 10.00      A   
ATOM   1721  HG1 THR A 182       0.183 -29.223   5.433  1.00 10.00      A   
ATOM   1722  CG2 THR A 182      -0.089 -31.429   3.616  1.00 10.00      A   
ATOM   1723  C   THR A 182       0.107 -28.030   1.938  1.00 10.00      A   
ATOM   1724  O   THR A 182      -1.093 -27.864   1.710  1.00 10.00      A   
ATOM   1725  N   TYR A 183       0.989 -27.034   1.914  1.00 10.00      A   
ATOM   1726  HN  TYR A 183       1.935 -27.227   2.103  1.00 10.00      A   
ATOM   1727  CA  TYR A 183       0.593 -25.669   1.600  1.00 10.00      A   
ATOM   1728  CB  TYR A 183       1.446 -24.663   2.386  1.00 10.00      A   
ATOM   1729  CG  TYR A 183       1.167 -23.220   2.035  1.00 10.00      A   
ATOM   1730  CD1 TYR A 183       0.060 -22.560   2.552  1.00 10.00      A   
ATOM   1731  CD2 TYR A 183       2.008 -22.520   1.181  1.00 10.00      A   
ATOM   1732  CE1 TYR A 183      -0.202 -21.244   2.225  1.00 10.00      A   
ATOM   1733  CE2 TYR A 183       1.755 -21.206   0.851  1.00 10.00      A   
ATOM   1734  CZ  TYR A 183       0.649 -20.573   1.371  1.00 10.00      A   
ATOM   1735  OH  TYR A 183       0.397 -19.265   1.035  1.00 10.00      A   
ATOM   1736  HH  TYR A 183      -0.538 -19.071   1.178  1.00 10.00      A   
ATOM   1737  C   TYR A 183       0.695 -25.400   0.101  1.00 10.00      A   
ATOM   1738  O   TYR A 183       1.794 -25.331  -0.459  1.00 10.00      A   
ATOM   1739  N   THR A 184      -0.449 -25.247  -0.539  1.00 10.00      A   
ATOM   1740  HN  THR A 184      -1.290 -25.329  -0.042  1.00 10.00      A   
ATOM   1741  CA  THR A 184      -0.493 -24.982  -1.967  1.00 10.00      A   
ATOM   1742  CB  THR A 184      -0.904 -26.255  -2.734  1.00 10.00      A   
ATOM   1743  OG1 THR A 184      -1.908 -26.962  -1.982  1.00 10.00      A   
ATOM   1744  HG1 THR A 184      -2.741 -26.476  -2.019  1.00 10.00      A   
ATOM   1745  CG2 THR A 184       0.298 -27.170  -2.952  1.00 10.00      A   
ATOM   1746  C   THR A 184      -1.485 -23.863  -2.280  1.00 10.00      A   
ATOM   1747  O   THR A 184      -1.969 -23.736  -3.406  1.00 10.00      A   
ATOM   1748  N   SER A 185      -1.787 -23.049  -1.280  1.00 10.00      A   
ATOM   1749  HN  SER A 185      -1.378 -23.193  -0.402  1.00 10.00      A   
ATOM   1750  CA  SER A 185      -2.730 -21.956  -1.451  1.00 10.00      A   
ATOM   1751  CB  SER A 185      -3.583 -21.830  -0.192  1.00 10.00      A   
ATOM   1752  OG  SER A 185      -2.894 -22.362   0.930  1.00 10.00      A   
ATOM   1753  HG  SER A 185      -2.772 -21.662   1.583  1.00 10.00      A   
ATOM   1754  C   SER A 185      -2.029 -20.634  -1.770  1.00 10.00      A   
ATOM   1755  O   SER A 185      -2.610 -19.561  -1.628  1.00 10.00      A   
ATOM   1756  N   LEU A 186      -0.784 -20.719  -2.211  1.00 10.00      A   
ATOM   1757  HN  LEU A 186      -0.377 -21.602  -2.319  1.00 10.00      A   
ATOM   1758  CA  LEU A 186      -0.011 -19.530  -2.552  1.00 10.00      A   
ATOM   1759  CB  LEU A 186       1.476 -19.866  -2.678  1.00 10.00      A   
ATOM   1760  CG  LEU A 186       2.432 -18.677  -2.825  1.00 10.00      A   
ATOM   1761  CD1 LEU A 186       2.409 -17.808  -1.574  1.00 10.00      A   
ATOM   1762  CD2 LEU A 186       3.846 -19.163  -3.118  1.00 10.00      A   
ATOM   1763  C   LEU A 186      -0.525 -18.912  -3.848  1.00 10.00      A   
ATOM   1764  O   LEU A 186      -0.499 -19.549  -4.902  1.00 10.00      A   
ATOM   1765  N   VAL A 187      -1.002 -17.676  -3.758  1.00 10.00      A   
ATOM   1766  HN  VAL A 187      -0.996 -17.225  -2.886  1.00 10.00      A   
ATOM   1767  CA  VAL A 187      -1.535 -16.971  -4.919  1.00 10.00      A   
ATOM   1768  CB  VAL A 187      -3.013 -16.561  -4.704  1.00 10.00      A   
ATOM   1769  CG1 VAL A 187      -3.546 -15.772  -5.895  1.00 10.00      A   
ATOM   1770  CG2 VAL A 187      -3.877 -17.788  -4.450  1.00 10.00      A   
ATOM   1771  C   VAL A 187      -0.706 -15.730  -5.250  1.00 10.00      A   
ATOM   1772  O   VAL A 187      -0.352 -15.497  -6.410  1.00 10.00      A   
ATOM   1773  N   SER A 188      -0.395 -14.942  -4.231  1.00 10.00      A   
ATOM   1774  HN  SER A 188      -0.685 -15.190  -3.324  1.00 10.00      A   
ATOM   1775  CA  SER A 188       0.372 -13.719  -4.419  1.00 10.00      A   
ATOM   1776  CB  SER A 188      -0.565 -12.510  -4.359  1.00 10.00      A   
ATOM   1777  OG  SER A 188       0.106 -11.314  -4.704  1.00 10.00      A   
ATOM   1778  HG  SER A 188      -0.547 -10.625  -4.888  1.00 10.00      A   
ATOM   1779  C   SER A 188       1.463 -13.595  -3.359  1.00 10.00      A   
ATOM   1780  O   SER A 188       1.187 -13.670  -2.161  1.00 10.00      A   
ATOM   1781  N   LEU A 189       2.693 -13.393  -3.802  1.00 10.00      A   
ATOM   1782  HN  LEU A 189       2.848 -13.318  -4.771  1.00 10.00      A   
ATOM   1783  CA  LEU A 189       3.821 -13.269  -2.890  1.00 10.00      A   
ATOM   1784  CB  LEU A 189       4.583 -14.597  -2.812  1.00 10.00      A   
ATOM   1785  CG  LEU A 189       5.673 -14.696  -1.743  1.00 10.00      A   
ATOM   1786  CD1 LEU A 189       5.058 -14.818  -0.357  1.00 10.00      A   
ATOM   1787  CD2 LEU A 189       6.596 -15.871  -2.026  1.00 10.00      A   
ATOM   1788  C   LEU A 189       4.768 -12.152  -3.316  1.00 10.00      A   
ATOM   1789  O   LEU A 189       5.369 -12.204  -4.392  1.00 10.00      A   
ATOM   1790  N   ASN A 190       4.893 -11.141  -2.465  1.00 10.00      A   
ATOM   1791  HN  ASN A 190       4.368 -11.150  -1.632  1.00 10.00      A   
ATOM   1792  CA  ASN A 190       5.780 -10.014  -2.731  1.00 10.00      A   
ATOM   1793  CB  ASN A 190       5.009  -8.691  -2.796  1.00 10.00      A   
ATOM   1794  CG  ASN A 190       5.918  -7.494  -3.022  1.00 10.00      A   
ATOM   1795  OD1 ASN A 190       7.025  -7.626  -3.545  1.00 10.00      A   
ATOM   1796  ND2 ASN A 190       5.455  -6.316  -2.641  1.00 10.00      A   
ATOM   1797 HD21 ASN A 190       4.549  -6.276  -2.239  1.00 10.00      A   
ATOM   1798 HD22 ASN A 190       6.025  -5.530  -2.777  1.00 10.00      A   
ATOM   1799  C   ASN A 190       6.879  -9.936  -1.676  1.00 10.00      A   
ATOM   1800  O   ASN A 190       6.645  -9.496  -0.545  1.00 10.00      A   
ATOM   1801  N   ILE A 191       8.074 -10.372  -2.056  1.00 10.00      A   
ATOM   1802  HN  ILE A 191       8.192 -10.704  -2.978  1.00 10.00      A   
ATOM   1803  CA  ILE A 191       9.222 -10.366  -1.157  1.00 10.00      A   
ATOM   1804  CB  ILE A 191       9.659 -11.797  -0.775  1.00 10.00      A   
ATOM   1805  CG1 ILE A 191       9.813 -12.672  -2.025  1.00 10.00      A   
ATOM   1806  CG2 ILE A 191       8.655 -12.410   0.188  1.00 10.00      A   
ATOM   1807  CD1 ILE A 191      10.428 -14.027  -1.751  1.00 10.00      A   
ATOM   1808  C   ILE A 191      10.396  -9.618  -1.784  1.00 10.00      A   
ATOM   1809  O   ILE A 191      11.549 -10.024  -1.653  1.00 10.00      A   
ATOM   1810  N   SER A 192      10.089  -8.510  -2.446  1.00 10.00      A   
ATOM   1811  HN  SER A 192       9.153  -8.222  -2.484  1.00 10.00      A   
ATOM   1812  CA  SER A 192      11.106  -7.702  -3.106  1.00 10.00      A   
ATOM   1813  CB  SER A 192      10.462  -6.829  -4.187  1.00 10.00      A   
ATOM   1814  OG  SER A 192       9.343  -6.127  -3.675  1.00 10.00      A   
ATOM   1815  HG  SER A 192       8.531  -6.562  -3.961  1.00 10.00      A   
ATOM   1816  C   SER A 192      11.881  -6.842  -2.106  1.00 10.00      A   
ATOM   1817  O   SER A 192      13.079  -6.590  -2.278  1.00 10.00      A   
ATOM   1818  N   CYS A 193      11.203  -6.406  -1.053  1.00 10.00      A   
ATOM   1819  HN  CYS A 193      10.256  -6.651  -0.956  1.00 10.00      A   
ATOM   1820  CA  CYS A 193      11.828  -5.578  -0.033  1.00 10.00      A   
ATOM   1821  CB  CYS A 193      10.813  -4.614   0.580  1.00 10.00      A   
ATOM   1822  SG  CYS A 193      10.253  -3.318  -0.547  1.00 10.00      A   
ATOM   1823  HG  CYS A 193      11.287  -2.526  -0.793  1.00 10.00      A   
ATOM   1824  C   CYS A 193      12.492  -6.432   1.043  1.00 10.00      A   
ATOM   1825  O   CYS A 193      12.202  -6.299   2.231  1.00 10.00      A   
ATOM   1826  N   LEU A 194      13.384  -7.309   0.608  1.00 10.00      A   
ATOM   1827  HN  LEU A 194      13.559  -7.364  -0.354  1.00 10.00      A   
ATOM   1828  CA  LEU A 194      14.115  -8.187   1.504  1.00 10.00      A   
ATOM   1829  CB  LEU A 194      13.415  -9.548   1.598  1.00 10.00      A   
ATOM   1830  CG  LEU A 194      12.212  -9.644   2.539  1.00 10.00      A   
ATOM   1831  CD1 LEU A 194      11.483 -10.961   2.328  1.00 10.00      A   
ATOM   1832  CD2 LEU A 194      12.658  -9.517   3.987  1.00 10.00      A   
ATOM   1833  C   LEU A 194      15.530  -8.389   0.975  1.00 10.00      A   
ATOM   1834  O   LEU A 194      15.729  -8.587  -0.225  1.00 10.00      A   
ATOM   1835  N   ALA A 195      16.508  -8.326   1.857  1.00 10.00      A   
ATOM   1836  HN  ALA A 195      16.294  -8.137   2.802  1.00 10.00      A   
ATOM   1837  CA  ALA A 195      17.897  -8.525   1.467  1.00 10.00      A   
ATOM   1838  CB  ALA A 195      18.795  -7.509   2.147  1.00 10.00      A   
ATOM   1839  C   ALA A 195      18.324  -9.939   1.822  1.00 10.00      A   
ATOM   1840  O   ALA A 195      19.367 -10.423   1.385  1.00 10.00      A   
ATOM   1841  N   SER A 196      17.494 -10.592   2.613  1.00 10.00      A   
ATOM   1842  HN  SER A 196      16.679 -10.137   2.917  1.00 10.00      A   
ATOM   1843  CA  SER A 196      17.740 -11.950   3.048  1.00 10.00      A   
ATOM   1844  CB  SER A 196      16.788 -12.302   4.193  1.00 10.00      A   
ATOM   1845  OG  SER A 196      15.620 -11.493   4.145  1.00 10.00      A   
ATOM   1846  HG  SER A 196      15.849 -10.574   4.378  1.00 10.00      A   
ATOM   1847  C   SER A 196      17.563 -12.917   1.885  1.00 10.00      A   
ATOM   1848  O   SER A 196      16.482 -13.012   1.302  1.00 10.00      A   
ATOM   1849  N   GLU A 197      18.637 -13.603   1.536  1.00 10.00      A   
ATOM   1850  HN  GLU A 197      19.476 -13.456   2.024  1.00 10.00      A   
ATOM   1851  CA  GLU A 197      18.624 -14.559   0.444  1.00 10.00      A   
ATOM   1852  CB  GLU A 197      20.053 -14.772  -0.062  1.00 10.00      A   
ATOM   1853  CG  GLU A 197      20.202 -15.836  -1.133  1.00 10.00      A   
ATOM   1854  CD  GLU A 197      21.581 -16.459  -1.119  1.00 10.00      A   
ATOM   1855  OE1 GLU A 197      22.053 -16.829  -0.022  1.00 10.00      A   
ATOM   1856  OE2 GLU A 197      22.197 -16.587  -2.198  1.00 10.00      A   
ATOM   1857  C   GLU A 197      18.020 -15.884   0.895  1.00 10.00      A   
ATOM   1858  O   GLU A 197      18.556 -16.556   1.780  1.00 10.00      A   
ATOM   1859  N   VAL A 198      16.896 -16.243   0.299  1.00 10.00      A   
ATOM   1860  HN  VAL A 198      16.508 -15.653  -0.383  1.00 10.00      A   
ATOM   1861  CA  VAL A 198      16.222 -17.488   0.626  1.00 10.00      A   
ATOM   1862  CB  VAL A 198      14.706 -17.417   0.333  1.00 10.00      A   
ATOM   1863  CG1 VAL A 198      14.047 -16.346   1.187  1.00 10.00      A   
ATOM   1864  CG2 VAL A 198      14.444 -17.167  -1.144  1.00 10.00      A   
ATOM   1865  C   VAL A 198      16.836 -18.642  -0.160  1.00 10.00      A   
ATOM   1866  O   VAL A 198      17.626 -18.424  -1.081  1.00 10.00      A   
ATOM   1867  N   SER A 199      16.483 -19.862   0.210  1.00 10.00      A   
ATOM   1868  HN  SER A 199      15.862 -19.978   0.959  1.00 10.00      A   
ATOM   1869  CA  SER A 199      16.993 -21.035  -0.474  1.00 10.00      A   
ATOM   1870  CB  SER A 199      16.926 -22.255   0.446  1.00 10.00      A   
ATOM   1871  OG  SER A 199      17.652 -22.009   1.641  1.00 10.00      A   
ATOM   1872  HG  SER A 199      18.430 -21.470   1.435  1.00 10.00      A   
ATOM   1873  C   SER A 199      16.220 -21.275  -1.767  1.00 10.00      A   
ATOM   1874  O   SER A 199      15.004 -21.469  -1.745  1.00 10.00      A   
ATOM   1875  N   PHE A 200      16.935 -21.253  -2.889  1.00 10.00      A   
ATOM   1876  HN  PHE A 200      17.901 -21.093  -2.832  1.00 10.00      A   
ATOM   1877  CA  PHE A 200      16.327 -21.452  -4.202  1.00 10.00      A   
ATOM   1878  CB  PHE A 200      17.365 -21.288  -5.315  1.00 10.00      A   
ATOM   1879  CG  PHE A 200      16.759 -21.197  -6.689  1.00 10.00      A   
ATOM   1880  CD1 PHE A 200      16.156 -20.026  -7.115  1.00 10.00      A   
ATOM   1881  CD2 PHE A 200      16.787 -22.283  -7.550  1.00 10.00      A   
ATOM   1882  CE1 PHE A 200      15.593 -19.939  -8.374  1.00 10.00      A   
ATOM   1883  CE2 PHE A 200      16.225 -22.202  -8.810  1.00 10.00      A   
ATOM   1884  CZ  PHE A 200      15.627 -21.029  -9.224  1.00 10.00      A   
ATOM   1885  C   PHE A 200      15.640 -22.808  -4.315  1.00 10.00      A   
ATOM   1886  O   PHE A 200      14.633 -22.944  -5.011  1.00 10.00      A   
ATOM   1887  N   SER A 201      16.177 -23.802  -3.618  1.00 10.00      A   
ATOM   1888  HN  SER A 201      16.976 -23.631  -3.077  1.00 10.00      A   
ATOM   1889  CA  SER A 201      15.611 -25.142  -3.640  1.00 10.00      A   
ATOM   1890  CB  SER A 201      16.443 -26.061  -2.752  1.00 10.00      A   
ATOM   1891  OG  SER A 201      16.914 -25.362  -1.608  1.00 10.00      A   
ATOM   1892  HG  SER A 201      17.871 -25.244  -1.680  1.00 10.00      A   
ATOM   1893  C   SER A 201      14.158 -25.127  -3.173  1.00 10.00      A   
ATOM   1894  O   SER A 201      13.274 -25.693  -3.822  1.00 10.00      A   
ATOM   1895  N   ALA A 202      13.918 -24.469  -2.047  1.00 10.00      A   
ATOM   1896  HN  ALA A 202      14.666 -24.047  -1.572  1.00 10.00      A   
ATOM   1897  CA  ALA A 202      12.575 -24.365  -1.498  1.00 10.00      A   
ATOM   1898  CB  ALA A 202      12.626 -23.864  -0.062  1.00 10.00      A   
ATOM   1899  C   ALA A 202      11.732 -23.431  -2.353  1.00 10.00      A   
ATOM   1900  O   ALA A 202      10.546 -23.669  -2.567  1.00 10.00      A   
ATOM   1901  N   LEU A 203      12.371 -22.381  -2.852  1.00 10.00      A   
ATOM   1902  HN  LEU A 203      13.324 -22.269  -2.654  1.00 10.00      A   
ATOM   1903  CA  LEU A 203      11.705 -21.393  -3.690  1.00 10.00      A   
ATOM   1904  CB  LEU A 203      12.690 -20.288  -4.092  1.00 10.00      A   
ATOM   1905  CG  LEU A 203      12.113 -19.108  -4.879  1.00 10.00      A   
ATOM   1906  CD1 LEU A 203      11.023 -18.406  -4.080  1.00 10.00      A   
ATOM   1907  CD2 LEU A 203      13.215 -18.128  -5.245  1.00 10.00      A   
ATOM   1908  C   LEU A 203      11.097 -22.045  -4.932  1.00 10.00      A   
ATOM   1909  O   LEU A 203       9.937 -21.801  -5.264  1.00 10.00      A   
ATOM   1910  N   GLU A 204      11.884 -22.886  -5.602  1.00 10.00      A   
ATOM   1911  HN  GLU A 204      12.803 -23.038  -5.284  1.00 10.00      A   
ATOM   1912  CA  GLU A 204      11.426 -23.577  -6.803  1.00 10.00      A   
ATOM   1913  CB  GLU A 204      12.577 -24.350  -7.456  1.00 10.00      A   
ATOM   1914  CG  GLU A 204      12.333 -24.705  -8.915  1.00 10.00      A   
ATOM   1915  CD  GLU A 204      13.347 -25.690  -9.463  1.00 10.00      A   
ATOM   1916  OE1 GLU A 204      14.481 -25.746  -8.942  1.00 10.00      A   
ATOM   1917  OE2 GLU A 204      13.012 -26.416 -10.423  1.00 10.00      A   
ATOM   1918  C   GLU A 204      10.268 -24.518  -6.485  1.00 10.00      A   
ATOM   1919  O   GLU A 204       9.244 -24.511  -7.172  1.00 10.00      A   
ATOM   1920  N   ARG A 205      10.433 -25.313  -5.429  1.00 10.00      A   
ATOM   1921  HN  ARG A 205      11.271 -25.258  -4.920  1.00 10.00      A   
ATOM   1922  CA  ARG A 205       9.409 -26.264  -5.011  1.00 10.00      A   
ATOM   1923  CB  ARG A 205       9.870 -27.043  -3.776  1.00 10.00      A   
ATOM   1924  CG  ARG A 205      10.817 -28.192  -4.073  1.00 10.00      A   
ATOM   1925  CD  ARG A 205      10.994 -29.091  -2.856  1.00 10.00      A   
ATOM   1926  NE  ARG A 205      12.013 -28.589  -1.927  1.00 10.00      A   
ATOM   1927  HE  ARG A 205      12.942 -28.548  -2.263  1.00 10.00      A   
ATOM   1928  CZ  ARG A 205      11.767 -28.205  -0.672  1.00 10.00      A   
ATOM   1929  NH1 ARG A 205      10.528 -28.263  -0.184  1.00 10.00      A   
ATOM   1930 HH11 ARG A 205      10.332 -27.963   0.794  1.00 10.00      A   
ATOM   1931 HH12 ARG A 205       9.744 -28.613  -0.784  1.00 10.00      A   
ATOM   1932  NH2 ARG A 205      12.764 -27.795   0.112  1.00 10.00      A   
ATOM   1933 HH21 ARG A 205      12.578 -27.491   1.093  1.00 10.00      A   
ATOM   1934 HH22 ARG A 205      13.746 -27.779  -0.252  1.00 10.00      A   
ATOM   1935  C   ARG A 205       8.094 -25.560  -4.702  1.00 10.00      A   
ATOM   1936  O   ARG A 205       7.022 -26.016  -5.104  1.00 10.00      A   
ATOM   1937  N   LEU A 206       8.187 -24.443  -3.993  1.00 10.00      A   
ATOM   1938  HN  LEU A 206       9.077 -24.127  -3.714  1.00 10.00      A   
ATOM   1939  CA  LEU A 206       7.007 -23.672  -3.609  1.00 10.00      A   
ATOM   1940  CB  LEU A 206       7.389 -22.540  -2.654  1.00 10.00      A   
ATOM   1941  CG  LEU A 206       7.138 -22.794  -1.167  1.00 10.00      A   
ATOM   1942  CD1 LEU A 206       7.977 -23.958  -0.665  1.00 10.00      A   
ATOM   1943  CD2 LEU A 206       7.420 -21.539  -0.357  1.00 10.00      A   
ATOM   1944  C   LEU A 206       6.255 -23.112  -4.813  1.00 10.00      A   
ATOM   1945  O   LEU A 206       5.027 -23.057  -4.809  1.00 10.00      A   
ATOM   1946  N   VAL A 207       6.991 -22.700  -5.834  1.00 10.00      A   
ATOM   1947  HN  VAL A 207       7.968 -22.779  -5.782  1.00 10.00      A   
ATOM   1948  CA  VAL A 207       6.385 -22.135  -7.033  1.00 10.00      A   
ATOM   1949  CB  VAL A 207       7.430 -21.406  -7.912  1.00 10.00      A   
ATOM   1950  CG1 VAL A 207       6.832 -20.987  -9.247  1.00 10.00      A   
ATOM   1951  CG2 VAL A 207       7.994 -20.193  -7.186  1.00 10.00      A   
ATOM   1952  C   VAL A 207       5.681 -23.209  -7.861  1.00 10.00      A   
ATOM   1953  O   VAL A 207       4.517 -23.061  -8.221  1.00 10.00      A   
ATOM   1954  N   THR A 208       6.391 -24.294  -8.137  1.00 10.00      A   
ATOM   1955  HN  THR A 208       7.306 -24.363  -7.795  1.00 10.00      A   
ATOM   1956  CA  THR A 208       5.862 -25.390  -8.943  1.00 10.00      A   
ATOM   1957  CB  THR A 208       6.926 -26.480  -9.140  1.00 10.00      A   
ATOM   1958  OG1 THR A 208       8.184 -25.864  -9.440  1.00 10.00      A   
ATOM   1959  HG1 THR A 208       8.839 -26.150  -8.789  1.00 10.00      A   
ATOM   1960  CG2 THR A 208       6.533 -27.412 -10.275  1.00 10.00      A   
ATOM   1961  C   THR A 208       4.601 -26.023  -8.351  1.00 10.00      A   
ATOM   1962  O   THR A 208       3.649 -26.330  -9.079  1.00 10.00      A   
ATOM   1963  N   ARG A 209       4.578 -26.202  -7.035  1.00 10.00      A   
ATOM   1964  HN  ARG A 209       5.352 -25.923  -6.498  1.00 10.00      A   
ATOM   1965  CA  ARG A 209       3.437 -26.822  -6.378  1.00 10.00      A   
ATOM   1966  CB  ARG A 209       3.824 -27.470  -5.044  1.00 10.00      A   
ATOM   1967  CG  ARG A 209       4.030 -26.506  -3.885  1.00 10.00      A   
ATOM   1968  CD  ARG A 209       4.387 -27.260  -2.614  1.00 10.00      A   
ATOM   1969  NE  ARG A 209       4.433 -26.390  -1.437  1.00 10.00      A   
ATOM   1970  HE  ARG A 209       3.740 -25.692  -1.367  1.00 10.00      A   
ATOM   1971  CZ  ARG A 209       5.337 -26.508  -0.463  1.00 10.00      A   
ATOM   1972  NH1 ARG A 209       6.267 -27.456  -0.522  1.00 10.00      A   
ATOM   1973 HH11 ARG A 209       6.298 -28.114  -1.331  1.00 10.00      A   
ATOM   1974 HH12 ARG A 209       6.974 -27.552   0.243  1.00 10.00      A   
ATOM   1975  NH2 ARG A 209       5.307 -25.680   0.573  1.00 10.00      A   
ATOM   1976 HH21 ARG A 209       4.581 -24.938   0.626  1.00 10.00      A   
ATOM   1977 HH22 ARG A 209       6.008 -25.775   1.345  1.00 10.00      A   
ATOM   1978  C   ARG A 209       2.239 -25.889  -6.221  1.00 10.00      A   
ATOM   1979  O   ARG A 209       1.169 -26.321  -5.793  1.00 10.00      A   
ATOM   1980  N   CYS A 210       2.401 -24.626  -6.580  1.00 10.00      A   
ATOM   1981  HN  CYS A 210       3.267 -24.327  -6.936  1.00 10.00      A   
ATOM   1982  CA  CYS A 210       1.309 -23.672  -6.468  1.00 10.00      A   
ATOM   1983  CB  CYS A 210       1.690 -22.528  -5.527  1.00 10.00      A   
ATOM   1984  SG  CYS A 210       2.247 -23.078  -3.898  1.00 10.00      A   
ATOM   1985  HG  CYS A 210       3.575 -23.122  -3.926  1.00 10.00      A   
ATOM   1986  C   CYS A 210       0.892 -23.141  -7.837  1.00 10.00      A   
ATOM   1987  O   CYS A 210       1.447 -22.157  -8.326  1.00 10.00      A   
ATOM   1988  N   PRO A 211      -0.103 -23.775  -8.476  1.00 10.00      A   
ATOM   1989  CA  PRO A 211      -0.586 -23.357  -9.796  1.00 10.00      A   
ATOM   1990  CB  PRO A 211      -1.420 -24.552 -10.250  1.00 10.00      A   
ATOM   1991  CG  PRO A 211      -1.925 -25.150  -8.984  1.00 10.00      A   
ATOM   1992  CD  PRO A 211      -0.833 -24.954  -7.968  1.00 10.00      A   
ATOM   1993  C   PRO A 211      -1.458 -22.109  -9.713  1.00 10.00      A   
ATOM   1994  O   PRO A 211      -1.856 -21.542 -10.731  1.00 10.00      A   
ATOM   1995  N   ASN A 212      -1.751 -21.688  -8.490  1.00 10.00      A   
ATOM   1996  HN  ASN A 212      -1.401 -22.185  -7.722  1.00 10.00      A   
ATOM   1997  CA  ASN A 212      -2.573 -20.510  -8.262  1.00 10.00      A   
ATOM   1998  CB  ASN A 212      -3.462 -20.698  -7.031  1.00 10.00      A   
ATOM   1999  CG  ASN A 212      -4.940 -20.805  -7.376  1.00 10.00      A   
ATOM   2000  OD1 ASN A 212      -5.411 -20.210  -8.346  1.00 10.00      A   
ATOM   2001  ND2 ASN A 212      -5.683 -21.559  -6.576  1.00 10.00      A   
ATOM   2002 HD21 ASN A 212      -5.245 -21.998  -5.813  1.00 10.00      A   
ATOM   2003 HD22 ASN A 212      -6.640 -21.647  -6.775  1.00 10.00      A   
ATOM   2004  C   ASN A 212      -1.703 -19.274  -8.106  1.00 10.00      A   
ATOM   2005  O   ASN A 212      -2.207 -18.172  -7.890  1.00 10.00      A   
ATOM   2006  N   LEU A 213      -0.391 -19.463  -8.214  1.00 10.00      A   
ATOM   2007  HN  LEU A 213      -0.051 -20.368  -8.375  1.00 10.00      A   
ATOM   2008  CA  LEU A 213       0.549 -18.361  -8.101  1.00 10.00      A   
ATOM   2009  CB  LEU A 213       1.974 -18.889  -7.905  1.00 10.00      A   
ATOM   2010  CG  LEU A 213       3.062 -17.838  -7.672  1.00 10.00      A   
ATOM   2011  CD1 LEU A 213       2.821 -17.095  -6.367  1.00 10.00      A   
ATOM   2012  CD2 LEU A 213       4.434 -18.489  -7.667  1.00 10.00      A   
ATOM   2013  C   LEU A 213       0.473 -17.495  -9.351  1.00 10.00      A   
ATOM   2014  O   LEU A 213       0.956 -17.883 -10.418  1.00 10.00      A   
ATOM   2015  N   LYS A 214      -0.159 -16.335  -9.220  1.00 10.00      A   
ATOM   2016  HN  LYS A 214      -0.531 -16.088  -8.343  1.00 10.00      A   
ATOM   2017  CA  LYS A 214      -0.321 -15.424 -10.341  1.00 10.00      A   
ATOM   2018  CB  LYS A 214      -1.795 -15.042 -10.512  1.00 10.00      A   
ATOM   2019  CG  LYS A 214      -2.768 -16.209 -10.396  1.00 10.00      A   
ATOM   2020  CD  LYS A 214      -2.635 -17.186 -11.557  1.00 10.00      A   
ATOM   2021  CE  LYS A 214      -3.297 -16.655 -12.819  1.00 10.00      A   
ATOM   2022  NZ  LYS A 214      -4.644 -16.093 -12.545  1.00 10.00      A   
ATOM   2023  HZ1 LYS A 214      -5.092 -16.602 -11.757  1.00 10.00      A   
ATOM   2024  HZ2 LYS A 214      -5.247 -16.185 -13.385  1.00 10.00      A   
ATOM   2025  HZ3 LYS A 214      -4.569 -15.081 -12.296  1.00 10.00      A   
ATOM   2026  C   LYS A 214       0.518 -14.167 -10.152  1.00 10.00      A   
ATOM   2027  O   LYS A 214       0.857 -13.481 -11.116  1.00 10.00      A   
ATOM   2028  N   SER A 215       0.853 -13.865  -8.910  1.00 10.00      A   
ATOM   2029  HN  SER A 215       0.567 -14.449  -8.175  1.00 10.00      A   
ATOM   2030  CA  SER A 215       1.652 -12.689  -8.613  1.00 10.00      A   
ATOM   2031  CB  SER A 215       0.810 -11.636  -7.885  1.00 10.00      A   
ATOM   2032  OG  SER A 215       1.433 -10.361  -7.916  1.00 10.00      A   
ATOM   2033  HG  SER A 215       0.887  -9.747  -8.435  1.00 10.00      A   
ATOM   2034  C   SER A 215       2.869 -13.083  -7.783  1.00 10.00      A   
ATOM   2035  O   SER A 215       2.735 -13.533  -6.645  1.00 10.00      A   
ATOM   2036  N   LEU A 216       4.056 -12.929  -8.361  1.00 10.00      A   
ATOM   2037  HN  LEU A 216       4.106 -12.558  -9.272  1.00 10.00      A   
ATOM   2038  CA  LEU A 216       5.286 -13.282  -7.672  1.00 10.00      A   
ATOM   2039  CB  LEU A 216       5.815 -14.632  -8.169  1.00 10.00      A   
ATOM   2040  CG  LEU A 216       7.079 -15.154  -7.482  1.00 10.00      A   
ATOM   2041  CD1 LEU A 216       6.790 -15.534  -6.038  1.00 10.00      A   
ATOM   2042  CD2 LEU A 216       7.660 -16.330  -8.250  1.00 10.00      A   
ATOM   2043  C   LEU A 216       6.346 -12.203  -7.855  1.00 10.00      A   
ATOM   2044  O   LEU A 216       6.806 -11.944  -8.969  1.00 10.00      A   
ATOM   2045  N   LYS A 217       6.713 -11.561  -6.760  1.00 10.00      A   
ATOM   2046  HN  LYS A 217       6.287 -11.797  -5.902  1.00 10.00      A   
ATOM   2047  CA  LYS A 217       7.730 -10.521  -6.782  1.00 10.00      A   
ATOM   2048  CB  LYS A 217       7.174  -9.196  -6.255  1.00 10.00      A   
ATOM   2049  CG  LYS A 217       6.127  -8.544  -7.147  1.00 10.00      A   
ATOM   2050  CD  LYS A 217       4.724  -8.765  -6.606  1.00 10.00      A   
ATOM   2051  CE  LYS A 217       3.712  -7.867  -7.297  1.00 10.00      A   
ATOM   2052  NZ  LYS A 217       2.353  -7.999  -6.710  1.00 10.00      A   
ATOM   2053  HZ1 LYS A 217       1.999  -8.973  -6.831  1.00 10.00      A   
ATOM   2054  HZ2 LYS A 217       1.698  -7.344  -7.179  1.00 10.00      A   
ATOM   2055  HZ3 LYS A 217       2.374  -7.776  -5.694  1.00 10.00      A   
ATOM   2056  C   LYS A 217       8.920 -10.963  -5.942  1.00 10.00      A   
ATOM   2057  O   LYS A 217       8.809 -11.106  -4.723  1.00 10.00      A   
ATOM   2058  N   LEU A 218      10.051 -11.183  -6.598  1.00 10.00      A   
ATOM   2059  HN  LEU A 218      10.080 -11.024  -7.568  1.00 10.00      A   
ATOM   2060  CA  LEU A 218      11.256 -11.635  -5.922  1.00 10.00      A   
ATOM   2061  CB  LEU A 218      12.011 -12.625  -6.812  1.00 10.00      A   
ATOM   2062  CG  LEU A 218      11.190 -13.812  -7.321  1.00 10.00      A   
ATOM   2063  CD1 LEU A 218      11.878 -14.472  -8.502  1.00 10.00      A   
ATOM   2064  CD2 LEU A 218      10.949 -14.816  -6.204  1.00 10.00      A   
ATOM   2065  C   LEU A 218      12.155 -10.463  -5.545  1.00 10.00      A   
ATOM   2066  O   LEU A 218      11.873  -9.315  -5.893  1.00 10.00      A   
ATOM   2067  N   ASN A 219      13.235 -10.761  -4.835  1.00 10.00      A   
ATOM   2068  HN  ASN A 219      13.409 -11.695  -4.597  1.00 10.00      A   
ATOM   2069  CA  ASN A 219      14.176  -9.739  -4.400  1.00 10.00      A   
ATOM   2070  CB  ASN A 219      14.448  -9.842  -2.892  1.00 10.00      A   
ATOM   2071  CG  ASN A 219      15.120 -11.141  -2.469  1.00 10.00      A   
ATOM   2072  OD1 ASN A 219      15.001 -12.171  -3.136  1.00 10.00      A   
ATOM   2073  ND2 ASN A 219      15.820 -11.105  -1.346  1.00 10.00      A   
ATOM   2074 HD21 ASN A 219      15.866 -10.249  -0.854  1.00 10.00      A   
ATOM   2075 HD22 ASN A 219      16.256 -11.930  -1.038  1.00 10.00      A   
ATOM   2076  C   ASN A 219      15.479  -9.799  -5.195  1.00 10.00      A   
ATOM   2077  O   ASN A 219      15.684 -10.706  -6.003  1.00 10.00      A   
ATOM   2078  N   ARG A 220      16.365  -8.836  -4.930  1.00 10.00      A   
ATOM   2079  HN  ARG A 220      16.143  -8.168  -4.243  1.00 10.00      A   
ATOM   2080  CA  ARG A 220      17.654  -8.722  -5.619  1.00 10.00      A   
ATOM   2081  CB  ARG A 220      18.357  -7.434  -5.178  1.00 10.00      A   
ATOM   2082  CG  ARG A 220      19.428  -6.928  -6.134  1.00 10.00      A   
ATOM   2083  CD  ARG A 220      20.363  -5.952  -5.435  1.00 10.00      A   
ATOM   2084  NE  ARG A 220      21.013  -5.020  -6.359  1.00 10.00      A   
ATOM   2085  HE  ARG A 220      21.187  -5.336  -7.283  1.00 10.00      A   
ATOM   2086  CZ  ARG A 220      21.376  -3.776  -6.022  1.00 10.00      A   
ATOM   2087  NH1 ARG A 220      21.154  -3.327  -4.795  1.00 10.00      A   
ATOM   2088 HH11 ARG A 220      21.436  -2.360  -4.529  1.00 10.00      A   
ATOM   2089 HH12 ARG A 220      20.690  -3.940  -4.090  1.00 10.00      A   
ATOM   2090  NH2 ARG A 220      21.958  -2.991  -6.914  1.00 10.00      A   
ATOM   2091 HH21 ARG A 220      22.130  -3.342  -7.891  1.00 10.00      A   
ATOM   2092 HH22 ARG A 220      22.243  -2.023  -6.658  1.00 10.00      A   
ATOM   2093  C   ARG A 220      18.565  -9.923  -5.364  1.00 10.00      A   
ATOM   2094  O   ARG A 220      19.555 -10.117  -6.069  1.00 10.00      A   
ATOM   2095  N   ALA A 221      18.220 -10.734  -4.372  1.00 10.00      A   
ATOM   2096  HN  ALA A 221      17.412 -10.540  -3.860  1.00 10.00      A   
ATOM   2097  CA  ALA A 221      19.015 -11.907  -4.035  1.00 10.00      A   
ATOM   2098  CB  ALA A 221      18.745 -12.353  -2.607  1.00 10.00      A   
ATOM   2099  C   ALA A 221      18.779 -13.054  -5.020  1.00 10.00      A   
ATOM   2100  O   ALA A 221      19.455 -14.080  -4.965  1.00 10.00      A   
ATOM   2101  N   VAL A 222      17.808 -12.880  -5.912  1.00 10.00      A   
ATOM   2102  HN  VAL A 222      17.287 -12.050  -5.896  1.00 10.00      A   
ATOM   2103  CA  VAL A 222      17.504 -13.892  -6.917  1.00 10.00      A   
ATOM   2104  CB  VAL A 222      15.992 -13.966  -7.221  1.00 10.00      A   
ATOM   2105  CG1 VAL A 222      15.695 -15.046  -8.251  1.00 10.00      A   
ATOM   2106  CG2 VAL A 222      15.208 -14.227  -5.943  1.00 10.00      A   
ATOM   2107  C   VAL A 222      18.278 -13.598  -8.199  1.00 10.00      A   
ATOM   2108  O   VAL A 222      18.148 -12.514  -8.771  1.00 10.00      A   
ATOM   2109  N   PRO A 223      19.105 -14.561  -8.647  1.00 10.00      A   
ATOM   2110  CA  PRO A 223      19.923 -14.412  -9.858  1.00 10.00      A   
ATOM   2111  CB  PRO A 223      20.848 -15.630  -9.816  1.00 10.00      A   
ATOM   2112  CG  PRO A 223      20.120 -16.640  -9.000  1.00 10.00      A   
ATOM   2113  CD  PRO A 223      19.304 -15.871  -8.000  1.00 10.00      A   
ATOM   2114  C   PRO A 223      19.090 -14.415 -11.137  1.00 10.00      A   
ATOM   2115  O   PRO A 223      17.954 -14.890 -11.154  1.00 10.00      A   
ATOM   2116  N   LEU A 224      19.677 -13.894 -12.209  1.00 10.00      A   
ATOM   2117  HN  LEU A 224      20.600 -13.570 -12.129  1.00 10.00      A   
ATOM   2118  CA  LEU A 224      19.003 -13.797 -13.499  1.00 10.00      A   
ATOM   2119  CB  LEU A 224      19.709 -12.759 -14.382  1.00 10.00      A   
ATOM   2120  CG  LEU A 224      19.053 -12.449 -15.731  1.00 10.00      A   
ATOM   2121  CD1 LEU A 224      17.708 -11.767 -15.536  1.00 10.00      A   
ATOM   2122  CD2 LEU A 224      19.969 -11.595 -16.593  1.00 10.00      A   
ATOM   2123  C   LEU A 224      18.940 -15.141 -14.220  1.00 10.00      A   
ATOM   2124  O   LEU A 224      17.923 -15.486 -14.828  1.00 10.00      A   
ATOM   2125  N   GLU A 225      20.017 -15.905 -14.141  1.00 10.00      A   
ATOM   2126  HN  GLU A 225      20.794 -15.591 -13.617  1.00 10.00      A   
ATOM   2127  CA  GLU A 225      20.080 -17.201 -14.807  1.00 10.00      A   
ATOM   2128  CB  GLU A 225      21.493 -17.794 -14.761  1.00 10.00      A   
ATOM   2129  CG  GLU A 225      22.614 -16.782 -14.571  1.00 10.00      A   
ATOM   2130  CD  GLU A 225      22.848 -16.453 -13.111  1.00 10.00      A   
ATOM   2131  OE1 GLU A 225      22.274 -15.458 -12.621  1.00 10.00      A   
ATOM   2132  OE2 GLU A 225      23.592 -17.201 -12.447  1.00 10.00      A   
ATOM   2133  C   GLU A 225      19.075 -18.183 -14.214  1.00 10.00      A   
ATOM   2134  O   GLU A 225      18.469 -18.975 -14.934  1.00 10.00      A   
ATOM   2135  N   LYS A 226      18.879 -18.109 -12.905  1.00 10.00      A   
ATOM   2136  HN  LYS A 226      19.362 -17.433 -12.388  1.00 10.00      A   
ATOM   2137  CA  LYS A 226      17.953 -19.009 -12.223  1.00 10.00      A   
ATOM   2138  CB  LYS A 226      18.349 -19.198 -10.758  1.00 10.00      A   
ATOM   2139  CG  LYS A 226      19.687 -19.898 -10.569  1.00 10.00      A   
ATOM   2140  CD  LYS A 226      19.940 -20.221  -9.104  1.00 10.00      A   
ATOM   2141  CE  LYS A 226      21.222 -21.022  -8.917  1.00 10.00      A   
ATOM   2142  NZ  LYS A 226      22.445 -20.173  -8.980  1.00 10.00      A   
ATOM   2143  HZ1 LYS A 226      22.467 -19.635  -9.870  1.00 10.00      A   
ATOM   2144  HZ2 LYS A 226      23.293 -20.772  -8.936  1.00 10.00      A   
ATOM   2145  HZ3 LYS A 226      22.464 -19.506  -8.183  1.00 10.00      A   
ATOM   2146  C   LYS A 226      16.508 -18.533 -12.345  1.00 10.00      A   
ATOM   2147  O   LYS A 226      15.573 -19.243 -11.970  1.00 10.00      A   
ATOM   2148  N   LEU A 227      16.326 -17.331 -12.879  1.00 10.00      A   
ATOM   2149  HN  LEU A 227      17.108 -16.806 -13.154  1.00 10.00      A   
ATOM   2150  CA  LEU A 227      14.990 -16.773 -13.061  1.00 10.00      A   
ATOM   2151  CB  LEU A 227      15.059 -15.290 -13.440  1.00 10.00      A   
ATOM   2152  CG  LEU A 227      15.044 -14.289 -12.280  1.00 10.00      A   
ATOM   2153  CD1 LEU A 227      15.447 -12.901 -12.758  1.00 10.00      A   
ATOM   2154  CD2 LEU A 227      13.672 -14.249 -11.626  1.00 10.00      A   
ATOM   2155  C   LEU A 227      14.228 -17.556 -14.123  1.00 10.00      A   
ATOM   2156  O   LEU A 227      13.003 -17.687 -14.056  1.00 10.00      A   
ATOM   2157  N   ALA A 228      14.971 -18.096 -15.090  1.00 10.00      A   
ATOM   2158  HN  ALA A 228      15.943 -17.965 -15.070  1.00 10.00      A   
ATOM   2159  CA  ALA A 228      14.386 -18.879 -16.171  1.00 10.00      A   
ATOM   2160  CB  ALA A 228      15.450 -19.275 -17.182  1.00 10.00      A   
ATOM   2161  C   ALA A 228      13.702 -20.117 -15.615  1.00 10.00      A   
ATOM   2162  O   ALA A 228      12.658 -20.539 -16.110  1.00 10.00      A   
ATOM   2163  N   THR A 229      14.291 -20.679 -14.567  1.00 10.00      A   
ATOM   2164  HN  THR A 229      15.111 -20.275 -14.208  1.00 10.00      A   
ATOM   2165  CA  THR A 229      13.755 -21.865 -13.931  1.00 10.00      A   
ATOM   2166  CB  THR A 229      14.706 -22.359 -12.829  1.00 10.00      A   
ATOM   2167  OG1 THR A 229      16.063 -22.103 -13.221  1.00 10.00      A   
ATOM   2168  HG1 THR A 229      16.166 -22.277 -14.166  1.00 10.00      A   
ATOM   2169  CG2 THR A 229      14.523 -23.849 -12.591  1.00 10.00      A   
ATOM   2170  C   THR A 229      12.383 -21.580 -13.326  1.00 10.00      A   
ATOM   2171  O   THR A 229      11.425 -22.307 -13.576  1.00 10.00      A   
ATOM   2172  N   LEU A 230      12.293 -20.503 -12.551  1.00 10.00      A   
ATOM   2173  HN  LEU A 230      13.094 -19.953 -12.403  1.00 10.00      A   
ATOM   2174  CA  LEU A 230      11.038 -20.123 -11.909  1.00 10.00      A   
ATOM   2175  CB  LEU A 230      11.260 -18.975 -10.923  1.00 10.00      A   
ATOM   2176  CG  LEU A 230      12.153 -19.286  -9.722  1.00 10.00      A   
ATOM   2177  CD1 LEU A 230      12.326 -18.053  -8.858  1.00 10.00      A   
ATOM   2178  CD2 LEU A 230      11.579 -20.436  -8.906  1.00 10.00      A   
ATOM   2179  C   LEU A 230       9.976 -19.754 -12.938  1.00 10.00      A   
ATOM   2180  O   LEU A 230       8.800 -20.084 -12.772  1.00 10.00      A   
ATOM   2181  N   LEU A 231      10.392 -19.072 -13.999  1.00 10.00      A   
ATOM   2182  HN  LEU A 231      11.338 -18.813 -14.061  1.00 10.00      A   
ATOM   2183  CA  LEU A 231       9.476 -18.676 -15.065  1.00 10.00      A   
ATOM   2184  CB  LEU A 231      10.205 -17.841 -16.113  1.00 10.00      A   
ATOM   2185  CG  LEU A 231      10.282 -16.339 -15.845  1.00 10.00      A   
ATOM   2186  CD1 LEU A 231      11.326 -15.689 -16.744  1.00 10.00      A   
ATOM   2187  CD2 LEU A 231       8.920 -15.697 -16.056  1.00 10.00      A   
ATOM   2188  C   LEU A 231       8.860 -19.905 -15.722  1.00 10.00      A   
ATOM   2189  O   LEU A 231       7.675 -19.917 -16.056  1.00 10.00      A   
ATOM   2190  N   GLN A 232       9.670 -20.943 -15.882  1.00 10.00      A   
ATOM   2191  HN  GLN A 232      10.608 -20.865 -15.597  1.00 10.00      A   
ATOM   2192  CA  GLN A 232       9.219 -22.191 -16.482  1.00 10.00      A   
ATOM   2193  CB  GLN A 232      10.420 -23.057 -16.866  1.00 10.00      A   
ATOM   2194  CG  GLN A 232      11.064 -22.683 -18.191  1.00 10.00      A   
ATOM   2195  CD  GLN A 232      10.167 -22.987 -19.375  1.00 10.00      A   
ATOM   2196  OE1 GLN A 232       9.332 -23.889 -19.319  1.00 10.00      A   
ATOM   2197  NE2 GLN A 232      10.340 -22.252 -20.459  1.00 10.00      A   
ATOM   2198 HE21 GLN A 232      11.036 -21.561 -20.443  1.00 10.00      A   
ATOM   2199 HE22 GLN A 232       9.766 -22.429 -21.230  1.00 10.00      A   
ATOM   2200  C   GLN A 232       8.313 -22.963 -15.529  1.00 10.00      A   
ATOM   2201  O   GLN A 232       7.540 -23.822 -15.954  1.00 10.00      A   
ATOM   2202  N   ARG A 233       8.414 -22.653 -14.242  1.00 10.00      A   
ATOM   2203  HN  ARG A 233       9.050 -21.956 -13.967  1.00 10.00      A   
ATOM   2204  CA  ARG A 233       7.610 -23.322 -13.227  1.00 10.00      A   
ATOM   2205  CB  ARG A 233       8.310 -23.284 -11.866  1.00 10.00      A   
ATOM   2206  CG  ARG A 233       9.620 -24.049 -11.803  1.00 10.00      A   
ATOM   2207  CD  ARG A 233       9.468 -25.469 -12.319  1.00 10.00      A   
ATOM   2208  NE  ARG A 233      10.507 -26.354 -11.789  1.00 10.00      A   
ATOM   2209  HE  ARG A 233      11.330 -25.933 -11.447  1.00 10.00      A   
ATOM   2210  CZ  ARG A 233      10.403 -27.679 -11.736  1.00 10.00      A   
ATOM   2211  NH1 ARG A 233       9.307 -28.277 -12.188  1.00 10.00      A   
ATOM   2212 HH11 ARG A 233       8.525 -27.707 -12.588  1.00 10.00      A   
ATOM   2213 HH12 ARG A 233       9.219 -29.313 -12.149  1.00 10.00      A   
ATOM   2214  NH2 ARG A 233      11.400 -28.395 -11.232  1.00 10.00      A   
ATOM   2215 HH21 ARG A 233      11.331 -29.436 -11.179  1.00 10.00      A   
ATOM   2216 HH22 ARG A 233      12.266 -27.911 -10.884  1.00 10.00      A   
ATOM   2217  C   ARG A 233       6.223 -22.702 -13.107  1.00 10.00      A   
ATOM   2218  O   ARG A 233       5.274 -23.365 -12.681  1.00 10.00      A   
ATOM   2219  N   ALA A 234       6.100 -21.435 -13.480  1.00 10.00      A   
ATOM   2220  HN  ALA A 234       6.882 -20.955 -13.822  1.00 10.00      A   
ATOM   2221  CA  ALA A 234       4.820 -20.748 -13.400  1.00 10.00      A   
ATOM   2222  CB  ALA A 234       4.791 -19.794 -12.219  1.00 10.00      A   
ATOM   2223  C   ALA A 234       4.491 -20.013 -14.698  1.00 10.00      A   
ATOM   2224  O   ALA A 234       4.775 -18.821 -14.841  1.00 10.00      A   
ATOM   2225  N   PRO A 235       3.888 -20.712 -15.667  1.00 10.00      A   
ATOM   2226  CA  PRO A 235       3.513 -20.116 -16.951  1.00 10.00      A   
ATOM   2227  CB  PRO A 235       3.347 -21.337 -17.854  1.00 10.00      A   
ATOM   2228  CG  PRO A 235       2.892 -22.416 -16.934  1.00 10.00      A   
ATOM   2229  CD  PRO A 235       3.534 -22.142 -15.598  1.00 10.00      A   
ATOM   2230  C   PRO A 235       2.196 -19.347 -16.851  1.00 10.00      A   
ATOM   2231  O   PRO A 235       1.765 -18.704 -17.809  1.00 10.00      A   
ATOM   2232  N   GLN A 236       1.568 -19.412 -15.681  1.00 10.00      A   
ATOM   2233  HN  GLN A 236       1.965 -19.941 -14.956  1.00 10.00      A   
ATOM   2234  CA  GLN A 236       0.298 -18.735 -15.446  1.00 10.00      A   
ATOM   2235  CB  GLN A 236      -0.654 -19.654 -14.675  1.00 10.00      A   
ATOM   2236  CG  GLN A 236      -0.319 -19.843 -13.198  1.00 10.00      A   
ATOM   2237  CD  GLN A 236       0.758 -20.881 -12.946  1.00 10.00      A   
ATOM   2238  OE1 GLN A 236       0.908 -21.840 -13.701  1.00 10.00      A   
ATOM   2239  NE2 GLN A 236       1.518 -20.695 -11.879  1.00 10.00      A   
ATOM   2240 HE21 GLN A 236       1.344 -19.908 -11.316  1.00 10.00      A   
ATOM   2241 HE22 GLN A 236       2.222 -21.352 -11.690  1.00 10.00      A   
ATOM   2242  C   GLN A 236       0.498 -17.432 -14.677  1.00 10.00      A   
ATOM   2243  O   GLN A 236      -0.457 -16.834 -14.183  1.00 10.00      A   
ATOM   2244  N   LEU A 237       1.741 -17.004 -14.576  1.00 10.00      A   
ATOM   2245  HN  LEU A 237       2.458 -17.520 -15.000  1.00 10.00      A   
ATOM   2246  CA  LEU A 237       2.067 -15.784 -13.858  1.00 10.00      A   
ATOM   2247  CB  LEU A 237       3.580 -15.671 -13.682  1.00 10.00      A   
ATOM   2248  CG  LEU A 237       4.052 -15.000 -12.392  1.00 10.00      A   
ATOM   2249  CD1 LEU A 237       3.646 -15.821 -11.179  1.00 10.00      A   
ATOM   2250  CD2 LEU A 237       5.553 -14.788 -12.420  1.00 10.00      A   
ATOM   2251  C   LEU A 237       1.522 -14.545 -14.571  1.00 10.00      A   
ATOM   2252  O   LEU A 237       1.629 -14.421 -15.791  1.00 10.00      A   
ATOM   2253  N   GLU A 238       0.938 -13.639 -13.798  1.00 10.00      A   
ATOM   2254  HN  GLU A 238       0.895 -13.797 -12.830  1.00 10.00      A   
ATOM   2255  CA  GLU A 238       0.379 -12.405 -14.336  1.00 10.00      A   
ATOM   2256  CB  GLU A 238      -1.034 -12.166 -13.795  1.00 10.00      A   
ATOM   2257  CG  GLU A 238      -2.045 -13.243 -14.153  1.00 10.00      A   
ATOM   2258  CD  GLU A 238      -3.450 -12.860 -13.747  1.00 10.00      A   
ATOM   2259  OE1 GLU A 238      -4.037 -11.973 -14.402  1.00 10.00      A   
ATOM   2260  OE2 GLU A 238      -3.977 -13.437 -12.774  1.00 10.00      A   
ATOM   2261  C   GLU A 238       1.272 -11.231 -13.962  1.00 10.00      A   
ATOM   2262  O   GLU A 238       1.520 -10.332 -14.768  1.00 10.00      A   
ATOM   2263  N   GLU A 239       1.745 -11.241 -12.725  1.00 10.00      A   
ATOM   2264  HN  GLU A 239       1.499 -11.983 -12.126  1.00 10.00      A   
ATOM   2265  CA  GLU A 239       2.622 -10.193 -12.230  1.00 10.00      A   
ATOM   2266  CB  GLU A 239       1.990  -9.467 -11.041  1.00 10.00      A   
ATOM   2267  CG  GLU A 239       0.658  -8.803 -11.353  1.00 10.00      A   
ATOM   2268  CD  GLU A 239       0.218  -7.846 -10.265  1.00 10.00      A   
ATOM   2269  OE1 GLU A 239       0.273  -8.225  -9.074  1.00 10.00      A   
ATOM   2270  OE2 GLU A 239      -0.189  -6.713 -10.594  1.00 10.00      A   
ATOM   2271  C   GLU A 239       3.960 -10.795 -11.824  1.00 10.00      A   
ATOM   2272  O   GLU A 239       4.012 -11.701 -10.991  1.00 10.00      A   
ATOM   2273  N   LEU A 240       5.035 -10.297 -12.409  1.00 10.00      A   
ATOM   2274  HN  LEU A 240       4.938  -9.560 -13.054  1.00 10.00      A   
ATOM   2275  CA  LEU A 240       6.357 -10.809 -12.110  1.00 10.00      A   
ATOM   2276  CB  LEU A 240       6.929 -11.565 -13.315  1.00 10.00      A   
ATOM   2277  CG  LEU A 240       8.417 -11.926 -13.247  1.00 10.00      A   
ATOM   2278  CD1 LEU A 240       8.676 -12.985 -12.186  1.00 10.00      A   
ATOM   2279  CD2 LEU A 240       8.926 -12.380 -14.606  1.00 10.00      A   
ATOM   2280  C   LEU A 240       7.322  -9.715 -11.676  1.00 10.00      A   
ATOM   2281  O   LEU A 240       7.467  -8.686 -12.341  1.00 10.00      A   
ATOM   2282  N   GLY A 241       7.967  -9.954 -10.549  1.00 10.00      A   
ATOM   2283  HN  GLY A 241       7.773 -10.785 -10.053  1.00 10.00      A   
ATOM   2284  CA  GLY A 241       8.946  -9.031 -10.030  1.00 10.00      A   
ATOM   2285  C   GLY A 241      10.313  -9.672 -10.076  1.00 10.00      A   
ATOM   2286  O   GLY A 241      10.621 -10.536  -9.256  1.00 10.00      A   
ATOM   2287  N   THR A 242      11.120  -9.277 -11.044  1.00 10.00      A   
ATOM   2288  HN  THR A 242      10.827  -8.566 -11.655  1.00 10.00      A   
ATOM   2289  CA  THR A 242      12.446  -9.845 -11.205  1.00 10.00      A   
ATOM   2290  CB  THR A 242      13.031  -9.511 -12.590  1.00 10.00      A   
ATOM   2291  OG1 THR A 242      12.561  -8.221 -13.011  1.00 10.00      A   
ATOM   2292  HG1 THR A 242      11.785  -8.329 -13.575  1.00 10.00      A   
ATOM   2293  CG2 THR A 242      12.627 -10.568 -13.610  1.00 10.00      A   
ATOM   2294  C   THR A 242      13.407  -9.364 -10.126  1.00 10.00      A   
ATOM   2295  O   THR A 242      13.198  -8.312  -9.512  1.00 10.00      A   
ATOM   2296  N   GLY A 243      14.457 -10.141  -9.904  1.00 10.00      A   
ATOM   2297  HN  GLY A 243      14.562 -10.966 -10.425  1.00 10.00      A   
ATOM   2298  CA  GLY A 243      15.451  -9.786  -8.913  1.00 10.00      A   
ATOM   2299  C   GLY A 243      16.673  -9.156  -9.551  1.00 10.00      A   
ATOM   2300  O   GLY A 243      16.583  -8.081 -10.148  1.00 10.00      A   
ATOM   2301  N   GLY A 244      17.808  -9.837  -9.448  1.00 10.00      A   
ATOM   2302  HN  GLY A 244      17.810 -10.708  -8.986  1.00 10.00      A   
ATOM   2303  CA  GLY A 244      19.036  -9.331 -10.024  1.00 10.00      A   
ATOM   2304  C   GLY A 244      19.074  -9.537 -11.521  1.00 10.00      A   
ATOM   2305  O   GLY A 244      19.287 -10.649 -11.995  1.00 10.00      A   
ATOM   2306  N   TYR A 245      18.869  -8.460 -12.264  1.00 10.00      A   
ATOM   2307  HN  TYR A 245      18.717  -7.595 -11.817  1.00 10.00      A   
ATOM   2308  CA  TYR A 245      18.867  -8.510 -13.717  1.00 10.00      A   
ATOM   2309  CB  TYR A 245      17.991  -7.382 -14.266  1.00 10.00      A   
ATOM   2310  CG  TYR A 245      17.214  -7.729 -15.514  1.00 10.00      A   
ATOM   2311  CD1 TYR A 245      16.043  -8.472 -15.444  1.00 10.00      A   
ATOM   2312  CD2 TYR A 245      17.642  -7.298 -16.761  1.00 10.00      A   
ATOM   2313  CE1 TYR A 245      15.321  -8.777 -16.583  1.00 10.00      A   
ATOM   2314  CE2 TYR A 245      16.930  -7.598 -17.905  1.00 10.00      A   
ATOM   2315  CZ  TYR A 245      15.771  -8.338 -17.813  1.00 10.00      A   
ATOM   2316  OH  TYR A 245      15.053  -8.632 -18.953  1.00 10.00      A   
ATOM   2317  HH  TYR A 245      15.659  -8.747 -19.699  1.00 10.00      A   
ATOM   2318  C   TYR A 245      20.290  -8.407 -14.271  1.00 10.00      A   
ATOM   2319  O   TYR A 245      20.499  -8.415 -15.481  1.00 10.00      A   
ATOM   2320  N   THR A 246      21.262  -8.312 -13.373  1.00 10.00      A   
ATOM   2321  HN  THR A 246      21.030  -8.304 -12.425  1.00 10.00      A   
ATOM   2322  CA  THR A 246      22.661  -8.221 -13.759  1.00 10.00      A   
ATOM   2323  CB  THR A 246      23.473  -7.351 -12.771  1.00 10.00      A   
ATOM   2324  OG1 THR A 246      24.876  -7.448 -13.059  1.00 10.00      A   
ATOM   2325  HG1 THR A 246      25.325  -7.865 -12.318  1.00 10.00      A   
ATOM   2326  CG2 THR A 246      23.224  -7.769 -11.327  1.00 10.00      A   
ATOM   2327  C   THR A 246      23.278  -9.616 -13.845  1.00 10.00      A   
ATOM   2328  O   THR A 246      23.239 -10.386 -12.882  1.00 10.00      A   
ATOM   2329  N   ALA A 247      23.828  -9.946 -15.001  1.00 10.00      A   
ATOM   2330  HN  ALA A 247      23.817  -9.303 -15.742  1.00 10.00      A   
ATOM   2331  CA  ALA A 247      24.446 -11.244 -15.199  1.00 10.00      A   
ATOM   2332  CB  ALA A 247      23.384 -12.312 -15.408  1.00 10.00      A   
ATOM   2333  C   ALA A 247      25.393 -11.213 -16.384  1.00 10.00      A   
ATOM   2334  O   ALA A 247      25.396 -10.256 -17.162  1.00 10.00      A   
ATOM   2335  N   GLU A 248      26.198 -12.258 -16.501  1.00 10.00      A   
ATOM   2336  HN  GLU A 248      26.156 -12.966 -15.824  1.00 10.00      A   
ATOM   2337  CA  GLU A 248      27.148 -12.381 -17.586  1.00 10.00      A   
ATOM   2338  CB  GLU A 248      28.029 -13.614 -17.362  1.00 10.00      A   
ATOM   2339  CG  GLU A 248      28.984 -13.925 -18.502  1.00 10.00      A   
ATOM   2340  CD  GLU A 248      29.677 -15.257 -18.320  1.00 10.00      A   
ATOM   2341  OE1 GLU A 248      30.825 -15.273 -17.831  1.00 10.00      A   
ATOM   2342  OE2 GLU A 248      29.076 -16.301 -18.661  1.00 10.00      A   
ATOM   2343  C   GLU A 248      26.413 -12.498 -18.915  1.00 10.00      A   
ATOM   2344  O   GLU A 248      25.460 -13.270 -19.038  1.00 10.00      A   
ATOM   2345  N   VAL A 249      26.847 -11.720 -19.897  1.00 10.00      A   
ATOM   2346  HN  VAL A 249      27.600 -11.112 -19.726  1.00 10.00      A   
ATOM   2347  CA  VAL A 249      26.237 -11.739 -21.219  1.00 10.00      A   
ATOM   2348  CB  VAL A 249      26.702 -10.537 -22.068  1.00 10.00      A   
ATOM   2349  CG1 VAL A 249      25.910 -10.453 -23.361  1.00 10.00      A   
ATOM   2350  CG2 VAL A 249      26.560  -9.245 -21.281  1.00 10.00      A   
ATOM   2351  C   VAL A 249      26.575 -13.046 -21.935  1.00 10.00      A   
ATOM   2352  O   VAL A 249      27.707 -13.249 -22.381  1.00 10.00      A   
ATOM   2353  N   ARG A 250      25.597 -13.937 -22.029  1.00 10.00      A   
ATOM   2354  HN  ARG A 250      24.708 -13.718 -21.660  1.00 10.00      A   
ATOM   2355  CA  ARG A 250      25.793 -15.224 -22.672  1.00 10.00      A   
ATOM   2356  CB  ARG A 250      26.069 -16.295 -21.618  1.00 10.00      A   
ATOM   2357  CG  ARG A 250      27.212 -17.231 -21.969  1.00 10.00      A   
ATOM   2358  CD  ARG A 250      28.557 -16.531 -21.886  1.00 10.00      A   
ATOM   2359  NE  ARG A 250      29.627 -17.368 -22.413  1.00 10.00      A   
ATOM   2360  HE  ARG A 250      29.644 -17.509 -23.391  1.00 10.00      A   
ATOM   2361  CZ  ARG A 250      30.570 -17.942 -21.668  1.00 10.00      A   
ATOM   2362  NH1 ARG A 250      30.588 -17.772 -20.349  1.00 10.00      A   
ATOM   2363 HH11 ARG A 250      29.858 -17.177 -19.880  1.00 10.00      A   
ATOM   2364 HH12 ARG A 250      31.328 -18.226 -19.772  1.00 10.00      A   
ATOM   2365  NH2 ARG A 250      31.496 -18.696 -22.244  1.00 10.00      A   
ATOM   2366 HH21 ARG A 250      31.486 -18.838 -23.282  1.00 10.00      A   
ATOM   2367 HH22 ARG A 250      32.238 -19.149 -21.673  1.00 10.00      A   
ATOM   2368  C   ARG A 250      24.571 -15.602 -23.504  1.00 10.00      A   
ATOM   2369  O   ARG A 250      23.434 -15.453 -23.052  1.00 10.00      A   
ATOM   2370  N   PRO A 251      24.796 -16.096 -24.735  1.00 10.00      A   
ATOM   2371  CA  PRO A 251      23.718 -16.490 -25.655  1.00 10.00      A   
ATOM   2372  CB  PRO A 251      24.467 -17.142 -26.820  1.00 10.00      A   
ATOM   2373  CG  PRO A 251      25.810 -16.511 -26.791  1.00 10.00      A   
ATOM   2374  CD  PRO A 251      26.125 -16.298 -25.339  1.00 10.00      A   
ATOM   2375  C   PRO A 251      22.744 -17.490 -25.038  1.00 10.00      A   
ATOM   2376  O   PRO A 251      21.529 -17.352 -25.191  1.00 10.00      A   
ATOM   2377  N   ASP A 252      23.280 -18.484 -24.331  1.00 10.00      A   
ATOM   2378  HN  ASP A 252      24.256 -18.524 -24.228  1.00 10.00      A   
ATOM   2379  CA  ASP A 252      22.453 -19.515 -23.698  1.00 10.00      A   
ATOM   2380  CB  ASP A 252      23.291 -20.694 -23.183  1.00 10.00      A   
ATOM   2381  CG  ASP A 252      24.252 -20.331 -22.068  1.00 10.00      A   
ATOM   2382  OD1 ASP A 252      23.904 -20.524 -20.885  1.00 10.00      A   
ATOM   2383  OD2 ASP A 252      25.375 -19.873 -22.374  1.00 10.00      A   
ATOM   2384  C   ASP A 252      21.576 -18.947 -22.590  1.00 10.00      A   
ATOM   2385  O   ASP A 252      20.420 -19.341 -22.442  1.00 10.00      A   
ATOM   2386  N   VAL A 253      22.124 -18.011 -21.822  1.00 10.00      A   
ATOM   2387  HN  VAL A 253      23.049 -17.737 -21.991  1.00 10.00      A   
ATOM   2388  CA  VAL A 253      21.379 -17.384 -20.737  1.00 10.00      A   
ATOM   2389  CB  VAL A 253      22.283 -16.496 -19.852  1.00 10.00      A   
ATOM   2390  CG1 VAL A 253      21.486 -15.907 -18.697  1.00 10.00      A   
ATOM   2391  CG2 VAL A 253      23.465 -17.292 -19.326  1.00 10.00      A   
ATOM   2392  C   VAL A 253      20.254 -16.536 -21.318  1.00 10.00      A   
ATOM   2393  O   VAL A 253      19.115 -16.582 -20.848  1.00 10.00      A   
ATOM   2394  N   TYR A 254      20.580 -15.777 -22.358  1.00 10.00      A   
ATOM   2395  HN  TYR A 254      21.507 -15.790 -22.687  1.00 10.00      A   
ATOM   2396  CA  TYR A 254      19.605 -14.921 -23.015  1.00 10.00      A   
ATOM   2397  CB  TYR A 254      20.276 -14.058 -24.084  1.00 10.00      A   
ATOM   2398  CG  TYR A 254      19.324 -13.113 -24.778  1.00 10.00      A   
ATOM   2399  CD1 TYR A 254      18.919 -11.935 -24.165  1.00 10.00      A   
ATOM   2400  CD2 TYR A 254      18.828 -13.401 -26.043  1.00 10.00      A   
ATOM   2401  CE1 TYR A 254      18.050 -11.065 -24.793  1.00 10.00      A   
ATOM   2402  CE2 TYR A 254      17.957 -12.536 -26.678  1.00 10.00      A   
ATOM   2403  CZ  TYR A 254      17.574 -11.371 -26.048  1.00 10.00      A   
ATOM   2404  OH  TYR A 254      16.710 -10.507 -26.682  1.00 10.00      A   
ATOM   2405  HH  TYR A 254      15.906 -10.983 -26.928  1.00 10.00      A   
ATOM   2406  C   TYR A 254      18.486 -15.755 -23.631  1.00 10.00      A   
ATOM   2407  O   TYR A 254      17.302 -15.435 -23.481  1.00 10.00      A   
ATOM   2408  N   SER A 255      18.867 -16.833 -24.310  1.00 10.00      A   
ATOM   2409  HN  SER A 255      19.827 -17.034 -24.391  1.00 10.00      A   
ATOM   2410  CA  SER A 255      17.902 -17.722 -24.944  1.00 10.00      A   
ATOM   2411  CB  SER A 255      18.618 -18.808 -25.749  1.00 10.00      A   
ATOM   2412  OG  SER A 255      19.512 -18.238 -26.689  1.00 10.00      A   
ATOM   2413  HG  SER A 255      20.292 -17.905 -26.225  1.00 10.00      A   
ATOM   2414  C   SER A 255      16.977 -18.352 -23.908  1.00 10.00      A   
ATOM   2415  O   SER A 255      15.756 -18.324 -24.063  1.00 10.00      A   
ATOM   2416  N   GLY A 256      17.565 -18.890 -22.841  1.00 10.00      A   
ATOM   2417  HN  GLY A 256      18.544 -18.865 -22.767  1.00 10.00      A   
ATOM   2418  CA  GLY A 256      16.783 -19.517 -21.789  1.00 10.00      A   
ATOM   2419  C   GLY A 256      15.725 -18.591 -21.219  1.00 10.00      A   
ATOM   2420  O   GLY A 256      14.596 -19.012 -20.953  1.00 10.00      A   
ATOM   2421  N   LEU A 257      16.089 -17.326 -21.041  1.00 10.00      A   
ATOM   2422  HN  LEU A 257      17.007 -17.056 -21.268  1.00 10.00      A   
ATOM   2423  CA  LEU A 257      15.165 -16.332 -20.510  1.00 10.00      A   
ATOM   2424  CB  LEU A 257      15.907 -15.048 -20.150  1.00 10.00      A   
ATOM   2425  CG  LEU A 257      16.835 -15.121 -18.938  1.00 10.00      A   
ATOM   2426  CD1 LEU A 257      17.665 -13.852 -18.829  1.00 10.00      A   
ATOM   2427  CD2 LEU A 257      16.032 -15.354 -17.667  1.00 10.00      A   
ATOM   2428  C   LEU A 257      14.059 -16.030 -21.511  1.00 10.00      A   
ATOM   2429  O   LEU A 257      12.879 -16.059 -21.166  1.00 10.00      A   
ATOM   2430  N   SER A 258      14.447 -15.772 -22.756  1.00 10.00      A   
ATOM   2431  HN  SER A 258      15.406 -15.784 -22.971  1.00 10.00      A   
ATOM   2432  CA  SER A 258      13.489 -15.461 -23.812  1.00 10.00      A   
ATOM   2433  CB  SER A 258      14.228 -15.151 -25.115  1.00 10.00      A   
ATOM   2434  OG  SER A 258      15.274 -14.219 -24.887  1.00 10.00      A   
ATOM   2435  HG  SER A 258      16.029 -14.673 -24.495  1.00 10.00      A   
ATOM   2436  C   SER A 258      12.478 -16.594 -24.012  1.00 10.00      A   
ATOM   2437  O   SER A 258      11.292 -16.353 -24.254  1.00 10.00      A   
ATOM   2438  N   VAL A 259      12.950 -17.828 -23.896  1.00 10.00      A   
ATOM   2439  HN  VAL A 259      13.906 -17.957 -23.710  1.00 10.00      A   
ATOM   2440  CA  VAL A 259      12.090 -18.995 -24.054  1.00 10.00      A   
ATOM   2441  CB  VAL A 259      12.918 -20.295 -24.208  1.00 10.00      A   
ATOM   2442  CG1 VAL A 259      12.014 -21.515 -24.311  1.00 10.00      A   
ATOM   2443  CG2 VAL A 259      13.817 -20.210 -25.431  1.00 10.00      A   
ATOM   2444  C   VAL A 259      11.129 -19.123 -22.873  1.00 10.00      A   
ATOM   2445  O   VAL A 259       9.975 -19.508 -23.037  1.00 10.00      A   
ATOM   2446  N   ALA A 260      11.605 -18.771 -21.688  1.00 10.00      A   
ATOM   2447  HN  ALA A 260      12.528 -18.442 -21.622  1.00 10.00      A   
ATOM   2448  CA  ALA A 260      10.794 -18.853 -20.483  1.00 10.00      A   
ATOM   2449  CB  ALA A 260      11.680 -18.809 -19.248  1.00 10.00      A   
ATOM   2450  C   ALA A 260       9.757 -17.735 -20.440  1.00 10.00      A   
ATOM   2451  O   ALA A 260       8.609 -17.953 -20.050  1.00 10.00      A   
ATOM   2452  N   LEU A 261      10.162 -16.544 -20.865  1.00 10.00      A   
ATOM   2453  HN  LEU A 261      11.090 -16.439 -21.182  1.00 10.00      A   
ATOM   2454  CA  LEU A 261       9.277 -15.381 -20.867  1.00 10.00      A   
ATOM   2455  CB  LEU A 261      10.064 -14.097 -21.139  1.00 10.00      A   
ATOM   2456  CG  LEU A 261      10.863 -13.544 -19.957  1.00 10.00      A   
ATOM   2457  CD1 LEU A 261      12.066 -12.757 -20.441  1.00 10.00      A   
ATOM   2458  CD2 LEU A 261       9.983 -12.683 -19.064  1.00 10.00      A   
ATOM   2459  C   LEU A 261       8.118 -15.530 -21.850  1.00 10.00      A   
ATOM   2460  O   LEU A 261       7.044 -14.963 -21.647  1.00 10.00      A   
ATOM   2461  N   SER A 262       8.325 -16.305 -22.908  1.00 10.00      A   
ATOM   2462  HN  SER A 262       9.197 -16.734 -23.026  1.00 10.00      A   
ATOM   2463  CA  SER A 262       7.287 -16.523 -23.905  1.00 10.00      A   
ATOM   2464  CB  SER A 262       7.913 -16.859 -25.260  1.00 10.00      A   
ATOM   2465  OG  SER A 262       9.094 -17.629 -25.102  1.00 10.00      A   
ATOM   2466  HG  SER A 262       9.846 -17.035 -24.943  1.00 10.00      A   
ATOM   2467  C   SER A 262       6.316 -17.618 -23.458  1.00 10.00      A   
ATOM   2468  O   SER A 262       5.334 -17.914 -24.145  1.00 10.00      A   
ATOM   2469  N   GLY A 263       6.590 -18.207 -22.298  1.00 10.00      A   
ATOM   2470  HN  GLY A 263       7.385 -17.927 -21.791  1.00 10.00      A   
ATOM   2471  CA  GLY A 263       5.738 -19.257 -21.776  1.00 10.00      A   
ATOM   2472  C   GLY A 263       4.601 -18.712 -20.937  1.00 10.00      A   
ATOM   2473  O   GLY A 263       3.567 -19.361 -20.785  1.00 10.00      A   
ATOM   2474  N   CYS A 264       4.785 -17.513 -20.401  1.00 10.00      A   
ATOM   2475  HN  CYS A 264       5.627 -17.041 -20.566  1.00 10.00      A   
ATOM   2476  CA  CYS A 264       3.768 -16.881 -19.572  1.00 10.00      A   
ATOM   2477  CB  CYS A 264       4.396 -16.277 -18.316  1.00 10.00      A   
ATOM   2478  SG  CYS A 264       5.630 -17.338 -17.531  1.00 10.00      A   
ATOM   2479  HG  CYS A 264       5.122 -17.791 -16.394  1.00 10.00      A   
ATOM   2480  C   CYS A 264       3.017 -15.814 -20.361  1.00 10.00      A   
ATOM   2481  O   CYS A 264       3.482 -14.682 -20.513  1.00 10.00      A   
ATOM   2482  N   LYS A 265       1.856 -16.185 -20.876  1.00 10.00      A   
ATOM   2483  HN  LYS A 265       1.539 -17.106 -20.734  1.00 10.00      A   
ATOM   2484  CA  LYS A 265       1.043 -15.267 -21.655  1.00 10.00      A   
ATOM   2485  CB  LYS A 265       0.204 -16.022 -22.687  1.00 10.00      A   
ATOM   2486  CG  LYS A 265       0.923 -16.334 -23.989  1.00 10.00      A   
ATOM   2487  CD  LYS A 265       1.852 -17.527 -23.844  1.00 10.00      A   
ATOM   2488  CE  LYS A 265       2.228 -18.106 -25.198  1.00 10.00      A   
ATOM   2489  NZ  LYS A 265       3.055 -19.330 -25.061  1.00 10.00      A   
ATOM   2490  HZ1 LYS A 265       2.613 -19.989 -24.385  1.00 10.00      A   
ATOM   2491  HZ2 LYS A 265       4.006 -19.084 -24.718  1.00 10.00      A   
ATOM   2492  HZ3 LYS A 265       3.146 -19.807 -25.982  1.00 10.00      A   
ATOM   2493  C   LYS A 265       0.132 -14.429 -20.769  1.00 10.00      A   
ATOM   2494  O   LYS A 265      -0.362 -13.387 -21.194  1.00 10.00      A   
ATOM   2495  N   GLU A 266      -0.072 -14.872 -19.535  1.00 10.00      A   
ATOM   2496  HN  GLU A 266       0.360 -15.704 -19.247  1.00 10.00      A   
ATOM   2497  CA  GLU A 266      -0.945 -14.163 -18.601  1.00 10.00      A   
ATOM   2498  CB  GLU A 266      -1.389 -15.087 -17.463  1.00 10.00      A   
ATOM   2499  CG  GLU A 266      -1.623 -16.534 -17.873  1.00 10.00      A   
ATOM   2500  CD  GLU A 266      -2.485 -16.678 -19.112  1.00 10.00      A   
ATOM   2501  OE1 GLU A 266      -2.176 -17.547 -19.951  1.00 10.00      A   
ATOM   2502  OE2 GLU A 266      -3.465 -15.917 -19.256  1.00 10.00      A   
ATOM   2503  C   GLU A 266      -0.278 -12.910 -18.029  1.00 10.00      A   
ATOM   2504  O   GLU A 266      -0.937 -12.082 -17.397  1.00 10.00      A   
ATOM   2505  N   LEU A 267       1.026 -12.779 -18.261  1.00 10.00      A   
ATOM   2506  HN  LEU A 267       1.489 -13.474 -18.770  1.00 10.00      A   
ATOM   2507  CA  LEU A 267       1.790 -11.635 -17.765  1.00 10.00      A   
ATOM   2508  CB  LEU A 267       3.257 -11.734 -18.192  1.00 10.00      A   
ATOM   2509  CG  LEU A 267       4.141 -12.693 -17.386  1.00 10.00      A   
ATOM   2510  CD1 LEU A 267       5.526 -12.794 -18.010  1.00 10.00      A   
ATOM   2511  CD2 LEU A 267       4.243 -12.238 -15.937  1.00 10.00      A   
ATOM   2512  C   LEU A 267       1.197 -10.306 -18.226  1.00 10.00      A   
ATOM   2513  O   LEU A 267       0.900 -10.124 -19.411  1.00 10.00      A   
ATOM   2514  N   ARG A 268       1.007  -9.397 -17.276  1.00 10.00      A   
ATOM   2515  HN  ARG A 268       1.233  -9.631 -16.348  1.00 10.00      A   
ATOM   2516  CA  ARG A 268       0.461  -8.077 -17.555  1.00 10.00      A   
ATOM   2517  CB  ARG A 268      -1.003  -8.000 -17.108  1.00 10.00      A   
ATOM   2518  CG  ARG A 268      -1.968  -8.825 -17.944  1.00 10.00      A   
ATOM   2519  CD  ARG A 268      -1.876  -8.457 -19.414  1.00 10.00      A   
ATOM   2520  NE  ARG A 268      -2.858  -9.174 -20.224  1.00 10.00      A   
ATOM   2521  HE  ARG A 268      -3.730  -8.740 -20.358  1.00 10.00      A   
ATOM   2522  CZ  ARG A 268      -2.639 -10.360 -20.792  1.00 10.00      A   
ATOM   2523  NH1 ARG A 268      -1.470 -10.966 -20.644  1.00 10.00      A   
ATOM   2524 HH11 ARG A 268      -1.294 -11.898 -21.091  1.00 10.00      A   
ATOM   2525 HH12 ARG A 268      -0.715 -10.516 -20.077  1.00 10.00      A   
ATOM   2526  NH2 ARG A 268      -3.596 -10.935 -21.505  1.00 10.00      A   
ATOM   2527 HH21 ARG A 268      -4.517 -10.461 -21.627  1.00 10.00      A   
ATOM   2528 HH22 ARG A 268      -3.436 -11.865 -21.948  1.00 10.00      A   
ATOM   2529  C   ARG A 268       1.265  -6.997 -16.835  1.00 10.00      A   
ATOM   2530  O   ARG A 268       1.380  -5.867 -17.316  1.00 10.00      A   
ATOM   2531  N   CYS A 269       1.824  -7.348 -15.681  1.00 10.00      A   
ATOM   2532  HN  CYS A 269       1.714  -8.263 -15.351  1.00 10.00      A   
ATOM   2533  CA  CYS A 269       2.602  -6.404 -14.894  1.00 10.00      A   
ATOM   2534  CB  CYS A 269       1.874  -6.081 -13.585  1.00 10.00      A   
ATOM   2535  SG  CYS A 269       2.760  -4.960 -12.472  1.00 10.00      A   
ATOM   2536  HG  CYS A 269       3.824  -5.602 -12.007  1.00 10.00      A   
ATOM   2537  C   CYS A 269       3.996  -6.943 -14.606  1.00 10.00      A   
ATOM   2538  O   CYS A 269       4.155  -8.070 -14.140  1.00 10.00      A   
ATOM   2539  N   LEU A 270       5.003  -6.137 -14.900  1.00 10.00      A   
ATOM   2540  HN  LEU A 270       4.809  -5.256 -15.289  1.00 10.00      A   
ATOM   2541  CA  LEU A 270       6.385  -6.515 -14.661  1.00 10.00      A   
ATOM   2542  CB  LEU A 270       7.142  -6.699 -15.980  1.00 10.00      A   
ATOM   2543  CG  LEU A 270       6.747  -7.902 -16.841  1.00 10.00      A   
ATOM   2544  CD1 LEU A 270       7.568  -7.926 -18.119  1.00 10.00      A   
ATOM   2545  CD2 LEU A 270       6.926  -9.201 -16.070  1.00 10.00      A   
ATOM   2546  C   LEU A 270       7.073  -5.457 -13.810  1.00 10.00      A   
ATOM   2547  O   LEU A 270       6.944  -4.258 -14.070  1.00 10.00      A   
ATOM   2548  N   SER A 271       7.782  -5.902 -12.786  1.00 10.00      A   
ATOM   2549  HN  SER A 271       7.835  -6.874 -12.626  1.00 10.00      A   
ATOM   2550  CA  SER A 271       8.491  -5.002 -11.887  1.00 10.00      A   
ATOM   2551  CB  SER A 271       7.634  -4.714 -10.651  1.00 10.00      A   
ATOM   2552  OG  SER A 271       6.368  -4.195 -11.034  1.00 10.00      A   
ATOM   2553  HG  SER A 271       6.356  -4.069 -11.988  1.00 10.00      A   
ATOM   2554  C   SER A 271       9.843  -5.593 -11.492  1.00 10.00      A   
ATOM   2555  O   SER A 271      10.166  -6.716 -11.880  1.00 10.00      A   
ATOM   2556  N   GLY A 272      10.628  -4.838 -10.729  1.00 10.00      A   
ATOM   2557  HN  GLY A 272      10.320  -3.953 -10.445  1.00 10.00      A   
ATOM   2558  CA  GLY A 272      11.938  -5.309 -10.316  1.00 10.00      A   
ATOM   2559  C   GLY A 272      13.031  -4.719 -11.180  1.00 10.00      A   
ATOM   2560  O   GLY A 272      13.295  -3.518 -11.107  1.00 10.00      A   
ATOM   2561  N   PHE A 273      13.653  -5.560 -12.005  1.00 10.00      A   
ATOM   2562  HN  PHE A 273      13.381  -6.504 -12.009  1.00 10.00      A   
ATOM   2563  CA  PHE A 273      14.716  -5.128 -12.914  1.00 10.00      A   
ATOM   2564  CB  PHE A 273      14.172  -4.172 -13.987  1.00 10.00      A   
ATOM   2565  CG  PHE A 273      13.230  -4.808 -14.971  1.00 10.00      A   
ATOM   2566  CD1 PHE A 273      11.868  -4.841 -14.722  1.00 10.00      A   
ATOM   2567  CD2 PHE A 273      13.703  -5.364 -16.149  1.00 10.00      A   
ATOM   2568  CE1 PHE A 273      10.999  -5.418 -15.627  1.00 10.00      A   
ATOM   2569  CE2 PHE A 273      12.841  -5.944 -17.059  1.00 10.00      A   
ATOM   2570  CZ  PHE A 273      11.486  -5.971 -16.796  1.00 10.00      A   
ATOM   2571  C   PHE A 273      15.903  -4.490 -12.187  1.00 10.00      A   
ATOM   2572  O   PHE A 273      16.456  -3.493 -12.655  1.00 10.00      A   
ATOM   2573  N   TRP A 274      16.301  -5.066 -11.056  1.00 10.00      A   
ATOM   2574  HN  TRP A 274      15.835  -5.865 -10.728  1.00 10.00      A   
ATOM   2575  CA  TRP A 274      17.431  -4.539 -10.302  1.00 10.00      A   
ATOM   2576  CB  TRP A 274      17.533  -5.197  -8.927  1.00 10.00      A   
ATOM   2577  CG  TRP A 274      16.710  -4.520  -7.876  1.00 10.00      A   
ATOM   2578  CD1 TRP A 274      16.892  -3.261  -7.376  1.00 10.00      A   
ATOM   2579  CD2 TRP A 274      15.583  -5.069  -7.187  1.00 10.00      A   
ATOM   2580  NE1 TRP A 274      15.941  -2.994  -6.421  1.00 10.00      A   
ATOM   2581  HE1 TRP A 274      15.859  -2.152  -5.915  1.00 10.00      A   
ATOM   2582  CE2 TRP A 274      15.130  -4.087  -6.285  1.00 10.00      A   
ATOM   2583  CE3 TRP A 274      14.911  -6.293  -7.245  1.00 10.00      A   
ATOM   2584  CZ2 TRP A 274      14.037  -4.292  -5.449  1.00 10.00      A   
ATOM   2585  CZ3 TRP A 274      13.828  -6.495  -6.411  1.00 10.00      A   
ATOM   2586  CH2 TRP A 274      13.401  -5.498  -5.528  1.00 10.00      A   
ATOM   2587  C   TRP A 274      18.721  -4.752 -11.075  1.00 10.00      A   
ATOM   2588  O   TRP A 274      19.048  -5.882 -11.446  1.00 10.00      A   
ATOM   2589  N   ASP A 275      19.443  -3.662 -11.318  1.00 10.00      A   
ATOM   2590  HN  ASP A 275      19.120  -2.798 -10.984  1.00 10.00      A   
ATOM   2591  CA  ASP A 275      20.702  -3.708 -12.064  1.00 10.00      A   
ATOM   2592  CB  ASP A 275      21.763  -4.540 -11.327  1.00 10.00      A   
ATOM   2593  CG  ASP A 275      21.971  -4.117  -9.885  1.00 10.00      A   
ATOM   2594  OD1 ASP A 275      22.301  -2.934  -9.644  1.00 10.00      A   
ATOM   2595  OD2 ASP A 275      21.802  -4.960  -8.980  1.00 10.00      A   
ATOM   2596  C   ASP A 275      20.460  -4.271 -13.459  1.00 10.00      A   
ATOM   2597  O   ASP A 275      21.243  -5.076 -13.963  1.00 10.00      A   
ATOM   2598  N   ALA A 276      19.360  -3.841 -14.067  1.00 10.00      A   
ATOM   2599  HN  ALA A 276      18.792  -3.193 -13.605  1.00 10.00      A   
ATOM   2600  CA  ALA A 276      18.968  -4.296 -15.394  1.00 10.00      A   
ATOM   2601  CB  ALA A 276      17.643  -3.661 -15.795  1.00 10.00      A   
ATOM   2602  C   ALA A 276      20.028  -4.016 -16.453  1.00 10.00      A   
ATOM   2603  O   ALA A 276      20.358  -2.863 -16.723  1.00 10.00      A   
ATOM   2604  N   VAL A 277      20.555  -5.080 -17.042  1.00 10.00      A   
ATOM   2605  HN  VAL A 277      20.266  -5.973 -16.758  1.00 10.00      A   
ATOM   2606  CA  VAL A 277      21.559  -4.960 -18.088  1.00 10.00      A   
ATOM   2607  CB  VAL A 277      22.435  -6.233 -18.170  1.00 10.00      A   
ATOM   2608  CG1 VAL A 277      23.464  -6.127 -19.286  1.00 10.00      A   
ATOM   2609  CG2 VAL A 277      23.113  -6.504 -16.834  1.00 10.00      A   
ATOM   2610  C   VAL A 277      20.864  -4.728 -19.429  1.00 10.00      A   
ATOM   2611  O   VAL A 277      20.001  -5.513 -19.820  1.00 10.00      A   
ATOM   2612  N   PRO A 278      21.232  -3.651 -20.144  1.00 10.00      A   
ATOM   2613  CA  PRO A 278      20.636  -3.299 -21.446  1.00 10.00      A   
ATOM   2614  CB  PRO A 278      21.506  -2.136 -21.933  1.00 10.00      A   
ATOM   2615  CG  PRO A 278      22.060  -1.535 -20.688  1.00 10.00      A   
ATOM   2616  CD  PRO A 278      22.257  -2.674 -19.730  1.00 10.00      A   
ATOM   2617  C   PRO A 278      20.675  -4.449 -22.458  1.00 10.00      A   
ATOM   2618  O   PRO A 278      19.782  -4.585 -23.292  1.00 10.00      A   
ATOM   2619  N   ALA A 279      21.701  -5.285 -22.362  1.00 10.00      A   
ATOM   2620  HN  ALA A 279      22.367  -5.136 -21.660  1.00 10.00      A   
ATOM   2621  CA  ALA A 279      21.856  -6.413 -23.277  1.00 10.00      A   
ATOM   2622  CB  ALA A 279      23.272  -6.959 -23.220  1.00 10.00      A   
ATOM   2623  C   ALA A 279      20.840  -7.525 -23.002  1.00 10.00      A   
ATOM   2624  O   ALA A 279      20.669  -8.431 -23.819  1.00 10.00      A   
ATOM   2625  N   TYR A 280      20.162  -7.451 -21.863  1.00 10.00      A   
ATOM   2626  HN  TYR A 280      20.320  -6.697 -21.254  1.00 10.00      A   
ATOM   2627  CA  TYR A 280      19.174  -8.459 -21.498  1.00 10.00      A   
ATOM   2628  CB  TYR A 280      19.531  -9.112 -20.159  1.00 10.00      A   
ATOM   2629  CG  TYR A 280      20.540 -10.231 -20.276  1.00 10.00      A   
ATOM   2630  CD1 TYR A 280      21.896  -9.989 -20.101  1.00 10.00      A   
ATOM   2631  CD2 TYR A 280      20.135 -11.526 -20.566  1.00 10.00      A   
ATOM   2632  CE1 TYR A 280      22.820 -11.006 -20.213  1.00 10.00      A   
ATOM   2633  CE2 TYR A 280      21.053 -12.551 -20.677  1.00 10.00      A   
ATOM   2634  CZ  TYR A 280      22.393 -12.283 -20.500  1.00 10.00      A   
ATOM   2635  OH  TYR A 280      23.314 -13.299 -20.611  1.00 10.00      A   
ATOM   2636  HH  TYR A 280      23.893 -13.294 -19.832  1.00 10.00      A   
ATOM   2637  C   TYR A 280      17.763  -7.876 -21.460  1.00 10.00      A   
ATOM   2638  O   TYR A 280      16.807  -8.559 -21.090  1.00 10.00      A   
ATOM   2639  N   LEU A 281      17.638  -6.615 -21.853  1.00 10.00      A   
ATOM   2640  HN  LEU A 281      18.436  -6.122 -22.140  1.00 10.00      A   
ATOM   2641  CA  LEU A 281      16.340  -5.941 -21.869  1.00 10.00      A   
ATOM   2642  CB  LEU A 281      16.491  -4.423 -22.009  1.00 10.00      A   
ATOM   2643  CG  LEU A 281      16.951  -3.667 -20.759  1.00 10.00      A   
ATOM   2644  CD1 LEU A 281      17.068  -2.180 -21.052  1.00 10.00      A   
ATOM   2645  CD2 LEU A 281      16.001  -3.912 -19.595  1.00 10.00      A   
ATOM   2646  C   LEU A 281      15.382  -6.499 -22.933  1.00 10.00      A   
ATOM   2647  O   LEU A 281      14.223  -6.776 -22.625  1.00 10.00      A   
ATOM   2648  N   PRO A 282      15.840  -6.686 -24.197  1.00 10.00      A   
ATOM   2649  CA  PRO A 282      14.988  -7.211 -25.280  1.00 10.00      A   
ATOM   2650  CB  PRO A 282      15.927  -7.265 -26.492  1.00 10.00      A   
ATOM   2651  CG  PRO A 282      17.001  -6.288 -26.176  1.00 10.00      A   
ATOM   2652  CD  PRO A 282      17.196  -6.373 -24.692  1.00 10.00      A   
ATOM   2653  C   PRO A 282      14.415  -8.602 -25.003  1.00 10.00      A   
ATOM   2654  O   PRO A 282      13.617  -9.109 -25.786  1.00 10.00      A   
ATOM   2655  N   ALA A 283      14.809  -9.210 -23.891  1.00 10.00      A   
ATOM   2656  HN  ALA A 283      15.430  -8.749 -23.290  1.00 10.00      A   
ATOM   2657  CA  ALA A 283      14.326 -10.539 -23.533  1.00 10.00      A   
ATOM   2658  CB  ALA A 283      15.100 -11.084 -22.343  1.00 10.00      A   
ATOM   2659  C   ALA A 283      12.830 -10.520 -23.235  1.00 10.00      A   
ATOM   2660  O   ALA A 283      12.132 -11.513 -23.438  1.00 10.00      A   
ATOM   2661  N   VAL A 284      12.334  -9.377 -22.777  1.00 10.00      A   
ATOM   2662  HN  VAL A 284      12.934  -8.603 -22.659  1.00 10.00      A   
ATOM   2663  CA  VAL A 284      10.918  -9.246 -22.446  1.00 10.00      A   
ATOM   2664  CB  VAL A 284      10.693  -8.362 -21.196  1.00 10.00      A   
ATOM   2665  CG1 VAL A 284      11.319  -8.999 -19.966  1.00 10.00      A   
ATOM   2666  CG2 VAL A 284      11.237  -6.958 -21.412  1.00 10.00      A   
ATOM   2667  C   VAL A 284      10.101  -8.698 -23.623  1.00 10.00      A   
ATOM   2668  O   VAL A 284       8.950  -8.286 -23.459  1.00 10.00      A   
ATOM   2669  N   TYR A 285      10.688  -8.724 -24.816  1.00 10.00      A   
ATOM   2670  HN  TYR A 285      11.591  -9.105 -24.898  1.00 10.00      A   
ATOM   2671  CA  TYR A 285      10.018  -8.216 -26.014  1.00 10.00      A   
ATOM   2672  CB  TYR A 285      10.996  -8.127 -27.191  1.00 10.00      A   
ATOM   2673  CG  TYR A 285      11.725  -6.807 -27.304  1.00 10.00      A   
ATOM   2674  CD1 TYR A 285      11.449  -5.753 -26.442  1.00 10.00      A   
ATOM   2675  CD2 TYR A 285      12.686  -6.614 -28.286  1.00 10.00      A   
ATOM   2676  CE1 TYR A 285      12.111  -4.544 -26.554  1.00 10.00      A   
ATOM   2677  CE2 TYR A 285      13.354  -5.413 -28.403  1.00 10.00      A   
ATOM   2678  CZ  TYR A 285      13.063  -4.381 -27.534  1.00 10.00      A   
ATOM   2679  OH  TYR A 285      13.724  -3.180 -27.655  1.00 10.00      A   
ATOM   2680  HH  TYR A 285      13.639  -2.859 -28.559  1.00 10.00      A   
ATOM   2681  C   TYR A 285       8.819  -9.078 -26.403  1.00 10.00      A   
ATOM   2682  O   TYR A 285       7.939  -8.634 -27.136  1.00 10.00      A   
ATOM   2683  N   SER A 286       8.784 -10.308 -25.915  1.00 10.00      A   
ATOM   2684  HN  SER A 286       9.511 -10.613 -25.336  1.00 10.00      A   
ATOM   2685  CA  SER A 286       7.692 -11.218 -26.230  1.00 10.00      A   
ATOM   2686  CB  SER A 286       8.146 -12.670 -26.070  1.00 10.00      A   
ATOM   2687  OG  SER A 286       9.366 -12.907 -26.753  1.00 10.00      A   
ATOM   2688  HG  SER A 286       9.807 -12.062 -26.925  1.00 10.00      A   
ATOM   2689  C   SER A 286       6.456 -10.963 -25.363  1.00 10.00      A   
ATOM   2690  O   SER A 286       5.375 -11.470 -25.658  1.00 10.00      A   
ATOM   2691  N   VAL A 287       6.607 -10.166 -24.310  1.00 10.00      A   
ATOM   2692  HN  VAL A 287       7.478  -9.753 -24.139  1.00 10.00      A   
ATOM   2693  CA  VAL A 287       5.493  -9.892 -23.406  1.00 10.00      A   
ATOM   2694  CB  VAL A 287       5.838 -10.270 -21.949  1.00 10.00      A   
ATOM   2695  CG1 VAL A 287       4.576 -10.395 -21.113  1.00 10.00      A   
ATOM   2696  CG2 VAL A 287       6.650 -11.557 -21.894  1.00 10.00      A   
ATOM   2697  C   VAL A 287       5.046  -8.428 -23.452  1.00 10.00      A   
ATOM   2698  O   VAL A 287       3.904  -8.119 -23.117  1.00 10.00      A   
ATOM   2699  N   CYS A 288       5.933  -7.539 -23.893  1.00 10.00      A   
ATOM   2700  HN  CYS A 288       6.813  -7.853 -24.186  1.00 10.00      A   
ATOM   2701  CA  CYS A 288       5.640  -6.107 -23.947  1.00 10.00      A   
ATOM   2702  CB  CYS A 288       6.829  -5.347 -24.531  1.00 10.00      A   
ATOM   2703  SG  CYS A 288       7.209  -5.774 -26.242  1.00 10.00      A   
ATOM   2704  HG  CYS A 288       6.359  -5.116 -27.019  1.00 10.00      A   
ATOM   2705  C   CYS A 288       4.367  -5.787 -24.731  1.00 10.00      A   
ATOM   2706  O   CYS A 288       3.693  -4.791 -24.460  1.00 10.00      A   
ATOM   2707  N   SER A 289       4.035  -6.638 -25.696  1.00 10.00      A   
ATOM   2708  HN  SER A 289       4.609  -7.413 -25.868  1.00 10.00      A   
ATOM   2709  CA  SER A 289       2.852  -6.442 -26.522  1.00 10.00      A   
ATOM   2710  CB  SER A 289       2.806  -7.515 -27.609  1.00 10.00      A   
ATOM   2711  OG  SER A 289       4.041  -8.220 -27.681  1.00 10.00      A   
ATOM   2712  HG  SER A 289       4.483  -8.006 -28.516  1.00 10.00      A   
ATOM   2713  C   SER A 289       1.556  -6.462 -25.700  1.00 10.00      A   
ATOM   2714  O   SER A 289       0.535  -5.916 -26.123  1.00 10.00      A   
ATOM   2715  N   ARG A 290       1.604  -7.074 -24.522  1.00 10.00      A   
ATOM   2716  HN  ARG A 290       2.454  -7.458 -24.216  1.00 10.00      A   
ATOM   2717  CA  ARG A 290       0.434  -7.167 -23.658  1.00 10.00      A   
ATOM   2718  CB  ARG A 290      -0.033  -8.625 -23.555  1.00 10.00      A   
ATOM   2719  CG  ARG A 290       1.017  -9.579 -23.008  1.00 10.00      A   
ATOM   2720  CD  ARG A 290       0.708 -11.019 -23.382  1.00 10.00      A   
ATOM   2721  NE  ARG A 290       1.702 -11.945 -22.837  1.00 10.00      A   
ATOM   2722  HE  ARG A 290       1.660 -12.127 -21.871  1.00 10.00      A   
ATOM   2723  CZ  ARG A 290       2.649 -12.539 -23.567  1.00 10.00      A   
ATOM   2724  NH1 ARG A 290       2.720 -12.307 -24.872  1.00 10.00      A   
ATOM   2725 HH11 ARG A 290       2.043 -11.659 -25.328  1.00 10.00      A   
ATOM   2726 HH12 ARG A 290       3.464 -12.766 -25.446  1.00 10.00      A   
ATOM   2727  NH2 ARG A 290       3.523 -13.364 -23.002  1.00 10.00      A   
ATOM   2728 HH21 ARG A 290       3.485 -13.559 -21.973  1.00 10.00      A   
ATOM   2729 HH22 ARG A 290       4.260 -13.824 -23.585  1.00 10.00      A   
ATOM   2730  C   ARG A 290       0.738  -6.605 -22.275  1.00 10.00      A   
ATOM   2731  O   ARG A 290       0.054  -6.919 -21.301  1.00 10.00      A   
ATOM   2732  N   LEU A 291       1.762  -5.764 -22.200  1.00 10.00      A   
ATOM   2733  HN  LEU A 291       2.258  -5.537 -23.020  1.00 10.00      A   
ATOM   2734  CA  LEU A 291       2.168  -5.160 -20.936  1.00 10.00      A   
ATOM   2735  CB  LEU A 291       3.666  -4.840 -20.963  1.00 10.00      A   
ATOM   2736  CG  LEU A 291       4.535  -5.537 -19.911  1.00 10.00      A   
ATOM   2737  CD1 LEU A 291       4.373  -4.869 -18.556  1.00 10.00      A   
ATOM   2738  CD2 LEU A 291       4.191  -7.015 -19.821  1.00 10.00      A   
ATOM   2739  C   LEU A 291       1.363  -3.901 -20.644  1.00 10.00      A   
ATOM   2740  O   LEU A 291       1.387  -2.948 -21.424  1.00 10.00      A   
ATOM   2741  N   THR A 292       0.649  -3.908 -19.525  1.00 10.00      A   
ATOM   2742  HN  THR A 292       0.666  -4.704 -18.955  1.00 10.00      A   
ATOM   2743  CA  THR A 292      -0.163  -2.773 -19.124  1.00 10.00      A   
ATOM   2744  CB  THR A 292      -1.548  -3.236 -18.631  1.00 10.00      A   
ATOM   2745  OG1 THR A 292      -1.412  -4.470 -17.906  1.00 10.00      A   
ATOM   2746  HG1 THR A 292      -1.806  -4.372 -17.034  1.00 10.00      A   
ATOM   2747  CG2 THR A 292      -2.494  -3.447 -19.804  1.00 10.00      A   
ATOM   2748  C   THR A 292       0.520  -1.967 -18.021  1.00 10.00      A   
ATOM   2749  O   THR A 292       0.437  -0.737 -17.996  1.00 10.00      A   
ATOM   2750  N   THR A 293       1.212  -2.658 -17.122  1.00 10.00      A   
ATOM   2751  HN  THR A 293       1.278  -3.636 -17.208  1.00 10.00      A   
ATOM   2752  CA  THR A 293       1.886  -2.001 -16.011  1.00 10.00      A   
ATOM   2753  CB  THR A 293       1.214  -2.402 -14.682  1.00 10.00      A   
ATOM   2754  OG1 THR A 293      -0.214  -2.350 -14.834  1.00 10.00      A   
ATOM   2755  HG1 THR A 293      -0.582  -3.227 -14.676  1.00 10.00      A   
ATOM   2756  CG2 THR A 293       1.635  -1.477 -13.554  1.00 10.00      A   
ATOM   2757  C   THR A 293       3.359  -2.395 -15.972  1.00 10.00      A   
ATOM   2758  O   THR A 293       3.692  -3.556 -15.726  1.00 10.00      A   
ATOM   2759  N   LEU A 294       4.236  -1.430 -16.224  1.00 10.00      A   
ATOM   2760  HN  LEU A 294       3.910  -0.520 -16.417  1.00 10.00      A   
ATOM   2761  CA  LEU A 294       5.670  -1.689 -16.222  1.00 10.00      A   
ATOM   2762  CB  LEU A 294       6.233  -1.595 -17.645  1.00 10.00      A   
ATOM   2763  CG  LEU A 294       7.713  -1.954 -17.819  1.00 10.00      A   
ATOM   2764  CD1 LEU A 294       7.972  -3.397 -17.416  1.00 10.00      A   
ATOM   2765  CD2 LEU A 294       8.160  -1.712 -19.251  1.00 10.00      A   
ATOM   2766  C   LEU A 294       6.408  -0.732 -15.290  1.00 10.00      A   
ATOM   2767  O   LEU A 294       6.180   0.481 -15.318  1.00 10.00      A   
ATOM   2768  N   ASN A 295       7.276  -1.290 -14.454  1.00 10.00      A   
ATOM   2769  HN  ASN A 295       7.390  -2.266 -14.465  1.00 10.00      A   
ATOM   2770  CA  ASN A 295       8.058  -0.499 -13.511  1.00 10.00      A   
ATOM   2771  CB  ASN A 295       7.747  -0.927 -12.073  1.00 10.00      A   
ATOM   2772  CG  ASN A 295       8.278   0.043 -11.032  1.00 10.00      A   
ATOM   2773  OD1 ASN A 295       9.238   0.779 -11.273  1.00 10.00      A   
ATOM   2774  ND2 ASN A 295       7.657   0.049  -9.861  1.00 10.00      A   
ATOM   2775 HD21 ASN A 295       6.901  -0.565  -9.733  1.00 10.00      A   
ATOM   2776 HD22 ASN A 295       7.983   0.656  -9.162  1.00 10.00      A   
ATOM   2777  C   ASN A 295       9.550  -0.651 -13.798  1.00 10.00      A   
ATOM   2778  O   ASN A 295      10.119  -1.731 -13.627  1.00 10.00      A   
ATOM   2779  N   LEU A 296      10.174   0.435 -14.228  1.00 10.00      A   
ATOM   2780  HN  LEU A 296       9.665   1.277 -14.320  1.00 10.00      A   
ATOM   2781  CA  LEU A 296      11.592   0.436 -14.553  1.00 10.00      A   
ATOM   2782  CB  LEU A 296      11.785   0.667 -16.054  1.00 10.00      A   
ATOM   2783  CG  LEU A 296      11.218  -0.408 -16.978  1.00 10.00      A   
ATOM   2784  CD1 LEU A 296      11.173   0.094 -18.412  1.00 10.00      A   
ATOM   2785  CD2 LEU A 296      12.040  -1.682 -16.880  1.00 10.00      A   
ATOM   2786  C   LEU A 296      12.316   1.523 -13.771  1.00 10.00      A   
ATOM   2787  O   LEU A 296      13.322   2.065 -14.225  1.00 10.00      A   
ATOM   2788  N   SER A 297      11.807   1.826 -12.585  1.00 10.00      A   
ATOM   2789  HN  SER A 297      11.012   1.344 -12.270  1.00 10.00      A   
ATOM   2790  CA  SER A 297      12.399   2.854 -11.738  1.00 10.00      A   
ATOM   2791  CB  SER A 297      11.446   3.217 -10.599  1.00 10.00      A   
ATOM   2792  OG  SER A 297      10.111   3.312 -11.072  1.00 10.00      A   
ATOM   2793  HG  SER A 297       9.720   2.428 -11.103  1.00 10.00      A   
ATOM   2794  C   SER A 297      13.759   2.414 -11.190  1.00 10.00      A   
ATOM   2795  O   SER A 297      14.567   3.239 -10.758  1.00 10.00      A   
ATOM   2796  N   TYR A 298      14.013   1.115 -11.217  1.00 10.00      A   
ATOM   2797  HN  TYR A 298      13.334   0.501 -11.573  1.00 10.00      A   
ATOM   2798  CA  TYR A 298      15.275   0.577 -10.727  1.00 10.00      A   
ATOM   2799  CB  TYR A 298      15.039  -0.635  -9.822  1.00 10.00      A   
ATOM   2800  CG  TYR A 298      14.239  -0.322  -8.579  1.00 10.00      A   
ATOM   2801  CD1 TYR A 298      13.187  -1.137  -8.185  1.00 10.00      A   
ATOM   2802  CD2 TYR A 298      14.530   0.795  -7.806  1.00 10.00      A   
ATOM   2803  CE1 TYR A 298      12.447  -0.851  -7.055  1.00 10.00      A   
ATOM   2804  CE2 TYR A 298      13.797   1.088  -6.675  1.00 10.00      A   
ATOM   2805  CZ  TYR A 298      12.756   0.263  -6.306  1.00 10.00      A   
ATOM   2806  OH  TYR A 298      12.020   0.555  -5.180  1.00 10.00      A   
ATOM   2807  HH  TYR A 298      11.982  -0.226  -4.613  1.00 10.00      A   
ATOM   2808  C   TYR A 298      16.193   0.199 -11.885  1.00 10.00      A   
ATOM   2809  O   TYR A 298      17.262  -0.376 -11.678  1.00 10.00      A   
ATOM   2810  N   ALA A 299      15.777   0.536 -13.101  1.00 10.00      A   
ATOM   2811  HN  ALA A 299      14.923   1.015 -13.200  1.00 10.00      A   
ATOM   2812  CA  ALA A 299      16.560   0.229 -14.288  1.00 10.00      A   
ATOM   2813  CB  ALA A 299      15.663  -0.307 -15.390  1.00 10.00      A   
ATOM   2814  C   ALA A 299      17.311   1.463 -14.769  1.00 10.00      A   
ATOM   2815  O   ALA A 299      16.763   2.295 -15.492  1.00 10.00      A   
ATOM   2816  N   THR A 300      18.559   1.592 -14.345  1.00 10.00      A   
ATOM   2817  HN  THR A 300      18.936   0.914 -13.742  1.00 10.00      A   
ATOM   2818  CA  THR A 300      19.387   2.724 -14.727  1.00 10.00      A   
ATOM   2819  CB  THR A 300      20.512   2.922 -13.698  1.00 10.00      A   
ATOM   2820  OG1 THR A 300      20.306   2.017 -12.602  1.00 10.00      A   
ATOM   2821  HG1 THR A 300      19.988   2.509 -11.838  1.00 10.00      A   
ATOM   2822  CG2 THR A 300      20.509   4.348 -13.172  1.00 10.00      A   
ATOM   2823  C   THR A 300      19.999   2.511 -16.116  1.00 10.00      A   
ATOM   2824  O   THR A 300      21.213   2.354 -16.259  1.00 10.00      A   
ATOM   2825  N   VAL A 301      19.150   2.499 -17.132  1.00 10.00      A   
ATOM   2826  HN  VAL A 301      18.193   2.629 -16.956  1.00 10.00      A   
ATOM   2827  CA  VAL A 301      19.599   2.310 -18.503  1.00 10.00      A   
ATOM   2828  CB  VAL A 301      18.822   1.180 -19.212  1.00 10.00      A   
ATOM   2829  CG1 VAL A 301      19.209  -0.169 -18.630  1.00 10.00      A   
ATOM   2830  CG2 VAL A 301      17.321   1.397 -19.101  1.00 10.00      A   
ATOM   2831  C   VAL A 301      19.477   3.607 -19.294  1.00 10.00      A   
ATOM   2832  O   VAL A 301      18.943   4.597 -18.793  1.00 10.00      A   
ATOM   2833  N   GLN A 302      19.971   3.597 -20.524  1.00 10.00      A   
ATOM   2834  HN  GLN A 302      20.381   2.775 -20.868  1.00 10.00      A   
ATOM   2835  CA  GLN A 302      19.927   4.781 -21.374  1.00 10.00      A   
ATOM   2836  CB  GLN A 302      20.985   4.708 -22.476  1.00 10.00      A   
ATOM   2837  CG  GLN A 302      22.417   4.879 -21.987  1.00 10.00      A   
ATOM   2838  CD  GLN A 302      22.539   5.851 -20.825  1.00 10.00      A   
ATOM   2839  OE1 GLN A 302      22.624   7.066 -21.018  1.00 10.00      A   
ATOM   2840  NE2 GLN A 302      22.564   5.324 -19.613  1.00 10.00      A   
ATOM   2841 HE21 GLN A 302      22.499   4.343 -19.532  1.00 10.00      A   
ATOM   2842 HE22 GLN A 302      22.650   5.925 -18.844  1.00 10.00      A   
ATOM   2843  C   GLN A 302      18.545   5.010 -21.979  1.00 10.00      A   
ATOM   2844  O   GLN A 302      17.742   4.080 -22.096  1.00 10.00      A   
ATOM   2845  N   SER A 303      18.293   6.257 -22.377  1.00 10.00      A   
ATOM   2846  HN  SER A 303      18.993   6.937 -22.266  1.00 10.00      A   
ATOM   2847  CA  SER A 303      17.019   6.654 -22.967  1.00 10.00      A   
ATOM   2848  CB  SER A 303      17.046   8.139 -23.350  1.00 10.00      A   
ATOM   2849  OG  SER A 303      15.869   8.515 -24.043  1.00 10.00      A   
ATOM   2850  HG  SER A 303      15.350   9.118 -23.493  1.00 10.00      A   
ATOM   2851  C   SER A 303      16.657   5.813 -24.186  1.00 10.00      A   
ATOM   2852  O   SER A 303      15.585   5.210 -24.234  1.00 10.00      A   
ATOM   2853  N   TYR A 304      17.565   5.755 -25.157  1.00 10.00      A   
ATOM   2854  HN  TYR A 304      18.419   6.223 -25.037  1.00 10.00      A   
ATOM   2855  CA  TYR A 304      17.333   5.010 -26.391  1.00 10.00      A   
ATOM   2856  CB  TYR A 304      18.536   5.107 -27.331  1.00 10.00      A   
ATOM   2857  CG  TYR A 304      18.171   4.983 -28.793  1.00 10.00      A   
ATOM   2858  CD1 TYR A 304      17.370   5.935 -29.411  1.00 10.00      A   
ATOM   2859  CD2 TYR A 304      18.627   3.916 -29.554  1.00 10.00      A   
ATOM   2860  CE1 TYR A 304      17.032   5.826 -30.745  1.00 10.00      A   
ATOM   2861  CE2 TYR A 304      18.295   3.800 -30.890  1.00 10.00      A   
ATOM   2862  CZ  TYR A 304      17.498   4.757 -31.481  1.00 10.00      A   
ATOM   2863  OH  TYR A 304      17.165   4.645 -32.813  1.00 10.00      A   
ATOM   2864  HH  TYR A 304      17.145   5.525 -33.210  1.00 10.00      A   
ATOM   2865  C   TYR A 304      16.970   3.552 -26.127  1.00 10.00      A   
ATOM   2866  O   TYR A 304      16.117   2.990 -26.811  1.00 10.00      A   
ATOM   2867  N   ASP A 305      17.600   2.951 -25.123  1.00 10.00      A   
ATOM   2868  HN  ASP A 305      18.261   3.454 -24.602  1.00 10.00      A   
ATOM   2869  CA  ASP A 305      17.325   1.559 -24.777  1.00 10.00      A   
ATOM   2870  CB  ASP A 305      18.326   1.035 -23.743  1.00 10.00      A   
ATOM   2871  CG  ASP A 305      19.342   0.089 -24.354  1.00 10.00      A   
ATOM   2872  OD1 ASP A 305      18.953  -1.026 -24.769  1.00 10.00      A   
ATOM   2873  OD2 ASP A 305      20.533   0.460 -24.429  1.00 10.00      A   
ATOM   2874  C   ASP A 305      15.899   1.407 -24.262  1.00 10.00      A   
ATOM   2875  O   ASP A 305      15.214   0.428 -24.567  1.00 10.00      A   
ATOM   2876  N   LEU A 306      15.458   2.392 -23.491  1.00 10.00      A   
ATOM   2877  HN  LEU A 306      16.062   3.138 -23.282  1.00 10.00      A   
ATOM   2878  CA  LEU A 306      14.106   2.395 -22.940  1.00 10.00      A   
ATOM   2879  CB  LEU A 306      13.974   3.474 -21.862  1.00 10.00      A   
ATOM   2880  CG  LEU A 306      14.648   3.189 -20.523  1.00 10.00      A   
ATOM   2881  CD1 LEU A 306      14.805   4.477 -19.727  1.00 10.00      A   
ATOM   2882  CD2 LEU A 306      13.842   2.175 -19.731  1.00 10.00      A   
ATOM   2883  C   LEU A 306      13.087   2.661 -24.044  1.00 10.00      A   
ATOM   2884  O   LEU A 306      12.048   2.006 -24.118  1.00 10.00      A   
ATOM   2885  N   VAL A 307      13.404   3.626 -24.901  1.00 10.00      A   
ATOM   2886  HN  VAL A 307      14.254   4.101 -24.776  1.00 10.00      A   
ATOM   2887  CA  VAL A 307      12.537   4.009 -26.015  1.00 10.00      A   
ATOM   2888  CB  VAL A 307      13.199   5.087 -26.910  1.00 10.00      A   
ATOM   2889  CG1 VAL A 307      12.361   5.367 -28.152  1.00 10.00      A   
ATOM   2890  CG2 VAL A 307      13.420   6.369 -26.128  1.00 10.00      A   
ATOM   2891  C   VAL A 307      12.163   2.805 -26.878  1.00 10.00      A   
ATOM   2892  O   VAL A 307      10.992   2.600 -27.195  1.00 10.00      A   
ATOM   2893  N   LYS A 308      13.157   2.003 -27.237  1.00 10.00      A   
ATOM   2894  HN  LYS A 308      14.067   2.205 -26.932  1.00 10.00      A   
ATOM   2895  CA  LYS A 308      12.936   0.828 -28.075  1.00 10.00      A   
ATOM   2896  CB  LYS A 308      14.264   0.159 -28.423  1.00 10.00      A   
ATOM   2897  CG  LYS A 308      15.272   1.100 -29.066  1.00 10.00      A   
ATOM   2898  CD  LYS A 308      16.448   0.347 -29.658  1.00 10.00      A   
ATOM   2899  CE  LYS A 308      17.219  -0.426 -28.603  1.00 10.00      A   
ATOM   2900  NZ  LYS A 308      18.186  -1.371 -29.220  1.00 10.00      A   
ATOM   2901  HZ1 LYS A 308      18.615  -1.970 -28.488  1.00 10.00      A   
ATOM   2902  HZ2 LYS A 308      18.941  -0.846 -29.705  1.00 10.00      A   
ATOM   2903  HZ3 LYS A 308      17.705  -1.977 -29.911  1.00 10.00      A   
ATOM   2904  C   LYS A 308      11.980  -0.167 -27.423  1.00 10.00      A   
ATOM   2905  O   LYS A 308      11.183  -0.814 -28.106  1.00 10.00      A   
ATOM   2906  N   LEU A 309      12.049  -0.268 -26.102  1.00 10.00      A   
ATOM   2907  HN  LEU A 309      12.705   0.274 -25.612  1.00 10.00      A   
ATOM   2908  CA  LEU A 309      11.181  -1.170 -25.358  1.00 10.00      A   
ATOM   2909  CB  LEU A 309      11.755  -1.415 -23.957  1.00 10.00      A   
ATOM   2910  CG  LEU A 309      10.878  -2.208 -22.983  1.00 10.00      A   
ATOM   2911  CD1 LEU A 309      10.663  -3.629 -23.480  1.00 10.00      A   
ATOM   2912  CD2 LEU A 309      11.493  -2.211 -21.593  1.00 10.00      A   
ATOM   2913  C   LEU A 309       9.766  -0.597 -25.264  1.00 10.00      A   
ATOM   2914  O   LEU A 309       8.777  -1.312 -25.444  1.00 10.00      A   
ATOM   2915  N   LEU A 310       9.680   0.701 -25.003  1.00 10.00      A   
ATOM   2916  HN  LEU A 310      10.510   1.221 -24.884  1.00 10.00      A   
ATOM   2917  CA  LEU A 310       8.393   1.380 -24.879  1.00 10.00      A   
ATOM   2918  CB  LEU A 310       8.588   2.812 -24.372  1.00 10.00      A   
ATOM   2919  CG  LEU A 310       9.306   2.956 -23.027  1.00 10.00      A   
ATOM   2920  CD1 LEU A 310       9.469   4.421 -22.657  1.00 10.00      A   
ATOM   2921  CD2 LEU A 310       8.558   2.206 -21.935  1.00 10.00      A   
ATOM   2922  C   LEU A 310       7.627   1.377 -26.203  1.00 10.00      A   
ATOM   2923  O   LEU A 310       6.398   1.284 -26.218  1.00 10.00      A   
ATOM   2924  N   CYS A 311       8.356   1.462 -27.312  1.00 10.00      A   
ATOM   2925  HN  CYS A 311       9.334   1.538 -27.240  1.00 10.00      A   
ATOM   2926  CA  CYS A 311       7.741   1.462 -28.638  1.00 10.00      A   
ATOM   2927  CB  CYS A 311       8.779   1.770 -29.720  1.00 10.00      A   
ATOM   2928  SG  CYS A 311       9.524   3.413 -29.586  1.00 10.00      A   
ATOM   2929  HG  CYS A 311      10.139   3.483 -28.406  1.00 10.00      A   
ATOM   2930  C   CYS A 311       7.057   0.132 -28.941  1.00 10.00      A   
ATOM   2931  O   CYS A 311       6.223   0.039 -29.839  1.00 10.00      A   
ATOM   2932  N   GLN A 312       7.414  -0.900 -28.194  1.00 10.00      A   
ATOM   2933  HN  GLN A 312       8.094  -0.777 -27.496  1.00 10.00      A   
ATOM   2934  CA  GLN A 312       6.822  -2.213 -28.394  1.00 10.00      A   
ATOM   2935  CB  GLN A 312       7.894  -3.301 -28.371  1.00 10.00      A   
ATOM   2936  CG  GLN A 312       8.811  -3.279 -29.585  1.00 10.00      A   
ATOM   2937  CD  GLN A 312       9.652  -4.535 -29.725  1.00 10.00      A   
ATOM   2938  OE1 GLN A 312      10.759  -4.500 -30.262  1.00 10.00      A   
ATOM   2939  NE2 GLN A 312       9.130  -5.655 -29.246  1.00 10.00      A   
ATOM   2940 HE21 GLN A 312       8.247  -5.611 -28.830  1.00 10.00      A   
ATOM   2941 HE22 GLN A 312       9.649  -6.481 -29.335  1.00 10.00      A   
ATOM   2942  C   GLN A 312       5.717  -2.494 -27.378  1.00 10.00      A   
ATOM   2943  O   GLN A 312       5.249  -3.627 -27.256  1.00 10.00      A   
ATOM   2944  N   CYS A 313       5.305  -1.459 -26.654  1.00 10.00      A   
ATOM   2945  HN  CYS A 313       5.722  -0.579 -26.794  1.00 10.00      A   
ATOM   2946  CA  CYS A 313       4.244  -1.586 -25.662  1.00 10.00      A   
ATOM   2947  CB  CYS A 313       4.754  -1.172 -24.277  1.00 10.00      A   
ATOM   2948  SG  CYS A 313       6.287  -1.983 -23.757  1.00 10.00      A   
ATOM   2949  HG  CYS A 313       7.245  -1.654 -24.619  1.00 10.00      A   
ATOM   2950  C   CYS A 313       3.051  -0.717 -26.063  1.00 10.00      A   
ATOM   2951  O   CYS A 313       2.947   0.442 -25.655  1.00 10.00      A   
ATOM   2952  N   PRO A 314       2.134  -1.265 -26.880  1.00 10.00      A   
ATOM   2953  CA  PRO A 314       0.960  -0.537 -27.357  1.00 10.00      A   
ATOM   2954  CB  PRO A 314       0.671  -1.242 -28.681  1.00 10.00      A   
ATOM   2955  CG  PRO A 314       1.075  -2.660 -28.446  1.00 10.00      A   
ATOM   2956  CD  PRO A 314       2.178  -2.638 -27.418  1.00 10.00      A   
ATOM   2957  C   PRO A 314      -0.245  -0.665 -26.423  1.00 10.00      A   
ATOM   2958  O   PRO A 314      -1.341  -0.203 -26.745  1.00 10.00      A   
ATOM   2959  N   LYS A 315      -0.047  -1.298 -25.275  1.00 10.00      A   
ATOM   2960  HN  LYS A 315       0.847  -1.652 -25.072  1.00 10.00      A   
ATOM   2961  CA  LYS A 315      -1.122  -1.481 -24.304  1.00 10.00      A   
ATOM   2962  CB  LYS A 315      -1.521  -2.956 -24.214  1.00 10.00      A   
ATOM   2963  CG  LYS A 315      -2.592  -3.367 -25.209  1.00 10.00      A   
ATOM   2964  CD  LYS A 315      -2.867  -4.856 -25.138  1.00 10.00      A   
ATOM   2965  CE  LYS A 315      -4.112  -5.236 -25.929  1.00 10.00      A   
ATOM   2966  NZ  LYS A 315      -4.026  -4.830 -27.357  1.00 10.00      A   
ATOM   2967  HZ1 LYS A 315      -4.879  -5.141 -27.869  1.00 10.00      A   
ATOM   2968  HZ2 LYS A 315      -3.192  -5.259 -27.809  1.00 10.00      A   
ATOM   2969  HZ3 LYS A 315      -3.952  -3.799 -27.431  1.00 10.00      A   
ATOM   2970  C   LYS A 315      -0.707  -0.960 -22.936  1.00 10.00      A   
ATOM   2971  O   LYS A 315      -1.287  -1.321 -21.915  1.00 10.00      A   
ATOM   2972  N   LEU A 316       0.286  -0.088 -22.932  1.00 10.00      A   
ATOM   2973  HN  LEU A 316       0.679   0.191 -23.781  1.00 10.00      A   
ATOM   2974  CA  LEU A 316       0.795   0.479 -21.696  1.00 10.00      A   
ATOM   2975  CB  LEU A 316       2.149   1.142 -21.939  1.00 10.00      A   
ATOM   2976  CG  LEU A 316       2.889   1.638 -20.695  1.00 10.00      A   
ATOM   2977  CD1 LEU A 316       3.268   0.471 -19.793  1.00 10.00      A   
ATOM   2978  CD2 LEU A 316       4.120   2.438 -21.091  1.00 10.00      A   
ATOM   2979  C   LEU A 316      -0.188   1.482 -21.101  1.00 10.00      A   
ATOM   2980  O   LEU A 316      -0.585   2.442 -21.761  1.00 10.00      A   
ATOM   2981  N   GLN A 317      -0.590   1.241 -19.862  1.00 10.00      A   
ATOM   2982  HN  GLN A 317      -0.251   0.442 -19.398  1.00 10.00      A   
ATOM   2983  CA  GLN A 317      -1.527   2.123 -19.173  1.00 10.00      A   
ATOM   2984  CB  GLN A 317      -2.757   1.338 -18.708  1.00 10.00      A   
ATOM   2985  CG  GLN A 317      -3.623   0.799 -19.837  1.00 10.00      A   
ATOM   2986  CD  GLN A 317      -4.858   0.077 -19.330  1.00 10.00      A   
ATOM   2987  OE1 GLN A 317      -4.840  -0.538 -18.261  1.00 10.00      A   
ATOM   2988  NE2 GLN A 317      -5.947   0.162 -20.081  1.00 10.00      A   
ATOM   2989 HE21 GLN A 317      -5.900   0.689 -20.919  1.00 10.00      A   
ATOM   2990 HE22 GLN A 317      -6.756  -0.303 -19.779  1.00 10.00      A   
ATOM   2991  C   GLN A 317      -0.862   2.809 -17.980  1.00 10.00      A   
ATOM   2992  O   GLN A 317      -1.172   3.957 -17.651  1.00 10.00      A   
ATOM   2993  N   ARG A 318       0.049   2.094 -17.337  1.00 10.00      A   
ATOM   2994  HN  ARG A 318       0.246   1.182 -17.646  1.00 10.00      A   
ATOM   2995  CA  ARG A 318       0.766   2.617 -16.183  1.00 10.00      A   
ATOM   2996  CB  ARG A 318       0.289   1.910 -14.907  1.00 10.00      A   
ATOM   2997  CG  ARG A 318       0.967   2.393 -13.636  1.00 10.00      A   
ATOM   2998  CD  ARG A 318       0.349   1.769 -12.397  1.00 10.00      A   
ATOM   2999  NE  ARG A 318      -0.164   2.783 -11.478  1.00 10.00      A   
ATOM   3000  HE  ARG A 318      -0.363   3.672 -11.859  1.00 10.00      A   
ATOM   3001  CZ  ARG A 318      -0.361   2.591 -10.172  1.00 10.00      A   
ATOM   3002  NH1 ARG A 318      -0.083   1.418  -9.612  1.00 10.00      A   
ATOM   3003 HH11 ARG A 318      -0.242   1.271  -8.592  1.00 10.00      A   
ATOM   3004 HH12 ARG A 318       0.301   0.635 -10.190  1.00 10.00      A   
ATOM   3005  NH2 ARG A 318      -0.838   3.584  -9.426  1.00 10.00      A   
ATOM   3006 HH21 ARG A 318      -1.055   4.515  -9.866  1.00 10.00      A   
ATOM   3007 HH22 ARG A 318      -1.000   3.448  -8.400  1.00 10.00      A   
ATOM   3008  C   ARG A 318       2.267   2.423 -16.369  1.00 10.00      A   
ATOM   3009  O   ARG A 318       2.740   1.294 -16.528  1.00 10.00      A   
ATOM   3010  N   LEU A 319       3.012   3.518 -16.349  1.00 10.00      A   
ATOM   3011  HN  LEU A 319       2.587   4.390 -16.192  1.00 10.00      A   
ATOM   3012  CA  LEU A 319       4.452   3.452 -16.537  1.00 10.00      A   
ATOM   3013  CB  LEU A 319       4.854   4.031 -17.895  1.00 10.00      A   
ATOM   3014  CG  LEU A 319       6.343   3.947 -18.240  1.00 10.00      A   
ATOM   3015  CD1 LEU A 319       6.779   2.498 -18.406  1.00 10.00      A   
ATOM   3016  CD2 LEU A 319       6.654   4.753 -19.490  1.00 10.00      A   
ATOM   3017  C   LEU A 319       5.218   4.158 -15.425  1.00 10.00      A   
ATOM   3018  O   LEU A 319       4.948   5.319 -15.097  1.00 10.00      A   
ATOM   3019  N   TRP A 320       6.169   3.438 -14.848  1.00 10.00      A   
ATOM   3020  HN  TRP A 320       6.308   2.512 -15.147  1.00 10.00      A   
ATOM   3021  CA  TRP A 320       7.025   3.964 -13.797  1.00 10.00      A   
ATOM   3022  CB  TRP A 320       6.896   3.112 -12.527  1.00 10.00      A   
ATOM   3023  CG  TRP A 320       5.651   3.358 -11.725  1.00 10.00      A   
ATOM   3024  CD1 TRP A 320       4.413   3.677 -12.200  1.00 10.00      A   
ATOM   3025  CD2 TRP A 320       5.528   3.296 -10.299  1.00 10.00      A   
ATOM   3026  NE1 TRP A 320       3.530   3.827 -11.162  1.00 10.00      A   
ATOM   3027  HE1 TRP A 320       2.577   4.064 -11.249  1.00 10.00      A   
ATOM   3028  CE2 TRP A 320       4.188   3.594  -9.983  1.00 10.00      A   
ATOM   3029  CE3 TRP A 320       6.421   3.019  -9.259  1.00 10.00      A   
ATOM   3030  CZ2 TRP A 320       3.719   3.623  -8.672  1.00 10.00      A   
ATOM   3031  CZ3 TRP A 320       5.955   3.047  -7.959  1.00 10.00      A   
ATOM   3032  CH2 TRP A 320       4.617   3.347  -7.676  1.00 10.00      A   
ATOM   3033  C   TRP A 320       8.462   3.908 -14.294  1.00 10.00      A   
ATOM   3034  O   TRP A 320       9.027   2.826 -14.426  1.00 10.00      A   
ATOM   3035  N   VAL A 321       9.044   5.060 -14.586  1.00 10.00      A   
ATOM   3036  HN  VAL A 321       8.559   5.902 -14.427  1.00 10.00      A   
ATOM   3037  CA  VAL A 321      10.409   5.106 -15.103  1.00 10.00      A   
ATOM   3038  CB  VAL A 321      10.443   5.298 -16.637  1.00 10.00      A   
ATOM   3039  CG1 VAL A 321      10.168   3.989 -17.359  1.00 10.00      A   
ATOM   3040  CG2 VAL A 321       9.464   6.378 -17.078  1.00 10.00      A   
ATOM   3041  C   VAL A 321      11.221   6.222 -14.460  1.00 10.00      A   
ATOM   3042  O   VAL A 321      10.728   6.959 -13.605  1.00 10.00      A   
ATOM   3043  N   LEU A 322      12.471   6.335 -14.886  1.00 10.00      A   
ATOM   3044  HN  LEU A 322      12.796   5.712 -15.569  1.00 10.00      A   
ATOM   3045  CA  LEU A 322      13.371   7.359 -14.381  1.00 10.00      A   
ATOM   3046  CB  LEU A 322      14.773   6.779 -14.172  1.00 10.00      A   
ATOM   3047  CG  LEU A 322      14.932   5.763 -13.041  1.00 10.00      A   
ATOM   3048  CD1 LEU A 322      16.310   5.126 -13.097  1.00 10.00      A   
ATOM   3049  CD2 LEU A 322      14.713   6.431 -11.692  1.00 10.00      A   
ATOM   3050  C   LEU A 322      13.444   8.522 -15.363  1.00 10.00      A   
ATOM   3051  O   LEU A 322      12.932   8.436 -16.480  1.00 10.00      A   
ATOM   3052  N   ASP A 323      14.100   9.599 -14.951  1.00 10.00      A   
ATOM   3053  HN  ASP A 323      14.486   9.607 -14.046  1.00 10.00      A   
ATOM   3054  CA  ASP A 323      14.260  10.781 -15.791  1.00 10.00      A   
ATOM   3055  CB  ASP A 323      14.667  12.010 -14.959  1.00 10.00      A   
ATOM   3056  CG  ASP A 323      15.996  11.874 -14.235  1.00 10.00      A   
ATOM   3057  OD1 ASP A 323      16.392  10.738 -13.900  1.00 10.00      A   
ATOM   3058  OD2 ASP A 323      16.638  12.914 -13.970  1.00 10.00      A   
ATOM   3059  C   ASP A 323      15.252  10.513 -16.923  1.00 10.00      A   
ATOM   3060  O   ASP A 323      15.451  11.343 -17.813  1.00 10.00      A   
ATOM   3061  N   TYR A 324      15.845   9.319 -16.888  1.00 10.00      A   
ATOM   3062  HN  TYR A 324      15.635   8.716 -16.148  1.00 10.00      A   
ATOM   3063  CA  TYR A 324      16.801   8.880 -17.894  1.00 10.00      A   
ATOM   3064  CB  TYR A 324      17.362   7.507 -17.505  1.00 10.00      A   
ATOM   3065  CG  TYR A 324      18.837   7.485 -17.171  1.00 10.00      A   
ATOM   3066  CD1 TYR A 324      19.273   7.114 -15.906  1.00 10.00      A   
ATOM   3067  CD2 TYR A 324      19.796   7.824 -18.120  1.00 10.00      A   
ATOM   3068  CE1 TYR A 324      20.619   7.081 -15.593  1.00 10.00      A   
ATOM   3069  CE2 TYR A 324      21.143   7.795 -17.815  1.00 10.00      A   
ATOM   3070  CZ  TYR A 324      21.550   7.423 -16.553  1.00 10.00      A   
ATOM   3071  OH  TYR A 324      22.892   7.389 -16.250  1.00 10.00      A   
ATOM   3072  HH  TYR A 324      23.282   8.254 -16.433  1.00 10.00      A   
ATOM   3073  C   TYR A 324      16.133   8.769 -19.261  1.00 10.00      A   
ATOM   3074  O   TYR A 324      16.810   8.733 -20.289  1.00 10.00      A   
ATOM   3075  N   ILE A 325      14.800   8.696 -19.261  1.00 10.00      A   
ATOM   3076  HN  ILE A 325      14.322   8.711 -18.405  1.00 10.00      A   
ATOM   3077  CA  ILE A 325      14.035   8.593 -20.496  1.00 10.00      A   
ATOM   3078  CB  ILE A 325      12.546   8.256 -20.231  1.00 10.00      A   
ATOM   3079  CG1 ILE A 325      11.802   7.966 -21.537  1.00 10.00      A   
ATOM   3080  CG2 ILE A 325      11.853   9.360 -19.444  1.00 10.00      A   
ATOM   3081  CD1 ILE A 325      12.297   6.734 -22.265  1.00 10.00      A   
ATOM   3082  C   ILE A 325      14.163   9.873 -21.327  1.00 10.00      A   
ATOM   3083  O   ILE A 325      14.116   9.829 -22.556  1.00 10.00      A   
ATOM   3084  N   GLU A 326      14.337  11.005 -20.640  1.00 10.00      A   
ATOM   3085  HN  GLU A 326      14.362  10.963 -19.660  1.00 10.00      A   
ATOM   3086  CA  GLU A 326      14.501  12.309 -21.288  1.00 10.00      A   
ATOM   3087  CB  GLU A 326      15.777  12.339 -22.134  1.00 10.00      A   
ATOM   3088  CG  GLU A 326      17.034  12.006 -21.345  1.00 10.00      A   
ATOM   3089  CD  GLU A 326      18.295  12.057 -22.179  1.00 10.00      A   
ATOM   3090  OE1 GLU A 326      18.398  11.292 -23.159  1.00 10.00      A   
ATOM   3091  OE2 GLU A 326      19.197  12.851 -21.849  1.00 10.00      A   
ATOM   3092  C   GLU A 326      13.268  12.745 -22.091  1.00 10.00      A   
ATOM   3093  O   GLU A 326      12.314  11.978 -22.258  1.00 10.00      A   
ATOM   3094  N   ASP A 327      13.297  13.984 -22.584  1.00 10.00      A   
ATOM   3095  HN  ASP A 327      14.093  14.543 -22.425  1.00 10.00      A   
ATOM   3096  CA  ASP A 327      12.180  14.539 -23.354  1.00 10.00      A   
ATOM   3097  CB  ASP A 327      12.426  16.006 -23.732  1.00 10.00      A   
ATOM   3098  CG  ASP A 327      12.622  16.932 -22.545  1.00 10.00      A   
ATOM   3099  OD1 ASP A 327      11.731  17.010 -21.681  1.00 10.00      A   
ATOM   3100  OD2 ASP A 327      13.679  17.600 -22.480  1.00 10.00      A   
ATOM   3101  C   ASP A 327      11.925  13.736 -24.622  1.00 10.00      A   
ATOM   3102  O   ASP A 327      10.777  13.497 -25.000  1.00 10.00      A   
ATOM   3103  N   ALA A 328      13.003  13.309 -25.272  1.00 10.00      A   
ATOM   3104  HN  ALA A 328      13.892  13.514 -24.910  1.00 10.00      A   
ATOM   3105  CA  ALA A 328      12.900  12.540 -26.508  1.00 10.00      A   
ATOM   3106  CB  ALA A 328      14.281  12.244 -27.066  1.00 10.00      A   
ATOM   3107  C   ALA A 328      12.117  11.249 -26.298  1.00 10.00      A   
ATOM   3108  O   ALA A 328      11.185  10.952 -27.048  1.00 10.00      A   
ATOM   3109  N   GLY A 329      12.481  10.498 -25.264  1.00 10.00      A   
ATOM   3110  HN  GLY A 329      13.213  10.795 -24.687  1.00 10.00      A   
ATOM   3111  CA  GLY A 329      11.810   9.250 -24.978  1.00 10.00      A   
ATOM   3112  C   GLY A 329      10.348   9.453 -24.640  1.00 10.00      A   
ATOM   3113  O   GLY A 329       9.502   8.625 -24.985  1.00 10.00      A   
ATOM   3114  N   LEU A 330      10.051  10.560 -23.973  1.00 10.00      A   
ATOM   3115  HN  LEU A 330      10.772  11.179 -23.725  1.00 10.00      A   
ATOM   3116  CA  LEU A 330       8.686  10.878 -23.583  1.00 10.00      A   
ATOM   3117  CB  LEU A 330       8.672  12.012 -22.562  1.00 10.00      A   
ATOM   3118  CG  LEU A 330       9.163  11.650 -21.162  1.00 10.00      A   
ATOM   3119  CD1 LEU A 330       9.349  12.898 -20.319  1.00 10.00      A   
ATOM   3120  CD2 LEU A 330       8.195  10.688 -20.494  1.00 10.00      A   
ATOM   3121  C   LEU A 330       7.830  11.230 -24.792  1.00 10.00      A   
ATOM   3122  O   LEU A 330       6.666  10.831 -24.874  1.00 10.00      A   
ATOM   3123  N   GLU A 331       8.410  11.963 -25.734  1.00 10.00      A   
ATOM   3124  HN  GLU A 331       9.347  12.248 -25.617  1.00 10.00      A   
ATOM   3125  CA  GLU A 331       7.685  12.353 -26.939  1.00 10.00      A   
ATOM   3126  CB  GLU A 331       8.506  13.335 -27.778  1.00 10.00      A   
ATOM   3127  CG  GLU A 331       7.659  14.305 -28.588  1.00 10.00      A   
ATOM   3128  CD  GLU A 331       8.106  14.426 -30.028  1.00 10.00      A   
ATOM   3129  OE1 GLU A 331       9.300  14.199 -30.308  1.00 10.00      A   
ATOM   3130  OE2 GLU A 331       7.263  14.758 -30.891  1.00 10.00      A   
ATOM   3131  C   GLU A 331       7.315  11.121 -27.764  1.00 10.00      A   
ATOM   3132  O   GLU A 331       6.192  11.007 -28.261  1.00 10.00      A   
ATOM   3133  N   VAL A 332       8.268  10.201 -27.890  1.00 10.00      A   
ATOM   3134  HN  VAL A 332       9.144  10.365 -27.476  1.00 10.00      A   
ATOM   3135  CA  VAL A 332       8.052   8.964 -28.635  1.00 10.00      A   
ATOM   3136  CB  VAL A 332       9.372   8.196 -28.865  1.00 10.00      A   
ATOM   3137  CG1 VAL A 332       9.132   6.958 -29.710  1.00 10.00      A   
ATOM   3138  CG2 VAL A 332      10.408   9.095 -29.520  1.00 10.00      A   
ATOM   3139  C   VAL A 332       7.067   8.070 -27.880  1.00 10.00      A   
ATOM   3140  O   VAL A 332       6.261   7.359 -28.481  1.00 10.00      A   
ATOM   3141  N   LEU A 333       7.131   8.130 -26.554  1.00 10.00      A   
ATOM   3142  HN  LEU A 333       7.796   8.717 -26.138  1.00 10.00      A   
ATOM   3143  CA  LEU A 333       6.252   7.346 -25.700  1.00 10.00      A   
ATOM   3144  CB  LEU A 333       6.614   7.556 -24.230  1.00 10.00      A   
ATOM   3145  CG  LEU A 333       5.632   6.979 -23.207  1.00 10.00      A   
ATOM   3146  CD1 LEU A 333       5.849   5.485 -23.035  1.00 10.00      A   
ATOM   3147  CD2 LEU A 333       5.755   7.700 -21.873  1.00 10.00      A   
ATOM   3148  C   LEU A 333       4.796   7.727 -25.934  1.00 10.00      A   
ATOM   3149  O   LEU A 333       3.955   6.868 -26.173  1.00 10.00      A   
ATOM   3150  N   ALA A 334       4.518   9.025 -25.898  1.00 10.00      A   
ATOM   3151  HN  ALA A 334       5.247   9.664 -25.723  1.00 10.00      A   
ATOM   3152  CA  ALA A 334       3.160   9.533 -26.098  1.00 10.00      A   
ATOM   3153  CB  ALA A 334       3.111  11.023 -25.794  1.00 10.00      A   
ATOM   3154  C   ALA A 334       2.660   9.255 -27.515  1.00 10.00      A   
ATOM   3155  O   ALA A 334       1.457   9.285 -27.785  1.00 10.00      A   
ATOM   3156  N   SER A 335       3.592   8.992 -28.417  1.00 10.00      A   
ATOM   3157  HN  SER A 335       4.537   9.008 -28.144  1.00 10.00      A   
ATOM   3158  CA  SER A 335       3.254   8.693 -29.799  1.00 10.00      A   
ATOM   3159  CB  SER A 335       4.446   9.017 -30.711  1.00 10.00      A   
ATOM   3160  OG  SER A 335       4.150   8.735 -32.067  1.00 10.00      A   
ATOM   3161  HG  SER A 335       4.938   8.376 -32.502  1.00 10.00      A   
ATOM   3162  C   SER A 335       2.859   7.222 -29.935  1.00 10.00      A   
ATOM   3163  O   SER A 335       2.049   6.853 -30.787  1.00 10.00      A   
ATOM   3164  N   THR A 336       3.414   6.395 -29.064  1.00 10.00      A   
ATOM   3165  HN  THR A 336       4.022   6.756 -28.385  1.00 10.00      A   
ATOM   3166  CA  THR A 336       3.147   4.966 -29.090  1.00 10.00      A   
ATOM   3167  CB  THR A 336       4.414   4.174 -28.719  1.00 10.00      A   
ATOM   3168  OG1 THR A 336       5.550   4.781 -29.357  1.00 10.00      A   
ATOM   3169  HG1 THR A 336       5.827   5.551 -28.849  1.00 10.00      A   
ATOM   3170  CG2 THR A 336       4.292   2.731 -29.180  1.00 10.00      A   
ATOM   3171  C   THR A 336       1.998   4.580 -28.158  1.00 10.00      A   
ATOM   3172  O   THR A 336       1.035   3.931 -28.575  1.00 10.00      A   
ATOM   3173  N   CYS A 337       2.095   4.989 -26.906  1.00 10.00      A   
ATOM   3174  HN  CYS A 337       2.870   5.530 -26.635  1.00 10.00      A   
ATOM   3175  CA  CYS A 337       1.075   4.677 -25.919  1.00 10.00      A   
ATOM   3176  CB  CYS A 337       1.698   4.598 -24.527  1.00 10.00      A   
ATOM   3177  SG  CYS A 337       3.185   3.569 -24.454  1.00 10.00      A   
ATOM   3178  HG  CYS A 337       2.893   2.385 -24.981  1.00 10.00      A   
ATOM   3179  C   CYS A 337      -0.038   5.713 -25.952  1.00 10.00      A   
ATOM   3180  O   CYS A 337       0.169   6.883 -25.628  1.00 10.00      A   
ATOM   3181  N   LYS A 338      -1.221   5.275 -26.355  1.00 10.00      A   
ATOM   3182  HN  LYS A 338      -1.325   4.324 -26.588  1.00 10.00      A   
ATOM   3183  CA  LYS A 338      -2.374   6.160 -26.450  1.00 10.00      A   
ATOM   3184  CB  LYS A 338      -3.043   6.018 -27.820  1.00 10.00      A   
ATOM   3185  CG  LYS A 338      -2.204   6.530 -28.982  1.00 10.00      A   
ATOM   3186  CD  LYS A 338      -1.810   7.986 -28.782  1.00 10.00      A   
ATOM   3187  CE  LYS A 338      -1.027   8.524 -29.970  1.00 10.00      A   
ATOM   3188  NZ  LYS A 338      -0.482   9.877 -29.700  1.00 10.00      A   
ATOM   3189  HZ1 LYS A 338      -1.244  10.517 -29.400  1.00 10.00      A   
ATOM   3190  HZ2 LYS A 338      -0.037  10.266 -30.557  1.00 10.00      A   
ATOM   3191  HZ3 LYS A 338       0.230   9.829 -28.943  1.00 10.00      A   
ATOM   3192  C   LYS A 338      -3.385   5.883 -25.344  1.00 10.00      A   
ATOM   3193  O   LYS A 338      -4.404   6.566 -25.244  1.00 10.00      A   
ATOM   3194  N   ASP A 339      -3.107   4.880 -24.519  1.00 10.00      A   
ATOM   3195  HN  ASP A 339      -2.281   4.364 -24.649  1.00 10.00      A   
ATOM   3196  CA  ASP A 339      -4.007   4.525 -23.426  1.00 10.00      A   
ATOM   3197  CB  ASP A 339      -4.518   3.086 -23.579  1.00 10.00      A   
ATOM   3198  CG  ASP A 339      -5.780   2.817 -22.778  1.00 10.00      A   
ATOM   3199  OD1 ASP A 339      -6.537   3.772 -22.503  1.00 10.00      A   
ATOM   3200  OD2 ASP A 339      -6.030   1.645 -22.421  1.00 10.00      A   
ATOM   3201  C   ASP A 339      -3.326   4.721 -22.073  1.00 10.00      A   
ATOM   3202  O   ASP A 339      -3.780   4.204 -21.055  1.00 10.00      A   
ATOM   3203  N   LEU A 340      -2.234   5.478 -22.073  1.00 10.00      A   
ATOM   3204  HN  LEU A 340      -1.920   5.863 -22.916  1.00 10.00      A   
ATOM   3205  CA  LEU A 340      -1.491   5.755 -20.847  1.00 10.00      A   
ATOM   3206  CB  LEU A 340      -0.188   6.491 -21.176  1.00 10.00      A   
ATOM   3207  CG  LEU A 340       0.848   6.594 -20.053  1.00 10.00      A   
ATOM   3208  CD1 LEU A 340       1.462   5.234 -19.759  1.00 10.00      A   
ATOM   3209  CD2 LEU A 340       1.926   7.602 -20.411  1.00 10.00      A   
ATOM   3210  C   LEU A 340      -2.342   6.593 -19.899  1.00 10.00      A   
ATOM   3211  O   LEU A 340      -2.761   7.698 -20.243  1.00 10.00      A   
ATOM   3212  N   ARG A 341      -2.599   6.061 -18.711  1.00 10.00      A   
ATOM   3213  HN  ARG A 341      -2.219   5.181 -18.491  1.00 10.00      A   
ATOM   3214  CA  ARG A 341      -3.414   6.748 -17.717  1.00 10.00      A   
ATOM   3215  CB  ARG A 341      -4.327   5.748 -17.002  1.00 10.00      A   
ATOM   3216  CG  ARG A 341      -4.952   4.702 -17.904  1.00 10.00      A   
ATOM   3217  CD  ARG A 341      -6.158   5.252 -18.644  1.00 10.00      A   
ATOM   3218  NE  ARG A 341      -6.640   4.312 -19.652  1.00 10.00      A   
ATOM   3219  HE  ARG A 341      -6.165   4.298 -20.520  1.00 10.00      A   
ATOM   3220  CZ  ARG A 341      -7.666   3.482 -19.470  1.00 10.00      A   
ATOM   3221  NH1 ARG A 341      -8.328   3.472 -18.319  1.00 10.00      A   
ATOM   3222 HH11 ARG A 341      -9.131   2.823 -18.179  1.00 10.00      A   
ATOM   3223 HH12 ARG A 341      -8.045   4.115 -17.548  1.00 10.00      A   
ATOM   3224  NH2 ARG A 341      -8.018   2.655 -20.445  1.00 10.00      A   
ATOM   3225 HH21 ARG A 341      -7.484   2.660 -21.349  1.00 10.00      A   
ATOM   3226 HH22 ARG A 341      -8.818   1.997 -20.322  1.00 10.00      A   
ATOM   3227  C   ARG A 341      -2.537   7.419 -16.676  1.00 10.00      A   
ATOM   3228  O   ARG A 341      -2.796   8.554 -16.261  1.00 10.00      A   
ATOM   3229  N   GLU A 342      -1.496   6.712 -16.260  1.00 10.00      A   
ATOM   3230  HN  GLU A 342      -1.324   5.829 -16.656  1.00 10.00      A   
ATOM   3231  CA  GLU A 342      -0.590   7.217 -15.248  1.00 10.00      A   
ATOM   3232  CB  GLU A 342      -0.740   6.407 -13.954  1.00 10.00      A   
ATOM   3233  CG  GLU A 342      -0.135   7.066 -12.725  1.00 10.00      A   
ATOM   3234  CD  GLU A 342       0.094   6.090 -11.593  1.00 10.00      A   
ATOM   3235  OE1 GLU A 342      -0.795   5.952 -10.729  1.00 10.00      A   
ATOM   3236  OE2 GLU A 342       1.175   5.462 -11.553  1.00 10.00      A   
ATOM   3237  C   GLU A 342       0.851   7.173 -15.735  1.00 10.00      A   
ATOM   3238  O   GLU A 342       1.248   6.262 -16.467  1.00 10.00      A   
ATOM   3239  N   LEU A 343       1.617   8.175 -15.348  1.00 10.00      A   
ATOM   3240  HN  LEU A 343       1.221   8.892 -14.805  1.00 10.00      A   
ATOM   3241  CA  LEU A 343       3.019   8.258 -15.716  1.00 10.00      A   
ATOM   3242  CB  LEU A 343       3.205   9.110 -16.977  1.00 10.00      A   
ATOM   3243  CG  LEU A 343       4.651   9.324 -17.439  1.00 10.00      A   
ATOM   3244  CD1 LEU A 343       5.273   8.010 -17.890  1.00 10.00      A   
ATOM   3245  CD2 LEU A 343       4.712  10.357 -18.553  1.00 10.00      A   
ATOM   3246  C   LEU A 343       3.826   8.834 -14.564  1.00 10.00      A   
ATOM   3247  O   LEU A 343       3.630   9.983 -14.172  1.00 10.00      A   
ATOM   3248  N   ARG A 344       4.721   8.027 -14.010  1.00 10.00      A   
ATOM   3249  HN  ARG A 344       4.832   7.116 -14.365  1.00 10.00      A   
ATOM   3250  CA  ARG A 344       5.551   8.466 -12.897  1.00 10.00      A   
ATOM   3251  CB  ARG A 344       5.310   7.610 -11.646  1.00 10.00      A   
ATOM   3252  CG  ARG A 344       3.853   7.574 -11.207  1.00 10.00      A   
ATOM   3253  CD  ARG A 344       3.692   7.163  -9.751  1.00 10.00      A   
ATOM   3254  NE  ARG A 344       2.301   6.820  -9.455  1.00 10.00      A   
ATOM   3255  HE  ARG A 344       1.783   6.391 -10.188  1.00 10.00      A   
ATOM   3256  CZ  ARG A 344       1.690   7.030  -8.281  1.00 10.00      A   
ATOM   3257  NH1 ARG A 344       2.351   7.575  -7.265  1.00 10.00      A   
ATOM   3258 HH11 ARG A 344       1.868   7.731  -6.351  1.00 10.00      A   
ATOM   3259 HH12 ARG A 344       3.350   7.846  -7.369  1.00 10.00      A   
ATOM   3260  NH2 ARG A 344       0.408   6.719  -8.145  1.00 10.00      A   
ATOM   3261 HH21 ARG A 344      -0.119   6.316  -8.948  1.00 10.00      A   
ATOM   3262 HH22 ARG A 344      -0.090   6.884  -7.231  1.00 10.00      A   
ATOM   3263  C   ARG A 344       7.020   8.465 -13.285  1.00 10.00      A   
ATOM   3264  O   ARG A 344       7.603   7.413 -13.558  1.00 10.00      A   
ATOM   3265  N   VAL A 345       7.601   9.652 -13.329  1.00 10.00      A   
ATOM   3266  HN  VAL A 345       7.069  10.451 -13.115  1.00 10.00      A   
ATOM   3267  CA  VAL A 345       9.001   9.813 -13.684  1.00 10.00      A   
ATOM   3268  CB  VAL A 345       9.184  10.901 -14.765  1.00 10.00      A   
ATOM   3269  CG1 VAL A 345      10.653  11.065 -15.131  1.00 10.00      A   
ATOM   3270  CG2 VAL A 345       8.360  10.570 -16.002  1.00 10.00      A   
ATOM   3271  C   VAL A 345       9.822  10.174 -12.448  1.00 10.00      A   
ATOM   3272  O   VAL A 345       9.694  11.273 -11.898  1.00 10.00      A   
ATOM   3273  N   PHE A 346      10.646   9.239 -12.007  1.00 10.00      A   
ATOM   3274  HN  PHE A 346      10.691   8.379 -12.487  1.00 10.00      A   
ATOM   3275  CA  PHE A 346      11.491   9.443 -10.838  1.00 10.00      A   
ATOM   3276  CB  PHE A 346      11.606   8.140 -10.036  1.00 10.00      A   
ATOM   3277  CG  PHE A 346      10.300   7.646  -9.481  1.00 10.00      A   
ATOM   3278  CD1 PHE A 346       9.547   6.711 -10.170  1.00 10.00      A   
ATOM   3279  CD2 PHE A 346       9.826   8.115  -8.267  1.00 10.00      A   
ATOM   3280  CE1 PHE A 346       8.347   6.255  -9.659  1.00 10.00      A   
ATOM   3281  CE2 PHE A 346       8.626   7.663  -7.750  1.00 10.00      A   
ATOM   3282  CZ  PHE A 346       7.887   6.732  -8.448  1.00 10.00      A   
ATOM   3283  C   PHE A 346      12.880   9.930 -11.251  1.00 10.00      A   
ATOM   3284  O   PHE A 346      13.412   9.521 -12.281  1.00 10.00      A   
ATOM   3285  N   PRO A 347      13.493  10.811 -10.450  1.00 10.00      A   
ATOM   3286  CA  PRO A 347      14.816  11.342 -10.755  1.00 10.00      A   
ATOM   3287  CB  PRO A 347      14.886  12.599  -9.887  1.00 10.00      A   
ATOM   3288  CG  PRO A 347      14.014  12.302  -8.714  1.00 10.00      A   
ATOM   3289  CD  PRO A 347      12.954  11.343  -9.189  1.00 10.00      A   
ATOM   3290  C   PRO A 347      15.921  10.361 -10.369  1.00 10.00      A   
ATOM   3291  O   PRO A 347      15.937   9.835  -9.252  1.00 10.00      A   
ATOM   3292  N   SER A 348      16.829  10.106 -11.303  1.00 10.00      A   
ATOM   3293  HN  SER A 348      16.738  10.529 -12.190  1.00 10.00      A   
ATOM   3294  CA  SER A 348      17.940   9.198 -11.063  1.00 10.00      A   
ATOM   3295  CB  SER A 348      18.706   8.945 -12.367  1.00 10.00      A   
ATOM   3296  OG  SER A 348      18.826  10.137 -13.135  1.00 10.00      A   
ATOM   3297  HG  SER A 348      17.960  10.361 -13.524  1.00 10.00      A   
ATOM   3298  C   SER A 348      18.880   9.757  -9.998  1.00 10.00      A   
ATOM   3299  O   SER A 348      19.272   9.054  -9.064  1.00 10.00      A   
ATOM   3300  N   GLU A 349      19.221  11.029 -10.139  1.00 10.00      A   
ATOM   3301  HN  GLU A 349      18.861  11.536 -10.897  1.00 10.00      A   
ATOM   3302  CA  GLU A 349      20.111  11.696  -9.203  1.00 10.00      A   
ATOM   3303  CB  GLU A 349      21.407  12.104  -9.913  1.00 10.00      A   
ATOM   3304  CG  GLU A 349      22.058  11.000 -10.730  1.00 10.00      A   
ATOM   3305  CD  GLU A 349      22.999  10.132  -9.923  1.00 10.00      A   
ATOM   3306  OE1 GLU A 349      22.623   9.692  -8.819  1.00 10.00      A   
ATOM   3307  OE2 GLU A 349      24.124   9.876 -10.399  1.00 10.00      A   
ATOM   3308  C   GLU A 349      19.430  12.931  -8.615  1.00 10.00      A   
ATOM   3309  O   GLU A 349      19.662  14.052  -9.067  1.00 10.00      A   
ATOM   3310  N   PRO A 350      18.577  12.748  -7.594  1.00 10.00      A   
ATOM   3311  CA  PRO A 350      17.856  13.861  -6.959  1.00 10.00      A   
ATOM   3312  CB  PRO A 350      16.832  13.154  -6.067  1.00 10.00      A   
ATOM   3313  CG  PRO A 350      17.460  11.841  -5.754  1.00 10.00      A   
ATOM   3314  CD  PRO A 350      18.244  11.453  -6.977  1.00 10.00      A   
ATOM   3315  C   PRO A 350      18.773  14.744  -6.116  1.00 10.00      A   
ATOM   3316  O   PRO A 350      18.428  15.874  -5.781  1.00 10.00      A   
ATOM   3317  N   PHE A 351      19.945  14.223  -5.784  1.00 10.00      A   
ATOM   3318  HN  PHE A 351      20.166  13.315  -6.081  1.00 10.00      A   
ATOM   3319  CA  PHE A 351      20.909  14.959  -4.976  1.00 10.00      A   
ATOM   3320  CB  PHE A 351      21.666  14.005  -4.053  1.00 10.00      A   
ATOM   3321  CG  PHE A 351      20.780  13.242  -3.113  1.00 10.00      A   
ATOM   3322  CD1 PHE A 351      20.518  11.900  -3.325  1.00 10.00      A   
ATOM   3323  CD2 PHE A 351      20.205  13.867  -2.018  1.00 10.00      A   
ATOM   3324  CE1 PHE A 351      19.699  11.194  -2.467  1.00 10.00      A   
ATOM   3325  CE2 PHE A 351      19.384  13.168  -1.154  1.00 10.00      A   
ATOM   3326  CZ  PHE A 351      19.130  11.828  -1.378  1.00 10.00      A   
ATOM   3327  C   PHE A 351      21.884  15.743  -5.849  1.00 10.00      A   
ATOM   3328  O   PHE A 351      22.887  16.268  -5.361  1.00 10.00      A   
ATOM   3329  N   VAL A 352      21.586  15.808  -7.138  1.00 10.00      A   
ATOM   3330  HN  VAL A 352      20.778  15.363  -7.461  1.00 10.00      A   
ATOM   3331  CA  VAL A 352      22.420  16.532  -8.087  1.00 10.00      A   
ATOM   3332  CB  VAL A 352      22.934  15.617  -9.218  1.00 10.00      A   
ATOM   3333  CG1 VAL A 352      23.792  16.401 -10.199  1.00 10.00      A   
ATOM   3334  CG2 VAL A 352      23.722  14.451  -8.640  1.00 10.00      A   
ATOM   3335  C   VAL A 352      21.645  17.708  -8.674  1.00 10.00      A   
ATOM   3336  O   VAL A 352      20.649  17.522  -9.384  1.00 10.00      A   
ATOM   3337  N   MET A 353      22.097  18.911  -8.350  1.00 10.00      A   
ATOM   3338  HN  MET A 353      22.893  18.979  -7.784  1.00 10.00      A   
ATOM   3339  CA  MET A 353      21.465  20.138  -8.812  1.00 10.00      A   
ATOM   3340  CB  MET A 353      22.108  21.337  -8.113  1.00 10.00      A   
ATOM   3341  CG  MET A 353      21.633  22.691  -8.618  1.00 10.00      A   
ATOM   3342  SD  MET A 353      22.378  24.060  -7.710  1.00 10.00      A   
ATOM   3343  CE  MET A 353      21.700  25.463  -8.595  1.00 10.00      A   
ATOM   3344  C   MET A 353      21.587  20.292 -10.323  1.00 10.00      A   
ATOM   3345  O   MET A 353      20.620  20.658 -10.997  1.00 10.00      A   
ATOM   3346  N   GLU A 354      22.776  20.016 -10.844  1.00 10.00      A   
ATOM   3347  HN  GLU A 354      23.504  19.724 -10.251  1.00 10.00      A   
ATOM   3348  CA  GLU A 354      23.030  20.130 -12.274  1.00 10.00      A   
ATOM   3349  CB  GLU A 354      24.531  20.006 -12.558  1.00 10.00      A   
ATOM   3350  CG  GLU A 354      25.412  20.949 -11.750  1.00 10.00      A   
ATOM   3351  CD  GLU A 354      25.038  22.407 -11.921  1.00 10.00      A   
ATOM   3352  OE1 GLU A 354      24.978  22.878 -13.074  1.00 10.00      A   
ATOM   3353  OE2 GLU A 354      24.817  23.094 -10.901  1.00 10.00      A   
ATOM   3354  C   GLU A 354      22.264  19.059 -13.054  1.00 10.00      A   
ATOM   3355  O   GLU A 354      22.158  17.913 -12.610  1.00 10.00      A   
ATOM   3356  N   PRO A 355      21.710  19.423 -14.223  1.00 10.00      A   
ATOM   3357  CA  PRO A 355      20.955  18.496 -15.075  1.00 10.00      A   
ATOM   3358  CB  PRO A 355      20.449  19.385 -16.222  1.00 10.00      A   
ATOM   3359  CG  PRO A 355      20.584  20.781 -15.722  1.00 10.00      A   
ATOM   3360  CD  PRO A 355      21.767  20.772 -14.803  1.00 10.00      A   
ATOM   3361  C   PRO A 355      21.845  17.390 -15.635  1.00 10.00      A   
ATOM   3362  O   PRO A 355      22.750  17.650 -16.431  1.00 10.00      A   
ATOM   3363  N   ASN A 356      21.592  16.160 -15.208  1.00 10.00      A   
ATOM   3364  HN  ASN A 356      20.871  16.019 -14.559  1.00 10.00      A   
ATOM   3365  CA  ASN A 356      22.367  15.013 -15.670  1.00 10.00      A   
ATOM   3366  CB  ASN A 356      22.440  13.911 -14.600  1.00 10.00      A   
ATOM   3367  CG  ASN A 356      21.089  13.331 -14.213  1.00 10.00      A   
ATOM   3368  OD1 ASN A 356      20.073  14.026 -14.220  1.00 10.00      A   
ATOM   3369  ND2 ASN A 356      21.076  12.056 -13.857  1.00 10.00      A   
ATOM   3370 HD21 ASN A 356      21.925  11.564 -13.862  1.00 10.00      A   
ATOM   3371 HD22 ASN A 356      20.215  11.648 -13.609  1.00 10.00      A   
ATOM   3372  C   ASN A 356      21.817  14.468 -16.985  1.00 10.00      A   
ATOM   3373  O   ASN A 356      22.574  14.047 -17.860  1.00 10.00      A   
ATOM   3374  N   VAL A 357      20.497  14.498 -17.122  1.00 10.00      A   
ATOM   3375  HN  VAL A 357      19.953  14.858 -16.392  1.00 10.00      A   
ATOM   3376  CA  VAL A 357      19.829  14.018 -18.327  1.00 10.00      A   
ATOM   3377  CB  VAL A 357      18.870  12.849 -18.022  1.00 10.00      A   
ATOM   3378  CG1 VAL A 357      19.646  11.606 -17.611  1.00 10.00      A   
ATOM   3379  CG2 VAL A 357      17.881  13.244 -16.938  1.00 10.00      A   
ATOM   3380  C   VAL A 357      19.040  15.154 -18.967  1.00 10.00      A   
ATOM   3381  O   VAL A 357      18.834  16.199 -18.343  1.00 10.00      A   
ATOM   3382  N   ALA A 358      18.605  14.966 -20.204  1.00 10.00      A   
ATOM   3383  HN  ALA A 358      18.802  14.116 -20.668  1.00 10.00      A   
ATOM   3384  CA  ALA A 358      17.845  15.995 -20.900  1.00 10.00      A   
ATOM   3385  CB  ALA A 358      18.211  16.037 -22.374  1.00 10.00      A   
ATOM   3386  C   ALA A 358      16.345  15.801 -20.717  1.00 10.00      A   
ATOM   3387  O   ALA A 358      15.626  15.474 -21.659  1.00 10.00      A   
ATOM   3388  N   LEU A 359      15.890  15.968 -19.488  1.00 10.00      A   
ATOM   3389  HN  LEU A 359      16.521  16.191 -18.772  1.00 10.00      A   
ATOM   3390  CA  LEU A 359      14.481  15.835 -19.161  1.00 10.00      A   
ATOM   3391  CB  LEU A 359      14.286  14.742 -18.109  1.00 10.00      A   
ATOM   3392  CG  LEU A 359      12.841  14.442 -17.708  1.00 10.00      A   
ATOM   3393  CD1 LEU A 359      12.434  13.045 -18.155  1.00 10.00      A   
ATOM   3394  CD2 LEU A 359      12.643  14.626 -16.211  1.00 10.00      A   
ATOM   3395  C   LEU A 359      13.974  17.163 -18.627  1.00 10.00      A   
ATOM   3396  O   LEU A 359      14.344  17.577 -17.526  1.00 10.00      A   
ATOM   3397  N   THR A 360      13.148  17.833 -19.406  1.00 10.00      A   
ATOM   3398  HN  THR A 360      12.871  17.441 -20.268  1.00 10.00      A   
ATOM   3399  CA  THR A 360      12.620  19.125 -19.021  1.00 10.00      A   
ATOM   3400  CB  THR A 360      13.097  20.216 -20.006  1.00 10.00      A   
ATOM   3401  OG1 THR A 360      12.650  19.905 -21.336  1.00 10.00      A   
ATOM   3402  HG1 THR A 360      12.955  19.016 -21.586  1.00 10.00      A   
ATOM   3403  CG2 THR A 360      14.616  20.324 -19.999  1.00 10.00      A   
ATOM   3404  C   THR A 360      11.095  19.103 -18.985  1.00 10.00      A   
ATOM   3405  O   THR A 360      10.481  18.036 -18.890  1.00 10.00      A   
ATOM   3406  N   GLU A 361      10.489  20.284 -19.057  1.00 10.00      A   
ATOM   3407  HN  GLU A 361      11.033  21.105 -19.127  1.00 10.00      A   
ATOM   3408  CA  GLU A 361       9.040  20.404 -19.040  1.00 10.00      A   
ATOM   3409  CB  GLU A 361       8.631  21.836 -18.670  1.00 10.00      A   
ATOM   3410  CG  GLU A 361       9.023  22.888 -19.698  1.00 10.00      A   
ATOM   3411  CD  GLU A 361      10.368  23.524 -19.418  1.00 10.00      A   
ATOM   3412  OE1 GLU A 361      11.377  22.795 -19.332  1.00 10.00      A   
ATOM   3413  OE2 GLU A 361      10.422  24.764 -19.298  1.00 10.00      A   
ATOM   3414  C   GLU A 361       8.467  20.035 -20.402  1.00 10.00      A   
ATOM   3415  O   GLU A 361       7.274  19.749 -20.534  1.00 10.00      A   
ATOM   3416  N   GLN A 362       9.341  20.026 -21.408  1.00 10.00      A   
ATOM   3417  HN  GLN A 362      10.282  20.228 -21.218  1.00 10.00      A   
ATOM   3418  CA  GLN A 362       8.951  19.702 -22.773  1.00 10.00      A   
ATOM   3419  CB  GLN A 362      10.149  19.818 -23.723  1.00 10.00      A   
ATOM   3420  CG  GLN A 362       9.791  19.771 -25.204  1.00 10.00      A   
ATOM   3421  CD  GLN A 362       8.923  20.934 -25.640  1.00 10.00      A   
ATOM   3422  OE1 GLN A 362       9.017  22.032 -25.097  1.00 10.00      A   
ATOM   3423  NE2 GLN A 362       8.065  20.700 -26.619  1.00 10.00      A   
ATOM   3424 HE21 GLN A 362       8.036  19.798 -27.006  1.00 10.00      A   
ATOM   3425 HE22 GLN A 362       7.489  21.438 -26.919  1.00 10.00      A   
ATOM   3426  C   GLN A 362       8.364  18.298 -22.832  1.00 10.00      A   
ATOM   3427  O   GLN A 362       7.367  18.062 -23.515  1.00 10.00      A   
ATOM   3428  N   GLY A 363       8.993  17.373 -22.114  1.00 10.00      A   
ATOM   3429  HN  GLY A 363       9.813  17.619 -21.623  1.00 10.00      A   
ATOM   3430  CA  GLY A 363       8.516  16.005 -22.076  1.00 10.00      A   
ATOM   3431  C   GLY A 363       7.106  15.909 -21.542  1.00 10.00      A   
ATOM   3432  O   GLY A 363       6.253  15.266 -22.154  1.00 10.00      A   
ATOM   3433  N   LEU A 364       6.866  16.579 -20.416  1.00 10.00      A   
ATOM   3434  HN  LEU A 364       7.598  17.085 -20.005  1.00 10.00      A   
ATOM   3435  CA  LEU A 364       5.555  16.588 -19.774  1.00 10.00      A   
ATOM   3436  CB  LEU A 364       5.589  17.490 -18.533  1.00 10.00      A   
ATOM   3437  CG  LEU A 364       5.006  16.903 -17.246  1.00 10.00      A   
ATOM   3438  CD1 LEU A 364       5.090  17.909 -16.107  1.00 10.00      A   
ATOM   3439  CD2 LEU A 364       3.572  16.455 -17.460  1.00 10.00      A   
ATOM   3440  C   LEU A 364       4.479  17.075 -20.738  1.00 10.00      A   
ATOM   3441  O   LEU A 364       3.431  16.444 -20.891  1.00 10.00      A   
ATOM   3442  N   VAL A 365       4.755  18.190 -21.398  1.00 10.00      A   
ATOM   3443  HN  VAL A 365       5.616  18.638 -21.235  1.00 10.00      A   
ATOM   3444  CA  VAL A 365       3.821  18.773 -22.359  1.00 10.00      A   
ATOM   3445  CB  VAL A 365       4.337  20.121 -22.911  1.00 10.00      A   
ATOM   3446  CG1 VAL A 365       3.362  20.703 -23.924  1.00 10.00      A   
ATOM   3447  CG2 VAL A 365       4.575  21.106 -21.776  1.00 10.00      A   
ATOM   3448  C   VAL A 365       3.561  17.817 -23.524  1.00 10.00      A   
ATOM   3449  O   VAL A 365       2.422  17.638 -23.952  1.00 10.00      A   
ATOM   3450  N   SER A 366       4.624  17.197 -24.022  1.00 10.00      A   
ATOM   3451  HN  SER A 366       5.505  17.370 -23.625  1.00 10.00      A   
ATOM   3452  CA  SER A 366       4.517  16.269 -25.140  1.00 10.00      A   
ATOM   3453  CB  SER A 366       5.904  15.808 -25.590  1.00 10.00      A   
ATOM   3454  OG  SER A 366       6.741  16.924 -25.862  1.00 10.00      A   
ATOM   3455  HG  SER A 366       7.082  17.285 -25.028  1.00 10.00      A   
ATOM   3456  C   SER A 366       3.625  15.073 -24.805  1.00 10.00      A   
ATOM   3457  O   SER A 366       2.758  14.699 -25.592  1.00 10.00      A   
ATOM   3458  N   VAL A 367       3.824  14.484 -23.630  1.00 10.00      A   
ATOM   3459  HN  VAL A 367       4.526  14.822 -23.029  1.00 10.00      A   
ATOM   3460  CA  VAL A 367       3.022  13.335 -23.224  1.00 10.00      A   
ATOM   3461  CB  VAL A 367       3.582  12.638 -21.966  1.00 10.00      A   
ATOM   3462  CG1 VAL A 367       2.922  11.284 -21.775  1.00 10.00      A   
ATOM   3463  CG2 VAL A 367       5.086  12.466 -22.078  1.00 10.00      A   
ATOM   3464  C   VAL A 367       1.562  13.733 -23.004  1.00 10.00      A   
ATOM   3465  O   VAL A 367       0.645  12.955 -23.279  1.00 10.00      A   
ATOM   3466  N   SER A 368       1.357  14.961 -22.540  1.00 10.00      A   
ATOM   3467  HN  SER A 368       2.133  15.539 -22.359  1.00 10.00      A   
ATOM   3468  CA  SER A 368       0.015  15.477 -22.287  1.00 10.00      A   
ATOM   3469  CB  SER A 368       0.094  16.850 -21.616  1.00 10.00      A   
ATOM   3470  OG  SER A 368       0.721  16.764 -20.348  1.00 10.00      A   
ATOM   3471  HG  SER A 368       1.643  16.490 -20.459  1.00 10.00      A   
ATOM   3472  C   SER A 368      -0.805  15.559 -23.579  1.00 10.00      A   
ATOM   3473  O   SER A 368      -2.031  15.417 -23.559  1.00 10.00      A   
ATOM   3474  N   MET A 369      -0.124  15.783 -24.697  1.00 10.00      A   
ATOM   3475  HN  MET A 369       0.849  15.893 -24.649  1.00 10.00      A   
ATOM   3476  CA  MET A 369      -0.787  15.874 -25.993  1.00 10.00      A   
ATOM   3477  CB  MET A 369      -0.017  16.809 -26.929  1.00 10.00      A   
ATOM   3478  CG  MET A 369      -0.179  18.287 -26.620  1.00 10.00      A   
ATOM   3479  SD  MET A 369       0.286  19.340 -28.009  1.00 10.00      A   
ATOM   3480  CE  MET A 369       0.179  20.962 -27.256  1.00 10.00      A   
ATOM   3481  C   MET A 369      -0.912  14.500 -26.642  1.00 10.00      A   
ATOM   3482  O   MET A 369      -1.899  14.205 -27.318  1.00 10.00      A   
ATOM   3483  N   GLY A 370       0.091  13.662 -26.420  1.00 10.00      A   
ATOM   3484  HN  GLY A 370       0.842  13.951 -25.857  1.00 10.00      A   
ATOM   3485  CA  GLY A 370       0.101  12.335 -26.998  1.00 10.00      A   
ATOM   3486  C   GLY A 370      -0.898  11.390 -26.365  1.00 10.00      A   
ATOM   3487  O   GLY A 370      -1.596  10.666 -27.069  1.00 10.00      A   
ATOM   3488  N   CYS A 371      -0.974  11.396 -25.045  1.00 10.00      A   
ATOM   3489  HN  CYS A 371      -0.404  12.013 -24.527  1.00 10.00      A   
ATOM   3490  CA  CYS A 371      -1.889  10.511 -24.341  1.00 10.00      A   
ATOM   3491  CB  CYS A 371      -1.161   9.800 -23.201  1.00 10.00      A   
ATOM   3492  SG  CYS A 371       0.461   9.148 -23.658  1.00 10.00      A   
ATOM   3493  HG  CYS A 371       0.287   8.285 -24.655  1.00 10.00      A   
ATOM   3494  C   CYS A 371      -3.112  11.259 -23.809  1.00 10.00      A   
ATOM   3495  O   CYS A 371      -3.012  12.031 -22.855  1.00 10.00      A   
ATOM   3496  N   PRO A 372      -4.288  11.030 -24.420  1.00 10.00      A   
ATOM   3497  CA  PRO A 372      -5.536  11.670 -24.007  1.00 10.00      A   
ATOM   3498  CB  PRO A 372      -6.395  11.576 -25.269  1.00 10.00      A   
ATOM   3499  CG  PRO A 372      -5.945  10.318 -25.929  1.00 10.00      A   
ATOM   3500  CD  PRO A 372      -4.488  10.139 -25.581  1.00 10.00      A   
ATOM   3501  C   PRO A 372      -6.208  10.922 -22.854  1.00 10.00      A   
ATOM   3502  O   PRO A 372      -7.304  11.274 -22.423  1.00 10.00      A   
ATOM   3503  N   LYS A 373      -5.543   9.887 -22.359  1.00 10.00      A   
ATOM   3504  HN  LYS A 373      -4.672   9.654 -22.743  1.00 10.00      A   
ATOM   3505  CA  LYS A 373      -6.072   9.088 -21.261  1.00 10.00      A   
ATOM   3506  CB  LYS A 373      -5.946   7.595 -21.586  1.00 10.00      A   
ATOM   3507  CG  LYS A 373      -6.716   7.145 -22.817  1.00 10.00      A   
ATOM   3508  CD  LYS A 373      -8.214   7.208 -22.585  1.00 10.00      A   
ATOM   3509  CE  LYS A 373      -8.958   6.365 -23.602  1.00 10.00      A   
ATOM   3510  NZ  LYS A 373      -8.774   4.914 -23.350  1.00 10.00      A   
ATOM   3511  HZ1 LYS A 373      -9.302   4.630 -22.503  1.00 10.00      A   
ATOM   3512  HZ2 LYS A 373      -7.761   4.696 -23.201  1.00 10.00      A   
ATOM   3513  HZ3 LYS A 373      -9.118   4.364 -24.161  1.00 10.00      A   
ATOM   3514  C   LYS A 373      -5.333   9.396 -19.963  1.00 10.00      A   
ATOM   3515  O   LYS A 373      -5.604   8.797 -18.924  1.00 10.00      A   
ATOM   3516  N   LEU A 374      -4.406  10.341 -20.031  1.00 10.00      A   
ATOM   3517  HN  LEU A 374      -4.250  10.798 -20.884  1.00 10.00      A   
ATOM   3518  CA  LEU A 374      -3.611  10.718 -18.869  1.00 10.00      A   
ATOM   3519  CB  LEU A 374      -2.408  11.551 -19.297  1.00 10.00      A   
ATOM   3520  CG  LEU A 374      -1.146  10.778 -19.670  1.00 10.00      A   
ATOM   3521  CD1 LEU A 374      -0.106  11.722 -20.242  1.00 10.00      A   
ATOM   3522  CD2 LEU A 374      -0.591  10.046 -18.460  1.00 10.00      A   
ATOM   3523  C   LEU A 374      -4.421  11.503 -17.854  1.00 10.00      A   
ATOM   3524  O   LEU A 374      -5.077  12.484 -18.198  1.00 10.00      A   
ATOM   3525  N   GLU A 375      -4.386  11.053 -16.611  1.00 10.00      A   
ATOM   3526  HN  GLU A 375      -3.884  10.230 -16.415  1.00 10.00      A   
ATOM   3527  CA  GLU A 375      -5.094  11.733 -15.537  1.00 10.00      A   
ATOM   3528  CB  GLU A 375      -6.470  11.114 -15.280  1.00 10.00      A   
ATOM   3529  CG  GLU A 375      -6.448   9.712 -14.700  1.00 10.00      A   
ATOM   3530  CD  GLU A 375      -7.755   9.370 -14.020  1.00 10.00      A   
ATOM   3531  OE1 GLU A 375      -7.846   9.531 -12.788  1.00 10.00      A   
ATOM   3532  OE2 GLU A 375      -8.706   8.966 -14.716  1.00 10.00      A   
ATOM   3533  C   GLU A 375      -4.250  11.785 -14.267  1.00 10.00      A   
ATOM   3534  O   GLU A 375      -4.481  12.619 -13.391  1.00 10.00      A   
ATOM   3535  N   SER A 376      -3.268  10.898 -14.178  1.00 10.00      A   
ATOM   3536  HN  SER A 376      -3.139  10.254 -14.903  1.00 10.00      A   
ATOM   3537  CA  SER A 376      -2.376  10.845 -13.029  1.00 10.00      A   
ATOM   3538  CB  SER A 376      -2.587   9.542 -12.254  1.00 10.00      A   
ATOM   3539  OG  SER A 376      -3.949   9.375 -11.902  1.00 10.00      A   
ATOM   3540  HG  SER A 376      -4.029   8.643 -11.276  1.00 10.00      A   
ATOM   3541  C   SER A 376      -0.927  10.956 -13.495  1.00 10.00      A   
ATOM   3542  O   SER A 376      -0.403  10.058 -14.159  1.00 10.00      A   
ATOM   3543  N   VAL A 377      -0.281  12.061 -13.166  1.00 10.00      A   
ATOM   3544  HN  VAL A 377      -0.735  12.748 -12.629  1.00 10.00      A   
ATOM   3545  CA  VAL A 377       1.095  12.271 -13.578  1.00 10.00      A   
ATOM   3546  CB  VAL A 377       1.209  13.371 -14.660  1.00 10.00      A   
ATOM   3547  CG1 VAL A 377       2.623  13.436 -15.219  1.00 10.00      A   
ATOM   3548  CG2 VAL A 377       0.198  13.147 -15.776  1.00 10.00      A   
ATOM   3549  C   VAL A 377       1.981  12.648 -12.397  1.00 10.00      A   
ATOM   3550  O   VAL A 377       1.606  13.473 -11.568  1.00 10.00      A   
ATOM   3551  N   LEU A 378       3.130  12.001 -12.318  1.00 10.00      A   
ATOM   3552  HN  LEU A 378       3.327  11.312 -12.990  1.00 10.00      A   
ATOM   3553  CA  LEU A 378       4.120  12.269 -11.287  1.00 10.00      A   
ATOM   3554  CB  LEU A 378       4.331  11.030 -10.406  1.00 10.00      A   
ATOM   3555  CG  LEU A 378       5.307  11.165  -9.231  1.00 10.00      A   
ATOM   3556  CD1 LEU A 378       4.747  10.483  -7.990  1.00 10.00      A   
ATOM   3557  CD2 LEU A 378       6.665  10.575  -9.591  1.00 10.00      A   
ATOM   3558  C   LEU A 378       5.404  12.655 -12.008  1.00 10.00      A   
ATOM   3559  O   LEU A 378       6.010  11.827 -12.687  1.00 10.00      A   
ATOM   3560  N   TYR A 379       5.809  13.906 -11.887  1.00 10.00      A   
ATOM   3561  HN  TYR A 379       5.319  14.523 -11.296  1.00 10.00      A   
ATOM   3562  CA  TYR A 379       6.981  14.375 -12.605  1.00 10.00      A   
ATOM   3563  CB  TYR A 379       6.528  15.301 -13.736  1.00 10.00      A   
ATOM   3564  CG  TYR A 379       7.434  15.330 -14.946  1.00 10.00      A   
ATOM   3565  CD1 TYR A 379       7.371  14.328 -15.905  1.00 10.00      A   
ATOM   3566  CD2 TYR A 379       8.331  16.371 -15.146  1.00 10.00      A   
ATOM   3567  CE1 TYR A 379       8.175  14.360 -17.028  1.00 10.00      A   
ATOM   3568  CE2 TYR A 379       9.143  16.411 -16.265  1.00 10.00      A   
ATOM   3569  CZ  TYR A 379       9.061  15.403 -17.204  1.00 10.00      A   
ATOM   3570  OH  TYR A 379       9.857  15.442 -18.325  1.00 10.00      A   
ATOM   3571  HH  TYR A 379      10.223  16.332 -18.433  1.00 10.00      A   
ATOM   3572  C   TYR A 379       7.975  15.113 -11.717  1.00 10.00      A   
ATOM   3573  O   TYR A 379       7.640  16.114 -11.078  1.00 10.00      A   
ATOM   3574  N   PHE A 380       9.196  14.604 -11.684  1.00 10.00      A   
ATOM   3575  HN  PHE A 380       9.380  13.777 -12.180  1.00 10.00      A   
ATOM   3576  CA  PHE A 380      10.278  15.221 -10.931  1.00 10.00      A   
ATOM   3577  CB  PHE A 380      11.025  14.168 -10.107  1.00 10.00      A   
ATOM   3578  CG  PHE A 380      10.403  13.864  -8.771  1.00 10.00      A   
ATOM   3579  CD1 PHE A 380       9.222  13.150  -8.685  1.00 10.00      A   
ATOM   3580  CD2 PHE A 380      11.012  14.290  -7.599  1.00 10.00      A   
ATOM   3581  CE1 PHE A 380       8.655  12.866  -7.458  1.00 10.00      A   
ATOM   3582  CE2 PHE A 380      10.449  14.009  -6.369  1.00 10.00      A   
ATOM   3583  CZ  PHE A 380       9.268  13.296  -6.297  1.00 10.00      A   
ATOM   3584  C   PHE A 380      11.234  15.879 -11.919  1.00 10.00      A   
ATOM   3585  O   PHE A 380      11.743  15.221 -12.825  1.00 10.00      A   
ATOM   3586  N   CYS A 381      11.484  17.165 -11.752  1.00 10.00      A   
ATOM   3587  HN  CYS A 381      11.092  17.639 -10.986  1.00 10.00      A   
ATOM   3588  CA  CYS A 381      12.350  17.884 -12.673  1.00 10.00      A   
ATOM   3589  CB  CYS A 381      11.494  18.559 -13.745  1.00 10.00      A   
ATOM   3590  SG  CYS A 381       9.963  19.288 -13.112  1.00 10.00      A   
ATOM   3591  HG  CYS A 381       9.428  18.431 -12.253  1.00 10.00      A   
ATOM   3592  C   CYS A 381      13.209  18.921 -11.963  1.00 10.00      A   
ATOM   3593  O   CYS A 381      13.171  19.039 -10.738  1.00 10.00      A   
ATOM   3594  N   ARG A 382      13.996  19.653 -12.747  1.00 10.00      A   
ATOM   3595  HN  ARG A 382      13.997  19.477 -13.714  1.00 10.00      A   
ATOM   3596  CA  ARG A 382      14.874  20.695 -12.230  1.00 10.00      A   
ATOM   3597  CB  ARG A 382      16.321  20.413 -12.637  1.00 10.00      A   
ATOM   3598  CG  ARG A 382      16.945  19.202 -11.971  1.00 10.00      A   
ATOM   3599  CD  ARG A 382      18.273  18.860 -12.624  1.00 10.00      A   
ATOM   3600  NE  ARG A 382      19.007  17.834 -11.887  1.00 10.00      A   
ATOM   3601  HE  ARG A 382      19.516  18.130 -11.096  1.00 10.00      A   
ATOM   3602  CZ  ARG A 382      19.032  16.547 -12.223  1.00 10.00      A   
ATOM   3603  NH1 ARG A 382      18.354  16.110 -13.277  1.00 10.00      A   
ATOM   3604 HH11 ARG A 382      17.798  16.776 -13.862  1.00 10.00      A   
ATOM   3605 HH12 ARG A 382      18.379  15.093 -13.532  1.00 10.00      A   
ATOM   3606  NH2 ARG A 382      19.741  15.691 -11.502  1.00 10.00      A   
ATOM   3607 HH21 ARG A 382      19.759  14.678 -11.758  1.00 10.00      A   
ATOM   3608 HH22 ARG A 382      20.289  16.026 -10.674  1.00 10.00      A   
ATOM   3609  C   ARG A 382      14.469  22.062 -12.776  1.00 10.00      A   
ATOM   3610  O   ARG A 382      15.089  23.077 -12.453  1.00 10.00      A   
ATOM   3611  N   GLN A 383      13.428  22.084 -13.601  1.00 10.00      A   
ATOM   3612  HN  GLN A 383      12.964  21.248 -13.807  1.00 10.00      A   
ATOM   3613  CA  GLN A 383      12.948  23.322 -14.202  1.00 10.00      A   
ATOM   3614  CB  GLN A 383      13.799  23.692 -15.418  1.00 10.00      A   
ATOM   3615  CG  GLN A 383      13.866  22.601 -16.475  1.00 10.00      A   
ATOM   3616  CD  GLN A 383      14.754  22.975 -17.639  1.00 10.00      A   
ATOM   3617  OE1 GLN A 383      15.975  22.839 -17.567  1.00 10.00      A   
ATOM   3618  NE2 GLN A 383      14.154  23.422 -18.728  1.00 10.00      A   
ATOM   3619 HE21 GLN A 383      13.169  23.482 -18.728  1.00 10.00      A   
ATOM   3620 HE22 GLN A 383      14.713  23.678 -19.492  1.00 10.00      A   
ATOM   3621  C   GLN A 383      11.492  23.202 -14.631  1.00 10.00      A   
ATOM   3622  O   GLN A 383      11.004  22.105 -14.913  1.00 10.00      A   
ATOM   3623  N   MET A 384      10.814  24.337 -14.682  1.00 10.00      A   
ATOM   3624  HN  MET A 384      11.263  25.174 -14.426  1.00 10.00      A   
ATOM   3625  CA  MET A 384       9.419  24.391 -15.089  1.00 10.00      A   
ATOM   3626  CB  MET A 384       8.501  23.933 -13.951  1.00 10.00      A   
ATOM   3627  CG  MET A 384       7.015  24.086 -14.240  1.00 10.00      A   
ATOM   3628  SD  MET A 384       6.505  23.273 -15.769  1.00 10.00      A   
ATOM   3629  CE  MET A 384       6.647  21.553 -15.296  1.00 10.00      A   
ATOM   3630  C   MET A 384       9.063  25.807 -15.525  1.00 10.00      A   
ATOM   3631  O   MET A 384       9.506  26.782 -14.912  1.00 10.00      A   
ATOM   3632  N   THR A 385       8.293  25.920 -16.597  1.00 10.00      A   
ATOM   3633  HN  THR A 385       7.987  25.109 -17.057  1.00 10.00      A   
ATOM   3634  CA  THR A 385       7.882  27.217 -17.107  1.00 10.00      A   
ATOM   3635  CB  THR A 385       8.262  27.387 -18.593  1.00 10.00      A   
ATOM   3636  OG1 THR A 385       8.175  26.121 -19.258  1.00 10.00      A   
ATOM   3637  HG1 THR A 385       9.028  25.659 -19.177  1.00 10.00      A   
ATOM   3638  CG2 THR A 385       9.675  27.936 -18.732  1.00 10.00      A   
ATOM   3639  C   THR A 385       6.382  27.399 -16.949  1.00 10.00      A   
ATOM   3640  O   THR A 385       5.627  26.423 -16.932  1.00 10.00      A   
ATOM   3641  N   ASN A 386       5.956  28.649 -16.828  1.00 10.00      A   
ATOM   3642  HN  ASN A 386       6.619  29.379 -16.841  1.00 10.00      A   
ATOM   3643  CA  ASN A 386       4.541  28.969 -16.672  1.00 10.00      A   
ATOM   3644  CB  ASN A 386       4.338  30.472 -16.445  1.00 10.00      A   
ATOM   3645  CG  ASN A 386       4.259  30.839 -14.977  1.00 10.00      A   
ATOM   3646  OD1 ASN A 386       3.746  30.075 -14.161  1.00 10.00      A   
ATOM   3647  ND2 ASN A 386       4.764  32.015 -14.629  1.00 10.00      A   
ATOM   3648 HD21 ASN A 386       5.153  32.579 -15.330  1.00 10.00      A   
ATOM   3649 HD22 ASN A 386       4.738  32.267 -13.677  1.00 10.00      A   
ATOM   3650  C   ASN A 386       3.754  28.513 -17.892  1.00 10.00      A   
ATOM   3651  O   ASN A 386       2.666  27.954 -17.766  1.00 10.00      A   
ATOM   3652  N   ALA A 387       4.325  28.744 -19.069  1.00 10.00      A   
ATOM   3653  HN  ALA A 387       5.194  29.197 -19.096  1.00 10.00      A   
ATOM   3654  CA  ALA A 387       3.694  28.360 -20.325  1.00 10.00      A   
ATOM   3655  CB  ALA A 387       4.556  28.785 -21.502  1.00 10.00      A   
ATOM   3656  C   ALA A 387       3.437  26.858 -20.375  1.00 10.00      A   
ATOM   3657  O   ALA A 387       2.370  26.420 -20.807  1.00 10.00      A   
ATOM   3658  N   ALA A 388       4.411  26.079 -19.917  1.00 10.00      A   
ATOM   3659  HN  ALA A 388       5.229  26.489 -19.562  1.00 10.00      A   
ATOM   3660  CA  ALA A 388       4.293  24.628 -19.918  1.00 10.00      A   
ATOM   3661  CB  ALA A 388       5.575  23.984 -19.420  1.00 10.00      A   
ATOM   3662  C   ALA A 388       3.108  24.177 -19.076  1.00 10.00      A   
ATOM   3663  O   ALA A 388       2.274  23.399 -19.538  1.00 10.00      A   
ATOM   3664  N   LEU A 389       3.031  24.691 -17.853  1.00 10.00      A   
ATOM   3665  HN  LEU A 389       3.726  25.320 -17.556  1.00 10.00      A   
ATOM   3666  CA  LEU A 389       1.949  24.351 -16.934  1.00 10.00      A   
ATOM   3667  CB  LEU A 389       2.112  25.108 -15.611  1.00 10.00      A   
ATOM   3668  CG  LEU A 389       3.259  24.652 -14.706  1.00 10.00      A   
ATOM   3669  CD1 LEU A 389       3.627  25.745 -13.717  1.00 10.00      A   
ATOM   3670  CD2 LEU A 389       2.883  23.374 -13.973  1.00 10.00      A   
ATOM   3671  C   LEU A 389       0.585  24.663 -17.549  1.00 10.00      A   
ATOM   3672  O   LEU A 389      -0.333  23.841 -17.502  1.00 10.00      A   
ATOM   3673  N   ILE A 390       0.468  25.852 -18.134  1.00 10.00      A   
ATOM   3674  HN  ILE A 390       1.238  26.460 -18.132  1.00 10.00      A   
ATOM   3675  CA  ILE A 390      -0.778  26.282 -18.767  1.00 10.00      A   
ATOM   3676  CB  ILE A 390      -0.682  27.737 -19.288  1.00 10.00      A   
ATOM   3677  CG1 ILE A 390      -0.430  28.701 -18.125  1.00 10.00      A   
ATOM   3678  CG2 ILE A 390      -1.945  28.138 -20.046  1.00 10.00      A   
ATOM   3679  CD1 ILE A 390      -0.052  30.100 -18.558  1.00 10.00      A   
ATOM   3680  C   ILE A 390      -1.157  25.339 -19.912  1.00 10.00      A   
ATOM   3681  O   ILE A 390      -2.322  24.967 -20.067  1.00 10.00      A   
ATOM   3682  N   THR A 391      -0.161  24.942 -20.697  1.00 10.00      A   
ATOM   3683  HN  THR A 391       0.749  25.260 -20.512  1.00 10.00      A   
ATOM   3684  CA  THR A 391      -0.391  24.040 -21.821  1.00 10.00      A   
ATOM   3685  CB  THR A 391       0.889  23.815 -22.654  1.00 10.00      A   
ATOM   3686  OG1 THR A 391       1.551  25.071 -22.870  1.00 10.00      A   
ATOM   3687  HG1 THR A 391       1.886  25.406 -22.025  1.00 10.00      A   
ATOM   3688  CG2 THR A 391       0.539  23.208 -24.005  1.00 10.00      A   
ATOM   3689  C   THR A 391      -0.927  22.690 -21.339  1.00 10.00      A   
ATOM   3690  O   THR A 391      -1.947  22.207 -21.831  1.00 10.00      A   
ATOM   3691  N   ILE A 392      -0.248  22.107 -20.352  1.00 10.00      A   
ATOM   3692  HN  ILE A 392       0.545  22.561 -19.983  1.00 10.00      A   
ATOM   3693  CA  ILE A 392      -0.641  20.812 -19.798  1.00 10.00      A   
ATOM   3694  CB  ILE A 392       0.300  20.390 -18.645  1.00 10.00      A   
ATOM   3695  CG1 ILE A 392       1.734  20.244 -19.166  1.00 10.00      A   
ATOM   3696  CG2 ILE A 392      -0.168  19.086 -18.009  1.00 10.00      A   
ATOM   3697  CD1 ILE A 392       2.784  20.201 -18.078  1.00 10.00      A   
ATOM   3698  C   ILE A 392      -2.084  20.831 -19.297  1.00 10.00      A   
ATOM   3699  O   ILE A 392      -2.860  19.919 -19.586  1.00 10.00      A   
ATOM   3700  N   ALA A 393      -2.437  21.889 -18.577  1.00 10.00      A   
ATOM   3701  HN  ALA A 393      -1.778  22.597 -18.421  1.00 10.00      A   
ATOM   3702  CA  ALA A 393      -3.777  22.035 -18.019  1.00 10.00      A   
ATOM   3703  CB  ALA A 393      -3.853  23.283 -17.156  1.00 10.00      A   
ATOM   3704  C   ALA A 393      -4.846  22.081 -19.108  1.00 10.00      A   
ATOM   3705  O   ALA A 393      -5.901  21.462 -18.982  1.00 10.00      A   
ATOM   3706  N   ARG A 394      -4.563  22.812 -20.177  1.00 10.00      A   
ATOM   3707  HN  ARG A 394      -3.698  23.272 -20.225  1.00 10.00      A   
ATOM   3708  CA  ARG A 394      -5.503  22.948 -21.283  1.00 10.00      A   
ATOM   3709  CB  ARG A 394      -5.134  24.151 -22.152  1.00 10.00      A   
ATOM   3710  CG  ARG A 394      -5.153  25.473 -21.403  1.00 10.00      A   
ATOM   3711  CD  ARG A 394      -4.703  26.629 -22.283  1.00 10.00      A   
ATOM   3712  NE  ARG A 394      -5.717  27.000 -23.270  1.00 10.00      A   
ATOM   3713  HE  ARG A 394      -5.826  26.404 -24.049  1.00 10.00      A   
ATOM   3714  CZ  ARG A 394      -6.483  28.086 -23.176  1.00 10.00      A   
ATOM   3715  NH1 ARG A 394      -6.357  28.901 -22.137  1.00 10.00      A   
ATOM   3716 HH11 ARG A 394      -5.658  28.699 -21.391  1.00 10.00      A   
ATOM   3717 HH12 ARG A 394      -6.955  29.754 -22.064  1.00 10.00      A   
ATOM   3718  NH2 ARG A 394      -7.358  28.368 -24.127  1.00 10.00      A   
ATOM   3719 HH21 ARG A 394      -7.448  27.743 -24.958  1.00 10.00      A   
ATOM   3720 HH22 ARG A 394      -7.958  29.219 -24.053  1.00 10.00      A   
ATOM   3721  C   ARG A 394      -5.550  21.680 -22.128  1.00 10.00      A   
ATOM   3722  O   ARG A 394      -6.565  21.381 -22.767  1.00 10.00      A   
ATOM   3723  N   ASN A 395      -4.449  20.944 -22.134  1.00 10.00      A   
ATOM   3724  HN  ASN A 395      -3.673  21.243 -21.609  1.00 10.00      A   
ATOM   3725  CA  ASN A 395      -4.356  19.707 -22.895  1.00 10.00      A   
ATOM   3726  CB  ASN A 395      -2.894  19.317 -23.138  1.00 10.00      A   
ATOM   3727  CG  ASN A 395      -2.185  20.203 -24.147  1.00 10.00      A   
ATOM   3728  OD1 ASN A 395      -0.961  20.320 -24.133  1.00 10.00      A   
ATOM   3729  ND2 ASN A 395      -2.947  20.833 -25.031  1.00 10.00      A   
ATOM   3730 HD21 ASN A 395      -3.915  20.693 -24.990  1.00 10.00      A   
ATOM   3731 HD22 ASN A 395      -2.511  21.414 -25.684  1.00 10.00      A   
ATOM   3732  C   ASN A 395      -5.067  18.573 -22.176  1.00 10.00      A   
ATOM   3733  O   ASN A 395      -5.882  17.866 -22.771  1.00 10.00      A   
ATOM   3734  N   ARG A 396      -4.754  18.410 -20.897  1.00 10.00      A   
ATOM   3735  HN  ARG A 396      -4.108  19.025 -20.483  1.00 10.00      A   
ATOM   3736  CA  ARG A 396      -5.345  17.359 -20.083  1.00 10.00      A   
ATOM   3737  CB  ARG A 396      -4.251  16.471 -19.477  1.00 10.00      A   
ATOM   3738  CG  ARG A 396      -3.403  15.728 -20.497  1.00 10.00      A   
ATOM   3739  CD  ARG A 396      -3.976  14.354 -20.817  1.00 10.00      A   
ATOM   3740  NE  ARG A 396      -5.367  14.416 -21.271  1.00 10.00      A   
ATOM   3741  HE  ARG A 396      -6.065  14.241 -20.598  1.00 10.00      A   
ATOM   3742  CZ  ARG A 396      -5.739  14.701 -22.520  1.00 10.00      A   
ATOM   3743  NH1 ARG A 396      -4.827  14.954 -23.453  1.00 10.00      A   
ATOM   3744 HH11 ARG A 396      -5.123  15.179 -24.429  1.00 10.00      A   
ATOM   3745 HH12 ARG A 396      -3.805  14.932 -23.216  1.00 10.00      A   
ATOM   3746  NH2 ARG A 396      -7.030  14.711 -22.834  1.00 10.00      A   
ATOM   3747 HH21 ARG A 396      -7.751  14.498 -22.109  1.00 10.00      A   
ATOM   3748 HH22 ARG A 396      -7.332  14.933 -23.810  1.00 10.00      A   
ATOM   3749  C   ARG A 396      -6.217  17.934 -18.972  1.00 10.00      A   
ATOM   3750  O   ARG A 396      -5.755  18.123 -17.849  1.00 10.00      A   
ATOM   3751  N   PRO A 397      -7.498  18.209 -19.262  1.00 10.00      A   
ATOM   3752  CA  PRO A 397      -8.429  18.754 -18.276  1.00 10.00      A   
ATOM   3753  CB  PRO A 397      -9.493  19.411 -19.152  1.00 10.00      A   
ATOM   3754  CG  PRO A 397      -9.540  18.554 -20.370  1.00 10.00      A   
ATOM   3755  CD  PRO A 397      -8.146  18.018 -20.576  1.00 10.00      A   
ATOM   3756  C   PRO A 397      -9.047  17.641 -17.431  1.00 10.00      A   
ATOM   3757  O   PRO A 397      -9.800  17.897 -16.492  1.00 10.00      A   
ATOM   3758  N   ASN A 398      -8.711  16.402 -17.775  1.00 10.00      A   
ATOM   3759  HN  ASN A 398      -8.098  16.273 -18.530  1.00 10.00      A   
ATOM   3760  CA  ASN A 398      -9.219  15.233 -17.068  1.00 10.00      A   
ATOM   3761  CB  ASN A 398      -9.526  14.097 -18.056  1.00 10.00      A   
ATOM   3762  CG  ASN A 398      -8.268  13.479 -18.646  1.00 10.00      A   
ATOM   3763  OD1 ASN A 398      -7.471  14.162 -19.298  1.00 10.00      A   
ATOM   3764  ND2 ASN A 398      -8.076  12.182 -18.425  1.00 10.00      A   
ATOM   3765 HD21 ASN A 398      -8.748  11.690 -17.902  1.00 10.00      A   
ATOM   3766 HD22 ASN A 398      -7.258  11.775 -18.778  1.00 10.00      A   
ATOM   3767  C   ASN A 398      -8.207  14.759 -16.032  1.00 10.00      A   
ATOM   3768  O   ASN A 398      -8.392  13.720 -15.398  1.00 10.00      A   
ATOM   3769  N   MET A 399      -7.136  15.529 -15.874  1.00 10.00      A   
ATOM   3770  HN  MET A 399      -7.055  16.343 -16.417  1.00 10.00      A   
ATOM   3771  CA  MET A 399      -6.082  15.208 -14.922  1.00 10.00      A   
ATOM   3772  CB  MET A 399      -4.896  16.154 -15.118  1.00 10.00      A   
ATOM   3773  CG  MET A 399      -3.639  15.758 -14.365  1.00 10.00      A   
ATOM   3774  SD  MET A 399      -2.165  16.553 -15.033  1.00 10.00      A   
ATOM   3775  CE  MET A 399      -2.686  18.268 -15.053  1.00 10.00      A   
ATOM   3776  C   MET A 399      -6.609  15.297 -13.497  1.00 10.00      A   
ATOM   3777  O   MET A 399      -6.870  16.385 -12.988  1.00 10.00      A   
ATOM   3778  N   THR A 400      -6.773  14.145 -12.865  1.00 10.00      A   
ATOM   3779  HN  THR A 400      -6.545  13.308 -13.326  1.00 10.00      A   
ATOM   3780  CA  THR A 400      -7.286  14.082 -11.509  1.00 10.00      A   
ATOM   3781  CB  THR A 400      -8.041  12.760 -11.270  1.00 10.00      A   
ATOM   3782  OG1 THR A 400      -7.148  11.653 -11.464  1.00 10.00      A   
ATOM   3783  HG1 THR A 400      -7.554  11.003 -12.065  1.00 10.00      A   
ATOM   3784  CG2 THR A 400      -9.205  12.635 -12.236  1.00 10.00      A   
ATOM   3785  C   THR A 400      -6.171  14.193 -10.478  1.00 10.00      A   
ATOM   3786  O   THR A 400      -6.397  14.630  -9.349  1.00 10.00      A   
ATOM   3787  N   ARG A 401      -4.968  13.790 -10.858  1.00 10.00      A   
ATOM   3788  HN  ARG A 401      -4.835  13.463 -11.777  1.00 10.00      A   
ATOM   3789  CA  ARG A 401      -3.837  13.824  -9.950  1.00 10.00      A   
ATOM   3790  CB  ARG A 401      -3.584  12.428  -9.380  1.00 10.00      A   
ATOM   3791  CG  ARG A 401      -4.715  11.910  -8.504  1.00 10.00      A   
ATOM   3792  CD  ARG A 401      -4.817  10.394  -8.550  1.00 10.00      A   
ATOM   3793  NE  ARG A 401      -5.686   9.913  -9.630  1.00 10.00      A   
ATOM   3794  HE  ARG A 401      -5.830  10.513 -10.404  1.00 10.00      A   
ATOM   3795  CZ  ARG A 401      -6.278   8.715  -9.615  1.00 10.00      A   
ATOM   3796  NH1 ARG A 401      -6.097   7.910  -8.580  1.00 10.00      A   
ATOM   3797 HH11 ARG A 401      -6.548   6.968  -8.552  1.00 10.00      A   
ATOM   3798 HH12 ARG A 401      -5.493   8.212  -7.773  1.00 10.00      A   
ATOM   3799  NH2 ARG A 401      -7.048   8.321 -10.626  1.00 10.00      A   
ATOM   3800 HH21 ARG A 401      -7.203   8.948 -11.457  1.00 10.00      A   
ATOM   3801 HH22 ARG A 401      -7.500   7.376 -10.605  1.00 10.00      A   
ATOM   3802  C   ARG A 401      -2.582  14.348 -10.634  1.00 10.00      A   
ATOM   3803  O   ARG A 401      -1.988  13.672 -11.478  1.00 10.00      A   
ATOM   3804  N   PHE A 402      -2.190  15.556 -10.265  1.00 10.00      A   
ATOM   3805  HN  PHE A 402      -2.717  16.043  -9.591  1.00 10.00      A   
ATOM   3806  CA  PHE A 402      -0.997  16.178 -10.816  1.00 10.00      A   
ATOM   3807  CB  PHE A 402      -1.321  17.536 -11.446  1.00 10.00      A   
ATOM   3808  CG  PHE A 402      -0.156  18.181 -12.146  1.00 10.00      A   
ATOM   3809  CD1 PHE A 402       0.667  17.444 -12.990  1.00 10.00      A   
ATOM   3810  CD2 PHE A 402       0.110  19.527 -11.970  1.00 10.00      A   
ATOM   3811  CE1 PHE A 402       1.730  18.039 -13.641  1.00 10.00      A   
ATOM   3812  CE2 PHE A 402       1.172  20.127 -12.616  1.00 10.00      A   
ATOM   3813  CZ  PHE A 402       1.983  19.383 -13.453  1.00 10.00      A   
ATOM   3814  C   PHE A 402       0.063  16.333  -9.735  1.00 10.00      A   
ATOM   3815  O   PHE A 402      -0.014  17.229  -8.889  1.00 10.00      A   
ATOM   3816  N   ARG A 403       1.039  15.445  -9.762  1.00 10.00      A   
ATOM   3817  HN  ARG A 403       1.046  14.760 -10.472  1.00 10.00      A   
ATOM   3818  CA  ARG A 403       2.117  15.459  -8.791  1.00 10.00      A   
ATOM   3819  CB  ARG A 403       2.335  14.061  -8.205  1.00 10.00      A   
ATOM   3820  CG  ARG A 403       1.092  13.445  -7.581  1.00 10.00      A   
ATOM   3821  CD  ARG A 403       1.323  11.989  -7.204  1.00 10.00      A   
ATOM   3822  NE  ARG A 403       2.044  11.847  -5.939  1.00 10.00      A   
ATOM   3823  HE  ARG A 403       2.698  12.555  -5.709  1.00 10.00      A   
ATOM   3824  CZ  ARG A 403       1.867  10.833  -5.088  1.00 10.00      A   
ATOM   3825  NH1 ARG A 403       0.993   9.872  -5.370  1.00 10.00      A   
ATOM   3826 HH11 ARG A 403       0.440   9.907  -6.254  1.00 10.00      A   
ATOM   3827 HH12 ARG A 403       0.850   9.077  -4.703  1.00 10.00      A   
ATOM   3828  NH2 ARG A 403       2.568  10.774  -3.956  1.00 10.00      A   
ATOM   3829 HH21 ARG A 403       3.271  11.524  -3.729  1.00 10.00      A   
ATOM   3830 HH22 ARG A 403       2.422   9.986  -3.284  1.00 10.00      A   
ATOM   3831  C   ARG A 403       3.397  15.965  -9.434  1.00 10.00      A   
ATOM   3832  O   ARG A 403       4.055  15.249 -10.190  1.00 10.00      A   
ATOM   3833  N   LEU A 404       3.729  17.211  -9.158  1.00 10.00      A   
ATOM   3834  HN  LEU A 404       3.151  17.743  -8.573  1.00 10.00      A   
ATOM   3835  CA  LEU A 404       4.929  17.810  -9.705  1.00 10.00      A   
ATOM   3836  CB  LEU A 404       4.579  19.053 -10.526  1.00 10.00      A   
ATOM   3837  CG  LEU A 404       5.731  19.690 -11.307  1.00 10.00      A   
ATOM   3838  CD1 LEU A 404       6.171  18.786 -12.449  1.00 10.00      A   
ATOM   3839  CD2 LEU A 404       5.335  21.061 -11.830  1.00 10.00      A   
ATOM   3840  C   LEU A 404       5.896  18.175  -8.592  1.00 10.00      A   
ATOM   3841  O   LEU A 404       5.503  18.729  -7.563  1.00 10.00      A   
ATOM   3842  N   CYS A 405       7.159  17.846  -8.792  1.00 10.00      A   
ATOM   3843  HN  CYS A 405       7.409  17.376  -9.619  1.00 10.00      A   
ATOM   3844  CA  CYS A 405       8.184  18.150  -7.816  1.00 10.00      A   
ATOM   3845  CB  CYS A 405       8.451  16.942  -6.918  1.00 10.00      A   
ATOM   3846  SG  CYS A 405       9.318  17.331  -5.381  1.00 10.00      A   
ATOM   3847  HG  CYS A 405       9.228  18.639  -5.182  1.00 10.00      A   
ATOM   3848  C   CYS A 405       9.460  18.591  -8.519  1.00 10.00      A   
ATOM   3849  O   CYS A 405       9.940  17.927  -9.441  1.00 10.00      A   
ATOM   3850  N   ILE A 406       9.988  19.725  -8.103  1.00 10.00      A   
ATOM   3851  HN  ILE A 406       9.552  20.217  -7.376  1.00 10.00      A   
ATOM   3852  CA  ILE A 406      11.200  20.263  -8.691  1.00 10.00      A   
ATOM   3853  CB  ILE A 406      10.969  21.690  -9.224  1.00 10.00      A   
ATOM   3854  CG1 ILE A 406       9.758  21.710 -10.167  1.00 10.00      A   
ATOM   3855  CG2 ILE A 406      12.213  22.198  -9.938  1.00 10.00      A   
ATOM   3856  CD1 ILE A 406       9.089  23.062 -10.289  1.00 10.00      A   
ATOM   3857  C   ILE A 406      12.331  20.253  -7.667  1.00 10.00      A   
ATOM   3858  O   ILE A 406      12.147  20.671  -6.519  1.00 10.00      A   
ATOM   3859  N   ILE A 407      13.491  19.760  -8.093  1.00 10.00      A   
ATOM   3860  HN  ILE A 407      13.554  19.440  -9.023  1.00 10.00      A   
ATOM   3861  CA  ILE A 407      14.668  19.663  -7.233  1.00 10.00      A   
ATOM   3862  CB  ILE A 407      15.863  19.025  -7.980  1.00 10.00      A   
ATOM   3863  CG1 ILE A 407      15.449  17.721  -8.676  1.00 10.00      A   
ATOM   3864  CG2 ILE A 407      17.036  18.790  -7.037  1.00 10.00      A   
ATOM   3865  CD1 ILE A 407      14.828  16.682  -7.764  1.00 10.00      A   
ATOM   3866  C   ILE A 407      15.086  21.023  -6.684  1.00 10.00      A   
ATOM   3867  O   ILE A 407      15.216  21.198  -5.471  1.00 10.00      A   
ATOM   3868  N   GLU A 408      15.288  21.974  -7.584  1.00 10.00      A   
ATOM   3869  HN  GLU A 408      15.151  21.769  -8.525  1.00 10.00      A   
ATOM   3870  CA  GLU A 408      15.699  23.320  -7.212  1.00 10.00      A   
ATOM   3871  CB  GLU A 408      15.959  24.155  -8.469  1.00 10.00      A   
ATOM   3872  CG  GLU A 408      16.739  25.436  -8.219  1.00 10.00      A   
ATOM   3873  CD  GLU A 408      18.124  25.172  -7.674  1.00 10.00      A   
ATOM   3874  OE1 GLU A 408      18.720  24.133  -8.036  1.00 10.00      A   
ATOM   3875  OE2 GLU A 408      18.624  26.003  -6.887  1.00 10.00      A   
ATOM   3876  C   GLU A 408      14.625  23.989  -6.356  1.00 10.00      A   
ATOM   3877  O   GLU A 408      13.474  24.102  -6.777  1.00 10.00      A   
ATOM   3878  N   PRO A 409      14.985  24.431  -5.146  1.00 10.00      A   
ATOM   3879  CA  PRO A 409      14.048  25.088  -4.228  1.00 10.00      A   
ATOM   3880  CB  PRO A 409      14.796  25.091  -2.884  1.00 10.00      A   
ATOM   3881  CG  PRO A 409      16.026  24.264  -3.098  1.00 10.00      A   
ATOM   3882  CD  PRO A 409      16.326  24.322  -4.563  1.00 10.00      A   
ATOM   3883  C   PRO A 409      13.728  26.523  -4.650  1.00 10.00      A   
ATOM   3884  O   PRO A 409      14.634  27.318  -4.917  1.00 10.00      A   
ATOM   3885  N   LYS A 410      12.437  26.832  -4.730  1.00 10.00      A   
ATOM   3886  HN  LYS A 410      11.772  26.132  -4.549  1.00 10.00      A   
ATOM   3887  CA  LYS A 410      11.971  28.172  -5.099  1.00 10.00      A   
ATOM   3888  CB  LYS A 410      12.462  29.224  -4.095  1.00 10.00      A   
ATOM   3889  CG  LYS A 410      11.944  29.051  -2.680  1.00 10.00      A   
ATOM   3890  CD  LYS A 410      12.541  30.107  -1.767  1.00 10.00      A   
ATOM   3891  CE  LYS A 410      12.031  29.981  -0.344  1.00 10.00      A   
ATOM   3892  NZ  LYS A 410      12.709  30.945   0.565  1.00 10.00      A   
ATOM   3893  HZ1 LYS A 410      12.344  30.849   1.531  1.00 10.00      A   
ATOM   3894  HZ2 LYS A 410      12.542  31.921   0.240  1.00 10.00      A   
ATOM   3895  HZ3 LYS A 410      13.735  30.768   0.575  1.00 10.00      A   
ATOM   3896  C   LYS A 410      12.395  28.566  -6.513  1.00 10.00      A   
ATOM   3897  O   LYS A 410      12.630  29.744  -6.787  1.00 10.00      A   
ATOM   3898  N   ALA A 411      12.474  27.594  -7.412  1.00 10.00      A   
ATOM   3899  HN  ALA A 411      12.251  26.676  -7.154  1.00 10.00      A   
ATOM   3900  CA  ALA A 411      12.865  27.877  -8.785  1.00 10.00      A   
ATOM   3901  CB  ALA A 411      13.553  26.680  -9.417  1.00 10.00      A   
ATOM   3902  C   ALA A 411      11.658  28.311  -9.605  1.00 10.00      A   
ATOM   3903  O   ALA A 411      10.683  27.569  -9.733  1.00 10.00      A   
ATOM   3904  N   PRO A 412      11.695  29.535 -10.143  1.00 10.00      A   
ATOM   3905  CA  PRO A 412      10.609  30.087 -10.941  1.00 10.00      A   
ATOM   3906  CB  PRO A 412      10.751  31.580 -10.647  1.00 10.00      A   
ATOM   3907  CG  PRO A 412      12.224  31.792 -10.511  1.00 10.00      A   
ATOM   3908  CD  PRO A 412      12.809  30.492 -10.012  1.00 10.00      A   
ATOM   3909  C   PRO A 412      10.811  29.840 -12.432  1.00 10.00      A   
ATOM   3910  O   PRO A 412      11.631  29.010 -12.831  1.00 10.00      A   
ATOM   3911  N   ASP A 413      10.058  30.567 -13.245  1.00 10.00      A   
ATOM   3912  HN  ASP A 413       9.421  31.206 -12.857  1.00 10.00      A   
ATOM   3913  CA  ASP A 413      10.149  30.464 -14.695  1.00 10.00      A   
ATOM   3914  CB  ASP A 413       9.007  31.270 -15.325  1.00 10.00      A   
ATOM   3915  CG  ASP A 413       8.889  31.097 -16.822  1.00 10.00      A   
ATOM   3916  OD1 ASP A 413       9.707  31.681 -17.557  1.00 10.00      A   
ATOM   3917  OD2 ASP A 413       7.961  30.396 -17.268  1.00 10.00      A   
ATOM   3918  C   ASP A 413      11.492  31.034 -15.131  1.00 10.00      A   
ATOM   3919  O   ASP A 413      11.724  32.231 -15.015  1.00 10.00      A   
ATOM   3920  N   TYR A 414      12.375  30.179 -15.621  1.00 10.00      A   
ATOM   3921  HN  TYR A 414      12.127  29.236 -15.703  1.00 10.00      A   
ATOM   3922  CA  TYR A 414      13.713  30.601 -16.033  1.00 10.00      A   
ATOM   3923  CB  TYR A 414      14.628  29.385 -16.223  1.00 10.00      A   
ATOM   3924  CG  TYR A 414      14.132  28.382 -17.245  1.00 10.00      A   
ATOM   3925  CD1 TYR A 414      14.512  28.475 -18.577  1.00 10.00      A   
ATOM   3926  CD2 TYR A 414      13.279  27.348 -16.878  1.00 10.00      A   
ATOM   3927  CE1 TYR A 414      14.056  27.572 -19.515  1.00 10.00      A   
ATOM   3928  CE2 TYR A 414      12.820  26.437 -17.809  1.00 10.00      A   
ATOM   3929  CZ  TYR A 414      13.211  26.555 -19.127  1.00 10.00      A   
ATOM   3930  OH  TYR A 414      12.750  25.656 -20.062  1.00 10.00      A   
ATOM   3931  HH  TYR A 414      11.906  25.277 -19.754  1.00 10.00      A   
ATOM   3932  C   TYR A 414      13.727  31.483 -17.284  1.00 10.00      A   
ATOM   3933  O   TYR A 414      14.759  32.063 -17.629  1.00 10.00      A   
ATOM   3934  N   LEU A 415      12.595  31.593 -17.963  1.00 10.00      A   
ATOM   3935  HN  LEU A 415      11.790  31.131 -17.642  1.00 10.00      A   
ATOM   3936  CA  LEU A 415      12.522  32.400 -19.172  1.00 10.00      A   
ATOM   3937  CB  LEU A 415      11.646  31.719 -20.228  1.00 10.00      A   
ATOM   3938  CG  LEU A 415      12.174  30.402 -20.805  1.00 10.00      A   
ATOM   3939  CD1 LEU A 415      11.132  29.772 -21.715  1.00 10.00      A   
ATOM   3940  CD2 LEU A 415      13.475  30.631 -21.561  1.00 10.00      A   
ATOM   3941  C   LEU A 415      12.006  33.804 -18.879  1.00 10.00      A   
ATOM   3942  O   LEU A 415      12.569  34.788 -19.348  1.00 10.00      A   
ATOM   3943  N   THR A 416      10.948  33.888 -18.088  1.00 10.00      A   
ATOM   3944  HN  THR A 416      10.550  33.057 -17.731  1.00 10.00      A   
ATOM   3945  CA  THR A 416      10.338  35.171 -17.751  1.00 10.00      A   
ATOM   3946  CB  THR A 416       8.803  35.051 -17.787  1.00 10.00      A   
ATOM   3947  OG1 THR A 416       8.436  34.018 -18.721  1.00 10.00      A   
ATOM   3948  HG1 THR A 416       8.814  33.173 -18.432  1.00 10.00      A   
ATOM   3949  CG2 THR A 416       8.173  36.367 -18.224  1.00 10.00      A   
ATOM   3950  C   THR A 416      10.786  35.687 -16.376  1.00 10.00      A   
ATOM   3951  O   THR A 416      10.584  36.860 -16.047  1.00 10.00      A   
ATOM   3952  N   LEU A 417      11.390  34.801 -15.586  1.00 10.00      A   
ATOM   3953  HN  LEU A 417      11.514  33.884 -15.914  1.00 10.00      A   
ATOM   3954  CA  LEU A 417      11.877  35.131 -14.243  1.00 10.00      A   
ATOM   3955  CB  LEU A 417      12.932  36.242 -14.281  1.00 10.00      A   
ATOM   3956  CG  LEU A 417      14.216  35.924 -15.052  1.00 10.00      A   
ATOM   3957  CD1 LEU A 417      15.211  37.070 -14.935  1.00 10.00      A   
ATOM   3958  CD2 LEU A 417      14.829  34.618 -14.567  1.00 10.00      A   
ATOM   3959  C   LEU A 417      10.735  35.484 -13.293  1.00 10.00      A   
ATOM   3960  O   LEU A 417      10.879  36.330 -12.409  1.00 10.00      A   
ATOM   3961  N   GLU A 418       9.607  34.812 -13.470  1.00 10.00      A   
ATOM   3962  HN  GLU A 418       9.566  34.128 -14.168  1.00 10.00      A   
ATOM   3963  CA  GLU A 418       8.433  35.044 -12.639  1.00 10.00      A   
ATOM   3964  CB  GLU A 418       7.272  35.561 -13.495  1.00 10.00      A   
ATOM   3965  CG  GLU A 418       7.388  37.014 -13.919  1.00 10.00      A   
ATOM   3966  CD  GLU A 418       6.120  37.519 -14.577  1.00 10.00      A   
ATOM   3967  OE1 GLU A 418       5.968  37.345 -15.805  1.00 10.00      A   
ATOM   3968  OE2 GLU A 418       5.260  38.082 -13.867  1.00 10.00      A   
ATOM   3969  C   GLU A 418       8.004  33.757 -11.939  1.00 10.00      A   
ATOM   3970  O   GLU A 418       8.344  32.660 -12.391  1.00 10.00      A   
ATOM   3971  N   PRO A 419       7.274  33.875 -10.815  1.00 10.00      A   
ATOM   3972  CA  PRO A 419       6.776  32.717 -10.063  1.00 10.00      A   
ATOM   3973  CB  PRO A 419       6.037  33.345  -8.877  1.00 10.00      A   
ATOM   3974  CG  PRO A 419       6.604  34.714  -8.764  1.00 10.00      A   
ATOM   3975  CD  PRO A 419       6.898  35.143 -10.168  1.00 10.00      A   
ATOM   3976  C   PRO A 419       5.812  31.877 -10.905  1.00 10.00      A   
ATOM   3977  O   PRO A 419       5.270  32.350 -11.907  1.00 10.00      A   
ATOM   3978  N   LEU A 420       5.578  30.643 -10.482  1.00 10.00      A   
ATOM   3979  HN  LEU A 420       5.991  30.336  -9.643  1.00 10.00      A   
ATOM   3980  CA  LEU A 420       4.702  29.737 -11.219  1.00 10.00      A   
ATOM   3981  CB  LEU A 420       5.266  28.313 -11.185  1.00 10.00      A   
ATOM   3982  CG  LEU A 420       6.724  28.151 -11.626  1.00 10.00      A   
ATOM   3983  CD1 LEU A 420       7.223  26.749 -11.317  1.00 10.00      A   
ATOM   3984  CD2 LEU A 420       6.880  28.461 -13.106  1.00 10.00      A   
ATOM   3985  C   LEU A 420       3.280  29.752 -10.665  1.00 10.00      A   
ATOM   3986  O   LEU A 420       2.542  28.771 -10.794  1.00 10.00      A   
ATOM   3987  N   ASP A 421       2.897  30.875 -10.068  1.00 10.00      A   
ATOM   3988  HN  ASP A 421       3.526  31.626 -10.023  1.00 10.00      A   
ATOM   3989  CA  ASP A 421       1.568  31.028  -9.483  1.00 10.00      A   
ATOM   3990  CB  ASP A 421       1.403  32.414  -8.853  1.00 10.00      A   
ATOM   3991  CG  ASP A 421       2.166  32.589  -7.556  1.00 10.00      A   
ATOM   3992  OD1 ASP A 421       1.793  31.962  -6.544  1.00 10.00      A   
ATOM   3993  OD2 ASP A 421       3.134  33.377  -7.534  1.00 10.00      A   
ATOM   3994  C   ASP A 421       0.477  30.812 -10.521  1.00 10.00      A   
ATOM   3995  O   ASP A 421      -0.404  29.968 -10.348  1.00 10.00      A   
ATOM   3996  N   ILE A 422       0.544  31.574 -11.608  1.00 10.00      A   
ATOM   3997  HN  ILE A 422       1.268  32.229 -11.688  1.00 10.00      A   
ATOM   3998  CA  ILE A 422      -0.445  31.467 -12.674  1.00 10.00      A   
ATOM   3999  CB  ILE A 422      -0.350  32.621 -13.693  1.00 10.00      A   
ATOM   4000  CG1 ILE A 422       1.064  32.720 -14.274  1.00 10.00      A   
ATOM   4001  CG2 ILE A 422      -0.762  33.935 -13.045  1.00 10.00      A   
ATOM   4002  CD1 ILE A 422       1.165  33.586 -15.512  1.00 10.00      A   
ATOM   4003  C   ILE A 422      -0.354  30.132 -13.405  1.00 10.00      A   
ATOM   4004  O   ILE A 422      -1.330  29.682 -14.003  1.00 10.00      A   
ATOM   4005  N   GLY A 423       0.818  29.508 -13.356  1.00 10.00      A   
ATOM   4006  HN  GLY A 423       1.563  29.922 -12.871  1.00 10.00      A   
ATOM   4007  CA  GLY A 423       1.005  28.228 -14.005  1.00 10.00      A   
ATOM   4008  C   GLY A 423       0.145  27.159 -13.366  1.00 10.00      A   
ATOM   4009  O   GLY A 423      -0.652  26.506 -14.038  1.00 10.00      A   
ATOM   4010  N   PHE A 424       0.290  26.993 -12.053  1.00 10.00      A   
ATOM   4011  HN  PHE A 424       0.944  27.546 -11.567  1.00 10.00      A   
ATOM   4012  CA  PHE A 424      -0.495  26.008 -11.321  1.00 10.00      A   
ATOM   4013  CB  PHE A 424       0.074  25.784  -9.920  1.00 10.00      A   
ATOM   4014  CG  PHE A 424       1.337  24.971  -9.899  1.00 10.00      A   
ATOM   4015  CD1 PHE A 424       2.564  25.579  -9.713  1.00 10.00      A   
ATOM   4016  CD2 PHE A 424       1.292  23.594 -10.058  1.00 10.00      A   
ATOM   4017  CE1 PHE A 424       3.724  24.833  -9.685  1.00 10.00      A   
ATOM   4018  CE2 PHE A 424       2.449  22.842 -10.032  1.00 10.00      A   
ATOM   4019  CZ  PHE A 424       3.669  23.462  -9.844  1.00 10.00      A   
ATOM   4020  C   PHE A 424      -1.947  26.461 -11.240  1.00 10.00      A   
ATOM   4021  O   PHE A 424      -2.861  25.644 -11.094  1.00 10.00      A   
ATOM   4022  N   GLY A 425      -2.144  27.770 -11.354  1.00 10.00      A   
ATOM   4023  HN  GLY A 425      -1.368  28.363 -11.459  1.00 10.00      A   
ATOM   4024  CA  GLY A 425      -3.478  28.335 -11.314  1.00 10.00      A   
ATOM   4025  C   GLY A 425      -4.327  27.854 -12.474  1.00 10.00      A   
ATOM   4026  O   GLY A 425      -5.540  27.704 -12.348  1.00 10.00      A   
ATOM   4027  N   ALA A 426      -3.681  27.607 -13.606  1.00 10.00      A   
ATOM   4028  HN  ALA A 426      -2.714  27.762 -13.645  1.00 10.00      A   
ATOM   4029  CA  ALA A 426      -4.372  27.122 -14.793  1.00 10.00      A   
ATOM   4030  CB  ALA A 426      -3.496  27.306 -16.024  1.00 10.00      A   
ATOM   4031  C   ALA A 426      -4.746  25.654 -14.618  1.00 10.00      A   
ATOM   4032  O   ALA A 426      -5.779  25.199 -15.113  1.00 10.00      A   
ATOM   4033  N   ILE A 427      -3.900  24.923 -13.896  1.00 10.00      A   
ATOM   4034  HN  ILE A 427      -3.103  25.354 -13.525  1.00 10.00      A   
ATOM   4035  CA  ILE A 427      -4.125  23.504 -13.640  1.00 10.00      A   
ATOM   4036  CB  ILE A 427      -2.956  22.882 -12.838  1.00 10.00      A   
ATOM   4037  CG1 ILE A 427      -1.626  23.017 -13.594  1.00 10.00      A   
ATOM   4038  CG2 ILE A 427      -3.245  21.423 -12.491  1.00 10.00      A   
ATOM   4039  CD1 ILE A 427      -1.496  22.117 -14.807  1.00 10.00      A   
ATOM   4040  C   ILE A 427      -5.427  23.301 -12.868  1.00 10.00      A   
ATOM   4041  O   ILE A 427      -6.300  22.543 -13.287  1.00 10.00      A   
ATOM   4042  N   VAL A 428      -5.564  24.012 -11.755  1.00 10.00      A   
ATOM   4043  HN  VAL A 428      -4.847  24.626 -11.485  1.00 10.00      A   
ATOM   4044  CA  VAL A 428      -6.754  23.902 -10.919  1.00 10.00      A   
ATOM   4045  CB  VAL A 428      -6.537  24.548  -9.530  1.00 10.00      A   
ATOM   4046  CG1 VAL A 428      -5.359  23.902  -8.817  1.00 10.00      A   
ATOM   4047  CG2 VAL A 428      -6.326  26.052  -9.649  1.00 10.00      A   
ATOM   4048  C   VAL A 428      -7.981  24.518 -11.588  1.00 10.00      A   
ATOM   4049  O   VAL A 428      -9.116  24.228 -11.210  1.00 10.00      A   
ATOM   4050  N   GLU A 429      -7.750  25.360 -12.587  1.00 10.00      A   
ATOM   4051  HN  GLU A 429      -6.824  25.546 -12.853  1.00 10.00      A   
ATOM   4052  CA  GLU A 429      -8.842  26.016 -13.291  1.00 10.00      A   
ATOM   4053  CB  GLU A 429      -8.356  27.301 -13.960  1.00 10.00      A   
ATOM   4054  CG  GLU A 429      -9.481  28.170 -14.496  1.00 10.00      A   
ATOM   4055  CD  GLU A 429      -9.000  29.229 -15.460  1.00 10.00      A   
ATOM   4056  OE1 GLU A 429      -9.313  29.124 -16.666  1.00 10.00      A   
ATOM   4057  OE2 GLU A 429      -8.330  30.182 -15.018  1.00 10.00      A   
ATOM   4058  C   GLU A 429      -9.480  25.096 -14.326  1.00 10.00      A   
ATOM   4059  O   GLU A 429     -10.706  24.992 -14.403  1.00 10.00      A   
ATOM   4060  N   HIS A 430      -8.650  24.430 -15.116  1.00 10.00      A   
ATOM   4061  HN  HIS A 430      -7.679  24.544 -15.001  1.00 10.00      A   
ATOM   4062  CA  HIS A 430      -9.145  23.532 -16.154  1.00 10.00      A   
ATOM   4063  CB  HIS A 430      -8.127  23.390 -17.291  1.00 10.00      A   
ATOM   4064  CG  HIS A 430      -7.987  24.611 -18.152  1.00 10.00      A   
ATOM   4065  ND1 HIS A 430      -8.589  24.693 -19.388  1.00 10.00      A   
ATOM   4066  CD2 HIS A 430      -7.304  25.759 -17.914  1.00 10.00      A   
ATOM   4067  CE1 HIS A 430      -8.264  25.879 -19.871  1.00 10.00      A   
ATOM   4068  NE2 HIS A 430      -7.488  26.555 -19.016  1.00 10.00      A   
ATOM   4069  HE2 HIS A 430      -7.111  27.453 -19.153  1.00 10.00      A   
ATOM   4070  C   HIS A 430      -9.498  22.161 -15.591  1.00 10.00      A   
ATOM   4071  O   HIS A 430     -10.556  21.607 -15.897  1.00 10.00      A   
ATOM   4072  N   CYS A 431      -8.617  21.619 -14.759  1.00 10.00      A   
ATOM   4073  HN  CYS A 431      -7.805  22.121 -14.521  1.00 10.00      A   
ATOM   4074  CA  CYS A 431      -8.836  20.305 -14.172  1.00 10.00      A   
ATOM   4075  CB  CYS A 431      -7.504  19.649 -13.794  1.00 10.00      A   
ATOM   4076  SG  CYS A 431      -6.253  19.717 -15.096  1.00 10.00      A   
ATOM   4077  HG  CYS A 431      -6.794  20.313 -16.151  1.00 10.00      A   
ATOM   4078  C   CYS A 431      -9.757  20.379 -12.957  1.00 10.00      A   
ATOM   4079  O   CYS A 431      -9.319  20.661 -11.841  1.00 10.00      A   
ATOM   4080  N   LYS A 432     -11.041  20.135 -13.185  1.00 10.00      A   
ATOM   4081  HN  LYS A 432     -11.334  19.933 -14.100  1.00 10.00      A   
ATOM   4082  CA  LYS A 432     -12.025  20.161 -12.111  1.00 10.00      A   
ATOM   4083  CB  LYS A 432     -13.428  20.409 -12.671  1.00 10.00      A   
ATOM   4084  CG  LYS A 432     -13.570  21.718 -13.428  1.00 10.00      A   
ATOM   4085  CD  LYS A 432     -13.460  22.916 -12.501  1.00 10.00      A   
ATOM   4086  CE  LYS A 432     -13.655  24.227 -13.254  1.00 10.00      A   
ATOM   4087  NZ  LYS A 432     -14.969  24.292 -13.951  1.00 10.00      A   
ATOM   4088  HZ1 LYS A 432     -15.022  23.560 -14.683  1.00 10.00      A   
ATOM   4089  HZ2 LYS A 432     -15.095  25.221 -14.400  1.00 10.00      A   
ATOM   4090  HZ3 LYS A 432     -15.745  24.142 -13.273  1.00 10.00      A   
ATOM   4091  C   LYS A 432     -11.999  18.848 -11.343  1.00 10.00      A   
ATOM   4092  O   LYS A 432     -12.417  18.777 -10.191  1.00 10.00      A   
ATOM   4093  N   ASP A 433     -11.484  17.812 -11.990  1.00 10.00      A   
ATOM   4094  HN  ASP A 433     -11.169  17.935 -12.911  1.00 10.00      A   
ATOM   4095  CA  ASP A 433     -11.390  16.494 -11.383  1.00 10.00      A   
ATOM   4096  CB  ASP A 433     -11.397  15.418 -12.466  1.00 10.00      A   
ATOM   4097  CG  ASP A 433     -12.789  15.001 -12.873  1.00 10.00      A   
ATOM   4098  OD1 ASP A 433     -13.217  15.365 -13.987  1.00 10.00      A   
ATOM   4099  OD2 ASP A 433     -13.466  14.302 -12.086  1.00 10.00      A   
ATOM   4100  C   ASP A 433     -10.119  16.359 -10.565  1.00 10.00      A   
ATOM   4101  O   ASP A 433      -9.791  15.269 -10.098  1.00 10.00      A   
ATOM   4102  N   LEU A 434      -9.399  17.462 -10.405  1.00 10.00      A   
ATOM   4103  HN  LEU A 434      -9.715  18.301 -10.802  1.00 10.00      A   
ATOM   4104  CA  LEU A 434      -8.159  17.463  -9.648  1.00 10.00      A   
ATOM   4105  CB  LEU A 434      -7.460  18.815  -9.788  1.00 10.00      A   
ATOM   4106  CG  LEU A 434      -6.029  18.897  -9.260  1.00 10.00      A   
ATOM   4107  CD1 LEU A 434      -5.088  18.084 -10.134  1.00 10.00      A   
ATOM   4108  CD2 LEU A 434      -5.578  20.343  -9.186  1.00 10.00      A   
ATOM   4109  C   LEU A 434      -8.426  17.164  -8.182  1.00 10.00      A   
ATOM   4110  O   LEU A 434      -8.934  18.013  -7.451  1.00 10.00      A   
ATOM   4111  N   ARG A 435      -8.085  15.955  -7.764  1.00 10.00      A   
ATOM   4112  HN  ARG A 435      -7.676  15.330  -8.401  1.00 10.00      A   
ATOM   4113  CA  ARG A 435      -8.287  15.531  -6.390  1.00 10.00      A   
ATOM   4114  CB  ARG A 435      -8.788  14.085  -6.330  1.00 10.00      A   
ATOM   4115  CG  ARG A 435      -9.872  13.748  -7.341  1.00 10.00      A   
ATOM   4116  CD  ARG A 435     -10.474  12.376  -7.078  1.00 10.00      A   
ATOM   4117  NE  ARG A 435      -9.474  11.402  -6.629  1.00 10.00      A   
ATOM   4118  HE  ARG A 435      -9.131  11.505  -5.713  1.00 10.00      A   
ATOM   4119  CZ  ARG A 435      -9.019  10.388  -7.369  1.00 10.00      A   
ATOM   4120  NH1 ARG A 435      -9.474  10.200  -8.602  1.00 10.00      A   
ATOM   4121 HH11 ARG A 435     -10.187  10.841  -9.005  1.00 10.00      A   
ATOM   4122 HH12 ARG A 435      -9.119   9.407  -9.175  1.00 10.00      A   
ATOM   4123  NH2 ARG A 435      -8.121   9.552  -6.864  1.00 10.00      A   
ATOM   4124 HH21 ARG A 435      -7.757   8.756  -7.437  1.00 10.00      A   
ATOM   4125 HH22 ARG A 435      -7.767   9.682  -5.887  1.00 10.00      A   
ATOM   4126  C   ARG A 435      -6.995  15.657  -5.596  1.00 10.00      A   
ATOM   4127  O   ARG A 435      -7.018  15.945  -4.401  1.00 10.00      A   
ATOM   4128  N   ARG A 436      -5.867  15.431  -6.254  1.00 10.00      A   
ATOM   4129  HN  ARG A 436      -5.901  15.209  -7.209  1.00 10.00      A   
ATOM   4130  CA  ARG A 436      -4.574  15.525  -5.590  1.00 10.00      A   
ATOM   4131  CB  ARG A 436      -3.959  14.141  -5.369  1.00 10.00      A   
ATOM   4132  CG  ARG A 436      -2.674  14.163  -4.552  1.00 10.00      A   
ATOM   4133  CD  ARG A 436      -2.174  12.760  -4.250  1.00 10.00      A   
ATOM   4134  NE  ARG A 436      -1.083  12.772  -3.276  1.00 10.00      A   
ATOM   4135  HE  ARG A 436      -0.744  13.649  -2.992  1.00 10.00      A   
ATOM   4136  CZ  ARG A 436      -0.523  11.671  -2.762  1.00 10.00      A   
ATOM   4137  NH1 ARG A 436      -0.936  10.465  -3.131  1.00 10.00      A   
ATOM   4138 HH11 ARG A 436      -0.484   9.616  -2.710  1.00 10.00      A   
ATOM   4139 HH12 ARG A 436      -1.692  10.352  -3.835  1.00 10.00      A   
ATOM   4140  NH2 ARG A 436       0.460  11.774  -1.879  1.00 10.00      A   
ATOM   4141 HH21 ARG A 436       0.806  12.702  -1.576  1.00 10.00      A   
ATOM   4142 HH22 ARG A 436       0.896  10.899  -1.479  1.00 10.00      A   
ATOM   4143  C   ARG A 436      -3.625  16.405  -6.390  1.00 10.00      A   
ATOM   4144  O   ARG A 436      -3.456  16.207  -7.594  1.00 10.00      A   
ATOM   4145  N   LEU A 437      -3.002  17.361  -5.713  1.00 10.00      A   
ATOM   4146  HN  LEU A 437      -3.160  17.452  -4.743  1.00 10.00      A   
ATOM   4147  CA  LEU A 437      -2.074  18.274  -6.361  1.00 10.00      A   
ATOM   4148  CB  LEU A 437      -2.747  19.626  -6.619  1.00 10.00      A   
ATOM   4149  CG  LEU A 437      -1.866  20.724  -7.221  1.00 10.00      A   
ATOM   4150  CD1 LEU A 437      -1.566  20.434  -8.683  1.00 10.00      A   
ATOM   4151  CD2 LEU A 437      -2.523  22.086  -7.065  1.00 10.00      A   
ATOM   4152  C   LEU A 437      -0.820  18.470  -5.519  1.00 10.00      A   
ATOM   4153  O   LEU A 437      -0.890  18.627  -4.298  1.00 10.00      A   
ATOM   4154  N   SER A 438       0.321  18.428  -6.178  1.00 10.00      A   
ATOM   4155  HN  SER A 438       0.309  18.249  -7.143  1.00 10.00      A   
ATOM   4156  CA  SER A 438       1.594  18.626  -5.519  1.00 10.00      A   
ATOM   4157  CB  SER A 438       2.506  17.429  -5.786  1.00 10.00      A   
ATOM   4158  OG  SER A 438       1.807  16.210  -5.585  1.00 10.00      A   
ATOM   4159  HG  SER A 438       2.434  15.514  -5.336  1.00 10.00      A   
ATOM   4160  C   SER A 438       2.221  19.913  -6.045  1.00 10.00      A   
ATOM   4161  O   SER A 438       2.369  20.088  -7.258  1.00 10.00      A   
ATOM   4162  N   LEU A 439       2.571  20.820  -5.143  1.00 10.00      A   
ATOM   4163  HN  LEU A 439       2.447  20.622  -4.184  1.00 10.00      A   
ATOM   4164  CA  LEU A 439       3.150  22.095  -5.540  1.00 10.00      A   
ATOM   4165  CB  LEU A 439       2.562  23.238  -4.709  1.00 10.00      A   
ATOM   4166  CG  LEU A 439       1.088  23.560  -4.957  1.00 10.00      A   
ATOM   4167  CD1 LEU A 439       0.669  24.780  -4.157  1.00 10.00      A   
ATOM   4168  CD2 LEU A 439       0.829  23.782  -6.435  1.00 10.00      A   
ATOM   4169  C   LEU A 439       4.666  22.090  -5.433  1.00 10.00      A   
ATOM   4170  O   LEU A 439       5.237  21.419  -4.572  1.00 10.00      A   
ATOM   4171  N   SER A 440       5.303  22.833  -6.327  1.00 10.00      A   
ATOM   4172  HN  SER A 440       4.784  23.321  -6.998  1.00 10.00      A   
ATOM   4173  CA  SER A 440       6.750  22.947  -6.352  1.00 10.00      A   
ATOM   4174  CB  SER A 440       7.370  21.684  -6.953  1.00 10.00      A   
ATOM   4175  OG  SER A 440       6.607  21.208  -8.050  1.00 10.00      A   
ATOM   4176  HG  SER A 440       5.960  20.563  -7.732  1.00 10.00      A   
ATOM   4177  C   SER A 440       7.172  24.171  -7.159  1.00 10.00      A   
ATOM   4178  O   SER A 440       6.522  24.531  -8.143  1.00 10.00      A   
ATOM   4179  N   GLY A 441       8.249  24.815  -6.737  1.00 10.00      A   
ATOM   4180  HN  GLY A 441       8.709  24.509  -5.928  1.00 10.00      A   
ATOM   4181  CA  GLY A 441       8.728  25.981  -7.445  1.00 10.00      A   
ATOM   4182  C   GLY A 441       8.480  27.258  -6.677  1.00 10.00      A   
ATOM   4183  O   GLY A 441       7.975  27.229  -5.554  1.00 10.00      A   
ATOM   4184  N   LEU A 442       8.848  28.382  -7.270  1.00 10.00      A   
ATOM   4185  HN  LEU A 442       9.255  28.343  -8.161  1.00 10.00      A   
ATOM   4186  CA  LEU A 442       8.643  29.673  -6.629  1.00 10.00      A   
ATOM   4187  CB  LEU A 442       9.492  30.765  -7.291  1.00 10.00      A   
ATOM   4188  CG  LEU A 442       9.424  32.149  -6.632  1.00 10.00      A   
ATOM   4189  CD1 LEU A 442       9.937  32.094  -5.202  1.00 10.00      A   
ATOM   4190  CD2 LEU A 442      10.183  33.191  -7.441  1.00 10.00      A   
ATOM   4191  C   LEU A 442       7.168  30.042  -6.692  1.00 10.00      A   
ATOM   4192  O   LEU A 442       6.645  30.354  -7.767  1.00 10.00      A   
ATOM   4193  N   LEU A 443       6.500  29.990  -5.547  1.00 10.00      A   
ATOM   4194  HN  LEU A 443       6.977  29.742  -4.721  1.00 10.00      A   
ATOM   4195  CA  LEU A 443       5.083  30.298  -5.474  1.00 10.00      A   
ATOM   4196  CB  LEU A 443       4.276  29.017  -5.236  1.00 10.00      A   
ATOM   4197  CG  LEU A 443       4.461  27.893  -6.259  1.00 10.00      A   
ATOM   4198  CD1 LEU A 443       3.916  26.581  -5.718  1.00 10.00      A   
ATOM   4199  CD2 LEU A 443       3.784  28.248  -7.571  1.00 10.00      A   
ATOM   4200  C   LEU A 443       4.810  31.288  -4.355  1.00 10.00      A   
ATOM   4201  O   LEU A 443       5.542  31.340  -3.364  1.00 10.00      A   
ATOM   4202  N   THR A 444       3.759  32.074  -4.520  1.00 10.00      A   
ATOM   4203  HN  THR A 444       3.214  31.982  -5.338  1.00 10.00      A   
ATOM   4204  CA  THR A 444       3.370  33.062  -3.531  1.00 10.00      A   
ATOM   4205  CB  THR A 444       3.411  34.486  -4.127  1.00 10.00      A   
ATOM   4206  OG1 THR A 444       2.481  34.594  -5.218  1.00 10.00      A   
ATOM   4207  HG1 THR A 444       2.767  34.014  -5.949  1.00 10.00      A   
ATOM   4208  CG2 THR A 444       4.810  34.823  -4.626  1.00 10.00      A   
ATOM   4209  C   THR A 444       1.958  32.750  -3.038  1.00 10.00      A   
ATOM   4210  O   THR A 444       1.486  31.620  -3.176  1.00 10.00      A   
ATOM   4211  N   ASP A 445       1.280  33.744  -2.474  1.00 10.00      A   
ATOM   4212  HN  ASP A 445       1.703  34.625  -2.379  1.00 10.00      A   
ATOM   4213  CA  ASP A 445      -0.083  33.554  -1.984  1.00 10.00      A   
ATOM   4214  CB  ASP A 445      -0.468  34.646  -0.980  1.00 10.00      A   
ATOM   4215  CG  ASP A 445       0.119  34.428   0.400  1.00 10.00      A   
ATOM   4216  OD1 ASP A 445       0.026  35.345   1.239  1.00 10.00      A   
ATOM   4217  OD2 ASP A 445       0.692  33.349   0.650  1.00 10.00      A   
ATOM   4218  C   ASP A 445      -1.070  33.559  -3.144  1.00 10.00      A   
ATOM   4219  O   ASP A 445      -2.258  33.287  -2.969  1.00 10.00      A   
ATOM   4220  N   LYS A 446      -0.570  33.859  -4.336  1.00 10.00      A   
ATOM   4221  HN  LYS A 446       0.391  34.043  -4.418  1.00 10.00      A   
ATOM   4222  CA  LYS A 446      -1.410  33.914  -5.522  1.00 10.00      A   
ATOM   4223  CB  LYS A 446      -0.701  34.646  -6.665  1.00 10.00      A   
ATOM   4224  CG  LYS A 446      -1.648  35.288  -7.668  1.00 10.00      A   
ATOM   4225  CD  LYS A 446      -2.704  36.124  -6.958  1.00 10.00      A   
ATOM   4226  CE  LYS A 446      -3.499  36.978  -7.928  1.00 10.00      A   
ATOM   4227  NZ  LYS A 446      -4.478  37.841  -7.211  1.00 10.00      A   
ATOM   4228  HZ1 LYS A 446      -4.878  38.548  -7.861  1.00 10.00      A   
ATOM   4229  HZ2 LYS A 446      -4.013  38.337  -6.424  1.00 10.00      A   
ATOM   4230  HZ3 LYS A 446      -5.257  37.259  -6.827  1.00 10.00      A   
ATOM   4231  C   LYS A 446      -1.860  32.524  -5.954  1.00 10.00      A   
ATOM   4232  O   LYS A 446      -3.035  32.315  -6.265  1.00 10.00      A   
ATOM   4233  N   VAL A 447      -0.931  31.572  -5.957  1.00 10.00      A   
ATOM   4234  HN  VAL A 447      -0.004  31.801  -5.710  1.00 10.00      A   
ATOM   4235  CA  VAL A 447      -1.249  30.201  -6.345  1.00 10.00      A   
ATOM   4236  CB  VAL A 447       0.006  29.293  -6.393  1.00 10.00      A   
ATOM   4237  CG1 VAL A 447       0.597  29.070  -5.008  1.00 10.00      A   
ATOM   4238  CG2 VAL A 447      -0.307  27.968  -7.069  1.00 10.00      A   
ATOM   4239  C   VAL A 447      -2.312  29.598  -5.419  1.00 10.00      A   
ATOM   4240  O   VAL A 447      -3.161  28.819  -5.851  1.00 10.00      A   
ATOM   4241  N   PHE A 448      -2.281  29.992  -4.152  1.00 10.00      A   
ATOM   4242  HN  PHE A 448      -1.592  30.633  -3.870  1.00 10.00      A   
ATOM   4243  CA  PHE A 448      -3.239  29.497  -3.170  1.00 10.00      A   
ATOM   4244  CB  PHE A 448      -2.738  29.786  -1.755  1.00 10.00      A   
ATOM   4245  CG  PHE A 448      -1.468  29.066  -1.405  1.00 10.00      A   
ATOM   4246  CD1 PHE A 448      -0.271  29.753  -1.302  1.00 10.00      A   
ATOM   4247  CD2 PHE A 448      -1.471  27.700  -1.181  1.00 10.00      A   
ATOM   4248  CE1 PHE A 448       0.898  29.091  -0.982  1.00 10.00      A   
ATOM   4249  CE2 PHE A 448      -0.307  27.030  -0.861  1.00 10.00      A   
ATOM   4250  CZ  PHE A 448       0.881  27.728  -0.761  1.00 10.00      A   
ATOM   4251  C   PHE A 448      -4.608  30.134  -3.386  1.00 10.00      A   
ATOM   4252  O   PHE A 448      -5.647  29.519  -3.131  1.00 10.00      A   
ATOM   4253  N   GLU A 449      -4.590  31.367  -3.874  1.00 10.00      A   
ATOM   4254  HN  GLU A 449      -3.721  31.789  -4.059  1.00 10.00      A   
ATOM   4255  CA  GLU A 449      -5.809  32.111  -4.149  1.00 10.00      A   
ATOM   4256  CB  GLU A 449      -5.450  33.529  -4.602  1.00 10.00      A   
ATOM   4257  CG  GLU A 449      -6.636  34.466  -4.750  1.00 10.00      A   
ATOM   4258  CD  GLU A 449      -6.217  35.870  -5.130  1.00 10.00      A   
ATOM   4259  OE1 GLU A 449      -5.651  36.576  -4.272  1.00 10.00      A   
ATOM   4260  OE2 GLU A 449      -6.440  36.274  -6.294  1.00 10.00      A   
ATOM   4261  C   GLU A 449      -6.616  31.399  -5.230  1.00 10.00      A   
ATOM   4262  O   GLU A 449      -7.824  31.201  -5.098  1.00 10.00      A   
ATOM   4263  N   TYR A 450      -5.926  30.995  -6.292  1.00 10.00      A   
ATOM   4264  HN  TYR A 450      -4.964  31.183  -6.335  1.00 10.00      A   
ATOM   4265  CA  TYR A 450      -6.565  30.284  -7.392  1.00 10.00      A   
ATOM   4266  CB  TYR A 450      -5.612  30.163  -8.584  1.00 10.00      A   
ATOM   4267  CG  TYR A 450      -5.201  31.485  -9.199  1.00 10.00      A   
ATOM   4268  CD1 TYR A 450      -3.867  31.866  -9.239  1.00 10.00      A   
ATOM   4269  CD2 TYR A 450      -6.143  32.345  -9.750  1.00 10.00      A   
ATOM   4270  CE1 TYR A 450      -3.480  33.065  -9.807  1.00 10.00      A   
ATOM   4271  CE2 TYR A 450      -5.766  33.550 -10.321  1.00 10.00      A   
ATOM   4272  CZ  TYR A 450      -4.432  33.905 -10.347  1.00 10.00      A   
ATOM   4273  OH  TYR A 450      -4.044  35.103 -10.915  1.00 10.00      A   
ATOM   4274  HH  TYR A 450      -4.800  35.510 -11.362  1.00 10.00      A   
ATOM   4275  C   TYR A 450      -7.001  28.896  -6.935  1.00 10.00      A   
ATOM   4276  O   TYR A 450      -8.066  28.412  -7.311  1.00 10.00      A   
ATOM   4277  N   ILE A 451      -6.176  28.274  -6.102  1.00 10.00      A   
ATOM   4278  HN  ILE A 451      -5.349  28.724  -5.828  1.00 10.00      A   
ATOM   4279  CA  ILE A 451      -6.462  26.941  -5.583  1.00 10.00      A   
ATOM   4280  CB  ILE A 451      -5.295  26.411  -4.714  1.00 10.00      A   
ATOM   4281  CG1 ILE A 451      -4.174  25.852  -5.597  1.00 10.00      A   
ATOM   4282  CG2 ILE A 451      -5.765  25.357  -3.716  1.00 10.00      A   
ATOM   4283  CD1 ILE A 451      -2.924  25.483  -4.825  1.00 10.00      A   
ATOM   4284  C   ILE A 451      -7.761  26.919  -4.779  1.00 10.00      A   
ATOM   4285  O   ILE A 451      -8.607  26.052  -4.982  1.00 10.00      A   
ATOM   4286  N   GLY A 452      -7.925  27.887  -3.886  1.00 10.00      A   
ATOM   4287  HN  GLY A 452      -7.225  28.572  -3.782  1.00 10.00      A   
ATOM   4288  CA  GLY A 452      -9.117  27.940  -3.058  1.00 10.00      A   
ATOM   4289  C   GLY A 452     -10.400  28.140  -3.841  1.00 10.00      A   
ATOM   4290  O   GLY A 452     -11.444  27.603  -3.472  1.00 10.00      A   
ATOM   4291  N   THR A 453     -10.328  28.895  -4.923  1.00 10.00      A   
ATOM   4292  HN  THR A 453      -9.467  29.291  -5.177  1.00 10.00      A   
ATOM   4293  CA  THR A 453     -11.507  29.176  -5.731  1.00 10.00      A   
ATOM   4294  CB  THR A 453     -11.430  30.586  -6.343  1.00 10.00      A   
ATOM   4295  OG1 THR A 453     -10.927  31.498  -5.357  1.00 10.00      A   
ATOM   4296  HG1 THR A 453     -11.559  31.557  -4.628  1.00 10.00      A   
ATOM   4297  CG2 THR A 453     -12.807  31.048  -6.801  1.00 10.00      A   
ATOM   4298  C   THR A 453     -11.756  28.142  -6.837  1.00 10.00      A   
ATOM   4299  O   THR A 453     -12.906  27.808  -7.126  1.00 10.00      A   
ATOM   4300  N   TYR A 454     -10.697  27.630  -7.449  1.00 10.00      A   
ATOM   4301  HN  TYR A 454      -9.794  27.909  -7.176  1.00 10.00      A   
ATOM   4302  CA  TYR A 454     -10.855  26.669  -8.539  1.00 10.00      A   
ATOM   4303  CB  TYR A 454      -9.847  26.940  -9.656  1.00 10.00      A   
ATOM   4304  CG  TYR A 454      -9.943  28.325 -10.254  1.00 10.00      A   
ATOM   4305  CD1 TYR A 454      -8.799  29.047 -10.559  1.00 10.00      A   
ATOM   4306  CD2 TYR A 454     -11.176  28.908 -10.516  1.00 10.00      A   
ATOM   4307  CE1 TYR A 454      -8.876  30.310 -11.110  1.00 10.00      A   
ATOM   4308  CE2 TYR A 454     -11.265  30.175 -11.067  1.00 10.00      A   
ATOM   4309  CZ  TYR A 454     -10.109  30.871 -11.362  1.00 10.00      A   
ATOM   4310  OH  TYR A 454     -10.182  32.133 -11.909  1.00 10.00      A   
ATOM   4311  HH  TYR A 454     -10.472  32.755 -11.233  1.00 10.00      A   
ATOM   4312  C   TYR A 454     -10.798  25.207  -8.092  1.00 10.00      A   
ATOM   4313  O   TYR A 454     -11.637  24.399  -8.496  1.00 10.00      A   
ATOM   4314  N   ALA A 455      -9.824  24.867  -7.260  1.00 10.00      A   
ATOM   4315  HN  ALA A 455      -9.204  25.554  -6.937  1.00 10.00      A   
ATOM   4316  CA  ALA A 455      -9.667  23.492  -6.790  1.00 10.00      A   
ATOM   4317  CB  ALA A 455      -8.229  23.221  -6.377  1.00 10.00      A   
ATOM   4318  C   ALA A 455     -10.633  23.180  -5.649  1.00 10.00      A   
ATOM   4319  O   ALA A 455     -10.257  23.171  -4.474  1.00 10.00      A   
ATOM   4320  N   LYS A 456     -11.883  22.930  -6.009  1.00 10.00      A   
ATOM   4321  HN  LYS A 456     -12.118  22.959  -6.960  1.00 10.00      A   
ATOM   4322  CA  LYS A 456     -12.918  22.624  -5.036  1.00 10.00      A   
ATOM   4323  CB  LYS A 456     -14.274  23.134  -5.527  1.00 10.00      A   
ATOM   4324  CG  LYS A 456     -14.350  24.642  -5.689  1.00 10.00      A   
ATOM   4325  CD  LYS A 456     -14.178  25.348  -4.356  1.00 10.00      A   
ATOM   4326  CE  LYS A 456     -14.563  26.815  -4.462  1.00 10.00      A   
ATOM   4327  NZ  LYS A 456     -14.195  27.581  -3.244  1.00 10.00      A   
ATOM   4328  HZ1 LYS A 456     -13.158  27.620  -3.148  1.00 10.00      A   
ATOM   4329  HZ2 LYS A 456     -14.593  27.127  -2.398  1.00 10.00      A   
ATOM   4330  HZ3 LYS A 456     -14.561  28.553  -3.306  1.00 10.00      A   
ATOM   4331  C   LYS A 456     -12.997  21.128  -4.769  1.00 10.00      A   
ATOM   4332  O   LYS A 456     -13.305  20.705  -3.653  1.00 10.00      A   
ATOM   4333  N   LYS A 457     -12.694  20.334  -5.789  1.00 10.00      A   
ATOM   4334  HN  LYS A 457     -12.423  20.735  -6.641  1.00 10.00      A   
ATOM   4335  CA  LYS A 457     -12.744  18.881  -5.677  1.00 10.00      A   
ATOM   4336  CB  LYS A 457     -13.170  18.249  -7.009  1.00 10.00      A   
ATOM   4337  CG  LYS A 457     -14.431  18.850  -7.613  1.00 10.00      A   
ATOM   4338  CD  LYS A 457     -15.648  18.602  -6.734  1.00 10.00      A   
ATOM   4339  CE  LYS A 457     -16.461  17.420  -7.231  1.00 10.00      A   
ATOM   4340  NZ  LYS A 457     -17.346  17.796  -8.362  1.00 10.00      A   
ATOM   4341  HZ1 LYS A 457     -17.980  18.567  -8.077  1.00 10.00      A   
ATOM   4342  HZ2 LYS A 457     -17.923  16.980  -8.652  1.00 10.00      A   
ATOM   4343  HZ3 LYS A 457     -16.777  18.110  -9.174  1.00 10.00      A   
ATOM   4344  C   LYS A 457     -11.403  18.308  -5.228  1.00 10.00      A   
ATOM   4345  O   LYS A 457     -11.211  17.091  -5.210  1.00 10.00      A   
ATOM   4346  N   MET A 458     -10.476  19.188  -4.878  1.00 10.00      A   
ATOM   4347  HN  MET A 458     -10.680  20.143  -4.933  1.00 10.00      A   
ATOM   4348  CA  MET A 458      -9.161  18.762  -4.418  1.00 10.00      A   
ATOM   4349  CB  MET A 458      -8.145  19.892  -4.553  1.00 10.00      A   
ATOM   4350  CG  MET A 458      -6.699  19.432  -4.516  1.00 10.00      A   
ATOM   4351  SD  MET A 458      -5.553  20.784  -4.820  1.00 10.00      A   
ATOM   4352  CE  MET A 458      -5.867  21.803  -3.382  1.00 10.00      A   
ATOM   4353  C   MET A 458      -9.243  18.277  -2.976  1.00 10.00      A   
ATOM   4354  O   MET A 458      -9.671  19.014  -2.091  1.00 10.00      A   
ATOM   4355  N   GLU A 459      -8.832  17.039  -2.752  1.00 10.00      A   
ATOM   4356  HN  GLU A 459      -8.478  16.513  -3.502  1.00 10.00      A   
ATOM   4357  CA  GLU A 459      -8.881  16.437  -1.428  1.00 10.00      A   
ATOM   4358  CB  GLU A 459      -9.491  15.033  -1.512  1.00 10.00      A   
ATOM   4359  CG  GLU A 459     -10.934  15.009  -1.997  1.00 10.00      A   
ATOM   4360  CD  GLU A 459     -11.521  13.613  -2.038  1.00 10.00      A   
ATOM   4361  OE1 GLU A 459     -11.895  13.087  -0.965  1.00 10.00      A   
ATOM   4362  OE2 GLU A 459     -11.620  13.034  -3.140  1.00 10.00      A   
ATOM   4363  C   GLU A 459      -7.502  16.372  -0.773  1.00 10.00      A   
ATOM   4364  O   GLU A 459      -7.390  16.346   0.452  1.00 10.00      A   
ATOM   4365  N   MET A 460      -6.451  16.342  -1.579  1.00 10.00      A   
ATOM   4366  HN  MET A 460      -6.583  16.382  -2.553  1.00 10.00      A   
ATOM   4367  CA  MET A 460      -5.100  16.264  -1.041  1.00 10.00      A   
ATOM   4368  CB  MET A 460      -4.546  14.844  -1.186  1.00 10.00      A   
ATOM   4369  CG  MET A 460      -3.289  14.580  -0.371  1.00 10.00      A   
ATOM   4370  SD  MET A 460      -2.866  12.830  -0.297  1.00 10.00      A   
ATOM   4371  CE  MET A 460      -1.431  12.872   0.782  1.00 10.00      A   
ATOM   4372  C   MET A 460      -4.175  17.277  -1.703  1.00 10.00      A   
ATOM   4373  O   MET A 460      -4.081  17.338  -2.931  1.00 10.00      A   
ATOM   4374  N   LEU A 461      -3.490  18.063  -0.878  1.00 10.00      A   
ATOM   4375  HN  LEU A 461      -3.601  17.955   0.093  1.00 10.00      A   
ATOM   4376  CA  LEU A 461      -2.571  19.076  -1.370  1.00 10.00      A   
ATOM   4377  CB  LEU A 461      -3.210  20.466  -1.282  1.00 10.00      A   
ATOM   4378  CG  LEU A 461      -2.324  21.648  -1.688  1.00 10.00      A   
ATOM   4379  CD1 LEU A 461      -2.009  21.608  -3.176  1.00 10.00      A   
ATOM   4380  CD2 LEU A 461      -2.971  22.971  -1.304  1.00 10.00      A   
ATOM   4381  C   LEU A 461      -1.264  19.054  -0.583  1.00 10.00      A   
ATOM   4382  O   LEU A 461      -1.260  19.218   0.642  1.00 10.00      A   
ATOM   4383  N   SER A 462      -0.166  18.843  -1.297  1.00 10.00      A   
ATOM   4384  HN  SER A 462      -0.250  18.690  -2.266  1.00 10.00      A   
ATOM   4385  CA  SER A 462       1.161  18.809  -0.694  1.00 10.00      A   
ATOM   4386  CB  SER A 462       1.866  17.499  -1.064  1.00 10.00      A   
ATOM   4387  OG  SER A 462       0.975  16.395  -0.964  1.00 10.00      A   
ATOM   4388  HG  SER A 462       1.145  15.920  -0.131  1.00 10.00      A   
ATOM   4389  C   SER A 462       1.984  20.011  -1.169  1.00 10.00      A   
ATOM   4390  O   SER A 462       2.302  20.125  -2.356  1.00 10.00      A   
ATOM   4391  N   VAL A 463       2.309  20.911  -0.247  1.00 10.00      A   
ATOM   4392  HN  VAL A 463       2.031  20.763   0.685  1.00 10.00      A   
ATOM   4393  CA  VAL A 463       3.078  22.111  -0.582  1.00 10.00      A   
ATOM   4394  CB  VAL A 463       2.250  23.400  -0.381  1.00 10.00      A   
ATOM   4395  CG1 VAL A 463       2.818  24.540  -1.210  1.00 10.00      A   
ATOM   4396  CG2 VAL A 463       0.785  23.172  -0.717  1.00 10.00      A   
ATOM   4397  C   VAL A 463       4.350  22.202   0.260  1.00 10.00      A   
ATOM   4398  O   VAL A 463       4.397  21.707   1.388  1.00 10.00      A   
ATOM   4399  N   ALA A 464       5.375  22.837  -0.292  1.00 10.00      A   
ATOM   4400  HN  ALA A 464       5.277  23.209  -1.193  1.00 10.00      A   
ATOM   4401  CA  ALA A 464       6.642  22.990   0.401  1.00 10.00      A   
ATOM   4402  CB  ALA A 464       7.506  21.763   0.168  1.00 10.00      A   
ATOM   4403  C   ALA A 464       7.387  24.244  -0.054  1.00 10.00      A   
ATOM   4404  O   ALA A 464       7.525  24.493  -1.255  1.00 10.00      A   
ATOM   4405  N   PHE A 465       7.854  25.025   0.918  1.00 10.00      A   
ATOM   4406  HN  PHE A 465       7.682  24.769   1.849  1.00 10.00      A   
ATOM   4407  CA  PHE A 465       8.612  26.250   0.660  1.00 10.00      A   
ATOM   4408  CB  PHE A 465      10.018  25.923   0.142  1.00 10.00      A   
ATOM   4409  CG  PHE A 465      11.126  26.480   0.992  1.00 10.00      A   
ATOM   4410  CD1 PHE A 465      12.440  26.121   0.751  1.00 10.00      A   
ATOM   4411  CD2 PHE A 465      10.855  27.359   2.028  1.00 10.00      A   
ATOM   4412  CE1 PHE A 465      13.464  26.626   1.526  1.00 10.00      A   
ATOM   4413  CE2 PHE A 465      11.875  27.868   2.810  1.00 10.00      A   
ATOM   4414  CZ  PHE A 465      13.183  27.500   2.558  1.00 10.00      A   
ATOM   4415  C   PHE A 465       7.902  27.210  -0.295  1.00 10.00      A   
ATOM   4416  O   PHE A 465       8.530  27.793  -1.182  1.00 10.00      A   
ATOM   4417  N   ALA A 466       6.605  27.392  -0.101  1.00 10.00      A   
ATOM   4418  HN  ALA A 466       6.156  26.908   0.623  1.00 10.00      A   
ATOM   4419  CA  ALA A 466       5.827  28.288  -0.946  1.00 10.00      A   
ATOM   4420  CB  ALA A 466       5.047  27.492  -1.980  1.00 10.00      A   
ATOM   4421  C   ALA A 466       4.882  29.135  -0.104  1.00 10.00      A   
ATOM   4422  O   ALA A 466       4.564  28.775   1.033  1.00 10.00      A   
ATOM   4423  N   GLY A 467       4.440  30.252  -0.664  1.00 10.00      A   
ATOM   4424  HN  GLY A 467       4.738  30.486  -1.569  1.00 10.00      A   
ATOM   4425  CA  GLY A 467       3.532  31.135   0.045  1.00 10.00      A   
ATOM   4426  C   GLY A 467       4.183  32.448   0.426  1.00 10.00      A   
ATOM   4427  O   GLY A 467       5.407  32.584   0.358  1.00 10.00      A   
ATOM   4428  N   ASP A 468       3.365  33.418   0.814  1.00 10.00      A   
ATOM   4429  HN  ASP A 468       2.389  33.252   0.825  1.00 10.00      A   
ATOM   4430  CA  ASP A 468       3.864  34.728   1.215  1.00 10.00      A   
ATOM   4431  CB  ASP A 468       3.309  35.818   0.297  1.00 10.00      A   
ATOM   4432  CG  ASP A 468       4.390  36.640  -0.364  1.00 10.00      A   
ATOM   4433  OD1 ASP A 468       5.040  37.449   0.328  1.00 10.00      A   
ATOM   4434  OD2 ASP A 468       4.587  36.488  -1.589  1.00 10.00      A   
ATOM   4435  C   ASP A 468       3.483  35.029   2.659  1.00 10.00      A   
ATOM   4436  O   ASP A 468       4.319  35.441   3.463  1.00 10.00      A   
ATOM   4437  N   SER A 469       2.215  34.821   2.984  1.00 10.00      A   
ATOM   4438  HN  SER A 469       1.590  34.498   2.294  1.00 10.00      A   
ATOM   4439  CA  SER A 469       1.720  35.064   4.330  1.00 10.00      A   
ATOM   4440  CB  SER A 469       1.135  36.476   4.436  1.00 10.00      A   
ATOM   4441  OG  SER A 469       0.229  36.746   3.380  1.00 10.00      A   
ATOM   4442  HG  SER A 469       0.356  36.098   2.662  1.00 10.00      A   
ATOM   4443  C   SER A 469       0.688  34.014   4.724  1.00 10.00      A   
ATOM   4444  O   SER A 469       0.507  33.025   4.015  1.00 10.00      A   
ATOM   4445  N   ASP A 470       0.004  34.243   5.843  1.00 10.00      A   
ATOM   4446  HN  ASP A 470       0.179  35.066   6.351  1.00 10.00      A   
ATOM   4447  CA  ASP A 470      -1.012  33.313   6.334  1.00 10.00      A   
ATOM   4448  CB  ASP A 470      -1.480  33.715   7.736  1.00 10.00      A   
ATOM   4449  CG  ASP A 470      -0.735  32.989   8.837  1.00 10.00      A   
ATOM   4450  OD1 ASP A 470      -1.285  32.017   9.396  1.00 10.00      A   
ATOM   4451  OD2 ASP A 470       0.399  33.399   9.156  1.00 10.00      A   
ATOM   4452  C   ASP A 470      -2.206  33.264   5.392  1.00 10.00      A   
ATOM   4453  O   ASP A 470      -2.968  32.297   5.386  1.00 10.00      A   
ATOM   4454  N   LEU A 471      -2.347  34.309   4.586  1.00 10.00      A   
ATOM   4455  HN  LEU A 471      -1.686  35.034   4.631  1.00 10.00      A   
ATOM   4456  CA  LEU A 471      -3.446  34.414   3.634  1.00 10.00      A   
ATOM   4457  CB  LEU A 471      -3.321  35.699   2.814  1.00 10.00      A   
ATOM   4458  CG  LEU A 471      -3.229  37.006   3.608  1.00 10.00      A   
ATOM   4459  CD1 LEU A 471      -3.185  38.197   2.667  1.00 10.00      A   
ATOM   4460  CD2 LEU A 471      -4.392  37.130   4.583  1.00 10.00      A   
ATOM   4461  C   LEU A 471      -3.495  33.206   2.706  1.00 10.00      A   
ATOM   4462  O   LEU A 471      -4.572  32.684   2.415  1.00 10.00      A   
ATOM   4463  N   GLY A 472      -2.326  32.758   2.266  1.00 10.00      A   
ATOM   4464  HN  GLY A 472      -1.501  33.215   2.543  1.00 10.00      A   
ATOM   4465  CA  GLY A 472      -2.250  31.612   1.376  1.00 10.00      A   
ATOM   4466  C   GLY A 472      -2.917  30.377   1.952  1.00 10.00      A   
ATOM   4467  O   GLY A 472      -3.701  29.711   1.271  1.00 10.00      A   
ATOM   4468  N   MET A 473      -2.638  30.085   3.217  1.00 10.00      A   
ATOM   4469  HN  MET A 473      -2.043  30.676   3.726  1.00 10.00      A   
ATOM   4470  CA  MET A 473      -3.223  28.919   3.868  1.00 10.00      A   
ATOM   4471  CB  MET A 473      -2.512  28.622   5.189  1.00 10.00      A   
ATOM   4472  CG  MET A 473      -2.888  27.287   5.817  1.00 10.00      A   
ATOM   4473  SD  MET A 473      -1.843  26.862   7.222  1.00 10.00      A   
ATOM   4474  CE  MET A 473      -2.264  28.169   8.372  1.00 10.00      A   
ATOM   4475  C   MET A 473      -4.718  29.122   4.094  1.00 10.00      A   
ATOM   4476  O   MET A 473      -5.510  28.184   3.967  1.00 10.00      A   
ATOM   4477  N   HIS A 474      -5.099  30.359   4.403  1.00 10.00      A   
ATOM   4478  HN  HIS A 474      -4.417  31.063   4.468  1.00 10.00      A   
ATOM   4479  CA  HIS A 474      -6.501  30.700   4.645  1.00 10.00      A   
ATOM   4480  CB  HIS A 474      -6.626  32.159   5.102  1.00 10.00      A   
ATOM   4481  CG  HIS A 474      -7.941  32.501   5.747  1.00 10.00      A   
ATOM   4482  ND1 HIS A 474      -8.036  32.706   7.104  1.00 10.00      A   
ATOM   4483  CD2 HIS A 474      -9.169  32.674   5.186  1.00 10.00      A   
ATOM   4484  CE1 HIS A 474      -9.303  32.998   7.340  1.00 10.00      A   
ATOM   4485  NE2 HIS A 474     -10.022  32.989   6.212  1.00 10.00      A   
ATOM   4486  HE2 HIS A 474     -10.986  33.177   6.137  1.00 10.00      A   
ATOM   4487  C   HIS A 474      -7.332  30.476   3.387  1.00 10.00      A   
ATOM   4488  O   HIS A 474      -8.436  29.932   3.446  1.00 10.00      A   
ATOM   4489  N   HIS A 475      -6.781  30.883   2.250  1.00 10.00      A   
ATOM   4490  HN  HIS A 475      -5.890  31.301   2.278  1.00 10.00      A   
ATOM   4491  CA  HIS A 475      -7.456  30.735   0.961  1.00 10.00      A   
ATOM   4492  CB  HIS A 475      -6.599  31.304  -0.172  1.00 10.00      A   
ATOM   4493  CG  HIS A 475      -6.783  32.774  -0.407  1.00 10.00      A   
ATOM   4494  ND1 HIS A 475      -7.733  33.305  -1.247  1.00 10.00      A   
ATOM   4495  HD1 HIS A 475      -8.379  32.798  -1.787  1.00 10.00      A   
ATOM   4496  CD2 HIS A 475      -6.118  33.837   0.117  1.00 10.00      A   
ATOM   4497  CE1 HIS A 475      -7.615  34.639  -1.220  1.00 10.00      A   
ATOM   4498  NE2 HIS A 475      -6.647  35.014  -0.404  1.00 10.00      A   
ATOM   4499  C   HIS A 475      -7.804  29.278   0.669  1.00 10.00      A   
ATOM   4500  O   HIS A 475      -8.875  28.981   0.132  1.00 10.00      A   
ATOM   4501  N   VAL A 476      -6.895  28.375   1.018  1.00 10.00      A   
ATOM   4502  HN  VAL A 476      -6.057  28.673   1.429  1.00 10.00      A   
ATOM   4503  CA  VAL A 476      -7.104  26.954   0.795  1.00 10.00      A   
ATOM   4504  CB  VAL A 476      -5.775  26.175   0.852  1.00 10.00      A   
ATOM   4505  CG1 VAL A 476      -6.007  24.695   0.578  1.00 10.00      A   
ATOM   4506  CG2 VAL A 476      -4.775  26.752  -0.137  1.00 10.00      A   
ATOM   4507  C   VAL A 476      -8.070  26.379   1.826  1.00 10.00      A   
ATOM   4508  O   VAL A 476      -9.029  25.689   1.471  1.00 10.00      A   
ATOM   4509  N   LEU A 477      -7.817  26.679   3.103  1.00 10.00      A   
ATOM   4510  HN  LEU A 477      -7.034  27.238   3.313  1.00 10.00      A   
ATOM   4511  CA  LEU A 477      -8.658  26.198   4.201  1.00 10.00      A   
ATOM   4512  CB  LEU A 477      -8.161  26.748   5.542  1.00 10.00      A   
ATOM   4513  CG  LEU A 477      -6.882  26.121   6.103  1.00 10.00      A   
ATOM   4514  CD1 LEU A 477      -6.358  26.937   7.274  1.00 10.00      A   
ATOM   4515  CD2 LEU A 477      -7.134  24.681   6.529  1.00 10.00      A   
ATOM   4516  C   LEU A 477     -10.122  26.580   3.997  1.00 10.00      A   
ATOM   4517  O   LEU A 477     -11.021  25.758   4.161  1.00 10.00      A   
ATOM   4518  N   SER A 478     -10.353  27.822   3.619  1.00 10.00      A   
ATOM   4519  HN  SER A 478      -9.597  28.435   3.488  1.00 10.00      A   
ATOM   4520  CA  SER A 478     -11.699  28.306   3.396  1.00 10.00      A   
ATOM   4521  CB  SER A 478     -11.831  29.725   3.955  1.00 10.00      A   
ATOM   4522  OG  SER A 478     -13.124  29.951   4.488  1.00 10.00      A   
ATOM   4523  HG  SER A 478     -13.192  29.519   5.346  1.00 10.00      A   
ATOM   4524  C   SER A 478     -12.027  28.285   1.903  1.00 10.00      A   
ATOM   4525  O   SER A 478     -12.835  29.078   1.424  1.00 10.00      A   
ATOM   4526  N   GLY A 479     -11.402  27.367   1.173  1.00 10.00      A   
ATOM   4527  HN  GLY A 479     -10.778  26.746   1.609  1.00 10.00      A   
ATOM   4528  CA  GLY A 479     -11.635  27.274  -0.253  1.00 10.00      A   
ATOM   4529  C   GLY A 479     -11.954  25.869  -0.710  1.00 10.00      A   
ATOM   4530  O   GLY A 479     -12.972  25.641  -1.361  1.00 10.00      A   
ATOM   4531  N   CYS A 480     -11.085  24.921  -0.378  1.00 10.00      A   
ATOM   4532  HN  CYS A 480     -10.285  25.161   0.141  1.00 10.00      A   
ATOM   4533  CA  CYS A 480     -11.295  23.534  -0.770  1.00 10.00      A   
ATOM   4534  CB  CYS A 480     -10.003  22.727  -0.640  1.00 10.00      A   
ATOM   4535  SG  CYS A 480      -8.687  23.260  -1.759  1.00 10.00      A   
ATOM   4536  HG  CYS A 480      -9.215  23.398  -2.974  1.00 10.00      A   
ATOM   4537  C   CYS A 480     -12.414  22.887   0.039  1.00 10.00      A   
ATOM   4538  O   CYS A 480     -12.252  22.575   1.222  1.00 10.00      A   
ATOM   4539  N   ASP A 481     -13.556  22.687  -0.607  1.00 10.00      A   
ATOM   4540  HN  ASP A 481     -13.632  22.978  -1.542  1.00 10.00      A   
ATOM   4541  CA  ASP A 481     -14.708  22.074   0.042  1.00 10.00      A   
ATOM   4542  CB  ASP A 481     -16.007  22.451  -0.673  1.00 10.00      A   
ATOM   4543  CG  ASP A 481     -16.794  23.513   0.073  1.00 10.00      A   
ATOM   4544  OD1 ASP A 481     -17.584  23.153   0.976  1.00 10.00      A   
ATOM   4545  OD2 ASP A 481     -16.621  24.714  -0.232  1.00 10.00      A   
ATOM   4546  C   ASP A 481     -14.559  20.558   0.142  1.00 10.00      A   
ATOM   4547  O   ASP A 481     -15.410  19.875   0.716  1.00 10.00      A   
ATOM   4548  N   SER A 482     -13.476  20.039  -0.421  1.00 10.00      A   
ATOM   4549  HN  SER A 482     -12.853  20.630  -0.886  1.00 10.00      A   
ATOM   4550  CA  SER A 482     -13.203  18.609  -0.383  1.00 10.00      A   
ATOM   4551  CB  SER A 482     -13.152  18.035  -1.803  1.00 10.00      A   
ATOM   4552  OG  SER A 482     -14.287  18.433  -2.555  1.00 10.00      A   
ATOM   4553  HG  SER A 482     -14.078  19.245  -3.041  1.00 10.00      A   
ATOM   4554  C   SER A 482     -11.884  18.333   0.333  1.00 10.00      A   
ATOM   4555  O   SER A 482     -11.321  17.253   0.207  1.00 10.00      A   
ATOM   4556  N   LEU A 483     -11.402  19.320   1.087  1.00 10.00      A   
ATOM   4557  HN  LEU A 483     -11.914  20.151   1.162  1.00 10.00      A   
ATOM   4558  CA  LEU A 483     -10.142  19.188   1.821  1.00 10.00      A   
ATOM   4559  CB  LEU A 483      -9.864  20.444   2.654  1.00 10.00      A   
ATOM   4560  CG  LEU A 483      -8.458  21.043   2.545  1.00 10.00      A   
ATOM   4561  CD1 LEU A 483      -8.367  22.343   3.328  1.00 10.00      A   
ATOM   4562  CD2 LEU A 483      -7.403  20.054   3.015  1.00 10.00      A   
ATOM   4563  C   LEU A 483     -10.170  17.956   2.724  1.00 10.00      A   
ATOM   4564  O   LEU A 483     -10.997  17.857   3.633  1.00 10.00      A   
ATOM   4565  N   ARG A 484      -9.273  17.021   2.456  1.00 10.00      A   
ATOM   4566  HN  ARG A 484      -8.657  17.158   1.707  1.00 10.00      A   
ATOM   4567  CA  ARG A 484      -9.187  15.792   3.224  1.00 10.00      A   
ATOM   4568  CB  ARG A 484      -9.429  14.599   2.300  1.00 10.00      A   
ATOM   4569  CG  ARG A 484     -10.187  13.458   2.946  1.00 10.00      A   
ATOM   4570  CD  ARG A 484     -10.558  12.405   1.918  1.00 10.00      A   
ATOM   4571  NE  ARG A 484      -9.467  11.466   1.667  1.00 10.00      A   
ATOM   4572  HE  ARG A 484      -8.935  11.177   2.438  1.00 10.00      A   
ATOM   4573  CZ  ARG A 484      -9.168  10.975   0.465  1.00 10.00      A   
ATOM   4574  NH1 ARG A 484      -9.873  11.335  -0.603  1.00 10.00      A   
ATOM   4575 HH11 ARG A 484      -9.638  10.944  -1.539  1.00 10.00      A   
ATOM   4576 HH12 ARG A 484     -10.674  12.013  -0.513  1.00 10.00      A   
ATOM   4577  NH2 ARG A 484      -8.168  10.118   0.337  1.00 10.00      A   
ATOM   4578 HH21 ARG A 484      -7.928   9.717  -0.596  1.00 10.00      A   
ATOM   4579 HH22 ARG A 484      -7.611   9.816   1.169  1.00 10.00      A   
ATOM   4580  C   ARG A 484      -7.820  15.658   3.893  1.00 10.00      A   
ATOM   4581  O   ARG A 484      -7.725  15.498   5.109  1.00 10.00      A   
ATOM   4582  N   LYS A 485      -6.768  15.713   3.088  1.00 10.00      A   
ATOM   4583  HN  LYS A 485      -6.913  15.851   2.125  1.00 10.00      A   
ATOM   4584  CA  LYS A 485      -5.403  15.600   3.589  1.00 10.00      A   
ATOM   4585  CB  LYS A 485      -4.742  14.299   3.111  1.00 10.00      A   
ATOM   4586  CG  LYS A 485      -5.243  13.043   3.808  1.00 10.00      A   
ATOM   4587  CD  LYS A 485      -4.393  11.825   3.457  1.00 10.00      A   
ATOM   4588  CE  LYS A 485      -4.800  11.215   2.123  1.00 10.00      A   
ATOM   4589  NZ  LYS A 485      -4.174   9.884   1.893  1.00 10.00      A   
ATOM   4590  HZ1 LYS A 485      -4.869   9.230   1.470  1.00 10.00      A   
ATOM   4591  HZ2 LYS A 485      -3.846   9.474   2.792  1.00 10.00      A   
ATOM   4592  HZ3 LYS A 485      -3.361   9.970   1.253  1.00 10.00      A   
ATOM   4593  C   LYS A 485      -4.568  16.796   3.152  1.00 10.00      A   
ATOM   4594  O   LYS A 485      -4.308  16.986   1.961  1.00 10.00      A   
ATOM   4595  N   LEU A 486      -4.155  17.598   4.118  1.00 10.00      A   
ATOM   4596  HN  LEU A 486      -4.390  17.387   5.047  1.00 10.00      A   
ATOM   4597  CA  LEU A 486      -3.344  18.771   3.843  1.00 10.00      A   
ATOM   4598  CB  LEU A 486      -4.053  20.040   4.327  1.00 10.00      A   
ATOM   4599  CG  LEU A 486      -3.412  21.372   3.928  1.00 10.00      A   
ATOM   4600  CD1 LEU A 486      -3.348  21.509   2.416  1.00 10.00      A   
ATOM   4601  CD2 LEU A 486      -4.163  22.542   4.545  1.00 10.00      A   
ATOM   4602  C   LEU A 486      -1.980  18.632   4.508  1.00 10.00      A   
ATOM   4603  O   LEU A 486      -1.885  18.325   5.700  1.00 10.00      A   
ATOM   4604  N   GLU A 487      -0.928  18.845   3.736  1.00 10.00      A   
ATOM   4605  HN  GLU A 487      -1.061  19.083   2.791  1.00 10.00      A   
ATOM   4606  CA  GLU A 487       0.426  18.733   4.247  1.00 10.00      A   
ATOM   4607  CB  GLU A 487       1.003  17.363   3.902  1.00 10.00      A   
ATOM   4608  CG  GLU A 487       0.597  16.853   2.530  1.00 10.00      A   
ATOM   4609  CD  GLU A 487       0.861  15.375   2.355  1.00 10.00      A   
ATOM   4610  OE1 GLU A 487       1.415  14.989   1.305  1.00 10.00      A   
ATOM   4611  OE2 GLU A 487       0.513  14.596   3.270  1.00 10.00      A   
ATOM   4612  C   GLU A 487       1.304  19.844   3.698  1.00 10.00      A   
ATOM   4613  O   GLU A 487       1.372  20.061   2.485  1.00 10.00      A   
ATOM   4614  N   ILE A 488       1.957  20.558   4.596  1.00 10.00      A   
ATOM   4615  HN  ILE A 488       1.852  20.343   5.550  1.00 10.00      A   
ATOM   4616  CA  ILE A 488       2.826  21.654   4.211  1.00 10.00      A   
ATOM   4617  CB  ILE A 488       2.123  23.027   4.360  1.00 10.00      A   
ATOM   4618  CG1 ILE A 488       1.260  23.071   5.629  1.00 10.00      A   
ATOM   4619  CG2 ILE A 488       1.299  23.362   3.123  1.00 10.00      A   
ATOM   4620  CD1 ILE A 488       0.530  24.381   5.834  1.00 10.00      A   
ATOM   4621  C   ILE A 488       4.103  21.652   5.041  1.00 10.00      A   
ATOM   4622  O   ILE A 488       4.067  21.449   6.255  1.00 10.00      A   
ATOM   4623  N   ARG A 489       5.230  21.866   4.383  1.00 10.00      A   
ATOM   4624  HN  ARG A 489       5.199  22.020   3.411  1.00 10.00      A   
ATOM   4625  CA  ARG A 489       6.512  21.900   5.071  1.00 10.00      A   
ATOM   4626  CB  ARG A 489       7.343  20.639   4.791  1.00 10.00      A   
ATOM   4627  CG  ARG A 489       7.920  20.555   3.387  1.00 10.00      A   
ATOM   4628  CD  ARG A 489       9.152  19.663   3.344  1.00 10.00      A   
ATOM   4629  NE  ARG A 489      10.238  20.177   4.182  1.00 10.00      A   
ATOM   4630  HE  ARG A 489      10.131  21.091   4.554  1.00 10.00      A   
ATOM   4631  CZ  ARG A 489      11.351  19.503   4.471  1.00 10.00      A   
ATOM   4632  NH1 ARG A 489      11.540  18.278   3.991  1.00 10.00      A   
ATOM   4633 HH11 ARG A 489      10.822  17.834   3.381  1.00 10.00      A   
ATOM   4634 HH12 ARG A 489      12.412  17.753   4.228  1.00 10.00      A   
ATOM   4635  NH2 ARG A 489      12.275  20.057   5.248  1.00 10.00      A   
ATOM   4636 HH21 ARG A 489      13.151  19.542   5.479  1.00 10.00      A   
ATOM   4637 HH22 ARG A 489      12.125  21.023   5.635  1.00 10.00      A   
ATOM   4638  C   ARG A 489       7.286  23.152   4.688  1.00 10.00      A   
ATOM   4639  O   ARG A 489       7.253  23.578   3.528  1.00 10.00      A   
ATOM   4640  N   ASP A 490       7.950  23.753   5.673  1.00 10.00      A   
ATOM   4641  HN  ASP A 490       7.891  23.379   6.582  1.00 10.00      A   
ATOM   4642  CA  ASP A 490       8.748  24.963   5.457  1.00 10.00      A   
ATOM   4643  CB  ASP A 490       9.995  24.665   4.619  1.00 10.00      A   
ATOM   4644  CG  ASP A 490      10.994  23.797   5.348  1.00 10.00      A   
ATOM   4645  OD1 ASP A 490      11.924  24.348   5.966  1.00 10.00      A   
ATOM   4646  OD2 ASP A 490      10.862  22.554   5.297  1.00 10.00      A   
ATOM   4647  C   ASP A 490       7.909  26.051   4.807  1.00 10.00      A   
ATOM   4648  O   ASP A 490       8.147  26.445   3.668  1.00 10.00      A   
ATOM   4649  N   CYS A 491       6.908  26.514   5.529  1.00 10.00      A   
ATOM   4650  HN  CYS A 491       6.764  26.160   6.433  1.00 10.00      A   
ATOM   4651  CA  CYS A 491       6.019  27.543   5.019  1.00 10.00      A   
ATOM   4652  CB  CYS A 491       4.622  26.958   4.821  1.00 10.00      A   
ATOM   4653  SG  CYS A 491       4.610  25.305   4.089  1.00 10.00      A   
ATOM   4654  HG  CYS A 491       5.871  24.950   3.867  1.00 10.00      A   
ATOM   4655  C   CYS A 491       5.956  28.726   5.972  1.00 10.00      A   
ATOM   4656  O   CYS A 491       6.173  28.569   7.177  1.00 10.00      A   
ATOM   4657  N   PRO A 492       5.676  29.934   5.449  1.00 10.00      A   
ATOM   4658  CA  PRO A 492       5.574  31.143   6.272  1.00 10.00      A   
ATOM   4659  CB  PRO A 492       5.661  32.271   5.242  1.00 10.00      A   
ATOM   4660  CG  PRO A 492       5.094  31.682   3.995  1.00 10.00      A   
ATOM   4661  CD  PRO A 492       5.466  30.223   4.012  1.00 10.00      A   
ATOM   4662  C   PRO A 492       4.243  31.211   7.022  1.00 10.00      A   
ATOM   4663  O   PRO A 492       4.022  32.112   7.833  1.00 10.00      A   
ATOM   4664  N   PHE A 493       3.373  30.241   6.749  1.00 10.00      A   
ATOM   4665  HN  PHE A 493       3.621  29.554   6.100  1.00 10.00      A   
ATOM   4666  CA  PHE A 493       2.065  30.167   7.394  1.00 10.00      A   
ATOM   4667  CB  PHE A 493       1.246  29.006   6.822  1.00 10.00      A   
ATOM   4668  CG  PHE A 493       1.213  28.937   5.319  1.00 10.00      A   
ATOM   4669  CD1 PHE A 493       1.250  27.714   4.677  1.00 10.00      A   
ATOM   4670  CD2 PHE A 493       1.137  30.087   4.551  1.00 10.00      A   
ATOM   4671  CE1 PHE A 493       1.213  27.635   3.302  1.00 10.00      A   
ATOM   4672  CE2 PHE A 493       1.102  30.016   3.173  1.00 10.00      A   
ATOM   4673  CZ  PHE A 493       1.140  28.787   2.549  1.00 10.00      A   
ATOM   4674  C   PHE A 493       2.235  29.970   8.893  1.00 10.00      A   
ATOM   4675  O   PHE A 493       3.115  29.224   9.335  1.00 10.00      A   
ATOM   4676  N   GLY A 494       1.394  30.631   9.667  1.00 10.00      A   
ATOM   4677  HN  GLY A 494       0.694  31.189   9.258  1.00 10.00      A   
ATOM   4678  CA  GLY A 494       1.481  30.528  11.102  1.00 10.00      A   
ATOM   4679  C   GLY A 494       0.169  30.140  11.741  1.00 10.00      A   
ATOM   4680  O   GLY A 494      -0.560  29.296  11.223  1.00 10.00      A   
ATOM   4681  N   ASP A 495      -0.129  30.766  12.869  1.00 10.00      A   
ATOM   4682  HN  ASP A 495       0.506  31.426  13.227  1.00 10.00      A   
ATOM   4683  CA  ASP A 495      -1.352  30.489  13.612  1.00 10.00      A   
ATOM   4684  CB  ASP A 495      -1.071  30.552  15.111  1.00 10.00      A   
ATOM   4685  CG  ASP A 495      -0.370  31.829  15.528  1.00 10.00      A   
ATOM   4686  OD1 ASP A 495       0.862  31.792  15.734  1.00 10.00      A   
ATOM   4687  OD2 ASP A 495      -1.043  32.877  15.648  1.00 10.00      A   
ATOM   4688  C   ASP A 495      -2.477  31.458  13.267  1.00 10.00      A   
ATOM   4689  O   ASP A 495      -3.618  31.275  13.701  1.00 10.00      A   
ATOM   4690  N   LYS A 496      -2.167  32.470  12.468  1.00 10.00      A   
ATOM   4691  HN  LYS A 496      -1.258  32.533  12.104  1.00 10.00      A   
ATOM   4692  CA  LYS A 496      -3.161  33.469  12.091  1.00 10.00      A   
ATOM   4693  CB  LYS A 496      -2.536  34.592  11.264  1.00 10.00      A   
ATOM   4694  CG  LYS A 496      -1.397  35.316  11.959  1.00 10.00      A   
ATOM   4695  CD  LYS A 496      -0.984  36.559  11.191  1.00 10.00      A   
ATOM   4696  CE  LYS A 496       0.143  37.289  11.898  1.00 10.00      A   
ATOM   4697  NZ  LYS A 496       1.445  36.595  11.736  1.00 10.00      A   
ATOM   4698  HZ1 LYS A 496       2.226  37.258  11.925  1.00 10.00      A   
ATOM   4699  HZ2 LYS A 496       1.539  36.230  10.768  1.00 10.00      A   
ATOM   4700  HZ3 LYS A 496       1.517  35.798  12.401  1.00 10.00      A   
ATOM   4701  C   LYS A 496      -4.315  32.828  11.333  1.00 10.00      A   
ATOM   4702  O   LYS A 496      -5.478  32.960  11.723  1.00 10.00      A   
ATOM   4703  N   ALA A 497      -3.992  32.112  10.262  1.00 10.00      A   
ATOM   4704  HN  ALA A 497      -3.041  32.031   9.997  1.00 10.00      A   
ATOM   4705  CA  ALA A 497      -5.014  31.452   9.460  1.00 10.00      A   
ATOM   4706  CB  ALA A 497      -4.519  31.231   8.041  1.00 10.00      A   
ATOM   4707  C   ALA A 497      -5.423  30.128  10.091  1.00 10.00      A   
ATOM   4708  O   ALA A 497      -6.560  29.672   9.929  1.00 10.00      A   
ATOM   4709  N   LEU A 498      -4.493  29.529  10.823  1.00 10.00      A   
ATOM   4710  HN  LEU A 498      -3.618  29.958  10.919  1.00 10.00      A   
ATOM   4711  CA  LEU A 498      -4.725  28.251  11.483  1.00 10.00      A   
ATOM   4712  CB  LEU A 498      -3.428  27.742  12.117  1.00 10.00      A   
ATOM   4713  CG  LEU A 498      -3.425  26.289  12.596  1.00 10.00      A   
ATOM   4714  CD1 LEU A 498      -3.735  25.344  11.446  1.00 10.00      A   
ATOM   4715  CD2 LEU A 498      -2.083  25.939  13.221  1.00 10.00      A   
ATOM   4716  C   LEU A 498      -5.832  28.353  12.533  1.00 10.00      A   
ATOM   4717  O   LEU A 498      -6.801  27.592  12.503  1.00 10.00      A   
ATOM   4718  N   LEU A 499      -5.695  29.308  13.448  1.00 10.00      A   
ATOM   4719  HN  LEU A 499      -4.905  29.894  13.422  1.00 10.00      A   
ATOM   4720  CA  LEU A 499      -6.683  29.500  14.506  1.00 10.00      A   
ATOM   4721  CB  LEU A 499      -6.123  30.405  15.606  1.00 10.00      A   
ATOM   4722  CG  LEU A 499      -5.012  29.814  16.476  1.00 10.00      A   
ATOM   4723  CD1 LEU A 499      -4.262  30.922  17.196  1.00 10.00      A   
ATOM   4724  CD2 LEU A 499      -5.591  28.828  17.481  1.00 10.00      A   
ATOM   4725  C   LEU A 499      -7.982  30.085  13.959  1.00 10.00      A   
ATOM   4726  O   LEU A 499      -9.021  30.030  14.613  1.00 10.00      A   
ATOM   4727  N   ALA A 500      -7.921  30.634  12.752  1.00 10.00      A   
ATOM   4728  HN  ALA A 500      -7.067  30.634  12.269  1.00 10.00      A   
ATOM   4729  CA  ALA A 500      -9.093  31.235  12.128  1.00 10.00      A   
ATOM   4730  CB  ALA A 500      -8.670  32.256  11.087  1.00 10.00      A   
ATOM   4731  C   ALA A 500     -10.003  30.181  11.500  1.00 10.00      A   
ATOM   4732  O   ALA A 500     -11.216  30.367  11.432  1.00 10.00      A   
ATOM   4733  N   ASN A 501      -9.415  29.081  11.045  1.00 10.00      A   
ATOM   4734  HN  ASN A 501      -8.443  28.980  11.141  1.00 10.00      A   
ATOM   4735  CA  ASN A 501     -10.180  28.012  10.411  1.00 10.00      A   
ATOM   4736  CB  ASN A 501      -9.689  27.768   8.980  1.00 10.00      A   
ATOM   4737  CG  ASN A 501      -9.860  28.969   8.075  1.00 10.00      A   
ATOM   4738  OD1 ASN A 501     -10.898  29.137   7.433  1.00 10.00      A   
ATOM   4739  ND2 ASN A 501      -8.840  29.813   8.021  1.00 10.00      A   
ATOM   4740 HD21 ASN A 501      -8.046  29.611   8.561  1.00 10.00      A   
ATOM   4741 HD22 ASN A 501      -8.920  30.604   7.444  1.00 10.00      A   
ATOM   4742  C   ASN A 501     -10.086  26.724  11.219  1.00 10.00      A   
ATOM   4743  O   ASN A 501      -9.782  25.656  10.683  1.00 10.00      A   
ATOM   4744  N   ALA A 502     -10.369  26.826  12.509  1.00 10.00      A   
ATOM   4745  HN  ALA A 502     -10.646  27.695  12.870  1.00 10.00      A   
ATOM   4746  CA  ALA A 502     -10.301  25.675  13.400  1.00 10.00      A   
ATOM   4747  CB  ALA A 502     -10.348  26.121  14.852  1.00 10.00      A   
ATOM   4748  C   ALA A 502     -11.416  24.673  13.109  1.00 10.00      A   
ATOM   4749  O   ALA A 502     -11.214  23.463  13.207  1.00 10.00      A   
ATOM   4750  N   SER A 503     -12.578  25.182  12.725  1.00 10.00      A   
ATOM   4751  HN  SER A 503     -12.672  26.156  12.638  1.00 10.00      A   
ATOM   4752  CA  SER A 503     -13.730  24.339  12.431  1.00 10.00      A   
ATOM   4753  CB  SER A 503     -14.965  25.220  12.249  1.00 10.00      A   
ATOM   4754  OG  SER A 503     -14.588  26.585  12.123  1.00 10.00      A   
ATOM   4755  HG  SER A 503     -14.940  27.084  12.873  1.00 10.00      A   
ATOM   4756  C   SER A 503     -13.509  23.473  11.187  1.00 10.00      A   
ATOM   4757  O   SER A 503     -14.029  22.360  11.088  1.00 10.00      A   
ATOM   4758  N   LYS A 504     -12.714  23.982  10.254  1.00 10.00      A   
ATOM   4759  HN  LYS A 504     -12.305  24.860  10.404  1.00 10.00      A   
ATOM   4760  CA  LYS A 504     -12.434  23.273   9.010  1.00 10.00      A   
ATOM   4761  CB  LYS A 504     -11.639  24.166   8.058  1.00 10.00      A   
ATOM   4762  CG  LYS A 504     -11.378  23.543   6.697  1.00 10.00      A   
ATOM   4763  CD  LYS A 504     -12.671  23.323   5.924  1.00 10.00      A   
ATOM   4764  CE  LYS A 504     -12.385  22.804   4.529  1.00 10.00      A   
ATOM   4765  NZ  LYS A 504     -13.610  22.733   3.698  1.00 10.00      A   
ATOM   4766  HZ1 LYS A 504     -13.350  22.635   2.696  1.00 10.00      A   
ATOM   4767  HZ2 LYS A 504     -14.177  23.599   3.816  1.00 10.00      A   
ATOM   4768  HZ3 LYS A 504     -14.187  21.913   3.976  1.00 10.00      A   
ATOM   4769  C   LYS A 504     -11.683  21.966   9.251  1.00 10.00      A   
ATOM   4770  O   LYS A 504     -11.859  20.992   8.514  1.00 10.00      A   
ATOM   4771  N   LEU A 505     -10.878  21.945  10.304  1.00 10.00      A   
ATOM   4772  HN  LEU A 505     -10.825  22.738  10.874  1.00 10.00      A   
ATOM   4773  CA  LEU A 505     -10.077  20.774  10.648  1.00 10.00      A   
ATOM   4774  CB  LEU A 505      -9.187  21.077  11.856  1.00 10.00      A   
ATOM   4775  CG  LEU A 505      -8.258  22.285  11.724  1.00 10.00      A   
ATOM   4776  CD1 LEU A 505      -7.560  22.579  13.044  1.00 10.00      A   
ATOM   4777  CD2 LEU A 505      -7.243  22.063  10.615  1.00 10.00      A   
ATOM   4778  C   LEU A 505     -10.939  19.547  10.924  1.00 10.00      A   
ATOM   4779  O   LEU A 505     -10.492  18.420  10.744  1.00 10.00      A   
ATOM   4780  N   GLU A 506     -12.182  19.771  11.334  1.00 10.00      A   
ATOM   4781  HN  GLU A 506     -12.490  20.697  11.436  1.00 10.00      A   
ATOM   4782  CA  GLU A 506     -13.101  18.678  11.640  1.00 10.00      A   
ATOM   4783  CB  GLU A 506     -14.318  19.199  12.404  1.00 10.00      A   
ATOM   4784  CG  GLU A 506     -13.967  19.877  13.717  1.00 10.00      A   
ATOM   4785  CD  GLU A 506     -15.186  20.216  14.543  1.00 10.00      A   
ATOM   4786  OE1 GLU A 506     -15.949  21.119  14.147  1.00 10.00      A   
ATOM   4787  OE2 GLU A 506     -15.388  19.584  15.599  1.00 10.00      A   
ATOM   4788  C   GLU A 506     -13.534  17.928  10.379  1.00 10.00      A   
ATOM   4789  O   GLU A 506     -13.927  16.762  10.441  1.00 10.00      A   
ATOM   4790  N   THR A 507     -13.455  18.599   9.240  1.00 10.00      A   
ATOM   4791  HN  THR A 507     -13.139  19.529   9.253  1.00 10.00      A   
ATOM   4792  CA  THR A 507     -13.831  17.995   7.969  1.00 10.00      A   
ATOM   4793  CB  THR A 507     -14.362  19.055   6.986  1.00 10.00      A   
ATOM   4794  OG1 THR A 507     -14.487  20.316   7.665  1.00 10.00      A   
ATOM   4795  HG1 THR A 507     -13.608  20.693   7.804  1.00 10.00      A   
ATOM   4796  CG2 THR A 507     -15.719  18.641   6.440  1.00 10.00      A   
ATOM   4797  C   THR A 507     -12.639  17.285   7.331  1.00 10.00      A   
ATOM   4798  O   THR A 507     -12.803  16.414   6.477  1.00 10.00      A   
ATOM   4799  N   MET A 508     -11.443  17.659   7.762  1.00 10.00      A   
ATOM   4800  HN  MET A 508     -11.381  18.327   8.472  1.00 10.00      A   
ATOM   4801  CA  MET A 508     -10.218  17.076   7.233  1.00 10.00      A   
ATOM   4802  CB  MET A 508      -9.078  18.096   7.301  1.00 10.00      A   
ATOM   4803  CG  MET A 508      -9.265  19.300   6.393  1.00 10.00      A   
ATOM   4804  SD  MET A 508      -8.407  20.765   6.997  1.00 10.00      A   
ATOM   4805  CE  MET A 508      -6.709  20.194   6.992  1.00 10.00      A   
ATOM   4806  C   MET A 508      -9.841  15.827   8.014  1.00 10.00      A   
ATOM   4807  O   MET A 508     -10.193  15.696   9.183  1.00 10.00      A   
ATOM   4808  N   ARG A 509      -9.125  14.915   7.367  1.00 10.00      A   
ATOM   4809  HN  ARG A 509      -8.859  15.090   6.439  1.00 10.00      A   
ATOM   4810  CA  ARG A 509      -8.697  13.675   8.004  1.00 10.00      A   
ATOM   4811  CB  ARG A 509      -8.337  12.615   6.951  1.00 10.00      A   
ATOM   4812  CG  ARG A 509      -7.976  11.253   7.537  1.00 10.00      A   
ATOM   4813  CD  ARG A 509      -7.239  10.373   6.536  1.00 10.00      A   
ATOM   4814  NE  ARG A 509      -8.104   9.915   5.446  1.00 10.00      A   
ATOM   4815  HE  ARG A 509      -9.071  10.097   5.532  1.00 10.00      A   
ATOM   4816  CZ  ARG A 509      -7.655   9.272   4.356  1.00 10.00      A   
ATOM   4817  NH1 ARG A 509      -6.360   9.013   4.209  1.00 10.00      A   
ATOM   4818 HH11 ARG A 509      -5.673   9.291   4.938  1.00 10.00      A   
ATOM   4819 HH12 ARG A 509      -6.021   8.523   3.338  1.00 10.00      A   
ATOM   4820  NH2 ARG A 509      -8.504   8.873   3.419  1.00 10.00      A   
ATOM   4821 HH21 ARG A 509      -9.526   9.052   3.516  1.00 10.00      A   
ATOM   4822 HH22 ARG A 509      -8.143   8.362   2.569  1.00 10.00      A   
ATOM   4823  C   ARG A 509      -7.496  13.940   8.902  1.00 10.00      A   
ATOM   4824  O   ARG A 509      -7.416  13.424  10.018  1.00 10.00      A   
ATOM   4825  N   SER A 510      -6.572  14.754   8.405  1.00 10.00      A   
ATOM   4826  HN  SER A 510      -6.697  15.130   7.512  1.00 10.00      A   
ATOM   4827  CA  SER A 510      -5.368  15.093   9.143  1.00 10.00      A   
ATOM   4828  CB  SER A 510      -4.433  13.877   9.182  1.00 10.00      A   
ATOM   4829  OG  SER A 510      -4.544  13.106   7.991  1.00 10.00      A   
ATOM   4830  HG  SER A 510      -3.674  12.762   7.751  1.00 10.00      A   
ATOM   4831  C   SER A 510      -4.658  16.290   8.505  1.00 10.00      A   
ATOM   4832  O   SER A 510      -4.822  16.565   7.310  1.00 10.00      A   
ATOM   4833  N   LEU A 511      -3.886  17.012   9.311  1.00 10.00      A   
ATOM   4834  HN  LEU A 511      -3.816  16.760  10.258  1.00 10.00      A   
ATOM   4835  CA  LEU A 511      -3.142  18.164   8.836  1.00 10.00      A   
ATOM   4836  CB  LEU A 511      -3.791  19.462   9.328  1.00 10.00      A   
ATOM   4837  CG  LEU A 511      -2.976  20.746   9.134  1.00 10.00      A   
ATOM   4838  CD1 LEU A 511      -2.795  21.059   7.658  1.00 10.00      A   
ATOM   4839  CD2 LEU A 511      -3.627  21.915   9.856  1.00 10.00      A   
ATOM   4840  C   LEU A 511      -1.707  18.087   9.327  1.00 10.00      A   
ATOM   4841  O   LEU A 511      -1.463  17.913  10.523  1.00 10.00      A   
ATOM   4842  N   TRP A 512      -0.762  18.202   8.406  1.00 10.00      A   
ATOM   4843  HN  TRP A 512      -1.020  18.330   7.463  1.00 10.00      A   
ATOM   4844  CA  TRP A 512       0.650  18.146   8.750  1.00 10.00      A   
ATOM   4845  CB  TRP A 512       1.351  17.010   7.996  1.00 10.00      A   
ATOM   4846  CG  TRP A 512       2.833  16.968   8.220  1.00 10.00      A   
ATOM   4847  CD1 TRP A 512       3.801  17.509   7.421  1.00 10.00      A   
ATOM   4848  CD2 TRP A 512       3.520  16.354   9.317  1.00 10.00      A   
ATOM   4849  NE1 TRP A 512       5.042  17.273   7.956  1.00 10.00      A   
ATOM   4850  HE1 TRP A 512       5.898  17.568   7.569  1.00 10.00      A   
ATOM   4851  CE2 TRP A 512       4.898  16.565   9.119  1.00 10.00      A   
ATOM   4852  CE3 TRP A 512       3.101  15.649  10.450  1.00 10.00      A   
ATOM   4853  CZ2 TRP A 512       5.861  16.098  10.011  1.00 10.00      A   
ATOM   4854  CZ3 TRP A 512       4.058  15.186  11.332  1.00 10.00      A   
ATOM   4855  CH2 TRP A 512       5.422  15.411  11.108  1.00 10.00      A   
ATOM   4856  C   TRP A 512       1.339  19.474   8.459  1.00 10.00      A   
ATOM   4857  O   TRP A 512       1.285  19.979   7.337  1.00 10.00      A   
ATOM   4858  N   MET A 513       1.991  20.029   9.471  1.00 10.00      A   
ATOM   4859  HN  MET A 513       2.001  19.575  10.340  1.00 10.00      A   
ATOM   4860  CA  MET A 513       2.704  21.292   9.333  1.00 10.00      A   
ATOM   4861  CB  MET A 513       1.919  22.439   9.980  1.00 10.00      A   
ATOM   4862  CG  MET A 513       0.549  22.695   9.373  1.00 10.00      A   
ATOM   4863  SD  MET A 513      -0.285  24.116  10.113  1.00 10.00      A   
ATOM   4864  CE  MET A 513       0.694  25.464   9.454  1.00 10.00      A   
ATOM   4865  C   MET A 513       4.073  21.183   9.989  1.00 10.00      A   
ATOM   4866  O   MET A 513       4.178  21.132  11.218  1.00 10.00      A   
ATOM   4867  N   SER A 514       5.117  21.114   9.175  1.00 10.00      A   
ATOM   4868  HN  SER A 514       4.971  21.116   8.204  1.00 10.00      A   
ATOM   4869  CA  SER A 514       6.473  21.020   9.689  1.00 10.00      A   
ATOM   4870  CB  SER A 514       7.148  19.730   9.219  1.00 10.00      A   
ATOM   4871  OG  SER A 514       6.973  19.536   7.825  1.00 10.00      A   
ATOM   4872  HG  SER A 514       7.738  19.893   7.358  1.00 10.00      A   
ATOM   4873  C   SER A 514       7.297  22.244   9.300  1.00 10.00      A   
ATOM   4874  O   SER A 514       7.208  22.730   8.167  1.00 10.00      A   
ATOM   4875  N   SER A 515       8.079  22.743  10.255  1.00 10.00      A   
ATOM   4876  HN  SER A 515       8.078  22.312  11.141  1.00 10.00      A   
ATOM   4877  CA  SER A 515       8.932  23.908  10.045  1.00 10.00      A   
ATOM   4878  CB  SER A 515      10.104  23.572   9.117  1.00 10.00      A   
ATOM   4879  OG  SER A 515      10.683  22.319   9.456  1.00 10.00      A   
ATOM   4880  HG  SER A 515      11.648  22.399   9.445  1.00 10.00      A   
ATOM   4881  C   SER A 515       8.134  25.104   9.521  1.00 10.00      A   
ATOM   4882  O   SER A 515       8.415  25.640   8.447  1.00 10.00      A   
ATOM   4883  N   CYS A 516       7.127  25.505  10.277  1.00 10.00      A   
ATOM   4884  HN  CYS A 516       6.938  25.029  11.114  1.00 10.00      A   
ATOM   4885  CA  CYS A 516       6.288  26.631   9.908  1.00 10.00      A   
ATOM   4886  CB  CYS A 516       4.844  26.163   9.694  1.00 10.00      A   
ATOM   4887  SG  CYS A 516       4.654  24.951   8.365  1.00 10.00      A   
ATOM   4888  HG  CYS A 516       5.701  24.138   8.402  1.00 10.00      A   
ATOM   4889  C   CYS A 516       6.366  27.718  10.978  1.00 10.00      A   
ATOM   4890  O   CYS A 516       7.300  27.728  11.785  1.00 10.00      A   
ATOM   4891  N   SER A 517       5.406  28.635  10.978  1.00 10.00      A   
ATOM   4892  HN  SER A 517       4.700  28.597  10.295  1.00 10.00      A   
ATOM   4893  CA  SER A 517       5.377  29.713  11.957  1.00 10.00      A   
ATOM   4894  CB  SER A 517       5.089  31.045  11.257  1.00 10.00      A   
ATOM   4895  OG  SER A 517       5.647  31.067   9.951  1.00 10.00      A   
ATOM   4896  HG  SER A 517       4.944  31.245   9.311  1.00 10.00      A   
ATOM   4897  C   SER A 517       4.317  29.442  13.023  1.00 10.00      A   
ATOM   4898  O   SER A 517       3.732  30.365  13.586  1.00 10.00      A   
ATOM   4899  N   VAL A 518       4.068  28.169  13.292  1.00 10.00      A   
ATOM   4900  HN  VAL A 518       4.569  27.474  12.817  1.00 10.00      A   
ATOM   4901  CA  VAL A 518       3.074  27.779  14.284  1.00 10.00      A   
ATOM   4902  CB  VAL A 518       2.627  26.315  14.093  1.00 10.00      A   
ATOM   4903  CG1 VAL A 518       1.476  25.977  15.027  1.00 10.00      A   
ATOM   4904  CG2 VAL A 518       2.244  26.055  12.646  1.00 10.00      A   
ATOM   4905  C   VAL A 518       3.629  27.953  15.693  1.00 10.00      A   
ATOM   4906  O   VAL A 518       4.500  27.194  16.126  1.00 10.00      A   
ATOM   4907  N   SER A 519       3.128  28.957  16.396  1.00 10.00      A   
ATOM   4908  HN  SER A 519       2.440  29.526  15.993  1.00 10.00      A   
ATOM   4909  CA  SER A 519       3.570  29.238  17.749  1.00 10.00      A   
ATOM   4910  CB  SER A 519       3.103  30.633  18.168  1.00 10.00      A   
ATOM   4911  OG  SER A 519       1.699  30.777  18.006  1.00 10.00      A   
ATOM   4912  HG  SER A 519       1.510  31.169  17.132  1.00 10.00      A   
ATOM   4913  C   SER A 519       3.058  28.178  18.726  1.00 10.00      A   
ATOM   4914  O   SER A 519       2.061  27.497  18.461  1.00 10.00      A   
ATOM   4915  N   PHE A 520       3.748  28.039  19.851  1.00 10.00      A   
ATOM   4916  HN  PHE A 520       4.534  28.607  20.004  1.00 10.00      A   
ATOM   4917  CA  PHE A 520       3.373  27.067  20.868  1.00 10.00      A   
ATOM   4918  CB  PHE A 520       4.473  26.958  21.935  1.00 10.00      A   
ATOM   4919  CG  PHE A 520       4.085  26.166  23.152  1.00 10.00      A   
ATOM   4920  CD1 PHE A 520       3.595  24.873  23.032  1.00 10.00      A   
ATOM   4921  CD2 PHE A 520       4.206  26.716  24.418  1.00 10.00      A   
ATOM   4922  CE1 PHE A 520       3.231  24.148  24.149  1.00 10.00      A   
ATOM   4923  CE2 PHE A 520       3.847  25.995  25.540  1.00 10.00      A   
ATOM   4924  CZ  PHE A 520       3.358  24.710  25.405  1.00 10.00      A   
ATOM   4925  C   PHE A 520       2.035  27.430  21.505  1.00 10.00      A   
ATOM   4926  O   PHE A 520       1.188  26.564  21.732  1.00 10.00      A   
ATOM   4927  N   GLY A 521       1.841  28.720  21.766  1.00 10.00      A   
ATOM   4928  HN  GLY A 521       2.544  29.365  21.538  1.00 10.00      A   
ATOM   4929  CA  GLY A 521       0.609  29.184  22.374  1.00 10.00      A   
ATOM   4930  C   GLY A 521      -0.605  28.849  21.535  1.00 10.00      A   
ATOM   4931  O   GLY A 521      -1.664  28.507  22.067  1.00 10.00      A   
ATOM   4932  N   ALA A 522      -0.444  28.936  20.220  1.00 10.00      A   
ATOM   4933  HN  ALA A 522       0.427  29.219  19.864  1.00 10.00      A   
ATOM   4934  CA  ALA A 522      -1.522  28.634  19.293  1.00 10.00      A   
ATOM   4935  CB  ALA A 522      -1.082  28.939  17.880  1.00 10.00      A   
ATOM   4936  C   ALA A 522      -1.921  27.172  19.397  1.00 10.00      A   
ATOM   4937  O   ALA A 522      -3.104  26.836  19.332  1.00 10.00      A   
ATOM   4938  N   CYS A 523      -0.925  26.312  19.552  1.00 10.00      A   
ATOM   4939  HN  CYS A 523      -0.006  26.647  19.581  1.00 10.00      A   
ATOM   4940  CA  CYS A 523      -1.163  24.885  19.673  1.00 10.00      A   
ATOM   4941  CB  CYS A 523       0.163  24.123  19.734  1.00 10.00      A   
ATOM   4942  SG  CYS A 523       1.313  24.504  18.388  1.00 10.00      A   
ATOM   4943  HG  CYS A 523       1.651  25.786  18.487  1.00 10.00      A   
ATOM   4944  C   CYS A 523      -2.007  24.598  20.911  1.00 10.00      A   
ATOM   4945  O   CYS A 523      -2.924  23.777  20.876  1.00 10.00      A   
ATOM   4946  N   LYS A 524      -1.707  25.304  21.997  1.00 10.00      A   
ATOM   4947  HN  LYS A 524      -0.972  25.955  21.956  1.00 10.00      A   
ATOM   4948  CA  LYS A 524      -2.441  25.138  23.244  1.00 10.00      A   
ATOM   4949  CB  LYS A 524      -1.792  25.944  24.372  1.00 10.00      A   
ATOM   4950  CG  LYS A 524      -0.356  25.562  24.692  1.00 10.00      A   
ATOM   4951  CD  LYS A 524       0.061  26.099  26.054  1.00 10.00      A   
ATOM   4952  CE  LYS A 524      -0.090  27.613  26.133  1.00 10.00      A   
ATOM   4953  NZ  LYS A 524       0.243  28.141  27.482  1.00 10.00      A   
ATOM   4954  HZ1 LYS A 524       1.114  27.698  27.833  1.00 10.00      A   
ATOM   4955  HZ2 LYS A 524      -0.528  27.940  28.149  1.00 10.00      A   
ATOM   4956  HZ3 LYS A 524       0.389  29.176  27.441  1.00 10.00      A   
ATOM   4957  C   LYS A 524      -3.885  25.596  23.074  1.00 10.00      A   
ATOM   4958  O   LYS A 524      -4.823  24.876  23.419  1.00 10.00      A   
ATOM   4959  N   LEU A 525      -4.047  26.795  22.522  1.00 10.00      A   
ATOM   4960  HN  LEU A 525      -3.250  27.308  22.255  1.00 10.00      A   
ATOM   4961  CA  LEU A 525      -5.367  27.376  22.303  1.00 10.00      A   
ATOM   4962  CB  LEU A 525      -5.241  28.816  21.792  1.00 10.00      A   
ATOM   4963  CG  LEU A 525      -6.549  29.582  21.562  1.00 10.00      A   
ATOM   4964  CD1 LEU A 525      -7.420  29.558  22.808  1.00 10.00      A   
ATOM   4965  CD2 LEU A 525      -6.255  31.011  21.144  1.00 10.00      A   
ATOM   4966  C   LEU A 525      -6.209  26.533  21.347  1.00 10.00      A   
ATOM   4967  O   LEU A 525      -7.397  26.324  21.579  1.00 10.00      A   
ATOM   4968  N   LEU A 526      -5.593  26.043  20.278  1.00 10.00      A   
ATOM   4969  HN  LEU A 526      -4.642  26.249  20.134  1.00 10.00      A   
ATOM   4970  CA  LEU A 526      -6.302  25.221  19.303  1.00 10.00      A   
ATOM   4971  CB  LEU A 526      -5.403  24.881  18.116  1.00 10.00      A   
ATOM   4972  CG  LEU A 526      -6.122  24.399  16.855  1.00 10.00      A   
ATOM   4973  CD1 LEU A 526      -6.950  25.519  16.242  1.00 10.00      A   
ATOM   4974  CD2 LEU A 526      -5.127  23.853  15.847  1.00 10.00      A   
ATOM   4975  C   LEU A 526      -6.827  23.944  19.953  1.00 10.00      A   
ATOM   4976  O   LEU A 526      -7.936  23.497  19.662  1.00 10.00      A   
ATOM   4977  N   GLY A 527      -6.028  23.371  20.849  1.00 10.00      A   
ATOM   4978  HN  GLY A 527      -5.155  23.775  21.044  1.00 10.00      A   
ATOM   4979  CA  GLY A 527      -6.432  22.163  21.535  1.00 10.00      A   
ATOM   4980  C   GLY A 527      -7.520  22.437  22.551  1.00 10.00      A   
ATOM   4981  O   GLY A 527      -8.269  21.540  22.933  1.00 10.00      A   
ATOM   4982  N   GLN A 528      -7.605  23.689  22.983  1.00 10.00      A   
ATOM   4983  HN  GLN A 528      -6.974  24.354  22.633  1.00 10.00      A   
ATOM   4984  CA  GLN A 528      -8.606  24.102  23.957  1.00 10.00      A   
ATOM   4985  CB  GLN A 528      -8.101  25.298  24.769  1.00 10.00      A   
ATOM   4986  CG  GLN A 528      -7.231  24.909  25.952  1.00 10.00      A   
ATOM   4987  CD  GLN A 528      -8.009  24.157  27.012  1.00 10.00      A   
ATOM   4988  OE1 GLN A 528      -9.197  24.408  27.217  1.00 10.00      A   
ATOM   4989  NE2 GLN A 528      -7.358  23.221  27.680  1.00 10.00      A   
ATOM   4990 HE21 GLN A 528      -6.411  23.063  27.458  1.00 10.00      A   
ATOM   4991 HE22 GLN A 528      -7.844  22.719  28.372  1.00 10.00      A   
ATOM   4992  C   GLN A 528      -9.923  24.447  23.271  1.00 10.00      A   
ATOM   4993  O   GLN A 528     -11.000  24.303  23.853  1.00 10.00      A   
ATOM   4994  N   LYS A 529      -9.827  24.914  22.033  1.00 10.00      A   
ATOM   4995  HN  LYS A 529      -8.938  25.032  21.639  1.00 10.00      A   
ATOM   4996  CA  LYS A 529     -11.000  25.275  21.256  1.00 10.00      A   
ATOM   4997  CB  LYS A 529     -10.648  26.357  20.227  1.00 10.00      A   
ATOM   4998  CG  LYS A 529     -11.799  26.741  19.312  1.00 10.00      A   
ATOM   4999  CD  LYS A 529     -11.472  27.971  18.481  1.00 10.00      A   
ATOM   5000  CE  LYS A 529     -12.637  28.354  17.584  1.00 10.00      A   
ATOM   5001  NZ  LYS A 529     -13.884  28.581  18.364  1.00 10.00      A   
ATOM   5002  HZ1 LYS A 529     -13.745  29.354  19.048  1.00 10.00      A   
ATOM   5003  HZ2 LYS A 529     -14.143  27.720  18.883  1.00 10.00      A   
ATOM   5004  HZ3 LYS A 529     -14.665  28.835  17.724  1.00 10.00      A   
ATOM   5005  C   LYS A 529     -11.590  24.053  20.559  1.00 10.00      A   
ATOM   5006  O   LYS A 529     -12.807  23.936  20.422  1.00 10.00      A   
ATOM   5007  N   MET A 530     -10.724  23.145  20.120  1.00 10.00      A   
ATOM   5008  HN  MET A 530      -9.763  23.285  20.265  1.00 10.00      A   
ATOM   5009  CA  MET A 530     -11.166  21.937  19.435  1.00 10.00      A   
ATOM   5010  CB  MET A 530     -10.492  21.816  18.064  1.00 10.00      A   
ATOM   5011  CG  MET A 530     -10.478  23.102  17.251  1.00 10.00      A   
ATOM   5012  SD  MET A 530     -12.125  23.782  16.958  1.00 10.00      A   
ATOM   5013  CE  MET A 530     -12.849  22.482  15.967  1.00 10.00      A   
ATOM   5014  C   MET A 530     -10.865  20.704  20.278  1.00 10.00      A   
ATOM   5015  O   MET A 530      -9.790  20.114  20.172  1.00 10.00      A   
ATOM   5016  N   PRO A 531     -11.815  20.291  21.126  1.00 10.00      A   
ATOM   5017  CA  PRO A 531     -11.642  19.133  22.005  1.00 10.00      A   
ATOM   5018  CB  PRO A 531     -12.702  19.364  23.076  1.00 10.00      A   
ATOM   5019  CG  PRO A 531     -13.794  20.090  22.368  1.00 10.00      A   
ATOM   5020  CD  PRO A 531     -13.135  20.926  21.304  1.00 10.00      A   
ATOM   5021  C   PRO A 531     -11.887  17.804  21.293  1.00 10.00      A   
ATOM   5022  O   PRO A 531     -11.805  16.738  21.903  1.00 10.00      A   
ATOM   5023  N   LYS A 532     -12.203  17.865  20.008  1.00 10.00      A   
ATOM   5024  HN  LYS A 532     -12.281  18.742  19.573  1.00 10.00      A   
ATOM   5025  CA  LYS A 532     -12.449  16.656  19.234  1.00 10.00      A   
ATOM   5026  CB  LYS A 532     -13.717  16.798  18.385  1.00 10.00      A   
ATOM   5027  CG  LYS A 532     -14.985  17.090  19.171  1.00 10.00      A   
ATOM   5028  CD  LYS A 532     -16.199  17.091  18.256  1.00 10.00      A   
ATOM   5029  CE  LYS A 532     -17.425  17.649  18.956  1.00 10.00      A   
ATOM   5030  NZ  LYS A 532     -17.322  19.117  19.172  1.00 10.00      A   
ATOM   5031  HZ1 LYS A 532     -18.266  19.551  19.120  1.00 10.00      A   
ATOM   5032  HZ2 LYS A 532     -16.717  19.547  18.444  1.00 10.00      A   
ATOM   5033  HZ3 LYS A 532     -16.912  19.315  20.110  1.00 10.00      A   
ATOM   5034  C   LYS A 532     -11.260  16.341  18.331  1.00 10.00      A   
ATOM   5035  O   LYS A 532     -11.299  15.403  17.533  1.00 10.00      A   
ATOM   5036  N   LEU A 533     -10.204  17.129  18.456  1.00 10.00      A   
ATOM   5037  HN  LEU A 533     -10.217  17.851  19.121  1.00 10.00      A   
ATOM   5038  CA  LEU A 533      -9.018  16.940  17.642  1.00 10.00      A   
ATOM   5039  CB  LEU A 533      -8.894  18.055  16.600  1.00 10.00      A   
ATOM   5040  CG  LEU A 533      -9.918  18.041  15.464  1.00 10.00      A   
ATOM   5041  CD1 LEU A 533     -11.111  18.926  15.793  1.00 10.00      A   
ATOM   5042  CD2 LEU A 533      -9.266  18.471  14.163  1.00 10.00      A   
ATOM   5043  C   LEU A 533      -7.774  16.910  18.510  1.00 10.00      A   
ATOM   5044  O   LEU A 533      -7.640  17.704  19.442  1.00 10.00      A   
ATOM   5045  N   ASN A 534      -6.868  15.997  18.201  1.00 10.00      A   
ATOM   5046  HN  ASN A 534      -7.025  15.402  17.431  1.00 10.00      A   
ATOM   5047  CA  ASN A 534      -5.633  15.868  18.957  1.00 10.00      A   
ATOM   5048  CB  ASN A 534      -5.175  14.408  19.051  1.00 10.00      A   
ATOM   5049  CG  ASN A 534      -6.016  13.554  19.980  1.00 10.00      A   
ATOM   5050  OD1 ASN A 534      -6.843  14.057  20.742  1.00 10.00      A   
ATOM   5051  ND2 ASN A 534      -5.797  12.248  19.935  1.00 10.00      A   
ATOM   5052 HD21 ASN A 534      -5.112  11.909  19.311  1.00 10.00      A   
ATOM   5053 HD22 ASN A 534      -6.334  11.672  20.520  1.00 10.00      A   
ATOM   5054  C   ASN A 534      -4.536  16.691  18.311  1.00 10.00      A   
ATOM   5055  O   ASN A 534      -4.167  16.456  17.161  1.00 10.00      A   
ATOM   5056  N   VAL A 535      -4.037  17.669  19.047  1.00 10.00      A   
ATOM   5057  HN  VAL A 535      -4.389  17.810  19.951  1.00 10.00      A   
ATOM   5058  CA  VAL A 535      -2.965  18.522  18.560  1.00 10.00      A   
ATOM   5059  CB  VAL A 535      -3.161  19.995  18.983  1.00 10.00      A   
ATOM   5060  CG1 VAL A 535      -2.120  20.888  18.323  1.00 10.00      A   
ATOM   5061  CG2 VAL A 535      -4.566  20.471  18.641  1.00 10.00      A   
ATOM   5062  C   VAL A 535      -1.643  18.002  19.108  1.00 10.00      A   
ATOM   5063  O   VAL A 535      -1.215  18.385  20.199  1.00 10.00      A   
ATOM   5064  N   GLU A 536      -1.014  17.115  18.355  1.00 10.00      A   
ATOM   5065  HN  GLU A 536      -1.397  16.869  17.485  1.00 10.00      A   
ATOM   5066  CA  GLU A 536       0.240  16.514  18.770  1.00 10.00      A   
ATOM   5067  CB  GLU A 536       0.381  15.094  18.215  1.00 10.00      A   
ATOM   5068  CG  GLU A 536      -0.669  14.119  18.727  1.00 10.00      A   
ATOM   5069  CD  GLU A 536      -0.282  12.666  18.520  1.00 10.00      A   
ATOM   5070  OE1 GLU A 536       0.809  12.407  17.966  1.00 10.00      A   
ATOM   5071  OE2 GLU A 536      -1.065  11.774  18.923  1.00 10.00      A   
ATOM   5072  C   GLU A 536       1.435  17.366  18.370  1.00 10.00      A   
ATOM   5073  O   GLU A 536       1.707  17.571  17.186  1.00 10.00      A   
ATOM   5074  N   VAL A 537       2.130  17.875  19.370  1.00 10.00      A   
ATOM   5075  HN  VAL A 537       1.837  17.705  20.293  1.00 10.00      A   
ATOM   5076  CA  VAL A 537       3.309  18.690  19.146  1.00 10.00      A   
ATOM   5077  CB  VAL A 537       3.448  19.780  20.230  1.00 10.00      A   
ATOM   5078  CG1 VAL A 537       4.721  20.592  20.028  1.00 10.00      A   
ATOM   5079  CG2 VAL A 537       2.225  20.688  20.229  1.00 10.00      A   
ATOM   5080  C   VAL A 537       4.552  17.809  19.141  1.00 10.00      A   
ATOM   5081  O   VAL A 537       4.958  17.290  20.178  1.00 10.00      A   
ATOM   5082  N   ILE A 538       5.136  17.629  17.965  1.00 10.00      A   
ATOM   5083  HN  ILE A 538       4.759  18.068  17.171  1.00 10.00      A   
ATOM   5084  CA  ILE A 538       6.338  16.818  17.822  1.00 10.00      A   
ATOM   5085  CB  ILE A 538       6.312  15.976  16.526  1.00 10.00      A   
ATOM   5086  CG1 ILE A 538       4.960  15.270  16.378  1.00 10.00      A   
ATOM   5087  CG2 ILE A 538       7.439  14.949  16.536  1.00 10.00      A   
ATOM   5088  CD1 ILE A 538       4.743  14.636  15.019  1.00 10.00      A   
ATOM   5089  C   ILE A 538       7.559  17.731  17.815  1.00 10.00      A   
ATOM   5090  O   ILE A 538       7.890  18.342  16.791  1.00 10.00      A   
ATOM   5091  N   ASP A 539       8.223  17.829  18.954  1.00 10.00      A   
ATOM   5092  HN  ASP A 539       7.934  17.294  19.731  1.00 10.00      A   
ATOM   5093  CA  ASP A 539       9.385  18.694  19.083  1.00 10.00      A   
ATOM   5094  CB  ASP A 539       8.991  19.964  19.835  1.00 10.00      A   
ATOM   5095  CG  ASP A 539      10.000  21.075  19.687  1.00 10.00      A   
ATOM   5096  OD1 ASP A 539       9.873  21.875  18.734  1.00 10.00      A   
ATOM   5097  OD2 ASP A 539      10.906  21.173  20.538  1.00 10.00      A   
ATOM   5098  C   ASP A 539      10.510  17.970  19.813  1.00 10.00      A   
ATOM   5099  O   ASP A 539      10.295  17.373  20.865  1.00 10.00      A   
ATOM   5100  N   GLU A 540      11.710  18.018  19.247  1.00 10.00      A   
ATOM   5101  HN  GLU A 540      11.825  18.516  18.402  1.00 10.00      A   
ATOM   5102  CA  GLU A 540      12.862  17.347  19.835  1.00 10.00      A   
ATOM   5103  CB  GLU A 540      13.703  16.686  18.746  1.00 10.00      A   
ATOM   5104  CG  GLU A 540      12.934  15.761  17.820  1.00 10.00      A   
ATOM   5105  CD  GLU A 540      13.761  15.359  16.621  1.00 10.00      A   
ATOM   5106  OE1 GLU A 540      14.063  16.235  15.782  1.00 10.00      A   
ATOM   5107  OE2 GLU A 540      14.134  14.176  16.517  1.00 10.00      A   
ATOM   5108  C   GLU A 540      13.741  18.310  20.626  1.00 10.00      A   
ATOM   5109  O   GLU A 540      14.769  17.914  21.174  1.00 10.00      A   
ATOM   5110  N   ARG A 541      13.341  19.569  20.701  1.00 10.00      A   
ATOM   5111  HN  ARG A 541      12.495  19.838  20.270  1.00 10.00      A   
ATOM   5112  CA  ARG A 541      14.127  20.559  21.428  1.00 10.00      A   
ATOM   5113  CB  ARG A 541      13.941  21.955  20.836  1.00 10.00      A   
ATOM   5114  CG  ARG A 541      14.218  22.037  19.343  1.00 10.00      A   
ATOM   5115  CD  ARG A 541      13.050  22.666  18.600  1.00 10.00      A   
ATOM   5116  NE  ARG A 541      13.076  24.127  18.648  1.00 10.00      A   
ATOM   5117  HE  ARG A 541      13.959  24.558  18.738  1.00 10.00      A   
ATOM   5118  CZ  ARG A 541      11.988  24.899  18.581  1.00 10.00      A   
ATOM   5119  NH1 ARG A 541      10.778  24.360  18.475  1.00 10.00      A   
ATOM   5120 HH11 ARG A 541      10.662  23.310  18.449  1.00 10.00      A   
ATOM   5121 HH12 ARG A 541       9.935  24.972  18.418  1.00 10.00      A   
ATOM   5122  NH2 ARG A 541      12.113  26.221  18.617  1.00 10.00      A   
ATOM   5123 HH21 ARG A 541      11.268  26.827  18.563  1.00 10.00      A   
ATOM   5124 HH22 ARG A 541      13.060  26.658  18.698  1.00 10.00      A   
ATOM   5125  C   ARG A 541      13.778  20.549  22.913  1.00 10.00      A   
ATOM   5126  O   ARG A 541      14.293  21.349  23.694  1.00 10.00      A   
ATOM   5127  N   GLY A 542      12.902  19.634  23.290  1.00 10.00      A   
ATOM   5128  HN  GLY A 542      12.508  19.045  22.614  1.00 10.00      A   
ATOM   5129  CA  GLY A 542      12.497  19.512  24.670  1.00 10.00      A   
ATOM   5130  C   GLY A 542      11.130  20.109  24.907  1.00 10.00      A   
ATOM   5131  O   GLY A 542      10.490  20.588  23.969  1.00 10.00      A   
ATOM   5132  N   ALA A 543      10.695  20.093  26.164  1.00 10.00      A   
ATOM   5133  HN  ALA A 543      11.273  19.712  26.858  1.00 10.00      A   
ATOM   5134  CA  ALA A 543       9.391  20.626  26.542  1.00 10.00      A   
ATOM   5135  CB  ALA A 543       9.205  20.546  28.049  1.00 10.00      A   
ATOM   5136  C   ALA A 543       9.213  22.060  26.049  1.00 10.00      A   
ATOM   5137  O   ALA A 543       9.998  22.946  26.395  1.00 10.00      A   
ATOM   5138  N   PRO A 544       8.182  22.301  25.224  1.00 10.00      A   
ATOM   5139  CA  PRO A 544       7.896  23.629  24.677  1.00 10.00      A   
ATOM   5140  CB  PRO A 544       6.716  23.392  23.723  1.00 10.00      A   
ATOM   5141  CG  PRO A 544       6.687  21.919  23.492  1.00 10.00      A   
ATOM   5142  CD  PRO A 544       7.219  21.296  24.747  1.00 10.00      A   
ATOM   5143  C   PRO A 544       7.507  24.618  25.773  1.00 10.00      A   
ATOM   5144  O   PRO A 544       7.521  25.827  25.565  1.00 10.00      A   
ATOM   5145  N   ASP A 545       7.169  24.086  26.946  1.00 10.00      A   
ATOM   5146  HN  ASP A 545       7.173  23.108  27.041  1.00 10.00      A   
ATOM   5147  CA  ASP A 545       6.786  24.908  28.091  1.00 10.00      A   
ATOM   5148  CB  ASP A 545       6.207  24.021  29.198  1.00 10.00      A   
ATOM   5149  CG  ASP A 545       5.160  24.717  30.050  1.00 10.00      A   
ATOM   5150  OD1 ASP A 545       3.958  24.429  29.871  1.00 10.00      A   
ATOM   5151  OD2 ASP A 545       5.530  25.535  30.915  1.00 10.00      A   
ATOM   5152  C   ASP A 545       7.993  25.679  28.620  1.00 10.00      A   
ATOM   5153  O   ASP A 545       7.849  26.716  29.264  1.00 10.00      A   
ATOM   5154  N   SER A 546       9.189  25.165  28.341  1.00 10.00      A   
ATOM   5155  HN  SER A 546       9.246  24.327  27.839  1.00 10.00      A   
ATOM   5156  CA  SER A 546      10.420  25.808  28.775  1.00 10.00      A   
ATOM   5157  CB  SER A 546      11.565  24.792  28.804  1.00 10.00      A   
ATOM   5158  OG  SER A 546      11.126  23.541  29.315  1.00 10.00      A   
ATOM   5159  HG  SER A 546      11.894  22.972  29.474  1.00 10.00      A   
ATOM   5160  C   SER A 546      10.768  26.975  27.852  1.00 10.00      A   
ATOM   5161  O   SER A 546      11.731  27.707  28.086  1.00 10.00      A   
ATOM   5162  N   ARG A 547       9.976  27.144  26.800  1.00 10.00      A   
ATOM   5163  HN  ARG A 547       9.212  26.538  26.673  1.00 10.00      A   
ATOM   5164  CA  ARG A 547      10.192  28.215  25.841  1.00 10.00      A   
ATOM   5165  CB  ARG A 547      10.527  27.639  24.457  1.00 10.00      A   
ATOM   5166  CG  ARG A 547      11.689  26.659  24.444  1.00 10.00      A   
ATOM   5167  CD  ARG A 547      12.038  26.227  23.027  1.00 10.00      A
[truncated: 221,457 more chars]
