# Supplementary material for: Flexibility of intrinsically disordered degrons in AUX/IAA proteins reinforces auxin co-receptor assemblies
Source: Nat Commun. 2020 May 8;11:2277. doi: 10.1038/s41467-020-16147-2 (PMC7210949; doi:10.1038/s41467-020-16147-2)
Supplement: Supplementary file 9 — Supplementary Data 6 [file 41467_2020_16147_MOESM9_ESM.gz › haddock_files/IAA07/With_disorder_restraint/cluster1_1.pdb]

REMARK FILENAME="complex_209w.pdb0"
REMARK ===============================================================
REMARK HADDOCK run for complex
REMARK initial structure: complex_209.pdb
REMARK final NOE weights: unambig 50 amb: 50
REMARK ===============================================================
REMARK            total,bonds,angles,improper,dihe,vdw,elec,air,cdih,coup,rdcs,vean,dani,xpcs,rg
REMARK energies: -306.935, 0, 0, 0, 0, -34.3256, -274.611, 2.00174, 0, 0, 0, 0, 0, 0, 0
REMARK ===============================================================
REMARK            bonds,angles,impropers,dihe,air,cdih,coup,rdcs,vean,dani,xpcs
REMARK rms-dev.: 0,0,0,0,4.084263E-02,0,0, 0, 0, 0, 0
REMARK ===============================================================
REMARK               air,cdih,coup,rdcs,vean,dani,xpcs
REMARK               >0.3,>5,>1,>0,>5,>0.2,>0.2
REMARK violations.: 0, 0, 0, 0, 0, 0, 0
REMARK ===============================================================
REMARK                        CVpartition#,violations,rms
REMARK AIRs cross-validation: 1, 0, NaN
REMARK ===============================================================
REMARK NCS energy: 0
REMARK ===============================================================
REMARK Symmetry energy: 0
REMARK ===============================================================
REMARK Desolvation energy: 7.52725
REMARK Internal energy free molecules: -14727.9
REMARK Internal energy complex: -33465.5
REMARK Binding energy: -19039
REMARK ===============================================================
REMARK buried surface area: 1507.41
REMARK ===============================================================
REMARK water - chain1: 0 0 0
REMARK water - chain2: 0 0 0
REMARK water - chain3: 0 0 0
REMARK water - chain4: 0 0 0
REMARK water - chain5: 0 0 0
REMARK water - chain6: 0 0 0
REMARK ===============================================================
REMARK water - water: 0 0 0
REMARK ===============================================================
REMARK DATE:14-Feb-2019  05:47:25       created by user: enmr049
REMARK VERSION:1.3U
ATOM      1  N   PHE A   9     -39.972  -0.568   8.834  1.00 10.00      A   
ATOM      2  HN  PHE A   9     -39.966  -0.385   9.800  1.00 10.00      A   
ATOM      3  CA  PHE A   9     -39.218  -1.706   8.332  1.00 10.00      A   
ATOM      4  CB  PHE A   9     -38.231  -1.266   7.248  1.00 10.00      A   
ATOM      5  CG  PHE A   9     -38.797  -1.296   5.858  1.00 10.00      A   
ATOM      6  CD1 PHE A   9     -39.297  -0.146   5.274  1.00 10.00      A   
ATOM      7  CD2 PHE A   9     -38.830  -2.479   5.138  1.00 10.00      A   
ATOM      8  CE1 PHE A   9     -39.818  -0.175   3.997  1.00 10.00      A   
ATOM      9  CE2 PHE A   9     -39.349  -2.515   3.859  1.00 10.00      A   
ATOM     10  CZ  PHE A   9     -39.844  -1.360   3.286  1.00 10.00      A   
ATOM     11  C   PHE A   9     -38.468  -2.404   9.463  1.00 10.00      A   
ATOM     12  O   PHE A   9     -37.780  -1.755  10.252  1.00 10.00      A   
ATOM     13  N   PRO A  10     -38.618  -3.732   9.569  1.00 10.00      A   
ATOM     14  CA  PRO A  10     -37.939  -4.535  10.594  1.00 10.00      A   
ATOM     15  CB  PRO A  10     -38.439  -5.960  10.322  1.00 10.00      A   
ATOM     16  CG  PRO A  10     -39.695  -5.782   9.541  1.00 10.00      A   
ATOM     17  CD  PRO A  10     -39.487  -4.552   8.712  1.00 10.00      A   
ATOM     18  C   PRO A  10     -36.419  -4.475  10.429  1.00 10.00      A   
ATOM     19  O   PRO A  10     -35.918  -4.309   9.316  1.00 10.00      A   
ATOM     20  N   GLU A  11     -35.692  -4.629  11.532  1.00 10.00      A   
ATOM     21  HN  GLU A  11     -36.151  -4.786  12.394  1.00 10.00      A   
ATOM     22  CA  GLU A  11     -34.234  -4.570  11.510  1.00 10.00      A   
ATOM     23  CB  GLU A  11     -33.641  -4.625  12.926  1.00 10.00      A   
ATOM     24  CG  GLU A  11     -34.248  -5.682  13.835  1.00 10.00      A   
ATOM     25  CD  GLU A  11     -35.400  -5.143  14.660  1.00 10.00      A   
ATOM     26  OE1 GLU A  11     -35.203  -4.877  15.865  1.00 10.00      A   
ATOM     27  OE2 GLU A  11     -36.503  -4.970  14.103  1.00 10.00      A   
ATOM     28  C   GLU A  11     -33.605  -5.630  10.609  1.00 10.00      A   
ATOM     29  O   GLU A  11     -32.621  -5.353   9.923  1.00 10.00      A   
ATOM     30  N   GLU A  12     -34.176  -6.830  10.597  1.00 10.00      A   
ATOM     31  HN  GLU A  12     -34.967  -6.993  11.155  1.00 10.00      A   
ATOM     32  CA  GLU A  12     -33.643  -7.910   9.773  1.00 10.00      A   
ATOM     33  CB  GLU A  12     -34.300  -9.258  10.095  1.00 10.00      A   
ATOM     34  CG  GLU A  12     -35.690  -9.465   9.515  1.00 10.00      A   
ATOM     35  CD  GLU A  12     -36.216 -10.865   9.767  1.00 10.00      A   
ATOM     36  OE1 GLU A  12     -35.413 -11.825   9.748  1.00 10.00      A   
ATOM     37  OE2 GLU A  12     -37.434 -11.010   9.997  1.00 10.00      A   
ATOM     38  C   GLU A  12     -33.733  -7.577   8.286  1.00 10.00      A   
ATOM     39  O   GLU A  12     -32.848  -7.931   7.505  1.00 10.00      A   
ATOM     40  N   VAL A  13     -34.789  -6.864   7.904  1.00 10.00      A   
ATOM     41  HN  VAL A  13     -35.449  -6.594   8.572  1.00 10.00      A   
ATOM     42  CA  VAL A  13     -34.979  -6.469   6.515  1.00 10.00      A   
ATOM     43  CB  VAL A  13     -36.399  -5.921   6.273  1.00 10.00      A   
ATOM     44  CG1 VAL A  13     -36.596  -5.564   4.806  1.00 10.00      A   
ATOM     45  CG2 VAL A  13     -37.441  -6.931   6.717  1.00 10.00      A   
ATOM     46  C   VAL A  13     -33.960  -5.388   6.161  1.00 10.00      A   
ATOM     47  O   VAL A  13     -33.284  -5.461   5.136  1.00 10.00      A   
ATOM     48  N   LEU A  14     -33.838  -4.404   7.043  1.00 10.00      A   
ATOM     49  HN  LEU A  14     -34.393  -4.418   7.850  1.00 10.00      A   
ATOM     50  CA  LEU A  14     -32.910  -3.302   6.846  1.00 10.00      A   
ATOM     51  CB  LEU A  14     -33.077  -2.268   7.957  1.00 10.00      A   
ATOM     52  CG  LEU A  14     -34.415  -1.527   7.975  1.00 10.00      A   
ATOM     53  CD1 LEU A  14     -34.560  -0.710   9.248  1.00 10.00      A   
ATOM     54  CD2 LEU A  14     -34.551  -0.638   6.751  1.00 10.00      A   
ATOM     55  C   LEU A  14     -31.466  -3.794   6.775  1.00 10.00      A   
ATOM     56  O   LEU A  14     -30.681  -3.304   5.966  1.00 10.00      A   
ATOM     57  N   GLU A  15     -31.128  -4.777   7.607  1.00 10.00      A   
ATOM     58  HN  GLU A  15     -31.807  -5.138   8.223  1.00 10.00      A   
ATOM     59  CA  GLU A  15     -29.774  -5.335   7.623  1.00 10.00      A   
ATOM     60  CB  GLU A  15     -29.588  -6.335   8.767  1.00 10.00      A   
ATOM     61  CG  GLU A  15     -28.691  -5.833   9.889  1.00 10.00      A   
ATOM     62  CD  GLU A  15     -27.904  -6.947  10.555  1.00 10.00      A   
ATOM     63  OE1 GLU A  15     -28.233  -7.317  11.705  1.00 10.00      A   
ATOM     64  OE2 GLU A  15     -26.959  -7.469   9.929  1.00 10.00      A   
ATOM     65  C   GLU A  15     -29.445  -5.988   6.284  1.00 10.00      A   
ATOM     66  O   GLU A  15     -28.310  -5.913   5.805  1.00 10.00      A   
ATOM     67  N   HIS A  16     -30.444  -6.624   5.678  1.00 10.00      A   
ATOM     68  HN  HIS A  16     -31.321  -6.668   6.115  1.00 10.00      A   
ATOM     69  CA  HIS A  16     -30.265  -7.269   4.383  1.00 10.00      A   
ATOM     70  CB  HIS A  16     -31.462  -8.165   4.039  1.00 10.00      A   
ATOM     71  CG  HIS A  16     -31.141  -9.267   3.068  1.00 10.00      A   
ATOM     72  ND1 HIS A  16     -30.785 -10.522   3.505  1.00 10.00      A   
ATOM     73  CD2 HIS A  16     -31.123  -9.247   1.713  1.00 10.00      A   
ATOM     74  CE1 HIS A  16     -30.558 -11.235   2.417  1.00 10.00      A   
ATOM     75  NE2 HIS A  16     -30.749 -10.505   1.311  1.00 10.00      A   
ATOM     76  HE2 HIS A  16     -30.634 -10.814   0.375  1.00 10.00      A   
ATOM     77  C   HIS A  16     -30.057  -6.213   3.303  1.00 10.00      A   
ATOM     78  O   HIS A  16     -29.285  -6.408   2.367  1.00 10.00      A   
ATOM     79  N   VAL A  17     -30.739  -5.089   3.447  1.00 10.00      A   
ATOM     80  HN  VAL A  17     -31.352  -4.998   4.208  1.00 10.00      A   
ATOM     81  CA  VAL A  17     -30.615  -3.991   2.495  1.00 10.00      A   
ATOM     82  CB  VAL A  17     -31.647  -2.873   2.783  1.00 10.00      A   
ATOM     83  CG1 VAL A  17     -31.450  -1.681   1.855  1.00 10.00      A   
ATOM     84  CG2 VAL A  17     -33.067  -3.402   2.680  1.00 10.00      A   
ATOM     85  C   VAL A  17     -29.210  -3.395   2.562  1.00 10.00      A   
ATOM     86  O   VAL A  17     -28.573  -3.148   1.537  1.00 10.00      A   
ATOM     87  N   PHE A  18     -28.719  -3.205   3.779  1.00 10.00      A   
ATOM     88  HN  PHE A  18     -29.258  -3.461   4.559  1.00 10.00      A   
ATOM     89  CA  PHE A  18     -27.403  -2.620   3.990  1.00 10.00      A   
ATOM     90  CB  PHE A  18     -27.244  -2.139   5.435  1.00 10.00      A   
ATOM     91  CG  PHE A  18     -28.276  -1.133   5.870  1.00 10.00      A   
ATOM     92  CD1 PHE A  18     -28.660  -1.049   7.199  1.00 10.00      A   
ATOM     93  CD2 PHE A  18     -28.866  -0.276   4.951  1.00 10.00      A   
ATOM     94  CE1 PHE A  18     -29.613  -0.133   7.602  1.00 10.00      A   
ATOM     95  CE2 PHE A  18     -29.818   0.642   5.347  1.00 10.00      A   
ATOM     96  CZ  PHE A  18     -30.192   0.714   6.675  1.00 10.00      A   
ATOM     97  C   PHE A  18     -26.265  -3.564   3.609  1.00 10.00      A   
ATOM     98  O   PHE A  18     -25.123  -3.132   3.465  1.00 10.00      A   
ATOM     99  N   SER A  19     -26.572  -4.847   3.421  1.00 10.00      A   
ATOM    100  HN  SER A  19     -27.499  -5.139   3.533  1.00 10.00      A   
ATOM    101  CA  SER A  19     -25.551  -5.827   3.059  1.00 10.00      A   
ATOM    102  CB  SER A  19     -26.067  -7.260   3.223  1.00 10.00      A   
ATOM    103  OG  SER A  19     -27.003  -7.595   2.214  1.00 10.00      A   
ATOM    104  HG  SER A  19     -27.779  -7.020   2.287  1.00 10.00      A   
ATOM    105  C   SER A  19     -25.024  -5.589   1.642  1.00 10.00      A   
ATOM    106  O   SER A  19     -23.956  -6.083   1.270  1.00 10.00      A   
ATOM    107  N   PHE A  20     -25.778  -4.823   0.858  1.00 10.00      A   
ATOM    108  HN  PHE A  20     -26.620  -4.463   1.208  1.00 10.00      A   
ATOM    109  CA  PHE A  20     -25.387  -4.510  -0.508  1.00 10.00      A   
ATOM    110  CB  PHE A  20     -26.621  -4.360  -1.399  1.00 10.00      A   
ATOM    111  CG  PHE A  20     -27.460  -5.602  -1.489  1.00 10.00      A   
ATOM    112  CD1 PHE A  20     -28.656  -5.696  -0.799  1.00 10.00      A   
ATOM    113  CD2 PHE A  20     -27.048  -6.674  -2.262  1.00 10.00      A   
ATOM    114  CE1 PHE A  20     -29.428  -6.838  -0.878  1.00 10.00      A   
ATOM    115  CE2 PHE A  20     -27.815  -7.819  -2.346  1.00 10.00      A   
ATOM    116  CZ  PHE A  20     -29.007  -7.901  -1.653  1.00 10.00      A   
ATOM    117  C   PHE A  20     -24.557  -3.230  -0.549  1.00 10.00      A   
ATOM    118  O   PHE A  20     -23.993  -2.874  -1.583  1.00 10.00      A   
ATOM    119  N   ILE A  21     -24.488  -2.544   0.582  1.00 10.00      A   
ATOM    120  HN  ILE A  21     -24.956  -2.883   1.374  1.00 10.00      A   
ATOM    121  CA  ILE A  21     -23.729  -1.304   0.689  1.00 10.00      A   
ATOM    122  CB  ILE A  21     -24.476  -0.265   1.554  1.00 10.00      A   
ATOM    123  CG1 ILE A  21     -25.880  -0.026   0.988  1.00 10.00      A   
ATOM    124  CG2 ILE A  21     -23.700   1.041   1.607  1.00 10.00      A   
ATOM    125  CD1 ILE A  21     -26.733   0.921   1.803  1.00 10.00      A   
ATOM    126  C   ILE A  21     -22.347  -1.576   1.278  1.00 10.00      A   
ATOM    127  O   ILE A  21     -22.192  -1.728   2.492  1.00 10.00      A   
ATOM    128  N   GLN A  22     -21.348  -1.658   0.409  1.00 10.00      A   
ATOM    129  HN  GLN A  22     -21.531  -1.543  -0.549  1.00 10.00      A   
ATOM    130  CA  GLN A  22     -19.984  -1.919   0.841  1.00 10.00      A   
ATOM    131  CB  GLN A  22     -19.333  -2.973  -0.056  1.00 10.00      A   
ATOM    132  CG  GLN A  22     -20.046  -4.316  -0.044  1.00 10.00      A   
ATOM    133  CD  GLN A  22     -19.961  -5.007   1.302  1.00 10.00      A   
ATOM    134  OE1 GLN A  22     -18.994  -4.828   2.046  1.00 10.00      A   
ATOM    135  NE2 GLN A  22     -20.963  -5.803   1.628  1.00 10.00      A   
ATOM    136 HE21 GLN A  22     -21.705  -5.902   0.992  1.00 10.00      A   
ATOM    137 HE22 GLN A  22     -20.918  -6.275   2.488  1.00 10.00      A   
ATOM    138  C   GLN A  22     -19.153  -0.640   0.862  1.00 10.00      A   
ATOM    139  O   GLN A  22     -18.136  -0.559   1.562  1.00 10.00      A   
ATOM    140  N   LEU A  23     -19.590   0.361   0.103  1.00 10.00      A   
ATOM    141  HN  LEU A  23     -20.405   0.239  -0.430  1.00 10.00      A   
ATOM    142  CA  LEU A  23     -18.882   1.631   0.044  1.00 10.00      A   
ATOM    143  CB  LEU A  23     -19.371   2.494  -1.118  1.00 10.00      A   
ATOM    144  CG  LEU A  23     -18.517   3.720  -1.453  1.00 10.00      A   
ATOM    145  CD1 LEU A  23     -17.160   3.300  -1.997  1.00 10.00      A   
ATOM    146  CD2 LEU A  23     -19.237   4.626  -2.439  1.00 10.00      A   
ATOM    147  C   LEU A  23     -18.997   2.386   1.364  1.00 10.00      A   
ATOM    148  O   LEU A  23     -20.097   2.633   1.867  1.00 10.00      A   
ATOM    149  N   ASP A  24     -17.847   2.742   1.913  1.00 10.00      A   
ATOM    150  HN  ASP A  24     -17.015   2.514   1.448  1.00 10.00      A   
ATOM    151  CA  ASP A  24     -17.767   3.458   3.181  1.00 10.00      A   
ATOM    152  CB  ASP A  24     -16.301   3.673   3.576  1.00 10.00      A   
ATOM    153  CG  ASP A  24     -15.468   2.414   3.446  1.00 10.00      A   
ATOM    154  OD1 ASP A  24     -15.289   1.709   4.455  1.00 10.00      A   
ATOM    155  OD2 ASP A  24     -14.989   2.121   2.325  1.00 10.00      A   
ATOM    156  C   ASP A  24     -18.466   4.805   3.095  1.00 10.00      A   
ATOM    157  O   ASP A  24     -19.206   5.193   3.999  1.00 10.00      A   
ATOM    158  N   LYS A  25     -18.244   5.503   1.985  1.00 10.00      A   
ATOM    159  HN  LYS A  25     -17.663   5.124   1.294  1.00 10.00      A   
ATOM    160  CA  LYS A  25     -18.836   6.819   1.769  1.00 10.00      A   
ATOM    161  CB  LYS A  25     -18.280   7.465   0.494  1.00 10.00      A   
ATOM    162  CG  LYS A  25     -16.759   7.589   0.504  1.00 10.00      A   
ATOM    163  CD  LYS A  25     -16.228   8.326  -0.714  1.00 10.00      A   
ATOM    164  CE  LYS A  25     -14.709   8.420  -0.666  1.00 10.00      A   
ATOM    165  NZ  LYS A  25     -14.152   9.205  -1.798  1.00 10.00      A   
ATOM    166  HZ1 LYS A  25     -13.111   9.188  -1.765  1.00 10.00      A   
ATOM    167  HZ2 LYS A  25     -14.473  10.194  -1.745  1.00 10.00      A   
ATOM    168  HZ3 LYS A  25     -14.463   8.805  -2.706  1.00 10.00      A   
ATOM    169  C   LYS A  25     -20.362   6.768   1.763  1.00 10.00      A   
ATOM    170  O   LYS A  25     -21.024   7.731   2.145  1.00 10.00      A   
ATOM    171  N   ASP A  26     -20.913   5.632   1.357  1.00 10.00      A   
ATOM    172  HN  ASP A  26     -20.335   4.891   1.089  1.00 10.00      A   
ATOM    173  CA  ASP A  26     -22.361   5.457   1.321  1.00 10.00      A   
ATOM    174  CB  ASP A  26     -22.746   4.309   0.384  1.00 10.00      A   
ATOM    175  CG  ASP A  26     -22.723   4.676  -1.084  1.00 10.00      A   
ATOM    176  OD1 ASP A  26     -23.058   5.830  -1.422  1.00 10.00      A   
ATOM    177  OD2 ASP A  26     -22.388   3.799  -1.908  1.00 10.00      A   
ATOM    178  C   ASP A  26     -22.870   5.146   2.719  1.00 10.00      A   
ATOM    179  O   ASP A  26     -23.871   5.702   3.172  1.00 10.00      A   
ATOM    180  N   ARG A  27     -22.146   4.266   3.409  1.00 10.00      A   
ATOM    181  HN  ARG A  27     -21.346   3.879   2.992  1.00 10.00      A   
ATOM    182  CA  ARG A  27     -22.505   3.856   4.762  1.00 10.00      A   
ATOM    183  CB  ARG A  27     -21.567   2.759   5.269  1.00 10.00      A   
ATOM    184  CG  ARG A  27     -21.814   1.396   4.647  1.00 10.00      A   
ATOM    185  CD  ARG A  27     -21.211   0.288   5.488  1.00 10.00      A   
ATOM    186  NE  ARG A  27     -21.844  -1.000   5.212  1.00 10.00      A   
ATOM    187  HE  ARG A  27     -21.674  -1.402   4.325  1.00 10.00      A   
ATOM    188  CZ  ARG A  27     -22.641  -1.639   6.064  1.00 10.00      A   
ATOM    189  NH1 ARG A  27     -22.919  -1.114   7.257  1.00 10.00      A   
ATOM    190 HH11 ARG A  27     -22.509  -0.184   7.543  1.00 10.00      A   
ATOM    191 HH12 ARG A  27     -23.544  -1.621   7.920  1.00 10.00      A   
ATOM    192  NH2 ARG A  27     -23.164  -2.811   5.722  1.00 10.00      A   
ATOM    193 HH21 ARG A  27     -22.950  -3.225   4.787  1.00 10.00      A   
ATOM    194 HH22 ARG A  27     -23.787  -3.321   6.382  1.00 10.00      A   
ATOM    195  C   ARG A  27     -22.510   5.033   5.729  1.00 10.00      A   
ATOM    196  O   ARG A  27     -23.311   5.072   6.662  1.00 10.00      A   
ATOM    197  N   ASN A  28     -21.622   5.991   5.496  1.00 10.00      A   
ATOM    198  HN  ASN A  28     -21.005   5.896   4.736  1.00 10.00      A   
ATOM    199  CA  ASN A  28     -21.526   7.174   6.350  1.00 10.00      A   
ATOM    200  CB  ASN A  28     -20.331   8.040   5.954  1.00 10.00      A   
ATOM    201  CG  ASN A  28     -19.016   7.447   6.418  1.00 10.00      A   
ATOM    202  OD1 ASN A  28     -18.975   6.642   7.355  1.00 10.00      A   
ATOM    203  ND2 ASN A  28     -17.933   7.842   5.775  1.00 10.00      A   
ATOM    204 HD21 ASN A  28     -18.035   8.491   5.042  1.00 10.00      A   
ATOM    205 HD22 ASN A  28     -17.064   7.476   6.062  1.00 10.00      A   
ATOM    206  C   ASN A  28     -22.812   7.994   6.330  1.00 10.00      A   
ATOM    207  O   ASN A  28     -23.163   8.649   7.313  1.00 10.00      A   
ATOM    208  N   SER A  29     -23.507   7.965   5.206  1.00 10.00      A   
ATOM    209  HN  SER A  29     -23.165   7.455   4.442  1.00 10.00      A   
ATOM    210  CA  SER A  29     -24.760   8.684   5.076  1.00 10.00      A   
ATOM    211  CB  SER A  29     -25.101   8.891   3.598  1.00 10.00      A   
ATOM    212  OG  SER A  29     -24.041   9.551   2.919  1.00 10.00      A   
ATOM    213  HG  SER A  29     -24.180   9.472   1.965  1.00 10.00      A   
ATOM    214  C   SER A  29     -25.879   7.919   5.781  1.00 10.00      A   
ATOM    215  O   SER A  29     -26.815   8.515   6.313  1.00 10.00      A   
ATOM    216  N   VAL A  30     -25.750   6.595   5.809  1.00 10.00      A   
ATOM    217  HN  VAL A  30     -24.957   6.186   5.401  1.00 10.00      A   
ATOM    218  CA  VAL A  30     -26.745   5.731   6.435  1.00 10.00      A   
ATOM    219  CB  VAL A  30     -26.487   4.242   6.109  1.00 10.00      A   
ATOM    220  CG1 VAL A  30     -27.551   3.355   6.738  1.00 10.00      A   
ATOM    221  CG2 VAL A  30     -26.435   4.027   4.602  1.00 10.00      A   
ATOM    222  C   VAL A  30     -26.771   5.925   7.951  1.00 10.00      A   
ATOM    223  O   VAL A  30     -27.838   5.973   8.563  1.00 10.00      A   
ATOM    224  N   SER A  31     -25.599   6.073   8.553  1.00 10.00      A   
ATOM    225  HN  SER A  31     -24.773   6.064   8.016  1.00 10.00      A   
ATOM    226  CA  SER A  31     -25.512   6.248   9.997  1.00 10.00      A   
ATOM    227  CB  SER A  31     -24.143   5.795  10.512  1.00 10.00      A   
ATOM    228  OG  SER A  31     -23.169   5.827   9.482  1.00 10.00      A   
ATOM    229  HG  SER A  31     -23.009   4.920   9.167  1.00 10.00      A   
ATOM    230  C   SER A  31     -25.807   7.684  10.431  1.00 10.00      A   
ATOM    231  O   SER A  31     -25.666   8.025  11.606  1.00 10.00      A   
ATOM    232  N   LEU A  32     -26.225   8.523   9.492  1.00 10.00      A   
ATOM    233  HN  LEU A  32     -26.328   8.204   8.568  1.00 10.00      A   
ATOM    234  CA  LEU A  32     -26.521   9.912   9.806  1.00 10.00      A   
ATOM    235  CB  LEU A  32     -25.530  10.843   9.103  1.00 10.00      A   
ATOM    236  CG  LEU A  32     -24.337  11.312   9.942  1.00 10.00      A   
ATOM    237  CD1 LEU A  32     -23.298  11.980   9.053  1.00 10.00      A   
ATOM    238  CD2 LEU A  32     -24.796  12.272  11.030  1.00 10.00      A   
ATOM    239  C   LEU A  32     -27.957  10.305   9.469  1.00 10.00      A   
ATOM    240  O   LEU A  32     -28.304  11.484   9.512  1.00 10.00      A   
ATOM    241  N   VAL A  33     -28.795   9.326   9.133  1.00 10.00      A   
ATOM    242  HN  VAL A  33     -28.469   8.402   9.094  1.00 10.00      A   
ATOM    243  CA  VAL A  33     -30.189   9.615   8.806  1.00 10.00      A   
ATOM    244  CB  VAL A  33     -30.773   8.687   7.717  1.00 10.00      A   
ATOM    245  CG1 VAL A  33     -30.099   8.952   6.381  1.00 10.00      A   
ATOM    246  CG2 VAL A  33     -30.634   7.225   8.104  1.00 10.00      A   
ATOM    247  C   VAL A  33     -31.077   9.610  10.052  1.00 10.00      A   
ATOM    248  O   VAL A  33     -31.855  10.540  10.265  1.00 10.00      A   
ATOM    249  N   CYS A  34     -30.943   8.573  10.874  1.00 10.00      A   
ATOM    250  HN  CYS A  34     -30.295   7.870  10.656  1.00 10.00      A   
ATOM    251  CA  CYS A  34     -31.727   8.445  12.097  1.00 10.00      A   
ATOM    252  CB  CYS A  34     -33.142   7.935  11.789  1.00 10.00      A   
ATOM    253  SG  CYS A  34     -33.212   6.243  11.160  1.00 10.00      A   
ATOM    254  HG  CYS A  34     -34.486   5.878  11.119  1.00 10.00      A   
ATOM    255  C   CYS A  34     -31.021   7.504  13.070  1.00 10.00      A   
ATOM    256  O   CYS A  34     -30.141   6.734  12.668  1.00 10.00      A   
ATOM    257  N   LYS A  35     -31.398   7.573  14.342  1.00 10.00      A   
ATOM    258  HN  LYS A  35     -32.104   8.213  14.600  1.00 10.00      A   
ATOM    259  CA  LYS A  35     -30.789   6.737  15.378  1.00 10.00      A   
ATOM    260  CB  LYS A  35     -31.416   7.029  16.743  1.00 10.00      A   
ATOM    261  CG  LYS A  35     -30.478   6.808  17.919  1.00 10.00      A   
ATOM    262  CD  LYS A  35     -29.460   7.931  18.024  1.00 10.00      A   
ATOM    263  CE  LYS A  35     -28.549   7.758  19.230  1.00 10.00      A   
ATOM    264  NZ  LYS A  35     -27.554   8.859  19.340  1.00 10.00      A   
ATOM    265  HZ1 LYS A  35     -26.950   8.882  18.496  1.00 10.00      A   
ATOM    266  HZ2 LYS A  35     -26.950   8.721  20.175  1.00 10.00      A   
ATOM    267  HZ3 LYS A  35     -28.041   9.779  19.430  1.00 10.00      A   
ATOM    268  C   LYS A  35     -30.922   5.251  15.060  1.00 10.00      A   
ATOM    269  O   LYS A  35     -29.972   4.481  15.224  1.00 10.00      A   
ATOM    270  N   SER A  36     -32.104   4.856  14.604  1.00 10.00      A   
ATOM    271  HN  SER A  36     -32.823   5.519  14.499  1.00 10.00      A   
ATOM    272  CA  SER A  36     -32.369   3.462  14.274  1.00 10.00      A   
ATOM    273  CB  SER A  36     -33.811   3.282  13.806  1.00 10.00      A   
ATOM    274  OG  SER A  36     -34.722   3.665  14.822  1.00 10.00      A   
ATOM    275  HG  SER A  36     -34.824   2.938  15.449  1.00 10.00      A   
ATOM    276  C   SER A  36     -31.399   2.923  13.226  1.00 10.00      A   
ATOM    277  O   SER A  36     -30.760   1.892  13.439  1.00 10.00      A   
ATOM    278  N   TRP A  37     -31.271   3.628  12.109  1.00 10.00      A   
ATOM    279  HN  TRP A  37     -31.785   4.457  12.004  1.00 10.00      A   
ATOM    280  CA  TRP A  37     -30.380   3.196  11.036  1.00 10.00      A   
ATOM    281  CB  TRP A  37     -30.572   4.040   9.773  1.00 10.00      A   
ATOM    282  CG  TRP A  37     -31.791   3.664   8.979  1.00 10.00      A   
ATOM    283  CD1 TRP A  37     -32.962   3.154   9.463  1.00 10.00      A   
ATOM    284  CD2 TRP A  37     -31.960   3.766   7.556  1.00 10.00      A   
ATOM    285  NE1 TRP A  37     -33.848   2.938   8.437  1.00 10.00      A   
ATOM    286  HE1 TRP A  37     -34.759   2.575   8.534  1.00 10.00      A   
ATOM    287  CE2 TRP A  37     -33.258   3.306   7.258  1.00 10.00      A   
ATOM    288  CE3 TRP A  37     -31.143   4.206   6.507  1.00 10.00      A   
ATOM    289  CZ2 TRP A  37     -33.755   3.268   5.957  1.00 10.00      A   
ATOM    290  CZ3 TRP A  37     -31.639   4.167   5.217  1.00 10.00      A   
ATOM    291  CH2 TRP A  37     -32.933   3.704   4.954  1.00 10.00      A   
ATOM    292  C   TRP A  37     -28.922   3.194  11.482  1.00 10.00      A   
ATOM    293  O   TRP A  37     -28.136   2.360  11.039  1.00 10.00      A   
ATOM    294  N   TYR A  38     -28.567   4.118  12.370  1.00 10.00      A   
ATOM    295  HN  TYR A  38     -29.237   4.758  12.691  1.00 10.00      A   
ATOM    296  CA  TYR A  38     -27.203   4.202  12.880  1.00 10.00      A   
ATOM    297  CB  TYR A  38     -27.032   5.427  13.786  1.00 10.00      A   
ATOM    298  CG  TYR A  38     -25.801   5.369  14.670  1.00 10.00      A   
ATOM    299  CD1 TYR A  38     -25.918   5.229  16.048  1.00 10.00      A   
ATOM    300  CD2 TYR A  38     -24.524   5.443  14.127  1.00 10.00      A   
ATOM    301  CE1 TYR A  38     -24.800   5.169  16.856  1.00 10.00      A   
ATOM    302  CE2 TYR A  38     -23.400   5.386  14.929  1.00 10.00      A   
ATOM    303  CZ  TYR A  38     -23.542   5.248  16.293  1.00 10.00      A   
ATOM    304  OH  TYR A  38     -22.427   5.185  17.100  1.00 10.00      A   
ATOM    305  HH  TYR A  38     -21.915   5.999  17.004  1.00 10.00      A   
ATOM    306  C   TYR A  38     -26.848   2.935  13.646  1.00 10.00      A   
ATOM    307  O   TYR A  38     -25.785   2.349  13.438  1.00 10.00      A   
ATOM    308  N   GLU A  39     -27.752   2.510  14.519  1.00 10.00      A   
ATOM    309  HN  GLU A  39     -28.587   3.019  14.628  1.00 10.00      A   
ATOM    310  CA  GLU A  39     -27.541   1.314  15.322  1.00 10.00      A   
ATOM    311  CB  GLU A  39     -28.641   1.164  16.372  1.00 10.00      A   
ATOM    312  CG  GLU A  39     -28.521   2.130  17.539  1.00 10.00      A   
ATOM    313  CD  GLU A  39     -27.239   1.949  18.327  1.00 10.00      A   
ATOM    314  OE1 GLU A  39     -26.679   2.956  18.801  1.00 10.00      A   
ATOM    315  OE2 GLU A  39     -26.794   0.796  18.492  1.00 10.00      A   
ATOM    316  C   GLU A  39     -27.465   0.071  14.446  1.00 10.00      A   
ATOM    317  O   GLU A  39     -26.718  -0.859  14.733  1.00 10.00      A   
ATOM    318  N   ILE A  40     -28.236   0.059  13.372  1.00 10.00      A   
ATOM    319  HN  ILE A  40     -28.836   0.816  13.201  1.00 10.00      A   
ATOM    320  CA  ILE A  40     -28.230  -1.069  12.456  1.00 10.00      A   
ATOM    321  CB  ILE A  40     -29.502  -1.101  11.580  1.00 10.00      A   
ATOM    322  CG1 ILE A  40     -30.747  -1.171  12.473  1.00 10.00      A   
ATOM    323  CG2 ILE A  40     -29.472  -2.289  10.633  1.00 10.00      A   
ATOM    324  CD1 ILE A  40     -32.052  -0.978  11.734  1.00 10.00      A   
ATOM    325  C   ILE A  40     -26.969  -1.055  11.584  1.00 10.00      A   
ATOM    326  O   ILE A  40     -26.374  -2.102  11.326  1.00 10.00      A   
ATOM    327  N   GLU A  41     -26.560   0.135  11.148  1.00 10.00      A   
ATOM    328  HN  GLU A  41     -27.087   0.935  11.377  1.00 10.00      A   
ATOM    329  CA  GLU A  41     -25.369   0.290  10.316  1.00 10.00      A   
ATOM    330  CB  GLU A  41     -25.240   1.740   9.832  1.00 10.00      A   
ATOM    331  CG  GLU A  41     -24.478   1.902   8.522  1.00 10.00      A   
ATOM    332  CD  GLU A  41     -22.988   2.121   8.714  1.00 10.00      A   
ATOM    333  OE1 GLU A  41     -22.590   3.233   9.123  1.00 10.00      A   
ATOM    334  OE2 GLU A  41     -22.204   1.187   8.441  1.00 10.00      A   
ATOM    335  C   GLU A  41     -24.112  -0.124  11.081  1.00 10.00      A   
ATOM    336  O   GLU A  41     -23.267  -0.853  10.560  1.00 10.00      A   
ATOM    337  N   ARG A  42     -24.009   0.318  12.329  1.00 10.00      A   
ATOM    338  HN  ARG A  42     -24.730   0.872  12.703  1.00 10.00      A   
ATOM    339  CA  ARG A  42     -22.849   0.003  13.154  1.00 10.00      A   
ATOM    340  CB  ARG A  42     -22.865   0.797  14.468  1.00 10.00      A   
ATOM    341  CG  ARG A  42     -24.022   0.459  15.391  1.00 10.00      A   
ATOM    342  CD  ARG A  42     -23.898   1.158  16.735  1.00 10.00      A   
ATOM    343  NE  ARG A  42     -22.898   0.526  17.594  1.00 10.00      A   
ATOM    344  HE  ARG A  42     -21.989   0.419  17.226  1.00 10.00      A   
ATOM    345  CZ  ARG A  42     -23.145   0.088  18.828  1.00 10.00      A   
ATOM    346  NH1 ARG A  42     -24.356   0.204  19.353  1.00 10.00      A   
ATOM    347 HH11 ARG A  42     -25.137   0.643  18.802  1.00 10.00      A   
ATOM    348 HH12 ARG A  42     -24.543  -0.141  20.321  1.00 10.00      A   
ATOM    349  NH2 ARG A  42     -22.172  -0.450  19.553  1.00 10.00      A   
ATOM    350 HH21 ARG A  42     -21.203  -0.529  19.167  1.00 10.00      A   
ATOM    351 HH22 ARG A  42     -22.370  -0.794  20.517  1.00 10.00      A   
ATOM    352  C   ARG A  42     -22.715  -1.500  13.417  1.00 10.00      A   
ATOM    353  O   ARG A  42     -21.608  -2.015  13.576  1.00 10.00      A   
ATOM    354  N   TRP A  43     -23.839  -2.203  13.434  1.00 10.00      A   
ATOM    355  HN  TRP A  43     -24.694  -1.749  13.270  1.00 10.00      A   
ATOM    356  CA  TRP A  43     -23.834  -3.640  13.688  1.00 10.00      A   
ATOM    357  CB  TRP A  43     -25.047  -4.058  14.529  1.00 10.00      A   
ATOM    358  CG  TRP A  43     -24.905  -3.766  15.996  1.00 10.00      A   
ATOM    359  CD1 TRP A  43     -25.234  -2.609  16.637  1.00 10.00      A   
ATOM    360  CD2 TRP A  43     -24.398  -4.648  17.007  1.00 10.00      A   
ATOM    361  NE1 TRP A  43     -24.972  -2.716  17.981  1.00 10.00      A   
ATOM    362  HE1 TRP A  43     -25.131  -2.015  18.652  1.00 10.00      A   
ATOM    363  CE2 TRP A  43     -24.456  -3.957  18.234  1.00 10.00      A   
ATOM    364  CE3 TRP A  43     -23.905  -5.957  16.993  1.00 10.00      A   
ATOM    365  CZ2 TRP A  43     -24.038  -4.528  19.434  1.00 10.00      A   
ATOM    366  CZ3 TRP A  43     -23.491  -6.522  18.184  1.00 10.00      A   
ATOM    367  CH2 TRP A  43     -23.559  -5.810  19.388  1.00 10.00      A   
ATOM    368  C   TRP A  43     -23.772  -4.460  12.399  1.00 10.00      A   
ATOM    369  O   TRP A  43     -23.918  -5.681  12.435  1.00 10.00      A   
ATOM    370  N   CYS A  44     -23.570  -3.803  11.260  1.00 10.00      A   
ATOM    371  HN  CYS A  44     -23.500  -2.823  11.269  1.00 10.00      A   
ATOM    372  CA  CYS A  44     -23.483  -4.527   9.994  1.00 10.00      A   
ATOM    373  CB  CYS A  44     -24.771  -4.408   9.176  1.00 10.00      A   
ATOM    374  SG  CYS A  44     -25.206  -2.725   8.692  1.00 10.00      A   
ATOM    375  HG  CYS A  44     -25.940  -2.207   9.673  1.00 10.00      A   
ATOM    376  C   CYS A  44     -22.259  -4.140   9.160  1.00 10.00      A   
ATOM    377  O   CYS A  44     -21.965  -4.787   8.155  1.00 10.00      A   
ATOM    378  N   ARG A  45     -21.565  -3.074   9.552  1.00 10.00      A   
ATOM    379  HN  ARG A  45     -21.863  -2.563  10.330  1.00 10.00      A   
ATOM    380  CA  ARG A  45     -20.370  -2.649   8.825  1.00 10.00      A   
ATOM    381  CB  ARG A  45     -19.901  -1.254   9.261  1.00 10.00      A   
ATOM    382  CG  ARG A  45     -18.974  -0.580   8.256  1.00 10.00      A   
ATOM    383  CD  ARG A  45     -18.482   0.775   8.745  1.00 10.00      A   
ATOM    384  NE  ARG A  45     -19.497   1.826   8.621  1.00 10.00      A   
ATOM    385  HE  ARG A  45     -20.440   1.569   8.785  1.00 10.00      A   
ATOM    386  CZ  ARG A  45     -19.221   3.093   8.290  1.00 10.00      A   
ATOM    387  NH1 ARG A  45     -17.974   3.461   8.025  1.00 10.00      A   
ATOM    388 HH11 ARG A  45     -17.763   4.447   7.763  1.00 10.00      A   
ATOM    389 HH12 ARG A  45     -17.195   2.764   8.077  1.00 10.00      A   
ATOM    390  NH2 ARG A  45     -20.198   3.993   8.236  1.00 10.00      A   
ATOM    391 HH21 ARG A  45     -21.191   3.713   8.460  1.00 10.00      A   
ATOM    392 HH22 ARG A  45     -19.985   4.984   7.978  1.00 10.00      A   
ATOM    393  C   ARG A  45     -19.263  -3.682   9.015  1.00 10.00      A   
ATOM    394  O   ARG A  45     -18.728  -3.841  10.113  1.00 10.00      A   
ATOM    395  N   ARG A  46     -18.934  -4.384   7.940  1.00 10.00      A   
ATOM    396  HN  ARG A  46     -19.379  -4.190   7.091  1.00 10.00      A   
ATOM    397  CA  ARG A  46     -17.930  -5.439   7.984  1.00 10.00      A   
ATOM    398  CB  ARG A  46     -18.147  -6.430   6.837  1.00 10.00      A   
ATOM    399  CG  ARG A  46     -19.558  -6.976   6.696  1.00 10.00      A   
ATOM    400  CD  ARG A  46     -19.589  -8.070   5.642  1.00 10.00      A   
ATOM    401  NE  ARG A  46     -20.936  -8.364   5.158  1.00 10.00      A   
ATOM    402  HE  ARG A  46     -21.689  -8.171   5.765  1.00 10.00      A   
ATOM    403  CZ  ARG A  46     -21.189  -8.872   3.951  1.00 10.00      A   
ATOM    404  NH1 ARG A  46     -20.194  -9.137   3.114  1.00 10.00      A   
ATOM    405 HH11 ARG A  46     -19.205  -8.950   3.394  1.00 10.00      A   
ATOM    406 HH12 ARG A  46     -20.395  -9.536   2.166  1.00 10.00      A   
ATOM    407  NH2 ARG A  46     -22.442  -9.115   3.584  1.00 10.00      A   
ATOM    408 HH21 ARG A  46     -23.232  -8.909   4.235  1.00 10.00      A   
ATOM    409 HH22 ARG A  46     -22.640  -9.520   2.639  1.00 10.00      A   
ATOM    410  C   ARG A  46     -16.502  -4.913   7.899  1.00 10.00      A   
ATOM    411  O   ARG A  46     -15.584  -5.512   8.457  1.00 10.00      A   
ATOM    412  N   LYS A  47     -16.299  -3.805   7.208  1.00 10.00      A   
ATOM    413  HN  LYS A  47     -17.061  -3.326   6.815  1.00 10.00      A   
ATOM    414  CA  LYS A  47     -14.954  -3.278   7.041  1.00 10.00      A   
ATOM    415  CB  LYS A  47     -14.523  -3.407   5.573  1.00 10.00      A   
ATOM    416  CG  LYS A  47     -13.113  -2.918   5.275  1.00 10.00      A   
ATOM    417  CD  LYS A  47     -13.038  -2.241   3.920  1.00 10.00      A   
ATOM    418  CE  LYS A  47     -13.816  -0.934   3.911  1.00 10.00      A   
ATOM    419  NZ  LYS A  47     -13.810  -0.289   2.573  1.00 10.00      A   
ATOM    420  HZ1 LYS A  47     -14.334  -0.872   1.889  1.00 10.00      A   
ATOM    421  HZ2 LYS A  47     -12.836  -0.177   2.234  1.00 10.00      A   
ATOM    422  HZ3 LYS A  47     -14.259   0.654   2.626  1.00 10.00      A   
ATOM    423  C   LYS A  47     -14.833  -1.829   7.486  1.00 10.00      A   
ATOM    424  O   LYS A  47     -15.702  -1.004   7.202  1.00 10.00      A   
ATOM    425  N   VAL A  48     -13.748  -1.532   8.188  1.00 10.00      A   
ATOM    426  HN  VAL A  48     -13.113  -2.252   8.406  1.00 10.00      A   
ATOM    427  CA  VAL A  48     -13.464  -0.182   8.646  1.00 10.00      A   
ATOM    428  CB  VAL A  48     -13.415  -0.061  10.184  1.00 10.00      A   
ATOM    429  CG1 VAL A  48     -14.813  -0.128  10.772  1.00 10.00      A   
ATOM    430  CG2 VAL A  48     -12.520  -1.127  10.798  1.00 10.00      A   
ATOM    431  C   VAL A  48     -12.148   0.295   8.040  1.00 10.00      A   
ATOM    432  O   VAL A  48     -11.110  -0.358   8.176  1.00 10.00      A   
ATOM    433  N   PHE A  49     -12.207   1.407   7.337  1.00 10.00      A   
ATOM    434  HN  PHE A  49     -13.067   1.875   7.251  1.00 10.00      A   
ATOM    435  CA  PHE A  49     -11.035   1.973   6.698  1.00 10.00      A   
ATOM    436  CB  PHE A  49     -11.302   2.186   5.204  1.00 10.00      A   
ATOM    437  CG  PHE A  49     -10.358   3.142   4.538  1.00 10.00      A   
ATOM    438  CD1 PHE A  49      -9.015   2.836   4.407  1.00 10.00      A   
ATOM    439  CD2 PHE A  49     -10.815   4.355   4.046  1.00 10.00      A   
ATOM    440  CE1 PHE A  49      -8.145   3.721   3.800  1.00 10.00      A   
ATOM    441  CE2 PHE A  49      -9.951   5.245   3.437  1.00 10.00      A   
ATOM    442  CZ  PHE A  49      -8.614   4.926   3.316  1.00 10.00      A   
ATOM    443  C   PHE A  49     -10.627   3.275   7.375  1.00 10.00      A   
ATOM    444  O   PHE A  49     -11.387   4.242   7.398  1.00 10.00      A   
ATOM    445  N   ILE A  50      -9.430   3.290   7.939  1.00 10.00      A   
ATOM    446  HN  ILE A  50      -8.866   2.483   7.895  1.00 10.00      A   
ATOM    447  CA  ILE A  50      -8.924   4.472   8.619  1.00 10.00      A   
ATOM    448  CB  ILE A  50      -8.633   4.193  10.112  1.00 10.00      A   
ATOM    449  CG1 ILE A  50      -9.786   3.417  10.766  1.00 10.00      A   
ATOM    450  CG2 ILE A  50      -8.379   5.492  10.858  1.00 10.00      A   
ATOM    451  CD1 ILE A  50     -11.076   4.200  10.893  1.00 10.00      A   
ATOM    452  C   ILE A  50      -7.650   4.973   7.943  1.00 10.00      A   
ATOM    453  O   ILE A  50      -6.627   4.288   7.954  1.00 10.00      A   
ATOM    454  N   GLY A  51      -7.722   6.167   7.360  1.00 10.00      A   
ATOM    455  HN  GLY A  51      -8.570   6.666   7.388  1.00 10.00      A   
ATOM    456  CA  GLY A  51      -6.573   6.741   6.680  1.00 10.00      A   
ATOM    457  C   GLY A  51      -5.473   7.172   7.633  1.00 10.00      A   
ATOM    458  O   GLY A  51      -4.307   7.220   7.260  1.00 10.00      A   
ATOM    459  N   ASN A  52      -5.848   7.500   8.861  1.00 10.00      A   
ATOM    460  HN  ASN A  52      -6.798   7.463   9.099  1.00 10.00      A   
ATOM    461  CA  ASN A  52      -4.883   7.917   9.870  1.00 10.00      A   
ATOM    462  CB  ASN A  52      -4.930   9.435  10.069  1.00 10.00      A   
ATOM    463  CG  ASN A  52      -3.734   9.975  10.839  1.00 10.00      A   
ATOM    464  OD1 ASN A  52      -3.352   9.448  11.883  1.00 10.00      A   
ATOM    465  ND2 ASN A  52      -3.124  11.026  10.316  1.00 10.00      A   
ATOM    466 HD21 ASN A  52      -3.470  11.393   9.472  1.00 10.00      A   
ATOM    467 HD22 ASN A  52      -2.345  11.390  10.786  1.00 10.00      A   
ATOM    468  C   ASN A  52      -5.149   7.187  11.181  1.00 10.00      A   
ATOM    469  O   ASN A  52      -6.166   7.423  11.835  1.00 10.00      A   
ATOM    470  N   CYS A  53      -4.226   6.309  11.561  1.00 10.00      A   
ATOM    471  HN  CYS A  53      -3.425   6.187  11.002  1.00 10.00      A   
ATOM    472  CA  CYS A  53      -4.363   5.508  12.781  1.00 10.00      A   
ATOM    473  CB  CYS A  53      -3.201   4.521  12.902  1.00 10.00      A   
ATOM    474  SG  CYS A  53      -1.589   5.225  12.479  1.00 10.00      A   
ATOM    475  HG  CYS A  53      -0.917   4.320  11.777  1.00 10.00      A   
ATOM    476  C   CYS A  53      -4.478   6.348  14.057  1.00 10.00      A   
ATOM    477  O   CYS A  53      -4.887   5.843  15.101  1.00 10.00      A   
ATOM    478  N   TYR A  54      -4.122   7.624  13.978  1.00 10.00      A   
ATOM    479  HN  TYR A  54      -3.806   7.987  13.121  1.00 10.00      A   
ATOM    480  CA  TYR A  54      -4.187   8.494  15.140  1.00 10.00      A   
ATOM    481  CB  TYR A  54      -2.851   9.206  15.352  1.00 10.00      A   
ATOM    482  CG  TYR A  54      -1.721   8.251  15.663  1.00 10.00      A   
ATOM    483  CD1 TYR A  54      -0.580   8.205  14.875  1.00 10.00      A   
ATOM    484  CD2 TYR A  54      -1.809   7.382  16.744  1.00 10.00      A   
ATOM    485  CE1 TYR A  54       0.445   7.318  15.156  1.00 10.00      A   
ATOM    486  CE2 TYR A  54      -0.790   6.495  17.033  1.00 10.00      A   
ATOM    487  CZ  TYR A  54       0.335   6.467  16.236  1.00 10.00      A   
ATOM    488  OH  TYR A  54       1.351   5.583  16.523  1.00 10.00      A   
ATOM    489  HH  TYR A  54       1.775   5.849  17.362  1.00 10.00      A   
ATOM    490  C   TYR A  54      -5.340   9.486  15.051  1.00 10.00      A   
ATOM    491  O   TYR A  54      -5.454  10.400  15.866  1.00 10.00      A   
ATOM    492  N   ALA A  55      -6.201   9.295  14.062  1.00 10.00      A   
ATOM    493  HN  ALA A  55      -6.054   8.556  13.435  1.00 10.00      A   
ATOM    494  CA  ALA A  55      -7.354  10.163  13.879  1.00 10.00      A   
ATOM    495  CB  ALA A  55      -7.815  10.146  12.430  1.00 10.00      A   
ATOM    496  C   ALA A  55      -8.489   9.738  14.805  1.00 10.00      A   
ATOM    497  O   ALA A  55      -9.362  10.538  15.141  1.00 10.00      A   
ATOM    498  N   VAL A  56      -8.463   8.479  15.218  1.00 10.00      A   
ATOM    499  HN  VAL A  56      -7.732   7.892  14.923  1.00 10.00      A   
ATOM    500  CA  VAL A  56      -9.484   7.941  16.103  1.00 10.00      A   
ATOM    501  CB  VAL A  56     -10.674   7.365  15.296  1.00 10.00      A   
ATOM    502  CG1 VAL A  56     -10.233   6.182  14.445  1.00 10.00      A   
ATOM    503  CG2 VAL A  56     -11.832   6.986  16.208  1.00 10.00      A   
ATOM    504  C   VAL A  56      -8.886   6.859  17.005  1.00 10.00      A   
ATOM    505  O   VAL A  56      -7.951   6.161  16.613  1.00 10.00      A   
ATOM    506  N   SER A  57      -9.408   6.755  18.215  1.00 10.00      A   
ATOM    507  HN  SER A  57     -10.122   7.369  18.481  1.00 10.00      A   
ATOM    508  CA  SER A  57      -8.950   5.772  19.176  1.00 10.00      A   
ATOM    509  CB  SER A  57      -9.418   6.192  20.565  1.00 10.00      A   
ATOM    510  OG  SER A  57     -10.401   7.218  20.472  1.00 10.00      A   
ATOM    511  HG  SER A  57     -10.429   7.713  21.302  1.00 10.00      A   
ATOM    512  C   SER A  57      -9.475   4.380  18.826  1.00 10.00      A   
ATOM    513  O   SER A  57     -10.649   4.224  18.473  1.00 10.00      A   
ATOM    514  N   PRO A  58      -8.608   3.357  18.930  1.00 10.00      A   
ATOM    515  CA  PRO A  58      -8.956   1.961  18.614  1.00 10.00      A   
ATOM    516  CB  PRO A  58      -7.727   1.175  19.080  1.00 10.00      A   
ATOM    517  CG  PRO A  58      -6.610   2.154  19.008  1.00 10.00      A   
ATOM    518  CD  PRO A  58      -7.205   3.486  19.362  1.00 10.00      A   
ATOM    519  C   PRO A  58     -10.200   1.464  19.346  1.00 10.00      A   
ATOM    520  O   PRO A  58     -11.117   0.922  18.728  1.00 10.00      A   
ATOM    521  N   ALA A  59     -10.238   1.670  20.659  1.00 10.00      A   
ATOM    522  HN  ALA A  59      -9.488   2.133  21.092  1.00 10.00      A   
ATOM    523  CA  ALA A  59     -11.367   1.227  21.477  1.00 10.00      A   
ATOM    524  CB  ALA A  59     -11.116   1.532  22.944  1.00 10.00      A   
ATOM    525  C   ALA A  59     -12.676   1.853  21.015  1.00 10.00      A   
ATOM    526  O   ALA A  59     -13.736   1.235  21.112  1.00 10.00      A   
ATOM    527  N   THR A  60     -12.594   3.074  20.503  1.00 10.00      A   
ATOM    528  HN  THR A  60     -11.718   3.510  20.441  1.00 10.00      A   
ATOM    529  CA  THR A  60     -13.768   3.782  20.023  1.00 10.00      A   
ATOM    530  CB  THR A  60     -13.427   5.246  19.693  1.00 10.00      A   
ATOM    531  OG1 THR A  60     -12.763   5.839  20.820  1.00 10.00      A   
ATOM    532  HG1 THR A  60     -11.944   6.262  20.527  1.00 10.00      A   
ATOM    533  CG2 THR A  60     -14.688   6.038  19.382  1.00 10.00      A   
ATOM    534  C   THR A  60     -14.344   3.092  18.788  1.00 10.00      A   
ATOM    535  O   THR A  60     -15.562   2.965  18.647  1.00 10.00      A   
ATOM    536  N   VAL A  61     -13.464   2.623  17.915  1.00 10.00      A   
ATOM    537  HN  VAL A  61     -12.503   2.724  18.098  1.00 10.00      A   
ATOM    538  CA  VAL A  61     -13.883   1.944  16.697  1.00 10.00      A   
ATOM    539  CB  VAL A  61     -12.685   1.673  15.765  1.00 10.00      A   
ATOM    540  CG1 VAL A  61     -13.151   1.092  14.439  1.00 10.00      A   
ATOM    541  CG2 VAL A  61     -11.883   2.946  15.542  1.00 10.00      A   
ATOM    542  C   VAL A  61     -14.565   0.626  17.042  1.00 10.00      A   
ATOM    543  O   VAL A  61     -15.620   0.306  16.496  1.00 10.00      A   
ATOM    544  N   ILE A  62     -13.963  -0.114  17.968  1.00 10.00      A   
ATOM    545  HN  ILE A  62     -13.124   0.214  18.365  1.00 10.00      A   
ATOM    546  CA  ILE A  62     -14.499  -1.404  18.402  1.00 10.00      A   
ATOM    547  CB  ILE A  62     -13.539  -2.129  19.373  1.00 10.00      A   
ATOM    548  CG1 ILE A  62     -12.132  -2.206  18.775  1.00 10.00      A   
ATOM    549  CG2 ILE A  62     -14.061  -3.523  19.694  1.00 10.00      A   
ATOM    550  CD1 ILE A  62     -11.068  -2.641  19.757  1.00 10.00      A   
ATOM    551  C   ILE A  62     -15.855  -1.234  19.081  1.00 10.00      A   
ATOM    552  O   ILE A  62     -16.737  -2.086  18.965  1.00 10.00      A   
ATOM    553  N   ARG A  63     -16.010  -0.133  19.799  1.00 10.00      A   
ATOM    554  HN  ARG A  63     -15.266   0.502  19.871  1.00 10.00      A   
ATOM    555  CA  ARG A  63     -17.251   0.149  20.496  1.00 10.00      A   
ATOM    556  CB  ARG A  63     -17.075   1.335  21.439  1.00 10.00      A   
ATOM    557  CG  ARG A  63     -18.329   1.698  22.215  1.00 10.00      A   
ATOM    558  CD  ARG A  63     -18.002   2.578  23.406  1.00 10.00      A   
ATOM    559  NE  ARG A  63     -17.181   3.729  23.035  1.00 10.00      A   
ATOM    560  HE  ARG A  63     -17.535   4.332  22.336  1.00 10.00      A   
ATOM    561  CZ  ARG A  63     -16.007   4.012  23.596  1.00 10.00      A   
ATOM    562  NH1 ARG A  63     -15.520   3.228  24.552  1.00 10.00      A   
ATOM    563 HH11 ARG A  63     -14.600   3.447  24.994  1.00 10.00      A   
ATOM    564 HH12 ARG A  63     -16.054   2.387  24.867  1.00 10.00      A   
ATOM    565  NH2 ARG A  63     -15.317   5.073  23.199  1.00 10.00      A   
ATOM    566 HH21 ARG A  63     -15.692   5.687  22.446  1.00 10.00      A   
ATOM    567 HH22 ARG A  63     -14.399   5.300  23.641  1.00 10.00      A   
ATOM    568  C   ARG A  63     -18.383   0.410  19.517  1.00 10.00      A   
ATOM    569  O   ARG A  63     -19.457  -0.184  19.622  1.00 10.00      A   
ATOM    570  N   ARG A  64     -18.141   1.294  18.555  1.00 10.00      A   
ATOM    571  HN  ARG A  64     -17.263   1.737  18.517  1.00 10.00      A   
ATOM    572  CA  ARG A  64     -19.155   1.622  17.565  1.00 10.00      A   
ATOM    573  CB  ARG A  64     -18.797   2.890  16.785  1.00 10.00      A   
ATOM    574  CG  ARG A  64     -19.884   3.326  15.812  1.00 10.00      A   
ATOM    575  CD  ARG A  64     -19.552   4.647  15.139  1.00 10.00      A   
ATOM    576  NE  ARG A  64     -20.172   4.740  13.815  1.00 10.00      A   
ATOM    577  HE  ARG A  64     -20.663   3.952  13.500  1.00 10.00      A   
ATOM    578  CZ  ARG A  64     -20.116   5.818  13.029  1.00 10.00      A   
ATOM    579  NH1 ARG A  64     -19.485   6.915  13.426  1.00 10.00      A   
ATOM    580 HH11 ARG A  64     -19.443   7.752  12.798  1.00 10.00      A   
ATOM    581 HH12 ARG A  64     -19.028   6.957  14.376  1.00 10.00      A   
ATOM    582  NH2 ARG A  64     -20.691   5.798  11.832  1.00 10.00      A   
ATOM    583 HH21 ARG A  64     -21.190   4.947  11.500  1.00 10.00      A   
ATOM    584 HH22 ARG A  64     -20.639   6.643  11.214  1.00 10.00      A   
ATOM    585  C   ARG A  64     -19.403   0.456  16.614  1.00 10.00      A   
ATOM    586  O   ARG A  64     -20.550   0.099  16.344  1.00 10.00      A   
ATOM    587  N   PHE A  65     -18.327  -0.145  16.124  1.00 10.00      A   
ATOM    588  HN  PHE A  65     -17.434   0.164  16.400  1.00 10.00      A   
ATOM    589  CA  PHE A  65     -18.428  -1.270  15.202  1.00 10.00      A   
ATOM    590  CB  PHE A  65     -17.687  -0.958  13.897  1.00 10.00      A   
ATOM    591  CG  PHE A  65     -18.168   0.276  13.185  1.00 10.00      A   
ATOM    592  CD1 PHE A  65     -17.338   1.374  13.040  1.00 10.00      A   
ATOM    593  CD2 PHE A  65     -19.445   0.333  12.650  1.00 10.00      A   
ATOM    594  CE1 PHE A  65     -17.771   2.505  12.375  1.00 10.00      A   
ATOM    595  CE2 PHE A  65     -19.886   1.462  11.985  1.00 10.00      A   
ATOM    596  CZ  PHE A  65     -19.046   2.548  11.848  1.00 10.00      A   
ATOM    597  C   PHE A  65     -17.852  -2.535  15.839  1.00 10.00      A   
ATOM    598  O   PHE A  65     -16.640  -2.751  15.823  1.00 10.00      A   
ATOM    599  N   PRO A  66     -18.709  -3.384  16.422  1.00 10.00      A   
ATOM    600  CA  PRO A  66     -18.282  -4.612  17.072  1.00 10.00      A   
ATOM    601  CB  PRO A  66     -19.287  -4.724  18.220  1.00 10.00      A   
ATOM    602  CG  PRO A  66     -20.534  -4.048  17.726  1.00 10.00      A   
ATOM    603  CD  PRO A  66     -20.161  -3.204  16.529  1.00 10.00      A   
ATOM    604  C   PRO A  66     -18.378  -5.844  16.166  1.00 10.00      A   
ATOM    605  O   PRO A  66     -18.121  -6.962  16.610  1.00 10.00      A   
ATOM    606  N   LYS A  67     -18.741  -5.649  14.906  1.00 10.00      A   
ATOM    607  HN  LYS A  67     -18.916  -4.735  14.591  1.00 10.00      A   
ATOM    608  CA  LYS A  67     -18.873  -6.767  13.975  1.00 10.00      A   
ATOM    609  CB  LYS A  67     -20.324  -6.931  13.512  1.00 10.00      A   
ATOM    610  CG  LYS A  67     -21.244  -7.579  14.534  1.00 10.00      A   
ATOM    611  CD  LYS A  67     -22.480  -8.161  13.866  1.00 10.00      A   
ATOM    612  CE  LYS A  67     -23.404  -8.804  14.884  1.00 10.00      A   
ATOM    613  NZ  LYS A  67     -24.597  -9.415  14.245  1.00 10.00      A   
ATOM    614  HZ1 LYS A  67     -25.241  -9.783  14.972  1.00 10.00      A   
ATOM    615  HZ2 LYS A  67     -24.312 -10.201  13.629  1.00 10.00      A   
ATOM    616  HZ3 LYS A  67     -25.103  -8.703  13.676  1.00 10.00      A   
ATOM    617  C   LYS A  67     -17.951  -6.606  12.770  1.00 10.00      A   
ATOM    618  O   LYS A  67     -18.262  -7.063  11.667  1.00 10.00      A   
ATOM    619  N   VAL A  68     -16.816  -5.964  12.993  1.00 10.00      A   
ATOM    620  HN  VAL A  68     -16.628  -5.633  13.895  1.00 10.00      A   
ATOM    621  CA  VAL A  68     -15.841  -5.736  11.935  1.00 10.00      A   
ATOM    622  CB  VAL A  68     -14.862  -4.598  12.302  1.00 10.00      A   
ATOM    623  CG1 VAL A  68     -13.817  -4.398  11.214  1.00 10.00      A   
ATOM    624  CG2 VAL A  68     -15.619  -3.307  12.548  1.00 10.00      A   
ATOM    625  C   VAL A  68     -15.048  -7.002  11.632  1.00 10.00      A   
ATOM    626  O   VAL A  68     -14.619  -7.715  12.540  1.00 10.00      A   
ATOM    627  N   ARG A  69     -14.867  -7.273  10.346  1.00 10.00      A   
ATOM    628  HN  ARG A  69     -15.248  -6.660   9.677  1.00 10.00      A   
ATOM    629  CA  ARG A  69     -14.120  -8.440   9.895  1.00 10.00      A   
ATOM    630  CB  ARG A  69     -14.993  -9.342   9.024  1.00 10.00      A   
ATOM    631  CG  ARG A  69     -15.979 -10.203   9.791  1.00 10.00      A   
ATOM    632  CD  ARG A  69     -16.722 -11.125   8.839  1.00 10.00      A   
ATOM    633  NE  ARG A  69     -17.593 -12.068   9.530  1.00 10.00      A   
ATOM    634  HE  ARG A  69     -18.134 -11.716  10.272  1.00 10.00      A   
ATOM    635  CZ  ARG A  69     -17.702 -13.359   9.211  1.00 10.00      A   
ATOM    636  NH1 ARG A  69     -16.989 -13.860   8.209  1.00 10.00      A   
ATOM    637 HH11 ARG A  69     -17.074 -14.868   7.960  1.00 10.00      A   
ATOM    638 HH12 ARG A  69     -16.337 -13.247   7.668  1.00 10.00      A   
ATOM    639  NH2 ARG A  69     -18.529 -14.144   9.888  1.00 10.00      A   
ATOM    640 HH21 ARG A  69     -18.618 -15.152   9.639  1.00 10.00      A   
ATOM    641 HH22 ARG A  69     -19.096 -13.756  10.673  1.00 10.00      A   
ATOM    642  C   ARG A  69     -12.885  -8.015   9.107  1.00 10.00      A   
ATOM    643  O   ARG A  69     -11.871  -8.713   9.093  1.00 10.00      A   
ATOM    644  N   SER A  70     -12.977  -6.873   8.441  1.00 10.00      A   
ATOM    645  HN  SER A  70     -13.816  -6.366   8.469  1.00 10.00      A   
ATOM    646  CA  SER A  70     -11.865  -6.361   7.650  1.00 10.00      A   
ATOM    647  CB  SER A  70     -12.272  -6.274   6.181  1.00 10.00      A   
ATOM    648  OG  SER A  70     -13.562  -6.832   5.986  1.00 10.00      A   
ATOM    649  HG  SER A  70     -13.533  -7.778   6.186  1.00 10.00      A   
ATOM    650  C   SER A  70     -11.422  -4.990   8.160  1.00 10.00      A   
ATOM    651  O   SER A  70     -12.221  -4.057   8.226  1.00 10.00      A   
ATOM    652  N   VAL A  71     -10.152  -4.876   8.530  1.00 10.00      A   
ATOM    653  HN  VAL A  71      -9.560  -5.660   8.464  1.00 10.00      A   
ATOM    654  CA  VAL A  71      -9.611  -3.619   9.037  1.00 10.00      A   
ATOM    655  CB  VAL A  71      -9.089  -3.775  10.482  1.00 10.00      A   
ATOM    656  CG1 VAL A  71      -8.723  -2.423  11.074  1.00 10.00      A   
ATOM    657  CG2 VAL A  71     -10.113  -4.479  11.357  1.00 10.00      A   
ATOM    658  C   VAL A  71      -8.464  -3.121   8.155  1.00 10.00      A   
ATOM    659  O   VAL A  71      -7.524  -3.866   7.866  1.00 10.00      A   
ATOM    660  N   GLU A  72      -8.547  -1.866   7.733  1.00 10.00      A   
ATOM    661  HN  GLU A  72      -9.325  -1.320   7.997  1.00 10.00      A   
ATOM    662  CA  GLU A  72      -7.515  -1.262   6.898  1.00 10.00      A   
ATOM    663  CB  GLU A  72      -8.064  -0.970   5.501  1.00 10.00      A   
ATOM    664  CG  GLU A  72      -7.059  -0.332   4.555  1.00 10.00      A   
ATOM    665  CD  GLU A  72      -7.193  -0.842   3.138  1.00 10.00      A   
ATOM    666  OE1 GLU A  72      -8.312  -0.790   2.586  1.00 10.00      A   
ATOM    667  OE2 GLU A  72      -6.178  -1.294   2.570  1.00 10.00      A   
ATOM    668  C   GLU A  72      -7.015   0.014   7.563  1.00 10.00      A   
ATOM    669  O   GLU A  72      -7.802   0.927   7.834  1.00 10.00      A   
ATOM    670  N   LEU A  73      -5.716   0.071   7.838  1.00 10.00      A   
ATOM    671  HN  LEU A  73      -5.137  -0.684   7.580  1.00 10.00      A   
ATOM    672  CA  LEU A  73      -5.130   1.226   8.509  1.00 10.00      A   
ATOM    673  CB  LEU A  73      -4.784   0.864   9.958  1.00 10.00      A   
ATOM    674  CG  LEU A  73      -5.928   0.338  10.828  1.00 10.00      A   
ATOM    675  CD1 LEU A  73      -5.384  -0.423  12.024  1.00 10.00      A   
ATOM    676  CD2 LEU A  73      -6.816   1.479  11.286  1.00 10.00      A   
ATOM    677  C   LEU A  73      -3.871   1.736   7.809  1.00 10.00      A   
ATOM    678  O   LEU A  73      -3.091   0.960   7.254  1.00 10.00      A   
ATOM    679  N   LYS A  74      -3.696   3.048   7.841  1.00 10.00      A   
ATOM    680  HN  LYS A  74      -4.380   3.607   8.268  1.00 10.00      A   
ATOM    681  CA  LYS A  74      -2.528   3.695   7.262  1.00 10.00      A   
ATOM    682  CB  LYS A  74      -2.942   4.651   6.136  1.00 10.00      A   
ATOM    683  CG  LYS A  74      -3.727   4.001   5.000  1.00 10.00      A   
ATOM    684  CD  LYS A  74      -4.114   5.029   3.947  1.00 10.00      A   
ATOM    685  CE  LYS A  74      -4.978   4.423   2.846  1.00 10.00      A   
ATOM    686  NZ  LYS A  74      -5.275   5.404   1.764  1.00 10.00      A   
ATOM    687  HZ1 LYS A  74      -4.964   6.356   2.046  1.00 10.00      A   
ATOM    688  HZ2 LYS A  74      -6.295   5.436   1.562  1.00 10.00      A   
ATOM    689  HZ3 LYS A  74      -4.771   5.138   0.893  1.00 10.00      A   
ATOM    690  C   LYS A  74      -1.812   4.463   8.372  1.00 10.00      A   
ATOM    691  O   LYS A  74      -2.462   4.982   9.282  1.00 10.00      A   
ATOM    692  N   GLY A  75      -0.487   4.517   8.324  1.00 10.00      A   
ATOM    693  HN  GLY A  75      -0.006   4.076   7.588  1.00 10.00      A   
ATOM    694  CA  GLY A  75       0.248   5.215   9.360  1.00 10.00      A   
ATOM    695  C   GLY A  75       1.142   6.327   8.844  1.00 10.00      A   
ATOM    696  O   GLY A  75       0.736   7.490   8.794  1.00 10.00      A   
ATOM    697  N   LYS A  76       2.367   5.967   8.480  1.00 10.00      A   
ATOM    698  HN  LYS A  76       2.624   5.021   8.546  1.00 10.00      A   
ATOM    699  CA  LYS A  76       3.344   6.928   7.982  1.00 10.00      A   
ATOM    700  CB  LYS A  76       4.679   6.232   7.698  1.00 10.00      A   
ATOM    701  CG  LYS A  76       5.472   5.807   8.921  1.00 10.00      A   
ATOM    702  CD  LYS A  76       6.740   5.083   8.494  1.00 10.00      A   
ATOM    703  CE  LYS A  76       7.699   4.868   9.649  1.00 10.00      A   
ATOM    704  NZ  LYS A  76       8.994   4.313   9.174  1.00 10.00      A   
ATOM    705  HZ1 LYS A  76       9.004   3.271   9.292  1.00 10.00      A   
ATOM    706  HZ2 LYS A  76       9.784   4.722   9.712  1.00 10.00      A   
ATOM    707  HZ3 LYS A  76       9.129   4.535   8.170  1.00 10.00      A   
ATOM    708  C   LYS A  76       2.868   7.611   6.704  1.00 10.00      A   
ATOM    709  O   LYS A  76       2.266   6.978   5.833  1.00 10.00      A   
ATOM    710  N   PRO A  77       3.136   8.919   6.579  1.00 10.00      A   
ATOM    711  CA  PRO A  77       2.767   9.685   5.388  1.00 10.00      A   
ATOM    712  CB  PRO A  77       2.989  11.138   5.820  1.00 10.00      A   
ATOM    713  CG  PRO A  77       4.028  11.060   6.883  1.00 10.00      A   
ATOM    714  CD  PRO A  77       3.800   9.755   7.595  1.00 10.00      A   
ATOM    715  C   PRO A  77       3.667   9.327   4.196  1.00 10.00      A   
ATOM    716  O   PRO A  77       4.634   8.572   4.339  1.00 10.00      A   
ATOM    717  N   HIS A  78       3.348   9.876   3.033  1.00 10.00      A   
ATOM    718  HN  HIS A  78       2.575  10.477   2.993  1.00 10.00      A   
ATOM    719  CA  HIS A  78       4.096   9.620   1.802  1.00 10.00      A   
ATOM    720  CB  HIS A  78       3.452  10.400   0.643  1.00 10.00      A   
ATOM    721  CG  HIS A  78       4.135  10.274  -0.690  1.00 10.00      A   
ATOM    722  ND1 HIS A  78       4.564  11.353  -1.434  1.00 10.00      A   
ATOM    723  HD1 HIS A  78       4.481  12.309  -1.181  1.00 10.00      A   
ATOM    724  CD2 HIS A  78       4.450   9.173  -1.418  1.00 10.00      A   
ATOM    725  CE1 HIS A  78       5.103  10.886  -2.567  1.00 10.00      A   
ATOM    726  NE2 HIS A  78       5.062   9.567  -2.608  1.00 10.00      A   
ATOM    727  C   HIS A  78       5.578   9.979   1.947  1.00 10.00      A   
ATOM    728  O   HIS A  78       6.457   9.171   1.638  1.00 10.00      A   
ATOM    729  N   PHE A  79       5.849  11.174   2.455  1.00 10.00      A   
ATOM    730  HN  PHE A  79       5.106  11.758   2.723  1.00 10.00      A   
ATOM    731  CA  PHE A  79       7.218  11.646   2.620  1.00 10.00      A   
ATOM    732  CB  PHE A  79       7.255  13.143   2.937  1.00 10.00      A   
ATOM    733  CG  PHE A  79       7.446  14.016   1.728  1.00 10.00      A   
ATOM    734  CD1 PHE A  79       8.001  13.506   0.565  1.00 10.00      A   
ATOM    735  CD2 PHE A  79       7.079  15.350   1.759  1.00 10.00      A   
ATOM    736  CE1 PHE A  79       8.184  14.310  -0.543  1.00 10.00      A   
ATOM    737  CE2 PHE A  79       7.258  16.161   0.657  1.00 10.00      A   
ATOM    738  CZ  PHE A  79       7.812  15.640  -0.495  1.00 10.00      A   
ATOM    739  C   PHE A  79       8.009  10.857   3.662  1.00 10.00      A   
ATOM    740  O   PHE A  79       9.236  10.944   3.708  1.00 10.00      A   
ATOM    741  N   ALA A  80       7.321  10.072   4.482  1.00 10.00      A   
ATOM    742  HN  ALA A  80       6.346  10.001   4.379  1.00 10.00      A   
ATOM    743  CA  ALA A  80       7.989   9.289   5.514  1.00 10.00      A   
ATOM    744  CB  ALA A  80       6.995   8.788   6.545  1.00 10.00      A   
ATOM    745  C   ALA A  80       8.760   8.123   4.909  1.00 10.00      A   
ATOM    746  O   ALA A  80       9.789   7.700   5.442  1.00 10.00      A   
ATOM    747  N   ASP A  81       8.275   7.630   3.774  1.00 10.00      A   
ATOM    748  HN  ASP A  81       7.475   8.040   3.376  1.00 10.00      A   
ATOM    749  CA  ASP A  81       8.907   6.504   3.092  1.00 10.00      A   
ATOM    750  CB  ASP A  81       7.943   5.857   2.091  1.00 10.00      A   
ATOM    751  CG  ASP A  81       7.431   4.498   2.551  1.00 10.00      A   
ATOM    752  OD1 ASP A  81       8.026   3.915   3.487  1.00 10.00      A   
ATOM    753  OD2 ASP A  81       6.437   4.003   1.973  1.00 10.00      A   
ATOM    754  C   ASP A  81      10.203   6.934   2.410  1.00 10.00      A   
ATOM    755  O   ASP A  81      10.999   6.104   1.975  1.00 10.00      A   
ATOM    756  N   PHE A  82      10.418   8.242   2.339  1.00 10.00      A   
ATOM    757  HN  PHE A  82       9.746   8.858   2.700  1.00 10.00      A   
ATOM    758  CA  PHE A  82      11.624   8.785   1.731  1.00 10.00      A   
ATOM    759  CB  PHE A  82      11.286   9.967   0.822  1.00 10.00      A   
ATOM    760  CG  PHE A  82      10.353   9.602  -0.296  1.00 10.00      A   
ATOM    761  CD1 PHE A  82      10.681   8.592  -1.188  1.00 10.00      A   
ATOM    762  CD2 PHE A  82       9.148  10.261  -0.451  1.00 10.00      A   
ATOM    763  CE1 PHE A  82       9.824   8.247  -2.216  1.00 10.00      A   
ATOM    764  CE2 PHE A  82       8.286   9.922  -1.476  1.00 10.00      A   
ATOM    765  CZ  PHE A  82       8.624   8.915  -2.359  1.00 10.00      A   
ATOM    766  C   PHE A  82      12.641   9.168   2.804  1.00 10.00      A   
ATOM    767  O   PHE A  82      13.605   9.890   2.542  1.00 10.00      A   
ATOM    768  N   ASN A  83      12.396   8.673   4.020  1.00 10.00      A   
ATOM    769  HN  ASN A  83      11.590   8.128   4.147  1.00 10.00      A   
ATOM    770  CA  ASN A  83      13.273   8.898   5.171  1.00 10.00      A   
ATOM    771  CB  ASN A  83      14.685   8.357   4.931  1.00 10.00      A   
ATOM    772  CG  ASN A  83      14.834   6.918   5.378  1.00 10.00      A   
ATOM    773  OD1 ASN A  83      14.986   6.641   6.568  1.00 10.00      A   
ATOM    774  ND2 ASN A  83      14.804   5.993   4.429  1.00 10.00      A   
ATOM    775 HD21 ASN A  83      14.692   6.286   3.502  1.00 10.00      A   
ATOM    776 HD22 ASN A  83      14.906   5.055   4.691  1.00 10.00      A   
ATOM    777  C   ASN A  83      13.308  10.340   5.669  1.00 10.00      A   
ATOM    778  O   ASN A  83      14.307  10.780   6.241  1.00 10.00      A   
ATOM    779  N   LEU A  84      12.217  11.072   5.475  1.00 10.00      A   
ATOM    780  HN  LEU A  84      11.452  10.684   4.997  1.00 10.00      A   
ATOM    781  CA  LEU A  84      12.146  12.452   5.947  1.00 10.00      A   
ATOM    782  CB  LEU A  84      11.207  13.298   5.081  1.00 10.00      A   
ATOM    783  CG  LEU A  84      11.758  13.719   3.715  1.00 10.00      A   
ATOM    784  CD1 LEU A  84      10.824  14.710   3.041  1.00 10.00      A   
ATOM    785  CD2 LEU A  84      13.152  14.312   3.858  1.00 10.00      A   
ATOM    786  C   LEU A  84      11.711  12.491   7.410  1.00 10.00      A   
ATOM    787  O   LEU A  84      11.765  13.531   8.067  1.00 10.00      A   
ATOM    788  N   VAL A  85      11.297  11.339   7.915  1.00 10.00      A   
ATOM    789  HN  VAL A  85      11.315  10.542   7.351  1.00 10.00      A   
ATOM    790  CA  VAL A  85      10.847  11.215   9.291  1.00 10.00      A   
ATOM    791  CB  VAL A  85       9.371  10.765   9.360  1.00 10.00      A   
ATOM    792  CG1 VAL A  85       8.868  10.787  10.795  1.00 10.00      A   
ATOM    793  CG2 VAL A  85       8.494  11.635   8.472  1.00 10.00      A   
ATOM    794  C   VAL A  85      11.719  10.197  10.020  1.00 10.00      A   
ATOM    795  O   VAL A  85      11.903   9.074   9.537  1.00 10.00      A   
ATOM    796  N   PRO A  86      12.282  10.583  11.176  1.00 10.00      A   
ATOM    797  CA  PRO A  86      13.145   9.703  11.982  1.00 10.00      A   
ATOM    798  CB  PRO A  86      13.501  10.564  13.201  1.00 10.00      A   
ATOM    799  CG  PRO A  86      13.276  11.967  12.759  1.00 10.00      A   
ATOM    800  CD  PRO A  86      12.141  11.918  11.781  1.00 10.00      A   
ATOM    801  C   PRO A  86      12.435   8.429  12.443  1.00 10.00      A   
ATOM    802  O   PRO A  86      11.203   8.369  12.504  1.00 10.00      A   
ATOM    803  N   ASP A  87      13.225   7.414  12.777  1.00 10.00      A   
ATOM    804  HN  ASP A  87      14.197   7.530  12.724  1.00 10.00      A   
ATOM    805  CA  ASP A  87      12.693   6.135  13.235  1.00 10.00      A   
ATOM    806  CB  ASP A  87      13.775   5.046  13.196  1.00 10.00      A   
ATOM    807  CG  ASP A  87      14.022   4.492  11.807  1.00 10.00      A   
ATOM    808  OD1 ASP A  87      14.851   5.068  11.070  1.00 10.00      A   
ATOM    809  OD2 ASP A  87      13.398   3.470  11.444  1.00 10.00      A   
ATOM    810  C   ASP A  87      12.164   6.271  14.655  1.00 10.00      A   
ATOM    811  O   ASP A  87      12.680   7.063  15.444  1.00 10.00      A   
ATOM    812  N   GLY A  88      11.136   5.500  14.972  1.00 10.00      A   
ATOM    813  HN  GLY A  88      10.775   4.881  14.301  1.00 10.00      A   
ATOM    814  CA  GLY A  88      10.552   5.547  16.302  1.00 10.00      A   
ATOM    815  C   GLY A  88       9.553   6.677  16.452  1.00 10.00      A   
ATOM    816  O   GLY A  88       9.222   7.083  17.566  1.00 10.00      A   
ATOM    817  N   TRP A  89       9.070   7.178  15.326  1.00 10.00      A   
ATOM    818  HN  TRP A  89       9.369   6.800  14.472  1.00 10.00      A   
ATOM    819  CA  TRP A  89       8.105   8.267  15.319  1.00 10.00      A   
ATOM    820  CB  TRP A  89       7.985   8.848  13.907  1.00 10.00      A   
ATOM    821  CG  TRP A  89       6.797   9.741  13.716  1.00 10.00      A   
ATOM    822  CD1 TRP A  89       6.663  11.025  14.149  1.00 10.00      A   
ATOM    823  CD2 TRP A  89       5.575   9.414  13.038  1.00 10.00      A   
ATOM    824  NE1 TRP A  89       5.436  11.518  13.793  1.00 10.00      A   
ATOM    825  HE1 TRP A  89       5.103  12.423  13.995  1.00 10.00      A   
ATOM    826  CE2 TRP A  89       4.748  10.549  13.106  1.00 10.00      A   
ATOM    827  CE3 TRP A  89       5.105   8.272  12.380  1.00 10.00      A   
ATOM    828  CZ2 TRP A  89       3.473  10.578  12.542  1.00 10.00      A   
ATOM    829  CZ3 TRP A  89       3.841   8.302  11.820  1.00 10.00      A   
ATOM    830  CH2 TRP A  89       3.039   9.445  11.905  1.00 10.00      A   
ATOM    831  C   TRP A  89       6.743   7.785  15.809  1.00 10.00      A   
ATOM    832  O   TRP A  89       6.090   8.442  16.626  1.00 10.00      A   
ATOM    833  N   GLY A  90       6.322   6.638  15.303  1.00 10.00      A   
ATOM    834  HN  GLY A  90       6.890   6.163  14.653  1.00 10.00      A   
ATOM    835  CA  GLY A  90       5.045   6.080  15.684  1.00 10.00      A   
ATOM    836  C   GLY A  90       4.533   5.111  14.642  1.00 10.00      A   
ATOM    837  O   GLY A  90       5.318   4.569  13.855  1.00 10.00      A   
ATOM    838  N   GLY A  91       3.225   4.896  14.634  1.00 10.00      A   
ATOM    839  HN  GLY A  91       2.652   5.357  15.290  1.00 10.00      A   
ATOM    840  CA  GLY A  91       2.630   3.987  13.683  1.00 10.00      A   
ATOM    841  C   GLY A  91       2.606   2.566  14.211  1.00 10.00      A   
ATOM    842  O   GLY A  91       2.573   1.603  13.445  1.00 10.00      A   
ATOM    843  N   TYR A  92       2.629   2.438  15.528  1.00 10.00      A   
ATOM    844  HN  TYR A  92       2.650   3.246  16.084  1.00 10.00      A   
ATOM    845  CA  TYR A  92       2.611   1.135  16.174  1.00 10.00      A   
ATOM    846  CB  TYR A  92       3.077   1.252  17.629  1.00 10.00      A   
ATOM    847  CG  TYR A  92       4.544   1.597  17.783  1.00 10.00      A   
ATOM    848  CD1 TYR A  92       4.974   2.919  17.763  1.00 10.00      A   
ATOM    849  CD2 TYR A  92       5.500   0.601  17.943  1.00 10.00      A   
ATOM    850  CE1 TYR A  92       6.310   3.237  17.895  1.00 10.00      A   
ATOM    851  CE2 TYR A  92       6.839   0.910  18.078  1.00 10.00      A   
ATOM    852  CZ  TYR A  92       7.239   2.230  18.051  1.00 10.00      A   
ATOM    853  OH  TYR A  92       8.572   2.546  18.178  1.00 10.00      A   
ATOM    854  HH  TYR A  92       9.092   1.977  17.594  1.00 10.00      A   
ATOM    855  C   TYR A  92       1.213   0.532  16.117  1.00 10.00      A   
ATOM    856  O   TYR A  92       0.246   1.152  16.557  1.00 10.00      A   
ATOM    857  N   VAL A  93       1.109  -0.673  15.572  1.00 10.00      A   
ATOM    858  HN  VAL A  93       1.918  -1.119  15.228  1.00 10.00      A   
ATOM    859  CA  VAL A  93      -0.179  -1.348  15.457  1.00 10.00      A   
ATOM    860  CB  VAL A  93      -0.251  -2.222  14.184  1.00 10.00      A   
ATOM    861  CG1 VAL A  93       0.512  -3.523  14.371  1.00 10.00      A   
ATOM    862  CG2 VAL A  93      -1.695  -2.486  13.784  1.00 10.00      A   
ATOM    863  C   VAL A  93      -0.467  -2.194  16.697  1.00 10.00      A   
ATOM    864  O   VAL A  93      -1.537  -2.792  16.823  1.00 10.00      A   
ATOM    865  N   TYR A  94       0.493  -2.222  17.615  1.00 10.00      A   
ATOM    866  HN  TYR A  94       1.312  -1.712  17.457  1.00 10.00      A   
ATOM    867  CA  TYR A  94       0.361  -2.990  18.851  1.00 10.00      A   
ATOM    868  CB  TYR A  94       1.580  -2.818  19.766  1.00 10.00      A   
ATOM    869  CG  TYR A  94       1.451  -3.543  21.084  1.00 10.00      A   
ATOM    870  CD1 TYR A  94       1.693  -4.905  21.172  1.00 10.00      A   
ATOM    871  CD2 TYR A  94       1.080  -2.867  22.240  1.00 10.00      A   
ATOM    872  CE1 TYR A  94       1.564  -5.579  22.369  1.00 10.00      A   
ATOM    873  CE2 TYR A  94       0.952  -3.532  23.443  1.00 10.00      A   
ATOM    874  CZ  TYR A  94       1.194  -4.890  23.501  1.00 10.00      A   
ATOM    875  OH  TYR A  94       1.055  -5.561  24.695  1.00 10.00      A   
ATOM    876  HH  TYR A  94       0.169  -5.386  25.057  1.00 10.00      A   
ATOM    877  C   TYR A  94      -0.947  -2.693  19.595  1.00 10.00      A   
ATOM    878  O   TYR A  94      -1.703  -3.619  19.878  1.00 10.00      A   
ATOM    879  N   PRO A  95      -1.246  -1.413  19.918  1.00 10.00      A   
ATOM    880  CA  PRO A  95      -2.484  -1.054  20.626  1.00 10.00      A   
ATOM    881  CB  PRO A  95      -2.462   0.476  20.630  1.00 10.00      A   
ATOM    882  CG  PRO A  95      -1.023   0.829  20.524  1.00 10.00      A   
ATOM    883  CD  PRO A  95      -0.412  -0.221  19.645  1.00 10.00      A   
ATOM    884  C   PRO A  95      -3.729  -1.562  19.899  1.00 10.00      A   
ATOM    885  O   PRO A  95      -4.656  -2.087  20.523  1.00 10.00      A   
ATOM    886  N   TRP A  96      -3.729  -1.421  18.576  1.00 10.00      A   
ATOM    887  HN  TRP A  96      -2.951  -1.019  18.141  1.00 10.00      A   
ATOM    888  CA  TRP A  96      -4.849  -1.864  17.758  1.00 10.00      A   
ATOM    889  CB  TRP A  96      -4.630  -1.482  16.292  1.00 10.00      A   
ATOM    890  CG  TRP A  96      -4.703  -0.008  16.031  1.00 10.00      A   
ATOM    891  CD1 TRP A  96      -3.688   0.898  16.144  1.00 10.00      A   
ATOM    892  CD2 TRP A  96      -5.853   0.728  15.604  1.00 10.00      A   
ATOM    893  NE1 TRP A  96      -4.137   2.155  15.819  1.00 10.00      A   
ATOM    894  HE1 TRP A  96      -3.594   2.978  15.829  1.00 10.00      A   
ATOM    895  CE2 TRP A  96      -5.465   2.076  15.484  1.00 10.00      A   
ATOM    896  CE3 TRP A  96      -7.174   0.379  15.314  1.00 10.00      A   
ATOM    897  CZ2 TRP A  96      -6.353   3.074  15.085  1.00 10.00      A   
ATOM    898  CZ3 TRP A  96      -8.052   1.370  14.919  1.00 10.00      A   
ATOM    899  CH2 TRP A  96      -7.638   2.700  14.808  1.00 10.00      A   
ATOM    900  C   TRP A  96      -5.033  -3.370  17.881  1.00 10.00      A   
ATOM    901  O   TRP A  96      -6.129  -3.849  18.166  1.00 10.00      A   
ATOM    902  N   ILE A  97      -3.947  -4.109  17.691  1.00 10.00      A   
ATOM    903  HN  ILE A  97      -3.093  -3.661  17.493  1.00 10.00      A   
ATOM    904  CA  ILE A  97      -3.984  -5.566  17.774  1.00 10.00      A   
ATOM    905  CB  ILE A  97      -2.640  -6.199  17.340  1.00 10.00      A   
ATOM    906  CG1 ILE A  97      -2.315  -5.832  15.886  1.00 10.00      A   
ATOM    907  CG2 ILE A  97      -2.654  -7.712  17.525  1.00 10.00      A   
ATOM    908  CD1 ILE A  97      -3.369  -6.258  14.884  1.00 10.00      A   
ATOM    909  C   ILE A  97      -4.355  -6.034  19.182  1.00 10.00      A   
ATOM    910  O   ILE A  97      -5.170  -6.939  19.346  1.00 10.00      A   
ATOM    911  N   GLU A  98      -3.778  -5.395  20.191  1.00 10.00      A   
ATOM    912  HN  GLU A  98      -3.152  -4.659  19.996  1.00 10.00      A   
ATOM    913  CA  GLU A  98      -4.036  -5.752  21.584  1.00 10.00      A   
ATOM    914  CB  GLU A  98      -3.146  -4.931  22.521  1.00 10.00      A   
ATOM    915  CG  GLU A  98      -3.280  -5.300  23.989  1.00 10.00      A   
ATOM    916  CD  GLU A  98      -2.503  -4.371  24.898  1.00 10.00      A   
ATOM    917  OE1 GLU A  98      -1.516  -4.826  25.518  1.00 10.00      A   
ATOM    918  OE2 GLU A  98      -2.871  -3.180  24.998  1.00 10.00      A   
ATOM    919  C   GLU A  98      -5.510  -5.578  21.961  1.00 10.00      A   
ATOM    920  O   GLU A  98      -6.081  -6.401  22.676  1.00 10.00      A   
ATOM    921  N   ALA A  99      -6.125  -4.512  21.471  1.00 10.00      A   
ATOM    922  HN  ALA A  99      -5.626  -3.890  20.896  1.00 10.00      A   
ATOM    923  CA  ALA A  99      -7.524  -4.239  21.777  1.00 10.00      A   
ATOM    924  CB  ALA A  99      -7.822  -2.752  21.653  1.00 10.00      A   
ATOM    925  C   ALA A  99      -8.471  -5.050  20.895  1.00 10.00      A   
ATOM    926  O   ALA A  99      -9.571  -5.409  21.313  1.00 10.00      A   
ATOM    927  N   MET A 100      -8.038  -5.354  19.681  1.00 10.00      A   
ATOM    928  HN  MET A 100      -7.142  -5.062  19.402  1.00 10.00      A   
ATOM    929  CA  MET A 100      -8.872  -6.105  18.749  1.00 10.00      A   
ATOM    930  CB  MET A 100      -8.485  -5.821  17.299  1.00 10.00      A   
ATOM    931  CG  MET A 100      -8.871  -4.433  16.819  1.00 10.00      A   
ATOM    932  SD  MET A 100      -8.761  -4.257  15.027  1.00 10.00      A   
ATOM    933  CE  MET A 100      -6.995  -4.425  14.769  1.00 10.00      A   
ATOM    934  C   MET A 100      -8.867  -7.605  19.016  1.00 10.00      A   
ATOM    935  O   MET A 100      -9.884  -8.268  18.828  1.00 10.00      A   
ATOM    936  N   SER A 101      -7.737  -8.133  19.467  1.00 10.00      A   
ATOM    937  HN  SER A 101      -6.964  -7.547  19.623  1.00 10.00      A   
ATOM    938  CA  SER A 101      -7.609  -9.566  19.734  1.00 10.00      A   
ATOM    939  CB  SER A 101      -6.168  -9.920  20.116  1.00 10.00      A   
ATOM    940  OG  SER A 101      -5.627  -8.960  21.010  1.00 10.00      A   
ATOM    941  HG  SER A 101      -5.243  -8.232  20.503  1.00 10.00      A   
ATOM    942  C   SER A 101      -8.605 -10.067  20.786  1.00 10.00      A   
ATOM    943  O   SER A 101      -9.056 -11.215  20.734  1.00 10.00      A   
ATOM    944  N   SER A 102      -8.948  -9.208  21.734  1.00 10.00      A   
ATOM    945  HN  SER A 102      -8.544  -8.318  21.741  1.00 10.00      A   
ATOM    946  CA  SER A 102      -9.891  -9.565  22.786  1.00 10.00      A   
ATOM    947  CB  SER A 102      -9.406  -8.996  24.123  1.00 10.00      A   
ATOM    948  OG  SER A 102      -8.017  -9.231  24.291  1.00 10.00      A   
ATOM    949  HG  SER A 102      -7.882 -10.152  24.546  1.00 10.00      A   
ATOM    950  C   SER A 102     -11.294  -9.046  22.461  1.00 10.00      A   
ATOM    951  O   SER A 102     -12.176  -9.011  23.325  1.00 10.00      A   
ATOM    952  N   SER A 103     -11.504  -8.661  21.206  1.00 10.00      A   
ATOM    953  HN  SER A 103     -10.774  -8.732  20.554  1.00 10.00      A   
ATOM    954  CA  SER A 103     -12.796  -8.142  20.779  1.00 10.00      A   
ATOM    955  CB  SER A 103     -12.722  -6.629  20.571  1.00 10.00      A   
ATOM    956  OG  SER A 103     -12.291  -5.977  21.759  1.00 10.00      A   
ATOM    957  HG  SER A 103     -11.377  -5.673  21.648  1.00 10.00      A   
ATOM    958  C   SER A 103     -13.314  -8.845  19.521  1.00 10.00      A   
ATOM    959  O   SER A 103     -14.328  -9.546  19.567  1.00 10.00      A   
ATOM    960  N   TYR A 104     -12.613  -8.664  18.406  1.00 10.00      A   
ATOM    961  HN  TYR A 104     -11.796  -8.123  18.434  1.00 10.00      A   
ATOM    962  CA  TYR A 104     -13.011  -9.271  17.143  1.00 10.00      A   
ATOM    963  CB  TYR A 104     -12.494  -8.451  15.955  1.00 10.00      A   
ATOM    964  CG  TYR A 104     -12.911  -6.998  15.920  1.00 10.00      A   
ATOM    965  CD1 TYR A 104     -11.955  -5.998  15.955  1.00 10.00      A   
ATOM    966  CD2 TYR A 104     -14.247  -6.626  15.829  1.00 10.00      A   
ATOM    967  CE1 TYR A 104     -12.306  -4.667  15.900  1.00 10.00      A   
ATOM    968  CE2 TYR A 104     -14.610  -5.289  15.777  1.00 10.00      A   
ATOM    969  CZ  TYR A 104     -13.631  -4.314  15.812  1.00 10.00      A   
ATOM    970  OH  TYR A 104     -13.971  -2.982  15.751  1.00 10.00      A   
ATOM    971  HH  TYR A 104     -14.930  -2.886  15.852  1.00 10.00      A   
ATOM    972  C   TYR A 104     -12.449 -10.681  17.028  1.00 10.00      A   
ATOM    973  O   TYR A 104     -11.318 -10.869  16.591  1.00 10.00      A   
ATOM    974  N   THR A 105     -13.228 -11.666  17.425  1.00 10.00      A   
ATOM    975  HN  THR A 105     -14.120 -11.468  17.785  1.00 10.00      A   
ATOM    976  CA  THR A 105     -12.787 -13.050  17.341  1.00 10.00      A   
ATOM    977  CB  THR A 105     -13.507 -13.920  18.383  1.00 10.00      A   
ATOM    978  OG1 THR A 105     -14.625 -13.191  18.914  1.00 10.00      A   
ATOM    979  HG1 THR A 105     -15.416 -13.408  18.408  1.00 10.00      A   
ATOM    980  CG2 THR A 105     -12.558 -14.279  19.516  1.00 10.00      A   
ATOM    981  C   THR A 105     -13.049 -13.609  15.945  1.00 10.00      A   
ATOM    982  O   THR A 105     -12.556 -14.677  15.585  1.00 10.00      A   
ATOM    983  N   TRP A 106     -13.820 -12.865  15.160  1.00 10.00      A   
ATOM    984  HN  TRP A 106     -14.167 -12.013  15.505  1.00 10.00      A   
ATOM    985  CA  TRP A 106     -14.172 -13.279  13.808  1.00 10.00      A   
ATOM    986  CB  TRP A 106     -15.694 -13.238  13.622  1.00 10.00      A   
ATOM    987  CG  TRP A 106     -16.417 -14.361  14.306  1.00 10.00      A   
ATOM    988  CD1 TRP A 106     -16.803 -14.412  15.614  1.00 10.00      A   
ATOM    989  CD2 TRP A 106     -16.848 -15.595  13.715  1.00 10.00      A   
ATOM    990  NE1 TRP A 106     -17.434 -15.600  15.878  1.00 10.00      A   
ATOM    991  HE1 TRP A 106     -17.799 -15.873  16.750  1.00 10.00      A   
ATOM    992  CE2 TRP A 106     -17.478 -16.344  14.727  1.00 10.00      A   
ATOM    993  CE3 TRP A 106     -16.761 -16.140  12.428  1.00 10.00      A   
ATOM    994  CZ2 TRP A 106     -18.018 -17.607  14.496  1.00 10.00      A   
ATOM    995  CZ3 TRP A 106     -17.298 -17.394  12.202  1.00 10.00      A   
ATOM    996  CH2 TRP A 106     -17.919 -18.113  13.229  1.00 10.00      A   
ATOM    997  C   TRP A 106     -13.486 -12.416  12.750  1.00 10.00      A   
ATOM    998  O   TRP A 106     -13.970 -12.313  11.623  1.00 10.00      A   
ATOM    999  N   LEU A 107     -12.360 -11.805  13.112  1.00 10.00      A   
ATOM   1000  HN  LEU A 107     -12.019 -11.937  14.020  1.00 10.00      A   
ATOM   1001  CA  LEU A 107     -11.613 -10.957  12.186  1.00 10.00      A   
ATOM   1002  CB  LEU A 107     -10.501 -10.209  12.931  1.00 10.00      A   
ATOM   1003  CG  LEU A 107     -10.110  -8.843  12.365  1.00 10.00      A   
ATOM   1004  CD1 LEU A 107     -11.301  -7.903  12.364  1.00 10.00      A   
ATOM   1005  CD2 LEU A 107      -8.965  -8.246  13.161  1.00 10.00      A   
ATOM   1006  C   LEU A 107     -11.032 -11.805  11.052  1.00 10.00      A   
ATOM   1007  O   LEU A 107     -10.545 -12.913  11.290  1.00 10.00      A   
ATOM   1008  N   GLU A 108     -11.089 -11.291   9.824  1.00 10.00      A   
ATOM   1009  HN  GLU A 108     -11.477 -10.398   9.690  1.00 10.00      A   
ATOM   1010  CA  GLU A 108     -10.594 -12.034   8.670  1.00 10.00      A   
ATOM   1011  CB  GLU A 108     -11.743 -12.371   7.712  1.00 10.00      A   
ATOM   1012  CG  GLU A 108     -12.937 -13.049   8.359  1.00 10.00      A   
ATOM   1013  CD  GLU A 108     -14.029 -13.379   7.357  1.00 10.00      A   
ATOM   1014  OE1 GLU A 108     -14.254 -14.576   7.078  1.00 10.00      A   
ATOM   1015  OE2 GLU A 108     -14.678 -12.443   6.843  1.00 10.00      A   
ATOM   1016  C   GLU A 108      -9.502 -11.296   7.897  1.00 10.00      A   
ATOM   1017  O   GLU A 108      -8.510 -11.903   7.487  1.00 10.00      A   
ATOM   1018  N   GLU A 109      -9.684  -9.999   7.682  1.00 10.00      A   
ATOM   1019  HN  GLU A 109     -10.476  -9.552   8.054  1.00 10.00      A   
ATOM   1020  CA  GLU A 109      -8.721  -9.229   6.904  1.00 10.00      A   
ATOM   1021  CB  GLU A 109      -9.387  -8.674   5.642  1.00 10.00      A   
ATOM   1022  CG  GLU A 109      -9.963  -9.736   4.721  1.00 10.00      A   
ATOM   1023  CD  GLU A 109     -10.766  -9.148   3.578  1.00 10.00      A   
ATOM   1024  OE1 GLU A 109     -10.228  -8.282   2.850  1.00 10.00      A   
ATOM   1025  OE2 GLU A 109     -11.934  -9.557   3.395  1.00 10.00      A   
ATOM   1026  C   GLU A 109      -8.072  -8.093   7.686  1.00 10.00      A   
ATOM   1027  O   GLU A 109      -8.752  -7.307   8.347  1.00 10.00      A   
ATOM   1028  N   ILE A 110      -6.749  -8.018   7.593  1.00 10.00      A   
ATOM   1029  HN  ILE A 110      -6.270  -8.703   7.066  1.00 10.00      A   
ATOM   1030  CA  ILE A 110      -5.973  -6.965   8.240  1.00 10.00      A   
ATOM   1031  CB  ILE A 110      -5.196  -7.473   9.475  1.00 10.00      A   
ATOM   1032  CG1 ILE A 110      -6.163  -7.817  10.610  1.00 10.00      A   
ATOM   1033  CG2 ILE A 110      -4.185  -6.434   9.943  1.00 10.00      A   
ATOM   1034  CD1 ILE A 110      -5.491  -8.379  11.847  1.00 10.00      A   
ATOM   1035  C   ILE A 110      -4.999  -6.358   7.227  1.00 10.00      A   
ATOM   1036  O   ILE A 110      -4.121  -7.048   6.703  1.00 10.00      A   
ATOM   1037  N   ARG A 111      -5.178  -5.079   6.938  1.00 10.00      A   
ATOM   1038  HN  ARG A 111      -5.904  -4.584   7.382  1.00 10.00      A   
ATOM   1039  CA  ARG A 111      -4.332  -4.378   5.984  1.00 10.00      A   
ATOM   1040  CB  ARG A 111      -5.162  -3.942   4.778  1.00 10.00      A   
ATOM   1041  CG  ARG A 111      -5.919  -5.082   4.121  1.00 10.00      A   
ATOM   1042  CD  ARG A 111      -6.939  -4.577   3.122  1.00 10.00      A   
ATOM   1043  NE  ARG A 111      -7.800  -5.652   2.639  1.00 10.00      A   
ATOM   1044  HE  ARG A 111      -8.401  -6.073   3.291  1.00 10.00      A   
ATOM   1045  CZ  ARG A 111      -7.821  -6.080   1.382  1.00 10.00      A   
ATOM   1046  NH1 ARG A 111      -7.027  -5.524   0.472  1.00 10.00      A   
ATOM   1047 HH11 ARG A 111      -6.379  -4.747   0.741  1.00 10.00      A   
ATOM   1048 HH12 ARG A 111      -7.046  -5.860  -0.516  1.00 10.00      A   
ATOM   1049  NH2 ARG A 111      -8.625  -7.078   1.031  1.00 10.00      A   
ATOM   1050 HH21 ARG A 111      -9.248  -7.536   1.750  1.00 10.00      A   
ATOM   1051 HH22 ARG A 111      -8.648  -7.410   0.044  1.00 10.00      A   
ATOM   1052  C   ARG A 111      -3.680  -3.172   6.640  1.00 10.00      A   
ATOM   1053  O   ARG A 111      -4.362  -2.342   7.247  1.00 10.00      A   
ATOM   1054  N   LEU A 112      -2.362  -3.073   6.517  1.00 10.00      A   
ATOM   1055  HN  LEU A 112      -1.873  -3.757   5.997  1.00 10.00      A   
ATOM   1056  CA  LEU A 112      -1.620  -1.976   7.120  1.00 10.00      A   
ATOM   1057  CB  LEU A 112      -0.870  -2.475   8.356  1.00 10.00      A   
ATOM   1058  CG  LEU A 112      -1.745  -2.999   9.495  1.00 10.00      A   
ATOM   1059  CD1 LEU A 112      -0.952  -3.918  10.409  1.00 10.00      A   
ATOM   1060  CD2 LEU A 112      -2.339  -1.838  10.275  1.00 10.00      A   
ATOM   1061  C   LEU A 112      -0.644  -1.349   6.130  1.00 10.00      A   
ATOM   1062  O   LEU A 112       0.135  -2.049   5.481  1.00 10.00      A   
ATOM   1063  N   LYS A 113      -0.703  -0.029   6.004  1.00 10.00      A   
ATOM   1064  HN  LYS A 113      -1.370   0.468   6.526  1.00 10.00      A   
ATOM   1065  CA  LYS A 113       0.183   0.698   5.105  1.00 10.00      A   
ATOM   1066  CB  LYS A 113      -0.615   1.493   4.065  1.00 10.00      A   
ATOM   1067  CG  LYS A 113       0.254   2.183   3.019  1.00 10.00      A   
ATOM   1068  CD  LYS A 113      -0.520   3.250   2.255  1.00 10.00      A   
ATOM   1069  CE  LYS A 113       0.368   3.958   1.244  1.00 10.00      A   
ATOM   1070  NZ  LYS A 113      -0.267   5.189   0.710  1.00 10.00      A   
ATOM   1071  HZ1 LYS A 113       0.350   5.636  -0.002  1.00 10.00      A   
ATOM   1072  HZ2 LYS A 113      -0.429   5.876   1.478  1.00 10.00      A   
ATOM   1073  HZ3 LYS A 113      -1.180   4.961   0.273  1.00 10.00      A   
ATOM   1074  C   LYS A 113       1.100   1.633   5.886  1.00 10.00      A   
ATOM   1075  O   LYS A 113       0.630   2.554   6.555  1.00 10.00      A   
ATOM   1076  N   ARG A 114       2.401   1.371   5.801  1.00 10.00      A   
ATOM   1077  HN  ARG A 114       2.689   0.595   5.267  1.00 10.00      A   
ATOM   1078  CA  ARG A 114       3.422   2.174   6.474  1.00 10.00      A   
ATOM   1079  CB  ARG A 114       3.482   3.594   5.899  1.00 10.00      A   
ATOM   1080  CG  ARG A 114       3.836   3.670   4.420  1.00 10.00      A   
ATOM   1081  CD  ARG A 114       3.950   5.115   3.951  1.00 10.00      A   
ATOM   1082  NE  ARG A 114       4.117   5.219   2.500  1.00 10.00      A   
ATOM   1083  HE  ARG A 114       4.898   4.749   2.106  1.00 10.00      A   
ATOM   1084  CZ  ARG A 114       3.301   5.899   1.691  1.00 10.00      A   
ATOM   1085  NH1 ARG A 114       2.263   6.554   2.180  1.00 10.00      A   
ATOM   1086 HH11 ARG A 114       2.070   6.555   3.200  1.00 10.00      A   
ATOM   1087 HH12 ARG A 114       1.627   7.079   1.525  1.00 10.00      A   
ATOM   1088  NH2 ARG A 114       3.525   5.943   0.387  1.00 10.00      A   
ATOM   1089 HH21 ARG A 114       4.342   5.445  -0.023  1.00 10.00      A   
ATOM   1090 HH22 ARG A 114       2.870   6.484  -0.239  1.00 10.00      A   
ATOM   1091  C   ARG A 114       3.207   2.200   7.985  1.00 10.00      A   
ATOM   1092  O   ARG A 114       2.989   3.258   8.577  1.00 10.00      A   
ATOM   1093  N   MET A 115       3.265   1.027   8.600  1.00 10.00      A   
ATOM   1094  HN  MET A 115       3.467   0.221   8.079  1.00 10.00      A   
ATOM   1095  CA  MET A 115       3.061   0.907  10.038  1.00 10.00      A   
ATOM   1096  CB  MET A 115       1.683   0.306  10.333  1.00 10.00      A   
ATOM   1097  CG  MET A 115       0.516   1.212   9.985  1.00 10.00      A   
ATOM   1098  SD  MET A 115       0.065   2.326  11.329  1.00 10.00      A   
ATOM   1099  CE  MET A 115      -0.713   1.177  12.460  1.00 10.00      A   
ATOM   1100  C   MET A 115       4.140   0.034  10.662  1.00 10.00      A   
ATOM   1101  O   MET A 115       4.868  -0.666   9.959  1.00 10.00      A   
ATOM   1102  N   VAL A 116       4.243   0.083  11.981  1.00 10.00      A   
ATOM   1103  HN  VAL A 116       3.636   0.669  12.488  1.00 10.00      A   
ATOM   1104  CA  VAL A 116       5.222  -0.709  12.705  1.00 10.00      A   
ATOM   1105  CB  VAL A 116       5.935   0.115  13.800  1.00 10.00      A   
ATOM   1106  CG1 VAL A 116       7.008  -0.721  14.490  1.00 10.00      A   
ATOM   1107  CG2 VAL A 116       6.548   1.375  13.206  1.00 10.00      A   
ATOM   1108  C   VAL A 116       4.536  -1.919  13.334  1.00 10.00      A   
ATOM   1109  O   VAL A 116       3.815  -1.797  14.330  1.00 10.00      A   
ATOM   1110  N   VAL A 117       4.737  -3.076  12.727  1.00 10.00      A   
ATOM   1111  HN  VAL A 117       5.317  -3.104  11.932  1.00 10.00      A   
ATOM   1112  CA  VAL A 117       4.153  -4.312  13.213  1.00 10.00      A   
ATOM   1113  CB  VAL A 117       3.320  -5.013  12.119  1.00 10.00      A   
ATOM   1114  CG1 VAL A 117       2.522  -6.173  12.699  1.00 10.00      A   
ATOM   1115  CG2 VAL A 117       2.406  -4.020  11.413  1.00 10.00      A   
ATOM   1116  C   VAL A 117       5.269  -5.241  13.644  1.00 10.00      A   
ATOM   1117  O   VAL A 117       6.042  -5.710  12.811  1.00 10.00      A   
ATOM   1118  N   THR A 118       5.367  -5.483  14.937  1.00 10.00      A   
ATOM   1119  HN  THR A 118       4.724  -5.074  15.553  1.00 10.00      A   
ATOM   1120  CA  THR A 118       6.403  -6.344  15.477  1.00 10.00      A   
ATOM   1121  CB  THR A 118       6.772  -5.896  16.901  1.00 10.00      A   
ATOM   1122  OG1 THR A 118       5.570  -5.669  17.649  1.00 10.00      A   
ATOM   1123  HG1 THR A 118       5.797  -5.440  18.559  1.00 10.00      A   
ATOM   1124  CG2 THR A 118       7.590  -4.614  16.861  1.00 10.00      A   
ATOM   1125  C   THR A 118       5.941  -7.798  15.514  1.00 10.00      A   
ATOM   1126  O   THR A 118       4.772  -8.095  15.243  1.00 10.00      A   
ATOM   1127  N   ASP A 119       6.859  -8.702  15.858  1.00 10.00      A   
ATOM   1128  HN  ASP A 119       7.767  -8.402  16.066  1.00 10.00      A   
ATOM   1129  CA  ASP A 119       6.546 -10.128  15.942  1.00 10.00      A   
ATOM   1130  CB  ASP A 119       7.800 -10.962  16.270  1.00 10.00      A   
ATOM   1131  CG  ASP A 119       8.976 -10.718  15.341  1.00 10.00      A   
ATOM   1132  OD1 ASP A 119       8.916 -11.139  14.167  1.00 10.00      A   
ATOM   1133  OD2 ASP A 119       9.975 -10.110  15.788  1.00 10.00      A   
ATOM   1134  C   ASP A 119       5.493 -10.348  17.026  1.00 10.00      A   
ATOM   1135  O   ASP A 119       4.693 -11.287  16.967  1.00 10.00      A   
ATOM   1136  N   ASP A 120       5.510  -9.458  18.013  1.00 10.00      A   
ATOM   1137  HN  ASP A 120       6.189  -8.749  17.992  1.00 10.00      A   
ATOM   1138  CA  ASP A 120       4.570  -9.492  19.132  1.00 10.00      A   
ATOM   1139  CB  ASP A 120       4.845  -8.296  20.055  1.00 10.00      A   
ATOM   1140  CG  ASP A 120       4.144  -8.378  21.400  1.00 10.00      A   
ATOM   1141  OD1 ASP A 120       2.899  -8.400  21.433  1.00 10.00      A   
ATOM   1142  OD2 ASP A 120       4.843  -8.396  22.437  1.00 10.00      A   
ATOM   1143  C   ASP A 120       3.137  -9.412  18.615  1.00 10.00      A   
ATOM   1144  O   ASP A 120       2.272 -10.193  19.010  1.00 10.00      A   
ATOM   1145  N   CYS A 121       2.902  -8.478  17.702  1.00 10.00      A   
ATOM   1146  HN  CYS A 121       3.640  -7.906  17.405  1.00 10.00      A   
ATOM   1147  CA  CYS A 121       1.579  -8.280  17.126  1.00 10.00      A   
ATOM   1148  CB  CYS A 121       1.559  -7.034  16.248  1.00 10.00      A   
ATOM   1149  SG  CYS A 121       2.270  -5.570  17.035  1.00 10.00      A   
ATOM   1150  HG  CYS A 121       2.224  -5.757  18.349  1.00 10.00      A   
ATOM   1151  C   CYS A 121       1.130  -9.501  16.332  1.00 10.00      A   
ATOM   1152  O   CYS A 121      -0.020  -9.930  16.432  1.00 10.00      A   
ATOM   1153  N   LEU A 122       2.054 -10.076  15.567  1.00 10.00      A   
ATOM   1154  HN  LEU A 122       2.964  -9.708  15.555  1.00 10.00      A   
ATOM   1155  CA  LEU A 122       1.754 -11.247  14.754  1.00 10.00      A   
ATOM   1156  CB  LEU A 122       2.939 -11.604  13.851  1.00 10.00      A   
ATOM   1157  CG  LEU A 122       3.360 -10.530  12.844  1.00 10.00      A   
ATOM   1158  CD1 LEU A 122       4.560 -10.996  12.041  1.00 10.00      A   
ATOM   1159  CD2 LEU A 122       2.203 -10.175  11.922  1.00 10.00      A   
ATOM   1160  C   LEU A 122       1.369 -12.434  15.630  1.00 10.00      A   
ATOM   1161  O   LEU A 122       0.417 -13.156  15.328  1.00 10.00      A   
ATOM   1162  N   GLU A 123       2.095 -12.611  16.729  1.00 10.00      A   
ATOM   1163  HN  GLU A 123       2.833 -11.991  16.919  1.00 10.00      A   
ATOM   1164  CA  GLU A 123       1.835 -13.698  17.661  1.00 10.00      A   
ATOM   1165  CB  GLU A 123       2.855 -13.667  18.805  1.00 10.00      A   
ATOM   1166  CG  GLU A 123       3.934 -14.734  18.710  1.00 10.00      A   
ATOM   1167  CD  GLU A 123       3.490 -16.065  19.286  1.00 10.00      A   
ATOM   1168  OE1 GLU A 123       3.226 -16.129  20.506  1.00 10.00      A   
ATOM   1169  OE2 GLU A 123       3.416 -17.055  18.530  1.00 10.00      A   
ATOM   1170  C   GLU A 123       0.416 -13.607  18.217  1.00 10.00      A   
ATOM   1171  O   GLU A 123      -0.276 -14.618  18.350  1.00 10.00      A   
ATOM   1172  N   LEU A 124      -0.017 -12.389  18.516  1.00 10.00      A   
ATOM   1173  HN  LEU A 124       0.580 -11.622  18.370  1.00 10.00      A   
ATOM   1174  CA  LEU A 124      -1.352 -12.159  19.057  1.00 10.00      A   
ATOM   1175  CB  LEU A 124      -1.473 -10.759  19.667  1.00 10.00      A   
ATOM   1176  CG  LEU A 124      -1.132 -10.633  21.156  1.00 10.00      A   
ATOM   1177  CD1 LEU A 124      -1.472  -9.240  21.664  1.00 10.00      A   
ATOM   1178  CD2 LEU A 124      -1.866 -11.687  21.972  1.00 10.00      A   
ATOM   1179  C   LEU A 124      -2.431 -12.365  17.996  1.00 10.00      A   
ATOM   1180  O   LEU A 124      -3.565 -12.726  18.314  1.00 10.00      A   
ATOM   1181  N   ILE A 125      -2.072 -12.140  16.739  1.00 10.00      A   
ATOM   1182  HN  ILE A 125      -1.148 -11.859  16.549  1.00 10.00      A   
ATOM   1183  CA  ILE A 125      -3.011 -12.298  15.632  1.00 10.00      A   
ATOM   1184  CB  ILE A 125      -2.435 -11.730  14.311  1.00 10.00      A   
ATOM   1185  CG1 ILE A 125      -2.394 -10.201  14.361  1.00 10.00      A   
ATOM   1186  CG2 ILE A 125      -3.235 -12.209  13.104  1.00 10.00      A   
ATOM   1187  CD1 ILE A 125      -1.696  -9.567  13.178  1.00 10.00      A   
ATOM   1188  C   ILE A 125      -3.398 -13.765  15.440  1.00 10.00      A   
ATOM   1189  O   ILE A 125      -4.583 -14.111  15.446  1.00 10.00      A   
ATOM   1190  N   ALA A 126      -2.388 -14.617  15.311  1.00 10.00      A   
ATOM   1191  HN  ALA A 126      -1.471 -14.273  15.364  1.00 10.00      A   
ATOM   1192  CA  ALA A 126      -2.592 -16.044  15.090  1.00 10.00      A   
ATOM   1193  CB  ALA A 126      -1.261 -16.741  14.851  1.00 10.00      A   
ATOM   1194  C   ALA A 126      -3.354 -16.721  16.227  1.00 10.00      A   
ATOM   1195  O   ALA A 126      -4.224 -17.553  15.984  1.00 10.00      A   
ATOM   1196  N   LYS A 127      -3.049 -16.351  17.461  1.00 10.00      A   
ATOM   1197  HN  LYS A 127      -2.373 -15.654  17.601  1.00 10.00      A   
ATOM   1198  CA  LYS A 127      -3.697 -16.968  18.613  1.00 10.00      A   
ATOM   1199  CB  LYS A 127      -2.825 -16.841  19.863  1.00 10.00      A   
ATOM   1200  CG  LYS A 127      -2.594 -15.407  20.310  1.00 10.00      A   
ATOM   1201  CD  LYS A 127      -2.231 -15.331  21.782  1.00 10.00      A   
ATOM   1202  CE  LYS A 127      -3.466 -15.385  22.671  1.00 10.00      A   
ATOM   1203  NZ  LYS A 127      -3.108 -15.416  24.114  1.00 10.00      A   
ATOM   1204  HZ1 LYS A 127      -3.954 -15.244  24.696  1.00 10.00      A   
ATOM   1205  HZ2 LYS A 127      -2.398 -14.691  24.327  1.00 10.00      A   
ATOM   1206  HZ3 LYS A 127      -2.713 -16.347  24.365  1.00 10.00      A   
ATOM   1207  C   LYS A 127      -5.094 -16.416  18.888  1.00 10.00      A   
ATOM   1208  O   LYS A 127      -5.801 -16.925  19.756  1.00 10.00      A   
ATOM   1209  N   SER A 128      -5.504 -15.393  18.155  1.00 10.00      A   
ATOM   1210  HN  SER A 128      -4.919 -15.029  17.458  1.00 10.00      A   
ATOM   1211  CA  SER A 128      -6.818 -14.801  18.374  1.00 10.00      A   
ATOM   1212  CB  SER A 128      -6.683 -13.327  18.752  1.00 10.00      A   
ATOM   1213  OG  SER A 128      -5.749 -13.161  19.807  1.00 10.00      A   
ATOM   1214  HG  SER A 128      -4.871 -12.996  19.430  1.00 10.00      A   
ATOM   1215  C   SER A 128      -7.731 -14.953  17.168  1.00 10.00      A   
ATOM   1216  O   SER A 128      -8.843 -15.473  17.278  1.00 10.00      A   
ATOM   1217  N   PHE A 129      -7.256 -14.522  16.012  1.00 10.00      A   
ATOM   1218  HN  PHE A 129      -6.339 -14.169  15.968  1.00 10.00      A   
ATOM   1219  CA  PHE A 129      -8.052 -14.582  14.800  1.00 10.00      A   
ATOM   1220  CB  PHE A 129      -7.724 -13.404  13.875  1.00 10.00      A   
ATOM   1221  CG  PHE A 129      -7.501 -12.106  14.602  1.00 10.00      A   
ATOM   1222  CD1 PHE A 129      -6.354 -11.366  14.384  1.00 10.00      A   
ATOM   1223  CD2 PHE A 129      -8.432 -11.631  15.511  1.00 10.00      A   
ATOM   1224  CE1 PHE A 129      -6.139 -10.177  15.057  1.00 10.00      A   
ATOM   1225  CE2 PHE A 129      -8.225 -10.443  16.188  1.00 10.00      A   
ATOM   1226  CZ  PHE A 129      -7.075  -9.715  15.960  1.00 10.00      A   
ATOM   1227  C   PHE A 129      -7.870 -15.908  14.076  1.00 10.00      A   
ATOM   1228  O   PHE A 129      -7.031 -16.038  13.188  1.00 10.00      A   
ATOM   1229  N   LYS A 130      -8.658 -16.899  14.473  1.00 10.00      A   
ATOM   1230  HN  LYS A 130      -9.294 -16.740  15.202  1.00 10.00      A   
ATOM   1231  CA  LYS A 130      -8.597 -18.218  13.853  1.00 10.00      A   
ATOM   1232  CB  LYS A 130      -9.198 -19.289  14.773  1.00 10.00      A   
ATOM   1233  CG  LYS A 130      -8.309 -19.680  15.947  1.00 10.00      A   
ATOM   1234  CD  LYS A 130      -8.614 -18.847  17.181  1.00 10.00      A   
ATOM   1235  CE  LYS A 130      -7.747 -19.268  18.359  1.00 10.00      A   
ATOM   1236  NZ  LYS A 130      -8.167 -18.616  19.632  1.00 10.00      A   
ATOM   1237  HZ1 LYS A 130      -8.106 -17.580  19.547  1.00 10.00      A   
ATOM   1238  HZ2 LYS A 130      -7.551 -18.922  20.411  1.00 10.00      A   
ATOM   1239  HZ3 LYS A 130      -9.147 -18.875  19.865  1.00 10.00      A   
ATOM   1240  C   LYS A 130      -9.321 -18.202  12.509  1.00 10.00      A   
ATOM   1241  O   LYS A 130      -9.243 -19.153  11.731  1.00 10.00      A   
ATOM   1242  N   ASN A 131     -10.030 -17.109  12.254  1.00 10.00      A   
ATOM   1243  HN  ASN A 131     -10.051 -16.398  12.921  1.00 10.00      A   
ATOM   1244  CA  ASN A 131     -10.776 -16.931  11.013  1.00 10.00      A   
ATOM   1245  CB  ASN A 131     -12.160 -16.354  11.328  1.00 10.00      A   
ATOM   1246  CG  ASN A 131     -13.156 -16.507  10.194  1.00 10.00      A   
ATOM   1247  OD1 ASN A 131     -13.088 -17.448   9.402  1.00 10.00      A   
ATOM   1248  ND2 ASN A 131     -14.100 -15.582  10.113  1.00 10.00      A   
ATOM   1249 HD21 ASN A 131     -14.105 -14.864  10.781  1.00 10.00      A   
ATOM   1250 HD22 ASN A 131     -14.745 -15.647   9.384  1.00 10.00      A   
ATOM   1251  C   ASN A 131     -10.005 -15.995  10.081  1.00 10.00      A   
ATOM   1252  O   ASN A 131     -10.524 -15.534   9.062  1.00 10.00      A   
ATOM   1253  N   PHE A 132      -8.754 -15.729  10.451  1.00 10.00      A   
ATOM   1254  HN  PHE A 132      -8.410 -16.145  11.267  1.00 10.00      A   
ATOM   1255  CA  PHE A 132      -7.876 -14.856   9.683  1.00 10.00      A   
ATOM   1256  CB  PHE A 132      -6.535 -14.720  10.399  1.00 10.00      A   
ATOM   1257  CG  PHE A 132      -5.743 -13.522   9.981  1.00 10.00      A   
ATOM   1258  CD1 PHE A 132      -6.312 -12.263   9.992  1.00 10.00      A   
ATOM   1259  CD2 PHE A 132      -4.424 -13.654   9.582  1.00 10.00      A   
ATOM   1260  CE1 PHE A 132      -5.583 -11.155   9.614  1.00 10.00      A   
ATOM   1261  CE2 PHE A 132      -3.687 -12.550   9.201  1.00 10.00      A   
ATOM   1262  CZ  PHE A 132      -4.269 -11.298   9.217  1.00 10.00      A   
ATOM   1263  C   PHE A 132      -7.664 -15.419   8.285  1.00 10.00      A   
ATOM   1264  O   PHE A 132      -7.373 -16.604   8.131  1.00 10.00      A   
ATOM   1265  N   LYS A 133      -7.801 -14.575   7.270  1.00 10.00      A   
ATOM   1266  HN  LYS A 133      -8.003 -13.631   7.449  1.00 10.00      A   
ATOM   1267  CA  LYS A 133      -7.657 -15.029   5.896  1.00 10.00      A   
ATOM   1268  CB  LYS A 133      -9.036 -15.179   5.251  1.00 10.00      A   
ATOM   1269  CG  LYS A 133      -9.854 -16.324   5.821  1.00 10.00      A   
ATOM   1270  CD  LYS A 133     -11.337 -16.138   5.561  1.00 10.00      A   
ATOM   1271  CE  LYS A 133     -12.144 -17.228   6.250  1.00 10.00      A   
ATOM   1272  NZ  LYS A 133     -13.604 -16.966   6.194  1.00 10.00      A   
ATOM   1273  HZ1 LYS A 133     -14.120 -17.701   6.713  1.00 10.00      A   
ATOM   1274  HZ2 LYS A 133     -13.931 -16.960   5.208  1.00 10.00      A   
ATOM   1275  HZ3 LYS A 133     -13.816 -16.037   6.630  1.00 10.00      A   
ATOM   1276  C   LYS A 133      -6.772 -14.124   5.041  1.00 10.00      A   
ATOM   1277  O   LYS A 133      -6.081 -14.605   4.142  1.00 10.00      A   
ATOM   1278  N   VAL A 134      -6.783 -12.826   5.304  1.00 10.00      A   
ATOM   1279  HN  VAL A 134      -7.328 -12.481   6.046  1.00 10.00      A   
ATOM   1280  CA  VAL A 134      -5.983 -11.901   4.501  1.00 10.00      A   
ATOM   1281  CB  VAL A 134      -6.864 -11.073   3.535  1.00 10.00      A   
ATOM   1282  CG1 VAL A 134      -6.018 -10.102   2.725  1.00 10.00      A   
ATOM   1283  CG2 VAL A 134      -7.662 -11.981   2.609  1.00 10.00      A   
ATOM   1284  C   VAL A 134      -5.139 -10.955   5.349  1.00 10.00      A   
ATOM   1285  O   VAL A 134      -5.658 -10.232   6.199  1.00 10.00      A   
ATOM   1286  N   LEU A 135      -3.838 -10.960   5.094  1.00 10.00      A   
ATOM   1287  HN  LEU A 135      -3.489 -11.570   4.404  1.00 10.00      A   
ATOM   1288  CA  LEU A 135      -2.905 -10.090   5.795  1.00 10.00      A   
ATOM   1289  CB  LEU A 135      -1.983 -10.897   6.718  1.00 10.00      A   
ATOM   1290  CG  LEU A 135      -0.946 -10.092   7.513  1.00 10.00      A   
ATOM   1291  CD1 LEU A 135      -1.620  -9.018   8.355  1.00 10.00      A   
ATOM   1292  CD2 LEU A 135      -0.103 -11.008   8.386  1.00 10.00      A   
ATOM   1293  C   LEU A 135      -2.077  -9.310   4.778  1.00 10.00      A   
ATOM   1294  O   LEU A 135      -1.331  -9.898   3.988  1.00 10.00      A   
ATOM   1295  N   VAL A 136      -2.222  -7.992   4.780  1.00 10.00      A   
ATOM   1296  HN  VAL A 136      -2.834  -7.574   5.429  1.00 10.00      A   
ATOM   1297  CA  VAL A 136      -1.490  -7.151   3.848  1.00 10.00      A   
ATOM   1298  CB  VAL A 136      -2.432  -6.407   2.876  1.00 10.00      A   
ATOM   1299  CG1 VAL A 136      -1.632  -5.644   1.828  1.00 10.00      A   
ATOM   1300  CG2 VAL A 136      -3.391  -7.380   2.204  1.00 10.00      A   
ATOM   1301  C   VAL A 136      -0.627  -6.143   4.592  1.00 10.00      A   
ATOM   1302  O   VAL A 136      -1.134  -5.290   5.322  1.00 10.00      A   
ATOM   1303  N   LEU A 137       0.676  -6.268   4.417  1.00 10.00      A   
ATOM   1304  HN  LEU A 137       1.014  -6.987   3.830  1.00 10.00      A   
ATOM   1305  CA  LEU A 137       1.630  -5.373   5.048  1.00 10.00      A   
ATOM   1306  CB  LEU A 137       2.618  -6.160   5.919  1.00 10.00      A   
ATOM   1307  CG  LEU A 137       2.039  -6.850   7.156  1.00 10.00      A   
ATOM   1308  CD1 LEU A 137       3.137  -7.567   7.923  1.00 10.00      A   
ATOM   1309  CD2 LEU A 137       1.342  -5.841   8.050  1.00 10.00      A   
ATOM   1310  C   LEU A 137       2.375  -4.590   3.976  1.00 10.00      A   
ATOM   1311  O   LEU A 137       3.310  -5.099   3.354  1.00 10.00      A   
ATOM   1312  N   SER A 138       1.935  -3.365   3.738  1.00 10.00      A   
ATOM   1313  HN  SER A 138       1.174  -3.022   4.257  1.00 10.00      A   
ATOM   1314  CA  SER A 138       2.543  -2.511   2.735  1.00 10.00      A   
ATOM   1315  CB  SER A 138       1.448  -1.791   1.938  1.00 10.00      A   
ATOM   1316  OG  SER A 138       1.789  -1.695   0.563  1.00 10.00      A   
ATOM   1317  HG  SER A 138       2.164  -0.824   0.391  1.00 10.00      A   
ATOM   1318  C   SER A 138       3.470  -1.499   3.399  1.00 10.00      A   
ATOM   1319  O   SER A 138       3.033  -0.715   4.245  1.00 10.00      A   
ATOM   1320  N   SER A 139       4.753  -1.548   3.039  1.00 10.00      A   
ATOM   1321  HN  SER A 139       5.032  -2.224   2.380  1.00 10.00      A   
ATOM   1322  CA  SER A 139       5.765  -0.634   3.582  1.00 10.00      A   
ATOM   1323  CB  SER A 139       5.542   0.792   3.069  1.00 10.00      A   
ATOM   1324  OG  SER A 139       5.527   0.840   1.651  1.00 10.00      A   
ATOM   1325  HG  SER A 139       5.996   1.635   1.359  1.00 10.00      A   
ATOM   1326  C   SER A 139       5.819  -0.654   5.115  1.00 10.00      A   
ATOM   1327  O   SER A 139       6.058   0.375   5.752  1.00 10.00      A   
ATOM   1328  N   CYS A 140       5.606  -1.822   5.702  1.00 10.00      A   
ATOM   1329  HN  CYS A 140       5.440  -2.618   5.148  1.00 10.00      A   
ATOM   1330  CA  CYS A 140       5.631  -1.959   7.152  1.00 10.00      A   
ATOM   1331  CB  CYS A 140       4.518  -2.899   7.613  1.00 10.00      A   
ATOM   1332  SG  CYS A 140       2.853  -2.297   7.239  1.00 10.00      A   
ATOM   1333  HG  CYS A 140       2.869  -1.781   6.015  1.00 10.00      A   
ATOM   1334  C   CYS A 140       7.002  -2.440   7.622  1.00 10.00      A   
ATOM   1335  O   CYS A 140       7.836  -2.813   6.802  1.00 10.00      A   
ATOM   1336  N   GLU A 141       7.237  -2.419   8.929  1.00 10.00      A   
ATOM   1337  HN  GLU A 141       6.531  -2.118   9.542  1.00 10.00      A   
ATOM   1338  CA  GLU A 141       8.518  -2.842   9.478  1.00 10.00      A   
ATOM   1339  CB  GLU A 141       9.525  -1.697   9.342  1.00 10.00      A   
ATOM   1340  CG  GLU A 141       9.172  -0.469  10.171  1.00 10.00      A   
ATOM   1341  CD  GLU A 141       9.942   0.764   9.759  1.00 10.00      A   
ATOM   1342  OE1 GLU A 141      11.144   0.860  10.082  1.00 10.00      A   
ATOM   1343  OE2 GLU A 141       9.343   1.652   9.119  1.00 10.00      A   
ATOM   1344  C   GLU A 141       8.389  -3.225  10.951  1.00 10.00      A   
ATOM   1345  O   GLU A 141       7.332  -3.051  11.558  1.00 10.00      A   
ATOM   1346  N   GLY A 142       9.473  -3.753  11.514  1.00 10.00      A   
ATOM   1347  HN  GLY A 142      10.277  -3.888  10.967  1.00 10.00      A   
ATOM   1348  CA  GLY A 142       9.480  -4.121  12.920  1.00 10.00      A   
ATOM   1349  C   GLY A 142       9.438  -5.615  13.177  1.00 10.00      A   
ATOM   1350  O   GLY A 142       9.893  -6.074  14.226  1.00 10.00      A   
ATOM   1351  N   PHE A 143       8.903  -6.377  12.233  1.00 10.00      A   
ATOM   1352  HN  PHE A 143       8.581  -5.963  11.405  1.00 10.00      A   
ATOM   1353  CA  PHE A 143       8.792  -7.822  12.398  1.00 10.00      A   
ATOM   1354  CB  PHE A 143       7.433  -8.339  11.902  1.00 10.00      A   
ATOM   1355  CG  PHE A 143       7.223  -8.265  10.410  1.00 10.00      A   
ATOM   1356  CD1 PHE A 143       6.876  -9.399   9.694  1.00 10.00      A   
ATOM   1357  CD2 PHE A 143       7.358  -7.066   9.727  1.00 10.00      A   
ATOM   1358  CE1 PHE A 143       6.667  -9.340   8.330  1.00 10.00      A   
ATOM   1359  CE2 PHE A 143       7.153  -7.001   8.363  1.00 10.00      A   
ATOM   1360  CZ  PHE A 143       6.805  -8.140   7.663  1.00 10.00      A   
ATOM   1361  C   PHE A 143       9.934  -8.571  11.724  1.00 10.00      A   
ATOM   1362  O   PHE A 143      10.681  -8.008  10.921  1.00 10.00      A   
ATOM   1363  N   SER A 144      10.062  -9.843  12.064  1.00 10.00      A   
ATOM   1364  HN  SER A 144       9.437 -10.229  12.725  1.00 10.00      A   
ATOM   1365  CA  SER A 144      11.096 -10.692  11.502  1.00 10.00      A   
ATOM   1366  CB  SER A 144      12.114 -11.046  12.587  1.00 10.00      A   
ATOM   1367  OG  SER A 144      11.505 -11.762  13.654  1.00 10.00      A   
ATOM   1368  HG  SER A 144      10.648 -11.352  13.878  1.00 10.00      A   
ATOM   1369  C   SER A 144      10.475 -11.965  10.937  1.00 10.00      A   
ATOM   1370  O   SER A 144       9.248 -12.087  10.862  1.00 10.00      A   
ATOM   1371  N   THR A 145      11.317 -12.914  10.545  1.00 10.00      A   
ATOM   1372  HN  THR A 145      12.284 -12.759  10.614  1.00 10.00      A   
ATOM   1373  CA  THR A 145      10.839 -14.173  10.001  1.00 10.00      A   
ATOM   1374  CB  THR A 145      11.974 -14.951   9.310  1.00 10.00      A   
ATOM   1375  OG1 THR A 145      13.161 -14.871  10.109  1.00 10.00      A   
ATOM   1376  HG1 THR A 145      13.231 -15.666  10.650  1.00 10.00      A   
ATOM   1377  CG2 THR A 145      12.259 -14.360   7.941  1.00 10.00      A   
ATOM   1378  C   THR A 145      10.218 -15.032  11.099  1.00 10.00      A   
ATOM   1379  O   THR A 145       9.476 -15.970  10.820  1.00 10.00      A   
ATOM   1380  N   ASP A 146      10.510 -14.691  12.351  1.00 10.00      A   
ATOM   1381  HN  ASP A 146      11.089 -13.912  12.516  1.00 10.00      A   
ATOM   1382  CA  ASP A 146       9.986 -15.439  13.486  1.00 10.00      A   
ATOM   1383  CB  ASP A 146      10.677 -15.009  14.782  1.00 10.00      A   
ATOM   1384  CG  ASP A 146      10.343 -15.919  15.947  1.00 10.00      A   
ATOM   1385  OD1 ASP A 146      10.562 -17.146  15.830  1.00 10.00      A   
ATOM   1386  OD2 ASP A 146       9.868 -15.420  16.987  1.00 10.00      A   
ATOM   1387  C   ASP A 146       8.483 -15.256  13.604  1.00 10.00      A   
ATOM   1388  O   ASP A 146       7.750 -16.207  13.879  1.00 10.00      A   
ATOM   1389  N   GLY A 147       8.031 -14.025  13.390  1.00 10.00      A   
ATOM   1390  HN  GLY A 147       8.670 -13.302  13.195  1.00 10.00      A   
ATOM   1391  CA  GLY A 147       6.613 -13.736  13.460  1.00 10.00      A   
ATOM   1392  C   GLY A 147       5.851 -14.411  12.338  1.00 10.00      A   
ATOM   1393  O   GLY A 147       4.729 -14.884  12.529  1.00 10.00      A   
ATOM   1394  N   LEU A 148       6.476 -14.471  11.168  1.00 10.00      A   
ATOM   1395  HN  LEU A 148       7.369 -14.078  11.088  1.00 10.00      A   
ATOM   1396  CA  LEU A 148       5.872 -15.096   9.997  1.00 10.00      A   
ATOM   1397  CB  LEU A 148       6.756 -14.873   8.768  1.00 10.00      A   
ATOM   1398  CG  LEU A 148       6.958 -13.422   8.335  1.00 10.00      A   
ATOM   1399  CD1 LEU A 148       7.968 -13.342   7.206  1.00 10.00      A   
ATOM   1400  CD2 LEU A 148       5.635 -12.802   7.911  1.00 10.00      A   
ATOM   1401  C   LEU A 148       5.667 -16.589  10.230  1.00 10.00      A   
ATOM   1402  O   LEU A 148       4.658 -17.160   9.822  1.00 10.00      A   
ATOM   1403  N   ALA A 149       6.631 -17.214  10.900  1.00 10.00      A   
ATOM   1404  HN  ALA A 149       7.422 -16.707  11.185  1.00 10.00      A   
ATOM   1405  CA  ALA A 149       6.552 -18.641  11.202  1.00 10.00      A   
ATOM   1406  CB  ALA A 149       7.841 -19.120  11.850  1.00 10.00      A   
ATOM   1407  C   ALA A 149       5.357 -18.943  12.104  1.00 10.00      A   
ATOM   1408  O   ALA A 149       4.691 -19.967  11.947  1.00 10.00      A   
ATOM   1409  N   ALA A 150       5.092 -18.041  13.044  1.00 10.00      A   
ATOM   1410  HN  ALA A 150       5.661 -17.246  13.115  1.00 10.00      A   
ATOM   1411  CA  ALA A 150       3.979 -18.199  13.968  1.00 10.00      A   
ATOM   1412  CB  ALA A 150       4.047 -17.137  15.056  1.00 10.00      A   
ATOM   1413  C   ALA A 150       2.654 -18.115  13.222  1.00 10.00      A   
ATOM   1414  O   ALA A 150       1.716 -18.860  13.510  1.00 10.00      A   
ATOM   1415  N   ILE A 151       2.586 -17.208  12.257  1.00 10.00      A   
ATOM   1416  HN  ILE A 151       3.369 -16.638  12.079  1.00 10.00      A   
ATOM   1417  CA  ILE A 151       1.378 -17.029  11.463  1.00 10.00      A   
ATOM   1418  CB  ILE A 151       1.431 -15.731  10.627  1.00 10.00      A   
ATOM   1419  CG1 ILE A 151       1.483 -14.500  11.535  1.00 10.00      A   
ATOM   1420  CG2 ILE A 151       0.248 -15.643   9.672  1.00 10.00      A   
ATOM   1421  CD1 ILE A 151       0.205 -14.251  12.309  1.00 10.00      A   
ATOM   1422  C   ILE A 151       1.164 -18.217  10.529  1.00 10.00      A   
ATOM   1423  O   ILE A 151       0.082 -18.803  10.497  1.00 10.00      A   
ATOM   1424  N   ALA A 152       2.210 -18.572   9.794  1.00 10.00      A   
ATOM   1425  HN  ALA A 152       3.049 -18.064   9.888  1.00 10.00      A   
ATOM   1426  CA  ALA A 152       2.162 -19.675   8.837  1.00 10.00      A   
ATOM   1427  CB  ALA A 152       3.515 -19.836   8.160  1.00 10.00      A   
ATOM   1428  C   ALA A 152       1.743 -20.993   9.483  1.00 10.00      A   
ATOM   1429  O   ALA A 152       0.970 -21.756   8.904  1.00 10.00      A   
ATOM   1430  N   ALA A 153       2.238 -21.248  10.685  1.00 10.00      A   
ATOM   1431  HN  ALA A 153       2.828 -20.588  11.111  1.00 10.00      A   
ATOM   1432  CA  ALA A 153       1.935 -22.488  11.388  1.00 10.00      A   
ATOM   1433  CB  ALA A 153       3.033 -22.799  12.389  1.00 10.00      A   
ATOM   1434  C   ALA A 153       0.580 -22.468  12.091  1.00 10.00      A   
ATOM   1435  O   ALA A 153       0.036 -23.521  12.424  1.00 10.00      A   
ATOM   1436  N   THR A 154       0.021 -21.288  12.302  1.00 10.00      A   
ATOM   1437  HN  THR A 154       0.462 -20.477  11.976  1.00 10.00      A   
ATOM   1438  CA  THR A 154      -1.251 -21.188  13.002  1.00 10.00      A   
ATOM   1439  CB  THR A 154      -1.192 -20.174  14.162  1.00 10.00      A   
ATOM   1440  OG1 THR A 154      -0.004 -20.401  14.934  1.00 10.00      A   
ATOM   1441  HG1 THR A 154       0.733 -19.926  14.525  1.00 10.00      A   
ATOM   1442  CG2 THR A 154      -2.403 -20.333  15.065  1.00 10.00      A   
ATOM   1443  C   THR A 154      -2.437 -20.866  12.088  1.00 10.00      A   
ATOM   1444  O   THR A 154      -3.470 -21.536  12.152  1.00 10.00      A   
ATOM   1445  N   CYS A 155      -2.295 -19.848  11.248  1.00 10.00      A   
ATOM   1446  HN  CYS A 155      -1.437 -19.363  11.213  1.00 10.00      A   
ATOM   1447  CA  CYS A 155      -3.375 -19.440  10.359  1.00 10.00      A   
ATOM   1448  CB  CYS A 155      -3.098 -18.061   9.756  1.00 10.00      A   
ATOM   1449  SG  CYS A 155      -2.960 -16.731  10.977  1.00 10.00      A   
ATOM   1450  HG  CYS A 155      -4.118 -16.640  11.619  1.00 10.00      A   
ATOM   1451  C   CYS A 155      -3.639 -20.480   9.272  1.00 10.00      A   
ATOM   1452  O   CYS A 155      -3.003 -20.476   8.217  1.00 10.00      A   
ATOM   1453  N   ARG A 156      -4.574 -21.380   9.553  1.00 10.00      A   
ATOM   1454  HN  ARG A 156      -5.024 -21.335  10.425  1.00 10.00      A   
ATOM   1455  CA  ARG A 156      -4.943 -22.440   8.623  1.00 10.00      A   
ATOM   1456  CB  ARG A 156      -5.519 -23.636   9.393  1.00 10.00      A   
ATOM   1457  CG  ARG A 156      -6.883 -23.373  10.018  1.00 10.00      A   
ATOM   1458  CD  ARG A 156      -7.051 -24.106  11.336  1.00 10.00      A   
ATOM   1459  NE  ARG A 156      -7.212 -25.547  11.156  1.00 10.00      A   
ATOM   1460  HE  ARG A 156      -6.802 -25.950  10.358  1.00 10.00      A   
ATOM   1461  CZ  ARG A 156      -7.864 -26.336  12.005  1.00 10.00      A   
ATOM   1462  NH1 ARG A 156      -8.415 -25.829  13.100  1.00 10.00      A   
ATOM   1463 HH11 ARG A 156      -8.345 -24.808  13.295  1.00 10.00      A   
ATOM   1464 HH12 ARG A 156      -8.920 -26.450  13.770  1.00 10.00      A   
ATOM   1465  NH2 ARG A 156      -7.959 -27.633  11.763  1.00 10.00      A   
ATOM   1466 HH21 ARG A 156      -7.527 -28.039  10.905  1.00 10.00      A   
ATOM   1467 HH22 ARG A 156      -8.464 -28.256  12.428  1.00 10.00      A   
ATOM   1468  C   ARG A 156      -5.968 -21.925   7.623  1.00 10.00      A   
ATOM   1469  O   ARG A 156      -6.148 -22.498   6.551  1.00 10.00      A   
ATOM   1470  N   ASN A 157      -6.638 -20.837   7.989  1.00 10.00      A   
ATOM   1471  HN  ASN A 157      -6.447 -20.430   8.863  1.00 10.00      A   
ATOM   1472  CA  ASN A 157      -7.653 -20.238   7.134  1.00 10.00      A   
ATOM   1473  CB  ASN A 157      -8.816 -19.701   7.975  1.00 10.00      A   
ATOM   1474  CG  ASN A 157      -9.824 -20.771   8.348  1.00 10.00      A   
ATOM   1475  OD1 ASN A 157     -10.129 -21.659   7.549  1.00 10.00      A   
ATOM   1476  ND2 ASN A 157     -10.347 -20.701   9.565  1.00 10.00      A   
ATOM   1477 HD21 ASN A 157     -10.060 -19.967  10.155  1.00 10.00      A   
ATOM   1478 HD22 ASN A 157     -10.999 -21.386   9.830  1.00 10.00      A   
ATOM   1479  C   ASN A 157      -7.060 -19.121   6.285  1.00 10.00      A   
ATOM   1480  O   ASN A 157      -7.753 -18.503   5.480  1.00 10.00      A   
ATOM   1481  N   LEU A 158      -5.766 -18.874   6.466  1.00 10.00      A   
ATOM   1482  HN  LEU A 158      -5.264 -19.414   7.108  1.00 10.00      A   
ATOM   1483  CA  LEU A 158      -5.071 -17.828   5.726  1.00 10.00      A   
ATOM   1484  CB  LEU A 158      -3.628 -17.695   6.217  1.00 10.00      A   
ATOM   1485  CG  LEU A 158      -2.834 -16.494   5.694  1.00 10.00      A   
ATOM   1486  CD1 LEU A 158      -3.415 -15.189   6.214  1.00 10.00      A   
ATOM   1487  CD2 LEU A 158      -1.366 -16.618   6.075  1.00 10.00      A   
ATOM   1488  C   LEU A 158      -5.096 -18.127   4.231  1.00 10.00      A   
ATOM   1489  O   LEU A 158      -4.897 -19.268   3.813  1.00 10.00      A   
ATOM   1490  N   LYS A 159      -5.350 -17.104   3.433  1.00 10.00      A   
ATOM   1491  HN  LYS A 159      -5.513 -16.217   3.826  1.00 10.00      A   
ATOM   1492  CA  LYS A 159      -5.411 -17.261   1.991  1.00 10.00      A   
ATOM   1493  CB  LYS A 159      -6.821 -16.952   1.487  1.00 10.00      A   
ATOM   1494  CG  LYS A 159      -7.927 -17.776   2.126  1.00 10.00      A   
ATOM   1495  CD  LYS A 159      -9.296 -17.340   1.619  1.00 10.00      A   
ATOM   1496  CE  LYS A 159      -9.482 -17.692   0.152  1.00 10.00      A   
ATOM   1497  NZ  LYS A 159     -10.699 -17.067  -0.428  1.00 10.00      A   
ATOM   1498  HZ1 LYS A 159     -10.524 -16.059  -0.621  1.00 10.00      A   
ATOM   1499  HZ2 LYS A 159     -11.495 -17.144   0.235  1.00 10.00      A   
ATOM   1500  HZ3 LYS A 159     -10.960 -17.540  -1.317  1.00 10.00      A   
ATOM   1501  C   LYS A 159      -4.421 -16.341   1.284  1.00 10.00      A   
ATOM   1502  O   LYS A 159      -3.711 -16.763   0.370  1.00 10.00      A   
ATOM   1503  N   GLU A 160      -4.368 -15.085   1.710  1.00 10.00      A   
ATOM   1504  HN  GLU A 160      -4.933 -14.806   2.463  1.00 10.00      A   
ATOM   1505  CA  GLU A 160      -3.483 -14.111   1.081  1.00 10.00      A   
ATOM   1506  CB  GLU A 160      -4.295 -13.036   0.359  1.00 10.00      A   
ATOM   1507  CG  GLU A 160      -5.275 -13.568  -0.674  1.00 10.00      A   
ATOM   1508  CD  GLU A 160      -6.000 -12.458  -1.406  1.00 10.00      A   
ATOM   1509  OE1 GLU A 160      -7.222 -12.586  -1.636  1.00 10.00      A   
ATOM   1510  OE2 GLU A 160      -5.353 -11.451  -1.755  1.00 10.00      A   
ATOM   1511  C   GLU A 160      -2.524 -13.454   2.069  1.00 10.00      A   
ATOM   1512  O   GLU A 160      -2.921 -13.034   3.163  1.00 10.00      A   
ATOM   1513  N   LEU A 161      -1.260 -13.372   1.669  1.00 10.00      A   
ATOM   1514  HN  LEU A 161      -1.015 -13.744   0.792  1.00 10.00      A   
ATOM   1515  CA  LEU A 161      -0.223 -12.753   2.477  1.00 10.00      A   
ATOM   1516  CB  LEU A 161       0.631 -13.812   3.177  1.00 10.00      A   
ATOM   1517  CG  LEU A 161       1.618 -13.286   4.220  1.00 10.00      A   
ATOM   1518  CD1 LEU A 161       0.922 -13.055   5.551  1.00 10.00      A   
ATOM   1519  CD2 LEU A 161       2.793 -14.235   4.382  1.00 10.00      A   
ATOM   1520  C   LEU A 161       0.661 -11.874   1.593  1.00 10.00      A   
ATOM   1521  O   LEU A 161       1.531 -12.372   0.872  1.00 10.00      A   
ATOM   1522  N   ASP A 162       0.415 -10.574   1.633  1.00 10.00      A   
ATOM   1523  HN  ASP A 162      -0.293 -10.240   2.224  1.00 10.00      A   
ATOM   1524  CA  ASP A 162       1.182  -9.620   0.838  1.00 10.00      A   
ATOM   1525  CB  ASP A 162       0.245  -8.734   0.006  1.00 10.00      A   
ATOM   1526  CG  ASP A 162       0.974  -7.928  -1.060  1.00 10.00      A   
ATOM   1527  OD1 ASP A 162       2.221  -7.883  -1.036  1.00 10.00      A   
ATOM   1528  OD2 ASP A 162       0.299  -7.337  -1.933  1.00 10.00      A   
ATOM   1529  C   ASP A 162       2.043  -8.757   1.752  1.00 10.00      A   
ATOM   1530  O   ASP A 162       1.524  -8.042   2.603  1.00 10.00      A   
ATOM   1531  N   LEU A 163       3.356  -8.844   1.585  1.00 10.00      A   
ATOM   1532  HN  LEU A 163       3.710  -9.439   0.890  1.00 10.00      A   
ATOM   1533  CA  LEU A 163       4.290  -8.078   2.405  1.00 10.00      A   
ATOM   1534  CB  LEU A 163       5.232  -9.034   3.146  1.00 10.00      A   
ATOM   1535  CG  LEU A 163       4.585 -10.248   3.818  1.00 10.00      A   
ATOM   1536  CD1 LEU A 163       5.650 -11.229   4.281  1.00 10.00      A   
ATOM   1537  CD2 LEU A 163       3.706  -9.819   4.984  1.00 10.00      A   
ATOM   1538  C   LEU A 163       5.109  -7.137   1.529  1.00 10.00      A   
ATOM   1539  O   LEU A 163       6.269  -6.842   1.829  1.00 10.00      A   
ATOM   1540  N   ARG A 164       4.496  -6.672   0.451  1.00 10.00      A   
ATOM   1541  HN  ARG A 164       3.563  -6.945   0.283  1.00 10.00      A   
ATOM   1542  CA  ARG A 164       5.150  -5.779  -0.503  1.00 10.00      A   
ATOM   1543  CB  ARG A 164       4.186  -5.392  -1.626  1.00 10.00      A   
ATOM   1544  CG  ARG A 164       2.995  -4.568  -1.172  1.00 10.00      A   
ATOM   1545  CD  ARG A 164       1.900  -4.570  -2.222  1.00 10.00      A   
ATOM   1546  NE  ARG A 164       0.954  -3.479  -2.026  1.00 10.00      A   
ATOM   1547  HE  ARG A 164       1.326  -2.572  -1.977  1.00 10.00      A   
ATOM   1548  CZ  ARG A 164      -0.363  -3.642  -1.908  1.00 10.00      A   
ATOM   1549  NH1 ARG A 164      -0.899  -4.863  -1.957  1.00 10.00      A   
ATOM   1550 HH11 ARG A 164      -0.288  -5.713  -2.083  1.00 10.00      A   
ATOM   1551 HH12 ARG A 164      -1.930  -4.983  -1.863  1.00 10.00      A   
ATOM   1552  NH2 ARG A 164      -1.152  -2.586  -1.734  1.00 10.00      A   
ATOM   1553 HH21 ARG A 164      -2.185  -2.713  -1.649  1.00 10.00      A   
ATOM   1554 HH22 ARG A 164      -0.743  -1.625  -1.679  1.00 10.00      A   
ATOM   1555  C   ARG A 164       5.755  -4.522   0.130  1.00 10.00      A   
ATOM   1556  O   ARG A 164       5.143  -3.876   0.987  1.00 10.00      A   
ATOM   1557  N   GLU A 165       6.983  -4.207  -0.291  1.00 10.00      A   
ATOM   1558  HN  GLU A 165       7.420  -4.796  -0.941  1.00 10.00      A   
ATOM   1559  CA  GLU A 165       7.705  -3.015   0.163  1.00 10.00      A   
ATOM   1560  CB  GLU A 165       7.004  -1.744  -0.336  1.00 10.00      A   
ATOM   1561  CG  GLU A 165       7.337  -1.349  -1.771  1.00 10.00      A   
ATOM   1562  CD  GLU A 165       7.188  -2.481  -2.768  1.00 10.00      A   
ATOM   1563  OE1 GLU A 165       6.044  -2.807  -3.144  1.00 10.00      A   
ATOM   1564  OE2 GLU A 165       8.224  -3.043  -3.188  1.00 10.00      A   
ATOM   1565  C   GLU A 165       7.913  -2.951   1.677  1.00 10.00      A   
ATOM   1566  O   GLU A 165       8.258  -1.897   2.210  1.00 10.00      A   
ATOM   1567  N   SER A 166       7.727  -4.070   2.363  1.00 10.00      A   
ATOM   1568  HN  SER A 166       7.474  -4.890   1.889  1.00 10.00      A   
ATOM   1569  CA  SER A 166       7.891  -4.107   3.811  1.00 10.00      A   
ATOM   1570  CB  SER A 166       6.844  -5.013   4.463  1.00 10.00      A   
ATOM   1571  OG  SER A 166       5.572  -4.384   4.477  1.00 10.00      A   
ATOM   1572  HG  SER A 166       5.002  -4.792   3.806  1.00 10.00      A   
ATOM   1573  C   SER A 166       9.306  -4.510   4.227  1.00 10.00      A   
ATOM   1574  O   SER A 166       9.981  -5.275   3.535  1.00 10.00      A   
ATOM   1575  N   ASP A 167       9.739  -3.976   5.360  1.00 10.00      A   
ATOM   1576  HN  ASP A 167       9.138  -3.382   5.865  1.00 10.00      A   
ATOM   1577  CA  ASP A 167      11.061  -4.253   5.905  1.00 10.00      A   
ATOM   1578  CB  ASP A 167      11.649  -2.980   6.523  1.00 10.00      A   
ATOM   1579  CG  ASP A 167      12.871  -3.234   7.381  1.00 10.00      A   
ATOM   1580  OD1 ASP A 167      13.887  -3.725   6.850  1.00 10.00      A   
ATOM   1581  OD2 ASP A 167      12.825  -2.924   8.593  1.00 10.00      A   
ATOM   1582  C   ASP A 167      10.962  -5.348   6.956  1.00 10.00      A   
ATOM   1583  O   ASP A 167      10.400  -5.149   8.035  1.00 10.00      A   
ATOM   1584  N   VAL A 168      11.491  -6.510   6.625  1.00 10.00      A   
ATOM   1585  HN  VAL A 168      11.928  -6.603   5.754  1.00 10.00      A   
ATOM   1586  CA  VAL A 168      11.455  -7.648   7.527  1.00 10.00      A   
ATOM   1587  CB  VAL A 168      10.848  -8.896   6.844  1.00 10.00      A   
ATOM   1588  CG1 VAL A 168      10.323  -9.875   7.882  1.00 10.00      A   
ATOM   1589  CG2 VAL A 168       9.755  -8.517   5.854  1.00 10.00      A   
ATOM   1590  C   VAL A 168      12.861  -7.995   8.000  1.00 10.00      A   
ATOM   1591  O   VAL A 168      13.810  -7.963   7.217  1.00 10.00      A   
ATOM   1592  N   ASP A 169      12.998  -8.289   9.285  1.00 10.00      A   
ATOM   1593  HN  ASP A 169      12.213  -8.240   9.879  1.00 10.00      A   
ATOM   1594  CA  ASP A 169      14.289  -8.671   9.837  1.00 10.00      A   
ATOM   1595  CB  ASP A 169      14.323  -8.446  11.349  1.00 10.00      A   
ATOM   1596  CG  ASP A 169      15.697  -8.677  11.942  1.00 10.00      A   
ATOM   1597  OD1 ASP A 169      15.924  -9.757  12.522  1.00 10.00      A   
ATOM   1598  OD2 ASP A 169      16.555  -7.774  11.840  1.00 10.00      A   
ATOM   1599  C   ASP A 169      14.557 -10.137   9.507  1.00 10.00      A   
ATOM   1600  O   ASP A 169      13.924 -11.035  10.065  1.00 10.00      A   
ATOM   1601  N   ASP A 170      15.462 -10.369   8.567  1.00 10.00      A   
ATOM   1602  HN  ASP A 170      15.913  -9.610   8.142  1.00 10.00      A   
ATOM   1603  CA  ASP A 170      15.796 -11.720   8.136  1.00 10.00      A   
ATOM   1604  CB  ASP A 170      16.636 -11.691   6.857  1.00 10.00      A   
ATOM   1605  CG  ASP A 170      15.963 -10.965   5.712  1.00 10.00      A   
ATOM   1606  OD1 ASP A 170      15.101 -11.572   5.042  1.00 10.00      A   
ATOM   1607  OD2 ASP A 170      16.306  -9.787   5.470  1.00 10.00      A   
ATOM   1608  C   ASP A 170      16.548 -12.493   9.208  1.00 10.00      A   
ATOM   1609  O   ASP A 170      17.656 -12.122   9.600  1.00 10.00      A   
ATOM   1610  N   VAL A 171      15.930 -13.555   9.693  1.00 10.00      A   
ATOM   1611  HN  VAL A 171      15.025 -13.765   9.378  1.00 10.00      A   
ATOM   1612  CA  VAL A 171      16.544 -14.408  10.697  1.00 10.00      A   
ATOM   1613  CB  VAL A 171      15.655 -14.562  11.947  1.00 10.00      A   
ATOM   1614  CG1 VAL A 171      16.352 -15.405  13.005  1.00 10.00      A   
ATOM   1615  CG2 VAL A 171      15.283 -13.199  12.511  1.00 10.00      A   
ATOM   1616  C   VAL A 171      16.814 -15.782  10.096  1.00 10.00      A   
ATOM   1617  O   VAL A 171      17.883 -16.355  10.288  1.00 10.00      A   
ATOM   1618  N   SER A 172      15.833 -16.295   9.359  1.00 10.00      A   
ATOM   1619  HN  SER A 172      15.004 -15.786   9.249  1.00 10.00      A   
ATOM   1620  CA  SER A 172      15.945 -17.590   8.712  1.00 10.00      A   
ATOM   1621  CB  SER A 172      15.963 -18.715   9.752  1.00 10.00      A   
ATOM   1622  OG  SER A 172      16.004 -19.986   9.127  1.00 10.00      A   
ATOM   1623  HG  SER A 172      16.106 -20.679   9.805  1.00 10.00      A   
ATOM   1624  C   SER A 172      14.779 -17.788   7.748  1.00 10.00      A   
ATOM   1625  O   SER A 172      13.657 -17.365   8.028  1.00 10.00      A   
ATOM   1626  N   GLY A 173      15.049 -18.420   6.614  1.00 10.00      A   
ATOM   1627  HN  GLY A 173      15.971 -18.710   6.434  1.00 10.00      A   
ATOM   1628  CA  GLY A 173      14.009 -18.670   5.633  1.00 10.00      A   
ATOM   1629  C   GLY A 173      13.334 -20.011   5.841  1.00 10.00      A   
ATOM   1630  O   GLY A 173      12.758 -20.583   4.911  1.00 10.00      A   
ATOM   1631  N   HIS A 174      13.395 -20.509   7.070  1.00 10.00      A   
ATOM   1632  HN  HIS A 174      13.866 -20.003   7.765  1.00 10.00      A   
ATOM   1633  CA  HIS A 174      12.792 -21.791   7.413  1.00 10.00      A   
ATOM   1634  CB  HIS A 174      13.587 -22.463   8.535  1.00 10.00      A   
ATOM   1635  CG  HIS A 174      13.241 -23.903   8.773  1.00 10.00      A   
ATOM   1636  ND1 HIS A 174      13.656 -24.895   7.912  1.00 10.00      A   
ATOM   1637  CD2 HIS A 174      12.543 -24.461   9.792  1.00 10.00      A   
ATOM   1638  CE1 HIS A 174      13.204 -26.026   8.425  1.00 10.00      A   
ATOM   1639  NE2 HIS A 174      12.530 -25.811   9.558  1.00 10.00      A   
ATOM   1640  HE2 HIS A 174      12.121 -26.497  10.130  1.00 10.00      A   
ATOM   1641  C   HIS A 174      11.326 -21.622   7.813  1.00 10.00      A   
ATOM   1642  O   HIS A 174      10.612 -22.603   8.016  1.00 10.00      A   
ATOM   1643  N   TRP A 175      10.882 -20.375   7.910  1.00 10.00      A   
ATOM   1644  HN  TRP A 175      11.505 -19.635   7.740  1.00 10.00      A   
ATOM   1645  CA  TRP A 175       9.500 -20.071   8.285  1.00 10.00      A   
ATOM   1646  CB  TRP A 175       9.282 -18.553   8.362  1.00 10.00      A   
ATOM   1647  CG  TRP A 175       9.412 -17.845   7.045  1.00 10.00      A   
ATOM   1648  CD1 TRP A 175      10.566 -17.444   6.438  1.00 10.00      A   
ATOM   1649  CD2 TRP A 175       8.346 -17.449   6.173  1.00 10.00      A   
ATOM   1650  NE1 TRP A 175      10.285 -16.828   5.243  1.00 10.00      A   
ATOM   1651  HE1 TRP A 175      10.951 -16.455   4.622  1.00 10.00      A   
ATOM   1652  CE2 TRP A 175       8.927 -16.817   5.058  1.00 10.00      A   
ATOM   1653  CE3 TRP A 175       6.956 -17.569   6.226  1.00 10.00      A   
ATOM   1654  CZ2 TRP A 175       8.166 -16.308   4.009  1.00 10.00      A   
ATOM   1655  CZ3 TRP A 175       6.203 -17.063   5.186  1.00 10.00      A   
ATOM   1656  CH2 TRP A 175       6.810 -16.441   4.091  1.00 10.00      A   
ATOM   1657  C   TRP A 175       8.496 -20.703   7.318  1.00 10.00      A   
ATOM   1658  O   TRP A 175       7.377 -21.043   7.701  1.00 10.00      A   
ATOM   1659  N   LEU A 176       8.912 -20.870   6.069  1.00 10.00      A   
ATOM   1660  HN  LEU A 176       9.818 -20.590   5.828  1.00 10.00      A   
ATOM   1661  CA  LEU A 176       8.059 -21.452   5.044  1.00 10.00      A   
ATOM   1662  CB  LEU A 176       8.693 -21.248   3.664  1.00 10.00      A   
ATOM   1663  CG  LEU A 176       7.752 -21.327   2.460  1.00 10.00      A   
ATOM   1664  CD1 LEU A 176       6.881 -20.085   2.381  1.00 10.00      A   
ATOM   1665  CD2 LEU A 176       8.545 -21.508   1.177  1.00 10.00      A   
ATOM   1666  C   LEU A 176       7.825 -22.941   5.300  1.00 10.00      A   
ATOM   1667  O   LEU A 176       6.837 -23.513   4.837  1.00 10.00      A   
ATOM   1668  N   SER A 177       8.723 -23.558   6.053  1.00 10.00      A   
ATOM   1669  HN  SER A 177       9.484 -23.050   6.415  1.00 10.00      A   
ATOM   1670  CA  SER A 177       8.616 -24.975   6.358  1.00 10.00      A   
ATOM   1671  CB  SER A 177      10.006 -25.542   6.655  1.00 10.00      A   
ATOM   1672  OG  SER A 177      11.008 -24.813   5.958  1.00 10.00      A   
ATOM   1673  HG  SER A 177      11.708 -24.562   6.573  1.00 10.00      A   
ATOM   1674  C   SER A 177       7.680 -25.221   7.543  1.00 10.00      A   
ATOM   1675  O   SER A 177       7.422 -26.368   7.915  1.00 10.00      A   
ATOM   1676  N   HIS A 178       7.176 -24.139   8.133  1.00 10.00      A   
ATOM   1677  HN  HIS A 178       7.418 -23.251   7.794  1.00 10.00      A   
ATOM   1678  CA  HIS A 178       6.272 -24.239   9.273  1.00 10.00      A   
ATOM   1679  CB  HIS A 178       6.367 -22.999  10.165  1.00 10.00      A   
ATOM   1680  CG  HIS A 178       7.494 -23.038  11.153  1.00 10.00      A   
ATOM   1681  ND1 HIS A 178       7.257 -23.074  12.509  1.00 10.00      A   
ATOM   1682  CD2 HIS A 178       8.835 -23.037  10.937  1.00 10.00      A   
ATOM   1683  CE1 HIS A 178       8.448 -23.095  13.082  1.00 10.00      A   
ATOM   1684  NE2 HIS A 178       9.425 -23.074  12.172  1.00 10.00      A   
ATOM   1685  HE2 HIS A 178      10.390 -23.109  12.352  1.00 10.00      A   
ATOM   1686  C   HIS A 178       4.837 -24.455   8.814  1.00 10.00      A   
ATOM   1687  O   HIS A 178       3.951 -24.736   9.624  1.00 10.00      A   
ATOM   1688  N   PHE A 179       4.622 -24.333   7.508  1.00 10.00      A   
ATOM   1689  HN  PHE A 179       5.378 -24.121   6.921  1.00 10.00      A   
ATOM   1690  CA  PHE A 179       3.303 -24.519   6.920  1.00 10.00      A   
ATOM   1691  CB  PHE A 179       3.297 -24.044   5.463  1.00 10.00      A   
ATOM   1692  CG  PHE A 179       2.763 -22.656   5.272  1.00 10.00      A   
ATOM   1693  CD1 PHE A 179       3.538 -21.680   4.676  1.00 10.00      A   
ATOM   1694  CD2 PHE A 179       1.482 -22.332   5.685  1.00 10.00      A   
ATOM   1695  CE1 PHE A 179       3.045 -20.404   4.492  1.00 10.00      A   
ATOM   1696  CE2 PHE A 179       0.981 -21.058   5.506  1.00 10.00      A   
ATOM   1697  CZ  PHE A 179       1.764 -20.092   4.907  1.00 10.00      A   
ATOM   1698  C   PHE A 179       2.880 -25.984   6.981  1.00 10.00      A   
ATOM   1699  O   PHE A 179       3.585 -26.862   6.475  1.00 10.00      A   
ATOM   1700  N   PRO A 180       1.733 -26.269   7.614  1.00 10.00      A   
ATOM   1701  CA  PRO A 180       1.215 -27.635   7.722  1.00 10.00      A   
ATOM   1702  CB  PRO A 180      -0.034 -27.480   8.597  1.00 10.00      A   
ATOM   1703  CG  PRO A 180      -0.427 -26.051   8.451  1.00 10.00      A   
ATOM   1704  CD  PRO A 180       0.855 -25.290   8.279  1.00 10.00      A   
ATOM   1705  C   PRO A 180       0.837 -28.176   6.347  1.00 10.00      A   
ATOM   1706  O   PRO A 180       0.406 -27.419   5.475  1.00 10.00      A   
ATOM   1707  N   ASP A 181       0.986 -29.480   6.158  1.00 10.00      A   
ATOM   1708  HN  ASP A 181       1.318 -30.036   6.898  1.00 10.00      A   
ATOM   1709  CA  ASP A 181       0.677 -30.114   4.876  1.00 10.00      A   
ATOM   1710  CB  ASP A 181       1.227 -31.538   4.829  1.00 10.00      A   
ATOM   1711  CG  ASP A 181       2.730 -31.572   4.647  1.00 10.00      A   
ATOM   1712  OD1 ASP A 181       3.188 -31.848   3.521  1.00 10.00      A   
ATOM   1713  OD2 ASP A 181       3.460 -31.327   5.633  1.00 10.00      A   
ATOM   1714  C   ASP A 181      -0.819 -30.101   4.582  1.00 10.00      A   
ATOM   1715  O   ASP A 181      -1.252 -30.375   3.461  1.00 10.00      A   
ATOM   1716  N   THR A 182      -1.604 -29.785   5.596  1.00 10.00      A   
ATOM   1717  HN  THR A 182      -1.203 -29.613   6.475  1.00 10.00      A   
ATOM   1718  CA  THR A 182      -3.047 -29.714   5.455  1.00 10.00      A   
ATOM   1719  CB  THR A 182      -3.714 -29.952   6.817  1.00 10.00      A   
ATOM   1720  OG1 THR A 182      -2.717 -30.429   7.736  1.00 10.00      A   
ATOM   1721  HG1 THR A 182      -3.124 -30.582   8.599  1.00 10.00      A   
ATOM   1722  CG2 THR A 182      -4.819 -30.989   6.689  1.00 10.00      A   
ATOM   1723  C   THR A 182      -3.464 -28.346   4.914  1.00 10.00      A   
ATOM   1724  O   THR A 182      -4.608 -28.149   4.509  1.00 10.00      A   
ATOM   1725  N   TYR A 183      -2.521 -27.408   4.912  1.00 10.00      A   
ATOM   1726  HN  TYR A 183      -1.624 -27.636   5.232  1.00 10.00      A   
ATOM   1727  CA  TYR A 183      -2.776 -26.060   4.420  1.00 10.00      A   
ATOM   1728  CB  TYR A 183      -1.682 -25.102   4.908  1.00 10.00      A   
ATOM   1729  CG  TYR A 183      -1.856 -23.674   4.447  1.00 10.00      A   
ATOM   1730  CD1 TYR A 183      -2.689 -22.797   5.128  1.00 10.00      A   
ATOM   1731  CD2 TYR A 183      -1.179 -23.201   3.330  1.00 10.00      A   
ATOM   1732  CE1 TYR A 183      -2.845 -21.491   4.705  1.00 10.00      A   
ATOM   1733  CE2 TYR A 183      -1.329 -21.898   2.899  1.00 10.00      A   
ATOM   1734  CZ  TYR A 183      -2.164 -21.046   3.588  1.00 10.00      A   
ATOM   1735  OH  TYR A 183      -2.318 -19.747   3.159  1.00 10.00      A   
ATOM   1736  HH  TYR A 183      -3.134 -19.383   3.531  1.00 10.00      A   
ATOM   1737  C   TYR A 183      -2.829 -26.073   2.898  1.00 10.00      A   
ATOM   1738  O   TYR A 183      -1.821 -26.350   2.241  1.00 10.00      A   
ATOM   1739  N   THR A 184      -4.005 -25.802   2.342  1.00 10.00      A   
ATOM   1740  HN  THR A 184      -4.777 -25.609   2.918  1.00 10.00      A   
ATOM   1741  CA  THR A 184      -4.188 -25.801   0.898  1.00 10.00      A   
ATOM   1742  CB  THR A 184      -4.925 -27.086   0.451  1.00 10.00      A   
ATOM   1743  OG1 THR A 184      -6.103 -27.267   1.253  1.00 10.00      A   
ATOM   1744  HG1 THR A 184      -5.855 -27.655   2.102  1.00 10.00      A   
ATOM   1745  CG2 THR A 184      -4.033 -28.311   0.604  1.00 10.00      A   
ATOM   1746  C   THR A 184      -5.001 -24.586   0.443  1.00 10.00      A   
ATOM   1747  O   THR A 184      -5.506 -24.553  -0.680  1.00 10.00      A   
ATOM   1748  N   SER A 185      -5.106 -23.581   1.306  1.00 10.00      A   
ATOM   1749  HN  SER A 185      -4.654 -23.641   2.171  1.00 10.00      A   
ATOM   1750  CA  SER A 185      -5.882 -22.387   0.999  1.00 10.00      A   
ATOM   1751  CB  SER A 185      -6.684 -21.972   2.231  1.00 10.00      A   
ATOM   1752  OG  SER A 185      -5.871 -22.031   3.391  1.00 10.00      A   
ATOM   1753  HG  SER A 185      -5.636 -21.131   3.663  1.00 10.00      A   
ATOM   1754  C   SER A 185      -5.017 -21.222   0.512  1.00 10.00      A   
ATOM   1755  O   SER A 185      -5.471 -20.078   0.484  1.00 10.00      A   
ATOM   1756  N   LEU A 186      -3.782 -21.507   0.115  1.00 10.00      A   
ATOM   1757  HN  LEU A 186      -3.468 -22.437   0.134  1.00 10.00      A   
ATOM   1758  CA  LEU A 186      -2.885 -20.460  -0.362  1.00 10.00      A   
ATOM   1759  CB  LEU A 186      -1.452 -20.983  -0.452  1.00 10.00      A   
ATOM   1760  CG  LEU A 186      -0.382 -19.996  -0.915  1.00 10.00      A   
ATOM   1761  CD1 LEU A 186      -0.431 -18.718  -0.093  1.00 10.00      A   
ATOM   1762  CD2 LEU A 186       0.992 -20.635  -0.815  1.00 10.00      A   
ATOM   1763  C   LEU A 186      -3.356 -19.922  -1.710  1.00 10.00      A   
ATOM   1764  O   LEU A 186      -3.384 -20.649  -2.700  1.00 10.00      A   
ATOM   1765  N   VAL A 187      -3.735 -18.648  -1.732  1.00 10.00      A   
ATOM   1766  HN  VAL A 187      -3.689 -18.122  -0.903  1.00 10.00      A   
ATOM   1767  CA  VAL A 187      -4.218 -18.005  -2.946  1.00 10.00      A   
ATOM   1768  CB  VAL A 187      -5.585 -17.322  -2.710  1.00 10.00      A   
ATOM   1769  CG1 VAL A 187      -6.067 -16.615  -3.967  1.00 10.00      A   
ATOM   1770  CG2 VAL A 187      -6.621 -18.329  -2.234  1.00 10.00      A   
ATOM   1771  C   VAL A 187      -3.214 -16.966  -3.450  1.00 10.00      A   
ATOM   1772  O   VAL A 187      -2.855 -16.953  -4.628  1.00 10.00      A   
ATOM   1773  N   SER A 188      -2.758 -16.099  -2.553  1.00 10.00      A   
ATOM   1774  HN  SER A 188      -3.068 -16.157  -1.625  1.00 10.00      A   
ATOM   1775  CA  SER A 188      -1.806 -15.062  -2.918  1.00 10.00      A   
ATOM   1776  CB  SER A 188      -2.519 -13.710  -3.034  1.00 10.00      A   
ATOM   1777  OG  SER A 188      -1.629 -12.679  -3.431  1.00 10.00      A   
ATOM   1778  HG  SER A 188      -1.956 -11.834  -3.105  1.00 10.00      A   
ATOM   1779  C   SER A 188      -0.669 -14.978  -1.907  1.00 10.00      A   
ATOM   1780  O   SER A 188      -0.902 -14.875  -0.699  1.00 10.00      A   
ATOM   1781  N   LEU A 189       0.556 -15.043  -2.405  1.00 10.00      A   
ATOM   1782  HN  LEU A 189       0.671 -15.156  -3.376  1.00 10.00      A   
ATOM   1783  CA  LEU A 189       1.735 -14.956  -1.561  1.00 10.00      A   
ATOM   1784  CB  LEU A 189       2.307 -16.351  -1.292  1.00 10.00      A   
ATOM   1785  CG  LEU A 189       3.443 -16.437  -0.268  1.00 10.00      A   
ATOM   1786  CD1 LEU A 189       3.019 -15.826   1.060  1.00 10.00      A   
ATOM   1787  CD2 LEU A 189       3.860 -17.883  -0.069  1.00 10.00      A   
ATOM   1788  C   LEU A 189       2.783 -14.064  -2.216  1.00 10.00      A   
ATOM   1789  O   LEU A 189       3.276 -14.362  -3.305  1.00 10.00      A   
ATOM   1790  N   ASN A 190       3.106 -12.961  -1.559  1.00 10.00      A   
ATOM   1791  HN  ASN A 190       2.670 -12.770  -0.695  1.00 10.00      A   
ATOM   1792  CA  ASN A 190       4.097 -12.027  -2.076  1.00 10.00      A   
ATOM   1793  CB  ASN A 190       3.449 -10.692  -2.444  1.00 10.00      A   
ATOM   1794  CG  ASN A 190       4.453  -9.688  -2.977  1.00 10.00      A   
ATOM   1795  OD1 ASN A 190       5.456 -10.056  -3.583  1.00 10.00      A   
ATOM   1796  ND2 ASN A 190       4.195  -8.414  -2.748  1.00 10.00      A   
ATOM   1797 HD21 ASN A 190       3.372  -8.188  -2.240  1.00 10.00      A   
ATOM   1798 HD22 ASN A 190       4.824  -7.746  -3.087  1.00 10.00      A   
ATOM   1799  C   ASN A 190       5.209 -11.806  -1.063  1.00 10.00      A   
ATOM   1800  O   ASN A 190       5.004 -11.167  -0.028  1.00 10.00      A   
ATOM   1801  N   ILE A 191       6.387 -12.337  -1.363  1.00 10.00      A   
ATOM   1802  HN  ILE A 191       6.494 -12.831  -2.211  1.00 10.00      A   
ATOM   1803  CA  ILE A 191       7.528 -12.204  -0.469  1.00 10.00      A   
ATOM   1804  CB  ILE A 191       8.027 -13.578   0.036  1.00 10.00      A   
ATOM   1805  CG1 ILE A 191       8.325 -14.511  -1.140  1.00 10.00      A   
ATOM   1806  CG2 ILE A 191       7.005 -14.202   0.976  1.00 10.00      A   
ATOM   1807  CD1 ILE A 191       9.078 -15.766  -0.755  1.00 10.00      A   
ATOM   1808  C   ILE A 191       8.685 -11.459  -1.132  1.00 10.00      A   
ATOM   1809  O   ILE A 191       9.854 -11.689  -0.802  1.00 10.00      A   
ATOM   1810  N   SER A 192       8.364 -10.540  -2.038  1.00 10.00      A   
ATOM   1811  HN  SER A 192       7.419 -10.376  -2.237  1.00 10.00      A   
ATOM   1812  CA  SER A 192       9.383  -9.760  -2.743  1.00 10.00      A   
ATOM   1813  CB  SER A 192       8.807  -9.183  -4.039  1.00 10.00      A   
ATOM   1814  OG  SER A 192       7.566  -8.536  -3.801  1.00 10.00      A   
ATOM   1815  HG  SER A 192       6.842  -9.144  -4.011  1.00 10.00      A   
ATOM   1816  C   SER A 192       9.938  -8.642  -1.852  1.00 10.00      A   
ATOM   1817  O   SER A 192      10.016  -7.478  -2.255  1.00 10.00      A   
ATOM   1818  N   CYS A 193      10.328  -9.012  -0.641  1.00 10.00      A   
ATOM   1819  HN  CYS A 193      10.253  -9.956  -0.391  1.00 10.00      A   
ATOM   1820  CA  CYS A 193      10.865  -8.065   0.321  1.00 10.00      A   
ATOM   1821  CB  CYS A 193       9.721  -7.462   1.130  1.00 10.00      A   
ATOM   1822  SG  CYS A 193       8.537  -8.681   1.749  1.00 10.00      A   
ATOM   1823  HG  CYS A 193       7.365  -8.069   1.891  1.00 10.00      A   
ATOM   1824  C   CYS A 193      11.857  -8.745   1.260  1.00 10.00      A   
ATOM   1825  O   CYS A 193      12.724  -8.094   1.837  1.00 10.00      A   
ATOM   1826  N   LEU A 194      11.719 -10.057   1.408  1.00 10.00      A   
ATOM   1827  HN  LEU A 194      11.019 -10.521   0.911  1.00 10.00      A   
ATOM   1828  CA  LEU A 194      12.593 -10.829   2.277  1.00 10.00      A   
ATOM   1829  CB  LEU A 194      11.884 -12.114   2.720  1.00 10.00      A   
ATOM   1830  CG  LEU A 194      10.839 -11.949   3.823  1.00 10.00      A   
ATOM   1831  CD1 LEU A 194       9.792 -13.047   3.739  1.00 10.00      A   
ATOM   1832  CD2 LEU A 194      11.508 -11.955   5.187  1.00 10.00      A   
ATOM   1833  C   LEU A 194      13.895 -11.174   1.570  1.00 10.00      A   
ATOM   1834  O   LEU A 194      13.908 -11.438   0.365  1.00 10.00      A   
ATOM   1835  N   ALA A 195      14.987 -11.168   2.314  1.00 10.00      A   
ATOM   1836  HN  ALA A 195      14.918 -10.943   3.275  1.00 10.00      A   
ATOM   1837  CA  ALA A 195      16.290 -11.493   1.755  1.00 10.00      A   
ATOM   1838  CB  ALA A 195      17.344 -10.533   2.285  1.00 10.00      A   
ATOM   1839  C   ALA A 195      16.647 -12.936   2.093  1.00 10.00      A   
ATOM   1840  O   ALA A 195      17.403 -13.591   1.374  1.00 10.00      A   
ATOM   1841  N   SER A 196      16.077 -13.425   3.185  1.00 10.00      A   
ATOM   1842  HN  SER A 196      15.474 -12.847   3.703  1.00 10.00      A   
ATOM   1843  CA  SER A 196      16.313 -14.787   3.637  1.00 10.00      A   
ATOM   1844  CB  SER A 196      15.647 -15.020   4.998  1.00 10.00      A   
ATOM   1845  OG  SER A 196      14.533 -14.156   5.187  1.00 10.00      A   
ATOM   1846  HG  SER A 196      14.828 -13.230   5.175  1.00 10.00      A   
ATOM   1847  C   SER A 196      15.812 -15.800   2.608  1.00 10.00      A   
ATOM   1848  O   SER A 196      14.665 -15.730   2.152  1.00 10.00      A   
ATOM   1849  N   GLU A 197      16.688 -16.721   2.223  1.00 10.00      A   
ATOM   1850  HN  GLU A 197      17.594 -16.703   2.594  1.00 10.00      A   
ATOM   1851  CA  GLU A 197      16.340 -17.747   1.251  1.00 10.00      A   
ATOM   1852  CB  GLU A 197      17.599 -18.408   0.683  1.00 10.00      A   
ATOM   1853  CG  GLU A 197      17.320 -19.494  -0.347  1.00 10.00      A   
ATOM   1854  CD  GLU A 197      18.465 -20.476  -0.482  1.00 10.00      A   
ATOM   1855  OE1 GLU A 197      18.677 -21.279   0.453  1.00 10.00      A   
ATOM   1856  OE2 GLU A 197      19.152 -20.458  -1.524  1.00 10.00      A   
ATOM   1857  C   GLU A 197      15.430 -18.804   1.863  1.00 10.00      A   
ATOM   1858  O   GLU A 197      15.791 -19.465   2.840  1.00 10.00      A   
ATOM   1859  N   VAL A 198      14.248 -18.950   1.288  1.00 10.00      A   
ATOM   1860  HN  VAL A 198      14.019 -18.384   0.523  1.00 10.00      A   
ATOM   1861  CA  VAL A 198      13.289 -19.937   1.753  1.00 10.00      A   
ATOM   1862  CB  VAL A 198      11.826 -19.536   1.445  1.00 10.00      A   
ATOM   1863  CG1 VAL A 198      11.412 -18.344   2.296  1.00 10.00      A   
ATOM   1864  CG2 VAL A 198      11.632 -19.234  -0.035  1.00 10.00      A   
ATOM   1865  C   VAL A 198      13.602 -21.291   1.132  1.00 10.00      A   
ATOM   1866  O   VAL A 198      14.012 -21.371  -0.030  1.00 10.00      A   
ATOM   1867  N   SER A 199      13.429 -22.346   1.912  1.00 10.00      A   
ATOM   1868  HN  SER A 199      13.111 -22.214   2.832  1.00 10.00      A   
ATOM   1869  CA  SER A 199      13.707 -23.697   1.448  1.00 10.00      A   
ATOM   1870  CB  SER A 199      13.478 -24.684   2.585  1.00 10.00      A   
ATOM   1871  OG  SER A 199      13.932 -24.147   3.817  1.00 10.00      A   
ATOM   1872  HG  SER A 199      14.675 -23.553   3.656  1.00 10.00      A   
ATOM   1873  C   SER A 199      12.856 -24.080   0.235  1.00 10.00      A   
ATOM   1874  O   SER A 199      11.624 -24.084   0.298  1.00 10.00      A   
ATOM   1875  N   PHE A 200      13.526 -24.414  -0.864  1.00 10.00      A   
ATOM   1876  HN  PHE A 200      14.508 -24.390  -0.846  1.00 10.00      A   
ATOM   1877  CA  PHE A 200      12.854 -24.807  -2.096  1.00 10.00      A   
ATOM   1878  CB  PHE A 200      13.890 -25.054  -3.194  1.00 10.00      A   
ATOM   1879  CG  PHE A 200      13.305 -25.293  -4.556  1.00 10.00      A   
ATOM   1880  CD1 PHE A 200      12.676 -24.268  -5.241  1.00 10.00      A   
ATOM   1881  CD2 PHE A 200      13.389 -26.539  -5.153  1.00 10.00      A   
ATOM   1882  CE1 PHE A 200      12.139 -24.479  -6.496  1.00 10.00      A   
ATOM   1883  CE2 PHE A 200      12.854 -26.759  -6.408  1.00 10.00      A   
ATOM   1884  CZ  PHE A 200      12.227 -25.726  -7.081  1.00 10.00      A   
ATOM   1885  C   PHE A 200      12.010 -26.059  -1.875  1.00 10.00      A   
ATOM   1886  O   PHE A 200      10.979 -26.252  -2.523  1.00 10.00      A   
ATOM   1887  N   SER A 201      12.453 -26.890  -0.937  1.00 10.00      A   
ATOM   1888  HN  SER A 201      13.275 -26.663  -0.453  1.00 10.00      A   
ATOM   1889  CA  SER A 201      11.767 -28.123  -0.593  1.00 10.00      A   
ATOM   1890  CB  SER A 201      12.552 -28.821   0.517  1.00 10.00      A   
ATOM   1891  OG  SER A 201      13.487 -27.916   1.100  1.00 10.00      A   
ATOM   1892  HG  SER A 201      13.605 -28.133   2.036  1.00 10.00      A   
ATOM   1893  C   SER A 201      10.339 -27.829  -0.142  1.00 10.00      A   
ATOM   1894  O   SER A 201       9.394 -28.512  -0.536  1.00 10.00      A   
ATOM   1895  N   ALA A 202      10.186 -26.799   0.678  1.00 10.00      A   
ATOM   1896  HN  ALA A 202      10.980 -26.290   0.960  1.00 10.00      A   
ATOM   1897  CA  ALA A 202       8.872 -26.401   1.168  1.00 10.00      A   
ATOM   1898  CB  ALA A 202       9.003 -25.608   2.461  1.00 10.00      A   
ATOM   1899  C   ALA A 202       8.160 -25.573   0.108  1.00 10.00      A   
ATOM   1900  O   ALA A 202       6.942 -25.664  -0.057  1.00 10.00      A   
ATOM   1901  N   LEU A 203       8.943 -24.780  -0.618  1.00 10.00      A   
ATOM   1902  HN  LEU A 203       9.909 -24.773  -0.434  1.00 10.00      A   
ATOM   1903  CA  LEU A 203       8.424 -23.920  -1.670  1.00 10.00      A   
ATOM   1904  CB  LEU A 203       9.574 -23.148  -2.322  1.00 10.00      A   
ATOM   1905  CG  LEU A 203       9.214 -22.200  -3.464  1.00 10.00      A   
ATOM   1906  CD1 LEU A 203       8.225 -21.146  -2.997  1.00 10.00      A   
ATOM   1907  CD2 LEU A 203      10.470 -21.546  -4.018  1.00 10.00      A   
ATOM   1908  C   LEU A 203       7.656 -24.724  -2.712  1.00 10.00      A   
ATOM   1909  O   LEU A 203       6.493 -24.433  -2.993  1.00 10.00      A   
ATOM   1910  N   GLU A 204       8.302 -25.748  -3.264  1.00 10.00      A   
ATOM   1911  HN  GLU A 204       9.228 -25.939  -2.980  1.00 10.00      A   
ATOM   1912  CA  GLU A 204       7.676 -26.595  -4.277  1.00 10.00      A   
ATOM   1913  CB  GLU A 204       8.665 -27.640  -4.805  1.00 10.00      A   
ATOM   1914  CG  GLU A 204       8.062 -28.589  -5.829  1.00 10.00      A   
ATOM   1915  CD  GLU A 204       8.889 -29.841  -6.042  1.00 10.00      A   
ATOM   1916  OE1 GLU A 204       9.277 -30.484  -5.043  1.00 10.00      A   
ATOM   1917  OE2 GLU A 204       9.139 -30.203  -7.213  1.00 10.00      A   
ATOM   1918  C   GLU A 204       6.436 -27.291  -3.726  1.00 10.00      A   
ATOM   1919  O   GLU A 204       5.386 -27.305  -4.369  1.00 10.00      A   
ATOM   1920  N   ARG A 205       6.558 -27.855  -2.530  1.00 10.00      A   
ATOM   1921  HN  ARG A 205       7.414 -27.784  -2.057  1.00 10.00      A   
ATOM   1922  CA  ARG A 205       5.455 -28.569  -1.897  1.00 10.00      A   
ATOM   1923  CB  ARG A 205       5.893 -29.170  -0.562  1.00 10.00      A   
ATOM   1924  CG  ARG A 205       6.737 -30.423  -0.709  1.00 10.00      A   
ATOM   1925  CD  ARG A 205       7.130 -30.993   0.642  1.00 10.00      A   
ATOM   1926  NE  ARG A 205       8.142 -30.178   1.310  1.00 10.00      A   
ATOM   1927  HE  ARG A 205       8.543 -29.442   0.791  1.00 10.00      A   
ATOM   1928  CZ  ARG A 205       8.544 -30.382   2.563  1.00 10.00      A   
ATOM   1929  NH1 ARG A 205       8.029 -31.377   3.274  1.00 10.00      A   
ATOM   1930 HH11 ARG A 205       8.342 -31.542   4.257  1.00 10.00      A   
ATOM   1931 HH12 ARG A 205       7.301 -32.001   2.853  1.00 10.00      A   
ATOM   1932  NH2 ARG A 205       9.473 -29.600   3.103  1.00 10.00      A   
ATOM   1933 HH21 ARG A 205       9.790 -29.765   4.083  1.00 10.00      A   
ATOM   1934 HH22 ARG A 205       9.891 -28.818   2.553  1.00 10.00      A   
ATOM   1935  C   ARG A 205       4.230 -27.681  -1.719  1.00 10.00      A   
ATOM   1936  O   ARG A 205       3.098 -28.136  -1.883  1.00 10.00      A   
ATOM   1937  N   LEU A 206       4.457 -26.414  -1.394  1.00 10.00      A   
ATOM   1938  HN  LEU A 206       5.384 -26.107  -1.271  1.00 10.00      A   
ATOM   1939  CA  LEU A 206       3.365 -25.470  -1.203  1.00 10.00      A   
ATOM   1940  CB  LEU A 206       3.873 -24.157  -0.608  1.00 10.00      A   
ATOM   1941  CG  LEU A 206       3.864 -24.071   0.918  1.00 10.00      A   
ATOM   1942  CD1 LEU A 206       4.588 -22.819   1.376  1.00 10.00      A   
ATOM   1943  CD2 LEU A 206       2.435 -24.077   1.441  1.00 10.00      A   
ATOM   1944  C   LEU A 206       2.625 -25.213  -2.508  1.00 10.00      A   
ATOM   1945  O   LEU A 206       1.398 -25.254  -2.550  1.00 10.00      A   
ATOM   1946  N   VAL A 207       3.377 -24.974  -3.575  1.00 10.00      A   
ATOM   1947  HN  VAL A 207       4.355 -24.981  -3.482  1.00 10.00      A   
ATOM   1948  CA  VAL A 207       2.789 -24.710  -4.884  1.00 10.00      A   
ATOM   1949  CB  VAL A 207       3.858 -24.261  -5.907  1.00 10.00      A   
ATOM   1950  CG1 VAL A 207       3.203 -23.717  -7.166  1.00 10.00      A   
ATOM   1951  CG2 VAL A 207       4.782 -23.218  -5.301  1.00 10.00      A   
ATOM   1952  C   VAL A 207       2.089 -25.961  -5.412  1.00 10.00      A   
ATOM   1953  O   VAL A 207       1.109 -25.880  -6.154  1.00 10.00      A   
ATOM   1954  N   THR A 208       2.602 -27.118  -5.013  1.00 10.00      A   
ATOM   1955  HN  THR A 208       3.390 -27.111  -4.424  1.00 10.00      A   
ATOM   1956  CA  THR A 208       2.047 -28.395  -5.433  1.00 10.00      A   
ATOM   1957  CB  THR A 208       3.024 -29.548  -5.119  1.00 10.00      A   
ATOM   1958  OG1 THR A 208       4.289 -29.286  -5.748  1.00 10.00      A   
ATOM   1959  HG1 THR A 208       4.733 -28.559  -5.292  1.00 10.00      A   
ATOM   1960  CG2 THR A 208       2.475 -30.881  -5.609  1.00 10.00      A   
ATOM   1961  C   THR A 208       0.692 -28.670  -4.775  1.00 10.00      A   
ATOM   1962  O   THR A 208      -0.250 -29.101  -5.440  1.00 10.00      A   
ATOM   1963  N   ARG A 209       0.583 -28.392  -3.484  1.00 10.00      A   
ATOM   1964  HN  ARG A 209       1.354 -28.014  -3.005  1.00 10.00      A   
ATOM   1965  CA  ARG A 209      -0.658 -28.648  -2.759  1.00 10.00      A   
ATOM   1966  CB  ARG A 209      -0.375 -29.208  -1.362  1.00 10.00      A   
ATOM   1967  CG  ARG A 209       0.208 -28.209  -0.374  1.00 10.00      A   
ATOM   1968  CD  ARG A 209       0.579 -28.898   0.926  1.00 10.00      A   
ATOM   1969  NE  ARG A 209       1.002 -27.956   1.958  1.00 10.00      A   
ATOM   1970  HE  ARG A 209       0.326 -27.333   2.299  1.00 10.00      A   
ATOM   1971  CZ  ARG A 209       2.237 -27.900   2.454  1.00 10.00      A   
ATOM   1972  NH1 ARG A 209       3.173 -28.724   2.010  1.00 10.00      A   
ATOM   1973 HH11 ARG A 209       2.950 -29.420   1.269  1.00 10.00      A   
ATOM   1974 HH12 ARG A 209       4.138 -28.679   2.402  1.00 10.00      A   
ATOM   1975  NH2 ARG A 209       2.526 -27.033   3.416  1.00 10.00      A   
ATOM   1976 HH21 ARG A 209       1.789 -26.399   3.788  1.00 10.00      A   
ATOM   1977 HH22 ARG A 209       3.494 -26.982   3.804  1.00 10.00      A   
ATOM   1978  C   ARG A 209      -1.589 -27.433  -2.693  1.00 10.00      A   
ATOM   1979  O   ARG A 209      -2.540 -27.416  -1.916  1.00 10.00      A   
ATOM   1980  N   CYS A 210      -1.325 -26.419  -3.503  1.00 10.00      A   
ATOM   1981  HN  CYS A 210      -0.553 -26.472  -4.103  1.00 10.00      A   
ATOM   1982  CA  CYS A 210      -2.169 -25.228  -3.514  1.00 10.00      A   
ATOM   1983  CB  CYS A 210      -1.536 -24.078  -2.729  1.00 10.00      A   
ATOM   1984  SG  CYS A 210      -1.436 -24.382  -0.949  1.00 10.00      A   
ATOM   1985  HG  CYS A 210      -1.718 -25.662  -0.743  1.00 10.00      A   
ATOM   1986  C   CYS A 210      -2.537 -24.801  -4.934  1.00 10.00      A   
ATOM   1987  O   CYS A 210      -1.834 -24.008  -5.563  1.00 10.00      A   
ATOM   1988  N   PRO A 211      -3.649 -25.346  -5.455  1.00 10.00      A   
ATOM   1989  CA  PRO A 211      -4.142 -25.029  -6.801  1.00 10.00      A   
ATOM   1990  CB  PRO A 211      -5.115 -26.176  -7.079  1.00 10.00      A   
ATOM   1991  CG  PRO A 211      -5.645 -26.543  -5.736  1.00 10.00      A   
ATOM   1992  CD  PRO A 211      -4.511 -26.331  -4.771  1.00 10.00      A   
ATOM   1993  C   PRO A 211      -4.893 -23.702  -6.814  1.00 10.00      A   
ATOM   1994  O   PRO A 211      -5.148 -23.119  -7.867  1.00 10.00      A   
ATOM   1995  N   ASN A 212      -5.238 -23.229  -5.626  1.00 10.00      A   
ATOM   1996  HN  ASN A 212      -4.996 -23.742  -4.827  1.00 10.00      A   
ATOM   1997  CA  ASN A 212      -5.962 -21.975  -5.474  1.00 10.00      A   
ATOM   1998  CB  ASN A 212      -6.681 -21.948  -4.122  1.00 10.00      A   
ATOM   1999  CG  ASN A 212      -8.073 -21.345  -4.197  1.00 10.00      A   
ATOM   2000  OD1 ASN A 212      -8.371 -20.512  -5.056  1.00 10.00      A   
ATOM   2001  ND2 ASN A 212      -8.941 -21.761  -3.288  1.00 10.00      A   
ATOM   2002 HD21 ASN A 212      -8.641 -22.427  -2.630  1.00 10.00      A   
ATOM   2003 HD22 ASN A 212      -9.850 -21.395  -3.313  1.00 10.00      A   
ATOM   2004  C   ASN A 212      -5.003 -20.794  -5.579  1.00 10.00      A   
ATOM   2005  O   ASN A 212      -5.412 -19.636  -5.518  1.00 10.00      A   
ATOM   2006  N   LEU A 213      -3.721 -21.105  -5.737  1.00 10.00      A   
ATOM   2007  HN  LEU A 213      -3.461 -22.049  -5.777  1.00 10.00      A   
ATOM   2008  CA  LEU A 213      -2.691 -20.087  -5.850  1.00 10.00      A   
ATOM   2009  CB  LEU A 213      -1.309 -20.727  -5.690  1.00 10.00      A   
ATOM   2010  CG  LEU A 213      -0.111 -19.775  -5.684  1.00 10.00      A   
ATOM   2011  CD1 LEU A 213      -0.088 -18.947  -4.410  1.00 10.00      A   
ATOM   2012  CD2 LEU A 213       1.182 -20.553  -5.845  1.00 10.00      A   
ATOM   2013  C   LEU A 213      -2.784 -19.377  -7.194  1.00 10.00      A   
ATOM   2014  O   LEU A 213      -2.526 -19.973  -8.242  1.00 10.00      A   
ATOM   2015  N   LYS A 214      -3.171 -18.112  -7.155  1.00 10.00      A   
ATOM   2016  HN  LYS A 214      -3.383 -17.704  -6.286  1.00 10.00      A   
ATOM   2017  CA  LYS A 214      -3.302 -17.313  -8.364  1.00 10.00      A   
ATOM   2018  CB  LYS A 214      -4.699 -16.689  -8.448  1.00 10.00      A   
ATOM   2019  CG  LYS A 214      -5.849 -17.642  -8.151  1.00 10.00      A   
ATOM   2020  CD  LYS A 214      -6.079 -18.630  -9.285  1.00 10.00      A   
ATOM   2021  CE  LYS A 214      -7.286 -19.510  -9.001  1.00 10.00      A   
ATOM   2022  NZ  LYS A 214      -7.612 -20.409 -10.139  1.00 10.00      A   
ATOM   2023  HZ1 LYS A 214      -8.573 -20.788 -10.030  1.00 10.00      A   
ATOM   2024  HZ2 LYS A 214      -6.944 -21.206 -10.170  1.00 10.00      A   
ATOM   2025  HZ3 LYS A 214      -7.559 -19.890 -11.039  1.00 10.00      A   
ATOM   2026  C   LYS A 214      -2.247 -16.212  -8.395  1.00 10.00      A   
ATOM   2027  O   LYS A 214      -1.940 -15.660  -9.449  1.00 10.00      A   
ATOM   2028  N   SER A 215      -1.684 -15.899  -7.239  1.00 10.00      A   
ATOM   2029  HN  SER A 215      -1.952 -16.375  -6.426  1.00 10.00      A   
ATOM   2030  CA  SER A 215      -0.677 -14.859  -7.147  1.00 10.00      A   
ATOM   2031  CB  SER A 215      -1.285 -13.594  -6.536  1.00 10.00      A   
ATOM   2032  OG  SER A 215      -0.300 -12.606  -6.279  1.00 10.00      A   
ATOM   2033  HG  SER A 215      -0.455 -12.228  -5.407  1.00 10.00      A   
ATOM   2034  C   SER A 215       0.517 -15.333  -6.330  1.00 10.00      A   
ATOM   2035  O   SER A 215       0.378 -15.690  -5.160  1.00 10.00      A   
ATOM   2036  N   LEU A 216       1.686 -15.357  -6.956  1.00 10.00      A   
ATOM   2037  HN  LEU A 216       1.731 -15.077  -7.898  1.00 10.00      A   
ATOM   2038  CA  LEU A 216       2.905 -15.781  -6.284  1.00 10.00      A   
ATOM   2039  CB  LEU A 216       3.189 -17.265  -6.531  1.00 10.00      A   
ATOM   2040  CG  LEU A 216       4.382 -17.856  -5.776  1.00 10.00      A   
ATOM   2041  CD1 LEU A 216       4.118 -17.858  -4.278  1.00 10.00      A   
ATOM   2042  CD2 LEU A 216       4.681 -19.262  -6.268  1.00 10.00      A   
ATOM   2043  C   LEU A 216       4.091 -14.934  -6.730  1.00 10.00      A   
ATOM   2044  O   LEU A 216       4.481 -14.951  -7.899  1.00 10.00      A   
ATOM   2045  N   LYS A 217       4.651 -14.184  -5.795  1.00 10.00      A   
ATOM   2046  HN  LYS A 217       4.295 -14.218  -4.877  1.00 10.00      A   
ATOM   2047  CA  LYS A 217       5.790 -13.325  -6.075  1.00 10.00      A   
ATOM   2048  CB  LYS A 217       5.374 -11.856  -5.984  1.00 10.00      A   
ATOM   2049  CG  LYS A 217       4.309 -11.477  -7.005  1.00 10.00      A   
ATOM   2050  CD  LYS A 217       3.469 -10.295  -6.557  1.00 10.00      A   
ATOM   2051  CE  LYS A 217       2.216 -10.172  -7.413  1.00 10.00      A   
ATOM   2052  NZ  LYS A 217       1.407  -8.971  -7.073  1.00 10.00      A   
ATOM   2053  HZ1 LYS A 217       1.160  -8.976  -6.061  1.00 10.00      A   
ATOM   2054  HZ2 LYS A 217       0.524  -8.965  -7.638  1.00 10.00      A   
ATOM   2055  HZ3 LYS A 217       1.942  -8.107  -7.288  1.00 10.00      A   
ATOM   2056  C   LYS A 217       6.923 -13.656  -5.115  1.00 10.00      A   
ATOM   2057  O   LYS A 217       6.791 -13.496  -3.900  1.00 10.00      A   
ATOM   2058  N   LEU A 218       8.030 -14.129  -5.668  1.00 10.00      A   
ATOM   2059  HN  LEU A 218       8.080 -14.196  -6.651  1.00 10.00      A   
ATOM   2060  CA  LEU A 218       9.182 -14.534  -4.871  1.00 10.00      A   
ATOM   2061  CB  LEU A 218       9.910 -15.686  -5.563  1.00 10.00      A   
ATOM   2062  CG  LEU A 218       9.087 -16.954  -5.783  1.00 10.00      A   
ATOM   2063  CD1 LEU A 218       9.649 -17.762  -6.943  1.00 10.00      A   
ATOM   2064  CD2 LEU A 218       9.038 -17.787  -4.511  1.00 10.00      A   
ATOM   2065  C   LEU A 218      10.152 -13.387  -4.610  1.00 10.00      A   
ATOM   2066  O   LEU A 218       9.899 -12.239  -4.977  1.00 10.00      A   
ATOM   2067  N   ASN A 219      11.277 -13.718  -3.981  1.00 10.00      A   
ATOM   2068  HN  ASN A 219      11.432 -14.657  -3.740  1.00 10.00      A   
ATOM   2069  CA  ASN A 219      12.297 -12.737  -3.647  1.00 10.00      A   
ATOM   2070  CB  ASN A 219      12.677 -12.827  -2.162  1.00 10.00      A   
ATOM   2071  CG  ASN A 219      13.314 -14.148  -1.750  1.00 10.00      A   
ATOM   2072  OD1 ASN A 219      13.113 -15.184  -2.379  1.00 10.00      A   
ATOM   2073  ND2 ASN A 219      14.085 -14.116  -0.675  1.00 10.00      A   
ATOM   2074 HD21 ASN A 219      14.200 -13.254  -0.212  1.00 10.00      A   
ATOM   2075 HD22 ASN A 219      14.501 -14.952  -0.375  1.00 10.00      A   
ATOM   2076  C   ASN A 219      13.530 -12.885  -4.541  1.00 10.00      A   
ATOM   2077  O   ASN A 219      13.632 -13.830  -5.324  1.00 10.00      A   
ATOM   2078  N   ARG A 220      14.475 -11.962  -4.391  1.00 10.00      A   
ATOM   2079  HN  ARG A 220      14.354 -11.264  -3.707  1.00 10.00      A   
ATOM   2080  CA  ARG A 220      15.696 -11.942  -5.200  1.00 10.00      A   
ATOM   2081  CB  ARG A 220      16.467 -10.648  -4.927  1.00 10.00      A   
ATOM   2082  CG  ARG A 220      17.334 -10.161  -6.077  1.00 10.00      A   
ATOM   2083  CD  ARG A 220      18.014  -8.850  -5.718  1.00 10.00      A   
ATOM   2084  NE  ARG A 220      18.537  -8.144  -6.888  1.00 10.00      A   
ATOM   2085  HE  ARG A 220      18.850  -8.692  -7.646  1.00 10.00      A   
ATOM   2086  CZ  ARG A 220      18.609  -6.812  -6.985  1.00 10.00      A   
ATOM   2087  NH1 ARG A 220      18.196  -6.039  -5.989  1.00 10.00      A   
ATOM   2088 HH11 ARG A 220      18.256  -4.998  -6.076  1.00 10.00      A   
ATOM   2089 HH12 ARG A 220      17.809  -6.462  -5.106  1.00 10.00      A   
ATOM   2090  NH2 ARG A 220      19.114  -6.259  -8.078  1.00 10.00      A   
ATOM   2091 HH21 ARG A 220      19.461  -6.866  -8.867  1.00 10.00      A   
ATOM   2092 HH22 ARG A 220      19.168  -5.212  -8.160  1.00 10.00      A   
ATOM   2093  C   ARG A 220      16.597 -13.160  -4.955  1.00 10.00      A   
ATOM   2094  O   ARG A 220      17.475 -13.462  -5.763  1.00 10.00      A   
ATOM   2095  N   ALA A 221      16.375 -13.858  -3.848  1.00 10.00      A   
ATOM   2096  HN  ALA A 221      15.665 -13.567  -3.237  1.00 10.00      A   
ATOM   2097  CA  ALA A 221      17.179 -15.036  -3.507  1.00 10.00      A   
ATOM   2098  CB  ALA A 221      17.016 -15.389  -2.036  1.00 10.00      A   
ATOM   2099  C   ALA A 221      16.845 -16.245  -4.384  1.00 10.00      A   
ATOM   2100  O   ALA A 221      17.536 -17.266  -4.343  1.00 10.00      A   
ATOM   2101  N   VAL A 222      15.785 -16.136  -5.173  1.00 10.00      A   
ATOM   2102  HN  VAL A 222      15.272 -15.300  -5.175  1.00 10.00      A   
ATOM   2103  CA  VAL A 222      15.379 -17.226  -6.048  1.00 10.00      A   
ATOM   2104  CB  VAL A 222      13.855 -17.215  -6.304  1.00 10.00      A   
ATOM   2105  CG1 VAL A 222      13.460 -18.331  -7.259  1.00 10.00      A   
ATOM   2106  CG2 VAL A 222      13.097 -17.342  -4.994  1.00 10.00      A   
ATOM   2107  C   VAL A 222      16.129 -17.161  -7.383  1.00 10.00      A   
ATOM   2108  O   VAL A 222      16.074 -16.154  -8.088  1.00 10.00      A   
ATOM   2109  N   PRO A 223      16.862 -18.233  -7.730  1.00 10.00      A   
ATOM   2110  CA  PRO A 223      17.627 -18.316  -8.982  1.00 10.00      A   
ATOM   2111  CB  PRO A 223      18.364 -19.656  -8.875  1.00 10.00      A   
ATOM   2112  CG  PRO A 223      18.310 -20.014  -7.433  1.00 10.00      A   
ATOM   2113  CD  PRO A 223      17.024 -19.445  -6.916  1.00 10.00      A   
ATOM   2114  C   PRO A 223      16.730 -18.317 -10.218  1.00 10.00      A   
ATOM   2115  O   PRO A 223      15.512 -18.492 -10.123  1.00 10.00      A   
ATOM   2116  N   LEU A 224      17.343 -18.145 -11.378  1.00 10.00      A   
ATOM   2117  HN  LEU A 224      18.318 -18.034 -11.388  1.00 10.00      A   
ATOM   2118  CA  LEU A 224      16.616 -18.114 -12.639  1.00 10.00      A   
ATOM   2119  CB  LEU A 224      17.479 -17.449 -13.716  1.00 10.00      A   
ATOM   2120  CG  LEU A 224      16.834 -17.258 -15.092  1.00 10.00      A   
ATOM   2121  CD1 LEU A 224      15.611 -16.363 -14.998  1.00 10.00      A   
ATOM   2122  CD2 LEU A 224      17.838 -16.692 -16.086  1.00 10.00      A   
ATOM   2123  C   LEU A 224      16.205 -19.517 -13.081  1.00 10.00      A   
ATOM   2124  O   LEU A 224      15.102 -19.723 -13.587  1.00 10.00      A   
ATOM   2125  N   GLU A 225      17.085 -20.481 -12.861  1.00 10.00      A   
ATOM   2126  HN  GLU A 225      17.948 -20.260 -12.435  1.00 10.00      A   
ATOM   2127  CA  GLU A 225      16.824 -21.864 -13.257  1.00 10.00      A   
ATOM   2128  CB  GLU A 225      18.116 -22.688 -13.224  1.00 10.00      A   
ATOM   2129  CG  GLU A 225      19.312 -21.996 -13.862  1.00 10.00      A   
ATOM   2130  CD  GLU A 225      20.230 -21.355 -12.841  1.00 10.00      A   
ATOM   2131  OE1 GLU A 225      19.730 -20.615 -11.965  1.00 10.00      A   
ATOM   2132  OE2 GLU A 225      21.456 -21.594 -12.907  1.00 10.00      A   
ATOM   2133  C   GLU A 225      15.755 -22.527 -12.393  1.00 10.00      A   
ATOM   2134  O   GLU A 225      15.283 -23.614 -12.710  1.00 10.00      A   
ATOM   2135  N   LYS A 226      15.365 -21.869 -11.311  1.00 10.00      A   
ATOM   2136  HN  LYS A 226      15.763 -20.993 -11.113  1.00 10.00      A   
ATOM   2137  CA  LYS A 226      14.359 -22.418 -10.412  1.00 10.00      A   
ATOM   2138  CB  LYS A 226      14.656 -22.009  -8.968  1.00 10.00      A   
ATOM   2139  CG  LYS A 226      15.927 -22.613  -8.394  1.00 10.00      A   
ATOM   2140  CD  LYS A 226      15.735 -24.077  -8.035  1.00 10.00      A   
ATOM   2141  CE  LYS A 226      17.039 -24.712  -7.576  1.00 10.00      A   
ATOM   2142  NZ  LYS A 226      17.500 -24.170  -6.270  1.00 10.00      A   
ATOM   2143  HZ1 LYS A 226      16.955 -24.593  -5.493  1.00 10.00      A   
ATOM   2144  HZ2 LYS A 226      17.373 -23.139  -6.241  1.00 10.00      A   
ATOM   2145  HZ3 LYS A 226      18.505 -24.386  -6.126  1.00 10.00      A   
ATOM   2146  C   LYS A 226      12.952 -21.976 -10.804  1.00 10.00      A   
ATOM   2147  O   LYS A 226      11.964 -22.502 -10.295  1.00 10.00      A   
ATOM   2148  N   LEU A 227      12.866 -21.023 -11.724  1.00 10.00      A   
ATOM   2149  HN  LEU A 227      13.687 -20.661 -12.118  1.00 10.00      A   
ATOM   2150  CA  LEU A 227      11.579 -20.505 -12.168  1.00 10.00      A   
ATOM   2151  CB  LEU A 227      11.762 -19.290 -13.085  1.00 10.00      A   
ATOM   2152  CG  LEU A 227      12.194 -17.991 -12.400  1.00 10.00      A   
ATOM   2153  CD1 LEU A 227      12.371 -16.880 -13.420  1.00 10.00      A   
ATOM   2154  CD2 LEU A 227      11.191 -17.587 -11.331  1.00 10.00      A   
ATOM   2155  C   LEU A 227      10.741 -21.574 -12.865  1.00 10.00      A   
ATOM   2156  O   LEU A 227       9.554 -21.725 -12.575  1.00 10.00      A   
ATOM   2157  N   ALA A 228      11.364 -22.316 -13.774  1.00 10.00      A   
ATOM   2158  HN  ALA A 228      12.316 -22.158 -13.946  1.00 10.00      A   
ATOM   2159  CA  ALA A 228      10.671 -23.360 -14.524  1.00 10.00      A   
ATOM   2160  CB  ALA A 228      11.600 -23.968 -15.562  1.00 10.00      A   
ATOM   2161  C   ALA A 228      10.122 -24.444 -13.601  1.00 10.00      A   
ATOM   2162  O   ALA A 228       9.026 -24.963 -13.814  1.00 10.00      A   
ATOM   2163  N   THR A 229      10.874 -24.752 -12.557  1.00 10.00      A   
ATOM   2164  HN  THR A 229      11.719 -24.274 -12.419  1.00 10.00      A   
ATOM   2165  CA  THR A 229      10.485 -25.778 -11.601  1.00 10.00      A   
ATOM   2166  CB  THR A 229      11.657 -26.088 -10.658  1.00 10.00      A   
ATOM   2167  OG1 THR A 229      12.883 -25.760 -11.328  1.00 10.00      A   
ATOM   2168  HG1 THR A 229      12.937 -26.261 -12.153  1.00 10.00      A   
ATOM   2169  CG2 THR A 229      11.671 -27.564 -10.296  1.00 10.00      A   
ATOM   2170  C   THR A 229       9.260 -25.357 -10.785  1.00 10.00      A   
ATOM   2171  O   THR A 229       8.613 -26.185 -10.142  1.00 10.00      A   
ATOM   2172  N   LEU A 230       8.935 -24.071 -10.824  1.00 10.00      A   
ATOM   2173  HN  LEU A 230       9.479 -23.455 -11.363  1.00 10.00      A   
ATOM   2174  CA  LEU A 230       7.791 -23.551 -10.087  1.00 10.00      A   
ATOM   2175  CB  LEU A 230       8.192 -22.313  -9.287  1.00 10.00      A   
ATOM   2176  CG  LEU A 230       9.237 -22.534  -8.191  1.00 10.00      A   
ATOM   2177  CD1 LEU A 230       9.802 -21.206  -7.717  1.00 10.00      A   
ATOM   2178  CD2 LEU A 230       8.637 -23.313  -7.027  1.00 10.00      A   
ATOM   2179  C   LEU A 230       6.630 -23.231 -11.028  1.00 10.00      A   
ATOM   2180  O   LEU A 230       5.463 -23.466 -10.704  1.00 10.00      A   
ATOM   2181  N   LEU A 231       6.959 -22.721 -12.209  1.00 10.00      A   
ATOM   2182  HN  LEU A 231       7.904 -22.579 -12.421  1.00 10.00      A   
ATOM   2183  CA  LEU A 231       5.951 -22.362 -13.199  1.00 10.00      A   
ATOM   2184  CB  LEU A 231       6.584 -21.640 -14.385  1.00 10.00      A   
ATOM   2185  CG  LEU A 231       7.015 -20.200 -14.129  1.00 10.00      A   
ATOM   2186  CD1 LEU A 231       7.796 -19.663 -15.314  1.00 10.00      A   
ATOM   2187  CD2 LEU A 231       5.800 -19.328 -13.843  1.00 10.00      A   
ATOM   2188  C   LEU A 231       5.159 -23.577 -13.667  1.00 10.00      A   
ATOM   2189  O   LEU A 231       3.966 -23.479 -13.946  1.00 10.00      A   
ATOM   2190  N   GLN A 232       5.823 -24.725 -13.731  1.00 10.00      A   
ATOM   2191  HN  GLN A 232       6.776 -24.741 -13.491  1.00 10.00      A   
ATOM   2192  CA  GLN A 232       5.170 -25.961 -14.165  1.00 10.00      A   
ATOM   2193  CB  GLN A 232       6.205 -27.011 -14.581  1.00 10.00      A   
ATOM   2194  CG  GLN A 232       7.048 -26.632 -15.788  1.00 10.00      A   
ATOM   2195  CD  GLN A 232       6.261 -26.573 -17.087  1.00 10.00      A   
ATOM   2196  OE1 GLN A 232       5.085 -26.207 -17.110  1.00 10.00      A   
ATOM   2197  NE2 GLN A 232       6.906 -26.927 -18.181  1.00 10.00      A   
ATOM   2198 HE21 GLN A 232       7.844 -27.202 -18.101  1.00 10.00      A   
ATOM   2199 HE22 GLN A 232       6.419 -26.904 -19.030  1.00 10.00      A   
ATOM   2200  C   GLN A 232       4.263 -26.525 -13.075  1.00 10.00      A   
ATOM   2201  O   GLN A 232       3.489 -27.456 -13.315  1.00 10.00      A   
ATOM   2202  N   ARG A 233       4.363 -25.959 -11.877  1.00 10.00      A   
ATOM   2203  HN  ARG A 233       4.988 -25.215 -11.753  1.00 10.00      A   
ATOM   2204  CA  ARG A 233       3.555 -26.403 -10.750  1.00 10.00      A   
ATOM   2205  CB  ARG A 233       4.322 -26.229  -9.439  1.00 10.00      A   
ATOM   2206  CG  ARG A 233       5.460 -27.214  -9.244  1.00 10.00      A   
ATOM   2207  CD  ARG A 233       4.938 -28.639  -9.168  1.00 10.00      A   
ATOM   2208  NE  ARG A 233       5.943 -29.560  -8.658  1.00 10.00      A   
ATOM   2209  HE  ARG A 233       6.863 -29.228  -8.590  1.00 10.00      A   
ATOM   2210  CZ  ARG A 233       5.687 -30.812  -8.292  1.00 10.00      A   
ATOM   2211  NH1 ARG A 233       4.455 -31.298  -8.394  1.00 10.00      A   
ATOM   2212 HH11 ARG A 233       3.680 -30.698  -8.754  1.00 10.00      A   
ATOM   2213 HH12 ARG A 233       4.258 -32.281  -8.110  1.00 10.00      A   
ATOM   2214  NH2 ARG A 233       6.661 -31.572  -7.815  1.00 10.00      A   
ATOM   2215 HH21 ARG A 233       6.466 -32.557  -7.527  1.00 10.00      A   
ATOM   2216 HH22 ARG A 233       7.632 -31.189  -7.719  1.00 10.00      A   
ATOM   2217  C   ARG A 233       2.245 -25.624 -10.685  1.00 10.00      A   
ATOM   2218  O   ARG A 233       1.195 -26.178 -10.350  1.00 10.00      A   
ATOM   2219  N   ALA A 234       2.313 -24.339 -11.010  1.00 10.00      A   
ATOM   2220  HN  ALA A 234       3.174 -23.959 -11.282  1.00 10.00      A   
ATOM   2221  CA  ALA A 234       1.138 -23.481 -10.991  1.00 10.00      A   
ATOM   2222  CB  ALA A 234       1.198 -22.515  -9.817  1.00 10.00      A   
ATOM   2223  C   ALA A 234       0.998 -22.716 -12.302  1.00 10.00      A   
ATOM   2224  O   ALA A 234       1.405 -21.556 -12.402  1.00 10.00      A   
ATOM   2225  N   PRO A 235       0.436 -23.363 -13.335  1.00 10.00      A   
ATOM   2226  CA  PRO A 235       0.234 -22.746 -14.644  1.00 10.00      A   
ATOM   2227  CB  PRO A 235      -0.004 -23.939 -15.586  1.00 10.00      A   
ATOM   2228  CG  PRO A 235       0.211 -25.163 -14.754  1.00 10.00      A   
ATOM   2229  CD  PRO A 235      -0.025 -24.753 -13.331  1.00 10.00      A   
ATOM   2230  C   PRO A 235      -0.985 -21.828 -14.644  1.00 10.00      A   
ATOM   2231  O   PRO A 235      -1.258 -21.139 -15.624  1.00 10.00      A   
ATOM   2232  N   GLN A 236      -1.713 -21.825 -13.533  1.00 10.00      A   
ATOM   2233  HN  GLN A 236      -1.441 -22.403 -12.786  1.00 10.00      A   
ATOM   2234  CA  GLN A 236      -2.906 -20.997 -13.399  1.00 10.00      A   
ATOM   2235  CB  GLN A 236      -4.025 -21.761 -12.674  1.00 10.00      A   
ATOM   2236  CG  GLN A 236      -3.875 -21.860 -11.159  1.00 10.00      A   
ATOM   2237  CD  GLN A 236      -2.803 -22.834 -10.715  1.00 10.00      A   
ATOM   2238  OE1 GLN A 236      -2.504 -23.802 -11.410  1.00 10.00      A   
ATOM   2239  NE2 GLN A 236      -2.212 -22.578  -9.558  1.00 10.00      A   
ATOM   2240 HE21 GLN A 236      -2.493 -21.777  -9.059  1.00 10.00      A   
ATOM   2241 HE22 GLN A 236      -1.523 -23.202  -9.239  1.00 10.00      A   
ATOM   2242  C   GLN A 236      -2.597 -19.684 -12.683  1.00 10.00      A   
ATOM   2243  O   GLN A 236      -3.504 -18.959 -12.272  1.00 10.00      A   
ATOM   2244  N   LEU A 237      -1.315 -19.373 -12.549  1.00 10.00      A   
ATOM   2245  HN  LEU A 237      -0.634 -19.977 -12.913  1.00 10.00      A   
ATOM   2246  CA  LEU A 237      -0.891 -18.152 -11.879  1.00 10.00      A   
ATOM   2247  CB  LEU A 237       0.613 -18.197 -11.604  1.00 10.00      A   
ATOM   2248  CG  LEU A 237       1.081 -17.546 -10.303  1.00 10.00      A   
ATOM   2249  CD1 LEU A 237       0.608 -18.352  -9.103  1.00 10.00      A   
ATOM   2250  CD2 LEU A 237       2.593 -17.407 -10.293  1.00 10.00      A   
ATOM   2251  C   LEU A 237      -1.234 -16.915 -12.709  1.00 10.00      A   
ATOM   2252  O   LEU A 237      -0.882 -16.832 -13.883  1.00 10.00      A   
ATOM   2253  N   GLU A 238      -1.922 -15.964 -12.092  1.00 10.00      A   
ATOM   2254  HN  GLU A 238      -2.169 -16.091 -11.148  1.00 10.00      A   
ATOM   2255  CA  GLU A 238      -2.311 -14.729 -12.761  1.00 10.00      A   
ATOM   2256  CB  GLU A 238      -3.635 -14.205 -12.199  1.00 10.00      A   
ATOM   2257  CG  GLU A 238      -4.856 -15.036 -12.551  1.00 10.00      A   
ATOM   2258  CD  GLU A 238      -6.147 -14.318 -12.208  1.00 10.00      A   
ATOM   2259  OE1 GLU A 238      -6.809 -14.710 -11.226  1.00 10.00      A   
ATOM   2260  OE2 GLU A 238      -6.499 -13.346 -12.913  1.00 10.00      A   
ATOM   2261  C   GLU A 238      -1.234 -13.666 -12.572  1.00 10.00      A   
ATOM   2262  O   GLU A 238      -0.922 -12.906 -13.493  1.00 10.00      A   
ATOM   2263  N   GLU A 239      -0.685 -13.610 -11.367  1.00 10.00      A   
ATOM   2264  HN  GLU A 239      -0.988 -14.240 -10.674  1.00 10.00      A   
ATOM   2265  CA  GLU A 239       0.358 -12.648 -11.040  1.00 10.00      A   
ATOM   2266  CB  GLU A 239      -0.103 -11.730  -9.904  1.00 10.00      A   
ATOM   2267  CG  GLU A 239      -1.247 -10.799 -10.285  1.00 10.00      A   
ATOM   2268  CD  GLU A 239      -1.619  -9.832  -9.175  1.00 10.00      A   
ATOM   2269  OE1 GLU A 239      -0.714  -9.141  -8.653  1.00 10.00      A   
ATOM   2270  OE2 GLU A 239      -2.816  -9.747  -8.833  1.00 10.00      A   
ATOM   2271  C   GLU A 239       1.638 -13.379 -10.648  1.00 10.00      A   
ATOM   2272  O   GLU A 239       1.663 -14.112  -9.656  1.00 10.00      A   
ATOM   2273  N   LEU A 240       2.696 -13.183 -11.427  1.00 10.00      A   
ATOM   2274  HN  LEU A 240       2.626 -12.568 -12.194  1.00 10.00      A   
ATOM   2275  CA  LEU A 240       3.964 -13.845 -11.158  1.00 10.00      A   
ATOM   2276  CB  LEU A 240       4.386 -14.707 -12.352  1.00 10.00      A   
ATOM   2277  CG  LEU A 240       5.820 -15.241 -12.331  1.00 10.00      A   
ATOM   2278  CD1 LEU A 240       5.983 -16.317 -11.267  1.00 10.00      A   
ATOM   2279  CD2 LEU A 240       6.216 -15.766 -13.702  1.00 10.00      A   
ATOM   2280  C   LEU A 240       5.066 -12.851 -10.826  1.00 10.00      A   
ATOM   2281  O   LEU A 240       5.263 -11.862 -11.535  1.00 10.00      A   
ATOM   2282  N   GLY A 241       5.770 -13.118  -9.736  1.00 10.00      A   
ATOM   2283  HN  GLY A 241       5.534 -13.908  -9.198  1.00 10.00      A   
ATOM   2284  CA  GLY A 241       6.868 -12.274  -9.323  1.00 10.00      A   
ATOM   2285  C   GLY A 241       8.170 -13.038  -9.390  1.00 10.00      A   
ATOM   2286  O   GLY A 241       8.473 -13.833  -8.500  1.00 10.00      A   
ATOM   2287  N   THR A 242       8.924 -12.814 -10.450  1.00 10.00      A   
ATOM   2288  HN  THR A 242       8.633 -12.153 -11.110  1.00 10.00      A   
ATOM   2289  CA  THR A 242      10.188 -13.497 -10.644  1.00 10.00      A   
ATOM   2290  CB  THR A 242      10.661 -13.387 -12.105  1.00 10.00      A   
ATOM   2291  OG1 THR A 242      10.604 -12.019 -12.542  1.00 10.00      A   
ATOM   2292  HG1 THR A 242       9.687 -11.756 -12.679  1.00 10.00      A   
ATOM   2293  CG2 THR A 242       9.788 -14.239 -13.008  1.00 10.00      A   
ATOM   2294  C   THR A 242      11.257 -12.930  -9.722  1.00 10.00      A   
ATOM   2295  O   THR A 242      11.232 -11.745  -9.391  1.00 10.00      A   
ATOM   2296  N   GLY A 243      12.183 -13.776  -9.305  1.00 10.00      A   
ATOM   2297  HN  GLY A 243      12.158 -14.708  -9.609  1.00 10.00      A   
ATOM   2298  CA  GLY A 243      13.244 -13.334  -8.429  1.00 10.00      A   
ATOM   2299  C   GLY A 243      14.446 -12.887  -9.222  1.00 10.00      A   
ATOM   2300  O   GLY A 243      14.395 -11.870  -9.913  1.00 10.00      A   
ATOM   2301  N   GLY A 244      15.522 -13.654  -9.141  1.00 10.00      A   
ATOM   2302  HN  GLY A 244      15.500 -14.459  -8.581  1.00 10.00      A   
ATOM   2303  CA  GLY A 244      16.719 -13.327  -9.876  1.00 10.00      A   
ATOM   2304  C   GLY A 244      16.601 -13.766 -11.319  1.00 10.00      A   
ATOM   2305  O   GLY A 244      16.543 -14.960 -11.610  1.00 10.00      A   
ATOM   2306  N   TYR A 245      16.567 -12.801 -12.221  1.00 10.00      A   
ATOM   2307  HN  TYR A 245      16.636 -11.864 -11.919  1.00 10.00      A   
ATOM   2308  CA  TYR A 245      16.445 -13.076 -13.647  1.00 10.00      A   
ATOM   2309  CB  TYR A 245      15.536 -12.025 -14.294  1.00 10.00      A   
ATOM   2310  CG  TYR A 245      14.742 -12.525 -15.480  1.00 10.00      A   
ATOM   2311  CD1 TYR A 245      13.620 -13.321 -15.300  1.00 10.00      A   
ATOM   2312  CD2 TYR A 245      15.111 -12.198 -16.780  1.00 10.00      A   
ATOM   2313  CE1 TYR A 245      12.887 -13.781 -16.377  1.00 10.00      A   
ATOM   2314  CE2 TYR A 245      14.385 -12.653 -17.864  1.00 10.00      A   
ATOM   2315  CZ  TYR A 245      13.274 -13.446 -17.656  1.00 10.00      A   
ATOM   2316  OH  TYR A 245      12.545 -13.900 -18.731  1.00 10.00      A   
ATOM   2317  HH  TYR A 245      13.137 -14.065 -19.477  1.00 10.00      A   
ATOM   2318  C   TYR A 245      17.827 -13.063 -14.299  1.00 10.00      A   
ATOM   2319  O   TYR A 245      17.984 -12.690 -15.463  1.00 10.00      A   
ATOM   2320  N   THR A 246      18.820 -13.492 -13.540  1.00 10.00      A   
ATOM   2321  HN  THR A 246      18.624 -13.802 -12.632  1.00 10.00      A   
ATOM   2322  CA  THR A 246      20.190 -13.528 -14.012  1.00 10.00      A   
ATOM   2323  CB  THR A 246      21.066 -12.498 -13.261  1.00 10.00      A   
ATOM   2324  OG1 THR A 246      22.454 -12.679 -13.591  1.00 10.00      A   
ATOM   2325  HG1 THR A 246      22.841 -13.337 -12.999  1.00 10.00      A   
ATOM   2326  CG2 THR A 246      20.873 -12.617 -11.756  1.00 10.00      A   
ATOM   2327  C   THR A 246      20.781 -14.926 -13.861  1.00 10.00      A   
ATOM   2328  O   THR A 246      20.571 -15.597 -12.846  1.00 10.00      A   
ATOM   2329  N   ALA A 247      21.514 -15.351 -14.882  1.00 10.00      A   
ATOM   2330  HN  ALA A 247      21.631 -14.762 -15.656  1.00 10.00      A   
ATOM   2331  CA  ALA A 247      22.157 -16.658 -14.899  1.00 10.00      A   
ATOM   2332  CB  ALA A 247      21.116 -17.769 -14.895  1.00 10.00      A   
ATOM   2333  C   ALA A 247      23.041 -16.784 -16.130  1.00 10.00      A   
ATOM   2334  O   ALA A 247      23.168 -15.839 -16.915  1.00 10.00      A   
ATOM   2335  N   GLU A 248      23.643 -17.950 -16.300  1.00 10.00      A   
ATOM   2336  HN  GLU A 248      23.498 -18.666 -15.642  1.00 10.00      A   
ATOM   2337  CA  GLU A 248      24.505 -18.207 -17.443  1.00 10.00      A   
ATOM   2338  CB  GLU A 248      25.326 -19.475 -17.188  1.00 10.00      A   
ATOM   2339  CG  GLU A 248      26.237 -19.886 -18.331  1.00 10.00      A   
ATOM   2340  CD  GLU A 248      27.192 -20.989 -17.939  1.00 10.00      A   
ATOM   2341  OE1 GLU A 248      28.093 -20.727 -17.121  1.00 10.00      A   
ATOM   2342  OE2 GLU A 248      27.054 -22.117 -18.461  1.00 10.00      A   
ATOM   2343  C   GLU A 248      23.657 -18.366 -18.699  1.00 10.00      A   
ATOM   2344  O   GLU A 248      22.570 -18.933 -18.645  1.00 10.00      A   
ATOM   2345  N   VAL A 249      24.139 -17.843 -19.820  1.00 10.00      A   
ATOM   2346  HN  VAL A 249      25.005 -17.375 -19.799  1.00 10.00      A   
ATOM   2347  CA  VAL A 249      23.416 -17.948 -21.084  1.00 10.00      A   
ATOM   2348  CB  VAL A 249      24.011 -17.020 -22.164  1.00 10.00      A   
ATOM   2349  CG1 VAL A 249      23.157 -17.044 -23.426  1.00 10.00      A   
ATOM   2350  CG2 VAL A 249      24.142 -15.601 -21.632  1.00 10.00      A   
ATOM   2351  C   VAL A 249      23.440 -19.392 -21.581  1.00 10.00      A   
ATOM   2352  O   VAL A 249      24.436 -19.857 -22.141  1.00 10.00      A   
ATOM   2353  N   ARG A 250      22.352 -20.103 -21.348  1.00 10.00      A   
ATOM   2354  HN  ARG A 250      21.597 -19.687 -20.870  1.00 10.00      A   
ATOM   2355  CA  ARG A 250      22.249 -21.491 -21.757  1.00 10.00      A   
ATOM   2356  CB  ARG A 250      22.337 -22.408 -20.533  1.00 10.00      A   
ATOM   2357  CG  ARG A 250      23.527 -22.155 -19.624  1.00 10.00      A   
ATOM   2358  CD  ARG A 250      23.694 -23.284 -18.627  1.00 10.00      A   
ATOM   2359  NE  ARG A 250      23.762 -24.580 -19.295  1.00 10.00      A   
ATOM   2360  HE  ARG A 250      22.902 -24.990 -19.581  1.00 10.00      A   
ATOM   2361  CZ  ARG A 250      24.897 -25.221 -19.552  1.00 10.00      A   
ATOM   2362  NH1 ARG A 250      26.069 -24.685 -19.209  1.00 10.00      A   
ATOM   2363 HH11 ARG A 250      26.109 -23.749 -18.736  1.00 10.00      A   
ATOM   2364 HH12 ARG A 250      26.957 -25.192 -19.412  1.00 10.00      A   
ATOM   2365  NH2 ARG A 250      24.862 -26.395 -20.169  1.00 10.00      A   
ATOM   2366 HH21 ARG A 250      23.945 -26.813 -20.455  1.00 10.00      A   
ATOM   2367 HH22 ARG A 250      25.747 -26.904 -20.376  1.00 10.00      A   
ATOM   2368  C   ARG A 250      20.931 -21.749 -22.472  1.00 10.00      A   
ATOM   2369  O   ARG A 250      19.860 -21.520 -21.910  1.00 10.00      A   
ATOM   2370  N   PRO A 251      20.991 -22.220 -23.723  1.00 10.00      A   
ATOM   2371  CA  PRO A 251      19.790 -22.532 -24.506  1.00 10.00      A   
ATOM   2372  CB  PRO A 251      20.356 -23.091 -25.815  1.00 10.00      A   
ATOM   2373  CG  PRO A 251      21.726 -22.514 -25.903  1.00 10.00      A   
ATOM   2374  CD  PRO A 251      22.225 -22.459 -24.488  1.00 10.00      A   
ATOM   2375  C   PRO A 251      18.923 -23.585 -23.812  1.00 10.00      A   
ATOM   2376  O   PRO A 251      17.698 -23.551 -23.912  1.00 10.00      A   
ATOM   2377  N   ASP A 252      19.564 -24.510 -23.096  1.00 10.00      A   
ATOM   2378  HN  ASP A 252      20.545 -24.485 -23.051  1.00 10.00      A   
ATOM   2379  CA  ASP A 252      18.840 -25.565 -22.385  1.00 10.00      A   
ATOM   2380  CB  ASP A 252      19.788 -26.651 -21.854  1.00 10.00      A   
ATOM   2381  CG  ASP A 252      20.557 -26.248 -20.608  1.00 10.00      A   
ATOM   2382  OD1 ASP A 252      20.210 -26.735 -19.513  1.00 10.00      A   
ATOM   2383  OD2 ASP A 252      21.532 -25.471 -20.722  1.00 10.00      A   
ATOM   2384  C   ASP A 252      17.971 -24.987 -21.273  1.00 10.00      A   
ATOM   2385  O   ASP A 252      16.852 -25.448 -21.043  1.00 10.00      A   
ATOM   2386  N   VAL A 253      18.481 -23.967 -20.594  1.00 10.00      A   
ATOM   2387  HN  VAL A 253      19.380 -23.642 -20.817  1.00 10.00      A   
ATOM   2388  CA  VAL A 253      17.733 -23.319 -19.525  1.00 10.00      A   
ATOM   2389  CB  VAL A 253      18.656 -22.517 -18.584  1.00 10.00      A   
ATOM   2390  CG1 VAL A 253      17.859 -21.867 -17.458  1.00 10.00      A   
ATOM   2391  CG2 VAL A 253      19.744 -23.417 -18.020  1.00 10.00      A   
ATOM   2392  C   VAL A 253      16.697 -22.389 -20.138  1.00 10.00      A   
ATOM   2393  O   VAL A 253      15.560 -22.303 -19.671  1.00 10.00      A   
ATOM   2394  N   TYR A 254      17.107 -21.710 -21.206  1.00 10.00      A   
ATOM   2395  HN  TYR A 254      18.034 -21.824 -21.517  1.00 10.00      A   
ATOM   2396  CA  TYR A 254      16.236 -20.784 -21.919  1.00 10.00      A   
ATOM   2397  CB  TYR A 254      16.982 -20.184 -23.112  1.00 10.00      A   
ATOM   2398  CG  TYR A 254      16.183 -19.197 -23.932  1.00 10.00      A   
ATOM   2399  CD1 TYR A 254      15.777 -17.981 -23.397  1.00 10.00      A   
ATOM   2400  CD2 TYR A 254      15.846 -19.476 -25.252  1.00 10.00      A   
ATOM   2401  CE1 TYR A 254      15.060 -17.072 -24.150  1.00 10.00      A   
ATOM   2402  CE2 TYR A 254      15.129 -18.575 -26.011  1.00 10.00      A   
ATOM   2403  CZ  TYR A 254      14.739 -17.375 -25.457  1.00 10.00      A   
ATOM   2404  OH  TYR A 254      14.029 -16.473 -26.212  1.00 10.00      A   
ATOM   2405  HH  TYR A 254      13.458 -16.951 -26.822  1.00 10.00      A   
ATOM   2406  C   TYR A 254      14.963 -21.483 -22.391  1.00 10.00      A   
ATOM   2407  O   TYR A 254      13.856 -20.981 -22.186  1.00 10.00      A   
ATOM   2408  N   SER A 255      15.128 -22.640 -23.025  1.00 10.00      A   
ATOM   2409  HN  SER A 255      16.040 -22.981 -23.175  1.00 10.00      A   
ATOM   2410  CA  SER A 255      13.995 -23.408 -23.516  1.00 10.00      A   
ATOM   2411  CB  SER A 255      14.474 -24.606 -24.338  1.00 10.00      A   
ATOM   2412  OG  SER A 255      15.261 -24.177 -25.438  1.00 10.00      A   
ATOM   2413  HG  SER A 255      14.853 -23.394 -25.833  1.00 10.00      A   
ATOM   2414  C   SER A 255      13.112 -23.867 -22.362  1.00 10.00      A   
ATOM   2415  O   SER A 255      11.885 -23.829 -22.457  1.00 10.00      A   
ATOM   2416  N   GLY A 256      13.743 -24.282 -21.266  1.00 10.00      A   
ATOM   2417  HN  GLY A 256      14.725 -24.287 -21.245  1.00 10.00      A   
ATOM   2418  CA  GLY A 256      13.000 -24.732 -20.105  1.00 10.00      A   
ATOM   2419  C   GLY A 256      12.062 -23.660 -19.586  1.00 10.00      A   
ATOM   2420  O   GLY A 256      10.898 -23.929 -19.294  1.00 10.00      A   
ATOM   2421  N   LEU A 257      12.570 -22.438 -19.487  1.00 10.00      A   
ATOM   2422  HN  LEU A 257      13.511 -22.292 -19.726  1.00 10.00      A   
ATOM   2423  CA  LEU A 257      11.771 -21.315 -19.015  1.00 10.00      A   
ATOM   2424  CB  LEU A 257      12.653 -20.082 -18.803  1.00 10.00      A   
ATOM   2425  CG  LEU A 257      13.834 -20.251 -17.839  1.00 10.00      A   
ATOM   2426  CD1 LEU A 257      14.683 -18.989 -17.793  1.00 10.00      A   
ATOM   2427  CD2 LEU A 257      13.351 -20.623 -16.447  1.00 10.00      A   
ATOM   2428  C   LEU A 257      10.649 -20.996 -20.003  1.00 10.00      A   
ATOM   2429  O   LEU A 257       9.517 -20.731 -19.604  1.00 10.00      A   
ATOM   2430  N   SER A 258      10.973 -21.044 -21.292  1.00 10.00      A   
ATOM   2431  HN  SER A 258      11.892 -21.280 -21.544  1.00 10.00      A   
ATOM   2432  CA  SER A 258      10.004 -20.754 -22.341  1.00 10.00      A   
ATOM   2433  CB  SER A 258      10.683 -20.771 -23.714  1.00 10.00      A   
ATOM   2434  OG  SER A 258      11.812 -19.909 -23.739  1.00 10.00      A   
ATOM   2435  HG  SER A 258      12.507 -20.264 -23.171  1.00 10.00      A   
ATOM   2436  C   SER A 258       8.825 -21.732 -22.304  1.00 10.00      A   
ATOM   2437  O   SER A 258       7.664 -21.329 -22.415  1.00 10.00      A   
ATOM   2438  N   VAL A 259       9.129 -23.016 -22.132  1.00 10.00      A   
ATOM   2439  HN  VAL A 259      10.076 -23.279 -22.055  1.00 10.00      A   
ATOM   2440  CA  VAL A 259       8.099 -24.052 -22.082  1.00 10.00      A   
ATOM   2441  CB  VAL A 259       8.714 -25.472 -22.106  1.00 10.00      A   
ATOM   2442  CG1 VAL A 259       7.640 -26.544 -21.955  1.00 10.00      A   
ATOM   2443  CG2 VAL A 259       9.501 -25.692 -23.389  1.00 10.00      A   
ATOM   2444  C   VAL A 259       7.216 -23.887 -20.843  1.00 10.00      A   
ATOM   2445  O   VAL A 259       6.013 -24.155 -20.878  1.00 10.00      A   
ATOM   2446  N   ALA A 260       7.816 -23.439 -19.750  1.00 10.00      A   
ATOM   2447  HN  ALA A 260       8.779 -23.248 -19.775  1.00 10.00      A   
ATOM   2448  CA  ALA A 260       7.078 -23.235 -18.509  1.00 10.00      A   
ATOM   2449  CB  ALA A 260       8.039 -23.080 -17.342  1.00 10.00      A   
ATOM   2450  C   ALA A 260       6.162 -22.017 -18.612  1.00 10.00      A   
ATOM   2451  O   ALA A 260       5.011 -22.044 -18.170  1.00 10.00      A   
ATOM   2452  N   LEU A 261       6.681 -20.954 -19.214  1.00 10.00      A   
ATOM   2453  HN  LEU A 261       7.605 -21.000 -19.545  1.00 10.00      A   
ATOM   2454  CA  LEU A 261       5.931 -19.716 -19.381  1.00 10.00      A   
ATOM   2455  CB  LEU A 261       6.852 -18.583 -19.834  1.00 10.00      A   
ATOM   2456  CG  LEU A 261       7.765 -17.990 -18.759  1.00 10.00      A   
ATOM   2457  CD1 LEU A 261       9.007 -17.385 -19.390  1.00 10.00      A   
ATOM   2458  CD2 LEU A 261       7.023 -16.939 -17.949  1.00 10.00      A   
ATOM   2459  C   LEU A 261       4.765 -19.882 -20.350  1.00 10.00      A   
ATOM   2460  O   LEU A 261       3.728 -19.240 -20.192  1.00 10.00      A   
ATOM   2461  N   SER A 262       4.921 -20.761 -21.335  1.00 10.00      A   
ATOM   2462  HN  SER A 262       5.764 -21.263 -21.403  1.00 10.00      A   
ATOM   2463  CA  SER A 262       3.868 -20.998 -22.317  1.00 10.00      A   
ATOM   2464  CB  SER A 262       4.422 -21.685 -23.568  1.00 10.00      A   
ATOM   2465  OG  SER A 262       5.393 -22.659 -23.231  1.00 10.00      A   
ATOM   2466  HG  SER A 262       6.279 -22.274 -23.306  1.00 10.00      A   
ATOM   2467  C   SER A 262       2.703 -21.787 -21.716  1.00 10.00      A   
ATOM   2468  O   SER A 262       1.628 -21.885 -22.312  1.00 10.00      A   
ATOM   2469  N   GLY A 263       2.920 -22.345 -20.532  1.00 10.00      A   
ATOM   2470  HN  GLY A 263       3.799 -22.244 -20.108  1.00 10.00      A   
ATOM   2471  CA  GLY A 263       1.880 -23.099 -19.865  1.00 10.00      A   
ATOM   2472  C   GLY A 263       0.972 -22.189 -19.064  1.00 10.00      A   
ATOM   2473  O   GLY A 263      -0.153 -22.556 -18.723  1.00 10.00      A   
ATOM   2474  N   CYS A 264       1.462 -20.990 -18.782  1.00 10.00      A   
ATOM   2475  HN  CYS A 264       2.354 -20.751 -19.108  1.00 10.00      A   
ATOM   2476  CA  CYS A 264       0.709 -20.009 -18.016  1.00 10.00      A   
ATOM   2477  CB  CYS A 264       1.666 -19.123 -17.217  1.00 10.00      A   
ATOM   2478  SG  CYS A 264       2.800 -20.049 -16.154  1.00 10.00      A   
ATOM   2479  HG  CYS A 264       3.297 -21.056 -16.864  1.00 10.00      A   
ATOM   2480  C   CYS A 264      -0.166 -19.160 -18.932  1.00 10.00      A   
ATOM   2481  O   CYS A 264       0.315 -18.228 -19.583  1.00 10.00      A   
ATOM   2482  N   LYS A 265      -1.449 -19.485 -18.985  1.00 10.00      A   
ATOM   2483  HN  LYS A 265      -1.775 -20.234 -18.437  1.00 10.00      A   
ATOM   2484  CA  LYS A 265      -2.387 -18.758 -19.835  1.00 10.00      A   
ATOM   2485  CB  LYS A 265      -3.345 -19.722 -20.543  1.00 10.00      A   
ATOM   2486  CG  LYS A 265      -2.848 -20.258 -21.877  1.00 10.00      A   
ATOM   2487  CD  LYS A 265      -1.862 -21.396 -21.688  1.00 10.00      A   
ATOM   2488  CE  LYS A 265      -1.645 -22.149 -22.989  1.00 10.00      A   
ATOM   2489  NZ  LYS A 265      -0.674 -23.263 -22.839  1.00 10.00      A   
ATOM   2490  HZ1 LYS A 265      -0.973 -23.900 -22.075  1.00 10.00      A   
ATOM   2491  HZ2 LYS A 265       0.275 -22.888 -22.615  1.00 10.00      A   
ATOM   2492  HZ3 LYS A 265      -0.619 -23.806 -23.723  1.00 10.00      A   
ATOM   2493  C   LYS A 265      -3.193 -17.732 -19.042  1.00 10.00      A   
ATOM   2494  O   LYS A 265      -3.708 -16.768 -19.602  1.00 10.00      A   
ATOM   2495  N   GLU A 266      -3.284 -17.925 -17.740  1.00 10.00      A   
ATOM   2496  HN  GLU A 266      -2.821 -18.686 -17.332  1.00 10.00      A   
ATOM   2497  CA  GLU A 266      -4.056 -17.026 -16.892  1.00 10.00      A   
ATOM   2498  CB  GLU A 266      -4.636 -17.785 -15.700  1.00 10.00      A   
ATOM   2499  CG  GLU A 266      -5.342 -19.081 -16.074  1.00 10.00      A   
ATOM   2500  CD  GLU A 266      -6.410 -18.888 -17.133  1.00 10.00      A   
ATOM   2501  OE1 GLU A 266      -6.101 -19.024 -18.335  1.00 10.00      A   
ATOM   2502  OE2 GLU A 266      -7.575 -18.621 -16.772  1.00 10.00      A   
ATOM   2503  C   GLU A 266      -3.236 -15.830 -16.421  1.00 10.00      A   
ATOM   2504  O   GLU A 266      -3.769 -14.910 -15.799  1.00 10.00      A   
ATOM   2505  N   LEU A 267      -1.943 -15.845 -16.723  1.00 10.00      A   
ATOM   2506  HN  LEU A 267      -1.576 -16.613 -17.205  1.00 10.00      A   
ATOM   2507  CA  LEU A 267      -1.053 -14.762 -16.333  1.00 10.00      A   
ATOM   2508  CB  LEU A 267       0.390 -15.076 -16.731  1.00 10.00      A   
ATOM   2509  CG  LEU A 267       1.457 -14.196 -16.079  1.00 10.00      A   
ATOM   2510  CD1 LEU A 267       1.706 -14.630 -14.645  1.00 10.00      A   
ATOM   2511  CD2 LEU A 267       2.745 -14.202 -16.885  1.00 10.00      A   
ATOM   2512  C   LEU A 267      -1.487 -13.437 -16.951  1.00 10.00      A   
ATOM   2513  O   LEU A 267      -1.817 -13.369 -18.139  1.00 10.00      A   
ATOM   2514  N   ARG A 268      -1.511 -12.395 -16.132  1.00 10.00      A   
ATOM   2515  HN  ARG A 268      -1.268 -12.527 -15.189  1.00 10.00      A   
ATOM   2516  CA  ARG A 268      -1.899 -11.066 -16.586  1.00 10.00      A   
ATOM   2517  CB  ARG A 268      -3.305 -10.712 -16.084  1.00 10.00      A   
ATOM   2518  CG  ARG A 268      -4.426 -11.595 -16.620  1.00 10.00      A   
ATOM   2519  CD  ARG A 268      -4.548 -11.504 -18.136  1.00 10.00      A   
ATOM   2520  NE  ARG A 268      -5.670 -12.296 -18.648  1.00 10.00      A   
ATOM   2521  HE  ARG A 268      -6.548 -11.846 -18.703  1.00 10.00      A   
ATOM   2522  CZ  ARG A 268      -5.569 -13.571 -19.048  1.00 10.00      A   
ATOM   2523  NH1 ARG A 268      -4.398 -14.194 -18.997  1.00 10.00      A   
ATOM   2524 HH11 ARG A 268      -4.316 -15.193 -19.313  1.00 10.00      A   
ATOM   2525 HH12 ARG A 268      -3.553 -13.694 -18.638  1.00 10.00      A   
ATOM   2526  NH2 ARG A 268      -6.645 -14.218 -19.488  1.00 10.00      A   
ATOM   2527 HH21 ARG A 268      -7.573 -13.739 -19.522  1.00 10.00      A   
ATOM   2528 HH22 ARG A 268      -6.569 -15.213 -19.801  1.00 10.00      A   
ATOM   2529  C   ARG A 268      -0.909 -10.009 -16.099  1.00 10.00      A   
ATOM   2530  O   ARG A 268      -0.844  -8.908 -16.643  1.00 10.00      A   
ATOM   2531  N   CYS A 269      -0.146 -10.344 -15.068  1.00 10.00      A   
ATOM   2532  HN  CYS A 269      -0.232 -11.236 -14.674  1.00 10.00      A   
ATOM   2533  CA  CYS A 269       0.822  -9.415 -14.505  1.00 10.00      A   
ATOM   2534  CB  CYS A 269       0.285  -8.833 -13.196  1.00 10.00      A   
ATOM   2535  SG  CYS A 269       1.344  -7.586 -12.429  1.00 10.00      A   
ATOM   2536  HG  CYS A 269       0.708  -7.123 -11.363  1.00 10.00      A   
ATOM   2537  C   CYS A 269       2.166 -10.098 -14.263  1.00 10.00      A   
ATOM   2538  O   CYS A 269       2.221 -11.236 -13.789  1.00 10.00      A   
ATOM   2539  N   LEU A 270       3.242  -9.390 -14.586  1.00 10.00      A   
ATOM   2540  HN  LEU A 270       3.123  -8.487 -14.956  1.00 10.00      A   
ATOM   2541  CA  LEU A 270       4.590  -9.904 -14.404  1.00 10.00      A   
ATOM   2542  CB  LEU A 270       5.226 -10.234 -15.756  1.00 10.00      A   
ATOM   2543  CG  LEU A 270       5.557 -11.707 -15.997  1.00 10.00      A   
ATOM   2544  CD1 LEU A 270       6.090 -11.909 -17.406  1.00 10.00      A   
ATOM   2545  CD2 LEU A 270       6.558 -12.208 -14.965  1.00 10.00      A   
ATOM   2546  C   LEU A 270       5.450  -8.898 -13.652  1.00 10.00      A   
ATOM   2547  O   LEU A 270       5.548  -7.732 -14.041  1.00 10.00      A   
ATOM   2548  N   SER A 271       6.049  -9.345 -12.563  1.00 10.00      A   
ATOM   2549  HN  SER A 271       5.920 -10.284 -12.294  1.00 10.00      A   
ATOM   2550  CA  SER A 271       6.898  -8.496 -11.755  1.00 10.00      A   
ATOM   2551  CB  SER A 271       6.181  -8.125 -10.456  1.00 10.00      A   
ATOM   2552  OG  SER A 271       4.854  -7.696 -10.719  1.00 10.00      A   
ATOM   2553  HG  SER A 271       4.621  -7.918 -11.627  1.00 10.00      A   
ATOM   2554  C   SER A 271       8.217  -9.199 -11.458  1.00 10.00      A   
ATOM   2555  O   SER A 271       8.398 -10.371 -11.809  1.00 10.00      A   
ATOM   2556  N   GLY A 272       9.133  -8.484 -10.822  1.00 10.00      A   
ATOM   2557  HN  GLY A 272       8.933  -7.554 -10.580  1.00 10.00      A   
ATOM   2558  CA  GLY A 272      10.422  -9.049 -10.489  1.00 10.00      A   
ATOM   2559  C   GLY A 272      11.485  -8.618 -11.470  1.00 10.00      A   
ATOM   2560  O   GLY A 272      11.816  -7.435 -11.545  1.00 10.00      A   
ATOM   2561  N   PHE A 273      12.008  -9.581 -12.223  1.00 10.00      A   
ATOM   2562  HN  PHE A 273      11.687 -10.503 -12.098  1.00 10.00      A   
ATOM   2563  CA  PHE A 273      13.039  -9.327 -13.229  1.00 10.00      A   
ATOM   2564  CB  PHE A 273      12.499  -8.456 -14.370  1.00 10.00      A   
ATOM   2565  CG  PHE A 273      11.475  -9.143 -15.227  1.00 10.00      A   
ATOM   2566  CD1 PHE A 273      10.123  -8.981 -14.981  1.00 10.00      A   
ATOM   2567  CD2 PHE A 273      11.867  -9.951 -16.284  1.00 10.00      A   
ATOM   2568  CE1 PHE A 273       9.179  -9.609 -15.770  1.00 10.00      A   
ATOM   2569  CE2 PHE A 273      10.929 -10.585 -17.076  1.00 10.00      A   
ATOM   2570  CZ  PHE A 273       9.583 -10.415 -16.819  1.00 10.00      A   
ATOM   2571  C   PHE A 273      14.297  -8.710 -12.628  1.00 10.00      A   
ATOM   2572  O   PHE A 273      14.983  -7.922 -13.280  1.00 10.00      A   
ATOM   2573  N   TRP A 274      14.600  -9.076 -11.389  1.00 10.00      A   
ATOM   2574  HN  TRP A 274      14.017  -9.709 -10.919  1.00 10.00      A   
ATOM   2575  CA  TRP A 274      15.781  -8.564 -10.709  1.00 10.00      A   
ATOM   2576  CB  TRP A 274      15.823  -9.062  -9.263  1.00 10.00      A   
ATOM   2577  CG  TRP A 274      15.040  -8.232  -8.292  1.00 10.00      A   
ATOM   2578  CD1 TRP A 274      15.376  -7.003  -7.807  1.00 10.00      A   
ATOM   2579  CD2 TRP A 274      13.800  -8.580  -7.673  1.00 10.00      A   
ATOM   2580  NE1 TRP A 274      14.424  -6.562  -6.926  1.00 10.00      A   
ATOM   2581  HE1 TRP A 274      14.445  -5.706  -6.445  1.00 10.00      A   
ATOM   2582  CE2 TRP A 274      13.442  -7.510  -6.826  1.00 10.00      A   
ATOM   2583  CE3 TRP A 274      12.955  -9.690  -7.751  1.00 10.00      A   
ATOM   2584  CZ2 TRP A 274      12.277  -7.517  -6.067  1.00 10.00      A   
ATOM   2585  CZ3 TRP A 274      11.798  -9.695  -6.995  1.00 10.00      A   
ATOM   2586  CH2 TRP A 274      11.469  -8.616  -6.164  1.00 10.00      A   
ATOM   2587  C   TRP A 274      17.037  -9.024 -11.431  1.00 10.00      A   
ATOM   2588  O   TRP A 274      17.262 -10.228 -11.577  1.00 10.00      A   
ATOM   2589  N   ASP A 275      17.836  -8.061 -11.888  1.00 10.00      A   
ATOM   2590  HN  ASP A 275      17.578  -7.124 -11.748  1.00 10.00      A   
ATOM   2591  CA  ASP A 275      19.077  -8.353 -12.607  1.00 10.00      A   
ATOM   2592  CB  ASP A 275      20.042  -9.172 -11.741  1.00 10.00      A   
ATOM   2593  CG  ASP A 275      20.783  -8.340 -10.720  1.00 10.00      A   
ATOM   2594  OD1 ASP A 275      21.936  -7.948 -10.988  1.00 10.00      A   
ATOM   2595  OD2 ASP A 275      20.224  -8.080  -9.633  1.00 10.00      A   
ATOM   2596  C   ASP A 275      18.774  -9.097 -13.902  1.00 10.00      A   
ATOM   2597  O   ASP A 275      19.511  -9.995 -14.303  1.00 10.00      A   
ATOM   2598  N   ALA A 276      17.684  -8.699 -14.550  1.00 10.00      A   
ATOM   2599  HN  ALA A 276      17.155  -7.965 -14.173  1.00 10.00      A   
ATOM   2600  CA  ALA A 276      17.237  -9.317 -15.796  1.00 10.00      A   
ATOM   2601  CB  ALA A 276      15.985  -8.629 -16.316  1.00 10.00      A   
ATOM   2602  C   ALA A 276      18.317  -9.335 -16.873  1.00 10.00      A   
ATOM   2603  O   ALA A 276      18.888  -8.296 -17.222  1.00 10.00      A   
ATOM   2604  N   VAL A 277      18.603 -10.528 -17.380  1.00 10.00      A   
ATOM   2605  HN  VAL A 277      18.137 -11.320 -17.026  1.00 10.00      A   
ATOM   2606  CA  VAL A 277      19.588 -10.707 -18.433  1.00 10.00      A   
ATOM   2607  CB  VAL A 277      20.363 -12.034 -18.251  1.00 10.00      A   
ATOM   2608  CG1 VAL A 277      21.264 -12.315 -19.444  1.00 10.00      A   
ATOM   2609  CG2 VAL A 277      21.182 -11.994 -16.971  1.00 10.00      A   
ATOM   2610  C   VAL A 277      18.880 -10.692 -19.787  1.00 10.00      A   
ATOM   2611  O   VAL A 277      17.933 -11.452 -20.005  1.00 10.00      A   
ATOM   2612  N   PRO A 278      19.329  -9.820 -20.707  1.00 10.00      A   
ATOM   2613  CA  PRO A 278      18.735  -9.675 -22.046  1.00 10.00      A   
ATOM   2614  CB  PRO A 278      19.726  -8.768 -22.777  1.00 10.00      A   
ATOM   2615  CG  PRO A 278      20.382  -7.981 -21.698  1.00 10.00      A   
ATOM   2616  CD  PRO A 278      20.463  -8.897 -20.509  1.00 10.00      A   
ATOM   2617  C   PRO A 278      18.570 -11.000 -22.795  1.00 10.00      A   
ATOM   2618  O   PRO A 278      17.567 -11.213 -23.477  1.00 10.00      A   
ATOM   2619  N   ALA A 279      19.541 -11.894 -22.650  1.00 10.00      A   
ATOM   2620  HN  ALA A 279      20.318 -11.668 -22.093  1.00 10.00      A   
ATOM   2621  CA  ALA A 279      19.502 -13.191 -23.324  1.00 10.00      A   
ATOM   2622  CB  ALA A 279      20.818 -13.927 -23.150  1.00 10.00      A   
ATOM   2623  C   ALA A 279      18.335 -14.071 -22.873  1.00 10.00      A   
ATOM   2624  O   ALA A 279      18.055 -15.094 -23.497  1.00 10.00      A   
ATOM   2625  N   TYR A 280      17.658 -13.686 -21.800  1.00 10.00      A   
ATOM   2626  HN  TYR A 280      17.918 -12.857 -21.333  1.00 10.00      A   
ATOM   2627  CA  TYR A 280      16.535 -14.468 -21.300  1.00 10.00      A   
ATOM   2628  CB  TYR A 280      16.815 -14.961 -19.880  1.00 10.00      A   
ATOM   2629  CG  TYR A 280      17.736 -16.157 -19.825  1.00 10.00      A   
ATOM   2630  CD1 TYR A 280      19.113 -15.999 -19.712  1.00 10.00      A   
ATOM   2631  CD2 TYR A 280      17.226 -17.444 -19.892  1.00 10.00      A   
ATOM   2632  CE1 TYR A 280      19.951 -17.096 -19.668  1.00 10.00      A   
ATOM   2633  CE2 TYR A 280      18.056 -18.543 -19.846  1.00 10.00      A   
ATOM   2634  CZ  TYR A 280      19.415 -18.366 -19.735  1.00 10.00      A   
ATOM   2635  OH  TYR A 280      20.241 -19.462 -19.696  1.00 10.00      A   
ATOM   2636  HH  TYR A 280      20.878 -19.367 -18.968  1.00 10.00      A   
ATOM   2637  C   TYR A 280      15.225 -13.689 -21.345  1.00 10.00      A   
ATOM   2638  O   TYR A 280      14.197 -14.155 -20.859  1.00 10.00      A   
ATOM   2639  N   LEU A 281      15.265 -12.515 -21.955  1.00 10.00      A   
ATOM   2640  HN  LEU A 281      16.109 -12.213 -22.355  1.00 10.00      A   
ATOM   2641  CA  LEU A 281      14.086 -11.655 -22.058  1.00 10.00      A   
ATOM   2642  CB  LEU A 281      14.468 -10.217 -22.419  1.00 10.00      A   
ATOM   2643  CG  LEU A 281      15.298  -9.450 -21.385  1.00 10.00      A   
ATOM   2644  CD1 LEU A 281      15.569  -8.032 -21.861  1.00 10.00      A   
ATOM   2645  CD2 LEU A 281      14.605  -9.437 -20.029  1.00 10.00      A   
ATOM   2646  C   LEU A 281      13.001 -12.189 -23.011  1.00 10.00      A   
ATOM   2647  O   LEU A 281      11.825 -12.200 -22.648  1.00 10.00      A   
ATOM   2648  N   PRO A 282      13.362 -12.655 -24.236  1.00 10.00      A   
ATOM   2649  CA  PRO A 282      12.381 -13.156 -25.218  1.00 10.00      A   
ATOM   2650  CB  PRO A 282      13.219 -13.450 -26.469  1.00 10.00      A   
ATOM   2651  CG  PRO A 282      14.489 -12.701 -26.262  1.00 10.00      A   
ATOM   2652  CD  PRO A 282      14.728 -12.715 -24.783  1.00 10.00      A   
ATOM   2653  C   PRO A 282      11.630 -14.418 -24.781  1.00 10.00      A   
ATOM   2654  O   PRO A 282      10.806 -14.944 -25.530  1.00 10.00      A   
ATOM   2655  N   ALA A 283      11.897 -14.888 -23.573  1.00 10.00      A   
ATOM   2656  HN  ALA A 283      12.549 -14.420 -23.011  1.00 10.00      A   
ATOM   2657  CA  ALA A 283      11.239 -16.081 -23.060  1.00 10.00      A   
ATOM   2658  CB  ALA A 283      12.049 -16.694 -21.928  1.00 10.00      A   
ATOM   2659  C   ALA A 283       9.816 -15.772 -22.597  1.00 10.00      A   
ATOM   2660  O   ALA A 283       8.915 -16.604 -22.731  1.00 10.00      A   
ATOM   2661  N   VAL A 284       9.609 -14.566 -22.075  1.00 10.00      A   
ATOM   2662  HN  VAL A 284      10.359 -13.934 -22.017  1.00 10.00      A   
ATOM   2663  CA  VAL A 284       8.293 -14.157 -21.579  1.00 10.00      A   
ATOM   2664  CB  VAL A 284       8.401 -13.094 -20.465  1.00 10.00      A   
ATOM   2665  CG1 VAL A 284       9.091 -13.666 -19.237  1.00 10.00      A   
ATOM   2666  CG2 VAL A 284       9.136 -11.864 -20.970  1.00 10.00      A   
ATOM   2667  C   VAL A 284       7.397 -13.622 -22.700  1.00 10.00      A   
ATOM   2668  O   VAL A 284       6.312 -13.094 -22.447  1.00 10.00      A   
ATOM   2669  N   TYR A 285       7.842 -13.778 -23.939  1.00 10.00      A   
ATOM   2670  HN  TYR A 285       8.703 -14.224 -24.083  1.00 10.00      A   
ATOM   2671  CA  TYR A 285       7.083 -13.301 -25.092  1.00 10.00      A   
ATOM   2672  CB  TYR A 285       7.911 -13.430 -26.372  1.00 10.00      A   
ATOM   2673  CG  TYR A 285       8.758 -12.218 -26.685  1.00 10.00      A   
ATOM   2674  CD1 TYR A 285       9.470 -11.566 -25.688  1.00 10.00      A   
ATOM   2675  CD2 TYR A 285       8.848 -11.728 -27.980  1.00 10.00      A   
ATOM   2676  CE1 TYR A 285      10.246 -10.462 -25.971  1.00 10.00      A   
ATOM   2677  CE2 TYR A 285       9.623 -10.622 -28.273  1.00 10.00      A   
ATOM   2678  CZ  TYR A 285      10.319  -9.993 -27.262  1.00 10.00      A   
ATOM   2679  OH  TYR A 285      11.095  -8.891 -27.544  1.00 10.00      A   
ATOM   2680  HH  TYR A 285      10.554  -8.227 -27.997  1.00 10.00      A   
ATOM   2681  C   TYR A 285       5.759 -14.044 -25.241  1.00 10.00      A   
ATOM   2682  O   TYR A 285       4.801 -13.512 -25.795  1.00 10.00      A   
ATOM   2683  N   SER A 286       5.708 -15.262 -24.721  1.00 10.00      A   
ATOM   2684  HN  SER A 286       6.509 -15.628 -24.285  1.00 10.00      A   
ATOM   2685  CA  SER A 286       4.511 -16.090 -24.801  1.00 10.00      A   
ATOM   2686  CB  SER A 286       4.848 -17.510 -24.352  1.00 10.00      A   
ATOM   2687  OG  SER A 286       6.180 -17.839 -24.716  1.00 10.00      A   
ATOM   2688  HG  SER A 286       6.570 -18.390 -24.029  1.00 10.00      A   
ATOM   2689  C   SER A 286       3.343 -15.537 -23.974  1.00 10.00      A   
ATOM   2690  O   SER A 286       2.196 -15.938 -24.170  1.00 10.00      A   
ATOM   2691  N   VAL A 287       3.624 -14.623 -23.050  1.00 10.00      A   
ATOM   2692  HN  VAL A 287       4.551 -14.329 -22.923  1.00 10.00      A   
ATOM   2693  CA  VAL A 287       2.569 -14.054 -22.213  1.00 10.00      A   
ATOM   2694  CB  VAL A 287       2.808 -14.313 -20.710  1.00 10.00      A   
ATOM   2695  CG1 VAL A 287       2.705 -15.799 -20.399  1.00 10.00      A   
ATOM   2696  CG2 VAL A 287       4.159 -13.765 -20.271  1.00 10.00      A   
ATOM   2697  C   VAL A 287       2.380 -12.554 -22.451  1.00 10.00      A   
ATOM   2698  O   VAL A 287       1.441 -11.952 -21.926  1.00 10.00      A   
ATOM   2699  N   CYS A 288       3.247 -11.963 -23.265  1.00 10.00      A   
ATOM   2700  HN  CYS A 288       3.948 -12.504 -23.687  1.00 10.00      A   
ATOM   2701  CA  CYS A 288       3.180 -10.527 -23.552  1.00 10.00      A   
ATOM   2702  CB  CYS A 288       4.372 -10.096 -24.414  1.00 10.00      A   
ATOM   2703  SG  CYS A 288       5.988 -10.308 -23.630  1.00 10.00      A   
ATOM   2704  HG  CYS A 288       5.949 -11.410 -22.890  1.00 10.00      A   
ATOM   2705  C   CYS A 288       1.869 -10.130 -24.237  1.00 10.00      A   
ATOM   2706  O   CYS A 288       1.388  -9.005 -24.087  1.00 10.00      A   
ATOM   2707  N   SER A 289       1.285 -11.069 -24.970  1.00 10.00      A   
ATOM   2708  HN  SER A 289       1.709 -11.951 -25.040  1.00 10.00      A   
ATOM   2709  CA  SER A 289       0.044 -10.833 -25.696  1.00 10.00      A   
ATOM   2710  CB  SER A 289      -0.245 -12.031 -26.595  1.00 10.00      A   
ATOM   2711  OG  SER A 289       0.962 -12.719 -26.895  1.00 10.00      A   
ATOM   2712  HG  SER A 289       0.804 -13.344 -27.612  1.00 10.00      A   
ATOM   2713  C   SER A 289      -1.150 -10.564 -24.775  1.00 10.00      A   
ATOM   2714  O   SER A 289      -2.196 -10.106 -25.237  1.00 10.00      A   
ATOM   2715  N   ARG A 290      -1.001 -10.839 -23.482  1.00 10.00      A   
ATOM   2716  HN  ARG A 290      -0.144 -11.190 -23.159  1.00 10.00      A   
ATOM   2717  CA  ARG A 290      -2.087 -10.628 -22.536  1.00 10.00      A   
ATOM   2718  CB  ARG A 290      -2.798 -11.952 -22.234  1.00 10.00      A   
ATOM   2719  CG  ARG A 290      -1.874 -13.060 -21.757  1.00 10.00      A   
ATOM   2720  CD  ARG A 290      -2.562 -14.412 -21.802  1.00 10.00      A   
ATOM   2721  NE  ARG A 290      -1.633 -15.504 -21.512  1.00 10.00      A   
ATOM   2722  HE  ARG A 290      -1.281 -15.564 -20.599  1.00 10.00      A   
ATOM   2723  CZ  ARG A 290      -1.249 -16.407 -22.413  1.00 10.00      A   
ATOM   2724  NH1 ARG A 290      -1.716 -16.340 -23.650  1.00 10.00      A   
ATOM   2725 HH11 ARG A 290      -2.386 -15.589 -23.922  1.00 10.00      A   
ATOM   2726 HH12 ARG A 290      -1.417 -17.044 -24.360  1.00 10.00      A   
ATOM   2727  NH2 ARG A 290      -0.419 -17.388 -22.075  1.00 10.00      A   
ATOM   2728 HH21 ARG A 290      -0.058 -17.470 -21.094  1.00 10.00      A   
ATOM   2729 HH22 ARG A 290      -0.122 -18.092 -22.788  1.00 10.00      A   
ATOM   2730  C   ARG A 290      -1.606  -9.970 -21.246  1.00 10.00      A   
ATOM   2731  O   ARG A 290      -2.309  -9.982 -20.235  1.00 10.00      A   
ATOM   2732  N   LEU A 291      -0.409  -9.393 -21.282  1.00 10.00      A   
ATOM   2733  HN  LEU A 291       0.112  -9.412 -22.111  1.00 10.00      A   
ATOM   2734  CA  LEU A 291       0.147  -8.729 -20.111  1.00 10.00      A   
ATOM   2735  CB  LEU A 291       1.673  -8.665 -20.184  1.00 10.00      A   
ATOM   2736  CG  LEU A 291       2.419  -9.914 -19.712  1.00 10.00      A   
ATOM   2737  CD1 LEU A 291       3.913  -9.749 -19.922  1.00 10.00      A   
ATOM   2738  CD2 LEU A 291       2.113 -10.197 -18.250  1.00 10.00      A   
ATOM   2739  C   LEU A 291      -0.445  -7.334 -19.942  1.00 10.00      A   
ATOM   2740  O   LEU A 291      -0.136  -6.418 -20.705  1.00 10.00      A   
ATOM   2741  N   THR A 292      -1.307  -7.192 -18.948  1.00 10.00      A   
ATOM   2742  HN  THR A 292      -1.525  -7.972 -18.389  1.00 10.00      A   
ATOM   2743  CA  THR A 292      -1.952  -5.923 -18.662  1.00 10.00      A   
ATOM   2744  CB  THR A 292      -3.317  -6.151 -17.987  1.00 10.00      A   
ATOM   2745  OG1 THR A 292      -3.388  -7.505 -17.518  1.00 10.00      A   
ATOM   2746  HG1 THR A 292      -3.459  -7.506 -16.556  1.00 10.00      A   
ATOM   2747  CG2 THR A 292      -4.448  -5.906 -18.972  1.00 10.00      A   
ATOM   2748  C   THR A 292      -1.077  -5.060 -17.757  1.00 10.00      A   
ATOM   2749  O   THR A 292      -1.126  -3.830 -17.809  1.00 10.00      A   
ATOM   2750  N   THR A 293      -0.270  -5.709 -16.934  1.00 10.00      A   
ATOM   2751  HN  THR A 293      -0.262  -6.693 -16.942  1.00 10.00      A   
ATOM   2752  CA  THR A 293       0.614  -4.999 -16.024  1.00 10.00      A   
ATOM   2753  CB  THR A 293       0.134  -5.132 -14.568  1.00 10.00      A   
ATOM   2754  OG1 THR A 293      -1.269  -4.845 -14.499  1.00 10.00      A   
ATOM   2755  HG1 THR A 293      -1.719  -5.273 -15.236  1.00 10.00      A   
ATOM   2756  CG2 THR A 293       0.892  -4.174 -13.665  1.00 10.00      A   
ATOM   2757  C   THR A 293       2.042  -5.520 -16.135  1.00 10.00      A   
ATOM   2758  O   THR A 293       2.289  -6.718 -15.988  1.00 10.00      A   
ATOM   2759  N   LEU A 294       2.978  -4.618 -16.399  1.00 10.00      A   
ATOM   2760  HN  LEU A 294       2.724  -3.672 -16.503  1.00 10.00      A   
ATOM   2761  CA  LEU A 294       4.377  -4.995 -16.535  1.00 10.00      A   
ATOM   2762  CB  LEU A 294       4.823  -4.842 -17.990  1.00 10.00      A   
ATOM   2763  CG  LEU A 294       6.225  -5.348 -18.330  1.00 10.00      A   
ATOM   2764  CD1 LEU A 294       6.388  -6.805 -17.918  1.00 10.00      A   
ATOM   2765  CD2 LEU A 294       6.503  -5.174 -19.815  1.00 10.00      A   
ATOM   2766  C   LEU A 294       5.260  -4.162 -15.612  1.00 10.00      A   
ATOM   2767  O   LEU A 294       5.322  -2.936 -15.734  1.00 10.00      A   
ATOM   2768  N   ASN A 295       5.929  -4.834 -14.685  1.00 10.00      A   
ATOM   2769  HN  ASN A 295       5.829  -5.812 -14.634  1.00 10.00      A   
ATOM   2770  CA  ASN A 295       6.807  -4.164 -13.735  1.00 10.00      A   
ATOM   2771  CB  ASN A 295       6.449  -4.600 -12.310  1.00 10.00      A   
ATOM   2772  CG  ASN A 295       7.036  -3.711 -11.229  1.00 10.00      A   
ATOM   2773  OD1 ASN A 295       8.092  -3.101 -11.398  1.00 10.00      A   
ATOM   2774  ND2 ASN A 295       6.352  -3.641 -10.100  1.00 10.00      A   
ATOM   2775 HD21 ASN A 295       5.517  -4.153 -10.027  1.00 10.00      A   
ATOM   2776 HD22 ASN A 295       6.704  -3.076  -9.377  1.00 10.00      A   
ATOM   2777  C   ASN A 295       8.268  -4.491 -14.032  1.00 10.00      A   
ATOM   2778  O   ASN A 295       8.761  -5.565 -13.679  1.00 10.00      A   
ATOM   2779  N   LEU A 296       8.955  -3.559 -14.681  1.00 10.00      A   
ATOM   2780  HN  LEU A 296       8.503  -2.719 -14.932  1.00 10.00      A   
ATOM   2781  CA  LEU A 296      10.361  -3.731 -15.033  1.00 10.00      A   
ATOM   2782  CB  LEU A 296      10.553  -3.573 -16.543  1.00 10.00      A   
ATOM   2783  CG  LEU A 296       9.864  -4.608 -17.430  1.00 10.00      A   
ATOM   2784  CD1 LEU A 296       9.967  -4.209 -18.894  1.00 10.00      A   
ATOM   2785  CD2 LEU A 296      10.463  -5.987 -17.207  1.00 10.00      A   
ATOM   2786  C   LEU A 296      11.228  -2.711 -14.304  1.00 10.00      A   
ATOM   2787  O   LEU A 296      12.280  -2.306 -14.800  1.00 10.00      A   
ATOM   2788  N   SER A 297      10.797  -2.323 -13.111  1.00 10.00      A   
ATOM   2789  HN  SER A 297       9.965  -2.699 -12.760  1.00 10.00      A   
ATOM   2790  CA  SER A 297      11.518  -1.341 -12.309  1.00 10.00      A   
ATOM   2791  CB  SER A 297      10.637  -0.854 -11.162  1.00 10.00      A   
ATOM   2792  OG  SER A 297       9.324  -0.582 -11.625  1.00 10.00      A   
ATOM   2793  HG  SER A 297       8.758  -1.347 -11.460  1.00 10.00      A   
ATOM   2794  C   SER A 297      12.846  -1.881 -11.769  1.00 10.00      A   
ATOM   2795  O   SER A 297      13.615  -1.149 -11.144  1.00 10.00      A   
ATOM   2796  N   TYR A 298      13.112  -3.159 -11.998  1.00 10.00      A   
ATOM   2797  HN  TYR A 298      12.452  -3.711 -12.468  1.00 10.00      A   
ATOM   2798  CA  TYR A 298      14.352  -3.767 -11.537  1.00 10.00      A   
ATOM   2799  CB  TYR A 298      14.071  -4.789 -10.436  1.00 10.00      A   
ATOM   2800  CG  TYR A 298      13.416  -4.187  -9.211  1.00 10.00      A   
ATOM   2801  CD1 TYR A 298      12.067  -4.391  -8.949  1.00 10.00      A   
ATOM   2802  CD2 TYR A 298      14.145  -3.412  -8.319  1.00 10.00      A   
ATOM   2803  CE1 TYR A 298      11.462  -3.841  -7.835  1.00 10.00      A   
ATOM   2804  CE2 TYR A 298      13.549  -2.857  -7.200  1.00 10.00      A   
ATOM   2805  CZ  TYR A 298      12.206  -3.075  -6.964  1.00 10.00      A   
ATOM   2806  OH  TYR A 298      11.605  -2.530  -5.851  1.00 10.00      A   
ATOM   2807  HH  TYR A 298      10.785  -3.005  -5.663  1.00 10.00      A   
ATOM   2808  C   TYR A 298      15.118  -4.407 -12.690  1.00 10.00      A   
ATOM   2809  O   TYR A 298      16.095  -5.128 -12.479  1.00 10.00      A   
ATOM   2810  N   ALA A 299      14.679  -4.122 -13.911  1.00 10.00      A   
ATOM   2811  HN  ALA A 299      13.916  -3.514 -14.013  1.00 10.00      A   
ATOM   2812  CA  ALA A 299      15.314  -4.669 -15.101  1.00 10.00      A   
ATOM   2813  CB  ALA A 299      14.266  -5.178 -16.081  1.00 10.00      A   
ATOM   2814  C   ALA A 299      16.202  -3.619 -15.756  1.00 10.00      A   
ATOM   2815  O   ALA A 299      15.754  -2.853 -16.608  1.00 10.00      A   
ATOM   2816  N   THR A 300      17.461  -3.582 -15.346  1.00 10.00      A   
ATOM   2817  HN  THR A 300      17.760  -4.220 -14.663  1.00 10.00      A   
ATOM   2818  CA  THR A 300      18.416  -2.618 -15.876  1.00 10.00      A   
ATOM   2819  CB  THR A 300      19.549  -2.360 -14.867  1.00 10.00      A   
ATOM   2820  OG1 THR A 300      19.750  -3.536 -14.071  1.00 10.00      A   
ATOM   2821  HG1 THR A 300      19.922  -4.287 -14.656  1.00 10.00      A   
ATOM   2822  CG2 THR A 300      19.195  -1.196 -13.958  1.00 10.00      A   
ATOM   2823  C   THR A 300      19.008  -3.070 -17.210  1.00 10.00      A   
ATOM   2824  O   THR A 300      20.197  -3.372 -17.303  1.00 10.00      A   
ATOM   2825  N   VAL A 301      18.167  -3.126 -18.233  1.00 10.00      A   
ATOM   2826  HN  VAL A 301      17.226  -2.882 -18.087  1.00 10.00      A   
ATOM   2827  CA  VAL A 301      18.597  -3.534 -19.567  1.00 10.00      A   
ATOM   2828  CB  VAL A 301      17.598  -4.517 -20.216  1.00 10.00      A   
ATOM   2829  CG1 VAL A 301      17.661  -5.873 -19.528  1.00 10.00      A   
ATOM   2830  CG2 VAL A 301      16.185  -3.958 -20.170  1.00 10.00      A   
ATOM   2831  C   VAL A 301      18.780  -2.313 -20.471  1.00 10.00      A   
ATOM   2832  O   VAL A 301      18.880  -1.187 -19.985  1.00 10.00      A   
ATOM   2833  N   GLN A 302      18.822  -2.532 -21.778  1.00 10.00      A   
ATOM   2834  HN  GLN A 302      18.725  -3.448 -22.118  1.00 10.00      A   
ATOM   2835  CA  GLN A 302      18.995  -1.438 -22.722  1.00 10.00      A   
ATOM   2836  CB  GLN A 302      20.037  -1.793 -23.784  1.00 10.00      A   
ATOM   2837  CG  GLN A 302      21.454  -1.901 -23.244  1.00 10.00      A   
ATOM   2838  CD  GLN A 302      21.975  -0.586 -22.695  1.00 10.00      A   
ATOM   2839  OE1 GLN A 302      22.573   0.208 -23.420  1.00 10.00      A   
ATOM   2840  NE2 GLN A 302      21.742  -0.343 -21.415  1.00 10.00      A   
ATOM   2841 HE21 GLN A 302      21.254  -1.016 -20.894  1.00 10.00      A   
ATOM   2842 HE22 GLN A 302      22.074   0.501 -21.036  1.00 10.00      A   
ATOM   2843  C   GLN A 302      17.671  -1.051 -23.370  1.00 10.00      A   
ATOM   2844  O   GLN A 302      16.692  -1.794 -23.297  1.00 10.00      A   
ATOM   2845  N   SER A 303      17.656   0.114 -24.009  1.00 10.00      A   
ATOM   2846  HN  SER A 303      18.482   0.645 -24.042  1.00 10.00      A   
ATOM   2847  CA  SER A 303      16.461   0.632 -24.665  1.00 10.00      A   
ATOM   2848  CB  SER A 303      16.756   1.999 -25.301  1.00 10.00      A   
ATOM   2849  OG  SER A 303      15.618   2.523 -25.968  1.00 10.00      A   
ATOM   2850  HG  SER A 303      15.099   3.058 -25.348  1.00 10.00      A   
ATOM   2851  C   SER A 303      15.928  -0.331 -25.723  1.00 10.00      A   
ATOM   2852  O   SER A 303      14.738  -0.641 -25.742  1.00 10.00      A   
ATOM   2853  N   TYR A 304      16.817  -0.811 -26.591  1.00 10.00      A   
ATOM   2854  HN  TYR A 304      17.754  -0.535 -26.513  1.00 10.00      A   
ATOM   2855  CA  TYR A 304      16.432  -1.719 -27.668  1.00 10.00      A   
ATOM   2856  CB  TYR A 304      17.645  -2.109 -28.514  1.00 10.00      A   
ATOM   2857  CG  TYR A 304      17.297  -2.721 -29.853  1.00 10.00      A   
ATOM   2858  CD1 TYR A 304      16.352  -2.134 -30.688  1.00 10.00      A   
ATOM   2859  CD2 TYR A 304      17.912  -3.887 -30.281  1.00 10.00      A   
ATOM   2860  CE1 TYR A 304      16.033  -2.694 -31.909  1.00 10.00      A   
ATOM   2861  CE2 TYR A 304      17.602  -4.452 -31.500  1.00 10.00      A   
ATOM   2862  CZ  TYR A 304      16.661  -3.854 -32.309  1.00 10.00      A   
ATOM   2863  OH  TYR A 304      16.347  -4.419 -33.521  1.00 10.00      A   
ATOM   2864  HH  TYR A 304      16.212  -3.719 -34.172  1.00 10.00      A   
ATOM   2865  C   TYR A 304      15.693  -2.959 -27.161  1.00 10.00      A   
ATOM   2866  O   TYR A 304      14.605  -3.277 -27.645  1.00 10.00      A   
ATOM   2867  N   ASP A 305      16.275  -3.646 -26.182  1.00 10.00      A   
ATOM   2868  HN  ASP A 305      17.135  -3.339 -25.824  1.00 10.00      A   
ATOM   2869  CA  ASP A 305      15.657  -4.850 -25.624  1.00 10.00      A   
ATOM   2870  CB  ASP A 305      16.586  -5.565 -24.642  1.00 10.00      A   
ATOM   2871  CG  ASP A 305      17.516  -6.545 -25.331  1.00 10.00      A   
ATOM   2872  OD1 ASP A 305      17.029  -7.377 -26.123  1.00 10.00      A   
ATOM   2873  OD2 ASP A 305      18.738  -6.476 -25.093  1.00 10.00      A   
ATOM   2874  C   ASP A 305      14.313  -4.545 -24.976  1.00 10.00      A   
ATOM   2875  O   ASP A 305      13.382  -5.352 -25.038  1.00 10.00      A   
ATOM   2876  N   LEU A 306      14.211  -3.374 -24.365  1.00 10.00      A   
ATOM   2877  HN  LEU A 306      14.987  -2.773 -24.352  1.00 10.00      A   
ATOM   2878  CA  LEU A 306      12.977  -2.950 -23.721  1.00 10.00      A   
ATOM   2879  CB  LEU A 306      13.201  -1.660 -22.926  1.00 10.00      A   
ATOM   2880  CG  LEU A 306      13.718  -1.815 -21.495  1.00 10.00      A   
ATOM   2881  CD1 LEU A 306      14.255  -0.489 -20.979  1.00 10.00      A   
ATOM   2882  CD2 LEU A 306      12.616  -2.335 -20.583  1.00 10.00      A   
ATOM   2883  C   LEU A 306      11.889  -2.732 -24.766  1.00 10.00      A   
ATOM   2884  O   LEU A 306      10.776  -3.245 -24.632  1.00 10.00      A   
ATOM   2885  N   VAL A 307      12.230  -1.985 -25.815  1.00 10.00      A   
ATOM   2886  HN  VAL A 307      13.141  -1.614 -25.856  1.00 10.00      A   
ATOM   2887  CA  VAL A 307      11.293  -1.688 -26.899  1.00 10.00      A   
ATOM   2888  CB  VAL A 307      11.940  -0.809 -27.993  1.00 10.00      A   
ATOM   2889  CG1 VAL A 307      10.968  -0.556 -29.139  1.00 10.00      A   
ATOM   2890  CG2 VAL A 307      12.407   0.508 -27.400  1.00 10.00      A   
ATOM   2891  C   VAL A 307      10.752  -2.964 -27.533  1.00 10.00      A   
ATOM   2892  O   VAL A 307       9.541  -3.116 -27.698  1.00 10.00      A   
ATOM   2893  N   LYS A 308      11.656  -3.886 -27.862  1.00 10.00      A   
ATOM   2894  HN  LYS A 308      12.606  -3.707 -27.684  1.00 10.00      A   
ATOM   2895  CA  LYS A 308      11.281  -5.152 -28.488  1.00 10.00      A   
ATOM   2896  CB  LYS A 308      12.520  -6.014 -28.741  1.00 10.00      A   
ATOM   2897  CG  LYS A 308      13.481  -5.455 -29.783  1.00 10.00      A   
ATOM   2898  CD  LYS A 308      14.676  -6.378 -29.987  1.00 10.00      A   
ATOM   2899  CE  LYS A 308      15.428  -6.593 -28.682  1.00 10.00      A   
ATOM   2900  NZ  LYS A 308      16.575  -7.526 -28.824  1.00 10.00      A   
ATOM   2901  HZ1 LYS A 308      16.989  -7.724 -27.886  1.00 10.00      A   
ATOM   2902  HZ2 LYS A 308      17.305  -7.106 -29.431  1.00 10.00      A   
ATOM   2903  HZ3 LYS A 308      16.262  -8.424 -29.250  1.00 10.00      A   
ATOM   2904  C   LYS A 308      10.271  -5.932 -27.646  1.00 10.00      A   
ATOM   2905  O   LYS A 308       9.449  -6.677 -28.179  1.00 10.00      A   
ATOM   2906  N   LEU A 309      10.351  -5.773 -26.333  1.00 10.00      A   
ATOM   2907  HN  LEU A 309      11.034  -5.170 -25.966  1.00 10.00      A   
ATOM   2908  CA  LEU A 309       9.444  -6.462 -25.422  1.00 10.00      A   
ATOM   2909  CB  LEU A 309      10.033  -6.475 -24.009  1.00 10.00      A   
ATOM   2910  CG  LEU A 309       9.252  -7.257 -22.952  1.00 10.00      A   
ATOM   2911  CD1 LEU A 309       9.566  -8.742 -23.037  1.00 10.00      A   
ATOM   2912  CD2 LEU A 309       9.548  -6.721 -21.563  1.00 10.00      A   
ATOM   2913  C   LEU A 309       8.078  -5.778 -25.409  1.00 10.00      A   
ATOM   2914  O   LEU A 309       7.034  -6.430 -25.501  1.00 10.00      A   
ATOM   2915  N   LEU A 310       8.097  -4.457 -25.319  1.00 10.00      A   
ATOM   2916  HN  LEU A 310       8.964  -3.995 -25.274  1.00 10.00      A   
ATOM   2917  CA  LEU A 310       6.872  -3.671 -25.280  1.00 10.00      A   
ATOM   2918  CB  LEU A 310       7.183  -2.223 -24.902  1.00 10.00      A   
ATOM   2919  CG  LEU A 310       7.925  -2.024 -23.579  1.00 10.00      A   
ATOM   2920  CD1 LEU A 310       8.293  -0.562 -23.387  1.00 10.00      A   
ATOM   2921  CD2 LEU A 310       7.083  -2.525 -22.416  1.00 10.00      A   
ATOM   2922  C   LEU A 310       6.115  -3.726 -26.605  1.00 10.00      A   
ATOM   2923  O   LEU A 310       4.892  -3.574 -26.637  1.00 10.00      A   
ATOM   2924  N   CYS A 311       6.839  -3.945 -27.696  1.00 10.00      A   
ATOM   2925  HN  CYS A 311       7.815  -4.037 -27.612  1.00 10.00      A   
ATOM   2926  CA  CYS A 311       6.225  -4.027 -29.021  1.00 10.00      A   
ATOM   2927  CB  CYS A 311       7.296  -4.087 -30.113  1.00 10.00      A   
ATOM   2928  SG  CYS A 311       8.211  -2.549 -30.347  1.00 10.00      A   
ATOM   2929  HG  CYS A 311       8.668  -2.165 -29.162  1.00 10.00      A   
ATOM   2930  C   CYS A 311       5.306  -5.238 -29.136  1.00 10.00      A   
ATOM   2931  O   CYS A 311       4.444  -5.305 -30.013  1.00 10.00      A   
ATOM   2932  N   GLN A 312       5.490  -6.195 -28.241  1.00 10.00      A   
ATOM   2933  HN  GLN A 312       6.183  -6.084 -27.554  1.00 10.00      A   
ATOM   2934  CA  GLN A 312       4.684  -7.406 -28.250  1.00 10.00      A   
ATOM   2935  CB  GLN A 312       5.574  -8.639 -28.075  1.00 10.00      A   
ATOM   2936  CG  GLN A 312       6.723  -8.711 -29.074  1.00 10.00      A   
ATOM   2937  CD  GLN A 312       6.339  -9.331 -30.408  1.00 10.00      A   
ATOM   2938  OE1 GLN A 312       7.187  -9.861 -31.127  1.00 10.00      A   
ATOM   2939  NE2 GLN A 312       5.061  -9.273 -30.752  1.00 10.00      A   
ATOM   2940 HE21 GLN A 312       4.436  -8.839 -30.140  1.00 10.00      A   
ATOM   2941 HE22 GLN A 312       4.796  -9.667 -31.610  1.00 10.00      A   
ATOM   2942  C   GLN A 312       3.602  -7.363 -27.172  1.00 10.00      A   
ATOM   2943  O   GLN A 312       2.946  -8.368 -26.901  1.00 10.00      A   
ATOM   2944  N   CYS A 313       3.409  -6.194 -26.573  1.00 10.00      A   
ATOM   2945  HN  CYS A 313       3.945  -5.418 -26.849  1.00 10.00      A   
ATOM   2946  CA  CYS A 313       2.404  -6.026 -25.527  1.00 10.00      A   
ATOM   2947  CB  CYS A 313       3.064  -5.579 -24.220  1.00 10.00      A   
ATOM   2948  SG  CYS A 313       4.471  -6.594 -23.709  1.00 10.00      A   
ATOM   2949  HG  CYS A 313       5.421  -6.474 -24.633  1.00 10.00      A   
ATOM   2950  C   CYS A 313       1.341  -5.013 -25.952  1.00 10.00      A   
ATOM   2951  O   CYS A 313       1.479  -3.816 -25.702  1.00 10.00      A   
ATOM   2952  N   PRO A 314       0.267  -5.474 -26.608  1.00 10.00      A   
ATOM   2953  CA  PRO A 314      -0.806  -4.600 -27.077  1.00 10.00      A   
ATOM   2954  CB  PRO A 314      -1.350  -5.380 -28.272  1.00 10.00      A   
ATOM   2955  CG  PRO A 314      -1.163  -6.818 -27.907  1.00 10.00      A   
ATOM   2956  CD  PRO A 314       0.019  -6.884 -26.972  1.00 10.00      A   
ATOM   2957  C   PRO A 314      -1.909  -4.398 -26.036  1.00 10.00      A   
ATOM   2958  O   PRO A 314      -2.796  -3.567 -26.217  1.00 10.00      A   
ATOM   2959  N   LYS A 315      -1.850  -5.157 -24.948  1.00 10.00      A   
ATOM   2960  HN  LYS A 315      -1.117  -5.800 -24.853  1.00 10.00      A   
ATOM   2961  CA  LYS A 315      -2.857  -5.055 -23.894  1.00 10.00      A   
ATOM   2962  CB  LYS A 315      -3.439  -6.434 -23.566  1.00 10.00      A   
ATOM   2963  CG  LYS A 315      -4.094  -7.137 -24.742  1.00 10.00      A   
ATOM   2964  CD  LYS A 315      -4.876  -8.360 -24.285  1.00 10.00      A   
ATOM   2965  CE  LYS A 315      -6.261  -7.983 -23.788  1.00 10.00      A   
ATOM   2966  NZ  LYS A 315      -7.160  -7.555 -24.898  1.00 10.00      A   
ATOM   2967  HZ1 LYS A 315      -8.152  -7.569 -24.581  1.00 10.00      A   
ATOM   2968  HZ2 LYS A 315      -7.058  -8.197 -25.711  1.00 10.00      A   
ATOM   2969  HZ3 LYS A 315      -6.922  -6.592 -25.202  1.00 10.00      A   
ATOM   2970  C   LYS A 315      -2.278  -4.432 -22.630  1.00 10.00      A   
ATOM   2971  O   LYS A 315      -2.870  -4.521 -21.555  1.00 10.00      A   
ATOM   2972  N   LEU A 316      -1.129  -3.789 -22.772  1.00 10.00      A   
ATOM   2973  HN  LEU A 316      -0.728  -3.732 -23.658  1.00 10.00      A   
ATOM   2974  CA  LEU A 316      -0.453  -3.161 -21.645  1.00 10.00      A   
ATOM   2975  CB  LEU A 316       0.970  -2.770 -22.043  1.00 10.00      A   
ATOM   2976  CG  LEU A 316       1.927  -2.424 -20.906  1.00 10.00      A   
ATOM   2977  CD1 LEU A 316       1.940  -3.530 -19.862  1.00 10.00      A   
ATOM   2978  CD2 LEU A 316       3.324  -2.194 -21.455  1.00 10.00      A   
ATOM   2979  C   LEU A 316      -1.222  -1.943 -21.136  1.00 10.00      A   
ATOM   2980  O   LEU A 316      -1.425  -0.976 -21.870  1.00 10.00      A   
ATOM   2981  N   GLN A 317      -1.650  -2.006 -19.880  1.00 10.00      A   
ATOM   2982  HN  GLN A 317      -1.458  -2.810 -19.351  1.00 10.00      A   
ATOM   2983  CA  GLN A 317      -2.397  -0.916 -19.263  1.00 10.00      A   
ATOM   2984  CB  GLN A 317      -3.678  -1.432 -18.603  1.00 10.00      A   
ATOM   2985  CG  GLN A 317      -4.678  -2.041 -19.571  1.00 10.00      A   
ATOM   2986  CD  GLN A 317      -6.028  -2.300 -18.934  1.00 10.00      A   
ATOM   2987  OE1 GLN A 317      -6.130  -2.540 -17.732  1.00 10.00      A   
ATOM   2988  NE2 GLN A 317      -7.074  -2.265 -19.741  1.00 10.00      A   
ATOM   2989 HE21 GLN A 317      -6.916  -2.077 -20.702  1.00 10.00      A   
ATOM   2990 HE22 GLN A 317      -7.963  -2.410 -19.357  1.00 10.00      A   
ATOM   2991  C   GLN A 317      -1.540  -0.186 -18.236  1.00 10.00      A   
ATOM   2992  O   GLN A 317      -1.496   1.041 -18.213  1.00 10.00      A   
ATOM   2993  N   ARG A 318      -0.861  -0.944 -17.384  1.00 10.00      A   
ATOM   2994  HN  ARG A 318      -0.935  -1.920 -17.447  1.00 10.00      A   
ATOM   2995  CA  ARG A 318       0.006  -0.362 -16.366  1.00 10.00      A   
ATOM   2996  CB  ARG A 318      -0.408  -0.812 -14.961  1.00 10.00      A   
ATOM   2997  CG  ARG A 318       0.436  -0.208 -13.845  1.00 10.00      A   
ATOM   2998  CD  ARG A 318      -0.090  -0.585 -12.467  1.00 10.00      A   
ATOM   2999  NE  ARG A 318      -1.460  -0.121 -12.260  1.00 10.00      A   
ATOM   3000  HE  ARG A 318      -2.023  -0.013 -13.061  1.00 10.00      A   
ATOM   3001  CZ  ARG A 318      -1.990   0.154 -11.065  1.00 10.00      A   
ATOM   3002  NH1 ARG A 318      -1.268   0.015  -9.961  1.00 10.00      A   
ATOM   3003 HH11 ARG A 318      -1.687   0.234  -9.030  1.00 10.00      A   
ATOM   3004 HH12 ARG A 318      -0.281  -0.310 -10.016  1.00 10.00      A   
ATOM   3005  NH2 ARG A 318      -3.246   0.572 -10.974  1.00 10.00      A   
ATOM   3006 HH21 ARG A 318      -3.828   0.688 -11.833  1.00 10.00      A   
ATOM   3007 HH22 ARG A 318      -3.658   0.788 -10.041  1.00 10.00      A   
ATOM   3008  C   ARG A 318       1.452  -0.746 -16.643  1.00 10.00      A   
ATOM   3009  O   ARG A 318       1.814  -1.923 -16.570  1.00 10.00      A   
ATOM   3010  N   LEU A 319       2.273   0.240 -16.964  1.00 10.00      A   
ATOM   3011  HN  LEU A 319       1.933   1.166 -16.989  1.00 10.00      A   
ATOM   3012  CA  LEU A 319       3.671  -0.017 -17.267  1.00 10.00      A   
ATOM   3013  CB  LEU A 319       3.999   0.363 -18.711  1.00 10.00      A   
ATOM   3014  CG  LEU A 319       5.454   0.160 -19.142  1.00 10.00      A   
ATOM   3015  CD1 LEU A 319       5.838  -1.311 -19.074  1.00 10.00      A   
ATOM   3016  CD2 LEU A 319       5.684   0.714 -20.539  1.00 10.00      A   
ATOM   3017  C   LEU A 319       4.624   0.686 -16.308  1.00 10.00      A   
ATOM   3018  O   LEU A 319       4.561   1.903 -16.121  1.00 10.00      A   
ATOM   3019  N   TRP A 320       5.488  -0.104 -15.691  1.00 10.00      A   
ATOM   3020  HN  TRP A 320       5.449  -1.073 -15.858  1.00 10.00      A   
ATOM   3021  CA  TRP A 320       6.497   0.402 -14.773  1.00 10.00      A   
ATOM   3022  CB  TRP A 320       6.398  -0.316 -13.421  1.00 10.00      A   
ATOM   3023  CG  TRP A 320       5.285   0.168 -12.536  1.00 10.00      A   
ATOM   3024  CD1 TRP A 320       4.078   0.672 -12.924  1.00 10.00      A   
ATOM   3025  CD2 TRP A 320       5.284   0.188 -11.105  1.00 10.00      A   
ATOM   3026  NE1 TRP A 320       3.328   1.007 -11.824  1.00 10.00      A   
ATOM   3027  HE1 TRP A 320       2.419   1.394 -11.847  1.00 10.00      A   
ATOM   3028  CE2 TRP A 320       4.045   0.718 -10.693  1.00 10.00      A   
ATOM   3029  CE3 TRP A 320       6.212  -0.193 -10.131  1.00 10.00      A   
ATOM   3030  CZ2 TRP A 320       3.711   0.875  -9.349  1.00 10.00      A   
ATOM   3031  CZ3 TRP A 320       5.880  -0.035  -8.800  1.00 10.00      A   
ATOM   3032  CH2 TRP A 320       4.641   0.494  -8.419  1.00 10.00      A   
ATOM   3033  C   TRP A 320       7.858   0.128 -15.399  1.00 10.00      A   
ATOM   3034  O   TRP A 320       8.317  -1.017 -15.416  1.00 10.00      A   
ATOM   3035  N   VAL A 321       8.488   1.158 -15.940  1.00 10.00      A   
ATOM   3036  HN  VAL A 321       8.094   2.057 -15.874  1.00 10.00      A   
ATOM   3037  CA  VAL A 321       9.776   0.984 -16.596  1.00 10.00      A   
ATOM   3038  CB  VAL A 321       9.691   1.171 -18.127  1.00 10.00      A   
ATOM   3039  CG1 VAL A 321       9.219  -0.104 -18.805  1.00 10.00      A   
ATOM   3040  CG2 VAL A 321       8.791   2.343 -18.487  1.00 10.00      A   
ATOM   3041  C   VAL A 321      10.843   1.910 -16.040  1.00 10.00      A   
ATOM   3042  O   VAL A 321      10.582   2.746 -15.173  1.00 10.00      A   
ATOM   3043  N   LEU A 322      12.048   1.747 -16.552  1.00 10.00      A   
ATOM   3044  HN  LEU A 322      12.182   1.062 -17.237  1.00 10.00      A   
ATOM   3045  CA  LEU A 322      13.176   2.548 -16.137  1.00 10.00      A   
ATOM   3046  CB  LEU A 322      14.387   1.640 -15.911  1.00 10.00      A   
ATOM   3047  CG  LEU A 322      14.254   0.610 -14.785  1.00 10.00      A   
ATOM   3048  CD1 LEU A 322      15.537  -0.189 -14.635  1.00 10.00      A   
ATOM   3049  CD2 LEU A 322      13.881   1.284 -13.474  1.00 10.00      A   
ATOM   3050  C   LEU A 322      13.497   3.595 -17.197  1.00 10.00      A   
ATOM   3051  O   LEU A 322      12.990   3.527 -18.318  1.00 10.00      A   
ATOM   3052  N   ASP A 323      14.354   4.544 -16.845  1.00 10.00      A   
ATOM   3053  HN  ASP A 323      14.735   4.527 -15.942  1.00 10.00      A   
ATOM   3054  CA  ASP A 323      14.752   5.616 -17.758  1.00 10.00      A   
ATOM   3055  CB  ASP A 323      15.481   6.753 -17.027  1.00 10.00      A   
ATOM   3056  CG  ASP A 323      16.673   6.302 -16.200  1.00 10.00      A   
ATOM   3057  OD1 ASP A 323      17.029   5.106 -16.243  1.00 10.00      A   
ATOM   3058  OD2 ASP A 323      17.250   7.141 -15.477  1.00 10.00      A   
ATOM   3059  C   ASP A 323      15.580   5.105 -18.935  1.00 10.00      A   
ATOM   3060  O   ASP A 323      15.818   5.835 -19.897  1.00 10.00      A   
ATOM   3061  N   TYR A 324      15.998   3.844 -18.865  1.00 10.00      A   
ATOM   3062  HN  TYR A 324      15.788   3.319 -18.068  1.00 10.00      A   
ATOM   3063  CA  TYR A 324      16.780   3.228 -19.930  1.00 10.00      A   
ATOM   3064  CB  TYR A 324      17.281   1.847 -19.499  1.00 10.00      A   
ATOM   3065  CG  TYR A 324      18.455   1.875 -18.547  1.00 10.00      A   
ATOM   3066  CD1 TYR A 324      18.288   1.586 -17.199  1.00 10.00      A   
ATOM   3067  CD2 TYR A 324      19.732   2.180 -18.999  1.00 10.00      A   
ATOM   3068  CE1 TYR A 324      19.359   1.600 -16.328  1.00 10.00      A   
ATOM   3069  CE2 TYR A 324      20.809   2.199 -18.133  1.00 10.00      A   
ATOM   3070  CZ  TYR A 324      20.618   1.908 -16.798  1.00 10.00      A   
ATOM   3071  OH  TYR A 324      21.688   1.921 -15.933  1.00 10.00      A   
ATOM   3072  HH  TYR A 324      22.307   2.609 -16.206  1.00 10.00      A   
ATOM   3073  C   TYR A 324      15.961   3.092 -21.216  1.00 10.00      A   
ATOM   3074  O   TYR A 324      16.510   2.812 -22.279  1.00 10.00      A   
ATOM   3075  N   ILE A 325      14.647   3.275 -21.109  1.00 10.00      A   
ATOM   3076  HN  ILE A 325      14.265   3.484 -20.230  1.00 10.00      A   
ATOM   3077  CA  ILE A 325      13.761   3.172 -22.262  1.00 10.00      A   
ATOM   3078  CB  ILE A 325      12.269   3.160 -21.843  1.00 10.00      A   
ATOM   3079  CG1 ILE A 325      11.365   2.888 -23.046  1.00 10.00      A   
ATOM   3080  CG2 ILE A 325      11.868   4.458 -21.154  1.00 10.00      A   
ATOM   3081  CD1 ILE A 325      11.517   1.497 -23.625  1.00 10.00      A   
ATOM   3082  C   ILE A 325      14.025   4.299 -23.263  1.00 10.00      A   
ATOM   3083  O   ILE A 325      13.919   4.098 -24.477  1.00 10.00      A   
ATOM   3084  N   GLU A 326      14.399   5.469 -22.740  1.00 10.00      A   
ATOM   3085  HN  GLU A 326      14.501   5.537 -21.767  1.00 10.00      A   
ATOM   3086  CA  GLU A 326      14.685   6.648 -23.557  1.00 10.00      A   
ATOM   3087  CB  GLU A 326      15.861   6.409 -24.504  1.00 10.00      A   
ATOM   3088  CG  GLU A 326      17.159   6.059 -23.794  1.00 10.00      A   
ATOM   3089  CD  GLU A 326      18.386   6.400 -24.607  1.00 10.00      A   
ATOM   3090  OE1 GLU A 326      18.258   6.618 -25.831  1.00 10.00      A   
ATOM   3091  OE2 GLU A 326      19.489   6.466 -24.020  1.00 10.00      A   
ATOM   3092  C   GLU A 326      13.457   7.161 -24.313  1.00 10.00      A   
ATOM   3093  O   GLU A 326      12.404   6.519 -24.336  1.00 10.00      A   
ATOM   3094  N   ASP A 327      13.607   8.330 -24.927  1.00 10.00      A   
ATOM   3095  HN  ASP A 327      14.469   8.792 -24.860  1.00 10.00      A   
ATOM   3096  CA  ASP A 327      12.523   8.962 -25.682  1.00 10.00      A   
ATOM   3097  CB  ASP A 327      12.969  10.321 -26.227  1.00 10.00      A   
ATOM   3098  CG  ASP A 327      12.832  11.442 -25.216  1.00 10.00      A   
ATOM   3099  OD1 ASP A 327      12.628  12.602 -25.629  1.00 10.00      A   
ATOM   3100  OD2 ASP A 327      12.940  11.176 -24.004  1.00 10.00      A   
ATOM   3101  C   ASP A 327      12.059   8.082 -26.832  1.00 10.00      A   
ATOM   3102  O   ASP A 327      10.857   7.947 -27.084  1.00 10.00      A   
ATOM   3103  N   ALA A 328      13.017   7.473 -27.518  1.00 10.00      A   
ATOM   3104  HN  ALA A 328      13.952   7.605 -27.249  1.00 10.00      A   
ATOM   3105  CA  ALA A 328      12.722   6.611 -28.658  1.00 10.00      A   
ATOM   3106  CB  ALA A 328      14.009   6.077 -29.273  1.00 10.00      A   
ATOM   3107  C   ALA A 328      11.792   5.464 -28.271  1.00 10.00      A   
ATOM   3108  O   ALA A 328      10.795   5.205 -28.947  1.00 10.00      A   
ATOM   3109  N   GLY A 329      12.112   4.794 -27.169  1.00 10.00      A   
ATOM   3110  HN  GLY A 329      12.903   5.064 -26.655  1.00 10.00      A   
ATOM   3111  CA  GLY A 329      11.300   3.682 -26.713  1.00 10.00      A   
ATOM   3112  C   GLY A 329       9.905   4.110 -26.299  1.00 10.00      A   
ATOM   3113  O   GLY A 329       8.935   3.378 -26.510  1.00 10.00      A   
ATOM   3114  N   LEU A 330       9.801   5.298 -25.717  1.00 10.00      A   
ATOM   3115  HN  LEU A 330      10.613   5.835 -25.575  1.00 10.00      A   
ATOM   3116  CA  LEU A 330       8.515   5.824 -25.276  1.00 10.00      A   
ATOM   3117  CB  LEU A 330       8.710   7.089 -24.439  1.00 10.00      A   
ATOM   3118  CG  LEU A 330       9.306   6.881 -23.046  1.00 10.00      A   
ATOM   3119  CD1 LEU A 330       9.668   8.214 -22.416  1.00 10.00      A   
ATOM   3120  CD2 LEU A 330       8.335   6.120 -22.160  1.00 10.00      A   
ATOM   3121  C   LEU A 330       7.588   6.093 -26.461  1.00 10.00      A   
ATOM   3122  O   LEU A 330       6.376   5.875 -26.376  1.00 10.00      A   
ATOM   3123  N   GLU A 331       8.163   6.548 -27.568  1.00 10.00      A   
ATOM   3124  HN  GLU A 331       9.136   6.693 -27.577  1.00 10.00      A   
ATOM   3125  CA  GLU A 331       7.387   6.840 -28.768  1.00 10.00      A   
ATOM   3126  CB  GLU A 331       8.241   7.568 -29.808  1.00 10.00      A   
ATOM   3127  CG  GLU A 331       7.479   7.936 -31.070  1.00 10.00      A   
ATOM   3128  CD  GLU A 331       8.299   8.766 -32.035  1.00 10.00      A   
ATOM   3129  OE1 GLU A 331       9.130   8.188 -32.772  1.00 10.00      A   
ATOM   3130  OE2 GLU A 331       8.108  10.001 -32.067  1.00 10.00      A   
ATOM   3131  C   GLU A 331       6.792   5.563 -29.360  1.00 10.00      A   
ATOM   3132  O   GLU A 331       5.610   5.518 -29.716  1.00 10.00      A   
ATOM   3133  N   VAL A 332       7.613   4.519 -29.450  1.00 10.00      A   
ATOM   3134  HN  VAL A 332       8.545   4.615 -29.153  1.00 10.00      A   
ATOM   3135  CA  VAL A 332       7.166   3.236 -29.991  1.00 10.00      A   
ATOM   3136  CB  VAL A 332       8.326   2.220 -30.098  1.00 10.00      A   
ATOM   3137  CG1 VAL A 332       7.876   0.965 -30.831  1.00 10.00      A   
ATOM   3138  CG2 VAL A 332       9.522   2.843 -30.803  1.00 10.00      A   
ATOM   3139  C   VAL A 332       6.064   2.649 -29.110  1.00 10.00      A   
ATOM   3140  O   VAL A 332       5.110   2.036 -29.601  1.00 10.00      A   
ATOM   3141  N   LEU A 333       6.199   2.861 -27.807  1.00 10.00      A   
ATOM   3142  HN  LEU A 333       6.987   3.351 -27.485  1.00 10.00      A   
ATOM   3143  CA  LEU A 333       5.225   2.381 -26.837  1.00 10.00      A   
ATOM   3144  CB  LEU A 333       5.674   2.760 -25.421  1.00 10.00      A   
ATOM   3145  CG  LEU A 333       4.606   2.707 -24.327  1.00 10.00      A   
ATOM   3146  CD1 LEU A 333       4.392   1.281 -23.846  1.00 10.00      A   
ATOM   3147  CD2 LEU A 333       4.980   3.622 -23.174  1.00 10.00      A   
ATOM   3148  C   LEU A 333       3.848   2.969 -27.123  1.00 10.00      A   
ATOM   3149  O   LEU A 333       2.855   2.245 -27.210  1.00 10.00      A   
ATOM   3150  N   ALA A 334       3.808   4.282 -27.306  1.00 10.00      A   
ATOM   3151  HN  ALA A 334       4.646   4.795 -27.257  1.00 10.00      A   
ATOM   3152  CA  ALA A 334       2.561   4.990 -27.572  1.00 10.00      A   
ATOM   3153  CB  ALA A 334       2.783   6.486 -27.463  1.00 10.00      A   
ATOM   3154  C   ALA A 334       1.979   4.642 -28.941  1.00 10.00      A   
ATOM   3155  O   ALA A 334       0.820   4.950 -29.236  1.00 10.00      A   
ATOM   3156  N   SER A 335       2.779   4.003 -29.775  1.00 10.00      A   
ATOM   3157  HN  SER A 335       3.688   3.780 -29.487  1.00 10.00      A   
ATOM   3158  CA  SER A 335       2.339   3.621 -31.108  1.00 10.00      A   
ATOM   3159  CB  SER A 335       3.493   3.770 -32.104  1.00 10.00      A   
ATOM   3160  OG  SER A 335       4.091   5.057 -31.997  1.00 10.00      A   
ATOM   3161  HG  SER A 335       4.556   5.131 -31.150  1.00 10.00      A   
ATOM   3162  C   SER A 335       1.801   2.192 -31.117  1.00 10.00      A   
ATOM   3163  O   SER A 335       1.233   1.736 -32.111  1.00 10.00      A   
ATOM   3164  N   THR A 336       1.955   1.502 -29.993  1.00 10.00      A   
ATOM   3165  HN  THR A 336       2.386   1.929 -29.222  1.00 10.00      A   
ATOM   3166  CA  THR A 336       1.496   0.127 -29.877  1.00 10.00      A   
ATOM   3167  CB  THR A 336       2.680  -0.827 -29.641  1.00 10.00      A   
ATOM   3168  OG1 THR A 336       3.736  -0.502 -30.557  1.00 10.00      A   
ATOM   3169  HG1 THR A 336       4.327   0.145 -30.145  1.00 10.00      A   
ATOM   3170  CG2 THR A 336       2.252  -2.273 -29.852  1.00 10.00      A   
ATOM   3171  C   THR A 336       0.470  -0.041 -28.754  1.00 10.00      A   
ATOM   3172  O   THR A 336      -0.613  -0.583 -28.972  1.00 10.00      A   
ATOM   3173  N   CYS A 337       0.802   0.432 -27.559  1.00 10.00      A   
ATOM   3174  HN  CYS A 337       1.668   0.880 -27.439  1.00 10.00      A   
ATOM   3175  CA  CYS A 337      -0.094   0.312 -26.418  1.00 10.00      A   
ATOM   3176  CB  CYS A 337       0.718   0.166 -25.129  1.00 10.00      A   
ATOM   3177  SG  CYS A 337       2.129  -0.956 -25.280  1.00 10.00      A   
ATOM   3178  HG  CYS A 337       1.659  -2.189 -25.449  1.00 10.00      A   
ATOM   3179  C   CYS A 337      -1.028   1.513 -26.328  1.00 10.00      A   
ATOM   3180  O   CYS A 337      -0.670   2.558 -25.783  1.00 10.00      A   
ATOM   3181  N   LYS A 338      -2.222   1.369 -26.881  1.00 10.00      A   
ATOM   3182  HN  LYS A 338      -2.456   0.512 -27.306  1.00 10.00      A   
ATOM   3183  CA  LYS A 338      -3.201   2.445 -26.864  1.00 10.00      A   
ATOM   3184  CB  LYS A 338      -4.049   2.416 -28.142  1.00 10.00      A   
ATOM   3185  CG  LYS A 338      -3.254   2.584 -29.429  1.00 10.00      A   
ATOM   3186  CD  LYS A 338      -2.566   3.935 -29.476  1.00 10.00      A   
ATOM   3187  CE  LYS A 338      -2.002   4.224 -30.854  1.00 10.00      A   
ATOM   3188  NZ  LYS A 338      -1.340   5.552 -30.907  1.00 10.00      A   
ATOM   3189  HZ1 LYS A 338      -1.998   6.294 -30.588  1.00 10.00      A   
ATOM   3190  HZ2 LYS A 338      -1.044   5.766 -31.880  1.00 10.00      A   
ATOM   3191  HZ3 LYS A 338      -0.499   5.559 -30.289  1.00 10.00      A   
ATOM   3192  C   LYS A 338      -4.096   2.335 -25.635  1.00 10.00      A   
ATOM   3193  O   LYS A 338      -4.759   3.293 -25.244  1.00 10.00      A   
ATOM   3194  N   ASP A 339      -4.106   1.154 -25.031  1.00 10.00      A   
ATOM   3195  HN  ASP A 339      -3.559   0.427 -25.400  1.00 10.00      A   
ATOM   3196  CA  ASP A 339      -4.917   0.896 -23.844  1.00 10.00      A   
ATOM   3197  CB  ASP A 339      -5.362  -0.570 -23.818  1.00 10.00      A   
ATOM   3198  CG  ASP A 339      -6.615  -0.792 -22.994  1.00 10.00      A   
ATOM   3199  OD1 ASP A 339      -7.481   0.106 -22.969  1.00 10.00      A   
ATOM   3200  OD2 ASP A 339      -6.752  -1.875 -22.380  1.00 10.00      A   
ATOM   3201  C   ASP A 339      -4.146   1.231 -22.571  1.00 10.00      A   
ATOM   3202  O   ASP A 339      -4.594   0.936 -21.463  1.00 10.00      A   
ATOM   3203  N   LEU A 340      -2.985   1.860 -22.744  1.00 10.00      A   
ATOM   3204  HN  LEU A 340      -2.695   2.071 -23.653  1.00 10.00      A   
ATOM   3205  CA  LEU A 340      -2.131   2.246 -21.623  1.00 10.00      A   
ATOM   3206  CB  LEU A 340      -0.804   2.819 -22.131  1.00 10.00      A   
ATOM   3207  CG  LEU A 340       0.325   2.929 -21.103  1.00 10.00      A   
ATOM   3208  CD1 LEU A 340       0.839   1.549 -20.723  1.00 10.00      A   
ATOM   3209  CD2 LEU A 340       1.453   3.791 -21.642  1.00 10.00      A   
ATOM   3210  C   LEU A 340      -2.837   3.263 -20.734  1.00 10.00      A   
ATOM   3211  O   LEU A 340      -3.296   4.302 -21.206  1.00 10.00      A   
ATOM   3212  N   ARG A 341      -2.920   2.951 -19.446  1.00 10.00      A   
ATOM   3213  HN  ARG A 341      -2.507   2.114 -19.132  1.00 10.00      A   
ATOM   3214  CA  ARG A 341      -3.590   3.814 -18.483  1.00 10.00      A   
ATOM   3215  CB  ARG A 341      -4.581   2.999 -17.639  1.00 10.00      A   
ATOM   3216  CG  ARG A 341      -5.372   1.949 -18.405  1.00 10.00      A   
ATOM   3217  CD  ARG A 341      -6.509   2.570 -19.198  1.00 10.00      A   
ATOM   3218  NE  ARG A 341      -7.147   1.599 -20.091  1.00 10.00      A   
ATOM   3219  HE  ARG A 341      -6.702   1.427 -20.957  1.00 10.00      A   
ATOM   3220  CZ  ARG A 341      -8.262   0.925 -19.794  1.00 10.00      A   
ATOM   3221  NH1 ARG A 341      -8.866   1.096 -18.620  1.00 10.00      A   
ATOM   3222 HH11 ARG A 341      -9.736   0.565 -18.393  1.00 10.00      A   
ATOM   3223 HH12 ARG A 341      -8.472   1.759 -17.918  1.00 10.00      A   
ATOM   3224  NH2 ARG A 341      -8.783   0.087 -20.680  1.00 10.00      A   
ATOM   3225 HH21 ARG A 341      -8.319  -0.047 -21.619  1.00 10.00      A   
ATOM   3226 HH22 ARG A 341      -9.652  -0.445 -20.452  1.00 10.00      A   
ATOM   3227  C   ARG A 341      -2.588   4.486 -17.548  1.00 10.00      A   
ATOM   3228  O   ARG A 341      -2.678   5.691 -17.283  1.00 10.00      A   
ATOM   3229  N   GLU A 342      -1.636   3.701 -17.051  1.00 10.00      A   
ATOM   3230  HN  GLU A 342      -1.597   2.759 -17.326  1.00 10.00      A   
ATOM   3231  CA  GLU A 342      -0.636   4.206 -16.122  1.00 10.00      A   
ATOM   3232  CB  GLU A 342      -0.834   3.583 -14.735  1.00 10.00      A   
ATOM   3233  CG  GLU A 342       0.009   4.216 -13.636  1.00 10.00      A   
ATOM   3234  CD  GLU A 342       0.094   3.354 -12.392  1.00 10.00      A   
ATOM   3235  OE1 GLU A 342      -0.803   3.453 -11.529  1.00 10.00      A   
ATOM   3236  OE2 GLU A 342       1.070   2.585 -12.261  1.00 10.00      A   
ATOM   3237  C   GLU A 342       0.781   3.929 -16.620  1.00 10.00      A   
ATOM   3238  O   GLU A 342       1.084   2.840 -17.116  1.00 10.00      A   
ATOM   3239  N   LEU A 343       1.641   4.924 -16.475  1.00 10.00      A   
ATOM   3240  HN  LEU A 343       1.328   5.767 -16.075  1.00 10.00      A   
ATOM   3241  CA  LEU A 343       3.031   4.813 -16.883  1.00 10.00      A   
ATOM   3242  CB  LEU A 343       3.261   5.492 -18.238  1.00 10.00      A   
ATOM   3243  CG  LEU A 343       4.707   5.526 -18.736  1.00 10.00      A   
ATOM   3244  CD1 LEU A 343       5.218   4.117 -18.994  1.00 10.00      A   
ATOM   3245  CD2 LEU A 343       4.818   6.374 -19.989  1.00 10.00      A   
ATOM   3246  C   LEU A 343       3.946   5.425 -15.824  1.00 10.00      A   
ATOM   3247  O   LEU A 343       3.889   6.625 -15.563  1.00 10.00      A   
ATOM   3248  N   ARG A 344       4.774   4.597 -15.203  1.00 10.00      A   
ATOM   3249  HN  ARG A 344       4.765   3.641 -15.439  1.00 10.00      A   
ATOM   3250  CA  ARG A 344       5.699   5.067 -14.178  1.00 10.00      A   
ATOM   3251  CB  ARG A 344       5.409   4.409 -12.823  1.00 10.00      A   
ATOM   3252  CG  ARG A 344       4.010   4.686 -12.288  1.00 10.00      A   
ATOM   3253  CD  ARG A 344       3.873   4.285 -10.827  1.00 10.00      A   
ATOM   3254  NE  ARG A 344       2.476   4.056 -10.475  1.00 10.00      A   
ATOM   3255  HE  ARG A 344       1.908   3.621 -11.162  1.00 10.00      A   
ATOM   3256  CZ  ARG A 344       1.922   4.360  -9.300  1.00 10.00      A   
ATOM   3257  NH1 ARG A 344       2.639   4.909  -8.326  1.00 10.00      A   
ATOM   3258 HH11 ARG A 344       2.183   5.140  -7.411  1.00 10.00      A   
ATOM   3259 HH12 ARG A 344       3.651   5.106  -8.461  1.00 10.00      A   
ATOM   3260  NH2 ARG A 344       0.633   4.134  -9.114  1.00 10.00      A   
ATOM   3261 HH21 ARG A 344       0.054   3.713  -9.882  1.00 10.00      A   
ATOM   3262 HH22 ARG A 344       0.184   4.373  -8.199  1.00 10.00      A   
ATOM   3263  C   ARG A 344       7.137   4.810 -14.597  1.00 10.00      A   
ATOM   3264  O   ARG A 344       7.551   3.662 -14.755  1.00 10.00      A   
ATOM   3265  N   VAL A 345       7.891   5.882 -14.792  1.00 10.00      A   
ATOM   3266  HN  VAL A 345       7.502   6.776 -14.657  1.00 10.00      A   
ATOM   3267  CA  VAL A 345       9.283   5.775 -15.197  1.00 10.00      A   
ATOM   3268  CB  VAL A 345       9.609   6.742 -16.357  1.00 10.00      A   
ATOM   3269  CG1 VAL A 345      11.045   6.556 -16.830  1.00 10.00      A   
ATOM   3270  CG2 VAL A 345       8.633   6.552 -17.512  1.00 10.00      A   
ATOM   3271  C   VAL A 345      10.192   6.090 -14.015  1.00 10.00      A   
ATOM   3272  O   VAL A 345      10.085   7.159 -13.412  1.00 10.00      A   
ATOM   3273  N   PHE A 346      11.067   5.151 -13.680  1.00 10.00      A   
ATOM   3274  HN  PHE A 346      11.090   4.313 -14.195  1.00 10.00      A   
ATOM   3275  CA  PHE A 346      11.989   5.320 -12.564  1.00 10.00      A   
ATOM   3276  CB  PHE A 346      11.954   4.083 -11.661  1.00 10.00      A   
ATOM   3277  CG  PHE A 346      10.599   3.790 -11.074  1.00 10.00      A   
ATOM   3278  CD1 PHE A 346       9.684   3.006 -11.761  1.00 10.00      A   
ATOM   3279  CD2 PHE A 346      10.242   4.291  -9.833  1.00 10.00      A   
ATOM   3280  CE1 PHE A 346       8.442   2.731 -11.222  1.00 10.00      A   
ATOM   3281  CE2 PHE A 346       9.000   4.021  -9.291  1.00 10.00      A   
ATOM   3282  CZ  PHE A 346       8.097   3.240  -9.987  1.00 10.00      A   
ATOM   3283  C   PHE A 346      13.414   5.566 -13.056  1.00 10.00      A   
ATOM   3284  O   PHE A 346      13.902   4.867 -13.951  1.00 10.00      A   
ATOM   3285  N   PRO A 347      14.099   6.569 -12.477  1.00 10.00      A   
ATOM   3286  CA  PRO A 347      15.474   6.915 -12.853  1.00 10.00      A   
ATOM   3287  CB  PRO A 347      15.704   8.264 -12.163  1.00 10.00      A   
ATOM   3288  CG  PRO A 347      14.784   8.252 -10.993  1.00 10.00      A   
ATOM   3289  CD  PRO A 347      13.584   7.443 -11.405  1.00 10.00      A   
ATOM   3290  C   PRO A 347      16.483   5.887 -12.343  1.00 10.00      A   
ATOM   3291  O   PRO A 347      16.298   5.293 -11.279  1.00 10.00      A   
ATOM   3292  N   SER A 348      17.550   5.680 -13.104  1.00 10.00      A   
ATOM   3293  HN  SER A 348      17.647   6.182 -13.949  1.00 10.00      A   
ATOM   3294  CA  SER A 348      18.582   4.726 -12.724  1.00 10.00      A   
ATOM   3295  CB  SER A 348      19.335   4.240 -13.965  1.00 10.00      A   
ATOM   3296  OG  SER A 348      19.392   5.256 -14.951  1.00 10.00      A   
ATOM   3297  HG  SER A 348      18.571   5.244 -15.479  1.00 10.00      A   
ATOM   3298  C   SER A 348      19.546   5.358 -11.734  1.00 10.00      A   
ATOM   3299  O   SER A 348      19.781   4.830 -10.644  1.00 10.00      A   
ATOM   3300  N   GLU A 349      20.087   6.502 -12.119  1.00 10.00      A   
ATOM   3301  HN  GLU A 349      19.850   6.868 -12.999  1.00 10.00      A   
ATOM   3302  CA  GLU A 349      21.021   7.229 -11.281  1.00 10.00      A   
ATOM   3303  CB  GLU A 349      22.356   7.418 -12.010  1.00 10.00      A   
ATOM   3304  CG  GLU A 349      23.206   6.160 -12.099  1.00 10.00      A   
ATOM   3305  CD  GLU A 349      23.783   5.743 -10.760  1.00 10.00      A   
ATOM   3306  OE1 GLU A 349      23.533   6.437  -9.752  1.00 10.00      A   
ATOM   3307  OE2 GLU A 349      24.500   4.720 -10.710  1.00 10.00      A   
ATOM   3308  C   GLU A 349      20.434   8.581 -10.893  1.00 10.00      A   
ATOM   3309  O   GLU A 349      20.668   9.582 -11.570  1.00 10.00      A   
ATOM   3310  N   PRO A 350      19.649   8.625  -9.801  1.00 10.00      A   
ATOM   3311  CA  PRO A 350      19.013   9.854  -9.320  1.00 10.00      A   
ATOM   3312  CB  PRO A 350      17.956   9.357  -8.316  1.00 10.00      A   
ATOM   3313  CG  PRO A 350      17.951   7.868  -8.436  1.00 10.00      A   
ATOM   3314  CD  PRO A 350      19.304   7.482  -8.952  1.00 10.00      A   
ATOM   3315  C   PRO A 350      20.008  10.767  -8.616  1.00 10.00      A   
ATOM   3316  O   PRO A 350      19.713  11.928  -8.339  1.00 10.00      A   
ATOM   3317  N   PHE A 351      21.190  10.239  -8.331  1.00 10.00      A   
ATOM   3318  HN  PHE A 351      21.373   9.310  -8.586  1.00 10.00      A   
ATOM   3319  CA  PHE A 351      22.224  11.008  -7.657  1.00 10.00      A   
ATOM   3320  CB  PHE A 351      22.911  10.158  -6.586  1.00 10.00      A   
ATOM   3321  CG  PHE A 351      21.961   9.602  -5.564  1.00 10.00      A   
ATOM   3322  CD1 PHE A 351      21.772   8.236  -5.446  1.00 10.00      A   
ATOM   3323  CD2 PHE A 351      21.249  10.447  -4.726  1.00 10.00      A   
ATOM   3324  CE1 PHE A 351      20.894   7.719  -4.515  1.00 10.00      A   
ATOM   3325  CE2 PHE A 351      20.368   9.936  -3.789  1.00 10.00      A   
ATOM   3326  CZ  PHE A 351      20.193   8.571  -3.686  1.00 10.00      A   
ATOM   3327  C   PHE A 351      23.242  11.546  -8.655  1.00 10.00      A   
ATOM   3328  O   PHE A 351      24.242  12.153  -8.273  1.00 10.00      A   
ATOM   3329  N   VAL A 352      22.974  11.326  -9.937  1.00 10.00      A   
ATOM   3330  HN  VAL A 352      22.146  10.857 -10.175  1.00 10.00      A   
ATOM   3331  CA  VAL A 352      23.856  11.789 -11.000  1.00 10.00      A   
ATOM   3332  CB  VAL A 352      24.351  10.621 -11.881  1.00 10.00      A   
ATOM   3333  CG1 VAL A 352      25.259  11.127 -12.990  1.00 10.00      A   
ATOM   3334  CG2 VAL A 352      25.076   9.589 -11.033  1.00 10.00      A   
ATOM   3335  C   VAL A 352      23.137  12.816 -11.870  1.00 10.00      A   
ATOM   3336  O   VAL A 352      22.193  12.486 -12.591  1.00 10.00      A   
ATOM   3337  N   MET A 353      23.593  14.060 -11.789  1.00 10.00      A   
ATOM   3338  HN  MET A 353      24.345  14.249 -11.187  1.00 10.00      A   
ATOM   3339  CA  MET A 353      23.013  15.155 -12.559  1.00 10.00      A   
ATOM   3340  CB  MET A 353      23.634  16.486 -12.132  1.00 10.00      A   
ATOM   3341  CG  MET A 353      23.154  17.689 -12.931  1.00 10.00      A   
ATOM   3342  SD  MET A 353      24.053  19.197 -12.516  1.00 10.00      A   
ATOM   3343  CE  MET A 353      23.470  20.307 -13.797  1.00 10.00      A   
ATOM   3344  C   MET A 353      23.225  14.943 -14.051  1.00 10.00      A   
ATOM   3345  O   MET A 353      22.341  15.230 -14.858  1.00 10.00      A   
ATOM   3346  N   GLU A 354      24.399  14.437 -14.408  1.00 10.00      A   
ATOM   3347  HN  GLU A 354      25.059  14.227 -13.714  1.00 10.00      A   
ATOM   3348  CA  GLU A 354      24.730  14.189 -15.806  1.00 10.00      A   
ATOM   3349  CB  GLU A 354      26.172  13.697 -15.942  1.00 10.00      A   
ATOM   3350  CG  GLU A 354      27.195  14.503 -15.157  1.00 10.00      A   
ATOM   3351  CD  GLU A 354      27.245  15.965 -15.550  1.00 10.00      A   
ATOM   3352  OE1 GLU A 354      26.862  16.297 -16.690  1.00 10.00      A   
ATOM   3353  OE2 GLU A 354      27.679  16.788 -14.716  1.00 10.00      A   
ATOM   3354  C   GLU A 354      23.778  13.162 -16.411  1.00 10.00      A   
ATOM   3355  O   GLU A 354      23.582  12.086 -15.846  1.00 10.00      A   
ATOM   3356  N   PRO A 355      23.163  13.492 -17.556  1.00 10.00      A   
ATOM   3357  CA  PRO A 355      22.225  12.595 -18.246  1.00 10.00      A   
ATOM   3358  CB  PRO A 355      21.827  13.385 -19.498  1.00 10.00      A   
ATOM   3359  CG  PRO A 355      22.112  14.804 -19.150  1.00 10.00      A   
ATOM   3360  CD  PRO A 355      23.323  14.771 -18.267  1.00 10.00      A   
ATOM   3361  C   PRO A 355      22.886  11.279 -18.646  1.00 10.00      A   
ATOM   3362  O   PRO A 355      23.723  11.240 -19.552  1.00 10.00      A   
ATOM   3363  N   ASN A 356      22.519  10.206 -17.954  1.00 10.00      A   
ATOM   3364  HN  ASN A 356      21.866  10.306 -17.231  1.00 10.00      A   
ATOM   3365  CA  ASN A 356      23.073   8.885 -18.231  1.00 10.00      A   
ATOM   3366  CB  ASN A 356      23.165   8.033 -16.958  1.00 10.00      A   
ATOM   3367  CG  ASN A 356      21.813   7.668 -16.370  1.00 10.00      A   
ATOM   3368  OD1 ASN A 356      20.894   8.492 -16.318  1.00 10.00      A   
ATOM   3369  ND2 ASN A 356      21.686   6.434 -15.911  1.00 10.00      A   
ATOM   3370 HD21 ASN A 356      22.464   5.833 -15.972  1.00 10.00      A   
ATOM   3371 HD22 ASN A 356      20.815   6.159 -15.535  1.00 10.00      A   
ATOM   3372  C   ASN A 356      22.267   8.165 -19.305  1.00 10.00      A   
ATOM   3373  O   ASN A 356      22.646   7.094 -19.771  1.00 10.00      A   
ATOM   3374  N   VAL A 357      21.152   8.768 -19.692  1.00 10.00      A   
ATOM   3375  HN  VAL A 357      20.906   9.620 -19.279  1.00 10.00      A   
ATOM   3376  CA  VAL A 357      20.283   8.207 -20.721  1.00 10.00      A   
ATOM   3377  CB  VAL A 357      19.137   7.363 -20.119  1.00 10.00      A   
ATOM   3378  CG1 VAL A 357      19.623   5.977 -19.719  1.00 10.00      A   
ATOM   3379  CG2 VAL A 357      18.500   8.077 -18.934  1.00 10.00      A   
ATOM   3380  C   VAL A 357      19.668   9.338 -21.529  1.00 10.00      A   
ATOM   3381  O   VAL A 357      19.548  10.459 -21.030  1.00 10.00      A   
ATOM   3382  N   ALA A 358      19.274   9.053 -22.762  1.00 10.00      A   
ATOM   3383  HN  ALA A 358      19.400   8.139 -23.110  1.00 10.00      A   
ATOM   3384  CA  ALA A 358      18.661  10.061 -23.615  1.00 10.00      A   
ATOM   3385  CB  ALA A 358      18.934   9.783 -25.085  1.00 10.00      A   
ATOM   3386  C   ALA A 358      17.166  10.173 -23.334  1.00 10.00      A   
ATOM   3387  O   ALA A 358      16.327   9.933 -24.206  1.00 10.00      A   
ATOM   3388  N   LEU A 359      16.849  10.518 -22.094  1.00 10.00      A   
ATOM   3389  HN  LEU A 359      17.572  10.674 -21.451  1.00 10.00      A   
ATOM   3390  CA  LEU A 359      15.471  10.682 -21.660  1.00 10.00      A   
ATOM   3391  CB  LEU A 359      15.232   9.939 -20.341  1.00 10.00      A   
ATOM   3392  CG  LEU A 359      13.776   9.833 -19.883  1.00 10.00      A   
ATOM   3393  CD1 LEU A 359      13.071   8.679 -20.577  1.00 10.00      A   
ATOM   3394  CD2 LEU A 359      13.685   9.697 -18.371  1.00 10.00      A   
ATOM   3395  C   LEU A 359      15.173  12.165 -21.489  1.00 10.00      A   
ATOM   3396  O   LEU A 359      15.704  12.817 -20.589  1.00 10.00      A   
ATOM   3397  N   THR A 360      14.334  12.695 -22.352  1.00 10.00      A   
ATOM   3398  HN  THR A 360      13.906  12.116 -23.034  1.00 10.00      A   
ATOM   3399  CA  THR A 360      13.994  14.106 -22.308  1.00 10.00      A   
ATOM   3400  CB  THR A 360      14.405  14.820 -23.616  1.00 10.00      A   
ATOM   3401  OG1 THR A 360      14.704  13.846 -24.623  1.00 10.00      A   
ATOM   3402  HG1 THR A 360      13.906  13.326 -24.819  1.00 10.00      A   
ATOM   3403  CG2 THR A 360      15.636  15.679 -23.386  1.00 10.00      A   
ATOM   3404  C   THR A 360      12.505  14.299 -22.053  1.00 10.00      A   
ATOM   3405  O   THR A 360      11.792  13.347 -21.734  1.00 10.00      A   
ATOM   3406  N   GLU A 361      12.045  15.533 -22.174  1.00 10.00      A   
ATOM   3407  HN  GLU A 361      12.676  16.261 -22.388  1.00 10.00      A   
ATOM   3408  CA  GLU A 361      10.644  15.861 -21.964  1.00 10.00      A   
ATOM   3409  CB  GLU A 361      10.486  17.360 -21.697  1.00 10.00      A   
ATOM   3410  CG  GLU A 361      10.822  18.272 -22.873  1.00 10.00      A   
ATOM   3411  CD  GLU A 361      12.295  18.290 -23.239  1.00 10.00      A   
ATOM   3412  OE1 GLU A 361      12.605  18.553 -24.416  1.00 10.00      A   
ATOM   3413  OE2 GLU A 361      13.140  18.028 -22.361  1.00 10.00      A   
ATOM   3414  C   GLU A 361       9.776  15.432 -23.150  1.00 10.00      A   
ATOM   3415  O   GLU A 361       8.556  15.306 -23.024  1.00 10.00      A   
ATOM   3416  N   GLN A 362      10.413  15.186 -24.291  1.00 10.00      A   
ATOM   3417  HN  GLN A 362      11.387  15.276 -24.323  1.00 10.00      A   
ATOM   3418  CA  GLN A 362       9.700  14.780 -25.495  1.00 10.00      A   
ATOM   3419  CB  GLN A 362      10.628  14.816 -26.708  1.00 10.00      A   
ATOM   3420  CG  GLN A 362       9.942  15.239 -27.996  1.00 10.00      A   
ATOM   3421  CD  GLN A 362       9.472  16.681 -27.950  1.00 10.00      A   
ATOM   3422  OE1 GLN A 362      10.106  17.535 -27.329  1.00 10.00      A   
ATOM   3423  NE2 GLN A 362       8.359  16.965 -28.600  1.00 10.00      A   
ATOM   3424 HE21 GLN A 362       7.897  16.237 -29.070  1.00 10.00      A   
ATOM   3425 HE22 GLN A 362       8.040  17.890 -28.586  1.00 10.00      A   
ATOM   3426  C   GLN A 362       9.097  13.388 -25.339  1.00 10.00      A   
ATOM   3427  O   GLN A 362       8.088  13.060 -25.970  1.00 10.00      A   
ATOM   3428  N   GLY A 363       9.720  12.574 -24.496  1.00 10.00      A   
ATOM   3429  HN  GLY A 363      10.533  12.882 -24.039  1.00 10.00      A   
ATOM   3430  CA  GLY A 363       9.233  11.233 -24.265  1.00 10.00      A   
ATOM   3431  C   GLY A 363       7.804  11.227 -23.763  1.00 10.00      A   
ATOM   3432  O   GLY A 363       6.956  10.516 -24.298  1.00 10.00      A   
ATOM   3433  N   LEU A 364       7.531  12.052 -22.757  1.00 10.00      A   
ATOM   3434  HN  LEU A 364       8.246  12.618 -22.399  1.00 10.00      A   
ATOM   3435  CA  LEU A 364       6.194  12.136 -22.178  1.00 10.00      A   
ATOM   3436  CB  LEU A 364       6.186  13.103 -20.991  1.00 10.00      A   
ATOM   3437  CG  LEU A 364       5.513  12.597 -19.708  1.00 10.00      A   
ATOM   3438  CD1 LEU A 364       5.488  13.688 -18.649  1.00 10.00      A   
ATOM   3439  CD2 LEU A 364       4.106  12.087 -19.985  1.00 10.00      A   
ATOM   3440  C   LEU A 364       5.178  12.585 -23.224  1.00 10.00      A   
ATOM   3441  O   LEU A 364       4.092  12.012 -23.337  1.00 10.00      A   
ATOM   3442  N   VAL A 365       5.554  13.602 -23.993  1.00 10.00      A   
ATOM   3443  HN  VAL A 365       6.439  14.000 -23.848  1.00 10.00      A   
ATOM   3444  CA  VAL A 365       4.691  14.147 -25.037  1.00 10.00      A   
ATOM   3445  CB  VAL A 365       5.351  15.342 -25.762  1.00 10.00      A   
ATOM   3446  CG1 VAL A 365       4.361  16.016 -26.699  1.00 10.00      A   
ATOM   3447  CG2 VAL A 365       5.906  16.347 -24.765  1.00 10.00      A   
ATOM   3448  C   VAL A 365       4.335  13.079 -26.065  1.00 10.00      A   
ATOM   3449  O   VAL A 365       3.170  12.941 -26.453  1.00 10.00      A   
ATOM   3450  N   SER A 366       5.341  12.312 -26.473  1.00 10.00      A   
ATOM   3451  HN  SER A 366       6.242  12.472 -26.105  1.00 10.00      A   
ATOM   3452  CA  SER A 366       5.155  11.250 -27.451  1.00 10.00      A   
ATOM   3453  CB  SER A 366       6.488  10.557 -27.735  1.00 10.00      A   
ATOM   3454  OG  SER A 366       7.456  11.487 -28.194  1.00 10.00      A   
ATOM   3455  HG  SER A 366       7.673  12.105 -27.481  1.00 10.00      A   
ATOM   3456  C   SER A 366       4.119  10.229 -26.977  1.00 10.00      A   
ATOM   3457  O   SER A 366       3.284   9.768 -27.758  1.00 10.00      A   
ATOM   3458  N   VAL A 367       4.158   9.903 -25.689  1.00 10.00      A   
ATOM   3459  HN  VAL A 367       4.832  10.316 -25.109  1.00 10.00      A   
ATOM   3460  CA  VAL A 367       3.228   8.939 -25.121  1.00 10.00      A   
ATOM   3461  CB  VAL A 367       3.700   8.396 -23.755  1.00 10.00      A   
ATOM   3462  CG1 VAL A 367       2.879   7.181 -23.355  1.00 10.00      A   
ATOM   3463  CG2 VAL A 367       5.175   8.037 -23.799  1.00 10.00      A   
ATOM   3464  C   VAL A 367       1.818   9.521 -24.998  1.00 10.00      A   
ATOM   3465  O   VAL A 367       0.839   8.858 -25.335  1.00 10.00      A   
ATOM   3466  N   SER A 368       1.717  10.768 -24.545  1.00 10.00      A   
ATOM   3467  HN  SER A 368       2.534  11.261 -24.305  1.00 10.00      A   
ATOM   3468  CA  SER A 368       0.419  11.418 -24.387  1.00 10.00      A   
ATOM   3469  CB  SER A 368       0.563  12.770 -23.680  1.00 10.00      A   
ATOM   3470  OG  SER A 368       1.595  13.552 -24.252  1.00 10.00      A   
ATOM   3471  HG  SER A 368       1.942  13.111 -25.033  1.00 10.00      A   
ATOM   3472  C   SER A 368      -0.310  11.568 -25.728  1.00 10.00      A   
ATOM   3473  O   SER A 368      -1.544  11.531 -25.787  1.00 10.00      A   
ATOM   3474  N   MET A 369       0.457  11.721 -26.801  1.00 10.00      A   
ATOM   3475  HN  MET A 369       1.434  11.738 -26.694  1.00 10.00      A   
ATOM   3476  CA  MET A 369      -0.115  11.866 -28.135  1.00 10.00      A   
ATOM   3477  CB  MET A 369       0.886  12.524 -29.086  1.00 10.00      A   
ATOM   3478  CG  MET A 369       0.858  14.044 -29.081  1.00 10.00      A   
ATOM   3479  SD  MET A 369       1.739  14.751 -30.490  1.00 10.00      A   
ATOM   3480  CE  MET A 369       1.433  16.495 -30.233  1.00 10.00      A   
ATOM   3481  C   MET A 369      -0.537  10.512 -28.698  1.00 10.00      A   
ATOM   3482  O   MET A 369      -1.422  10.426 -29.550  1.00 10.00      A   
ATOM   3483  N   GLY A 370       0.090   9.457 -28.205  1.00 10.00      A   
ATOM   3484  HN  GLY A 370       0.771   9.585 -27.512  1.00 10.00      A   
ATOM   3485  CA  GLY A 370      -0.218   8.128 -28.677  1.00 10.00      A   
ATOM   3486  C   GLY A 370      -1.319   7.452 -27.888  1.00 10.00      A   
ATOM   3487  O   GLY A 370      -2.336   7.056 -28.456  1.00 10.00      A   
ATOM   3488  N   CYS A 371      -1.128   7.339 -26.585  1.00 10.00      A   
ATOM   3489  HN  CYS A 371      -0.317   7.730 -26.184  1.00 10.00      A   
ATOM   3490  CA  CYS A 371      -2.092   6.677 -25.718  1.00 10.00      A   
ATOM   3491  CB  CYS A 371      -1.373   6.101 -24.495  1.00 10.00      A   
ATOM   3492  SG  CYS A 371       0.198   5.291 -24.881  1.00 10.00      A   
ATOM   3493  HG  CYS A 371      -0.068   4.044 -25.255  1.00 10.00      A   
ATOM   3494  C   CYS A 371      -3.218   7.618 -25.286  1.00 10.00      A   
ATOM   3495  O   CYS A 371      -2.980   8.623 -24.612  1.00 10.00      A   
ATOM   3496  N   PRO A 372      -4.462   7.297 -25.680  1.00 10.00      A   
ATOM   3497  CA  PRO A 372      -5.640   8.092 -25.340  1.00 10.00      A   
ATOM   3498  CB  PRO A 372      -6.558   7.812 -26.527  1.00 10.00      A   
ATOM   3499  CG  PRO A 372      -6.251   6.402 -26.913  1.00 10.00      A   
ATOM   3500  CD  PRO A 372      -4.817   6.143 -26.526  1.00 10.00      A   
ATOM   3501  C   PRO A 372      -6.312   7.628 -24.046  1.00 10.00      A   
ATOM   3502  O   PRO A 372      -7.398   8.093 -23.697  1.00 10.00      A   
ATOM   3503  N   LYS A 373      -5.665   6.713 -23.334  1.00 10.00      A   
ATOM   3504  HN  LYS A 373      -4.799   6.383 -23.653  1.00 10.00      A   
ATOM   3505  CA  LYS A 373      -6.219   6.187 -22.088  1.00 10.00      A   
ATOM   3506  CB  LYS A 373      -6.346   4.661 -22.154  1.00 10.00      A   
ATOM   3507  CG  LYS A 373      -7.415   4.154 -23.104  1.00 10.00      A   
ATOM   3508  CD  LYS A 373      -8.710   3.853 -22.368  1.00 10.00      A   
ATOM   3509  CE  LYS A 373      -9.689   3.106 -23.259  1.00 10.00      A   
ATOM   3510  NZ  LYS A 373     -10.892   2.644 -22.515  1.00 10.00      A   
ATOM   3511  HZ1 LYS A 373     -11.327   3.437 -22.003  1.00 10.00      A   
ATOM   3512  HZ2 LYS A 373     -10.631   1.903 -21.833  1.00 10.00      A   
ATOM   3513  HZ3 LYS A 373     -11.591   2.250 -23.178  1.00 10.00      A   
ATOM   3514  C   LYS A 373      -5.362   6.576 -20.890  1.00 10.00      A   
ATOM   3515  O   LYS A 373      -5.672   6.214 -19.751  1.00 10.00      A   
ATOM   3516  N   LEU A 374      -4.292   7.319 -21.153  1.00 10.00      A   
ATOM   3517  HN  LEU A 374      -4.121   7.596 -22.075  1.00 10.00      A   
ATOM   3518  CA  LEU A 374      -3.378   7.747 -20.102  1.00 10.00      A   
ATOM   3519  CB  LEU A 374      -2.136   8.409 -20.702  1.00 10.00      A   
ATOM   3520  CG  LEU A 374      -0.972   7.492 -21.072  1.00 10.00      A   
ATOM   3521  CD1 LEU A 374       0.191   8.322 -21.588  1.00 10.00      A   
ATOM   3522  CD2 LEU A 374      -0.542   6.652 -19.879  1.00 10.00      A   
ATOM   3523  C   LEU A 374      -4.045   8.723 -19.143  1.00 10.00      A   
ATOM   3524  O   LEU A 374      -4.575   9.752 -19.564  1.00 10.00      A   
ATOM   3525  N   GLU A 375      -4.029   8.387 -17.860  1.00 10.00      A   
ATOM   3526  HN  GLU A 375      -3.634   7.532 -17.594  1.00 10.00      A   
ATOM   3527  CA  GLU A 375      -4.608   9.248 -16.841  1.00 10.00      A   
ATOM   3528  CB  GLU A 375      -6.040   8.836 -16.502  1.00 10.00      A   
ATOM   3529  CG  GLU A 375      -6.176   7.471 -15.850  1.00 10.00      A   
ATOM   3530  CD  GLU A 375      -7.542   7.276 -15.233  1.00 10.00      A   
ATOM   3531  OE1 GLU A 375      -7.830   7.937 -14.213  1.00 10.00      A   
ATOM   3532  OE2 GLU A 375      -8.333   6.466 -15.763  1.00 10.00      A   
ATOM   3533  C   GLU A 375      -3.735   9.285 -15.586  1.00 10.00      A   
ATOM   3534  O   GLU A 375      -3.952  10.097 -14.691  1.00 10.00      A   
ATOM   3535  N   SER A 376      -2.751   8.401 -15.525  1.00 10.00      A   
ATOM   3536  HN  SER A 376      -2.625   7.777 -16.267  1.00 10.00      A   
ATOM   3537  CA  SER A 376      -1.845   8.341 -14.391  1.00 10.00      A   
ATOM   3538  CB  SER A 376      -2.243   7.209 -13.442  1.00 10.00      A   
ATOM   3539  OG  SER A 376      -1.659   7.380 -12.163  1.00 10.00      A   
ATOM   3540  HG  SER A 376      -2.027   6.723 -11.559  1.00 10.00      A   
ATOM   3541  C   SER A 376      -0.418   8.151 -14.893  1.00 10.00      A   
ATOM   3542  O   SER A 376      -0.066   7.089 -15.408  1.00 10.00      A   
ATOM   3543  N   VAL A 377       0.396   9.190 -14.770  1.00 10.00      A   
ATOM   3544  HN  VAL A 377       0.065  10.021 -14.358  1.00 10.00      A   
ATOM   3545  CA  VAL A 377       1.770   9.123 -15.236  1.00 10.00      A   
ATOM   3546  CB  VAL A 377       1.967   9.943 -16.532  1.00 10.00      A   
ATOM   3547  CG1 VAL A 377       3.359   9.732 -17.105  1.00 10.00      A   
ATOM   3548  CG2 VAL A 377       0.908   9.594 -17.567  1.00 10.00      A   
ATOM   3549  C   VAL A 377       2.756   9.617 -14.182  1.00 10.00      A   
ATOM   3550  O   VAL A 377       2.520  10.629 -13.518  1.00 10.00      A   
ATOM   3551  N   LEU A 378       3.853   8.885 -14.044  1.00 10.00      A   
ATOM   3552  HN  LEU A 378       3.956   8.075 -14.602  1.00 10.00      A   
ATOM   3553  CA  LEU A 378       4.921   9.231 -13.119  1.00 10.00      A   
ATOM   3554  CB  LEU A 378       5.120   8.121 -12.079  1.00 10.00      A   
ATOM   3555  CG  LEU A 378       6.279   8.311 -11.093  1.00 10.00      A   
ATOM   3556  CD1 LEU A 378       5.937   9.362 -10.048  1.00 10.00      A   
ATOM   3557  CD2 LEU A 378       6.644   6.996 -10.428  1.00 10.00      A   
ATOM   3558  C   LEU A 378       6.199   9.425 -13.930  1.00 10.00      A   
ATOM   3559  O   LEU A 378       6.739   8.465 -14.483  1.00 10.00      A   
ATOM   3560  N   TYR A 379       6.674  10.656 -14.009  1.00 10.00      A   
ATOM   3561  HN  TYR A 379       6.228  11.379 -13.513  1.00 10.00      A   
ATOM   3562  CA  TYR A 379       7.856  10.957 -14.797  1.00 10.00      A   
ATOM   3563  CB  TYR A 379       7.461  11.825 -15.992  1.00 10.00      A   
ATOM   3564  CG  TYR A 379       8.313  11.639 -17.228  1.00 10.00      A   
ATOM   3565  CD1 TYR A 379       8.512  10.379 -17.773  1.00 10.00      A   
ATOM   3566  CD2 TYR A 379       8.895  12.730 -17.862  1.00 10.00      A   
ATOM   3567  CE1 TYR A 379       9.266  10.208 -18.916  1.00 10.00      A   
ATOM   3568  CE2 TYR A 379       9.655  12.567 -19.003  1.00 10.00      A   
ATOM   3569  CZ  TYR A 379       9.837  11.306 -19.527  1.00 10.00      A   
ATOM   3570  OH  TYR A 379      10.578  11.142 -20.672  1.00 10.00      A   
ATOM   3571  HH  TYR A 379      11.166  11.902 -20.795  1.00 10.00      A   
ATOM   3572  C   TYR A 379       8.924  11.670 -13.981  1.00 10.00      A   
ATOM   3573  O   TYR A 379       8.645  12.651 -13.292  1.00 10.00      A   
ATOM   3574  N   PHE A 380      10.144  11.159 -14.067  1.00 10.00      A   
ATOM   3575  HN  PHE A 380      10.285  10.363 -14.621  1.00 10.00      A   
ATOM   3576  CA  PHE A 380      11.288  11.740 -13.373  1.00 10.00      A   
ATOM   3577  CB  PHE A 380      11.838  10.762 -12.327  1.00 10.00      A   
ATOM   3578  CG  PHE A 380      11.229  10.906 -10.958  1.00 10.00      A   
ATOM   3579  CD1 PHE A 380       9.890  10.615 -10.744  1.00 10.00      A   
ATOM   3580  CD2 PHE A 380      12.000  11.326  -9.883  1.00 10.00      A   
ATOM   3581  CE1 PHE A 380       9.334  10.740  -9.485  1.00 10.00      A   
ATOM   3582  CE2 PHE A 380      11.449  11.454  -8.624  1.00 10.00      A   
ATOM   3583  CZ  PHE A 380      10.114  11.160  -8.425  1.00 10.00      A   
ATOM   3584  C   PHE A 380      12.374  12.058 -14.397  1.00 10.00      A   
ATOM   3585  O   PHE A 380      12.998  11.150 -14.947  1.00 10.00      A   
ATOM   3586  N   CYS A 381      12.588  13.338 -14.670  1.00 10.00      A   
ATOM   3587  HN  CYS A 381      12.079  14.031 -14.190  1.00 10.00      A   
ATOM   3588  CA  CYS A 381      13.586  13.737 -15.655  1.00 10.00      A   
ATOM   3589  CB  CYS A 381      12.903  14.317 -16.896  1.00 10.00      A   
ATOM   3590  SG  CYS A 381      11.656  15.573 -16.531  1.00 10.00      A   
ATOM   3591  HG  CYS A 381      11.946  16.656 -17.247  1.00 10.00      A   
ATOM   3592  C   CYS A 381      14.583  14.733 -15.075  1.00 10.00      A   
ATOM   3593  O   CYS A 381      14.536  15.052 -13.889  1.00 10.00      A   
ATOM   3594  N   ARG A 382      15.484  15.223 -15.921  1.00 10.00      A   
ATOM   3595  HN  ARG A 382      15.458  14.942 -16.859  1.00 10.00      A   
ATOM   3596  CA  ARG A 382      16.506  16.174 -15.499  1.00 10.00      A   
ATOM   3597  CB  ARG A 382      17.885  15.705 -15.966  1.00 10.00      A   
ATOM   3598  CG  ARG A 382      18.412  14.487 -15.226  1.00 10.00      A   
ATOM   3599  CD  ARG A 382      19.525  13.804 -16.004  1.00 10.00      A   
ATOM   3600  NE  ARG A 382      20.294  12.893 -15.161  1.00 10.00      A   
ATOM   3601  HE  ARG A 382      20.848  13.295 -14.454  1.00 10.00      A   
ATOM   3602  CZ  ARG A 382      20.297  11.570 -15.297  1.00 10.00      A   
ATOM   3603  NH1 ARG A 382      19.563  10.987 -16.233  1.00 10.00      A   
ATOM   3604 HH11 ARG A 382      18.981  11.563 -16.880  1.00 10.00      A   
ATOM   3605 HH12 ARG A 382      19.565   9.947 -16.329  1.00 10.00      A   
ATOM   3606  NH2 ARG A 382      21.031  10.826 -14.481  1.00 10.00      A   
ATOM   3607 HH21 ARG A 382      21.036   9.790 -14.583  1.00 10.00      A   
ATOM   3608 HH22 ARG A 382      21.611  11.278 -13.734  1.00 10.00      A   
ATOM   3609  C   ARG A 382      16.225  17.573 -16.040  1.00 10.00      A   
ATOM   3610  O   ARG A 382      16.884  18.541 -15.656  1.00 10.00      A   
ATOM   3611  N   GLN A 383      15.249  17.671 -16.935  1.00 10.00      A   
ATOM   3612  HN  GLN A 383      14.764  16.863 -17.205  1.00 10.00      A   
ATOM   3613  CA  GLN A 383      14.875  18.952 -17.528  1.00 10.00      A   
ATOM   3614  CB  GLN A 383      15.779  19.276 -18.725  1.00 10.00      A   
ATOM   3615  CG  GLN A 383      15.444  18.503 -19.989  1.00 10.00      A   
ATOM   3616  CD  GLN A 383      16.476  18.692 -21.079  1.00 10.00      A   
ATOM   3617  OE1 GLN A 383      17.673  18.812 -20.812  1.00 10.00      A   
ATOM   3618  NE2 GLN A 383      16.017  18.714 -22.318  1.00 10.00      A   
ATOM   3619 HE21 GLN A 383      15.044  18.608 -22.456  1.00 10.00      A   
ATOM   3620 HE22 GLN A 383      16.658  18.830 -23.050  1.00 10.00      A   
ATOM   3621  C   GLN A 383      13.406  18.935 -17.948  1.00 10.00      A   
ATOM   3622  O   GLN A 383      12.796  17.867 -18.024  1.00 10.00      A   
ATOM   3623  N   MET A 384      12.840  20.111 -18.211  1.00 10.00      A   
ATOM   3624  HN  MET A 384      13.375  20.931 -18.128  1.00 10.00      A   
ATOM   3625  CA  MET A 384      11.445  20.215 -18.618  1.00 10.00      A   
ATOM   3626  CB  MET A 384      10.526  20.088 -17.395  1.00 10.00      A   
ATOM   3627  CG  MET A 384       9.036  20.091 -17.710  1.00 10.00      A   
ATOM   3628  SD  MET A 384       8.578  18.881 -18.968  1.00 10.00      A   
ATOM   3629  CE  MET A 384       9.118  17.357 -18.190  1.00 10.00      A   
ATOM   3630  C   MET A 384      11.184  21.532 -19.338  1.00 10.00      A   
ATOM   3631  O   MET A 384      11.831  22.541 -19.058  1.00 10.00      A   
ATOM   3632  N   THR A 385      10.249  21.509 -20.273  1.00 10.00      A   
ATOM   3633  HN  THR A 385       9.778  20.671 -20.456  1.00 10.00      A   
ATOM   3634  CA  THR A 385       9.888  22.696 -21.028  1.00 10.00      A   
ATOM   3635  CB  THR A 385      10.140  22.506 -22.532  1.00 10.00      A   
ATOM   3636  OG1 THR A 385       9.803  21.166 -22.912  1.00 10.00      A   
ATOM   3637  HG1 THR A 385      10.610  20.655 -23.037  1.00 10.00      A   
ATOM   3638  CG2 THR A 385      11.588  22.785 -22.880  1.00 10.00      A   
ATOM   3639  C   THR A 385       8.419  23.028 -20.813  1.00 10.00      A   
ATOM   3640  O   THR A 385       7.592  22.130 -20.621  1.00 10.00      A   
ATOM   3641  N   ASN A 386       8.098  24.311 -20.839  1.00 10.00      A   
ATOM   3642  HN  ASN A 386       8.811  24.981 -20.986  1.00 10.00      A   
ATOM   3643  CA  ASN A 386       6.726  24.759 -20.650  1.00 10.00      A   
ATOM   3644  CB  ASN A 386       6.667  26.274 -20.466  1.00 10.00      A   
ATOM   3645  CG  ASN A 386       7.210  26.720 -19.122  1.00 10.00      A   
ATOM   3646  OD1 ASN A 386       6.489  26.742 -18.122  1.00 10.00      A   
ATOM   3647  ND2 ASN A 386       8.487  27.068 -19.084  1.00 10.00      A   
ATOM   3648 HD21 ASN A 386       9.011  27.013 -19.918  1.00 10.00      A   
ATOM   3649 HD22 ASN A 386       8.855  27.376 -18.231  1.00 10.00      A   
ATOM   3650  C   ASN A 386       5.854  24.334 -21.821  1.00 10.00      A   
ATOM   3651  O   ASN A 386       4.688  23.986 -21.642  1.00 10.00      A   
ATOM   3652  N   ALA A 387       6.435  24.348 -23.019  1.00 10.00      A   
ATOM   3653  HN  ALA A 387       7.367  24.643 -23.094  1.00 10.00      A   
ATOM   3654  CA  ALA A 387       5.718  23.952 -24.224  1.00 10.00      A   
ATOM   3655  CB  ALA A 387       6.606  24.124 -25.445  1.00 10.00      A   
ATOM   3656  C   ALA A 387       5.245  22.505 -24.120  1.00 10.00      A   
ATOM   3657  O   ALA A 387       4.098  22.191 -24.445  1.00 10.00      A   
ATOM   3658  N   ALA A 388       6.128  21.635 -23.645  1.00 10.00      A   
ATOM   3659  HN  ALA A 388       7.019  21.952 -23.391  1.00 10.00      A   
ATOM   3660  CA  ALA A 388       5.809  20.225 -23.491  1.00 10.00      A   
ATOM   3661  CB  ALA A 388       7.034  19.446 -23.042  1.00 10.00      A   
ATOM   3662  C   ALA A 388       4.667  20.038 -22.503  1.00 10.00      A   
ATOM   3663  O   ALA A 388       3.711  19.318 -22.780  1.00 10.00      A   
ATOM   3664  N   LEU A 389       4.768  20.709 -21.361  1.00 10.00      A   
ATOM   3665  HN  LEU A 389       5.557  21.277 -21.214  1.00 10.00      A   
ATOM   3666  CA  LEU A 389       3.748  20.630 -20.318  1.00 10.00      A   
ATOM   3667  CB  LEU A 389       4.106  21.553 -19.152  1.00 10.00      A   
ATOM   3668  CG  LEU A 389       5.156  21.021 -18.174  1.00 10.00      A   
ATOM   3669  CD1 LEU A 389       5.779  22.162 -17.384  1.00 10.00      A   
ATOM   3670  CD2 LEU A 389       4.537  20.000 -17.233  1.00 10.00      A   
ATOM   3671  C   LEU A 389       2.365  20.984 -20.862  1.00 10.00      A   
ATOM   3672  O   LEU A 389       1.395  20.252 -20.653  1.00 10.00      A   
ATOM   3673  N   ILE A 390       2.284  22.105 -21.569  1.00 10.00      A   
ATOM   3674  HN  ILE A 390       3.092  22.650 -21.701  1.00 10.00      A   
ATOM   3675  CA  ILE A 390       1.025  22.551 -22.144  1.00 10.00      A   
ATOM   3676  CB  ILE A 390       1.161  23.933 -22.822  1.00 10.00      A   
ATOM   3677  CG1 ILE A 390       1.656  24.973 -21.812  1.00 10.00      A   
ATOM   3678  CG2 ILE A 390      -0.169  24.370 -23.420  1.00 10.00      A   
ATOM   3679  CD1 ILE A 390       1.963  26.325 -22.422  1.00 10.00      A   
ATOM   3680  C   ILE A 390       0.494  21.532 -23.148  1.00 10.00      A   
ATOM   3681  O   ILE A 390      -0.687  21.190 -23.128  1.00 10.00      A   
ATOM   3682  N   THR A 391       1.380  21.029 -24.001  1.00 10.00      A   
ATOM   3683  HN  THR A 391       2.313  21.330 -23.951  1.00 10.00      A   
ATOM   3684  CA  THR A 391       1.000  20.046 -25.015  1.00 10.00      A   
ATOM   3685  CB  THR A 391       2.190  19.679 -25.925  1.00 10.00      A   
ATOM   3686  OG1 THR A 391       2.855  20.879 -26.349  1.00 10.00      A   
ATOM   3687  HG1 THR A 391       3.260  21.306 -25.583  1.00 10.00      A   
ATOM   3688  CG2 THR A 391       1.706  18.913 -27.148  1.00 10.00      A   
ATOM   3689  C   THR A 391       0.430  18.773 -24.382  1.00 10.00      A   
ATOM   3690  O   THR A 391      -0.605  18.264 -24.818  1.00 10.00      A   
ATOM   3691  N   ILE A 392       1.099  18.272 -23.348  1.00 10.00      A   
ATOM   3692  HN  ILE A 392       1.918  18.724 -23.043  1.00 10.00      A   
ATOM   3693  CA  ILE A 392       0.652  17.066 -22.659  1.00 10.00      A   
ATOM   3694  CB  ILE A 392       1.645  16.638 -21.554  1.00 10.00      A   
ATOM   3695  CG1 ILE A 392       3.018  16.346 -22.163  1.00 10.00      A   
ATOM   3696  CG2 ILE A 392       1.131  15.418 -20.804  1.00 10.00      A   
ATOM   3697  CD1 ILE A 392       4.132  16.259 -21.145  1.00 10.00      A   
ATOM   3698  C   ILE A 392      -0.736  17.267 -22.054  1.00 10.00      A   
ATOM   3699  O   ILE A 392      -1.604  16.397 -22.157  1.00 10.00      A   
ATOM   3700  N   ALA A 393      -0.939  18.423 -21.434  1.00 10.00      A   
ATOM   3701  HN  ALA A 393      -0.204  19.074 -21.385  1.00 10.00      A   
ATOM   3702  CA  ALA A 393      -2.217  18.747 -20.821  1.00 10.00      A   
ATOM   3703  CB  ALA A 393      -2.118  20.050 -20.049  1.00 10.00      A   
ATOM   3704  C   ALA A 393      -3.306  18.854 -21.879  1.00 10.00      A   
ATOM   3705  O   ALA A 393      -4.413  18.354 -21.692  1.00 10.00      A   
ATOM   3706  N   ARG A 394      -2.978  19.499 -22.990  1.00 10.00      A   
ATOM   3707  HN  ARG A 394      -2.071  19.873 -23.076  1.00 10.00      A   
ATOM   3708  CA  ARG A 394      -3.925  19.679 -24.080  1.00 10.00      A   
ATOM   3709  CB  ARG A 394      -3.335  20.590 -25.157  1.00 10.00      A   
ATOM   3710  CG  ARG A 394      -3.188  22.040 -24.738  1.00 10.00      A   
ATOM   3711  CD  ARG A 394      -3.173  22.955 -25.946  1.00 10.00      A   
ATOM   3712  NE  ARG A 394      -4.302  22.689 -26.834  1.00 10.00      A   
ATOM   3713  HE  ARG A 394      -4.349  21.794 -27.243  1.00 10.00      A   
ATOM   3714  CZ  ARG A 394      -5.248  23.579 -27.125  1.00 10.00      A   
ATOM   3715  NH1 ARG A 394      -5.203  24.799 -26.604  1.00 10.00      A   
ATOM   3716 HH11 ARG A 394      -4.428  25.067 -25.960  1.00 10.00      A   
ATOM   3717 HH12 ARG A 394      -5.945  25.494 -26.836  1.00 10.00      A   
ATOM   3718  NH2 ARG A 394      -6.256  23.246 -27.920  1.00 10.00      A   
ATOM   3719 HH21 ARG A 394      -6.319  22.282 -28.322  1.00 10.00      A   
ATOM   3720 HH22 ARG A 394      -6.992  23.948 -28.151  1.00 10.00      A   
ATOM   3721  C   ARG A 394      -4.317  18.351 -24.711  1.00 10.00      A   
ATOM   3722  O   ARG A 394      -5.470  18.151 -25.086  1.00 10.00      A   
ATOM   3723  N   ASN A 395      -3.352  17.449 -24.825  1.00 10.00      A   
ATOM   3724  HN  ASN A 395      -2.451  17.665 -24.495  1.00 10.00      A   
ATOM   3725  CA  ASN A 395      -3.587  16.152 -25.438  1.00 10.00      A   
ATOM   3726  CB  ASN A 395      -2.296  15.575 -26.020  1.00 10.00      A   
ATOM   3727  CG  ASN A 395      -2.247  15.680 -27.534  1.00 10.00      A   
ATOM   3728  OD1 ASN A 395      -1.290  16.205 -28.100  1.00 10.00      A   
ATOM   3729  ND2 ASN A 395      -3.275  15.174 -28.204  1.00 10.00      A   
ATOM   3730 HD21 ASN A 395      -4.006  14.761 -27.696  1.00 10.00      A   
ATOM   3731 HD22 ASN A 395      -3.267  15.238 -29.182  1.00 10.00      A   
ATOM   3732  C   ASN A 395      -4.241  15.159 -24.490  1.00 10.00      A   
ATOM   3733  O   ASN A 395      -4.990  14.286 -24.927  1.00 10.00      A   
ATOM   3734  N   ARG A 396      -3.962  15.284 -23.204  1.00 10.00      A   
ATOM   3735  HN  ARG A 396      -3.357  16.002 -22.906  1.00 10.00      A   
ATOM   3736  CA  ARG A 396      -4.536  14.378 -22.215  1.00 10.00      A   
ATOM   3737  CB  ARG A 396      -3.455  13.459 -21.639  1.00 10.00      A   
ATOM   3738  CG  ARG A 396      -2.926  12.424 -22.617  1.00 10.00      A   
ATOM   3739  CD  ARG A 396      -3.728  11.130 -22.567  1.00 10.00      A   
ATOM   3740  NE  ARG A 396      -5.140  11.334 -22.889  1.00 10.00      A   
ATOM   3741  HE  ARG A 396      -5.756  11.478 -22.129  1.00 10.00      A   
ATOM   3742  CZ  ARG A 396      -5.641  11.327 -24.123  1.00 10.00      A   
ATOM   3743  NH1 ARG A 396      -4.854  11.121 -25.171  1.00 10.00      A   
ATOM   3744 HH11 ARG A 396      -5.257  11.121 -26.137  1.00 10.00      A   
ATOM   3745 HH12 ARG A 396      -3.832  10.957 -25.038  1.00 10.00      A   
ATOM   3746  NH2 ARG A 396      -6.941  11.528 -24.308  1.00 10.00      A   
ATOM   3747 HH21 ARG A 396      -7.569  11.696 -23.489  1.00 10.00      A   
ATOM   3748 HH22 ARG A 396      -7.342  11.524 -25.272  1.00 10.00      A   
ATOM   3749  C   ARG A 396      -5.232  15.134 -21.089  1.00 10.00      A   
ATOM   3750  O   ARG A 396      -4.719  15.210 -19.977  1.00 10.00      A   
ATOM   3751  N   PRO A 397      -6.419  15.697 -21.357  1.00 10.00      A   
ATOM   3752  CA  PRO A 397      -7.182  16.448 -20.358  1.00 10.00      A   
ATOM   3753  CB  PRO A 397      -8.222  17.216 -21.194  1.00 10.00      A   
ATOM   3754  CG  PRO A 397      -7.850  16.979 -22.622  1.00 10.00      A   
ATOM   3755  CD  PRO A 397      -7.111  15.675 -22.649  1.00 10.00      A   
ATOM   3756  C   PRO A 397      -7.883  15.520 -19.367  1.00 10.00      A   
ATOM   3757  O   PRO A 397      -8.507  15.970 -18.406  1.00 10.00      A   
ATOM   3758  N   ASN A 398      -7.777  14.224 -19.607  1.00 10.00      A   
ATOM   3759  HN  ASN A 398      -7.265  13.929 -20.389  1.00 10.00      A   
ATOM   3760  CA  ASN A 398      -8.399  13.226 -18.745  1.00 10.00      A   
ATOM   3761  CB  ASN A 398      -8.881  12.033 -19.573  1.00 10.00      A   
ATOM   3762  CG  ASN A 398      -7.732  11.203 -20.109  1.00 10.00      A   
ATOM   3763  OD1 ASN A 398      -7.022  11.624 -21.022  1.00 10.00      A   
ATOM   3764  ND2 ASN A 398      -7.553  10.015 -19.559  1.00 10.00      A   
ATOM   3765 HD21 ASN A 398      -8.172   9.736 -18.847  1.00 10.00      A   
ATOM   3766 HD22 ASN A 398      -6.802   9.469 -19.871  1.00 10.00      A   
ATOM   3767  C   ASN A 398      -7.431  12.758 -17.668  1.00 10.00      A   
ATOM   3768  O   ASN A 398      -7.725  11.829 -16.913  1.00 10.00      A   
ATOM   3769  N   MET A 399      -6.277  13.407 -17.608  1.00 10.00      A   
ATOM   3770  HN  MET A 399      -6.110  14.141 -18.237  1.00 10.00      A   
ATOM   3771  CA  MET A 399      -5.252  13.069 -16.634  1.00 10.00      A   
ATOM   3772  CB  MET A 399      -3.995  13.902 -16.884  1.00 10.00      A   
ATOM   3773  CG  MET A 399      -2.762  13.422 -16.136  1.00 10.00      A   
ATOM   3774  SD  MET A 399      -2.042  11.933 -16.853  1.00 10.00      A   
ATOM   3775  CE  MET A 399      -1.545  12.538 -18.465  1.00 10.00      A   
ATOM   3776  C   MET A 399      -5.759  13.299 -15.214  1.00 10.00      A   
ATOM   3777  O   MET A 399      -6.182  14.403 -14.865  1.00 10.00      A   
ATOM   3778  N   THR A 400      -5.720  12.252 -14.404  1.00 10.00      A   
ATOM   3779  HN  THR A 400      -5.375  11.396 -14.740  1.00 10.00      A   
ATOM   3780  CA  THR A 400      -6.183  12.336 -13.031  1.00 10.00      A   
ATOM   3781  CB  THR A 400      -7.097  11.144 -12.677  1.00 10.00      A   
ATOM   3782  OG1 THR A 400      -6.464   9.913 -13.066  1.00 10.00      A   
ATOM   3783  HG1 THR A 400      -7.067   9.410 -13.640  1.00 10.00      A   
ATOM   3784  CG2 THR A 400      -8.432  11.269 -13.398  1.00 10.00      A   
ATOM   3785  C   THR A 400      -5.013  12.392 -12.056  1.00 10.00      A   
ATOM   3786  O   THR A 400      -5.116  12.977 -10.976  1.00 10.00      A   
ATOM   3787  N   ARG A 401      -3.901  11.789 -12.443  1.00 10.00      A   
ATOM   3788  HN  ARG A 401      -3.877  11.346 -13.321  1.00 10.00      A   
ATOM   3789  CA  ARG A 401      -2.718  11.758 -11.599  1.00 10.00      A   
ATOM   3790  CB  ARG A 401      -2.544  10.368 -10.983  1.00 10.00      A   
ATOM   3791  CG  ARG A 401      -3.547  10.048  -9.887  1.00 10.00      A   
ATOM   3792  CD  ARG A 401      -3.944   8.581  -9.906  1.00 10.00      A   
ATOM   3793  NE  ARG A 401      -4.926   8.282 -10.953  1.00 10.00      A   
ATOM   3794  HE  ARG A 401      -5.039   8.942 -11.677  1.00 10.00      A   
ATOM   3795  CZ  ARG A 401      -5.669   7.171 -10.968  1.00 10.00      A   
ATOM   3796  NH1 ARG A 401      -5.514   6.259 -10.013  1.00 10.00      A   
ATOM   3797 HH11 ARG A 401      -6.087   5.388 -10.016  1.00 10.00      A   
ATOM   3798 HH12 ARG A 401      -4.813   6.407  -9.245  1.00 10.00      A   
ATOM   3799  NH2 ARG A 401      -6.547   6.962 -11.936  1.00 10.00      A   
ATOM   3800 HH21 ARG A 401      -6.675   7.668 -12.693  1.00 10.00      A   
ATOM   3801 HH22 ARG A 401      -7.128   6.094 -11.939  1.00 10.00      A   
ATOM   3802  C   ARG A 401      -1.474  12.150 -12.380  1.00 10.00      A   
ATOM   3803  O   ARG A 401      -0.890  11.325 -13.082  1.00 10.00      A   
ATOM   3804  N   PHE A 402      -1.075  13.412 -12.258  1.00 10.00      A   
ATOM   3805  HN  PHE A 402      -1.570  14.017 -11.662  1.00 10.00      A   
ATOM   3806  CA  PHE A 402       0.102  13.911 -12.957  1.00 10.00      A   
ATOM   3807  CB  PHE A 402      -0.178  15.270 -13.603  1.00 10.00      A   
ATOM   3808  CG  PHE A 402       0.784  15.630 -14.696  1.00 10.00      A   
ATOM   3809  CD1 PHE A 402       0.536  15.245 -16.001  1.00 10.00      A   
ATOM   3810  CD2 PHE A 402       1.934  16.349 -14.420  1.00 10.00      A   
ATOM   3811  CE1 PHE A 402       1.418  15.569 -17.010  1.00 10.00      A   
ATOM   3812  CE2 PHE A 402       2.820  16.677 -15.425  1.00 10.00      A   
ATOM   3813  CZ  PHE A 402       2.563  16.287 -16.723  1.00 10.00      A   
ATOM   3814  C   PHE A 402       1.277  14.015 -11.993  1.00 10.00      A   
ATOM   3815  O   PHE A 402       1.468  15.033 -11.326  1.00 10.00      A   
ATOM   3816  N   ARG A 403       2.054  12.952 -11.912  1.00 10.00      A   
ATOM   3817  HN  ARG A 403       1.864  12.174 -12.480  1.00 10.00      A   
ATOM   3818  CA  ARG A 403       3.197  12.909 -11.021  1.00 10.00      A   
ATOM   3819  CB  ARG A 403       3.252  11.557 -10.309  1.00 10.00      A   
ATOM   3820  CG  ARG A 403       1.945  11.171  -9.636  1.00 10.00      A   
ATOM   3821  CD  ARG A 403       1.876   9.676  -9.364  1.00 10.00      A   
ATOM   3822  NE  ARG A 403       2.358   9.341  -8.029  1.00 10.00      A   
ATOM   3823  HE  ARG A 403       3.085   9.904  -7.653  1.00 10.00      A   
ATOM   3824  CZ  ARG A 403       1.887   8.332  -7.291  1.00 10.00      A   
ATOM   3825  NH1 ARG A 403       0.920   7.542  -7.760  1.00 10.00      A   
ATOM   3826 HH11 ARG A 403       0.519   7.706  -8.705  1.00 10.00      A   
ATOM   3827 HH12 ARG A 403       0.556   6.746  -7.180  1.00 10.00      A   
ATOM   3828  NH2 ARG A 403       2.376   8.132  -6.078  1.00 10.00      A   
ATOM   3829 HH21 ARG A 403       3.125   8.766  -5.706  1.00 10.00      A   
ATOM   3830 HH22 ARG A 403       2.017   7.356  -5.482  1.00 10.00      A   
ATOM   3831  C   ARG A 403       4.489  13.165 -11.790  1.00 10.00      A   
ATOM   3832  O   ARG A 403       5.051  12.262 -12.408  1.00 10.00      A   
ATOM   3833  N   LEU A 404       4.953  14.399 -11.761  1.00 10.00      A   
ATOM   3834  HN  LEU A 404       4.478  15.080 -11.238  1.00 10.00      A   
ATOM   3835  CA  LEU A 404       6.171  14.770 -12.462  1.00 10.00      A   
ATOM   3836  CB  LEU A 404       5.870  15.857 -13.499  1.00 10.00      A   
ATOM   3837  CG  LEU A 404       7.066  16.365 -14.308  1.00 10.00      A   
ATOM   3838  CD1 LEU A 404       7.534  15.312 -15.299  1.00 10.00      A   
ATOM   3839  CD2 LEU A 404       6.727  17.665 -15.018  1.00 10.00      A   
ATOM   3840  C   LEU A 404       7.205  15.272 -11.468  1.00 10.00      A   
ATOM   3841  O   LEU A 404       6.848  15.897 -10.471  1.00 10.00      A   
ATOM   3842  N   CYS A 405       8.475  14.988 -11.727  1.00 10.00      A   
ATOM   3843  HN  CYS A 405       8.699  14.462 -12.528  1.00 10.00      A   
ATOM   3844  CA  CYS A 405       9.546  15.426 -10.846  1.00 10.00      A   
ATOM   3845  CB  CYS A 405       9.745  14.440  -9.693  1.00 10.00      A   
ATOM   3846  SG  CYS A 405      10.396  15.182  -8.176  1.00 10.00      A   
ATOM   3847  HG  CYS A 405      10.022  16.460  -8.153  1.00 10.00      A   
ATOM   3848  C   CYS A 405      10.842  15.605 -11.621  1.00 10.00      A   
ATOM   3849  O   CYS A 405      11.110  14.883 -12.583  1.00 10.00      A   
ATOM   3850  N   ILE A 406      11.638  16.570 -11.196  1.00 10.00      A   
ATOM   3851  HN  ILE A 406      11.373  17.098 -10.414  1.00 10.00      A   
ATOM   3852  CA  ILE A 406      12.909  16.854 -11.840  1.00 10.00      A   
ATOM   3853  CB  ILE A 406      12.959  18.299 -12.399  1.00 10.00      A   
ATOM   3854  CG1 ILE A 406      11.769  18.565 -13.330  1.00 10.00      A   
ATOM   3855  CG2 ILE A 406      14.271  18.549 -13.130  1.00 10.00      A   
ATOM   3856  CD1 ILE A 406      11.634  20.011 -13.760  1.00 10.00      A   
ATOM   3857  C   ILE A 406      14.040  16.651 -10.839  1.00 10.00      A   
ATOM   3858  O   ILE A 406      13.945  17.096  -9.694  1.00 10.00      A   
ATOM   3859  N   ILE A 407      15.085  15.949 -11.267  1.00 10.00      A   
ATOM   3860  HN  ILE A 407      15.067  15.586 -12.185  1.00 10.00      A   
ATOM   3861  CA  ILE A 407      16.249  15.675 -10.416  1.00 10.00      A   
ATOM   3862  CB  ILE A 407      17.330  14.891 -11.191  1.00 10.00      A   
ATOM   3863  CG1 ILE A 407      16.744  13.610 -11.801  1.00 10.00      A   
ATOM   3864  CG2 ILE A 407      18.520  14.566 -10.299  1.00 10.00      A   
ATOM   3865  CD1 ILE A 407      16.114  12.672 -10.791  1.00 10.00      A   
ATOM   3866  C   ILE A 407      16.852  16.972  -9.876  1.00 10.00      A   
ATOM   3867  O   ILE A 407      17.169  17.083  -8.690  1.00 10.00      A   
ATOM   3868  N   GLU A 408      16.997  17.952 -10.750  1.00 10.00      A   
ATOM   3869  HN  GLU A 408      16.733  17.803 -11.682  1.00 10.00      A   
ATOM   3870  CA  GLU A 408      17.545  19.241 -10.360  1.00 10.00      A   
ATOM   3871  CB  GLU A 408      18.222  19.918 -11.552  1.00 10.00      A   
ATOM   3872  CG  GLU A 408      19.322  20.894 -11.170  1.00 10.00      A   
ATOM   3873  CD  GLU A 408      20.339  20.276 -10.233  1.00 10.00      A   
ATOM   3874  OE1 GLU A 408      20.902  19.216 -10.576  1.00 10.00      A   
ATOM   3875  OE2 GLU A 408      20.582  20.856  -9.150  1.00 10.00      A   
ATOM   3876  C   GLU A 408      16.443  20.137  -9.802  1.00 10.00      A   
ATOM   3877  O   GLU A 408      15.507  20.509 -10.515  1.00 10.00      A   
ATOM   3878  N   PRO A 409      16.523  20.479  -8.512  1.00 10.00      A   
ATOM   3879  CA  PRO A 409      15.529  21.334  -7.871  1.00 10.00      A   
ATOM   3880  CB  PRO A 409      15.839  21.182  -6.380  1.00 10.00      A   
ATOM   3881  CG  PRO A 409      17.287  20.835  -6.326  1.00 10.00      A   
ATOM   3882  CD  PRO A 409      17.585  20.061  -7.581  1.00 10.00      A   
ATOM   3883  C   PRO A 409      15.676  22.786  -8.314  1.00 10.00      A   
ATOM   3884  O   PRO A 409      16.791  23.277  -8.517  1.00 10.00      A   
ATOM   3885  N   LYS A 410      14.541  23.455  -8.490  1.00 10.00      A   
ATOM   3886  HN  LYS A 410      13.693  22.993  -8.333  1.00 10.00      A   
ATOM   3887  CA  LYS A 410      14.514  24.857  -8.908  1.00 10.00      A   
ATOM   3888  CB  LYS A 410      15.228  25.764  -7.900  1.00 10.00      A   
ATOM   3889  CG  LYS A 410      14.557  25.802  -6.536  1.00 10.00      A   
ATOM   3890  CD  LYS A 410      15.374  26.586  -5.528  1.00 10.00      A   
ATOM   3891  CE  LYS A 410      14.663  26.652  -4.187  1.00 10.00      A   
ATOM   3892  NZ  LYS A 410      15.437  27.427  -3.183  1.00 10.00      A   
ATOM   3893  HZ1 LYS A 410      14.891  27.517  -2.303  1.00 10.00      A   
ATOM   3894  HZ2 LYS A 410      15.645  28.380  -3.544  1.00 10.00      A   
ATOM   3895  HZ3 LYS A 410      16.334  26.945  -2.972  1.00 10.00      A   
ATOM   3896  C   LYS A 410      15.059  25.046 -10.326  1.00 10.00      A   
ATOM   3897  O   LYS A 410      15.662  26.075 -10.642  1.00 10.00      A   
ATOM   3898  N   ALA A 411      14.840  24.048 -11.175  1.00 10.00      A   
ATOM   3899  HN  ALA A 411      14.369  23.248 -10.861  1.00 10.00      A   
ATOM   3900  CA  ALA A 411      15.284  24.108 -12.562  1.00 10.00      A   
ATOM   3901  CB  ALA A 411      15.771  22.747 -13.026  1.00 10.00      A   
ATOM   3902  C   ALA A 411      14.146  24.595 -13.454  1.00 10.00      A   
ATOM   3903  O   ALA A 411      13.067  24.002 -13.475  1.00 10.00      A   
ATOM   3904  N   PRO A 412      14.354  25.699 -14.177  1.00 10.00      A   
ATOM   3905  CA  PRO A 412      13.342  26.260 -15.061  1.00 10.00      A   
ATOM   3906  CB  PRO A 412      13.732  27.736 -15.086  1.00 10.00      A   
ATOM   3907  CG  PRO A 412      15.221  27.728 -14.979  1.00 10.00      A   
ATOM   3908  CD  PRO A 412      15.593  26.501 -14.180  1.00 10.00      A   
ATOM   3909  C   PRO A 412      13.426  25.672 -16.469  1.00 10.00      A   
ATOM   3910  O   PRO A 412      14.158  24.706 -16.709  1.00 10.00      A   
ATOM   3911  N   ASP A 413      12.671  26.263 -17.391  1.00 10.00      A   
ATOM   3912  HN  ASP A 413      12.105  27.023 -17.123  1.00 10.00      A   
ATOM   3913  CA  ASP A 413      12.658  25.828 -18.788  1.00 10.00      A   
ATOM   3914  CB  ASP A 413      11.771  26.774 -19.607  1.00 10.00      A   
ATOM   3915  CG  ASP A 413      11.436  26.241 -20.984  1.00 10.00      A   
ATOM   3916  OD1 ASP A 413      12.343  26.183 -21.837  1.00 10.00      A   
ATOM   3917  OD2 ASP A 413      10.259  25.891 -21.220  1.00 10.00      A   
ATOM   3918  C   ASP A 413      14.085  25.870 -19.327  1.00 10.00      A   
ATOM   3919  O   ASP A 413      14.785  26.855 -19.122  1.00 10.00      A   
ATOM   3920  N   TYR A 414      14.529  24.812 -19.994  1.00 10.00      A   
ATOM   3921  HN  TYR A 414      13.935  24.042 -20.135  1.00 10.00      A   
ATOM   3922  CA  TYR A 414      15.897  24.775 -20.511  1.00 10.00      A   
ATOM   3923  CB  TYR A 414      16.401  23.329 -20.677  1.00 10.00      A   
ATOM   3924  CG  TYR A 414      16.191  22.721 -22.048  1.00 10.00      A   
ATOM   3925  CD1 TYR A 414      17.230  22.671 -22.967  1.00 10.00      A   
ATOM   3926  CD2 TYR A 414      14.960  22.196 -22.424  1.00 10.00      A   
ATOM   3927  CE1 TYR A 414      17.051  22.122 -24.221  1.00 10.00      A   
ATOM   3928  CE2 TYR A 414      14.774  21.642 -23.678  1.00 10.00      A   
ATOM   3929  CZ  TYR A 414      15.824  21.610 -24.572  1.00 10.00      A   
ATOM   3930  OH  TYR A 414      15.641  21.070 -25.822  1.00 10.00      A   
ATOM   3931  HH  TYR A 414      16.333  20.418 -25.990  1.00 10.00      A   
ATOM   3932  C   TYR A 414      16.072  25.604 -21.787  1.00 10.00      A   
ATOM   3933  O   TYR A 414      17.197  25.872 -22.220  1.00 10.00      A   
ATOM   3934  N   LEU A 415      14.967  26.022 -22.381  1.00 10.00      A   
ATOM   3935  HN  LEU A 415      14.088  25.805 -21.985  1.00 10.00      A   
ATOM   3936  CA  LEU A 415      15.021  26.813 -23.601  1.00 10.00      A   
ATOM   3937  CB  LEU A 415      14.035  26.278 -24.639  1.00 10.00      A   
ATOM   3938  CG  LEU A 415      14.387  24.943 -25.296  1.00 10.00      A   
ATOM   3939  CD1 LEU A 415      13.220  24.447 -26.135  1.00 10.00      A   
ATOM   3940  CD2 LEU A 415      15.643  25.075 -26.148  1.00 10.00      A   
ATOM   3941  C   LEU A 415      14.732  28.280 -23.317  1.00 10.00      A   
ATOM   3942  O   LEU A 415      15.557  29.149 -23.590  1.00 10.00      A   
ATOM   3943  N   THR A 416      13.562  28.552 -22.762  1.00 10.00      A   
ATOM   3944  HN  THR A 416      12.937  27.812 -22.562  1.00 10.00      A   
ATOM   3945  CA  THR A 416      13.160  29.917 -22.455  1.00 10.00      A   
ATOM   3946  CB  THR A 416      11.625  30.017 -22.378  1.00 10.00      A   
ATOM   3947  OG1 THR A 416      11.046  29.040 -23.259  1.00 10.00      A   
ATOM   3948  HG1 THR A 416      10.985  29.407 -24.152  1.00 10.00      A   
ATOM   3949  CG2 THR A 416      11.155  31.404 -22.793  1.00 10.00      A   
ATOM   3950  C   THR A 416      13.766  30.399 -21.137  1.00 10.00      A   
ATOM   3951  O   THR A 416      13.809  31.603 -20.867  1.00 10.00      A   
ATOM   3952  N   LEU A 417      14.241  29.451 -20.326  1.00 10.00      A   
ATOM   3953  HN  LEU A 417      14.193  28.515 -20.613  1.00 10.00      A   
ATOM   3954  CA  LEU A 417      14.846  29.755 -19.028  1.00 10.00      A   
ATOM   3955  CB  LEU A 417      16.136  30.562 -19.192  1.00 10.00      A   
ATOM   3956  CG  LEU A 417      17.244  29.893 -20.009  1.00 10.00      A   
ATOM   3957  CD1 LEU A 417      18.434  30.821 -20.161  1.00 10.00      A   
ATOM   3958  CD2 LEU A 417      17.660  28.569 -19.384  1.00 10.00      A   
ATOM   3959  C   LEU A 417      13.862  30.460 -18.098  1.00 10.00      A   
ATOM   3960  O   LEU A 417      14.253  31.230 -17.218  1.00 10.00      A   
ATOM   3961  N   GLU A 418      12.583  30.171 -18.287  1.00 10.00      A   
ATOM   3962  HN  GLU A 418      12.340  29.530 -18.986  1.00 10.00      A   
ATOM   3963  CA  GLU A 418      11.531  30.767 -17.482  1.00 10.00      A   
ATOM   3964  CB  GLU A 418      10.433  31.325 -18.388  1.00 10.00      A   
ATOM   3965  CG  GLU A 418      10.742  32.679 -18.998  1.00 10.00      A   
ATOM   3966  CD  GLU A 418       9.514  33.322 -19.604  1.00 10.00      A   
ATOM   3967  OE1 GLU A 418       9.592  33.799 -20.757  1.00 10.00      A   
ATOM   3968  OE2 GLU A 418       8.462  33.362 -18.930  1.00 10.00      A   
ATOM   3969  C   GLU A 418      10.928  29.730 -16.544  1.00 10.00      A   
ATOM   3970  O   GLU A 418      11.060  28.526 -16.781  1.00 10.00      A   
ATOM   3971  N   PRO A 419      10.277  30.184 -15.460  1.00 10.00      A   
ATOM   3972  CA  PRO A 419       9.626  29.294 -14.490  1.00 10.00      A   
ATOM   3973  CB  PRO A 419       8.931  30.265 -13.527  1.00 10.00      A   
ATOM   3974  CG  PRO A 419       9.690  31.538 -13.649  1.00 10.00      A   
ATOM   3975  CD  PRO A 419      10.137  31.605 -15.083  1.00 10.00      A   
ATOM   3976  C   PRO A 419       8.594  28.394 -15.168  1.00 10.00      A   
ATOM   3977  O   PRO A 419       8.002  28.767 -16.182  1.00 10.00      A   
ATOM   3978  N   LEU A 420       8.362  27.228 -14.588  1.00 10.00      A   
ATOM   3979  HN  LEU A 420       8.811  27.020 -13.739  1.00 10.00      A   
ATOM   3980  CA  LEU A 420       7.429  26.260 -15.154  1.00 10.00      A   
ATOM   3981  CB  LEU A 420       7.871  24.835 -14.804  1.00 10.00      A   
ATOM   3982  CG  LEU A 420       9.303  24.459 -15.201  1.00 10.00      A   
ATOM   3983  CD1 LEU A 420       9.701  23.127 -14.581  1.00 10.00      A   
ATOM   3984  CD2 LEU A 420       9.448  24.410 -16.715  1.00 10.00      A   
ATOM   3985  C   LEU A 420       6.001  26.504 -14.677  1.00 10.00      A   
ATOM   3986  O   LEU A 420       5.116  25.665 -14.871  1.00 10.00      A   
ATOM   3987  N   ASP A 421       5.791  27.657 -14.050  1.00 10.00      A   
ATOM   3988  HN  ASP A 421       6.549  28.262 -13.912  1.00 10.00      A   
ATOM   3989  CA  ASP A 421       4.482  28.045 -13.528  1.00 10.00      A   
ATOM   3990  CB  ASP A 421       4.524  29.475 -12.977  1.00 10.00      A   
ATOM   3991  CG  ASP A 421       5.356  29.609 -11.719  1.00 10.00      A   
ATOM   3992  OD1 ASP A 421       4.797  29.969 -10.665  1.00 10.00      A   
ATOM   3993  OD2 ASP A 421       6.575  29.375 -11.782  1.00 10.00      A   
ATOM   3994  C   ASP A 421       3.393  27.945 -14.590  1.00 10.00      A   
ATOM   3995  O   ASP A 421       2.331  27.369 -14.351  1.00 10.00      A   
ATOM   3996  N   ILE A 422       3.666  28.501 -15.765  1.00 10.00      A   
ATOM   3997  HN  ILE A 422       4.535  28.934 -15.896  1.00 10.00      A   
ATOM   3998  CA  ILE A 422       2.704  28.489 -16.862  1.00 10.00      A   
ATOM   3999  CB  ILE A 422       3.103  29.445 -18.007  1.00 10.00      A   
ATOM   4000  CG1 ILE A 422       4.430  29.020 -18.634  1.00 10.00      A   
ATOM   4001  CG2 ILE A 422       3.193  30.871 -17.493  1.00 10.00      A   
ATOM   4002  CD1 ILE A 422       4.804  29.790 -19.882  1.00 10.00      A   
ATOM   4003  C   ILE A 422       2.464  27.083 -17.409  1.00 10.00      A   
ATOM   4004  O   ILE A 422       1.362  26.768 -17.861  1.00 10.00      A   
ATOM   4005  N   GLY A 423       3.491  26.242 -17.354  1.00 10.00      A   
ATOM   4006  HN  GLY A 423       4.347  26.549 -16.980  1.00 10.00      A   
ATOM   4007  CA  GLY A 423       3.364  24.885 -17.841  1.00 10.00      A   
ATOM   4008  C   GLY A 423       2.400  24.075 -16.999  1.00 10.00      A   
ATOM   4009  O   GLY A 423       1.496  23.428 -17.526  1.00 10.00      A   
ATOM   4010  N   PHE A 424       2.589  24.121 -15.685  1.00 10.00      A   
ATOM   4011  HN  PHE A 424       3.332  24.658 -15.326  1.00 10.00      A   
ATOM   4012  CA  PHE A 424       1.725  23.392 -14.763  1.00 10.00      A   
ATOM   4013  CB  PHE A 424       2.336  23.334 -13.363  1.00 10.00      A   
ATOM   4014  CG  PHE A 424       3.386  22.271 -13.213  1.00 10.00      A   
ATOM   4015  CD1 PHE A 424       4.732  22.597 -13.239  1.00 10.00      A   
ATOM   4016  CD2 PHE A 424       3.023  20.942 -13.056  1.00 10.00      A   
ATOM   4017  CE1 PHE A 424       5.698  21.621 -13.111  1.00 10.00      A   
ATOM   4018  CE2 PHE A 424       3.985  19.963 -12.925  1.00 10.00      A   
ATOM   4019  CZ  PHE A 424       5.323  20.302 -12.952  1.00 10.00      A   
ATOM   4020  C   PHE A 424       0.333  24.006 -14.720  1.00 10.00      A   
ATOM   4021  O   PHE A 424      -0.655  23.315 -14.464  1.00 10.00      A   
ATOM   4022  N   GLY A 425       0.265  25.304 -14.990  1.00 10.00      A   
ATOM   4023  HN  GLY A 425       1.089  25.798 -15.180  1.00 10.00      A   
ATOM   4024  CA  GLY A 425      -1.005  26.001 -14.997  1.00 10.00      A   
ATOM   4025  C   GLY A 425      -1.927  25.474 -16.079  1.00 10.00      A   
ATOM   4026  O   GLY A 425      -3.151  25.530 -15.950  1.00 10.00      A   
ATOM   4027  N   ALA A 426      -1.340  24.961 -17.150  1.00 10.00      A   
ATOM   4028  HN  ALA A 426      -0.359  24.958 -17.203  1.00 10.00      A   
ATOM   4029  CA  ALA A 426      -2.117  24.410 -18.250  1.00 10.00      A   
ATOM   4030  CB  ALA A 426      -1.282  24.349 -19.519  1.00 10.00      A   
ATOM   4031  C   ALA A 426      -2.629  23.024 -17.883  1.00 10.00      A   
ATOM   4032  O   ALA A 426      -3.691  22.600 -18.340  1.00 10.00      A   
ATOM   4033  N   ILE A 427      -1.869  22.333 -17.038  1.00 10.00      A   
ATOM   4034  HN  ILE A 427      -1.042  22.739 -16.702  1.00 10.00      A   
ATOM   4035  CA  ILE A 427      -2.229  20.996 -16.593  1.00 10.00      A   
ATOM   4036  CB  ILE A 427      -1.151  20.394 -15.659  1.00 10.00      A   
ATOM   4037  CG1 ILE A 427       0.243  20.462 -16.298  1.00 10.00      A   
ATOM   4038  CG2 ILE A 427      -1.497  18.960 -15.276  1.00 10.00      A   
ATOM   4039  CD1 ILE A 427       0.413  19.590 -17.527  1.00 10.00      A   
ATOM   4040  C   ILE A 427      -3.561  21.019 -15.856  1.00 10.00      A   
ATOM   4041  O   ILE A 427      -4.464  20.253 -16.173  1.00 10.00      A   
ATOM   4042  N   VAL A 428      -3.681  21.922 -14.891  1.00 10.00      A   
ATOM   4043  HN  VAL A 428      -2.930  22.525 -14.705  1.00 10.00      A   
ATOM   4044  CA  VAL A 428      -4.901  22.043 -14.099  1.00 10.00      A   
ATOM   4045  CB  VAL A 428      -4.677  22.844 -12.793  1.00 10.00      A   
ATOM   4046  CG1 VAL A 428      -3.748  22.089 -11.858  1.00 10.00      A   
ATOM   4047  CG2 VAL A 428      -4.126  24.235 -13.088  1.00 10.00      A   
ATOM   4048  C   VAL A 428      -6.043  22.666 -14.901  1.00 10.00      A   
ATOM   4049  O   VAL A 428      -7.214  22.489 -14.570  1.00 10.00      A   
ATOM   4050  N   GLU A 429      -5.697  23.406 -15.951  1.00 10.00      A   
ATOM   4051  HN  GLU A 429      -4.747  23.529 -16.161  1.00 10.00      A   
ATOM   4052  CA  GLU A 429      -6.701  24.045 -16.790  1.00 10.00      A   
ATOM   4053  CB  GLU A 429      -6.073  25.131 -17.667  1.00 10.00      A   
ATOM   4054  CG  GLU A 429      -7.081  25.933 -18.482  1.00 10.00      A   
ATOM   4055  CD  GLU A 429      -6.425  26.898 -19.448  1.00 10.00      A   
ATOM   4056  OE1 GLU A 429      -5.553  27.676 -19.019  1.00 10.00      A   
ATOM   4057  OE2 GLU A 429      -6.788  26.890 -20.646  1.00 10.00      A   
ATOM   4058  C   GLU A 429      -7.413  23.016 -17.660  1.00 10.00      A   
ATOM   4059  O   GLU A 429      -8.639  23.013 -17.769  1.00 10.00      A   
ATOM   4060  N   HIS A 430      -6.640  22.138 -18.275  1.00 10.00      A   
ATOM   4061  HN  HIS A 430      -5.668  22.186 -18.153  1.00 10.00      A   
ATOM   4062  CA  HIS A 430      -7.197  21.113 -19.138  1.00 10.00      A   
ATOM   4063  CB  HIS A 430      -6.191  20.696 -20.211  1.00 10.00      A   
ATOM   4064  CG  HIS A 430      -5.943  21.749 -21.249  1.00 10.00      A   
ATOM   4065  ND1 HIS A 430      -6.723  21.841 -22.380  1.00 10.00      A   
ATOM   4066  CD2 HIS A 430      -5.008  22.729 -21.276  1.00 10.00      A   
ATOM   4067  CE1 HIS A 430      -6.251  22.868 -23.063  1.00 10.00      A   
ATOM   4068  NE2 HIS A 430      -5.215  23.433 -22.435  1.00 10.00      A   
ATOM   4069  HE2 HIS A 430      -4.694  24.207 -22.747  1.00 10.00      A   
ATOM   4070  C   HIS A 430      -7.680  19.908 -18.339  1.00 10.00      A   
ATOM   4071  O   HIS A 430      -8.799  19.432 -18.532  1.00 10.00      A   
ATOM   4072  N   CYS A 431      -6.845  19.426 -17.430  1.00 10.00      A   
ATOM   4073  HN  CYS A 431      -5.973  19.863 -17.292  1.00 10.00      A   
ATOM   4074  CA  CYS A 431      -7.191  18.276 -16.615  1.00 10.00      A   
ATOM   4075  CB  CYS A 431      -5.923  17.517 -16.221  1.00 10.00      A   
ATOM   4076  SG  CYS A 431      -4.717  17.372 -17.561  1.00 10.00      A   
ATOM   4077  HG  CYS A 431      -3.804  18.318 -17.390  1.00 10.00      A   
ATOM   4078  C   CYS A 431      -7.955  18.712 -15.373  1.00 10.00      A   
ATOM   4079  O   CYS A 431      -7.365  18.973 -14.327  1.00 10.00      A   
ATOM   4080  N   LYS A 432      -9.271  18.792 -15.493  1.00 10.00      A   
ATOM   4081  HN  LYS A 432      -9.690  18.574 -16.355  1.00 10.00      A   
ATOM   4082  CA  LYS A 432     -10.111  19.204 -14.376  1.00 10.00      A   
ATOM   4083  CB  LYS A 432     -11.419  19.820 -14.872  1.00 10.00      A   
ATOM   4084  CG  LYS A 432     -11.238  21.156 -15.578  1.00 10.00      A   
ATOM   4085  CD  LYS A 432     -10.615  22.194 -14.659  1.00 10.00      A   
ATOM   4086  CE  LYS A 432     -10.586  23.571 -15.308  1.00 10.00      A   
ATOM   4087  NZ  LYS A 432     -11.953  24.114 -15.540  1.00 10.00      A   
ATOM   4088  HZ1 LYS A 432     -12.517  23.440 -16.096  1.00 10.00      A   
ATOM   4089  HZ2 LYS A 432     -11.896  25.010 -16.063  1.00 10.00      A   
ATOM   4090  HZ3 LYS A 432     -12.434  24.286 -14.633  1.00 10.00      A   
ATOM   4091  C   LYS A 432     -10.392  18.046 -13.429  1.00 10.00      A   
ATOM   4092  O   LYS A 432     -10.969  18.232 -12.358  1.00 10.00      A   
ATOM   4093  N   ASP A 433      -9.988  16.852 -13.831  1.00 10.00      A   
ATOM   4094  HN  ASP A 433      -9.544  16.769 -14.698  1.00 10.00      A   
ATOM   4095  CA  ASP A 433     -10.184  15.660 -13.015  1.00 10.00      A   
ATOM   4096  CB  ASP A 433     -10.688  14.500 -13.883  1.00 10.00      A   
ATOM   4097  CG  ASP A 433     -11.891  13.783 -13.289  1.00 10.00      A   
ATOM   4098  OD1 ASP A 433     -13.032  14.255 -13.499  1.00 10.00      A   
ATOM   4099  OD2 ASP A 433     -11.711  12.730 -12.637  1.00 10.00      A   
ATOM   4100  C   ASP A 433      -8.872  15.291 -12.334  1.00 10.00      A   
ATOM   4101  O   ASP A 433      -8.710  14.193 -11.803  1.00 10.00      A   
ATOM   4102  N   LEU A 434      -7.942  16.239 -12.344  1.00 10.00      A   
ATOM   4103  HN  LEU A 434      -8.149  17.102 -12.765  1.00 10.00      A   
ATOM   4104  CA  LEU A 434      -6.633  16.049 -11.744  1.00 10.00      A   
ATOM   4105  CB  LEU A 434      -5.690  17.171 -12.181  1.00 10.00      A   
ATOM   4106  CG  LEU A 434      -4.197  16.913 -11.990  1.00 10.00      A   
ATOM   4107  CD1 LEU A 434      -3.723  15.821 -12.932  1.00 10.00      A   
ATOM   4108  CD2 LEU A 434      -3.399  18.190 -12.195  1.00 10.00      A   
ATOM   4109  C   LEU A 434      -6.737  16.009 -10.225  1.00 10.00      A   
ATOM   4110  O   LEU A 434      -6.794  17.048  -9.569  1.00 10.00      A   
ATOM   4111  N   ARG A 435      -6.752  14.803  -9.678  1.00 10.00      A   
ATOM   4112  HN  ARG A 435      -6.677  14.016 -10.262  1.00 10.00      A   
ATOM   4113  CA  ARG A 435      -6.866  14.614  -8.239  1.00 10.00      A   
ATOM   4114  CB  ARG A 435      -7.649  13.337  -7.909  1.00 10.00      A   
ATOM   4115  CG  ARG A 435      -7.498  12.226  -8.935  1.00 10.00      A   
ATOM   4116  CD  ARG A 435      -8.390  11.046  -8.612  1.00 10.00      A   
ATOM   4117  NE  ARG A 435      -7.637   9.916  -8.078  1.00 10.00      A   
ATOM   4118  HE  ARG A 435      -6.794  10.115  -7.602  1.00 10.00      A   
ATOM   4119  CZ  ARG A 435      -8.020   8.648  -8.197  1.00 10.00      A   
ATOM   4120  NH1 ARG A 435      -9.151   8.349  -8.827  1.00 10.00      A   
ATOM   4121 HH11 ARG A 435      -9.736   9.101  -9.241  1.00 10.00      A   
ATOM   4122 HH12 ARG A 435      -9.455   7.354  -8.908  1.00 10.00      A   
ATOM   4123  NH2 ARG A 435      -7.273   7.671  -7.692  1.00 10.00      A   
ATOM   4124 HH21 ARG A 435      -7.573   6.678  -7.788  1.00 10.00      A   
ATOM   4125 HH22 ARG A 435      -6.367   7.890  -7.195  1.00 10.00      A   
ATOM   4126  C   ARG A 435      -5.505  14.607  -7.556  1.00 10.00      A   
ATOM   4127  O   ARG A 435      -5.391  14.978  -6.388  1.00 10.00      A   
ATOM   4128  N   ARG A 436      -4.477  14.191  -8.285  1.00 10.00      A   
ATOM   4129  HN  ARG A 436      -4.624  13.921  -9.219  1.00 10.00      A   
ATOM   4130  CA  ARG A 436      -3.127  14.145  -7.733  1.00 10.00      A   
ATOM   4131  CB  ARG A 436      -2.683  12.701  -7.465  1.00 10.00      A   
ATOM   4132  CG  ARG A 436      -1.318  12.594  -6.802  1.00 10.00      A   
ATOM   4133  CD  ARG A 436      -1.037  11.193  -6.282  1.00 10.00      A   
ATOM   4134  NE  ARG A 436       0.213  11.159  -5.527  1.00 10.00      A   
ATOM   4135  HE  ARG A 436       0.891  11.832  -5.758  1.00 10.00      A   
ATOM   4136  CZ  ARG A 436       0.498  10.284  -4.563  1.00 10.00      A   
ATOM   4137  NH1 ARG A 436      -0.370   9.352  -4.210  1.00 10.00      A   
ATOM   4138 HH11 ARG A 436      -0.119   8.677  -3.444  1.00 10.00      A   
ATOM   4139 HH12 ARG A 436      -1.291   9.280  -4.684  1.00 10.00      A   
ATOM   4140  NH2 ARG A 436       1.660  10.353  -3.934  1.00 10.00      A   
ATOM   4141 HH21 ARG A 436       2.357  11.085  -4.193  1.00 10.00      A   
ATOM   4142 HH22 ARG A 436       1.883   9.664  -3.170  1.00 10.00      A   
ATOM   4143  C   ARG A 436      -2.135  14.850  -8.652  1.00 10.00      A   
ATOM   4144  O   ARG A 436      -2.116  14.604  -9.858  1.00 10.00      A   
ATOM   4145  N   LEU A 437      -1.313  15.721  -8.079  1.00 10.00      A   
ATOM   4146  HN  LEU A 437      -1.370  15.870  -7.110  1.00 10.00      A   
ATOM   4147  CA  LEU A 437      -0.321  16.460  -8.850  1.00 10.00      A   
ATOM   4148  CB  LEU A 437      -0.871  17.837  -9.245  1.00 10.00      A   
ATOM   4149  CG  LEU A 437       0.090  18.766 -10.001  1.00 10.00      A   
ATOM   4150  CD1 LEU A 437       0.350  18.257 -11.413  1.00 10.00      A   
ATOM   4151  CD2 LEU A 437      -0.442  20.192 -10.029  1.00 10.00      A   
ATOM   4152  C   LEU A 437       0.974  16.625  -8.061  1.00 10.00      A   
ATOM   4153  O   LEU A 437       0.950  16.800  -6.844  1.00 10.00      A   
ATOM   4154  N   SER A 438       2.097  16.558  -8.759  1.00 10.00      A   
ATOM   4155  HN  SER A 438       2.052  16.389  -9.725  1.00 10.00      A   
ATOM   4156  CA  SER A 438       3.400  16.713  -8.134  1.00 10.00      A   
ATOM   4157  CB  SER A 438       4.209  15.428  -8.306  1.00 10.00      A   
ATOM   4158  OG  SER A 438       3.358  14.292  -8.304  1.00 10.00      A   
ATOM   4159  HG  SER A 438       3.648  13.670  -7.620  1.00 10.00      A   
ATOM   4160  C   SER A 438       4.139  17.887  -8.769  1.00 10.00      A   
ATOM   4161  O   SER A 438       4.215  17.988  -9.994  1.00 10.00      A   
ATOM   4162  N   LEU A 439       4.689  18.766  -7.942  1.00 10.00      A   
ATOM   4163  HN  LEU A 439       4.623  18.623  -6.971  1.00 10.00      A   
ATOM   4164  CA  LEU A 439       5.396  19.939  -8.440  1.00 10.00      A   
ATOM   4165  CB  LEU A 439       4.891  21.194  -7.722  1.00 10.00      A   
ATOM   4166  CG  LEU A 439       3.400  21.513  -7.874  1.00 10.00      A   
ATOM   4167  CD1 LEU A 439       2.999  22.670  -6.972  1.00 10.00      A   
ATOM   4168  CD2 LEU A 439       3.059  21.820  -9.323  1.00 10.00      A   
ATOM   4169  C   LEU A 439       6.910  19.818  -8.266  1.00 10.00      A   
ATOM   4170  O   LEU A 439       7.394  19.273  -7.270  1.00 10.00      A   
ATOM   4171  N   SER A 440       7.645  20.337  -9.243  1.00 10.00      A   
ATOM   4172  HN  SER A 440       7.189  20.744 -10.009  1.00 10.00      A   
ATOM   4173  CA  SER A 440       9.103  20.330  -9.233  1.00 10.00      A   
ATOM   4174  CB  SER A 440       9.647  18.955  -9.634  1.00 10.00      A   
ATOM   4175  OG  SER A 440       9.330  17.972  -8.660  1.00 10.00      A   
ATOM   4176  HG  SER A 440       8.689  18.341  -8.031  1.00 10.00      A   
ATOM   4177  C   SER A 440       9.632  21.401 -10.189  1.00 10.00      A   
ATOM   4178  O   SER A 440       8.866  21.980 -10.965  1.00 10.00      A   
ATOM   4179  N   GLY A 441      10.933  21.661 -10.131  1.00 10.00      A   
ATOM   4180  HN  GLY A 441      11.492  21.181  -9.485  1.00 10.00      A   
ATOM   4181  CA  GLY A 441      11.527  22.655 -10.998  1.00 10.00      A   
ATOM   4182  C   GLY A 441      11.435  24.040 -10.401  1.00 10.00      A   
ATOM   4183  O   GLY A 441      11.244  24.182  -9.195  1.00 10.00      A   
ATOM   4184  N   LEU A 442      11.595  25.061 -11.233  1.00 10.00      A   
ATOM   4185  HN  LEU A 442      11.766  24.887 -12.186  1.00 10.00      A   
ATOM   4186  CA  LEU A 442      11.511  26.437 -10.761  1.00 10.00      A   
ATOM   4187  CB  LEU A 442      12.424  27.364 -11.571  1.00 10.00      A   
ATOM   4188  CG  LEU A 442      12.493  28.821 -11.094  1.00 10.00      A   
ATOM   4189  CD1 LEU A 442      13.189  28.918  -9.744  1.00 10.00      A   
ATOM   4190  CD2 LEU A 442      13.189  29.696 -12.124  1.00 10.00      A   
ATOM   4191  C   LEU A 442      10.070  26.915 -10.838  1.00 10.00      A   
ATOM   4192  O   LEU A 442       9.526  27.103 -11.932  1.00 10.00      A   
ATOM   4193  N   LEU A 443       9.459  27.109  -9.682  1.00 10.00      A   
ATOM   4194  HN  LEU A 443       9.959  26.961  -8.846  1.00 10.00      A   
ATOM   4195  CA  LEU A 443       8.075  27.547  -9.612  1.00 10.00      A   
ATOM   4196  CB  LEU A 443       7.176  26.380  -9.189  1.00 10.00      A   
ATOM   4197  CG  LEU A 443       7.206  25.134 -10.076  1.00 10.00      A   
ATOM   4198  CD1 LEU A 443       6.566  23.956  -9.363  1.00 10.00      A   
ATOM   4199  CD2 LEU A 443       6.507  25.402 -11.395  1.00 10.00      A   
ATOM   4200  C   LEU A 443       7.913  28.689  -8.620  1.00 10.00      A   
ATOM   4201  O   LEU A 443       8.462  28.650  -7.514  1.00 10.00      A   
ATOM   4202  N   THR A 444       7.169  29.705  -9.015  1.00 10.00      A   
ATOM   4203  HN  THR A 444       6.770  29.684  -9.919  1.00 10.00      A   
ATOM   4204  CA  THR A 444       6.918  30.844  -8.146  1.00 10.00      A   
ATOM   4205  CB  THR A 444       6.999  32.180  -8.917  1.00 10.00      A   
ATOM   4206  OG1 THR A 444       6.090  32.166 -10.028  1.00 10.00      A   
ATOM   4207  HG1 THR A 444       5.807  31.251 -10.204  1.00 10.00      A   
ATOM   4208  CG2 THR A 444       8.414  32.422  -9.425  1.00 10.00      A   
ATOM   4209  C   THR A 444       5.541  30.698  -7.499  1.00 10.00      A   
ATOM   4210  O   THR A 444       5.055  29.579  -7.324  1.00 10.00      A   
ATOM   4211  N   ASP A 445       4.916  31.814  -7.138  1.00 10.00      A   
ATOM   4212  HN  ASP A 445       5.350  32.684  -7.286  1.00 10.00      A   
ATOM   4213  CA  ASP A 445       3.591  31.770  -6.525  1.00 10.00      A   
ATOM   4214  CB  ASP A 445       3.372  32.953  -5.572  1.00 10.00      A   
ATOM   4215  CG  ASP A 445       4.121  32.830  -4.258  1.00 10.00      A   
ATOM   4216  OD1 ASP A 445       4.283  33.862  -3.573  1.00 10.00      A   
ATOM   4217  OD2 ASP A 445       4.548  31.716  -3.897  1.00 10.00      A   
ATOM   4218  C   ASP A 445       2.514  31.783  -7.602  1.00 10.00      A   
ATOM   4219  O   ASP A 445       1.324  31.645  -7.313  1.00 10.00      A   
ATOM   4220  N   LYS A 446       2.934  31.953  -8.851  1.00 10.00      A   
ATOM   4221  HN  LYS A 446       3.896  32.055  -9.023  1.00 10.00      A   
ATOM   4222  CA  LYS A 446       2.002  31.993  -9.970  1.00 10.00      A   
ATOM   4223  CB  LYS A 446       2.694  32.487 -11.241  1.00 10.00      A   
ATOM   4224  CG  LYS A 446       1.734  32.908 -12.339  1.00 10.00      A   
ATOM   4225  CD  LYS A 446       0.779  33.988 -11.847  1.00 10.00      A   
ATOM   4226  CE  LYS A 446      -0.170  34.426 -12.948  1.00 10.00      A   
ATOM   4227  NZ  LYS A 446      -1.173  35.411 -12.469  1.00 10.00      A   
ATOM   4228  HZ1 LYS A 446      -1.721  35.783 -13.273  1.00 10.00      A   
ATOM   4229  HZ2 LYS A 446      -0.702  36.201 -11.988  1.00 10.00      A   
ATOM   4230  HZ3 LYS A 446      -1.833  34.957 -11.798  1.00 10.00      A   
ATOM   4231  C   LYS A 446       1.358  30.635 -10.206  1.00 10.00      A   
ATOM   4232  O   LYS A 446       0.141  30.540 -10.391  1.00 10.00      A   
ATOM   4233  N   VAL A 447       2.171  29.587 -10.196  1.00 10.00      A   
ATOM   4234  HN  VAL A 447       3.141  29.731 -10.064  1.00 10.00      A   
ATOM   4235  CA  VAL A 447       1.674  28.233 -10.403  1.00 10.00      A   
ATOM   4236  CB  VAL A 447       2.818  27.189 -10.431  1.00 10.00      A   
ATOM   4237  CG1 VAL A 447       3.572  27.144  -9.108  1.00 10.00      A   
ATOM   4238  CG2 VAL A 447       2.294  25.810 -10.809  1.00 10.00      A   
ATOM   4239  C   VAL A 447       0.652  27.865  -9.330  1.00 10.00      A   
ATOM   4240  O   VAL A 447      -0.322  27.159  -9.594  1.00 10.00      A   
ATOM   4241  N   PHE A 448       0.872  28.367  -8.123  1.00 10.00      A   
ATOM   4242  HN  PHE A 448       1.667  28.926  -7.976  1.00 10.00      A   
ATOM   4243  CA  PHE A 448      -0.026  28.103  -7.013  1.00 10.00      A   
ATOM   4244  CB  PHE A 448       0.620  28.504  -5.690  1.00 10.00      A   
ATOM   4245  CG  PHE A 448       1.787  27.637  -5.303  1.00 10.00      A   
ATOM   4246  CD1 PHE A 448       3.082  28.108  -5.402  1.00 10.00      A   
ATOM   4247  CD2 PHE A 448       1.582  26.344  -4.845  1.00 10.00      A   
ATOM   4248  CE1 PHE A 448       4.155  27.311  -5.053  1.00 10.00      A   
ATOM   4249  CE2 PHE A 448       2.651  25.542  -4.491  1.00 10.00      A   
ATOM   4250  CZ  PHE A 448       3.938  26.027  -4.595  1.00 10.00      A   
ATOM   4251  C   PHE A 448      -1.343  28.829  -7.208  1.00 10.00      A   
ATOM   4252  O   PHE A 448      -2.399  28.332  -6.817  1.00 10.00      A   
ATOM   4253  N   GLU A 449      -1.276  30.007  -7.822  1.00 10.00      A   
ATOM   4254  HN  GLU A 449      -0.401  30.355  -8.096  1.00 10.00      A   
ATOM   4255  CA  GLU A 449      -2.467  30.797  -8.091  1.00 10.00      A   
ATOM   4256  CB  GLU A 449      -2.093  32.168  -8.669  1.00 10.00      A   
ATOM   4257  CG  GLU A 449      -3.266  33.130  -8.792  1.00 10.00      A   
ATOM   4258  CD  GLU A 449      -2.922  34.393  -9.554  1.00 10.00      A   
ATOM   4259  OE1 GLU A 449      -2.638  35.425  -8.912  1.00 10.00      A   
ATOM   4260  OE2 GLU A 449      -2.942  34.361 -10.803  1.00 10.00      A   
ATOM   4261  C   GLU A 449      -3.368  30.041  -9.061  1.00 10.00      A   
ATOM   4262  O   GLU A 449      -4.594  30.087  -8.957  1.00 10.00      A   
ATOM   4263  N   TYR A 450      -2.748  29.339 -10.002  1.00 10.00      A   
ATOM   4264  HN  TYR A 450      -1.766  29.354 -10.041  1.00 10.00      A   
ATOM   4265  CA  TYR A 450      -3.488  28.555 -10.978  1.00 10.00      A   
ATOM   4266  CB  TYR A 450      -2.575  28.115 -12.121  1.00 10.00      A   
ATOM   4267  CG  TYR A 450      -2.394  29.170 -13.183  1.00 10.00      A   
ATOM   4268  CD1 TYR A 450      -1.211  29.885 -13.287  1.00 10.00      A   
ATOM   4269  CD2 TYR A 450      -3.415  29.453 -14.078  1.00 10.00      A   
ATOM   4270  CE1 TYR A 450      -1.049  30.855 -14.254  1.00 10.00      A   
ATOM   4271  CE2 TYR A 450      -3.262  30.420 -15.051  1.00 10.00      A   
ATOM   4272  CZ  TYR A 450      -2.077  31.118 -15.135  1.00 10.00      A   
ATOM   4273  OH  TYR A 450      -1.922  32.084 -16.101  1.00 10.00      A   
ATOM   4274  HH  TYR A 450      -1.046  31.998 -16.504  1.00 10.00      A   
ATOM   4275  C   TYR A 450      -4.121  27.344 -10.308  1.00 10.00      A   
ATOM   4276  O   TYR A 450      -5.268  26.991 -10.586  1.00 10.00      A   
ATOM   4277  N   ILE A 451      -3.365  26.719  -9.411  1.00 10.00      A   
ATOM   4278  HN  ILE A 451      -2.456  27.047  -9.247  1.00 10.00      A   
ATOM   4279  CA  ILE A 451      -3.844  25.553  -8.677  1.00 10.00      A   
ATOM   4280  CB  ILE A 451      -2.754  24.981  -7.740  1.00 10.00      A   
ATOM   4281  CG1 ILE A 451      -1.578  24.433  -8.551  1.00 10.00      A   
ATOM   4282  CG2 ILE A 451      -3.327  23.898  -6.835  1.00 10.00      A   
ATOM   4283  CD1 ILE A 451      -0.376  24.063  -7.712  1.00 10.00      A   
ATOM   4284  C   ILE A 451      -5.083  25.918  -7.859  1.00 10.00      A   
ATOM   4285  O   ILE A 451      -6.095  25.222  -7.897  1.00 10.00      A   
ATOM   4286  N   GLY A 452      -5.006  27.034  -7.152  1.00 10.00      A   
ATOM   4287  HN  GLY A 452      -4.171  27.556  -7.167  1.00 10.00      A   
ATOM   4288  CA  GLY A 452      -6.126  27.478  -6.341  1.00 10.00      A   
ATOM   4289  C   GLY A 452      -7.232  28.140  -7.145  1.00 10.00      A   
ATOM   4290  O   GLY A 452      -8.032  28.899  -6.601  1.00 10.00      A   
ATOM   4291  N   THR A 453      -7.275  27.866  -8.438  1.00 10.00      A   
ATOM   4292  HN  THR A 453      -6.602  27.264  -8.819  1.00 10.00      A   
ATOM   4293  CA  THR A 453      -8.294  28.434  -9.306  1.00 10.00      A   
ATOM   4294  CB  THR A 453      -7.726  29.592 -10.159  1.00 10.00      A   
ATOM   4295  OG1 THR A 453      -7.216  30.619  -9.296  1.00 10.00      A   
ATOM   4296  HG1 THR A 453      -6.295  30.420  -9.073  1.00 10.00      A   
ATOM   4297  CG2 THR A 453      -8.791  30.183 -11.070  1.00 10.00      A   
ATOM   4298  C   THR A 453      -8.897  27.362 -10.213  1.00 10.00      A   
ATOM   4299  O   THR A 453     -10.114  27.289 -10.386  1.00 10.00      A   
ATOM   4300  N   TYR A 454      -8.042  26.513 -10.765  1.00 10.00      A   
ATOM   4301  HN  TYR A 454      -7.082  26.596 -10.563  1.00 10.00      A   
ATOM   4302  CA  TYR A 454      -8.492  25.462 -11.667  1.00 10.00      A   
ATOM   4303  CB  TYR A 454      -7.585  25.379 -12.899  1.00 10.00      A   
ATOM   4304  CG  TYR A 454      -7.627  26.597 -13.792  1.00 10.00      A   
ATOM   4305  CD1 TYR A 454      -6.776  27.673 -13.574  1.00 10.00      A   
ATOM   4306  CD2 TYR A 454      -8.512  26.668 -14.859  1.00 10.00      A   
ATOM   4307  CE1 TYR A 454      -6.808  28.783 -14.394  1.00 10.00      A   
ATOM   4308  CE2 TYR A 454      -8.550  27.775 -15.683  1.00 10.00      A   
ATOM   4309  CZ  TYR A 454      -7.696  28.829 -15.447  1.00 10.00      A   
ATOM   4310  OH  TYR A 454      -7.728  29.936 -16.268  1.00 10.00      A   
ATOM   4311  HH  TYR A 454      -8.646  30.137 -16.502  1.00 10.00      A   
ATOM   4312  C   TYR A 454      -8.560  24.102 -10.982  1.00 10.00      A   
ATOM   4313  O   TYR A 454      -9.439  23.295 -11.286  1.00 10.00      A   
ATOM   4314  N   ALA A 455      -7.639  23.852 -10.057  1.00 10.00      A   
ATOM   4315  HN  ALA A 455      -6.984  24.544  -9.830  1.00 10.00      A   
ATOM   4316  CA  ALA A 455      -7.594  22.572  -9.357  1.00 10.00      A   
ATOM   4317  CB  ALA A 455      -6.182  22.251  -8.892  1.00 10.00      A   
ATOM   4318  C   ALA A 455      -8.578  22.514  -8.197  1.00 10.00      A   
ATOM   4319  O   ALA A 455      -8.258  22.882  -7.067  1.00 10.00      A   
ATOM   4320  N   LYS A 456      -9.783  22.064  -8.492  1.00 10.00      A   
ATOM   4321  HN  LYS A 456      -9.983  21.820  -9.422  1.00 10.00      A   
ATOM   4322  CA  LYS A 456     -10.823  21.931  -7.488  1.00 10.00      A   
ATOM   4323  CB  LYS A 456     -12.172  22.354  -8.072  1.00 10.00      A   
ATOM   4324  CG  LYS A 456     -12.364  23.857  -8.155  1.00 10.00      A   
ATOM   4325  CD  LYS A 456     -12.290  24.482  -6.773  1.00 10.00      A   
ATOM   4326  CE  LYS A 456     -12.794  25.912  -6.773  1.00 10.00      A   
ATOM   4327  NZ  LYS A 456     -12.856  26.464  -5.395  1.00 10.00      A   
ATOM   4328  HZ1 LYS A 456     -13.283  27.411  -5.409  1.00 10.00      A   
ATOM   4329  HZ2 LYS A 456     -11.898  26.533  -4.991  1.00 10.00      A   
ATOM   4330  HZ3 LYS A 456     -13.436  25.841  -4.785  1.00 10.00      A   
ATOM   4331  C   LYS A 456     -10.896  20.492  -6.998  1.00 10.00      A   
ATOM   4332  O   LYS A 456     -11.209  20.234  -5.833  1.00 10.00      A   
ATOM   4333  N   LYS A 457     -10.572  19.568  -7.894  1.00 10.00      A   
ATOM   4334  HN  LYS A 457     -10.302  19.855  -8.795  1.00 10.00      A   
ATOM   4335  CA  LYS A 457     -10.601  18.143  -7.589  1.00 10.00      A   
ATOM   4336  CB  LYS A 457     -10.942  17.340  -8.848  1.00 10.00      A   
ATOM   4337  CG  LYS A 457     -12.416  17.335  -9.210  1.00 10.00      A   
ATOM   4338  CD  LYS A 457     -13.194  16.399  -8.302  1.00 10.00      A   
ATOM   4339  CE  LYS A 457     -14.661  16.338  -8.694  1.00 10.00      A   
ATOM   4340  NZ  LYS A 457     -15.371  17.609  -8.396  1.00 10.00      A   
ATOM   4341  HZ1 LYS A 457     -15.327  17.813  -7.377  1.00 10.00      A   
ATOM   4342  HZ2 LYS A 457     -16.369  17.533  -8.676  1.00 10.00      A   
ATOM   4343  HZ3 LYS A 457     -14.935  18.396  -8.919  1.00 10.00      A   
ATOM   4344  C   LYS A 457      -9.270  17.662  -7.031  1.00 10.00      A   
ATOM   4345  O   LYS A 457      -9.064  16.463  -6.865  1.00 10.00      A   
ATOM   4346  N   MET A 458      -8.370  18.596  -6.754  1.00 10.00      A   
ATOM   4347  HN  MET A 458      -8.590  19.534  -6.913  1.00 10.00      A   
ATOM   4348  CA  MET A 458      -7.060  18.252  -6.219  1.00 10.00      A   
ATOM   4349  CB  MET A 458      -6.105  19.443  -6.299  1.00 10.00      A   
ATOM   4350  CG  MET A 458      -4.667  19.086  -5.971  1.00 10.00      A   
ATOM   4351  SD  MET A 458      -3.672  20.525  -5.546  1.00 10.00      A   
ATOM   4352  CE  MET A 458      -4.113  20.741  -3.823  1.00 10.00      A   
ATOM   4353  C   MET A 458      -7.162  17.761  -4.778  1.00 10.00      A   
ATOM   4354  O   MET A 458      -7.443  18.538  -3.865  1.00 10.00      A   
ATOM   4355  N   GLU A 459      -6.927  16.472  -4.584  1.00 10.00      A   
ATOM   4356  HN  GLU A 459      -6.699  15.908  -5.355  1.00 10.00      A   
ATOM   4357  CA  GLU A 459      -7.000  15.869  -3.263  1.00 10.00      A   
ATOM   4358  CB  GLU A 459      -7.800  14.562  -3.316  1.00 10.00      A   
ATOM   4359  CG  GLU A 459      -9.202  14.725  -3.884  1.00 10.00      A   
ATOM   4360  CD  GLU A 459     -10.012  13.445  -3.856  1.00 10.00      A   
ATOM   4361  OE1 GLU A 459     -10.904  13.313  -2.989  1.00 10.00      A   
ATOM   4362  OE2 GLU A 459      -9.779  12.568  -4.713  1.00 10.00      A   
ATOM   4363  C   GLU A 459      -5.605  15.617  -2.698  1.00 10.00      A   
ATOM   4364  O   GLU A 459      -5.419  15.544  -1.483  1.00 10.00      A   
ATOM   4365  N   MET A 460      -4.628  15.484  -3.583  1.00 10.00      A   
ATOM   4366  HN  MET A 460      -4.838  15.549  -4.543  1.00 10.00      A   
ATOM   4367  CA  MET A 460      -3.250  15.232  -3.169  1.00 10.00      A   
ATOM   4368  CB  MET A 460      -2.928  13.743  -3.329  1.00 10.00      A   
ATOM   4369  CG  MET A 460      -1.454  13.385  -3.200  1.00 10.00      A   
ATOM   4370  SD  MET A 460      -0.778  13.725  -1.566  1.00 10.00      A   
ATOM   4371  CE  MET A 460       0.798  12.886  -1.696  1.00 10.00      A   
ATOM   4372  C   MET A 460      -2.273  16.075  -3.978  1.00 10.00      A   
ATOM   4373  O   MET A 460      -2.323  16.090  -5.210  1.00 10.00      A   
ATOM   4374  N   LEU A 461      -1.382  16.770  -3.282  1.00 10.00      A   
ATOM   4375  HN  LEU A 461      -1.380  16.702  -2.298  1.00 10.00      A   
ATOM   4376  CA  LEU A 461      -0.396  17.622  -3.939  1.00 10.00      A   
ATOM   4377  CB  LEU A 461      -0.900  19.071  -4.001  1.00 10.00      A   
ATOM   4378  CG  LEU A 461       0.031  20.094  -4.665  1.00 10.00      A   
ATOM   4379  CD1 LEU A 461       0.063  19.900  -6.173  1.00 10.00      A   
ATOM   4380  CD2 LEU A 461      -0.389  21.516  -4.318  1.00 10.00      A   
ATOM   4381  C   LEU A 461       0.949  17.575  -3.225  1.00 10.00      A   
ATOM   4382  O   LEU A 461       1.016  17.696  -1.999  1.00 10.00      A   
ATOM   4383  N   SER A 462       2.010  17.393  -3.996  1.00 10.00      A   
ATOM   4384  HN  SER A 462       1.883  17.272  -4.963  1.00 10.00      A   
ATOM   4385  CA  SER A 462       3.358  17.348  -3.451  1.00 10.00      A   
ATOM   4386  CB  SER A 462       4.069  16.076  -3.921  1.00 10.00      A   
ATOM   4387  OG  SER A 462       3.346  14.918  -3.547  1.00 10.00      A   
ATOM   4388  HG  SER A 462       3.701  14.583  -2.705  1.00 10.00      A   
ATOM   4389  C   SER A 462       4.142  18.586  -3.892  1.00 10.00      A   
ATOM   4390  O   SER A 462       4.355  18.805  -5.088  1.00 10.00      A   
ATOM   4391  N   VAL A 463       4.564  19.399  -2.930  1.00 10.00      A   
ATOM   4392  HN  VAL A 463       4.371  19.172  -1.988  1.00 10.00      A   
ATOM   4393  CA  VAL A 463       5.315  20.612  -3.226  1.00 10.00      A   
ATOM   4394  CB  VAL A 463       4.600  21.871  -2.686  1.00 10.00      A   
ATOM   4395  CG1 VAL A 463       5.321  23.133  -3.135  1.00 10.00      A   
ATOM   4396  CG2 VAL A 463       3.142  21.903  -3.119  1.00 10.00      A   
ATOM   4397  C   VAL A 463       6.711  20.544  -2.614  1.00 10.00      A   
ATOM   4398  O   VAL A 463       6.862  20.264  -1.422  1.00 10.00      A   
ATOM   4399  N   ALA A 464       7.728  20.799  -3.433  1.00 10.00      A   
ATOM   4400  HN  ALA A 464       7.550  21.006  -4.373  1.00 10.00      A   
ATOM   4401  CA  ALA A 464       9.107  20.766  -2.969  1.00 10.00      A   
ATOM   4402  CB  ALA A 464       9.685  19.376  -3.171  1.00 10.00      A   
ATOM   4403  C   ALA A 464       9.964  21.798  -3.693  1.00 10.00      A   
ATOM   4404  O   ALA A 464      10.008  21.824  -4.924  1.00 10.00      A   
ATOM   4405  N   PHE A 465      10.625  22.654  -2.913  1.00 10.00      A   
ATOM   4406  HN  PHE A 465      10.504  22.592  -1.940  1.00 10.00      A   
ATOM   4407  CA  PHE A 465      11.515  23.691  -3.444  1.00 10.00      A   
ATOM   4408  CB  PHE A 465      12.719  23.069  -4.166  1.00 10.00      A   
ATOM   4409  CG  PHE A 465      13.621  22.237  -3.295  1.00 10.00      A   
ATOM   4410  CD1 PHE A 465      13.355  20.893  -3.085  1.00 10.00      A   
ATOM   4411  CD2 PHE A 465      14.740  22.795  -2.696  1.00 10.00      A   
ATOM   4412  CE1 PHE A 465      14.185  20.122  -2.295  1.00 10.00      A   
ATOM   4413  CE2 PHE A 465      15.575  22.030  -1.902  1.00 10.00      A   
ATOM   4414  CZ  PHE A 465      15.296  20.692  -1.702  1.00 10.00      A   
ATOM   4415  C   PHE A 465      10.791  24.657  -4.380  1.00 10.00      A   
ATOM   4416  O   PHE A 465      11.406  25.232  -5.278  1.00 10.00      A   
ATOM   4417  N   ALA A 466       9.498  24.858  -4.154  1.00 10.00      A   
ATOM   4418  HN  ALA A 466       9.065  24.405  -3.400  1.00 10.00      A   
ATOM   4419  CA  ALA A 466       8.709  25.748  -5.004  1.00 10.00      A   
ATOM   4420  CB  ALA A 466       7.733  24.944  -5.845  1.00 10.00      A   
ATOM   4421  C   ALA A 466       7.961  26.797  -4.185  1.00 10.00      A   
ATOM   4422  O   ALA A 466       7.597  26.556  -3.031  1.00 10.00      A   
ATOM   4423  N   GLY A 467       7.725  27.956  -4.790  1.00 10.00      A   
ATOM   4424  HN  GLY A 467       8.045  28.095  -5.713  1.00 10.00      A   
ATOM   4425  CA  GLY A 467       7.017  29.025  -4.112  1.00 10.00      A   
ATOM   4426  C   GLY A 467       7.870  30.265  -3.973  1.00 10.00      A   
ATOM   4427  O   GLY A 467       9.100  30.185  -4.000  1.00 10.00      A   
ATOM   4428  N   ASP A 468       7.222  31.414  -3.839  1.00 10.00      A   
ATOM   4429  HN  ASP A 468       6.231  31.411  -3.829  1.00 10.00      A   
ATOM   4430  CA  ASP A 468       7.928  32.681  -3.690  1.00 10.00      A   
ATOM   4431  CB  ASP A 468       7.531  33.675  -4.790  1.00 10.00      A   
ATOM   4432  CG  ASP A 468       8.411  34.911  -4.814  1.00 10.00      A   
ATOM   4433  OD1 ASP A 468       9.648  34.769  -4.722  1.00 10.00      A   
ATOM   4434  OD2 ASP A 468       7.875  36.033  -4.956  1.00 10.00      A   
ATOM   4435  C   ASP A 468       7.665  33.275  -2.311  1.00 10.00      A   
ATOM   4436  O   ASP A 468       8.583  33.744  -1.638  1.00 10.00      A   
ATOM   4437  N   SER A 469       6.406  33.245  -1.890  1.00 10.00      A   
ATOM   4438  HN  SER A 469       5.706  32.864  -2.475  1.00 10.00      A   
ATOM   4439  CA  SER A 469       6.025  33.767  -0.588  1.00 10.00      A   
ATOM   4440  CB  SER A 469       5.681  35.260  -0.675  1.00 10.00      A   
ATOM   4441  OG  SER A 469       4.682  35.518  -1.649  1.00 10.00      A   
ATOM   4442  HG  SER A 469       4.699  34.817  -2.328  1.00 10.00      A   
ATOM   4443  C   SER A 469       4.860  32.968  -0.010  1.00 10.00      A   
ATOM   4444  O   SER A 469       4.470  31.944  -0.568  1.00 10.00      A   
ATOM   4445  N   ASP A 470       4.299  33.446   1.094  1.00 10.00      A   
ATOM   4446  HN  ASP A 470       4.648  34.271   1.487  1.00 10.00      A   
ATOM   4447  CA  ASP A 470       3.177  32.774   1.741  1.00 10.00      A   
ATOM   4448  CB  ASP A 470       2.868  33.430   3.091  1.00 10.00      A   
ATOM   4449  CG  ASP A 470       3.515  32.715   4.262  1.00 10.00      A   
ATOM   4450  OD1 ASP A 470       2.872  31.811   4.836  1.00 10.00      A   
ATOM   4451  OD2 ASP A 470       4.660  33.067   4.625  1.00 10.00      A   
ATOM   4452  C   ASP A 470       1.934  32.791   0.852  1.00 10.00      A   
ATOM   4453  O   ASP A 470       1.028  31.967   1.011  1.00 10.00      A   
ATOM   4454  N   LEU A 471       1.909  33.725  -0.099  1.00 10.00      A   
ATOM   4455  HN  LEU A 471       2.673  34.333  -0.185  1.00 10.00      A   
ATOM   4456  CA  LEU A 471       0.786  33.873  -1.019  1.00 10.00      A   
ATOM   4457  CB  LEU A 471       1.046  35.011  -2.009  1.00 10.00      A   
ATOM   4458  CG  LEU A 471       1.185  36.416  -1.414  1.00 10.00      A   
ATOM   4459  CD1 LEU A 471       1.558  37.418  -2.496  1.00 10.00      A   
ATOM   4460  CD2 LEU A 471      -0.100  36.836  -0.717  1.00 10.00      A   
ATOM   4461  C   LEU A 471       0.498  32.579  -1.774  1.00 10.00      A   
ATOM   4462  O   LEU A 471      -0.663  32.223  -1.982  1.00 10.00      A   
ATOM   4463  N   GLY A 472       1.556  31.874  -2.163  1.00 10.00      A   
ATOM   4464  HN  GLY A 472       2.456  32.200  -1.946  1.00 10.00      A   
ATOM   4465  CA  GLY A 472       1.403  30.634  -2.900  1.00 10.00      A   
ATOM   4466  C   GLY A 472       0.595  29.598  -2.147  1.00 10.00      A   
ATOM   4467  O   GLY A 472      -0.353  29.027  -2.689  1.00 10.00      A   
ATOM   4468  N   MET A 473       0.952  29.374  -0.889  1.00 10.00      A   
ATOM   4469  HN  MET A 473       1.703  29.878  -0.509  1.00 10.00      A   
ATOM   4470  CA  MET A 473       0.256  28.398  -0.057  1.00 10.00      A   
ATOM   4471  CB  MET A 473       1.003  28.165   1.262  1.00 10.00      A   
ATOM   4472  CG  MET A 473       0.464  27.004   2.086  1.00 10.00      A   
ATOM   4473  SD  MET A 473       1.550  26.539   3.453  1.00 10.00      A   
ATOM   4474  CE  MET A 473       1.458  28.000   4.492  1.00 10.00      A   
ATOM   4475  C   MET A 473      -1.181  28.834   0.206  1.00 10.00      A   
ATOM   4476  O   MET A 473      -2.104  28.017   0.189  1.00 10.00      A   
ATOM   4477  N   HIS A 474      -1.366  30.133   0.424  1.00 10.00      A   
ATOM   4478  HN  HIS A 474      -0.588  30.737   0.413  1.00 10.00      A   
ATOM   4479  CA  HIS A 474      -2.690  30.685   0.685  1.00 10.00      A   
ATOM   4480  CB  HIS A 474      -2.597  32.183   0.996  1.00 10.00      A   
ATOM   4481  CG  HIS A 474      -3.859  32.775   1.554  1.00 10.00      A   
ATOM   4482  ND1 HIS A 474      -4.070  32.873   2.912  1.00 10.00      A   
ATOM   4483  CD2 HIS A 474      -4.931  33.283   0.899  1.00 10.00      A   
ATOM   4484  CE1 HIS A 474      -5.258  33.438   3.051  1.00 10.00      A   
ATOM   4485  NE2 HIS A 474      -5.812  33.702   1.860  1.00 10.00      A   
ATOM   4486  HE2 HIS A 474      -6.682  34.130   1.701  1.00 10.00      A   
ATOM   4487  C   HIS A 474      -3.614  30.451  -0.506  1.00 10.00      A   
ATOM   4488  O   HIS A 474      -4.788  30.129  -0.339  1.00 10.00      A   
ATOM   4489  N   HIS A 475      -3.068  30.591  -1.708  1.00 10.00      A   
ATOM   4490  HN  HIS A 475      -2.115  30.831  -1.776  1.00 10.00      A   
ATOM   4491  CA  HIS A 475      -3.844  30.399  -2.927  1.00 10.00      A   
ATOM   4492  CB  HIS A 475      -3.046  30.812  -4.164  1.00 10.00      A   
ATOM   4493  CG  HIS A 475      -3.224  32.250  -4.536  1.00 10.00      A   
ATOM   4494  ND1 HIS A 475      -4.341  32.747  -5.171  1.00 10.00      A   
ATOM   4495  HD1 HIS A 475      -5.121  32.222  -5.469  1.00 10.00      A   
ATOM   4496  CD2 HIS A 475      -2.419  33.317  -4.316  1.00 10.00      A   
ATOM   4497  CE1 HIS A 475      -4.178  34.067  -5.323  1.00 10.00      A   
ATOM   4498  NE2 HIS A 475      -3.027  34.464  -4.818  1.00 10.00      A   
ATOM   4499  C   HIS A 475      -4.351  28.970  -3.067  1.00 10.00      A   
ATOM   4500  O   HIS A 475      -5.460  28.744  -3.544  1.00 10.00      A   
ATOM   4501  N   VAL A 476      -3.542  28.012  -2.641  1.00 10.00      A   
ATOM   4502  HN  VAL A 476      -2.672  28.258  -2.259  1.00 10.00      A   
ATOM   4503  CA  VAL A 476      -3.917  26.604  -2.723  1.00 10.00      A   
ATOM   4504  CB  VAL A 476      -2.693  25.677  -2.543  1.00 10.00      A   
ATOM   4505  CG1 VAL A 476      -3.098  24.214  -2.646  1.00 10.00      A   
ATOM   4506  CG2 VAL A 476      -1.627  26.007  -3.572  1.00 10.00      A   
ATOM   4507  C   VAL A 476      -4.971  26.268  -1.670  1.00 10.00      A   
ATOM   4508  O   VAL A 476      -6.035  25.725  -1.980  1.00 10.00      A   
ATOM   4509  N   LEU A 477      -4.677  26.627  -0.427  1.00 10.00      A   
ATOM   4510  HN  LEU A 477      -3.823  27.082  -0.249  1.00 10.00      A   
ATOM   4511  CA  LEU A 477      -5.579  26.354   0.687  1.00 10.00      A   
ATOM   4512  CB  LEU A 477      -4.923  26.758   2.010  1.00 10.00      A   
ATOM   4513  CG  LEU A 477      -3.621  26.037   2.370  1.00 10.00      A   
ATOM   4514  CD1 LEU A 477      -2.906  26.761   3.502  1.00 10.00      A   
ATOM   4515  CD2 LEU A 477      -3.902  24.592   2.756  1.00 10.00      A   
ATOM   4516  C   LEU A 477      -6.930  27.055   0.529  1.00 10.00      A   
ATOM   4517  O   LEU A 477      -7.964  26.544   0.963  1.00 10.00      A   
ATOM   4518  N   SER A 478      -6.918  28.223  -0.090  1.00 10.00      A   
ATOM   4519  HN  SER A 478      -6.064  28.586  -0.409  1.00 10.00      A   
ATOM   4520  CA  SER A 478      -8.142  28.988  -0.298  1.00 10.00      A   
ATOM   4521  CB  SER A 478      -7.903  30.473   0.007  1.00 10.00      A   
ATOM   4522  OG  SER A 478      -9.127  31.183   0.117  1.00 10.00      A   
ATOM   4523  HG  SER A 478      -9.546  31.227  -0.752  1.00 10.00      A   
ATOM   4524  C   SER A 478      -8.664  28.808  -1.724  1.00 10.00      A   
ATOM   4525  O   SER A 478      -9.529  29.562  -2.186  1.00 10.00      A   
ATOM   4526  N   GLY A 479      -8.152  27.798  -2.418  1.00 10.00      A   
ATOM   4527  HN  GLY A 479      -7.482  27.213  -1.997  1.00 10.00      A   
ATOM   4528  CA  GLY A 479      -8.579  27.552  -3.783  1.00 10.00      A   
ATOM   4529  C   GLY A 479      -9.091  26.143  -4.012  1.00 10.00      A   
ATOM   4530  O   GLY A 479     -10.162  25.950  -4.594  1.00 10.00      A   
ATOM   4531  N   CYS A 480      -8.328  25.156  -3.559  1.00 10.00      A   
ATOM   4532  HN  CYS A 480      -7.485  25.371  -3.103  1.00 10.00      A   
ATOM   4533  CA  CYS A 480      -8.705  23.759  -3.719  1.00 10.00      A   
ATOM   4534  CB  CYS A 480      -7.472  22.872  -3.601  1.00 10.00      A   
ATOM   4535  SG  CYS A 480      -6.147  23.345  -4.732  1.00 10.00      A   
ATOM   4536  HG  CYS A 480      -6.658  23.400  -5.954  1.00 10.00      A   
ATOM   4537  C   CYS A 480      -9.760  23.360  -2.696  1.00 10.00      A   
ATOM   4538  O   CYS A 480      -9.564  23.512  -1.487  1.00 10.00      A   
ATOM   4539  N   ASP A 481     -10.882  22.854  -3.187  1.00 10.00      A   
ATOM   4540  HN  ASP A 481     -10.972  22.745  -4.157  1.00 10.00      A   
ATOM   4541  CA  ASP A 481     -11.981  22.451  -2.323  1.00 10.00      A   
ATOM   4542  CB  ASP A 481     -13.323  22.549  -3.053  1.00 10.00      A   
ATOM   4543  CG  ASP A 481     -13.869  23.960  -3.076  1.00 10.00      A   
ATOM   4544  OD1 ASP A 481     -14.010  24.568  -1.996  1.00 10.00      A   
ATOM   4545  OD2 ASP A 481     -14.154  24.475  -4.177  1.00 10.00      A   
ATOM   4546  C   ASP A 481     -11.785  21.058  -1.748  1.00 10.00      A   
ATOM   4547  O   ASP A 481     -11.817  20.879  -0.532  1.00 10.00      A   
ATOM   4548  N   SER A 482     -11.562  20.077  -2.613  1.00 10.00      A   
ATOM   4549  HN  SER A 482     -11.527  20.278  -3.573  1.00 10.00      A   
ATOM   4550  CA  SER A 482     -11.379  18.696  -2.174  1.00 10.00      A   
ATOM   4551  CB  SER A 482     -11.781  17.741  -3.297  1.00 10.00      A   
ATOM   4552  OG  SER A 482     -13.076  18.065  -3.788  1.00 10.00      A   
ATOM   4553  HG  SER A 482     -13.574  18.527  -3.099  1.00 10.00      A   
ATOM   4554  C   SER A 482      -9.949  18.412  -1.701  1.00 10.00      A   
ATOM   4555  O   SER A 482      -9.427  17.321  -1.911  1.00 10.00      A   
ATOM   4556  N   LEU A 483      -9.333  19.385  -1.035  1.00 10.00      A   
ATOM   4557  HN  LEU A 483      -9.813  20.221  -0.857  1.00 10.00      A   
ATOM   4558  CA  LEU A 483      -7.971  19.226  -0.538  1.00 10.00      A   
ATOM   4559  CB  LEU A 483      -7.403  20.582  -0.100  1.00 10.00      A   
ATOM   4560  CG  LEU A 483      -5.975  20.905  -0.552  1.00 10.00      A   
ATOM   4561  CD1 LEU A 483      -5.599  22.324  -0.153  1.00 10.00      A   
ATOM   4562  CD2 LEU A 483      -4.980  19.907   0.022  1.00 10.00      A   
ATOM   4563  C   LEU A 483      -7.951  18.244   0.630  1.00 10.00      A   
ATOM   4564  O   LEU A 483      -8.642  18.446   1.628  1.00 10.00      A   
ATOM   4565  N   ARG A 484      -7.174  17.176   0.497  1.00 10.00      A   
ATOM   4566  HN  ARG A 484      -6.652  17.063  -0.324  1.00 10.00      A   
ATOM   4567  CA  ARG A 484      -7.086  16.163   1.539  1.00 10.00      A   
ATOM   4568  CB  ARG A 484      -7.571  14.815   1.010  1.00 10.00      A   
ATOM   4569  CG  ARG A 484      -9.077  14.713   0.835  1.00 10.00      A   
ATOM   4570  CD  ARG A 484      -9.436  13.617  -0.155  1.00 10.00      A   
ATOM   4571  NE  ARG A 484      -8.527  12.476  -0.059  1.00 10.00      A   
ATOM   4572  HE  ARG A 484      -7.763  12.560   0.546  1.00 10.00      A   
ATOM   4573  CZ  ARG A 484      -8.674  11.340  -0.741  1.00 10.00      A   
ATOM   4574  NH1 ARG A 484      -9.689  11.192  -1.584  1.00 10.00      A   
ATOM   4575 HH11 ARG A 484      -9.801  10.300  -2.114  1.00 10.00      A   
ATOM   4576 HH12 ARG A 484     -10.375  11.971  -1.728  1.00 10.00      A   
ATOM   4577  NH2 ARG A 484      -7.783  10.366  -0.602  1.00 10.00      A   
ATOM   4578 HH21 ARG A 484      -7.891   9.474  -1.136  1.00 10.00      A   
ATOM   4579 HH22 ARG A 484      -6.962  10.476   0.031  1.00 10.00      A   
ATOM   4580  C   ARG A 484      -5.667  16.031   2.092  1.00 10.00      A   
ATOM   4581  O   ARG A 484      -5.446  16.182   3.296  1.00 10.00      A   
ATOM   4582  N   LYS A 485      -4.714  15.740   1.212  1.00 10.00      A   
ATOM   4583  HN  LYS A 485      -4.954  15.638   0.261  1.00 10.00      A   
ATOM   4584  CA  LYS A 485      -3.319  15.580   1.608  1.00 10.00      A   
ATOM   4585  CB  LYS A 485      -2.820  14.169   1.273  1.00 10.00      A   
ATOM   4586  CG  LYS A 485      -3.128  13.135   2.344  1.00 10.00      A   
ATOM   4587  CD  LYS A 485      -3.601  11.819   1.743  1.00 10.00      A   
ATOM   4588  CE  LYS A 485      -2.488  11.094   1.005  1.00 10.00      A   
ATOM   4589  NZ  LYS A 485      -2.899   9.734   0.564  1.00 10.00      A   
ATOM   4590  HZ1 LYS A 485      -3.009   9.103   1.388  1.00 10.00      A   
ATOM   4591  HZ2 LYS A 485      -2.176   9.330  -0.071  1.00 10.00      A   
ATOM   4592  HZ3 LYS A 485      -3.808   9.769   0.053  1.00 10.00      A   
ATOM   4593  C   LYS A 485      -2.441  16.621   0.926  1.00 10.00      A   
ATOM   4594  O   LYS A 485      -2.521  16.814  -0.289  1.00 10.00      A   
ATOM   4595  N   LEU A 486      -1.613  17.289   1.712  1.00 10.00      A   
ATOM   4596  HN  LEU A 486      -1.590  17.078   2.671  1.00 10.00      A   
ATOM   4597  CA  LEU A 486      -0.718  18.312   1.193  1.00 10.00      A   
ATOM   4598  CB  LEU A 486      -1.318  19.710   1.379  1.00 10.00      A   
ATOM   4599  CG  LEU A 486      -0.494  20.882   0.837  1.00 10.00      A   
ATOM   4600  CD1 LEU A 486      -0.229  20.711  -0.649  1.00 10.00      A   
ATOM   4601  CD2 LEU A 486      -1.202  22.200   1.100  1.00 10.00      A   
ATOM   4602  C   LEU A 486       0.640  18.219   1.881  1.00 10.00      A   
ATOM   4603  O   LEU A 486       0.742  18.389   3.100  1.00 10.00      A   
ATOM   4604  N   GLU A 487       1.669  17.918   1.099  1.00 10.00      A   
ATOM   4605  HN  GLU A 487       1.515  17.769   0.139  1.00 10.00      A   
ATOM   4606  CA  GLU A 487       3.025  17.805   1.616  1.00 10.00      A   
ATOM   4607  CB  GLU A 487       3.595  16.412   1.340  1.00 10.00      A   
ATOM   4608  CG  GLU A 487       3.340  15.893  -0.065  1.00 10.00      A   
ATOM   4609  CD  GLU A 487       3.706  14.433  -0.215  1.00 10.00      A   
ATOM   4610  OE1 GLU A 487       4.350  14.075  -1.220  1.00 10.00      A   
ATOM   4611  OE2 GLU A 487       3.343  13.637   0.674  1.00 10.00      A   
ATOM   4612  C   GLU A 487       3.915  18.884   1.012  1.00 10.00      A   
ATOM   4613  O   GLU A 487       4.006  19.021  -0.210  1.00 10.00      A   
ATOM   4614  N   ILE A 488       4.545  19.665   1.873  1.00 10.00      A   
ATOM   4615  HN  ILE A 488       4.414  19.519   2.840  1.00 10.00      A   
ATOM   4616  CA  ILE A 488       5.412  20.743   1.436  1.00 10.00      A   
ATOM   4617  CB  ILE A 488       4.786  22.111   1.795  1.00 10.00      A   
ATOM   4618  CG1 ILE A 488       3.420  22.277   1.118  1.00 10.00      A   
ATOM   4619  CG2 ILE A 488       5.714  23.253   1.411  1.00 10.00      A   
ATOM   4620  CD1 ILE A 488       2.588  23.410   1.681  1.00 10.00      A   
ATOM   4621  C   ILE A 488       6.785  20.635   2.098  1.00 10.00      A   
ATOM   4622  O   ILE A 488       6.885  20.524   3.322  1.00 10.00      A   
ATOM   4623  N   ARG A 489       7.837  20.646   1.292  1.00 10.00      A   
ATOM   4624  HN  ARG A 489       7.697  20.697   0.319  1.00 10.00      A   
ATOM   4625  CA  ARG A 489       9.193  20.570   1.815  1.00 10.00      A   
ATOM   4626  CB  ARG A 489       9.773  19.158   1.690  1.00 10.00      A   
ATOM   4627  CG  ARG A 489      10.138  18.742   0.272  1.00 10.00      A   
ATOM   4628  CD  ARG A 489      11.297  17.757   0.266  1.00 10.00      A   
ATOM   4629  NE  ARG A 489      12.502  18.329   0.861  1.00 10.00      A   
ATOM   4630  HE  ARG A 489      12.519  19.306   1.004  1.00 10.00      A   
ATOM   4631  CZ  ARG A 489      13.568  17.621   1.216  1.00 10.00      A   
ATOM   4632  NH1 ARG A 489      13.590  16.306   1.040  1.00 10.00      A   
ATOM   4633 HH11 ARG A 489      12.773  15.816   0.623  1.00 10.00      A   
ATOM   4634 HH12 ARG A 489      14.436  15.758   1.320  1.00 10.00      A   
ATOM   4635  NH2 ARG A 489      14.608  18.228   1.757  1.00 10.00      A   
ATOM   4636 HH21 ARG A 489      15.449  17.683   2.044  1.00 10.00      A   
ATOM   4637 HH22 ARG A 489      14.588  19.275   1.900  1.00 10.00      A   
ATOM   4638  C   ARG A 489      10.107  21.589   1.143  1.00 10.00      A   
ATOM   4639  O   ARG A 489      10.054  21.778  -0.074  1.00 10.00      A   
ATOM   4640  N   ASP A 490      10.931  22.243   1.955  1.00 10.00      A   
ATOM   4641  HN  ASP A 490      10.899  22.043   2.918  1.00 10.00      A   
ATOM   4642  CA  ASP A 490      11.885  23.245   1.473  1.00 10.00      A   
ATOM   4643  CB  ASP A 490      12.991  22.610   0.622  1.00 10.00      A   
ATOM   4644  CG  ASP A 490      14.083  21.964   1.450  1.00 10.00      A   
ATOM   4645  OD1 ASP A 490      15.076  22.648   1.774  1.00 10.00      A   
ATOM   4646  OD2 ASP A 490      13.958  20.767   1.768  1.00 10.00      A   
ATOM   4647  C   ASP A 490      11.199  24.369   0.705  1.00 10.00      A   
ATOM   4648  O   ASP A 490      11.572  24.688  -0.422  1.00 10.00      A   
ATOM   4649  N   CYS A 491      10.195  24.965   1.319  1.00 10.00      A   
ATOM   4650  HN  CYS A 491       9.936  24.664   2.214  1.00 10.00      A   
ATOM   4651  CA  CYS A 491       9.469  26.054   0.697  1.00 10.00      A   
ATOM   4652  CB  CYS A 491       8.038  25.623   0.396  1.00 10.00      A   
ATOM   4653  SG  CYS A 491       7.894  24.451  -0.974  1.00 10.00      A   
ATOM   4654  HG  CYS A 491       7.482  25.134  -2.040  1.00 10.00      A   
ATOM   4655  C   CYS A 491       9.487  27.296   1.586  1.00 10.00      A   
ATOM   4656  O   CYS A 491       9.665  27.189   2.800  1.00 10.00      A   
ATOM   4657  N   PRO A 492       9.301  28.492   0.996  1.00 10.00      A   
ATOM   4658  CA  PRO A 492       9.302  29.752   1.745  1.00 10.00      A   
ATOM   4659  CB  PRO A 492       9.575  30.792   0.658  1.00 10.00      A   
ATOM   4660  CG  PRO A 492       8.953  30.214  -0.567  1.00 10.00      A   
ATOM   4661  CD  PRO A 492       9.092  28.718  -0.449  1.00 10.00      A   
ATOM   4662  C   PRO A 492       7.963  30.039   2.418  1.00 10.00      A   
ATOM   4663  O   PRO A 492       7.680  31.181   2.778  1.00 10.00      A   
ATOM   4664  N   PHE A 493       7.144  29.005   2.589  1.00 10.00      A   
ATOM   4665  HN  PHE A 493       7.429  28.116   2.300  1.00 10.00      A   
ATOM   4666  CA  PHE A 493       5.843  29.162   3.223  1.00 10.00      A   
ATOM   4667  CB  PHE A 493       4.920  27.994   2.866  1.00 10.00      A   
ATOM   4668  CG  PHE A 493       4.673  27.824   1.389  1.00 10.00      A   
ATOM   4669  CD1 PHE A 493       4.575  26.561   0.834  1.00 10.00      A   
ATOM   4670  CD2 PHE A 493       4.539  28.925   0.560  1.00 10.00      A   
ATOM   4671  CE1 PHE A 493       4.349  26.397  -0.520  1.00 10.00      A   
ATOM   4672  CE2 PHE A 493       4.313  28.766  -0.795  1.00 10.00      A   
ATOM   4673  CZ  PHE A 493       4.218  27.501  -1.338  1.00 10.00      A   
ATOM   4674  C   PHE A 493       6.016  29.254   4.735  1.00 10.00      A   
ATOM   4675  O   PHE A 493       6.829  28.527   5.312  1.00 10.00      A   
ATOM   4676  N   GLY A 494       5.265  30.145   5.373  1.00 10.00      A   
ATOM   4677  HN  GLY A 494       4.627  30.701   4.869  1.00 10.00      A   
ATOM   4678  CA  GLY A 494       5.381  30.306   6.805  1.00 10.00      A   
ATOM   4679  C   GLY A 494       4.053  30.220   7.529  1.00 10.00      A   
ATOM   4680  O   GLY A 494       3.204  29.391   7.202  1.00 10.00      A   
ATOM   4681  N   ASP A 495       3.867  31.096   8.505  1.00 10.00      A   
ATOM   4682  HN  ASP A 495       4.573  31.750   8.696  1.00 10.00      A   
ATOM   4683  CA  ASP A 495       2.652  31.112   9.309  1.00 10.00      A   
ATOM   4684  CB  ASP A 495       2.985  31.421  10.770  1.00 10.00      A   
ATOM   4685  CG  ASP A 495       3.424  32.857  10.996  1.00 10.00      A   
ATOM   4686  OD1 ASP A 495       4.555  33.212  10.596  1.00 10.00      A   
ATOM   4687  OD2 ASP A 495       2.648  33.633  11.584  1.00 10.00      A   
ATOM   4688  C   ASP A 495       1.619  32.105   8.791  1.00 10.00      A   
ATOM   4689  O   ASP A 495       0.469  32.103   9.239  1.00 10.00      A   
ATOM   4690  N   LYS A 496       2.017  32.934   7.833  1.00 10.00      A   
ATOM   4691  HN  LYS A 496       2.930  32.861   7.487  1.00 10.00      A   
ATOM   4692  CA  LYS A 496       1.117  33.933   7.268  1.00 10.00      A   
ATOM   4693  CB  LYS A 496       1.845  34.857   6.287  1.00 10.00      A   
ATOM   4694  CG  LYS A 496       2.827  35.824   6.933  1.00 10.00      A   
ATOM   4695  CD  LYS A 496       3.585  36.607   5.871  1.00 10.00      A   
ATOM   4696  CE  LYS A 496       4.362  37.768   6.467  1.00 10.00      A   
ATOM   4697  NZ  LYS A 496       5.424  37.310   7.396  1.00 10.00      A   
ATOM   4698  HZ1 LYS A 496       5.901  38.127   7.832  1.00 10.00      A   
ATOM   4699  HZ2 LYS A 496       6.129  36.746   6.881  1.00 10.00      A   
ATOM   4700  HZ3 LYS A 496       5.011  36.722   8.144  1.00 10.00      A   
ATOM   4701  C   LYS A 496      -0.089  33.274   6.601  1.00 10.00      A   
ATOM   4702  O   LYS A 496      -1.234  33.659   6.847  1.00 10.00      A   
ATOM   4703  N   ALA A 497       0.169  32.278   5.762  1.00 10.00      A   
ATOM   4704  HN  ALA A 497       1.110  32.020   5.589  1.00 10.00      A   
ATOM   4705  CA  ALA A 497      -0.908  31.570   5.076  1.00 10.00      A   
ATOM   4706  CB  ALA A 497      -0.420  31.030   3.746  1.00 10.00      A   
ATOM   4707  C   ALA A 497      -1.456  30.437   5.937  1.00 10.00      A   
ATOM   4708  O   ALA A 497      -2.627  30.073   5.834  1.00 10.00      A   
ATOM   4709  N   LEU A 498      -0.600  29.896   6.794  1.00 10.00      A   
ATOM   4710  HN  LEU A 498       0.316  30.247   6.832  1.00 10.00      A   
ATOM   4711  CA  LEU A 498      -0.971  28.796   7.676  1.00 10.00      A   
ATOM   4712  CB  LEU A 498       0.250  28.329   8.473  1.00 10.00      A   
ATOM   4713  CG  LEU A 498       0.002  27.252   9.530  1.00 10.00      A   
ATOM   4714  CD1 LEU A 498      -0.315  25.918   8.874  1.00 10.00      A   
ATOM   4715  CD2 LEU A 498       1.200  27.129  10.456  1.00 10.00      A   
ATOM   4716  C   LEU A 498      -2.102  29.174   8.629  1.00 10.00      A   
ATOM   4717  O   LEU A 498      -3.154  28.541   8.639  1.00 10.00      A   
ATOM   4718  N   LEU A 499      -1.885  30.221   9.415  1.00 10.00      A   
ATOM   4719  HN  LEU A 499      -1.037  30.712   9.334  1.00 10.00      A   
ATOM   4720  CA  LEU A 499      -2.873  30.667  10.394  1.00 10.00      A   
ATOM   4721  CB  LEU A 499      -2.272  31.730  11.311  1.00 10.00      A   
ATOM   4722  CG  LEU A 499      -1.102  31.271  12.187  1.00 10.00      A   
ATOM   4723  CD1 LEU A 499      -0.363  32.468  12.756  1.00 10.00      A   
ATOM   4724  CD2 LEU A 499      -1.588  30.361  13.305  1.00 10.00      A   
ATOM   4725  C   LEU A 499      -4.158  31.179   9.744  1.00 10.00      A   
ATOM   4726  O   LEU A 499      -5.243  31.077  10.320  1.00 10.00      A   
ATOM   4727  N   ALA A 500      -4.037  31.720   8.539  1.00 10.00      A   
ATOM   4728  HN  ALA A 500      -3.152  31.770   8.125  1.00 10.00      A   
ATOM   4729  CA  ALA A 500      -5.192  32.246   7.823  1.00 10.00      A   
ATOM   4730  CB  ALA A 500      -4.754  33.100   6.647  1.00 10.00      A   
ATOM   4731  C   ALA A 500      -6.116  31.123   7.356  1.00 10.00      A   
ATOM   4732  O   ALA A 500      -7.332  31.298   7.275  1.00 10.00      A   
ATOM   4733  N   ASN A 501      -5.538  29.960   7.083  1.00 10.00      A   
ATOM   4734  HN  ASN A 501      -4.573  29.863   7.215  1.00 10.00      A   
ATOM   4735  CA  ASN A 501      -6.307  28.816   6.610  1.00 10.00      A   
ATOM   4736  CB  ASN A 501      -5.744  28.308   5.281  1.00 10.00      A   
ATOM   4737  CG  ASN A 501      -5.815  29.341   4.174  1.00 10.00      A   
ATOM   4738  OD1 ASN A 501      -6.801  29.420   3.442  1.00 10.00      A   
ATOM   4739  ND2 ASN A 501      -4.766  30.138   4.040  1.00 10.00      A   
ATOM   4740 HD21 ASN A 501      -4.007  30.012   4.655  1.00 10.00      A   
ATOM   4741 HD22 ASN A 501      -4.789  30.825   3.339  1.00 10.00      A   
ATOM   4742  C   ASN A 501      -6.319  27.696   7.646  1.00 10.00      A   
ATOM   4743  O   ASN A 501      -6.164  26.518   7.312  1.00 10.00      A   
ATOM   4744  N   ALA A 502      -6.521  28.071   8.901  1.00 10.00      A   
ATOM   4745  HN  ALA A 502      -6.645  29.025   9.095  1.00 10.00      A   
ATOM   4746  CA  ALA A 502      -6.552  27.114  10.000  1.00 10.00      A   
ATOM   4747  CB  ALA A 502      -6.512  27.857  11.327  1.00 10.00      A   
ATOM   4748  C   ALA A 502      -7.782  26.212   9.941  1.00 10.00      A   
ATOM   4749  O   ALA A 502      -7.686  24.997  10.128  1.00 10.00      A   
ATOM   4750  N   SER A 503      -8.931  26.808   9.655  1.00 10.00      A   
ATOM   4751  HN  SER A 503      -8.937  27.774   9.484  1.00 10.00      A   
ATOM   4752  CA  SER A 503     -10.192  26.072   9.586  1.00 10.00      A   
ATOM   4753  CB  SER A 503     -11.370  27.049   9.608  1.00 10.00      A   
ATOM   4754  OG  SER A 503     -11.029  28.236  10.315  1.00 10.00      A   
ATOM   4755  HG  SER A 503     -11.371  29.003   9.834  1.00 10.00      A   
ATOM   4756  C   SER A 503     -10.258  25.168   8.350  1.00 10.00      A   
ATOM   4757  O   SER A 503     -11.121  24.294   8.247  1.00 10.00      A   
ATOM   4758  N   LYS A 504      -9.336  25.374   7.420  1.00 10.00      A   
ATOM   4759  HN  LYS A 504      -8.669  26.081   7.555  1.00 10.00      A   
ATOM   4760  CA  LYS A 504      -9.288  24.572   6.203  1.00 10.00      A   
ATOM   4761  CB  LYS A 504      -8.421  25.273   5.150  1.00 10.00      A   
ATOM   4762  CG  LYS A 504      -8.246  24.508   3.848  1.00 10.00      A   
ATOM   4763  CD  LYS A 504      -9.576  24.284   3.146  1.00 10.00      A   
ATOM   4764  CE  LYS A 504      -9.368  23.603   1.807  1.00 10.00      A   
ATOM   4765  NZ  LYS A 504     -10.641  23.404   1.073  1.00 10.00      A   
ATOM   4766  HZ1 LYS A 504     -10.460  23.394   0.049  1.00 10.00      A   
ATOM   4767  HZ2 LYS A 504     -11.309  24.171   1.291  1.00 10.00      A   
ATOM   4768  HZ3 LYS A 504     -11.074  22.497   1.346  1.00 10.00      A   
ATOM   4769  C   LYS A 504      -8.744  23.177   6.504  1.00 10.00      A   
ATOM   4770  O   LYS A 504      -9.020  22.219   5.786  1.00 10.00      A   
ATOM   4771  N   LEU A 505      -8.002  23.065   7.595  1.00 10.00      A   
ATOM   4772  HN  LEU A 505      -7.848  23.856   8.154  1.00 10.00      A   
ATOM   4773  CA  LEU A 505      -7.408  21.795   7.989  1.00 10.00      A   
ATOM   4774  CB  LEU A 505      -6.239  22.021   8.946  1.00 10.00      A   
ATOM   4775  CG  LEU A 505      -5.107  22.912   8.421  1.00 10.00      A   
ATOM   4776  CD1 LEU A 505      -4.064  23.154   9.501  1.00 10.00      A   
ATOM   4777  CD2 LEU A 505      -4.468  22.293   7.185  1.00 10.00      A   
ATOM   4778  C   LEU A 505      -8.434  20.841   8.598  1.00 10.00      A   
ATOM   4779  O   LEU A 505      -8.116  19.694   8.894  1.00 10.00      A   
ATOM   4780  N   GLU A 506      -9.664  21.315   8.780  1.00 10.00      A   
ATOM   4781  HN  GLU A 506      -9.864  22.244   8.530  1.00 10.00      A   
ATOM   4782  CA  GLU A 506     -10.724  20.479   9.337  1.00 10.00      A   
ATOM   4783  CB  GLU A 506     -11.920  21.330   9.779  1.00 10.00      A   
ATOM   4784  CG  GLU A 506     -11.667  22.175  11.018  1.00 10.00      A   
ATOM   4785  CD  GLU A 506     -12.932  22.814  11.558  1.00 10.00      A   
ATOM   4786  OE1 GLU A 506     -13.047  24.055  11.502  1.00 10.00      A   
ATOM   4787  OE2 GLU A 506     -13.817  22.075  12.045  1.00 10.00      A   
ATOM   4788  C   GLU A 506     -11.182  19.442   8.317  1.00 10.00      A   
ATOM   4789  O   GLU A 506     -11.509  18.306   8.668  1.00 10.00      A   
ATOM   4790  N   THR A 507     -11.196  19.839   7.050  1.00 10.00      A   
ATOM   4791  HN  THR A 507     -10.920  20.755   6.828  1.00 10.00      A   
ATOM   4792  CA  THR A 507     -11.621  18.958   5.976  1.00 10.00      A   
ATOM   4793  CB  THR A 507     -12.385  19.753   4.905  1.00 10.00      A   
ATOM   4794  OG1 THR A 507     -11.922  21.112   4.913  1.00 10.00      A   
ATOM   4795  HG1 THR A 507     -11.391  21.269   4.122  1.00 10.00      A   
ATOM   4796  CG2 THR A 507     -13.875  19.729   5.194  1.00 10.00      A   
ATOM   4797  C   THR A 507     -10.432  18.247   5.335  1.00 10.00      A   
ATOM   4798  O   THR A 507     -10.589  17.482   4.382  1.00 10.00      A   
ATOM   4799  N   MET A 508      -9.246  18.513   5.862  1.00 10.00      A   
ATOM   4800  HN  MET A 508      -9.189  19.136   6.616  1.00 10.00      A   
ATOM   4801  CA  MET A 508      -8.025  17.898   5.360  1.00 10.00      A   
ATOM   4802  CB  MET A 508      -6.906  18.934   5.266  1.00 10.00      A   
ATOM   4803  CG  MET A 508      -7.024  19.871   4.078  1.00 10.00      A   
ATOM   4804  SD  MET A 508      -5.648  21.033   3.967  1.00 10.00      A   
ATOM   4805  CE  MET A 508      -4.256  19.908   3.867  1.00 10.00      A   
ATOM   4806  C   MET A 508      -7.594  16.772   6.281  1.00 10.00      A   
ATOM   4807  O   MET A 508      -7.832  16.828   7.485  1.00 10.00      A   
ATOM   4808  N   ARG A 509      -6.954  15.756   5.719  1.00 10.00      A   
ATOM   4809  HN  ARG A 509      -6.766  15.782   4.754  1.00 10.00      A   
ATOM   4810  CA  ARG A 509      -6.497  14.620   6.509  1.00 10.00      A   
ATOM   4811  CB  ARG A 509      -6.172  13.410   5.615  1.00 10.00      A   
ATOM   4812  CG  ARG A 509      -6.063  12.093   6.379  1.00 10.00      A   
ATOM   4813  CD  ARG A 509      -5.183  11.074   5.656  1.00 10.00      A   
ATOM   4814  NE  ARG A 509      -5.765  10.598   4.398  1.00 10.00      A   
ATOM   4815  HE  ARG A 509      -6.600  11.020   4.100  1.00 10.00      A   
ATOM   4816  CZ  ARG A 509      -5.219   9.632   3.638  1.00 10.00      A   
ATOM   4817  NH1 ARG A 509      -4.089   9.041   4.004  1.00 10.00      A   
ATOM   4818 HH11 ARG A 509      -3.609   9.306   4.885  1.00 10.00      A   
ATOM   4819 HH12 ARG A 509      -3.675   8.292   3.392  1.00 10.00      A   
ATOM   4820  NH2 ARG A 509      -5.801   9.258   2.510  1.00 10.00      A   
ATOM   4821 HH21 ARG A 509      -6.688   9.702   2.197  1.00 10.00      A   
ATOM   4822 HH22 ARG A 509      -5.361   8.505   1.917  1.00 10.00      A   
ATOM   4823  C   ARG A 509      -5.276  15.004   7.335  1.00 10.00      A   
ATOM   4824  O   ARG A 509      -5.221  14.744   8.541  1.00 10.00      A   
ATOM   4825  N   SER A 510      -4.308  15.640   6.684  1.00 10.00      A   
ATOM   4826  HN  SER A 510      -4.421  15.842   5.732  1.00 10.00      A   
ATOM   4827  CA  SER A 510      -3.084  16.050   7.349  1.00 10.00      A   
ATOM   4828  CB  SER A 510      -2.207  14.826   7.618  1.00 10.00      A   
ATOM   4829  OG  SER A 510      -2.220  13.944   6.507  1.00 10.00      A   
ATOM   4830  HG  SER A 510      -2.102  13.037   6.815  1.00 10.00      A   
ATOM   4831  C   SER A 510      -2.314  17.061   6.510  1.00 10.00      A   
ATOM   4832  O   SER A 510      -2.472  17.121   5.289  1.00 10.00      A   
ATOM   4833  N   LEU A 511      -1.499  17.861   7.179  1.00 10.00      A   
ATOM   4834  HN  LEU A 511      -1.453  17.778   8.160  1.00 10.00      A   
ATOM   4835  CA  LEU A 511      -0.675  18.859   6.520  1.00 10.00      A   
ATOM   4836  CB  LEU A 511      -1.125  20.269   6.915  1.00 10.00      A   
ATOM   4837  CG  LEU A 511      -0.308  21.429   6.335  1.00 10.00      A   
ATOM   4838  CD1 LEU A 511      -0.466  21.501   4.825  1.00 10.00      A   
ATOM   4839  CD2 LEU A 511      -0.707  22.745   6.981  1.00 10.00      A   
ATOM   4840  C   LEU A 511       0.780  18.645   6.916  1.00 10.00      A   
ATOM   4841  O   LEU A 511       1.123  18.698   8.100  1.00 10.00      A   
ATOM   4842  N   TRP A 512       1.632  18.399   5.935  1.00 10.00      A   
ATOM   4843  HN  TRP A 512       1.306  18.378   5.003  1.00 10.00      A   
ATOM   4844  CA  TRP A 512       3.044  18.160   6.200  1.00 10.00      A   
ATOM   4845  CB  TRP A 512       3.481  16.837   5.566  1.00 10.00      A   
ATOM   4846  CG  TRP A 512       4.954  16.574   5.672  1.00 10.00      A   
ATOM   4847  CD1 TRP A 512       5.891  16.758   4.695  1.00 10.00      A   
ATOM   4848  CD2 TRP A 512       5.661  16.080   6.816  1.00 10.00      A   
ATOM   4849  NE1 TRP A 512       7.133  16.416   5.160  1.00 10.00      A   
ATOM   4850  HE1 TRP A 512       7.966  16.465   4.645  1.00 10.00      A   
ATOM   4851  CE2 TRP A 512       7.020  15.994   6.458  1.00 10.00      A   
ATOM   4852  CE3 TRP A 512       5.280  15.703   8.107  1.00 10.00      A   
ATOM   4853  CZ2 TRP A 512       7.996  15.546   7.343  1.00 10.00      A   
ATOM   4854  CZ3 TRP A 512       6.252  15.260   8.982  1.00 10.00      A   
ATOM   4855  CH2 TRP A 512       7.594  15.186   8.597  1.00 10.00      A   
ATOM   4856  C   TRP A 512       3.911  19.304   5.686  1.00 10.00      A   
ATOM   4857  O   TRP A 512       3.871  19.644   4.506  1.00 10.00      A   
ATOM   4858  N   MET A 513       4.698  19.894   6.578  1.00 10.00      A   
ATOM   4859  HN  MET A 513       4.685  19.583   7.510  1.00 10.00      A   
ATOM   4860  CA  MET A 513       5.588  20.987   6.213  1.00 10.00      A   
ATOM   4861  CB  MET A 513       5.052  22.333   6.717  1.00 10.00      A   
ATOM   4862  CG  MET A 513       3.689  22.724   6.161  1.00 10.00      A   
ATOM   4863  SD  MET A 513       3.166  24.365   6.688  1.00 10.00      A   
ATOM   4864  CE  MET A 513       4.189  25.393   5.642  1.00 10.00      A   
ATOM   4865  C   MET A 513       6.980  20.721   6.783  1.00 10.00      A   
ATOM   4866  O   MET A 513       7.146  20.580   7.998  1.00 10.00      A   
ATOM   4867  N   SER A 514       7.973  20.623   5.910  1.00 10.00      A   
ATOM   4868  HN  SER A 514       7.780  20.726   4.949  1.00 10.00      A   
ATOM   4869  CA  SER A 514       9.343  20.360   6.342  1.00 10.00      A   
ATOM   4870  CB  SER A 514       9.775  18.957   5.910  1.00 10.00      A   
ATOM   4871  OG  SER A 514       9.010  18.519   4.799  1.00 10.00      A   
ATOM   4872  HG  SER A 514       8.091  18.772   4.928  1.00 10.00      A   
ATOM   4873  C   SER A 514      10.314  21.405   5.800  1.00 10.00      A   
ATOM   4874  O   SER A 514      10.195  21.828   4.648  1.00 10.00      A   
ATOM   4875  N   SER A 515      11.247  21.843   6.653  1.00 10.00      A   
ATOM   4876  HN  SER A 515      11.249  21.493   7.575  1.00 10.00      A   
ATOM   4877  CA  SER A 515      12.256  22.834   6.275  1.00 10.00      A   
ATOM   4878  CB  SER A 515      13.208  22.261   5.224  1.00 10.00      A   
ATOM   4879  OG  SER A 515      13.828  21.071   5.682  1.00 10.00      A   
ATOM   4880  HG  SER A 515      13.846  21.066   6.643  1.00 10.00      A   
ATOM   4881  C   SER A 515      11.630  24.140   5.774  1.00 10.00      A   
ATOM   4882  O   SER A 515      12.229  24.870   4.985  1.00 10.00      A   
ATOM   4883  N   CYS A 516      10.429  24.439   6.246  1.00 10.00      A   
ATOM   4884  HN  CYS A 516      10.002  23.835   6.889  1.00 10.00      A   
ATOM   4885  CA  CYS A 516       9.733  25.647   5.836  1.00 10.00      A   
ATOM   4886  CB  CYS A 516       8.244  25.355   5.645  1.00 10.00      A   
ATOM   4887  SG  CYS A 516       7.910  24.028   4.458  1.00 10.00      A   
ATOM   4888  HG  CYS A 516       8.926  23.173   4.499  1.00 10.00      A   
ATOM   4889  C   CYS A 516       9.962  26.779   6.835  1.00 10.00      A   
ATOM   4890  O   CYS A 516      10.755  26.641   7.771  1.00 10.00      A   
ATOM   4891  N   SER A 517       9.269  27.892   6.644  1.00 10.00      A   
ATOM   4892  HN  SER A 517       8.633  27.945   5.896  1.00 10.00      A   
ATOM   4893  CA  SER A 517       9.418  29.043   7.516  1.00 10.00      A   
ATOM   4894  CB  SER A 517       9.342  30.321   6.683  1.00 10.00      A   
ATOM   4895  OG  SER A 517      10.132  30.211   5.508  1.00 10.00      A   
ATOM   4896  HG  SER A 517      11.015  29.898   5.744  1.00 10.00      A   
ATOM   4897  C   SER A 517       8.350  29.053   8.612  1.00 10.00      A   
ATOM   4898  O   SER A 517       7.868  30.114   9.014  1.00 10.00      A   
ATOM   4899  N   VAL A 518       7.998  27.868   9.101  1.00 10.00      A   
ATOM   4900  HN  VAL A 518       8.435  27.064   8.756  1.00 10.00      A   
ATOM   4901  CA  VAL A 518       6.994  27.739  10.150  1.00 10.00      A   
ATOM   4902  CB  VAL A 518       6.357  26.331  10.172  1.00 10.00      A   
ATOM   4903  CG1 VAL A 518       5.173  26.298  11.128  1.00 10.00      A   
ATOM   4904  CG2 VAL A 518       5.920  25.924   8.773  1.00 10.00      A   
ATOM   4905  C   VAL A 518       7.610  28.036  11.513  1.00 10.00      A   
ATOM   4906  O   VAL A 518       8.345  27.216  12.061  1.00 10.00      A   
ATOM   4907  N   SER A 519       7.326  29.223  12.037  1.00 10.00      A   
ATOM   4908  HN  SER A 519       6.761  29.845  11.533  1.00 10.00      A   
ATOM   4909  CA  SER A 519       7.841  29.648  13.328  1.00 10.00      A   
ATOM   4910  CB  SER A 519       7.513  31.126  13.529  1.00 10.00      A   
ATOM   4911  OG  SER A 519       7.323  31.765  12.274  1.00 10.00      A   
ATOM   4912  HG  SER A 519       6.631  32.431  12.352  1.00 10.00      A   
ATOM   4913  C   SER A 519       7.247  28.825  14.469  1.00 10.00      A   
ATOM   4914  O   SER A 519       6.084  28.414  14.413  1.00 10.00      A   
ATOM   4915  N   PHE A 520       8.051  28.612  15.506  1.00 10.00      A   
ATOM   4916  HN  PHE A 520       8.967  28.976  15.479  1.00 10.00      A   
ATOM   4917  CA  PHE A 520       7.635  27.847  16.679  1.00 10.00      A   
ATOM   4918  CB  PHE A 520       8.795  27.762  17.681  1.00 10.00      A   
ATOM   4919  CG  PHE A 520       8.435  27.227  19.040  1.00 10.00      A   
ATOM   4920  CD1 PHE A 520       7.815  25.994  19.182  1.00 10.00      A   
ATOM   4921  CD2 PHE A 520       8.723  27.960  20.178  1.00 10.00      A   
ATOM   4922  CE1 PHE A 520       7.488  25.507  20.433  1.00 10.00      A   
ATOM   4923  CE2 PHE A 520       8.400  27.478  21.431  1.00 10.00      A   
ATOM   4924  CZ  PHE A 520       7.781  26.249  21.559  1.00 10.00      A   
ATOM   4925  C   PHE A 520       6.397  28.456  17.337  1.00 10.00      A   
ATOM   4926  O   PHE A 520       5.484  27.737  17.754  1.00 10.00      A   
ATOM   4927  N   GLY A 521       6.363  29.782  17.414  1.00 10.00      A   
ATOM   4928  HN  GLY A 521       7.118  30.304  17.056  1.00 10.00      A   
ATOM   4929  CA  GLY A 521       5.232  30.464  18.020  1.00 10.00      A   
ATOM   4930  C   GLY A 521       3.942  30.223  17.261  1.00 10.00      A   
ATOM   4931  O   GLY A 521       2.859  30.209  17.847  1.00 10.00      A   
ATOM   4932  N   ALA A 522       4.064  30.000  15.958  1.00 10.00      A   
ATOM   4933  HN  ALA A 522       4.957  29.978  15.558  1.00 10.00      A   
ATOM   4934  CA  ALA A 522       2.904  29.763  15.113  1.00 10.00      A   
ATOM   4935  CB  ALA A 522       3.306  29.804  13.649  1.00 10.00      A   
ATOM   4936  C   ALA A 522       2.260  28.428  15.447  1.00 10.00      A   
ATOM   4937  O   ALA A 522       1.035  28.317  15.523  1.00 10.00      A   
ATOM   4938  N   CYS A 523       3.093  27.417  15.659  1.00 10.00      A   
ATOM   4939  HN  CYS A 523       4.060  27.573  15.588  1.00 10.00      A   
ATOM   4940  CA  CYS A 523       2.613  26.083  15.987  1.00 10.00      A   
ATOM   4941  CB  CYS A 523       3.790  25.113  16.091  1.00 10.00      A   
ATOM   4942  SG  CYS A 523       4.974  25.227  14.731  1.00 10.00      A   
ATOM   4943  HG  CYS A 523       4.291  25.220  13.592  1.00 10.00      A   
ATOM   4944  C   CYS A 523       1.820  26.092  17.289  1.00 10.00      A   
ATOM   4945  O   CYS A 523       0.782  25.440  17.401  1.00 10.00      A   
ATOM   4946  N   LYS A 524       2.314  26.835  18.271  1.00 10.00      A   
ATOM   4947  HN  LYS A 524       3.155  27.323  18.126  1.00 10.00      A   
ATOM   4948  CA  LYS A 524       1.643  26.937  19.561  1.00 10.00      A   
ATOM   4949  CB  LYS A 524       2.543  27.635  20.583  1.00 10.00      A   
ATOM   4950  CG  LYS A 524       3.723  26.798  21.051  1.00 10.00      A   
ATOM   4951  CD  LYS A 524       4.293  27.334  22.352  1.00 10.00      A   
ATOM   4952  CE  LYS A 524       4.842  28.737  22.170  1.00 10.00      A   
ATOM   4953  NZ  LYS A 524       4.842  29.503  23.440  1.00 10.00      A   
ATOM   4954  HZ1 LYS A 524       5.354  28.982  24.178  1.00 10.00      A   
ATOM   4955  HZ2 LYS A 524       3.866  29.659  23.761  1.00 10.00      A   
ATOM   4956  HZ3 LYS A 524       5.303  30.432  23.300  1.00 10.00      A   
ATOM   4957  C   LYS A 524       0.325  27.691  19.426  1.00 10.00      A   
ATOM   4958  O   LYS A 524      -0.689  27.301  20.007  1.00 10.00      A   
ATOM   4959  N   LEU A 525       0.354  28.778  18.665  1.00 10.00      A   
ATOM   4960  HN  LEU A 525       1.204  29.050  18.249  1.00 10.00      A   
ATOM   4961  CA  LEU A 525      -0.833  29.589  18.439  1.00 10.00      A   
ATOM   4962  CB  LEU A 525      -0.477  30.832  17.616  1.00 10.00      A   
ATOM   4963  CG  LEU A 525      -1.616  31.820  17.340  1.00 10.00      A   
ATOM   4964  CD1 LEU A 525      -2.116  32.443  18.632  1.00 10.00      A   
ATOM   4965  CD2 LEU A 525      -1.168  32.896  16.367  1.00 10.00      A   
ATOM   4966  C   LEU A 525      -1.910  28.775  17.727  1.00 10.00      A   
ATOM   4967  O   LEU A 525      -3.073  28.779  18.127  1.00 10.00      A   
ATOM   4968  N   LEU A 526      -1.507  28.057  16.689  1.00 10.00      A   
ATOM   4969  HN  LEU A 526      -0.560  28.089  16.424  1.00 10.00      A   
ATOM   4970  CA  LEU A 526      -2.429  27.233  15.917  1.00 10.00      A   
ATOM   4971  CB  LEU A 526      -1.728  26.658  14.685  1.00 10.00      A   
ATOM   4972  CG  LEU A 526      -2.638  26.093  13.595  1.00 10.00      A   
ATOM   4973  CD1 LEU A 526      -3.499  27.189  12.994  1.00 10.00      A   
ATOM   4974  CD2 LEU A 526      -1.819  25.406  12.520  1.00 10.00      A   
ATOM   4975  C   LEU A 526      -3.005  26.101  16.766  1.00 10.00      A   
ATOM   4976  O   LEU A 526      -4.197  25.806  16.685  1.00 10.00      A   
ATOM   4977  N   GLY A 527      -2.157  25.481  17.583  1.00 10.00      A   
ATOM   4978  HN  GLY A 527      -1.218  25.765  17.605  1.00 10.00      A   
ATOM   4979  CA  GLY A 527      -2.600  24.391  18.434  1.00 10.00      A   
ATOM   4980  C   GLY A 527      -3.639  24.834  19.441  1.00 10.00      A   
ATOM   4981  O   GLY A 527      -4.523  24.063  19.809  1.00 10.00      A   
ATOM   4982  N   GLN A 528      -3.524  26.076  19.893  1.00 10.00      A   
ATOM   4983  HN  GLN A 528      -2.777  26.631  19.577  1.00 10.00      A   
ATOM   4984  CA  GLN A 528      -4.467  26.636  20.852  1.00 10.00      A   
ATOM   4985  CB  GLN A 528      -3.817  27.789  21.616  1.00 10.00      A   
ATOM   4986  CG  GLN A 528      -2.994  27.351  22.818  1.00 10.00      A   
ATOM   4987  CD  GLN A 528      -3.825  27.245  24.082  1.00 10.00      A   
ATOM   4988  OE1 GLN A 528      -4.791  27.987  24.267  1.00 10.00      A   
ATOM   4989  NE2 GLN A 528      -3.455  26.330  24.962  1.00 10.00      A   
ATOM   4990 HE21 GLN A 528      -2.673  25.773  24.757  1.00 10.00      A   
ATOM   4991 HE22 GLN A 528      -3.981  26.247  25.785  1.00 10.00      A   
ATOM   4992  C   GLN A 528      -5.722  27.124  20.141  1.00 10.00      A   
ATOM   4993  O   GLN A 528      -6.818  27.117  20.707  1.00 10.00      A   
ATOM   4994  N   LYS A 529      -5.550  27.547  18.898  1.00 10.00      A   
ATOM   4995  HN  LYS A 529      -4.647  27.529  18.510  1.00 10.00      A   
ATOM   4996  CA  LYS A 529      -6.650  28.044  18.094  1.00 10.00      A   
ATOM   4997  CB  LYS A 529      -6.113  28.724  16.836  1.00 10.00      A   
ATOM   4998  CG  LYS A 529      -7.181  29.332  15.945  1.00 10.00      A   
ATOM   4999  CD  LYS A 529      -6.567  30.260  14.910  1.00 10.00      A   
ATOM   5000  CE  LYS A 529      -7.622  30.830  13.977  1.00 10.00      A   
ATOM   5001  NZ  LYS A 529      -8.708  31.529  14.722  1.00 10.00      A   
ATOM   5002  HZ1 LYS A 529      -8.309  32.286  15.315  1.00 10.00      A   
ATOM   5003  HZ2 LYS A 529      -9.222  30.862  15.334  1.00 10.00      A   
ATOM   5004  HZ3 LYS A 529      -9.382  31.950  14.053  1.00 10.00      A   
ATOM   5005  C   LYS A 529      -7.617  26.923  17.727  1.00 10.00      A   
ATOM   5006  O   LYS A 529      -8.832  27.098  17.798  1.00 10.00      A   
ATOM   5007  N   MET A 530      -7.077  25.775  17.343  1.00 10.00      A   
ATOM   5008  HN  MET A 530      -6.096  25.687  17.315  1.00 10.00      A   
ATOM   5009  CA  MET A 530      -7.905  24.637  16.972  1.00 10.00      A   
ATOM   5010  CB  MET A 530      -7.687  24.253  15.504  1.00 10.00      A   
ATOM   5011  CG  MET A 530      -8.303  25.221  14.502  1.00 10.00      A   
ATOM   5012  SD  MET A 530     -10.089  25.391  14.704  1.00 10.00      A   
ATOM   5013  CE  MET A 530     -10.629  23.710  14.389  1.00 10.00      A   
ATOM   5014  C   MET A 530      -7.637  23.443  17.881  1.00 10.00      A   
ATOM   5015  O   MET A 530      -6.658  22.726  17.695  1.00 10.00      A   
ATOM   5016  N   PRO A 531      -8.516  23.208  18.871  1.00 10.00      A   
ATOM   5017  CA  PRO A 531      -8.367  22.097  19.823  1.00 10.00      A   
ATOM   5018  CB  PRO A 531      -9.467  22.365  20.857  1.00 10.00      A   
ATOM   5019  CG  PRO A 531     -10.485  23.170  20.125  1.00 10.00      A   
ATOM   5020  CD  PRO A 531      -9.717  24.019  19.153  1.00 10.00      A   
ATOM   5021  C   PRO A 531      -8.583  20.731  19.175  1.00 10.00      A   
ATOM   5022  O   PRO A 531      -8.151  19.704  19.704  1.00 10.00      A   
ATOM   5023  N   LYS A 532      -9.254  20.721  18.032  1.00 10.00      A   
ATOM   5024  HN  LYS A 532      -9.574  21.571  17.660  1.00 10.00      A   
ATOM   5025  CA  LYS A 532      -9.529  19.477  17.327  1.00 10.00      A   
ATOM   5026  CB  LYS A 532     -10.834  19.579  16.541  1.00 10.00      A   
ATOM   5027  CG  LYS A 532     -12.062  19.819  17.400  1.00 10.00      A   
ATOM   5028  CD  LYS A 532     -13.331  19.498  16.633  1.00 10.00      A   
ATOM   5029  CE  LYS A 532     -14.572  19.837  17.440  1.00 10.00      A   
ATOM   5030  NZ  LYS A 532     -14.795  21.303  17.526  1.00 10.00      A   
ATOM   5031  HZ1 LYS A 532     -15.749  21.498  17.889  1.00 10.00      A   
ATOM   5032  HZ2 LYS A 532     -14.696  21.735  16.588  1.00 10.00      A   
ATOM   5033  HZ3 LYS A 532     -14.100  21.737  18.169  1.00 10.00      A   
ATOM   5034  C   LYS A 532      -8.378  19.108  16.402  1.00 10.00      A   
ATOM   5035  O   LYS A 532      -8.344  18.014  15.830  1.00 10.00      A   
ATOM   5036  N   LEU A 533      -7.436  20.025  16.264  1.00 10.00      A   
ATOM   5037  HN  LEU A 533      -7.506  20.864  16.768  1.00 10.00      A   
ATOM   5038  CA  LEU A 533      -6.277  19.807  15.415  1.00 10.00      A   
ATOM   5039  CB  LEU A 533      -5.983  21.058  14.585  1.00 10.00      A   
ATOM   5040  CG  LEU A 533      -6.423  21.028  13.120  1.00 10.00      A   
ATOM   5041  CD1 LEU A 533      -7.902  20.705  12.997  1.00 10.00      A   
ATOM   5042  CD2 LEU A 533      -6.112  22.355  12.451  1.00 10.00      A   
ATOM   5043  C   LEU A 533      -5.072  19.454  16.267  1.00 10.00      A   
ATOM   5044  O   LEU A 533      -4.783  20.129  17.256  1.00 10.00      A   
ATOM   5045  N   ASN A 534      -4.378  18.397  15.893  1.00 10.00      A   
ATOM   5046  HN  ASN A 534      -4.658  17.894  15.097  1.00 10.00      A   
ATOM   5047  CA  ASN A 534      -3.206  17.965  16.630  1.00 10.00      A   
ATOM   5048  CB  ASN A 534      -3.214  16.444  16.799  1.00 10.00      A   
ATOM   5049  CG  ASN A 534      -2.432  15.991  18.013  1.00 10.00      A   
ATOM   5050  OD1 ASN A 534      -2.998  15.771  19.080  1.00 10.00      A   
ATOM   5051  ND2 ASN A 534      -1.128  15.856  17.859  1.00 10.00      A   
ATOM   5052 HD21 ASN A 534      -0.740  16.064  16.982  1.00 10.00      A   
ATOM   5053 HD22 ASN A 534      -0.598  15.565  18.631  1.00 10.00      A   
ATOM   5054  C   ASN A 534      -1.942  18.403  15.909  1.00 10.00      A   
ATOM   5055  O   ASN A 534      -1.534  17.783  14.927  1.00 10.00      A   
ATOM   5056  N   VAL A 535      -1.345  19.486  16.379  1.00 10.00      A   
ATOM   5057  HN  VAL A 535      -1.733  19.949  17.156  1.00 10.00      A   
ATOM   5058  CA  VAL A 535      -0.127  20.011  15.779  1.00 10.00      A   
ATOM   5059  CB  VAL A 535      -0.040  21.545  15.921  1.00 10.00      A   
ATOM   5060  CG1 VAL A 535       1.147  22.095  15.142  1.00 10.00      A   
ATOM   5061  CG2 VAL A 535      -1.334  22.201  15.466  1.00 10.00      A   
ATOM   5062  C   VAL A 535       1.100  19.374  16.422  1.00 10.00      A   
ATOM   5063  O   VAL A 535       1.530  19.781  17.500  1.00 10.00      A   
ATOM   5064  N   GLU A 536       1.645  18.360  15.769  1.00 10.00      A   
ATOM   5065  HN  GLU A 536       1.256  18.070  14.913  1.00 10.00      A   
ATOM   5066  CA  GLU A 536       2.817  17.674  16.282  1.00 10.00      A   
ATOM   5067  CB  GLU A 536       2.729  16.171  16.034  1.00 10.00      A   
ATOM   5068  CG  GLU A 536       2.010  15.416  17.134  1.00 10.00      A   
ATOM   5069  CD  GLU A 536       2.024  13.920  16.929  1.00 10.00      A   
ATOM   5070  OE1 GLU A 536       2.926  13.419  16.229  1.00 10.00      A   
ATOM   5071  OE2 GLU A 536       1.139  13.233  17.478  1.00 10.00      A   
ATOM   5072  C   GLU A 536       4.093  18.241  15.681  1.00 10.00      A   
ATOM   5073  O   GLU A 536       4.252  18.302  14.458  1.00 10.00      A   
ATOM   5074  N   VAL A 537       4.996  18.655  16.548  1.00 10.00      A   
ATOM   5075  HN  VAL A 537       4.806  18.574  17.512  1.00 10.00      A   
ATOM   5076  CA  VAL A 537       6.264  19.218  16.122  1.00 10.00      A   
ATOM   5077  CB  VAL A 537       6.649  20.448  16.974  1.00 10.00      A   
ATOM   5078  CG1 VAL A 537       8.028  20.968  16.588  1.00 10.00      A   
ATOM   5079  CG2 VAL A 537       5.606  21.546  16.826  1.00 10.00      A   
ATOM   5080  C   VAL A 537       7.372  18.176  16.212  1.00 10.00      A   
ATOM   5081  O   VAL A 537       7.633  17.626  17.282  1.00 10.00      A   
ATOM   5082  N   ILE A 538       8.007  17.909  15.080  1.00 10.00      A   
ATOM   5083  HN  ILE A 538       7.735  18.380  14.260  1.00 10.00      A   
ATOM   5084  CA  ILE A 538       9.096  16.947  15.009  1.00 10.00      A   
ATOM   5085  CB  ILE A 538       8.902  15.962  13.838  1.00 10.00      A   
ATOM   5086  CG1 ILE A 538       7.440  15.506  13.751  1.00 10.00      A   
ATOM   5087  CG2 ILE A 538       9.836  14.769  13.989  1.00 10.00      A   
ATOM   5088  CD1 ILE A 538       7.117  14.697  12.517  1.00 10.00      A   
ATOM   5089  C   ILE A 538      10.410  17.694  14.815  1.00 10.00      A   
ATOM   5090  O   ILE A 538      10.808  17.997  13.683  1.00 10.00      A   
ATOM   5091  N   ASP A 539      11.072  17.988  15.915  1.00 10.00      A   
ATOM   5092  HN  ASP A 539      10.722  17.680  16.778  1.00 10.00      A   
ATOM   5093  CA  ASP A 539      12.324  18.727  15.881  1.00 10.00      A   
ATOM   5094  CB  ASP A 539      12.134  20.082  16.566  1.00 10.00      A   
ATOM   5095  CG  ASP A 539      13.136  21.118  16.109  1.00 10.00      A   
ATOM   5096  OD1 ASP A 539      12.755  22.027  15.330  1.00 10.00      A   
ATOM   5097  OD2 ASP A 539      14.300  21.037  16.531  1.00 10.00      A   
ATOM   5098  C   ASP A 539      13.440  17.936  16.558  1.00 10.00      A   
ATOM   5099  O   ASP A 539      13.243  17.354  17.627  1.00 10.00      A   
ATOM   5100  N   GLU A 540      14.608  17.907  15.925  1.00 10.00      A   
ATOM   5101  HN  GLU A 540      14.702  18.388  15.066  1.00 10.00      A   
ATOM   5102  CA  GLU A 540      15.751  17.172  16.457  1.00 10.00      A   
ATOM   5103  CB  GLU A 540      16.509  16.480  15.327  1.00 10.00      A   
ATOM   5104  CG  GLU A 540      15.743  15.350  14.664  1.00 10.00      A   
ATOM   5105  CD  GLU A 540      16.581  14.610  13.647  1.00 10.00      A   
ATOM   5106  OE1 GLU A 540      16.839  15.177  12.564  1.00 10.00      A   
ATOM   5107  OE2 GLU A 540      16.992  13.461  13.925  1.00 10.00      A   
ATOM   5108  C   GLU A 540      16.711  18.072  17.232  1.00 10.00      A   
ATOM   5109  O   GLU A 540      17.731  17.606  17.748  1.00 10.00      A   
ATOM   5110  N   ARG A 541      16.389  19.353  17.329  1.00 10.00      A   
ATOM   5111  HN  ARG A 541      15.547  19.676  16.920  1.00 10.00      A   
ATOM   5112  CA  ARG A 541      17.246  20.299  18.044  1.00 10.00      A   
ATOM   5113  CB  ARG A 541      17.195  21.685  17.393  1.00 10.00      A   
ATOM   5114  CG  ARG A 541      17.615  21.706  15.933  1.00 10.00      A   
ATOM   5115  CD  ARG A 541      16.528  22.299  15.052  1.00 10.00      A   
ATOM   5116  NE  ARG A 541      16.607  23.757  14.978  1.00 10.00      A   
ATOM   5117  HE  ARG A 541      17.479  24.168  15.157  1.00 10.00      A   
ATOM   5118  CZ  ARG A 541      15.580  24.544  14.673  1.00 10.00      A   
ATOM   5119  NH1 ARG A 541      14.389  24.023  14.421  1.00 10.00      A   
ATOM   5120 HH11 ARG A 541      14.243  22.984  14.462  1.00 10.00      A   
ATOM   5121 HH12 ARG A 541      13.587  24.646  14.182  1.00 10.00      A   
ATOM   5122  NH2 ARG A 541      15.747  25.859  14.624  1.00 10.00      A   
ATOM   5123 HH21 ARG A 541      14.945  26.479  14.380  1.00 10.00      A   
ATOM   5124 HH22 ARG A 541      16.681  26.275  14.826  1.00 10.00      A   
ATOM   5125  C   ARG A 541      16.852  20.389  19.515  1.00 10.00      A   
ATOM   5126  O   ARG A 541      17.212  21.335  20.217  1.00 10.00      A   
ATOM   5127  N   GLY A 542      16.105  19.399  19.976  1.00 10.00      A   
ATOM   5128  HN  GLY A 542      15.833  18.680  19.366  1.00 10.00      A   
ATOM   5129  CA  GLY A 542      15.670  19.379  21.360  1.00 10.00      A   
ATOM   5130  C   GLY A 542      14.418  20.205  21.563  1.00 10.00      A   
ATOM   5131  O   GLY A 542      13.840  20.697  20.589  1.00 10.00      A   
ATOM   5132  N   ALA A 543      14.012  20.368  22.822  1.00 10.00      A   
ATOM   5133  HN  ALA A 543      14.536  19.961  23.544  1.00 10.00      A   
ATOM   5134  CA  ALA A 543      12.816  21.138  23.162  1.00 10.00      A   
ATOM   5135  CB  ALA A 543      12.677  21.277  24.673  1.00 10.00      A   
ATOM   5136  C   ALA A 543      12.843  22.513  22.501  1.00 10.00      A   
ATOM   5137  O   ALA A 543      13.729  23.318  22.776  1.00 10.00      A   
ATOM   5138  N   PRO A 544      11.868  22.795  21.621  1.00 10.00      A   
ATOM   5139  CA  PRO A 544      11.790  24.076  20.902  1.00 10.00      A   
ATOM   5140  CB  PRO A 544      10.557  23.916  20.003  1.00 10.00      A   
ATOM   5141  CG  PRO A 544      10.333  22.446  19.919  1.00 10.00      A   
ATOM   5142  CD  PRO A 544      10.767  21.894  21.246  1.00 10.00      A   
ATOM   5143  C   PRO A 544      11.607  25.254  21.851  1.00 10.00      A   
ATOM   5144  O   PRO A 544      11.844  26.401  21.483  1.00 10.00      A   
ATOM   5145  N   ASP A 545      11.211  24.952  23.079  1.00 10.00      A   
ATOM   5146  HN  ASP A 545      11.043  24.014  23.306  1.00 10.00      A   
ATOM   5147  CA  ASP A 545      10.997  25.973  24.100  1.00 10.00      A   
ATOM   5148  CB  ASP A 545      10.374  25.353  25.355  1.00 10.00      A   
ATOM   5149  CG  ASP A 545       9.033  24.705  25.103  1.00 10.00      A   
ATOM   5150  OD1 ASP A 545       8.000  25.327  25.427  1.00 10.00      A   
ATOM   5151  OD2 ASP A 545       9.004  23.565  24.591  1.00 10.00      A   
ATOM   5152  C   ASP A 545      12.305  26.657  24.480  1.00 10.00      A   
ATOM   5153  O   ASP A 545      12.299  27.719  25.098  1.00 10.00      A   
ATOM   5154  N   SER A 546      13.424  26.037  24.116  1.00 10.00      A   
ATOM   5155  HN  SER A 546      13.361  25.187  23.630  1.00 10.00      A   
ATOM   5156  CA  SER A 546      14.742  26.585  24.426  1.00 10.00      A   
ATOM   5157  CB  SER A 546      15.780  25.459  24.489  1.00 10.00      A   
ATOM   5158  OG  SER A 546      15.859  24.760  23.257  1.00 10.00      A   
ATOM   5159  HG  SER A 546      15.150  24.105  23.213  1.00 10.00      A   
ATOM   5160  C   SER A 546      15.161  27.636  23.400  1.00 10.00      A   
ATOM   5161  O   SER A 546      16.214  28.270  23.531  1.00 10.00      A   
ATOM   5162  N   ARG A 547      14.333  27.812  22.383  1.00 10.00      A   
ATOM   5163  HN  ARG A 547      13.501  27.291  22.352  1.00 10.00      A   
ATOM   5164  CA  ARG A 547      14.596  28.775  21.328  1.00 10.00      A   
ATOM   5165  CB  ARG A 547      14.762  28.052  19.982  1.00 10.00      A   
ATOM   5166  CG  ARG A 547      15.978  27.145  19.905  1.00 10.00      A   
ATOM   5167  CD  ARG A 547      16.030  26.383  18.587  1.00 10.00      A
[truncated: 221,457 more chars]
