# Supplementary material for: Flexibility of intrinsically disordered degrons in AUX/IAA proteins reinforces auxin co-receptor assemblies
Source: Nat Commun. 2020 May 8;11:2277. doi: 10.1038/s41467-020-16147-2 (PMC7210949; doi:10.1038/s41467-020-16147-2)
Supplement: Supplementary file 9 — Supplementary Data 6 [file 41467_2020_16147_MOESM9_ESM.gz › haddock_files/IAA07/With_disorder_restraint/cluster1_2.pdb]

REMARK FILENAME="complex_93w.pdb0"
REMARK ===============================================================
REMARK HADDOCK run for complex
REMARK initial structure: complex_93.pdb
REMARK final NOE weights: unambig 50 amb: 50
REMARK ===============================================================
REMARK            total,bonds,angles,improper,dihe,vdw,elec,air,cdih,coup,rdcs,vean,dani,xpcs,rg
REMARK energies: -364.362, 0, 0, 0, 0, -34.0368, -332.259, 1.93367, 0, 0, 0, 0, 0, 0, 0
REMARK ===============================================================
REMARK            bonds,angles,impropers,dihe,air,cdih,coup,rdcs,vean,dani,xpcs
REMARK rms-dev.: 0,0,0,0,4.014217E-02,0,0, 0, 0, 0, 0
REMARK ===============================================================
REMARK               air,cdih,coup,rdcs,vean,dani,xpcs
REMARK               >0.3,>5,>1,>0,>5,>0.2,>0.2
REMARK violations.: 0, 0, 0, 0, 0, 0, 0
REMARK ===============================================================
REMARK                        CVpartition#,violations,rms
REMARK AIRs cross-validation: 1, 0, NaN
REMARK ===============================================================
REMARK NCS energy: 0
REMARK ===============================================================
REMARK Symmetry energy: 0
REMARK ===============================================================
REMARK Desolvation energy: 33.0329
REMARK Internal energy free molecules: -14737.5
REMARK Internal energy complex: -33570.2
REMARK Binding energy: -19166
REMARK ===============================================================
REMARK buried surface area: 1571.95
REMARK ===============================================================
REMARK water - chain1: 0 0 0
REMARK water - chain2: 0 0 0
REMARK water - chain3: 0 0 0
REMARK water - chain4: 0 0 0
REMARK water - chain5: 0 0 0
REMARK water - chain6: 0 0 0
REMARK ===============================================================
REMARK water - water: 0 0 0
REMARK ===============================================================
REMARK DATE:14-Feb-2019  04:48:59       created by user: enmr022
REMARK VERSION:1.3U
ATOM      1  N   PHE A   9     -39.103   0.338  -8.111  1.00 10.00      A   
ATOM      2  HN  PHE A   9     -38.505  -0.194  -8.683  1.00 10.00      A   
ATOM      3  CA  PHE A   9     -38.958   1.785  -8.101  1.00 10.00      A   
ATOM      4  CB  PHE A   9     -38.228   2.239  -6.832  1.00 10.00      A   
ATOM      5  CG  PHE A   9     -38.788   1.667  -5.563  1.00 10.00      A   
ATOM      6  CD1 PHE A   9     -37.996   0.894  -4.730  1.00 10.00      A   
ATOM      7  CD2 PHE A   9     -40.104   1.901  -5.204  1.00 10.00      A   
ATOM      8  CE1 PHE A   9     -38.505   0.366  -3.559  1.00 10.00      A   
ATOM      9  CE2 PHE A   9     -40.620   1.375  -4.036  1.00 10.00      A   
ATOM     10  CZ  PHE A   9     -39.819   0.609  -3.213  1.00 10.00      A   
ATOM     11  C   PHE A   9     -38.173   2.237  -9.326  1.00 10.00      A   
ATOM     12  O   PHE A   9     -37.415   1.454  -9.896  1.00 10.00      A   
ATOM     13  N   PRO A  10     -38.365   3.493  -9.760  1.00 10.00      A   
ATOM     14  CA  PRO A  10     -37.647   4.048 -10.913  1.00 10.00      A   
ATOM     15  CB  PRO A  10     -38.202   5.472 -11.042  1.00 10.00      A   
ATOM     16  CG  PRO A  10     -39.486   5.457 -10.289  1.00 10.00      A   
ATOM     17  CD  PRO A  10     -39.309   4.461  -9.183  1.00 10.00      A   
ATOM     18  C   PRO A  10     -36.144   4.100 -10.655  1.00 10.00      A   
ATOM     19  O   PRO A  10     -35.702   4.126  -9.500  1.00 10.00      A   
ATOM     20  N   GLU A  11     -35.366   4.138 -11.735  1.00 10.00      A   
ATOM     21  HN  GLU A  11     -35.784   4.144 -12.623  1.00 10.00      A   
ATOM     22  CA  GLU A  11     -33.908   4.171 -11.641  1.00 10.00      A   
ATOM     23  CB  GLU A  11     -33.262   4.189 -13.031  1.00 10.00      A   
ATOM     24  CG  GLU A  11     -33.490   2.922 -13.843  1.00 10.00      A   
ATOM     25  CD  GLU A  11     -32.501   2.773 -14.985  1.00 10.00      A   
ATOM     26  OE1 GLU A  11     -32.364   3.722 -15.785  1.00 10.00      A   
ATOM     27  OE2 GLU A  11     -31.858   1.709 -15.088  1.00 10.00      A   
ATOM     28  C   GLU A  11     -33.417   5.348 -10.804  1.00 10.00      A   
ATOM     29  O   GLU A  11     -32.433   5.224 -10.074  1.00 10.00      A   
ATOM     30  N   GLU A  12     -34.113   6.480 -10.902  1.00 10.00      A   
ATOM     31  HN  GLU A  12     -34.885   6.515 -11.505  1.00 10.00      A   
ATOM     32  CA  GLU A  12     -33.747   7.677 -10.150  1.00 10.00      A   
ATOM     33  CB  GLU A  12     -34.654   8.862 -10.507  1.00 10.00      A   
ATOM     34  CG  GLU A  12     -36.145   8.554 -10.475  1.00 10.00      A   
ATOM     35  CD  GLU A  12     -37.009   9.775 -10.745  1.00 10.00      A   
ATOM     36  OE1 GLU A  12     -36.476  10.804 -11.214  1.00 10.00      A   
ATOM     37  OE2 GLU A  12     -38.226   9.712 -10.488  1.00 10.00      A   
ATOM     38  C   GLU A  12     -33.753   7.420  -8.645  1.00 10.00      A   
ATOM     39  O   GLU A  12     -32.871   7.889  -7.925  1.00 10.00      A   
ATOM     40  N   VAL A  13     -34.731   6.648  -8.183  1.00 10.00      A   
ATOM     41  HN  VAL A  13     -35.382   6.275  -8.812  1.00 10.00      A   
ATOM     42  CA  VAL A  13     -34.843   6.330  -6.766  1.00 10.00      A   
ATOM     43  CB  VAL A  13     -36.237   5.769  -6.407  1.00 10.00      A   
ATOM     44  CG1 VAL A  13     -36.383   5.632  -4.899  1.00 10.00      A   
ATOM     45  CG2 VAL A  13     -37.340   6.650  -6.974  1.00 10.00      A   
ATOM     46  C   VAL A  13     -33.781   5.307  -6.368  1.00 10.00      A   
ATOM     47  O   VAL A  13     -33.090   5.474  -5.364  1.00 10.00      A   
ATOM     48  N   LEU A  14     -33.646   4.261  -7.177  1.00 10.00      A   
ATOM     49  HN  LEU A  14     -34.212   4.203  -7.976  1.00 10.00      A   
ATOM     50  CA  LEU A  14     -32.684   3.197  -6.915  1.00 10.00      A   
ATOM     51  CB  LEU A  14     -32.831   2.083  -7.953  1.00 10.00      A   
ATOM     52  CG  LEU A  14     -34.213   1.432  -8.036  1.00 10.00      A   
ATOM     53  CD1 LEU A  14     -34.288   0.490  -9.222  1.00 10.00      A   
ATOM     54  CD2 LEU A  14     -34.540   0.697  -6.745  1.00 10.00      A   
ATOM     55  C   LEU A  14     -31.252   3.725  -6.887  1.00 10.00      A   
ATOM     56  O   LEU A  14     -30.437   3.280  -6.078  1.00 10.00      A   
ATOM     57  N   GLU A  15     -30.953   4.672  -7.771  1.00 10.00      A   
ATOM     58  HN  GLU A  15     -31.643   4.966  -8.410  1.00 10.00      A   
ATOM     59  CA  GLU A  15     -29.621   5.271  -7.834  1.00 10.00      A   
ATOM     60  CB  GLU A  15     -29.539   6.272  -8.987  1.00 10.00      A   
ATOM     61  CG  GLU A  15     -28.122   6.676  -9.360  1.00 10.00      A   
ATOM     62  CD  GLU A  15     -28.089   7.866 -10.295  1.00 10.00      A   
ATOM     63  OE1 GLU A  15     -27.736   8.975  -9.844  1.00 10.00      A   
ATOM     64  OE2 GLU A  15     -28.430   7.707 -11.485  1.00 10.00      A   
ATOM     65  C   GLU A  15     -29.290   5.970  -6.515  1.00 10.00      A   
ATOM     66  O   GLU A  15     -28.150   5.947  -6.047  1.00 10.00      A   
ATOM     67  N   HIS A  16     -30.298   6.585  -5.921  1.00 10.00      A   
ATOM     68  HN  HIS A  16     -31.181   6.579  -6.348  1.00 10.00      A   
ATOM     69  CA  HIS A  16     -30.125   7.274  -4.652  1.00 10.00      A   
ATOM     70  CB  HIS A  16     -31.362   8.121  -4.335  1.00 10.00      A   
ATOM     71  CG  HIS A  16     -31.141   9.179  -3.300  1.00 10.00      A   
ATOM     72  ND1 HIS A  16     -30.757  10.454  -3.647  1.00 10.00      A   
ATOM     73  CD2 HIS A  16     -31.272   9.108  -1.952  1.00 10.00      A   
ATOM     74  CE1 HIS A  16     -30.664  11.125  -2.513  1.00 10.00      A   
ATOM     75  NE2 HIS A  16     -30.965  10.353  -1.464  1.00 10.00      A   
ATOM     76  HE2 HIS A  16     -30.966  10.624  -0.521  1.00 10.00      A   
ATOM     77  C   HIS A  16     -29.873   6.257  -3.540  1.00 10.00      A   
ATOM     78  O   HIS A  16     -29.041   6.474  -2.662  1.00 10.00      A   
ATOM     79  N   VAL A  17     -30.579   5.136  -3.606  1.00 10.00      A   
ATOM     80  HN  VAL A  17     -31.221   5.021  -4.341  1.00 10.00      A   
ATOM     81  CA  VAL A  17     -30.437   4.073  -2.617  1.00 10.00      A   
ATOM     82  CB  VAL A  17     -31.503   2.972  -2.829  1.00 10.00      A   
ATOM     83  CG1 VAL A  17     -31.380   1.881  -1.775  1.00 10.00      A   
ATOM     84  CG2 VAL A  17     -32.905   3.561  -2.820  1.00 10.00      A   
ATOM     85  C   VAL A  17     -29.048   3.433  -2.704  1.00 10.00      A   
ATOM     86  O   VAL A  17     -28.378   3.225  -1.689  1.00 10.00      A   
ATOM     87  N   PHE A  18     -28.612   3.153  -3.928  1.00 10.00      A   
ATOM     88  HN  PHE A  18     -29.178   3.379  -4.699  1.00 10.00      A   
ATOM     89  CA  PHE A  18     -27.317   2.517  -4.164  1.00 10.00      A   
ATOM     90  CB  PHE A  18     -27.193   2.035  -5.614  1.00 10.00      A   
ATOM     91  CG  PHE A  18     -28.219   1.015  -6.026  1.00 10.00      A   
ATOM     92  CD1 PHE A  18     -28.557   0.862  -7.360  1.00 10.00      A   
ATOM     93  CD2 PHE A  18     -28.849   0.213  -5.085  1.00 10.00      A   
ATOM     94  CE1 PHE A  18     -29.499  -0.069  -7.750  1.00 10.00      A   
ATOM     95  CE2 PHE A  18     -29.795  -0.720  -5.468  1.00 10.00      A   
ATOM     96  CZ  PHE A  18     -30.121  -0.862  -6.804  1.00 10.00      A   
ATOM     97  C   PHE A  18     -26.150   3.431  -3.817  1.00 10.00      A   
ATOM     98  O   PHE A  18     -25.017   2.969  -3.676  1.00 10.00      A   
ATOM     99  N   SER A  19     -26.418   4.721  -3.673  1.00 10.00      A   
ATOM    100  HN  SER A  19     -27.339   5.040  -3.794  1.00 10.00      A   
ATOM    101  CA  SER A  19     -25.367   5.673  -3.346  1.00 10.00      A   
ATOM    102  CB  SER A  19     -25.844   7.117  -3.546  1.00 10.00      A   
ATOM    103  OG  SER A  19     -26.645   7.560  -2.464  1.00 10.00      A   
ATOM    104  HG  SER A  19     -27.531   7.171  -2.533  1.00 10.00      A   
ATOM    105  C   SER A  19     -24.833   5.450  -1.930  1.00 10.00      A   
ATOM    106  O   SER A  19     -23.701   5.821  -1.616  1.00 10.00      A   
ATOM    107  N   PHE A  20     -25.650   4.815  -1.092  1.00 10.00      A   
ATOM    108  HN  PHE A  20     -26.532   4.531  -1.415  1.00 10.00      A   
ATOM    109  CA  PHE A  20     -25.274   4.526   0.288  1.00 10.00      A   
ATOM    110  CB  PHE A  20     -26.516   4.497   1.187  1.00 10.00      A   
ATOM    111  CG  PHE A  20     -27.337   5.754   1.119  1.00 10.00      A   
ATOM    112  CD1 PHE A  20     -28.648   5.714   0.671  1.00 10.00      A   
ATOM    113  CD2 PHE A  20     -26.798   6.975   1.497  1.00 10.00      A   
ATOM    114  CE1 PHE A  20     -29.404   6.866   0.601  1.00 10.00      A   
ATOM    115  CE2 PHE A  20     -27.551   8.130   1.430  1.00 10.00      A   
ATOM    116  CZ  PHE A  20     -28.856   8.076   0.981  1.00 10.00      A   
ATOM    117  C   PHE A  20     -24.522   3.200   0.378  1.00 10.00      A   
ATOM    118  O   PHE A  20     -24.111   2.772   1.458  1.00 10.00      A   
ATOM    119  N   ILE A  21     -24.349   2.554  -0.768  1.00 10.00      A   
ATOM    120  HN  ILE A  21     -24.694   2.953  -1.599  1.00 10.00      A   
ATOM    121  CA  ILE A  21     -23.645   1.283  -0.838  1.00 10.00      A   
ATOM    122  CB  ILE A  21     -24.509   0.196  -1.519  1.00 10.00      A   
ATOM    123  CG1 ILE A  21     -25.907   0.134  -0.883  1.00 10.00      A   
ATOM    124  CG2 ILE A  21     -23.823  -1.163  -1.445  1.00 10.00      A   
ATOM    125  CD1 ILE A  21     -26.896  -0.732  -1.641  1.00 10.00      A   
ATOM    126  C   ILE A  21     -22.342   1.452  -1.617  1.00 10.00      A   
ATOM    127  O   ILE A  21     -22.337   1.461  -2.850  1.00 10.00      A   
ATOM    128  N   GLN A  22     -21.245   1.599  -0.893  1.00 10.00      A   
ATOM    129  HN  GLN A  22     -21.310   1.586   0.087  1.00 10.00      A   
ATOM    130  CA  GLN A  22     -19.942   1.785  -1.520  1.00 10.00      A   
ATOM    131  CB  GLN A  22     -19.248   3.038  -0.982  1.00 10.00      A   
ATOM    132  CG  GLN A  22     -20.008   4.331  -1.232  1.00 10.00      A   
ATOM    133  CD  GLN A  22     -20.237   4.596  -2.706  1.00 10.00      A   
ATOM    134  OE1 GLN A  22     -19.428   4.227  -3.555  1.00 10.00      A   
ATOM    135  NE2 GLN A  22     -21.348   5.236  -3.023  1.00 10.00      A   
ATOM    136 HE21 GLN A  22     -21.958   5.503  -2.295  1.00 10.00      A   
ATOM    137 HE22 GLN A  22     -21.526   5.409  -3.966  1.00 10.00      A   
ATOM    138  C   GLN A  22     -19.047   0.571  -1.328  1.00 10.00      A   
ATOM    139  O   GLN A  22     -17.973   0.485  -1.925  1.00 10.00      A   
ATOM    140  N   LEU A  23     -19.489  -0.364  -0.492  1.00 10.00      A   
ATOM    141  HN  LEU A  23     -20.358  -0.240  -0.051  1.00 10.00      A   
ATOM    142  CA  LEU A  23     -18.722  -1.571  -0.225  1.00 10.00      A   
ATOM    143  CB  LEU A  23     -19.251  -2.284   1.024  1.00 10.00      A   
ATOM    144  CG  LEU A  23     -18.218  -2.567   2.120  1.00 10.00      A   
ATOM    145  CD1 LEU A  23     -17.439  -1.305   2.459  1.00 10.00      A   
ATOM    146  CD2 LEU A  23     -18.889  -3.129   3.360  1.00 10.00      A   
ATOM    147  C   LEU A  23     -18.746  -2.496  -1.434  1.00 10.00      A   
ATOM    148  O   LEU A  23     -19.811  -2.808  -1.961  1.00 10.00      A   
ATOM    149  N   ASP A  24     -17.565  -2.935  -1.857  1.00 10.00      A   
ATOM    150  HN  ASP A  24     -16.762  -2.666  -1.364  1.00 10.00      A   
ATOM    151  CA  ASP A  24     -17.414  -3.803  -3.029  1.00 10.00      A   
ATOM    152  CB  ASP A  24     -15.942  -4.161  -3.254  1.00 10.00      A   
ATOM    153  CG  ASP A  24     -15.058  -2.938  -3.385  1.00 10.00      A   
ATOM    154  OD1 ASP A  24     -14.951  -2.391  -4.501  1.00 10.00      A   
ATOM    155  OD2 ASP A  24     -14.478  -2.512  -2.364  1.00 10.00      A   
ATOM    156  C   ASP A  24     -18.256  -5.072  -2.950  1.00 10.00      A   
ATOM    157  O   ASP A  24     -19.022  -5.365  -3.866  1.00 10.00      A   
ATOM    158  N   LYS A  25     -18.118  -5.817  -1.859  1.00 10.00      A   
ATOM    159  HN  LYS A  25     -17.495  -5.523  -1.157  1.00 10.00      A   
ATOM    160  CA  LYS A  25     -18.862  -7.065  -1.679  1.00 10.00      A   
ATOM    161  CB  LYS A  25     -18.498  -7.737  -0.354  1.00 10.00      A   
ATOM    162  CG  LYS A  25     -17.093  -8.322  -0.322  1.00 10.00      A   
ATOM    163  CD  LYS A  25     -16.800  -8.999   1.006  1.00 10.00      A   
ATOM    164  CE  LYS A  25     -15.422  -9.642   1.011  1.00 10.00      A   
ATOM    165  NZ  LYS A  25     -15.379 -10.898   0.216  1.00 10.00      A   
ATOM    166  HZ1 LYS A  25     -14.454 -11.360   0.331  1.00 10.00      A   
ATOM    167  HZ2 LYS A  25     -15.522 -10.692  -0.800  1.00 10.00      A   
ATOM    168  HZ3 LYS A  25     -16.122 -11.549   0.533  1.00 10.00      A   
ATOM    169  C   LYS A  25     -20.371  -6.852  -1.779  1.00 10.00      A   
ATOM    170  O   LYS A  25     -21.074  -7.612  -2.450  1.00 10.00      A   
ATOM    171  N   ASP A  26     -20.863  -5.806  -1.131  1.00 10.00      A   
ATOM    172  HN  ASP A  26     -20.256  -5.228  -0.624  1.00 10.00      A   
ATOM    173  CA  ASP A  26     -22.286  -5.497  -1.157  1.00 10.00      A   
ATOM    174  CB  ASP A  26     -22.648  -4.465  -0.091  1.00 10.00      A   
ATOM    175  CG  ASP A  26     -22.507  -5.017   1.310  1.00 10.00      A   
ATOM    176  OD1 ASP A  26     -23.412  -5.745   1.761  1.00 10.00      A   
ATOM    177  OD2 ASP A  26     -21.483  -4.733   1.968  1.00 10.00      A   
ATOM    178  C   ASP A  26     -22.700  -5.017  -2.539  1.00 10.00      A   
ATOM    179  O   ASP A  26     -23.771  -5.368  -3.035  1.00 10.00      A   
ATOM    180  N   ARG A  27     -21.833  -4.221  -3.158  1.00 10.00      A   
ATOM    181  HN  ARG A  27     -21.004  -3.969  -2.694  1.00 10.00      A   
ATOM    182  CA  ARG A  27     -22.075  -3.702  -4.498  1.00 10.00      A   
ATOM    183  CB  ARG A  27     -20.948  -2.752  -4.916  1.00 10.00      A   
ATOM    184  CG  ARG A  27     -21.279  -1.280  -4.729  1.00 10.00      A   
ATOM    185  CD  ARG A  27     -22.361  -0.844  -5.701  1.00 10.00      A   
ATOM    186  NE  ARG A  27     -22.824   0.519  -5.455  1.00 10.00      A   
ATOM    187  HE  ARG A  27     -22.834   0.833  -4.518  1.00 10.00      A   
ATOM    188  CZ  ARG A  27     -23.221   1.350  -6.418  1.00 10.00      A   
ATOM    189  NH1 ARG A  27     -23.194   0.957  -7.690  1.00 10.00      A   
ATOM    190 HH11 ARG A  27     -22.859  -0.010  -7.940  1.00 10.00      A   
ATOM    191 HH12 ARG A  27     -23.507   1.600  -8.447  1.00 10.00      A   
ATOM    192  NH2 ARG A  27     -23.671   2.563  -6.109  1.00 10.00      A   
ATOM    193 HH21 ARG A  27     -23.723   2.863  -5.107  1.00 10.00      A   
ATOM    194 HH22 ARG A  27     -23.981   3.220  -6.859  1.00 10.00      A   
ATOM    195  C   ARG A  27     -22.188  -4.856  -5.489  1.00 10.00      A   
ATOM    196  O   ARG A  27     -23.056  -4.858  -6.361  1.00 10.00      A   
ATOM    197  N   ASN A  28     -21.313  -5.844  -5.325  1.00 10.00      A   
ATOM    198  HN  ASN A  28     -20.645  -5.773  -4.606  1.00 10.00      A   
ATOM    199  CA  ASN A  28     -21.302  -7.022  -6.186  1.00 10.00      A   
ATOM    200  CB  ASN A  28     -20.081  -7.908  -5.892  1.00 10.00      A   
ATOM    201  CG  ASN A  28     -18.771  -7.291  -6.351  1.00 10.00      A   
ATOM    202  OD1 ASN A  28     -18.746  -6.466  -7.267  1.00 10.00      A   
ATOM    203  ND2 ASN A  28     -17.670  -7.690  -5.725  1.00 10.00      A   
ATOM    204 HD21 ASN A  28     -17.754  -8.360  -5.004  1.00 10.00      A   
ATOM    205 HD22 ASN A  28     -16.811  -7.303  -6.005  1.00 10.00      A   
ATOM    206  C   ASN A  28     -22.584  -7.830  -6.023  1.00 10.00      A   
ATOM    207  O   ASN A  28     -23.075  -8.429  -6.973  1.00 10.00      A   
ATOM    208  N   SER A  29     -23.135  -7.823  -4.816  1.00 10.00      A   
ATOM    209  HN  SER A  29     -22.712  -7.307  -4.098  1.00 10.00      A   
ATOM    210  CA  SER A  29     -24.361  -8.559  -4.536  1.00 10.00      A   
ATOM    211  CB  SER A  29     -24.609  -8.621  -3.026  1.00 10.00      A   
ATOM    212  OG  SER A  29     -23.486  -9.177  -2.355  1.00 10.00      A   
ATOM    213  HG  SER A  29     -22.757  -8.541  -2.363  1.00 10.00      A   
ATOM    214  C   SER A  29     -25.555  -7.936  -5.263  1.00 10.00      A   
ATOM    215  O   SER A  29     -26.454  -8.645  -5.723  1.00 10.00      A   
ATOM    216  N   VAL A  30     -25.534  -6.611  -5.393  1.00 10.00      A   
ATOM    217  HN  VAL A  30     -24.769  -6.110  -5.034  1.00 10.00      A   
ATOM    218  CA  VAL A  30     -26.611  -5.880  -6.061  1.00 10.00      A   
ATOM    219  CB  VAL A  30     -26.460  -4.351  -5.888  1.00 10.00      A   
ATOM    220  CG1 VAL A  30     -27.587  -3.603  -6.583  1.00 10.00      A   
ATOM    221  CG2 VAL A  30     -26.406  -3.974  -4.415  1.00 10.00      A   
ATOM    222  C   VAL A  30     -26.660  -6.217  -7.548  1.00 10.00      A   
ATOM    223  O   VAL A  30     -27.735  -6.358  -8.124  1.00 10.00      A   
ATOM    224  N   SER A  31     -25.493  -6.379  -8.156  1.00 10.00      A   
ATOM    225  HN  SER A  31     -24.661  -6.276  -7.643  1.00 10.00      A   
ATOM    226  CA  SER A  31     -25.411  -6.693  -9.576  1.00 10.00      A   
ATOM    227  CB  SER A  31     -24.028  -6.327 -10.108  1.00 10.00      A   
ATOM    228  OG  SER A  31     -23.146  -5.999  -9.045  1.00 10.00      A   
ATOM    229  HG  SER A  31     -23.026  -5.034  -9.014  1.00 10.00      A   
ATOM    230  C   SER A  31     -25.703  -8.164  -9.856  1.00 10.00      A   
ATOM    231  O   SER A  31     -25.567  -8.621 -10.991  1.00 10.00      A   
ATOM    232  N   LEU A  32     -26.117  -8.900  -8.832  1.00 10.00      A   
ATOM    233  HN  LEU A  32     -26.224  -8.483  -7.950  1.00 10.00      A   
ATOM    234  CA  LEU A  32     -26.406 -10.317  -8.990  1.00 10.00      A   
ATOM    235  CB  LEU A  32     -25.481 -11.148  -8.098  1.00 10.00      A   
ATOM    236  CG  LEU A  32     -23.978 -10.989  -8.329  1.00 10.00      A   
ATOM    237  CD1 LEU A  32     -23.198 -11.727  -7.255  1.00 10.00      A   
ATOM    238  CD2 LEU A  32     -23.590 -11.490  -9.709  1.00 10.00      A   
ATOM    239  C   LEU A  32     -27.861 -10.657  -8.679  1.00 10.00      A   
ATOM    240  O   LEU A  32     -28.235 -11.831  -8.663  1.00 10.00      A   
ATOM    241  N   VAL A  33     -28.683  -9.648  -8.428  1.00 10.00      A   
ATOM    242  HN  VAL A  33     -28.343  -8.728  -8.440  1.00 10.00      A   
ATOM    243  CA  VAL A  33     -30.087  -9.897  -8.120  1.00 10.00      A   
ATOM    244  CB  VAL A  33     -30.688  -8.883  -7.124  1.00 10.00      A   
ATOM    245  CG1 VAL A  33     -29.981  -8.972  -5.783  1.00 10.00      A   
ATOM    246  CG2 VAL A  33     -30.635  -7.468  -7.667  1.00 10.00      A   
ATOM    247  C   VAL A  33     -30.949 -10.007  -9.377  1.00 10.00      A   
ATOM    248  O   VAL A  33     -31.748 -10.936  -9.506  1.00 10.00      A   
ATOM    249  N   CYS A  34     -30.779  -9.072 -10.302  1.00 10.00      A   
ATOM    250  HN  CYS A  34     -30.127  -8.361 -10.146  1.00 10.00      A   
ATOM    251  CA  CYS A  34     -31.544  -9.073 -11.542  1.00 10.00      A   
ATOM    252  CB  CYS A  34     -32.967  -8.560 -11.296  1.00 10.00      A   
ATOM    253  SG  CYS A  34     -33.062  -6.849 -10.724  1.00 10.00      A   
ATOM    254  HG  CYS A  34     -34.337  -6.480 -10.765  1.00 10.00      A   
ATOM    255  C   CYS A  34     -30.853  -8.227 -12.604  1.00 10.00      A   
ATOM    256  O   CYS A  34     -29.969  -7.424 -12.292  1.00 10.00      A   
ATOM    257  N   LYS A  35     -31.269  -8.411 -13.854  1.00 10.00      A   
ATOM    258  HN  LYS A  35     -31.991  -9.071 -14.022  1.00 10.00      A   
ATOM    259  CA  LYS A  35     -30.707  -7.684 -14.985  1.00 10.00      A   
ATOM    260  CB  LYS A  35     -31.332  -8.200 -16.285  1.00 10.00      A   
ATOM    261  CG  LYS A  35     -30.542  -7.887 -17.544  1.00 10.00      A   
ATOM    262  CD  LYS A  35     -31.146  -8.594 -18.748  1.00 10.00      A   
ATOM    263  CE  LYS A  35     -30.307  -8.403 -20.002  1.00 10.00      A   
ATOM    264  NZ  LYS A  35     -28.982  -9.062 -19.897  1.00 10.00      A   
ATOM    265  HZ1 LYS A  35     -28.464  -8.699 -19.073  1.00 10.00      A   
ATOM    266  HZ2 LYS A  35     -28.419  -8.877 -20.751  1.00 10.00      A   
ATOM    267  HZ3 LYS A  35     -29.097 -10.095 -19.792  1.00 10.00      A   
ATOM    268  C   LYS A  35     -30.936  -6.182 -14.843  1.00 10.00      A   
ATOM    269  O   LYS A  35     -30.077  -5.380 -15.202  1.00 10.00      A   
ATOM    270  N   SER A  36     -32.090  -5.808 -14.296  1.00 10.00      A   
ATOM    271  HN  SER A  36     -32.729  -6.498 -14.013  1.00 10.00      A   
ATOM    272  CA  SER A  36     -32.431  -4.402 -14.108  1.00 10.00      A   
ATOM    273  CB  SER A  36     -33.860  -4.265 -13.573  1.00 10.00      A   
ATOM    274  OG  SER A  36     -34.742  -5.150 -14.240  1.00 10.00      A   
ATOM    275  HG  SER A  36     -34.454  -5.249 -15.153  1.00 10.00      A   
ATOM    276  C   SER A  36     -31.456  -3.713 -13.155  1.00 10.00      A   
ATOM    277  O   SER A  36     -30.829  -2.716 -13.513  1.00 10.00      A   
ATOM    278  N   TRP A  37     -31.324  -4.259 -11.948  1.00 10.00      A   
ATOM    279  HN  TRP A  37     -31.838  -5.068 -11.731  1.00 10.00      A   
ATOM    280  CA  TRP A  37     -30.439  -3.690 -10.934  1.00 10.00      A   
ATOM    281  CB  TRP A  37     -30.618  -4.393  -9.586  1.00 10.00      A   
ATOM    282  CG  TRP A  37     -31.859  -3.984  -8.847  1.00 10.00      A   
ATOM    283  CD1 TRP A  37     -33.041  -3.569  -9.394  1.00 10.00      A   
ATOM    284  CD2 TRP A  37     -32.047  -3.957  -7.428  1.00 10.00      A   
ATOM    285  NE1 TRP A  37     -33.949  -3.284  -8.406  1.00 10.00      A   
ATOM    286  HE1 TRP A  37     -34.868  -2.968  -8.549  1.00 10.00      A   
ATOM    287  CE2 TRP A  37     -33.363  -3.513  -7.188  1.00 10.00      A   
ATOM    288  CE3 TRP A  37     -31.233  -4.263  -6.336  1.00 10.00      A   
ATOM    289  CZ2 TRP A  37     -33.881  -3.368  -5.902  1.00 10.00      A   
ATOM    290  CZ3 TRP A  37     -31.748  -4.120  -5.063  1.00 10.00      A   
ATOM    291  CH2 TRP A  37     -33.059  -3.677  -4.856  1.00 10.00      A   
ATOM    292  C   TRP A  37     -28.979  -3.714 -11.374  1.00 10.00      A   
ATOM    293  O   TRP A  37     -28.224  -2.788 -11.082  1.00 10.00      A   
ATOM    294  N   TYR A  38     -28.588  -4.769 -12.081  1.00 10.00      A   
ATOM    295  HN  TYR A  38     -29.236  -5.487 -12.268  1.00 10.00      A   
ATOM    296  CA  TYR A  38     -27.218  -4.898 -12.572  1.00 10.00      A   
ATOM    297  CB  TYR A  38     -27.052  -6.216 -13.341  1.00 10.00      A   
ATOM    298  CG  TYR A  38     -25.815  -6.290 -14.206  1.00 10.00      A   
ATOM    299  CD1 TYR A  38     -25.897  -6.108 -15.579  1.00 10.00      A   
ATOM    300  CD2 TYR A  38     -24.566  -6.544 -13.655  1.00 10.00      A   
ATOM    301  CE1 TYR A  38     -24.774  -6.176 -16.380  1.00 10.00      A   
ATOM    302  CE2 TYR A  38     -23.436  -6.613 -14.446  1.00 10.00      A   
ATOM    303  CZ  TYR A  38     -23.546  -6.428 -15.810  1.00 10.00      A   
ATOM    304  OH  TYR A  38     -22.426  -6.494 -16.607  1.00 10.00      A   
ATOM    305  HH  TYR A  38     -21.860  -7.218 -16.307  1.00 10.00      A   
ATOM    306  C   TYR A  38     -26.849  -3.704 -13.455  1.00 10.00      A   
ATOM    307  O   TYR A  38     -25.748  -3.153 -13.351  1.00 10.00      A   
ATOM    308  N   GLU A  39     -27.789  -3.299 -14.298  1.00 10.00      A   
ATOM    309  HN  GLU A  39     -28.653  -3.767 -14.307  1.00 10.00      A   
ATOM    310  CA  GLU A  39     -27.586  -2.175 -15.204  1.00 10.00      A   
ATOM    311  CB  GLU A  39     -28.721  -2.111 -16.219  1.00 10.00      A   
ATOM    312  CG  GLU A  39     -28.655  -3.196 -17.280  1.00 10.00      A   
ATOM    313  CD  GLU A  39     -27.553  -2.951 -18.287  1.00 10.00      A   
ATOM    314  OE1 GLU A  39     -26.446  -3.510 -18.121  1.00 10.00      A   
ATOM    315  OE2 GLU A  39     -27.789  -2.200 -19.252  1.00 10.00      A   
ATOM    316  C   GLU A  39     -27.485  -0.857 -14.440  1.00 10.00      A   
ATOM    317  O   GLU A  39     -26.650  -0.010 -14.747  1.00 10.00      A   
ATOM    318  N   ILE A  40     -28.329  -0.698 -13.434  1.00 10.00      A   
ATOM    319  HN  ILE A  40     -28.960  -1.415 -13.227  1.00 10.00      A   
ATOM    320  CA  ILE A  40     -28.333   0.516 -12.626  1.00 10.00      A   
ATOM    321  CB  ILE A  40     -29.553   0.560 -11.681  1.00 10.00      A   
ATOM    322  CG1 ILE A  40     -30.834   0.272 -12.462  1.00 10.00      A   
ATOM    323  CG2 ILE A  40     -29.649   1.914 -10.993  1.00 10.00      A   
ATOM    324  CD1 ILE A  40     -31.973  -0.221 -11.603  1.00 10.00      A   
ATOM    325  C   ILE A  40     -27.055   0.604 -11.799  1.00 10.00      A   
ATOM    326  O   ILE A  40     -26.431   1.661 -11.702  1.00 10.00      A   
ATOM    327  N   GLU A  41     -26.669  -0.527 -11.226  1.00 10.00      A   
ATOM    328  HN  GLU A  41     -27.212  -1.335 -11.362  1.00 10.00      A   
ATOM    329  CA  GLU A  41     -25.477  -0.616 -10.396  1.00 10.00      A   
ATOM    330  CB  GLU A  41     -25.335  -2.046  -9.853  1.00 10.00      A   
ATOM    331  CG  GLU A  41     -24.445  -2.184  -8.628  1.00 10.00      A   
ATOM    332  CD  GLU A  41     -22.980  -2.322  -8.974  1.00 10.00      A   
ATOM    333  OE1 GLU A  41     -22.587  -3.386  -9.494  1.00 10.00      A   
ATOM    334  OE2 GLU A  41     -22.215  -1.371  -8.722  1.00 10.00      A   
ATOM    335  C   GLU A  41     -24.222  -0.209 -11.170  1.00 10.00      A   
ATOM    336  O   GLU A  41     -23.432   0.613 -10.698  1.00 10.00      A   
ATOM    337  N   ARG A  42     -24.064  -0.758 -12.374  1.00 10.00      A   
ATOM    338  HN  ARG A  42     -24.759  -1.366 -12.716  1.00 10.00      A   
ATOM    339  CA  ARG A  42     -22.889  -0.479 -13.206  1.00 10.00      A   
ATOM    340  CB  ARG A  42     -22.847  -1.389 -14.441  1.00 10.00      A   
ATOM    341  CG  ARG A  42     -23.992  -1.181 -15.418  1.00 10.00      A   
ATOM    342  CD  ARG A  42     -23.924  -2.151 -16.585  1.00 10.00      A   
ATOM    343  NE  ARG A  42     -22.983  -1.708 -17.615  1.00 10.00      A   
ATOM    344  HE  ARG A  42     -22.140  -1.302 -17.307  1.00 10.00      A   
ATOM    345  CZ  ARG A  42     -23.215  -1.799 -18.926  1.00 10.00      A   
ATOM    346  NH1 ARG A  42     -24.354  -2.322 -19.370  1.00 10.00      A   
ATOM    347 HH11 ARG A  42     -25.085  -2.660 -18.692  1.00 10.00      A   
ATOM    348 HH12 ARG A  42     -24.539  -2.394 -20.392  1.00 10.00      A   
ATOM    349  NH2 ARG A  42     -22.297  -1.387 -19.792  1.00 10.00      A   
ATOM    350 HH21 ARG A  42     -21.393  -0.986 -19.453  1.00 10.00      A   
ATOM    351 HH22 ARG A  42     -22.474  -1.462 -20.818  1.00 10.00      A   
ATOM    352  C   ARG A  42     -22.773   0.993 -13.610  1.00 10.00      A   
ATOM    353  O   ARG A  42     -21.686   1.472 -13.932  1.00 10.00      A   
ATOM    354  N   TRP A  43     -23.886   1.706 -13.580  1.00 10.00      A   
ATOM    355  HN  TRP A  43     -24.727   1.278 -13.309  1.00 10.00      A   
ATOM    356  CA  TRP A  43     -23.887   3.110 -13.954  1.00 10.00      A   
ATOM    357  CB  TRP A  43     -25.140   3.456 -14.758  1.00 10.00      A   
ATOM    358  CG  TRP A  43     -25.053   3.078 -16.207  1.00 10.00      A   
ATOM    359  CD1 TRP A  43     -25.533   1.940 -16.790  1.00 10.00      A   
ATOM    360  CD2 TRP A  43     -24.453   3.843 -17.261  1.00 10.00      A   
ATOM    361  NE1 TRP A  43     -25.276   1.952 -18.137  1.00 10.00      A   
ATOM    362  HE1 TRP A  43     -25.525   1.244 -18.771  1.00 10.00      A   
ATOM    363  CE2 TRP A  43     -24.611   3.106 -18.453  1.00 10.00      A   
ATOM    364  CE3 TRP A  43     -23.801   5.079 -17.315  1.00 10.00      A   
ATOM    365  CZ2 TRP A  43     -24.138   3.559 -19.681  1.00 10.00      A   
ATOM    366  CZ3 TRP A  43     -23.332   5.527 -18.536  1.00 10.00      A   
ATOM    367  CH2 TRP A  43     -23.504   4.771 -19.702  1.00 10.00      A   
ATOM    368  C   TRP A  43     -23.766   4.034 -12.746  1.00 10.00      A   
ATOM    369  O   TRP A  43     -23.694   5.252 -12.905  1.00 10.00      A   
ATOM    370  N   CYS A  44     -23.731   3.468 -11.544  1.00 10.00      A   
ATOM    371  HN  CYS A  44     -23.773   2.492 -11.465  1.00 10.00      A   
ATOM    372  CA  CYS A  44     -23.637   4.286 -10.343  1.00 10.00      A   
ATOM    373  CB  CYS A  44     -24.961   4.300  -9.573  1.00 10.00      A   
ATOM    374  SG  CYS A  44     -25.560   2.671  -9.074  1.00 10.00      A   
ATOM    375  HG  CYS A  44     -26.170   2.130 -10.121  1.00 10.00      A   
ATOM    376  C   CYS A  44     -22.470   3.921  -9.426  1.00 10.00      A   
ATOM    377  O   CYS A  44     -22.310   4.522  -8.367  1.00 10.00      A   
ATOM    378  N   ARG A  45     -21.666   2.932  -9.801  1.00 10.00      A   
ATOM    379  HN  ARG A  45     -21.836   2.454 -10.634  1.00 10.00      A   
ATOM    380  CA  ARG A  45     -20.524   2.559  -8.971  1.00 10.00      A   
ATOM    381  CB  ARG A  45     -19.973   1.170  -9.309  1.00 10.00      A   
ATOM    382  CG  ARG A  45     -19.175   0.552  -8.166  1.00 10.00      A   
ATOM    383  CD  ARG A  45     -18.565  -0.790  -8.539  1.00 10.00      A   
ATOM    384  NE  ARG A  45     -19.550  -1.871  -8.599  1.00 10.00      A   
ATOM    385  HE  ARG A  45     -20.465  -1.639  -8.919  1.00 10.00      A   
ATOM    386  CZ  ARG A  45     -19.303  -3.136  -8.230  1.00 10.00      A   
ATOM    387  NH1 ARG A  45     -18.107  -3.484  -7.758  1.00 10.00      A   
ATOM    388 HH11 ARG A  45     -17.921  -4.472  -7.474  1.00 10.00      A   
ATOM    389 HH12 ARG A  45     -17.354  -2.771  -7.660  1.00 10.00      A   
ATOM    390  NH2 ARG A  45     -20.249  -4.061  -8.354  1.00 10.00      A   
ATOM    391 HH21 ARG A  45     -21.193  -3.799  -8.740  1.00 10.00      A   
ATOM    392 HH22 ARG A  45     -20.062  -5.052  -8.075  1.00 10.00      A   
ATOM    393  C   ARG A  45     -19.443   3.626  -9.092  1.00 10.00      A   
ATOM    394  O   ARG A  45     -18.964   3.915 -10.188  1.00 10.00      A   
ATOM    395  N   ARG A  46     -19.057   4.198  -7.961  1.00 10.00      A   
ATOM    396  HN  ARG A  46     -19.434   3.880  -7.112  1.00 10.00      A   
ATOM    397  CA  ARG A  46     -18.071   5.273  -7.946  1.00 10.00      A   
ATOM    398  CB  ARG A  46     -18.434   6.306  -6.878  1.00 10.00      A   
ATOM    399  CG  ARG A  46     -19.783   6.968  -7.109  1.00 10.00      A   
ATOM    400  CD  ARG A  46     -20.352   7.543  -5.824  1.00 10.00      A   
ATOM    401  NE  ARG A  46     -21.711   8.047  -6.017  1.00 10.00      A   
ATOM    402  HE  ARG A  46     -22.186   7.761  -6.832  1.00 10.00      A   
ATOM    403  CZ  ARG A  46     -22.338   8.854  -5.164  1.00 10.00      A   
ATOM    404  NH1 ARG A  46     -21.733   9.252  -4.053  1.00 10.00      A   
ATOM    405 HH11 ARG A  46     -20.765   8.932  -3.839  1.00 10.00      A   
ATOM    406 HH12 ARG A  46     -22.224   9.889  -3.387  1.00 10.00      A   
ATOM    407  NH2 ARG A  46     -23.571   9.269  -5.430  1.00 10.00      A   
ATOM    408 HH21 ARG A  46     -24.052   8.959  -6.304  1.00 10.00      A   
ATOM    409 HH22 ARG A  46     -24.066   9.905  -4.768  1.00 10.00      A   
ATOM    410  C   ARG A  46     -16.640   4.778  -7.761  1.00 10.00      A   
ATOM    411  O   ARG A  46     -15.692   5.415  -8.232  1.00 10.00      A   
ATOM    412  N   LYS A  47     -16.473   3.651  -7.087  1.00 10.00      A   
ATOM    413  HN  LYS A  47     -17.258   3.168  -6.742  1.00 10.00      A   
ATOM    414  CA  LYS A  47     -15.143   3.108  -6.856  1.00 10.00      A   
ATOM    415  CB  LYS A  47     -14.694   3.348  -5.409  1.00 10.00      A   
ATOM    416  CG  LYS A  47     -15.778   3.124  -4.365  1.00 10.00      A   
ATOM    417  CD  LYS A  47     -15.235   2.386  -3.150  1.00 10.00      A   
ATOM    418  CE  LYS A  47     -14.937   0.928  -3.473  1.00 10.00      A   
ATOM    419  NZ  LYS A  47     -14.526   0.159  -2.270  1.00 10.00      A   
ATOM    420  HZ1 LYS A  47     -13.592   0.479  -1.940  1.00 10.00      A   
ATOM    421  HZ2 LYS A  47     -14.471  -0.862  -2.493  1.00 10.00      A   
ATOM    422  HZ3 LYS A  47     -15.214   0.294  -1.506  1.00 10.00      A   
ATOM    423  C   LYS A  47     -15.065   1.628  -7.194  1.00 10.00      A   
ATOM    424  O   LYS A  47     -15.994   0.868  -6.919  1.00 10.00      A   
ATOM    425  N   VAL A  48     -13.955   1.231  -7.805  1.00 10.00      A   
ATOM    426  HN  VAL A  48     -13.258   1.895  -8.011  1.00 10.00      A   
ATOM    427  CA  VAL A  48     -13.734  -0.163  -8.169  1.00 10.00      A   
ATOM    428  CB  VAL A  48     -13.788  -0.406  -9.695  1.00 10.00      A   
ATOM    429  CG1 VAL A  48     -15.201  -0.221 -10.228  1.00 10.00      A   
ATOM    430  CG2 VAL A  48     -12.812   0.492 -10.436  1.00 10.00      A   
ATOM    431  C   VAL A  48     -12.404  -0.661  -7.606  1.00 10.00      A   
ATOM    432  O   VAL A  48     -11.379   0.027  -7.687  1.00 10.00      A   
ATOM    433  N   PHE A  49     -12.428  -1.847  -7.023  1.00 10.00      A   
ATOM    434  HN  PHE A  49     -13.272  -2.348  -6.987  1.00 10.00      A   
ATOM    435  CA  PHE A  49     -11.237  -2.432  -6.438  1.00 10.00      A   
ATOM    436  CB  PHE A  49     -11.532  -2.954  -5.029  1.00 10.00      A   
ATOM    437  CG  PHE A  49     -10.376  -3.682  -4.408  1.00 10.00      A   
ATOM    438  CD1 PHE A  49      -9.328  -2.983  -3.836  1.00 10.00      A   
ATOM    439  CD2 PHE A  49     -10.337  -5.067  -4.405  1.00 10.00      A   
ATOM    440  CE1 PHE A  49      -8.261  -3.652  -3.273  1.00 10.00      A   
ATOM    441  CE2 PHE A  49      -9.275  -5.741  -3.844  1.00 10.00      A   
ATOM    442  CZ  PHE A  49      -8.235  -5.034  -3.278  1.00 10.00      A   
ATOM    443  C   PHE A  49     -10.687  -3.550  -7.314  1.00 10.00      A   
ATOM    444  O   PHE A  49     -11.364  -4.547  -7.562  1.00 10.00      A   
ATOM    445  N   ILE A  50      -9.466  -3.372  -7.796  1.00 10.00      A   
ATOM    446  HN  ILE A  50      -8.982  -2.544  -7.589  1.00 10.00      A   
ATOM    447  CA  ILE A  50      -8.823  -4.367  -8.632  1.00 10.00      A   
ATOM    448  CB  ILE A  50      -8.414  -3.779 -10.002  1.00 10.00      A   
ATOM    449  CG1 ILE A  50      -9.567  -2.978 -10.627  1.00 10.00      A   
ATOM    450  CG2 ILE A  50      -7.955  -4.882 -10.945  1.00 10.00      A   
ATOM    451  CD1 ILE A  50     -10.784  -3.806 -10.989  1.00 10.00      A   
ATOM    452  C   ILE A  50      -7.589  -4.906  -7.916  1.00 10.00      A   
ATOM    453  O   ILE A  50      -6.510  -4.314  -7.985  1.00 10.00      A   
ATOM    454  N   GLY A  51      -7.764  -6.022  -7.212  1.00 10.00      A   
ATOM    455  HN  GLY A  51      -8.649  -6.444  -7.198  1.00 10.00      A   
ATOM    456  CA  GLY A  51      -6.671  -6.628  -6.470  1.00 10.00      A   
ATOM    457  C   GLY A  51      -5.534  -7.084  -7.361  1.00 10.00      A   
ATOM    458  O   GLY A  51      -4.380  -7.113  -6.937  1.00 10.00      A   
ATOM    459  N   ASN A  52      -5.860  -7.455  -8.587  1.00 10.00      A   
ATOM    460  HN  ASN A  52      -6.801  -7.429  -8.858  1.00 10.00      A   
ATOM    461  CA  ASN A  52      -4.859  -7.890  -9.552  1.00 10.00      A   
ATOM    462  CB  ASN A  52      -4.803  -9.419  -9.661  1.00 10.00      A   
ATOM    463  CG  ASN A  52      -3.803  -9.896 -10.704  1.00 10.00      A   
ATOM    464  OD1 ASN A  52      -2.840  -9.201 -11.028  1.00 10.00      A   
ATOM    465  ND2 ASN A  52      -4.019 -11.088 -11.234  1.00 10.00      A   
ATOM    466 HD21 ASN A  52      -4.805 -11.596 -10.932  1.00 10.00      A   
ATOM    467 HD22 ASN A  52      -3.384 -11.419 -11.901  1.00 10.00      A   
ATOM    468  C   ASN A  52      -5.153  -7.265 -10.908  1.00 10.00      A   
ATOM    469  O   ASN A  52      -6.179  -7.558 -11.526  1.00 10.00      A   
ATOM    470  N   CYS A  53      -4.253  -6.400 -11.358  1.00 10.00      A   
ATOM    471  HN  CYS A  53      -3.457  -6.214 -10.808  1.00 10.00      A   
ATOM    472  CA  CYS A  53      -4.406  -5.700 -12.631  1.00 10.00      A   
ATOM    473  CB  CYS A  53      -3.273  -4.686 -12.814  1.00 10.00      A   
ATOM    474  SG  CYS A  53      -1.623  -5.353 -12.486  1.00 10.00      A   
ATOM    475  HG  CYS A  53      -1.031  -4.567 -11.591  1.00 10.00      A   
ATOM    476  C   CYS A  53      -4.466  -6.649 -13.828  1.00 10.00      A   
ATOM    477  O   CYS A  53      -4.927  -6.271 -14.901  1.00 10.00      A   
ATOM    478  N   TYR A  54      -4.007  -7.878 -13.649  1.00 10.00      A   
ATOM    479  HN  TYR A  54      -3.657  -8.140 -12.771  1.00 10.00      A   
ATOM    480  CA  TYR A  54      -4.008  -8.848 -14.740  1.00 10.00      A   
ATOM    481  CB  TYR A  54      -2.659  -9.556 -14.847  1.00 10.00      A   
ATOM    482  CG  TYR A  54      -1.537  -8.638 -15.272  1.00 10.00      A   
ATOM    483  CD1 TYR A  54      -0.286  -8.708 -14.672  1.00 10.00      A   
ATOM    484  CD2 TYR A  54      -1.734  -7.692 -16.270  1.00 10.00      A   
ATOM    485  CE1 TYR A  54       0.737  -7.863 -15.057  1.00 10.00      A   
ATOM    486  CE2 TYR A  54      -0.718  -6.845 -16.661  1.00 10.00      A   
ATOM    487  CZ  TYR A  54       0.514  -6.934 -16.053  1.00 10.00      A   
ATOM    488  OH  TYR A  54       1.530  -6.098 -16.449  1.00 10.00      A   
ATOM    489  HH  TYR A  54       1.900  -6.430 -17.291  1.00 10.00      A   
ATOM    490  C   TYR A  54      -5.153  -9.851 -14.632  1.00 10.00      A   
ATOM    491  O   TYR A  54      -5.227 -10.810 -15.399  1.00 10.00      A   
ATOM    492  N   ALA A  55      -6.056  -9.622 -13.686  1.00 10.00      A   
ATOM    493  HN  ALA A  55      -5.950  -8.841 -13.099  1.00 10.00      A   
ATOM    494  CA  ALA A  55      -7.199 -10.511 -13.497  1.00 10.00      A   
ATOM    495  CB  ALA A  55      -7.634 -10.528 -12.040  1.00 10.00      A   
ATOM    496  C   ALA A  55      -8.357 -10.098 -14.400  1.00 10.00      A   
ATOM    497  O   ALA A  55      -9.251 -10.895 -14.693  1.00 10.00      A   
ATOM    498  N   VAL A  56      -8.329  -8.847 -14.839  1.00 10.00      A   
ATOM    499  HN  VAL A  56      -7.587  -8.266 -14.572  1.00 10.00      A   
ATOM    500  CA  VAL A  56      -9.363  -8.308 -15.709  1.00 10.00      A   
ATOM    501  CB  VAL A  56     -10.514  -7.681 -14.885  1.00 10.00      A   
ATOM    502  CG1 VAL A  56     -10.035  -6.480 -14.078  1.00 10.00      A   
ATOM    503  CG2 VAL A  56     -11.698  -7.312 -15.769  1.00 10.00      A   
ATOM    504  C   VAL A  56      -8.758  -7.260 -16.639  1.00 10.00      A   
ATOM    505  O   VAL A  56      -7.818  -6.556 -16.261  1.00 10.00      A   
ATOM    506  N   SER A  57      -9.271  -7.183 -17.858  1.00 10.00      A   
ATOM    507  HN  SER A  57      -9.991  -7.795 -18.119  1.00 10.00      A   
ATOM    508  CA  SER A  57      -8.787  -6.222 -18.833  1.00 10.00      A   
ATOM    509  CB  SER A  57      -9.155  -6.701 -20.237  1.00 10.00      A   
ATOM    510  OG  SER A  57      -9.448  -8.088 -20.229  1.00 10.00      A   
ATOM    511  HG  SER A  57      -9.519  -8.404 -21.137  1.00 10.00      A   
ATOM    512  C   SER A  57      -9.390  -4.841 -18.572  1.00 10.00      A   
ATOM    513  O   SER A  57     -10.517  -4.731 -18.082  1.00 10.00      A   
ATOM    514  N   PRO A  58      -8.646  -3.769 -18.889  1.00 10.00      A   
ATOM    515  CA  PRO A  58      -9.113  -2.391 -18.691  1.00 10.00      A   
ATOM    516  CB  PRO A  58      -7.969  -1.537 -19.247  1.00 10.00      A   
ATOM    517  CG  PRO A  58      -6.773  -2.425 -19.205  1.00 10.00      A   
ATOM    518  CD  PRO A  58      -7.284  -3.815 -19.445  1.00 10.00      A   
ATOM    519  C   PRO A  58     -10.402  -2.112 -19.458  1.00 10.00      A   
ATOM    520  O   PRO A  58     -11.310  -1.456 -18.946  1.00 10.00      A   
ATOM    521  N   ALA A  59     -10.478  -2.632 -20.683  1.00 10.00      A   
ATOM    522  HN  ALA A  59      -9.718  -3.146 -21.027  1.00 10.00      A   
ATOM    523  CA  ALA A  59     -11.653  -2.454 -21.533  1.00 10.00      A   
ATOM    524  CB  ALA A  59     -11.440  -3.143 -22.871  1.00 10.00      A   
ATOM    525  C   ALA A  59     -12.906  -2.998 -20.858  1.00 10.00      A   
ATOM    526  O   ALA A  59     -13.966  -2.382 -20.913  1.00 10.00      A   
ATOM    527  N   THR A  60     -12.764  -4.144 -20.204  1.00 10.00      A   
ATOM    528  HN  THR A  60     -11.881  -4.572 -20.179  1.00 10.00      A   
ATOM    529  CA  THR A  60     -13.869  -4.792 -19.514  1.00 10.00      A   
ATOM    530  CB  THR A  60     -13.388  -6.120 -18.904  1.00 10.00      A   
ATOM    531  OG1 THR A  60     -12.364  -6.662 -19.746  1.00 10.00      A   
ATOM    532  HG1 THR A  60     -12.447  -7.623 -19.772  1.00 10.00      A   
ATOM    533  CG2 THR A  60     -14.528  -7.119 -18.799  1.00 10.00      A   
ATOM    534  C   THR A  60     -14.430  -3.901 -18.407  1.00 10.00      A   
ATOM    535  O   THR A  60     -15.647  -3.745 -18.286  1.00 10.00      A   
ATOM    536  N   VAL A  61     -13.535  -3.304 -17.625  1.00 10.00      A   
ATOM    537  HN  VAL A  61     -12.582  -3.459 -17.794  1.00 10.00      A   
ATOM    538  CA  VAL A  61     -13.929  -2.427 -16.525  1.00 10.00      A   
ATOM    539  CB  VAL A  61     -12.709  -1.998 -15.678  1.00 10.00      A   
ATOM    540  CG1 VAL A  61     -13.150  -1.179 -14.472  1.00 10.00      A   
ATOM    541  CG2 VAL A  61     -11.909  -3.215 -15.236  1.00 10.00      A   
ATOM    542  C   VAL A  61     -14.639  -1.183 -17.048  1.00 10.00      A   
ATOM    543  O   VAL A  61     -15.740  -0.858 -16.608  1.00 10.00      A   
ATOM    544  N   ILE A  62     -14.012  -0.515 -18.005  1.00 10.00      A   
ATOM    545  HN  ILE A  62     -13.146  -0.846 -18.326  1.00 10.00      A   
ATOM    546  CA  ILE A  62     -14.560   0.702 -18.595  1.00 10.00      A   
ATOM    547  CB  ILE A  62     -13.588   1.282 -19.642  1.00 10.00      A   
ATOM    548  CG1 ILE A  62     -12.273   1.692 -18.974  1.00 10.00      A   
ATOM    549  CG2 ILE A  62     -14.214   2.462 -20.372  1.00 10.00      A   
ATOM    550  CD1 ILE A  62     -11.146   1.928 -19.951  1.00 10.00      A   
ATOM    551  C   ILE A  62     -15.918   0.452 -19.249  1.00 10.00      A   
ATOM    552  O   ILE A  62     -16.847   1.250 -19.105  1.00 10.00      A   
ATOM    553  N   ARG A  63     -16.026  -0.659 -19.963  1.00 10.00      A   
ATOM    554  HN  ARG A  63     -15.249  -1.261 -20.031  1.00 10.00      A   
ATOM    555  CA  ARG A  63     -17.258  -1.014 -20.655  1.00 10.00      A   
ATOM    556  CB  ARG A  63     -17.029  -2.256 -21.516  1.00 10.00      A   
ATOM    557  CG  ARG A  63     -18.238  -2.718 -22.315  1.00 10.00      A   
ATOM    558  CD  ARG A  63     -17.850  -3.790 -23.316  1.00 10.00      A   
ATOM    559  NE  ARG A  63     -17.102  -4.880 -22.682  1.00 10.00      A   
ATOM    560  HE  ARG A  63     -17.492  -5.281 -21.869  1.00 10.00      A   
ATOM    561  CZ  ARG A  63     -15.936  -5.341 -23.128  1.00 10.00      A   
ATOM    562  NH1 ARG A  63     -15.379  -4.798 -24.200  1.00 10.00      A   
ATOM    563 HH11 ARG A  63     -14.467  -5.157 -24.556  1.00 10.00      A   
ATOM    564 HH12 ARG A  63     -15.851  -4.010 -24.694  1.00 10.00      A   
ATOM    565  NH2 ARG A  63     -15.333  -6.353 -22.513  1.00 10.00      A   
ATOM    566 HH21 ARG A  63     -15.772  -6.793 -21.675  1.00 10.00      A   
ATOM    567 HH22 ARG A  63     -14.419  -6.719 -22.868  1.00 10.00      A   
ATOM    568  C   ARG A  63     -18.412  -1.239 -19.678  1.00 10.00      A   
ATOM    569  O   ARG A  63     -19.548  -0.837 -19.941  1.00 10.00      A   
ATOM    570  N   ARG A  64     -18.116  -1.858 -18.542  1.00 10.00      A   
ATOM    571  HN  ARG A  64     -17.184  -2.125 -18.368  1.00 10.00      A   
ATOM    572  CA  ARG A  64     -19.138  -2.133 -17.543  1.00 10.00      A   
ATOM    573  CB  ARG A  64     -18.761  -3.341 -16.680  1.00 10.00      A   
ATOM    574  CG  ARG A  64     -19.870  -3.798 -15.746  1.00 10.00      A   
ATOM    575  CD  ARG A  64     -19.542  -5.129 -15.091  1.00 10.00      A   
ATOM    576  NE  ARG A  64     -20.288  -5.312 -13.849  1.00 10.00      A   
ATOM    577  HE  ARG A  64     -20.918  -4.599 -13.598  1.00 10.00      A   
ATOM    578  CZ  ARG A  64     -20.163  -6.369 -13.044  1.00 10.00      A   
ATOM    579  NH1 ARG A  64     -19.323  -7.356 -13.341  1.00 10.00      A   
ATOM    580 HH11 ARG A  64     -19.239  -8.175 -12.701  1.00 10.00      A   
ATOM    581 HH12 ARG A  64     -18.742  -7.321 -14.219  1.00 10.00      A   
ATOM    582  NH2 ARG A  64     -20.871  -6.432 -11.929  1.00 10.00      A   
ATOM    583 HH21 ARG A  64     -21.528  -5.662 -11.678  1.00 10.00      A   
ATOM    584 HH22 ARG A  64     -20.765  -7.253 -11.292  1.00 10.00      A   
ATOM    585  C   ARG A  64     -19.430  -0.906 -16.680  1.00 10.00      A   
ATOM    586  O   ARG A  64     -20.583  -0.485 -16.562  1.00 10.00      A   
ATOM    587  N   PHE A  65     -18.386  -0.329 -16.093  1.00 10.00      A   
ATOM    588  HN  PHE A  65     -17.484  -0.694 -16.252  1.00 10.00      A   
ATOM    589  CA  PHE A  65     -18.526   0.845 -15.240  1.00 10.00      A   
ATOM    590  CB  PHE A  65     -17.901   0.586 -13.862  1.00 10.00      A   
ATOM    591  CG  PHE A  65     -18.379  -0.655 -13.159  1.00 10.00      A   
ATOM    592  CD1 PHE A  65     -17.598  -1.799 -13.130  1.00 10.00      A   
ATOM    593  CD2 PHE A  65     -19.605  -0.674 -12.518  1.00 10.00      A   
ATOM    594  CE1 PHE A  65     -18.033  -2.937 -12.477  1.00 10.00      A   
ATOM    595  CE2 PHE A  65     -20.046  -1.809 -11.864  1.00 10.00      A   
ATOM    596  CZ  PHE A  65     -19.259  -2.942 -11.843  1.00 10.00      A   
ATOM    597  C   PHE A  65     -17.826   2.043 -15.880  1.00 10.00      A   
ATOM    598  O   PHE A  65     -16.608   2.173 -15.790  1.00 10.00      A   
ATOM    599  N   PRO A  66     -18.579   2.932 -16.541  1.00 10.00      A   
ATOM    600  CA  PRO A  66     -18.018   4.107 -17.197  1.00 10.00      A   
ATOM    601  CB  PRO A  66     -18.937   4.244 -18.413  1.00 10.00      A   
ATOM    602  CG  PRO A  66     -20.265   3.707 -17.964  1.00 10.00      A   
ATOM    603  CD  PRO A  66     -20.032   2.853 -16.740  1.00 10.00      A   
ATOM    604  C   PRO A  66     -18.097   5.376 -16.340  1.00 10.00      A   
ATOM    605  O   PRO A  66     -17.819   6.472 -16.824  1.00 10.00      A   
ATOM    606  N   LYS A  67     -18.464   5.235 -15.069  1.00 10.00      A   
ATOM    607  HN  LYS A  67     -18.655   4.338 -14.717  1.00 10.00      A   
ATOM    608  CA  LYS A  67     -18.587   6.399 -14.188  1.00 10.00      A   
ATOM    609  CB  LYS A  67     -20.053   6.644 -13.810  1.00 10.00      A   
ATOM    610  CG  LYS A  67     -20.873   7.293 -14.914  1.00 10.00      A   
ATOM    611  CD  LYS A  67     -22.223   7.768 -14.401  1.00 10.00      A   
ATOM    612  CE  LYS A  67     -23.035   8.414 -15.511  1.00 10.00      A   
ATOM    613  NZ  LYS A  67     -24.399   8.796 -15.065  1.00 10.00      A   
ATOM    614  HZ1 LYS A  67     -24.975   9.073 -15.886  1.00 10.00      A   
ATOM    615  HZ2 LYS A  67     -24.353   9.597 -14.405  1.00 10.00      A   
ATOM    616  HZ3 LYS A  67     -24.858   7.998 -14.587  1.00 10.00      A   
ATOM    617  C   LYS A  67     -17.727   6.286 -12.932  1.00 10.00      A   
ATOM    618  O   LYS A  67     -17.994   6.949 -11.928  1.00 10.00      A   
ATOM    619  N   VAL A  68     -16.683   5.471 -12.998  1.00 10.00      A   
ATOM    620  HN  VAL A  68     -16.499   4.999 -13.835  1.00 10.00      A   
ATOM    621  CA  VAL A  68     -15.791   5.278 -11.858  1.00 10.00      A   
ATOM    622  CB  VAL A  68     -14.891   4.043 -12.051  1.00 10.00      A   
ATOM    623  CG1 VAL A  68     -14.098   3.755 -10.790  1.00 10.00      A   
ATOM    624  CG2 VAL A  68     -15.719   2.832 -12.444  1.00 10.00      A   
ATOM    625  C   VAL A  68     -14.912   6.510 -11.635  1.00 10.00      A   
ATOM    626  O   VAL A  68     -14.350   7.065 -12.579  1.00 10.00      A   
ATOM    627  N   ARG A  69     -14.807   6.937 -10.384  1.00 10.00      A   
ATOM    628  HN  ARG A  69     -15.288   6.458  -9.674  1.00 10.00      A   
ATOM    629  CA  ARG A  69     -13.998   8.099 -10.037  1.00 10.00      A   
ATOM    630  CB  ARG A  69     -14.861   9.183  -9.386  1.00 10.00      A   
ATOM    631  CG  ARG A  69     -15.822   9.862 -10.351  1.00 10.00      A   
ATOM    632  CD  ARG A  69     -16.596  10.989  -9.688  1.00 10.00      A   
ATOM    633  NE  ARG A  69     -17.363  11.756 -10.669  1.00 10.00      A   
ATOM    634  HE  ARG A  69     -17.274  11.492 -11.614  1.00 10.00      A   
ATOM    635  CZ  ARG A  69     -18.178  12.763 -10.363  1.00 10.00      A   
ATOM    636  NH1 ARG A  69     -18.343  13.136  -9.101  1.00 10.00      A   
ATOM    637 HH11 ARG A  69     -18.981  13.927  -8.864  1.00 10.00      A   
ATOM    638 HH12 ARG A  69     -17.845  12.634  -8.336  1.00 10.00      A   
ATOM    639  NH2 ARG A  69     -18.824  13.401 -11.330  1.00 10.00      A   
ATOM    640 HH21 ARG A  69     -19.460  14.192 -11.098  1.00 10.00      A   
ATOM    641 HH22 ARG A  69     -18.705  13.112 -12.327  1.00 10.00      A   
ATOM    642  C   ARG A  69     -12.832   7.708  -9.130  1.00 10.00      A   
ATOM    643  O   ARG A  69     -11.878   8.471  -8.962  1.00 10.00      A   
ATOM    644  N   SER A  70     -12.913   6.513  -8.555  1.00 10.00      A   
ATOM    645  HN  SER A  70     -13.702   5.954  -8.725  1.00 10.00      A   
ATOM    646  CA  SER A  70     -11.870   6.006  -7.671  1.00 10.00      A   
ATOM    647  CB  SER A  70     -12.371   6.025  -6.222  1.00 10.00      A   
ATOM    648  OG  SER A  70     -11.352   5.659  -5.307  1.00 10.00      A   
ATOM    649  HG  SER A  70     -11.078   6.441  -4.796  1.00 10.00      A   
ATOM    650  C   SER A  70     -11.477   4.585  -8.082  1.00 10.00      A   
ATOM    651  O   SER A  70     -12.297   3.664  -8.038  1.00 10.00      A   
ATOM    652  N   VAL A  71     -10.225   4.406  -8.489  1.00 10.00      A   
ATOM    653  HN  VAL A  71      -9.605   5.169  -8.496  1.00 10.00      A   
ATOM    654  CA  VAL A  71      -9.745   3.095  -8.916  1.00 10.00      A   
ATOM    655  CB  VAL A  71      -9.369   3.078 -10.418  1.00 10.00      A   
ATOM    656  CG1 VAL A  71      -9.000   1.670 -10.868  1.00 10.00      A   
ATOM    657  CG2 VAL A  71     -10.496   3.635 -11.272  1.00 10.00      A   
ATOM    658  C   VAL A  71      -8.538   2.640  -8.103  1.00 10.00      A   
ATOM    659  O   VAL A  71      -7.553   3.369  -7.972  1.00 10.00      A   
ATOM    660  N   GLU A  72      -8.632   1.439  -7.553  1.00 10.00      A   
ATOM    661  HN  GLU A  72      -9.464   0.930  -7.667  1.00 10.00      A   
ATOM    662  CA  GLU A  72      -7.548   0.846  -6.776  1.00 10.00      A   
ATOM    663  CB  GLU A  72      -8.113   0.251  -5.482  1.00 10.00      A   
ATOM    664  CG  GLU A  72      -7.065  -0.278  -4.513  1.00 10.00      A   
ATOM    665  CD  GLU A  72      -6.413   0.823  -3.703  1.00 10.00      A   
ATOM    666  OE1 GLU A  72      -7.148   1.576  -3.021  1.00 10.00      A   
ATOM    667  OE2 GLU A  72      -5.174   0.938  -3.739  1.00 10.00      A   
ATOM    668  C   GLU A  72      -6.911  -0.261  -7.612  1.00 10.00      A   
ATOM    669  O   GLU A  72      -7.594  -1.212  -7.999  1.00 10.00      A   
ATOM    670  N   LEU A  73      -5.620  -0.139  -7.905  1.00 10.00      A   
ATOM    671  HN  LEU A  73      -5.117   0.634  -7.565  1.00 10.00      A   
ATOM    672  CA  LEU A  73      -4.932  -1.131  -8.722  1.00 10.00      A   
ATOM    673  CB  LEU A  73      -4.608  -0.550 -10.097  1.00 10.00      A   
ATOM    674  CG  LEU A  73      -5.759  -0.495 -11.098  1.00 10.00      A   
ATOM    675  CD1 LEU A  73      -5.454   0.516 -12.188  1.00 10.00      A   
ATOM    676  CD2 LEU A  73      -5.990  -1.868 -11.702  1.00 10.00      A   
ATOM    677  C   LEU A  73      -3.657  -1.660  -8.072  1.00 10.00      A   
ATOM    678  O   LEU A  73      -2.775  -0.893  -7.677  1.00 10.00      A   
ATOM    679  N   LYS A  74      -3.572  -2.976  -7.971  1.00 10.00      A   
ATOM    680  HN  LYS A  74      -4.321  -3.522  -8.289  1.00 10.00      A   
ATOM    681  CA  LYS A  74      -2.407  -3.645  -7.406  1.00 10.00      A   
ATOM    682  CB  LYS A  74      -2.812  -4.529  -6.224  1.00 10.00      A   
ATOM    683  CG  LYS A  74      -3.539  -3.797  -5.107  1.00 10.00      A   
ATOM    684  CD  LYS A  74      -4.056  -4.771  -4.058  1.00 10.00      A   
ATOM    685  CE  LYS A  74      -4.777  -4.050  -2.930  1.00 10.00      A   
ATOM    686  NZ  LYS A  74      -5.225  -4.986  -1.868  1.00 10.00      A   
ATOM    687  HZ1 LYS A  74      -6.136  -5.415  -2.121  1.00 10.00      A   
ATOM    688  HZ2 LYS A  74      -5.332  -4.480  -0.966  1.00 10.00      A   
ATOM    689  HZ3 LYS A  74      -4.522  -5.744  -1.740  1.00 10.00      A   
ATOM    690  C   LYS A  74      -1.772  -4.502  -8.497  1.00 10.00      A   
ATOM    691  O   LYS A  74      -2.468  -4.954  -9.413  1.00 10.00      A   
ATOM    692  N   GLY A  75      -0.462  -4.713  -8.418  1.00 10.00      A   
ATOM    693  HN  GLY A  75       0.049  -4.316  -7.678  1.00 10.00      A   
ATOM    694  CA  GLY A  75       0.212  -5.510  -9.431  1.00 10.00      A   
ATOM    695  C   GLY A  75       1.176  -6.546  -8.878  1.00 10.00      A   
ATOM    696  O   GLY A  75       0.843  -7.729  -8.794  1.00 10.00      A   
ATOM    697  N   LYS A  76       2.377  -6.100  -8.512  1.00 10.00      A   
ATOM    698  HN  LYS A  76       2.573  -5.139  -8.590  1.00 10.00      A   
ATOM    699  CA  LYS A  76       3.406  -6.991  -7.986  1.00 10.00      A   
ATOM    700  CB  LYS A  76       4.701  -6.227  -7.693  1.00 10.00      A   
ATOM    701  CG  LYS A  76       5.485  -5.782  -8.918  1.00 10.00      A   
ATOM    702  CD  LYS A  76       6.865  -5.282  -8.515  1.00 10.00      A   
ATOM    703  CE  LYS A  76       7.640  -4.729  -9.699  1.00 10.00      A   
ATOM    704  NZ  LYS A  76       9.049  -4.429  -9.340  1.00 10.00      A   
ATOM    705  HZ1 LYS A  76       9.106  -4.110  -8.354  1.00 10.00      A   
ATOM    706  HZ2 LYS A  76       9.427  -3.673  -9.955  1.00 10.00      A   
ATOM    707  HZ3 LYS A  76       9.636  -5.279  -9.455  1.00 10.00      A   
ATOM    708  C   LYS A  76       2.947  -7.696  -6.720  1.00 10.00      A   
ATOM    709  O   LYS A  76       2.270  -7.106  -5.880  1.00 10.00      A   
ATOM    710  N   PRO A  77       3.306  -8.976  -6.582  1.00 10.00      A   
ATOM    711  CA  PRO A  77       2.956  -9.774  -5.409  1.00 10.00      A   
ATOM    712  CB  PRO A  77       3.315 -11.201  -5.827  1.00 10.00      A   
ATOM    713  CG  PRO A  77       4.354 -11.044  -6.882  1.00 10.00      A   
ATOM    714  CD  PRO A  77       4.063  -9.751  -7.579  1.00 10.00      A   
ATOM    715  C   PRO A  77       3.749  -9.355  -4.169  1.00 10.00      A   
ATOM    716  O   PRO A  77       4.646  -8.513  -4.242  1.00 10.00      A   
ATOM    717  N   HIS A  78       3.430  -9.974  -3.040  1.00 10.00      A   
ATOM    718  HN  HIS A  78       2.735 -10.668  -3.064  1.00 10.00      A   
ATOM    719  CA  HIS A  78       4.074  -9.663  -1.761  1.00 10.00      A   
ATOM    720  CB  HIS A  78       3.355 -10.391  -0.615  1.00 10.00      A   
ATOM    721  CG  HIS A  78       3.967 -10.214   0.742  1.00 10.00      A   
ATOM    722  ND1 HIS A  78       4.324 -11.261   1.561  1.00 10.00      A   
ATOM    723  HD1 HIS A  78       4.228 -12.229   1.351  1.00 10.00      A   
ATOM    724  CD2 HIS A  78       4.275  -9.085   1.424  1.00 10.00      A   
ATOM    725  CE1 HIS A  78       4.822 -10.750   2.694  1.00 10.00      A   
ATOM    726  NE2 HIS A  78       4.816  -9.429   2.658  1.00 10.00      A   
ATOM    727  C   HIS A  78       5.575  -9.976  -1.756  1.00 10.00      A   
ATOM    728  O   HIS A  78       6.385  -9.154  -1.324  1.00 10.00      A   
ATOM    729  N   PHE A  79       5.948 -11.150  -2.254  1.00 10.00      A   
ATOM    730  HN  PHE A  79       5.264 -11.760  -2.608  1.00 10.00      A   
ATOM    731  CA  PHE A  79       7.351 -11.559  -2.283  1.00 10.00      A   
ATOM    732  CB  PHE A  79       7.509 -13.025  -2.699  1.00 10.00      A   
ATOM    733  CG  PHE A  79       7.335 -14.015  -1.583  1.00 10.00      A   
ATOM    734  CD1 PHE A  79       7.494 -13.631  -0.264  1.00 10.00      A   
ATOM    735  CD2 PHE A  79       7.022 -15.336  -1.858  1.00 10.00      A   
ATOM    736  CE1 PHE A  79       7.344 -14.544   0.764  1.00 10.00      A   
ATOM    737  CE2 PHE A  79       6.869 -16.255  -0.837  1.00 10.00      A   
ATOM    738  CZ  PHE A  79       7.030 -15.859   0.476  1.00 10.00      A   
ATOM    739  C   PHE A  79       8.212 -10.655  -3.164  1.00 10.00      A   
ATOM    740  O   PHE A  79       9.440 -10.710  -3.097  1.00 10.00      A   
ATOM    741  N   ALA A  80       7.575  -9.816  -3.978  1.00 10.00      A   
ATOM    742  HN  ALA A  80       6.594  -9.808  -3.986  1.00 10.00      A   
ATOM    743  CA  ALA A  80       8.302  -8.903  -4.852  1.00 10.00      A   
ATOM    744  CB  ALA A  80       7.375  -8.302  -5.896  1.00 10.00      A   
ATOM    745  C   ALA A  80       8.982  -7.807  -4.037  1.00 10.00      A   
ATOM    746  O   ALA A  80       9.914  -7.151  -4.505  1.00 10.00      A   
ATOM    747  N   ASP A  81       8.522  -7.622  -2.807  1.00 10.00      A   
ATOM    748  HN  ASP A  81       7.775  -8.178  -2.483  1.00 10.00      A   
ATOM    749  CA  ASP A  81       9.095  -6.614  -1.922  1.00 10.00      A   
ATOM    750  CB  ASP A  81       8.108  -6.277  -0.797  1.00 10.00      A   
ATOM    751  CG  ASP A  81       8.215  -4.844  -0.313  1.00 10.00      A   
ATOM    752  OD1 ASP A  81       7.248  -4.082  -0.502  1.00 10.00      A   
ATOM    753  OD2 ASP A  81       9.261  -4.474   0.263  1.00 10.00      A   
ATOM    754  C   ASP A  81      10.397  -7.138  -1.323  1.00 10.00      A   
ATOM    755  O   ASP A  81      11.170  -6.398  -0.725  1.00 10.00      A   
ATOM    756  N   PHE A  82      10.638  -8.430  -1.508  1.00 10.00      A   
ATOM    757  HN  PHE A  82       9.992  -8.968  -2.017  1.00 10.00      A   
ATOM    758  CA  PHE A  82      11.836  -9.072  -0.980  1.00 10.00      A   
ATOM    759  CB  PHE A  82      11.458 -10.329  -0.183  1.00 10.00      A   
ATOM    760  CG  PHE A  82      10.366 -10.095   0.828  1.00 10.00      A   
ATOM    761  CD1 PHE A  82      10.416  -9.008   1.690  1.00 10.00      A   
ATOM    762  CD2 PHE A  82       9.287 -10.957   0.913  1.00 10.00      A   
ATOM    763  CE1 PHE A  82       9.413  -8.788   2.613  1.00 10.00      A   
ATOM    764  CE2 PHE A  82       8.282 -10.743   1.834  1.00 10.00      A   
ATOM    765  CZ  PHE A  82       8.345  -9.658   2.686  1.00 10.00      A   
ATOM    766  C   PHE A  82      12.811  -9.416  -2.102  1.00 10.00      A   
ATOM    767  O   PHE A  82      13.745 -10.194  -1.907  1.00 10.00      A   
ATOM    768  N   ASN A  83      12.579  -8.824  -3.274  1.00 10.00      A   
ATOM    769  HN  ASN A  83      11.810  -8.221  -3.352  1.00 10.00      A   
ATOM    770  CA  ASN A  83      13.427  -9.031  -4.448  1.00 10.00      A   
ATOM    771  CB  ASN A  83      14.841  -8.471  -4.244  1.00 10.00      A   
ATOM    772  CG  ASN A  83      14.913  -6.971  -4.441  1.00 10.00      A   
ATOM    773  OD1 ASN A  83      15.108  -6.479  -5.555  1.00 10.00      A   
ATOM    774  ND2 ASN A  83      14.759  -6.229  -3.361  1.00 10.00      A   
ATOM    775 HD21 ASN A  83      14.611  -6.685  -2.505  1.00 10.00      A   
ATOM    776 HD22 ASN A  83      14.793  -5.251  -3.457  1.00 10.00      A   
ATOM    777  C   ASN A  83      13.479 -10.488  -4.897  1.00 10.00      A   
ATOM    778  O   ASN A  83      14.557 -11.068  -5.037  1.00 10.00      A   
ATOM    779  N   LEU A  84      12.313 -11.079  -5.125  1.00 10.00      A   
ATOM    780  HN  LEU A  84      11.485 -10.578  -4.974  1.00 10.00      A   
ATOM    781  CA  LEU A  84      12.236 -12.461  -5.579  1.00 10.00      A   
ATOM    782  CB  LEU A  84      11.389 -13.311  -4.623  1.00 10.00      A   
ATOM    783  CG  LEU A  84      12.002 -13.597  -3.248  1.00 10.00      A   
ATOM    784  CD1 LEU A  84      11.083 -14.492  -2.432  1.00 10.00      A   
ATOM    785  CD2 LEU A  84      13.379 -14.226  -3.392  1.00 10.00      A   
ATOM    786  C   LEU A  84      11.679 -12.531  -6.996  1.00 10.00      A   
ATOM    787  O   LEU A  84      11.551 -13.610  -7.577  1.00 10.00      A   
ATOM    788  N   VAL A  85      11.353 -11.370  -7.548  1.00 10.00      A   
ATOM    789  HN  VAL A  85      11.491 -10.544  -7.039  1.00 10.00      A   
ATOM    790  CA  VAL A  85      10.808 -11.282  -8.894  1.00 10.00      A   
ATOM    791  CB  VAL A  85       9.390 -10.665  -8.880  1.00 10.00      A   
ATOM    792  CG1 VAL A  85       8.729 -10.786 -10.244  1.00 10.00      A   
ATOM    793  CG2 VAL A  85       8.527 -11.308  -7.806  1.00 10.00      A   
ATOM    794  C   VAL A  85      11.709 -10.412  -9.765  1.00 10.00      A   
ATOM    795  O   VAL A  85      11.979  -9.259  -9.417  1.00 10.00      A   
ATOM    796  N   PRO A  86      12.194 -10.955 -10.900  1.00 10.00      A   
ATOM    797  CA  PRO A  86      13.067 -10.220 -11.825  1.00 10.00      A   
ATOM    798  CB  PRO A  86      13.378 -11.239 -12.928  1.00 10.00      A   
ATOM    799  CG  PRO A  86      13.083 -12.566 -12.317  1.00 10.00      A   
ATOM    800  CD  PRO A  86      11.947 -12.328 -11.365  1.00 10.00      A   
ATOM    801  C   PRO A  86      12.387  -8.988 -12.425  1.00 10.00      A   
ATOM    802  O   PRO A  86      11.156  -8.860 -12.402  1.00 10.00      A   
ATOM    803  N   ASP A  87      13.201  -8.090 -12.967  1.00 10.00      A   
ATOM    804  HN  ASP A  87      14.168  -8.260 -12.957  1.00 10.00      A   
ATOM    805  CA  ASP A  87      12.706  -6.860 -13.580  1.00 10.00      A   
ATOM    806  CB  ASP A  87      13.842  -5.840 -13.735  1.00 10.00      A   
ATOM    807  CG  ASP A  87      14.095  -5.017 -12.489  1.00 10.00      A   
ATOM    808  OD1 ASP A  87      15.073  -5.307 -11.763  1.00 10.00      A   
ATOM    809  OD2 ASP A  87      13.325  -4.066 -12.235  1.00 10.00      A   
ATOM    810  C   ASP A  87      12.091  -7.132 -14.946  1.00 10.00      A   
ATOM    811  O   ASP A  87      12.571  -7.990 -15.691  1.00 10.00      A   
ATOM    812  N   GLY A  88      11.026  -6.405 -15.268  1.00 10.00      A   
ATOM    813  HN  GLY A  88      10.675  -5.752 -14.623  1.00 10.00      A   
ATOM    814  CA  GLY A  88      10.375  -6.563 -16.558  1.00 10.00      A   
ATOM    815  C   GLY A  88       9.299  -7.632 -16.560  1.00 10.00      A   
ATOM    816  O   GLY A  88       8.760  -7.972 -17.614  1.00 10.00      A   
ATOM    817  N   TRP A  89       8.979  -8.157 -15.382  1.00 10.00      A   
ATOM    818  HN  TRP A  89       9.427  -7.827 -14.574  1.00 10.00      A   
ATOM    819  CA  TRP A  89       7.963  -9.197 -15.265  1.00 10.00      A   
ATOM    820  CB  TRP A  89       7.924  -9.778 -13.846  1.00 10.00      A   
ATOM    821  CG  TRP A  89       6.785 -10.727 -13.612  1.00 10.00      A   
ATOM    822  CD1 TRP A  89       6.620 -11.965 -14.164  1.00 10.00      A   
ATOM    823  CD2 TRP A  89       5.648 -10.510 -12.766  1.00 10.00      A   
ATOM    824  NE1 TRP A  89       5.450 -12.531 -13.716  1.00 10.00      A   
ATOM    825  HE1 TRP A  89       5.108 -13.419 -13.970  1.00 10.00      A   
ATOM    826  CE2 TRP A  89       4.836 -11.658 -12.854  1.00 10.00      A   
ATOM    827  CE3 TRP A  89       5.239  -9.459 -11.940  1.00 10.00      A   
ATOM    828  CZ2 TRP A  89       3.639 -11.779 -12.152  1.00 10.00      A   
ATOM    829  CZ3 TRP A  89       4.052  -9.581 -11.243  1.00 10.00      A   
ATOM    830  CH2 TRP A  89       3.266 -10.734 -11.351  1.00 10.00      A   
ATOM    831  C   TRP A  89       6.592  -8.664 -15.665  1.00 10.00      A   
ATOM    832  O   TRP A  89       5.852  -9.321 -16.399  1.00 10.00      A   
ATOM    833  N   GLY A  90       6.268  -7.470 -15.190  1.00 10.00      A   
ATOM    834  HN  GLY A  90       6.907  -6.986 -14.624  1.00 10.00      A   
ATOM    835  CA  GLY A  90       4.991  -6.871 -15.500  1.00 10.00      A   
ATOM    836  C   GLY A  90       4.569  -5.863 -14.454  1.00 10.00      A   
ATOM    837  O   GLY A  90       5.399  -5.377 -13.681  1.00 10.00      A   
ATOM    838  N   GLY A  91       3.282  -5.553 -14.434  1.00 10.00      A   
ATOM    839  HN  GLY A  91       2.673  -5.981 -15.083  1.00 10.00      A   
ATOM    840  CA  GLY A  91       2.756  -4.598 -13.482  1.00 10.00      A   
ATOM    841  C   GLY A  91       2.790  -3.183 -14.020  1.00 10.00      A   
ATOM    842  O   GLY A  91       2.905  -2.225 -13.258  1.00 10.00      A   
ATOM    843  N   TYR A  92       2.692  -3.049 -15.337  1.00 10.00      A   
ATOM    844  HN  TYR A  92       2.578  -3.850 -15.892  1.00 10.00      A   
ATOM    845  CA  TYR A  92       2.721  -1.741 -15.974  1.00 10.00      A   
ATOM    846  CB  TYR A  92       3.272  -1.846 -17.398  1.00 10.00      A   
ATOM    847  CG  TYR A  92       4.701  -2.340 -17.484  1.00 10.00      A   
ATOM    848  CD1 TYR A  92       4.985  -3.690 -17.655  1.00 10.00      A   
ATOM    849  CD2 TYR A  92       5.769  -1.454 -17.400  1.00 10.00      A   
ATOM    850  CE1 TYR A  92       6.290  -4.144 -17.738  1.00 10.00      A   
ATOM    851  CE2 TYR A  92       7.076  -1.900 -17.482  1.00 10.00      A   
ATOM    852  CZ  TYR A  92       7.331  -3.245 -17.651  1.00 10.00      A   
ATOM    853  OH  TYR A  92       8.632  -3.691 -17.733  1.00 10.00      A   
ATOM    854  HH  TYR A  92       9.114  -3.425 -16.937  1.00 10.00      A   
ATOM    855  C   TYR A  92       1.324  -1.134 -15.999  1.00 10.00      A   
ATOM    856  O   TYR A  92       0.364  -1.785 -16.404  1.00 10.00      A   
ATOM    857  N   VAL A  93       1.209   0.110 -15.557  1.00 10.00      A   
ATOM    858  HN  VAL A  93       2.009   0.581 -15.232  1.00 10.00      A   
ATOM    859  CA  VAL A  93      -0.081   0.791 -15.529  1.00 10.00      A   
ATOM    860  CB  VAL A  93      -0.198   1.721 -14.298  1.00 10.00      A   
ATOM    861  CG1 VAL A  93       0.668   2.965 -14.456  1.00 10.00      A   
ATOM    862  CG2 VAL A  93      -1.649   2.089 -14.018  1.00 10.00      A   
ATOM    863  C   VAL A  93      -0.315   1.583 -16.819  1.00 10.00      A   
ATOM    864  O   VAL A  93      -1.382   2.157 -17.022  1.00 10.00      A   
ATOM    865  N   TYR A  94       0.689   1.586 -17.691  1.00 10.00      A   
ATOM    866  HN  TYR A  94       1.505   1.096 -17.468  1.00 10.00      A   
ATOM    867  CA  TYR A  94       0.625   2.299 -18.970  1.00 10.00      A   
ATOM    868  CB  TYR A  94       1.885   2.027 -19.807  1.00 10.00      A   
ATOM    869  CG  TYR A  94       1.916   2.695 -21.169  1.00 10.00      A   
ATOM    870  CD1 TYR A  94       1.505   4.014 -21.336  1.00 10.00      A   
ATOM    871  CD2 TYR A  94       2.366   2.005 -22.288  1.00 10.00      A   
ATOM    872  CE1 TYR A  94       1.541   4.624 -22.577  1.00 10.00      A   
ATOM    873  CE2 TYR A  94       2.406   2.607 -23.531  1.00 10.00      A   
ATOM    874  CZ  TYR A  94       1.993   3.916 -23.671  1.00 10.00      A   
ATOM    875  OH  TYR A  94       2.031   4.516 -24.910  1.00 10.00      A   
ATOM    876  HH  TYR A  94       1.975   5.474 -24.804  1.00 10.00      A   
ATOM    877  C   TYR A  94      -0.660   2.015 -19.768  1.00 10.00      A   
ATOM    878  O   TYR A  94      -1.377   2.955 -20.129  1.00 10.00      A   
ATOM    879  N   PRO A  95      -0.984   0.735 -20.059  1.00 10.00      A   
ATOM    880  CA  PRO A  95      -2.196   0.388 -20.820  1.00 10.00      A   
ATOM    881  CB  PRO A  95      -2.156  -1.142 -20.889  1.00 10.00      A   
ATOM    882  CG  PRO A  95      -0.723  -1.485 -20.676  1.00 10.00      A   
ATOM    883  CD  PRO A  95      -0.208  -0.470 -19.703  1.00 10.00      A   
ATOM    884  C   PRO A  95      -3.467   0.853 -20.112  1.00 10.00      A   
ATOM    885  O   PRO A  95      -4.442   1.255 -20.754  1.00 10.00      A   
ATOM    886  N   TRP A  96      -3.440   0.814 -18.788  1.00 10.00      A   
ATOM    887  HN  TRP A  96      -2.629   0.504 -18.340  1.00 10.00      A   
ATOM    888  CA  TRP A  96      -4.579   1.230 -17.986  1.00 10.00      A   
ATOM    889  CB  TRP A  96      -4.398   0.791 -16.527  1.00 10.00      A   
ATOM    890  CG  TRP A  96      -4.655  -0.666 -16.288  1.00 10.00      A   
ATOM    891  CD1 TRP A  96      -3.781  -1.699 -16.484  1.00 10.00      A   
ATOM    892  CD2 TRP A  96      -5.870  -1.255 -15.804  1.00 10.00      A   
ATOM    893  NE1 TRP A  96      -4.379  -2.892 -16.162  1.00 10.00      A   
ATOM    894  HE1 TRP A  96      -3.957  -3.776 -16.224  1.00 10.00      A   
ATOM    895  CE2 TRP A  96      -5.660  -2.647 -15.738  1.00 10.00      A   
ATOM    896  CE3 TRP A  96      -7.116  -0.739 -15.423  1.00 10.00      A   
ATOM    897  CZ2 TRP A  96      -6.650  -3.529 -15.308  1.00 10.00      A   
ATOM    898  CZ3 TRP A  96      -8.095  -1.616 -14.995  1.00 10.00      A   
ATOM    899  CH2 TRP A  96      -7.857  -2.995 -14.940  1.00 10.00      A   
ATOM    900  C   TRP A  96      -4.758   2.742 -18.049  1.00 10.00      A   
ATOM    901  O   TRP A  96      -5.859   3.237 -18.274  1.00 10.00      A   
ATOM    902  N   ILE A  97      -3.663   3.466 -17.861  1.00 10.00      A   
ATOM    903  HN  ILE A  97      -2.808   3.000 -17.698  1.00 10.00      A   
ATOM    904  CA  ILE A  97      -3.686   4.929 -17.878  1.00 10.00      A   
ATOM    905  CB  ILE A  97      -2.290   5.536 -17.601  1.00 10.00      A   
ATOM    906  CG1 ILE A  97      -1.829   5.197 -16.181  1.00 10.00      A   
ATOM    907  CG2 ILE A  97      -2.287   7.045 -17.819  1.00 10.00      A   
ATOM    908  CD1 ILE A  97      -2.787   5.642 -15.094  1.00 10.00      A   
ATOM    909  C   ILE A  97      -4.248   5.492 -19.183  1.00 10.00      A   
ATOM    910  O   ILE A  97      -5.119   6.367 -19.163  1.00 10.00      A   
ATOM    911  N   GLU A  98      -3.763   4.987 -20.311  1.00 10.00      A   
ATOM    912  HN  GLU A  98      -3.079   4.282 -20.271  1.00 10.00      A   
ATOM    913  CA  GLU A  98      -4.218   5.467 -21.612  1.00 10.00      A   
ATOM    914  CB  GLU A  98      -3.368   4.903 -22.747  1.00 10.00      A   
ATOM    915  CG  GLU A  98      -3.382   5.766 -24.002  1.00 10.00      A   
ATOM    916  CD  GLU A  98      -2.910   5.018 -25.228  1.00 10.00      A   
ATOM    917  OE1 GLU A  98      -1.784   5.282 -25.699  1.00 10.00      A   
ATOM    918  OE2 GLU A  98      -3.663   4.156 -25.727  1.00 10.00      A   
ATOM    919  C   GLU A  98      -5.697   5.168 -21.855  1.00 10.00      A   
ATOM    920  O   GLU A  98      -6.417   5.978 -22.439  1.00 10.00      A   
ATOM    921  N   ALA A  99      -6.148   4.009 -21.400  1.00 10.00      A   
ATOM    922  HN  ALA A  99      -5.532   3.400 -20.943  1.00 10.00      A   
ATOM    923  CA  ALA A  99      -7.541   3.615 -21.572  1.00 10.00      A   
ATOM    924  CB  ALA A  99      -7.702   2.116 -21.364  1.00 10.00      A   
ATOM    925  C   ALA A  99      -8.452   4.395 -20.625  1.00 10.00      A   
ATOM    926  O   ALA A  99      -9.572   4.757 -20.984  1.00 10.00      A   
ATOM    927  N   MET A 100      -7.963   4.659 -19.422  1.00 10.00      A   
ATOM    928  HN  MET A 100      -7.058   4.349 -19.194  1.00 10.00      A   
ATOM    929  CA  MET A 100      -8.737   5.389 -18.429  1.00 10.00      A   
ATOM    930  CB  MET A 100      -8.158   5.200 -17.025  1.00 10.00      A   
ATOM    931  CG  MET A 100      -8.442   3.838 -16.410  1.00 10.00      A   
ATOM    932  SD  MET A 100      -7.977   3.742 -14.669  1.00 10.00      A   
ATOM    933  CE  MET A 100      -6.198   3.908 -14.781  1.00 10.00      A   
ATOM    934  C   MET A 100      -8.849   6.873 -18.757  1.00 10.00      A   
ATOM    935  O   MET A 100      -9.893   7.479 -18.530  1.00 10.00      A   
ATOM    936  N   SER A 101      -7.788   7.449 -19.310  1.00 10.00      A   
ATOM    937  HN  SER A 101      -6.993   6.908 -19.502  1.00 10.00      A   
ATOM    938  CA  SER A 101      -7.773   8.871 -19.641  1.00 10.00      A   
ATOM    939  CB  SER A 101      -6.368   9.328 -20.038  1.00 10.00      A   
ATOM    940  OG  SER A 101      -5.725   8.362 -20.847  1.00 10.00      A   
ATOM    941  HG  SER A 101      -5.299   7.701 -20.285  1.00 10.00      A   
ATOM    942  C   SER A 101      -8.790   9.243 -20.714  1.00 10.00      A   
ATOM    943  O   SER A 101      -9.255  10.382 -20.772  1.00 10.00      A   
ATOM    944  N   SER A 102      -9.143   8.285 -21.555  1.00 10.00      A   
ATOM    945  HN  SER A 102      -8.740   7.395 -21.472  1.00 10.00      A   
ATOM    946  CA  SER A 102     -10.102   8.526 -22.619  1.00 10.00      A   
ATOM    947  CB  SER A 102      -9.625   7.844 -23.902  1.00 10.00      A   
ATOM    948  OG  SER A 102      -8.854   6.687 -23.605  1.00 10.00      A   
ATOM    949  HG  SER A 102      -7.926   6.942 -23.494  1.00 10.00      A   
ATOM    950  C   SER A 102     -11.491   8.023 -22.238  1.00 10.00      A   
ATOM    951  O   SER A 102     -12.378   7.915 -23.090  1.00 10.00      A   
ATOM    952  N   SER A 103     -11.680   7.728 -20.957  1.00 10.00      A   
ATOM    953  HN  SER A 103     -10.945   7.859 -20.320  1.00 10.00      A   
ATOM    954  CA  SER A 103     -12.957   7.220 -20.482  1.00 10.00      A   
ATOM    955  CB  SER A 103     -12.876   5.702 -20.304  1.00 10.00      A   
ATOM    956  OG  SER A 103     -12.215   5.095 -21.405  1.00 10.00      A   
ATOM    957  HG  SER A 103     -11.270   5.008 -21.204  1.00 10.00      A   
ATOM    958  C   SER A 103     -13.390   7.888 -19.178  1.00 10.00      A   
ATOM    959  O   SER A 103     -14.462   8.489 -19.103  1.00 10.00      A   
ATOM    960  N   TYR A 104     -12.546   7.799 -18.159  1.00 10.00      A   
ATOM    961  HN  TYR A 104     -11.677   7.361 -18.293  1.00 10.00      A   
ATOM    962  CA  TYR A 104     -12.852   8.381 -16.860  1.00 10.00      A   
ATOM    963  CB  TYR A 104     -12.255   7.541 -15.725  1.00 10.00      A   
ATOM    964  CG  TYR A 104     -12.696   6.100 -15.717  1.00 10.00      A   
ATOM    965  CD1 TYR A 104     -11.767   5.071 -15.787  1.00 10.00      A   
ATOM    966  CD2 TYR A 104     -14.039   5.767 -15.638  1.00 10.00      A   
ATOM    967  CE1 TYR A 104     -12.165   3.748 -15.779  1.00 10.00      A   
ATOM    968  CE2 TYR A 104     -14.446   4.449 -15.630  1.00 10.00      A   
ATOM    969  CZ  TYR A 104     -13.507   3.444 -15.701  1.00 10.00      A   
ATOM    970  OH  TYR A 104     -13.911   2.131 -15.685  1.00 10.00      A   
ATOM    971  HH  TYR A 104     -14.861   2.083 -15.876  1.00 10.00      A   
ATOM    972  C   TYR A 104     -12.318   9.800 -16.770  1.00 10.00      A   
ATOM    973  O   TYR A 104     -11.352  10.059 -16.060  1.00 10.00      A   
ATOM    974  N   THR A 105     -12.943  10.717 -17.490  1.00 10.00      A   
ATOM    975  HN  THR A 105     -13.706  10.455 -18.050  1.00 10.00      A   
ATOM    976  CA  THR A 105     -12.521  12.110 -17.478  1.00 10.00      A   
ATOM    977  CB  THR A 105     -13.331  12.929 -18.495  1.00 10.00      A   
ATOM    978  OG1 THR A 105     -14.248  12.059 -19.180  1.00 10.00      A   
ATOM    979  HG1 THR A 105     -15.056  12.549 -19.380  1.00 10.00      A   
ATOM    980  CG2 THR A 105     -12.407  13.584 -19.508  1.00 10.00      A   
ATOM    981  C   THR A 105     -12.699  12.718 -16.088  1.00 10.00      A   
ATOM    982  O   THR A 105     -12.031  13.686 -15.730  1.00 10.00      A   
ATOM    983  N   TRP A 106     -13.594  12.132 -15.304  1.00 10.00      A   
ATOM    984  HN  TRP A 106     -14.092  11.357 -15.643  1.00 10.00      A   
ATOM    985  CA  TRP A 106     -13.862  12.616 -13.959  1.00 10.00      A   
ATOM    986  CB  TRP A 106     -15.363  12.601 -13.670  1.00 10.00      A   
ATOM    987  CG  TRP A 106     -16.122  13.650 -14.420  1.00 10.00      A   
ATOM    988  CD1 TRP A 106     -16.820  13.485 -15.580  1.00 10.00      A   
ATOM    989  CD2 TRP A 106     -16.253  15.033 -14.065  1.00 10.00      A   
ATOM    990  NE1 TRP A 106     -17.382  14.676 -15.964  1.00 10.00      A   
ATOM    991  HE1 TRP A 106     -17.931  14.814 -16.766  1.00 10.00      A   
ATOM    992  CE2 TRP A 106     -17.049  15.642 -15.053  1.00 10.00      A   
ATOM    993  CE3 TRP A 106     -15.776  15.813 -13.006  1.00 10.00      A   
ATOM    994  CZ2 TRP A 106     -17.381  16.995 -15.015  1.00 10.00      A   
ATOM    995  CZ3 TRP A 106     -16.103  17.156 -12.970  1.00 10.00      A   
ATOM    996  CH2 TRP A 106     -16.900  17.733 -13.968  1.00 10.00      A   
ATOM    997  C   TRP A 106     -13.099  11.826 -12.898  1.00 10.00      A   
ATOM    998  O   TRP A 106     -13.409  11.913 -11.708  1.00 10.00      A   
ATOM    999  N   LEU A 107     -12.103  11.061 -13.330  1.00 10.00      A   
ATOM   1000  HN  LEU A 107     -11.900  11.033 -14.291  1.00 10.00      A   
ATOM   1001  CA  LEU A 107     -11.293  10.274 -12.408  1.00 10.00      A   
ATOM   1002  CB  LEU A 107     -10.278   9.422 -13.172  1.00 10.00      A   
ATOM   1003  CG  LEU A 107      -9.688   8.221 -12.425  1.00 10.00      A   
ATOM   1004  CD1 LEU A 107     -10.783   7.255 -12.004  1.00 10.00      A   
ATOM   1005  CD2 LEU A 107      -8.665   7.509 -13.293  1.00 10.00      A   
ATOM   1006  C   LEU A 107     -10.582  11.206 -11.434  1.00 10.00      A   
ATOM   1007  O   LEU A 107      -9.898  12.146 -11.847  1.00 10.00      A   
ATOM   1008  N   GLU A 108     -10.758  10.959 -10.146  1.00 10.00      A   
ATOM   1009  HN  GLU A 108     -11.306  10.190  -9.873  1.00 10.00      A   
ATOM   1010  CA  GLU A 108     -10.155  11.804  -9.128  1.00 10.00      A   
ATOM   1011  CB  GLU A 108     -11.241  12.510  -8.310  1.00 10.00      A   
ATOM   1012  CG  GLU A 108     -12.391  11.609  -7.884  1.00 10.00      A   
ATOM   1013  CD  GLU A 108     -13.504  12.369  -7.194  1.00 10.00      A   
ATOM   1014  OE1 GLU A 108     -13.939  11.935  -6.111  1.00 10.00      A   
ATOM   1015  OE2 GLU A 108     -13.938  13.413  -7.725  1.00 10.00      A   
ATOM   1016  C   GLU A 108      -9.216  11.043  -8.205  1.00 10.00      A   
ATOM   1017  O   GLU A 108      -8.304  11.632  -7.624  1.00 10.00      A   
ATOM   1018  N   GLU A 109      -9.426   9.743  -8.067  1.00 10.00      A   
ATOM   1019  HN  GLU A 109     -10.152   9.310  -8.569  1.00 10.00      A   
ATOM   1020  CA  GLU A 109      -8.590   8.942  -7.186  1.00 10.00      A   
ATOM   1021  CB  GLU A 109      -9.413   8.355  -6.036  1.00 10.00      A   
ATOM   1022  CG  GLU A 109      -9.980   9.384  -5.073  1.00 10.00      A   
ATOM   1023  CD  GLU A 109     -10.765   8.748  -3.944  1.00 10.00      A   
ATOM   1024  OE1 GLU A 109     -10.522   7.561  -3.640  1.00 10.00      A   
ATOM   1025  OE2 GLU A 109     -11.619   9.432  -3.345  1.00 10.00      A   
ATOM   1026  C   GLU A 109      -7.877   7.823  -7.928  1.00 10.00      A   
ATOM   1027  O   GLU A 109      -8.509   6.880  -8.408  1.00 10.00      A   
ATOM   1028  N   ILE A 110      -6.559   7.934  -8.014  1.00 10.00      A   
ATOM   1029  HN  ILE A 110      -6.122   8.726  -7.628  1.00 10.00      A   
ATOM   1030  CA  ILE A 110      -5.737   6.919  -8.661  1.00 10.00      A   
ATOM   1031  CB  ILE A 110      -4.882   7.502  -9.805  1.00 10.00      A   
ATOM   1032  CG1 ILE A 110      -5.789   8.007 -10.926  1.00 10.00      A   
ATOM   1033  CG2 ILE A 110      -3.899   6.462 -10.335  1.00 10.00      A   
ATOM   1034  CD1 ILE A 110      -5.041   8.588 -12.105  1.00 10.00      A   
ATOM   1035  C   ILE A 110      -4.830   6.267  -7.624  1.00 10.00      A   
ATOM   1036  O   ILE A 110      -3.915   6.902  -7.096  1.00 10.00      A   
ATOM   1037  N   ARG A 111      -5.103   5.015  -7.310  1.00 10.00      A   
ATOM   1038  HN  ARG A 111      -5.853   4.560  -7.754  1.00 10.00      A   
ATOM   1039  CA  ARG A 111      -4.316   4.293  -6.328  1.00 10.00      A   
ATOM   1040  CB  ARG A 111      -5.225   3.745  -5.230  1.00 10.00      A   
ATOM   1041  CG  ARG A 111      -6.118   4.782  -4.572  1.00 10.00      A   
ATOM   1042  CD  ARG A 111      -7.573   4.334  -4.583  1.00 10.00      A   
ATOM   1043  NE  ARG A 111      -8.426   5.209  -3.780  1.00 10.00      A   
ATOM   1044  HE  ARG A 111      -8.789   6.011  -4.218  1.00 10.00      A   
ATOM   1045  CZ  ARG A 111      -8.744   4.978  -2.509  1.00 10.00      A   
ATOM   1046  NH1 ARG A 111      -8.284   3.893  -1.889  1.00 10.00      A   
ATOM   1047 HH11 ARG A 111      -7.670   3.209  -2.402  1.00 10.00      A   
ATOM   1048 HH12 ARG A 111      -8.533   3.710  -0.896  1.00 10.00      A   
ATOM   1049  NH2 ARG A 111      -9.530   5.831  -1.869  1.00 10.00      A   
ATOM   1050 HH21 ARG A 111      -9.895   6.683  -2.372  1.00 10.00      A   
ATOM   1051 HH22 ARG A 111      -9.791   5.666  -0.873  1.00 10.00      A   
ATOM   1052  C   ARG A 111      -3.578   3.144  -6.986  1.00 10.00      A   
ATOM   1053  O   ARG A 111      -4.181   2.346  -7.703  1.00 10.00      A   
ATOM   1054  N   LEU A 112      -2.276   3.073  -6.759  1.00 10.00      A   
ATOM   1055  HN  LEU A 112      -1.844   3.764  -6.200  1.00 10.00      A   
ATOM   1056  CA  LEU A 112      -1.463   2.008  -7.324  1.00 10.00      A   
ATOM   1057  CB  LEU A 112      -0.659   2.514  -8.518  1.00 10.00      A   
ATOM   1058  CG  LEU A 112      -1.442   2.747  -9.811  1.00 10.00      A   
ATOM   1059  CD1 LEU A 112      -0.649   3.631 -10.755  1.00 10.00      A   
ATOM   1060  CD2 LEU A 112      -1.773   1.423 -10.479  1.00 10.00      A   
ATOM   1061  C   LEU A 112      -0.530   1.418  -6.274  1.00 10.00      A   
ATOM   1062  O   LEU A 112       0.206   2.143  -5.602  1.00 10.00      A   
ATOM   1063  N   LYS A 113      -0.570   0.103  -6.132  1.00 10.00      A   
ATOM   1064  HN  LYS A 113      -1.185  -0.423  -6.693  1.00 10.00      A   
ATOM   1065  CA  LYS A 113       0.269  -0.586  -5.171  1.00 10.00      A   
ATOM   1066  CB  LYS A 113      -0.575  -1.272  -4.098  1.00 10.00      A   
ATOM   1067  CG  LYS A 113       0.217  -1.722  -2.881  1.00 10.00      A   
ATOM   1068  CD  LYS A 113      -0.573  -2.718  -2.048  1.00 10.00      A   
ATOM   1069  CE  LYS A 113       0.110  -2.994  -0.720  1.00 10.00      A   
ATOM   1070  NZ  LYS A 113      -0.515  -4.133  -0.006  1.00 10.00      A   
ATOM   1071  HZ1 LYS A 113       0.041  -4.382   0.835  1.00 10.00      A   
ATOM   1072  HZ2 LYS A 113      -0.567  -4.964  -0.631  1.00 10.00      A   
ATOM   1073  HZ3 LYS A 113      -1.480  -3.887   0.288  1.00 10.00      A   
ATOM   1074  C   LYS A 113       1.142  -1.611  -5.877  1.00 10.00      A   
ATOM   1075  O   LYS A 113       0.636  -2.521  -6.540  1.00 10.00      A   
ATOM   1076  N   ARG A 114       2.451  -1.444  -5.728  1.00 10.00      A   
ATOM   1077  HN  ARG A 114       2.767  -0.685  -5.190  1.00 10.00      A   
ATOM   1078  CA  ARG A 114       3.437  -2.332  -6.337  1.00 10.00      A   
ATOM   1079  CB  ARG A 114       3.393  -3.729  -5.701  1.00 10.00      A   
ATOM   1080  CG  ARG A 114       3.654  -3.742  -4.203  1.00 10.00      A   
ATOM   1081  CD  ARG A 114       3.430  -5.120  -3.598  1.00 10.00      A   
ATOM   1082  NE  ARG A 114       3.472  -5.077  -2.137  1.00 10.00      A   
ATOM   1083  HE  ARG A 114       4.266  -4.662  -1.725  1.00 10.00      A   
ATOM   1084  CZ  ARG A 114       2.504  -5.550  -1.339  1.00 10.00      A   
ATOM   1085  NH1 ARG A 114       1.416  -6.120  -1.857  1.00 10.00      A   
ATOM   1086 HH11 ARG A 114       1.305  -6.203  -2.888  1.00 10.00      A   
ATOM   1087 HH12 ARG A 114       0.651  -6.486  -1.228  1.00 10.00      A   
ATOM   1088  NH2 ARG A 114       2.627  -5.434  -0.023  1.00 10.00      A   
ATOM   1089 HH21 ARG A 114       3.470  -4.973   0.386  1.00 10.00      A   
ATOM   1090 HH22 ARG A 114       1.875  -5.793   0.617  1.00 10.00      A   
ATOM   1091  C   ARG A 114       3.240  -2.404  -7.848  1.00 10.00      A   
ATOM   1092  O   ARG A 114       3.018  -3.477  -8.409  1.00 10.00      A   
ATOM   1093  N   MET A 115       3.305  -1.253  -8.504  1.00 10.00      A   
ATOM   1094  HN  MET A 115       3.487  -0.427  -8.011  1.00 10.00      A   
ATOM   1095  CA  MET A 115       3.119  -1.188  -9.948  1.00 10.00      A   
ATOM   1096  CB  MET A 115       1.732  -0.621 -10.281  1.00 10.00      A   
ATOM   1097  CG  MET A 115       0.576  -1.564  -9.986  1.00 10.00      A   
ATOM   1098  SD  MET A 115       0.253  -2.721 -11.331  1.00 10.00      A   
ATOM   1099  CE  MET A 115      -0.447  -1.624 -12.561  1.00 10.00      A   
ATOM   1100  C   MET A 115       4.188  -0.321 -10.600  1.00 10.00      A   
ATOM   1101  O   MET A 115       4.810   0.514  -9.945  1.00 10.00      A   
ATOM   1102  N   VAL A 116       4.391  -0.523 -11.895  1.00 10.00      A   
ATOM   1103  HN  VAL A 116       3.865  -1.211 -12.362  1.00 10.00      A   
ATOM   1104  CA  VAL A 116       5.364   0.244 -12.648  1.00 10.00      A   
ATOM   1105  CB  VAL A 116       6.064  -0.613 -13.722  1.00 10.00      A   
ATOM   1106  CG1 VAL A 116       7.187   0.174 -14.381  1.00 10.00      A   
ATOM   1107  CG2 VAL A 116       6.602  -1.898 -13.108  1.00 10.00      A   
ATOM   1108  C   VAL A 116       4.680   1.436 -13.306  1.00 10.00      A   
ATOM   1109  O   VAL A 116       3.887   1.279 -14.240  1.00 10.00      A   
ATOM   1110  N   VAL A 117       4.972   2.618 -12.792  1.00 10.00      A   
ATOM   1111  HN  VAL A 117       5.620   2.668 -12.054  1.00 10.00      A   
ATOM   1112  CA  VAL A 117       4.395   3.849 -13.304  1.00 10.00      A   
ATOM   1113  CB  VAL A 117       3.744   4.673 -12.171  1.00 10.00      A   
ATOM   1114  CG1 VAL A 117       2.867   5.777 -12.741  1.00 10.00      A   
ATOM   1115  CG2 VAL A 117       2.953   3.776 -11.233  1.00 10.00      A   
ATOM   1116  C   VAL A 117       5.493   4.685 -13.935  1.00 10.00      A   
ATOM   1117  O   VAL A 117       6.476   5.006 -13.283  1.00 10.00      A   
ATOM   1118  N   THR A 118       5.331   5.024 -15.199  1.00 10.00      A   
ATOM   1119  HN  THR A 118       4.531   4.736 -15.679  1.00 10.00      A   
ATOM   1120  CA  THR A 118       6.322   5.819 -15.897  1.00 10.00      A   
ATOM   1121  CB  THR A 118       6.471   5.333 -17.349  1.00 10.00      A   
ATOM   1122  OG1 THR A 118       5.218   4.790 -17.795  1.00 10.00      A   
ATOM   1123  HG1 THR A 118       5.390   4.088 -18.437  1.00 10.00      A   
ATOM   1124  CG2 THR A 118       7.552   4.267 -17.445  1.00 10.00      A   
ATOM   1125  C   THR A 118       5.943   7.297 -15.890  1.00 10.00      A   
ATOM   1126  O   THR A 118       4.789   7.653 -15.625  1.00 10.00      A   
ATOM   1127  N   ASP A 119       6.913   8.151 -16.188  1.00 10.00      A   
ATOM   1128  HN  ASP A 119       7.808   7.800 -16.395  1.00 10.00      A   
ATOM   1129  CA  ASP A 119       6.687   9.596 -16.225  1.00 10.00      A   
ATOM   1130  CB  ASP A 119       7.975  10.354 -16.561  1.00 10.00      A   
ATOM   1131  CG  ASP A 119       9.110  10.090 -15.597  1.00 10.00      A   
ATOM   1132  OD1 ASP A 119       9.081  10.617 -14.465  1.00 10.00      A   
ATOM   1133  OD2 ASP A 119      10.057   9.372 -15.975  1.00 10.00      A   
ATOM   1134  C   ASP A 119       5.633   9.933 -17.269  1.00 10.00      A   
ATOM   1135  O   ASP A 119       4.797  10.816 -17.067  1.00 10.00      A   
ATOM   1136  N   ASP A 120       5.686   9.214 -18.385  1.00 10.00      A   
ATOM   1137  HN  ASP A 120       6.392   8.537 -18.477  1.00 10.00      A   
ATOM   1138  CA  ASP A 120       4.744   9.409 -19.481  1.00 10.00      A   
ATOM   1139  CB  ASP A 120       5.065   8.474 -20.652  1.00 10.00      A   
ATOM   1140  CG  ASP A 120       6.387   8.804 -21.316  1.00 10.00      A   
ATOM   1141  OD1 ASP A 120       6.418   9.704 -22.180  1.00 10.00      A   
ATOM   1142  OD2 ASP A 120       7.403   8.162 -20.980  1.00 10.00      A   
ATOM   1143  C   ASP A 120       3.314   9.187 -19.014  1.00 10.00      A   
ATOM   1144  O   ASP A 120       2.406   9.931 -19.387  1.00 10.00      A   
ATOM   1145  N   CYS A 121       3.121   8.167 -18.178  1.00 10.00      A   
ATOM   1146  HN  CYS A 121       3.886   7.615 -17.912  1.00 10.00      A   
ATOM   1147  CA  CYS A 121       1.801   7.860 -17.647  1.00 10.00      A   
ATOM   1148  CB  CYS A 121       1.833   6.572 -16.821  1.00 10.00      A   
ATOM   1149  SG  CYS A 121       2.284   5.092 -17.756  1.00 10.00      A   
ATOM   1150  HG  CYS A 121       3.607   5.088 -17.896  1.00 10.00      A   
ATOM   1151  C   CYS A 121       1.297   9.020 -16.799  1.00 10.00      A   
ATOM   1152  O   CYS A 121       0.142   9.426 -16.908  1.00 10.00      A   
ATOM   1153  N   LEU A 122       2.189   9.568 -15.977  1.00 10.00      A   
ATOM   1154  HN  LEU A 122       3.101   9.201 -15.952  1.00 10.00      A   
ATOM   1155  CA  LEU A 122       1.858  10.694 -15.113  1.00 10.00      A   
ATOM   1156  CB  LEU A 122       3.043  11.019 -14.198  1.00 10.00      A   
ATOM   1157  CG  LEU A 122       3.455   9.913 -13.219  1.00 10.00      A   
ATOM   1158  CD1 LEU A 122       4.774  10.253 -12.541  1.00 10.00      A   
ATOM   1159  CD2 LEU A 122       2.369   9.678 -12.182  1.00 10.00      A   
ATOM   1160  C   LEU A 122       1.461  11.917 -15.942  1.00 10.00      A   
ATOM   1161  O   LEU A 122       0.525  12.637 -15.597  1.00 10.00      A   
ATOM   1162  N   GLU A 123       2.171  12.138 -17.046  1.00 10.00      A   
ATOM   1163  HN  GLU A 123       2.918  11.536 -17.262  1.00 10.00      A   
ATOM   1164  CA  GLU A 123       1.874  13.262 -17.935  1.00 10.00      A   
ATOM   1165  CB  GLU A 123       2.864  13.318 -19.097  1.00 10.00      A   
ATOM   1166  CG  GLU A 123       4.267  13.742 -18.700  1.00 10.00      A   
ATOM   1167  CD  GLU A 123       5.131  14.087 -19.899  1.00 10.00      A   
ATOM   1168  OE1 GLU A 123       4.943  15.179 -20.477  1.00 10.00      A   
ATOM   1169  OE2 GLU A 123       6.006  13.275 -20.269  1.00 10.00      A   
ATOM   1170  C   GLU A 123       0.452  13.153 -18.476  1.00 10.00      A   
ATOM   1171  O   GLU A 123      -0.300  14.129 -18.479  1.00 10.00      A   
ATOM   1172  N   LEU A 124       0.090  11.952 -18.916  1.00 10.00      A   
ATOM   1173  HN  LEU A 124       0.739  11.219 -18.881  1.00 10.00      A   
ATOM   1174  CA  LEU A 124      -1.240  11.696 -19.453  1.00 10.00      A   
ATOM   1175  CB  LEU A 124      -1.340  10.267 -20.002  1.00 10.00      A   
ATOM   1176  CG  LEU A 124      -0.354   9.893 -21.112  1.00 10.00      A   
ATOM   1177  CD1 LEU A 124      -0.572   8.456 -21.556  1.00 10.00      A   
ATOM   1178  CD2 LEU A 124      -0.469  10.849 -22.291  1.00 10.00      A   
ATOM   1179  C   LEU A 124      -2.301  11.921 -18.386  1.00 10.00      A   
ATOM   1180  O   LEU A 124      -3.379  12.445 -18.671  1.00 10.00      A   
ATOM   1181  N   ILE A 125      -1.983  11.525 -17.159  1.00 10.00      A   
ATOM   1182  HN  ILE A 125      -1.104  11.108 -17.006  1.00 10.00      A   
ATOM   1183  CA  ILE A 125      -2.898  11.686 -16.033  1.00 10.00      A   
ATOM   1184  CB  ILE A 125      -2.303  11.087 -14.731  1.00 10.00      A   
ATOM   1185  CG1 ILE A 125      -2.218   9.562 -14.825  1.00 10.00      A   
ATOM   1186  CG2 ILE A 125      -3.120  11.501 -13.512  1.00 10.00      A   
ATOM   1187  CD1 ILE A 125      -1.410   8.919 -13.716  1.00 10.00      A   
ATOM   1188  C   ILE A 125      -3.215  13.161 -15.797  1.00 10.00      A   
ATOM   1189  O   ILE A 125      -4.376  13.569 -15.796  1.00 10.00      A   
ATOM   1190  N   ALA A 126      -2.169  13.956 -15.641  1.00 10.00      A   
ATOM   1191  HN  ALA A 126      -1.268  13.571 -15.710  1.00 10.00      A   
ATOM   1192  CA  ALA A 126      -2.308  15.383 -15.373  1.00 10.00      A   
ATOM   1193  CB  ALA A 126      -0.942  16.012 -15.148  1.00 10.00      A   
ATOM   1194  C   ALA A 126      -3.069  16.138 -16.466  1.00 10.00      A   
ATOM   1195  O   ALA A 126      -3.910  16.989 -16.167  1.00 10.00      A   
ATOM   1196  N   LYS A 127      -2.784  15.824 -17.722  1.00 10.00      A   
ATOM   1197  HN  LYS A 127      -2.121  15.121 -17.903  1.00 10.00      A   
ATOM   1198  CA  LYS A 127      -3.426  16.511 -18.841  1.00 10.00      A   
ATOM   1199  CB  LYS A 127      -2.564  16.448 -20.102  1.00 10.00      A   
ATOM   1200  CG  LYS A 127      -2.349  15.048 -20.656  1.00 10.00      A   
ATOM   1201  CD  LYS A 127      -1.349  15.056 -21.800  1.00 10.00      A   
ATOM   1202  CE  LYS A 127      -1.933  15.716 -23.041  1.00 10.00      A   
ATOM   1203  NZ  LYS A 127      -2.528  14.721 -23.973  1.00 10.00      A   
ATOM   1204  HZ1 LYS A 127      -3.376  14.293 -23.549  1.00 10.00      A   
ATOM   1205  HZ2 LYS A 127      -1.842  13.968 -24.181  1.00 10.00      A   
ATOM   1206  HZ3 LYS A 127      -2.797  15.181 -24.864  1.00 10.00      A   
ATOM   1207  C   LYS A 127      -4.845  16.029 -19.135  1.00 10.00      A   
ATOM   1208  O   LYS A 127      -5.632  16.755 -19.743  1.00 10.00      A   
ATOM   1209  N   SER A 128      -5.178  14.820 -18.715  1.00 10.00      A   
ATOM   1210  HN  SER A 128      -4.521  14.276 -18.229  1.00 10.00      A   
ATOM   1211  CA  SER A 128      -6.502  14.285 -18.974  1.00 10.00      A   
ATOM   1212  CB  SER A 128      -6.411  12.823 -19.413  1.00 10.00      A   
ATOM   1213  OG  SER A 128      -5.422  12.662 -20.420  1.00 10.00      A   
ATOM   1214  HG  SER A 128      -4.554  12.583 -20.000  1.00 10.00      A   
ATOM   1215  C   SER A 128      -7.436  14.433 -17.778  1.00 10.00      A   
ATOM   1216  O   SER A 128      -8.580  14.864 -17.924  1.00 10.00      A   
ATOM   1217  N   PHE A 129      -6.943  14.101 -16.592  1.00 10.00      A   
ATOM   1218  HN  PHE A 129      -6.004  13.822 -16.516  1.00 10.00      A   
ATOM   1219  CA  PHE A 129      -7.757  14.175 -15.391  1.00 10.00      A   
ATOM   1220  CB  PHE A 129      -7.411  13.041 -14.419  1.00 10.00      A   
ATOM   1221  CG  PHE A 129      -7.340  11.684 -15.061  1.00 10.00      A   
ATOM   1222  CD1 PHE A 129      -6.245  10.866 -14.861  1.00 10.00      A   
ATOM   1223  CD2 PHE A 129      -8.369  11.229 -15.868  1.00 10.00      A   
ATOM   1224  CE1 PHE A 129      -6.171   9.619 -15.450  1.00 10.00      A   
ATOM   1225  CE2 PHE A 129      -8.301   9.981 -16.461  1.00 10.00      A   
ATOM   1226  CZ  PHE A 129      -7.201   9.174 -16.251  1.00 10.00      A   
ATOM   1227  C   PHE A 129      -7.617  15.527 -14.704  1.00 10.00      A   
ATOM   1228  O   PHE A 129      -6.697  15.747 -13.918  1.00 10.00      A   
ATOM   1229  N   LYS A 130      -8.533  16.435 -15.013  1.00 10.00      A   
ATOM   1230  HN  LYS A 130      -9.228  16.209 -15.669  1.00 10.00      A   
ATOM   1231  CA  LYS A 130      -8.529  17.763 -14.411  1.00 10.00      A   
ATOM   1232  CB  LYS A 130      -9.188  18.787 -15.340  1.00 10.00      A   
ATOM   1233  CG  LYS A 130      -8.312  19.268 -16.489  1.00 10.00      A   
ATOM   1234  CD  LYS A 130      -8.369  18.315 -17.672  1.00 10.00      A   
ATOM   1235  CE  LYS A 130      -8.000  19.020 -18.966  1.00 10.00      A   
ATOM   1236  NZ  LYS A 130      -7.998  18.086 -20.121  1.00 10.00      A   
ATOM   1237  HZ1 LYS A 130      -7.160  17.467 -20.076  1.00 10.00      A   
ATOM   1238  HZ2 LYS A 130      -7.969  18.623 -21.010  1.00 10.00      A   
ATOM   1239  HZ3 LYS A 130      -8.856  17.496 -20.109  1.00 10.00      A   
ATOM   1240  C   LYS A 130      -9.257  17.733 -13.071  1.00 10.00      A   
ATOM   1241  O   LYS A 130      -9.270  18.718 -12.328  1.00 10.00      A   
ATOM   1242  N   ASN A 131      -9.872  16.595 -12.781  1.00 10.00      A   
ATOM   1243  HN  ASN A 131      -9.843  15.865 -13.434  1.00 10.00      A   
ATOM   1244  CA  ASN A 131     -10.599  16.397 -11.533  1.00 10.00      A   
ATOM   1245  CB  ASN A 131     -11.933  15.691 -11.816  1.00 10.00      A   
ATOM   1246  CG  ASN A 131     -12.844  15.599 -10.602  1.00 10.00      A   
ATOM   1247  OD1 ASN A 131     -13.142  16.603  -9.946  1.00 10.00      A   
ATOM   1248  ND2 ASN A 131     -13.300  14.392 -10.301  1.00 10.00      A   
ATOM   1249 HD21 ASN A 131     -13.032  13.638 -10.873  1.00 10.00      A   
ATOM   1250 HD22 ASN A 131     -13.871  14.289  -9.505  1.00 10.00      A   
ATOM   1251  C   ASN A 131      -9.757  15.569 -10.566  1.00 10.00      A   
ATOM   1252  O   ASN A 131     -10.212  15.195  -9.487  1.00 10.00      A   
ATOM   1253  N   PHE A 132      -8.521  15.292 -10.973  1.00 10.00      A   
ATOM   1254  HN  PHE A 132      -8.227  15.625 -11.844  1.00 10.00      A   
ATOM   1255  CA  PHE A 132      -7.588  14.512 -10.169  1.00 10.00      A   
ATOM   1256  CB  PHE A 132      -6.250  14.415 -10.903  1.00 10.00      A   
ATOM   1257  CG  PHE A 132      -5.355  13.323 -10.408  1.00 10.00      A   
ATOM   1258  CD1 PHE A 132      -5.883  12.113  -9.994  1.00 10.00      A   
ATOM   1259  CD2 PHE A 132      -3.984  13.504 -10.364  1.00 10.00      A   
ATOM   1260  CE1 PHE A 132      -5.064  11.103  -9.544  1.00 10.00      A   
ATOM   1261  CE2 PHE A 132      -3.157  12.496  -9.914  1.00 10.00      A   
ATOM   1262  CZ  PHE A 132      -3.700  11.295  -9.504  1.00 10.00      A   
ATOM   1263  C   PHE A 132      -7.389  15.146  -8.796  1.00 10.00      A   
ATOM   1264  O   PHE A 132      -7.100  16.337  -8.697  1.00 10.00      A   
ATOM   1265  N   LYS A 133      -7.547  14.346  -7.742  1.00 10.00      A   
ATOM   1266  HN  LYS A 133      -7.764  13.398  -7.886  1.00 10.00      A   
ATOM   1267  CA  LYS A 133      -7.402  14.846  -6.379  1.00 10.00      A   
ATOM   1268  CB  LYS A 133      -8.770  14.945  -5.700  1.00 10.00      A   
ATOM   1269  CG  LYS A 133      -9.746  15.887  -6.380  1.00 10.00      A   
ATOM   1270  CD  LYS A 133     -11.173  15.577  -5.969  1.00 10.00      A   
ATOM   1271  CE  LYS A 133     -12.166  16.364  -6.800  1.00 10.00      A   
ATOM   1272  NZ  LYS A 133     -13.542  15.827  -6.656  1.00 10.00      A   
ATOM   1273  HZ1 LYS A 133     -14.221  16.448  -7.138  1.00 10.00      A   
ATOM   1274  HZ2 LYS A 133     -13.801  15.764  -5.653  1.00 10.00      A   
ATOM   1275  HZ3 LYS A 133     -13.602  14.869  -7.077  1.00 10.00      A   
ATOM   1276  C   LYS A 133      -6.482  13.979  -5.519  1.00 10.00      A   
ATOM   1277  O   LYS A 133      -5.619  14.496  -4.807  1.00 10.00      A   
ATOM   1278  N   VAL A 134      -6.662  12.667  -5.579  1.00 10.00      A   
ATOM   1279  HN  VAL A 134      -7.337  12.297  -6.193  1.00 10.00      A   
ATOM   1280  CA  VAL A 134      -5.866  11.761  -4.761  1.00 10.00      A   
ATOM   1281  CB  VAL A 134      -6.759  10.897  -3.844  1.00 10.00      A   
ATOM   1282  CG1 VAL A 134      -5.916  10.090  -2.865  1.00 10.00      A   
ATOM   1283  CG2 VAL A 134      -7.770  11.758  -3.102  1.00 10.00      A   
ATOM   1284  C   VAL A 134      -4.984  10.841  -5.597  1.00 10.00      A   
ATOM   1285  O   VAL A 134      -5.465  10.135  -6.485  1.00 10.00      A   
ATOM   1286  N   LEU A 135      -3.694  10.857  -5.296  1.00 10.00      A   
ATOM   1287  HN  LEU A 135      -3.383  11.455  -4.580  1.00 10.00      A   
ATOM   1288  CA  LEU A 135      -2.720  10.016  -5.973  1.00 10.00      A   
ATOM   1289  CB  LEU A 135      -1.759  10.851  -6.826  1.00 10.00      A   
ATOM   1290  CG  LEU A 135      -0.682  10.070  -7.596  1.00 10.00      A   
ATOM   1291  CD1 LEU A 135      -1.301   8.956  -8.424  1.00 10.00      A   
ATOM   1292  CD2 LEU A 135       0.120  11.006  -8.485  1.00 10.00      A   
ATOM   1293  C   LEU A 135      -1.936   9.231  -4.937  1.00 10.00      A   
ATOM   1294  O   LEU A 135      -1.195   9.806  -4.139  1.00 10.00      A   
ATOM   1295  N   VAL A 136      -2.117   7.923  -4.939  1.00 10.00      A   
ATOM   1296  HN  VAL A 136      -2.715   7.524  -5.610  1.00 10.00      A   
ATOM   1297  CA  VAL A 136      -1.429   7.058  -3.991  1.00 10.00      A   
ATOM   1298  CB  VAL A 136      -2.416   6.298  -3.076  1.00 10.00      A   
ATOM   1299  CG1 VAL A 136      -1.665   5.399  -2.104  1.00 10.00      A   
ATOM   1300  CG2 VAL A 136      -3.307   7.271  -2.319  1.00 10.00      A   
ATOM   1301  C   VAL A 136      -0.544   6.056  -4.719  1.00 10.00      A   
ATOM   1302  O   VAL A 136      -1.036   5.172  -5.423  1.00 10.00      A   
ATOM   1303  N   LEU A 137       0.761   6.203  -4.544  1.00 10.00      A   
ATOM   1304  HN  LEU A 137       1.087   6.926  -3.956  1.00 10.00      A   
ATOM   1305  CA  LEU A 137       1.727   5.317  -5.172  1.00 10.00      A   
ATOM   1306  CB  LEU A 137       2.637   6.082  -6.135  1.00 10.00      A   
ATOM   1307  CG  LEU A 137       1.967   6.702  -7.363  1.00 10.00      A   
ATOM   1308  CD1 LEU A 137       2.987   7.435  -8.224  1.00 10.00      A   
ATOM   1309  CD2 LEU A 137       1.232   5.646  -8.172  1.00 10.00      A   
ATOM   1310  C   LEU A 137       2.556   4.615  -4.110  1.00 10.00      A   
ATOM   1311  O   LEU A 137       3.537   5.162  -3.604  1.00 10.00      A   
ATOM   1312  N   SER A 138       2.146   3.412  -3.763  1.00 10.00      A   
ATOM   1313  HN  SER A 138       1.356   3.029  -4.208  1.00 10.00      A   
ATOM   1314  CA  SER A 138       2.845   2.634  -2.758  1.00 10.00      A   
ATOM   1315  CB  SER A 138       1.865   2.061  -1.726  1.00 10.00      A   
ATOM   1316  OG  SER A 138       2.541   1.265  -0.762  1.00 10.00      A   
ATOM   1317  HG  SER A 138       2.252   1.511   0.126  1.00 10.00      A   
ATOM   1318  C   SER A 138       3.642   1.516  -3.411  1.00 10.00      A   
ATOM   1319  O   SER A 138       3.097   0.724  -4.187  1.00 10.00      A   
ATOM   1320  N   SER A 139       4.934   1.471  -3.108  1.00 10.00      A   
ATOM   1321  HN  SER A 139       5.304   2.155  -2.502  1.00 10.00      A   
ATOM   1322  CA  SER A 139       5.829   0.451  -3.645  1.00 10.00      A   
ATOM   1323  CB  SER A 139       5.453  -0.928  -3.093  1.00 10.00      A   
ATOM   1324  OG  SER A 139       5.005  -0.841  -1.744  1.00 10.00      A   
ATOM   1325  HG  SER A 139       4.703   0.059  -1.562  1.00 10.00      A   
ATOM   1326  C   SER A 139       5.844   0.446  -5.181  1.00 10.00      A   
ATOM   1327  O   SER A 139       5.860  -0.611  -5.817  1.00 10.00      A   
ATOM   1328  N   CYS A 140       5.835   1.632  -5.770  1.00 10.00      A   
ATOM   1329  HN  CYS A 140       5.835   2.443  -5.215  1.00 10.00      A   
ATOM   1330  CA  CYS A 140       5.854   1.763  -7.217  1.00 10.00      A   
ATOM   1331  CB  CYS A 140       4.850   2.824  -7.661  1.00 10.00      A   
ATOM   1332  SG  CYS A 140       3.151   2.468  -7.158  1.00 10.00      A   
ATOM   1333  HG  CYS A 140       3.183   1.952  -5.937  1.00 10.00      A   
ATOM   1334  C   CYS A 140       7.259   2.107  -7.705  1.00 10.00      A   
ATOM   1335  O   CYS A 140       8.134   2.427  -6.904  1.00 10.00      A   
ATOM   1336  N   GLU A 141       7.471   2.028  -9.014  1.00 10.00      A   
ATOM   1337  HN  GLU A 141       6.733   1.756  -9.601  1.00 10.00      A   
ATOM   1338  CA  GLU A 141       8.772   2.324  -9.608  1.00 10.00      A   
ATOM   1339  CB  GLU A 141       9.724   1.138  -9.406  1.00 10.00      A   
ATOM   1340  CG  GLU A 141       9.163  -0.196  -9.887  1.00 10.00      A   
ATOM   1341  CD  GLU A 141      10.098  -1.363  -9.647  1.00 10.00      A   
ATOM   1342  OE1 GLU A 141      10.122  -2.289 -10.485  1.00 10.00      A   
ATOM   1343  OE2 GLU A 141      10.797  -1.372  -8.612  1.00 10.00      A   
ATOM   1344  C   GLU A 141       8.625   2.600 -11.101  1.00 10.00      A   
ATOM   1345  O   GLU A 141       7.568   2.346 -11.680  1.00 10.00      A   
ATOM   1346  N   GLY A 142       9.681   3.126 -11.713  1.00 10.00      A   
ATOM   1347  HN  GLY A 142      10.488   3.328 -11.191  1.00 10.00      A   
ATOM   1348  CA  GLY A 142       9.658   3.395 -13.139  1.00 10.00      A   
ATOM   1349  C   GLY A 142       9.461   4.856 -13.495  1.00 10.00      A   
ATOM   1350  O   GLY A 142       9.415   5.202 -14.673  1.00 10.00      A   
ATOM   1351  N   PHE A 143       9.342   5.715 -12.494  1.00 10.00      A   
ATOM   1352  HN  PHE A 143       9.396   5.393 -11.573  1.00 10.00      A   
ATOM   1353  CA  PHE A 143       9.141   7.139 -12.743  1.00 10.00      A   
ATOM   1354  CB  PHE A 143       7.737   7.601 -12.318  1.00 10.00      A   
ATOM   1355  CG  PHE A 143       7.405   7.380 -10.867  1.00 10.00      A   
ATOM   1356  CD1 PHE A 143       7.383   8.439  -9.976  1.00 10.00      A   
ATOM   1357  CD2 PHE A 143       7.108   6.110 -10.396  1.00 10.00      A   
ATOM   1358  CE1 PHE A 143       7.071   8.237  -8.645  1.00 10.00      A   
ATOM   1359  CE2 PHE A 143       6.796   5.900  -9.068  1.00 10.00      A   
ATOM   1360  CZ  PHE A 143       6.777   6.965  -8.192  1.00 10.00      A   
ATOM   1361  C   PHE A 143      10.209   7.982 -12.069  1.00 10.00      A   
ATOM   1362  O   PHE A 143      10.833   7.550 -11.098  1.00 10.00      A   
ATOM   1363  N   SER A 144      10.409   9.182 -12.586  1.00 10.00      A   
ATOM   1364  HN  SER A 144       9.860   9.470 -13.357  1.00 10.00      A   
ATOM   1365  CA  SER A 144      11.402  10.097 -12.048  1.00 10.00      A   
ATOM   1366  CB  SER A 144      12.355  10.548 -13.160  1.00 10.00      A   
ATOM   1367  OG  SER A 144      11.664  11.239 -14.191  1.00 10.00      A   
ATOM   1368  HG  SER A 144      10.785  10.841 -14.314  1.00 10.00      A   
ATOM   1369  C   SER A 144      10.731  11.310 -11.411  1.00 10.00      A   
ATOM   1370  O   SER A 144       9.504  11.372 -11.305  1.00 10.00      A   
ATOM   1371  N   THR A 145      11.536  12.277 -10.994  1.00 10.00      A   
ATOM   1372  HN  THR A 145      12.508  12.173 -11.091  1.00 10.00      A   
ATOM   1373  CA  THR A 145      11.016  13.484 -10.383  1.00 10.00      A   
ATOM   1374  CB  THR A 145      12.133  14.268  -9.674  1.00 10.00      A   
ATOM   1375  OG1 THR A 145      13.341  14.187 -10.450  1.00 10.00      A   
ATOM   1376  HG1 THR A 145      13.302  14.836 -11.172  1.00 10.00      A   
ATOM   1377  CG2 THR A 145      12.384  13.691  -8.290  1.00 10.00      A   
ATOM   1378  C   THR A 145      10.344  14.371 -11.430  1.00 10.00      A   
ATOM   1379  O   THR A 145       9.534  15.234 -11.094  1.00 10.00      A   
ATOM   1380  N   ASP A 146      10.673  14.133 -12.701  1.00 10.00      A   
ATOM   1381  HN  ASP A 146      11.305  13.412 -12.905  1.00 10.00      A   
ATOM   1382  CA  ASP A 146      10.111  14.909 -13.802  1.00 10.00      A   
ATOM   1383  CB  ASP A 146      10.815  14.566 -15.116  1.00 10.00      A   
ATOM   1384  CG  ASP A 146      11.660  15.709 -15.647  1.00 10.00      A   
ATOM   1385  OD1 ASP A 146      12.124  16.539 -14.840  1.00 10.00      A   
ATOM   1386  OD2 ASP A 146      11.873  15.774 -16.874  1.00 10.00      A   
ATOM   1387  C   ASP A 146       8.616  14.658 -13.925  1.00 10.00      A   
ATOM   1388  O   ASP A 146       7.835  15.587 -14.138  1.00 10.00      A   
ATOM   1389  N   GLY A 147       8.222  13.395 -13.782  1.00 10.00      A   
ATOM   1390  HN  GLY A 147       8.895  12.692 -13.630  1.00 10.00      A   
ATOM   1391  CA  GLY A 147       6.820  13.042 -13.858  1.00 10.00      A   
ATOM   1392  C   GLY A 147       6.041  13.654 -12.713  1.00 10.00      A   
ATOM   1393  O   GLY A 147       4.888  14.056 -12.875  1.00 10.00      A   
ATOM   1394  N   LEU A 148       6.686  13.733 -11.554  1.00 10.00      A   
ATOM   1395  HN  LEU A 148       7.603  13.391 -11.495  1.00 10.00      A   
ATOM   1396  CA  LEU A 148       6.072  14.315 -10.371  1.00 10.00      A   
ATOM   1397  CB  LEU A 148       6.978  14.129  -9.152  1.00 10.00      A   
ATOM   1398  CG  LEU A 148       7.263  12.686  -8.729  1.00 10.00      A   
ATOM   1399  CD1 LEU A 148       8.201  12.660  -7.531  1.00 10.00      A   
ATOM   1400  CD2 LEU A 148       5.969  11.946  -8.423  1.00 10.00      A   
ATOM   1401  C   LEU A 148       5.807  15.796 -10.597  1.00 10.00      A   
ATOM   1402  O   LEU A 148       4.786  16.328 -10.165  1.00 10.00      A   
ATOM   1403  N   ALA A 149       6.730  16.453 -11.294  1.00 10.00      A   
ATOM   1404  HN  ALA A 149       7.524  15.969 -11.608  1.00 10.00      A   
ATOM   1405  CA  ALA A 149       6.604  17.872 -11.597  1.00 10.00      A   
ATOM   1406  CB  ALA A 149       7.890  18.397 -12.213  1.00 10.00      A   
ATOM   1407  C   ALA A 149       5.428  18.119 -12.534  1.00 10.00      A   
ATOM   1408  O   ALA A 149       4.713  19.111 -12.401  1.00 10.00      A   
ATOM   1409  N   ALA A 150       5.230  17.200 -13.475  1.00 10.00      A   
ATOM   1410  HN  ALA A 150       5.841  16.433 -13.527  1.00 10.00      A   
ATOM   1411  CA  ALA A 150       4.136  17.304 -14.431  1.00 10.00      A   
ATOM   1412  CB  ALA A 150       4.196  16.169 -15.443  1.00 10.00      A   
ATOM   1413  C   ALA A 150       2.800  17.301 -13.702  1.00 10.00      A   
ATOM   1414  O   ALA A 150       1.902  18.077 -14.023  1.00 10.00      A   
ATOM   1415  N   ILE A 151       2.683  16.432 -12.707  1.00 10.00      A   
ATOM   1416  HN  ILE A 151       3.442  15.839 -12.499  1.00 10.00      A   
ATOM   1417  CA  ILE A 151       1.463  16.336 -11.915  1.00 10.00      A   
ATOM   1418  CB  ILE A 151       1.482  15.081 -11.006  1.00 10.00      A   
ATOM   1419  CG1 ILE A 151       1.498  13.802 -11.844  1.00 10.00      A   
ATOM   1420  CG2 ILE A 151       0.297  15.071 -10.044  1.00 10.00      A   
ATOM   1421  CD1 ILE A 151       0.186  13.511 -12.541  1.00 10.00      A   
ATOM   1422  C   ILE A 151       1.309  17.579 -11.040  1.00 10.00      A   
ATOM   1423  O   ILE A 151       0.241  18.190 -10.984  1.00 10.00      A   
ATOM   1424  N   ALA A 152       2.400  17.951 -10.385  1.00 10.00      A   
ATOM   1425  HN  ALA A 152       3.222  17.428 -10.505  1.00 10.00      A   
ATOM   1426  CA  ALA A 152       2.424  19.101  -9.485  1.00 10.00      A   
ATOM   1427  CB  ALA A 152       3.787  19.210  -8.822  1.00 10.00      A   
ATOM   1428  C   ALA A 152       2.069  20.416 -10.174  1.00 10.00      A   
ATOM   1429  O   ALA A 152       1.394  21.266  -9.596  1.00 10.00      A   
ATOM   1430  N   ALA A 153       2.517  20.579 -11.407  1.00 10.00      A   
ATOM   1431  HN  ALA A 153       3.040  19.861 -11.823  1.00 10.00      A   
ATOM   1432  CA  ALA A 153       2.267  21.807 -12.152  1.00 10.00      A   
ATOM   1433  CB  ALA A 153       3.398  22.070 -13.137  1.00 10.00      A   
ATOM   1434  C   ALA A 153       0.922  21.821 -12.876  1.00 10.00      A   
ATOM   1435  O   ALA A 153       0.303  22.876 -13.012  1.00 10.00      A   
ATOM   1436  N   THR A 154       0.465  20.667 -13.341  1.00 10.00      A   
ATOM   1437  HN  THR A 154       0.980  19.846 -13.189  1.00 10.00      A   
ATOM   1438  CA  THR A 154      -0.792  20.606 -14.082  1.00 10.00      A   
ATOM   1439  CB  THR A 154      -0.737  19.562 -15.213  1.00 10.00      A   
ATOM   1440  OG1 THR A 154       0.568  19.588 -15.812  1.00 10.00      A   
ATOM   1441  HG1 THR A 154       1.175  19.051 -15.280  1.00 10.00      A   
ATOM   1442  CG2 THR A 154      -1.785  19.867 -16.275  1.00 10.00      A   
ATOM   1443  C   THR A 154      -2.016  20.361 -13.196  1.00 10.00      A   
ATOM   1444  O   THR A 154      -3.063  20.984 -13.392  1.00 10.00      A   
ATOM   1445  N   CYS A 155      -1.894  19.471 -12.219  1.00 10.00      A   
ATOM   1446  HN  CYS A 155      -1.032  19.019 -12.073  1.00 10.00      A   
ATOM   1447  CA  CYS A 155      -3.016  19.156 -11.345  1.00 10.00      A   
ATOM   1448  CB  CYS A 155      -2.941  17.710 -10.849  1.00 10.00      A   
ATOM   1449  SG  CYS A 155      -3.084  16.481 -12.166  1.00 10.00      A   
ATOM   1450  HG  CYS A 155      -4.184  16.759 -12.857  1.00 10.00      A   
ATOM   1451  C   CYS A 155      -3.155  20.135 -10.184  1.00 10.00      A   
ATOM   1452  O   CYS A 155      -2.556  19.961  -9.124  1.00 10.00      A   
ATOM   1453  N   ARG A 156      -3.956  21.171 -10.394  1.00 10.00      A   
ATOM   1454  HN  ARG A 156      -4.398  21.263 -11.266  1.00 10.00      A   
ATOM   1455  CA  ARG A 156      -4.193  22.168  -9.360  1.00 10.00      A   
ATOM   1456  CB  ARG A 156      -4.462  23.548  -9.972  1.00 10.00      A   
ATOM   1457  CG  ARG A 156      -5.764  23.664 -10.752  1.00 10.00      A   
ATOM   1458  CD  ARG A 156      -5.963  25.085 -11.262  1.00 10.00      A   
ATOM   1459  NE  ARG A 156      -7.237  25.267 -11.958  1.00 10.00      A   
ATOM   1460  HE  ARG A 156      -7.744  24.456 -12.190  1.00 10.00      A   
ATOM   1461  CZ  ARG A 156      -7.743  26.461 -12.289  1.00 10.00      A   
ATOM   1462  NH1 ARG A 156      -7.083  27.578 -11.995  1.00 10.00      A   
ATOM   1463 HH11 ARG A 156      -6.173  27.528 -11.492  1.00 10.00      A   
ATOM   1464 HH12 ARG A 156      -7.472  28.511 -12.264  1.00 10.00      A   
ATOM   1465  NH2 ARG A 156      -8.900  26.535 -12.932  1.00 10.00      A   
ATOM   1466 HH21 ARG A 156      -9.420  25.666 -13.178  1.00 10.00      A   
ATOM   1467 HH22 ARG A 156      -9.299  27.465 -13.191  1.00 10.00      A   
ATOM   1468  C   ARG A 156      -5.360  21.730  -8.483  1.00 10.00      A   
ATOM   1469  O   ARG A 156      -5.618  22.305  -7.427  1.00 10.00      A   
ATOM   1470  N   ASN A 157      -6.056  20.695  -8.934  1.00 10.00      A   
ATOM   1471  HN  ASN A 157      -5.792  20.281  -9.783  1.00 10.00      A   
ATOM   1472  CA  ASN A 157      -7.196  20.154  -8.208  1.00 10.00      A   
ATOM   1473  CB  ASN A 157      -8.214  19.572  -9.194  1.00 10.00      A   
ATOM   1474  CG  ASN A 157      -9.637  19.995  -8.896  1.00 10.00      A   
ATOM   1475  OD1 ASN A 157      -9.992  20.275  -7.751  1.00 10.00      A   
ATOM   1476  ND2 ASN A 157     -10.465  20.046  -9.928  1.00 10.00      A   
ATOM   1477 HD21 ASN A 157     -10.115  19.809 -10.816  1.00 10.00      A   
ATOM   1478 HD22 ASN A 157     -11.394  20.316  -9.763  1.00 10.00      A   
ATOM   1479  C   ASN A 157      -6.738  19.066  -7.244  1.00 10.00      A   
ATOM   1480  O   ASN A 157      -7.529  18.542  -6.453  1.00 10.00      A   
ATOM   1481  N   LEU A 158      -5.445  18.747  -7.310  1.00 10.00      A   
ATOM   1482  HN  LEU A 158      -4.872  19.231  -7.938  1.00 10.00      A   
ATOM   1483  CA  LEU A 158      -4.851  17.718  -6.466  1.00 10.00      A   
ATOM   1484  CB  LEU A 158      -3.376  17.529  -6.830  1.00 10.00      A   
ATOM   1485  CG  LEU A 158      -2.686  16.293  -6.252  1.00 10.00      A   
ATOM   1486  CD1 LEU A 158      -3.148  15.035  -6.970  1.00 10.00      A   
ATOM   1487  CD2 LEU A 158      -1.176  16.440  -6.337  1.00 10.00      A   
ATOM   1488  C   LEU A 158      -4.981  18.091  -4.996  1.00 10.00      A   
ATOM   1489  O   LEU A 158      -4.954  19.269  -4.647  1.00 10.00      A   
ATOM   1490  N   LYS A 159      -5.128  17.091  -4.141  1.00 10.00      A   
ATOM   1491  HN  LYS A 159      -5.141  16.167  -4.476  1.00 10.00      A   
ATOM   1492  CA  LYS A 159      -5.274  17.329  -2.714  1.00 10.00      A   
ATOM   1493  CB  LYS A 159      -6.727  17.107  -2.280  1.00 10.00      A   
ATOM   1494  CG  LYS A 159      -7.738  18.057  -2.901  1.00 10.00      A   
ATOM   1495  CD  LYS A 159      -9.161  17.659  -2.535  1.00 10.00      A   
ATOM   1496  CE  LYS A 159      -9.410  17.798  -1.041  1.00 10.00      A   
ATOM   1497  NZ  LYS A 159     -10.661  17.112  -0.616  1.00 10.00      A   
ATOM   1498  HZ1 LYS A 159     -10.571  16.086  -0.750  1.00 10.00      A   
ATOM   1499  HZ2 LYS A 159     -11.467  17.453  -1.174  1.00 10.00      A   
ATOM   1500  HZ3 LYS A 159     -10.846  17.300   0.391  1.00 10.00      A   
ATOM   1501  C   LYS A 159      -4.372  16.415  -1.901  1.00 10.00      A   
ATOM   1502  O   LYS A 159      -3.709  16.855  -0.958  1.00 10.00      A   
ATOM   1503  N   GLU A 160      -4.341  15.141  -2.265  1.00 10.00      A   
ATOM   1504  HN  GLU A 160      -4.855  14.845  -3.051  1.00 10.00      A   
ATOM   1505  CA  GLU A 160      -3.546  14.175  -1.525  1.00 10.00      A   
ATOM   1506  CB  GLU A 160      -4.466  13.203  -0.772  1.00 10.00      A   
ATOM   1507  CG  GLU A 160      -5.466  13.884   0.154  1.00 10.00      A   
ATOM   1508  CD  GLU A 160      -6.404  12.910   0.831  1.00 10.00      A   
ATOM   1509  OE1 GLU A 160      -7.601  12.887   0.475  1.00 10.00      A   
ATOM   1510  OE2 GLU A 160      -5.952  12.170   1.731  1.00 10.00      A   
ATOM   1511  C   GLU A 160      -2.569  13.412  -2.417  1.00 10.00      A   
ATOM   1512  O   GLU A 160      -2.970  12.708  -3.347  1.00 10.00      A   
ATOM   1513  N   LEU A 161      -1.285  13.574  -2.130  1.00 10.00      A   
ATOM   1514  HN  LEU A 161      -1.036  14.182  -1.396  1.00 10.00      A   
ATOM   1515  CA  LEU A 161      -0.227  12.893  -2.865  1.00 10.00      A   
ATOM   1516  CB  LEU A 161       0.703  13.915  -3.527  1.00 10.00      A   
ATOM   1517  CG  LEU A 161       1.900  13.345  -4.296  1.00 10.00      A   
ATOM   1518  CD1 LEU A 161       1.450  12.689  -5.589  1.00 10.00      A   
ATOM   1519  CD2 LEU A 161       2.925  14.430  -4.575  1.00 10.00      A   
ATOM   1520  C   LEU A 161       0.564  12.013  -1.903  1.00 10.00      A   
ATOM   1521  O   LEU A 161       1.360  12.513  -1.107  1.00 10.00      A   
ATOM   1522  N   ASP A 162       0.338  10.711  -1.976  1.00 10.00      A   
ATOM   1523  HN  ASP A 162      -0.282  10.371  -2.660  1.00 10.00      A   
ATOM   1524  CA  ASP A 162       1.010   9.762  -1.093  1.00 10.00      A   
ATOM   1525  CB  ASP A 162      -0.008   8.888  -0.348  1.00 10.00      A   
ATOM   1526  CG  ASP A 162       0.648   7.892   0.596  1.00 10.00      A   
ATOM   1527  OD1 ASP A 162       1.071   8.297   1.700  1.00 10.00      A   
ATOM   1528  OD2 ASP A 162       0.736   6.699   0.245  1.00 10.00      A   
ATOM   1529  C   ASP A 162       1.992   8.886  -1.859  1.00 10.00      A   
ATOM   1530  O   ASP A 162       1.607   8.109  -2.733  1.00 10.00      A   
ATOM   1531  N   LEU A 163       3.267   9.043  -1.542  1.00 10.00      A   
ATOM   1532  HN  LEU A 163       3.510   9.711  -0.866  1.00 10.00      A   
ATOM   1533  CA  LEU A 163       4.321   8.268  -2.168  1.00 10.00      A   
ATOM   1534  CB  LEU A 163       5.231   9.187  -2.989  1.00 10.00      A   
ATOM   1535  CG  LEU A 163       4.551  10.108  -4.006  1.00 10.00      A   
ATOM   1536  CD1 LEU A 163       5.566  11.053  -4.626  1.00 10.00      A   
ATOM   1537  CD2 LEU A 163       3.846   9.303  -5.083  1.00 10.00      A   
ATOM   1538  C   LEU A 163       5.138   7.576  -1.084  1.00 10.00      A   
ATOM   1539  O   LEU A 163       6.025   8.185  -0.483  1.00 10.00      A   
ATOM   1540  N   ARG A 164       4.846   6.305  -0.834  1.00 10.00      A   
ATOM   1541  HN  ARG A 164       4.144   5.858  -1.359  1.00 10.00      A   
ATOM   1542  CA  ARG A 164       5.549   5.562   0.203  1.00 10.00      A   
ATOM   1543  CB  ARG A 164       4.630   5.313   1.400  1.00 10.00      A   
ATOM   1544  CG  ARG A 164       3.427   4.434   1.101  1.00 10.00      A   
ATOM   1545  CD  ARG A 164       2.337   4.638   2.134  1.00 10.00      A   
ATOM   1546  NE  ARG A 164       1.463   3.473   2.247  1.00 10.00      A   
ATOM   1547  HE  ARG A 164       1.833   2.677   2.696  1.00 10.00      A   
ATOM   1548  CZ  ARG A 164       0.214   3.424   1.781  1.00 10.00      A   
ATOM   1549  NH1 ARG A 164      -0.316   4.466   1.151  1.00 10.00      A   
ATOM   1550 HH11 ARG A 164       0.250   5.349   1.001  1.00 10.00      A   
ATOM   1551 HH12 ARG A 164      -1.297   4.418   0.795  1.00 10.00      A   
ATOM   1552  NH2 ARG A 164      -0.507   2.320   1.941  1.00 10.00      A   
ATOM   1553 HH21 ARG A 164      -1.489   2.273   1.582  1.00 10.00      A   
ATOM   1554 HH22 ARG A 164      -0.098   1.490   2.424  1.00 10.00      A   
ATOM   1555  C   ARG A 164       6.154   4.251  -0.301  1.00 10.00      A   
ATOM   1556  O   ARG A 164       5.533   3.520  -1.070  1.00 10.00      A   
ATOM   1557  N   GLU A 165       7.382   3.980   0.137  1.00 10.00      A   
ATOM   1558  HN  GLU A 165       7.817   4.624   0.730  1.00 10.00      A   
ATOM   1559  CA  GLU A 165       8.113   2.763  -0.219  1.00 10.00      A   
ATOM   1560  CB  GLU A 165       7.512   1.539   0.473  1.00 10.00      A   
ATOM   1561  CG  GLU A 165       8.224   1.138   1.757  1.00 10.00      A   
ATOM   1562  CD  GLU A 165       8.284   2.254   2.780  1.00 10.00      A   
ATOM   1563  OE1 GLU A 165       7.346   2.368   3.591  1.00 10.00      A   
ATOM   1564  OE2 GLU A 165       9.273   3.023   2.782  1.00 10.00      A   
ATOM   1565  C   GLU A 165       8.229   2.548  -1.727  1.00 10.00      A   
ATOM   1566  O   GLU A 165       8.296   1.412  -2.202  1.00 10.00      A   
ATOM   1567  N   SER A 166       8.279   3.640  -2.469  1.00 10.00      A   
ATOM   1568  HN  SER A 166       8.246   4.516  -2.035  1.00 10.00      A   
ATOM   1569  CA  SER A 166       8.387   3.567  -3.915  1.00 10.00      A   
ATOM   1570  CB  SER A 166       7.314   4.435  -4.571  1.00 10.00      A   
ATOM   1571  OG  SER A 166       6.015   4.000  -4.208  1.00 10.00      A   
ATOM   1572  HG  SER A 166       5.435   4.766  -4.114  1.00 10.00      A   
ATOM   1573  C   SER A 166       9.775   3.984  -4.389  1.00 10.00      A   
ATOM   1574  O   SER A 166      10.436   4.814  -3.762  1.00 10.00      A   
ATOM   1575  N   ASP A 167      10.207   3.410  -5.499  1.00 10.00      A   
ATOM   1576  HN  ASP A 167       9.620   2.773  -5.969  1.00 10.00      A   
ATOM   1577  CA  ASP A 167      11.514   3.715  -6.066  1.00 10.00      A   
ATOM   1578  CB  ASP A 167      12.174   2.452  -6.635  1.00 10.00      A   
ATOM   1579  CG  ASP A 167      13.433   2.747  -7.438  1.00 10.00      A   
ATOM   1580  OD1 ASP A 167      14.312   3.479  -6.934  1.00 10.00      A   
ATOM   1581  OD2 ASP A 167      13.555   2.230  -8.573  1.00 10.00      A   
ATOM   1582  C   ASP A 167      11.387   4.775  -7.152  1.00 10.00      A   
ATOM   1583  O   ASP A 167      10.999   4.481  -8.286  1.00 10.00      A   
ATOM   1584  N   VAL A 168      11.693   6.013  -6.795  1.00 10.00      A   
ATOM   1585  HN  VAL A 168      11.987   6.188  -5.874  1.00 10.00      A   
ATOM   1586  CA  VAL A 168      11.610   7.119  -7.735  1.00 10.00      A   
ATOM   1587  CB  VAL A 168      11.029   8.383  -7.057  1.00 10.00      A   
ATOM   1588  CG1 VAL A 168      10.623   9.419  -8.097  1.00 10.00      A   
ATOM   1589  CG2 VAL A 168       9.853   8.031  -6.157  1.00 10.00      A   
ATOM   1590  C   VAL A 168      12.993   7.453  -8.285  1.00 10.00      A   
ATOM   1591  O   VAL A 168      13.984   7.424  -7.552  1.00 10.00      A   
ATOM   1592  N   ASP A 169      13.062   7.736  -9.577  1.00 10.00      A   
ATOM   1593  HN  ASP A 169      12.242   7.695 -10.120  1.00 10.00      A   
ATOM   1594  CA  ASP A 169      14.319   8.105 -10.215  1.00 10.00      A   
ATOM   1595  CB  ASP A 169      14.226   7.944 -11.737  1.00 10.00      A   
ATOM   1596  CG  ASP A 169      15.015   6.760 -12.258  1.00 10.00      A   
ATOM   1597  OD1 ASP A 169      16.048   6.976 -12.935  1.00 10.00      A   
ATOM   1598  OD2 ASP A 169      14.607   5.607 -12.004  1.00 10.00      A   
ATOM   1599  C   ASP A 169      14.651   9.548  -9.860  1.00 10.00      A   
ATOM   1600  O   ASP A 169      14.202  10.486 -10.524  1.00 10.00      A   
ATOM   1601  N   ASP A 170      15.400   9.716  -8.779  1.00 10.00      A   
ATOM   1602  HN  ASP A 170      15.696   8.925  -8.280  1.00 10.00      A   
ATOM   1603  CA  ASP A 170      15.786  11.041  -8.301  1.00 10.00      A   
ATOM   1604  CB  ASP A 170      16.526  10.945  -6.966  1.00 10.00      A   
ATOM   1605  CG  ASP A 170      15.601  10.772  -5.779  1.00 10.00      A   
ATOM   1606  OD1 ASP A 170      14.989  11.768  -5.344  1.00 10.00      A   
ATOM   1607  OD2 ASP A 170      15.496   9.642  -5.268  1.00 10.00      A   
ATOM   1608  C   ASP A 170      16.641  11.792  -9.311  1.00 10.00      A   
ATOM   1609  O   ASP A 170      17.789  11.427  -9.566  1.00 10.00      A   
ATOM   1610  N   VAL A 171      16.065  12.832  -9.893  1.00 10.00      A   
ATOM   1611  HN  VAL A 171      15.135  13.046  -9.674  1.00 10.00      A   
ATOM   1612  CA  VAL A 171      16.772  13.659 -10.863  1.00 10.00      A   
ATOM   1613  CB  VAL A 171      15.984  13.784 -12.188  1.00 10.00      A   
ATOM   1614  CG1 VAL A 171      16.715  14.682 -13.174  1.00 10.00      A   
ATOM   1615  CG2 VAL A 171      15.733  12.412 -12.797  1.00 10.00      A   
ATOM   1616  C   VAL A 171      17.008  15.050 -10.285  1.00 10.00      A   
ATOM   1617  O   VAL A 171      18.131  15.554 -10.294  1.00 10.00      A   
ATOM   1618  N   SER A 172      15.945  15.655  -9.766  1.00 10.00      A   
ATOM   1619  HN  SER A 172      15.079  15.188  -9.771  1.00 10.00      A   
ATOM   1620  CA  SER A 172      16.022  16.985  -9.181  1.00 10.00      A   
ATOM   1621  CB  SER A 172      16.050  18.058 -10.272  1.00 10.00      A   
ATOM   1622  OG  SER A 172      16.150  19.350  -9.702  1.00 10.00      A   
ATOM   1623  HG  SER A 172      16.000  20.021 -10.393  1.00 10.00      A   
ATOM   1624  C   SER A 172      14.834  17.229  -8.254  1.00 10.00      A   
ATOM   1625  O   SER A 172      13.693  16.897  -8.588  1.00 10.00      A   
ATOM   1626  N   GLY A 173      15.109  17.819  -7.094  1.00 10.00      A   
ATOM   1627  HN  GLY A 173      16.038  18.060  -6.886  1.00 10.00      A   
ATOM   1628  CA  GLY A 173      14.061  18.104  -6.130  1.00 10.00      A   
ATOM   1629  C   GLY A 173      13.345  19.408  -6.427  1.00 10.00      A   
ATOM   1630  O   GLY A 173      12.472  19.837  -5.673  1.00 10.00      A   
ATOM   1631  N   HIS A 174      13.702  20.027  -7.542  1.00 10.00      A   
ATOM   1632  HN  HIS A 174      14.396  19.624  -8.110  1.00 10.00      A   
ATOM   1633  CA  HIS A 174      13.098  21.291  -7.947  1.00 10.00      A   
ATOM   1634  CB  HIS A 174      13.985  21.987  -8.984  1.00 10.00      A   
ATOM   1635  CG  HIS A 174      13.853  23.482  -9.015  1.00 10.00      A   
ATOM   1636  ND1 HIS A 174      14.434  24.274  -8.051  1.00 10.00      A   
ATOM   1637  CD2 HIS A 174      13.218  24.275  -9.917  1.00 10.00      A   
ATOM   1638  CE1 HIS A 174      14.144  25.518  -8.386  1.00 10.00      A   
ATOM   1639  NE2 HIS A 174      13.414  25.567  -9.503  1.00 10.00      A   
ATOM   1640  HE2 HIS A 174      13.094  26.381  -9.953  1.00 10.00      A   
ATOM   1641  C   HIS A 174      11.691  21.078  -8.507  1.00 10.00      A   
ATOM   1642  O   HIS A 174      11.010  22.030  -8.878  1.00 10.00      A   
ATOM   1643  N   TRP A 175      11.261  19.822  -8.556  1.00 10.00      A   
ATOM   1644  HN  TRP A 175      11.850  19.106  -8.243  1.00 10.00      A   
ATOM   1645  CA  TRP A 175       9.937  19.477  -9.070  1.00 10.00      A   
ATOM   1646  CB  TRP A 175       9.759  17.951  -9.134  1.00 10.00      A   
ATOM   1647  CG  TRP A 175       9.737  17.278  -7.795  1.00 10.00      A   
ATOM   1648  CD1 TRP A 175      10.806  16.783  -7.110  1.00 10.00      A   
ATOM   1649  CD2 TRP A 175       8.584  17.017  -6.980  1.00 10.00      A   
ATOM   1650  NE1 TRP A 175      10.397  16.246  -5.915  1.00 10.00      A   
ATOM   1651  HE1 TRP A 175      10.985  15.833  -5.246  1.00 10.00      A   
ATOM   1652  CE2 TRP A 175       9.036  16.375  -5.812  1.00 10.00      A   
ATOM   1653  CE3 TRP A 175       7.216  17.270  -7.123  1.00 10.00      A   
ATOM   1654  CZ2 TRP A 175       8.168  15.981  -4.794  1.00 10.00      A   
ATOM   1655  CZ3 TRP A 175       6.357  16.877  -6.113  1.00 10.00      A   
ATOM   1656  CH2 TRP A 175       6.836  16.241  -4.962  1.00 10.00      A   
ATOM   1657  C   TRP A 175       8.832  20.116  -8.228  1.00 10.00      A   
ATOM   1658  O   TRP A 175       7.756  20.431  -8.730  1.00 10.00      A   
ATOM   1659  N   LEU A 176       9.118  20.317  -6.948  1.00 10.00      A   
ATOM   1660  HN  LEU A 176      10.000  20.057  -6.613  1.00 10.00      A   
ATOM   1661  CA  LEU A 176       8.156  20.912  -6.030  1.00 10.00      A   
ATOM   1662  CB  LEU A 176       8.680  20.815  -4.597  1.00 10.00      A   
ATOM   1663  CG  LEU A 176       7.734  21.307  -3.496  1.00 10.00      A   
ATOM   1664  CD1 LEU A 176       6.734  20.223  -3.115  1.00 10.00      A   
ATOM   1665  CD2 LEU A 176       8.519  21.778  -2.281  1.00 10.00      A   
ATOM   1666  C   LEU A 176       7.909  22.374  -6.390  1.00 10.00      A   
ATOM   1667  O   LEU A 176       6.823  22.911  -6.172  1.00 10.00      A   
ATOM   1668  N   SER A 177       8.926  23.004  -6.959  1.00 10.00      A   
ATOM   1669  HN  SER A 177       9.764  22.515  -7.106  1.00 10.00      A   
ATOM   1670  CA  SER A 177       8.851  24.401  -7.355  1.00 10.00      A   
ATOM   1671  CB  SER A 177      10.262  24.936  -7.619  1.00 10.00      A   
ATOM   1672  OG  SER A 177      11.189  24.383  -6.694  1.00 10.00      A   
ATOM   1673  HG  SER A 177      12.081  24.444  -7.059  1.00 10.00      A   
ATOM   1674  C   SER A 177       7.947  24.600  -8.575  1.00 10.00      A   
ATOM   1675  O   SER A 177       7.641  25.731  -8.950  1.00 10.00      A   
ATOM   1676  N   HIS A 178       7.514  23.501  -9.186  1.00 10.00      A   
ATOM   1677  HN  HIS A 178       7.800  22.620  -8.852  1.00 10.00      A   
ATOM   1678  CA  HIS A 178       6.637  23.571 -10.350  1.00 10.00      A   
ATOM   1679  CB  HIS A 178       6.724  22.289 -11.191  1.00 10.00      A   
ATOM   1680  CG  HIS A 178       8.001  22.137 -11.970  1.00 10.00      A   
ATOM   1681  ND1 HIS A 178       8.016  22.236 -13.342  1.00 10.00      A   
ATOM   1682  CD2 HIS A 178       9.258  21.883 -11.530  1.00 10.00      A   
ATOM   1683  CE1 HIS A 178       9.271  22.039 -13.705  1.00 10.00      A   
ATOM   1684  NE2 HIS A 178      10.056  21.822 -12.645  1.00 10.00      A   
ATOM   1685  HE2 HIS A 178      11.023  21.640 -12.662  1.00 10.00      A   
ATOM   1686  C   HIS A 178       5.194  23.829  -9.926  1.00 10.00      A   
ATOM   1687  O   HIS A 178       4.370  24.264 -10.735  1.00 10.00      A   
ATOM   1688  N   PHE A 179       4.903  23.571  -8.653  1.00 10.00      A   
ATOM   1689  HN  PHE A 179       5.616  23.243  -8.061  1.00 10.00      A   
ATOM   1690  CA  PHE A 179       3.561  23.764  -8.103  1.00 10.00      A   
ATOM   1691  CB  PHE A 179       3.566  23.466  -6.606  1.00 10.00      A   
ATOM   1692  CG  PHE A 179       3.076  22.100  -6.226  1.00 10.00      A   
ATOM   1693  CD1 PHE A 179       3.958  21.148  -5.742  1.00 10.00      A   
ATOM   1694  CD2 PHE A 179       1.735  21.773  -6.333  1.00 10.00      A   
ATOM   1695  CE1 PHE A 179       3.512  19.897  -5.371  1.00 10.00      A   
ATOM   1696  CE2 PHE A 179       1.284  20.522  -5.966  1.00 10.00      A   
ATOM   1697  CZ  PHE A 179       2.173  19.582  -5.484  1.00 10.00      A   
ATOM   1698  C   PHE A 179       3.080  25.197  -8.305  1.00 10.00      A   
ATOM   1699  O   PHE A 179       3.824  26.146  -8.052  1.00 10.00      A   
ATOM   1700  N   PRO A 180       1.837  25.375  -8.770  1.00 10.00      A   
ATOM   1701  CA  PRO A 180       1.265  26.703  -8.982  1.00 10.00      A   
ATOM   1702  CB  PRO A 180      -0.146  26.418  -9.519  1.00 10.00      A   
ATOM   1703  CG  PRO A 180      -0.427  24.997  -9.158  1.00 10.00      A   
ATOM   1704  CD  PRO A 180       0.901  24.299  -9.136  1.00 10.00      A   
ATOM   1705  C   PRO A 180       1.198  27.481  -7.671  1.00 10.00      A   
ATOM   1706  O   PRO A 180       0.923  26.904  -6.616  1.00 10.00      A   
ATOM   1707  N   ASP A 181       1.445  28.785  -7.742  1.00 10.00      A   
ATOM   1708  HN  ASP A 181       1.635  29.184  -8.618  1.00 10.00      A   
ATOM   1709  CA  ASP A 181       1.436  29.646  -6.555  1.00 10.00      A   
ATOM   1710  CB  ASP A 181       2.152  30.974  -6.825  1.00 10.00      A   
ATOM   1711  CG  ASP A 181       2.692  31.621  -5.557  1.00 10.00      A   
ATOM   1712  OD1 ASP A 181       2.136  32.652  -5.119  1.00 10.00      A   
ATOM   1713  OD2 ASP A 181       3.682  31.101  -4.986  1.00 10.00      A   
ATOM   1714  C   ASP A 181       0.020  29.889  -6.031  1.00 10.00      A   
ATOM   1715  O   ASP A 181      -0.169  30.491  -4.976  1.00 10.00      A   
ATOM   1716  N   THR A 182      -0.974  29.426  -6.770  1.00 10.00      A   
ATOM   1717  HN  THR A 182      -0.773  28.987  -7.621  1.00 10.00      A   
ATOM   1718  CA  THR A 182      -2.363  29.581  -6.358  1.00 10.00      A   
ATOM   1719  CB  THR A 182      -3.235  30.137  -7.501  1.00 10.00      A   
ATOM   1720  OG1 THR A 182      -2.782  29.604  -8.756  1.00 10.00      A   
ATOM   1721  HG1 THR A 182      -1.993  30.081  -9.045  1.00 10.00      A   
ATOM   1722  CG2 THR A 182      -3.167  31.657  -7.536  1.00 10.00      A   
ATOM   1723  C   THR A 182      -2.943  28.253  -5.868  1.00 10.00      A   
ATOM   1724  O   THR A 182      -4.139  28.149  -5.589  1.00 10.00      A   
ATOM   1725  N   TYR A 183      -2.086  27.245  -5.759  1.00 10.00      A   
ATOM   1726  HN  TYR A 183      -1.142  27.392  -5.986  1.00 10.00      A   
ATOM   1727  CA  TYR A 183      -2.508  25.924  -5.304  1.00 10.00      A   
ATOM   1728  CB  TYR A 183      -1.553  24.857  -5.856  1.00 10.00      A   
ATOM   1729  CG  TYR A 183      -1.767  23.455  -5.325  1.00 10.00      A   
ATOM   1730  CD1 TYR A 183      -2.652  22.586  -5.942  1.00 10.00      A   
ATOM   1731  CD2 TYR A 183      -1.075  23.002  -4.207  1.00 10.00      A   
ATOM   1732  CE1 TYR A 183      -2.842  21.305  -5.459  1.00 10.00      A   
ATOM   1733  CE2 TYR A 183      -1.258  21.729  -3.720  1.00 10.00      A   
ATOM   1734  CZ  TYR A 183      -2.143  20.883  -4.347  1.00 10.00      A   
ATOM   1735  OH  TYR A 183      -2.331  19.610  -3.862  1.00 10.00      A   
ATOM   1736  HH  TYR A 183      -3.270  19.389  -3.903  1.00 10.00      A   
ATOM   1737  C   TYR A 183      -2.545  25.874  -3.776  1.00 10.00      A   
ATOM   1738  O   TYR A 183      -1.506  25.926  -3.118  1.00 10.00      A   
ATOM   1739  N   THR A 184      -3.740  25.778  -3.218  1.00 10.00      A   
ATOM   1740  HN  THR A 184      -4.536  25.758  -3.789  1.00 10.00      A   
ATOM   1741  CA  THR A 184      -3.908  25.727  -1.775  1.00 10.00      A   
ATOM   1742  CB  THR A 184      -4.658  26.978  -1.284  1.00 10.00      A   
ATOM   1743  OG1 THR A 184      -5.880  27.116  -2.023  1.00 10.00      A   
ATOM   1744  HG1 THR A 184      -6.625  27.025  -1.417  1.00 10.00      A   
ATOM   1745  CG2 THR A 184      -3.815  28.228  -1.483  1.00 10.00      A   
ATOM   1746  C   THR A 184      -4.701  24.483  -1.370  1.00 10.00      A   
ATOM   1747  O   THR A 184      -5.108  24.335  -0.216  1.00 10.00      A   
ATOM   1748  N   SER A 185      -4.911  23.587  -2.327  1.00 10.00      A   
ATOM   1749  HN  SER A 185      -4.562  23.759  -3.231  1.00 10.00      A   
ATOM   1750  CA  SER A 185      -5.670  22.364  -2.087  1.00 10.00      A   
ATOM   1751  CB  SER A 185      -6.293  21.904  -3.401  1.00 10.00      A   
ATOM   1752  OG  SER A 185      -5.768  22.652  -4.489  1.00 10.00      A   
ATOM   1753  HG  SER A 185      -5.796  22.111  -5.287  1.00 10.00      A   
ATOM   1754  C   SER A 185      -4.818  21.243  -1.490  1.00 10.00      A   
ATOM   1755  O   SER A 185      -5.227  20.085  -1.482  1.00 10.00      A   
ATOM   1756  N   LEU A 186      -3.643  21.585  -0.984  1.00 10.00      A   
ATOM   1757  HN  LEU A 186      -3.372  22.524  -0.996  1.00 10.00      A   
ATOM   1758  CA  LEU A 186      -2.753  20.588  -0.398  1.00 10.00      A   
ATOM   1759  CB  LEU A 186      -1.342  21.154  -0.219  1.00 10.00      A   
ATOM   1760  CG  LEU A 186      -0.267  20.156   0.225  1.00 10.00      A   
ATOM   1761  CD1 LEU A 186      -0.016  19.110  -0.852  1.00 10.00      A   
ATOM   1762  CD2 LEU A 186       1.022  20.876   0.595  1.00 10.00      A   
ATOM   1763  C   LEU A 186      -3.293  20.083   0.938  1.00 10.00      A   
ATOM   1764  O   LEU A 186      -3.401  20.842   1.899  1.00 10.00      A   
ATOM   1765  N   VAL A 187      -3.629  18.801   0.992  1.00 10.00      A   
ATOM   1766  HN  VAL A 187      -3.524  18.242   0.185  1.00 10.00      A   
ATOM   1767  CA  VAL A 187      -4.148  18.196   2.212  1.00 10.00      A   
ATOM   1768  CB  VAL A 187      -5.550  17.582   1.988  1.00 10.00      A   
ATOM   1769  CG1 VAL A 187      -6.077  16.937   3.264  1.00 10.00      A   
ATOM   1770  CG2 VAL A 187      -6.524  18.635   1.484  1.00 10.00      A   
ATOM   1771  C   VAL A 187      -3.194  17.116   2.719  1.00 10.00      A   
ATOM   1772  O   VAL A 187      -2.904  17.031   3.913  1.00 10.00      A   
ATOM   1773  N   SER A 188      -2.695  16.300   1.802  1.00 10.00      A   
ATOM   1774  HN  SER A 188      -2.937  16.430   0.858  1.00 10.00      A   
ATOM   1775  CA  SER A 188      -1.780  15.226   2.158  1.00 10.00      A   
ATOM   1776  CB  SER A 188      -2.512  13.878   2.130  1.00 10.00      A   
ATOM   1777  OG  SER A 188      -1.724  12.834   2.672  1.00 10.00      A   
ATOM   1778  HG  SER A 188      -2.266  12.040   2.768  1.00 10.00      A   
ATOM   1779  C   SER A 188      -0.583  15.208   1.214  1.00 10.00      A   
ATOM   1780  O   SER A 188      -0.741  15.203  -0.006  1.00 10.00      A   
ATOM   1781  N   LEU A 189       0.612  15.207   1.778  1.00 10.00      A   
ATOM   1782  HN  LEU A 189       0.682  15.218   2.760  1.00 10.00      A   
ATOM   1783  CA  LEU A 189       1.825  15.190   0.980  1.00 10.00      A   
ATOM   1784  CB  LEU A 189       2.384  16.607   0.847  1.00 10.00      A   
ATOM   1785  CG  LEU A 189       3.530  16.798  -0.148  1.00 10.00      A   
ATOM   1786  CD1 LEU A 189       3.091  16.427  -1.557  1.00 10.00      A   
ATOM   1787  CD2 LEU A 189       4.028  18.233  -0.104  1.00 10.00      A   
ATOM   1788  C   LEU A 189       2.863  14.267   1.608  1.00 10.00      A   
ATOM   1789  O   LEU A 189       3.477  14.604   2.623  1.00 10.00      A   
ATOM   1790  N   ASN A 190       3.043  13.101   1.015  1.00 10.00      A   
ATOM   1791  HN  ASN A 190       2.515  12.885   0.209  1.00 10.00      A   
ATOM   1792  CA  ASN A 190       4.001  12.128   1.512  1.00 10.00      A   
ATOM   1793  CB  ASN A 190       3.281  10.849   1.954  1.00 10.00      A   
ATOM   1794  CG  ASN A 190       4.228   9.687   2.204  1.00 10.00      A   
ATOM   1795  OD1 ASN A 190       5.403   9.879   2.517  1.00 10.00      A   
ATOM   1796  ND2 ASN A 190       3.724   8.472   2.075  1.00 10.00      A   
ATOM   1797 HD21 ASN A 190       2.769   8.384   1.823  1.00 10.00      A   
ATOM   1798 HD22 ASN A 190       4.313   7.708   2.242  1.00 10.00      A   
ATOM   1799  C   ASN A 190       5.032  11.804   0.442  1.00 10.00      A   
ATOM   1800  O   ASN A 190       4.682  11.305  -0.624  1.00 10.00      A   
ATOM   1801  N   ILE A 191       6.299  12.101   0.727  1.00 10.00      A   
ATOM   1802  HN  ILE A 191       6.514  12.497   1.599  1.00 10.00      A   
ATOM   1803  CA  ILE A 191       7.383  11.836  -0.213  1.00 10.00      A   
ATOM   1804  CB  ILE A 191       7.797  13.103  -1.000  1.00 10.00      A   
ATOM   1805  CG1 ILE A 191       8.105  14.268  -0.053  1.00 10.00      A   
ATOM   1806  CG2 ILE A 191       6.724  13.493  -2.005  1.00 10.00      A   
ATOM   1807  CD1 ILE A 191       8.833  15.420  -0.717  1.00 10.00      A   
ATOM   1808  C   ILE A 191       8.601  11.275   0.516  1.00 10.00      A   
ATOM   1809  O   ILE A 191       9.741  11.617   0.198  1.00 10.00      A   
ATOM   1810  N   SER A 192       8.359  10.382   1.473  1.00 10.00      A   
ATOM   1811  HN  SER A 192       7.430  10.116   1.657  1.00 10.00      A   
ATOM   1812  CA  SER A 192       9.437   9.783   2.261  1.00 10.00      A   
ATOM   1813  CB  SER A 192       8.869   9.184   3.552  1.00 10.00      A   
ATOM   1814  OG  SER A 192       7.790   8.306   3.275  1.00 10.00      A   
ATOM   1815  HG  SER A 192       8.135   7.454   2.981  1.00 10.00      A   
ATOM   1816  C   SER A 192      10.216   8.718   1.477  1.00 10.00      A   
ATOM   1817  O   SER A 192      10.894   7.876   2.066  1.00 10.00      A   
ATOM   1818  N   CYS A 193      10.129   8.761   0.154  1.00 10.00      A   
ATOM   1819  HN  CYS A 193       9.588   9.458  -0.267  1.00 10.00      A   
ATOM   1820  CA  CYS A 193      10.823   7.793  -0.691  1.00 10.00      A   
ATOM   1821  CB  CYS A 193       9.798   6.927  -1.422  1.00 10.00      A   
ATOM   1822  SG  CYS A 193       8.465   7.871  -2.199  1.00 10.00      A   
ATOM   1823  HG  CYS A 193       7.489   8.006  -1.306  1.00 10.00      A   
ATOM   1824  C   CYS A 193      11.731   8.492  -1.700  1.00 10.00      A   
ATOM   1825  O   CYS A 193      12.211   7.877  -2.653  1.00 10.00      A   
ATOM   1826  N   LEU A 194      11.961   9.779  -1.489  1.00 10.00      A   
ATOM   1827  HN  LEU A 194      11.563  10.214  -0.710  1.00 10.00      A   
ATOM   1828  CA  LEU A 194      12.804  10.561  -2.383  1.00 10.00      A   
ATOM   1829  CB  LEU A 194      12.113  11.876  -2.754  1.00 10.00      A   
ATOM   1830  CG  LEU A 194      11.000  11.790  -3.799  1.00 10.00      A   
ATOM   1831  CD1 LEU A 194      10.244  13.107  -3.882  1.00 10.00      A   
ATOM   1832  CD2 LEU A 194      11.570  11.419  -5.155  1.00 10.00      A   
ATOM   1833  C   LEU A 194      14.151  10.856  -1.743  1.00 10.00      A   
ATOM   1834  O   LEU A 194      14.249  11.022  -0.526  1.00 10.00      A   
ATOM   1835  N   ALA A 195      15.185  10.914  -2.565  1.00 10.00      A   
ATOM   1836  HN  ALA A 195      15.045  10.741  -3.527  1.00 10.00      A   
ATOM   1837  CA  ALA A 195      16.529  11.211  -2.086  1.00 10.00      A   
ATOM   1838  CB  ALA A 195      17.538  10.265  -2.717  1.00 10.00      A   
ATOM   1839  C   ALA A 195      16.896  12.660  -2.393  1.00 10.00      A   
ATOM   1840  O   ALA A 195      17.806  13.226  -1.792  1.00 10.00      A   
ATOM   1841  N   SER A 196      16.183  13.251  -3.341  1.00 10.00      A   
ATOM   1842  HN  SER A 196      15.484  12.739  -3.803  1.00 10.00      A   
ATOM   1843  CA  SER A 196      16.418  14.630  -3.726  1.00 10.00      A   
ATOM   1844  CB  SER A 196      15.835  14.906  -5.116  1.00 10.00      A   
ATOM   1845  OG  SER A 196      14.550  14.322  -5.267  1.00 10.00      A   
ATOM   1846  HG  SER A 196      14.643  13.356  -5.344  1.00 10.00      A   
ATOM   1847  C   SER A 196      15.842  15.592  -2.690  1.00 10.00      A   
ATOM   1848  O   SER A 196      14.796  15.325  -2.090  1.00 10.00      A   
ATOM   1849  N   GLU A 197      16.542  16.695  -2.465  1.00 10.00      A   
ATOM   1850  HN  GLU A 197      17.367  16.845  -2.966  1.00 10.00      A   
ATOM   1851  CA  GLU A 197      16.107  17.697  -1.507  1.00 10.00      A   
ATOM   1852  CB  GLU A 197      17.306  18.289  -0.762  1.00 10.00      A   
ATOM   1853  CG  GLU A 197      16.934  19.270   0.339  1.00 10.00      A   
ATOM   1854  CD  GLU A 197      17.913  20.420   0.467  1.00 10.00      A   
ATOM   1855  OE1 GLU A 197      18.562  20.777  -0.537  1.00 10.00      A   
ATOM   1856  OE2 GLU A 197      18.012  20.998   1.569  1.00 10.00      A   
ATOM   1857  C   GLU A 197      15.328  18.796  -2.219  1.00 10.00      A   
ATOM   1858  O   GLU A 197      15.819  19.409  -3.170  1.00 10.00      A   
ATOM   1859  N   VAL A 198      14.102  19.018  -1.773  1.00 10.00      A   
ATOM   1860  HN  VAL A 198      13.757  18.473  -1.031  1.00 10.00      A   
ATOM   1861  CA  VAL A 198      13.256  20.043  -2.355  1.00 10.00      A   
ATOM   1862  CB  VAL A 198      11.757  19.771  -2.099  1.00 10.00      A   
ATOM   1863  CG1 VAL A 198      11.322  18.480  -2.778  1.00 10.00      A   
ATOM   1864  CG2 VAL A 198      11.458  19.720  -0.607  1.00 10.00      A   
ATOM   1865  C   VAL A 198      13.637  21.422  -1.824  1.00 10.00      A   
ATOM   1866  O   VAL A 198      14.183  21.548  -0.725  1.00 10.00      A   
ATOM   1867  N   SER A 199      13.354  22.452  -2.610  1.00 10.00      A   
ATOM   1868  HN  SER A 199      12.924  22.290  -3.475  1.00 10.00      A   
ATOM   1869  CA  SER A 199      13.667  23.819  -2.221  1.00 10.00      A   
ATOM   1870  CB  SER A 199      13.373  24.763  -3.388  1.00 10.00      A   
ATOM   1871  OG  SER A 199      13.792  24.189  -4.617  1.00 10.00      A   
ATOM   1872  HG  SER A 199      14.677  23.811  -4.513  1.00 10.00      A   
ATOM   1873  C   SER A 199      12.864  24.225  -0.982  1.00 10.00      A   
ATOM   1874  O   SER A 199      11.638  24.363  -1.042  1.00 10.00      A   
ATOM   1875  N   PHE A 200      13.567  24.410   0.137  1.00 10.00      A   
ATOM   1876  HN  PHE A 200      14.540  24.274   0.110  1.00 10.00      A   
ATOM   1877  CA  PHE A 200      12.946  24.784   1.408  1.00 10.00      A   
ATOM   1878  CB  PHE A 200      14.020  25.013   2.473  1.00 10.00      A   
ATOM   1879  CG  PHE A 200      13.481  25.386   3.827  1.00 10.00      A   
ATOM   1880  CD1 PHE A 200      12.979  24.416   4.676  1.00 10.00      A   
ATOM   1881  CD2 PHE A 200      13.484  26.709   4.250  1.00 10.00      A   
ATOM   1882  CE1 PHE A 200      12.488  24.754   5.920  1.00 10.00      A   
ATOM   1883  CE2 PHE A 200      12.993  27.054   5.493  1.00 10.00      A   
ATOM   1884  CZ  PHE A 200      12.494  26.075   6.332  1.00 10.00      A   
ATOM   1885  C   PHE A 200      12.049  26.015   1.282  1.00 10.00      A   
ATOM   1886  O   PHE A 200      10.934  26.032   1.806  1.00 10.00      A   
ATOM   1887  N   SER A 201      12.536  27.033   0.583  1.00 10.00      A   
ATOM   1888  HN  SER A 201      13.429  26.961   0.192  1.00 10.00      A   
ATOM   1889  CA  SER A 201      11.781  28.266   0.396  1.00 10.00      A   
ATOM   1890  CB  SER A 201      12.564  29.221  -0.500  1.00 10.00      A   
ATOM   1891  OG  SER A 201      13.958  29.045  -0.309  1.00 10.00      A   
ATOM   1892  HG  SER A 201      14.410  29.885  -0.458  1.00 10.00      A   
ATOM   1893  C   SER A 201      10.402  27.992  -0.201  1.00 10.00      A   
ATOM   1894  O   SER A 201       9.392  28.501   0.291  1.00 10.00      A   
ATOM   1895  N   ALA A 202      10.366  27.170  -1.247  1.00 10.00      A   
ATOM   1896  HN  ALA A 202      11.201  26.782  -1.579  1.00 10.00      A   
ATOM   1897  CA  ALA A 202       9.115  26.824  -1.909  1.00 10.00      A   
ATOM   1898  CB  ALA A 202       9.395  26.134  -3.234  1.00 10.00      A   
ATOM   1899  C   ALA A 202       8.257  25.937  -1.008  1.00 10.00      A   
ATOM   1900  O   ALA A 202       7.035  26.085  -0.952  1.00 10.00      A   
ATOM   1901  N   LEU A 203       8.914  25.023  -0.297  1.00 10.00      A   
ATOM   1902  HN  LEU A 203       9.890  24.959  -0.390  1.00 10.00      A   
ATOM   1903  CA  LEU A 203       8.235  24.107   0.615  1.00 10.00      A   
ATOM   1904  CB  LEU A 203       9.254  23.160   1.258  1.00 10.00      A   
ATOM   1905  CG  LEU A 203       8.712  22.189   2.307  1.00 10.00      A   
ATOM   1906  CD1 LEU A 203       7.696  21.240   1.689  1.00 10.00      A   
ATOM   1907  CD2 LEU A 203       9.848  21.419   2.963  1.00 10.00      A   
ATOM   1908  C   LEU A 203       7.480  24.880   1.695  1.00 10.00      A   
ATOM   1909  O   LEU A 203       6.302  24.623   1.955  1.00 10.00      A   
ATOM   1910  N   GLU A 204       8.168  25.833   2.314  1.00 10.00      A   
ATOM   1911  HN  GLU A 204       9.109  25.977   2.070  1.00 10.00      A   
ATOM   1912  CA  GLU A 204       7.568  26.655   3.356  1.00 10.00      A   
ATOM   1913  CB  GLU A 204       8.595  27.636   3.931  1.00 10.00      A   
ATOM   1914  CG  GLU A 204       8.043  28.539   5.024  1.00 10.00      A   
ATOM   1915  CD  GLU A 204       8.940  29.728   5.306  1.00 10.00      A   
ATOM   1916  OE1 GLU A 204       9.457  30.335   4.342  1.00 10.00      A   
ATOM   1917  OE2 GLU A 204       9.128  30.070   6.492  1.00 10.00      A   
ATOM   1918  C   GLU A 204       6.364  27.420   2.820  1.00 10.00      A   
ATOM   1919  O   GLU A 204       5.281  27.388   3.407  1.00 10.00      A   
ATOM   1920  N   ARG A 205       6.561  28.087   1.688  1.00 10.00      A   
ATOM   1921  HN  ARG A 205       7.450  28.055   1.268  1.00 10.00      A   
ATOM   1922  CA  ARG A 205       5.510  28.872   1.055  1.00 10.00      A   
ATOM   1923  CB  ARG A 205       6.035  29.480  -0.247  1.00 10.00      A   
ATOM   1924  CG  ARG A 205       5.251  30.689  -0.730  1.00 10.00      A   
ATOM   1925  CD  ARG A 205       5.450  30.921  -2.220  1.00 10.00      A   
ATOM   1926  NE  ARG A 205       6.861  30.895  -2.604  1.00 10.00      A   
ATOM   1927  HE  ARG A 205       7.524  30.995  -1.882  1.00 10.00      A   
ATOM   1928  CZ  ARG A 205       7.293  30.759  -3.860  1.00 10.00      A   
ATOM   1929  NH1 ARG A 205       6.422  30.646  -4.861  1.00 10.00      A   
ATOM   1930 HH11 ARG A 205       6.759  30.540  -5.842  1.00 10.00      A   
ATOM   1931 HH12 ARG A 205       5.390  30.675  -4.674  1.00 10.00      A   
ATOM   1932  NH2 ARG A 205       8.596  30.753  -4.117  1.00 10.00      A   
ATOM   1933 HH21 ARG A 205       8.939  30.647  -5.099  1.00 10.00      A   
ATOM   1934 HH22 ARG A 205       9.284  30.861  -3.339  1.00 10.00      A   
ATOM   1935  C   ARG A 205       4.280  28.014   0.763  1.00 10.00      A   
ATOM   1936  O   ARG A 205       3.145  28.439   0.982  1.00 10.00      A   
ATOM   1937  N   LEU A 206       4.526  26.802   0.277  1.00 10.00      A   
ATOM   1938  HN  LEU A 206       5.462  26.528   0.138  1.00 10.00      A   
ATOM   1939  CA  LEU A 206       3.461  25.865  -0.062  1.00 10.00      A   
ATOM   1940  CB  LEU A 206       4.054  24.618  -0.720  1.00 10.00      A   
ATOM   1941  CG  LEU A 206       3.402  24.160  -2.023  1.00 10.00      A   
ATOM   1942  CD1 LEU A 206       4.312  23.187  -2.747  1.00 10.00      A   
ATOM   1943  CD2 LEU A 206       2.049  23.524  -1.751  1.00 10.00      A   
ATOM   1944  C   LEU A 206       2.652  25.467   1.170  1.00 10.00      A   
ATOM   1945  O   LEU A 206       1.427  25.556   1.170  1.00 10.00      A   
ATOM   1946  N   VAL A 207       3.344  25.051   2.218  1.00 10.00      A   
ATOM   1947  HN  VAL A 207       4.326  25.029   2.163  1.00 10.00      A   
ATOM   1948  CA  VAL A 207       2.694  24.624   3.453  1.00 10.00      A   
ATOM   1949  CB  VAL A 207       3.712  24.007   4.439  1.00 10.00      A   
ATOM   1950  CG1 VAL A 207       3.044  23.646   5.756  1.00 10.00      A   
ATOM   1951  CG2 VAL A 207       4.368  22.778   3.824  1.00 10.00      A   
ATOM   1952  C   VAL A 207       1.932  25.765   4.135  1.00 10.00      A   
ATOM   1953  O   VAL A 207       0.806  25.581   4.607  1.00 10.00      A   
ATOM   1954  N   THR A 208       2.540  26.942   4.170  1.00 10.00      A   
ATOM   1955  HN  THR A 208       3.427  27.032   3.761  1.00 10.00      A   
ATOM   1956  CA  THR A 208       1.931  28.106   4.807  1.00 10.00      A   
ATOM   1957  CB  THR A 208       2.901  29.306   4.836  1.00 10.00      A   
ATOM   1958  OG1 THR A 208       4.191  28.860   5.267  1.00 10.00      A   
ATOM   1959  HG1 THR A 208       4.663  28.464   4.522  1.00 10.00      A   
ATOM   1960  CG2 THR A 208       2.408  30.372   5.803  1.00 10.00      A   
ATOM   1961  C   THR A 208       0.625  28.524   4.130  1.00 10.00      A   
ATOM   1962  O   THR A 208      -0.332  28.913   4.802  1.00 10.00      A   
ATOM   1963  N   ARG A 209       0.575  28.418   2.804  1.00 10.00      A   
ATOM   1964  HN  ARG A 209       1.357  28.076   2.318  1.00 10.00      A   
ATOM   1965  CA  ARG A 209      -0.619  28.809   2.059  1.00 10.00      A   
ATOM   1966  CB  ARG A 209      -0.275  29.256   0.633  1.00 10.00      A   
ATOM   1967  CG  ARG A 209       0.231  28.151  -0.280  1.00 10.00      A   
ATOM   1968  CD  ARG A 209       0.176  28.583  -1.734  1.00 10.00      A   
ATOM   1969  NE  ARG A 209       1.094  27.819  -2.578  1.00 10.00      A   
ATOM   1970  HE  ARG A 209       0.949  26.848  -2.642  1.00 10.00      A   
ATOM   1971  CZ  ARG A 209       2.090  28.368  -3.267  1.00 10.00      A   
ATOM   1972  NH1 ARG A 209       2.295  29.677  -3.207  1.00 10.00      A   
ATOM   1973 HH11 ARG A 209       1.677  30.279  -2.618  1.00 10.00      A   
ATOM   1974 HH12 ARG A 209       3.070  30.119  -3.762  1.00 10.00      A   
ATOM   1975  NH2 ARG A 209       2.874  27.610  -4.022  1.00 10.00      A   
ATOM   1976 HH21 ARG A 209       2.711  26.581  -4.080  1.00 10.00      A   
ATOM   1977 HH22 ARG A 209       3.656  28.039  -4.563  1.00 10.00      A   
ATOM   1978  C   ARG A 209      -1.684  27.716   2.040  1.00 10.00      A   
ATOM   1979  O   ARG A 209      -2.800  27.937   1.570  1.00 10.00      A   
ATOM   1980  N   CYS A 210      -1.349  26.544   2.551  1.00 10.00      A   
ATOM   1981  HN  CYS A 210      -0.452  26.422   2.929  1.00 10.00      A   
ATOM   1982  CA  CYS A 210      -2.294  25.437   2.577  1.00 10.00      A   
ATOM   1983  CB  CYS A 210      -1.751  24.234   1.801  1.00 10.00      A   
ATOM   1984  SG  CYS A 210      -1.189  24.620   0.128  1.00 10.00      A   
ATOM   1985  HG  CYS A 210       0.047  25.102   0.221  1.00 10.00      A   
ATOM   1986  C   CYS A 210      -2.649  25.039   4.009  1.00 10.00      A   
ATOM   1987  O   CYS A 210      -1.985  24.197   4.616  1.00 10.00      A   
ATOM   1988  N   PRO A 211      -3.710  25.642   4.571  1.00 10.00      A   
ATOM   1989  CA  PRO A 211      -4.159  25.344   5.935  1.00 10.00      A   
ATOM   1990  CB  PRO A 211      -5.059  26.534   6.264  1.00 10.00      A   
ATOM   1991  CG  PRO A 211      -5.611  26.959   4.946  1.00 10.00      A   
ATOM   1992  CD  PRO A 211      -4.545  26.673   3.926  1.00 10.00      A   
ATOM   1993  C   PRO A 211      -4.960  24.044   5.986  1.00 10.00      A   
ATOM   1994  O   PRO A 211      -5.372  23.589   7.054  1.00 10.00      A   
ATOM   1995  N   ASN A 212      -5.173  23.448   4.820  1.00 10.00      A   
ATOM   1996  HN  ASN A 212      -4.815  23.857   4.006  1.00 10.00      A   
ATOM   1997  CA  ASN A 212      -5.922  22.202   4.717  1.00 10.00      A   
ATOM   1998  CB  ASN A 212      -6.701  22.134   3.400  1.00 10.00      A   
ATOM   1999  CG  ASN A 212      -8.039  22.842   3.490  1.00 10.00      A   
ATOM   2000  OD1 ASN A 212      -8.637  22.921   4.561  1.00 10.00      A   
ATOM   2001  ND2 ASN A 212      -8.515  23.365   2.368  1.00 10.00      A   
ATOM   2002 HD21 ASN A 212      -7.985  23.271   1.549  1.00 10.00      A   
ATOM   2003 HD22 ASN A 212      -9.379  23.831   2.402  1.00 10.00      A   
ATOM   2004  C   ASN A 212      -5.005  20.998   4.864  1.00 10.00      A   
ATOM   2005  O   ASN A 212      -5.460  19.854   4.873  1.00 10.00      A   
ATOM   2006  N   LEU A 213      -3.713  21.271   4.991  1.00 10.00      A   
ATOM   2007  HN  LEU A 213      -3.421  22.206   4.976  1.00 10.00      A   
ATOM   2008  CA  LEU A 213      -2.718  20.222   5.146  1.00 10.00      A   
ATOM   2009  CB  LEU A 213      -1.307  20.817   5.109  1.00 10.00      A   
ATOM   2010  CG  LEU A 213      -0.150  19.815   5.091  1.00 10.00      A   
ATOM   2011  CD1 LEU A 213      -0.147  19.020   3.794  1.00 10.00      A   
ATOM   2012  CD2 LEU A 213       1.178  20.527   5.283  1.00 10.00      A   
ATOM   2013  C   LEU A 213      -2.942  19.472   6.456  1.00 10.00      A   
ATOM   2014  O   LEU A 213      -2.957  20.075   7.534  1.00 10.00      A   
ATOM   2015  N   LYS A 214      -3.152  18.166   6.349  1.00 10.00      A   
ATOM   2016  HN  LYS A 214      -3.166  17.758   5.453  1.00 10.00      A   
ATOM   2017  CA  LYS A 214      -3.382  17.320   7.510  1.00 10.00      A   
ATOM   2018  CB  LYS A 214      -4.768  16.677   7.427  1.00 10.00      A   
ATOM   2019  CG  LYS A 214      -5.911  17.623   7.747  1.00 10.00      A   
ATOM   2020  CD  LYS A 214      -5.918  17.987   9.222  1.00 10.00      A   
ATOM   2021  CE  LYS A 214      -7.111  18.857   9.576  1.00 10.00      A   
ATOM   2022  NZ  LYS A 214      -6.981  20.226   9.023  1.00 10.00      A   
ATOM   2023  HZ1 LYS A 214      -6.098  20.658   9.352  1.00 10.00      A   
ATOM   2024  HZ2 LYS A 214      -7.781  20.815   9.333  1.00 10.00      A   
ATOM   2025  HZ3 LYS A 214      -6.973  20.195   7.985  1.00 10.00      A   
ATOM   2026  C   LYS A 214      -2.323  16.233   7.613  1.00 10.00      A   
ATOM   2027  O   LYS A 214      -2.006  15.761   8.706  1.00 10.00      A   
ATOM   2028  N   SER A 215      -1.770  15.845   6.478  1.00 10.00      A   
ATOM   2029  HN  SER A 215      -2.043  16.270   5.634  1.00 10.00      A   
ATOM   2030  CA  SER A 215      -0.758  14.805   6.451  1.00 10.00      A   
ATOM   2031  CB  SER A 215      -1.338  13.536   5.820  1.00 10.00      A   
ATOM   2032  OG  SER A 215      -0.662  12.375   6.269  1.00 10.00      A   
ATOM   2033  HG  SER A 215      -1.285  11.809   6.759  1.00 10.00      A   
ATOM   2034  C   SER A 215       0.461  15.275   5.670  1.00 10.00      A   
ATOM   2035  O   SER A 215       0.342  15.698   4.520  1.00 10.00      A   
ATOM   2036  N   LEU A 216       1.626  15.216   6.297  1.00 10.00      A   
ATOM   2037  HN  LEU A 216       1.658  14.881   7.219  1.00 10.00      A   
ATOM   2038  CA  LEU A 216       2.861  15.639   5.655  1.00 10.00      A   
ATOM   2039  CB  LEU A 216       3.159  17.105   5.976  1.00 10.00      A   
ATOM   2040  CG  LEU A 216       4.413  17.699   5.326  1.00 10.00      A   
ATOM   2041  CD1 LEU A 216       4.118  18.192   3.918  1.00 10.00      A   
ATOM   2042  CD2 LEU A 216       4.995  18.809   6.183  1.00 10.00      A   
ATOM   2043  C   LEU A 216       4.034  14.765   6.082  1.00 10.00      A   
ATOM   2044  O   LEU A 216       4.476  14.823   7.228  1.00 10.00      A   
ATOM   2045  N   LYS A 217       4.531  13.963   5.151  1.00 10.00      A   
ATOM   2046  HN  LYS A 217       4.133  13.977   4.253  1.00 10.00      A   
ATOM   2047  CA  LYS A 217       5.663  13.080   5.406  1.00 10.00      A   
ATOM   2048  CB  LYS A 217       5.315  11.632   5.046  1.00 10.00      A   
ATOM   2049  CG  LYS A 217       4.815  10.792   6.209  1.00 10.00      A   
ATOM   2050  CD  LYS A 217       4.281   9.448   5.733  1.00 10.00      A   
ATOM   2051  CE  LYS A 217       3.865   8.570   6.905  1.00 10.00      A   
ATOM   2052  NZ  LYS A 217       2.991   7.447   6.484  1.00 10.00      A   
ATOM   2053  HZ1 LYS A 217       2.066   7.808   6.177  1.00 10.00      A   
ATOM   2054  HZ2 LYS A 217       2.850   6.787   7.274  1.00 10.00      A   
ATOM   2055  HZ3 LYS A 217       3.427   6.932   5.694  1.00 10.00      A   
ATOM   2056  C   LYS A 217       6.860  13.533   4.588  1.00 10.00      A   
ATOM   2057  O   LYS A 217       6.829  13.502   3.353  1.00 10.00      A   
ATOM   2058  N   LEU A 218       7.904  13.976   5.266  1.00 10.00      A   
ATOM   2059  HN  LEU A 218       7.876  13.982   6.248  1.00 10.00      A   
ATOM   2060  CA  LEU A 218       9.101  14.444   4.591  1.00 10.00      A   
ATOM   2061  CB  LEU A 218       9.753  15.575   5.390  1.00 10.00      A   
ATOM   2062  CG  LEU A 218       8.881  16.815   5.615  1.00 10.00      A   
ATOM   2063  CD1 LEU A 218       9.514  17.742   6.640  1.00 10.00      A   
ATOM   2064  CD2 LEU A 218       8.640  17.549   4.306  1.00 10.00      A   
ATOM   2065  C   LEU A 218      10.082  13.301   4.375  1.00 10.00      A   
ATOM   2066  O   LEU A 218       9.907  12.208   4.915  1.00 10.00      A   
ATOM   2067  N   ASN A 219      11.105  13.553   3.577  1.00 10.00      A   
ATOM   2068  HN  ASN A 219      11.192  14.441   3.175  1.00 10.00      A   
ATOM   2069  CA  ASN A 219      12.116  12.546   3.291  1.00 10.00      A   
ATOM   2070  CB  ASN A 219      12.466  12.512   1.796  1.00 10.00      A   
ATOM   2071  CG  ASN A 219      13.069  13.806   1.271  1.00 10.00      A   
ATOM   2072  OD1 ASN A 219      12.739  14.900   1.731  1.00 10.00      A   
ATOM   2073  ND2 ASN A 219      13.964  13.687   0.304  1.00 10.00      A   
ATOM   2074 HD21 ASN A 219      14.188  12.781  -0.011  1.00 10.00      A   
ATOM   2075 HD22 ASN A 219      14.356  14.506  -0.078  1.00 10.00      A   
ATOM   2076  C   ASN A 219      13.367  12.759   4.135  1.00 10.00      A   
ATOM   2077  O   ASN A 219      13.420  13.668   4.965  1.00 10.00      A   
ATOM   2078  N   ARG A 220      14.374  11.926   3.907  1.00 10.00      A   
ATOM   2079  HN  ARG A 220      14.278  11.235   3.215  1.00 10.00      A   
ATOM   2080  CA  ARG A 220      15.623  12.006   4.653  1.00 10.00      A   
ATOM   2081  CB  ARG A 220      16.504  10.811   4.314  1.00 10.00      A   
ATOM   2082  CG  ARG A 220      17.335  10.294   5.472  1.00 10.00      A   
ATOM   2083  CD  ARG A 220      17.929   8.944   5.129  1.00 10.00      A   
ATOM   2084  NE  ARG A 220      18.564   8.300   6.272  1.00 10.00      A   
ATOM   2085  HE  ARG A 220      18.873   8.881   7.006  1.00 10.00      A   
ATOM   2086  CZ  ARG A 220      18.743   6.981   6.369  1.00 10.00      A   
ATOM   2087  NH1 ARG A 220      18.335   6.177   5.387  1.00 10.00      A   
ATOM   2088 HH11 ARG A 220      18.477   5.134   5.458  1.00 10.00      A   
ATOM   2089 HH12 ARG A 220      17.874   6.575   4.537  1.00 10.00      A   
ATOM   2090  NH2 ARG A 220      19.330   6.469   7.445  1.00 10.00      A   
ATOM   2091 HH21 ARG A 220      19.662   7.102   8.219  1.00 10.00      A   
ATOM   2092 HH22 ARG A 220      19.466   5.439   7.528  1.00 10.00      A   
ATOM   2093  C   ARG A 220      16.375  13.303   4.375  1.00 10.00      A   
ATOM   2094  O   ARG A 220      17.119  13.788   5.225  1.00 10.00      A   
ATOM   2095  N   ALA A 221      16.178  13.864   3.192  1.00 10.00      A   
ATOM   2096  HN  ALA A 221      15.577  13.430   2.555  1.00 10.00      A   
ATOM   2097  CA  ALA A 221      16.846  15.103   2.807  1.00 10.00      A   
ATOM   2098  CB  ALA A 221      16.926  15.214   1.293  1.00 10.00      A   
ATOM   2099  C   ALA A 221      16.158  16.328   3.412  1.00 10.00      A   
ATOM   2100  O   ALA A 221      15.777  17.259   2.698  1.00 10.00      A   
ATOM   2101  N   VAL A 222      15.996  16.310   4.731  1.00 10.00      A   
ATOM   2102  HN  VAL A 222      16.317  15.531   5.238  1.00 10.00      A   
ATOM   2103  CA  VAL A 222      15.372  17.410   5.456  1.00 10.00      A   
ATOM   2104  CB  VAL A 222      13.859  17.177   5.700  1.00 10.00      A   
ATOM   2105  CG1 VAL A 222      13.280  18.291   6.563  1.00 10.00      A   
ATOM   2106  CG2 VAL A 222      13.095  17.080   4.387  1.00 10.00      A   
ATOM   2107  C   VAL A 222      16.067  17.598   6.803  1.00 10.00      A   
ATOM   2108  O   VAL A 222      15.907  16.776   7.707  1.00 10.00      A   
ATOM   2109  N   PRO A 223      16.870  18.660   6.940  1.00 10.00      A   
ATOM   2110  CA  PRO A 223      17.586  18.958   8.188  1.00 10.00      A   
ATOM   2111  CB  PRO A 223      18.360  20.244   7.867  1.00 10.00      A   
ATOM   2112  CG  PRO A 223      17.692  20.811   6.660  1.00 10.00      A   
ATOM   2113  CD  PRO A 223      17.164  19.642   5.887  1.00 10.00      A   
ATOM   2114  C   PRO A 223      16.629  19.180   9.363  1.00 10.00      A   
ATOM   2115  O   PRO A 223      15.608  19.860   9.233  1.00 10.00      A   
ATOM   2116  N   LEU A 224      16.978  18.606  10.508  1.00 10.00      A   
ATOM   2117  HN  LEU A 224      17.820  18.103  10.543  1.00 10.00      A   
ATOM   2118  CA  LEU A 224      16.165  18.702  11.720  1.00 10.00      A   
ATOM   2119  CB  LEU A 224      16.809  17.859  12.827  1.00 10.00      A   
ATOM   2120  CG  LEU A 224      16.023  17.704  14.131  1.00 10.00      A   
ATOM   2121  CD1 LEU A 224      14.842  16.766  13.939  1.00 10.00      A   
ATOM   2122  CD2 LEU A 224      16.933  17.203  15.240  1.00 10.00      A   
ATOM   2123  C   LEU A 224      16.033  20.148  12.197  1.00 10.00      A   
ATOM   2124  O   LEU A 224      14.999  20.553  12.733  1.00 10.00      A   
ATOM   2125  N   GLU A 225      17.083  20.921  11.983  1.00 10.00      A   
ATOM   2126  HN  GLU A 225      17.875  20.536  11.527  1.00 10.00      A   
ATOM   2127  CA  GLU A 225      17.124  22.314  12.400  1.00 10.00      A   
ATOM   2128  CB  GLU A 225      18.518  22.904  12.162  1.00 10.00      A   
ATOM   2129  CG  GLU A 225      19.666  22.025  12.639  1.00 10.00      A   
ATOM   2130  CD  GLU A 225      20.214  21.126  11.543  1.00 10.00      A   
ATOM   2131  OE1 GLU A 225      19.428  20.361  10.948  1.00 10.00      A   
ATOM   2132  OE2 GLU A 225      21.433  21.183  11.278  1.00 10.00      A   
ATOM   2133  C   GLU A 225      16.071  23.169  11.693  1.00 10.00      A   
ATOM   2134  O   GLU A 225      15.686  24.225  12.195  1.00 10.00      A   
ATOM   2135  N   LYS A 226      15.601  22.720  10.536  1.00 10.00      A   
ATOM   2136  HN  LYS A 226      15.921  21.860  10.186  1.00 10.00      A   
ATOM   2137  CA  LYS A 226      14.612  23.483   9.778  1.00 10.00      A   
ATOM   2138  CB  LYS A 226      14.935  23.464   8.285  1.00 10.00      A   
ATOM   2139  CG  LYS A 226      16.103  24.360   7.906  1.00 10.00      A   
ATOM   2140  CD  LYS A 226      16.484  24.203   6.443  1.00 10.00      A   
ATOM   2141  CE  LYS A 226      17.676  25.082   6.093  1.00 10.00      A   
ATOM   2142  NZ  LYS A 226      18.217  24.783   4.741  1.00 10.00      A   
ATOM   2143  HZ1 LYS A 226      18.601  23.817   4.712  1.00 10.00      A   
ATOM   2144  HZ2 LYS A 226      18.979  25.449   4.502  1.00 10.00      A   
ATOM   2145  HZ3 LYS A 226      17.465  24.864   4.027  1.00 10.00      A   
ATOM   2146  C   LYS A 226      13.185  23.017  10.027  1.00 10.00      A   
ATOM   2147  O   LYS A 226      12.237  23.576   9.475  1.00 10.00      A   
ATOM   2148  N   LEU A 227      13.028  22.011  10.872  1.00 10.00      A   
ATOM   2149  HN  LEU A 227      13.818  21.612  11.300  1.00 10.00      A   
ATOM   2150  CA  LEU A 227      11.708  21.483  11.178  1.00 10.00      A   
ATOM   2151  CB  LEU A 227      11.815  20.180  11.963  1.00 10.00      A   
ATOM   2152  CG  LEU A 227      12.114  18.919  11.158  1.00 10.00      A   
ATOM   2153  CD1 LEU A 227      11.997  17.703  12.056  1.00 10.00      A   
ATOM   2154  CD2 LEU A 227      11.173  18.801   9.968  1.00 10.00      A   
ATOM   2155  C   LEU A 227      10.878  22.488  11.963  1.00 10.00      A   
ATOM   2156  O   LEU A 227       9.663  22.569  11.787  1.00 10.00      A   
ATOM   2157  N   ALA A 228      11.545  23.265  12.812  1.00 10.00      A   
ATOM   2158  HN  ALA A 228      12.518  23.169  12.876  1.00 10.00      A   
ATOM   2159  CA  ALA A 228      10.874  24.263  13.643  1.00 10.00      A   
ATOM   2160  CB  ALA A 228      11.888  25.017  14.494  1.00 10.00      A   
ATOM   2161  C   ALA A 228      10.068  25.240  12.797  1.00 10.00      A   
ATOM   2162  O   ALA A 228       8.937  25.584  13.136  1.00 10.00      A   
ATOM   2163  N   THR A 229      10.653  25.667  11.688  1.00 10.00      A   
ATOM   2164  HN  THR A 229      11.556  25.350  11.472  1.00 10.00      A   
ATOM   2165  CA  THR A 229       9.997  26.601  10.785  1.00 10.00      A   
ATOM   2166  CB  THR A 229      10.977  27.098   9.708  1.00 10.00      A   
ATOM   2167  OG1 THR A 229      12.297  27.142  10.266  1.00 10.00      A   
ATOM   2168  HG1 THR A 229      12.269  27.601  11.116  1.00 10.00      A   
ATOM   2169  CG2 THR A 229      10.587  28.491   9.238  1.00 10.00      A   
ATOM   2170  C   THR A 229       8.803  25.944  10.104  1.00 10.00      A   
ATOM   2171  O   THR A 229       7.743  26.551   9.969  1.00 10.00      A   
ATOM   2172  N   LEU A 230       8.976  24.693   9.699  1.00 10.00      A   
ATOM   2173  HN  LEU A 230       9.842  24.257   9.857  1.00 10.00      A   
ATOM   2174  CA  LEU A 230       7.920  23.947   9.021  1.00 10.00      A   
ATOM   2175  CB  LEU A 230       8.485  22.652   8.443  1.00 10.00      A   
ATOM   2176  CG  LEU A 230       9.571  22.819   7.380  1.00 10.00      A   
ATOM   2177  CD1 LEU A 230      10.150  21.470   6.986  1.00 10.00      A   
ATOM   2178  CD2 LEU A 230       9.026  23.552   6.163  1.00 10.00      A   
ATOM   2179  C   LEU A 230       6.742  23.657   9.946  1.00 10.00      A   
ATOM   2180  O   LEU A 230       5.581  23.778   9.548  1.00 10.00      A   
ATOM   2181  N   LEU A 231       7.042  23.285  11.182  1.00 10.00      A   
ATOM   2182  HN  LEU A 231       7.987  23.195  11.438  1.00 10.00      A   
ATOM   2183  CA  LEU A 231       6.011  22.980  12.167  1.00 10.00      A   
ATOM   2184  CB  LEU A 231       6.642  22.422  13.438  1.00 10.00      A   
ATOM   2185  CG  LEU A 231       7.311  21.056  13.306  1.00 10.00      A   
ATOM   2186  CD1 LEU A 231       8.256  20.817  14.472  1.00 10.00      A   
ATOM   2187  CD2 LEU A 231       6.266  19.957  13.225  1.00 10.00      A   
ATOM   2188  C   LEU A 231       5.172  24.211  12.493  1.00 10.00      A   
ATOM   2189  O   LEU A 231       3.989  24.106  12.812  1.00 10.00      A   
ATOM   2190  N   GLN A 232       5.795  25.379  12.405  1.00 10.00      A   
ATOM   2191  HN  GLN A 232       6.743  25.394  12.159  1.00 10.00      A   
ATOM   2192  CA  GLN A 232       5.112  26.635  12.677  1.00 10.00      A   
ATOM   2193  CB  GLN A 232       6.130  27.747  12.933  1.00 10.00      A   
ATOM   2194  CG  GLN A 232       6.772  27.712  14.309  1.00 10.00      A   
ATOM   2195  CD  GLN A 232       5.781  27.997  15.424  1.00 10.00      A   
ATOM   2196  OE1 GLN A 232       4.766  28.663  15.219  1.00 10.00      A   
ATOM   2197  NE2 GLN A 232       6.080  27.516  16.618  1.00 10.00      A   
ATOM   2198 HE21 GLN A 232       6.913  27.007  16.718  1.00 10.00      A   
ATOM   2199 HE22 GLN A 232       5.457  27.690  17.356  1.00 10.00      A   
ATOM   2200  C   GLN A 232       4.204  27.030  11.515  1.00 10.00      A   
ATOM   2201  O   GLN A 232       3.409  27.964  11.625  1.00 10.00      A   
ATOM   2202  N   ARG A 233       4.327  26.319  10.401  1.00 10.00      A   
ATOM   2203  HN  ARG A 233       4.974  25.580  10.369  1.00 10.00      A   
ATOM   2204  CA  ARG A 233       3.524  26.611   9.224  1.00 10.00      A   
ATOM   2205  CB  ARG A 233       4.336  26.417   7.940  1.00 10.00      A   
ATOM   2206  CG  ARG A 233       5.592  27.271   7.854  1.00 10.00      A   
ATOM   2207  CD  ARG A 233       5.315  28.707   8.268  1.00 10.00      A   
ATOM   2208  NE  ARG A 233       6.370  29.617   7.840  1.00 10.00      A   
ATOM   2209  HE  ARG A 233       7.238  29.224   7.589  1.00 10.00      A   
ATOM   2210  CZ  ARG A 233       6.223  30.936   7.775  1.00 10.00      A   
ATOM   2211  NH1 ARG A 233       5.073  31.498   8.122  1.00 10.00      A   
ATOM   2212 HH11 ARG A 233       4.276  30.905   8.446  1.00 10.00      A   
ATOM   2213 HH12 ARG A 233       4.957  32.532   8.074  1.00 10.00      A   
ATOM   2214  NH2 ARG A 233       7.228  31.685   7.351  1.00 10.00      A   
ATOM   2215 HH21 ARG A 233       7.126  32.721   7.295  1.00 10.00      A   
ATOM   2216 HH22 ARG A 233       8.135  31.234   7.065  1.00 10.00      A   
ATOM   2217  C   ARG A 233       2.254  25.767   9.181  1.00 10.00      A   
ATOM   2218  O   ARG A 233       1.286  26.131   8.516  1.00 10.00      A   
ATOM   2219  N   ALA A 234       2.258  24.642   9.888  1.00 10.00      A   
ATOM   2220  HN  ALA A 234       3.054  24.403  10.409  1.00 10.00      A   
ATOM   2221  CA  ALA A 234       1.097  23.757   9.908  1.00 10.00      A   
ATOM   2222  CB  ALA A 234       1.219  22.670   8.847  1.00 10.00      A   
ATOM   2223  C   ALA A 234       0.874  23.139  11.285  1.00 10.00      A   
ATOM   2224  O   ALA A 234       1.277  22.005  11.543  1.00 10.00      A   
ATOM   2225  N   PRO A 235       0.231  23.885  12.193  1.00 10.00      A   
ATOM   2226  CA  PRO A 235      -0.059  23.402  13.545  1.00 10.00      A   
ATOM   2227  CB  PRO A 235      -0.348  24.691  14.312  1.00 10.00      A   
ATOM   2228  CG  PRO A 235      -0.913  25.615  13.288  1.00 10.00      A   
ATOM   2229  CD  PRO A 235      -0.254  25.262  11.980  1.00 10.00      A   
ATOM   2230  C   PRO A 235      -1.288  22.496  13.558  1.00 10.00      A   
ATOM   2231  O   PRO A 235      -1.595  21.856  14.563  1.00 10.00      A   
ATOM   2232  N   GLN A 236      -1.980  22.442  12.425  1.00 10.00      A   
ATOM   2233  HN  GLN A 236      -1.679  22.975  11.660  1.00 10.00      A   
ATOM   2234  CA  GLN A 236      -3.175  21.617  12.285  1.00 10.00      A   
ATOM   2235  CB  GLN A 236      -4.244  22.346  11.456  1.00 10.00      A   
ATOM   2236  CG  GLN A 236      -3.997  22.380   9.949  1.00 10.00      A   
ATOM   2237  CD  GLN A 236      -3.054  23.484   9.516  1.00 10.00      A   
ATOM   2238  OE1 GLN A 236      -2.967  24.530  10.157  1.00 10.00      A   
ATOM   2239  NE2 GLN A 236      -2.354  23.267   8.413  1.00 10.00      A   
ATOM   2240 HE21 GLN A 236      -2.484  22.416   7.941  1.00 10.00      A   
ATOM   2241 HE22 GLN A 236      -1.733  23.968   8.111  1.00 10.00      A   
ATOM   2242  C   GLN A 236      -2.838  20.266  11.655  1.00 10.00      A   
ATOM   2243  O   GLN A 236      -3.723  19.536  11.205  1.00 10.00      A   
ATOM   2244  N   LEU A 237      -1.552  19.948  11.631  1.00 10.00      A   
ATOM   2245  HN  LEU A 237      -0.904  20.566  12.022  1.00 10.00      A   
ATOM   2246  CA  LEU A 237      -1.075  18.699  11.061  1.00 10.00      A   
ATOM   2247  CB  LEU A 237       0.435  18.783  10.823  1.00 10.00      A   
ATOM   2248  CG  LEU A 237       1.010  17.858   9.751  1.00 10.00      A   
ATOM   2249  CD1 LEU A 237       0.487  18.247   8.377  1.00 10.00      A   
ATOM   2250  CD2 LEU A 237       2.529  17.908   9.771  1.00 10.00      A   
ATOM   2251  C   LEU A 237      -1.387  17.533  11.993  1.00 10.00      A   
ATOM   2252  O   LEU A 237      -1.204  17.636  13.204  1.00 10.00      A   
ATOM   2253  N   GLU A 238      -1.865  16.436  11.423  1.00 10.00      A   
ATOM   2254  HN  GLU A 238      -1.997  16.421  10.452  1.00 10.00      A   
ATOM   2255  CA  GLU A 238      -2.199  15.250  12.201  1.00 10.00      A   
ATOM   2256  CB  GLU A 238      -3.554  14.683  11.771  1.00 10.00      A   
ATOM   2257  CG  GLU A 238      -4.699  15.680  11.833  1.00 10.00      A   
ATOM   2258  CD  GLU A 238      -6.052  15.006  11.740  1.00 10.00      A   
ATOM   2259  OE1 GLU A 238      -6.923  15.298  12.584  1.00 10.00      A   
ATOM   2260  OE2 GLU A 238      -6.256  14.184  10.820  1.00 10.00      A   
ATOM   2261  C   GLU A 238      -1.120  14.185  12.046  1.00 10.00      A   
ATOM   2262  O   GLU A 238      -0.698  13.567  13.024  1.00 10.00      A   
ATOM   2263  N   GLU A 239      -0.674  13.975  10.818  1.00 10.00      A   
ATOM   2264  HN  GLU A 239      -1.046  14.499  10.074  1.00 10.00      A   
ATOM   2265  CA  GLU A 239       0.358  12.988  10.545  1.00 10.00      A   
ATOM   2266  CB  GLU A 239      -0.113  12.007   9.469  1.00 10.00      A   
ATOM   2267  CG  GLU A 239      -1.415  11.296   9.802  1.00 10.00      A   
ATOM   2268  CD  GLU A 239      -1.765  10.227   8.792  1.00 10.00      A   
ATOM   2269  OE1 GLU A 239      -2.018  10.568   7.618  1.00 10.00      A   
ATOM   2270  OE2 GLU A 239      -1.800   9.037   9.165  1.00 10.00      A   
ATOM   2271  C   GLU A 239       1.637  13.688  10.112  1.00 10.00      A   
ATOM   2272  O   GLU A 239       1.684  14.309   9.050  1.00 10.00      A   
ATOM   2273  N   LEU A 240       2.665  13.592  10.940  1.00 10.00      A   
ATOM   2274  HN  LEU A 240       2.572  13.063  11.763  1.00 10.00      A   
ATOM   2275  CA  LEU A 240       3.935  14.236  10.649  1.00 10.00      A   
ATOM   2276  CB  LEU A 240       4.351  15.164  11.797  1.00 10.00      A   
ATOM   2277  CG  LEU A 240       5.777  15.723  11.738  1.00 10.00      A   
ATOM   2278  CD1 LEU A 240       5.914  16.752  10.626  1.00 10.00      A   
ATOM   2279  CD2 LEU A 240       6.183  16.314  13.080  1.00 10.00      A   
ATOM   2280  C   LEU A 240       5.040  13.230  10.359  1.00 10.00      A   
ATOM   2281  O   LEU A 240       5.362  12.377  11.188  1.00 10.00      A   
ATOM   2282  N   GLY A 241       5.612  13.344   9.174  1.00 10.00      A   
ATOM   2283  HN  GLY A 241       5.282  14.030   8.547  1.00 10.00      A   
ATOM   2284  CA  GLY A 241       6.702  12.482   8.777  1.00 10.00      A   
ATOM   2285  C   GLY A 241       8.022  13.197   8.954  1.00 10.00      A   
ATOM   2286  O   GLY A 241       8.399  14.028   8.127  1.00 10.00      A   
ATOM   2287  N   THR A 242       8.705  12.884  10.042  1.00 10.00      A   
ATOM   2288  HN  THR A 242       8.343  12.201  10.647  1.00 10.00      A   
ATOM   2289  CA  THR A 242       9.981  13.502  10.368  1.00 10.00      A   
ATOM   2290  CB  THR A 242      10.362  13.196  11.831  1.00 10.00      A   
ATOM   2291  OG1 THR A 242       9.171  12.925  12.592  1.00 10.00      A   
ATOM   2292  HG1 THR A 242       8.910  12.003  12.459  1.00 10.00      A   
ATOM   2293  CG2 THR A 242      11.087  14.376  12.449  1.00 10.00      A   
ATOM   2294  C   THR A 242      11.092  12.994   9.450  1.00 10.00      A   
ATOM   2295  O   THR A 242      11.202  11.795   9.209  1.00 10.00      A   
ATOM   2296  N   GLY A 243      11.911  13.908   8.949  1.00 10.00      A   
ATOM   2297  HN  GLY A 243      11.778  14.850   9.177  1.00 10.00      A   
ATOM   2298  CA  GLY A 243      13.002  13.525   8.074  1.00 10.00      A   
ATOM   2299  C   GLY A 243      14.240  13.139   8.858  1.00 10.00      A   
ATOM   2300  O   GLY A 243      14.214  12.184   9.638  1.00 10.00      A   
ATOM   2301  N   GLY A 244      15.322  13.882   8.657  1.00 10.00      A   
ATOM   2302  HN  GLY A 244      15.279  14.635   8.029  1.00 10.00      A   
ATOM   2303  CA  GLY A 244      16.554  13.606   9.366  1.00 10.00      A   
ATOM   2304  C   GLY A 244      16.460  14.045  10.813  1.00 10.00      A   
ATOM   2305  O   GLY A 244      16.279  15.229  11.097  1.00 10.00      A   
ATOM   2306  N   TYR A 245      16.580  13.094  11.724  1.00 10.00      A   
ATOM   2307  HN  TYR A 245      16.737  12.166  11.431  1.00 10.00      A   
ATOM   2308  CA  TYR A 245      16.492  13.382  13.150  1.00 10.00      A   
ATOM   2309  CB  TYR A 245      15.649  12.315  13.847  1.00 10.00      A   
ATOM   2310  CG  TYR A 245      14.778  12.840  14.966  1.00 10.00      A   
ATOM   2311  CD1 TYR A 245      13.536  13.390  14.697  1.00 10.00      A   
ATOM   2312  CD2 TYR A 245      15.194  12.779  16.292  1.00 10.00      A   
ATOM   2313  CE1 TYR A 245      12.730  13.864  15.712  1.00 10.00      A   
ATOM   2314  CE2 TYR A 245      14.393  13.251  17.314  1.00 10.00      A   
ATOM   2315  CZ  TYR A 245      13.161  13.794  17.018  1.00 10.00      A   
ATOM   2316  OH  TYR A 245      12.351  14.262  18.028  1.00 10.00      A   
ATOM   2317  HH  TYR A 245      12.858  14.864  18.598  1.00 10.00      A   
ATOM   2318  C   TYR A 245      17.881  13.455  13.777  1.00 10.00      A   
ATOM   2319  O   TYR A 245      18.059  13.220  14.976  1.00 10.00      A   
ATOM   2320  N   THR A 246      18.862  13.796  12.960  1.00 10.00      A   
ATOM   2321  HN  THR A 246      18.657  13.990  12.020  1.00 10.00      A   
ATOM   2322  CA  THR A 246      20.234  13.907  13.417  1.00 10.00      A   
ATOM   2323  CB  THR A 246      21.100  12.725  12.921  1.00 10.00      A   
ATOM   2324  OG1 THR A 246      22.481  12.957  13.223  1.00 10.00      A   
ATOM   2325  HG1 THR A 246      22.911  12.115  13.419  1.00 10.00      A   
ATOM   2326  CG2 THR A 246      20.925  12.491  11.426  1.00 10.00      A   
ATOM   2327  C   THR A 246      20.843  15.244  12.997  1.00 10.00      A   
ATOM   2328  O   THR A 246      20.827  15.607  11.819  1.00 10.00      A   
ATOM   2329  N   ALA A 247      21.349  15.982  13.976  1.00 10.00      A   
ATOM   2330  HN  ALA A 247      21.304  15.649  14.900  1.00 10.00      A   
ATOM   2331  CA  ALA A 247      21.962  17.277  13.730  1.00 10.00      A   
ATOM   2332  CB  ALA A 247      20.881  18.328  13.513  1.00 10.00      A   
ATOM   2333  C   ALA A 247      22.835  17.666  14.914  1.00 10.00      A   
ATOM   2334  O   ALA A 247      23.070  16.850  15.809  1.00 10.00      A   
ATOM   2335  N   GLU A 248      23.321  18.901  14.907  1.00 10.00      A   
ATOM   2336  HN  GLU A 248      23.121  19.488  14.147  1.00 10.00      A   
ATOM   2337  CA  GLU A 248      24.156  19.406  15.985  1.00 10.00      A   
ATOM   2338  CB  GLU A 248      24.706  20.786  15.612  1.00 10.00      A   
ATOM   2339  CG  GLU A 248      25.947  21.197  16.386  1.00 10.00      A   
ATOM   2340  CD  GLU A 248      26.493  22.542  15.949  1.00 10.00      A   
ATOM   2341  OE1 GLU A 248      27.049  22.633  14.833  1.00 10.00      A   
ATOM   2342  OE2 GLU A 248      26.374  23.518  16.721  1.00 10.00      A   
ATOM   2343  C   GLU A 248      23.338  19.497  17.269  1.00 10.00      A   
ATOM   2344  O   GLU A 248      22.315  20.182  17.315  1.00 10.00      A   
ATOM   2345  N   VAL A 249      23.779  18.797  18.305  1.00 10.00      A   
ATOM   2346  HN  VAL A 249      24.606  18.276  18.212  1.00 10.00      A   
ATOM   2347  CA  VAL A 249      23.071  18.795  19.584  1.00 10.00      A   
ATOM   2348  CB  VAL A 249      23.577  17.679  20.525  1.00 10.00      A   
ATOM   2349  CG1 VAL A 249      22.651  17.521  21.723  1.00 10.00      A   
ATOM   2350  CG2 VAL A 249      23.713  16.363  19.772  1.00 10.00      A   
ATOM   2351  C   VAL A 249      23.199  20.147  20.272  1.00 10.00      A   
ATOM   2352  O   VAL A 249      24.237  20.465  20.854  1.00 10.00      A   
ATOM   2353  N   ARG A 250      22.142  20.944  20.195  1.00 10.00      A   
ATOM   2354  HN  ARG A 250      21.335  20.629  19.724  1.00 10.00      A   
ATOM   2355  CA  ARG A 250      22.135  22.269  20.788  1.00 10.00      A   
ATOM   2356  CB  ARG A 250      22.283  23.329  19.695  1.00 10.00      A   
ATOM   2357  CG  ARG A 250      23.536  23.201  18.847  1.00 10.00      A   
ATOM   2358  CD  ARG A 250      23.401  23.992  17.558  1.00 10.00      A   
ATOM   2359  NE  ARG A 250      23.206  25.420  17.803  1.00 10.00      A   
ATOM   2360  HE  ARG A 250      22.379  25.693  18.278  1.00 10.00      A   
ATOM   2361  CZ  ARG A 250      24.084  26.355  17.447  1.00 10.00      A   
ATOM   2362  NH1 ARG A 250      25.217  26.009  16.848  1.00 10.00      A   
ATOM   2363 HH11 ARG A 250      25.427  24.998  16.657  1.00 10.00      A   
ATOM   2364 HH12 ARG A 250      25.906  26.739  16.568  1.00 10.00      A   
ATOM   2365  NH2 ARG A 250      23.829  27.637  17.679  1.00 10.00      A   
ATOM   2366 HH21 ARG A 250      22.937  27.921  18.142  1.00 10.00      A   
ATOM   2367 HH22 ARG A 250      24.519  28.366  17.400  1.00 10.00      A   
ATOM   2368  C   ARG A 250      20.840  22.526  21.551  1.00 10.00      A   
ATOM   2369  O   ARG A 250      19.757  22.158  21.091  1.00 10.00      A   
ATOM   2370  N   PRO A 251      20.937  23.188  22.715  1.00 10.00      A   
ATOM   2371  CA  PRO A 251      19.771  23.513  23.545  1.00 10.00      A   
ATOM   2372  CB  PRO A 251      20.380  24.225  24.759  1.00 10.00      A   
ATOM   2373  CG  PRO A 251      21.812  23.821  24.761  1.00 10.00      A   
ATOM   2374  CD  PRO A 251      22.188  23.671  23.318  1.00 10.00      A   
ATOM   2375  C   PRO A 251      18.816  24.451  22.814  1.00 10.00      A   
ATOM   2376  O   PRO A 251      17.597  24.335  22.939  1.00 10.00      A   
ATOM   2377  N   ASP A 252      19.381  25.366  22.029  1.00 10.00      A   
ATOM   2378  HN  ASP A 252      20.357  25.399  21.962  1.00 10.00      A   
ATOM   2379  CA  ASP A 252      18.587  26.326  21.274  1.00 10.00      A   
ATOM   2380  CB  ASP A 252      19.474  27.417  20.660  1.00 10.00      A   
ATOM   2381  CG  ASP A 252      20.276  26.953  19.460  1.00 10.00      A   
ATOM   2382  OD1 ASP A 252      19.811  27.152  18.320  1.00 10.00      A   
ATOM   2383  OD2 ASP A 252      21.377  26.396  19.652  1.00 10.00      A   
ATOM   2384  C   ASP A 252      17.738  25.635  20.210  1.00 10.00      A   
ATOM   2385  O   ASP A 252      16.587  26.007  19.982  1.00 10.00      A   
ATOM   2386  N   VAL A 253      18.301  24.615  19.576  1.00 10.00      A   
ATOM   2387  HN  VAL A 253      19.218  24.358  19.801  1.00 10.00      A   
ATOM   2388  CA  VAL A 253      17.584  23.874  18.549  1.00 10.00      A   
ATOM   2389  CB  VAL A 253      18.535  22.988  17.715  1.00 10.00      A   
ATOM   2390  CG1 VAL A 253      17.774  22.270  16.612  1.00 10.00      A   
ATOM   2391  CG2 VAL A 253      19.657  23.827  17.122  1.00 10.00      A   
ATOM   2392  C   VAL A 253      16.501  23.015  19.192  1.00 10.00      A   
ATOM   2393  O   VAL A 253      15.358  22.974  18.725  1.00 10.00      A   
ATOM   2394  N   TYR A 254      16.865  22.354  20.287  1.00 10.00      A   
ATOM   2395  HN  TYR A 254      17.788  22.440  20.612  1.00 10.00      A   
ATOM   2396  CA  TYR A 254      15.940  21.502  21.013  1.00 10.00      A   
ATOM   2397  CB  TYR A 254      16.644  20.840  22.204  1.00 10.00      A   
ATOM   2398  CG  TYR A 254      15.778  19.870  22.977  1.00 10.00      A   
ATOM   2399  CD1 TYR A 254      15.450  18.627  22.448  1.00 10.00      A   
ATOM   2400  CD2 TYR A 254      15.290  20.197  24.236  1.00 10.00      A   
ATOM   2401  CE1 TYR A 254      14.662  17.741  23.153  1.00 10.00      A   
ATOM   2402  CE2 TYR A 254      14.501  19.317  24.945  1.00 10.00      A   
ATOM   2403  CZ  TYR A 254      14.190  18.092  24.399  1.00 10.00      A   
ATOM   2404  OH  TYR A 254      13.410  17.209  25.105  1.00 10.00      A   
ATOM   2405  HH  TYR A 254      12.741  17.696  25.598  1.00 10.00      A   
ATOM   2406  C   TYR A 254      14.729  22.299  21.484  1.00 10.00      A   
ATOM   2407  O   TYR A 254      13.589  21.873  21.303  1.00 10.00      A   
ATOM   2408  N   SER A 255      14.983  23.467  22.070  1.00 10.00      A   
ATOM   2409  HN  SER A 255      15.915  23.759  22.175  1.00 10.00      A   
ATOM   2410  CA  SER A 255      13.915  24.323  22.566  1.00 10.00      A   
ATOM   2411  CB  SER A 255      14.492  25.479  23.381  1.00 10.00      A   
ATOM   2412  OG  SER A 255      15.403  24.992  24.352  1.00 10.00      A   
ATOM   2413  HG  SER A 255      16.287  24.944  23.962  1.00 10.00      A   
ATOM   2414  C   SER A 255      13.054  24.846  21.422  1.00 10.00      A   
ATOM   2415  O   SER A 255      11.827  24.878  21.532  1.00 10.00      A   
ATOM   2416  N   GLY A 256      13.699  25.229  20.320  1.00 10.00      A   
ATOM   2417  HN  GLY A 256      14.677  25.173  20.288  1.00 10.00      A   
ATOM   2418  CA  GLY A 256      12.977  25.736  19.167  1.00 10.00      A   
ATOM   2419  C   GLY A 256      11.986  24.729  18.625  1.00 10.00      A   
ATOM   2420  O   GLY A 256      10.815  25.053  18.412  1.00 10.00      A   
ATOM   2421  N   LEU A 257      12.447  23.498  18.419  1.00 10.00      A   
ATOM   2422  HN  LEU A 257      13.393  23.296  18.610  1.00 10.00      A   
ATOM   2423  CA  LEU A 257      11.583  22.445  17.908  1.00 10.00      A   
ATOM   2424  CB  LEU A 257      12.396  21.226  17.476  1.00 10.00      A   
ATOM   2425  CG  LEU A 257      12.835  21.186  16.008  1.00 10.00      A   
ATOM   2426  CD1 LEU A 257      13.976  22.159  15.749  1.00 10.00      A   
ATOM   2427  CD2 LEU A 257      13.230  19.777  15.609  1.00 10.00      A   
ATOM   2428  C   LEU A 257      10.541  22.045  18.946  1.00 10.00      A   
ATOM   2429  O   LEU A 257       9.394  21.766  18.604  1.00 10.00      A   
ATOM   2430  N   SER A 258      10.945  22.040  20.212  1.00 10.00      A   
ATOM   2431  HN  SER A 258      11.878  22.278  20.416  1.00 10.00      A   
ATOM   2432  CA  SER A 258      10.056  21.679  21.311  1.00 10.00      A   
ATOM   2433  CB  SER A 258      10.795  21.812  22.650  1.00 10.00      A   
ATOM   2434  OG  SER A 258      10.098  21.167  23.697  1.00 10.00      A   
ATOM   2435  HG  SER A 258       9.283  21.649  23.886  1.00 10.00      A   
ATOM   2436  C   SER A 258       8.796  22.546  21.308  1.00 10.00      A   
ATOM   2437  O   SER A 258       7.678  22.035  21.409  1.00 10.00      A   
ATOM   2438  N   VAL A 259       8.982  23.856  21.185  1.00 10.00      A   
ATOM   2439  HN  VAL A 259       9.900  24.205  21.115  1.00 10.00      A   
ATOM   2440  CA  VAL A 259       7.860  24.790  21.169  1.00 10.00      A   
ATOM   2441  CB  VAL A 259       8.334  26.257  21.249  1.00 10.00      A   
ATOM   2442  CG1 VAL A 259       7.147  27.208  21.271  1.00 10.00      A   
ATOM   2443  CG2 VAL A 259       9.193  26.463  22.487  1.00 10.00      A   
ATOM   2444  C   VAL A 259       6.996  24.591  19.926  1.00 10.00      A   
ATOM   2445  O   VAL A 259       5.768  24.643  20.002  1.00 10.00      A   
ATOM   2446  N   ALA A 260       7.642  24.343  18.793  1.00 10.00      A   
ATOM   2447  HN  ALA A 260       8.620  24.295  18.806  1.00 10.00      A   
ATOM   2448  CA  ALA A 260       6.943  24.138  17.531  1.00 10.00      A   
ATOM   2449  CB  ALA A 260       7.935  24.101  16.379  1.00 10.00      A   
ATOM   2450  C   ALA A 260       6.102  22.865  17.558  1.00 10.00      A   
ATOM   2451  O   ALA A 260       4.934  22.873  17.165  1.00 10.00      A   
ATOM   2452  N   LEU A 261       6.699  21.779  18.039  1.00 10.00      A   
ATOM   2453  HN  LEU A 261       7.633  21.843  18.347  1.00 10.00      A   
ATOM   2454  CA  LEU A 261       6.013  20.493  18.122  1.00 10.00      A   
ATOM   2455  CB  LEU A 261       6.968  19.410  18.621  1.00 10.00      A   
ATOM   2456  CG  LEU A 261       8.100  19.013  17.674  1.00 10.00      A   
ATOM   2457  CD1 LEU A 261       9.223  18.341  18.443  1.00 10.00      A   
ATOM   2458  CD2 LEU A 261       7.584  18.098  16.575  1.00 10.00      A   
ATOM   2459  C   LEU A 261       4.805  20.573  19.043  1.00 10.00      A   
ATOM   2460  O   LEU A 261       3.757  19.990  18.762  1.00 10.00      A   
ATOM   2461  N   SER A 262       4.950  21.315  20.134  1.00 10.00      A   
ATOM   2462  HN  SER A 262       5.805  21.765  20.298  1.00 10.00      A   
ATOM   2463  CA  SER A 262       3.870  21.471  21.096  1.00 10.00      A   
ATOM   2464  CB  SER A 262       4.394  22.048  22.413  1.00 10.00      A   
ATOM   2465  OG  SER A 262       5.526  21.323  22.870  1.00 10.00      A   
ATOM   2466  HG  SER A 262       6.331  21.709  22.492  1.00 10.00      A   
ATOM   2467  C   SER A 262       2.746  22.343  20.536  1.00 10.00      A   
ATOM   2468  O   SER A 262       1.680  22.460  21.139  1.00 10.00      A   
ATOM   2469  N   GLY A 263       2.986  22.951  19.379  1.00 10.00      A   
ATOM   2470  HN  GLY A 263       3.853  22.825  18.935  1.00 10.00      A   
ATOM   2471  CA  GLY A 263       1.979  23.791  18.766  1.00 10.00      A   
ATOM   2472  C   GLY A 263       0.996  22.983  17.943  1.00 10.00      A   
ATOM   2473  O   GLY A 263      -0.124  23.426  17.678  1.00 10.00      A   
ATOM   2474  N   CYS A 264       1.405  21.790  17.550  1.00 10.00      A   
ATOM   2475  HN  CYS A 264       2.305  21.479  17.801  1.00 10.00      A   
ATOM   2476  CA  CYS A 264       0.550  20.924  16.754  1.00 10.00      A   
ATOM   2477  CB  CYS A 264       1.386  20.114  15.763  1.00 10.00      A   
ATOM   2478  SG  CYS A 264       2.534  21.105  14.773  1.00 10.00      A   
ATOM   2479  HG  CYS A 264       2.212  20.955  13.496  1.00 10.00      A   
ATOM   2480  C   CYS A 264      -0.283  20.013  17.654  1.00 10.00      A   
ATOM   2481  O   CYS A 264       0.075  18.859  17.904  1.00 10.00      A   
ATOM   2482  N   LYS A 265      -1.389  20.556  18.156  1.00 10.00      A   
ATOM   2483  HN  LYS A 265      -1.605  21.487  17.929  1.00 10.00      A   
ATOM   2484  CA  LYS A 265      -2.286  19.814  19.040  1.00 10.00      A   
ATOM   2485  CB  LYS A 265      -3.211  20.774  19.796  1.00 10.00      A   
ATOM   2486  CG  LYS A 265      -2.686  21.227  21.149  1.00 10.00      A   
ATOM   2487  CD  LYS A 265      -1.682  22.361  21.018  1.00 10.00      A   
ATOM   2488  CE  LYS A 265      -1.344  22.952  22.378  1.00 10.00      A   
ATOM   2489  NZ  LYS A 265      -0.260  23.964  22.295  1.00 10.00      A   
ATOM   2490  HZ1 LYS A 265      -0.599  24.816  21.808  1.00 10.00      A   
ATOM   2491  HZ2 LYS A 265       0.549  23.576  21.766  1.00 10.00      A   
ATOM   2492  HZ3 LYS A 265       0.062  24.230  23.249  1.00 10.00      A   
ATOM   2493  C   LYS A 265      -3.129  18.807  18.264  1.00 10.00      A   
ATOM   2494  O   LYS A 265      -3.780  17.941  18.851  1.00 10.00      A   
ATOM   2495  N   GLU A 266      -3.102  18.918  16.946  1.00 10.00      A   
ATOM   2496  HN  GLU A 266      -2.549  19.615  16.536  1.00 10.00      A   
ATOM   2497  CA  GLU A 266      -3.879  18.034  16.086  1.00 10.00      A   
ATOM   2498  CB  GLU A 266      -4.336  18.788  14.838  1.00 10.00      A   
ATOM   2499  CG  GLU A 266      -4.968  20.141  15.126  1.00 10.00      A   
ATOM   2500  CD  GLU A 266      -6.439  20.047  15.486  1.00 10.00      A   
ATOM   2501  OE1 GLU A 266      -7.241  20.823  14.923  1.00 10.00      A   
ATOM   2502  OE2 GLU A 266      -6.808  19.198  16.326  1.00 10.00      A   
ATOM   2503  C   GLU A 266      -3.086  16.787  15.694  1.00 10.00      A   
ATOM   2504  O   GLU A 266      -3.603  15.909  15.010  1.00 10.00      A   
ATOM   2505  N   LEU A 267      -1.833  16.709  16.140  1.00 10.00      A   
ATOM   2506  HN  LEU A 267      -1.471  17.441  16.681  1.00 10.00      A   
ATOM   2507  CA  LEU A 267      -0.983  15.561  15.828  1.00 10.00      A   
ATOM   2508  CB  LEU A 267       0.442  15.763  16.352  1.00 10.00      A   
ATOM   2509  CG  LEU A 267       1.386  16.578  15.463  1.00 10.00      A   
ATOM   2510  CD1 LEU A 267       2.727  16.782  16.149  1.00 10.00      A   
ATOM   2511  CD2 LEU A 267       1.581  15.899  14.118  1.00 10.00      A   
ATOM   2512  C   LEU A 267      -1.573  14.263  16.378  1.00 10.00      A   
ATOM   2513  O   LEU A 267      -2.004  14.201  17.534  1.00 10.00      A   
ATOM   2514  N   ARG A 268      -1.610  13.239  15.531  1.00 10.00      A   
ATOM   2515  HN  ARG A 268      -1.275  13.374  14.614  1.00 10.00      A   
ATOM   2516  CA  ARG A 268      -2.148  11.931  15.907  1.00 10.00      A   
ATOM   2517  CB  ARG A 268      -3.526  11.711  15.267  1.00 10.00      A   
ATOM   2518  CG  ARG A 268      -4.536  12.822  15.510  1.00 10.00      A   
ATOM   2519  CD  ARG A 268      -4.925  12.912  16.974  1.00 10.00      A   
ATOM   2520  NE  ARG A 268      -5.977  13.898  17.205  1.00 10.00      A   
ATOM   2521  HE  ARG A 268      -6.884  13.665  16.902  1.00 10.00      A   
ATOM   2522  CZ  ARG A 268      -5.777  15.071  17.796  1.00 10.00      A   
ATOM   2523  NH1 ARG A 268      -4.565  15.405  18.216  1.00 10.00      A   
ATOM   2524 HH11 ARG A 268      -4.411  16.328  18.687  1.00 10.00      A   
ATOM   2525 HH12 ARG A 268      -3.756  14.756  18.070  1.00 10.00      A   
ATOM   2526  NH2 ARG A 268      -6.788  15.921  17.952  1.00 10.00      A   
ATOM   2527 HH21 ARG A 268      -7.744  15.673  17.611  1.00 10.00      A   
ATOM   2528 HH22 ARG A 268      -6.629  16.844  18.410  1.00 10.00      A   
ATOM   2529  C   ARG A 268      -1.214  10.803  15.464  1.00 10.00      A   
ATOM   2530  O   ARG A 268      -1.285   9.684  15.983  1.00 10.00      A   
ATOM   2531  N   CYS A 269      -0.335  11.095  14.514  1.00 10.00      A   
ATOM   2532  HN  CYS A 269      -0.297  12.007  14.154  1.00 10.00      A   
ATOM   2533  CA  CYS A 269       0.592  10.095  13.998  1.00 10.00      A   
ATOM   2534  CB  CYS A 269       0.048   9.488  12.696  1.00 10.00      A   
ATOM   2535  SG  CYS A 269       1.068   8.178  11.970  1.00 10.00      A   
ATOM   2536  HG  CYS A 269       0.303   7.472  11.145  1.00 10.00      A   
ATOM   2537  C   CYS A 269       1.972  10.691  13.756  1.00 10.00      A   
ATOM   2538  O   CYS A 269       2.097  11.844  13.332  1.00 10.00      A   
ATOM   2539  N   LEU A 270       3.002   9.903  14.046  1.00 10.00      A   
ATOM   2540  HN  LEU A 270       2.828   9.006  14.405  1.00 10.00      A   
ATOM   2541  CA  LEU A 270       4.380  10.324  13.851  1.00 10.00      A   
ATOM   2542  CB  LEU A 270       5.057  10.593  15.193  1.00 10.00      A   
ATOM   2543  CG  LEU A 270       4.832  11.973  15.807  1.00 10.00      A   
ATOM   2544  CD1 LEU A 270       5.696  12.144  17.047  1.00 10.00      A   
ATOM   2545  CD2 LEU A 270       5.127  13.064  14.790  1.00 10.00      A   
ATOM   2546  C   LEU A 270       5.161   9.255  13.095  1.00 10.00      A   
ATOM   2547  O   LEU A 270       5.062   8.066  13.408  1.00 10.00      A   
ATOM   2548  N   SER A 271       5.929   9.679  12.099  1.00 10.00      A   
ATOM   2549  HN  SER A 271       5.946  10.639  11.880  1.00 10.00      A   
ATOM   2550  CA  SER A 271       6.728   8.757  11.304  1.00 10.00      A   
ATOM   2551  CB  SER A 271       5.979   8.389  10.025  1.00 10.00      A   
ATOM   2552  OG  SER A 271       5.444   9.542   9.402  1.00 10.00      A   
ATOM   2553  HG  SER A 271       4.604   9.771   9.818  1.00 10.00      A   
ATOM   2554  C   SER A 271       8.093   9.359  10.969  1.00 10.00      A   
ATOM   2555  O   SER A 271       8.421  10.465  11.415  1.00 10.00      A   
ATOM   2556  N   GLY A 272       8.878   8.635  10.180  1.00 10.00      A   
ATOM   2557  HN  GLY A 272       8.561   7.767   9.848  1.00 10.00      A   
ATOM   2558  CA  GLY A 272      10.193   9.106   9.798  1.00 10.00      A   
ATOM   2559  C   GLY A 272      11.235   8.801  10.853  1.00 10.00      A   
ATOM   2560  O   GLY A 272      11.547   7.636  11.100  1.00 10.00      A   
ATOM   2561  N   PHE A 273      11.776   9.850  11.467  1.00 10.00      A   
ATOM   2562  HN  PHE A 273      11.498  10.747  11.193  1.00 10.00      A   
ATOM   2563  CA  PHE A 273      12.783   9.714  12.519  1.00 10.00      A   
ATOM   2564  CB  PHE A 273      12.210   8.980  13.738  1.00 10.00      A   
ATOM   2565  CG  PHE A 273      11.048   9.674  14.391  1.00 10.00      A   
ATOM   2566  CD1 PHE A 273       9.751   9.252  14.155  1.00 10.00      A   
ATOM   2567  CD2 PHE A 273      11.256  10.745  15.244  1.00 10.00      A   
ATOM   2568  CE1 PHE A 273       8.682   9.884  14.755  1.00 10.00      A   
ATOM   2569  CE2 PHE A 273      10.190  11.382  15.848  1.00 10.00      A   
ATOM   2570  CZ  PHE A 273       8.902  10.950  15.604  1.00 10.00      A   
ATOM   2571  C   PHE A 273      14.038   9.005  12.013  1.00 10.00      A   
ATOM   2572  O   PHE A 273      14.584   8.128  12.686  1.00 10.00      A   
ATOM   2573  N   TRP A 274      14.494   9.400  10.833  1.00 10.00      A   
ATOM   2574  HN  TRP A 274      14.027  10.121  10.357  1.00 10.00      A   
ATOM   2575  CA  TRP A 274      15.680   8.803  10.233  1.00 10.00      A   
ATOM   2576  CB  TRP A 274      15.854   9.275   8.792  1.00 10.00      A   
ATOM   2577  CG  TRP A 274      15.115   8.442   7.791  1.00 10.00      A   
ATOM   2578  CD1 TRP A 274      15.488   7.221   7.311  1.00 10.00      A   
ATOM   2579  CD2 TRP A 274      13.883   8.772   7.142  1.00 10.00      A   
ATOM   2580  NE1 TRP A 274      14.569   6.770   6.399  1.00 10.00      A   
ATOM   2581  HE1 TRP A 274      14.620   5.916   5.914  1.00 10.00      A   
ATOM   2582  CE2 TRP A 274      13.571   7.703   6.278  1.00 10.00      A   
ATOM   2583  CE3 TRP A 274      13.015   9.864   7.206  1.00 10.00      A   
ATOM   2584  CZ2 TRP A 274      12.426   7.697   5.487  1.00 10.00      A   
ATOM   2585  CZ3 TRP A 274      11.880   9.856   6.420  1.00 10.00      A   
ATOM   2586  CH2 TRP A 274      11.597   8.781   5.573  1.00 10.00      A   
ATOM   2587  C   TRP A 274      16.929   9.126  11.042  1.00 10.00      A   
ATOM   2588  O   TRP A 274      17.291  10.298  11.199  1.00 10.00      A   
ATOM   2589  N   ASP A 275      17.575   8.070  11.552  1.00 10.00      A   
ATOM   2590  HN  ASP A 275      17.216   7.172  11.386  1.00 10.00      A   
ATOM   2591  CA  ASP A 275      18.792   8.198  12.356  1.00 10.00      A   
ATOM   2592  CB  ASP A 275      19.980   8.670  11.513  1.00 10.00      A   
ATOM   2593  CG  ASP A 275      20.438   7.627  10.515  1.00 10.00      A   
ATOM   2594  OD1 ASP A 275      20.649   6.465  10.912  1.00 10.00      A   
ATOM   2595  OD2 ASP A 275      20.587   7.962   9.321  1.00 10.00      A   
ATOM   2596  C   ASP A 275      18.555   9.118  13.546  1.00 10.00      A   
ATOM   2597  O   ASP A 275      19.391   9.963  13.884  1.00 10.00      A   
ATOM   2598  N   ALA A 276      17.399   8.926  14.172  1.00 10.00      A   
ATOM   2599  HN  ALA A 276      16.804   8.222  13.842  1.00 10.00      A   
ATOM   2600  CA  ALA A 276      16.974   9.715  15.318  1.00 10.00      A   
ATOM   2601  CB  ALA A 276      15.615   9.233  15.809  1.00 10.00      A   
ATOM   2602  C   ALA A 276      17.983   9.699  16.457  1.00 10.00      A   
ATOM   2603  O   ALA A 276      18.362   8.639  16.954  1.00 10.00      A   
ATOM   2604  N   VAL A 277      18.427  10.883  16.852  1.00 10.00      A   
ATOM   2605  HN  VAL A 277      18.119  11.691  16.386  1.00 10.00      A   
ATOM   2606  CA  VAL A 277      19.366  11.018  17.955  1.00 10.00      A   
ATOM   2607  CB  VAL A 277      20.285  12.247  17.775  1.00 10.00      A   
ATOM   2608  CG1 VAL A 277      21.230  12.405  18.958  1.00 10.00      A   
ATOM   2609  CG2 VAL A 277      21.073  12.136  16.481  1.00 10.00      A   
ATOM   2610  C   VAL A 277      18.579  11.150  19.253  1.00 10.00      A   
ATOM   2611  O   VAL A 277      17.749  12.053  19.388  1.00 10.00      A   
ATOM   2612  N   PRO A 278      18.818  10.234  20.212  1.00 10.00      A   
ATOM   2613  CA  PRO A 278      18.129  10.211  21.512  1.00 10.00      A   
ATOM   2614  CB  PRO A 278      18.948   9.210  22.329  1.00 10.00      A   
ATOM   2615  CG  PRO A 278      19.514   8.285  21.312  1.00 10.00      A   
ATOM   2616  CD  PRO A 278      19.780   9.122  20.089  1.00 10.00      A   
ATOM   2617  C   PRO A 278      18.089  11.565  22.221  1.00 10.00      A   
ATOM   2618  O   PRO A 278      17.136  11.861  22.941  1.00 10.00      A   
ATOM   2619  N   ALA A 279      19.107  12.388  22.000  1.00 10.00      A   
ATOM   2620  HN  ALA A 279      19.831  12.096  21.407  1.00 10.00      A   
ATOM   2621  CA  ALA A 279      19.188  13.707  22.629  1.00 10.00      A   
ATOM   2622  CB  ALA A 279      20.555  14.328  22.378  1.00 10.00      A   
ATOM   2623  C   ALA A 279      18.068  14.650  22.169  1.00 10.00      A   
ATOM   2624  O   ALA A 279      17.842  15.695  22.779  1.00 10.00      A   
ATOM   2625  N   TYR A 280      17.373  14.288  21.098  1.00 10.00      A   
ATOM   2626  HN  TYR A 280      17.595  13.447  20.640  1.00 10.00      A   
ATOM   2627  CA  TYR A 280      16.287  15.116  20.584  1.00 10.00      A   
ATOM   2628  CB  TYR A 280      16.596  15.567  19.152  1.00 10.00      A   
ATOM   2629  CG  TYR A 280      17.512  16.769  19.058  1.00 10.00      A   
ATOM   2630  CD1 TYR A 280      18.892  16.626  19.117  1.00 10.00      A   
ATOM   2631  CD2 TYR A 280      16.991  18.045  18.896  1.00 10.00      A   
ATOM   2632  CE1 TYR A 280      19.727  17.721  19.013  1.00 10.00      A   
ATOM   2633  CE2 TYR A 280      17.818  19.146  18.796  1.00 10.00      A   
ATOM   2634  CZ  TYR A 280      19.186  18.977  18.853  1.00 10.00      A   
ATOM   2635  OH  TYR A 280      20.015  20.068  18.740  1.00 10.00      A   
ATOM   2636  HH  TYR A 280      20.624  19.935  17.998  1.00 10.00      A   
ATOM   2637  C   TYR A 280      14.948  14.377  20.626  1.00 10.00      A   
ATOM   2638  O   TYR A 280      13.919  14.912  20.213  1.00 10.00      A   
ATOM   2639  N   LEU A 281      14.972  13.150  21.133  1.00 10.00      A   
ATOM   2640  HN  LEU A 281      15.821  12.793  21.471  1.00 10.00      A   
ATOM   2641  CA  LEU A 281      13.769  12.315  21.215  1.00 10.00      A   
ATOM   2642  CB  LEU A 281      14.106  10.871  21.606  1.00 10.00      A   
ATOM   2643  CG  LEU A 281      14.818  10.018  20.552  1.00 10.00      A   
ATOM   2644  CD1 LEU A 281      14.990   8.592  21.053  1.00 10.00      A   
ATOM   2645  CD2 LEU A 281      14.067  10.038  19.228  1.00 10.00      A   
ATOM   2646  C   LEU A 281      12.663  12.874  22.129  1.00 10.00      A   
ATOM   2647  O   LEU A 281      11.505  12.945  21.715  1.00 10.00      A   
ATOM   2648  N   PRO A 282      12.989  13.286  23.378  1.00 10.00      A   
ATOM   2649  CA  PRO A 282      11.994  13.806  24.332  1.00 10.00      A   
ATOM   2650  CB  PRO A 282      12.798  14.062  25.612  1.00 10.00      A   
ATOM   2651  CG  PRO A 282      14.047  13.272  25.447  1.00 10.00      A   
ATOM   2652  CD  PRO A 282      14.335  13.263  23.978  1.00 10.00      A   
ATOM   2653  C   PRO A 282      11.290  15.096  23.893  1.00 10.00      A   
ATOM   2654  O   PRO A 282      10.460  15.628  24.632  1.00 10.00      A   
ATOM   2655  N   ALA A 283      11.606  15.599  22.704  1.00 10.00      A   
ATOM   2656  HN  ALA A 283      12.281  15.145  22.155  1.00 10.00      A   
ATOM   2657  CA  ALA A 283      10.978  16.823  22.203  1.00 10.00      A   
ATOM   2658  CB  ALA A 283      11.703  17.324  20.965  1.00 10.00      A   
ATOM   2659  C   ALA A 283       9.489  16.613  21.908  1.00 10.00      A   
ATOM   2660  O   ALA A 283       8.700  17.559  21.930  1.00 10.00      A   
ATOM   2661  N   VAL A 284       9.112  15.365  21.649  1.00 10.00      A   
ATOM   2662  HN  VAL A 284       9.787  14.653  21.658  1.00 10.00      A   
ATOM   2663  CA  VAL A 284       7.725  15.025  21.340  1.00 10.00      A   
ATOM   2664  CB  VAL A 284       7.642  14.020  20.165  1.00 10.00      A   
ATOM   2665  CG1 VAL A 284       8.295  14.596  18.918  1.00 10.00      A   
ATOM   2666  CG2 VAL A 284       8.283  12.688  20.537  1.00 10.00      A   
ATOM   2667  C   VAL A 284       6.998  14.446  22.558  1.00 10.00      A   
ATOM   2668  O   VAL A 284       5.933  13.841  22.427  1.00 10.00      A   
ATOM   2669  N   TYR A 285       7.570  14.656  23.743  1.00 10.00      A   
ATOM   2670  HN  TYR A 285       8.407  15.167  23.783  1.00 10.00      A   
ATOM   2671  CA  TYR A 285       6.996  14.142  24.990  1.00 10.00      A   
ATOM   2672  CB  TYR A 285       7.815  14.609  26.198  1.00 10.00      A   
ATOM   2673  CG  TYR A 285       8.761  13.567  26.758  1.00 10.00      A   
ATOM   2674  CD1 TYR A 285       8.804  12.278  26.238  1.00 10.00      A   
ATOM   2675  CD2 TYR A 285       9.609  13.875  27.812  1.00 10.00      A   
ATOM   2676  CE1 TYR A 285       9.666  11.326  26.755  1.00 10.00      A   
ATOM   2677  CE2 TYR A 285      10.475  12.931  28.333  1.00 10.00      A   
ATOM   2678  CZ  TYR A 285      10.500  11.661  27.803  1.00 10.00      A   
ATOM   2679  OH  TYR A 285      11.360  10.720  28.325  1.00 10.00      A   
ATOM   2680  HH  TYR A 285      11.122  10.551  29.246  1.00 10.00      A   
ATOM   2681  C   TYR A 285       5.526  14.523  25.182  1.00 10.00      A   
ATOM   2682  O   TYR A 285       4.707  13.691  25.571  1.00 10.00      A   
ATOM   2683  N   SER A 286       5.192  15.774  24.895  1.00 10.00      A   
ATOM   2684  HN  SER A 286       5.876  16.390  24.557  1.00 10.00      A   
ATOM   2685  CA  SER A 286       3.827  16.258  25.070  1.00 10.00      A   
ATOM   2686  CB  SER A 286       3.829  17.775  25.250  1.00 10.00      A   
ATOM   2687  OG  SER A 286       4.799  18.381  24.412  1.00 10.00      A   
ATOM   2688  HG  SER A 286       5.197  19.129  24.876  1.00 10.00      A   
ATOM   2689  C   SER A 286       2.896  15.854  23.926  1.00 10.00      A   
ATOM   2690  O   SER A 286       1.702  16.163  23.950  1.00 10.00      A   
ATOM   2691  N   VAL A 287       3.436  15.148  22.941  1.00 10.00      A   
ATOM   2692  HN  VAL A 287       4.389  14.905  22.991  1.00 10.00      A   
ATOM   2693  CA  VAL A 287       2.647  14.718  21.792  1.00 10.00      A   
ATOM   2694  CB  VAL A 287       3.403  14.941  20.462  1.00 10.00      A   
ATOM   2695  CG1 VAL A 287       2.487  14.696  19.277  1.00 10.00      A   
ATOM   2696  CG2 VAL A 287       3.997  16.343  20.396  1.00 10.00      A   
ATOM   2697  C   VAL A 287       2.251  13.247  21.913  1.00 10.00      A   
ATOM   2698  O   VAL A 287       1.161  12.854  21.495  1.00 10.00      A   
ATOM   2699  N   CYS A 288       3.133  12.446  22.502  1.00 10.00      A   
ATOM   2700  HN  CYS A 288       3.984  12.826  22.817  1.00 10.00      A   
ATOM   2701  CA  CYS A 288       2.900  11.010  22.673  1.00 10.00      A   
ATOM   2702  CB  CYS A 288       4.064  10.371  23.429  1.00 10.00      A   
ATOM   2703  SG  CYS A 288       5.671  10.566  22.626  1.00 10.00      A   
ATOM   2704  HG  CYS A 288       6.280   9.390  22.657  1.00 10.00      A   
ATOM   2705  C   CYS A 288       1.572  10.689  23.367  1.00 10.00      A   
ATOM   2706  O   CYS A 288       0.958   9.648  23.107  1.00 10.00      A   
ATOM   2707  N   SER A 289       1.118  11.597  24.223  1.00 10.00      A   
ATOM   2708  HN  SER A 289       1.639  12.414  24.370  1.00 10.00      A   
ATOM   2709  CA  SER A 289      -0.121  11.418  24.965  1.00 10.00      A   
ATOM   2710  CB  SER A 289      -0.279  12.571  25.956  1.00 10.00      A   
ATOM   2711  OG  SER A 289       0.990  13.131  26.279  1.00 10.00      A   
ATOM   2712  HG  SER A 289       1.466  12.533  26.874  1.00 10.00      A   
ATOM   2713  C   SER A 289      -1.351  11.332  24.052  1.00 10.00      A   
ATOM   2714  O   SER A 289      -2.405  10.847  24.467  1.00 10.00      A   
ATOM   2715  N   ARG A 290      -1.222  11.787  22.813  1.00 10.00      A   
ATOM   2716  HN  ARG A 290      -0.356  12.147  22.513  1.00 10.00      A   
ATOM   2717  CA  ARG A 290      -2.345  11.757  21.884  1.00 10.00      A   
ATOM   2718  CB  ARG A 290      -2.821  13.175  21.569  1.00 10.00      A   
ATOM   2719  CG  ARG A 290      -1.761  14.056  20.930  1.00 10.00      A   
ATOM   2720  CD  ARG A 290      -2.248  15.484  20.784  1.00 10.00      A   
ATOM   2721  NE  ARG A 290      -1.184  16.382  20.332  1.00 10.00      A   
ATOM   2722  HE  ARG A 290      -0.979  16.385  19.372  1.00 10.00      A   
ATOM   2723  CZ  ARG A 290      -0.492  17.190  21.140  1.00 10.00      A   
ATOM   2724  NH1 ARG A 290      -0.756  17.217  22.442  1.00 10.00      A   
ATOM   2725 HH11 ARG A 290      -1.507  16.610  22.836  1.00 10.00      A   
ATOM   2726 HH12 ARG A 290      -0.211  17.844  23.080  1.00 10.00      A   
ATOM   2727  NH2 ARG A 290       0.450  17.983  20.638  1.00 10.00      A   
ATOM   2728 HH21 ARG A 290       0.648  17.984  19.613  1.00 10.00      A   
ATOM   2729 HH22 ARG A 290       0.999  18.611  21.269  1.00 10.00      A   
ATOM   2730  C   ARG A 290      -1.996  11.009  20.600  1.00 10.00      A   
ATOM   2731  O   ARG A 290      -2.772  11.006  19.642  1.00 10.00      A   
ATOM   2732  N   LEU A 291      -0.837  10.366  20.589  1.00 10.00      A   
ATOM   2733  HN  LEU A 291      -0.273  10.383  21.390  1.00 10.00      A   
ATOM   2734  CA  LEU A 291      -0.395   9.618  19.420  1.00 10.00      A   
ATOM   2735  CB  LEU A 291       1.131   9.504  19.384  1.00 10.00      A   
ATOM   2736  CG  LEU A 291       1.907  10.790  19.114  1.00 10.00      A   
ATOM   2737  CD1 LEU A 291       3.399  10.538  19.245  1.00 10.00      A   
ATOM   2738  CD2 LEU A 291       1.574  11.342  17.736  1.00 10.00      A   
ATOM   2739  C   LEU A 291      -1.001   8.225  19.405  1.00 10.00      A   
ATOM   2740  O   LEU A 291      -0.849   7.464  20.357  1.00 10.00      A   
ATOM   2741  N   THR A 292      -1.701   7.900  18.335  1.00 10.00      A   
ATOM   2742  HN  THR A 292      -1.831   8.560  17.620  1.00 10.00      A   
ATOM   2743  CA  THR A 292      -2.300   6.587  18.200  1.00 10.00      A   
ATOM   2744  CB  THR A 292      -3.715   6.680  17.599  1.00 10.00      A   
ATOM   2745  OG1 THR A 292      -3.883   7.947  16.943  1.00 10.00      A   
ATOM   2746  HG1 THR A 292      -4.440   7.826  16.161  1.00 10.00      A   
ATOM   2747  CG2 THR A 292      -4.773   6.529  18.679  1.00 10.00      A   
ATOM   2748  C   THR A 292      -1.424   5.712  17.309  1.00 10.00      A   
ATOM   2749  O   THR A 292      -1.545   4.487  17.294  1.00 10.00      A   
ATOM   2750  N   THR A 293      -0.527   6.358  16.574  1.00 10.00      A   
ATOM   2751  HN  THR A 293      -0.466   7.332  16.644  1.00 10.00      A   
ATOM   2752  CA  THR A 293       0.372   5.670  15.669  1.00 10.00      A   
ATOM   2753  CB  THR A 293      -0.100   5.863  14.216  1.00 10.00      A   
ATOM   2754  OG1 THR A 293      -1.529   5.743  14.157  1.00 10.00      A   
ATOM   2755  HG1 THR A 293      -1.811   4.997  14.699  1.00 10.00      A   
ATOM   2756  CG2 THR A 293       0.530   4.824  13.304  1.00 10.00      A   
ATOM   2757  C   THR A 293       1.787   6.230  15.803  1.00 10.00      A   
ATOM   2758  O   THR A 293       1.988   7.444  15.724  1.00 10.00      A   
ATOM   2759  N   LEU A 294       2.757   5.351  16.013  1.00 10.00      A   
ATOM   2760  HN  LEU A 294       2.534   4.395  16.086  1.00 10.00      A   
ATOM   2761  CA  LEU A 294       4.146   5.770  16.147  1.00 10.00      A   
ATOM   2762  CB  LEU A 294       4.541   5.852  17.624  1.00 10.00      A   
ATOM   2763  CG  LEU A 294       5.934   6.405  17.933  1.00 10.00      A   
ATOM   2764  CD1 LEU A 294       6.090   7.814  17.382  1.00 10.00      A   
ATOM   2765  CD2 LEU A 294       6.191   6.381  19.433  1.00 10.00      A   
ATOM   2766  C   LEU A 294       5.077   4.824  15.394  1.00 10.00      A   
ATOM   2767  O   LEU A 294       5.197   3.647  15.740  1.00 10.00      A   
ATOM   2768  N   ASN A 295       5.718   5.338  14.352  1.00 10.00      A   
ATOM   2769  HN  ASN A 295       5.572   6.282  14.115  1.00 10.00      A   
ATOM   2770  CA  ASN A 295       6.637   4.542  13.550  1.00 10.00      A   
ATOM   2771  CB  ASN A 295       6.310   4.674  12.056  1.00 10.00      A   
ATOM   2772  CG  ASN A 295       7.276   3.929  11.152  1.00 10.00      A   
ATOM   2773  OD1 ASN A 295       7.984   3.016  11.583  1.00 10.00      A   
ATOM   2774  ND2 ASN A 295       7.305   4.308   9.887  1.00 10.00      A   
ATOM   2775 HD21 ASN A 295       6.713   5.035   9.609  1.00 10.00      A   
ATOM   2776 HD22 ASN A 295       7.913   3.840   9.275  1.00 10.00      A   
ATOM   2777  C   ASN A 295       8.082   4.941  13.825  1.00 10.00      A   
ATOM   2778  O   ASN A 295       8.507   6.051  13.494  1.00 10.00      A   
ATOM   2779  N   LEU A 296       8.835   4.023  14.416  1.00 10.00      A   
ATOM   2780  HN  LEU A 296       8.443   3.142  14.622  1.00 10.00      A   
ATOM   2781  CA  LEU A 296      10.228   4.265  14.756  1.00 10.00      A   
ATOM   2782  CB  LEU A 296      10.398   4.310  16.275  1.00 10.00      A   
ATOM   2783  CG  LEU A 296       9.620   5.402  17.005  1.00 10.00      A   
ATOM   2784  CD1 LEU A 296       9.587   5.128  18.498  1.00 10.00      A   
ATOM   2785  CD2 LEU A 296      10.228   6.765  16.724  1.00 10.00      A   
ATOM   2786  C   LEU A 296      11.125   3.183  14.166  1.00 10.00      A   
ATOM   2787  O   LEU A 296      12.148   2.824  14.753  1.00 10.00      A   
ATOM   2788  N   SER A 297      10.758   2.683  12.992  1.00 10.00      A   
ATOM   2789  HN  SER A 297       9.943   3.021  12.562  1.00 10.00      A   
ATOM   2790  CA  SER A 297      11.535   1.644  12.327  1.00 10.00      A   
ATOM   2791  CB  SER A 297      10.752   1.074  11.147  1.00 10.00      A   
ATOM   2792  OG  SER A 297       9.439   0.711  11.536  1.00 10.00      A   
ATOM   2793  HG  SER A 297       8.870   1.492  11.519  1.00 10.00      A   
ATOM   2794  C   SER A 297      12.901   2.166  11.871  1.00 10.00      A   
ATOM   2795  O   SER A 297      13.839   1.391  11.664  1.00 10.00      A   
ATOM   2796  N   TYR A 298      13.017   3.480  11.731  1.00 10.00      A   
ATOM   2797  HN  TYR A 298      12.239   4.052  11.906  1.00 10.00      A   
ATOM   2798  CA  TYR A 298      14.270   4.090  11.307  1.00 10.00      A   
ATOM   2799  CB  TYR A 298      14.030   5.098  10.178  1.00 10.00      A   
ATOM   2800  CG  TYR A 298      13.490   4.470   8.910  1.00 10.00      A   
ATOM   2801  CD1 TYR A 298      12.232   4.801   8.427  1.00 10.00      A   
ATOM   2802  CD2 TYR A 298      14.238   3.537   8.203  1.00 10.00      A   
ATOM   2803  CE1 TYR A 298      11.735   4.224   7.276  1.00 10.00      A   
ATOM   2804  CE2 TYR A 298      13.750   2.955   7.049  1.00 10.00      A   
ATOM   2805  CZ  TYR A 298      12.498   3.302   6.590  1.00 10.00      A   
ATOM   2806  OH  TYR A 298      12.009   2.726   5.441  1.00 10.00      A   
ATOM   2807  HH  TYR A 298      11.862   3.414   4.776  1.00 10.00      A   
ATOM   2808  C   TYR A 298      14.993   4.746  12.478  1.00 10.00      A   
ATOM   2809  O   TYR A 298      16.000   5.432  12.296  1.00 10.00      A   
ATOM   2810  N   ALA A 299      14.483   4.522  13.683  1.00 10.00      A   
ATOM   2811  HN  ALA A 299      13.698   3.939  13.769  1.00 10.00      A   
ATOM   2812  CA  ALA A 299      15.078   5.095  14.883  1.00 10.00      A   
ATOM   2813  CB  ALA A 299      14.009   5.586  15.846  1.00 10.00      A   
ATOM   2814  C   ALA A 299      15.988   4.079  15.560  1.00 10.00      A   
ATOM   2815  O   ALA A 299      15.537   3.269  16.379  1.00 10.00      A   
ATOM   2816  N   THR A 300      17.263   4.110  15.198  1.00 10.00      A   
ATOM   2817  HN  THR A 300      17.552   4.759  14.523  1.00 10.00      A   
ATOM   2818  CA  THR A 300      18.247   3.196  15.757  1.00 10.00      A   
ATOM   2819  CB  THR A 300      19.458   3.046  14.813  1.00 10.00      A   
ATOM   2820  OG1 THR A 300      19.514   4.173  13.920  1.00 10.00      A   
ATOM   2821  HG1 THR A 300      19.634   4.981  14.438  1.00 10.00      A   
ATOM   2822  CG2 THR A 300      19.349   1.765  14.001  1.00 10.00      A   
ATOM   2823  C   THR A 300      18.716   3.652  17.143  1.00 10.00      A   
ATOM   2824  O   THR A 300      19.866   4.056  17.328  1.00 10.00      A   
ATOM   2825  N   VAL A 301      17.810   3.597  18.111  1.00 10.00      A   
ATOM   2826  HN  VAL A 301      16.905   3.276  17.898  1.00 10.00      A   
ATOM   2827  CA  VAL A 301      18.115   3.994  19.482  1.00 10.00      A   
ATOM   2828  CB  VAL A 301      17.049   4.955  20.047  1.00 10.00      A   
ATOM   2829  CG1 VAL A 301      17.085   6.270  19.285  1.00 10.00      A   
ATOM   2830  CG2 VAL A 301      15.661   4.337  19.968  1.00 10.00      A   
ATOM   2831  C   VAL A 301      18.244   2.763  20.377  1.00 10.00      A   
ATOM   2832  O   VAL A 301      18.256   1.638  19.882  1.00 10.00      A   
ATOM   2833  N   GLN A 302      18.351   2.971  21.686  1.00 10.00      A   
ATOM   2834  HN  GLN A 302      18.332   3.887  22.033  1.00 10.00      A   
ATOM   2835  CA  GLN A 302      18.484   1.863  22.622  1.00 10.00      A   
ATOM   2836  CB  GLN A 302      19.543   2.176  23.685  1.00 10.00      A   
ATOM   2837  CG  GLN A 302      20.938   2.401  23.123  1.00 10.00      A   
ATOM   2838  CD  GLN A 302      21.554   1.125  22.588  1.00 10.00      A   
ATOM   2839  OE1 GLN A 302      22.242   0.404  23.308  1.00 10.00      A   
ATOM   2840  NE2 GLN A 302      21.312   0.836  21.320  1.00 10.00      A   
ATOM   2841 HE21 GLN A 302      20.757   1.454  20.802  1.00 10.00      A   
ATOM   2842 HE22 GLN A 302      21.703   0.015  20.950  1.00 10.00      A   
ATOM   2843  C   GLN A 302      17.148   1.533  23.283  1.00 10.00      A   
ATOM   2844  O   GLN A 302      16.200   2.313  23.210  1.00 10.00      A   
ATOM   2845  N   SER A 303      17.090   0.377  23.930  1.00 10.00      A   
ATOM   2846  HN  SER A 303      17.886  -0.194  23.952  1.00 10.00      A   
ATOM   2847  CA  SER A 303      15.880  -0.080  24.604  1.00 10.00      A   
ATOM   2848  CB  SER A 303      16.136  -1.427  25.293  1.00 10.00      A   
ATOM   2849  OG  SER A 303      14.963  -1.934  25.914  1.00 10.00      A   
ATOM   2850  HG  SER A 303      14.382  -2.317  25.239  1.00 10.00      A   
ATOM   2851  C   SER A 303      15.395   0.941  25.624  1.00 10.00      A   
ATOM   2852  O   SER A 303      14.233   1.346  25.601  1.00 10.00      A   
ATOM   2853  N   TYR A 304      16.299   1.376  26.500  1.00 10.00      A   
ATOM   2854  HN  TYR A 304      17.214   1.025  26.455  1.00 10.00      A   
ATOM   2855  CA  TYR A 304      15.962   2.345  27.536  1.00 10.00      A   
ATOM   2856  CB  TYR A 304      17.180   2.634  28.423  1.00 10.00      A   
ATOM   2857  CG  TYR A 304      16.849   3.323  29.731  1.00 10.00      A   
ATOM   2858  CD1 TYR A 304      15.995   2.731  30.656  1.00 10.00      A   
ATOM   2859  CD2 TYR A 304      17.392   4.562  30.043  1.00 10.00      A   
ATOM   2860  CE1 TYR A 304      15.692   3.355  31.852  1.00 10.00      A   
ATOM   2861  CE2 TYR A 304      17.095   5.194  31.236  1.00 10.00      A   
ATOM   2862  CZ  TYR A 304      16.245   4.586  32.138  1.00 10.00      A   
ATOM   2863  OH  TYR A 304      15.946   5.214  33.329  1.00 10.00      A   
ATOM   2864  HH  TYR A 304      15.889   4.555  34.032  1.00 10.00      A   
ATOM   2865  C   TYR A 304      15.429   3.640  26.938  1.00 10.00      A   
ATOM   2866  O   TYR A 304      14.604   4.320  27.547  1.00 10.00      A   
ATOM   2867  N   ASP A 305      15.902   3.971  25.743  1.00 10.00      A   
ATOM   2868  HN  ASP A 305      16.548   3.378  25.304  1.00 10.00      A   
ATOM   2869  CA  ASP A 305      15.475   5.184  25.062  1.00 10.00      A   
ATOM   2870  CB  ASP A 305      16.404   5.519  23.893  1.00 10.00      A   
ATOM   2871  CG  ASP A 305      17.785   5.946  24.349  1.00 10.00      A   
ATOM   2872  OD1 ASP A 305      17.886   6.938  25.109  1.00 10.00      A   
ATOM   2873  OD2 ASP A 305      18.772   5.289  23.964  1.00 10.00      A   
ATOM   2874  C   ASP A 305      14.035   5.065  24.586  1.00 10.00      A   
ATOM   2875  O   ASP A 305      13.236   5.982  24.771  1.00 10.00      A   
ATOM   2876  N   LEU A 306      13.708   3.920  23.997  1.00 10.00      A   
ATOM   2877  HN  LEU A 306      14.395   3.227  23.894  1.00 10.00      A   
ATOM   2878  CA  LEU A 306      12.362   3.663  23.492  1.00 10.00      A   
ATOM   2879  CB  LEU A 306      12.339   2.351  22.702  1.00 10.00      A   
ATOM   2880  CG  LEU A 306      13.034   2.367  21.341  1.00 10.00      A   
ATOM   2881  CD1 LEU A 306      13.456   0.961  20.946  1.00 10.00      A   
ATOM   2882  CD2 LEU A 306      12.114   2.958  20.284  1.00 10.00      A   
ATOM   2883  C   LEU A 306      11.356   3.593  24.635  1.00 10.00      A   
ATOM   2884  O   LEU A 306      10.232   4.091  24.521  1.00 10.00      A   
ATOM   2885  N   VAL A 307      11.775   2.978  25.738  1.00 10.00      A   
ATOM   2886  HN  VAL A 307      12.685   2.607  25.756  1.00 10.00      A   
ATOM   2887  CA  VAL A 307      10.926   2.829  26.915  1.00 10.00      A   
ATOM   2888  CB  VAL A 307      11.635   2.029  28.035  1.00 10.00      A   
ATOM   2889  CG1 VAL A 307      10.812   2.032  29.317  1.00 10.00      A   
ATOM   2890  CG2 VAL A 307      11.906   0.603  27.586  1.00 10.00      A   
ATOM   2891  C   VAL A 307      10.482   4.185  27.458  1.00 10.00      A   
ATOM   2892  O   VAL A 307       9.312   4.370  27.787  1.00 10.00      A   
ATOM   2893  N   LYS A 308      11.416   5.129  27.532  1.00 10.00      A   
ATOM   2894  HN  LYS A 308      12.327   4.920  27.235  1.00 10.00      A   
ATOM   2895  CA  LYS A 308      11.125   6.470  28.043  1.00 10.00      A   
ATOM   2896  CB  LYS A 308      12.374   7.355  27.980  1.00 10.00      A   
ATOM   2897  CG  LYS A 308      13.463   6.989  28.981  1.00 10.00      A   
ATOM   2898  CD  LYS A 308      14.730   7.802  28.749  1.00 10.00      A   
ATOM   2899  CE  LYS A 308      15.335   7.497  27.387  1.00 10.00      A   
ATOM   2900  NZ  LYS A 308      16.671   8.124  27.205  1.00 10.00      A   
ATOM   2901  HZ1 LYS A 308      17.110   7.790  26.317  1.00 10.00      A   
ATOM   2902  HZ2 LYS A 308      17.295   7.877  27.998  1.00 10.00      A   
ATOM   2903  HZ3 LYS A 308      16.577   9.156  27.162  1.00 10.00      A   
ATOM   2904  C   LYS A 308       9.981   7.137  27.281  1.00 10.00      A   
ATOM   2905  O   LYS A 308       9.054   7.678  27.884  1.00 10.00      A   
ATOM   2906  N   LEU A 309      10.045   7.081  25.958  1.00 10.00      A   
ATOM   2907  HN  LEU A 309      10.800   6.619  25.535  1.00 10.00      A   
ATOM   2908  CA  LEU A 309       9.020   7.688  25.121  1.00 10.00      A   
ATOM   2909  CB  LEU A 309       9.495   7.769  23.670  1.00 10.00      A   
ATOM   2910  CG  LEU A 309       8.863   8.875  22.822  1.00 10.00      A   
ATOM   2911  CD1 LEU A 309       9.507  10.219  23.128  1.00 10.00      A   
ATOM   2912  CD2 LEU A 309       8.967   8.548  21.341  1.00 10.00      A   
ATOM   2913  C   LEU A 309       7.702   6.920  25.201  1.00 10.00      A   
ATOM   2914  O   LEU A 309       6.629   7.520  25.275  1.00 10.00      A   
ATOM   2915  N   LEU A 310       7.796   5.593  25.215  1.00 10.00      A   
ATOM   2916  HN  LEU A 310       8.686   5.179  25.192  1.00 10.00      A   
ATOM   2917  CA  LEU A 310       6.615   4.734  25.270  1.00 10.00      A   
ATOM   2918  CB  LEU A 310       6.982   3.270  25.014  1.00 10.00      A   
ATOM   2919  CG  LEU A 310       7.330   2.911  23.570  1.00 10.00      A   
ATOM   2920  CD1 LEU A 310       7.698   1.442  23.453  1.00 10.00      A   
ATOM   2921  CD2 LEU A 310       6.176   3.251  22.641  1.00 10.00      A   
ATOM   2922  C   LEU A 310       5.846   4.876  26.579  1.00 10.00      A   
ATOM   2923  O   LEU A 310       4.655   4.576  26.641  1.00 10.00      A   
ATOM   2924  N   CYS A 311       6.525   5.329  27.628  1.00 10.00      A   
ATOM   2925  HN  CYS A 311       7.483   5.528  27.532  1.00 10.00      A   
ATOM   2926  CA  CYS A 311       5.880   5.516  28.924  1.00 10.00      A   
ATOM   2927  CB  CYS A 311       6.912   5.823  30.009  1.00 10.00      A   
ATOM   2928  SG  CYS A 311       8.012   4.443  30.396  1.00 10.00      A   
ATOM   2929  HG  CYS A 311       8.688   4.140  29.292  1.00 10.00      A   
ATOM   2930  C   CYS A 311       4.832   6.624  28.857  1.00 10.00      A   
ATOM   2931  O   CYS A 311       3.909   6.684  29.675  1.00 10.00      A   
ATOM   2932  N   GLN A 312       4.966   7.494  27.869  1.00 10.00      A   
ATOM   2933  HN  GLN A 312       5.709   7.392  27.235  1.00 10.00      A   
ATOM   2934  CA  GLN A 312       4.030   8.586  27.691  1.00 10.00      A   
ATOM   2935  CB  GLN A 312       4.771   9.913  27.489  1.00 10.00      A   
ATOM   2936  CG  GLN A 312       5.717  10.255  28.632  1.00 10.00      A   
ATOM   2937  CD  GLN A 312       5.996  11.741  28.773  1.00 10.00      A   
ATOM   2938  OE1 GLN A 312       7.070  12.140  29.225  1.00 10.00      A   
ATOM   2939  NE2 GLN A 312       5.033  12.572  28.403  1.00 10.00      A   
ATOM   2940 HE21 GLN A 312       4.199  12.193  28.057  1.00 10.00      A   
ATOM   2941 HE22 GLN A 312       5.195  13.535  28.492  1.00 10.00      A   
ATOM   2942  C   GLN A 312       3.089   8.288  26.530  1.00 10.00      A   
ATOM   2943  O   GLN A 312       2.445   9.185  25.992  1.00 10.00      A   
ATOM   2944  N   CYS A 313       2.998   7.009  26.168  1.00 10.00      A   
ATOM   2945  HN  CYS A 313       3.533   6.337  26.647  1.00 10.00      A   
ATOM   2946  CA  CYS A 313       2.136   6.576  25.075  1.00 10.00      A   
ATOM   2947  CB  CYS A 313       2.963   5.841  24.017  1.00 10.00      A   
ATOM   2948  SG  CYS A 313       4.188   6.867  23.171  1.00 10.00      A   
ATOM   2949  HG  CYS A 313       3.644   7.273  22.032  1.00 10.00      A   
ATOM   2950  C   CYS A 313       1.015   5.666  25.582  1.00 10.00      A   
ATOM   2951  O   CYS A 313       1.077   4.445  25.428  1.00 10.00      A   
ATOM   2952  N   PRO A 314      -0.028   6.238  26.205  1.00 10.00      A   
ATOM   2953  CA  PRO A 314      -1.142   5.456  26.732  1.00 10.00      A   
ATOM   2954  CB  PRO A 314      -1.696   6.369  27.827  1.00 10.00      A   
ATOM   2955  CG  PRO A 314      -1.435   7.752  27.330  1.00 10.00      A   
ATOM   2956  CD  PRO A 314      -0.201   7.682  26.463  1.00 10.00      A   
ATOM   2957  C   PRO A 314      -2.212   5.173  25.680  1.00 10.00      A   
ATOM   2958  O   PRO A 314      -3.003   4.239  25.820  1.00 10.00      A   
ATOM   2959  N   LYS A 315      -2.225   5.974  24.623  1.00 10.00      A   
ATOM   2960  HN  LYS A 315      -1.556   6.686  24.560  1.00 10.00      A   
ATOM   2961  CA  LYS A 315      -3.207   5.822  23.554  1.00 10.00      A   
ATOM   2962  CB  LYS A 315      -3.851   7.170  23.222  1.00 10.00      A   
ATOM   2963  CG  LYS A 315      -4.959   7.582  24.173  1.00 10.00      A   
ATOM   2964  CD  LYS A 315      -5.574   8.908  23.758  1.00 10.00      A   
ATOM   2965  CE  LYS A 315      -6.961   9.082  24.350  1.00 10.00      A   
ATOM   2966  NZ  LYS A 315      -6.941   9.134  25.834  1.00 10.00      A   
ATOM   2967  HZ1 LYS A 315      -7.911   9.115  26.210  1.00 10.00      A   
ATOM   2968  HZ2 LYS A 315      -6.477  10.005  26.155  1.00 10.00      A   
ATOM   2969  HZ3 LYS A 315      -6.423   8.321  26.215  1.00 10.00      A   
ATOM   2970  C   LYS A 315      -2.583   5.222  22.302  1.00 10.00      A   
ATOM   2971  O   LYS A 315      -3.121   5.356  21.205  1.00 10.00      A   
ATOM   2972  N   LEU A 316      -1.453   4.557  22.470  1.00 10.00      A   
ATOM   2973  HN  LEU A 316      -1.079   4.470  23.371  1.00 10.00      A   
ATOM   2974  CA  LEU A 316      -0.762   3.940  21.350  1.00 10.00      A   
ATOM   2975  CB  LEU A 316       0.669   3.576  21.747  1.00 10.00      A   
ATOM   2976  CG  LEU A 316       1.573   3.059  20.629  1.00 10.00      A   
ATOM   2977  CD1 LEU A 316       1.780   4.131  19.570  1.00 10.00      A   
ATOM   2978  CD2 LEU A 316       2.905   2.601  21.198  1.00 10.00      A   
ATOM   2979  C   LEU A 316      -1.513   2.704  20.868  1.00 10.00      A   
ATOM   2980  O   LEU A 316      -1.771   1.785  21.645  1.00 10.00      A   
ATOM   2981  N   GLN A 317      -1.874   2.695  19.590  1.00 10.00      A   
ATOM   2982  HN  GLN A 317      -1.649   3.465  19.027  1.00 10.00      A   
ATOM   2983  CA  GLN A 317      -2.601   1.573  19.004  1.00 10.00      A   
ATOM   2984  CB  GLN A 317      -3.894   2.051  18.341  1.00 10.00      A   
ATOM   2985  CG  GLN A 317      -4.906   2.676  19.287  1.00 10.00      A   
ATOM   2986  CD  GLN A 317      -6.241   2.907  18.611  1.00 10.00      A   
ATOM   2987  OE1 GLN A 317      -6.306   3.124  17.403  1.00 10.00      A   
ATOM   2988  NE2 GLN A 317      -7.317   2.852  19.377  1.00 10.00      A   
ATOM   2989 HE21 GLN A 317      -7.193   2.671  20.346  1.00 10.00      A   
ATOM   2990 HE22 GLN A 317      -8.195   2.975  18.957  1.00 10.00      A   
ATOM   2991  C   GLN A 317      -1.746   0.835  17.979  1.00 10.00      A   
ATOM   2992  O   GLN A 317      -1.810  -0.391  17.865  1.00 10.00      A   
ATOM   2993  N   ARG A 318      -0.955   1.589  17.229  1.00 10.00      A   
ATOM   2994  HN  ARG A 318      -0.953   2.559  17.365  1.00 10.00      A   
ATOM   2995  CA  ARG A 318      -0.084   1.015  16.211  1.00 10.00      A   
ATOM   2996  CB  ARG A 318      -0.539   1.446  14.810  1.00 10.00      A   
ATOM   2997  CG  ARG A 318       0.350   0.952  13.676  1.00 10.00      A   
ATOM   2998  CD  ARG A 318      -0.076   1.530  12.334  1.00 10.00      A   
ATOM   2999  NE  ARG A 318      -1.329   0.954  11.848  1.00 10.00      A   
ATOM   3000  HE  ARG A 318      -1.486  -0.007  12.038  1.00 10.00      A   
ATOM   3001  CZ  ARG A 318      -2.245   1.630  11.147  1.00 10.00      A   
ATOM   3002  NH1 ARG A 318      -2.048   2.907  10.835  1.00 10.00      A   
ATOM   3003 HH11 ARG A 318      -2.767   3.427  10.286  1.00 10.00      A   
ATOM   3004 HH12 ARG A 318      -1.179   3.396  11.134  1.00 10.00      A   
ATOM   3005  NH2 ARG A 318      -3.361   1.024  10.751  1.00 10.00      A   
ATOM   3006 HH21 ARG A 318      -3.530   0.022  10.991  1.00 10.00      A   
ATOM   3007 HH22 ARG A 318      -4.077   1.548  10.197  1.00 10.00      A   
ATOM   3008  C   ARG A 318       1.357   1.444  16.457  1.00 10.00      A   
ATOM   3009  O   ARG A 318       1.663   2.639  16.451  1.00 10.00      A   
ATOM   3010  N   LEU A 319       2.238   0.477  16.662  1.00 10.00      A   
ATOM   3011  HN  LEU A 319       1.942  -0.462  16.628  1.00 10.00      A   
ATOM   3012  CA  LEU A 319       3.638   0.777  16.921  1.00 10.00      A   
ATOM   3013  CB  LEU A 319       3.983   0.524  18.389  1.00 10.00      A   
ATOM   3014  CG  LEU A 319       5.442   0.757  18.789  1.00 10.00      A   
ATOM   3015  CD1 LEU A 319       5.772   2.242  18.815  1.00 10.00      A   
ATOM   3016  CD2 LEU A 319       5.746   0.105  20.128  1.00 10.00      A   
ATOM   3017  C   LEU A 319       4.581  -0.016  16.022  1.00 10.00      A   
ATOM   3018  O   LEU A 319       4.479  -1.241  15.911  1.00 10.00      A   
ATOM   3019  N   TRP A 320       5.487   0.702  15.372  1.00 10.00      A   
ATOM   3020  HN  TRP A 320       5.489   1.679  15.489  1.00 10.00      A   
ATOM   3021  CA  TRP A 320       6.487   0.096  14.500  1.00 10.00      A   
ATOM   3022  CB  TRP A 320       6.417   0.701  13.093  1.00 10.00      A   
ATOM   3023  CG  TRP A 320       5.287   0.209  12.238  1.00 10.00      A   
ATOM   3024  CD1 TRP A 320       4.078  -0.260  12.655  1.00 10.00      A   
ATOM   3025  CD2 TRP A 320       5.263   0.151  10.806  1.00 10.00      A   
ATOM   3026  NE1 TRP A 320       3.307  -0.613  11.578  1.00 10.00      A   
ATOM   3027  HE1 TRP A 320       2.392  -0.984  11.625  1.00 10.00      A   
ATOM   3028  CE2 TRP A 320       4.013  -0.374  10.430  1.00 10.00      A   
ATOM   3029  CE3 TRP A 320       6.182   0.482   9.806  1.00 10.00      A   
ATOM   3030  CZ2 TRP A 320       3.653  -0.563   9.096  1.00 10.00      A   
ATOM   3031  CZ3 TRP A 320       5.826   0.293   8.485  1.00 10.00      A   
ATOM   3032  CH2 TRP A 320       4.574  -0.230   8.140  1.00 10.00      A   
ATOM   3033  C   TRP A 320       7.862   0.369  15.095  1.00 10.00      A   
ATOM   3034  O   TRP A 320       8.307   1.516  15.118  1.00 10.00      A   
ATOM   3035  N   VAL A 321       8.519  -0.663  15.605  1.00 10.00      A   
ATOM   3036  HN  VAL A 321       8.123  -1.563  15.559  1.00 10.00      A   
ATOM   3037  CA  VAL A 321       9.830  -0.491  16.215  1.00 10.00      A   
ATOM   3038  CB  VAL A 321       9.769  -0.510  17.757  1.00 10.00      A   
ATOM   3039  CG1 VAL A 321       9.307   0.835  18.295  1.00 10.00      A   
ATOM   3040  CG2 VAL A 321       8.871  -1.634  18.256  1.00 10.00      A   
ATOM   3041  C   VAL A 321      10.813  -1.549  15.754  1.00 10.00      A   
ATOM   3042  O   VAL A 321      10.461  -2.459  15.008  1.00 10.00      A   
ATOM   3043  N   LEU A 322      12.045  -1.420  16.215  1.00 10.00      A   
ATOM   3044  HN  LEU A 322      12.256  -0.668  16.809  1.00 10.00      A   
ATOM   3045  CA  LEU A 322      13.095  -2.358  15.864  1.00 10.00      A   
ATOM   3046  CB  LEU A 322      14.398  -1.614  15.574  1.00 10.00      A   
ATOM   3047  CG  LEU A 322      14.423  -0.736  14.328  1.00 10.00      A   
ATOM   3048  CD1 LEU A 322      15.670   0.130  14.329  1.00 10.00      A   
ATOM   3049  CD2 LEU A 322      14.363  -1.590  13.072  1.00 10.00      A   
ATOM   3050  C   LEU A 322      13.325  -3.355  16.990  1.00 10.00      A   
ATOM   3051  O   LEU A 322      12.668  -3.299  18.027  1.00 10.00      A   
ATOM   3052  N   ASP A 323      14.272  -4.255  16.773  1.00 10.00      A   
ATOM   3053  HN  ASP A 323      14.755  -4.237  15.918  1.00 10.00      A   
ATOM   3054  CA  ASP A 323      14.623  -5.274  17.755  1.00 10.00      A   
ATOM   3055  CB  ASP A 323      15.584  -6.314  17.153  1.00 10.00      A   
ATOM   3056  CG  ASP A 323      16.755  -5.708  16.393  1.00 10.00      A   
ATOM   3057  OD1 ASP A 323      17.012  -4.495  16.537  1.00 10.00      A   
ATOM   3058  OD2 ASP A 323      17.417  -6.440  15.631  1.00 10.00      A   
ATOM   3059  C   ASP A 323      15.229  -4.648  19.004  1.00 10.00      A   
ATOM   3060  O   ASP A 323      15.225  -5.250  20.079  1.00 10.00      A   
ATOM   3061  N   TYR A 324      15.735  -3.426  18.850  1.00 10.00      A   
ATOM   3062  HN  TYR A 324      15.714  -3.024  17.956  1.00 10.00      A   
ATOM   3063  CA  TYR A 324      16.350  -2.675  19.942  1.00 10.00      A   
ATOM   3064  CB  TYR A 324      16.845  -1.314  19.443  1.00 10.00      A   
ATOM   3065  CG  TYR A 324      18.201  -1.345  18.773  1.00 10.00      A   
ATOM   3066  CD1 TYR A 324      18.331  -1.122  17.408  1.00 10.00      A   
ATOM   3067  CD2 TYR A 324      19.351  -1.593  19.508  1.00 10.00      A   
ATOM   3068  CE1 TYR A 324      19.570  -1.145  16.795  1.00 10.00      A   
ATOM   3069  CE2 TYR A 324      20.594  -1.619  18.904  1.00 10.00      A   
ATOM   3070  CZ  TYR A 324      20.699  -1.394  17.548  1.00 10.00      A   
ATOM   3071  OH  TYR A 324      21.939  -1.415  16.945  1.00 10.00      A   
ATOM   3072  HH  TYR A 324      22.491  -2.089  17.366  1.00 10.00      A   
ATOM   3073  C   TYR A 324      15.401  -2.471  21.122  1.00 10.00      A   
ATOM   3074  O   TYR A 324      15.835  -2.078  22.201  1.00 10.00      A   
ATOM   3075  N   ILE A 325      14.110  -2.719  20.908  1.00 10.00      A   
ATOM   3076  HN  ILE A 325      13.824  -3.009  20.017  1.00 10.00      A   
ATOM   3077  CA  ILE A 325      13.113  -2.572  21.963  1.00 10.00      A   
ATOM   3078  CB  ILE A 325      11.678  -2.822  21.432  1.00 10.00      A   
ATOM   3079  CG1 ILE A 325      10.628  -2.502  22.498  1.00 10.00      A   
ATOM   3080  CG2 ILE A 325      11.511  -4.245  20.914  1.00 10.00      A   
ATOM   3081  CD1 ILE A 325      10.516  -1.027  22.825  1.00 10.00      A   
ATOM   3082  C   ILE A 325      13.422  -3.511  23.129  1.00 10.00      A   
ATOM   3083  O   ILE A 325      13.188  -3.170  24.289  1.00 10.00      A   
ATOM   3084  N   GLU A 326      13.989  -4.675  22.802  1.00 10.00      A   
ATOM   3085  HN  GLU A 326      14.185  -4.852  21.857  1.00 10.00      A   
ATOM   3086  CA  GLU A 326      14.350  -5.686  23.791  1.00 10.00      A   
ATOM   3087  CB  GLU A 326      15.421  -5.181  24.756  1.00 10.00      A   
ATOM   3088  CG  GLU A 326      16.765  -4.917  24.102  1.00 10.00      A   
ATOM   3089  CD  GLU A 326      17.930  -5.219  25.022  1.00 10.00      A   
ATOM   3090  OE1 GLU A 326      17.766  -5.109  26.254  1.00 10.00      A   
ATOM   3091  OE2 GLU A 326      19.017  -5.570  24.516  1.00 10.00      A   
ATOM   3092  C   GLU A 326      13.145  -6.236  24.553  1.00 10.00      A   
ATOM   3093  O   GLU A 326      12.017  -5.753  24.414  1.00 10.00      A   
ATOM   3094  N   ASP A 327      13.397  -7.258  25.354  1.00 10.00      A   
ATOM   3095  HN  ASP A 327      14.319  -7.602  25.415  1.00 10.00      A   
ATOM   3096  CA  ASP A 327      12.347  -7.891  26.140  1.00 10.00      A   
ATOM   3097  CB  ASP A 327      12.870  -9.149  26.833  1.00 10.00      A   
ATOM   3098  CG  ASP A 327      12.620 -10.406  26.028  1.00 10.00      A   
ATOM   3099  OD1 ASP A 327      11.474 -10.887  26.016  1.00 10.00      A   
ATOM   3100  OD2 ASP A 327      13.577 -10.920  25.409  1.00 10.00      A   
ATOM   3101  C   ASP A 327      11.773  -6.931  27.171  1.00 10.00      A   
ATOM   3102  O   ASP A 327      10.561  -6.890  27.388  1.00 10.00      A   
ATOM   3103  N   ALA A 328      12.653  -6.156  27.796  1.00 10.00      A   
ATOM   3104  HN  ALA A 328      13.605  -6.245  27.576  1.00 10.00      A   
ATOM   3105  CA  ALA A 328      12.246  -5.185  28.803  1.00 10.00      A   
ATOM   3106  CB  ALA A 328      13.469  -4.512  29.402  1.00 10.00      A   
ATOM   3107  C   ALA A 328      11.307  -4.145  28.207  1.00 10.00      A   
ATOM   3108  O   ALA A 328      10.275  -3.818  28.796  1.00 10.00      A   
ATOM   3109  N   GLY A 329      11.665  -3.646  27.029  1.00 10.00      A   
ATOM   3110  HN  GLY A 329      12.492  -3.960  26.607  1.00 10.00      A   
ATOM   3111  CA  GLY A 329      10.856  -2.647  26.359  1.00 10.00      A   
ATOM   3112  C   GLY A 329       9.461  -3.147  26.047  1.00 10.00      A   
ATOM   3113  O   GLY A 329       8.479  -2.419  26.224  1.00 10.00      A   
ATOM   3114  N   LEU A 330       9.372  -4.386  25.579  1.00 10.00      A   
ATOM   3115  HN  LEU A 330      10.195  -4.908  25.444  1.00 10.00      A   
ATOM   3116  CA  LEU A 330       8.089  -4.986  25.243  1.00 10.00      A   
ATOM   3117  CB  LEU A 330       8.277  -6.293  24.470  1.00 10.00      A   
ATOM   3118  CG  LEU A 330       8.763  -6.145  23.026  1.00 10.00      A   
ATOM   3119  CD1 LEU A 330       8.836  -7.500  22.348  1.00 10.00      A   
ATOM   3120  CD2 LEU A 330       7.851  -5.207  22.247  1.00 10.00      A   
ATOM   3121  C   LEU A 330       7.231  -5.198  26.484  1.00 10.00      A   
ATOM   3122  O   LEU A 330       6.014  -5.005  26.443  1.00 10.00      A   
ATOM   3123  N   GLU A 331       7.870  -5.577  27.586  1.00 10.00      A   
ATOM   3124  HN  GLU A 331       8.846  -5.711  27.555  1.00 10.00      A   
ATOM   3125  CA  GLU A 331       7.156  -5.798  28.842  1.00 10.00      A   
ATOM   3126  CB  GLU A 331       8.090  -6.366  29.919  1.00 10.00      A   
ATOM   3127  CG  GLU A 331       7.385  -6.739  31.217  1.00 10.00      A   
ATOM   3128  CD  GLU A 331       8.337  -7.191  32.304  1.00 10.00      A   
ATOM   3129  OE1 GLU A 331       9.404  -6.565  32.465  1.00 10.00      A   
ATOM   3130  OE2 GLU A 331       8.014  -8.161  33.020  1.00 10.00      A   
ATOM   3131  C   GLU A 331       6.521  -4.492  29.317  1.00 10.00      A   
ATOM   3132  O   GLU A 331       5.331  -4.447  29.637  1.00 10.00      A   
ATOM   3133  N   VAL A 332       7.321  -3.427  29.334  1.00 10.00      A   
ATOM   3134  HN  VAL A 332       8.261  -3.532  29.063  1.00 10.00      A   
ATOM   3135  CA  VAL A 332       6.841  -2.112  29.751  1.00 10.00      A   
ATOM   3136  CB  VAL A 332       7.976  -1.064  29.762  1.00 10.00      A   
ATOM   3137  CG1 VAL A 332       7.446   0.299  30.179  1.00 10.00      A   
ATOM   3138  CG2 VAL A 332       9.095  -1.503  30.694  1.00 10.00      A   
ATOM   3139  C   VAL A 332       5.729  -1.642  28.816  1.00 10.00      A   
ATOM   3140  O   VAL A 332       4.738  -1.061  29.256  1.00 10.00      A   
ATOM   3141  N   LEU A 333       5.899  -1.924  27.529  1.00 10.00      A   
ATOM   3142  HN  LEU A 333       6.709  -2.407  27.251  1.00 10.00      A   
ATOM   3143  CA  LEU A 333       4.926  -1.547  26.513  1.00 10.00      A   
ATOM   3144  CB  LEU A 333       5.406  -2.024  25.138  1.00 10.00      A   
ATOM   3145  CG  LEU A 333       4.418  -1.884  23.979  1.00 10.00      A   
ATOM   3146  CD1 LEU A 333       4.346  -0.441  23.505  1.00 10.00      A   
ATOM   3147  CD2 LEU A 333       4.803  -2.808  22.836  1.00 10.00      A   
ATOM   3148  C   LEU A 333       3.557  -2.149  26.820  1.00 10.00      A   
ATOM   3149  O   LEU A 333       2.541  -1.455  26.788  1.00 10.00      A   
ATOM   3150  N   ALA A 334       3.546  -3.439  27.139  1.00 10.00      A   
ATOM   3151  HN  ALA A 334       4.396  -3.932  27.165  1.00 10.00      A   
ATOM   3152  CA  ALA A 334       2.312  -4.151  27.447  1.00 10.00      A   
ATOM   3153  CB  ALA A 334       2.598  -5.634  27.602  1.00 10.00      A   
ATOM   3154  C   ALA A 334       1.645  -3.600  28.709  1.00 10.00      A   
ATOM   3155  O   ALA A 334       0.421  -3.643  28.854  1.00 10.00      A   
ATOM   3156  N   SER A 335       2.453  -3.079  29.618  1.00 10.00      A   
ATOM   3157  HN  SER A 335       3.421  -3.073  29.452  1.00 10.00      A   
ATOM   3158  CA  SER A 335       1.942  -2.526  30.868  1.00 10.00      A   
ATOM   3159  CB  SER A 335       2.980  -2.705  31.979  1.00 10.00      A   
ATOM   3160  OG  SER A 335       3.456  -4.041  32.016  1.00 10.00      A   
ATOM   3161  HG  SER A 335       4.205  -4.099  32.620  1.00 10.00      A   
ATOM   3162  C   SER A 335       1.571  -1.049  30.722  1.00 10.00      A   
ATOM   3163  O   SER A 335       1.124  -0.413  31.677  1.00 10.00      A   
ATOM   3164  N   THR A 336       1.749  -0.508  29.523  1.00 10.00      A   
ATOM   3165  HN  THR A 336       2.095  -1.064  28.795  1.00 10.00      A   
ATOM   3166  CA  THR A 336       1.444   0.894  29.268  1.00 10.00      A   
ATOM   3167  CB  THR A 336       2.714   1.682  28.881  1.00 10.00      A   
ATOM   3168  OG1 THR A 336       3.774   1.364  29.799  1.00 10.00      A   
ATOM   3169  HG1 THR A 336       4.132   0.489  29.587  1.00 10.00      A   
ATOM   3170  CG2 THR A 336       2.450   3.179  28.928  1.00 10.00      A   
ATOM   3171  C   THR A 336       0.378   1.063  28.180  1.00 10.00      A   
ATOM   3172  O   THR A 336      -0.629   1.739  28.390  1.00 10.00      A   
ATOM   3173  N   CYS A 337       0.593   0.446  27.028  1.00 10.00      A   
ATOM   3174  HN  CYS A 337       1.403  -0.099  26.916  1.00 10.00      A   
ATOM   3175  CA  CYS A 337      -0.341   0.548  25.919  1.00 10.00      A   
ATOM   3176  CB  CYS A 337       0.417   0.540  24.593  1.00 10.00      A   
ATOM   3177  SG  CYS A 337       1.842   1.654  24.571  1.00 10.00      A   
ATOM   3178  HG  CYS A 337       1.429   2.857  24.959  1.00 10.00      A   
ATOM   3179  C   CYS A 337      -1.383  -0.567  25.965  1.00 10.00      A   
ATOM   3180  O   CYS A 337      -1.168  -1.664  25.448  1.00 10.00      A   
ATOM   3181  N   LYS A 338      -2.516  -0.275  26.595  1.00 10.00      A   
ATOM   3182  HN  LYS A 338      -2.624   0.616  26.989  1.00 10.00      A   
ATOM   3183  CA  LYS A 338      -3.599  -1.239  26.719  1.00 10.00      A   
ATOM   3184  CB  LYS A 338      -4.417  -0.956  27.983  1.00 10.00      A   
ATOM   3185  CG  LYS A 338      -3.671  -1.214  29.282  1.00 10.00      A   
ATOM   3186  CD  LYS A 338      -3.356  -2.690  29.444  1.00 10.00      A   
ATOM   3187  CE  LYS A 338      -2.487  -2.945  30.662  1.00 10.00      A   
ATOM   3188  NZ  LYS A 338      -2.131  -4.381  30.784  1.00 10.00      A   
ATOM   3189  HZ1 LYS A 338      -1.754  -4.734  29.878  1.00 10.00      A   
ATOM   3190  HZ2 LYS A 338      -2.973  -4.940  31.037  1.00 10.00      A   
ATOM   3191  HZ3 LYS A 338      -1.412  -4.514  31.523  1.00 10.00      A   
ATOM   3192  C   LYS A 338      -4.506  -1.202  25.495  1.00 10.00      A   
ATOM   3193  O   LYS A 338      -5.344  -2.085  25.304  1.00 10.00      A   
ATOM   3194  N   ASP A 339      -4.328  -0.184  24.665  1.00 10.00      A   
ATOM   3195  HN  ASP A 339      -3.629   0.474  24.858  1.00 10.00      A   
ATOM   3196  CA  ASP A 339      -5.140  -0.023  23.466  1.00 10.00      A   
ATOM   3197  CB  ASP A 339      -5.654   1.417  23.364  1.00 10.00      A   
ATOM   3198  CG  ASP A 339      -6.926   1.537  22.545  1.00 10.00      A   
ATOM   3199  OD1 ASP A 339      -7.653   0.532  22.412  1.00 10.00      A   
ATOM   3200  OD2 ASP A 339      -7.217   2.644  22.038  1.00 10.00      A   
ATOM   3201  C   ASP A 339      -4.349  -0.400  22.217  1.00 10.00      A   
ATOM   3202  O   ASP A 339      -4.760  -0.109  21.095  1.00 10.00      A   
ATOM   3203  N   LEU A 340      -3.209  -1.055  22.420  1.00 10.00      A   
ATOM   3204  HN  LEU A 340      -2.934  -1.262  23.337  1.00 10.00      A   
ATOM   3205  CA  LEU A 340      -2.360  -1.478  21.315  1.00 10.00      A   
ATOM   3206  CB  LEU A 340      -1.009  -1.977  21.841  1.00 10.00      A   
ATOM   3207  CG  LEU A 340       0.126  -2.090  20.817  1.00 10.00      A   
ATOM   3208  CD1 LEU A 340       0.601  -0.712  20.380  1.00 10.00      A   
ATOM   3209  CD2 LEU A 340       1.280  -2.903  21.383  1.00 10.00      A   
ATOM   3210  C   LEU A 340      -3.053  -2.571  20.513  1.00 10.00      A   
ATOM   3211  O   LEU A 340      -3.404  -3.618  21.053  1.00 10.00      A   
ATOM   3212  N   ARG A 341      -3.253  -2.315  19.227  1.00 10.00      A   
ATOM   3213  HN  ARG A 341      -2.928  -1.463  18.859  1.00 10.00      A   
ATOM   3214  CA  ARG A 341      -3.919  -3.261  18.340  1.00 10.00      A   
ATOM   3215  CB  ARG A 341      -5.007  -2.554  17.520  1.00 10.00      A   
ATOM   3216  CG  ARG A 341      -5.758  -1.464  18.261  1.00 10.00      A   
ATOM   3217  CD  ARG A 341      -6.918  -2.027  19.059  1.00 10.00      A   
ATOM   3218  NE  ARG A 341      -7.579  -0.987  19.841  1.00 10.00      A   
ATOM   3219  HE  ARG A 341      -7.187  -0.765  20.721  1.00 10.00      A   
ATOM   3220  CZ  ARG A 341      -8.648  -0.309  19.431  1.00 10.00      A   
ATOM   3221  NH1 ARG A 341      -9.185  -0.551  18.241  1.00 10.00      A   
ATOM   3222 HH11 ARG A 341     -10.025  -0.017  17.923  1.00 10.00      A   
ATOM   3223 HH12 ARG A 341      -8.771  -1.275  17.618  1.00 10.00      A   
ATOM   3224  NH2 ARG A 341      -9.169   0.619  20.214  1.00 10.00      A   
ATOM   3225 HH21 ARG A 341      -8.734   0.816  21.149  1.00 10.00      A   
ATOM   3226 HH22 ARG A 341     -10.008   1.161  19.911  1.00 10.00      A   
ATOM   3227  C   ARG A 341      -2.927  -3.892  17.377  1.00 10.00      A   
ATOM   3228  O   ARG A 341      -3.026  -5.080  17.058  1.00 10.00      A   
ATOM   3229  N   GLU A 342      -1.973  -3.089  16.923  1.00 10.00      A   
ATOM   3230  HN  GLU A 342      -1.930  -2.159  17.245  1.00 10.00      A   
ATOM   3231  CA  GLU A 342      -0.973  -3.543  15.976  1.00 10.00      A   
ATOM   3232  CB  GLU A 342      -1.138  -2.769  14.665  1.00 10.00      A   
ATOM   3233  CG  GLU A 342      -0.434  -3.381  13.466  1.00 10.00      A   
ATOM   3234  CD  GLU A 342      -0.156  -2.361  12.381  1.00 10.00      A   
ATOM   3235  OE1 GLU A 342      -1.120  -1.814  11.806  1.00 10.00      A   
ATOM   3236  OE2 GLU A 342       1.033  -2.095  12.102  1.00 10.00      A   
ATOM   3237  C   GLU A 342       0.425  -3.316  16.532  1.00 10.00      A   
ATOM   3238  O   GLU A 342       0.702  -2.277  17.137  1.00 10.00      A   
ATOM   3239  N   LEU A 343       1.290  -4.297  16.336  1.00 10.00      A   
ATOM   3240  HN  LEU A 343       0.988  -5.111  15.871  1.00 10.00      A   
ATOM   3241  CA  LEU A 343       2.670  -4.216  16.789  1.00 10.00      A   
ATOM   3242  CB  LEU A 343       2.833  -4.903  18.145  1.00 10.00      A   
ATOM   3243  CG  LEU A 343       4.268  -5.010  18.672  1.00 10.00      A   
ATOM   3244  CD1 LEU A 343       4.797  -3.649  19.097  1.00 10.00      A   
ATOM   3245  CD2 LEU A 343       4.358  -6.015  19.809  1.00 10.00      A   
ATOM   3246  C   LEU A 343       3.597  -4.864  15.765  1.00 10.00      A   
ATOM   3247  O   LEU A 343       3.482  -6.056  15.476  1.00 10.00      A   
ATOM   3248  N   ARG A 344       4.511  -4.079  15.213  1.00 10.00      A   
ATOM   3249  HN  ARG A 344       4.560  -3.134  15.483  1.00 10.00      A   
ATOM   3250  CA  ARG A 344       5.452  -4.588  14.224  1.00 10.00      A   
ATOM   3251  CB  ARG A 344       5.208  -3.956  12.848  1.00 10.00      A   
ATOM   3252  CG  ARG A 344       3.818  -4.219  12.283  1.00 10.00      A   
ATOM   3253  CD  ARG A 344       3.739  -3.897  10.796  1.00 10.00      A   
ATOM   3254  NE  ARG A 344       2.363  -3.619  10.375  1.00 10.00      A   
ATOM   3255  HE  ARG A 344       1.779  -3.159  11.031  1.00 10.00      A   
ATOM   3256  CZ  ARG A 344       1.855  -3.925   9.180  1.00 10.00      A   
ATOM   3257  NH1 ARG A 344       2.607  -4.524   8.260  1.00 10.00      A   
ATOM   3258 HH11 ARG A 344       2.206  -4.764   7.323  1.00 10.00      A   
ATOM   3259 HH12 ARG A 344       3.603  -4.756   8.465  1.00 10.00      A   
ATOM   3260  NH2 ARG A 344       0.589  -3.633   8.909  1.00 10.00      A   
ATOM   3261 HH21 ARG A 344      -0.004  -3.166   9.625  1.00 10.00      A   
ATOM   3262 HH22 ARG A 344       0.180  -3.870   7.978  1.00 10.00      A   
ATOM   3263  C   ARG A 344       6.890  -4.356  14.676  1.00 10.00      A   
ATOM   3264  O   ARG A 344       7.311  -3.218  14.879  1.00 10.00      A   
ATOM   3265  N   VAL A 345       7.629  -5.442  14.850  1.00 10.00      A   
ATOM   3266  HN  VAL A 345       7.229  -6.324  14.673  1.00 10.00      A   
ATOM   3267  CA  VAL A 345       9.018  -5.370  15.280  1.00 10.00      A   
ATOM   3268  CB  VAL A 345       9.283  -6.261  16.514  1.00 10.00      A   
ATOM   3269  CG1 VAL A 345      10.692  -6.038  17.045  1.00 10.00      A   
ATOM   3270  CG2 VAL A 345       8.251  -6.001  17.603  1.00 10.00      A   
ATOM   3271  C   VAL A 345       9.937  -5.807  14.143  1.00 10.00      A   
ATOM   3272  O   VAL A 345       9.856  -6.944  13.674  1.00 10.00      A   
ATOM   3273  N   PHE A 346      10.796  -4.900  13.700  1.00 10.00      A   
ATOM   3274  HN  PHE A 346      10.809  -4.006  14.118  1.00 10.00      A   
ATOM   3275  CA  PHE A 346      11.728  -5.185  12.616  1.00 10.00      A   
ATOM   3276  CB  PHE A 346      11.712  -4.053  11.585  1.00 10.00      A   
ATOM   3277  CG  PHE A 346      10.363  -3.799  10.973  1.00 10.00      A   
ATOM   3278  CD1 PHE A 346       9.576  -2.747  11.412  1.00 10.00      A   
ATOM   3279  CD2 PHE A 346       9.882  -4.611   9.958  1.00 10.00      A   
ATOM   3280  CE1 PHE A 346       8.334  -2.510  10.853  1.00 10.00      A   
ATOM   3281  CE2 PHE A 346       8.642  -4.379   9.394  1.00 10.00      A   
ATOM   3282  CZ  PHE A 346       7.866  -3.326   9.842  1.00 10.00      A   
ATOM   3283  C   PHE A 346      13.144  -5.362  13.155  1.00 10.00      A   
ATOM   3284  O   PHE A 346      13.530  -4.706  14.117  1.00 10.00      A   
ATOM   3285  N   PRO A 347      13.937  -6.257  12.548  1.00 10.00      A   
ATOM   3286  CA  PRO A 347      15.315  -6.498  12.972  1.00 10.00      A   
ATOM   3287  CB  PRO A 347      15.617  -7.871  12.369  1.00 10.00      A   
ATOM   3288  CG  PRO A 347      14.775  -7.942  11.140  1.00 10.00      A   
ATOM   3289  CD  PRO A 347      13.550  -7.110  11.408  1.00 10.00      A   
ATOM   3290  C   PRO A 347      16.269  -5.451  12.398  1.00 10.00      A   
ATOM   3291  O   PRO A 347      16.173  -5.087  11.224  1.00 10.00      A   
ATOM   3292  N   SER A 348      17.187  -4.964  13.221  1.00 10.00      A   
ATOM   3293  HN  SER A 348      17.228  -5.294  14.153  1.00 10.00      A   
ATOM   3294  CA  SER A 348      18.147  -3.963  12.773  1.00 10.00      A   
ATOM   3295  CB  SER A 348      18.700  -3.164  13.955  1.00 10.00      A   
ATOM   3296  OG  SER A 348      19.067  -4.019  15.022  1.00 10.00      A   
ATOM   3297  HG  SER A 348      18.296  -4.163  15.603  1.00 10.00      A   
ATOM   3298  C   SER A 348      19.271  -4.625  11.989  1.00 10.00      A   
ATOM   3299  O   SER A 348      19.776  -4.072  11.007  1.00 10.00      A   
ATOM   3300  N   GLU A 349      19.650  -5.820  12.429  1.00 10.00      A   
ATOM   3301  HN  GLU A 349      19.209  -6.192  13.225  1.00 10.00      A   
ATOM   3302  CA  GLU A 349      20.692  -6.597  11.773  1.00 10.00      A   
ATOM   3303  CB  GLU A 349      21.969  -6.628  12.623  1.00 10.00      A   
ATOM   3304  CG  GLU A 349      22.743  -5.317  12.673  1.00 10.00      A   
ATOM   3305  CD  GLU A 349      23.318  -4.920  11.329  1.00 10.00      A   
ATOM   3306  OE1 GLU A 349      24.311  -5.544  10.887  1.00 10.00      A   
ATOM   3307  OE2 GLU A 349      22.782  -3.983  10.699  1.00 10.00      A   
ATOM   3308  C   GLU A 349      20.187  -8.019  11.520  1.00 10.00      A   
ATOM   3309  O   GLU A 349      20.506  -8.947  12.268  1.00 10.00      A   
ATOM   3310  N   PRO A 350      19.371  -8.209  10.467  1.00 10.00      A   
ATOM   3311  CA  PRO A 350      18.806  -9.519  10.129  1.00 10.00      A   
ATOM   3312  CB  PRO A 350      17.623  -9.156   9.234  1.00 10.00      A   
ATOM   3313  CG  PRO A 350      18.047  -7.900   8.553  1.00 10.00      A   
ATOM   3314  CD  PRO A 350      18.926  -7.159   9.528  1.00 10.00      A   
ATOM   3315  C   PRO A 350      19.783 -10.414   9.370  1.00 10.00      A   
ATOM   3316  O   PRO A 350      19.532 -11.604   9.178  1.00 10.00      A   
ATOM   3317  N   PHE A 351      20.903  -9.848   8.952  1.00 10.00      A   
ATOM   3318  HN  PHE A 351      21.070  -8.903   9.159  1.00 10.00      A   
ATOM   3319  CA  PHE A 351      21.900 -10.603   8.212  1.00 10.00      A   
ATOM   3320  CB  PHE A 351      22.507  -9.749   7.093  1.00 10.00      A   
ATOM   3321  CG  PHE A 351      21.510  -9.322   6.052  1.00 10.00      A   
ATOM   3322  CD1 PHE A 351      20.994  -8.037   6.055  1.00 10.00      A   
ATOM   3323  CD2 PHE A 351      21.087 -10.204   5.072  1.00 10.00      A   
ATOM   3324  CE1 PHE A 351      20.074  -7.638   5.101  1.00 10.00      A   
ATOM   3325  CE2 PHE A 351      20.168  -9.814   4.115  1.00 10.00      A   
ATOM   3326  CZ  PHE A 351      19.660  -8.528   4.128  1.00 10.00      A   
ATOM   3327  C   PHE A 351      22.985 -11.135   9.140  1.00 10.00      A   
ATOM   3328  O   PHE A 351      24.033 -11.598   8.691  1.00 10.00      A   
ATOM   3329  N   VAL A 352      22.729 -11.064  10.442  1.00 10.00      A   
ATOM   3330  HN  VAL A 352      21.883 -10.668  10.744  1.00 10.00      A   
ATOM   3331  CA  VAL A 352      23.682 -11.547  11.431  1.00 10.00      A   
ATOM   3332  CB  VAL A 352      24.184 -10.404  12.341  1.00 10.00      A   
ATOM   3333  CG1 VAL A 352      25.288 -10.895  13.264  1.00 10.00      A   
ATOM   3334  CG2 VAL A 352      24.672  -9.227  11.510  1.00 10.00      A   
ATOM   3335  C   VAL A 352      23.054 -12.645  12.287  1.00 10.00      A   
ATOM   3336  O   VAL A 352      21.984 -12.453  12.869  1.00 10.00      A   
ATOM   3337  N   MET A 353      23.718 -13.793  12.349  1.00 10.00      A   
ATOM   3338  HN  MET A 353      24.562 -13.886  11.856  1.00 10.00      A   
ATOM   3339  CA  MET A 353      23.229 -14.920  13.131  1.00 10.00      A   
ATOM   3340  CB  MET A 353      24.001 -16.194  12.767  1.00 10.00      A   
ATOM   3341  CG  MET A 353      23.519 -17.451  13.478  1.00 10.00      A   
ATOM   3342  SD  MET A 353      24.667 -18.831  13.306  1.00 10.00      A   
ATOM   3343  CE  MET A 353      23.744 -20.140  14.108  1.00 10.00      A   
ATOM   3344  C   MET A 353      23.384 -14.630  14.618  1.00 10.00      A   
ATOM   3345  O   MET A 353      22.554 -15.031  15.428  1.00 10.00      A   
ATOM   3346  N   GLU A 354      24.448 -13.919  14.967  1.00 10.00      A   
ATOM   3347  HN  GLU A 354      25.067 -13.614  14.271  1.00 10.00      A   
ATOM   3348  CA  GLU A 354      24.716 -13.578  16.360  1.00 10.00      A   
ATOM   3349  CB  GLU A 354      26.122 -12.986  16.530  1.00 10.00      A   
ATOM   3350  CG  GLU A 354      27.190 -13.603  15.637  1.00 10.00      A   
ATOM   3351  CD  GLU A 354      27.222 -15.116  15.694  1.00 10.00      A   
ATOM   3352  OE1 GLU A 354      27.505 -15.673  16.775  1.00 10.00      A   
ATOM   3353  OE2 GLU A 354      26.977 -15.758  14.652  1.00 10.00      A   
ATOM   3354  C   GLU A 354      23.674 -12.590  16.885  1.00 10.00      A   
ATOM   3355  O   GLU A 354      23.392 -11.577  16.241  1.00 10.00      A   
ATOM   3356  N   PRO A 355      23.082 -12.874  18.056  1.00 10.00      A   
ATOM   3357  CA  PRO A 355      22.065 -12.005  18.665  1.00 10.00      A   
ATOM   3358  CB  PRO A 355      21.648 -12.765  19.930  1.00 10.00      A   
ATOM   3359  CG  PRO A 355      22.091 -14.169  19.694  1.00 10.00      A   
ATOM   3360  CD  PRO A 355      23.346 -14.064  18.880  1.00 10.00      A   
ATOM   3361  C   PRO A 355      22.630 -10.633  19.030  1.00 10.00      A   
ATOM   3362  O   PRO A 355      23.589 -10.525  19.794  1.00 10.00      A   
ATOM   3363  N   ASN A 356      22.038  -9.588  18.469  1.00 10.00      A   
ATOM   3364  HN  ASN A 356      21.281  -9.739  17.859  1.00 10.00      A   
ATOM   3365  CA  ASN A 356      22.481  -8.218  18.726  1.00 10.00      A   
ATOM   3366  CB  ASN A 356      22.111  -7.274  17.569  1.00 10.00      A   
ATOM   3367  CG  ASN A 356      20.629  -7.281  17.215  1.00 10.00      A   
ATOM   3368  OD1 ASN A 356      19.937  -8.283  17.392  1.00 10.00      A   
ATOM   3369  ND2 ASN A 356      20.130  -6.169  16.706  1.00 10.00      A   
ATOM   3370 HD21 ASN A 356      20.727  -5.402  16.585  1.00 10.00      A   
ATOM   3371 HD22 ASN A 356      19.175  -6.160  16.453  1.00 10.00      A   
ATOM   3372  C   ASN A 356      21.945  -7.673  20.045  1.00 10.00      A   
ATOM   3373  O   ASN A 356      22.697  -7.142  20.864  1.00 10.00      A   
ATOM   3374  N   VAL A 357      20.647  -7.811  20.254  1.00 10.00      A   
ATOM   3375  HN  VAL A 357      20.095  -8.257  19.577  1.00 10.00      A   
ATOM   3376  CA  VAL A 357      20.020  -7.315  21.467  1.00 10.00      A   
ATOM   3377  CB  VAL A 357      18.987  -6.216  21.148  1.00 10.00      A   
ATOM   3378  CG1 VAL A 357      19.686  -4.944  20.696  1.00 10.00      A   
ATOM   3379  CG2 VAL A 357      18.013  -6.698  20.081  1.00 10.00      A   
ATOM   3380  C   VAL A 357      19.329  -8.435  22.225  1.00 10.00      A   
ATOM   3381  O   VAL A 357      19.186  -9.550  21.713  1.00 10.00      A   
ATOM   3382  N   ALA A 358      18.887  -8.126  23.436  1.00 10.00      A   
ATOM   3383  HN  ALA A 358      19.028  -7.210  23.780  1.00 10.00      A   
ATOM   3384  CA  ALA A 358      18.199  -9.088  24.277  1.00 10.00      A   
ATOM   3385  CB  ALA A 358      18.442  -8.779  25.745  1.00 10.00      A   
ATOM   3386  C   ALA A 358      16.708  -9.083  23.972  1.00 10.00      A   
ATOM   3387  O   ALA A 358      15.906  -8.518  24.717  1.00 10.00      A   
ATOM   3388  N   LEU A 359      16.344  -9.693  22.856  1.00 10.00      A   
ATOM   3389  HN  LEU A 359      17.029 -10.107  22.290  1.00 10.00      A   
ATOM   3390  CA  LEU A 359      14.955  -9.772  22.450  1.00 10.00      A   
ATOM   3391  CB  LEU A 359      14.677  -8.829  21.277  1.00 10.00      A   
ATOM   3392  CG  LEU A 359      13.241  -8.808  20.765  1.00 10.00      A   
ATOM   3393  CD1 LEU A 359      12.285  -8.379  21.865  1.00 10.00      A   
ATOM   3394  CD2 LEU A 359      13.120  -7.884  19.571  1.00 10.00      A   
ATOM   3395  C   LEU A 359      14.600 -11.205  22.085  1.00 10.00      A   
ATOM   3396  O   LEU A 359      15.037 -11.722  21.055  1.00 10.00      A   
ATOM   3397  N   THR A 360      13.846 -11.856  22.956  1.00 10.00      A   
ATOM   3398  HN  THR A 360      13.564 -11.400  23.788  1.00 10.00      A   
ATOM   3399  CA  THR A 360      13.428 -13.227  22.727  1.00 10.00      A   
ATOM   3400  CB  THR A 360      13.758 -14.129  23.936  1.00 10.00      A   
ATOM   3401  OG1 THR A 360      13.262 -13.537  25.145  1.00 10.00      A   
ATOM   3402  HG1 THR A 360      13.285 -12.565  25.072  1.00 10.00      A   
ATOM   3403  CG2 THR A 360      15.258 -14.339  24.059  1.00 10.00      A   
ATOM   3404  C   THR A 360      11.933 -13.290  22.435  1.00 10.00      A   
ATOM   3405  O   THR A 360      11.273 -12.254  22.291  1.00 10.00      A   
ATOM   3406  N   GLU A 361      11.400 -14.501  22.356  1.00 10.00      A   
ATOM   3407  HN  GLU A 361      11.978 -15.296  22.483  1.00 10.00      A   
ATOM   3408  CA  GLU A 361       9.984 -14.703  22.081  1.00 10.00      A   
ATOM   3409  CB  GLU A 361       9.718 -16.143  21.619  1.00 10.00      A   
ATOM   3410  CG  GLU A 361       9.717 -17.191  22.728  1.00 10.00      A   
ATOM   3411  CD  GLU A 361      11.098 -17.527  23.267  1.00 10.00      A   
ATOM   3412  OE1 GLU A 361      11.181 -18.351  24.199  1.00 10.00      A   
ATOM   3413  OE2 GLU A 361      12.101 -16.975  22.768  1.00 10.00      A   
ATOM   3414  C   GLU A 361       9.127 -14.348  23.294  1.00 10.00      A   
ATOM   3415  O   GLU A 361       7.909 -14.203  23.184  1.00 10.00      A   
ATOM   3416  N   GLN A 362       9.773 -14.196  24.445  1.00 10.00      A   
ATOM   3417  HN  GLN A 362      10.746 -14.318  24.465  1.00 10.00      A   
ATOM   3418  CA  GLN A 362       9.078 -13.849  25.678  1.00 10.00      A   
ATOM   3419  CB  GLN A 362      10.069 -13.822  26.844  1.00 10.00      A   
ATOM   3420  CG  GLN A 362       9.482 -13.368  28.171  1.00 10.00      A   
ATOM   3421  CD  GLN A 362       8.341 -14.241  28.655  1.00 10.00      A   
ATOM   3422  OE1 GLN A 362       8.272 -15.432  28.349  1.00 10.00      A   
ATOM   3423  NE2 GLN A 362       7.436 -13.649  29.416  1.00 10.00      A   
ATOM   3424 HE21 GLN A 362       7.550 -12.695  29.612  1.00 10.00      A   
ATOM   3425 HE22 GLN A 362       6.695 -14.189  29.763  1.00 10.00      A   
ATOM   3426  C   GLN A 362       8.378 -12.497  25.530  1.00 10.00      A   
ATOM   3427  O   GLN A 362       7.305 -12.274  26.094  1.00 10.00      A   
ATOM   3428  N   GLY A 363       8.990 -11.609  24.754  1.00 10.00      A   
ATOM   3429  HN  GLY A 363       9.853 -11.844  24.348  1.00 10.00      A   
ATOM   3430  CA  GLY A 363       8.423 -10.295  24.521  1.00 10.00      A   
ATOM   3431  C   GLY A 363       7.050 -10.380  23.888  1.00 10.00      A   
ATOM   3432  O   GLY A 363       6.146  -9.624  24.242  1.00 10.00      A   
ATOM   3433  N   LEU A 364       6.890 -11.316  22.959  1.00 10.00      A   
ATOM   3434  HN  LEU A 364       7.648 -11.893  22.729  1.00 10.00      A   
ATOM   3435  CA  LEU A 364       5.613 -11.511  22.285  1.00 10.00      A   
ATOM   3436  CB  LEU A 364       5.757 -12.516  21.134  1.00 10.00      A   
ATOM   3437  CG  LEU A 364       5.095 -12.130  19.803  1.00 10.00      A   
ATOM   3438  CD1 LEU A 364       5.423 -13.147  18.718  1.00 10.00      A   
ATOM   3439  CD2 LEU A 364       3.587 -11.985  19.960  1.00 10.00      A   
ATOM   3440  C   LEU A 364       4.581 -12.006  23.289  1.00 10.00      A   
ATOM   3441  O   LEU A 364       3.414 -11.612  23.250  1.00 10.00      A   
ATOM   3442  N   VAL A 365       5.030 -12.867  24.195  1.00 10.00      A   
ATOM   3443  HN  VAL A 365       5.968 -13.146  24.161  1.00 10.00      A   
ATOM   3444  CA  VAL A 365       4.167 -13.414  25.230  1.00 10.00      A   
ATOM   3445  CB  VAL A 365       4.897 -14.487  26.074  1.00 10.00      A   
ATOM   3446  CG1 VAL A 365       3.948 -15.117  27.085  1.00 10.00      A   
ATOM   3447  CG2 VAL A 365       5.515 -15.557  25.183  1.00 10.00      A   
ATOM   3448  C   VAL A 365       3.694 -12.288  26.148  1.00 10.00      A   
ATOM   3449  O   VAL A 365       2.503 -12.171  26.448  1.00 10.00      A   
ATOM   3450  N   SER A 366       4.637 -11.451  26.567  1.00 10.00      A   
ATOM   3451  HN  SER A 366       5.567 -11.602  26.285  1.00 10.00      A   
ATOM   3452  CA  SER A 366       4.340 -10.326  27.437  1.00 10.00      A   
ATOM   3453  CB  SER A 366       5.629  -9.576  27.785  1.00 10.00      A   
ATOM   3454  OG  SER A 366       6.548 -10.439  28.433  1.00 10.00      A   
ATOM   3455  HG  SER A 366       7.422 -10.337  28.030  1.00 10.00      A   
ATOM   3456  C   SER A 366       3.328  -9.379  26.798  1.00 10.00      A   
ATOM   3457  O   SER A 366       2.367  -8.962  27.444  1.00 10.00      A   
ATOM   3458  N   VAL A 367       3.532  -9.062  25.523  1.00 10.00      A   
ATOM   3459  HN  VAL A 367       4.307  -9.439  25.050  1.00 10.00      A   
ATOM   3460  CA  VAL A 367       2.633  -8.162  24.807  1.00 10.00      A   
ATOM   3461  CB  VAL A 367       3.176  -7.796  23.407  1.00 10.00      A   
ATOM   3462  CG1 VAL A 367       2.161  -6.968  22.629  1.00 10.00      A   
ATOM   3463  CG2 VAL A 367       4.486  -7.035  23.534  1.00 10.00      A   
ATOM   3464  C   VAL A 367       1.235  -8.763  24.683  1.00 10.00      A   
ATOM   3465  O   VAL A 367       0.242  -8.076  24.895  1.00 10.00      A   
ATOM   3466  N   SER A 368       1.163 -10.050  24.369  1.00 10.00      A   
ATOM   3467  HN  SER A 368       1.995 -10.556  24.234  1.00 10.00      A   
ATOM   3468  CA  SER A 368      -0.121 -10.731  24.218  1.00 10.00      A   
ATOM   3469  CB  SER A 368       0.098 -12.148  23.693  1.00 10.00      A   
ATOM   3470  OG  SER A 368       0.863 -12.127  22.500  1.00 10.00      A   
ATOM   3471  HG  SER A 368       1.792 -11.971  22.716  1.00 10.00      A   
ATOM   3472  C   SER A 368      -0.896 -10.766  25.534  1.00 10.00      A   
ATOM   3473  O   SER A 368      -2.130 -10.806  25.543  1.00 10.00      A   
ATOM   3474  N   MET A 369      -0.167 -10.734  26.638  1.00 10.00      A   
ATOM   3475  HN  MET A 369       0.811 -10.687  26.561  1.00 10.00      A   
ATOM   3476  CA  MET A 369      -0.773 -10.769  27.962  1.00 10.00      A   
ATOM   3477  CB  MET A 369       0.187 -11.441  28.946  1.00 10.00      A   
ATOM   3478  CG  MET A 369      -0.355 -11.609  30.356  1.00 10.00      A   
ATOM   3479  SD  MET A 369       0.917 -12.154  31.513  1.00 10.00      A   
ATOM   3480  CE  MET A 369       1.385 -13.723  30.779  1.00 10.00      A   
ATOM   3481  C   MET A 369      -1.121  -9.362  28.446  1.00 10.00      A   
ATOM   3482  O   MET A 369      -2.176  -9.141  29.042  1.00 10.00      A   
ATOM   3483  N   GLY A 370      -0.236  -8.413  28.167  1.00 10.00      A   
ATOM   3484  HN  GLY A 370       0.577  -8.647  27.663  1.00 10.00      A   
ATOM   3485  CA  GLY A 370      -0.446  -7.041  28.596  1.00 10.00      A   
ATOM   3486  C   GLY A 370      -1.395  -6.260  27.709  1.00 10.00      A   
ATOM   3487  O   GLY A 370      -2.102  -5.376  28.189  1.00 10.00      A   
ATOM   3488  N   CYS A 371      -1.405  -6.572  26.422  1.00 10.00      A   
ATOM   3489  HN  CYS A 371      -0.806  -7.280  26.094  1.00 10.00      A   
ATOM   3490  CA  CYS A 371      -2.271  -5.889  25.474  1.00 10.00      A   
ATOM   3491  CB  CYS A 371      -1.466  -5.404  24.265  1.00 10.00      A   
ATOM   3492  SG  CYS A 371      -0.024  -4.403  24.695  1.00 10.00      A   
ATOM   3493  HG  CYS A 371      -0.452  -3.191  25.019  1.00 10.00      A   
ATOM   3494  C   CYS A 371      -3.413  -6.797  25.029  1.00 10.00      A   
ATOM   3495  O   CYS A 371      -3.227  -7.708  24.221  1.00 10.00      A   
ATOM   3496  N   PRO A 372      -4.619  -6.549  25.555  1.00 10.00      A   
ATOM   3497  CA  PRO A 372      -5.803  -7.342  25.233  1.00 10.00      A   
ATOM   3498  CB  PRO A 372      -6.721  -7.070  26.423  1.00 10.00      A   
ATOM   3499  CG  PRO A 372      -6.374  -5.683  26.850  1.00 10.00      A   
ATOM   3500  CD  PRO A 372      -4.918  -5.479  26.524  1.00 10.00      A   
ATOM   3501  C   PRO A 372      -6.477  -6.902  23.932  1.00 10.00      A   
ATOM   3502  O   PRO A 372      -7.489  -7.473  23.525  1.00 10.00      A   
ATOM   3503  N   LYS A 373      -5.919  -5.888  23.285  1.00 10.00      A   
ATOM   3504  HN  LYS A 373      -5.114  -5.469  23.652  1.00 10.00      A   
ATOM   3505  CA  LYS A 373      -6.479  -5.386  22.036  1.00 10.00      A   
ATOM   3506  CB  LYS A 373      -6.664  -3.868  22.098  1.00 10.00      A   
ATOM   3507  CG  LYS A 373      -7.600  -3.400  23.202  1.00 10.00      A   
ATOM   3508  CD  LYS A 373      -9.024  -3.882  22.973  1.00 10.00      A   
ATOM   3509  CE  LYS A 373      -9.901  -2.789  22.381  1.00 10.00      A   
ATOM   3510  NZ  LYS A 373     -11.302  -3.254  22.189  1.00 10.00      A   
ATOM   3511  HZ1 LYS A 373     -11.344  -3.961  21.427  1.00 10.00      A   
ATOM   3512  HZ2 LYS A 373     -11.915  -2.453  21.934  1.00 10.00      A   
ATOM   3513  HZ3 LYS A 373     -11.662  -3.686  23.067  1.00 10.00      A   
ATOM   3514  C   LYS A 373      -5.593  -5.760  20.858  1.00 10.00      A   
ATOM   3515  O   LYS A 373      -5.868  -5.392  19.715  1.00 10.00      A   
ATOM   3516  N   LEU A 374      -4.528  -6.494  21.150  1.00 10.00      A   
ATOM   3517  HN  LEU A 374      -4.376  -6.757  22.078  1.00 10.00      A   
ATOM   3518  CA  LEU A 374      -3.581  -6.923  20.132  1.00 10.00      A   
ATOM   3519  CB  LEU A 374      -2.325  -7.503  20.796  1.00 10.00      A   
ATOM   3520  CG  LEU A 374      -0.980  -7.226  20.110  1.00 10.00      A   
ATOM   3521  CD1 LEU A 374      -0.859  -7.984  18.799  1.00 10.00      A   
ATOM   3522  CD2 LEU A 374      -0.773  -5.735  19.896  1.00 10.00      A   
ATOM   3523  C   LEU A 374      -4.218  -7.957  19.212  1.00 10.00      A   
ATOM   3524  O   LEU A 374      -4.724  -8.983  19.674  1.00 10.00      A   
ATOM   3525  N   GLU A 375      -4.218  -7.665  17.919  1.00 10.00      A   
ATOM   3526  HN  GLU A 375      -3.830  -6.814  17.623  1.00 10.00      A   
ATOM   3527  CA  GLU A 375      -4.782  -8.570  16.926  1.00 10.00      A   
ATOM   3528  CB  GLU A 375      -6.189  -8.130  16.509  1.00 10.00      A   
ATOM   3529  CG  GLU A 375      -6.233  -6.800  15.770  1.00 10.00      A   
ATOM   3530  CD  GLU A 375      -7.516  -6.603  14.993  1.00 10.00      A   
ATOM   3531  OE1 GLU A 375      -7.634  -7.158  13.882  1.00 10.00      A   
ATOM   3532  OE2 GLU A 375      -8.410  -5.887  15.490  1.00 10.00      A   
ATOM   3533  C   GLU A 375      -3.870  -8.692  15.706  1.00 10.00      A   
ATOM   3534  O   GLU A 375      -3.882  -9.713  15.012  1.00 10.00      A   
ATOM   3535  N   SER A 376      -3.091  -7.648  15.444  1.00 10.00      A   
ATOM   3536  HN  SER A 376      -3.136  -6.856  16.019  1.00 10.00      A   
ATOM   3537  CA  SER A 376      -2.171  -7.642  14.317  1.00 10.00      A   
ATOM   3538  CB  SER A 376      -2.478  -6.456  13.400  1.00 10.00      A   
ATOM   3539  OG  SER A 376      -3.873  -6.333  13.163  1.00 10.00      A   
ATOM   3540  HG  SER A 376      -4.013  -5.855  12.335  1.00 10.00      A   
ATOM   3541  C   SER A 376      -0.736  -7.553  14.826  1.00 10.00      A   
ATOM   3542  O   SER A 376      -0.306  -6.507  15.319  1.00 10.00      A   
ATOM   3543  N   VAL A 377      -0.002  -8.649  14.733  1.00 10.00      A   
ATOM   3544  HN  VAL A 377      -0.390  -9.464  14.342  1.00 10.00      A   
ATOM   3545  CA  VAL A 377       1.367  -8.668  15.211  1.00 10.00      A   
ATOM   3546  CB  VAL A 377       1.508  -9.487  16.519  1.00 10.00      A   
ATOM   3547  CG1 VAL A 377       1.179 -10.960  16.301  1.00 10.00      A   
ATOM   3548  CG2 VAL A 377       2.890  -9.315  17.135  1.00 10.00      A   
ATOM   3549  C   VAL A 377       2.358  -9.168  14.158  1.00 10.00      A   
ATOM   3550  O   VAL A 377       2.097 -10.131  13.435  1.00 10.00      A   
ATOM   3551  N   LEU A 378       3.479  -8.467  14.064  1.00 10.00      A   
ATOM   3552  HN  LEU A 378       3.583  -7.669  14.633  1.00 10.00      A   
ATOM   3553  CA  LEU A 378       4.563  -8.821  13.158  1.00 10.00      A   
ATOM   3554  CB  LEU A 378       4.630  -7.841  11.983  1.00 10.00      A   
ATOM   3555  CG  LEU A 378       5.905  -7.868  11.130  1.00 10.00      A   
ATOM   3556  CD1 LEU A 378       6.103  -9.224  10.472  1.00 10.00      A   
ATOM   3557  CD2 LEU A 378       5.874  -6.768  10.083  1.00 10.00      A   
ATOM   3558  C   LEU A 378       5.854  -8.787  13.960  1.00 10.00      A   
ATOM   3559  O   LEU A 378       6.213  -7.749  14.515  1.00 10.00      A   
ATOM   3560  N   TYR A 379       6.546  -9.910  14.040  1.00 10.00      A   
ATOM   3561  HN  TYR A 379       6.243 -10.707  13.549  1.00 10.00      A   
ATOM   3562  CA  TYR A 379       7.760  -9.977  14.832  1.00 10.00      A   
ATOM   3563  CB  TYR A 379       7.402 -10.450  16.247  1.00 10.00      A   
ATOM   3564  CG  TYR A 379       8.574 -10.724  17.156  1.00 10.00      A   
ATOM   3565  CD1 TYR A 379       9.468  -9.720  17.504  1.00 10.00      A   
ATOM   3566  CD2 TYR A 379       8.780 -11.993  17.675  1.00 10.00      A   
ATOM   3567  CE1 TYR A 379      10.535  -9.979  18.342  1.00 10.00      A   
ATOM   3568  CE2 TYR A 379       9.841 -12.261  18.514  1.00 10.00      A   
ATOM   3569  CZ  TYR A 379      10.716 -11.251  18.845  1.00 10.00      A   
ATOM   3570  OH  TYR A 379      11.782 -11.517  19.672  1.00 10.00      A   
ATOM   3571  HH  TYR A 379      11.530 -11.345  20.587  1.00 10.00      A   
ATOM   3572  C   TYR A 379       8.812 -10.885  14.203  1.00 10.00      A   
ATOM   3573  O   TYR A 379       8.505 -11.968  13.706  1.00 10.00      A   
ATOM   3574  N   PHE A 380      10.052 -10.418  14.221  1.00 10.00      A   
ATOM   3575  HN  PHE A 380      10.220  -9.533  14.609  1.00 10.00      A   
ATOM   3576  CA  PHE A 380      11.179 -11.171  13.690  1.00 10.00      A   
ATOM   3577  CB  PHE A 380      12.003 -10.295  12.742  1.00 10.00      A   
ATOM   3578  CG  PHE A 380      11.385 -10.060  11.391  1.00 10.00      A   
ATOM   3579  CD1 PHE A 380      10.317  -9.189  11.239  1.00 10.00      A   
ATOM   3580  CD2 PHE A 380      11.881 -10.704  10.268  1.00 10.00      A   
ATOM   3581  CE1 PHE A 380       9.756  -8.967   9.995  1.00 10.00      A   
ATOM   3582  CE2 PHE A 380      11.321 -10.486   9.021  1.00 10.00      A   
ATOM   3583  CZ  PHE A 380      10.258  -9.617   8.886  1.00 10.00      A   
ATOM   3584  C   PHE A 380      12.060 -11.608  14.852  1.00 10.00      A   
ATOM   3585  O   PHE A 380      12.494 -10.771  15.642  1.00 10.00      A   
ATOM   3586  N   CYS A 381      12.317 -12.903  14.964  1.00 10.00      A   
ATOM   3587  HN  CYS A 381      11.938 -13.532  14.309  1.00 10.00      A   
ATOM   3588  CA  CYS A 381      13.140 -13.412  16.047  1.00 10.00      A   
ATOM   3589  CB  CYS A 381      12.268 -14.061  17.125  1.00 10.00      A   
ATOM   3590  SG  CYS A 381      11.180 -15.372  16.521  1.00 10.00      A   
ATOM   3591  HG  CYS A 381      11.448 -16.470  17.218  1.00 10.00      A   
ATOM   3592  C   CYS A 381      14.185 -14.402  15.554  1.00 10.00      A   
ATOM   3593  O   CYS A 381      14.155 -14.841  14.405  1.00 10.00      A   
ATOM   3594  N   ARG A 382      15.121 -14.728  16.430  1.00 10.00      A   
ATOM   3595  HN  ARG A 382      15.113 -14.295  17.311  1.00 10.00      A   
ATOM   3596  CA  ARG A 382      16.176 -15.677  16.116  1.00 10.00      A   
ATOM   3597  CB  ARG A 382      17.521 -15.168  16.633  1.00 10.00      A   
ATOM   3598  CG  ARG A 382      18.132 -14.083  15.769  1.00 10.00      A   
ATOM   3599  CD  ARG A 382      19.410 -13.542  16.381  1.00 10.00      A   
ATOM   3600  NE  ARG A 382      20.123 -12.665  15.453  1.00 10.00      A   
ATOM   3601  HE  ARG A 382      20.691 -13.099  14.774  1.00 10.00      A   
ATOM   3602  CZ  ARG A 382      20.056 -11.335  15.475  1.00 10.00      A   
ATOM   3603  NH1 ARG A 382      19.311 -10.711  16.381  1.00 10.00      A   
ATOM   3604 HH11 ARG A 382      18.768 -11.258  17.083  1.00 10.00      A   
ATOM   3605 HH12 ARG A 382      19.267  -9.665  16.402  1.00 10.00      A   
ATOM   3606  NH2 ARG A 382      20.732 -10.635  14.577  1.00 10.00      A   
ATOM   3607 HH21 ARG A 382      20.695  -9.592  14.572  1.00 10.00      A   
ATOM   3608 HH22 ARG A 382      21.313 -11.129  13.864  1.00 10.00      A   
ATOM   3609  C   ARG A 382      15.871 -17.049  16.710  1.00 10.00      A   
ATOM   3610  O   ARG A 382      16.410 -18.060  16.269  1.00 10.00      A   
ATOM   3611  N   GLN A 383      15.000 -17.073  17.707  1.00 10.00      A   
ATOM   3612  HN  GLN A 383      14.582 -16.238  17.998  1.00 10.00      A   
ATOM   3613  CA  GLN A 383      14.628 -18.317  18.365  1.00 10.00      A   
ATOM   3614  CB  GLN A 383      15.359 -18.456  19.705  1.00 10.00      A   
ATOM   3615  CG  GLN A 383      14.844 -17.535  20.801  1.00 10.00      A   
ATOM   3616  CD  GLN A 383      15.463 -17.836  22.150  1.00 10.00      A   
ATOM   3617  OE1 GLN A 383      16.631 -18.217  22.241  1.00 10.00      A   
ATOM   3618  NE2 GLN A 383      14.679 -17.696  23.206  1.00 10.00      A   
ATOM   3619 HE21 GLN A 383      13.740 -17.410  23.058  1.00 10.00      A   
ATOM   3620 HE22 GLN A 383      15.058 -17.870  24.094  1.00 10.00      A   
ATOM   3621  C   GLN A 383      13.124 -18.365  18.584  1.00 10.00      A   
ATOM   3622  O   GLN A 383      12.436 -17.357  18.406  1.00 10.00      A   
ATOM   3623  N   MET A 384      12.618 -19.529  18.965  1.00 10.00      A   
ATOM   3624  HN  MET A 384      13.217 -20.299  19.083  1.00 10.00      A   
ATOM   3625  CA  MET A 384      11.196 -19.701  19.212  1.00 10.00      A   
ATOM   3626  CB  MET A 384      10.427 -19.802  17.891  1.00 10.00      A   
ATOM   3627  CG  MET A 384       8.917 -19.899  18.051  1.00 10.00      A   
ATOM   3628  SD  MET A 384       8.253 -18.670  19.194  1.00 10.00      A   
ATOM   3629  CE  MET A 384       8.670 -17.150  18.343  1.00 10.00      A   
ATOM   3630  C   MET A 384      10.936 -20.928  20.079  1.00 10.00      A   
ATOM   3631  O   MET A 384      11.604 -21.953  19.938  1.00 10.00      A   
ATOM   3632  N   THR A 385       9.959 -20.807  20.970  1.00 10.00      A   
ATOM   3633  HN  THR A 385       9.465 -19.963  21.020  1.00 10.00      A   
ATOM   3634  CA  THR A 385       9.587 -21.888  21.863  1.00 10.00      A   
ATOM   3635  CB  THR A 385       9.782 -21.475  23.341  1.00 10.00      A   
ATOM   3636  OG1 THR A 385      11.093 -20.918  23.525  1.00 10.00      A   
ATOM   3637  HG1 THR A 385      11.026 -19.955  23.633  1.00 10.00      A   
ATOM   3638  CG2 THR A 385       9.629 -22.678  24.257  1.00 10.00      A   
ATOM   3639  C   THR A 385       8.123 -22.265  21.627  1.00 10.00      A   
ATOM   3640  O   THR A 385       7.253 -21.394  21.562  1.00 10.00      A   
ATOM   3641  N   ASN A 386       7.860 -23.557  21.484  1.00 10.00      A   
ATOM   3642  HN  ASN A 386       8.606 -24.204  21.534  1.00 10.00      A   
ATOM   3643  CA  ASN A 386       6.499 -24.050  21.250  1.00 10.00      A   
ATOM   3644  CB  ASN A 386       6.476 -25.577  21.120  1.00 10.00      A   
ATOM   3645  CG  ASN A 386       6.854 -26.071  19.739  1.00 10.00      A   
ATOM   3646  OD1 ASN A 386       6.000 -26.231  18.868  1.00 10.00      A   
ATOM   3647  ND2 ASN A 386       8.137 -26.323  19.527  1.00 10.00      A   
ATOM   3648 HD21 ASN A 386       8.772 -26.172  20.270  1.00 10.00      A   
ATOM   3649 HD22 ASN A 386       8.404 -26.655  18.641  1.00 10.00      A   
ATOM   3650  C   ASN A 386       5.553 -23.622  22.367  1.00 10.00      A   
ATOM   3651  O   ASN A 386       4.430 -23.184  22.110  1.00 10.00      A   
ATOM   3652  N   ALA A 387       6.019 -23.748  23.607  1.00 10.00      A   
ATOM   3653  HN  ALA A 387       6.924 -24.108  23.740  1.00 10.00      A   
ATOM   3654  CA  ALA A 387       5.226 -23.381  24.776  1.00 10.00      A   
ATOM   3655  CB  ALA A 387       5.987 -23.697  26.054  1.00 10.00      A   
ATOM   3656  C   ALA A 387       4.825 -21.911  24.742  1.00 10.00      A   
ATOM   3657  O   ALA A 387       3.716 -21.551  25.143  1.00 10.00      A   
ATOM   3658  N   ALA A 388       5.731 -21.070  24.258  1.00 10.00      A   
ATOM   3659  HN  ALA A 388       6.597 -21.420  23.960  1.00 10.00      A   
ATOM   3660  CA  ALA A 388       5.471 -19.642  24.162  1.00 10.00      A   
ATOM   3661  CB  ALA A 388       6.724 -18.896  23.728  1.00 10.00      A   
ATOM   3662  C   ALA A 388       4.324 -19.381  23.194  1.00 10.00      A   
ATOM   3663  O   ALA A 388       3.396 -18.638  23.508  1.00 10.00      A   
ATOM   3664  N   LEU A 389       4.385 -20.017  22.029  1.00 10.00      A   
ATOM   3665  HN  LEU A 389       5.152 -20.605  21.848  1.00 10.00      A   
ATOM   3666  CA  LEU A 389       3.350 -19.865  21.011  1.00 10.00      A   
ATOM   3667  CB  LEU A 389       3.703 -20.702  19.781  1.00 10.00      A   
ATOM   3668  CG  LEU A 389       4.956 -20.277  19.014  1.00 10.00      A   
ATOM   3669  CD1 LEU A 389       5.455 -21.420  18.145  1.00 10.00      A   
ATOM   3670  CD2 LEU A 389       4.670 -19.047  18.167  1.00 10.00      A   
ATOM   3671  C   LEU A 389       1.987 -20.282  21.556  1.00 10.00      A   
ATOM   3672  O   LEU A 389       0.990 -19.576  21.376  1.00 10.00      A   
ATOM   3673  N   ILE A 390       1.957 -21.422  22.241  1.00 10.00      A   
ATOM   3674  HN  ILE A 390       2.787 -21.933  22.347  1.00 10.00      A   
ATOM   3675  CA  ILE A 390       0.724 -21.936  22.830  1.00 10.00      A   
ATOM   3676  CB  ILE A 390       0.952 -23.296  23.532  1.00 10.00      A   
ATOM   3677  CG1 ILE A 390       1.460 -24.330  22.522  1.00 10.00      A   
ATOM   3678  CG2 ILE A 390      -0.332 -23.782  24.194  1.00 10.00      A   
ATOM   3679  CD1 ILE A 390       1.918 -25.635  23.140  1.00 10.00      A   
ATOM   3680  C   ILE A 390       0.160 -20.929  23.829  1.00 10.00      A   
ATOM   3681  O   ILE A 390      -1.045 -20.670  23.856  1.00 10.00      A   
ATOM   3682  N   THR A 391       1.046 -20.344  24.627  1.00 10.00      A   
ATOM   3683  HN  THR A 391       1.995 -20.581  24.542  1.00 10.00      A   
ATOM   3684  CA  THR A 391       0.652 -19.356  25.619  1.00 10.00      A   
ATOM   3685  CB  THR A 391       1.860 -18.915  26.474  1.00 10.00      A   
ATOM   3686  OG1 THR A 391       2.484 -20.071  27.059  1.00 10.00      A   
ATOM   3687  HG1 THR A 391       2.960 -20.565  26.376  1.00 10.00      A   
ATOM   3688  CG2 THR A 391       1.417 -17.969  27.584  1.00 10.00      A   
ATOM   3689  C   THR A 391       0.031 -18.138  24.935  1.00 10.00      A   
ATOM   3690  O   THR A 391      -1.003 -17.630  25.372  1.00 10.00      A   
ATOM   3691  N   ILE A 392       0.657 -17.695  23.848  1.00 10.00      A   
ATOM   3692  HN  ILE A 392       1.475 -18.153  23.550  1.00 10.00      A   
ATOM   3693  CA  ILE A 392       0.173 -16.547  23.085  1.00 10.00      A   
ATOM   3694  CB  ILE A 392       1.137 -16.189  21.929  1.00 10.00      A   
ATOM   3695  CG1 ILE A 392       2.504 -15.773  22.477  1.00 10.00      A   
ATOM   3696  CG2 ILE A 392       0.556 -15.085  21.056  1.00 10.00      A   
ATOM   3697  CD1 ILE A 392       3.591 -15.705  21.422  1.00 10.00      A   
ATOM   3698  C   ILE A 392      -1.222 -16.819  22.518  1.00 10.00      A   
ATOM   3699  O   ILE A 392      -2.101 -15.953  22.550  1.00 10.00      A   
ATOM   3700  N   ALA A 393      -1.422 -18.030  22.013  1.00 10.00      A   
ATOM   3701  HN  ALA A 393      -0.678 -18.676  22.011  1.00 10.00      A   
ATOM   3702  CA  ALA A 393      -2.708 -18.426  21.443  1.00 10.00      A   
ATOM   3703  CB  ALA A 393      -2.597 -19.800  20.808  1.00 10.00      A   
ATOM   3704  C   ALA A 393      -3.814 -18.420  22.497  1.00 10.00      A   
ATOM   3705  O   ALA A 393      -4.930 -17.962  22.243  1.00 10.00      A   
ATOM   3706  N   ARG A 394      -3.503 -18.934  23.680  1.00 10.00      A   
ATOM   3707  HN  ARG A 394      -2.602 -19.299  23.823  1.00 10.00      A   
ATOM   3708  CA  ARG A 394      -4.474 -18.981  24.766  1.00 10.00      A   
ATOM   3709  CB  ARG A 394      -4.021 -19.949  25.863  1.00 10.00      A   
ATOM   3710  CG  ARG A 394      -3.941 -21.401  25.414  1.00 10.00      A   
ATOM   3711  CD  ARG A 394      -3.593 -22.331  26.565  1.00 10.00      A   
ATOM   3712  NE  ARG A 394      -4.740 -22.601  27.433  1.00 10.00      A   
ATOM   3713  HE  ARG A 394      -5.118 -21.838  27.929  1.00 10.00      A   
ATOM   3714  CZ  ARG A 394      -5.290 -23.808  27.591  1.00 10.00      A   
ATOM   3715  NH1 ARG A 394      -4.797 -24.857  26.942  1.00 10.00      A   
ATOM   3716 HH11 ARG A 394      -3.981 -24.742  26.303  1.00 10.00      A   
ATOM   3717 HH12 ARG A 394      -5.227 -25.803  27.065  1.00 10.00      A   
ATOM   3718  NH2 ARG A 394      -6.334 -23.966  28.397  1.00 10.00      A   
ATOM   3719 HH21 ARG A 394      -6.730 -23.148  28.911  1.00 10.00      A   
ATOM   3720 HH22 ARG A 394      -6.766 -24.908  28.522  1.00 10.00      A   
ATOM   3721  C   ARG A 394      -4.723 -17.590  25.342  1.00 10.00      A   
ATOM   3722  O   ARG A 394      -5.786 -17.317  25.893  1.00 10.00      A   
ATOM   3723  N   ASN A 395      -3.738 -16.714  25.203  1.00 10.00      A   
ATOM   3724  HN  ASN A 395      -2.911 -16.996  24.755  1.00 10.00      A   
ATOM   3725  CA  ASN A 395      -3.844 -15.347  25.710  1.00 10.00      A   
ATOM   3726  CB  ASN A 395      -2.457 -14.750  25.956  1.00 10.00      A   
ATOM   3727  CG  ASN A 395      -2.010 -14.857  27.405  1.00 10.00      A   
ATOM   3728  OD1 ASN A 395      -0.866 -15.204  27.689  1.00 10.00      A   
ATOM   3729  ND2 ASN A 395      -2.906 -14.555  28.334  1.00 10.00      A   
ATOM   3730 HD21 ASN A 395      -3.805 -14.281  28.043  1.00 10.00      A   
ATOM   3731 HD22 ASN A 395      -2.636 -14.616  29.276  1.00 10.00      A   
ATOM   3732  C   ASN A 395      -4.632 -14.452  24.762  1.00 10.00      A   
ATOM   3733  O   ASN A 395      -5.516 -13.708  25.190  1.00 10.00      A   
ATOM   3734  N   ARG A 396      -4.311 -14.525  23.475  1.00 10.00      A   
ATOM   3735  HN  ARG A 396      -3.608 -15.150  23.188  1.00 10.00      A   
ATOM   3736  CA  ARG A 396      -4.982 -13.706  22.473  1.00 10.00      A   
ATOM   3737  CB  ARG A 396      -3.979 -12.784  21.767  1.00 10.00      A   
ATOM   3738  CG  ARG A 396      -3.325 -11.755  22.674  1.00 10.00      A   
ATOM   3739  CD  ARG A 396      -4.050 -10.417  22.628  1.00 10.00      A   
ATOM   3740  NE  ARG A 396      -5.457 -10.529  23.016  1.00 10.00      A   
ATOM   3741  HE  ARG A 396      -6.125 -10.553  22.289  1.00 10.00      A   
ATOM   3742  CZ  ARG A 396      -5.883 -10.595  24.276  1.00 10.00      A   
ATOM   3743  NH1 ARG A 396      -5.013 -10.558  25.285  1.00 10.00      A   
ATOM   3744 HH11 ARG A 396      -5.351 -10.616  26.270  1.00 10.00      A   
ATOM   3745 HH12 ARG A 396      -3.984 -10.473  25.097  1.00 10.00      A   
ATOM   3746  NH2 ARG A 396      -7.185 -10.681  24.529  1.00 10.00      A   
ATOM   3747 HH21 ARG A 396      -7.875 -10.696  23.741  1.00 10.00      A   
ATOM   3748 HH22 ARG A 396      -7.527 -10.734  25.514  1.00 10.00      A   
ATOM   3749  C   ARG A 396      -5.716 -14.556  21.440  1.00 10.00      A   
ATOM   3750  O   ARG A 396      -5.153 -14.907  20.406  1.00 10.00      A   
ATOM   3751  N   PRO A 397      -6.985 -14.899  21.706  1.00 10.00      A   
ATOM   3752  CA  PRO A 397      -7.799 -15.696  20.785  1.00 10.00      A   
ATOM   3753  CB  PRO A 397      -8.879 -16.264  21.703  1.00 10.00      A   
ATOM   3754  CG  PRO A 397      -9.059 -15.221  22.753  1.00 10.00      A   
ATOM   3755  CD  PRO A 397      -7.721 -14.556  22.937  1.00 10.00      A   
ATOM   3756  C   PRO A 397      -8.433 -14.813  19.712  1.00 10.00      A   
ATOM   3757  O   PRO A 397      -9.134 -15.290  18.819  1.00 10.00      A   
ATOM   3758  N   ASN A 398      -8.169 -13.516  19.814  1.00 10.00      A   
ATOM   3759  HN  ASN A 398      -7.590 -13.210  20.541  1.00 10.00      A   
ATOM   3760  CA  ASN A 398      -8.705 -12.537  18.881  1.00 10.00      A   
ATOM   3761  CB  ASN A 398      -9.240 -11.315  19.644  1.00 10.00      A   
ATOM   3762  CG  ASN A 398      -8.141 -10.503  20.311  1.00 10.00      A   
ATOM   3763  OD1 ASN A 398      -7.719 -10.802  21.431  1.00 10.00      A   
ATOM   3764  ND2 ASN A 398      -7.674  -9.470  19.628  1.00 10.00      A   
ATOM   3765 HD21 ASN A 398      -8.058  -9.291  18.744  1.00 10.00      A   
ATOM   3766 HD22 ASN A 398      -6.961  -8.930  20.028  1.00 10.00      A   
ATOM   3767  C   ASN A 398      -7.644 -12.106  17.877  1.00 10.00      A   
ATOM   3768  O   ASN A 398      -7.816 -11.118  17.160  1.00 10.00      A   
ATOM   3769  N   MET A 399      -6.538 -12.840  17.839  1.00 10.00      A   
ATOM   3770  HN  MET A 399      -6.453 -13.611  18.439  1.00 10.00      A   
ATOM   3771  CA  MET A 399      -5.454 -12.532  16.914  1.00 10.00      A   
ATOM   3772  CB  MET A 399      -4.208 -13.349  17.246  1.00 10.00      A   
ATOM   3773  CG  MET A 399      -2.925 -12.774  16.671  1.00 10.00      A   
ATOM   3774  SD  MET A 399      -2.309 -11.366  17.616  1.00 10.00      A   
ATOM   3775  CE  MET A 399      -1.613 -12.193  19.045  1.00 10.00      A   
ATOM   3776  C   MET A 399      -5.905 -12.798  15.482  1.00 10.00      A   
ATOM   3777  O   MET A 399      -6.177 -13.939  15.107  1.00 10.00      A   
ATOM   3778  N   THR A 400      -5.993 -11.744  14.691  1.00 10.00      A   
ATOM   3779  HN  THR A 400      -5.743 -10.860  15.036  1.00 10.00      A   
ATOM   3780  CA  THR A 400      -6.438 -11.864  13.317  1.00 10.00      A   
ATOM   3781  CB  THR A 400      -7.261 -10.631  12.902  1.00 10.00      A   
ATOM   3782  OG1 THR A 400      -6.493  -9.443  13.148  1.00 10.00      A   
ATOM   3783  HG1 THR A 400      -7.065  -8.760  13.534  1.00 10.00      A   
ATOM   3784  CG2 THR A 400      -8.559 -10.565  13.693  1.00 10.00      A   
ATOM   3785  C   THR A 400      -5.263 -12.010  12.363  1.00 10.00      A   
ATOM   3786  O   THR A 400      -5.381 -12.640  11.312  1.00 10.00      A   
ATOM   3787  N   ARG A 401      -4.129 -11.421  12.722  1.00 10.00      A   
ATOM   3788  HN  ARG A 401      -4.084 -10.935  13.580  1.00 10.00      A   
ATOM   3789  CA  ARG A 401      -2.949 -11.479  11.874  1.00 10.00      A   
ATOM   3790  CB  ARG A 401      -2.786 -10.162  11.121  1.00 10.00      A   
ATOM   3791  CG  ARG A 401      -3.926  -9.875  10.158  1.00 10.00      A   
ATOM   3792  CD  ARG A 401      -4.148  -8.389   9.991  1.00 10.00      A   
ATOM   3793  NE  ARG A 401      -5.198  -7.876  10.869  1.00 10.00      A   
ATOM   3794  HE  ARG A 401      -5.206  -8.185  11.806  1.00 10.00      A   
ATOM   3795  CZ  ARG A 401      -6.139  -7.033  10.460  1.00 10.00      A   
ATOM   3796  NH1 ARG A 401      -6.159  -6.630   9.197  1.00 10.00      A   
ATOM   3797 HH11 ARG A 401      -6.884  -5.957   8.862  1.00 10.00      A   
ATOM   3798 HH12 ARG A 401      -5.445  -6.985   8.516  1.00 10.00      A   
ATOM   3799  NH2 ARG A 401      -7.052  -6.588  11.313  1.00 10.00      A   
ATOM   3800 HH21 ARG A 401      -7.038  -6.904  12.317  1.00 10.00      A   
ATOM   3801 HH22 ARG A 401      -7.788  -5.917  10.997  1.00 10.00      A   
ATOM   3802  C   ARG A 401      -1.699 -11.789  12.682  1.00 10.00      A   
ATOM   3803  O   ARG A 401      -1.274 -10.996  13.522  1.00 10.00      A   
ATOM   3804  N   PHE A 402      -1.111 -12.946  12.415  1.00 10.00      A   
ATOM   3805  HN  PHE A 402      -1.492 -13.527  11.721  1.00 10.00      A   
ATOM   3806  CA  PHE A 402       0.093 -13.371  13.113  1.00 10.00      A   
ATOM   3807  CB  PHE A 402      -0.160 -14.680  13.868  1.00 10.00      A   
ATOM   3808  CG  PHE A 402       0.678 -14.850  15.106  1.00 10.00      A   
ATOM   3809  CD1 PHE A 402       0.090 -14.833  16.360  1.00 10.00      A   
ATOM   3810  CD2 PHE A 402       2.051 -15.028  15.021  1.00 10.00      A   
ATOM   3811  CE1 PHE A 402       0.851 -14.990  17.503  1.00 10.00      A   
ATOM   3812  CE2 PHE A 402       2.819 -15.185  16.160  1.00 10.00      A   
ATOM   3813  CZ  PHE A 402       2.217 -15.167  17.404  1.00 10.00      A   
ATOM   3814  C   PHE A 402       1.245 -13.541  12.128  1.00 10.00      A   
ATOM   3815  O   PHE A 402       1.426 -14.614  11.544  1.00 10.00      A   
ATOM   3816  N   ARG A 403       2.005 -12.476  11.937  1.00 10.00      A   
ATOM   3817  HN  ARG A 403       1.810 -11.650  12.438  1.00 10.00      A   
ATOM   3818  CA  ARG A 403       3.140 -12.500  11.030  1.00 10.00      A   
ATOM   3819  CB  ARG A 403       3.188 -11.220  10.183  1.00 10.00      A   
ATOM   3820  CG  ARG A 403       2.017 -11.070   9.220  1.00 10.00      A   
ATOM   3821  CD  ARG A 403       2.009  -9.708   8.542  1.00 10.00      A   
ATOM   3822  NE  ARG A 403       2.971  -9.622   7.444  1.00 10.00      A   
ATOM   3823  HE  ARG A 403       3.841 -10.087   7.564  1.00 10.00      A   
ATOM   3824  CZ  ARG A 403       2.750  -8.968   6.302  1.00 10.00      A   
ATOM   3825  NH1 ARG A 403       1.592  -8.350   6.092  1.00 10.00      A   
ATOM   3826 HH11 ARG A 403       0.850  -8.369   6.821  1.00 10.00      A   
ATOM   3827 HH12 ARG A 403       1.421  -7.834   5.194  1.00 10.00      A   
ATOM   3828  NH2 ARG A 403       3.695  -8.931   5.374  1.00 10.00      A   
ATOM   3829 HH21 ARG A 403       4.613  -9.410   5.547  1.00 10.00      A   
ATOM   3830 HH22 ARG A 403       3.538  -8.427   4.474  1.00 10.00      A   
ATOM   3831  C   ARG A 403       4.430 -12.692  11.824  1.00 10.00      A   
ATOM   3832  O   ARG A 403       4.987 -11.744  12.378  1.00 10.00      A   
ATOM   3833  N   LEU A 404       4.882 -13.934  11.899  1.00 10.00      A   
ATOM   3834  HN  LEU A 404       4.398 -14.647  11.434  1.00 10.00      A   
ATOM   3835  CA  LEU A 404       6.091 -14.268  12.638  1.00 10.00      A   
ATOM   3836  CB  LEU A 404       5.781 -15.333  13.693  1.00 10.00      A   
ATOM   3837  CG  LEU A 404       6.942 -15.767  14.590  1.00 10.00      A   
ATOM   3838  CD1 LEU A 404       7.339 -14.645  15.538  1.00 10.00      A   
ATOM   3839  CD2 LEU A 404       6.576 -17.024  15.361  1.00 10.00      A   
ATOM   3840  C   LEU A 404       7.173 -14.771  11.694  1.00 10.00      A   
ATOM   3841  O   LEU A 404       6.903 -15.571  10.796  1.00 10.00      A   
ATOM   3842  N   CYS A 405       8.395 -14.304  11.894  1.00 10.00      A   
ATOM   3843  HN  CYS A 405       8.555 -13.662  12.624  1.00 10.00      A   
ATOM   3844  CA  CYS A 405       9.505 -14.714  11.053  1.00 10.00      A   
ATOM   3845  CB  CYS A 405       9.801 -13.637  10.008  1.00 10.00      A   
ATOM   3846  SG  CYS A 405      11.029 -14.116   8.769  1.00 10.00      A   
ATOM   3847  HG  CYS A 405      10.843 -15.399   8.487  1.00 10.00      A   
ATOM   3848  C   CYS A 405      10.749 -14.993  11.883  1.00 10.00      A   
ATOM   3849  O   CYS A 405      11.066 -14.254  12.816  1.00 10.00      A   
ATOM   3850  N   ILE A 406      11.443 -16.069  11.545  1.00 10.00      A   
ATOM   3851  HN  ILE A 406      11.133 -16.623  10.796  1.00 10.00      A   
ATOM   3852  CA  ILE A 406      12.665 -16.443  12.242  1.00 10.00      A   
ATOM   3853  CB  ILE A 406      12.621 -17.905  12.742  1.00 10.00      A   
ATOM   3854  CG1 ILE A 406      11.452 -18.095  13.714  1.00 10.00      A   
ATOM   3855  CG2 ILE A 406      13.933 -18.279  13.418  1.00 10.00      A   
ATOM   3856  CD1 ILE A 406      11.328 -19.503  14.258  1.00 10.00      A   
ATOM   3857  C   ILE A 406      13.865 -16.240  11.318  1.00 10.00      A   
ATOM   3858  O   ILE A 406      13.839 -16.657  10.163  1.00 10.00      A   
ATOM   3859  N   ILE A 407      14.905 -15.590  11.835  1.00 10.00      A   
ATOM   3860  HN  ILE A 407      14.857 -15.286  12.771  1.00 10.00      A   
ATOM   3861  CA  ILE A 407      16.110 -15.307  11.058  1.00 10.00      A   
ATOM   3862  CB  ILE A 407      17.148 -14.531  11.899  1.00 10.00      A   
ATOM   3863  CG1 ILE A 407      16.530 -13.248  12.467  1.00 10.00      A   
ATOM   3864  CG2 ILE A 407      18.389 -14.205  11.078  1.00 10.00      A   
ATOM   3865  CD1 ILE A 407      16.034 -12.282  11.411  1.00 10.00      A   
ATOM   3866  C   ILE A 407      16.747 -16.582  10.501  1.00 10.00      A   
ATOM   3867  O   ILE A 407      17.114 -16.638   9.325  1.00 10.00      A   
ATOM   3868  N   GLU A 408      16.866 -17.605  11.341  1.00 10.00      A   
ATOM   3869  HN  GLU A 408      16.534 -17.511  12.256  1.00 10.00      A   
ATOM   3870  CA  GLU A 408      17.468 -18.867  10.927  1.00 10.00      A   
ATOM   3871  CB  GLU A 408      18.165 -19.557  12.107  1.00 10.00      A   
ATOM   3872  CG  GLU A 408      19.242 -20.551  11.700  1.00 10.00      A   
ATOM   3873  CD  GLU A 408      20.321 -19.917  10.846  1.00 10.00      A   
ATOM   3874  OE1 GLU A 408      21.048 -19.036  11.349  1.00 10.00      A   
ATOM   3875  OE2 GLU A 408      20.454 -20.301   9.667  1.00 10.00      A   
ATOM   3876  C   GLU A 408      16.430 -19.795  10.305  1.00 10.00      A   
ATOM   3877  O   GLU A 408      15.461 -20.191  10.957  1.00 10.00      A   
ATOM   3878  N   PRO A 409      16.601 -20.133   9.021  1.00 10.00      A   
ATOM   3879  CA  PRO A 409      15.680 -21.023   8.310  1.00 10.00      A   
ATOM   3880  CB  PRO A 409      16.243 -21.082   6.889  1.00 10.00      A   
ATOM   3881  CG  PRO A 409      17.137 -19.896   6.776  1.00 10.00      A   
ATOM   3882  CD  PRO A 409      17.690 -19.664   8.150  1.00 10.00      A   
ATOM   3883  C   PRO A 409      15.667 -22.423   8.913  1.00 10.00      A   
ATOM   3884  O   PRO A 409      16.719 -22.979   9.258  1.00 10.00      A   
ATOM   3885  N   LYS A 410      14.463 -22.980   9.047  1.00 10.00      A   
ATOM   3886  HN  LYS A 410      13.673 -22.472   8.758  1.00 10.00      A   
ATOM   3887  CA  LYS A 410      14.273 -24.322   9.599  1.00 10.00      A   
ATOM   3888  CB  LYS A 410      15.022 -25.375   8.778  1.00 10.00      A   
ATOM   3889  CG  LYS A 410      14.423 -25.645   7.410  1.00 10.00      A   
ATOM   3890  CD  LYS A 410      15.274 -26.628   6.630  1.00 10.00      A   
ATOM   3891  CE  LYS A 410      14.632 -26.982   5.302  1.00 10.00      A   
ATOM   3892  NZ  LYS A 410      15.508 -27.864   4.492  1.00 10.00      A   
ATOM   3893  HZ1 LYS A 410      14.993 -28.210   3.657  1.00 10.00      A   
ATOM   3894  HZ2 LYS A 410      15.817 -28.683   5.057  1.00 10.00      A   
ATOM   3895  HZ3 LYS A 410      16.350 -27.337   4.175  1.00 10.00      A   
ATOM   3896  C   LYS A 410      14.673 -24.412  11.071  1.00 10.00      A   
ATOM   3897  O   LYS A 410      14.966 -25.498  11.575  1.00 10.00      A   
ATOM   3898  N   ALA A 411      14.688 -23.277  11.760  1.00 10.00      A   
ATOM   3899  HN  ALA A 411      14.461 -22.436  11.308  1.00 10.00      A   
ATOM   3900  CA  ALA A 411      15.040 -23.258  13.174  1.00 10.00      A   
ATOM   3901  CB  ALA A 411      15.352 -21.843  13.632  1.00 10.00      A   
ATOM   3902  C   ALA A 411      13.911 -23.854  14.008  1.00 10.00      A   
ATOM   3903  O   ALA A 411      12.772 -23.388  13.945  1.00 10.00      A   
ATOM   3904  N   PRO A 412      14.200 -24.911  14.777  1.00 10.00      A   
ATOM   3905  CA  PRO A 412      13.207 -25.570  15.612  1.00 10.00      A   
ATOM   3906  CB  PRO A 412      13.732 -27.002  15.639  1.00 10.00      A   
ATOM   3907  CG  PRO A 412      15.222 -26.860  15.591  1.00 10.00      A   
ATOM   3908  CD  PRO A 412      15.521 -25.559  14.888  1.00 10.00      A   
ATOM   3909  C   PRO A 412      13.182 -25.004  17.028  1.00 10.00      A   
ATOM   3910  O   PRO A 412      13.763 -23.951  17.303  1.00 10.00      A   
ATOM   3911  N   ASP A 413      12.490 -25.704  17.912  1.00 10.00      A   
ATOM   3912  HN  ASP A 413      12.027 -26.521  17.614  1.00 10.00      A   
ATOM   3913  CA  ASP A 413      12.390 -25.308  19.311  1.00 10.00      A   
ATOM   3914  CB  ASP A 413      11.441 -26.273  20.031  1.00 10.00      A   
ATOM   3915  CG  ASP A 413      11.032 -25.817  21.411  1.00 10.00      A   
ATOM   3916  OD1 ASP A 413      11.838 -25.963  22.345  1.00 10.00      A   
ATOM   3917  OD2 ASP A 413       9.886 -25.350  21.569  1.00 10.00      A   
ATOM   3918  C   ASP A 413      13.777 -25.385  19.937  1.00 10.00      A   
ATOM   3919  O   ASP A 413      14.418 -26.433  19.897  1.00 10.00      A   
ATOM   3920  N   TYR A 414      14.244 -24.288  20.511  1.00 10.00      A   
ATOM   3921  HN  TYR A 414      13.686 -23.478  20.531  1.00 10.00      A   
ATOM   3922  CA  TYR A 414      15.581 -24.257  21.102  1.00 10.00      A   
ATOM   3923  CB  TYR A 414      16.106 -22.819  21.224  1.00 10.00      A   
ATOM   3924  CG  TYR A 414      15.809 -22.133  22.540  1.00 10.00      A   
ATOM   3925  CD1 TYR A 414      16.826 -21.895  23.458  1.00 10.00      A   
ATOM   3926  CD2 TYR A 414      14.523 -21.723  22.865  1.00 10.00      A   
ATOM   3927  CE1 TYR A 414      16.568 -21.269  24.662  1.00 10.00      A   
ATOM   3928  CE2 TYR A 414      14.257 -21.096  24.068  1.00 10.00      A   
ATOM   3929  CZ  TYR A 414      15.284 -20.873  24.962  1.00 10.00      A   
ATOM   3930  OH  TYR A 414      15.025 -20.246  26.160  1.00 10.00      A   
ATOM   3931  HH  TYR A 414      15.699 -19.573  26.317  1.00 10.00      A   
ATOM   3932  C   TYR A 414      15.669 -24.992  22.438  1.00 10.00      A   
ATOM   3933  O   TYR A 414      16.766 -25.243  22.939  1.00 10.00      A   
ATOM   3934  N   LEU A 415      14.527 -25.347  23.008  1.00 10.00      A   
ATOM   3935  HN  LEU A 415      13.675 -25.147  22.555  1.00 10.00      A   
ATOM   3936  CA  LEU A 415      14.506 -26.039  24.286  1.00 10.00      A   
ATOM   3937  CB  LEU A 415      13.434 -25.446  25.198  1.00 10.00      A   
ATOM   3938  CG  LEU A 415      13.804 -24.167  25.940  1.00 10.00      A   
ATOM   3939  CD1 LEU A 415      12.608 -23.670  26.729  1.00 10.00      A   
ATOM   3940  CD2 LEU A 415      14.986 -24.411  26.862  1.00 10.00      A   
ATOM   3941  C   LEU A 415      14.270 -27.533  24.116  1.00 10.00      A   
ATOM   3942  O   LEU A 415      14.994 -28.352  24.678  1.00 10.00      A   
ATOM   3943  N   THR A 416      13.263 -27.885  23.335  1.00 10.00      A   
ATOM   3944  HN  THR A 416      12.738 -27.180  22.890  1.00 10.00      A   
ATOM   3945  CA  THR A 416      12.915 -29.282  23.113  1.00 10.00      A   
ATOM   3946  CB  THR A 416      11.390 -29.453  22.982  1.00 10.00      A   
ATOM   3947  OG1 THR A 416      10.734 -28.281  23.492  1.00 10.00      A   
ATOM   3948  HG1 THR A 416      11.169 -27.485  23.147  1.00 10.00      A   
ATOM   3949  CG2 THR A 416      10.923 -30.662  23.776  1.00 10.00      A   
ATOM   3950  C   THR A 416      13.597 -29.850  21.867  1.00 10.00      A   
ATOM   3951  O   THR A 416      13.629 -31.070  21.675  1.00 10.00      A   
ATOM   3952  N   LEU A 417      14.125 -28.963  21.026  1.00 10.00      A   
ATOM   3953  HN  LEU A 417      14.059 -28.006  21.239  1.00 10.00      A   
ATOM   3954  CA  LEU A 417      14.805 -29.358  19.788  1.00 10.00      A   
ATOM   3955  CB  LEU A 417      16.044 -30.210  20.069  1.00 10.00      A   
ATOM   3956  CG  LEU A 417      17.192 -29.502  20.794  1.00 10.00      A   
ATOM   3957  CD1 LEU A 417      18.281 -30.496  21.166  1.00 10.00      A   
ATOM   3958  CD2 LEU A 417      17.759 -28.383  19.936  1.00 10.00      A   
ATOM   3959  C   LEU A 417      13.858 -30.063  18.822  1.00 10.00      A   
ATOM   3960  O   LEU A 417      14.280 -30.861  17.983  1.00 10.00      A   
ATOM   3961  N   GLU A 418      12.576 -29.751  18.949  1.00 10.00      A   
ATOM   3962  HN  GLU A 418      12.311 -29.104  19.635  1.00 10.00      A   
ATOM   3963  CA  GLU A 418      11.548 -30.330  18.101  1.00 10.00      A   
ATOM   3964  CB  GLU A 418      10.439 -30.920  18.974  1.00 10.00      A   
ATOM   3965  CG  GLU A 418      10.803 -32.224  19.657  1.00 10.00      A   
ATOM   3966  CD  GLU A 418       9.660 -32.777  20.482  1.00 10.00      A   
ATOM   3967  OE1 GLU A 418       8.601 -33.097  19.902  1.00 10.00      A   
ATOM   3968  OE2 GLU A 418       9.814 -32.899  21.714  1.00 10.00      A   
ATOM   3969  C   GLU A 418      10.967 -29.249  17.195  1.00 10.00      A   
ATOM   3970  O   GLU A 418      11.185 -28.060  17.437  1.00 10.00      A   
ATOM   3971  N   PRO A 419      10.253 -29.634  16.124  1.00 10.00      A   
ATOM   3972  CA  PRO A 419       9.629 -28.676  15.204  1.00 10.00      A   
ATOM   3973  CB  PRO A 419       8.942 -29.568  14.166  1.00 10.00      A   
ATOM   3974  CG  PRO A 419       9.636 -30.881  14.264  1.00 10.00      A   
ATOM   3975  CD  PRO A 419      10.024 -31.029  15.704  1.00 10.00      A   
ATOM   3976  C   PRO A 419       8.600 -27.798  15.922  1.00 10.00      A   
ATOM   3977  O   PRO A 419       8.250 -28.051  17.077  1.00 10.00      A   
ATOM   3978  N   LEU A 420       8.093 -26.790  15.233  1.00 10.00      A   
ATOM   3979  HN  LEU A 420       8.361 -26.668  14.292  1.00 10.00      A   
ATOM   3980  CA  LEU A 420       7.132 -25.869  15.825  1.00 10.00      A   
ATOM   3981  CB  LEU A 420       7.523 -24.426  15.495  1.00 10.00      A   
ATOM   3982  CG  LEU A 420       8.917 -23.977  15.950  1.00 10.00      A   
ATOM   3983  CD1 LEU A 420       9.335 -22.714  15.213  1.00 10.00      A   
ATOM   3984  CD2 LEU A 420       8.935 -23.743  17.454  1.00 10.00      A   
ATOM   3985  C   LEU A 420       5.704 -26.158  15.358  1.00 10.00      A   
ATOM   3986  O   LEU A 420       4.833 -25.288  15.431  1.00 10.00      A   
ATOM   3987  N   ASP A 421       5.470 -27.386  14.901  1.00 10.00      A   
ATOM   3988  HN  ASP A 421       6.207 -28.034  14.882  1.00 10.00      A   
ATOM   3989  CA  ASP A 421       4.154 -27.803  14.409  1.00 10.00      A   
ATOM   3990  CB  ASP A 421       4.166 -29.272  13.979  1.00 10.00      A   
ATOM   3991  CG  ASP A 421       5.019 -29.525  12.756  1.00 10.00      A   
ATOM   3992  OD1 ASP A 421       4.465 -29.659  11.648  1.00 10.00      A   
ATOM   3993  OD2 ASP A 421       6.250 -29.612  12.897  1.00 10.00      A   
ATOM   3994  C   ASP A 421       3.046 -27.575  15.436  1.00 10.00      A   
ATOM   3995  O   ASP A 421       2.040 -26.925  15.141  1.00 10.00      A   
ATOM   3996  N   ILE A 422       3.232 -28.100  16.644  1.00 10.00      A   
ATOM   3997  HN  ILE A 422       4.055 -28.606  16.829  1.00 10.00      A   
ATOM   3998  CA  ILE A 422       2.224 -27.950  17.697  1.00 10.00      A   
ATOM   3999  CB  ILE A 422       2.483 -28.860  18.919  1.00 10.00      A   
ATOM   4000  CG1 ILE A 422       3.800 -28.497  19.607  1.00 10.00      A   
ATOM   4001  CG2 ILE A 422       2.485 -30.323  18.499  1.00 10.00      A   
ATOM   4002  CD1 ILE A 422       3.980 -29.144  20.963  1.00 10.00      A   
ATOM   4003  C   ILE A 422       2.070 -26.501  18.151  1.00 10.00      A   
ATOM   4004  O   ILE A 422       0.978 -26.080  18.534  1.00 10.00      A   
ATOM   4005  N   GLY A 423       3.162 -25.745  18.100  1.00 10.00      A   
ATOM   4006  HN  GLY A 423       4.003 -26.137  17.781  1.00 10.00      A   
ATOM   4007  CA  GLY A 423       3.123 -24.356  18.508  1.00 10.00      A   
ATOM   4008  C   GLY A 423       2.295 -23.520  17.557  1.00 10.00      A   
ATOM   4009  O   GLY A 423       1.401 -22.784  17.975  1.00 10.00      A   
ATOM   4010  N   PHE A 424       2.588 -23.645  16.268  1.00 10.00      A   
ATOM   4011  HN  PHE A 424       3.315 -24.248  15.998  1.00 10.00      A   
ATOM   4012  CA  PHE A 424       1.864 -22.906  15.247  1.00 10.00      A   
ATOM   4013  CB  PHE A 424       2.593 -22.970  13.904  1.00 10.00      A   
ATOM   4014  CG  PHE A 424       3.712 -21.969  13.769  1.00 10.00      A   
ATOM   4015  CD1 PHE A 424       4.890 -22.121  14.484  1.00 10.00      A   
ATOM   4016  CD2 PHE A 424       3.588 -20.876  12.924  1.00 10.00      A   
ATOM   4017  CE1 PHE A 424       5.921 -21.206  14.361  1.00 10.00      A   
ATOM   4018  CE2 PHE A 424       4.616 -19.957  12.797  1.00 10.00      A   
ATOM   4019  CZ  PHE A 424       5.785 -20.122  13.516  1.00 10.00      A   
ATOM   4020  C   PHE A 424       0.438 -23.429  15.124  1.00 10.00      A   
ATOM   4021  O   PHE A 424      -0.487 -22.678  14.797  1.00 10.00      A   
ATOM   4022  N   GLY A 425       0.274 -24.720  15.395  1.00 10.00      A   
ATOM   4023  HN  GLY A 425       1.059 -25.264  15.627  1.00 10.00      A   
ATOM   4024  CA  GLY A 425      -1.035 -25.338  15.331  1.00 10.00      A   
ATOM   4025  C   GLY A 425      -1.965 -24.805  16.403  1.00 10.00      A   
ATOM   4026  O   GLY A 425      -3.175 -24.726  16.203  1.00 10.00      A   
ATOM   4027  N   ALA A 426      -1.396 -24.434  17.544  1.00 10.00      A   
ATOM   4028  HN  ALA A 426      -0.427 -24.538  17.653  1.00 10.00      A   
ATOM   4029  CA  ALA A 426      -2.174 -23.894  18.648  1.00 10.00      A   
ATOM   4030  CB  ALA A 426      -1.300 -23.780  19.889  1.00 10.00      A   
ATOM   4031  C   ALA A 426      -2.758 -22.535  18.274  1.00 10.00      A   
ATOM   4032  O   ALA A 426      -3.872 -22.194  18.670  1.00 10.00      A   
ATOM   4033  N   ILE A 427      -2.005 -21.775  17.485  1.00 10.00      A   
ATOM   4034  HN  ILE A 427      -1.136 -22.115  17.191  1.00 10.00      A   
ATOM   4035  CA  ILE A 427      -2.435 -20.449  17.049  1.00 10.00      A   
ATOM   4036  CB  ILE A 427      -1.338 -19.733  16.228  1.00 10.00      A   
ATOM   4037  CG1 ILE A 427       0.002 -19.753  16.973  1.00 10.00      A   
ATOM   4038  CG2 ILE A 427      -1.752 -18.304  15.894  1.00 10.00      A   
ATOM   4039  CD1 ILE A 427       0.026 -18.928  18.241  1.00 10.00      A   
ATOM   4040  C   ILE A 427      -3.714 -20.534  16.216  1.00 10.00      A   
ATOM   4041  O   ILE A 427      -4.686 -19.824  16.477  1.00 10.00      A   
ATOM   4042  N   VAL A 428      -3.715 -21.423  15.227  1.00 10.00      A   
ATOM   4043  HN  VAL A 428      -2.916 -21.974  15.077  1.00 10.00      A   
ATOM   4044  CA  VAL A 428      -4.878 -21.593  14.355  1.00 10.00      A   
ATOM   4045  CB  VAL A 428      -4.539 -22.359  13.054  1.00 10.00      A   
ATOM   4046  CG1 VAL A 428      -3.502 -21.605  12.240  1.00 10.00      A   
ATOM   4047  CG2 VAL A 428      -4.061 -23.771  13.349  1.00 10.00      A   
ATOM   4048  C   VAL A 428      -6.036 -22.278  15.074  1.00 10.00      A   
ATOM   4049  O   VAL A 428      -7.184 -22.197  14.639  1.00 10.00      A   
ATOM   4050  N   GLU A 429      -5.729 -22.944  16.177  1.00 10.00      A   
ATOM   4051  HN  GLU A 429      -4.796 -22.969  16.473  1.00 10.00      A   
ATOM   4052  CA  GLU A 429      -6.741 -23.640  16.954  1.00 10.00      A   
ATOM   4053  CB  GLU A 429      -6.103 -24.721  17.836  1.00 10.00      A   
ATOM   4054  CG  GLU A 429      -7.085 -25.457  18.738  1.00 10.00      A   
ATOM   4055  CD  GLU A 429      -6.460 -26.638  19.450  1.00 10.00      A   
ATOM   4056  OE1 GLU A 429      -5.520 -26.430  20.241  1.00 10.00      A   
ATOM   4057  OE2 GLU A 429      -6.913 -27.782  19.229  1.00 10.00      A   
ATOM   4058  C   GLU A 429      -7.554 -22.667  17.801  1.00 10.00      A   
ATOM   4059  O   GLU A 429      -8.780 -22.763  17.870  1.00 10.00      A   
ATOM   4060  N   HIS A 430      -6.875 -21.722  18.433  1.00 10.00      A   
ATOM   4061  HN  HIS A 430      -5.898 -21.678  18.331  1.00 10.00      A   
ATOM   4062  CA  HIS A 430      -7.553 -20.751  19.282  1.00 10.00      A   
ATOM   4063  CB  HIS A 430      -6.652 -20.294  20.428  1.00 10.00      A   
ATOM   4064  CG  HIS A 430      -6.482 -21.316  21.510  1.00 10.00      A   
ATOM   4065  ND1 HIS A 430      -7.360 -21.401  22.567  1.00 10.00      A   
ATOM   4066  CD2 HIS A 430      -5.525 -22.265  21.650  1.00 10.00      A   
ATOM   4067  CE1 HIS A 430      -6.921 -22.394  23.320  1.00 10.00      A   
ATOM   4068  NE2 HIS A 430      -5.817 -22.943  22.805  1.00 10.00      A   
ATOM   4069  HE2 HIS A 430      -5.307 -23.695  23.180  1.00 10.00      A   
ATOM   4070  C   HIS A 430      -8.083 -19.552  18.499  1.00 10.00      A   
ATOM   4071  O   HIS A 430      -9.239 -19.158  18.667  1.00 10.00      A   
ATOM   4072  N   CYS A 431      -7.246 -18.980  17.646  1.00 10.00      A   
ATOM   4073  HN  CYS A 431      -6.343 -19.352  17.534  1.00 10.00      A   
ATOM   4074  CA  CYS A 431      -7.636 -17.820  16.859  1.00 10.00      A   
ATOM   4075  CB  CYS A 431      -6.397 -17.041  16.423  1.00 10.00      A   
ATOM   4076  SG  CYS A 431      -5.210 -16.735  17.755  1.00 10.00      A   
ATOM   4077  HG  CYS A 431      -4.037 -17.231  17.382  1.00 10.00      A   
ATOM   4078  C   CYS A 431      -8.463 -18.227  15.644  1.00 10.00      A   
ATOM   4079  O   CYS A 431      -7.924 -18.705  14.646  1.00 10.00      A   
ATOM   4080  N   LYS A 432      -9.776 -18.037  15.731  1.00 10.00      A   
ATOM   4081  HN  LYS A 432     -10.151 -17.646  16.553  1.00 10.00      A   
ATOM   4082  CA  LYS A 432     -10.676 -18.391  14.635  1.00 10.00      A   
ATOM   4083  CB  LYS A 432     -12.057 -18.759  15.175  1.00 10.00      A   
ATOM   4084  CG  LYS A 432     -12.033 -19.742  16.331  1.00 10.00      A   
ATOM   4085  CD  LYS A 432     -11.656 -21.140  15.868  1.00 10.00      A   
ATOM   4086  CE  LYS A 432     -11.767 -22.147  17.002  1.00 10.00      A   
ATOM   4087  NZ  LYS A 432     -13.155 -22.250  17.521  1.00 10.00      A   
ATOM   4088  HZ1 LYS A 432     -13.477 -21.325  17.865  1.00 10.00      A   
ATOM   4089  HZ2 LYS A 432     -13.196 -22.931  18.304  1.00 10.00      A   
ATOM   4090  HZ3 LYS A 432     -13.797 -22.568  16.768  1.00 10.00      A   
ATOM   4091  C   LYS A 432     -10.807 -17.240  13.644  1.00 10.00      A   
ATOM   4092  O   LYS A 432     -11.239 -17.427  12.502  1.00 10.00      A   
ATOM   4093  N   ASP A 433     -10.440 -16.046  14.095  1.00 10.00      A   
ATOM   4094  HN  ASP A 433     -10.128 -15.968  15.023  1.00 10.00      A   
ATOM   4095  CA  ASP A 433     -10.501 -14.846  13.264  1.00 10.00      A   
ATOM   4096  CB  ASP A 433     -10.817 -13.621  14.124  1.00 10.00      A   
ATOM   4097  CG  ASP A 433     -12.022 -12.848  13.625  1.00 10.00      A   
ATOM   4098  OD1 ASP A 433     -13.118 -13.006  14.208  1.00 10.00      A   
ATOM   4099  OD2 ASP A 433     -11.890 -12.078  12.652  1.00 10.00      A   
ATOM   4100  C   ASP A 433      -9.177 -14.634  12.543  1.00 10.00      A   
ATOM   4101  O   ASP A 433      -8.950 -13.593  11.923  1.00 10.00      A   
ATOM   4102  N   LEU A 434      -8.301 -15.627  12.648  1.00 10.00      A   
ATOM   4103  HN  LEU A 434      -8.544 -16.416  13.171  1.00 10.00      A   
ATOM   4104  CA  LEU A 434      -6.994 -15.580  12.010  1.00 10.00      A   
ATOM   4105  CB  LEU A 434      -6.123 -16.746  12.489  1.00 10.00      A   
ATOM   4106  CG  LEU A 434      -4.648 -16.701  12.083  1.00 10.00      A   
ATOM   4107  CD1 LEU A 434      -3.935 -15.548  12.776  1.00 10.00      A   
ATOM   4108  CD2 LEU A 434      -3.970 -18.022  12.409  1.00 10.00      A   
ATOM   4109  C   LEU A 434      -7.141 -15.628  10.495  1.00 10.00      A   
ATOM   4110  O   LEU A 434      -7.504 -16.659   9.926  1.00 10.00      A   
ATOM   4111  N   ARG A 435      -6.862 -14.506   9.857  1.00 10.00      A   
ATOM   4112  HN  ARG A 435      -6.576 -13.724  10.378  1.00 10.00      A   
ATOM   4113  CA  ARG A 435      -6.964 -14.394   8.412  1.00 10.00      A   
ATOM   4114  CB  ARG A 435      -7.654 -13.080   8.049  1.00 10.00      A   
ATOM   4115  CG  ARG A 435      -9.115 -12.976   8.456  1.00 10.00      A   
ATOM   4116  CD  ARG A 435      -9.583 -11.529   8.400  1.00 10.00      A   
ATOM   4117  NE  ARG A 435      -9.027 -10.824   7.241  1.00 10.00      A   
ATOM   4118  HE  ARG A 435      -9.134 -11.260   6.353  1.00 10.00      A   
ATOM   4119  CZ  ARG A 435      -8.378  -9.660   7.306  1.00 10.00      A   
ATOM   4120  NH1 ARG A 435      -8.197  -9.053   8.471  1.00 10.00      A   
ATOM   4121 HH11 ARG A 435      -8.565  -9.474   9.349  1.00 10.00      A   
ATOM   4122 HH12 ARG A 435      -7.677  -8.148   8.507  1.00 10.00      A   
ATOM   4123  NH2 ARG A 435      -7.920  -9.091   6.198  1.00 10.00      A   
ATOM   4124 HH21 ARG A 435      -7.407  -8.174   6.248  1.00 10.00      A   
ATOM   4125 HH22 ARG A 435      -8.066  -9.551   5.269  1.00 10.00      A   
ATOM   4126  C   ARG A 435      -5.583 -14.421   7.768  1.00 10.00      A   
ATOM   4127  O   ARG A 435      -5.373 -15.065   6.740  1.00 10.00      A   
ATOM   4128  N   ARG A 436      -4.639 -13.722   8.379  1.00 10.00      A   
ATOM   4129  HN  ARG A 436      -4.850 -13.255   9.215  1.00 10.00      A   
ATOM   4130  CA  ARG A 436      -3.286 -13.658   7.848  1.00 10.00      A   
ATOM   4131  CB  ARG A 436      -2.862 -12.207   7.646  1.00 10.00      A   
ATOM   4132  CG  ARG A 436      -1.962 -11.993   6.445  1.00 10.00      A   
ATOM   4133  CD  ARG A 436      -2.472 -10.853   5.583  1.00 10.00      A   
ATOM   4134  NE  ARG A 436      -1.623 -10.626   4.419  1.00 10.00      A   
ATOM   4135  HE  ARG A 436      -1.453 -11.393   3.827  1.00 10.00      A   
ATOM   4136  CZ  ARG A 436      -1.081  -9.453   4.113  1.00 10.00      A   
ATOM   4137  NH1 ARG A 436      -1.290  -8.392   4.876  1.00 10.00      A   
ATOM   4138 HH11 ARG A 436      -0.851  -7.474   4.619  1.00 10.00      A   
ATOM   4139 HH12 ARG A 436      -1.883  -8.460   5.730  1.00 10.00      A   
ATOM   4140  NH2 ARG A 436      -0.320  -9.344   3.039  1.00 10.00      A   
ATOM   4141 HH21 ARG A 436      -0.145 -10.169   2.433  1.00 10.00      A   
ATOM   4142 HH22 ARG A 436       0.104  -8.419   2.789  1.00 10.00      A   
ATOM   4143  C   ARG A 436      -2.315 -14.362   8.778  1.00 10.00      A   
ATOM   4144  O   ARG A 436      -2.295 -14.100   9.983  1.00 10.00      A   
ATOM   4145  N   LEU A 437      -1.513 -15.255   8.220  1.00 10.00      A   
ATOM   4146  HN  LEU A 437      -1.570 -15.421   7.251  1.00 10.00      A   
ATOM   4147  CA  LEU A 437      -0.550 -16.001   9.009  1.00 10.00      A   
ATOM   4148  CB  LEU A 437      -1.150 -17.353   9.401  1.00 10.00      A   
ATOM   4149  CG  LEU A 437      -0.314 -18.222  10.335  1.00 10.00      A   
ATOM   4150  CD1 LEU A 437      -0.227 -17.597  11.720  1.00 10.00      A   
ATOM   4151  CD2 LEU A 437      -0.895 -19.623  10.410  1.00 10.00      A   
ATOM   4152  C   LEU A 437       0.759 -16.200   8.252  1.00 10.00      A   
ATOM   4153  O   LEU A 437       0.759 -16.510   7.058  1.00 10.00      A   
ATOM   4154  N   SER A 438       1.866 -15.997   8.948  1.00 10.00      A   
ATOM   4155  HN  SER A 438       1.794 -15.711   9.885  1.00 10.00      A   
ATOM   4156  CA  SER A 438       3.186 -16.176   8.364  1.00 10.00      A   
ATOM   4157  CB  SER A 438       3.963 -14.860   8.400  1.00 10.00      A   
ATOM   4158  OG  SER A 438       3.203 -13.810   7.827  1.00 10.00      A   
ATOM   4159  HG  SER A 438       3.782 -13.047   7.662  1.00 10.00      A   
ATOM   4160  C   SER A 438       3.938 -17.266   9.125  1.00 10.00      A   
ATOM   4161  O   SER A 438       4.149 -17.161  10.333  1.00 10.00      A   
ATOM   4162  N   LEU A 439       4.323 -18.318   8.417  1.00 10.00      A   
ATOM   4163  HN  LEU A 439       4.122 -18.349   7.454  1.00 10.00      A   
ATOM   4164  CA  LEU A 439       5.036 -19.432   9.034  1.00 10.00      A   
ATOM   4165  CB  LEU A 439       4.873 -20.701   8.196  1.00 10.00      A   
ATOM   4166  CG  LEU A 439       3.446 -21.228   8.033  1.00 10.00      A   
ATOM   4167  CD1 LEU A 439       3.435 -22.467   7.154  1.00 10.00      A   
ATOM   4168  CD2 LEU A 439       2.816 -21.518   9.388  1.00 10.00      A   
ATOM   4169  C   LEU A 439       6.515 -19.117   9.232  1.00 10.00      A   
ATOM   4170  O   LEU A 439       7.062 -18.223   8.577  1.00 10.00      A   
ATOM   4171  N   SER A 440       7.153 -19.850  10.136  1.00 10.00      A   
ATOM   4172  HN  SER A 440       6.659 -20.540  10.632  1.00 10.00      A   
ATOM   4173  CA  SER A 440       8.564 -19.660  10.424  1.00 10.00      A   
ATOM   4174  CB  SER A 440       8.773 -18.364  11.207  1.00 10.00      A   
ATOM   4175  OG  SER A 440       7.593 -17.981  11.897  1.00 10.00      A   
ATOM   4176  HG  SER A 440       7.153 -17.272  11.407  1.00 10.00      A   
ATOM   4177  C   SER A 440       9.124 -20.832  11.224  1.00 10.00      A   
ATOM   4178  O   SER A 440       8.411 -21.458  12.010  1.00 10.00      A   
ATOM   4179  N   GLY A 441      10.396 -21.131  11.006  1.00 10.00      A   
ATOM   4180  HN  GLY A 441      10.901 -20.617  10.345  1.00 10.00      A   
ATOM   4181  CA  GLY A 441      11.039 -22.210  11.727  1.00 10.00      A   
ATOM   4182  C   GLY A 441      10.826 -23.572  11.095  1.00 10.00      A   
ATOM   4183  O   GLY A 441      10.363 -23.678   9.957  1.00 10.00      A   
ATOM   4184  N   LEU A 442      11.181 -24.614  11.834  1.00 10.00      A   
ATOM   4185  HN  LEU A 442      11.541 -24.457  12.735  1.00 10.00      A   
ATOM   4186  CA  LEU A 442      11.037 -25.981  11.352  1.00 10.00      A   
ATOM   4187  CB  LEU A 442      11.978 -26.938  12.097  1.00 10.00      A   
ATOM   4188  CG  LEU A 442      12.027 -28.385  11.582  1.00 10.00      A   
ATOM   4189  CD1 LEU A 442      12.535 -28.435  10.147  1.00 10.00      A   
ATOM   4190  CD2 LEU A 442      12.884 -29.256  12.489  1.00 10.00      A   
ATOM   4191  C   LEU A 442       9.598 -26.448  11.495  1.00 10.00      A   
ATOM   4192  O   LEU A 442       9.123 -26.692  12.605  1.00 10.00      A   
ATOM   4193  N   LEU A 443       8.915 -26.557  10.367  1.00 10.00      A   
ATOM   4194  HN  LEU A 443       9.358 -26.335   9.521  1.00 10.00      A   
ATOM   4195  CA  LEU A 443       7.528 -26.996  10.337  1.00 10.00      A   
ATOM   4196  CB  LEU A 443       6.623 -25.841   9.899  1.00 10.00      A   
ATOM   4197  CG  LEU A 443       6.634 -24.600  10.793  1.00 10.00      A   
ATOM   4198  CD1 LEU A 443       6.129 -23.391  10.030  1.00 10.00      A   
ATOM   4199  CD2 LEU A 443       5.793 -24.832  12.037  1.00 10.00      A   
ATOM   4200  C   LEU A 443       7.386 -28.161   9.366  1.00 10.00      A   
ATOM   4201  O   LEU A 443       7.889 -28.102   8.242  1.00 10.00      A   
ATOM   4202  N   THR A 444       6.710 -29.211   9.795  1.00 10.00      A   
ATOM   4203  HN  THR A 444       6.313 -29.196  10.698  1.00 10.00      A   
ATOM   4204  CA  THR A 444       6.527 -30.384   8.959  1.00 10.00      A   
ATOM   4205  CB  THR A 444       6.818 -31.678   9.747  1.00 10.00      A   
ATOM   4206  OG1 THR A 444       5.961 -31.773  10.896  1.00 10.00      A   
ATOM   4207  HG1 THR A 444       5.645 -30.886  11.144  1.00 10.00      A   
ATOM   4208  CG2 THR A 444       8.270 -31.707  10.203  1.00 10.00      A   
ATOM   4209  C   THR A 444       5.120 -30.430   8.364  1.00 10.00      A   
ATOM   4210  O   THR A 444       4.378 -29.452   8.434  1.00 10.00      A   
ATOM   4211  N   ASP A 445       4.757 -31.564   7.774  1.00 10.00      A   
ATOM   4212  HN  ASP A 445       5.399 -32.312   7.736  1.00 10.00      A   
ATOM   4213  CA  ASP A 445       3.432 -31.729   7.170  1.00 10.00      A   
ATOM   4214  CB  ASP A 445       3.374 -33.009   6.328  1.00 10.00      A   
ATOM   4215  CG  ASP A 445       3.838 -32.822   4.897  1.00 10.00      A   
ATOM   4216  OD1 ASP A 445       3.780 -33.797   4.113  1.00 10.00      A   
ATOM   4217  OD2 ASP A 445       4.276 -31.712   4.547  1.00 10.00      A   
ATOM   4218  C   ASP A 445       2.340 -31.785   8.237  1.00 10.00      A   
ATOM   4219  O   ASP A 445       1.147 -31.717   7.926  1.00 10.00      A   
ATOM   4220  N   LYS A 446       2.751 -31.907   9.493  1.00 10.00      A   
ATOM   4221  HN  LYS A 446       3.713 -31.928   9.678  1.00 10.00      A   
ATOM   4222  CA  LYS A 446       1.810 -31.989  10.600  1.00 10.00      A   
ATOM   4223  CB  LYS A 446       2.496 -32.487  11.874  1.00 10.00      A   
ATOM   4224  CG  LYS A 446       1.530 -32.993  12.932  1.00 10.00      A   
ATOM   4225  CD  LYS A 446       0.562 -34.006  12.344  1.00 10.00      A   
ATOM   4226  CE  LYS A 446      -0.542 -34.367  13.321  1.00 10.00      A   
ATOM   4227  NZ  LYS A 446      -1.532 -35.285  12.709  1.00 10.00      A   
ATOM   4228  HZ1 LYS A 446      -2.080 -35.769  13.449  1.00 10.00      A   
ATOM   4229  HZ2 LYS A 446      -1.047 -36.000  12.128  1.00 10.00      A   
ATOM   4230  HZ3 LYS A 446      -2.194 -34.752  12.098  1.00 10.00      A   
ATOM   4231  C   LYS A 446       1.105 -30.658  10.845  1.00 10.00      A   
ATOM   4232  O   LYS A 446      -0.124 -30.614  10.948  1.00 10.00      A   
ATOM   4233  N   VAL A 447       1.875 -29.578  10.941  1.00 10.00      A   
ATOM   4234  HN  VAL A 447       2.857 -29.678  10.884  1.00 10.00      A   
ATOM   4235  CA  VAL A 447       1.309 -28.254  11.164  1.00 10.00      A   
ATOM   4236  CB  VAL A 447       2.395 -27.162  11.336  1.00 10.00      A   
ATOM   4237  CG1 VAL A 447       3.154 -26.916  10.042  1.00 10.00      A   
ATOM   4238  CG2 VAL A 447       1.785 -25.873  11.857  1.00 10.00      A   
ATOM   4239  C   VAL A 447       0.346 -27.881  10.040  1.00 10.00      A   
ATOM   4240  O   VAL A 447      -0.677 -27.242  10.272  1.00 10.00      A   
ATOM   4241  N   PHE A 448       0.660 -28.325   8.831  1.00 10.00      A   
ATOM   4242  HN  PHE A 448       1.477 -28.854   8.715  1.00 10.00      A   
ATOM   4243  CA  PHE A 448      -0.175 -28.043   7.674  1.00 10.00      A   
ATOM   4244  CB  PHE A 448       0.496 -28.535   6.400  1.00 10.00      A   
ATOM   4245  CG  PHE A 448       1.665 -27.691   5.992  1.00 10.00      A   
ATOM   4246  CD1 PHE A 448       2.943 -28.220   5.968  1.00 10.00      A   
ATOM   4247  CD2 PHE A 448       1.484 -26.364   5.635  1.00 10.00      A   
ATOM   4248  CE1 PHE A 448       4.019 -27.440   5.594  1.00 10.00      A   
ATOM   4249  CE2 PHE A 448       2.554 -25.579   5.259  1.00 10.00      A   
ATOM   4250  CZ  PHE A 448       3.826 -26.118   5.238  1.00 10.00      A   
ATOM   4251  C   PHE A 448      -1.560 -28.652   7.838  1.00 10.00      A   
ATOM   4252  O   PHE A 448      -2.560 -28.071   7.413  1.00 10.00      A   
ATOM   4253  N   GLU A 449      -1.617 -29.820   8.463  1.00 10.00      A   
ATOM   4254  HN  GLU A 449      -0.783 -30.246   8.758  1.00 10.00      A   
ATOM   4255  CA  GLU A 449      -2.888 -30.479   8.711  1.00 10.00      A   
ATOM   4256  CB  GLU A 449      -2.677 -31.896   9.243  1.00 10.00      A   
ATOM   4257  CG  GLU A 449      -3.974 -32.653   9.460  1.00 10.00      A   
ATOM   4258  CD  GLU A 449      -3.760 -34.029  10.038  1.00 10.00      A   
ATOM   4259  OE1 GLU A 449      -3.894 -35.020   9.292  1.00 10.00      A   
ATOM   4260  OE2 GLU A 449      -3.458 -34.129  11.242  1.00 10.00      A   
ATOM   4261  C   GLU A 449      -3.699 -29.655   9.706  1.00 10.00      A   
ATOM   4262  O   GLU A 449      -4.911 -29.491   9.553  1.00 10.00      A   
ATOM   4263  N   TYR A 450      -3.009 -29.131  10.719  1.00 10.00      A   
ATOM   4264  HN  TYR A 450      -2.043 -29.305  10.780  1.00 10.00      A   
ATOM   4265  CA  TYR A 450      -3.645 -28.303  11.736  1.00 10.00      A   
ATOM   4266  CB  TYR A 450      -2.650 -27.950  12.850  1.00 10.00      A   
ATOM   4267  CG  TYR A 450      -2.182 -29.130  13.676  1.00 10.00      A   
ATOM   4268  CD1 TYR A 450      -0.834 -29.323  13.946  1.00 10.00      A   
ATOM   4269  CD2 TYR A 450      -3.089 -30.057  14.181  1.00 10.00      A   
ATOM   4270  CE1 TYR A 450      -0.399 -30.405  14.691  1.00 10.00      A   
ATOM   4271  CE2 TYR A 450      -2.663 -31.137  14.930  1.00 10.00      A   
ATOM   4272  CZ  TYR A 450      -1.317 -31.308  15.182  1.00 10.00      A   
ATOM   4273  OH  TYR A 450      -0.886 -32.389  15.921  1.00 10.00      A   
ATOM   4274  HH  TYR A 450       0.013 -32.225  16.236  1.00 10.00      A   
ATOM   4275  C   TYR A 450      -4.184 -27.030  11.089  1.00 10.00      A   
ATOM   4276  O   TYR A 450      -5.303 -26.605  11.367  1.00 10.00      A   
ATOM   4277  N   ILE A 451      -3.375 -26.439  10.215  1.00 10.00      A   
ATOM   4278  HN  ILE A 451      -2.484 -26.826  10.052  1.00 10.00      A   
ATOM   4279  CA  ILE A 451      -3.759 -25.223   9.503  1.00 10.00      A   
ATOM   4280  CB  ILE A 451      -2.616 -24.701   8.602  1.00 10.00      A   
ATOM   4281  CG1 ILE A 451      -1.398 -24.333   9.449  1.00 10.00      A   
ATOM   4282  CG2 ILE A 451      -3.077 -23.494   7.797  1.00 10.00      A   
ATOM   4283  CD1 ILE A 451      -0.161 -24.025   8.634  1.00 10.00      A   
ATOM   4284  C   ILE A 451      -4.998 -25.466   8.648  1.00 10.00      A   
ATOM   4285  O   ILE A 451      -5.985 -24.743   8.751  1.00 10.00      A   
ATOM   4286  N   GLY A 452      -4.951 -26.511   7.835  1.00 10.00      A   
ATOM   4287  HN  GLY A 452      -4.145 -27.072   7.819  1.00 10.00      A   
ATOM   4288  CA  GLY A 452      -6.071 -26.829   6.965  1.00 10.00      A   
ATOM   4289  C   GLY A 452      -7.345 -27.172   7.723  1.00 10.00      A   
ATOM   4290  O   GLY A 452      -8.447 -26.836   7.285  1.00 10.00      A   
ATOM   4291  N   THR A 453      -7.199 -27.818   8.872  1.00 10.00      A   
ATOM   4292  HN  THR A 453      -6.298 -28.035   9.187  1.00 10.00      A   
ATOM   4293  CA  THR A 453      -8.345 -28.216   9.673  1.00 10.00      A   
ATOM   4294  CB  THR A 453      -8.002 -29.408  10.594  1.00 10.00      A   
ATOM   4295  OG1 THR A 453      -7.352 -30.438   9.832  1.00 10.00      A   
ATOM   4296  HG1 THR A 453      -6.436 -30.174   9.662  1.00 10.00      A   
ATOM   4297  CG2 THR A 453      -9.260 -29.976  11.240  1.00 10.00      A   
ATOM   4298  C   THR A 453      -8.908 -27.067  10.519  1.00 10.00      A   
ATOM   4299  O   THR A 453     -10.125 -26.920  10.646  1.00 10.00      A   
ATOM   4300  N   TYR A 454      -8.034 -26.253  11.091  1.00 10.00      A   
ATOM   4301  HN  TYR A 454      -7.073 -26.389  10.939  1.00 10.00      A   
ATOM   4302  CA  TYR A 454      -8.472 -25.162  11.950  1.00 10.00      A   
ATOM   4303  CB  TYR A 454      -7.523 -24.995  13.135  1.00 10.00      A   
ATOM   4304  CG  TYR A 454      -7.691 -26.035  14.215  1.00 10.00      A   
ATOM   4305  CD1 TYR A 454      -6.641 -26.870  14.567  1.00 10.00      A   
ATOM   4306  CD2 TYR A 454      -8.899 -26.180  14.880  1.00 10.00      A   
ATOM   4307  CE1 TYR A 454      -6.788 -27.822  15.554  1.00 10.00      A   
ATOM   4308  CE2 TYR A 454      -9.059 -27.130  15.869  1.00 10.00      A   
ATOM   4309  CZ  TYR A 454      -8.000 -27.948  16.202  1.00 10.00      A   
ATOM   4310  OH  TYR A 454      -8.151 -28.896  17.191  1.00 10.00      A   
ATOM   4311  HH  TYR A 454      -7.601 -28.646  17.957  1.00 10.00      A   
ATOM   4312  C   TYR A 454      -8.653 -23.829  11.223  1.00 10.00      A   
ATOM   4313  O   TYR A 454      -9.701 -23.191  11.340  1.00 10.00      A   
ATOM   4314  N   ALA A 455      -7.633 -23.408  10.491  1.00 10.00      A   
ATOM   4315  HN  ALA A 455      -6.836 -23.974  10.412  1.00 10.00      A   
ATOM   4316  CA  ALA A 455      -7.675 -22.137   9.775  1.00 10.00      A   
ATOM   4317  CB  ALA A 455      -6.282 -21.695   9.358  1.00 10.00      A   
ATOM   4318  C   ALA A 455      -8.622 -22.176   8.582  1.00 10.00      A   
ATOM   4319  O   ALA A 455      -8.249 -22.547   7.466  1.00 10.00      A   
ATOM   4320  N   LYS A 456      -9.861 -21.803   8.833  1.00 10.00      A   
ATOM   4321  HN  LYS A 456     -10.102 -21.554   9.753  1.00 10.00      A   
ATOM   4322  CA  LYS A 456     -10.873 -21.769   7.791  1.00 10.00      A   
ATOM   4323  CB  LYS A 456     -12.200 -22.348   8.291  1.00 10.00      A   
ATOM   4324  CG  LYS A 456     -12.123 -23.801   8.733  1.00 10.00      A   
ATOM   4325  CD  LYS A 456     -11.683 -24.708   7.597  1.00 10.00      A   
ATOM   4326  CE  LYS A 456     -11.759 -26.168   8.001  1.00 10.00      A   
ATOM   4327  NZ  LYS A 456     -11.127 -27.056   6.993  1.00 10.00      A   
ATOM   4328  HZ1 LYS A 456     -11.434 -26.786   6.035  1.00 10.00      A   
ATOM   4329  HZ2 LYS A 456     -11.400 -28.043   7.166  1.00 10.00      A   
ATOM   4330  HZ3 LYS A 456     -10.089 -26.986   7.050  1.00 10.00      A   
ATOM   4331  C   LYS A 456     -11.064 -20.341   7.288  1.00 10.00      A   
ATOM   4332  O   LYS A 456     -11.521 -20.119   6.163  1.00 10.00      A   
ATOM   4333  N   LYS A 457     -10.699 -19.380   8.124  1.00 10.00      A   
ATOM   4334  HN  LYS A 457     -10.333 -19.624   9.001  1.00 10.00      A   
ATOM   4335  CA  LYS A 457     -10.811 -17.970   7.782  1.00 10.00      A   
ATOM   4336  CB  LYS A 457     -11.239 -17.156   9.005  1.00 10.00      A   
ATOM   4337  CG  LYS A 457     -12.743 -17.060   9.202  1.00 10.00      A   
ATOM   4338  CD  LYS A 457     -13.417 -16.377   8.024  1.00 10.00      A   
ATOM   4339  CE  LYS A 457     -14.585 -15.513   8.476  1.00 10.00      A   
ATOM   4340  NZ  LYS A 457     -15.615 -16.280   9.234  1.00 10.00      A   
ATOM   4341  HZ1 LYS A 457     -15.896 -17.131   8.707  1.00 10.00      A   
ATOM   4342  HZ2 LYS A 457     -16.459 -15.687   9.381  1.00 10.00      A   
ATOM   4343  HZ3 LYS A 457     -15.245 -16.565  10.162  1.00 10.00      A   
ATOM   4344  C   LYS A 457      -9.486 -17.445   7.253  1.00 10.00      A   
ATOM   4345  O   LYS A 457      -9.377 -16.285   6.872  1.00 10.00      A   
ATOM   4346  N   MET A 458      -8.478 -18.307   7.250  1.00 10.00      A   
ATOM   4347  HN  MET A 458      -8.624 -19.212   7.589  1.00 10.00      A   
ATOM   4348  CA  MET A 458      -7.159 -17.933   6.761  1.00 10.00      A   
ATOM   4349  CB  MET A 458      -6.157 -19.064   6.978  1.00 10.00      A   
ATOM   4350  CG  MET A 458      -4.710 -18.655   6.758  1.00 10.00      A   
ATOM   4351  SD  MET A 458      -3.694 -20.026   6.185  1.00 10.00      A   
ATOM   4352  CE  MET A 458      -4.244 -20.146   4.481  1.00 10.00      A   
ATOM   4353  C   MET A 458      -7.230 -17.577   5.281  1.00 10.00      A   
ATOM   4354  O   MET A 458      -7.556 -18.422   4.446  1.00 10.00      A   
ATOM   4355  N   GLU A 459      -6.929 -16.330   4.968  1.00 10.00      A   
ATOM   4356  HN  GLU A 459      -6.663 -15.710   5.681  1.00 10.00      A   
ATOM   4357  CA  GLU A 459      -6.975 -15.850   3.603  1.00 10.00      A   
ATOM   4358  CB  GLU A 459      -7.591 -14.451   3.553  1.00 10.00      A   
ATOM   4359  CG  GLU A 459      -8.946 -14.341   4.242  1.00 10.00      A   
ATOM   4360  CD  GLU A 459      -9.521 -12.943   4.176  1.00 10.00      A   
ATOM   4361  OE1 GLU A 459      -8.995 -12.048   4.867  1.00 10.00      A   
ATOM   4362  OE2 GLU A 459     -10.493 -12.727   3.415  1.00 10.00      A   
ATOM   4363  C   GLU A 459      -5.593 -15.835   2.965  1.00 10.00      A   
ATOM   4364  O   GLU A 459      -5.467 -16.035   1.758  1.00 10.00      A   
ATOM   4365  N   MET A 460      -4.559 -15.608   3.766  1.00 10.00      A   
ATOM   4366  HN  MET A 460      -4.709 -15.468   4.726  1.00 10.00      A   
ATOM   4367  CA  MET A 460      -3.200 -15.562   3.239  1.00 10.00      A   
ATOM   4368  CB  MET A 460      -2.751 -14.114   3.023  1.00 10.00      A   
ATOM   4369  CG  MET A 460      -1.443 -13.984   2.258  1.00 10.00      A   
ATOM   4370  SD  MET A 460      -0.997 -12.272   1.907  1.00 10.00      A   
ATOM   4371  CE  MET A 460       0.415 -12.510   0.832  1.00 10.00      A   
ATOM   4372  C   MET A 460      -2.204 -16.291   4.135  1.00 10.00      A   
ATOM   4373  O   MET A 460      -2.236 -16.154   5.363  1.00 10.00      A   
ATOM   4374  N   LEU A 461      -1.318 -17.059   3.509  1.00 10.00      A   
ATOM   4375  HN  LEU A 461      -1.350 -17.126   2.527  1.00 10.00      A   
ATOM   4376  CA  LEU A 461      -0.302 -17.809   4.230  1.00 10.00      A   
ATOM   4377  CB  LEU A 461      -0.787 -19.238   4.480  1.00 10.00      A   
ATOM   4378  CG  LEU A 461       0.159 -20.160   5.253  1.00 10.00      A   
ATOM   4379  CD1 LEU A 461       0.224 -19.762   6.719  1.00 10.00      A   
ATOM   4380  CD2 LEU A 461      -0.271 -21.610   5.108  1.00 10.00      A   
ATOM   4381  C   LEU A 461       1.004 -17.835   3.443  1.00 10.00      A   
ATOM   4382  O   LEU A 461       1.016 -18.158   2.254  1.00 10.00      A   
ATOM   4383  N   SER A 462       2.095 -17.482   4.107  1.00 10.00      A   
ATOM   4384  HN  SER A 462       2.012 -17.210   5.046  1.00 10.00      A   
ATOM   4385  CA  SER A 462       3.414 -17.478   3.478  1.00 10.00      A   
ATOM   4386  CB  SER A 462       4.122 -16.147   3.749  1.00 10.00      A   
ATOM   4387  OG  SER A 462       3.253 -15.057   3.498  1.00 10.00      A   
ATOM   4388  HG  SER A 462       3.507 -14.628   2.662  1.00 10.00      A   
ATOM   4389  C   SER A 462       4.249 -18.652   3.994  1.00 10.00      A   
ATOM   4390  O   SER A 462       4.559 -18.728   5.188  1.00 10.00      A   
ATOM   4391  N   VAL A 463       4.599 -19.569   3.098  1.00 10.00      A   
ATOM   4392  HN  VAL A 463       4.328 -19.450   2.155  1.00 10.00      A   
ATOM   4393  CA  VAL A 463       5.380 -20.747   3.472  1.00 10.00      A   
ATOM   4394  CB  VAL A 463       4.716 -22.046   2.963  1.00 10.00      A   
ATOM   4395  CG1 VAL A 463       5.397 -23.267   3.559  1.00 10.00      A   
ATOM   4396  CG2 VAL A 463       3.226 -22.053   3.277  1.00 10.00      A   
ATOM   4397  C   VAL A 463       6.801 -20.666   2.920  1.00 10.00      A   
ATOM   4398  O   VAL A 463       6.998 -20.463   1.719  1.00 10.00      A   
ATOM   4399  N   ALA A 464       7.782 -20.821   3.800  1.00 10.00      A   
ATOM   4400  HN  ALA A 464       7.557 -20.972   4.745  1.00 10.00      A   
ATOM   4401  CA  ALA A 464       9.184 -20.771   3.410  1.00 10.00      A   
ATOM   4402  CB  ALA A 464       9.724 -19.360   3.564  1.00 10.00      A   
ATOM   4403  C   ALA A 464      10.015 -21.742   4.241  1.00 10.00      A   
ATOM   4404  O   ALA A 464      10.096 -21.608   5.466  1.00 10.00      A   
ATOM   4405  N   PHE A 465      10.629 -22.713   3.568  1.00 10.00      A   
ATOM   4406  HN  PHE A 465      10.524 -22.755   2.593  1.00 10.00      A   
ATOM   4407  CA  PHE A 465      11.459 -23.721   4.228  1.00 10.00      A   
ATOM   4408  CB  PHE A 465      12.663 -23.082   4.932  1.00 10.00      A   
ATOM   4409  CG  PHE A 465      13.694 -22.491   4.008  1.00 10.00      A   
ATOM   4410  CD1 PHE A 465      13.753 -21.123   3.796  1.00 10.00      A   
ATOM   4411  CD2 PHE A 465      14.616 -23.303   3.364  1.00 10.00      A   
ATOM   4412  CE1 PHE A 465      14.707 -20.575   2.962  1.00 10.00      A   
ATOM   4413  CE2 PHE A 465      15.572 -22.761   2.528  1.00 10.00      A   
ATOM   4414  CZ  PHE A 465      15.617 -21.396   2.327  1.00 10.00      A   
ATOM   4415  C   PHE A 465      10.650 -24.570   5.210  1.00 10.00      A   
ATOM   4416  O   PHE A 465      11.005 -24.685   6.385  1.00 10.00      A   
ATOM   4417  N   ALA A 466       9.561 -25.155   4.732  1.00 10.00      A   
ATOM   4418  HN  ALA A 466       9.313 -25.021   3.794  1.00 10.00      A   
ATOM   4419  CA  ALA A 466       8.718 -25.988   5.572  1.00 10.00      A   
ATOM   4420  CB  ALA A 466       7.712 -25.131   6.317  1.00 10.00      A   
ATOM   4421  C   ALA A 466       7.996 -27.040   4.747  1.00 10.00      A   
ATOM   4422  O   ALA A 466       7.898 -26.920   3.525  1.00 10.00      A   
ATOM   4423  N   GLY A 467       7.490 -28.065   5.422  1.00 10.00      A   
ATOM   4424  HN  GLY A 467       7.608 -28.108   6.401  1.00 10.00      A   
ATOM   4425  CA  GLY A 467       6.771 -29.118   4.738  1.00 10.00      A   
ATOM   4426  C   GLY A 467       7.599 -30.371   4.566  1.00 10.00      A   
ATOM   4427  O   GLY A 467       8.828 -30.310   4.517  1.00 10.00      A   
ATOM   4428  N   ASP A 468       6.927 -31.508   4.493  1.00 10.00      A   
ATOM   4429  HN  ASP A 468       5.939 -31.487   4.554  1.00 10.00      A   
ATOM   4430  CA  ASP A 468       7.598 -32.788   4.315  1.00 10.00      A   
ATOM   4431  CB  ASP A 468       7.051 -33.842   5.286  1.00 10.00      A   
ATOM   4432  CG  ASP A 468       7.580 -33.707   6.696  1.00 10.00      A   
ATOM   4433  OD1 ASP A 468       8.820 -33.719   6.881  1.00 10.00      A   
ATOM   4434  OD2 ASP A 468       6.759 -33.606   7.629  1.00 10.00      A   
ATOM   4435  C   ASP A 468       7.382 -33.281   2.902  1.00 10.00      A   
ATOM   4436  O   ASP A 468       8.330 -33.639   2.200  1.00 10.00      A   
ATOM   4437  N   SER A 469       6.125 -33.282   2.483  1.00 10.00      A   
ATOM   4438  HN  SER A 469       5.413 -32.953   3.084  1.00 10.00      A   
ATOM   4439  CA  SER A 469       5.772 -33.749   1.158  1.00 10.00      A   
ATOM   4440  CB  SER A 469       5.428 -35.238   1.223  1.00 10.00      A   
ATOM   4441  OG  SER A 469       4.411 -35.485   2.185  1.00 10.00      A   
ATOM   4442  HG  SER A 469       4.375 -34.741   2.818  1.00 10.00      A   
ATOM   4443  C   SER A 469       4.594 -32.960   0.593  1.00 10.00      A   
ATOM   4444  O   SER A 469       4.252 -31.888   1.094  1.00 10.00      A   
ATOM   4445  N   ASP A 470       3.977 -33.508  -0.451  1.00 10.00      A   
ATOM   4446  HN  ASP A 470       4.308 -34.363  -0.799  1.00 10.00      A   
ATOM   4447  CA  ASP A 470       2.834 -32.878  -1.105  1.00 10.00      A   
ATOM   4448  CB  ASP A 470       2.401 -33.698  -2.325  1.00 10.00      A   
ATOM   4449  CG  ASP A 470       3.371 -33.616  -3.483  1.00 10.00      A   
ATOM   4450  OD1 ASP A 470       3.067 -32.918  -4.468  1.00 10.00      A   
ATOM   4451  OD2 ASP A 470       4.439 -34.268  -3.418  1.00 10.00      A   
ATOM   4452  C   ASP A 470       1.652 -32.750  -0.151  1.00 10.00      A   
ATOM   4453  O   ASP A 470       0.839 -31.833  -0.281  1.00 10.00      A   
ATOM   4454  N   LEU A 471       1.571 -33.668   0.812  1.00 10.00      A   
ATOM   4455  HN  LEU A 471       2.266 -34.352   0.873  1.00 10.00      A   
ATOM   4456  CA  LEU A 471       0.484 -33.674   1.786  1.00 10.00      A   
ATOM   4457  CB  LEU A 471       0.658 -34.798   2.810  1.00 10.00      A   
ATOM   4458  CG  LEU A 471       0.105 -36.170   2.413  1.00 10.00      A   
ATOM   4459  CD1 LEU A 471       0.358 -37.179   3.519  1.00 10.00      A   
ATOM   4460  CD2 LEU A 471      -1.382 -36.084   2.100  1.00 10.00      A   
ATOM   4461  C   LEU A 471       0.336 -32.336   2.493  1.00 10.00      A   
ATOM   4462  O   LEU A 471      -0.784 -31.882   2.722  1.00 10.00      A   
ATOM   4463  N   GLY A 472       1.459 -31.700   2.821  1.00 10.00      A   
ATOM   4464  HN  GLY A 472       2.328 -32.108   2.613  1.00 10.00      A   
ATOM   4465  CA  GLY A 472       1.413 -30.417   3.494  1.00 10.00      A   
ATOM   4466  C   GLY A 472       0.628 -29.386   2.708  1.00 10.00      A   
ATOM   4467  O   GLY A 472      -0.210 -28.674   3.260  1.00 10.00      A   
ATOM   4468  N   MET A 473       0.872 -29.328   1.405  1.00 10.00      A   
ATOM   4469  HN  MET A 473       1.519 -29.949   1.009  1.00 10.00      A   
ATOM   4470  CA  MET A 473       0.187 -28.373   0.550  1.00 10.00      A   
ATOM   4471  CB  MET A 473       0.922 -28.222  -0.782  1.00 10.00      A   
ATOM   4472  CG  MET A 473       0.340 -27.157  -1.696  1.00 10.00      A   
ATOM   4473  SD  MET A 473       1.330 -26.900  -3.182  1.00 10.00      A   
ATOM   4474  CE  MET A 473       1.367 -28.560  -3.863  1.00 10.00      A   
ATOM   4475  C   MET A 473      -1.254 -28.805   0.315  1.00 10.00      A   
ATOM   4476  O   MET A 473      -2.156 -27.972   0.213  1.00 10.00      A   
ATOM   4477  N   HIS A 474      -1.464 -30.114   0.246  1.00 10.00      A   
ATOM   4478  HN  HIS A 474      -0.699 -30.726   0.334  1.00 10.00      A   
ATOM   4479  CA  HIS A 474      -2.794 -30.670   0.029  1.00 10.00      A   
ATOM   4480  CB  HIS A 474      -2.707 -32.188  -0.159  1.00 10.00      A   
ATOM   4481  CG  HIS A 474      -3.904 -32.799  -0.832  1.00 10.00      A   
ATOM   4482  ND1 HIS A 474      -3.944 -32.973  -2.197  1.00 10.00      A   
ATOM   4483  CD2 HIS A 474      -5.063 -33.257  -0.291  1.00 10.00      A   
ATOM   4484  CE1 HIS A 474      -5.114 -33.527  -2.456  1.00 10.00      A   
ATOM   4485  NE2 HIS A 474      -5.821 -33.716  -1.338  1.00 10.00      A   
ATOM   4486  HE2 HIS A 474      -6.714 -34.119  -1.278  1.00 10.00      A   
ATOM   4487  C   HIS A 474      -3.721 -30.335   1.195  1.00 10.00      A   
ATOM   4488  O   HIS A 474      -4.862 -29.924   0.991  1.00 10.00      A   
ATOM   4489  N   HIS A 475      -3.211 -30.493   2.414  1.00 10.00      A   
ATOM   4490  HN  HIS A 475      -2.282 -30.810   2.504  1.00 10.00      A   
ATOM   4491  CA  HIS A 475      -3.985 -30.218   3.624  1.00 10.00      A   
ATOM   4492  CB  HIS A 475      -3.169 -30.536   4.881  1.00 10.00      A   
ATOM   4493  CG  HIS A 475      -3.128 -31.990   5.249  1.00 10.00      A   
ATOM   4494  ND1 HIS A 475      -4.225 -32.717   5.657  1.00 10.00      A   
ATOM   4495  HD1 HIS A 475      -5.141 -32.377   5.750  1.00 10.00      A   
ATOM   4496  CD2 HIS A 475      -2.082 -32.852   5.278  1.00 10.00      A   
ATOM   4497  CE1 HIS A 475      -3.818 -33.972   5.917  1.00 10.00      A   
ATOM   4498  NE2 HIS A 475      -2.522 -34.105   5.702  1.00 10.00      A   
ATOM   4499  C   HIS A 475      -4.455 -28.770   3.678  1.00 10.00      A   
ATOM   4500  O   HIS A 475      -5.579 -28.490   4.089  1.00 10.00      A   
ATOM   4501  N   VAL A 476      -3.587 -27.856   3.261  1.00 10.00      A   
ATOM   4502  HN  VAL A 476      -2.708 -28.147   2.938  1.00 10.00      A   
ATOM   4503  CA  VAL A 476      -3.909 -26.432   3.274  1.00 10.00      A   
ATOM   4504  CB  VAL A 476      -2.654 -25.558   3.043  1.00 10.00      A   
ATOM   4505  CG1 VAL A 476      -3.023 -24.081   3.019  1.00 10.00      A   
ATOM   4506  CG2 VAL A 476      -1.620 -25.824   4.124  1.00 10.00      A   
ATOM   4507  C   VAL A 476      -4.978 -26.085   2.236  1.00 10.00      A   
ATOM   4508  O   VAL A 476      -6.016 -25.506   2.564  1.00 10.00      A   
ATOM   4509  N   LEU A 477      -4.726 -26.461   0.989  1.00 10.00      A   
ATOM   4510  HN  LEU A 477      -3.895 -26.948   0.798  1.00 10.00      A   
ATOM   4511  CA  LEU A 477      -5.655 -26.176  -0.103  1.00 10.00      A   
ATOM   4512  CB  LEU A 477      -5.040 -26.512  -1.465  1.00 10.00      A   
ATOM   4513  CG  LEU A 477      -3.867 -25.630  -1.902  1.00 10.00      A   
ATOM   4514  CD1 LEU A 477      -3.488 -25.913  -3.344  1.00 10.00      A   
ATOM   4515  CD2 LEU A 477      -4.206 -24.161  -1.724  1.00 10.00      A   
ATOM   4516  C   LEU A 477      -6.998 -26.878   0.086  1.00 10.00      A   
ATOM   4517  O   LEU A 477      -8.048 -26.306  -0.193  1.00 10.00      A   
ATOM   4518  N   SER A 478      -6.968 -28.110   0.578  1.00 10.00      A   
ATOM   4519  HN  SER A 478      -6.102 -28.529   0.782  1.00 10.00      A   
ATOM   4520  CA  SER A 478      -8.189 -28.861   0.816  1.00 10.00      A   
ATOM   4521  CB  SER A 478      -7.939 -30.359   0.631  1.00 10.00      A   
ATOM   4522  OG  SER A 478      -7.549 -30.662  -0.697  1.00 10.00      A   
ATOM   4523  HG  SER A 478      -7.411 -29.840  -1.187  1.00 10.00      A   
ATOM   4524  C   SER A 478      -8.721 -28.595   2.221  1.00 10.00      A   
ATOM   4525  O   SER A 478      -9.572 -29.335   2.722  1.00 10.00      A   
ATOM   4526  N   GLY A 479      -8.225 -27.536   2.850  1.00 10.00      A   
ATOM   4527  HN  GLY A 479      -7.555 -26.976   2.400  1.00 10.00      A   
ATOM   4528  CA  GLY A 479      -8.660 -27.208   4.190  1.00 10.00      A   
ATOM   4529  C   GLY A 479      -9.184 -25.792   4.323  1.00 10.00      A   
ATOM   4530  O   GLY A 479     -10.365 -25.591   4.616  1.00 10.00      A   
ATOM   4531  N   CYS A 480      -8.313 -24.815   4.112  1.00 10.00      A   
ATOM   4532  HN  CYS A 480      -7.388 -25.041   3.860  1.00 10.00      A   
ATOM   4533  CA  CYS A 480      -8.691 -23.411   4.234  1.00 10.00      A   
ATOM   4534  CB  CYS A 480      -7.472 -22.513   4.051  1.00 10.00      A   
ATOM   4535  SG  CYS A 480      -6.082 -22.969   5.108  1.00 10.00      A   
ATOM   4536  HG  CYS A 480      -6.508 -22.935   6.363  1.00 10.00      A   
ATOM   4537  C   CYS A 480      -9.800 -23.037   3.258  1.00 10.00      A   
ATOM   4538  O   CYS A 480      -9.649 -23.170   2.044  1.00 10.00      A   
ATOM   4539  N   ASP A 481     -10.910 -22.555   3.802  1.00 10.00      A   
ATOM   4540  HN  ASP A 481     -10.956 -22.447   4.772  1.00 10.00      A   
ATOM   4541  CA  ASP A 481     -12.062 -22.185   2.995  1.00 10.00      A   
ATOM   4542  CB  ASP A 481     -13.341 -22.328   3.816  1.00 10.00      A   
ATOM   4543  CG  ASP A 481     -14.483 -22.912   3.011  1.00 10.00      A   
ATOM   4544  OD1 ASP A 481     -14.690 -24.145   3.079  1.00 10.00      A   
ATOM   4545  OD2 ASP A 481     -15.181 -22.145   2.324  1.00 10.00      A   
ATOM   4546  C   ASP A 481     -11.953 -20.770   2.443  1.00 10.00      A   
ATOM   4547  O   ASP A 481     -12.281 -20.521   1.285  1.00 10.00      A   
ATOM   4548  N   SER A 482     -11.475 -19.849   3.266  1.00 10.00      A   
ATOM   4549  HN  SER A 482     -11.213 -20.107   4.175  1.00 10.00      A   
ATOM   4550  CA  SER A 482     -11.339 -18.454   2.853  1.00 10.00      A   
ATOM   4551  CB  SER A 482     -11.595 -17.530   4.041  1.00 10.00      A   
ATOM   4552  OG  SER A 482     -12.759 -17.933   4.749  1.00 10.00      A   
ATOM   4553  HG  SER A 482     -12.564 -18.735   5.255  1.00 10.00      A   
ATOM   4554  C   SER A 482      -9.964 -18.168   2.256  1.00 10.00      A   
ATOM   4555  O   SER A 482      -9.493 -17.031   2.289  1.00 10.00      A   
ATOM   4556  N   LEU A 483      -9.333 -19.198   1.697  1.00 10.00      A   
ATOM   4557  HN  LEU A 483      -9.775 -20.071   1.678  1.00 10.00      A   
ATOM   4558  CA  LEU A 483      -8.011 -19.054   1.094  1.00 10.00      A   
ATOM   4559  CB  LEU A 483      -7.435 -20.422   0.711  1.00 10.00      A   
ATOM   4560  CG  LEU A 483      -5.938 -20.625   0.959  1.00 10.00      A   
ATOM   4561  CD1 LEU A 483      -5.594 -22.104   0.909  1.00 10.00      A   
ATOM   4562  CD2 LEU A 483      -5.103 -19.852  -0.052  1.00 10.00      A   
ATOM   4563  C   LEU A 483      -8.080 -18.143  -0.131  1.00 10.00      A   
ATOM   4564  O   LEU A 483      -8.791 -18.435  -1.096  1.00 10.00      A   
ATOM   4565  N   ARG A 484      -7.336 -17.048  -0.086  1.00 10.00      A   
ATOM   4566  HN  ARG A 484      -6.781 -16.881   0.707  1.00 10.00      A   
ATOM   4567  CA  ARG A 484      -7.316 -16.088  -1.178  1.00 10.00      A   
ATOM   4568  CB  ARG A 484      -7.831 -14.727  -0.700  1.00 10.00      A   
ATOM   4569  CG  ARG A 484      -9.319 -14.693  -0.384  1.00 10.00      A   
ATOM   4570  CD  ARG A 484      -9.689 -13.443   0.393  1.00 10.00      A   
ATOM   4571  NE  ARG A 484      -9.103 -12.244  -0.199  1.00 10.00      A   
ATOM   4572  HE  ARG A 484      -8.893 -12.276  -1.155  1.00 10.00      A   
ATOM   4573  CZ  ARG A 484      -8.839 -11.127   0.477  1.00 10.00      A   
ATOM   4574  NH1 ARG A 484      -9.121 -11.038   1.770  1.00 10.00      A   
ATOM   4575 HH11 ARG A 484      -8.908 -10.160   2.296  1.00 10.00      A   
ATOM   4576 HH12 ARG A 484      -9.563 -11.846   2.273  1.00 10.00      A   
ATOM   4577  NH2 ARG A 484      -8.290 -10.097  -0.141  1.00 10.00      A   
ATOM   4578 HH21 ARG A 484      -8.076  -9.221   0.391  1.00 10.00      A   
ATOM   4579 HH22 ARG A 484      -8.062 -10.147  -1.151  1.00 10.00      A   
ATOM   4580  C   ARG A 484      -5.917 -15.944  -1.771  1.00 10.00      A   
ATOM   4581  O   ARG A 484      -5.701 -16.243  -2.945  1.00 10.00      A   
ATOM   4582  N   LYS A 485      -4.973 -15.477  -0.962  1.00 10.00      A   
ATOM   4583  HN  LYS A 485      -5.202 -15.271  -0.028  1.00 10.00      A   
ATOM   4584  CA  LYS A 485      -3.598 -15.290  -1.413  1.00 10.00      A   
ATOM   4585  CB  LYS A 485      -3.097 -13.876  -1.071  1.00 10.00      A   
ATOM   4586  CG  LYS A 485      -3.813 -12.755  -1.814  1.00 10.00      A   
ATOM   4587  CD  LYS A 485      -3.006 -11.460  -1.819  1.00 10.00      A   
ATOM   4588  CE  LYS A 485      -3.151 -10.695  -0.511  1.00 10.00      A   
ATOM   4589  NZ  LYS A 485      -3.005  -9.222  -0.700  1.00 10.00      A   
ATOM   4590  HZ1 LYS A 485      -3.938  -8.758  -0.669  1.00 10.00      A   
ATOM   4591  HZ2 LYS A 485      -2.572  -9.014  -1.621  1.00 10.00      A   
ATOM   4592  HZ3 LYS A 485      -2.409  -8.817   0.047  1.00 10.00      A   
ATOM   4593  C   LYS A 485      -2.681 -16.336  -0.785  1.00 10.00      A   
ATOM   4594  O   LYS A 485      -2.693 -16.536   0.431  1.00 10.00      A   
ATOM   4595  N   LEU A 486      -1.893 -17.010  -1.610  1.00 10.00      A   
ATOM   4596  HN  LEU A 486      -1.922 -16.817  -2.575  1.00 10.00      A   
ATOM   4597  CA  LEU A 486      -0.976 -18.027  -1.114  1.00 10.00      A   
ATOM   4598  CB  LEU A 486      -1.547 -19.431  -1.333  1.00 10.00      A   
ATOM   4599  CG  LEU A 486      -0.857 -20.561  -0.563  1.00 10.00      A   
ATOM   4600  CD1 LEU A 486      -1.093 -20.421   0.932  1.00 10.00      A   
ATOM   4601  CD2 LEU A 486      -1.336 -21.916  -1.051  1.00 10.00      A   
ATOM   4602  C   LEU A 486       0.387 -17.903  -1.780  1.00 10.00      A   
ATOM   4603  O   LEU A 486       0.485 -17.777  -3.006  1.00 10.00      A   
ATOM   4604  N   GLU A 487       1.434 -17.924  -0.969  1.00 10.00      A   
ATOM   4605  HN  GLU A 487       1.292 -18.017   0.001  1.00 10.00      A   
ATOM   4606  CA  GLU A 487       2.792 -17.818  -1.472  1.00 10.00      A   
ATOM   4607  CB  GLU A 487       3.340 -16.401  -1.296  1.00 10.00      A   
ATOM   4608  CG  GLU A 487       2.928 -15.728   0.003  1.00 10.00      A   
ATOM   4609  CD  GLU A 487       3.400 -14.295   0.087  1.00 10.00      A   
ATOM   4610  OE1 GLU A 487       3.874 -13.887   1.166  1.00 10.00      A   
ATOM   4611  OE2 GLU A 487       3.296 -13.572  -0.923  1.00 10.00      A   
ATOM   4612  C   GLU A 487       3.700 -18.843  -0.807  1.00 10.00      A   
ATOM   4613  O   GLU A 487       3.758 -18.941   0.421  1.00 10.00      A   
ATOM   4614  N   ILE A 488       4.388 -19.618  -1.628  1.00 10.00      A   
ATOM   4615  HN  ILE A 488       4.284 -19.496  -2.599  1.00 10.00      A   
ATOM   4616  CA  ILE A 488       5.289 -20.650  -1.145  1.00 10.00      A   
ATOM   4617  CB  ILE A 488       4.742 -22.052  -1.494  1.00 10.00      A   
ATOM   4618  CG1 ILE A 488       3.282 -22.195  -1.058  1.00 10.00      A   
ATOM   4619  CG2 ILE A 488       5.596 -23.134  -0.856  1.00 10.00      A   
ATOM   4620  CD1 ILE A 488       2.555 -23.353  -1.709  1.00 10.00      A   
ATOM   4621  C   ILE A 488       6.664 -20.499  -1.791  1.00 10.00      A   
ATOM   4622  O   ILE A 488       6.770 -20.262  -2.993  1.00 10.00      A   
ATOM   4623  N   ARG A 489       7.714 -20.625  -0.995  1.00 10.00      A   
ATOM   4624  HN  ARG A 489       7.573 -20.786  -0.032  1.00 10.00      A   
ATOM   4625  CA  ARG A 489       9.074 -20.524  -1.507  1.00 10.00      A   
ATOM   4626  CB  ARG A 489       9.618 -19.097  -1.374  1.00 10.00      A   
ATOM   4627  CG  ARG A 489       9.956 -18.683   0.048  1.00 10.00      A   
ATOM   4628  CD  ARG A 489      11.183 -17.788   0.080  1.00 10.00      A   
ATOM   4629  NE  ARG A 489      12.347 -18.424  -0.538  1.00 10.00      A   
ATOM   4630  HE  ARG A 489      12.276 -19.377  -0.768  1.00 10.00      A   
ATOM   4631  CZ  ARG A 489      13.488 -17.788  -0.799  1.00 10.00      A   
ATOM   4632  NH1 ARG A 489      13.619 -16.504  -0.502  1.00 10.00      A   
ATOM   4633 HH11 ARG A 489      12.832 -15.988  -0.057  1.00 10.00      A   
ATOM   4634 HH12 ARG A 489      14.516 -16.004  -0.709  1.00 10.00      A   
ATOM   4635  NH2 ARG A 489      14.487 -18.437  -1.375  1.00 10.00      A   
ATOM   4636 HH21 ARG A 489      15.381 -17.948  -1.585  1.00 10.00      A   
ATOM   4637 HH22 ARG A 489      14.379 -19.455  -1.624  1.00 10.00      A   
ATOM   4638  C   ARG A 489       9.988 -21.519  -0.799  1.00 10.00      A   
ATOM   4639  O   ARG A 489       9.875 -21.718   0.416  1.00 10.00      A   
ATOM   4640  N   ASP A 490      10.868 -22.151  -1.571  1.00 10.00      A   
ATOM   4641  HN  ASP A 490      10.874 -21.959  -2.537  1.00 10.00      A   
ATOM   4642  CA  ASP A 490      11.823 -23.129  -1.044  1.00 10.00      A   
ATOM   4643  CB  ASP A 490      12.937 -22.443  -0.253  1.00 10.00      A   
ATOM   4644  CG  ASP A 490      14.113 -22.076  -1.127  1.00 10.00      A   
ATOM   4645  OD1 ASP A 490      15.096 -22.843  -1.163  1.00 10.00      A   
ATOM   4646  OD2 ASP A 490      14.057 -21.020  -1.791  1.00 10.00      A   
ATOM   4647  C   ASP A 490      11.147 -24.199  -0.201  1.00 10.00      A   
ATOM   4648  O   ASP A 490      11.383 -24.300   1.005  1.00 10.00      A   
ATOM   4649  N   CYS A 491      10.299 -24.987  -0.839  1.00 10.00      A   
ATOM   4650  HN  CYS A 491      10.164 -24.861  -1.804  1.00 10.00      A   
ATOM   4651  CA  CYS A 491       9.577 -26.050  -0.157  1.00 10.00      A   
ATOM   4652  CB  CYS A 491       8.179 -25.568   0.245  1.00 10.00      A   
ATOM   4653  SG  CYS A 491       8.177 -24.168   1.390  1.00 10.00      A   
ATOM   4654  HG  CYS A 491       8.865 -23.184   0.822  1.00 10.00      A   
ATOM   4655  C   CYS A 491       9.482 -27.283  -1.050  1.00 10.00      A   
ATOM   4656  O   CYS A 491       9.379 -27.160  -2.270  1.00 10.00      A   
ATOM   4657  N   PRO A 492       9.495 -28.487  -0.449  1.00 10.00      A   
ATOM   4658  CA  PRO A 492       9.427 -29.756  -1.192  1.00 10.00      A   
ATOM   4659  CB  PRO A 492       9.853 -30.787  -0.146  1.00 10.00      A   
ATOM   4660  CG  PRO A 492       9.419 -30.199   1.151  1.00 10.00      A   
ATOM   4661  CD  PRO A 492       9.579 -28.710   1.010  1.00 10.00      A   
ATOM   4662  C   PRO A 492       8.023 -30.075  -1.712  1.00 10.00      A   
ATOM   4663  O   PRO A 492       7.655 -31.244  -1.860  1.00 10.00      A   
ATOM   4664  N   PHE A 493       7.251 -29.038  -1.996  1.00 10.00      A   
ATOM   4665  HN  PHE A 493       7.606 -28.137  -1.877  1.00 10.00      A   
ATOM   4666  CA  PHE A 493       5.903 -29.205  -2.510  1.00 10.00      A   
ATOM   4667  CB  PHE A 493       5.062 -27.953  -2.262  1.00 10.00      A   
ATOM   4668  CG  PHE A 493       4.716 -27.726  -0.817  1.00 10.00      A   
ATOM   4669  CD1 PHE A 493       4.520 -26.441  -0.333  1.00 10.00      A   
ATOM   4670  CD2 PHE A 493       4.586 -28.792   0.057  1.00 10.00      A   
ATOM   4671  CE1 PHE A 493       4.202 -26.225   0.994  1.00 10.00      A   
ATOM   4672  CE2 PHE A 493       4.269 -28.582   1.384  1.00 10.00      A   
ATOM   4673  CZ  PHE A 493       4.076 -27.297   1.853  1.00 10.00      A   
ATOM   4674  C   PHE A 493       5.961 -29.513  -3.994  1.00 10.00      A   
ATOM   4675  O   PHE A 493       6.467 -28.710  -4.784  1.00 10.00      A   
ATOM   4676  N   GLY A 494       5.463 -30.680  -4.366  1.00 10.00      A   
ATOM   4677  HN  GLY A 494       5.063 -31.271  -3.697  1.00 10.00      A   
ATOM   4678  CA  GLY A 494       5.484 -31.082  -5.749  1.00 10.00      A   
ATOM   4679  C   GLY A 494       4.208 -30.734  -6.476  1.00 10.00      A   
ATOM   4680  O   GLY A 494       3.407 -29.929  -6.010  1.00 10.00      A   
ATOM   4681  N   ASP A 495       4.015 -31.358  -7.621  1.00 10.00      A   
ATOM   4682  HN  ASP A 495       4.684 -32.007  -7.926  1.00 10.00      A   
ATOM   4683  CA  ASP A 495       2.839 -31.116  -8.445  1.00 10.00      A   
ATOM   4684  CB  ASP A 495       3.233 -31.050  -9.923  1.00 10.00      A   
ATOM   4685  CG  ASP A 495       4.224 -32.125 -10.329  1.00 10.00      A   
ATOM   4686  OD1 ASP A 495       5.382 -31.783 -10.660  1.00 10.00      A   
ATOM   4687  OD2 ASP A 495       3.861 -33.320 -10.309  1.00 10.00      A   
ATOM   4688  C   ASP A 495       1.778 -32.189  -8.239  1.00 10.00      A   
ATOM   4689  O   ASP A 495       0.729 -32.165  -8.884  1.00 10.00      A   
ATOM   4690  N   LYS A 496       2.044 -33.126  -7.331  1.00 10.00      A   
ATOM   4691  HN  LYS A 496       2.882 -33.076  -6.822  1.00 10.00      A   
ATOM   4692  CA  LYS A 496       1.102 -34.211  -7.059  1.00 10.00      A   
ATOM   4693  CB  LYS A 496       1.737 -35.285  -6.172  1.00 10.00      A   
ATOM   4694  CG  LYS A 496       3.069 -35.812  -6.678  1.00 10.00      A   
ATOM   4695  CD  LYS A 496       3.678 -36.798  -5.693  1.00 10.00      A   
ATOM   4696  CE  LYS A 496       5.198 -36.805  -5.759  1.00 10.00      A   
ATOM   4697  NZ  LYS A 496       5.778 -35.489  -5.375  1.00 10.00      A   
ATOM   4698  HZ1 LYS A 496       6.782 -35.601  -5.125  1.00 10.00      A   
ATOM   4699  HZ2 LYS A 496       5.266 -35.094  -4.553  1.00 10.00      A   
ATOM   4700  HZ3 LYS A 496       5.700 -34.821  -6.165  1.00 10.00      A   
ATOM   4701  C   LYS A 496      -0.161 -33.672  -6.400  1.00 10.00      A   
ATOM   4702  O   LYS A 496      -1.275 -33.888  -6.887  1.00 10.00      A   
ATOM   4703  N   ALA A 497       0.018 -32.962  -5.298  1.00 10.00      A   
ATOM   4704  HN  ALA A 497       0.935 -32.821  -4.965  1.00 10.00      A   
ATOM   4705  CA  ALA A 497      -1.105 -32.381  -4.571  1.00 10.00      A   
ATOM   4706  CB  ALA A 497      -0.673 -31.979  -3.173  1.00 10.00      A   
ATOM   4707  C   ALA A 497      -1.639 -31.172  -5.323  1.00 10.00      A   
ATOM   4708  O   ALA A 497      -2.832 -30.860  -5.269  1.00 10.00      A   
ATOM   4709  N   LEU A 498      -0.739 -30.511  -6.035  1.00 10.00      A   
ATOM   4710  HN  LEU A 498       0.186 -30.825  -6.030  1.00 10.00      A   
ATOM   4711  CA  LEU A 498      -1.070 -29.331  -6.816  1.00 10.00      A   
ATOM   4712  CB  LEU A 498       0.196 -28.789  -7.471  1.00 10.00      A   
ATOM   4713  CG  LEU A 498       0.102 -27.406  -8.108  1.00 10.00      A   
ATOM   4714  CD1 LEU A 498      -0.223 -26.351  -7.063  1.00 10.00      A   
ATOM   4715  CD2 LEU A 498       1.403 -27.077  -8.815  1.00 10.00      A   
ATOM   4716  C   LEU A 498      -2.112 -29.655  -7.880  1.00 10.00      A   
ATOM   4717  O   LEU A 498      -3.156 -29.005  -7.956  1.00 10.00      A   
ATOM   4718  N   LEU A 499      -1.836 -30.669  -8.692  1.00 10.00      A   
ATOM   4719  HN  LEU A 499      -0.983 -31.148  -8.592  1.00 10.00      A   
ATOM   4720  CA  LEU A 499      -2.759 -31.074  -9.747  1.00 10.00      A   
ATOM   4721  CB  LEU A 499      -2.118 -32.124 -10.658  1.00 10.00      A   
ATOM   4722  CG  LEU A 499      -1.169 -31.589 -11.732  1.00 10.00      A   
ATOM   4723  CD1 LEU A 499      -0.451 -32.737 -12.420  1.00 10.00      A   
ATOM   4724  CD2 LEU A 499      -1.931 -30.750 -12.747  1.00 10.00      A   
ATOM   4725  C   LEU A 499      -4.067 -31.600  -9.170  1.00 10.00      A   
ATOM   4726  O   LEU A 499      -5.117 -31.517  -9.810  1.00 10.00      A   
ATOM   4727  N   ALA A 500      -3.998 -32.143  -7.961  1.00 10.00      A   
ATOM   4728  HN  ALA A 500      -3.131 -32.183  -7.506  1.00 10.00      A   
ATOM   4729  CA  ALA A 500      -5.176 -32.681  -7.297  1.00 10.00      A   
ATOM   4730  CB  ALA A 500      -4.784 -33.505  -6.080  1.00 10.00      A   
ATOM   4731  C   ALA A 500      -6.137 -31.561  -6.906  1.00 10.00      A   
ATOM   4732  O   ALA A 500      -7.354 -31.712  -7.002  1.00 10.00      A   
ATOM   4733  N   ASN A 501      -5.584 -30.427  -6.488  1.00 10.00      A   
ATOM   4734  HN  ASN A 501      -4.603 -30.357  -6.467  1.00 10.00      A   
ATOM   4735  CA  ASN A 501      -6.393 -29.280  -6.072  1.00 10.00      A   
ATOM   4736  CB  ASN A 501      -5.773 -28.600  -4.840  1.00 10.00      A   
ATOM   4737  CG  ASN A 501      -5.993 -29.377  -3.558  1.00 10.00      A   
ATOM   4738  OD1 ASN A 501      -7.023 -29.232  -2.902  1.00 10.00      A   
ATOM   4739  ND2 ASN A 501      -5.022 -30.199  -3.183  1.00 10.00      A   
ATOM   4740 HD21 ASN A 501      -4.217 -30.263  -3.749  1.00 10.00      A   
ATOM   4741 HD22 ASN A 501      -5.139 -30.706  -2.351  1.00 10.00      A   
ATOM   4742  C   ASN A 501      -6.533 -28.275  -7.209  1.00 10.00      A   
ATOM   4743  O   ASN A 501      -6.414 -27.069  -7.008  1.00 10.00      A   
ATOM   4744  N   ALA A 502      -6.794 -28.782  -8.403  1.00 10.00      A   
ATOM   4745  HN  ALA A 502      -6.897 -29.754  -8.495  1.00 10.00      A   
ATOM   4746  CA  ALA A 502      -6.931 -27.939  -9.586  1.00 10.00      A   
ATOM   4747  CB  ALA A 502      -7.030 -28.797 -10.838  1.00 10.00      A   
ATOM   4748  C   ALA A 502      -8.124 -26.987  -9.489  1.00 10.00      A   
ATOM   4749  O   ALA A 502      -8.003 -25.804  -9.803  1.00 10.00      A   
ATOM   4750  N   SER A 503      -9.266 -27.502  -9.044  1.00 10.00      A   
ATOM   4751  HN  SER A 503      -9.297 -28.450  -8.797  1.00 10.00      A   
ATOM   4752  CA  SER A 503     -10.481 -26.703  -8.921  1.00 10.00      A   
ATOM   4753  CB  SER A 503     -11.687 -27.614  -8.679  1.00 10.00      A   
ATOM   4754  OG  SER A 503     -11.747 -28.641  -9.658  1.00 10.00      A   
ATOM   4755  HG  SER A 503     -12.532 -28.509 -10.210  1.00 10.00      A   
ATOM   4756  C   SER A 503     -10.375 -25.647  -7.820  1.00 10.00      A   
ATOM   4757  O   SER A 503     -11.035 -24.608  -7.880  1.00 10.00      A   
ATOM   4758  N   LYS A 504      -9.520 -25.899  -6.834  1.00 10.00      A   
ATOM   4759  HN  LYS A 504      -8.995 -26.724  -6.856  1.00 10.00      A   
ATOM   4760  CA  LYS A 504      -9.338 -24.970  -5.724  1.00 10.00      A   
ATOM   4761  CB  LYS A 504      -8.447 -25.599  -4.648  1.00 10.00      A   
ATOM   4762  CG  LYS A 504      -8.285 -24.757  -3.394  1.00 10.00      A   
ATOM   4763  CD  LYS A 504      -9.594 -24.646  -2.629  1.00 10.00      A   
ATOM   4764  CE  LYS A 504      -9.438 -23.770  -1.398  1.00 10.00      A   
ATOM   4765  NZ  LYS A 504     -10.567 -23.943  -0.451  1.00 10.00      A   
ATOM   4766  HZ1 LYS A 504     -11.425 -23.487  -0.824  1.00 10.00      A   
ATOM   4767  HZ2 LYS A 504     -10.333 -23.513   0.468  1.00 10.00      A   
ATOM   4768  HZ3 LYS A 504     -10.762 -24.955  -0.306  1.00 10.00      A   
ATOM   4769  C   LYS A 504      -8.736 -23.652  -6.207  1.00 10.00      A   
ATOM   4770  O   LYS A 504      -8.969 -22.593  -5.617  1.00 10.00      A   
ATOM   4771  N   LEU A 505      -7.992 -23.724  -7.304  1.00 10.00      A   
ATOM   4772  HN  LEU A 505      -7.877 -24.594  -7.747  1.00 10.00      A   
ATOM   4773  CA  LEU A 505      -7.339 -22.553  -7.873  1.00 10.00      A   
ATOM   4774  CB  LEU A 505      -6.379 -22.969  -8.988  1.00 10.00      A   
ATOM   4775  CG  LEU A 505      -5.280 -23.962  -8.592  1.00 10.00      A   
ATOM   4776  CD1 LEU A 505      -4.397 -24.297  -9.785  1.00 10.00      A   
ATOM   4777  CD2 LEU A 505      -4.450 -23.422  -7.437  1.00 10.00      A   
ATOM   4778  C   LEU A 505      -8.341 -21.521  -8.387  1.00 10.00      A   
ATOM   4779  O   LEU A 505      -8.011 -20.343  -8.519  1.00 10.00      A   
ATOM   4780  N   GLU A 506      -9.561 -21.961  -8.667  1.00 10.00      A   
ATOM   4781  HN  GLU A 506      -9.770 -22.910  -8.534  1.00 10.00      A   
ATOM   4782  CA  GLU A 506     -10.600 -21.063  -9.165  1.00 10.00      A   
ATOM   4783  CB  GLU A 506     -11.756 -21.849  -9.779  1.00 10.00      A   
ATOM   4784  CG  GLU A 506     -11.464 -22.424 -11.154  1.00 10.00      A   
ATOM   4785  CD  GLU A 506     -12.711 -22.921 -11.859  1.00 10.00      A   
ATOM   4786  OE1 GLU A 506     -13.728 -23.181 -11.178  1.00 10.00      A   
ATOM   4787  OE2 GLU A 506     -12.683 -23.059 -13.102  1.00 10.00      A   
ATOM   4788  C   GLU A 506     -11.121 -20.159  -8.053  1.00 10.00      A   
ATOM   4789  O   GLU A 506     -11.512 -19.017  -8.296  1.00 10.00      A   
ATOM   4790  N   THR A 507     -11.119 -20.673  -6.833  1.00 10.00      A   
ATOM   4791  HN  THR A 507     -10.792 -21.586  -6.698  1.00 10.00      A   
ATOM   4792  CA  THR A 507     -11.592 -19.918  -5.685  1.00 10.00      A   
ATOM   4793  CB  THR A 507     -12.055 -20.871  -4.567  1.00 10.00      A   
ATOM   4794  OG1 THR A 507     -12.711 -22.009  -5.146  1.00 10.00      A   
ATOM   4795  HG1 THR A 507     -13.446 -21.710  -5.700  1.00 10.00      A   
ATOM   4796  CG2 THR A 507     -13.011 -20.165  -3.617  1.00 10.00      A   
ATOM   4797  C   THR A 507     -10.491 -18.998  -5.150  1.00 10.00      A   
ATOM   4798  O   THR A 507     -10.764 -17.929  -4.596  1.00 10.00      A   
ATOM   4799  N   MET A 508      -9.246 -19.416  -5.334  1.00 10.00      A   
ATOM   4800  HN  MET A 508      -9.095 -20.270  -5.791  1.00 10.00      A   
ATOM   4801  CA  MET A 508      -8.098 -18.641  -4.880  1.00 10.00      A   
ATOM   4802  CB  MET A 508      -6.856 -19.526  -4.818  1.00 10.00      A   
ATOM   4803  CG  MET A 508      -6.918 -20.599  -3.746  1.00 10.00      A   
ATOM   4804  SD  MET A 508      -5.593 -21.810  -3.905  1.00 10.00      A   
ATOM   4805  CE  MET A 508      -4.151 -20.748  -3.900  1.00 10.00      A   
ATOM   4806  C   MET A 508      -7.845 -17.455  -5.802  1.00 10.00      A   
ATOM   4807  O   MET A 508      -8.270 -17.453  -6.958  1.00 10.00      A   
ATOM   4808  N   ARG A 509      -7.156 -16.448  -5.286  1.00 10.00      A   
ATOM   4809  HN  ARG A 509      -6.837 -16.509  -4.357  1.00 10.00      A   
ATOM   4810  CA  ARG A 509      -6.849 -15.258  -6.062  1.00 10.00      A   
ATOM   4811  CB  ARG A 509      -6.797 -14.025  -5.158  1.00 10.00      A   
ATOM   4812  CG  ARG A 509      -6.479 -12.729  -5.889  1.00 10.00      A   
ATOM   4813  CD  ARG A 509      -5.939 -11.669  -4.939  1.00 10.00      A   
ATOM   4814  NE  ARG A 509      -7.002 -10.877  -4.313  1.00 10.00      A   
ATOM   4815  HE  ARG A 509      -7.924 -11.042  -4.614  1.00 10.00      A   
ATOM   4816  CZ  ARG A 509      -6.789  -9.956  -3.368  1.00 10.00      A   
ATOM   4817  NH1 ARG A 509      -5.562  -9.711  -2.944  1.00 10.00      A   
ATOM   4818 HH11 ARG A 509      -4.751 -10.223  -3.347  1.00 10.00      A   
ATOM   4819 HH12 ARG A 509      -5.401  -8.997  -2.191  1.00 10.00      A   
ATOM   4820  NH2 ARG A 509      -7.804  -9.252  -2.872  1.00 10.00      A   
ATOM   4821 HH21 ARG A 509      -8.778  -9.410  -3.216  1.00 10.00      A   
ATOM   4822 HH22 ARG A 509      -7.629  -8.524  -2.131  1.00 10.00      A   
ATOM   4823  C   ARG A 509      -5.528 -15.423  -6.804  1.00 10.00      A   
ATOM   4824  O   ARG A 509      -5.461 -15.244  -8.022  1.00 10.00      A   
ATOM   4825  N   SER A 510      -4.479 -15.768  -6.065  1.00 10.00      A   
ATOM   4826  HN  SER A 510      -4.592 -15.897  -5.101  1.00 10.00      A   
ATOM   4827  CA  SER A 510      -3.159 -15.945  -6.652  1.00 10.00      A   
ATOM   4828  CB  SER A 510      -2.402 -14.618  -6.645  1.00 10.00      A   
ATOM   4829  OG  SER A 510      -3.173 -13.592  -6.039  1.00 10.00      A   
ATOM   4830  HG  SER A 510      -3.037 -12.769  -6.520  1.00 10.00      A   
ATOM   4831  C   SER A 510      -2.348 -17.002  -5.907  1.00 10.00      A   
ATOM   4832  O   SER A 510      -2.372 -17.070  -4.675  1.00 10.00      A   
ATOM   4833  N   LEU A 511      -1.634 -17.823  -6.668  1.00 10.00      A   
ATOM   4834  HN  LEU A 511      -1.677 -17.727  -7.647  1.00 10.00      A   
ATOM   4835  CA  LEU A 511      -0.797 -18.869  -6.107  1.00 10.00      A   
ATOM   4836  CB  LEU A 511      -1.323 -20.247  -6.516  1.00 10.00      A   
ATOM   4837  CG  LEU A 511      -0.445 -21.448  -6.148  1.00 10.00      A   
ATOM   4838  CD1 LEU A 511      -0.423 -21.663  -4.642  1.00 10.00      A   
ATOM   4839  CD2 LEU A 511      -0.924 -22.697  -6.869  1.00 10.00      A   
ATOM   4840  C   LEU A 511       0.641 -18.698  -6.582  1.00 10.00      A   
ATOM   4841  O   LEU A 511       0.960 -18.987  -7.738  1.00 10.00      A   
ATOM   4842  N   TRP A 512       1.503 -18.213  -5.700  1.00 10.00      A   
ATOM   4843  HN  TRP A 512       1.193 -17.991  -4.789  1.00 10.00      A   
ATOM   4844  CA  TRP A 512       2.903 -18.007  -6.041  1.00 10.00      A   
ATOM   4845  CB  TRP A 512       3.383 -16.635  -5.539  1.00 10.00      A   
ATOM   4846  CG  TRP A 512       4.833 -16.359  -5.813  1.00 10.00      A   
ATOM   4847  CD1 TRP A 512       5.901 -16.752  -5.058  1.00 10.00      A   
ATOM   4848  CD2 TRP A 512       5.376 -15.628  -6.920  1.00 10.00      A   
ATOM   4849  NE1 TRP A 512       7.070 -16.324  -5.631  1.00 10.00      A   
ATOM   4850  HE1 TRP A 512       7.968 -16.494  -5.277  1.00 10.00      A   
ATOM   4851  CE2 TRP A 512       6.778 -15.629  -6.773  1.00 10.00      A   
ATOM   4852  CE3 TRP A 512       4.815 -14.982  -8.022  1.00 10.00      A   
ATOM   4853  CZ2 TRP A 512       7.624 -15.005  -7.685  1.00 10.00      A   
ATOM   4854  CZ3 TRP A 512       5.654 -14.363  -8.926  1.00 10.00      A   
ATOM   4855  CH2 TRP A 512       7.044 -14.380  -8.754  1.00 10.00      A   
ATOM   4856  C   TRP A 512       3.765 -19.117  -5.453  1.00 10.00      A   
ATOM   4857  O   TRP A 512       3.752 -19.345  -4.244  1.00 10.00      A   
ATOM   4858  N   MET A 513       4.499 -19.813  -6.309  1.00 10.00      A   
ATOM   4859  HN  MET A 513       4.457 -19.596  -7.266  1.00 10.00      A   
ATOM   4860  CA  MET A 513       5.368 -20.893  -5.864  1.00 10.00      A   
ATOM   4861  CB  MET A 513       4.821 -22.258  -6.303  1.00 10.00      A   
ATOM   4862  CG  MET A 513       3.402 -22.548  -5.837  1.00 10.00      A   
ATOM   4863  SD  MET A 513       2.787 -24.152  -6.395  1.00 10.00      A   
ATOM   4864  CE  MET A 513       3.681 -25.263  -5.310  1.00 10.00      A   
ATOM   4865  C   MET A 513       6.776 -20.689  -6.406  1.00 10.00      A   
ATOM   4866  O   MET A 513       6.977 -20.578  -7.614  1.00 10.00      A   
ATOM   4867  N   SER A 514       7.738 -20.602  -5.510  1.00 10.00      A   
ATOM   4868  HN  SER A 514       7.510 -20.670  -4.552  1.00 10.00      A   
ATOM   4869  CA  SER A 514       9.130 -20.412  -5.897  1.00 10.00      A   
ATOM   4870  CB  SER A 514       9.628 -19.048  -5.419  1.00 10.00      A   
ATOM   4871  OG  SER A 514       8.675 -18.439  -4.560  1.00 10.00      A   
ATOM   4872  HG  SER A 514       8.084 -19.113  -4.206  1.00 10.00      A   
ATOM   4873  C   SER A 514       9.994 -21.530  -5.323  1.00 10.00      A   
ATOM   4874  O   SER A 514       9.768 -21.966  -4.191  1.00 10.00      A   
ATOM   4875  N   SER A 515      10.967 -21.992  -6.111  1.00 10.00      A   
ATOM   4876  HN  SER A 515      11.083 -21.595  -7.001  1.00 10.00      A   
ATOM   4877  CA  SER A 515      11.869 -23.071  -5.704  1.00 10.00      A   
ATOM   4878  CB  SER A 515      12.995 -22.570  -4.785  1.00 10.00      A   
ATOM   4879  OG  SER A 515      12.600 -21.429  -4.033  1.00 10.00      A   
ATOM   4880  HG  SER A 515      13.192 -21.332  -3.266  1.00 10.00      A   
ATOM   4881  C   SER A 515      11.110 -24.251  -5.089  1.00 10.00      A   
ATOM   4882  O   SER A 515      11.257 -24.562  -3.905  1.00 10.00      A   
ATOM   4883  N   CYS A 516      10.273 -24.887  -5.900  1.00 10.00      A   
ATOM   4884  HN  CYS A 516      10.197 -24.593  -6.829  1.00 10.00      A   
ATOM   4885  CA  CYS A 516       9.481 -26.022  -5.450  1.00 10.00      A   
ATOM   4886  CB  CYS A 516       7.994 -25.660  -5.446  1.00 10.00      A   
ATOM   4887  SG  CYS A 516       7.598 -24.186  -4.478  1.00 10.00      A   
ATOM   4888  HG  CYS A 516       8.734 -23.533  -4.255  1.00 10.00      A   
ATOM   4889  C   CYS A 516       9.734 -27.233  -6.339  1.00 10.00      A   
ATOM   4890  O   CYS A 516      10.498 -27.152  -7.306  1.00 10.00      A   
ATOM   4891  N   SER A 517       9.076 -28.341  -6.025  1.00 10.00      A   
ATOM   4892  HN  SER A 517       8.454 -28.329  -5.262  1.00 10.00      A   
ATOM   4893  CA  SER A 517       9.237 -29.579  -6.774  1.00 10.00      A   
ATOM   4894  CB  SER A 517       9.116 -30.766  -5.816  1.00 10.00      A   
ATOM   4895  OG  SER A 517       9.783 -30.501  -4.592  1.00 10.00      A   
ATOM   4896  HG  SER A 517      10.532 -29.916  -4.758  1.00 10.00      A   
ATOM   4897  C   SER A 517       8.206 -29.703  -7.897  1.00 10.00      A   
ATOM   4898  O   SER A 517       7.817 -30.809  -8.274  1.00 10.00      A   
ATOM   4899  N   VAL A 518       7.766 -28.568  -8.428  1.00 10.00      A   
ATOM   4900  HN  VAL A 518       8.115 -27.719  -8.089  1.00 10.00      A   
ATOM   4901  CA  VAL A 518       6.784 -28.555  -9.511  1.00 10.00      A   
ATOM   4902  CB  VAL A 518       5.968 -27.243  -9.516  1.00 10.00      A   
ATOM   4903  CG1 VAL A 518       4.864 -27.292 -10.560  1.00 10.00      A   
ATOM   4904  CG2 VAL A 518       5.390 -26.962  -8.138  1.00 10.00      A   
ATOM   4905  C   VAL A 518       7.491 -28.707 -10.854  1.00 10.00      A   
ATOM   4906  O   VAL A 518       8.313 -27.871 -11.227  1.00 10.00      A   
ATOM   4907  N   SER A 519       7.180 -29.777 -11.568  1.00 10.00      A   
ATOM   4908  HN  SER A 519       6.505 -30.408 -11.224  1.00 10.00      A   
ATOM   4909  CA  SER A 519       7.806 -30.035 -12.856  1.00 10.00      A   
ATOM   4910  CB  SER A 519       7.750 -31.527 -13.182  1.00 10.00      A   
ATOM   4911  OG  SER A 519       6.432 -32.032 -13.045  1.00 10.00      A   
ATOM   4912  HG  SER A 519       6.095 -31.836 -12.153  1.00 10.00      A   
ATOM   4913  C   SER A 519       7.172 -29.206 -13.974  1.00 10.00      A   
ATOM   4914  O   SER A 519       6.018 -28.779 -13.873  1.00 10.00      A   
ATOM   4915  N   PHE A 520       7.939 -28.980 -15.036  1.00 10.00      A   
ATOM   4916  HN  PHE A 520       8.849 -29.349 -15.052  1.00 10.00      A   
ATOM   4917  CA  PHE A 520       7.474 -28.200 -16.179  1.00 10.00      A   
ATOM   4918  CB  PHE A 520       8.609 -28.019 -17.196  1.00 10.00      A   
ATOM   4919  CG  PHE A 520       8.193 -27.344 -18.476  1.00 10.00      A   
ATOM   4920  CD1 PHE A 520       7.612 -26.084 -18.456  1.00 10.00      A   
ATOM   4921  CD2 PHE A 520       8.378 -27.972 -19.698  1.00 10.00      A   
ATOM   4922  CE1 PHE A 520       7.224 -25.465 -19.629  1.00 10.00      A   
ATOM   4923  CE2 PHE A 520       7.993 -27.358 -20.874  1.00 10.00      A   
ATOM   4924  CZ  PHE A 520       7.415 -26.103 -20.839  1.00 10.00      A   
ATOM   4925  C   PHE A 520       6.261 -28.846 -16.842  1.00 10.00      A   
ATOM   4926  O   PHE A 520       5.327 -28.154 -17.257  1.00 10.00      A   
ATOM   4927  N   GLY A 521       6.277 -30.171 -16.927  1.00 10.00      A   
ATOM   4928  HN  GLY A 521       7.048 -30.665 -16.568  1.00 10.00      A   
ATOM   4929  CA  GLY A 521       5.179 -30.895 -17.538  1.00 10.00      A   
ATOM   4930  C   GLY A 521       3.867 -30.653 -16.823  1.00 10.00      A   
ATOM   4931  O   GLY A 521       2.817 -30.552 -17.457  1.00 10.00      A   
ATOM   4932  N   ALA A 522       3.936 -30.536 -15.503  1.00 10.00      A   
ATOM   4933  HN  ALA A 522       4.808 -30.618 -15.063  1.00 10.00      A   
ATOM   4934  CA  ALA A 522       2.757 -30.302 -14.686  1.00 10.00      A   
ATOM   4935  CB  ALA A 522       3.120 -30.397 -13.219  1.00 10.00      A   
ATOM   4936  C   ALA A 522       2.119 -28.953 -14.995  1.00 10.00      A   
ATOM   4937  O   ALA A 522       0.896 -28.834 -15.026  1.00 10.00      A   
ATOM   4938  N   CYS A 523       2.950 -27.941 -15.228  1.00 10.00      A   
ATOM   4939  HN  CYS A 523       3.917 -28.098 -15.183  1.00 10.00      A   
ATOM   4940  CA  CYS A 523       2.458 -26.605 -15.544  1.00 10.00      A   
ATOM   4941  CB  CYS A 523       3.616 -25.611 -15.648  1.00 10.00      A   
ATOM   4942  SG  CYS A 523       4.213 -25.006 -14.053  1.00 10.00      A   
ATOM   4943  HG  CYS A 523       3.976 -23.701 -13.995  1.00 10.00      A   
ATOM   4944  C   CYS A 523       1.645 -26.620 -16.833  1.00 10.00      A   
ATOM   4945  O   CYS A 523       0.611 -25.959 -16.939  1.00 10.00      A   
ATOM   4946  N   LYS A 524       2.108 -27.395 -17.807  1.00 10.00      A   
ATOM   4947  HN  LYS A 524       2.932 -27.911 -17.660  1.00 10.00      A   
ATOM   4948  CA  LYS A 524       1.414 -27.504 -19.082  1.00 10.00      A   
ATOM   4949  CB  LYS A 524       2.292 -28.200 -20.122  1.00 10.00      A   
ATOM   4950  CG  LYS A 524       3.461 -27.360 -20.605  1.00 10.00      A   
ATOM   4951  CD  LYS A 524       4.004 -27.887 -21.920  1.00 10.00      A   
ATOM   4952  CE  LYS A 524       4.711 -29.218 -21.735  1.00 10.00      A   
ATOM   4953  NZ  LYS A 524       5.096 -29.828 -23.032  1.00 10.00      A   
ATOM   4954  HZ1 LYS A 524       5.675 -29.165 -23.584  1.00 10.00      A   
ATOM   4955  HZ2 LYS A 524       4.248 -30.068 -23.581  1.00 10.00      A   
ATOM   4956  HZ3 LYS A 524       5.650 -30.701 -22.865  1.00 10.00      A   
ATOM   4957  C   LYS A 524       0.105 -28.262 -18.909  1.00 10.00      A   
ATOM   4958  O   LYS A 524      -0.934 -27.857 -19.433  1.00 10.00      A   
ATOM   4959  N   LEU A 525       0.164 -29.354 -18.152  1.00 10.00      A   
ATOM   4960  HN  LEU A 525       1.024 -29.620 -17.760  1.00 10.00      A   
ATOM   4961  CA  LEU A 525      -1.013 -30.172 -17.896  1.00 10.00      A   
ATOM   4962  CB  LEU A 525      -0.642 -31.401 -17.064  1.00 10.00      A   
ATOM   4963  CG  LEU A 525      -0.487 -32.720 -17.830  1.00 10.00      A   
ATOM   4964  CD1 LEU A 525       0.564 -32.597 -18.924  1.00 10.00      A   
ATOM   4965  CD2 LEU A 525      -0.136 -33.853 -16.874  1.00 10.00      A   
ATOM   4966  C   LEU A 525      -2.093 -29.359 -17.190  1.00 10.00      A   
ATOM   4967  O   LEU A 525      -3.261 -29.390 -17.584  1.00 10.00      A   
ATOM   4968  N   LEU A 526      -1.686 -28.613 -16.169  1.00 10.00      A   
ATOM   4969  HN  LEU A 526      -0.734 -28.626 -15.916  1.00 10.00      A   
ATOM   4970  CA  LEU A 526      -2.609 -27.783 -15.405  1.00 10.00      A   
ATOM   4971  CB  LEU A 526      -1.926 -27.244 -14.144  1.00 10.00      A   
ATOM   4972  CG  LEU A 526      -2.842 -26.627 -13.084  1.00 10.00      A   
ATOM   4973  CD1 LEU A 526      -3.987 -27.570 -12.734  1.00 10.00      A   
ATOM   4974  CD2 LEU A 526      -2.041 -26.278 -11.842  1.00 10.00      A   
ATOM   4975  C   LEU A 526      -3.154 -26.638 -16.256  1.00 10.00      A   
ATOM   4976  O   LEU A 526      -4.331 -26.294 -16.162  1.00 10.00      A   
ATOM   4977  N   GLY A 527      -2.298 -26.067 -17.101  1.00 10.00      A   
ATOM   4978  HN  GLY A 527      -1.370 -26.390 -17.141  1.00 10.00      A   
ATOM   4979  CA  GLY A 527      -2.719 -24.974 -17.962  1.00 10.00      A   
ATOM   4980  C   GLY A 527      -3.719 -25.431 -19.009  1.00 10.00      A   
ATOM   4981  O   GLY A 527      -4.665 -24.713 -19.339  1.00 10.00      A   
ATOM   4982  N   GLN A 528      -3.510 -26.642 -19.514  1.00 10.00      A   
ATOM   4983  HN  GLN A 528      -2.731 -27.156 -19.207  1.00 10.00      A   
ATOM   4984  CA  GLN A 528      -4.387 -27.229 -20.517  1.00 10.00      A   
ATOM   4985  CB  GLN A 528      -3.671 -28.395 -21.208  1.00 10.00      A   
ATOM   4986  CG  GLN A 528      -3.461 -28.200 -22.701  1.00 10.00      A   
ATOM   4987  CD  GLN A 528      -4.710 -28.492 -23.507  1.00 10.00      A   
ATOM   4988  OE1 GLN A 528      -5.512 -29.349 -23.139  1.00 10.00      A   
ATOM   4989  NE2 GLN A 528      -4.890 -27.781 -24.608  1.00 10.00      A   
ATOM   4990 HE21 GLN A 528      -4.215 -27.106 -24.839  1.00 10.00      A   
ATOM   4991 HE22 GLN A 528      -5.684 -27.960 -25.149  1.00 10.00      A   
ATOM   4992  C   GLN A 528      -5.680 -27.717 -19.869  1.00 10.00      A   
ATOM   4993  O   GLN A 528      -6.663 -27.999 -20.550  1.00 10.00      A   
ATOM   4994  N   LYS A 529      -5.664 -27.818 -18.545  1.00 10.00      A   
ATOM   4995  HN  LYS A 529      -4.839 -27.593 -18.061  1.00 10.00      A   
ATOM   4996  CA  LYS A 529      -6.830 -28.267 -17.792  1.00 10.00      A   
ATOM   4997  CB  LYS A 529      -6.382 -29.111 -16.596  1.00 10.00      A   
ATOM   4998  CG  LYS A 529      -7.509 -29.655 -15.737  1.00 10.00      A   
ATOM   4999  CD  LYS A 529      -6.971 -30.569 -14.649  1.00 10.00      A   
ATOM   5000  CE  LYS A 529      -8.057 -30.947 -13.661  1.00 10.00      A   
ATOM   5001  NZ  LYS A 529      -9.184 -31.654 -14.319  1.00 10.00      A   
ATOM   5002  HZ1 LYS A 529      -9.524 -31.110 -15.138  1.00 10.00      A   
ATOM   5003  HZ2 LYS A 529      -9.968 -31.772 -13.651  1.00 10.00      A   
ATOM   5004  HZ3 LYS A 529      -8.877 -32.593 -14.640  1.00 10.00      A   
ATOM   5005  C   LYS A 529      -7.668 -27.082 -17.318  1.00 10.00      A   
ATOM   5006  O   LYS A 529      -8.898 -27.124 -17.361  1.00 10.00      A   
ATOM   5007  N   MET A 530      -6.995 -26.031 -16.866  1.00 10.00      A   
ATOM   5008  HN  MET A 530      -6.012 -26.055 -16.864  1.00 10.00      A   
ATOM   5009  CA  MET A 530      -7.672 -24.835 -16.378  1.00 10.00      A   
ATOM   5010  CB  MET A 530      -7.277 -24.549 -14.921  1.00 10.00      A   
ATOM   5011  CG  MET A 530      -7.302 -25.765 -14.003  1.00 10.00      A   
ATOM   5012  SD  MET A 530      -8.938 -26.505 -13.848  1.00 10.00      A   
ATOM   5013  CE  MET A 530      -9.796 -25.232 -12.932  1.00 10.00      A   
ATOM   5014  C   MET A 530      -7.325 -23.638 -17.265  1.00 10.00      A   
ATOM   5015  O   MET A 530      -6.298 -22.990 -17.068  1.00 10.00      A   
ATOM   5016  N   PRO A 531      -8.174 -23.331 -18.258  1.00 10.00      A   
ATOM   5017  CA  PRO A 531      -7.935 -22.222 -19.190  1.00 10.00      A   
ATOM   5018  CB  PRO A 531      -8.833 -22.576 -20.373  1.00 10.00      A   
ATOM   5019  CG  PRO A 531      -9.970 -23.324 -19.769  1.00 10.00      A   
ATOM   5020  CD  PRO A 531      -9.425 -24.051 -18.568  1.00 10.00      A   
ATOM   5021  C   PRO A 531      -8.304 -20.847 -18.629  1.00 10.00      A   
ATOM   5022  O   PRO A 531      -7.984 -19.820 -19.229  1.00 10.00      A   
ATOM   5023  N   LYS A 532      -8.966 -20.827 -17.482  1.00 10.00      A   
ATOM   5024  HN  LYS A 532      -9.190 -21.674 -17.047  1.00 10.00      A   
ATOM   5025  CA  LYS A 532      -9.374 -19.569 -16.860  1.00 10.00      A   
ATOM   5026  CB  LYS A 532     -10.700 -19.733 -16.114  1.00 10.00      A   
ATOM   5027  CG  LYS A 532     -11.869 -20.121 -17.005  1.00 10.00      A   
ATOM   5028  CD  LYS A 532     -13.189 -19.994 -16.265  1.00 10.00      A   
ATOM   5029  CE  LYS A 532     -14.326 -20.646 -17.039  1.00 10.00      A   
ATOM   5030  NZ  LYS A 532     -14.276 -22.130 -16.968  1.00 10.00      A   
ATOM   5031  HZ1 LYS A 532     -14.911 -22.540 -17.680  1.00 10.00      A   
ATOM   5032  HZ2 LYS A 532     -14.573 -22.454 -16.025  1.00 10.00      A   
ATOM   5033  HZ3 LYS A 532     -13.309 -22.466 -17.150  1.00 10.00      A   
ATOM   5034  C   LYS A 532      -8.297 -19.035 -15.921  1.00 10.00      A   
ATOM   5035  O   LYS A 532      -8.500 -18.049 -15.210  1.00 10.00      A   
ATOM   5036  N   LEU A 533      -7.149 -19.692 -15.926  1.00 10.00      A   
ATOM   5037  HN  LEU A 533      -7.044 -20.462 -16.523  1.00 10.00      A   
ATOM   5038  CA  LEU A 533      -6.033 -19.293 -15.085  1.00 10.00      A   
ATOM   5039  CB  LEU A 533      -5.864 -20.260 -13.908  1.00 10.00      A   
ATOM   5040  CG  LEU A 533      -6.964 -20.233 -12.842  1.00 10.00      A   
ATOM   5041  CD1 LEU A 533      -8.006 -21.309 -13.102  1.00 10.00      A   
ATOM   5042  CD2 LEU A 533      -6.366 -20.383 -11.454  1.00 10.00      A   
ATOM   5043  C   LEU A 533      -4.751 -19.234 -15.905  1.00 10.00      A   
ATOM   5044  O   LEU A 533      -4.510 -20.094 -16.754  1.00 10.00      A   
ATOM   5045  N   ASN A 534      -3.942 -18.217 -15.661  1.00 10.00      A   
ATOM   5046  HN  ASN A 534      -4.187 -17.563 -14.969  1.00 10.00      A   
ATOM   5047  CA  ASN A 534      -2.689 -18.057 -16.386  1.00 10.00      A   
ATOM   5048  CB  ASN A 534      -2.362 -16.582 -16.634  1.00 10.00      A   
ATOM   5049  CG  ASN A 534      -3.102 -16.004 -17.827  1.00 10.00      A   
ATOM   5050  OD1 ASN A 534      -3.525 -16.733 -18.724  1.00 10.00      A   
ATOM   5051  ND2 ASN A 534      -3.242 -14.685 -17.856  1.00 10.00      A   
ATOM   5052 HD21 ASN A 534      -2.857 -14.158 -17.118  1.00 10.00      A   
ATOM   5053 HD22 ASN A 534      -3.742 -14.288 -18.604  1.00 10.00      A   
ATOM   5054  C   ASN A 534      -1.547 -18.720 -15.635  1.00 10.00      A   
ATOM   5055  O   ASN A 534      -1.190 -18.304 -14.531  1.00 10.00      A   
ATOM   5056  N   VAL A 535      -0.998 -19.764 -16.231  1.00 10.00      A   
ATOM   5057  HN  VAL A 535      -1.343 -20.047 -17.108  1.00 10.00      A   
ATOM   5058  CA  VAL A 535       0.111 -20.494 -15.640  1.00 10.00      A   
ATOM   5059  CB  VAL A 535       0.029 -21.999 -15.980  1.00 10.00      A   
ATOM   5060  CG1 VAL A 535       1.047 -22.798 -15.181  1.00 10.00      A   
ATOM   5061  CG2 VAL A 535      -1.377 -22.528 -15.733  1.00 10.00      A   
ATOM   5062  C   VAL A 535       1.417 -19.918 -16.174  1.00 10.00      A   
ATOM   5063  O   VAL A 535       2.054 -20.494 -17.056  1.00 10.00      A   
ATOM   5064  N   GLU A 536       1.795 -18.766 -15.645  1.00 10.00      A   
ATOM   5065  HN  GLU A 536       1.250 -18.370 -14.933  1.00 10.00      A   
ATOM   5066  CA  GLU A 536       3.007 -18.082 -16.071  1.00 10.00      A   
ATOM   5067  CB  GLU A 536       2.914 -16.583 -15.772  1.00 10.00      A   
ATOM   5068  CG  GLU A 536       1.755 -15.881 -16.465  1.00 10.00      A   
ATOM   5069  CD  GLU A 536       1.785 -14.376 -16.295  1.00 10.00      A   
ATOM   5070  OE1 GLU A 536       2.704 -13.864 -15.624  1.00 10.00      A   
ATOM   5071  OE2 GLU A 536       0.890 -13.691 -16.836  1.00 10.00      A   
ATOM   5072  C   GLU A 536       4.245 -18.678 -15.411  1.00 10.00      A   
ATOM   5073  O   GLU A 536       4.409 -18.611 -14.190  1.00 10.00      A   
ATOM   5074  N   VAL A 537       5.091 -19.290 -16.224  1.00 10.00      A   
ATOM   5075  HN  VAL A 537       4.877 -19.340 -17.183  1.00 10.00      A   
ATOM   5076  CA  VAL A 537       6.329 -19.892 -15.745  1.00 10.00      A   
ATOM   5077  CB  VAL A 537       6.691 -21.166 -16.545  1.00 10.00      A   
ATOM   5078  CG1 VAL A 537       8.032 -21.725 -16.095  1.00 10.00      A   
ATOM   5079  CG2 VAL A 537       5.600 -22.218 -16.407  1.00 10.00      A   
ATOM   5080  C   VAL A 537       7.469 -18.883 -15.857  1.00 10.00      A   
ATOM   5081  O   VAL A 537       7.715 -18.336 -16.928  1.00 10.00      A   
ATOM   5082  N   ILE A 538       8.147 -18.634 -14.745  1.00 10.00      A   
ATOM   5083  HN  ILE A 538       7.899 -19.104 -13.917  1.00 10.00      A   
ATOM   5084  CA  ILE A 538       9.259 -17.694 -14.716  1.00 10.00      A   
ATOM   5085  CB  ILE A 538       9.091 -16.656 -13.584  1.00 10.00      A   
ATOM   5086  CG1 ILE A 538       7.685 -16.049 -13.620  1.00 10.00      A   
ATOM   5087  CG2 ILE A 538      10.143 -15.561 -13.700  1.00 10.00      A   
ATOM   5088  CD1 ILE A 538       7.323 -15.252 -12.382  1.00 10.00      A   
ATOM   5089  C   ILE A 538      10.572 -18.448 -14.519  1.00 10.00      A   
ATOM   5090  O   ILE A 538      10.803 -19.048 -13.465  1.00 10.00      A   
ATOM   5091  N   ASP A 539      11.427 -18.416 -15.532  1.00 10.00      A   
ATOM   5092  HN  ASP A 539      11.192 -17.910 -16.340  1.00 10.00      A   
ATOM   5093  CA  ASP A 539      12.712 -19.108 -15.480  1.00 10.00      A   
ATOM   5094  CB  ASP A 539      12.630 -20.396 -16.301  1.00 10.00      A   
ATOM   5095  CG  ASP A 539      13.781 -21.349 -16.055  1.00 10.00      A   
ATOM   5096  OD1 ASP A 539      13.644 -22.246 -15.192  1.00 10.00      A   
ATOM   5097  OD2 ASP A 539      14.814 -21.233 -16.744  1.00 10.00      A   
ATOM   5098  C   ASP A 539      13.826 -18.212 -16.014  1.00 10.00      A   
ATOM   5099  O   ASP A 539      13.680 -17.580 -17.062  1.00 10.00      A   
ATOM   5100  N   GLU A 540      14.934 -18.149 -15.284  1.00 10.00      A   
ATOM   5101  HN  GLU A 540      14.985 -18.665 -14.441  1.00 10.00      A   
ATOM   5102  CA  GLU A 540      16.070 -17.319 -15.671  1.00 10.00      A   
ATOM   5103  CB  GLU A 540      16.671 -16.635 -14.441  1.00 10.00      A   
ATOM   5104  CG  GLU A 540      15.742 -15.659 -13.743  1.00 10.00      A   
ATOM   5105  CD  GLU A 540      16.339 -15.121 -12.460  1.00 10.00      A   
ATOM   5106  OE1 GLU A 540      16.225 -15.800 -11.421  1.00 10.00      A   
ATOM   5107  OE2 GLU A 540      16.930 -14.022 -12.486  1.00 10.00      A   
ATOM   5108  C   GLU A 540      17.160 -18.112 -16.391  1.00 10.00      A   
ATOM   5109  O   GLU A 540      18.221 -17.564 -16.694  1.00 10.00      A   
ATOM   5110  N   ARG A 541      16.915 -19.389 -16.662  1.00 10.00      A   
ATOM   5111  HN  ARG A 541      16.046 -19.781 -16.414  1.00 10.00      A   
ATOM   5112  CA  ARG A 541      17.906 -20.213 -17.346  1.00 10.00      A   
ATOM   5113  CB  ARG A 541      17.890 -21.654 -16.828  1.00 10.00      A   
ATOM   5114  CG  ARG A 541      18.111 -21.786 -15.332  1.00 10.00      A   
ATOM   5115  CD  ARG A 541      16.920 -22.446 -14.658  1.00 10.00      A   
ATOM   5116  NE  ARG A 541      17.190 -23.831 -14.272  1.00 10.00      A   
ATOM   5117  HE  ARG A 541      18.117 -24.151 -14.357  1.00 10.00      A   
ATOM   5118  CZ  ARG A 541      16.262 -24.674 -13.818  1.00 10.00      A   
ATOM   5119  NH1 ARG A 541      14.996 -24.283 -13.704  1.00 10.00      A   
ATOM   5120 HH11 ARG A 541      14.716 -23.309 -13.978  1.00 10.00      A   
ATOM   5121 HH12 ARG A 541      14.276 -24.944 -13.341  1.00 10.00      A   
ATOM   5122  NH2 ARG A 541      16.602 -25.911 -13.483  1.00 10.00      A   
ATOM   5123 HH21 ARG A 541      15.883 -26.578 -13.128  1.00 10.00      A   
ATOM   5124 HH22 ARG A 541      17.596 -26.224 -13.570  1.00 10.00      A   
ATOM   5125  C   ARG A 541      17.669 -20.196 -18.848  1.00 10.00      A   
ATOM   5126  O   ARG A 541      18.599 -20.002 -19.635  1.00 10.00      A   
ATOM   5127  N   GLY A 542      16.419 -20.385 -19.241  1.00 10.00      A   
ATOM   5128  HN  GLY A 542      15.715 -20.528 -18.567  1.00 10.00      A   
ATOM   5129  CA  GLY A 542      16.075 -20.387 -20.645  1.00 10.00      A   
ATOM   5130  C   GLY A 542      14.751 -21.065 -20.896  1.00 10.00      A   
ATOM   5131  O   GLY A 542      13.975 -21.283 -19.967  1.00 10.00      A   
ATOM   5132  N   ALA A 543      14.499 -21.405 -22.147  1.00 10.00      A   
ATOM   5133  HN  ALA A 543      15.171 -21.218 -22.836  1.00 10.00      A   
ATOM   5134  CA  ALA A 543      13.259 -22.058 -22.528  1.00 10.00      A   
ATOM   5135  CB  ALA A 543      13.147 -22.120 -24.043  1.00 10.00      A   
ATOM   5136  C   ALA A 543      13.173 -23.454 -21.922  1.00 10.00      A   
ATOM   5137  O   ALA A 543      13.971 -24.336 -22.256  1.00 10.00      A   
ATOM   5138  N   PRO A 544      12.199 -23.675 -21.023  1.00 10.00      A   
ATOM   5139  CA  PRO A 544      12.004 -24.967 -20.356  1.00 10.00      A   
ATOM   5140  CB  PRO A 544      10.790 -24.730 -19.451  1.00 10.00      A   
ATOM   5141  CG  PRO A 544      10.716 -23.251 -19.288  1.00 10.00      A   
ATOM   5142  CD  PRO A 544      11.210 -22.676 -20.581  1.00 10.00      A   
ATOM   5143  C   PRO A 544      11.726 -26.094 -21.349  1.00 10.00      A   
ATOM   5144  O   PRO A 544      11.862 -27.271 -21.014  1.00 10.00      A   
ATOM   5145  N   ASP A 545      11.352 -25.728 -22.572  1.00 10.00      A   
ATOM   5146  HN  ASP A 545      11.253 -24.772 -22.771  1.00 10.00      A   
ATOM   5147  CA  ASP A 545      11.071 -26.703 -23.623  1.00 10.00      A   
ATOM   5148  CB  ASP A 545      10.547 -26.011 -24.888  1.00 10.00      A   
ATOM   5149  CG  ASP A 545       9.042 -25.839 -24.894  1.00 10.00      A   
ATOM   5150  OD1 ASP A 545       8.350 -26.604 -25.600  1.00 10.00      A   
ATOM   5151  OD2 ASP A 545       8.540 -24.933 -24.196  1.00 10.00      A   
ATOM   5152  C   ASP A 545      12.317 -27.514 -23.961  1.00 10.00      A   
ATOM   5153  O   ASP A 545      12.224 -28.665 -24.386  1.00 10.00      A   
ATOM   5154  N   SER A 546      13.488 -26.919 -23.751  1.00 10.00      A   
ATOM   5155  HN  SER A 546      13.504 -26.005 -23.390  1.00 10.00      A   
ATOM   5156  CA  SER A 546      14.746 -27.595 -24.045  1.00 10.00      A   
ATOM   5157  CB  SER A 546      15.819 -26.584 -24.458  1.00 10.00      A   
ATOM   5158  OG  SER A 546      16.026 -25.605 -23.450  1.00 10.00      A   
ATOM   5159  HG  SER A 546      15.173 -25.319 -23.097  1.00 10.00      A   
ATOM   5160  C   SER A 546      15.223 -28.442 -22.864  1.00 10.00      A   
ATOM   5161  O   SER A 546      16.312 -29.024 -22.896  1.00 10.00      A   
ATOM   5162  N   ARG A 547      14.410 -28.497 -21.819  1.00 10.00      A   
ATOM   5163  HN  ARG A 547      13.560 -28.004 -21.848  1.00 10.00      A   
ATOM   5164  CA  ARG A 547      14.727 -29.277 -20.635  1.00 10.00      A   
ATOM   5165  CB  ARG A 547      14.823 -28.367 -19.402  1.00 10.00      A   
ATOM   5166  CG  ARG A 547      15.711 -27.147 -19.593  1.00 10.00      A   
ATOM   5167  CD  ARG A 547      16.032 -26.465 -18.271  1.00 10.00      A
[truncated: 221,457 more chars]
