# Supplementary material for: Flexibility of intrinsically disordered degrons in AUX/IAA proteins reinforces auxin co-receptor assemblies
Source: Nat Commun. 2020 May 8;11:2277. doi: 10.1038/s41467-020-16147-2 (PMC7210949; doi:10.1038/s41467-020-16147-2)
Supplement: Supplementary file 9 — Supplementary Data 6 [file 41467_2020_16147_MOESM9_ESM.gz › haddock_files/IAA07/With_disorder_restraint/cluster1_3.pdb]

REMARK FILENAME="complex_19w.pdb0"
REMARK ===============================================================
REMARK HADDOCK run for complex
REMARK initial structure: complex_19.pdb
REMARK final NOE weights: unambig 50 amb: 50
REMARK ===============================================================
REMARK            total,bonds,angles,improper,dihe,vdw,elec,air,cdih,coup,rdcs,vean,dani,xpcs,rg
REMARK energies: -261.002, 0, 0, 0, 0, -38.0596, -224.042, 1.10003, 0, 0, 0, 0, 0, 0, 0
REMARK ===============================================================
REMARK            bonds,angles,impropers,dihe,air,cdih,coup,rdcs,vean,dani,xpcs
REMARK rms-dev.: 0,0,0,0,3.027685E-02,0,0, 0, 0, 0, 0
REMARK ===============================================================
REMARK               air,cdih,coup,rdcs,vean,dani,xpcs
REMARK               >0.3,>5,>1,>0,>5,>0.2,>0.2
REMARK violations.: 0, 0, 0, 0, 0, 0, 0
REMARK ===============================================================
REMARK                        CVpartition#,violations,rms
REMARK AIRs cross-validation: 2, 0, NaN
REMARK ===============================================================
REMARK NCS energy: 0
REMARK ===============================================================
REMARK Symmetry energy: 0
REMARK ===============================================================
REMARK Desolvation energy: 22.6552
REMARK Internal energy free molecules: -10250.6
REMARK Internal energy complex: -33731.6
REMARK Binding energy: -23720.4
REMARK ===============================================================
REMARK buried surface area: 1149.9
REMARK ===============================================================
REMARK water - chain1: 0 0 0
REMARK water - chain2: 0 0 0
REMARK water - chain3: 0 0 0
REMARK water - chain4: 0 0 0
REMARK water - chain5: 0 0 0
REMARK water - chain6: 0 0 0
REMARK ===============================================================
REMARK water - water: 0 0 0
REMARK ===============================================================
REMARK DATE:14-Feb-2019  05:39:06       created by user: enmr049
REMARK VERSION:1.3U
ATOM      1  N   PHE A   9     -39.127  -0.622  -7.833  1.00 10.00      A   
ATOM      2  HN  PHE A   9     -38.717  -1.157  -8.548  1.00 10.00      A   
ATOM      3  CA  PHE A   9     -38.658   0.736  -7.611  1.00 10.00      A   
ATOM      4  CB  PHE A   9     -37.577   0.758  -6.527  1.00 10.00      A   
ATOM      5  CG  PHE A   9     -37.949   0.046  -5.259  1.00 10.00      A   
ATOM      6  CD1 PHE A   9     -37.357  -1.163  -4.934  1.00 10.00      A   
ATOM      7  CD2 PHE A   9     -38.882   0.586  -4.392  1.00 10.00      A   
ATOM      8  CE1 PHE A   9     -37.688  -1.820  -3.765  1.00 10.00      A   
ATOM      9  CE2 PHE A   9     -39.220  -0.065  -3.221  1.00 10.00      A   
ATOM     10  CZ  PHE A   9     -38.621  -1.270  -2.908  1.00 10.00      A   
ATOM     11  C   PHE A   9     -38.083   1.320  -8.894  1.00 10.00      A   
ATOM     12  O   PHE A   9     -37.338   0.644  -9.607  1.00 10.00      A   
ATOM     13  N   PRO A  10     -38.434   2.572  -9.216  1.00 10.00      A   
ATOM     14  CA  PRO A  10     -37.917   3.244 -10.406  1.00 10.00      A   
ATOM     15  CB  PRO A  10     -38.593   4.622 -10.366  1.00 10.00      A   
ATOM     16  CG  PRO A  10     -39.781   4.442  -9.487  1.00 10.00      A   
ATOM     17  CD  PRO A  10     -39.373   3.424  -8.465  1.00 10.00      A   
ATOM     18  C   PRO A  10     -36.406   3.405 -10.308  1.00 10.00      A   
ATOM     19  O   PRO A  10     -35.861   3.548  -9.209  1.00 10.00      A   
ATOM     20  N   GLU A  11     -35.743   3.377 -11.457  1.00 10.00      A   
ATOM     21  HN  GLU A  11     -36.250   3.245 -12.293  1.00 10.00      A   
ATOM     22  CA  GLU A  11     -34.290   3.509 -11.534  1.00 10.00      A   
ATOM     23  CB  GLU A  11     -33.817   3.537 -12.995  1.00 10.00      A   
ATOM     24  CG  GLU A  11     -34.895   3.898 -14.010  1.00 10.00      A   
ATOM     25  CD  GLU A  11     -35.714   2.699 -14.452  1.00 10.00      A   
ATOM     26  OE1 GLU A  11     -35.400   2.113 -15.510  1.00 10.00      A   
ATOM     27  OE2 GLU A  11     -36.678   2.337 -13.742  1.00 10.00      A   
ATOM     28  C   GLU A  11     -33.776   4.729 -10.773  1.00 10.00      A   
ATOM     29  O   GLU A  11     -32.744   4.662 -10.106  1.00 10.00      A   
ATOM     30  N   GLU A  12     -34.509   5.834 -10.867  1.00 10.00      A   
ATOM     31  HN  GLU A  12     -35.312   5.824 -11.425  1.00 10.00      A   
ATOM     32  CA  GLU A  12     -34.136   7.069 -10.185  1.00 10.00      A   
ATOM     33  CB  GLU A  12     -35.088   8.211 -10.564  1.00 10.00      A   
ATOM     34  CG  GLU A  12     -36.562   7.902 -10.353  1.00 10.00      A   
ATOM     35  CD  GLU A  12     -37.465   8.957 -10.951  1.00 10.00      A   
ATOM     36  OE1 GLU A  12     -37.866   8.796 -12.120  1.00 10.00      A   
ATOM     37  OE2 GLU A  12     -37.769   9.953 -10.258  1.00 10.00      A   
ATOM     38  C   GLU A  12     -34.078   6.881  -8.668  1.00 10.00      A   
ATOM     39  O   GLU A  12     -33.247   7.483  -7.990  1.00 10.00      A   
ATOM     40  N   VAL A  13     -34.949   6.030  -8.142  1.00 10.00      A   
ATOM     41  HN  VAL A  13     -35.578   5.560  -8.728  1.00 10.00      A   
ATOM     42  CA  VAL A  13     -34.979   5.768  -6.712  1.00 10.00      A   
ATOM     43  CB  VAL A  13     -36.341   5.209  -6.251  1.00 10.00      A   
ATOM     44  CG1 VAL A  13     -36.389   5.124  -4.733  1.00 10.00      A   
ATOM     45  CG2 VAL A  13     -37.476   6.071  -6.772  1.00 10.00      A   
ATOM     46  C   VAL A  13     -33.874   4.782  -6.346  1.00 10.00      A   
ATOM     47  O   VAL A  13     -33.153   4.977  -5.369  1.00 10.00      A   
ATOM     48  N   LEU A  14     -33.732   3.738  -7.161  1.00 10.00      A   
ATOM     49  HN  LEU A  14     -34.335   3.652  -7.935  1.00 10.00      A   
ATOM     50  CA  LEU A  14     -32.707   2.719  -6.935  1.00 10.00      A   
ATOM     51  CB  LEU A  14     -32.802   1.608  -7.981  1.00 10.00      A   
ATOM     52  CG  LEU A  14     -33.975   0.637  -7.821  1.00 10.00      A   
ATOM     53  CD1 LEU A  14     -34.062  -0.300  -9.014  1.00 10.00      A   
ATOM     54  CD2 LEU A  14     -33.842  -0.156  -6.530  1.00 10.00      A   
ATOM     55  C   LEU A  14     -31.312   3.341  -6.932  1.00 10.00      A   
ATOM     56  O   LEU A  14     -30.439   2.928  -6.169  1.00 10.00      A   
ATOM     57  N   GLU A  15     -31.118   4.349  -7.777  1.00 10.00      A   
ATOM     58  HN  GLU A  15     -31.853   4.621  -8.371  1.00 10.00      A   
ATOM     59  CA  GLU A  15     -29.840   5.048  -7.864  1.00 10.00      A   
ATOM     60  CB  GLU A  15     -29.922   6.172  -8.890  1.00 10.00      A   
ATOM     61  CG  GLU A  15     -29.393   5.799 -10.256  1.00 10.00      A   
ATOM     62  CD  GLU A  15     -28.921   7.010 -11.021  1.00 10.00      A   
ATOM     63  OE1 GLU A  15     -29.760   7.678 -11.657  1.00 10.00      A   
ATOM     64  OE2 GLU A  15     -27.703   7.300 -10.984  1.00 10.00      A   
ATOM     65  C   GLU A  15     -29.440   5.633  -6.518  1.00 10.00      A   
ATOM     66  O   GLU A  15     -28.263   5.637  -6.151  1.00 10.00      A   
ATOM     67  N   HIS A  16     -30.429   6.120  -5.783  1.00 10.00      A   
ATOM     68  HN  HIS A  16     -31.350   6.064  -6.120  1.00 10.00      A   
ATOM     69  CA  HIS A  16     -30.185   6.714  -4.483  1.00 10.00      A   
ATOM     70  CB  HIS A  16     -31.378   7.566  -4.044  1.00 10.00      A   
ATOM     71  CG  HIS A  16     -31.032   8.620  -3.036  1.00 10.00      A   
ATOM     72  ND1 HIS A  16     -30.729   9.910  -3.418  1.00 10.00      A   
ATOM     73  CD2 HIS A  16     -30.946   8.527  -1.685  1.00 10.00      A   
ATOM     74  CE1 HIS A  16     -30.467  10.565  -2.299  1.00 10.00      A   
ATOM     75  NE2 HIS A  16     -30.584   9.769  -1.232  1.00 10.00      A   
ATOM     76  HE2 HIS A  16     -30.417  10.024  -0.287  1.00 10.00      A   
ATOM     77  C   HIS A  16     -29.883   5.632  -3.454  1.00 10.00      A   
ATOM     78  O   HIS A  16     -29.027   5.809  -2.593  1.00 10.00      A   
ATOM     79  N   VAL A  17     -30.578   4.504  -3.558  1.00 10.00      A   
ATOM     80  HN  VAL A  17     -31.249   4.418  -4.271  1.00 10.00      A   
ATOM     81  CA  VAL A  17     -30.374   3.391  -2.640  1.00 10.00      A   
ATOM     82  CB  VAL A  17     -31.395   2.258  -2.884  1.00 10.00      A   
ATOM     83  CG1 VAL A  17     -31.233   1.160  -1.845  1.00 10.00      A   
ATOM     84  CG2 VAL A  17     -32.818   2.794  -2.879  1.00 10.00      A   
ATOM     85  C   VAL A  17     -28.967   2.824  -2.799  1.00 10.00      A   
ATOM     86  O   VAL A  17     -28.278   2.566  -1.815  1.00 10.00      A   
ATOM     87  N   PHE A  18     -28.536   2.665  -4.049  1.00 10.00      A   
ATOM     88  HN  PHE A  18     -29.130   2.913  -4.794  1.00 10.00      A   
ATOM     89  CA  PHE A  18     -27.216   2.118  -4.350  1.00 10.00      A   
ATOM     90  CB  PHE A  18     -27.092   1.755  -5.832  1.00 10.00      A   
ATOM     91  CG  PHE A  18     -28.068   0.710  -6.297  1.00 10.00      A   
ATOM     92  CD1 PHE A  18     -28.538   0.717  -7.599  1.00 10.00      A   
ATOM     93  CD2 PHE A  18     -28.518  -0.274  -5.434  1.00 10.00      A   
ATOM     94  CE1 PHE A  18     -29.442  -0.236  -8.031  1.00 10.00      A   
ATOM     95  CE2 PHE A  18     -29.422  -1.230  -5.859  1.00 10.00      A   
ATOM     96  CZ  PHE A  18     -29.884  -1.211  -7.159  1.00 10.00      A   
ATOM     97  C   PHE A  18     -26.083   3.057  -3.943  1.00 10.00      A   
ATOM     98  O   PHE A  18     -24.925   2.642  -3.885  1.00 10.00      A   
ATOM     99  N   SER A  19     -26.407   4.314  -3.651  1.00 10.00      A   
ATOM    100  HN  SER A  19     -27.345   4.596  -3.703  1.00 10.00      A   
ATOM    101  CA  SER A  19     -25.393   5.283  -3.255  1.00 10.00      A   
ATOM    102  CB  SER A  19     -25.923   6.720  -3.341  1.00 10.00      A   
ATOM    103  OG  SER A  19     -26.745   7.048  -2.230  1.00 10.00      A   
ATOM    104  HG  SER A  19     -27.632   6.684  -2.362  1.00 10.00      A   
ATOM    105  C   SER A  19     -24.858   4.978  -1.859  1.00 10.00      A   
ATOM    106  O   SER A  19     -23.717   5.303  -1.535  1.00 10.00      A   
ATOM    107  N   PHE A  20     -25.675   4.325  -1.041  1.00 10.00      A   
ATOM    108  HN  PHE A  20     -26.570   4.072  -1.356  1.00 10.00      A   
ATOM    109  CA  PHE A  20     -25.270   3.981   0.316  1.00 10.00      A   
ATOM    110  CB  PHE A  20     -26.494   3.824   1.222  1.00 10.00      A   
ATOM    111  CG  PHE A  20     -27.299   5.082   1.379  1.00 10.00      A   
ATOM    112  CD1 PHE A  20     -28.521   5.223   0.743  1.00 10.00      A   
ATOM    113  CD2 PHE A  20     -26.833   6.124   2.163  1.00 10.00      A   
ATOM    114  CE1 PHE A  20     -29.265   6.379   0.886  1.00 10.00      A   
ATOM    115  CE2 PHE A  20     -27.571   7.283   2.310  1.00 10.00      A   
ATOM    116  CZ  PHE A  20     -28.790   7.410   1.671  1.00 10.00      A   
ATOM    117  C   PHE A  20     -24.444   2.699   0.327  1.00 10.00      A   
ATOM    118  O   PHE A  20     -23.818   2.358   1.332  1.00 10.00      A   
ATOM    119  N   ILE A  21     -24.447   1.995  -0.797  1.00 10.00      A   
ATOM    120  HN  ILE A  21     -24.954   2.330  -1.564  1.00 10.00      A   
ATOM    121  CA  ILE A  21     -23.707   0.750  -0.933  1.00 10.00      A   
ATOM    122  CB  ILE A  21     -24.549  -0.326  -1.656  1.00 10.00      A   
ATOM    123  CG1 ILE A  21     -25.934  -0.446  -1.010  1.00 10.00      A   
ATOM    124  CG2 ILE A  21     -23.831  -1.667  -1.633  1.00 10.00      A   
ATOM    125  CD1 ILE A  21     -26.922  -1.260  -1.817  1.00 10.00      A   
ATOM    126  C   ILE A  21     -22.424   0.993  -1.722  1.00 10.00      A   
ATOM    127  O   ILE A  21     -22.456   1.127  -2.946  1.00 10.00      A   
ATOM    128  N   GLN A  22     -21.303   1.068  -1.020  1.00 10.00      A   
ATOM    129  HN  GLN A  22     -21.340   0.968  -0.044  1.00 10.00      A   
ATOM    130  CA  GLN A  22     -20.019   1.305  -1.663  1.00 10.00      A   
ATOM    131  CB  GLN A  22     -19.350   2.565  -1.107  1.00 10.00      A   
ATOM    132  CG  GLN A  22     -20.142   3.847  -1.335  1.00 10.00      A   
ATOM    133  CD  GLN A  22     -20.371   4.154  -2.805  1.00 10.00      A   
ATOM    134  OE1 GLN A  22     -19.550   3.832  -3.663  1.00 10.00      A   
ATOM    135  NE2 GLN A  22     -21.498   4.778  -3.107  1.00 10.00      A   
ATOM    136 HE21 GLN A  22     -22.113   5.005  -2.369  1.00 10.00      A   
ATOM    137 HE22 GLN A  22     -21.672   4.993  -4.043  1.00 10.00      A   
ATOM    138  C   GLN A  22     -19.091   0.101  -1.530  1.00 10.00      A   
ATOM    139  O   GLN A  22     -18.173  -0.067  -2.333  1.00 10.00      A   
ATOM    140  N   LEU A  23     -19.335  -0.731  -0.518  1.00 10.00      A   
ATOM    141  HN  LEU A  23     -20.075  -0.535   0.092  1.00 10.00      A   
ATOM    142  CA  LEU A  23     -18.519  -1.919  -0.287  1.00 10.00      A   
ATOM    143  CB  LEU A  23     -19.019  -2.689   0.936  1.00 10.00      A   
ATOM    144  CG  LEU A  23     -18.131  -3.840   1.412  1.00 10.00      A   
ATOM    145  CD1 LEU A  23     -16.838  -3.307   2.010  1.00 10.00      A   
ATOM    146  CD2 LEU A  23     -18.871  -4.704   2.421  1.00 10.00      A   
ATOM    147  C   LEU A  23     -18.515  -2.824  -1.517  1.00 10.00      A   
ATOM    148  O   LEU A  23     -19.572  -3.141  -2.069  1.00 10.00      A   
ATOM    149  N   ASP A  24     -17.321  -3.239  -1.932  1.00 10.00      A   
ATOM    150  HN  ASP A  24     -16.520  -2.957  -1.436  1.00 10.00      A   
ATOM    151  CA  ASP A  24     -17.155  -4.089  -3.110  1.00 10.00      A   
ATOM    152  CB  ASP A  24     -15.677  -4.433  -3.328  1.00 10.00      A   
ATOM    153  CG  ASP A  24     -14.775  -3.219  -3.244  1.00 10.00      A   
ATOM    154  OD1 ASP A  24     -14.566  -2.554  -4.279  1.00 10.00      A   
ATOM    155  OD2 ASP A  24     -14.281  -2.912  -2.136  1.00 10.00      A   
ATOM    156  C   ASP A  24     -17.974  -5.365  -3.017  1.00 10.00      A   
ATOM    157  O   ASP A  24     -18.727  -5.690  -3.932  1.00 10.00      A   
ATOM    158  N   LYS A  25     -17.835  -6.074  -1.899  1.00 10.00      A   
ATOM    159  HN  LYS A  25     -17.232  -5.745  -1.198  1.00 10.00      A   
ATOM    160  CA  LYS A  25     -18.558  -7.329  -1.692  1.00 10.00      A   
ATOM    161  CB  LYS A  25     -18.172  -7.977  -0.360  1.00 10.00      A   
ATOM    162  CG  LYS A  25     -16.768  -8.561  -0.347  1.00 10.00      A   
ATOM    163  CD  LYS A  25     -16.483  -9.311   0.944  1.00 10.00      A   
ATOM    164  CE  LYS A  25     -15.077  -9.896   0.954  1.00 10.00      A   
ATOM    165  NZ  LYS A  25     -14.935 -11.058   0.034  1.00 10.00      A   
ATOM    166  HZ1 LYS A  25     -13.939 -11.347  -0.022  1.00 10.00      A   
ATOM    167  HZ2 LYS A  25     -15.262 -10.809  -0.927  1.00 10.00      A   
ATOM    168  HZ3 LYS A  25     -15.495 -11.864   0.381  1.00 10.00      A   
ATOM    169  C   LYS A  25     -20.072  -7.141  -1.786  1.00 10.00      A   
ATOM    170  O   LYS A  25     -20.781  -7.990  -2.330  1.00 10.00      A   
ATOM    171  N   ASP A  26     -20.560  -6.023  -1.264  1.00 10.00      A   
ATOM    172  HN  ASP A  26     -19.949  -5.386  -0.842  1.00 10.00      A   
ATOM    173  CA  ASP A  26     -21.986  -5.723  -1.308  1.00 10.00      A   
ATOM    174  CB  ASP A  26     -22.323  -4.537  -0.400  1.00 10.00      A   
ATOM    175  CG  ASP A  26     -22.427  -4.906   1.066  1.00 10.00      A   
ATOM    176  OD1 ASP A  26     -22.844  -6.041   1.376  1.00 10.00      A   
ATOM    177  OD2 ASP A  26     -22.093  -4.061   1.919  1.00 10.00      A   
ATOM    178  C   ASP A  26     -22.405  -5.413  -2.739  1.00 10.00      A   
ATOM    179  O   ASP A  26     -23.386  -5.958  -3.246  1.00 10.00      A   
ATOM    180  N   ARG A  27     -21.632  -4.552  -3.393  1.00 10.00      A   
ATOM    181  HN  ARG A  27     -20.850  -4.169  -2.933  1.00 10.00      A   
ATOM    182  CA  ARG A  27     -21.905  -4.158  -4.769  1.00 10.00      A   
ATOM    183  CB  ARG A  27     -20.899  -3.103  -5.239  1.00 10.00      A   
ATOM    184  CG  ARG A  27     -21.292  -1.675  -4.898  1.00 10.00      A   
ATOM    185  CD  ARG A  27     -22.537  -1.261  -5.662  1.00 10.00      A   
ATOM    186  NE  ARG A  27     -22.879   0.148  -5.460  1.00 10.00      A   
ATOM    187  HE  ARG A  27     -22.984   0.459  -4.529  1.00 10.00      A   
ATOM    188  CZ  ARG A  27     -23.042   1.022  -6.452  1.00 10.00      A   
ATOM    189  NH1 ARG A  27     -22.886   0.639  -7.716  1.00 10.00      A   
ATOM    190 HH11 ARG A  27     -22.630  -0.360  -7.942  1.00 10.00      A   
ATOM    191 HH12 ARG A  27     -23.018   1.318  -8.492  1.00 10.00      A   
ATOM    192  NH2 ARG A  27     -23.383   2.278  -6.179  1.00 10.00      A   
ATOM    193 HH21 ARG A  27     -23.529   2.579  -5.186  1.00 10.00      A   
ATOM    194 HH22 ARG A  27     -23.504   2.972  -6.952  1.00 10.00      A   
ATOM    195  C   ARG A  27     -21.886  -5.361  -5.706  1.00 10.00      A   
ATOM    196  O   ARG A  27     -22.730  -5.480  -6.591  1.00 10.00      A   
ATOM    197  N   ASN A  28     -20.935  -6.262  -5.483  1.00 10.00      A   
ATOM    198  HN  ASN A  28     -20.296  -6.110  -4.748  1.00 10.00      A   
ATOM    199  CA  ASN A  28     -20.792  -7.462  -6.305  1.00 10.00      A   
ATOM    200  CB  ASN A  28     -19.501  -8.213  -5.965  1.00 10.00      A   
ATOM    201  CG  ASN A  28     -18.254  -7.500  -6.455  1.00 10.00      A   
ATOM    202  OD1 ASN A  28     -18.321  -6.638  -7.335  1.00 10.00      A   
ATOM    203  ND2 ASN A  28     -17.106  -7.868  -5.909  1.00 10.00      A   
ATOM    204 HD21 ASN A  28     -17.119  -8.581  -5.223  1.00 10.00      A   
ATOM    205 HD22 ASN A  28     -16.282  -7.414  -6.201  1.00 10.00      A   
ATOM    206  C   ASN A  28     -21.991  -8.396  -6.174  1.00 10.00      A   
ATOM    207  O   ASN A  28     -22.190  -9.282  -7.004  1.00 10.00      A   
ATOM    208  N   SER A  29     -22.786  -8.202  -5.133  1.00 10.00      A   
ATOM    209  HN  SER A  29     -22.583  -7.479  -4.498  1.00 10.00      A   
ATOM    210  CA  SER A  29     -23.959  -9.029  -4.917  1.00 10.00      A   
ATOM    211  CB  SER A  29     -24.188  -9.233  -3.421  1.00 10.00      A   
ATOM    212  OG  SER A  29     -22.992  -9.663  -2.787  1.00 10.00      A   
ATOM    213  HG  SER A  29     -22.433  -8.893  -2.599  1.00 10.00      A   
ATOM    214  C   SER A  29     -25.185  -8.396  -5.569  1.00 10.00      A   
ATOM    215  O   SER A  29     -26.120  -9.088  -5.967  1.00 10.00      A   
ATOM    216  N   VAL A  30     -25.153  -7.076  -5.704  1.00 10.00      A   
ATOM    217  HN  VAL A  30     -24.364  -6.586  -5.386  1.00 10.00      A   
ATOM    218  CA  VAL A  30     -26.257  -6.336  -6.306  1.00 10.00      A   
ATOM    219  CB  VAL A  30     -26.119  -4.816  -6.063  1.00 10.00      A   
ATOM    220  CG1 VAL A  30     -27.273  -4.051  -6.698  1.00 10.00      A   
ATOM    221  CG2 VAL A  30     -26.039  -4.519  -4.574  1.00 10.00      A   
ATOM    222  C   VAL A  30     -26.337  -6.598  -7.808  1.00 10.00      A   
ATOM    223  O   VAL A  30     -27.421  -6.771  -8.358  1.00 10.00      A   
ATOM    224  N   SER A  31     -25.186  -6.663  -8.463  1.00 10.00      A   
ATOM    225  HN  SER A  31     -24.341  -6.541  -7.974  1.00 10.00      A   
ATOM    226  CA  SER A  31     -25.136  -6.895  -9.897  1.00 10.00      A   
ATOM    227  CB  SER A  31     -23.767  -6.480 -10.427  1.00 10.00      A   
ATOM    228  OG  SER A  31     -22.826  -6.385  -9.367  1.00 10.00      A   
ATOM    229  HG  SER A  31     -22.666  -5.446  -9.163  1.00 10.00      A   
ATOM    230  C   SER A  31     -25.436  -8.352 -10.264  1.00 10.00      A   
ATOM    231  O   SER A  31     -25.355  -8.727 -11.433  1.00 10.00      A   
ATOM    232  N   LEU A  32     -25.800  -9.160  -9.272  1.00 10.00      A   
ATOM    233  HN  LEU A  32     -25.872  -8.801  -8.363  1.00 10.00      A   
ATOM    234  CA  LEU A  32     -26.097 -10.567  -9.507  1.00 10.00      A   
ATOM    235  CB  LEU A  32     -25.114 -11.459  -8.756  1.00 10.00      A   
ATOM    236  CG  LEU A  32     -23.769 -11.684  -9.439  1.00 10.00      A   
ATOM    237  CD1 LEU A  32     -22.781 -12.311  -8.473  1.00 10.00      A   
ATOM    238  CD2 LEU A  32     -23.945 -12.556 -10.672  1.00 10.00      A   
ATOM    239  C   LEU A  32     -27.534 -10.931  -9.152  1.00 10.00      A   
ATOM    240  O   LEU A  32     -27.912 -12.103  -9.196  1.00 10.00      A   
ATOM    241  N   VAL A  33     -28.343  -9.937  -8.799  1.00 10.00      A   
ATOM    242  HN  VAL A  33     -28.004  -9.015  -8.768  1.00 10.00      A   
ATOM    243  CA  VAL A  33     -29.735 -10.206  -8.461  1.00 10.00      A   
ATOM    244  CB  VAL A  33     -30.332  -9.195  -7.455  1.00 10.00      A   
ATOM    245  CG1 VAL A  33     -29.554  -9.214  -6.150  1.00 10.00      A   
ATOM    246  CG2 VAL A  33     -30.375  -7.792  -8.032  1.00 10.00      A   
ATOM    247  C   VAL A  33     -30.591 -10.293  -9.722  1.00 10.00      A   
ATOM    248  O   VAL A  33     -31.446 -11.172  -9.836  1.00 10.00      A   
ATOM    249  N   CYS A  34     -30.330  -9.393 -10.669  1.00 10.00      A   
ATOM    250  HN  CYS A  34     -29.632  -8.722 -10.507  1.00 10.00      A   
ATOM    251  CA  CYS A  34     -31.053  -9.357 -11.938  1.00 10.00      A   
ATOM    252  CB  CYS A  34     -32.511  -8.930 -11.726  1.00 10.00      A   
ATOM    253  SG  CYS A  34     -32.711  -7.272 -11.034  1.00 10.00      A   
ATOM    254  HG  CYS A  34     -33.982  -6.922 -11.181  1.00 10.00      A   
ATOM    255  C   CYS A  34     -30.360  -8.393 -12.896  1.00 10.00      A   
ATOM    256  O   CYS A  34     -29.597  -7.525 -12.464  1.00 10.00      A   
ATOM    257  N   LYS A  35     -30.633  -8.536 -14.184  1.00 10.00      A   
ATOM    258  HN  LYS A  35     -31.269  -9.242 -14.465  1.00 10.00      A   
ATOM    259  CA  LYS A  35     -30.023  -7.683 -15.198  1.00 10.00      A   
ATOM    260  CB  LYS A  35     -30.389  -8.160 -16.605  1.00 10.00      A   
ATOM    261  CG  LYS A  35     -29.780  -7.327 -17.722  1.00 10.00      A   
ATOM    262  CD  LYS A  35     -28.337  -7.723 -17.995  1.00 10.00      A   
ATOM    263  CE  LYS A  35     -28.273  -9.049 -18.734  1.00 10.00      A   
ATOM    264  NZ  LYS A  35     -26.889  -9.423 -19.118  1.00 10.00      A   
ATOM    265  HZ1 LYS A  35     -26.245  -9.310 -18.313  1.00 10.00      A   
ATOM    266  HZ2 LYS A  35     -26.557  -8.824 -19.902  1.00 10.00      A   
ATOM    267  HZ3 LYS A  35     -26.868 -10.421 -19.426  1.00 10.00      A   
ATOM    268  C   LYS A  35     -30.418  -6.223 -15.017  1.00 10.00      A   
ATOM    269  O   LYS A  35     -29.601  -5.324 -15.218  1.00 10.00      A   
ATOM    270  N   SER A  36     -31.664  -5.993 -14.629  1.00 10.00      A   
ATOM    271  HN  SER A  36     -32.270  -6.753 -14.479  1.00 10.00      A   
ATOM    272  CA  SER A  36     -32.164  -4.643 -14.426  1.00 10.00      A   
ATOM    273  CB  SER A  36     -33.604  -4.699 -13.931  1.00 10.00      A   
ATOM    274  OG  SER A  36     -34.105  -6.022 -14.019  1.00 10.00      A   
ATOM    275  HG  SER A  36     -34.432  -6.180 -14.914  1.00 10.00      A   
ATOM    276  C   SER A  36     -31.296  -3.875 -13.431  1.00 10.00      A   
ATOM    277  O   SER A  36     -30.915  -2.732 -13.681  1.00 10.00      A   
ATOM    278  N   TRP A  37     -30.980  -4.513 -12.310  1.00 10.00      A   
ATOM    279  HN  TRP A  37     -31.301  -5.427 -12.171  1.00 10.00      A   
ATOM    280  CA  TRP A  37     -30.163  -3.885 -11.282  1.00 10.00      A   
ATOM    281  CB  TRP A  37     -30.310  -4.605  -9.937  1.00 10.00      A   
ATOM    282  CG  TRP A  37     -31.624  -4.346  -9.254  1.00 10.00      A   
ATOM    283  CD1 TRP A  37     -32.820  -4.079  -9.853  1.00 10.00      A   
ATOM    284  CD2 TRP A  37     -31.875  -4.336  -7.844  1.00 10.00      A   
ATOM    285  NE1 TRP A  37     -33.796  -3.903  -8.909  1.00 10.00      A   
ATOM    286  HE1 TRP A  37     -34.742  -3.704  -9.097  1.00 10.00      A   
ATOM    287  CE2 TRP A  37     -33.246  -4.055  -7.668  1.00 10.00      A   
ATOM    288  CE3 TRP A  37     -31.080  -4.535  -6.716  1.00 10.00      A   
ATOM    289  CZ2 TRP A  37     -33.834  -3.969  -6.409  1.00 10.00      A   
ATOM    290  CZ3 TRP A  37     -31.665  -4.452  -5.468  1.00 10.00      A   
ATOM    291  CH2 TRP A  37     -33.028  -4.172  -5.324  1.00 10.00      A   
ATOM    292  C   TRP A  37     -28.702  -3.821 -11.708  1.00 10.00      A   
ATOM    293  O   TRP A  37     -27.997  -2.869 -11.379  1.00 10.00      A   
ATOM    294  N   TYR A  38     -28.255  -4.829 -12.453  1.00 10.00      A   
ATOM    295  HN  TYR A  38     -28.865  -5.567 -12.675  1.00 10.00      A   
ATOM    296  CA  TYR A  38     -26.876  -4.872 -12.935  1.00 10.00      A   
ATOM    297  CB  TYR A  38     -26.605  -6.173 -13.707  1.00 10.00      A   
ATOM    298  CG  TYR A  38     -25.325  -6.155 -14.518  1.00 10.00      A   
ATOM    299  CD1 TYR A  38     -25.358  -6.094 -15.907  1.00 10.00      A   
ATOM    300  CD2 TYR A  38     -24.082  -6.190 -13.897  1.00 10.00      A   
ATOM    301  CE1 TYR A  38     -24.194  -6.068 -16.649  1.00 10.00      A   
ATOM    302  CE2 TYR A  38     -22.913  -6.166 -14.633  1.00 10.00      A   
ATOM    303  CZ  TYR A  38     -22.975  -6.104 -16.008  1.00 10.00      A   
ATOM    304  OH  TYR A  38     -21.815  -6.072 -16.748  1.00 10.00      A   
ATOM    305  HH  TYR A  38     -21.189  -6.723 -16.402  1.00 10.00      A   
ATOM    306  C   TYR A  38     -26.566  -3.655 -13.809  1.00 10.00      A   
ATOM    307  O   TYR A  38     -25.520  -3.016 -13.655  1.00 10.00      A   
ATOM    308  N   GLU A  39     -27.491  -3.334 -14.711  1.00 10.00      A   
ATOM    309  HN  GLU A  39     -28.307  -3.882 -14.775  1.00 10.00      A   
ATOM    310  CA  GLU A  39     -27.327  -2.203 -15.613  1.00 10.00      A   
ATOM    311  CB  GLU A  39     -28.432  -2.194 -16.666  1.00 10.00      A   
ATOM    312  CG  GLU A  39     -28.272  -3.267 -17.731  1.00 10.00      A   
ATOM    313  CD  GLU A  39     -27.084  -3.008 -18.636  1.00 10.00      A   
ATOM    314  OE1 GLU A  39     -27.238  -2.246 -19.613  1.00 10.00      A   
ATOM    315  OE2 GLU A  39     -25.993  -3.560 -18.378  1.00 10.00      A   
ATOM    316  C   GLU A  39     -27.288  -0.878 -14.856  1.00 10.00      A   
ATOM    317  O   GLU A  39     -26.660   0.082 -15.298  1.00 10.00      A   
ATOM    318  N   ILE A  40     -27.961  -0.826 -13.712  1.00 10.00      A   
ATOM    319  HN  ILE A  40     -28.460  -1.616 -13.412  1.00 10.00      A   
ATOM    320  CA  ILE A  40     -27.978   0.382 -12.897  1.00 10.00      A   
ATOM    321  CB  ILE A  40     -29.236   0.462 -12.004  1.00 10.00      A   
ATOM    322  CG1 ILE A  40     -30.501   0.374 -12.862  1.00 10.00      A   
ATOM    323  CG2 ILE A  40     -29.235   1.754 -11.193  1.00 10.00      A   
ATOM    324  CD1 ILE A  40     -31.779   0.220 -12.069  1.00 10.00      A   
ATOM    325  C   ILE A  40     -26.728   0.437 -12.023  1.00 10.00      A   
ATOM    326  O   ILE A  40     -26.089   1.479 -11.906  1.00 10.00      A   
ATOM    327  N   GLU A  41     -26.381  -0.706 -11.434  1.00 10.00      A   
ATOM    328  HN  GLU A  41     -26.939  -1.507 -11.585  1.00 10.00      A   
ATOM    329  CA  GLU A  41     -25.209  -0.823 -10.568  1.00 10.00      A   
ATOM    330  CB  GLU A  41     -25.053  -2.282 -10.108  1.00 10.00      A   
ATOM    331  CG  GLU A  41     -24.304  -2.466  -8.796  1.00 10.00      A   
ATOM    332  CD  GLU A  41     -22.811  -2.650  -8.974  1.00 10.00      A   
ATOM    333  OE1 GLU A  41     -22.382  -3.766  -9.329  1.00 10.00      A   
ATOM    334  OE2 GLU A  41     -22.058  -1.683  -8.739  1.00 10.00      A   
ATOM    335  C   GLU A  41     -23.944  -0.366 -11.294  1.00 10.00      A   
ATOM    336  O   GLU A  41     -23.165   0.425 -10.766  1.00 10.00      A   
ATOM    337  N   ARG A  42     -23.773  -0.846 -12.522  1.00 10.00      A   
ATOM    338  HN  ARG A  42     -24.455  -1.451 -12.896  1.00 10.00      A   
ATOM    339  CA  ARG A  42     -22.601  -0.509 -13.329  1.00 10.00      A   
ATOM    340  CB  ARG A  42     -22.519  -1.397 -14.579  1.00 10.00      A   
ATOM    341  CG  ARG A  42     -23.695  -1.253 -15.533  1.00 10.00      A   
ATOM    342  CD  ARG A  42     -23.543  -2.148 -16.752  1.00 10.00      A   
ATOM    343  NE  ARG A  42     -22.638  -1.569 -17.744  1.00 10.00      A   
ATOM    344  HE  ARG A  42     -21.823  -1.128 -17.411  1.00 10.00      A   
ATOM    345  CZ  ARG A  42     -22.855  -1.612 -19.057  1.00 10.00      A   
ATOM    346  NH1 ARG A  42     -23.938  -2.207 -19.540  1.00 10.00      A   
ATOM    347 HH11 ARG A  42     -24.640  -2.654 -18.892  1.00 10.00      A   
ATOM    348 HH12 ARG A  42     -24.100  -2.242 -20.565  1.00 10.00      A   
ATOM    349  NH2 ARG A  42     -21.982  -1.070 -19.897  1.00 10.00      A   
ATOM    350 HH21 ARG A  42     -21.115  -0.611 -19.540  1.00 10.00      A   
ATOM    351 HH22 ARG A  42     -22.160  -1.101 -20.927  1.00 10.00      A   
ATOM    352  C   ARG A  42     -22.559   0.973 -13.707  1.00 10.00      A   
ATOM    353  O   ARG A  42     -21.508   1.505 -14.062  1.00 10.00      A   
ATOM    354  N   TRP A  43     -23.698   1.638 -13.612  1.00 10.00      A   
ATOM    355  HN  TRP A  43     -24.498   1.172 -13.301  1.00 10.00      A   
ATOM    356  CA  TRP A  43     -23.788   3.047 -13.955  1.00 10.00      A   
ATOM    357  CB  TRP A  43     -25.003   3.316 -14.849  1.00 10.00      A   
ATOM    358  CG  TRP A  43     -24.742   3.091 -16.309  1.00 10.00      A   
ATOM    359  CD1 TRP A  43     -24.644   1.889 -16.947  1.00 10.00      A   
ATOM    360  CD2 TRP A  43     -24.552   4.096 -17.314  1.00 10.00      A   
ATOM    361  NE1 TRP A  43     -24.403   2.081 -18.285  1.00 10.00      A   
ATOM    362  HE1 TRP A  43     -24.295   1.368 -18.954  1.00 10.00      A   
ATOM    363  CE2 TRP A  43     -24.341   3.426 -18.537  1.00 10.00      A   
ATOM    364  CE3 TRP A  43     -24.540   5.495 -17.299  1.00 10.00      A   
ATOM    365  CZ2 TRP A  43     -24.121   4.107 -19.732  1.00 10.00      A   
ATOM    366  CZ3 TRP A  43     -24.319   6.167 -18.486  1.00 10.00      A   
ATOM    367  CH2 TRP A  43     -24.113   5.475 -19.686  1.00 10.00      A   
ATOM    368  C   TRP A  43     -23.834   3.939 -12.717  1.00 10.00      A   
ATOM    369  O   TRP A  43     -24.056   5.146 -12.829  1.00 10.00      A   
ATOM    370  N   CYS A  44     -23.629   3.352 -11.538  1.00 10.00      A   
ATOM    371  HN  CYS A  44     -23.475   2.385 -11.500  1.00 10.00      A   
ATOM    372  CA  CYS A  44     -23.651   4.124 -10.299  1.00 10.00      A   
ATOM    373  CB  CYS A  44     -25.013   4.032  -9.607  1.00 10.00      A   
ATOM    374  SG  CYS A  44     -25.516   2.358  -9.158  1.00 10.00      A   
ATOM    375  HG  CYS A  44     -26.000   1.785 -10.253  1.00 10.00      A   
ATOM    376  C   CYS A  44     -22.530   3.727  -9.337  1.00 10.00      A   
ATOM    377  O   CYS A  44     -22.547   4.113  -8.166  1.00 10.00      A   
ATOM    378  N   ARG A  45     -21.576   2.931  -9.807  1.00 10.00      A   
ATOM    379  HN  ARG A  45     -21.624   2.612 -10.730  1.00 10.00      A   
ATOM    380  CA  ARG A  45     -20.454   2.531  -8.962  1.00 10.00      A   
ATOM    381  CB  ARG A  45     -19.841   1.196  -9.402  1.00 10.00      A   
ATOM    382  CG  ARG A  45     -19.015   0.528  -8.309  1.00 10.00      A   
ATOM    383  CD  ARG A  45     -18.388  -0.779  -8.769  1.00 10.00      A   
ATOM    384  NE  ARG A  45     -19.323  -1.903  -8.729  1.00 10.00      A   
ATOM    385  HE  ARG A  45     -20.279  -1.710  -8.924  1.00 10.00      A   
ATOM    386  CZ  ARG A  45     -18.966  -3.157  -8.437  1.00 10.00      A   
ATOM    387  NH1 ARG A  45     -17.702  -3.447  -8.155  1.00 10.00      A   
ATOM    388 HH11 ARG A  45     -17.432  -4.429  -7.931  1.00 10.00      A   
ATOM    389 HH12 ARG A  45     -16.978  -2.697  -8.149  1.00 10.00      A   
ATOM    390  NH2 ARG A  45     -19.875  -4.125  -8.451  1.00 10.00      A   
ATOM    391 HH21 ARG A  45     -20.881  -3.907  -8.690  1.00 10.00      A   
ATOM    392 HH22 ARG A  45     -19.601  -5.107  -8.228  1.00 10.00      A   
ATOM    393  C   ARG A  45     -19.413   3.645  -8.958  1.00 10.00      A   
ATOM    394  O   ARG A  45     -19.147   4.252  -9.994  1.00 10.00      A   
ATOM    395  N   ARG A  46     -18.834   3.914  -7.799  1.00 10.00      A   
ATOM    396  HN  ARG A  46     -19.060   3.372  -7.009  1.00 10.00      A   
ATOM    397  CA  ARG A  46     -17.861   4.991  -7.673  1.00 10.00      A   
ATOM    398  CB  ARG A  46     -18.169   5.839  -6.437  1.00 10.00      A   
ATOM    399  CG  ARG A  46     -19.516   6.535  -6.493  1.00 10.00      A   
ATOM    400  CD  ARG A  46     -19.889   7.133  -5.148  1.00 10.00      A   
ATOM    401  NE  ARG A  46     -21.116   7.921  -5.237  1.00 10.00      A   
ATOM    402  HE  ARG A  46     -21.597   7.901  -6.097  1.00 10.00      A   
ATOM    403  CZ  ARG A  46     -21.623   8.647  -4.242  1.00 10.00      A   
ATOM    404  NH1 ARG A  46     -21.021   8.686  -3.056  1.00 10.00      A   
ATOM    405 HH11 ARG A  46     -20.145   8.141  -2.892  1.00 10.00      A   
ATOM    406 HH12 ARG A  46     -21.424   9.259  -2.280  1.00 10.00      A   
ATOM    407  NH2 ARG A  46     -22.738   9.337  -4.435  1.00 10.00      A   
ATOM    408 HH21 ARG A  46     -23.215   9.309  -5.363  1.00 10.00      A   
ATOM    409 HH22 ARG A  46     -23.144   9.913  -3.664  1.00 10.00      A   
ATOM    410  C   ARG A  46     -16.426   4.492  -7.617  1.00 10.00      A   
ATOM    411  O   ARG A  46     -15.525   5.123  -8.170  1.00 10.00      A   
ATOM    412  N   LYS A  47     -16.212   3.363  -6.967  1.00 10.00      A   
ATOM    413  HN  LYS A  47     -16.970   2.878  -6.573  1.00 10.00      A   
ATOM    414  CA  LYS A  47     -14.870   2.826  -6.827  1.00 10.00      A   
ATOM    415  CB  LYS A  47     -14.401   2.943  -5.367  1.00 10.00      A   
ATOM    416  CG  LYS A  47     -15.439   2.522  -4.337  1.00 10.00      A   
ATOM    417  CD  LYS A  47     -15.362   1.034  -4.032  1.00 10.00      A   
ATOM    418  CE  LYS A  47     -14.413   0.759  -2.879  1.00 10.00      A   
ATOM    419  NZ  LYS A  47     -13.461  -0.342  -3.186  1.00 10.00      A   
ATOM    420  HZ1 LYS A  47     -13.981  -1.202  -3.480  1.00 10.00      A   
ATOM    421  HZ2 LYS A  47     -12.892  -0.568  -2.345  1.00 10.00      A   
ATOM    422  HZ3 LYS A  47     -12.823  -0.058  -3.952  1.00 10.00      A   
ATOM    423  C   LYS A  47     -14.756   1.389  -7.319  1.00 10.00      A   
ATOM    424  O   LYS A  47     -15.715   0.615  -7.267  1.00 10.00      A   
ATOM    425  N   VAL A  48     -13.577   1.047  -7.812  1.00 10.00      A   
ATOM    426  HN  VAL A  48     -12.862   1.718  -7.842  1.00 10.00      A   
ATOM    427  CA  VAL A  48     -13.299  -0.291  -8.301  1.00 10.00      A   
ATOM    428  CB  VAL A  48     -13.300  -0.383  -9.847  1.00 10.00      A   
ATOM    429  CG1 VAL A  48     -14.724  -0.367 -10.385  1.00 10.00      A   
ATOM    430  CG2 VAL A  48     -12.485   0.741 -10.466  1.00 10.00      A   
ATOM    431  C   VAL A  48     -11.973  -0.794  -7.743  1.00 10.00      A   
ATOM    432  O   VAL A  48     -10.912  -0.206  -7.983  1.00 10.00      A   
ATOM    433  N   PHE A  49     -12.045  -1.857  -6.958  1.00 10.00      A   
ATOM    434  HN  PHE A  49     -12.922  -2.254  -6.766  1.00 10.00      A   
ATOM    435  CA  PHE A  49     -10.855  -2.447  -6.370  1.00 10.00      A   
ATOM    436  CB  PHE A  49     -11.079  -2.797  -4.893  1.00 10.00      A   
ATOM    437  CG  PHE A  49      -9.957  -3.588  -4.281  1.00 10.00      A   
ATOM    438  CD1 PHE A  49      -8.754  -2.984  -3.961  1.00 10.00      A   
ATOM    439  CD2 PHE A  49     -10.106  -4.941  -4.037  1.00 10.00      A   
ATOM    440  CE1 PHE A  49      -7.721  -3.717  -3.408  1.00 10.00      A   
ATOM    441  CE2 PHE A  49      -9.081  -5.681  -3.483  1.00 10.00      A   
ATOM    442  CZ  PHE A  49      -7.886  -5.068  -3.167  1.00 10.00      A   
ATOM    443  C   PHE A  49     -10.434  -3.683  -7.154  1.00 10.00      A   
ATOM    444  O   PHE A  49     -11.135  -4.697  -7.164  1.00 10.00      A   
ATOM    445  N   ILE A  50      -9.300  -3.584  -7.827  1.00 10.00      A   
ATOM    446  HN  ILE A  50      -8.794  -2.740  -7.798  1.00 10.00      A   
ATOM    447  CA  ILE A  50      -8.780  -4.693  -8.611  1.00 10.00      A   
ATOM    448  CB  ILE A  50      -8.415  -4.253 -10.047  1.00 10.00      A   
ATOM    449  CG1 ILE A  50      -9.544  -3.423 -10.672  1.00 10.00      A   
ATOM    450  CG2 ILE A  50      -8.106  -5.467 -10.913  1.00 10.00      A   
ATOM    451  CD1 ILE A  50     -10.831  -4.193 -10.896  1.00 10.00      A   
ATOM    452  C   ILE A  50      -7.544  -5.273  -7.930  1.00 10.00      A   
ATOM    453  O   ILE A  50      -6.536  -4.583  -7.767  1.00 10.00      A   
ATOM    454  N   GLY A  51      -7.632  -6.534  -7.525  1.00 10.00      A   
ATOM    455  HN  GLY A  51      -8.465  -7.026  -7.674  1.00 10.00      A   
ATOM    456  CA  GLY A  51      -6.518  -7.193  -6.863  1.00 10.00      A   
ATOM    457  C   GLY A  51      -5.336  -7.425  -7.784  1.00 10.00      A   
ATOM    458  O   GLY A  51      -4.187  -7.257  -7.382  1.00 10.00      A   
ATOM    459  N   ASN A  52      -5.614  -7.808  -9.021  1.00 10.00      A   
ATOM    460  HN  ASN A  52      -6.551  -7.920  -9.288  1.00 10.00      A   
ATOM    461  CA  ASN A  52      -4.560  -8.058  -9.996  1.00 10.00      A   
ATOM    462  CB  ASN A  52      -4.408  -9.556 -10.266  1.00 10.00      A   
ATOM    463  CG  ASN A  52      -3.137  -9.880 -11.025  1.00 10.00      A   
ATOM    464  OD1 ASN A  52      -3.106  -9.834 -12.251  1.00 10.00      A   
ATOM    465  ND2 ASN A  52      -2.081 -10.215 -10.300  1.00 10.00      A   
ATOM    466 HD21 ASN A  52      -2.177 -10.236  -9.324  1.00 10.00      A   
ATOM    467 HD22 ASN A  52      -1.240 -10.416 -10.769  1.00 10.00      A   
ATOM    468  C   ASN A  52      -4.838  -7.307 -11.291  1.00 10.00      A   
ATOM    469  O   ASN A  52      -5.861  -7.525 -11.939  1.00 10.00      A   
ATOM    470  N   CYS A  53      -3.919  -6.428 -11.664  1.00 10.00      A   
ATOM    471  HN  CYS A  53      -3.126  -6.302 -11.101  1.00 10.00      A   
ATOM    472  CA  CYS A  53      -4.056  -5.616 -12.871  1.00 10.00      A   
ATOM    473  CB  CYS A  53      -2.926  -4.586 -12.944  1.00 10.00      A   
ATOM    474  SG  CYS A  53      -1.312  -5.222 -12.429  1.00 10.00      A   
ATOM    475  HG  CYS A  53      -1.179  -4.984 -11.124  1.00 10.00      A   
ATOM    476  C   CYS A  53      -4.104  -6.442 -14.158  1.00 10.00      A   
ATOM    477  O   CYS A  53      -4.458  -5.923 -15.216  1.00 10.00      A   
ATOM    478  N   TYR A  54      -3.745  -7.716 -14.078  1.00 10.00      A   
ATOM    479  HN  TYR A  54      -3.461  -8.087 -13.216  1.00 10.00      A   
ATOM    480  CA  TYR A  54      -3.755  -8.573 -15.251  1.00 10.00      A   
ATOM    481  CB  TYR A  54      -2.400  -9.259 -15.433  1.00 10.00      A   
ATOM    482  CG  TYR A  54      -1.263  -8.293 -15.686  1.00 10.00      A   
ATOM    483  CD1 TYR A  54      -0.149  -8.257 -14.855  1.00 10.00      A   
ATOM    484  CD2 TYR A  54      -1.307  -7.412 -16.758  1.00 10.00      A   
ATOM    485  CE1 TYR A  54       0.890  -7.374 -15.092  1.00 10.00      A   
ATOM    486  CE2 TYR A  54      -0.279  -6.527 -17.000  1.00 10.00      A   
ATOM    487  CZ  TYR A  54       0.818  -6.509 -16.168  1.00 10.00      A   
ATOM    488  OH  TYR A  54       1.854  -5.634 -16.419  1.00 10.00      A   
ATOM    489  HH  TYR A  54       2.312  -5.914 -17.234  1.00 10.00      A   
ATOM    490  C   TYR A  54      -4.887  -9.593 -15.187  1.00 10.00      A   
ATOM    491  O   TYR A  54      -5.007 -10.459 -16.053  1.00 10.00      A   
ATOM    492  N   ALA A  55      -5.727  -9.476 -14.162  1.00 10.00      A   
ATOM    493  HN  ALA A  55      -5.586  -8.760 -13.507  1.00 10.00      A   
ATOM    494  CA  ALA A  55      -6.854 -10.385 -13.989  1.00 10.00      A   
ATOM    495  CB  ALA A  55      -7.238 -10.488 -12.520  1.00 10.00      A   
ATOM    496  C   ALA A  55      -8.046  -9.923 -14.821  1.00 10.00      A   
ATOM    497  O   ALA A  55      -8.995 -10.677 -15.042  1.00 10.00      A   
ATOM    498  N   VAL A  56      -7.977  -8.683 -15.290  1.00 10.00      A   
ATOM    499  HN  VAL A  56      -7.183  -8.144 -15.097  1.00 10.00      A   
ATOM    500  CA  VAL A  56      -9.043  -8.102 -16.090  1.00 10.00      A   
ATOM    501  CB  VAL A  56     -10.095  -7.416 -15.181  1.00 10.00      A   
ATOM    502  CG1 VAL A  56      -9.506  -6.208 -14.462  1.00 10.00      A   
ATOM    503  CG2 VAL A  56     -11.352  -7.043 -15.956  1.00 10.00      A   
ATOM    504  C   VAL A  56      -8.461  -7.093 -17.082  1.00 10.00      A   
ATOM    505  O   VAL A  56      -7.413  -6.497 -16.827  1.00 10.00      A   
ATOM    506  N   SER A  57      -9.117  -6.928 -18.216  1.00 10.00      A   
ATOM    507  HN  SER A  57      -9.928  -7.453 -18.380  1.00 10.00      A   
ATOM    508  CA  SER A  57      -8.658  -5.987 -19.227  1.00 10.00      A   
ATOM    509  CB  SER A  57      -9.112  -6.447 -20.614  1.00 10.00      A   
ATOM    510  OG  SER A  57      -9.030  -7.860 -20.729  1.00 10.00      A   
ATOM    511  HG  SER A  57      -9.893  -8.246 -20.549  1.00 10.00      A   
ATOM    512  C   SER A  57      -9.188  -4.583 -18.928  1.00 10.00      A   
ATOM    513  O   SER A  57     -10.346  -4.423 -18.538  1.00 10.00      A   
ATOM    514  N   PRO A  58      -8.343  -3.550 -19.107  1.00 10.00      A   
ATOM    515  CA  PRO A  58      -8.720  -2.149 -18.847  1.00 10.00      A   
ATOM    516  CB  PRO A  58      -7.519  -1.358 -19.373  1.00 10.00      A   
ATOM    517  CG  PRO A  58      -6.378  -2.310 -19.278  1.00 10.00      A   
ATOM    518  CD  PRO A  58      -6.949  -3.668 -19.573  1.00 10.00      A   
ATOM    519  C   PRO A  58      -9.991  -1.733 -19.590  1.00 10.00      A   
ATOM    520  O   PRO A  58     -10.892  -1.122 -19.010  1.00 10.00      A   
ATOM    521  N   ALA A  59     -10.062  -2.087 -20.867  1.00 10.00      A   
ATOM    522  HN  ALA A  59      -9.309  -2.579 -21.266  1.00 10.00      A   
ATOM    523  CA  ALA A  59     -11.214  -1.754 -21.703  1.00 10.00      A   
ATOM    524  CB  ALA A  59     -10.983  -2.216 -23.135  1.00 10.00      A   
ATOM    525  C   ALA A  59     -12.507  -2.349 -21.150  1.00 10.00      A   
ATOM    526  O   ALA A  59     -13.566  -1.726 -21.224  1.00 10.00      A   
ATOM    527  N   THR A  60     -12.415  -3.543 -20.586  1.00 10.00      A   
ATOM    528  HN  THR A  60     -11.541  -3.988 -20.542  1.00 10.00      A   
ATOM    529  CA  THR A  60     -13.580  -4.214 -20.026  1.00 10.00      A   
ATOM    530  CB  THR A  60     -13.249  -5.658 -19.623  1.00 10.00      A   
ATOM    531  OG1 THR A  60     -12.255  -6.177 -20.513  1.00 10.00      A   
ATOM    532  HG1 THR A  60     -12.022  -7.069 -20.231  1.00 10.00      A   
ATOM    533  CG2 THR A  60     -14.490  -6.532 -19.704  1.00 10.00      A   
ATOM    534  C   THR A  60     -14.128  -3.456 -18.818  1.00 10.00      A   
ATOM    535  O   THR A  60     -15.336  -3.286 -18.679  1.00 10.00      A   
ATOM    536  N   VAL A  61     -13.232  -2.986 -17.956  1.00 10.00      A   
ATOM    537  HN  VAL A  61     -12.277  -3.143 -18.124  1.00 10.00      A   
ATOM    538  CA  VAL A  61     -13.633  -2.242 -16.765  1.00 10.00      A   
ATOM    539  CB  VAL A  61     -12.421  -1.913 -15.868  1.00 10.00      A   
ATOM    540  CG1 VAL A  61     -12.877  -1.255 -14.575  1.00 10.00      A   
ATOM    541  CG2 VAL A  61     -11.606  -3.164 -15.576  1.00 10.00      A   
ATOM    542  C   VAL A  61     -14.324  -0.942 -17.167  1.00 10.00      A   
ATOM    543  O   VAL A  61     -15.367  -0.581 -16.620  1.00 10.00      A   
ATOM    544  N   ILE A  62     -13.737  -0.265 -18.148  1.00 10.00      A   
ATOM    545  HN  ILE A  62     -12.915  -0.627 -18.546  1.00 10.00      A   
ATOM    546  CA  ILE A  62     -14.266   0.997 -18.653  1.00 10.00      A   
ATOM    547  CB  ILE A  62     -13.313   1.606 -19.706  1.00 10.00      A   
ATOM    548  CG1 ILE A  62     -11.984   1.995 -19.060  1.00 10.00      A   
ATOM    549  CG2 ILE A  62     -13.946   2.807 -20.392  1.00 10.00      A   
ATOM    550  CD1 ILE A  62     -10.886   2.287 -20.058  1.00 10.00      A   
ATOM    551  C   ILE A  62     -15.643   0.805 -19.277  1.00 10.00      A   
ATOM    552  O   ILE A  62     -16.555   1.602 -19.052  1.00 10.00      A   
ATOM    553  N   ARG A  63     -15.786  -0.259 -20.056  1.00 10.00      A   
ATOM    554  HN  ARG A  63     -15.020  -0.860 -20.194  1.00 10.00      A   
ATOM    555  CA  ARG A  63     -17.043  -0.556 -20.721  1.00 10.00      A   
ATOM    556  CB  ARG A  63     -16.869  -1.735 -21.677  1.00 10.00      A   
ATOM    557  CG  ARG A  63     -17.839  -1.727 -22.842  1.00 10.00      A   
ATOM    558  CD  ARG A  63     -17.256  -0.994 -24.036  1.00 10.00      A   
ATOM    559  NE  ARG A  63     -16.438  -1.877 -24.860  1.00 10.00      A   
ATOM    560  HE  ARG A  63     -16.674  -2.832 -24.862  1.00 10.00      A   
ATOM    561  CZ  ARG A  63     -15.407  -1.475 -25.600  1.00 10.00      A   
ATOM    562  NH1 ARG A  63     -15.052  -0.193 -25.626  1.00 10.00      A   
ATOM    563 HH11 ARG A  63     -14.239   0.116 -26.207  1.00 10.00      A   
ATOM    564 HH12 ARG A  63     -15.581   0.510 -25.068  1.00 10.00      A   
ATOM    565  NH2 ARG A  63     -14.740  -2.354 -26.331  1.00 10.00      A   
ATOM    566 HH21 ARG A  63     -15.020  -3.358 -26.326  1.00 10.00      A   
ATOM    567 HH22 ARG A  63     -13.931  -2.046 -26.916  1.00 10.00      A   
ATOM    568  C   ARG A  63     -18.141  -0.864 -19.706  1.00 10.00      A   
ATOM    569  O   ARG A  63     -19.286  -0.429 -19.863  1.00 10.00      A   
ATOM    570  N   ARG A  64     -17.788  -1.616 -18.670  1.00 10.00      A   
ATOM    571  HN  ARG A  64     -16.864  -1.941 -18.607  1.00 10.00      A   
ATOM    572  CA  ARG A  64     -18.744  -1.981 -17.638  1.00 10.00      A   
ATOM    573  CB  ARG A  64     -18.236  -3.146 -16.786  1.00 10.00      A   
ATOM    574  CG  ARG A  64     -19.293  -3.711 -15.850  1.00 10.00      A   
ATOM    575  CD  ARG A  64     -18.807  -4.948 -15.117  1.00 10.00      A   
ATOM    576  NE  ARG A  64     -19.605  -5.203 -13.919  1.00 10.00      A   
ATOM    577  HE  ARG A  64     -20.268  -4.524 -13.675  1.00 10.00      A   
ATOM    578  CZ  ARG A  64     -19.494  -6.288 -13.151  1.00 10.00      A   
ATOM    579  NH1 ARG A  64     -18.620  -7.240 -13.450  1.00 10.00      A   
ATOM    580 HH11 ARG A  64     -18.542  -8.084 -12.840  1.00 10.00      A   
ATOM    581 HH12 ARG A  64     -18.006  -7.156 -14.299  1.00 10.00      A   
ATOM    582  NH2 ARG A  64     -20.257  -6.422 -12.076  1.00 10.00      A   
ATOM    583 HH21 ARG A  64     -20.948  -5.687 -11.822  1.00 10.00      A   
ATOM    584 HH22 ARG A  64     -20.157  -7.271 -11.471  1.00 10.00      A   
ATOM    585  C   ARG A  64     -19.120  -0.789 -16.761  1.00 10.00      A   
ATOM    586  O   ARG A  64     -20.301  -0.478 -16.607  1.00 10.00      A   
ATOM    587  N   PHE A  65     -18.121  -0.116 -16.200  1.00 10.00      A   
ATOM    588  HN  PHE A  65     -17.192  -0.384 -16.390  1.00 10.00      A   
ATOM    589  CA  PHE A  65     -18.365   1.031 -15.331  1.00 10.00      A   
ATOM    590  CB  PHE A  65     -17.679   0.832 -13.978  1.00 10.00      A   
ATOM    591  CG  PHE A  65     -18.026  -0.447 -13.272  1.00 10.00      A   
ATOM    592  CD1 PHE A  65     -17.090  -1.462 -13.153  1.00 10.00      A   
ATOM    593  CD2 PHE A  65     -19.283  -0.631 -12.723  1.00 10.00      A   
ATOM    594  CE1 PHE A  65     -17.404  -2.637 -12.499  1.00 10.00      A   
ATOM    595  CE2 PHE A  65     -19.603  -1.805 -12.070  1.00 10.00      A   
ATOM    596  CZ  PHE A  65     -18.662  -2.809 -11.957  1.00 10.00      A   
ATOM    597  C   PHE A  65     -17.853   2.324 -15.965  1.00 10.00      A   
ATOM    598  O   PHE A  65     -16.656   2.612 -15.926  1.00 10.00      A   
ATOM    599  N   PRO A  66     -18.753   3.129 -16.552  1.00 10.00      A   
ATOM    600  CA  PRO A  66     -18.394   4.392 -17.197  1.00 10.00      A   
ATOM    601  CB  PRO A  66     -19.456   4.488 -18.293  1.00 10.00      A   
ATOM    602  CG  PRO A  66     -20.671   3.862 -17.689  1.00 10.00      A   
ATOM    603  CD  PRO A  66     -20.196   2.859 -16.664  1.00 10.00      A   
ATOM    604  C   PRO A  66     -18.501   5.597 -16.251  1.00 10.00      A   
ATOM    605  O   PRO A  66     -18.453   6.747 -16.694  1.00 10.00      A   
ATOM    606  N   LYS A  67     -18.630   5.333 -14.951  1.00 10.00      A   
ATOM    607  HN  LYS A  67     -18.640   4.400 -14.652  1.00 10.00      A   
ATOM    608  CA  LYS A  67     -18.754   6.405 -13.960  1.00 10.00      A   
ATOM    609  CB  LYS A  67     -20.207   6.547 -13.491  1.00 10.00      A   
ATOM    610  CG  LYS A  67     -21.071   7.429 -14.381  1.00 10.00      A   
ATOM    611  CD  LYS A  67     -22.382   7.786 -13.700  1.00 10.00      A   
ATOM    612  CE  LYS A  67     -23.201   8.762 -14.532  1.00 10.00      A   
ATOM    613  NZ  LYS A  67     -24.418   9.216 -13.811  1.00 10.00      A   
ATOM    614  HZ1 LYS A  67     -24.903   9.959 -14.358  1.00 10.00      A   
ATOM    615  HZ2 LYS A  67     -24.162   9.596 -12.878  1.00 10.00      A   
ATOM    616  HZ3 LYS A  67     -25.073   8.421 -13.674  1.00 10.00      A   
ATOM    617  C   LYS A  67     -17.837   6.189 -12.754  1.00 10.00      A   
ATOM    618  O   LYS A  67     -18.162   6.593 -11.638  1.00 10.00      A   
ATOM    619  N   VAL A  68     -16.691   5.566 -12.979  1.00 10.00      A   
ATOM    620  HN  VAL A  68     -16.475   5.273 -13.888  1.00 10.00      A   
ATOM    621  CA  VAL A  68     -15.743   5.312 -11.900  1.00 10.00      A   
ATOM    622  CB  VAL A  68     -14.732   4.209 -12.278  1.00 10.00      A   
ATOM    623  CG1 VAL A  68     -13.691   4.034 -11.187  1.00 10.00      A   
ATOM    624  CG2 VAL A  68     -15.453   2.899 -12.534  1.00 10.00      A   
ATOM    625  C   VAL A  68     -14.992   6.586 -11.504  1.00 10.00      A   
ATOM    626  O   VAL A  68     -14.573   7.367 -12.360  1.00 10.00      A   
ATOM    627  N   ARG A  69     -14.841   6.793 -10.201  1.00 10.00      A   
ATOM    628  HN  ARG A  69     -15.215   6.135  -9.568  1.00 10.00      A   
ATOM    629  CA  ARG A  69     -14.138   7.956  -9.676  1.00 10.00      A   
ATOM    630  CB  ARG A  69     -15.043   8.755  -8.735  1.00 10.00      A   
ATOM    631  CG  ARG A  69     -16.045   9.666  -9.429  1.00 10.00      A   
ATOM    632  CD  ARG A  69     -16.810  10.498  -8.411  1.00 10.00      A   
ATOM    633  NE  ARG A  69     -17.739  11.438  -9.037  1.00 10.00      A   
ATOM    634  HE  ARG A  69     -18.372  11.072  -9.698  1.00 10.00      A   
ATOM    635  CZ  ARG A  69     -17.778  12.739  -8.759  1.00 10.00      A   
ATOM    636  NH1 ARG A  69     -16.938  13.256  -7.870  1.00 10.00      A   
ATOM    637 HH11 ARG A  69     -16.967  14.278  -7.649  1.00 10.00      A   
ATOM    638 HH12 ARG A  69     -16.241  12.641  -7.385  1.00 10.00      A   
ATOM    639  NH2 ARG A  69     -18.666  13.524  -9.362  1.00 10.00      A   
ATOM    640 HH21 ARG A  69     -18.694  14.544  -9.147  1.00 10.00      A   
ATOM    641 HH22 ARG A  69     -19.341  13.124 -10.052  1.00 10.00      A   
ATOM    642  C   ARG A  69     -12.872   7.533  -8.932  1.00 10.00      A   
ATOM    643  O   ARG A  69     -11.903   8.290  -8.871  1.00 10.00      A   
ATOM    644  N   SER A  70     -12.888   6.322  -8.370  1.00 10.00      A   
ATOM    645  HN  SER A  70     -13.688   5.759  -8.463  1.00 10.00      A   
ATOM    646  CA  SER A  70     -11.745   5.805  -7.621  1.00 10.00      A   
ATOM    647  CB  SER A  70     -12.100   5.697  -6.135  1.00 10.00      A   
ATOM    648  OG  SER A  70     -10.980   5.295  -5.361  1.00 10.00      A   
ATOM    649  HG  SER A  70     -10.796   5.970  -4.689  1.00 10.00      A   
ATOM    650  C   SER A  70     -11.310   4.440  -8.153  1.00 10.00      A   
ATOM    651  O   SER A  70     -12.123   3.523  -8.274  1.00 10.00      A   
ATOM    652  N   VAL A  71     -10.027   4.312  -8.465  1.00 10.00      A   
ATOM    653  HN  VAL A  71      -9.427   5.079  -8.343  1.00 10.00      A   
ATOM    654  CA  VAL A  71      -9.481   3.066  -8.987  1.00 10.00      A   
ATOM    655  CB  VAL A  71      -8.995   3.231 -10.445  1.00 10.00      A   
ATOM    656  CG1 VAL A  71      -8.498   1.905 -11.002  1.00 10.00      A   
ATOM    657  CG2 VAL A  71     -10.100   3.798 -11.324  1.00 10.00      A   
ATOM    658  C   VAL A  71      -8.312   2.580  -8.130  1.00 10.00      A   
ATOM    659  O   VAL A  71      -7.393   3.345  -7.826  1.00 10.00      A   
ATOM    660  N   GLU A  72      -8.362   1.310  -7.734  1.00 10.00      A   
ATOM    661  HN  GLU A  72      -9.132   0.757  -7.997  1.00 10.00      A   
ATOM    662  CA  GLU A  72      -7.305   0.706  -6.931  1.00 10.00      A   
ATOM    663  CB  GLU A  72      -7.855   0.184  -5.600  1.00 10.00      A   
ATOM    664  CG  GLU A  72      -8.152   1.267  -4.580  1.00 10.00      A   
ATOM    665  CD  GLU A  72      -8.733   0.713  -3.296  1.00 10.00      A   
ATOM    666  OE1 GLU A  72      -9.964   0.793  -3.123  1.00 10.00      A   
ATOM    667  OE2 GLU A  72      -7.961   0.191  -2.458  1.00 10.00      A   
ATOM    668  C   GLU A  72      -6.661  -0.439  -7.707  1.00 10.00      A   
ATOM    669  O   GLU A  72      -7.328  -1.424  -8.039  1.00 10.00      A   
ATOM    670  N   LEU A  73      -5.372  -0.309  -7.998  1.00 10.00      A   
ATOM    671  HN  LEU A  73      -4.888   0.495  -7.705  1.00 10.00      A   
ATOM    672  CA  LEU A  73      -4.660  -1.336  -8.744  1.00 10.00      A   
ATOM    673  CB  LEU A  73      -4.307  -0.833 -10.149  1.00 10.00      A   
ATOM    674  CG  LEU A  73      -5.468  -0.342 -11.015  1.00 10.00      A   
ATOM    675  CD1 LEU A  73      -4.942   0.429 -12.212  1.00 10.00      A   
ATOM    676  CD2 LEU A  73      -6.322  -1.510 -11.477  1.00 10.00      A   
ATOM    677  C   LEU A  73      -3.389  -1.793  -8.032  1.00 10.00      A   
ATOM    678  O   LEU A  73      -2.691  -0.999  -7.395  1.00 10.00      A   
ATOM    679  N   LYS A  74      -3.100  -3.082  -8.158  1.00 10.00      A   
ATOM    680  HN  LYS A  74      -3.701  -3.648  -8.686  1.00 10.00      A   
ATOM    681  CA  LYS A  74      -1.914  -3.694  -7.565  1.00 10.00      A   
ATOM    682  CB  LYS A  74      -2.303  -4.626  -6.418  1.00 10.00      A   
ATOM    683  CG  LYS A  74      -3.043  -3.955  -5.274  1.00 10.00      A   
ATOM    684  CD  LYS A  74      -3.274  -4.935  -4.138  1.00 10.00      A   
ATOM    685  CE  LYS A  74      -4.035  -4.299  -2.989  1.00 10.00      A   
ATOM    686  NZ  LYS A  74      -3.951  -5.125  -1.760  1.00 10.00      A   
ATOM    687  HZ1 LYS A  74      -4.717  -4.880  -1.106  1.00 10.00      A   
ATOM    688  HZ2 LYS A  74      -3.046  -4.958  -1.282  1.00 10.00      A   
ATOM    689  HZ3 LYS A  74      -4.021  -6.138  -1.998  1.00 10.00      A   
ATOM    690  C   LYS A  74      -1.196  -4.497  -8.644  1.00 10.00      A   
ATOM    691  O   LYS A  74      -1.845  -5.064  -9.528  1.00 10.00      A   
ATOM    692  N   GLY A  75       0.127  -4.546  -8.587  1.00 10.00      A   
ATOM    693  HN  GLY A  75       0.602  -4.087  -7.859  1.00 10.00      A   
ATOM    694  CA  GLY A  75       0.871  -5.277  -9.597  1.00 10.00      A   
ATOM    695  C   GLY A  75       1.855  -6.272  -9.022  1.00 10.00      A   
ATOM    696  O   GLY A  75       1.642  -7.481  -9.103  1.00 10.00      A   
ATOM    697  N   LYS A  76       2.933  -5.765  -8.448  1.00 10.00      A   
ATOM    698  HN  LYS A  76       3.034  -4.788  -8.404  1.00 10.00      A   
ATOM    699  CA  LYS A  76       3.964  -6.611  -7.866  1.00 10.00      A   
ATOM    700  CB  LYS A  76       5.187  -5.777  -7.485  1.00 10.00      A   
ATOM    701  CG  LYS A  76       6.042  -5.295  -8.642  1.00 10.00      A   
ATOM    702  CD  LYS A  76       7.197  -4.459  -8.117  1.00 10.00      A   
ATOM    703  CE  LYS A  76       8.317  -4.336  -9.134  1.00 10.00      A   
ATOM    704  NZ  LYS A  76       9.563  -3.812  -8.516  1.00 10.00      A   
ATOM    705  HZ1 LYS A  76       9.460  -2.796  -8.291  1.00 10.00      A   
ATOM    706  HZ2 LYS A  76      10.363  -3.928  -9.168  1.00 10.00      A   
ATOM    707  HZ3 LYS A  76       9.768  -4.328  -7.640  1.00 10.00      A   
ATOM    708  C   LYS A  76       3.452  -7.325  -6.620  1.00 10.00      A   
ATOM    709  O   LYS A  76       2.795  -6.718  -5.779  1.00 10.00      A   
ATOM    710  N   PRO A  77       3.735  -8.630  -6.496  1.00 10.00      A   
ATOM    711  CA  PRO A  77       3.326  -9.411  -5.327  1.00 10.00      A   
ATOM    712  CB  PRO A  77       3.611 -10.856  -5.749  1.00 10.00      A   
ATOM    713  CG  PRO A  77       4.683 -10.747  -6.776  1.00 10.00      A   
ATOM    714  CD  PRO A  77       4.448  -9.447  -7.493  1.00 10.00      A   
ATOM    715  C   PRO A  77       4.167  -9.047  -4.101  1.00 10.00      A   
ATOM    716  O   PRO A  77       5.129  -8.282  -4.203  1.00 10.00      A   
ATOM    717  N   HIS A  78       3.818  -9.619  -2.957  1.00 10.00      A   
ATOM    718  HN  HIS A  78       3.052 -10.237  -2.949  1.00 10.00      A   
ATOM    719  CA  HIS A  78       4.523  -9.351  -1.701  1.00 10.00      A   
ATOM    720  CB  HIS A  78       3.854 -10.130  -0.558  1.00 10.00      A   
ATOM    721  CG  HIS A  78       4.532 -10.015   0.776  1.00 10.00      A   
ATOM    722  ND1 HIS A  78       4.750 -11.084   1.621  1.00 10.00      A   
ATOM    723  HD1 HIS A  78       4.485 -12.027   1.456  1.00 10.00      A   
ATOM    724  CD2 HIS A  78       5.045  -8.927   1.410  1.00 10.00      A   
ATOM    725  CE1 HIS A  78       5.373 -10.625   2.712  1.00 10.00      A   
ATOM    726  NE2 HIS A  78       5.575  -9.319   2.636  1.00 10.00      A   
ATOM    727  C   HIS A  78       6.017  -9.687  -1.791  1.00 10.00      A   
ATOM    728  O   HIS A  78       6.869  -8.908  -1.361  1.00 10.00      A   
ATOM    729  N   PHE A  79       6.329 -10.831  -2.380  1.00 10.00      A   
ATOM    730  HN  PHE A  79       5.607 -11.402  -2.729  1.00 10.00      A   
ATOM    731  CA  PHE A  79       7.716 -11.272  -2.503  1.00 10.00      A   
ATOM    732  CB  PHE A  79       7.798 -12.779  -2.770  1.00 10.00      A   
ATOM    733  CG  PHE A  79       7.655 -13.639  -1.538  1.00 10.00      A   
ATOM    734  CD1 PHE A  79       7.378 -13.074  -0.304  1.00 10.00      A   
ATOM    735  CD2 PHE A  79       7.804 -15.016  -1.619  1.00 10.00      A   
ATOM    736  CE1 PHE A  79       7.247 -13.862   0.822  1.00 10.00      A   
ATOM    737  CE2 PHE A  79       7.674 -15.810  -0.497  1.00 10.00      A   
ATOM    738  CZ  PHE A  79       7.398 -15.233   0.728  1.00 10.00      A   
ATOM    739  C   PHE A  79       8.512 -10.481  -3.545  1.00 10.00      A   
ATOM    740  O   PHE A  79       9.713 -10.699  -3.714  1.00 10.00      A   
ATOM    741  N   ALA A  80       7.854  -9.551  -4.229  1.00 10.00      A   
ATOM    742  HN  ALA A  80       6.899  -9.405  -4.047  1.00 10.00      A   
ATOM    743  CA  ALA A  80       8.524  -8.741  -5.239  1.00 10.00      A   
ATOM    744  CB  ALA A  80       7.521  -8.073  -6.162  1.00 10.00      A   
ATOM    745  C   ALA A  80       9.419  -7.700  -4.583  1.00 10.00      A   
ATOM    746  O   ALA A  80      10.408  -7.256  -5.170  1.00 10.00      A   
ATOM    747  N   ASP A  81       9.079  -7.332  -3.355  1.00 10.00      A   
ATOM    748  HN  ASP A  81       8.284  -7.734  -2.937  1.00 10.00      A   
ATOM    749  CA  ASP A  81       9.850  -6.342  -2.609  1.00 10.00      A   
ATOM    750  CB  ASP A  81       8.998  -5.699  -1.507  1.00 10.00      A   
ATOM    751  CG  ASP A  81       8.226  -4.483  -1.988  1.00 10.00      A   
ATOM    752  OD1 ASP A  81       8.592  -3.916  -3.040  1.00 10.00      A   
ATOM    753  OD2 ASP A  81       7.247  -4.087  -1.310  1.00 10.00      A   
ATOM    754  C   ASP A  81      11.106  -6.963  -2.007  1.00 10.00      A   
ATOM    755  O   ASP A  81      11.897  -6.285  -1.351  1.00 10.00      A   
ATOM    756  N   PHE A  82      11.290  -8.254  -2.247  1.00 10.00      A   
ATOM    757  HN  PHE A  82      10.632  -8.734  -2.789  1.00 10.00      A   
ATOM    758  CA  PHE A  82      12.444  -8.973  -1.724  1.00 10.00      A   
ATOM    759  CB  PHE A  82      11.995 -10.214  -0.954  1.00 10.00      A   
ATOM    760  CG  PHE A  82      11.029  -9.914   0.155  1.00 10.00      A   
ATOM    761  CD1 PHE A  82      11.237  -8.839   1.003  1.00 10.00      A   
ATOM    762  CD2 PHE A  82       9.910 -10.704   0.349  1.00 10.00      A   
ATOM    763  CE1 PHE A  82      10.349  -8.556   2.020  1.00 10.00      A   
ATOM    764  CE2 PHE A  82       9.018 -10.429   1.368  1.00 10.00      A   
ATOM    765  CZ  PHE A  82       9.238  -9.353   2.205  1.00 10.00      A   
ATOM    766  C   PHE A  82      13.418  -9.350  -2.835  1.00 10.00      A   
ATOM    767  O   PHE A  82      14.208 -10.285  -2.692  1.00 10.00      A   
ATOM    768  N   ASN A  83      13.324  -8.630  -3.952  1.00 10.00      A   
ATOM    769  HN  ASN A  83      12.638  -7.930  -4.004  1.00 10.00      A   
ATOM    770  CA  ASN A  83      14.201  -8.838  -5.106  1.00 10.00      A   
ATOM    771  CB  ASN A  83      15.678  -8.647  -4.737  1.00 10.00      A   
ATOM    772  CG  ASN A  83      16.067  -7.194  -4.533  1.00 10.00      A   
ATOM    773  OD1 ASN A  83      15.502  -6.291  -5.152  1.00 10.00      A   
ATOM    774  ND2 ASN A  83      17.050  -6.961  -3.677  1.00 10.00      A   
ATOM    775 HD21 ASN A  83      17.464  -7.732  -3.227  1.00 10.00      A   
ATOM    776 HD22 ASN A  83      17.321  -6.033  -3.523  1.00 10.00      A   
ATOM    777  C   ASN A  83      14.001 -10.191  -5.791  1.00 10.00      A   
ATOM    778  O   ASN A  83      14.783 -10.565  -6.663  1.00 10.00      A   
ATOM    779  N   LEU A  84      12.957 -10.922  -5.413  1.00 10.00      A   
ATOM    780  HN  LEU A  84      12.360 -10.584  -4.714  1.00 10.00      A   
ATOM    781  CA  LEU A  84      12.695 -12.229  -6.018  1.00 10.00      A   
ATOM    782  CB  LEU A  84      11.698 -13.038  -5.184  1.00 10.00      A   
ATOM    783  CG  LEU A  84      12.214 -13.573  -3.845  1.00 10.00      A   
ATOM    784  CD1 LEU A  84      11.169 -14.462  -3.187  1.00 10.00      A   
ATOM    785  CD2 LEU A  84      13.521 -14.330  -4.036  1.00 10.00      A   
ATOM    786  C   LEU A  84      12.201 -12.077  -7.451  1.00 10.00      A   
ATOM    787  O   LEU A  84      12.515 -12.893  -8.324  1.00 10.00      A   
ATOM    788  N   VAL A  85      11.430 -11.025  -7.682  1.00 10.00      A   
ATOM    789  HN  VAL A  85      11.215 -10.424  -6.940  1.00 10.00      A   
ATOM    790  CA  VAL A  85      10.895 -10.737  -9.004  1.00 10.00      A   
ATOM    791  CB  VAL A  85       9.480 -10.130  -8.918  1.00 10.00      A   
ATOM    792  CG1 VAL A  85       8.914  -9.884 -10.307  1.00 10.00      A   
ATOM    793  CG2 VAL A  85       8.555 -11.039  -8.121  1.00 10.00      A   
ATOM    794  C   VAL A  85      11.829  -9.778  -9.741  1.00 10.00      A   
ATOM    795  O   VAL A  85      12.128  -8.694  -9.239  1.00 10.00      A   
ATOM    796  N   PRO A  86      12.310 -10.179 -10.932  1.00 10.00      A   
ATOM    797  CA  PRO A  86      13.235  -9.374 -11.740  1.00 10.00      A   
ATOM    798  CB  PRO A  86      13.494 -10.241 -12.978  1.00 10.00      A   
ATOM    799  CG  PRO A  86      13.115 -11.621 -12.565  1.00 10.00      A   
ATOM    800  CD  PRO A  86      11.993 -11.459 -11.582  1.00 10.00      A   
ATOM    801  C   PRO A  86      12.669  -8.015 -12.152  1.00 10.00      A   
ATOM    802  O   PRO A  86      11.459  -7.780 -12.105  1.00 10.00      A   
ATOM    803  N   ASP A  87      13.561  -7.133 -12.572  1.00 10.00      A   
ATOM    804  HN  ASP A  87      14.506  -7.394 -12.608  1.00 10.00      A   
ATOM    805  CA  ASP A  87      13.186  -5.790 -12.988  1.00 10.00      A   
ATOM    806  CB  ASP A  87      14.371  -4.838 -12.820  1.00 10.00      A   
ATOM    807  CG  ASP A  87      13.946  -3.449 -12.400  1.00 10.00      A   
ATOM    808  OD1 ASP A  87      14.752  -2.748 -11.756  1.00 10.00      A   
ATOM    809  OD2 ASP A  87      12.798  -3.063 -12.691  1.00 10.00      A   
ATOM    810  C   ASP A  87      12.711  -5.779 -14.436  1.00 10.00      A   
ATOM    811  O   ASP A  87      13.473  -6.098 -15.351  1.00 10.00      A   
ATOM    812  N   GLY A  88      11.455  -5.402 -14.637  1.00 10.00      A   
ATOM    813  HN  GLY A  88      10.902  -5.144 -13.870  1.00 10.00      A   
ATOM    814  CA  GLY A  88      10.898  -5.363 -15.974  1.00 10.00      A   
ATOM    815  C   GLY A  88       9.988  -6.545 -16.243  1.00 10.00      A   
ATOM    816  O   GLY A  88       9.699  -6.867 -17.397  1.00 10.00      A   
ATOM    817  N   TRP A  89       9.545  -7.201 -15.174  1.00 10.00      A   
ATOM    818  HN  TRP A  89       9.824  -6.905 -14.283  1.00 10.00      A   
ATOM    819  CA  TRP A  89       8.660  -8.349 -15.292  1.00 10.00      A   
ATOM    820  CB  TRP A  89       8.593  -9.114 -13.961  1.00 10.00      A   
ATOM    821  CG  TRP A  89       7.443 -10.073 -13.862  1.00 10.00      A   
ATOM    822  CD1 TRP A  89       7.325 -11.282 -14.481  1.00 10.00      A   
ATOM    823  CD2 TRP A  89       6.245  -9.899 -13.094  1.00 10.00      A   
ATOM    824  NE1 TRP A  89       6.122 -11.864 -14.156  1.00 10.00      A   
ATOM    825  HE1 TRP A  89       5.798 -12.734 -14.482  1.00 10.00      A   
ATOM    826  CE2 TRP A  89       5.444 -11.038 -13.304  1.00 10.00      A   
ATOM    827  CE3 TRP A  89       5.769  -8.887 -12.252  1.00 10.00      A   
ATOM    828  CZ2 TRP A  89       4.197 -11.195 -12.706  1.00 10.00      A   
ATOM    829  CZ3 TRP A  89       4.534  -9.046 -11.658  1.00 10.00      A   
ATOM    830  CH2 TRP A  89       3.762 -10.191 -11.887  1.00 10.00      A   
ATOM    831  C   TRP A  89       7.266  -7.914 -15.730  1.00 10.00      A   
ATOM    832  O   TRP A  89       6.668  -8.520 -16.617  1.00 10.00      A   
ATOM    833  N   GLY A  90       6.753  -6.865 -15.103  1.00 10.00      A   
ATOM    834  HN  GLY A  90       7.274  -6.418 -14.404  1.00 10.00      A   
ATOM    835  CA  GLY A  90       5.435  -6.374 -15.440  1.00 10.00      A   
ATOM    836  C   GLY A  90       4.948  -5.343 -14.447  1.00 10.00      A   
ATOM    837  O   GLY A  90       5.737  -4.830 -13.651  1.00 10.00      A   
ATOM    838  N   GLY A  91       3.654  -5.048 -14.487  1.00 10.00      A   
ATOM    839  HN  GLY A  91       3.076  -5.493 -15.149  1.00 10.00      A   
ATOM    840  CA  GLY A  91       3.081  -4.068 -13.584  1.00 10.00      A   
ATOM    841  C   GLY A  91       2.958  -2.717 -14.250  1.00 10.00      A   
ATOM    842  O   GLY A  91       3.046  -1.677 -13.594  1.00 10.00      A   
ATOM    843  N   TYR A  92       2.752  -2.737 -15.561  1.00 10.00      A   
ATOM    844  HN  TYR A  92       2.664  -3.603 -16.016  1.00 10.00      A   
ATOM    845  CA  TYR A  92       2.632  -1.513 -16.341  1.00 10.00      A   
ATOM    846  CB  TYR A  92       2.915  -1.783 -17.823  1.00 10.00      A   
ATOM    847  CG  TYR A  92       4.342  -2.201 -18.112  1.00 10.00      A   
ATOM    848  CD1 TYR A  92       4.716  -3.540 -18.073  1.00 10.00      A   
ATOM    849  CD2 TYR A  92       5.316  -1.259 -18.417  1.00 10.00      A   
ATOM    850  CE1 TYR A  92       6.020  -3.924 -18.328  1.00 10.00      A   
ATOM    851  CE2 TYR A  92       6.618  -1.635 -18.675  1.00 10.00      A   
ATOM    852  CZ  TYR A  92       6.964  -2.967 -18.629  1.00 10.00      A   
ATOM    853  OH  TYR A  92       8.262  -3.342 -18.877  1.00 10.00      A   
ATOM    854  HH  TYR A  92       8.859  -2.741 -18.406  1.00 10.00      A   
ATOM    855  C   TYR A  92       1.259  -0.872 -16.170  1.00 10.00      A   
ATOM    856  O   TYR A  92       0.234  -1.466 -16.501  1.00 10.00      A   
ATOM    857  N   VAL A  93       1.246   0.343 -15.646  1.00 10.00      A   
ATOM    858  HN  VAL A  93       2.098   0.765 -15.394  1.00 10.00      A   
ATOM    859  CA  VAL A  93       0.003   1.069 -15.434  1.00 10.00      A   
ATOM    860  CB  VAL A  93       0.082   1.964 -14.177  1.00 10.00      A   
ATOM    861  CG1 VAL A  93       0.945   3.191 -14.433  1.00 10.00      A   
ATOM    862  CG2 VAL A  93      -1.307   2.365 -13.704  1.00 10.00      A   
ATOM    863  C   VAL A  93      -0.319   1.925 -16.657  1.00 10.00      A   
ATOM    864  O   VAL A  93      -1.426   2.445 -16.790  1.00 10.00      A   
ATOM    865  N   TYR A  94       0.661   2.048 -17.553  1.00 10.00      A   
ATOM    866  HN  TYR A  94       1.516   1.598 -17.382  1.00 10.00      A   
ATOM    867  CA  TYR A  94       0.509   2.838 -18.776  1.00 10.00      A   
ATOM    868  CB  TYR A  94       1.747   2.735 -19.678  1.00 10.00      A   
ATOM    869  CG  TYR A  94       1.621   3.512 -20.967  1.00 10.00      A   
ATOM    870  CD1 TYR A  94       1.590   4.900 -20.964  1.00 10.00      A   
ATOM    871  CD2 TYR A  94       1.526   2.856 -22.187  1.00 10.00      A   
ATOM    872  CE1 TYR A  94       1.464   5.613 -22.139  1.00 10.00      A   
ATOM    873  CE2 TYR A  94       1.403   3.561 -23.367  1.00 10.00      A   
ATOM    874  CZ  TYR A  94       1.373   4.937 -23.337  1.00 10.00      A   
ATOM    875  OH  TYR A  94       1.235   5.642 -24.509  1.00 10.00      A   
ATOM    876  HH  TYR A  94       0.422   5.349 -24.956  1.00 10.00      A   
ATOM    877  C   TYR A  94      -0.777   2.518 -19.552  1.00 10.00      A   
ATOM    878  O   TYR A  94      -1.549   3.430 -19.849  1.00 10.00      A   
ATOM    879  N   PRO A  95      -1.041   1.234 -19.899  1.00 10.00      A   
ATOM    880  CA  PRO A  95      -2.260   0.856 -20.634  1.00 10.00      A   
ATOM    881  CB  PRO A  95      -2.220  -0.674 -20.628  1.00 10.00      A   
ATOM    882  CG  PRO A  95      -0.773  -1.004 -20.512  1.00 10.00      A   
ATOM    883  CD  PRO A  95      -0.179   0.059 -19.635  1.00 10.00      A   
ATOM    884  C   PRO A  95      -3.526   1.346 -19.928  1.00 10.00      A   
ATOM    885  O   PRO A  95      -4.467   1.823 -20.568  1.00 10.00      A   
ATOM    886  N   TRP A  96      -3.528   1.248 -18.603  1.00 10.00      A   
ATOM    887  HN  TRP A  96      -2.735   0.889 -18.153  1.00 10.00      A   
ATOM    888  CA  TRP A  96      -4.666   1.678 -17.806  1.00 10.00      A   
ATOM    889  CB  TRP A  96      -4.487   1.269 -16.342  1.00 10.00      A   
ATOM    890  CG  TRP A  96      -4.536  -0.212 -16.117  1.00 10.00      A   
ATOM    891  CD1 TRP A  96      -3.494  -1.091 -16.195  1.00 10.00      A   
ATOM    892  CD2 TRP A  96      -5.687  -0.985 -15.768  1.00 10.00      A   
ATOM    893  NE1 TRP A  96      -3.929  -2.365 -15.926  1.00 10.00      A   
ATOM    894  HE1 TRP A  96      -3.367  -3.172 -15.927  1.00 10.00      A   
ATOM    895  CE2 TRP A  96      -5.273  -2.327 -15.659  1.00 10.00      A   
ATOM    896  CE3 TRP A  96      -7.030  -0.674 -15.542  1.00 10.00      A   
ATOM    897  CZ2 TRP A  96      -6.155  -3.355 -15.331  1.00 10.00      A   
ATOM    898  CZ3 TRP A  96      -7.901  -1.696 -15.216  1.00 10.00      A   
ATOM    899  CH2 TRP A  96      -7.461  -3.020 -15.114  1.00 10.00      A   
ATOM    900  C   TRP A  96      -4.852   3.184 -17.906  1.00 10.00      A   
ATOM    901  O   TRP A  96      -5.942   3.663 -18.203  1.00 10.00      A   
ATOM    902  N   ILE A  97      -3.771   3.922 -17.684  1.00 10.00      A   
ATOM    903  HN  ILE A  97      -2.921   3.471 -17.480  1.00 10.00      A   
ATOM    904  CA  ILE A  97      -3.806   5.377 -17.741  1.00 10.00      A   
ATOM    905  CB  ILE A  97      -2.448   5.991 -17.325  1.00 10.00      A   
ATOM    906  CG1 ILE A  97      -2.099   5.591 -15.887  1.00 10.00      A   
ATOM    907  CG2 ILE A  97      -2.453   7.507 -17.474  1.00 10.00      A   
ATOM    908  CD1 ILE A  97      -3.164   5.943 -14.866  1.00 10.00      A   
ATOM    909  C   ILE A  97      -4.195   5.866 -19.134  1.00 10.00      A   
ATOM    910  O   ILE A  97      -5.020   6.769 -19.276  1.00 10.00      A   
ATOM    911  N   GLU A  98      -3.623   5.244 -20.158  1.00 10.00      A   
ATOM    912  HN  GLU A  98      -2.995   4.505 -19.979  1.00 10.00      A   
ATOM    913  CA  GLU A  98      -3.900   5.625 -21.540  1.00 10.00      A   
ATOM    914  CB  GLU A  98      -2.993   4.864 -22.514  1.00 10.00      A   
ATOM    915  CG  GLU A  98      -3.108   5.330 -23.957  1.00 10.00      A   
ATOM    916  CD  GLU A  98      -2.277   4.504 -24.917  1.00 10.00      A   
ATOM    917  OE1 GLU A  98      -1.198   4.976 -25.332  1.00 10.00      A   
ATOM    918  OE2 GLU A  98      -2.703   3.383 -25.270  1.00 10.00      A   
ATOM    919  C   GLU A  98      -5.367   5.410 -21.900  1.00 10.00      A   
ATOM    920  O   GLU A  98      -5.971   6.229 -22.590  1.00 10.00      A   
ATOM    921  N   ALA A  99      -5.943   4.323 -21.416  1.00 10.00      A   
ATOM    922  HN  ALA A  99      -5.421   3.710 -20.855  1.00 10.00      A   
ATOM    923  CA  ALA A  99      -7.334   4.007 -21.709  1.00 10.00      A   
ATOM    924  CB  ALA A  99      -7.572   2.510 -21.564  1.00 10.00      A   
ATOM    925  C   ALA A  99      -8.301   4.797 -20.827  1.00 10.00      A   
ATOM    926  O   ALA A  99      -9.352   5.239 -21.287  1.00 10.00      A   
ATOM    927  N   MET A 100      -7.939   4.993 -19.568  1.00 10.00      A   
ATOM    928  HN  MET A 100      -7.075   4.642 -19.254  1.00 10.00      A   
ATOM    929  CA  MET A 100      -8.800   5.707 -18.635  1.00 10.00      A   
ATOM    930  CB  MET A 100      -8.411   5.428 -17.185  1.00 10.00      A   
ATOM    931  CG  MET A 100      -8.709   4.010 -16.727  1.00 10.00      A   
ATOM    932  SD  MET A 100      -8.757   3.849 -14.932  1.00 10.00      A   
ATOM    933  CE  MET A 100      -7.038   4.134 -14.518  1.00 10.00      A   
ATOM    934  C   MET A 100      -8.850   7.210 -18.886  1.00 10.00      A   
ATOM    935  O   MET A 100      -9.866   7.845 -18.613  1.00 10.00      A   
ATOM    936  N   SER A 101      -7.772   7.774 -19.414  1.00 10.00      A   
ATOM    937  HN  SER A 101      -7.000   7.212 -19.636  1.00 10.00      A   
ATOM    938  CA  SER A 101      -7.704   9.214 -19.672  1.00 10.00      A   
ATOM    939  CB  SER A 101      -6.316   9.617 -20.172  1.00 10.00      A   
ATOM    940  OG  SER A 101      -5.757   8.606 -20.993  1.00 10.00      A   
ATOM    941  HG  SER A 101      -5.318   7.944 -20.437  1.00 10.00      A   
ATOM    942  C   SER A 101      -8.792   9.694 -20.633  1.00 10.00      A   
ATOM    943  O   SER A 101      -9.307  10.806 -20.497  1.00 10.00      A   
ATOM    944  N   SER A 102      -9.149   8.852 -21.594  1.00 10.00      A   
ATOM    945  HN  SER A 102      -8.701   7.982 -21.660  1.00 10.00      A   
ATOM    946  CA  SER A 102     -10.177   9.198 -22.570  1.00 10.00      A   
ATOM    947  CB  SER A 102      -9.718   8.776 -23.965  1.00 10.00      A   
ATOM    948  OG  SER A 102      -8.333   9.036 -24.129  1.00 10.00      A   
ATOM    949  HG  SER A 102      -8.203   9.981 -24.277  1.00 10.00      A   
ATOM    950  C   SER A 102     -11.507   8.530 -22.231  1.00 10.00      A   
ATOM    951  O   SER A 102     -12.361   8.346 -23.100  1.00 10.00      A   
ATOM    952  N   SER A 103     -11.687   8.183 -20.963  1.00 10.00      A   
ATOM    953  HN  SER A 103     -10.982   8.375 -20.307  1.00 10.00      A   
ATOM    954  CA  SER A 103     -12.911   7.524 -20.532  1.00 10.00      A   
ATOM    955  CB  SER A 103     -12.668   6.020 -20.385  1.00 10.00      A   
ATOM    956  OG  SER A 103     -12.028   5.491 -21.535  1.00 10.00      A   
ATOM    957  HG  SER A 103     -11.086   5.371 -21.352  1.00 10.00      A   
ATOM    958  C   SER A 103     -13.449   8.101 -19.223  1.00 10.00      A   
ATOM    959  O   SER A 103     -14.657   8.268 -19.057  1.00 10.00      A   
ATOM    960  N   TYR A 104     -12.558   8.389 -18.288  1.00 10.00      A   
ATOM    961  HN  TYR A 104     -11.602   8.237 -18.466  1.00 10.00      A   
ATOM    962  CA  TYR A 104     -12.964   8.930 -16.999  1.00 10.00      A   
ATOM    963  CB  TYR A 104     -12.379   8.100 -15.857  1.00 10.00      A   
ATOM    964  CG  TYR A 104     -12.785   6.645 -15.878  1.00 10.00      A   
ATOM    965  CD1 TYR A 104     -11.865   5.657 -16.195  1.00 10.00      A   
ATOM    966  CD2 TYR A 104     -14.083   6.259 -15.572  1.00 10.00      A   
ATOM    967  CE1 TYR A 104     -12.224   4.326 -16.207  1.00 10.00      A   
ATOM    968  CE2 TYR A 104     -14.449   4.928 -15.585  1.00 10.00      A   
ATOM    969  CZ  TYR A 104     -13.515   3.966 -15.900  1.00 10.00      A   
ATOM    970  OH  TYR A 104     -13.868   2.637 -15.898  1.00 10.00      A   
ATOM    971  HH  TYR A 104     -14.823   2.552 -16.053  1.00 10.00      A   
ATOM    972  C   TYR A 104     -12.537  10.382 -16.857  1.00 10.00      A   
ATOM    973  O   TYR A 104     -11.457  10.675 -16.352  1.00 10.00      A   
ATOM    974  N   THR A 105     -13.385  11.289 -17.311  1.00 10.00      A   
ATOM    975  HN  THR A 105     -14.226  10.999 -17.725  1.00 10.00      A   
ATOM    976  CA  THR A 105     -13.093  12.709 -17.234  1.00 10.00      A   
ATOM    977  CB  THR A 105     -13.917  13.496 -18.270  1.00 10.00      A   
ATOM    978  OG1 THR A 105     -15.203  12.880 -18.426  1.00 10.00      A   
ATOM    979  HG1 THR A 105     -15.821  13.533 -18.779  1.00 10.00      A   
ATOM    980  CG2 THR A 105     -13.206  13.513 -19.616  1.00 10.00      A   
ATOM    981  C   THR A 105     -13.360  13.262 -15.832  1.00 10.00      A   
ATOM    982  O   THR A 105     -12.996  14.395 -15.523  1.00 10.00      A   
ATOM    983  N   TRP A 106     -13.970  12.448 -14.978  1.00 10.00      A   
ATOM    984  HN  TRP A 106     -14.208  11.540 -15.265  1.00 10.00      A   
ATOM    985  CA  TRP A 106     -14.288  12.868 -13.623  1.00 10.00      A   
ATOM    986  CB  TRP A 106     -15.797  12.824 -13.389  1.00 10.00      A   
ATOM    987  CG  TRP A 106     -16.539  13.892 -14.134  1.00 10.00      A   
ATOM    988  CD1 TRP A 106     -17.318  13.732 -15.242  1.00 10.00      A   
ATOM    989  CD2 TRP A 106     -16.563  15.290 -13.826  1.00 10.00      A   
ATOM    990  NE1 TRP A 106     -17.829  14.944 -15.642  1.00 10.00      A   
ATOM    991  HE1 TRP A 106     -18.419  15.089 -16.418  1.00 10.00      A   
ATOM    992  CE2 TRP A 106     -17.380  15.916 -14.785  1.00 10.00      A   
ATOM    993  CE3 TRP A 106     -15.977  16.071 -12.826  1.00 10.00      A   
ATOM    994  CZ2 TRP A 106     -17.623  17.288 -14.775  1.00 10.00      A   
ATOM    995  CZ3 TRP A 106     -16.217  17.431 -12.819  1.00 10.00      A   
ATOM    996  CH2 TRP A 106     -17.033  18.027 -13.785  1.00 10.00      A   
ATOM    997  C   TRP A 106     -13.550  12.036 -12.578  1.00 10.00      A   
ATOM    998  O   TRP A 106     -13.908  12.046 -11.400  1.00 10.00      A   
ATOM    999  N   LEU A 107     -12.519  11.323 -13.009  1.00 10.00      A   
ATOM   1000  HN  LEU A 107     -12.285  11.351 -13.960  1.00 10.00      A   
ATOM   1001  CA  LEU A 107     -11.727  10.501 -12.099  1.00 10.00      A   
ATOM   1002  CB  LEU A 107     -10.684   9.696 -12.881  1.00 10.00      A   
ATOM   1003  CG  LEU A 107     -10.072   8.497 -12.156  1.00 10.00      A   
ATOM   1004  CD1 LEU A 107     -11.083   7.368 -12.045  1.00 10.00      A   
ATOM   1005  CD2 LEU A 107      -8.817   8.022 -12.867  1.00 10.00      A   
ATOM   1006  C   LEU A 107     -11.035  11.394 -11.071  1.00 10.00      A   
ATOM   1007  O   LEU A 107     -10.449  12.417 -11.430  1.00 10.00      A   
ATOM   1008  N   GLU A 108     -11.102  11.015  -9.799  1.00 10.00      A   
ATOM   1009  HN  GLU A 108     -11.579  10.191  -9.567  1.00 10.00      A   
ATOM   1010  CA  GLU A 108     -10.491  11.817  -8.742  1.00 10.00      A   
ATOM   1011  CB  GLU A 108     -11.565  12.530  -7.910  1.00 10.00      A   
ATOM   1012  CG  GLU A 108     -12.774  11.670  -7.561  1.00 10.00      A   
ATOM   1013  CD  GLU A 108     -13.919  12.470  -6.961  1.00 10.00      A   
ATOM   1014  OE1 GLU A 108     -13.934  13.709  -7.115  1.00 10.00      A   
ATOM   1015  OE2 GLU A 108     -14.819  11.866  -6.340  1.00 10.00      A   
ATOM   1016  C   GLU A 108      -9.543  11.023  -7.840  1.00 10.00      A   
ATOM   1017  O   GLU A 108      -8.706  11.612  -7.146  1.00 10.00      A   
ATOM   1018  N   GLU A 109      -9.655   9.701  -7.859  1.00 10.00      A   
ATOM   1019  HN  GLU A 109     -10.310   9.278  -8.456  1.00 10.00      A   
ATOM   1020  CA  GLU A 109      -8.816   8.863  -7.013  1.00 10.00      A   
ATOM   1021  CB  GLU A 109      -9.652   8.188  -5.927  1.00 10.00      A   
ATOM   1022  CG  GLU A 109      -9.980   9.062  -4.732  1.00 10.00      A   
ATOM   1023  CD  GLU A 109     -10.784   8.318  -3.683  1.00 10.00      A   
ATOM   1024  OE1 GLU A 109     -10.452   7.147  -3.387  1.00 10.00      A   
ATOM   1025  OE2 GLU A 109     -11.748   8.898  -3.142  1.00 10.00      A   
ATOM   1026  C   GLU A 109      -8.054   7.797  -7.793  1.00 10.00      A   
ATOM   1027  O   GLU A 109      -8.647   6.972  -8.486  1.00 10.00      A   
ATOM   1028  N   ILE A 110      -6.735   7.827  -7.663  1.00 10.00      A   
ATOM   1029  HN  ILE A 110      -6.331   8.537  -7.117  1.00 10.00      A   
ATOM   1030  CA  ILE A 110      -5.859   6.852  -8.307  1.00 10.00      A   
ATOM   1031  CB  ILE A 110      -4.980   7.496  -9.408  1.00 10.00      A   
ATOM   1032  CG1 ILE A 110      -5.855   8.191 -10.458  1.00 10.00      A   
ATOM   1033  CG2 ILE A 110      -4.096   6.444 -10.068  1.00 10.00      A   
ATOM   1034  CD1 ILE A 110      -5.075   8.915 -11.536  1.00 10.00      A   
ATOM   1035  C   ILE A 110      -4.960   6.216  -7.242  1.00 10.00      A   
ATOM   1036  O   ILE A 110      -4.075   6.878  -6.686  1.00 10.00      A   
ATOM   1037  N   ARG A 111      -5.214   4.952  -6.923  1.00 10.00      A   
ATOM   1038  HN  ARG A 111      -5.946   4.474  -7.382  1.00 10.00      A   
ATOM   1039  CA  ARG A 111      -4.431   4.247  -5.913  1.00 10.00      A   
ATOM   1040  CB  ARG A 111      -5.333   3.751  -4.776  1.00 10.00      A   
ATOM   1041  CG  ARG A 111      -6.256   4.812  -4.197  1.00 10.00      A   
ATOM   1042  CD  ARG A 111      -7.064   4.269  -3.031  1.00 10.00      A   
ATOM   1043  NE  ARG A 111      -8.116   5.193  -2.612  1.00 10.00      A   
ATOM   1044  HE  ARG A 111      -8.588   5.691  -3.319  1.00 10.00      A   
ATOM   1045  CZ  ARG A 111      -8.479   5.388  -1.342  1.00 10.00      A   
ATOM   1046  NH1 ARG A 111      -7.878   4.724  -0.358  1.00 10.00      A   
ATOM   1047 HH11 ARG A 111      -7.120   4.038  -0.572  1.00 10.00      A   
ATOM   1048 HH12 ARG A 111      -8.159   4.882   0.634  1.00 10.00      A   
ATOM   1049  NH2 ARG A 111      -9.459   6.237  -1.067  1.00 10.00      A   
ATOM   1050 HH21 ARG A 111      -9.946   6.751  -1.845  1.00 10.00      A   
ATOM   1051 HH22 ARG A 111      -9.755   6.394  -0.080  1.00 10.00      A   
ATOM   1052  C   ARG A 111      -3.677   3.075  -6.529  1.00 10.00      A   
ATOM   1053  O   ARG A 111      -4.282   2.184  -7.127  1.00 10.00      A   
ATOM   1054  N   LEU A 112      -2.358   3.075  -6.381  1.00 10.00      A   
ATOM   1055  HN  LEU A 112      -1.926   3.806  -5.882  1.00 10.00      A   
ATOM   1056  CA  LEU A 112      -1.533   2.012  -6.936  1.00 10.00      A   
ATOM   1057  CB  LEU A 112      -0.775   2.522  -8.166  1.00 10.00      A   
ATOM   1058  CG  LEU A 112      -1.609   3.179  -9.269  1.00 10.00      A   
ATOM   1059  CD1 LEU A 112      -0.701   3.913 -10.242  1.00 10.00      A   
ATOM   1060  CD2 LEU A 112      -2.438   2.138 -10.002  1.00 10.00      A   
ATOM   1061  C   LEU A 112      -0.529   1.496  -5.908  1.00 10.00      A   
ATOM   1062  O   LEU A 112       0.115   2.282  -5.208  1.00 10.00      A   
ATOM   1063  N   LYS A 113      -0.406   0.177  -5.813  1.00 10.00      A   
ATOM   1064  HN  LYS A 113      -0.973  -0.397  -6.375  1.00 10.00      A   
ATOM   1065  CA  LYS A 113       0.542  -0.446  -4.895  1.00 10.00      A   
ATOM   1066  CB  LYS A 113      -0.169  -1.211  -3.767  1.00 10.00      A   
ATOM   1067  CG  LYS A 113       0.752  -1.603  -2.615  1.00 10.00      A   
ATOM   1068  CD  LYS A 113       0.086  -2.577  -1.653  1.00 10.00      A   
ATOM   1069  CE  LYS A 113       1.062  -3.048  -0.579  1.00 10.00      A   
ATOM   1070  NZ  LYS A 113       0.548  -4.228   0.173  1.00 10.00      A   
ATOM   1071  HZ1 LYS A 113       0.724  -4.118   1.192  1.00 10.00      A   
ATOM   1072  HZ2 LYS A 113       1.024  -5.098  -0.152  1.00 10.00      A   
ATOM   1073  HZ3 LYS A 113      -0.476  -4.336   0.017  1.00 10.00      A   
ATOM   1074  C   LYS A 113       1.464  -1.380  -5.667  1.00 10.00      A   
ATOM   1075  O   LYS A 113       0.998  -2.305  -6.334  1.00 10.00      A   
ATOM   1076  N   ARG A 114       2.765  -1.112  -5.583  1.00 10.00      A   
ATOM   1077  HN  ARG A 114       3.055  -0.347  -5.035  1.00 10.00      A   
ATOM   1078  CA  ARG A 114       3.782  -1.908  -6.266  1.00 10.00      A   
ATOM   1079  CB  ARG A 114       3.888  -3.315  -5.661  1.00 10.00      A   
ATOM   1080  CG  ARG A 114       4.415  -3.349  -4.233  1.00 10.00      A   
ATOM   1081  CD  ARG A 114       4.581  -4.776  -3.736  1.00 10.00      A   
ATOM   1082  NE  ARG A 114       4.866  -4.827  -2.301  1.00 10.00      A   
ATOM   1083  HE  ARG A 114       5.729  -4.444  -1.996  1.00 10.00      A   
ATOM   1084  CZ  ARG A 114       4.046  -5.359  -1.396  1.00 10.00      A   
ATOM   1085  NH1 ARG A 114       2.894  -5.891  -1.769  1.00 10.00      A   
ATOM   1086 HH11 ARG A 114       2.618  -5.904  -2.777  1.00 10.00      A   
ATOM   1087 HH12 ARG A 114       2.248  -6.308  -1.056  1.00 10.00      A   
ATOM   1088  NH2 ARG A 114       4.385  -5.351  -0.115  1.00 10.00      A   
ATOM   1089 HH21 ARG A 114       5.293  -4.932   0.183  1.00 10.00      A   
ATOM   1090 HH22 ARG A 114       3.740  -5.764   0.606  1.00 10.00      A   
ATOM   1091  C   ARG A 114       3.511  -1.970  -7.768  1.00 10.00      A   
ATOM   1092  O   ARG A 114       3.313  -3.046  -8.335  1.00 10.00      A   
ATOM   1093  N   MET A 115       3.494  -0.803  -8.403  1.00 10.00      A   
ATOM   1094  HN  MET A 115       3.667   0.016  -7.899  1.00 10.00      A   
ATOM   1095  CA  MET A 115       3.235  -0.708  -9.832  1.00 10.00      A   
ATOM   1096  CB  MET A 115       1.879  -0.042 -10.084  1.00 10.00      A   
ATOM   1097  CG  MET A 115       0.675  -0.887  -9.695  1.00 10.00      A   
ATOM   1098  SD  MET A 115       0.278  -2.147 -10.922  1.00 10.00      A   
ATOM   1099  CE  MET A 115      -0.345  -1.141 -12.266  1.00 10.00      A   
ATOM   1100  C   MET A 115       4.323   0.096 -10.521  1.00 10.00      A   
ATOM   1101  O   MET A 115       5.004   0.903  -9.887  1.00 10.00      A   
ATOM   1102  N   VAL A 116       4.476  -0.123 -11.819  1.00 10.00      A   
ATOM   1103  HN  VAL A 116       3.894  -0.780 -12.267  1.00 10.00      A   
ATOM   1104  CA  VAL A 116       5.472   0.589 -12.605  1.00 10.00      A   
ATOM   1105  CB  VAL A 116       6.140  -0.329 -13.654  1.00 10.00      A   
ATOM   1106  CG1 VAL A 116       7.195   0.434 -14.445  1.00 10.00      A   
ATOM   1107  CG2 VAL A 116       6.754  -1.549 -12.986  1.00 10.00      A   
ATOM   1108  C   VAL A 116       4.819   1.777 -13.304  1.00 10.00      A   
ATOM   1109  O   VAL A 116       4.073   1.609 -14.271  1.00 10.00      A   
ATOM   1110  N   VAL A 117       5.089   2.970 -12.803  1.00 10.00      A   
ATOM   1111  HN  VAL A 117       5.707   3.040 -12.040  1.00 10.00      A   
ATOM   1112  CA  VAL A 117       4.516   4.184 -13.369  1.00 10.00      A   
ATOM   1113  CB  VAL A 117       3.741   4.993 -12.306  1.00 10.00      A   
ATOM   1114  CG1 VAL A 117       2.902   6.072 -12.968  1.00 10.00      A   
ATOM   1115  CG2 VAL A 117       2.882   4.089 -11.434  1.00 10.00      A   
ATOM   1116  C   VAL A 117       5.614   5.068 -13.938  1.00 10.00      A   
ATOM   1117  O   VAL A 117       6.596   5.343 -13.264  1.00 10.00      A   
ATOM   1118  N   THR A 118       5.439   5.510 -15.171  1.00 10.00      A   
ATOM   1119  HN  THR A 118       4.626   5.262 -15.660  1.00 10.00      A   
ATOM   1120  CA  THR A 118       6.421   6.360 -15.819  1.00 10.00      A   
ATOM   1121  CB  THR A 118       6.540   5.994 -17.310  1.00 10.00      A   
ATOM   1122  OG1 THR A 118       5.230   5.759 -17.843  1.00 10.00      A   
ATOM   1123  HG1 THR A 118       5.308   5.495 -18.770  1.00 10.00      A   
ATOM   1124  CG2 THR A 118       7.385   4.739 -17.487  1.00 10.00      A   
ATOM   1125  C   THR A 118       6.018   7.828 -15.696  1.00 10.00      A   
ATOM   1126  O   THR A 118       4.866   8.139 -15.370  1.00 10.00      A   
ATOM   1127  N   ASP A 119       6.966   8.727 -15.948  1.00 10.00      A   
ATOM   1128  HN  ASP A 119       7.870   8.419 -16.181  1.00 10.00      A   
ATOM   1129  CA  ASP A 119       6.696  10.163 -15.888  1.00 10.00      A   
ATOM   1130  CB  ASP A 119       7.981  10.983 -16.069  1.00 10.00      A   
ATOM   1131  CG  ASP A 119       8.999  10.790 -14.959  1.00 10.00      A   
ATOM   1132  OD1 ASP A 119       9.009  11.589 -13.998  1.00 10.00      A   
ATOM   1133  OD2 ASP A 119       9.820   9.853 -15.057  1.00 10.00      A   
ATOM   1134  C   ASP A 119       5.707  10.529 -16.986  1.00 10.00      A   
ATOM   1135  O   ASP A 119       4.981  11.519 -16.888  1.00 10.00      A   
ATOM   1136  N   ASP A 120       5.689   9.703 -18.027  1.00 10.00      A   
ATOM   1137  HN  ASP A 120       6.306   8.936 -18.032  1.00 10.00      A   
ATOM   1138  CA  ASP A 120       4.795   9.893 -19.161  1.00 10.00      A   
ATOM   1139  CB  ASP A 120       5.095   8.846 -20.236  1.00 10.00      A   
ATOM   1140  CG  ASP A 120       4.577   9.240 -21.604  1.00 10.00      A   
ATOM   1141  OD1 ASP A 120       5.308   9.939 -22.340  1.00 10.00      A   
ATOM   1142  OD2 ASP A 120       3.447   8.847 -21.958  1.00 10.00      A   
ATOM   1143  C   ASP A 120       3.341   9.776 -18.717  1.00 10.00      A   
ATOM   1144  O   ASP A 120       2.507  10.616 -19.052  1.00 10.00      A   
ATOM   1145  N   CYS A 121       3.054   8.742 -17.932  1.00 10.00      A   
ATOM   1146  HN  CYS A 121       3.767   8.122 -17.682  1.00 10.00      A   
ATOM   1147  CA  CYS A 121       1.705   8.508 -17.433  1.00 10.00      A   
ATOM   1148  CB  CYS A 121       1.649   7.213 -16.617  1.00 10.00      A   
ATOM   1149  SG  CYS A 121       2.243   5.745 -17.488  1.00 10.00      A   
ATOM   1150  HG  CYS A 121       3.535   5.914 -17.746  1.00 10.00      A   
ATOM   1151  C   CYS A 121       1.236   9.686 -16.584  1.00 10.00      A   
ATOM   1152  O   CYS A 121       0.068  10.075 -16.631  1.00 10.00      A   
ATOM   1153  N   LEU A 122       2.167  10.270 -15.834  1.00 10.00      A   
ATOM   1154  HN  LEU A 122       3.087   9.933 -15.870  1.00 10.00      A   
ATOM   1155  CA  LEU A 122       1.865  11.406 -14.972  1.00 10.00      A   
ATOM   1156  CB  LEU A 122       3.102  11.802 -14.161  1.00 10.00      A   
ATOM   1157  CG  LEU A 122       3.488  10.853 -13.021  1.00 10.00      A   
ATOM   1158  CD1 LEU A 122       4.906  11.136 -12.546  1.00 10.00      A   
ATOM   1159  CD2 LEU A 122       2.508  10.986 -11.866  1.00 10.00      A   
ATOM   1160  C   LEU A 122       1.357  12.590 -15.789  1.00 10.00      A   
ATOM   1161  O   LEU A 122       0.382  13.244 -15.408  1.00 10.00      A   
ATOM   1162  N   GLU A 123       2.011  12.853 -16.918  1.00 10.00      A   
ATOM   1163  HN  GLU A 123       2.782  12.293 -17.169  1.00 10.00      A   
ATOM   1164  CA  GLU A 123       1.612  13.952 -17.792  1.00 10.00      A   
ATOM   1165  CB  GLU A 123       2.591  14.121 -18.954  1.00 10.00      A   
ATOM   1166  CG  GLU A 123       3.918  14.743 -18.560  1.00 10.00      A   
ATOM   1167  CD  GLU A 123       4.737  15.164 -19.761  1.00 10.00      A   
ATOM   1168  OE1 GLU A 123       5.444  14.310 -20.333  1.00 10.00      A   
ATOM   1169  OE2 GLU A 123       4.680  16.355 -20.137  1.00 10.00      A   
ATOM   1170  C   GLU A 123       0.202  13.723 -18.326  1.00 10.00      A   
ATOM   1171  O   GLU A 123      -0.611  14.651 -18.386  1.00 10.00      A   
ATOM   1172  N   LEU A 124      -0.080  12.484 -18.707  1.00 10.00      A   
ATOM   1173  HN  LEU A 124       0.618  11.796 -18.641  1.00 10.00      A   
ATOM   1174  CA  LEU A 124      -1.390  12.119 -19.226  1.00 10.00      A   
ATOM   1175  CB  LEU A 124      -1.393  10.670 -19.727  1.00 10.00      A   
ATOM   1176  CG  LEU A 124      -0.529  10.365 -20.953  1.00 10.00      A   
ATOM   1177  CD1 LEU A 124      -0.547   8.871 -21.246  1.00 10.00      A   
ATOM   1178  CD2 LEU A 124      -1.019  11.151 -22.160  1.00 10.00      A   
ATOM   1179  C   LEU A 124      -2.461  12.298 -18.155  1.00 10.00      A   
ATOM   1180  O   LEU A 124      -3.562  12.776 -18.437  1.00 10.00      A   
ATOM   1181  N   ILE A 125      -2.124  11.920 -16.928  1.00 10.00      A   
ATOM   1182  HN  ILE A 125      -1.228  11.544 -16.778  1.00 10.00      A   
ATOM   1183  CA  ILE A 125      -3.041  12.034 -15.801  1.00 10.00      A   
ATOM   1184  CB  ILE A 125      -2.436  11.406 -14.523  1.00 10.00      A   
ATOM   1185  CG1 ILE A 125      -2.357   9.883 -14.661  1.00 10.00      A   
ATOM   1186  CG2 ILE A 125      -3.231  11.796 -13.282  1.00 10.00      A   
ATOM   1187  CD1 ILE A 125      -1.564   9.211 -13.560  1.00 10.00      A   
ATOM   1188  C   ILE A 125      -3.390  13.493 -15.525  1.00 10.00      A   
ATOM   1189  O   ILE A 125      -4.564  13.860 -15.466  1.00 10.00      A   
ATOM   1190  N   ALA A 126      -2.364  14.319 -15.402  1.00 10.00      A   
ATOM   1191  HN  ALA A 126      -1.452  13.965 -15.517  1.00 10.00      A   
ATOM   1192  CA  ALA A 126      -2.541  15.733 -15.102  1.00 10.00      A   
ATOM   1193  CB  ALA A 126      -1.195  16.397 -14.870  1.00 10.00      A   
ATOM   1194  C   ALA A 126      -3.338  16.488 -16.167  1.00 10.00      A   
ATOM   1195  O   ALA A 126      -4.136  17.367 -15.839  1.00 10.00      A   
ATOM   1196  N   LYS A 127      -3.140  16.142 -17.433  1.00 10.00      A   
ATOM   1197  HN  LYS A 127      -2.514  15.414 -17.642  1.00 10.00      A   
ATOM   1198  CA  LYS A 127      -3.833  16.834 -18.516  1.00 10.00      A   
ATOM   1199  CB  LYS A 127      -2.996  16.855 -19.798  1.00 10.00      A   
ATOM   1200  CG  LYS A 127      -2.982  15.545 -20.574  1.00 10.00      A   
ATOM   1201  CD  LYS A 127      -2.132  15.657 -21.831  1.00 10.00      A   
ATOM   1202  CE  LYS A 127      -2.710  16.669 -22.812  1.00 10.00      A   
ATOM   1203  NZ  LYS A 127      -4.011  16.222 -23.378  1.00 10.00      A   
ATOM   1204  HZ1 LYS A 127      -4.745  16.228 -22.645  1.00 10.00      A   
ATOM   1205  HZ2 LYS A 127      -3.924  15.258 -23.756  1.00 10.00      A   
ATOM   1206  HZ3 LYS A 127      -4.301  16.859 -24.149  1.00 10.00      A   
ATOM   1207  C   LYS A 127      -5.234  16.294 -18.798  1.00 10.00      A   
ATOM   1208  O   LYS A 127      -6.074  17.005 -19.339  1.00 10.00      A   
ATOM   1209  N   SER A 128      -5.495  15.051 -18.433  1.00 10.00      A   
ATOM   1210  HN  SER A 128      -4.799  14.519 -17.989  1.00 10.00      A   
ATOM   1211  CA  SER A 128      -6.803  14.458 -18.692  1.00 10.00      A   
ATOM   1212  CB  SER A 128      -6.649  13.012 -19.155  1.00 10.00      A   
ATOM   1213  OG  SER A 128      -5.739  12.927 -20.239  1.00 10.00      A   
ATOM   1214  HG  SER A 128      -4.836  12.879 -19.895  1.00 10.00      A   
ATOM   1215  C   SER A 128      -7.724  14.521 -17.480  1.00 10.00      A   
ATOM   1216  O   SER A 128      -8.900  14.868 -17.600  1.00 10.00      A   
ATOM   1217  N   PHE A 129      -7.188  14.204 -16.312  1.00 10.00      A   
ATOM   1218  HN  PHE A 129      -6.232  13.981 -16.261  1.00 10.00      A   
ATOM   1219  CA  PHE A 129      -7.979  14.203 -15.094  1.00 10.00      A   
ATOM   1220  CB  PHE A 129      -7.532  13.087 -14.143  1.00 10.00      A   
ATOM   1221  CG  PHE A 129      -7.417  11.735 -14.796  1.00 10.00      A   
ATOM   1222  CD1 PHE A 129      -6.265  10.978 -14.661  1.00 10.00      A   
ATOM   1223  CD2 PHE A 129      -8.458  11.226 -15.553  1.00 10.00      A   
ATOM   1224  CE1 PHE A 129      -6.152   9.740 -15.266  1.00 10.00      A   
ATOM   1225  CE2 PHE A 129      -8.352   9.989 -16.159  1.00 10.00      A   
ATOM   1226  CZ  PHE A 129      -7.197   9.245 -16.015  1.00 10.00      A   
ATOM   1227  C   PHE A 129      -7.931  15.554 -14.401  1.00 10.00      A   
ATOM   1228  O   PHE A 129      -7.045  15.824 -13.590  1.00 10.00      A   
ATOM   1229  N   LYS A 130      -8.884  16.408 -14.738  1.00 10.00      A   
ATOM   1230  HN  LYS A 130      -9.541  16.142 -15.414  1.00 10.00      A   
ATOM   1231  CA  LYS A 130      -8.971  17.737 -14.138  1.00 10.00      A   
ATOM   1232  CB  LYS A 130      -9.765  18.692 -15.032  1.00 10.00      A   
ATOM   1233  CG  LYS A 130      -8.993  19.259 -16.215  1.00 10.00      A   
ATOM   1234  CD  LYS A 130      -8.990  18.313 -17.405  1.00 10.00      A   
ATOM   1235  CE  LYS A 130      -8.542  19.029 -18.671  1.00 10.00      A   
ATOM   1236  NZ  LYS A 130      -8.454  18.109 -19.835  1.00 10.00      A   
ATOM   1237  HZ1 LYS A 130      -9.320  17.535 -19.908  1.00 10.00      A   
ATOM   1238  HZ2 LYS A 130      -7.635  17.473 -19.725  1.00 10.00      A   
ATOM   1239  HZ3 LYS A 130      -8.337  18.653 -20.715  1.00 10.00      A   
ATOM   1240  C   LYS A 130      -9.617  17.648 -12.758  1.00 10.00      A   
ATOM   1241  O   LYS A 130      -9.523  18.569 -11.946  1.00 10.00      A   
ATOM   1242  N   ASN A 131     -10.270  16.519 -12.503  1.00 10.00      A   
ATOM   1243  HN  ASN A 131     -10.314  15.831 -13.198  1.00 10.00      A   
ATOM   1244  CA  ASN A 131     -10.927  16.276 -11.226  1.00 10.00      A   
ATOM   1245  CB  ASN A 131     -12.210  15.468 -11.444  1.00 10.00      A   
ATOM   1246  CG  ASN A 131     -13.160  15.527 -10.262  1.00 10.00      A   
ATOM   1247  OD1 ASN A 131     -13.361  16.580  -9.658  1.00 10.00      A   
ATOM   1248  ND2 ASN A 131     -13.757  14.395  -9.931  1.00 10.00      A   
ATOM   1249 HD21 ASN A 131     -13.559  13.592 -10.463  1.00 10.00      A   
ATOM   1250 HD22 ASN A 131     -14.360  14.394  -9.155  1.00 10.00      A   
ATOM   1251  C   ASN A 131      -9.988  15.521 -10.289  1.00 10.00      A   
ATOM   1252  O   ASN A 131     -10.390  15.057  -9.226  1.00 10.00      A   
ATOM   1253  N   PHE A 132      -8.729  15.410 -10.699  1.00 10.00      A   
ATOM   1254  HN  PHE A 132      -8.476  15.813 -11.555  1.00 10.00      A   
ATOM   1255  CA  PHE A 132      -7.708  14.717  -9.919  1.00 10.00      A   
ATOM   1256  CB  PHE A 132      -6.377  14.745 -10.670  1.00 10.00      A   
ATOM   1257  CG  PHE A 132      -5.344  13.785 -10.154  1.00 10.00      A   
ATOM   1258  CD1 PHE A 132      -5.717  12.605  -9.534  1.00 10.00      A   
ATOM   1259  CD2 PHE A 132      -3.996  14.061 -10.301  1.00 10.00      A   
ATOM   1260  CE1 PHE A 132      -4.767  11.719  -9.071  1.00 10.00      A   
ATOM   1261  CE2 PHE A 132      -3.039  13.181  -9.839  1.00 10.00      A   
ATOM   1262  CZ  PHE A 132      -3.426  12.007  -9.225  1.00 10.00      A   
ATOM   1263  C   PHE A 132      -7.552  15.352  -8.541  1.00 10.00      A   
ATOM   1264  O   PHE A 132      -7.315  16.559  -8.424  1.00 10.00      A   
ATOM   1265  N   LYS A 133      -7.686  14.534  -7.502  1.00 10.00      A   
ATOM   1266  HN  LYS A 133      -7.859  13.581  -7.658  1.00 10.00      A   
ATOM   1267  CA  LYS A 133      -7.587  15.026  -6.140  1.00 10.00      A   
ATOM   1268  CB  LYS A 133      -8.976  15.092  -5.501  1.00 10.00      A   
ATOM   1269  CG  LYS A 133      -9.886  16.144  -6.114  1.00 10.00      A   
ATOM   1270  CD  LYS A 133     -11.346  15.864  -5.813  1.00 10.00      A   
ATOM   1271  CE  LYS A 133     -12.250  16.747  -6.654  1.00 10.00      A   
ATOM   1272  NZ  LYS A 133     -13.666  16.316  -6.585  1.00 10.00      A   
ATOM   1273  HZ1 LYS A 133     -14.233  16.837  -7.283  1.00 10.00      A   
ATOM   1274  HZ2 LYS A 133     -14.052  16.499  -5.635  1.00 10.00      A   
ATOM   1275  HZ3 LYS A 133     -13.739  15.293  -6.786  1.00 10.00      A   
ATOM   1276  C   LYS A 133      -6.651  14.189  -5.270  1.00 10.00      A   
ATOM   1277  O   LYS A 133      -5.829  14.741  -4.538  1.00 10.00      A   
ATOM   1278  N   VAL A 134      -6.765  12.864  -5.329  1.00 10.00      A   
ATOM   1279  HN  VAL A 134      -7.418  12.450  -5.943  1.00 10.00      A   
ATOM   1280  CA  VAL A 134      -5.925  12.012  -4.491  1.00 10.00      A   
ATOM   1281  CB  VAL A 134      -6.766  11.198  -3.479  1.00 10.00      A   
ATOM   1282  CG1 VAL A 134      -5.872  10.555  -2.426  1.00 10.00      A   
ATOM   1283  CG2 VAL A 134      -7.828  12.068  -2.827  1.00 10.00      A   
ATOM   1284  C   VAL A 134      -5.066  11.048  -5.300  1.00 10.00      A   
ATOM   1285  O   VAL A 134      -5.577  10.273  -6.110  1.00 10.00      A   
ATOM   1286  N   LEU A 135      -3.761  11.091  -5.054  1.00 10.00      A   
ATOM   1287  HN  LEU A 135      -3.421  11.736  -4.393  1.00 10.00      A   
ATOM   1288  CA  LEU A 135      -2.814  10.211  -5.723  1.00 10.00      A   
ATOM   1289  CB  LEU A 135      -1.798  11.011  -6.542  1.00 10.00      A   
ATOM   1290  CG  LEU A 135      -0.765  10.186  -7.323  1.00 10.00      A   
ATOM   1291  CD1 LEU A 135      -1.458   9.181  -8.233  1.00 10.00      A   
ATOM   1292  CD2 LEU A 135       0.152  11.095  -8.128  1.00 10.00      A   
ATOM   1293  C   LEU A 135      -2.080   9.373  -4.683  1.00 10.00      A   
ATOM   1294  O   LEU A 135      -1.366   9.908  -3.834  1.00 10.00      A   
ATOM   1295  N   VAL A 136      -2.264   8.066  -4.746  1.00 10.00      A   
ATOM   1296  HN  VAL A 136      -2.843   7.695  -5.449  1.00 10.00      A   
ATOM   1297  CA  VAL A 136      -1.618   7.164  -3.805  1.00 10.00      A   
ATOM   1298  CB  VAL A 136      -2.642   6.389  -2.950  1.00 10.00      A   
ATOM   1299  CG1 VAL A 136      -1.938   5.458  -1.974  1.00 10.00      A   
ATOM   1300  CG2 VAL A 136      -3.555   7.353  -2.202  1.00 10.00      A   
ATOM   1301  C   VAL A 136      -0.708   6.181  -4.529  1.00 10.00      A   
ATOM   1302  O   VAL A 136      -1.175   5.264  -5.204  1.00 10.00      A   
ATOM   1303  N   LEU A 137       0.585   6.395  -4.397  1.00 10.00      A   
ATOM   1304  HN  LEU A 137       0.890   7.168  -3.865  1.00 10.00      A   
ATOM   1305  CA  LEU A 137       1.575   5.532  -5.011  1.00 10.00      A   
ATOM   1306  CB  LEU A 137       2.509   6.345  -5.911  1.00 10.00      A   
ATOM   1307  CG  LEU A 137       1.856   7.050  -7.102  1.00 10.00      A   
ATOM   1308  CD1 LEU A 137       2.790   8.106  -7.671  1.00 10.00      A   
ATOM   1309  CD2 LEU A 137       1.473   6.043  -8.175  1.00 10.00      A   
ATOM   1310  C   LEU A 137       2.380   4.832  -3.925  1.00 10.00      A   
ATOM   1311  O   LEU A 137       3.257   5.430  -3.304  1.00 10.00      A   
ATOM   1312  N   SER A 138       2.063   3.575  -3.678  1.00 10.00      A   
ATOM   1313  HN  SER A 138       1.339   3.150  -4.196  1.00 10.00      A   
ATOM   1314  CA  SER A 138       2.762   2.804  -2.665  1.00 10.00      A   
ATOM   1315  CB  SER A 138       1.757   2.032  -1.808  1.00 10.00      A   
ATOM   1316  OG  SER A 138       0.672   2.863  -1.443  1.00 10.00      A   
ATOM   1317  HG  SER A 138       0.451   3.434  -2.185  1.00 10.00      A   
ATOM   1318  C   SER A 138       3.753   1.843  -3.308  1.00 10.00      A   
ATOM   1319  O   SER A 138       3.364   0.998  -4.111  1.00 10.00      A   
ATOM   1320  N   SER A 139       5.030   2.002  -2.975  1.00 10.00      A   
ATOM   1321  HN  SER A 139       5.268   2.716  -2.343  1.00 10.00      A   
ATOM   1322  CA  SER A 139       6.094   1.143  -3.499  1.00 10.00      A   
ATOM   1323  CB  SER A 139       5.975  -0.262  -2.894  1.00 10.00      A   
ATOM   1324  OG  SER A 139       5.579  -0.195  -1.528  1.00 10.00      A   
ATOM   1325  HG  SER A 139       6.328  -0.438  -0.967  1.00 10.00      A   
ATOM   1326  C   SER A 139       6.090   1.081  -5.032  1.00 10.00      A   
ATOM   1327  O   SER A 139       6.297   0.021  -5.624  1.00 10.00      A   
ATOM   1328  N   CYS A 140       5.839   2.216  -5.669  1.00 10.00      A   
ATOM   1329  HN  CYS A 140       5.664   3.033  -5.149  1.00 10.00      A   
ATOM   1330  CA  CYS A 140       5.818   2.288  -7.121  1.00 10.00      A   
ATOM   1331  CB  CYS A 140       4.635   3.134  -7.590  1.00 10.00      A   
ATOM   1332  SG  CYS A 140       3.033   2.552  -6.981  1.00 10.00      A   
ATOM   1333  HG  CYS A 140       3.234   1.954  -5.812  1.00 10.00      A   
ATOM   1334  C   CYS A 140       7.135   2.863  -7.637  1.00 10.00      A   
ATOM   1335  O   CYS A 140       7.755   3.696  -6.980  1.00 10.00      A   
ATOM   1336  N   GLU A 141       7.563   2.417  -8.803  1.00 10.00      A   
ATOM   1337  HN  GLU A 141       7.023   1.757  -9.296  1.00 10.00      A   
ATOM   1338  CA  GLU A 141       8.820   2.889  -9.375  1.00 10.00      A   
ATOM   1339  CB  GLU A 141       9.926   1.857  -9.121  1.00 10.00      A   
ATOM   1340  CG  GLU A 141       9.631   0.496  -9.726  1.00 10.00      A   
ATOM   1341  CD  GLU A 141      10.360  -0.634  -9.033  1.00 10.00      A   
ATOM   1342  OE1 GLU A 141      11.475  -0.980  -9.465  1.00 10.00      A   
ATOM   1343  OE2 GLU A 141       9.809  -1.189  -8.057  1.00 10.00      A   
ATOM   1344  C   GLU A 141       8.682   3.140 -10.870  1.00 10.00      A   
ATOM   1345  O   GLU A 141       7.658   2.802 -11.475  1.00 10.00      A   
ATOM   1346  N   GLY A 142       9.712   3.748 -11.455  1.00 10.00      A   
ATOM   1347  HN  GLY A 142      10.484   4.015 -10.909  1.00 10.00      A   
ATOM   1348  CA  GLY A 142       9.709   4.017 -12.880  1.00 10.00      A   
ATOM   1349  C   GLY A 142       9.498   5.480 -13.235  1.00 10.00      A   
ATOM   1350  O   GLY A 142       9.392   5.823 -14.414  1.00 10.00      A   
ATOM   1351  N   PHE A 143       9.435   6.347 -12.233  1.00 10.00      A   
ATOM   1352  HN  PHE A 143       9.530   6.028 -11.314  1.00 10.00      A   
ATOM   1353  CA  PHE A 143       9.224   7.770 -12.483  1.00 10.00      A   
ATOM   1354  CB  PHE A 143       7.781   8.196 -12.168  1.00 10.00      A   
ATOM   1355  CG  PHE A 143       7.312   7.884 -10.771  1.00 10.00      A   
ATOM   1356  CD1 PHE A 143       7.296   8.868  -9.796  1.00 10.00      A   
ATOM   1357  CD2 PHE A 143       6.876   6.611 -10.437  1.00 10.00      A   
ATOM   1358  CE1 PHE A 143       6.857   8.587  -8.516  1.00 10.00      A   
ATOM   1359  CE2 PHE A 143       6.438   6.323  -9.160  1.00 10.00      A   
ATOM   1360  CZ  PHE A 143       6.428   7.313  -8.196  1.00 10.00      A   
ATOM   1361  C   PHE A 143      10.231   8.636 -11.738  1.00 10.00      A   
ATOM   1362  O   PHE A 143      10.860   8.190 -10.776  1.00 10.00      A   
ATOM   1363  N   SER A 144      10.384   9.867 -12.191  1.00 10.00      A   
ATOM   1364  HN  SER A 144       9.847  10.165 -12.963  1.00 10.00      A   
ATOM   1365  CA  SER A 144      11.313  10.795 -11.580  1.00 10.00      A   
ATOM   1366  CB  SER A 144      12.311  11.298 -12.626  1.00 10.00      A   
ATOM   1367  OG  SER A 144      11.665  12.095 -13.609  1.00 10.00      A   
ATOM   1368  HG  SER A 144      10.770  11.742 -13.782  1.00 10.00      A   
ATOM   1369  C   SER A 144      10.565  11.968 -10.955  1.00 10.00      A   
ATOM   1370  O   SER A 144       9.332  12.004 -10.956  1.00 10.00      A   
ATOM   1371  N   THR A 145      11.305  12.927 -10.424  1.00 10.00      A   
ATOM   1372  HN  THR A 145      12.285  12.843 -10.438  1.00 10.00      A   
ATOM   1373  CA  THR A 145      10.706  14.099  -9.804  1.00 10.00      A   
ATOM   1374  CB  THR A 145      11.734  14.820  -8.909  1.00 10.00      A   
ATOM   1375  OG1 THR A 145      13.020  14.796  -9.550  1.00 10.00      A   
ATOM   1376  HG1 THR A 145      13.039  15.466 -10.245  1.00 10.00      A   
ATOM   1377  CG2 THR A 145      11.839  14.138  -7.555  1.00 10.00      A   
ATOM   1378  C   THR A 145      10.192  15.070 -10.869  1.00 10.00      A   
ATOM   1379  O   THR A 145       9.466  16.019 -10.567  1.00 10.00      A   
ATOM   1380  N   ASP A 146      10.576  14.817 -12.120  1.00 10.00      A   
ATOM   1381  HN  ASP A 146      11.138  14.035 -12.291  1.00 10.00      A   
ATOM   1382  CA  ASP A 146      10.180  15.664 -13.240  1.00 10.00      A   
ATOM   1383  CB  ASP A 146      10.941  15.272 -14.511  1.00 10.00      A   
ATOM   1384  CG  ASP A 146      11.127  16.439 -15.458  1.00 10.00      A   
ATOM   1385  OD1 ASP A 146      12.168  17.127 -15.367  1.00 10.00      A   
ATOM   1386  OD2 ASP A 146      10.236  16.681 -16.296  1.00 10.00      A   
ATOM   1387  C   ASP A 146       8.680  15.581 -13.480  1.00 10.00      A   
ATOM   1388  O   ASP A 146       8.007  16.607 -13.614  1.00 10.00      A   
ATOM   1389  N   GLY A 147       8.160  14.355 -13.528  1.00 10.00      A   
ATOM   1390  HN  GLY A 147       8.751  13.571 -13.438  1.00 10.00      A   
ATOM   1391  CA  GLY A 147       6.740  14.159 -13.734  1.00 10.00      A   
ATOM   1392  C   GLY A 147       5.924  14.663 -12.561  1.00 10.00      A   
ATOM   1393  O   GLY A 147       4.805  15.148 -12.732  1.00 10.00      A   
ATOM   1394  N   LEU A 148       6.491  14.556 -11.362  1.00 10.00      A   
ATOM   1395  HN  LEU A 148       7.380  14.148 -11.291  1.00 10.00      A   
ATOM   1396  CA  LEU A 148       5.819  15.013 -10.152  1.00 10.00      A   
ATOM   1397  CB  LEU A 148       6.631  14.637  -8.910  1.00 10.00      A   
ATOM   1398  CG  LEU A 148       6.835  13.140  -8.656  1.00 10.00      A   
ATOM   1399  CD1 LEU A 148       7.702  12.925  -7.427  1.00 10.00      A   
ATOM   1400  CD2 LEU A 148       5.501  12.420  -8.513  1.00 10.00      A   
ATOM   1401  C   LEU A 148       5.596  16.521 -10.204  1.00 10.00      A   
ATOM   1402  O   LEU A 148       4.579  17.029  -9.726  1.00 10.00      A   
ATOM   1403  N   ALA A 149       6.548  17.227 -10.805  1.00 10.00      A   
ATOM   1404  HN  ALA A 149       7.335  16.757 -11.161  1.00 10.00      A   
ATOM   1405  CA  ALA A 149       6.465  18.676 -10.943  1.00 10.00      A   
ATOM   1406  CB  ALA A 149       7.781  19.228 -11.471  1.00 10.00      A   
ATOM   1407  C   ALA A 149       5.317  19.046 -11.878  1.00 10.00      A   
ATOM   1408  O   ALA A 149       4.585  20.010 -11.640  1.00 10.00      A   
ATOM   1409  N   ALA A 150       5.157  18.256 -12.939  1.00 10.00      A   
ATOM   1410  HN  ALA A 150       5.773  17.501 -13.069  1.00 10.00      A   
ATOM   1411  CA  ALA A 150       4.092  18.483 -13.909  1.00 10.00      A   
ATOM   1412  CB  ALA A 150       4.245  17.544 -15.097  1.00 10.00      A   
ATOM   1413  C   ALA A 150       2.736  18.290 -13.239  1.00 10.00      A   
ATOM   1414  O   ALA A 150       1.769  18.994 -13.541  1.00 10.00      A   
ATOM   1415  N   ILE A 151       2.679  17.329 -12.324  1.00 10.00      A   
ATOM   1416  HN  ILE A 151       3.482  16.787 -12.151  1.00 10.00      A   
ATOM   1417  CA  ILE A 151       1.462  17.048 -11.581  1.00 10.00      A   
ATOM   1418  CB  ILE A 151       1.655  15.844 -10.627  1.00 10.00      A   
ATOM   1419  CG1 ILE A 151       1.746  14.532 -11.412  1.00 10.00      A   
ATOM   1420  CG2 ILE A 151       0.554  15.771  -9.577  1.00 10.00      A   
ATOM   1421  CD1 ILE A 151       0.474  14.158 -12.143  1.00 10.00      A   
ATOM   1422  C   ILE A 151       1.072  18.276 -10.770  1.00 10.00      A   
ATOM   1423  O   ILE A 151      -0.055  18.748 -10.851  1.00 10.00      A   
ATOM   1424  N   ALA A 152       2.032  18.813 -10.033  1.00 10.00      A   
ATOM   1425  HN  ALA A 152       2.928  18.408 -10.050  1.00 10.00      A   
ATOM   1426  CA  ALA A 152       1.802  19.982  -9.196  1.00 10.00      A   
ATOM   1427  CB  ALA A 152       3.049  20.283  -8.382  1.00 10.00      A   
ATOM   1428  C   ALA A 152       1.395  21.207 -10.015  1.00 10.00      A   
ATOM   1429  O   ALA A 152       0.480  21.938  -9.641  1.00 10.00      A   
ATOM   1430  N   ALA A 153       2.061  21.413 -11.138  1.00 10.00      A   
ATOM   1431  HN  ALA A 153       2.766  20.780 -11.399  1.00 10.00      A   
ATOM   1432  CA  ALA A 153       1.789  22.561 -11.994  1.00 10.00      A   
ATOM   1433  CB  ALA A 153       2.900  22.727 -13.020  1.00 10.00      A   
ATOM   1434  C   ALA A 153       0.428  22.484 -12.688  1.00 10.00      A   
ATOM   1435  O   ALA A 153      -0.147  23.512 -13.051  1.00 10.00      A   
ATOM   1436  N   THR A 154      -0.094  21.279 -12.869  1.00 10.00      A   
ATOM   1437  HN  THR A 154       0.389  20.488 -12.547  1.00 10.00      A   
ATOM   1438  CA  THR A 154      -1.372  21.117 -13.550  1.00 10.00      A   
ATOM   1439  CB  THR A 154      -1.288  20.040 -14.646  1.00 10.00      A   
ATOM   1440  OG1 THR A 154      -0.006  20.120 -15.284  1.00 10.00      A   
ATOM   1441  HG1 THR A 154       0.678  19.815 -14.669  1.00 10.00      A   
ATOM   1442  CG2 THR A 154      -2.371  20.259 -15.690  1.00 10.00      A   
ATOM   1443  C   THR A 154      -2.540  20.822 -12.603  1.00 10.00      A   
ATOM   1444  O   THR A 154      -3.665  21.270 -12.837  1.00 10.00      A   
ATOM   1445  N   CYS A 155      -2.278  20.081 -11.536  1.00 10.00      A   
ATOM   1446  HN  CYS A 155      -1.360  19.763 -11.376  1.00 10.00      A   
ATOM   1447  CA  CYS A 155      -3.324  19.738 -10.582  1.00 10.00      A   
ATOM   1448  CB  CYS A 155      -2.941  18.501  -9.772  1.00 10.00      A   
ATOM   1449  SG  CYS A 155      -2.558  17.050 -10.779  1.00 10.00      A   
ATOM   1450  HG  CYS A 155      -1.449  17.312 -11.455  1.00 10.00      A   
ATOM   1451  C   CYS A 155      -3.642  20.915  -9.666  1.00 10.00      A   
ATOM   1452  O   CYS A 155      -2.907  21.207  -8.722  1.00 10.00      A   
ATOM   1453  N   ARG A 156      -4.741  21.592  -9.965  1.00 10.00      A   
ATOM   1454  HN  ARG A 156      -5.278  21.304 -10.736  1.00 10.00      A   
ATOM   1455  CA  ARG A 156      -5.178  22.745  -9.190  1.00 10.00      A   
ATOM   1456  CB  ARG A 156      -5.766  23.814 -10.117  1.00 10.00      A   
ATOM   1457  CG  ARG A 156      -6.550  23.246 -11.293  1.00 10.00      A   
ATOM   1458  CD  ARG A 156      -7.253  24.339 -12.078  1.00 10.00      A   
ATOM   1459  NE  ARG A 156      -8.287  24.999 -11.281  1.00 10.00      A   
ATOM   1460  HE  ARG A 156      -8.512  24.597 -10.411  1.00 10.00      A   
ATOM   1461  CZ  ARG A 156      -8.933  26.101 -11.662  1.00 10.00      A   
ATOM   1462  NH1 ARG A 156      -8.657  26.671 -12.831  1.00 10.00      A   
ATOM   1463 HH11 ARG A 156      -7.936  26.259 -13.462  1.00 10.00      A   
ATOM   1464 HH12 ARG A 156      -9.162  27.540 -13.122  1.00 10.00      A   
ATOM   1465  NH2 ARG A 156      -9.860  26.629 -10.874  1.00 10.00      A   
ATOM   1466 HH21 ARG A 156     -10.084  26.185  -9.958  1.00 10.00      A   
ATOM   1467 HH22 ARG A 156     -10.369  27.494 -11.169  1.00 10.00      A   
ATOM   1468  C   ARG A 156      -6.202  22.338  -8.134  1.00 10.00      A   
ATOM   1469  O   ARG A 156      -6.537  23.123  -7.246  1.00 10.00      A   
ATOM   1470  N   ASN A 157      -6.701  21.112  -8.240  1.00 10.00      A   
ATOM   1471  HN  ASN A 157      -6.400  20.535  -8.972  1.00 10.00      A   
ATOM   1472  CA  ASN A 157      -7.684  20.600  -7.291  1.00 10.00      A   
ATOM   1473  CB  ASN A 157      -8.984  20.190  -7.989  1.00 10.00      A   
ATOM   1474  CG  ASN A 157     -10.095  21.201  -7.779  1.00 10.00      A   
ATOM   1475  OD1 ASN A 157     -10.091  21.956  -6.807  1.00 10.00      A   
ATOM   1476  ND2 ASN A 157     -11.054  21.228  -8.689  1.00 10.00      A   
ATOM   1477 HD21 ASN A 157     -10.995  20.603  -9.439  1.00 10.00      A   
ATOM   1478 HD22 ASN A 157     -11.783  21.874  -8.575  1.00 10.00      A   
ATOM   1479  C   ASN A 157      -7.121  19.434  -6.494  1.00 10.00      A   
ATOM   1480  O   ASN A 157      -7.855  18.718  -5.813  1.00 10.00      A   
ATOM   1481  N   LEU A 158      -5.810  19.247  -6.594  1.00 10.00      A   
ATOM   1482  HN  LEU A 158      -5.287  19.843  -7.168  1.00 10.00      A   
ATOM   1483  CA  LEU A 158      -5.133  18.176  -5.877  1.00 10.00      A   
ATOM   1484  CB  LEU A 158      -3.646  18.146  -6.245  1.00 10.00      A   
ATOM   1485  CG  LEU A 158      -2.845  16.927  -5.777  1.00 10.00      A   
ATOM   1486  CD1 LEU A 158      -3.267  15.676  -6.533  1.00 10.00      A   
ATOM   1487  CD2 LEU A 158      -1.352  17.173  -5.935  1.00 10.00      A   
ATOM   1488  C   LEU A 158      -5.303  18.368  -4.375  1.00 10.00      A   
ATOM   1489  O   LEU A 158      -5.255  19.495  -3.874  1.00 10.00      A   
ATOM   1490  N   LYS A 159      -5.514  17.275  -3.667  1.00 10.00      A   
ATOM   1491  HN  LYS A 159      -5.546  16.407  -4.125  1.00 10.00      A   
ATOM   1492  CA  LYS A 159      -5.709  17.323  -2.230  1.00 10.00      A   
ATOM   1493  CB  LYS A 159      -7.090  16.772  -1.861  1.00 10.00      A   
ATOM   1494  CG  LYS A 159      -8.259  17.679  -2.202  1.00 10.00      A   
ATOM   1495  CD  LYS A 159      -9.583  17.010  -1.855  1.00 10.00      A   
ATOM   1496  CE  LYS A 159      -9.722  16.771  -0.356  1.00 10.00      A   
ATOM   1497  NZ  LYS A 159     -10.866  15.871  -0.034  1.00 10.00      A   
ATOM   1498  HZ1 LYS A 159     -11.744  16.236  -0.455  1.00 10.00      A   
ATOM   1499  HZ2 LYS A 159     -10.993  15.802   0.998  1.00 10.00      A   
ATOM   1500  HZ3 LYS A 159     -10.687  14.919  -0.408  1.00 10.00      A   
ATOM   1501  C   LYS A 159      -4.651  16.522  -1.490  1.00 10.00      A   
ATOM   1502  O   LYS A 159      -4.007  17.026  -0.570  1.00 10.00      A   
ATOM   1503  N   GLU A 160      -4.462  15.273  -1.891  1.00 10.00      A   
ATOM   1504  HN  GLU A 160      -4.956  14.931  -2.670  1.00 10.00      A   
ATOM   1505  CA  GLU A 160      -3.506  14.408  -1.216  1.00 10.00      A   
ATOM   1506  CB  GLU A 160      -4.246  13.369  -0.371  1.00 10.00      A   
ATOM   1507  CG  GLU A 160      -5.178  13.987   0.662  1.00 10.00      A   
ATOM   1508  CD  GLU A 160      -6.164  13.002   1.242  1.00 10.00      A   
ATOM   1509  OE1 GLU A 160      -7.379  13.189   1.040  1.00 10.00      A   
ATOM   1510  OE2 GLU A 160      -5.729  12.048   1.919  1.00 10.00      A   
ATOM   1511  C   GLU A 160      -2.546  13.731  -2.185  1.00 10.00      A   
ATOM   1512  O   GLU A 160      -2.956  13.186  -3.214  1.00 10.00      A   
ATOM   1513  N   LEU A 161      -1.264  13.777  -1.846  1.00 10.00      A   
ATOM   1514  HN  LEU A 161      -1.008  14.240  -1.017  1.00 10.00      A   
ATOM   1515  CA  LEU A 161      -0.221  13.165  -2.653  1.00 10.00      A   
ATOM   1516  CB  LEU A 161       0.661  14.239  -3.292  1.00 10.00      A   
ATOM   1517  CG  LEU A 161       1.591  13.763  -4.410  1.00 10.00      A   
ATOM   1518  CD1 LEU A 161       0.868  13.771  -5.746  1.00 10.00      A   
ATOM   1519  CD2 LEU A 161       2.840  14.624  -4.473  1.00 10.00      A   
ATOM   1520  C   LEU A 161       0.625  12.253  -1.772  1.00 10.00      A   
ATOM   1521  O   LEU A 161       1.448  12.727  -0.987  1.00 10.00      A   
ATOM   1522  N   ASP A 162       0.402  10.950  -1.889  1.00 10.00      A   
ATOM   1523  HN  ASP A 162      -0.275  10.634  -2.532  1.00 10.00      A   
ATOM   1524  CA  ASP A 162       1.139   9.972  -1.095  1.00 10.00      A   
ATOM   1525  CB  ASP A 162       0.169   9.103  -0.282  1.00 10.00      A   
ATOM   1526  CG  ASP A 162       0.858   8.250   0.771  1.00 10.00      A   
ATOM   1527  OD1 ASP A 162       2.095   8.116   0.723  1.00 10.00      A   
ATOM   1528  OD2 ASP A 162       0.160   7.711   1.662  1.00 10.00      A   
ATOM   1529  C   ASP A 162       1.998   9.092  -1.997  1.00 10.00      A   
ATOM   1530  O   ASP A 162       1.489   8.439  -2.907  1.00 10.00      A   
ATOM   1531  N   LEU A 163       3.301   9.093  -1.751  1.00 10.00      A   
ATOM   1532  HN  LEU A 163       3.646   9.640  -1.014  1.00 10.00      A   
ATOM   1533  CA  LEU A 163       4.234   8.297  -2.536  1.00 10.00      A   
ATOM   1534  CB  LEU A 163       5.214   9.216  -3.277  1.00 10.00      A   
ATOM   1535  CG  LEU A 163       4.661  10.557  -3.779  1.00 10.00      A   
ATOM   1536  CD1 LEU A 163       5.798  11.489  -4.164  1.00 10.00      A   
ATOM   1537  CD2 LEU A 163       3.728  10.347  -4.960  1.00 10.00      A   
ATOM   1538  C   LEU A 163       5.011   7.360  -1.613  1.00 10.00      A   
ATOM   1539  O   LEU A 163       6.183   7.071  -1.853  1.00 10.00      A   
ATOM   1540  N   ARG A 164       4.342   6.887  -0.565  1.00 10.00      A   
ATOM   1541  HN  ARG A 164       3.395   7.139  -0.456  1.00 10.00      A   
ATOM   1542  CA  ARG A 164       4.956   6.007   0.433  1.00 10.00      A   
ATOM   1543  CB  ARG A 164       3.940   5.535   1.477  1.00 10.00      A   
ATOM   1544  CG  ARG A 164       2.730   4.804   0.919  1.00 10.00      A   
ATOM   1545  CD  ARG A 164       1.624   4.724   1.961  1.00 10.00      A   
ATOM   1546  NE  ARG A 164       0.602   3.729   1.629  1.00 10.00      A   
ATOM   1547  HE  ARG A 164       0.900   2.801   1.511  1.00 10.00      A   
ATOM   1548  CZ  ARG A 164      -0.698   4.009   1.492  1.00 10.00      A   
ATOM   1549  NH1 ARG A 164      -1.130   5.258   1.655  1.00 10.00      A   
ATOM   1550 HH11 ARG A 164      -0.452   6.028   1.883  1.00 10.00      A   
ATOM   1551 HH12 ARG A 164      -2.144   5.483   1.554  1.00 10.00      A   
ATOM   1552  NH2 ARG A 164      -1.561   3.043   1.192  1.00 10.00      A   
ATOM   1553 HH21 ARG A 164      -2.578   3.256   1.090  1.00 10.00      A   
ATOM   1554 HH22 ARG A 164      -1.226   2.063   1.052  1.00 10.00      A   
ATOM   1555  C   ARG A 164       5.749   4.831  -0.142  1.00 10.00      A   
ATOM   1556  O   ARG A 164       5.236   4.032  -0.930  1.00 10.00      A   
ATOM   1557  N   GLU A 165       7.019   4.777   0.256  1.00 10.00      A   
ATOM   1558  HN  GLU A 165       7.342   5.485   0.851  1.00 10.00      A   
ATOM   1559  CA  GLU A 165       7.958   3.724  -0.133  1.00 10.00      A   
ATOM   1560  CB  GLU A 165       7.614   2.392   0.542  1.00 10.00      A   
ATOM   1561  CG  GLU A 165       8.055   2.303   2.000  1.00 10.00      A   
ATOM   1562  CD  GLU A 165       7.348   3.296   2.906  1.00 10.00      A   
ATOM   1563  OE1 GLU A 165       6.188   3.040   3.283  1.00 10.00      A   
ATOM   1564  OE2 GLU A 165       7.956   4.337   3.248  1.00 10.00      A   
ATOM   1565  C   GLU A 165       8.144   3.565  -1.643  1.00 10.00      A   
ATOM   1566  O   GLU A 165       8.649   2.543  -2.110  1.00 10.00      A   
ATOM   1567  N   SER A 166       7.756   4.576  -2.403  1.00 10.00      A   
ATOM   1568  HN  SER A 166       7.363   5.374  -1.983  1.00 10.00      A   
ATOM   1569  CA  SER A 166       7.903   4.524  -3.849  1.00 10.00      A   
ATOM   1570  CB  SER A 166       6.840   5.381  -4.530  1.00 10.00      A   
ATOM   1571  OG  SER A 166       5.577   4.743  -4.475  1.00 10.00      A   
ATOM   1572  HG  SER A 166       5.009   5.202  -3.839  1.00 10.00      A   
ATOM   1573  C   SER A 166       9.296   4.970  -4.275  1.00 10.00      A   
ATOM   1574  O   SER A 166       9.837   5.942  -3.748  1.00 10.00      A   
ATOM   1575  N   ASP A 167       9.876   4.251  -5.221  1.00 10.00      A   
ATOM   1576  HN  ASP A 167       9.397   3.486  -5.605  1.00 10.00      A   
ATOM   1577  CA  ASP A 167      11.204   4.580  -5.720  1.00 10.00      A   
ATOM   1578  CB  ASP A 167      11.944   3.339  -6.212  1.00 10.00      A   
ATOM   1579  CG  ASP A 167      13.372   3.653  -6.616  1.00 10.00      A   
ATOM   1580  OD1 ASP A 167      14.187   3.968  -5.723  1.00 10.00      A   
ATOM   1581  OD2 ASP A 167      13.689   3.577  -7.823  1.00 10.00      A   
ATOM   1582  C   ASP A 167      11.114   5.608  -6.832  1.00 10.00      A   
ATOM   1583  O   ASP A 167      10.737   5.291  -7.961  1.00 10.00      A   
ATOM   1584  N   VAL A 168      11.457   6.840  -6.507  1.00 10.00      A   
ATOM   1585  HN  VAL A 168      11.761   7.023  -5.594  1.00 10.00      A   
ATOM   1586  CA  VAL A 168      11.409   7.930  -7.462  1.00 10.00      A   
ATOM   1587  CB  VAL A 168      10.705   9.161  -6.850  1.00 10.00      A   
ATOM   1588  CG1 VAL A 168      10.388  10.198  -7.916  1.00 10.00      A   
ATOM   1589  CG2 VAL A 168       9.445   8.751  -6.100  1.00 10.00      A   
ATOM   1590  C   VAL A 168      12.821   8.328  -7.869  1.00 10.00      A   
ATOM   1591  O   VAL A 168      13.722   8.373  -7.033  1.00 10.00      A   
ATOM   1592  N   ASP A 169      13.019   8.580  -9.154  1.00 10.00      A   
ATOM   1593  HN  ASP A 169      12.271   8.485  -9.784  1.00 10.00      A   
ATOM   1594  CA  ASP A 169      14.319   8.992  -9.653  1.00 10.00      A   
ATOM   1595  CB  ASP A 169      14.391   8.811 -11.171  1.00 10.00      A   
ATOM   1596  CG  ASP A 169      15.786   9.003 -11.730  1.00 10.00      A   
ATOM   1597  OD1 ASP A 169      15.960   9.847 -12.630  1.00 10.00      A   
ATOM   1598  OD2 ASP A 169      16.713   8.297 -11.288  1.00 10.00      A   
ATOM   1599  C   ASP A 169      14.559  10.446  -9.265  1.00 10.00      A   
ATOM   1600  O   ASP A 169      14.053  11.366  -9.911  1.00 10.00      A   
ATOM   1601  N   ASP A 170      15.277  10.634  -8.170  1.00 10.00      A   
ATOM   1602  HN  ASP A 170      15.597   9.849  -7.679  1.00 10.00      A   
ATOM   1603  CA  ASP A 170      15.586  11.961  -7.652  1.00 10.00      A   
ATOM   1604  CB  ASP A 170      16.336  11.854  -6.322  1.00 10.00      A   
ATOM   1605  CG  ASP A 170      15.443  11.442  -5.173  1.00 10.00      A   
ATOM   1606  OD1 ASP A 170      14.816  12.328  -4.554  1.00 10.00      A   
ATOM   1607  OD2 ASP A 170      15.373  10.237  -4.875  1.00 10.00      A   
ATOM   1608  C   ASP A 170      16.400  12.788  -8.631  1.00 10.00      A   
ATOM   1609  O   ASP A 170      17.581  12.517  -8.858  1.00 10.00      A   
ATOM   1610  N   VAL A 171      15.757  13.792  -9.210  1.00 10.00      A   
ATOM   1611  HN  VAL A 171      14.809  13.936  -8.997  1.00 10.00      A   
ATOM   1612  CA  VAL A 171      16.413  14.684 -10.153  1.00 10.00      A   
ATOM   1613  CB  VAL A 171      15.603  14.852 -11.461  1.00 10.00      A   
ATOM   1614  CG1 VAL A 171      16.337  15.773 -12.426  1.00 10.00      A   
ATOM   1615  CG2 VAL A 171      15.355  13.500 -12.115  1.00 10.00      A   
ATOM   1616  C   VAL A 171      16.639  16.047  -9.506  1.00 10.00      A   
ATOM   1617  O   VAL A 171      17.768  16.421  -9.207  1.00 10.00      A   
ATOM   1618  N   SER A 172      15.556  16.767  -9.257  1.00 10.00      A   
ATOM   1619  HN  SER A 172      14.674  16.402  -9.479  1.00 10.00      A   
ATOM   1620  CA  SER A 172      15.643  18.086  -8.654  1.00 10.00      A   
ATOM   1621  CB  SER A 172      15.476  19.158  -9.732  1.00 10.00      A   
ATOM   1622  OG  SER A 172      15.628  20.463  -9.204  1.00 10.00      A   
ATOM   1623  HG  SER A 172      15.706  21.098  -9.938  1.00 10.00      A   
ATOM   1624  C   SER A 172      14.576  18.259  -7.581  1.00 10.00      A   
ATOM   1625  O   SER A 172      13.433  17.832  -7.753  1.00 10.00      A   
ATOM   1626  N   GLY A 173      14.957  18.892  -6.481  1.00 10.00      A   
ATOM   1627  HN  GLY A 173      15.885  19.208  -6.407  1.00 10.00      A   
ATOM   1628  CA  GLY A 173      14.024  19.129  -5.399  1.00 10.00      A   
ATOM   1629  C   GLY A 173      13.208  20.382  -5.647  1.00 10.00      A   
ATOM   1630  O   GLY A 173      12.367  20.762  -4.838  1.00 10.00      A   
ATOM   1631  N   HIS A 174      13.453  21.015  -6.786  1.00 10.00      A   
ATOM   1632  HN  HIS A 174      14.131  20.652  -7.397  1.00 10.00      A   
ATOM   1633  CA  HIS A 174      12.746  22.233  -7.155  1.00 10.00      A   
ATOM   1634  CB  HIS A 174      13.542  22.998  -8.217  1.00 10.00      A   
ATOM   1635  CG  HIS A 174      13.085  24.405  -8.439  1.00 10.00      A   
ATOM   1636  ND1 HIS A 174      13.165  25.348  -7.445  1.00 10.00      A   
ATOM   1637  CD2 HIS A 174      12.559  24.976  -9.553  1.00 10.00      A   
ATOM   1638  CE1 HIS A 174      12.692  26.465  -7.967  1.00 10.00      A   
ATOM   1639  NE2 HIS A 174      12.315  26.287  -9.236  1.00 10.00      A   
ATOM   1640  HE2 HIS A 174      11.928  26.969  -9.831  1.00 10.00      A   
ATOM   1641  C   HIS A 174      11.342  21.910  -7.665  1.00 10.00      A   
ATOM   1642  O   HIS A 174      10.544  22.806  -7.938  1.00 10.00      A   
ATOM   1643  N   TRP A 175      11.041  20.620  -7.769  1.00 10.00      A   
ATOM   1644  HN  TRP A 175      11.716  19.953  -7.516  1.00 10.00      A   
ATOM   1645  CA  TRP A 175       9.740  20.165  -8.250  1.00 10.00      A   
ATOM   1646  CB  TRP A 175       9.729  18.637  -8.403  1.00 10.00      A   
ATOM   1647  CG  TRP A 175       9.669  17.894  -7.102  1.00 10.00      A   
ATOM   1648  CD1 TRP A 175      10.718  17.554  -6.304  1.00 10.00      A   
ATOM   1649  CD2 TRP A 175       8.492  17.403  -6.448  1.00 10.00      A   
ATOM   1650  NE1 TRP A 175      10.271  16.886  -5.190  1.00 10.00      A   
ATOM   1651  HE1 TRP A 175      10.841  16.539  -4.465  1.00 10.00      A   
ATOM   1652  CE2 TRP A 175       8.907  16.778  -5.256  1.00 10.00      A   
ATOM   1653  CE3 TRP A 175       7.128  17.433  -6.755  1.00 10.00      A   
ATOM   1654  CZ2 TRP A 175       8.006  16.190  -4.372  1.00 10.00      A   
ATOM   1655  CZ3 TRP A 175       6.237  16.848  -5.878  1.00 10.00      A   
ATOM   1656  CH2 TRP A 175       6.680  16.235  -4.700  1.00 10.00      A   
ATOM   1657  C   TRP A 175       8.617  20.611  -7.316  1.00 10.00      A   
ATOM   1658  O   TRP A 175       7.468  20.746  -7.730  1.00 10.00      A   
ATOM   1659  N   LEU A 176       8.966  20.853  -6.059  1.00 10.00      A   
ATOM   1660  HN  LEU A 176       9.903  20.746  -5.797  1.00 10.00      A   
ATOM   1661  CA  LEU A 176       7.999  21.273  -5.055  1.00 10.00      A   
ATOM   1662  CB  LEU A 176       8.479  20.845  -3.663  1.00 10.00      A   
ATOM   1663  CG  LEU A 176       7.466  20.942  -2.519  1.00 10.00      A   
ATOM   1664  CD1 LEU A 176       6.461  19.803  -2.584  1.00 10.00      A   
ATOM   1665  CD2 LEU A 176       8.179  20.955  -1.179  1.00 10.00      A   
ATOM   1666  C   LEU A 176       7.772  22.786  -5.109  1.00 10.00      A   
ATOM   1667  O   LEU A 176       7.053  23.350  -4.282  1.00 10.00      A   
ATOM   1668  N   SER A 177       8.397  23.438  -6.085  1.00 10.00      A   
ATOM   1669  HN  SER A 177       8.971  22.938  -6.705  1.00 10.00      A   
ATOM   1670  CA  SER A 177       8.262  24.881  -6.251  1.00 10.00      A   
ATOM   1671  CB  SER A 177       9.646  25.539  -6.322  1.00 10.00      A   
ATOM   1672  OG  SER A 177      10.602  24.818  -5.560  1.00 10.00      A   
ATOM   1673  HG  SER A 177      11.446  24.823  -6.029  1.00 10.00      A   
ATOM   1674  C   SER A 177       7.463  25.211  -7.512  1.00 10.00      A   
ATOM   1675  O   SER A 177       7.524  26.330  -8.022  1.00 10.00      A   
ATOM   1676  N   HIS A 178       6.715  24.230  -8.007  1.00 10.00      A   
ATOM   1677  HN  HIS A 178       6.697  23.365  -7.550  1.00 10.00      A   
ATOM   1678  CA  HIS A 178       5.907  24.411  -9.208  1.00 10.00      A   
ATOM   1679  CB  HIS A 178       5.953  23.158 -10.090  1.00 10.00      A   
ATOM   1680  CG  HIS A 178       7.238  22.984 -10.833  1.00 10.00      A   
ATOM   1681  ND1 HIS A 178       7.280  23.002 -12.205  1.00 10.00      A   
ATOM   1682  CD2 HIS A 178       8.488  22.782 -10.351  1.00 10.00      A   
ATOM   1683  CE1 HIS A 178       8.547  22.812 -12.530  1.00 10.00      A   
ATOM   1684  NE2 HIS A 178       9.311  22.672 -11.440  1.00 10.00      A   
ATOM   1685  HE2 HIS A 178      10.282  22.513 -11.423  1.00 10.00      A   
ATOM   1686  C   HIS A 178       4.468  24.752  -8.847  1.00 10.00      A   
ATOM   1687  O   HIS A 178       3.688  25.191  -9.695  1.00 10.00      A   
ATOM   1688  N   PHE A 179       4.125  24.538  -7.583  1.00 10.00      A   
ATOM   1689  HN  PHE A 179       4.792  24.163  -6.972  1.00 10.00      A   
ATOM   1690  CA  PHE A 179       2.789  24.827  -7.083  1.00 10.00      A   
ATOM   1691  CB  PHE A 179       2.599  24.229  -5.685  1.00 10.00      A   
ATOM   1692  CG  PHE A 179       1.863  22.921  -5.661  1.00 10.00      A   
ATOM   1693  CD1 PHE A 179       2.222  21.930  -4.763  1.00 10.00      A   
ATOM   1694  CD2 PHE A 179       0.811  22.685  -6.529  1.00 10.00      A   
ATOM   1695  CE1 PHE A 179       1.544  20.729  -4.729  1.00 10.00      A   
ATOM   1696  CE2 PHE A 179       0.131  21.485  -6.502  1.00 10.00      A   
ATOM   1697  CZ  PHE A 179       0.499  20.505  -5.602  1.00 10.00      A   
ATOM   1698  C   PHE A 179       2.545  26.330  -7.028  1.00 10.00      A   
ATOM   1699  O   PHE A 179       3.214  27.044  -6.278  1.00 10.00      A   
ATOM   1700  N   PRO A 180       1.580  26.827  -7.817  1.00 10.00      A   
ATOM   1701  CA  PRO A 180       1.246  28.252  -7.853  1.00 10.00      A   
ATOM   1702  CB  PRO A 180       0.272  28.364  -9.028  1.00 10.00      A   
ATOM   1703  CG  PRO A 180      -0.326  27.007  -9.153  1.00 10.00      A   
ATOM   1704  CD  PRO A 180       0.739  26.035  -8.730  1.00 10.00      A   
ATOM   1705  C   PRO A 180       0.568  28.694  -6.562  1.00 10.00      A   
ATOM   1706  O   PRO A 180      -0.034  27.877  -5.862  1.00 10.00      A   
ATOM   1707  N   ASP A 181       0.629  29.989  -6.274  1.00 10.00      A   
ATOM   1708  HN  ASP A 181       1.080  30.595  -6.903  1.00 10.00      A   
ATOM   1709  CA  ASP A 181       0.042  30.541  -5.048  1.00 10.00      A   
ATOM   1710  CB  ASP A 181       0.478  31.988  -4.821  1.00 10.00      A   
ATOM   1711  CG  ASP A 181       1.793  32.091  -4.075  1.00 10.00      A   
ATOM   1712  OD1 ASP A 181       2.818  32.438  -4.707  1.00 10.00      A   
ATOM   1713  OD2 ASP A 181       1.816  31.828  -2.856  1.00 10.00      A   
ATOM   1714  C   ASP A 181      -1.482  30.422  -5.000  1.00 10.00      A   
ATOM   1715  O   ASP A 181      -2.104  30.756  -3.989  1.00 10.00      A   
ATOM   1716  N   THR A 182      -2.076  29.964  -6.095  1.00 10.00      A   
ATOM   1717  HN  THR A 182      -1.531  29.758  -6.880  1.00 10.00      A   
ATOM   1718  CA  THR A 182      -3.517  29.776  -6.172  1.00 10.00      A   
ATOM   1719  CB  THR A 182      -3.973  29.766  -7.644  1.00 10.00      A   
ATOM   1720  OG1 THR A 182      -2.868  29.385  -8.479  1.00 10.00      A   
ATOM   1721  HG1 THR A 182      -3.074  28.548  -8.915  1.00 10.00      A   
ATOM   1722  CG2 THR A 182      -4.476  31.137  -8.068  1.00 10.00      A   
ATOM   1723  C   THR A 182      -3.901  28.444  -5.526  1.00 10.00      A   
ATOM   1724  O   THR A 182      -5.005  28.278  -5.001  1.00 10.00      A   
ATOM   1725  N   TYR A 183      -2.960  27.506  -5.551  1.00 10.00      A   
ATOM   1726  HN  TYR A 183      -2.086  27.717  -5.942  1.00 10.00      A   
ATOM   1727  CA  TYR A 183      -3.175  26.184  -4.986  1.00 10.00      A   
ATOM   1728  CB  TYR A 183      -2.120  25.206  -5.509  1.00 10.00      A   
ATOM   1729  CG  TYR A 183      -2.251  23.809  -4.947  1.00 10.00      A   
ATOM   1730  CD1 TYR A 183      -3.116  22.891  -5.522  1.00 10.00      A   
ATOM   1731  CD2 TYR A 183      -1.510  23.411  -3.843  1.00 10.00      A   
ATOM   1732  CE1 TYR A 183      -3.240  21.614  -5.011  1.00 10.00      A   
ATOM   1733  CE2 TYR A 183      -1.627  22.140  -3.327  1.00 10.00      A   
ATOM   1734  CZ  TYR A 183      -2.492  21.246  -3.913  1.00 10.00      A   
ATOM   1735  OH  TYR A 183      -2.607  19.977  -3.398  1.00 10.00      A   
ATOM   1736  HH  TYR A 183      -3.491  19.638  -3.580  1.00 10.00      A   
ATOM   1737  C   TYR A 183      -3.129  26.239  -3.467  1.00 10.00      A   
ATOM   1738  O   TYR A 183      -2.095  26.560  -2.876  1.00 10.00      A   
ATOM   1739  N   THR A 184      -4.253  25.931  -2.841  1.00 10.00      A   
ATOM   1740  HN  THR A 184      -5.046  25.696  -3.373  1.00 10.00      A   
ATOM   1741  CA  THR A 184      -4.356  25.950  -1.387  1.00 10.00      A   
ATOM   1742  CB  THR A 184      -4.954  27.295  -0.928  1.00 10.00      A   
ATOM   1743  OG1 THR A 184      -5.915  27.741  -1.900  1.00 10.00      A   
ATOM   1744  HG1 THR A 184      -5.455  28.003  -2.708  1.00 10.00      A   
ATOM   1745  CG2 THR A 184      -3.863  28.346  -0.800  1.00 10.00      A   
ATOM   1746  C   THR A 184      -5.247  24.810  -0.892  1.00 10.00      A   
ATOM   1747  O   THR A 184      -5.809  24.870   0.204  1.00 10.00      A   
ATOM   1748  N   SER A 185      -5.363  23.765  -1.701  1.00 10.00      A   
ATOM   1749  HN  SER A 185      -4.883  23.763  -2.551  1.00 10.00      A   
ATOM   1750  CA  SER A 185      -6.202  22.624  -1.366  1.00 10.00      A   
ATOM   1751  CB  SER A 185      -7.023  22.222  -2.593  1.00 10.00      A   
ATOM   1752  OG  SER A 185      -6.246  22.318  -3.775  1.00 10.00      A   
ATOM   1753  HG  SER A 185      -5.933  21.436  -4.020  1.00 10.00      A   
ATOM   1754  C   SER A 185      -5.400  21.426  -0.853  1.00 10.00      A   
ATOM   1755  O   SER A 185      -5.940  20.326  -0.730  1.00 10.00      A   
ATOM   1756  N   LEU A 186      -4.124  21.635  -0.546  1.00 10.00      A   
ATOM   1757  HN  LEU A 186      -3.748  22.533  -0.643  1.00 10.00      A   
ATOM   1758  CA  LEU A 186      -3.275  20.551  -0.056  1.00 10.00      A   
ATOM   1759  CB  LEU A 186      -1.799  20.961  -0.054  1.00 10.00      A   
ATOM   1760  CG  LEU A 186      -0.791  19.844   0.227  1.00 10.00      A   
ATOM   1761  CD1 LEU A 186      -0.971  18.696  -0.753  1.00 10.00      A   
ATOM   1762  CD2 LEU A 186       0.629  20.380   0.164  1.00 10.00      A   
ATOM   1763  C   LEU A 186      -3.710  20.090   1.332  1.00 10.00      A   
ATOM   1764  O   LEU A 186      -3.844  20.899   2.250  1.00 10.00      A   
ATOM   1765  N   VAL A 187      -3.942  18.790   1.468  1.00 10.00      A   
ATOM   1766  HN  VAL A 187      -3.828  18.199   0.686  1.00 10.00      A   
ATOM   1767  CA  VAL A 187      -4.370  18.207   2.732  1.00 10.00      A   
ATOM   1768  CB  VAL A 187      -5.702  17.447   2.563  1.00 10.00      A   
ATOM   1769  CG1 VAL A 187      -6.168  16.858   3.886  1.00 10.00      A   
ATOM   1770  CG2 VAL A 187      -6.768  18.352   1.971  1.00 10.00      A   
ATOM   1771  C   VAL A 187      -3.324  17.231   3.260  1.00 10.00      A   
ATOM   1772  O   VAL A 187      -2.920  17.305   4.422  1.00 10.00      A   
ATOM   1773  N   SER A 188      -2.880  16.322   2.399  1.00 10.00      A   
ATOM   1774  HN  SER A 188      -3.212  16.329   1.477  1.00 10.00      A   
ATOM   1775  CA  SER A 188      -1.899  15.322   2.784  1.00 10.00      A   
ATOM   1776  CB  SER A 188      -2.577  13.951   2.906  1.00 10.00      A   
ATOM   1777  OG  SER A 188      -1.639  12.896   3.020  1.00 10.00      A   
ATOM   1778  HG  SER A 188      -2.020  12.094   2.635  1.00 10.00      A   
ATOM   1779  C   SER A 188      -0.751  15.268   1.785  1.00 10.00      A   
ATOM   1780  O   SER A 188      -0.969  15.202   0.575  1.00 10.00      A   
ATOM   1781  N   LEU A 189       0.467  15.309   2.300  1.00 10.00      A   
ATOM   1782  HN  LEU A 189       0.572  15.379   3.276  1.00 10.00      A   
ATOM   1783  CA  LEU A 189       1.655  15.256   1.467  1.00 10.00      A   
ATOM   1784  CB  LEU A 189       2.236  16.661   1.279  1.00 10.00      A   
ATOM   1785  CG  LEU A 189       3.310  16.808   0.199  1.00 10.00      A   
ATOM   1786  CD1 LEU A 189       2.701  16.635  -1.185  1.00 10.00      A   
ATOM   1787  CD2 LEU A 189       3.998  18.158   0.318  1.00 10.00      A   
ATOM   1788  C   LEU A 189       2.698  14.340   2.092  1.00 10.00      A   
ATOM   1789  O   LEU A 189       3.153  14.579   3.214  1.00 10.00      A   
ATOM   1790  N   ASN A 190       3.066  13.290   1.375  1.00 10.00      A   
ATOM   1791  HN  ASN A 190       2.660  13.145   0.486  1.00 10.00      A   
ATOM   1792  CA  ASN A 190       4.059  12.346   1.859  1.00 10.00      A   
ATOM   1793  CB  ASN A 190       3.428  10.985   2.154  1.00 10.00      A   
ATOM   1794  CG  ASN A 190       4.455   9.964   2.602  1.00 10.00      A   
ATOM   1795  OD1 ASN A 190       5.444  10.305   3.247  1.00 10.00      A   
ATOM   1796  ND2 ASN A 190       4.238   8.709   2.253  1.00 10.00      A   
ATOM   1797 HD21 ASN A 190       3.424   8.504   1.724  1.00 10.00      A   
ATOM   1798 HD22 ASN A 190       4.890   8.033   2.530  1.00 10.00      A   
ATOM   1799  C   ASN A 190       5.177  12.184   0.841  1.00 10.00      A   
ATOM   1800  O   ASN A 190       4.967  11.643  -0.246  1.00 10.00      A   
ATOM   1801  N   ILE A 191       6.365  12.648   1.198  1.00 10.00      A   
ATOM   1802  HN  ILE A 191       6.471  13.063   2.084  1.00 10.00      A   
ATOM   1803  CA  ILE A 191       7.517  12.557   0.309  1.00 10.00      A   
ATOM   1804  CB  ILE A 191       7.894  13.938  -0.272  1.00 10.00      A   
ATOM   1805  CG1 ILE A 191       8.045  14.970   0.848  1.00 10.00      A   
ATOM   1806  CG2 ILE A 191       6.860  14.396  -1.293  1.00 10.00      A   
ATOM   1807  CD1 ILE A 191       8.614  16.297   0.390  1.00 10.00      A   
ATOM   1808  C   ILE A 191       8.726  11.979   1.043  1.00 10.00      A   
ATOM   1809  O   ILE A 191       9.870  12.320   0.739  1.00 10.00      A   
ATOM   1810  N   SER A 192       8.466  11.077   1.983  1.00 10.00      A   
ATOM   1811  HN  SER A 192       7.533  10.813   2.150  1.00 10.00      A   
ATOM   1812  CA  SER A 192       9.529  10.456   2.776  1.00 10.00      A   
ATOM   1813  CB  SER A 192       8.939   9.812   4.033  1.00 10.00      A   
ATOM   1814  OG  SER A 192       7.738   9.119   3.736  1.00 10.00      A   
ATOM   1815  HG  SER A 192       6.980   9.692   3.923  1.00 10.00      A   
ATOM   1816  C   SER A 192      10.332   9.425   1.975  1.00 10.00      A   
ATOM   1817  O   SER A 192      11.244   8.792   2.499  1.00 10.00      A   
ATOM   1818  N   CYS A 193       9.995   9.270   0.706  1.00 10.00      A   
ATOM   1819  HN  CYS A 193       9.264   9.805   0.340  1.00 10.00      A   
ATOM   1820  CA  CYS A 193      10.677   8.314  -0.158  1.00 10.00      A   
ATOM   1821  CB  CYS A 193       9.652   7.664  -1.076  1.00 10.00      A   
ATOM   1822  SG  CYS A 193       8.494   8.848  -1.802  1.00 10.00      A   
ATOM   1823  HG  CYS A 193       7.360   8.202  -2.048  1.00 10.00      A   
ATOM   1824  C   CYS A 193      11.752   8.985  -1.005  1.00 10.00      A   
ATOM   1825  O   CYS A 193      12.645   8.323  -1.534  1.00 10.00      A   
ATOM   1826  N   LEU A 194      11.656  10.298  -1.131  1.00 10.00      A   
ATOM   1827  HN  LEU A 194      10.944  10.769  -0.660  1.00 10.00      A   
ATOM   1828  CA  LEU A 194      12.597  11.063  -1.931  1.00 10.00      A   
ATOM   1829  CB  LEU A 194      11.991  12.416  -2.310  1.00 10.00      A   
ATOM   1830  CG  LEU A 194      10.765  12.374  -3.224  1.00 10.00      A   
ATOM   1831  CD1 LEU A 194      10.102  13.737  -3.289  1.00 10.00      A   
ATOM   1832  CD2 LEU A 194      11.151  11.909  -4.617  1.00 10.00      A   
ATOM   1833  C   LEU A 194      13.905  11.275  -1.189  1.00 10.00      A   
ATOM   1834  O   LEU A 194      13.947  11.232   0.040  1.00 10.00      A   
ATOM   1835  N   ALA A 195      14.965  11.501  -1.943  1.00 10.00      A   
ATOM   1836  HN  ALA A 195      14.863  11.505  -2.926  1.00 10.00      A   
ATOM   1837  CA  ALA A 195      16.280  11.730  -1.371  1.00 10.00      A   
ATOM   1838  CB  ALA A 195      17.269  10.714  -1.921  1.00 10.00      A   
ATOM   1839  C   ALA A 195      16.743  13.154  -1.660  1.00 10.00      A   
ATOM   1840  O   ALA A 195      17.538  13.727  -0.913  1.00 10.00      A   
ATOM   1841  N   SER A 196      16.217  13.729  -2.737  1.00 10.00      A   
ATOM   1842  HN  SER A 196      15.571  13.223  -3.285  1.00 10.00      A   
ATOM   1843  CA  SER A 196      16.571  15.082  -3.135  1.00 10.00      A   
ATOM   1844  CB  SER A 196      16.093  15.365  -4.563  1.00 10.00      A   
ATOM   1845  OG  SER A 196      14.766  14.902  -4.764  1.00 10.00      A   
ATOM   1846  HG  SER A 196      14.751  13.927  -4.737  1.00 10.00      A   
ATOM   1847  C   SER A 196      16.011  16.119  -2.161  1.00 10.00      A   
ATOM   1848  O   SER A 196      14.894  15.972  -1.660  1.00 10.00      A   
ATOM   1849  N   GLU A 197      16.803  17.151  -1.886  1.00 10.00      A   
ATOM   1850  HN  GLU A 197      17.688  17.194  -2.298  1.00 10.00      A   
ATOM   1851  CA  GLU A 197      16.399  18.214  -0.982  1.00 10.00      A   
ATOM   1852  CB  GLU A 197      17.633  18.908  -0.401  1.00 10.00      A   
ATOM   1853  CG  GLU A 197      17.321  19.968   0.645  1.00 10.00      A   
ATOM   1854  CD  GLU A 197      18.423  20.998   0.769  1.00 10.00      A   
ATOM   1855  OE1 GLU A 197      18.355  22.036   0.073  1.00 10.00      A   
ATOM   1856  OE2 GLU A 197      19.366  20.773   1.550  1.00 10.00      A   
ATOM   1857  C   GLU A 197      15.547  19.243  -1.713  1.00 10.00      A   
ATOM   1858  O   GLU A 197      16.003  19.878  -2.666  1.00 10.00      A   
ATOM   1859  N   VAL A 198      14.315  19.405  -1.262  1.00 10.00      A   
ATOM   1860  HN  VAL A 198      14.013  18.870  -0.505  1.00 10.00      A   
ATOM   1861  CA  VAL A 198      13.404  20.370  -1.858  1.00 10.00      A   
ATOM   1862  CB  VAL A 198      11.929  20.053  -1.526  1.00 10.00      A   
ATOM   1863  CG1 VAL A 198      11.491  18.767  -2.205  1.00 10.00      A   
ATOM   1864  CG2 VAL A 198      11.708  19.974  -0.018  1.00 10.00      A   
ATOM   1865  C   VAL A 198      13.736  21.771  -1.366  1.00 10.00      A   
ATOM   1866  O   VAL A 198      14.460  21.929  -0.379  1.00 10.00      A   
ATOM   1867  N   SER A 199      13.220  22.784  -2.048  1.00 10.00      A   
ATOM   1868  HN  SER A 199      12.643  22.601  -2.827  1.00 10.00      A   
ATOM   1869  CA  SER A 199      13.470  24.161  -1.652  1.00 10.00      A   
ATOM   1870  CB  SER A 199      13.111  25.134  -2.779  1.00 10.00      A   
ATOM   1871  OG  SER A 199      13.432  26.471  -2.427  1.00 10.00      A   
ATOM   1872  HG  SER A 199      13.991  26.858  -3.113  1.00 10.00      A   
ATOM   1873  C   SER A 199      12.690  24.491  -0.382  1.00 10.00      A   
ATOM   1874  O   SER A 199      11.456  24.522  -0.385  1.00 10.00      A   
ATOM   1875  N   PHE A 200      13.413  24.730   0.706  1.00 10.00      A   
ATOM   1876  HN  PHE A 200      14.391  24.697   0.646  1.00 10.00      A   
ATOM   1877  CA  PHE A 200      12.791  25.044   1.985  1.00 10.00      A   
ATOM   1878  CB  PHE A 200      13.833  25.127   3.102  1.00 10.00      A   
ATOM   1879  CG  PHE A 200      13.232  25.230   4.474  1.00 10.00      A   
ATOM   1880  CD1 PHE A 200      12.639  24.130   5.069  1.00 10.00      A   
ATOM   1881  CD2 PHE A 200      13.256  26.430   5.167  1.00 10.00      A   
ATOM   1882  CE1 PHE A 200      12.083  24.223   6.330  1.00 10.00      A   
ATOM   1883  CE2 PHE A 200      12.702  26.531   6.429  1.00 10.00      A   
ATOM   1884  CZ  PHE A 200      12.115  25.426   7.010  1.00 10.00      A   
ATOM   1885  C   PHE A 200      11.986  26.334   1.906  1.00 10.00      A   
ATOM   1886  O   PHE A 200      10.897  26.427   2.472  1.00 10.00      A   
ATOM   1887  N   SER A 201      12.512  27.310   1.174  1.00 10.00      A   
ATOM   1888  HN  SER A 201      13.377  27.164   0.730  1.00 10.00      A   
ATOM   1889  CA  SER A 201      11.844  28.592   1.016  1.00 10.00      A   
ATOM   1890  CB  SER A 201      12.741  29.553   0.237  1.00 10.00      A   
ATOM   1891  OG  SER A 201      14.068  29.538   0.743  1.00 10.00      A   
ATOM   1892  HG  SER A 201      14.566  30.264   0.348  1.00 10.00      A   
ATOM   1893  C   SER A 201      10.497  28.420   0.310  1.00 10.00      A   
ATOM   1894  O   SER A 201       9.584  29.230   0.475  1.00 10.00      A   
ATOM   1895  N   ALA A 202      10.381  27.362  -0.487  1.00 10.00      A   
ATOM   1896  HN  ALA A 202      11.147  26.761  -0.598  1.00 10.00      A   
ATOM   1897  CA  ALA A 202       9.148  27.076  -1.201  1.00 10.00      A   
ATOM   1898  CB  ALA A 202       9.443  26.317  -2.486  1.00 10.00      A   
ATOM   1899  C   ALA A 202       8.199  26.279  -0.312  1.00 10.00      A   
ATOM   1900  O   ALA A 202       7.032  26.640  -0.155  1.00 10.00      A   
ATOM   1901  N   LEU A 203       8.722  25.209   0.286  1.00 10.00      A   
ATOM   1902  HN  LEU A 203       9.669  24.991   0.127  1.00 10.00      A   
ATOM   1903  CA  LEU A 203       7.937  24.348   1.173  1.00 10.00      A   
ATOM   1904  CB  LEU A 203       8.810  23.210   1.721  1.00 10.00      A   
ATOM   1905  CG  LEU A 203       8.167  22.287   2.764  1.00 10.00      A   
ATOM   1906  CD1 LEU A 203       6.985  21.538   2.172  1.00 10.00      A   
ATOM   1907  CD2 LEU A 203       9.195  21.309   3.308  1.00 10.00      A   
ATOM   1908  C   LEU A 203       7.337  25.150   2.325  1.00 10.00      A   
ATOM   1909  O   LEU A 203       6.176  24.954   2.690  1.00 10.00      A   
ATOM   1910  N   GLU A 204       8.133  26.062   2.874  1.00 10.00      A   
ATOM   1911  HN  GLU A 204       9.047  26.165   2.528  1.00 10.00      A   
ATOM   1912  CA  GLU A 204       7.702  26.907   3.977  1.00 10.00      A   
ATOM   1913  CB  GLU A 204       8.839  27.856   4.370  1.00 10.00      A   
ATOM   1914  CG  GLU A 204       8.753  28.394   5.786  1.00 10.00      A   
ATOM   1915  CD  GLU A 204       8.366  29.855   5.823  1.00 10.00      A   
ATOM   1916  OE1 GLU A 204       9.231  30.715   5.560  1.00 10.00      A   
ATOM   1917  OE2 GLU A 204       7.195  30.153   6.113  1.00 10.00      A   
ATOM   1918  C   GLU A 204       6.450  27.696   3.597  1.00 10.00      A   
ATOM   1919  O   GLU A 204       5.459  27.705   4.331  1.00 10.00      A   
ATOM   1920  N   ARG A 205       6.484  28.325   2.427  1.00 10.00      A   
ATOM   1921  HN  ARG A 205       7.287  28.254   1.870  1.00 10.00      A   
ATOM   1922  CA  ARG A 205       5.354  29.107   1.946  1.00 10.00      A   
ATOM   1923  CB  ARG A 205       5.738  29.891   0.689  1.00 10.00      A   
ATOM   1924  CG  ARG A 205       6.405  31.228   0.968  1.00 10.00      A   
ATOM   1925  CD  ARG A 205       6.732  31.967  -0.321  1.00 10.00      A   
ATOM   1926  NE  ARG A 205       7.841  31.347  -1.042  1.00 10.00      A   
ATOM   1927  HE  ARG A 205       8.646  31.121  -0.518  1.00 10.00      A   
ATOM   1928  CZ  ARG A 205       7.830  31.076  -2.349  1.00 10.00      A   
ATOM   1929  NH1 ARG A 205       6.767  31.373  -3.091  1.00 10.00      A   
ATOM   1930 HH11 ARG A 205       6.761  31.158  -4.108  1.00 10.00      A   
ATOM   1931 HH12 ARG A 205       5.934  31.830  -2.658  1.00 10.00      A   
ATOM   1932  NH2 ARG A 205       8.897  30.530  -2.920  1.00 10.00      A   
ATOM   1933 HH21 ARG A 205       8.895  30.310  -3.940  1.00 10.00      A   
ATOM   1934 HH22 ARG A 205       9.746  30.323  -2.348  1.00 10.00      A   
ATOM   1935  C   ARG A 205       4.158  28.208   1.656  1.00 10.00      A   
ATOM   1936  O   ARG A 205       3.018  28.548   1.973  1.00 10.00      A   
ATOM   1937  N   LEU A 206       4.435  27.047   1.068  1.00 10.00      A   
ATOM   1938  HN  LEU A 206       5.374  26.834   0.857  1.00 10.00      A   
ATOM   1939  CA  LEU A 206       3.395  26.078   0.724  1.00 10.00      A   
ATOM   1940  CB  LEU A 206       4.009  24.839   0.060  1.00 10.00      A   
ATOM   1941  CG  LEU A 206       3.896  24.744  -1.466  1.00 10.00      A   
ATOM   1942  CD1 LEU A 206       4.735  25.814  -2.147  1.00 10.00      A   
ATOM   1943  CD2 LEU A 206       4.295  23.357  -1.949  1.00 10.00      A   
ATOM   1944  C   LEU A 206       2.595  25.654   1.954  1.00 10.00      A   
ATOM   1945  O   LEU A 206       1.365  25.678   1.941  1.00 10.00      A   
ATOM   1946  N   VAL A 207       3.305  25.283   3.017  1.00 10.00      A   
ATOM   1947  HN  VAL A 207       4.287  25.297   2.963  1.00 10.00      A   
ATOM   1948  CA  VAL A 207       2.671  24.847   4.260  1.00 10.00      A   
ATOM   1949  CB  VAL A 207       3.724  24.323   5.266  1.00 10.00      A   
ATOM   1950  CG1 VAL A 207       3.097  24.004   6.617  1.00 10.00      A   
ATOM   1951  CG2 VAL A 207       4.431  23.100   4.704  1.00 10.00      A   
ATOM   1952  C   VAL A 207       1.861  25.973   4.901  1.00 10.00      A   
ATOM   1953  O   VAL A 207       0.787  25.743   5.455  1.00 10.00      A   
ATOM   1954  N   THR A 208       2.371  27.187   4.793  1.00 10.00      A   
ATOM   1955  HN  THR A 208       3.215  27.309   4.305  1.00 10.00      A   
ATOM   1956  CA  THR A 208       1.716  28.349   5.377  1.00 10.00      A   
ATOM   1957  CB  THR A 208       2.632  29.588   5.321  1.00 10.00      A   
ATOM   1958  OG1 THR A 208       3.922  29.259   5.856  1.00 10.00      A   
ATOM   1959  HG1 THR A 208       4.404  28.690   5.236  1.00 10.00      A   
ATOM   1960  CG2 THR A 208       2.042  30.731   6.132  1.00 10.00      A   
ATOM   1961  C   THR A 208       0.387  28.678   4.690  1.00 10.00      A   
ATOM   1962  O   THR A 208      -0.599  28.995   5.355  1.00 10.00      A   
ATOM   1963  N   ARG A 209       0.357  28.583   3.365  1.00 10.00      A   
ATOM   1964  HN  ARG A 209       1.161  28.285   2.882  1.00 10.00      A   
ATOM   1965  CA  ARG A 209      -0.847  28.916   2.611  1.00 10.00      A   
ATOM   1966  CB  ARG A 209      -0.508  29.390   1.193  1.00 10.00      A   
ATOM   1967  CG  ARG A 209       0.107  28.330   0.294  1.00 10.00      A   
ATOM   1968  CD  ARG A 209       0.516  28.912  -1.051  1.00 10.00      A   
ATOM   1969  NE  ARG A 209       0.857  27.862  -2.008  1.00 10.00      A   
ATOM   1970  HE  ARG A 209       0.371  27.010  -1.929  1.00 10.00      A   
ATOM   1971  CZ  ARG A 209       1.763  27.992  -2.975  1.00 10.00      A   
ATOM   1972  NH1 ARG A 209       2.426  29.131  -3.140  1.00 10.00      A   
ATOM   1973 HH11 ARG A 209       2.236  29.949  -2.516  1.00 10.00      A   
ATOM   1974 HH12 ARG A 209       3.142  29.222  -3.897  1.00 10.00      A   
ATOM   1975  NH2 ARG A 209       2.000  26.974  -3.791  1.00 10.00      A   
ATOM   1976 HH21 ARG A 209       1.481  26.078  -3.672  1.00 10.00      A   
ATOM   1977 HH22 ARG A 209       2.706  27.066  -4.559  1.00 10.00      A   
ATOM   1978  C   ARG A 209      -1.888  27.798   2.592  1.00 10.00      A   
ATOM   1979  O   ARG A 209      -3.016  28.009   2.143  1.00 10.00      A   
ATOM   1980  N   CYS A 210      -1.527  26.618   3.083  1.00 10.00      A   
ATOM   1981  HN  CYS A 210      -0.623  26.499   3.442  1.00 10.00      A   
ATOM   1982  CA  CYS A 210      -2.460  25.494   3.103  1.00 10.00      A   
ATOM   1983  CB  CYS A 210      -1.884  24.285   2.359  1.00 10.00      A   
ATOM   1984  SG  CYS A 210      -1.158  24.671   0.749  1.00 10.00      A   
ATOM   1985  HG  CYS A 210       0.107  25.025   0.958  1.00 10.00      A   
ATOM   1986  C   CYS A 210      -2.849  25.102   4.530  1.00 10.00      A   
ATOM   1987  O   CYS A 210      -2.158  24.315   5.179  1.00 10.00      A   
ATOM   1988  N   PRO A 211      -3.970  25.646   5.039  1.00 10.00      A   
ATOM   1989  CA  PRO A 211      -4.460  25.340   6.388  1.00 10.00      A   
ATOM   1990  CB  PRO A 211      -5.443  26.479   6.663  1.00 10.00      A   
ATOM   1991  CG  PRO A 211      -5.964  26.854   5.318  1.00 10.00      A   
ATOM   1992  CD  PRO A 211      -4.840  26.615   4.343  1.00 10.00      A   
ATOM   1993  C   PRO A 211      -5.190  24.000   6.416  1.00 10.00      A   
ATOM   1994  O   PRO A 211      -5.554  23.486   7.477  1.00 10.00      A   
ATOM   1995  N   ASN A 212      -5.390  23.437   5.231  1.00 10.00      A   
ATOM   1996  HN  ASN A 212      -5.069  23.900   4.428  1.00 10.00      A   
ATOM   1997  CA  ASN A 212      -6.068  22.156   5.085  1.00 10.00      A   
ATOM   1998  CB  ASN A 212      -6.733  22.059   3.709  1.00 10.00      A   
ATOM   1999  CG  ASN A 212      -7.918  22.996   3.561  1.00 10.00      A   
ATOM   2000  OD1 ASN A 212      -8.737  23.130   4.469  1.00 10.00      A   
ATOM   2001  ND2 ASN A 212      -8.004  23.670   2.425  1.00 10.00      A   
ATOM   2002 HD21 ASN A 212      -7.306  23.535   1.750  1.00 10.00      A   
ATOM   2003 HD22 ASN A 212      -8.766  24.272   2.303  1.00 10.00      A   
ATOM   2004  C   ASN A 212      -5.083  21.012   5.276  1.00 10.00      A   
ATOM   2005  O   ASN A 212      -5.467  19.842   5.282  1.00 10.00      A   
ATOM   2006  N   LEU A 213      -3.811  21.363   5.436  1.00 10.00      A   
ATOM   2007  HN  LEU A 213      -3.577  22.314   5.428  1.00 10.00      A   
ATOM   2008  CA  LEU A 213      -2.758  20.379   5.629  1.00 10.00      A   
ATOM   2009  CB  LEU A 213      -1.384  21.043   5.550  1.00 10.00      A   
ATOM   2010  CG  LEU A 213      -0.176  20.102   5.570  1.00 10.00      A   
ATOM   2011  CD1 LEU A 213      -0.057  19.350   4.255  1.00 10.00      A   
ATOM   2012  CD2 LEU A 213       1.097  20.878   5.863  1.00 10.00      A   
ATOM   2013  C   LEU A 213      -2.924  19.669   6.966  1.00 10.00      A   
ATOM   2014  O   LEU A 213      -2.760  20.274   8.028  1.00 10.00      A   
ATOM   2015  N   LYS A 214      -3.263  18.392   6.905  1.00 10.00      A   
ATOM   2016  HN  LYS A 214      -3.390  17.974   6.020  1.00 10.00      A   
ATOM   2017  CA  LYS A 214      -3.461  17.592   8.105  1.00 10.00      A   
ATOM   2018  CB  LYS A 214      -4.867  16.982   8.113  1.00 10.00      A   
ATOM   2019  CG  LYS A 214      -5.990  17.994   8.277  1.00 10.00      A   
ATOM   2020  CD  LYS A 214      -5.860  18.755   9.585  1.00 10.00      A   
ATOM   2021  CE  LYS A 214      -7.174  19.401   9.991  1.00 10.00      A   
ATOM   2022  NZ  LYS A 214      -7.544  20.544   9.118  1.00 10.00      A   
ATOM   2023  HZ1 LYS A 214      -6.872  21.325   9.244  1.00 10.00      A   
ATOM   2024  HZ2 LYS A 214      -8.499  20.882   9.361  1.00 10.00      A   
ATOM   2025  HZ3 LYS A 214      -7.537  20.250   8.120  1.00 10.00      A   
ATOM   2026  C   LYS A 214      -2.416  16.490   8.203  1.00 10.00      A   
ATOM   2027  O   LYS A 214      -2.171  15.945   9.280  1.00 10.00      A   
ATOM   2028  N   SER A 215      -1.802  16.169   7.075  1.00 10.00      A   
ATOM   2029  HN  SER A 215      -2.040  16.645   6.247  1.00 10.00      A   
ATOM   2030  CA  SER A 215      -0.785  15.131   7.027  1.00 10.00      A   
ATOM   2031  CB  SER A 215      -1.337  13.898   6.304  1.00 10.00      A   
ATOM   2032  OG  SER A 215      -0.730  12.702   6.766  1.00 10.00      A   
ATOM   2033  HG  SER A 215      -1.379  12.192   7.281  1.00 10.00      A   
ATOM   2034  C   SER A 215       0.467  15.647   6.320  1.00 10.00      A   
ATOM   2035  O   SER A 215       0.433  15.963   5.126  1.00 10.00      A   
ATOM   2036  N   LEU A 216       1.563  15.745   7.059  1.00 10.00      A   
ATOM   2037  HN  LEU A 216       1.530  15.477   8.007  1.00 10.00      A   
ATOM   2038  CA  LEU A 216       2.817  16.230   6.501  1.00 10.00      A   
ATOM   2039  CB  LEU A 216       3.125  17.645   7.008  1.00 10.00      A   
ATOM   2040  CG  LEU A 216       4.414  18.287   6.489  1.00 10.00      A   
ATOM   2041  CD1 LEU A 216       4.260  18.710   5.036  1.00 10.00      A   
ATOM   2042  CD2 LEU A 216       4.819  19.471   7.356  1.00 10.00      A   
ATOM   2043  C   LEU A 216       3.966  15.298   6.842  1.00 10.00      A   
ATOM   2044  O   LEU A 216       4.495  15.332   7.951  1.00 10.00      A   
ATOM   2045  N   LYS A 217       4.334  14.460   5.891  1.00 10.00      A   
ATOM   2046  HN  LYS A 217       3.862  14.476   5.030  1.00 10.00      A   
ATOM   2047  CA  LYS A 217       5.431  13.522   6.078  1.00 10.00      A   
ATOM   2048  CB  LYS A 217       4.958  12.087   5.843  1.00 10.00      A   
ATOM   2049  CG  LYS A 217       3.800  11.677   6.743  1.00 10.00      A   
ATOM   2050  CD  LYS A 217       3.225  10.323   6.350  1.00 10.00      A   
ATOM   2051  CE  LYS A 217       2.006   9.968   7.193  1.00 10.00      A   
ATOM   2052  NZ  LYS A 217       1.418   8.655   6.808  1.00 10.00      A   
ATOM   2053  HZ1 LYS A 217       1.085   8.690   5.826  1.00 10.00      A   
ATOM   2054  HZ2 LYS A 217       0.613   8.422   7.427  1.00 10.00      A   
ATOM   2055  HZ3 LYS A 217       2.131   7.900   6.892  1.00 10.00      A   
ATOM   2056  C   LYS A 217       6.580  13.886   5.142  1.00 10.00      A   
ATOM   2057  O   LYS A 217       6.458  13.771   3.918  1.00 10.00      A   
ATOM   2058  N   LEU A 218       7.686  14.341   5.719  1.00 10.00      A   
ATOM   2059  HN  LEU A 218       7.732  14.384   6.703  1.00 10.00      A   
ATOM   2060  CA  LEU A 218       8.847  14.759   4.942  1.00 10.00      A   
ATOM   2061  CB  LEU A 218       9.455  16.027   5.545  1.00 10.00      A   
ATOM   2062  CG  LEU A 218       8.523  17.240   5.619  1.00 10.00      A   
ATOM   2063  CD1 LEU A 218       9.155  18.358   6.427  1.00 10.00      A   
ATOM   2064  CD2 LEU A 218       8.154  17.725   4.227  1.00 10.00      A   
ATOM   2065  C   LEU A 218       9.893  13.652   4.832  1.00 10.00      A   
ATOM   2066  O   LEU A 218       9.705  12.557   5.363  1.00 10.00      A   
ATOM   2067  N   ASN A 219      10.994  13.949   4.150  1.00 10.00      A   
ATOM   2068  HN  ASN A 219      11.102  14.852   3.785  1.00 10.00      A   
ATOM   2069  CA  ASN A 219      12.062  12.974   3.949  1.00 10.00      A   
ATOM   2070  CB  ASN A 219      12.441  12.855   2.465  1.00 10.00      A   
ATOM   2071  CG  ASN A 219      13.122  14.096   1.910  1.00 10.00      A   
ATOM   2072  OD1 ASN A 219      12.869  15.213   2.357  1.00 10.00      A   
ATOM   2073  ND2 ASN A 219      13.996  13.907   0.933  1.00 10.00      A   
ATOM   2074 HD21 ASN A 219      14.158  12.983   0.624  1.00 10.00      A   
ATOM   2075 HD22 ASN A 219      14.437  14.692   0.542  1.00 10.00      A   
ATOM   2076  C   ASN A 219      13.296  13.274   4.796  1.00 10.00      A   
ATOM   2077  O   ASN A 219      13.341  14.264   5.524  1.00 10.00      A   
ATOM   2078  N   ARG A 220      14.304  12.420   4.656  1.00 10.00      A   
ATOM   2079  HN  ARG A 220      14.213  11.687   4.006  1.00 10.00      A   
ATOM   2080  CA  ARG A 220      15.554  12.528   5.411  1.00 10.00      A   
ATOM   2081  CB  ARG A 220      16.410  11.283   5.152  1.00 10.00      A   
ATOM   2082  CG  ARG A 220      17.498  11.014   6.181  1.00 10.00      A   
ATOM   2083  CD  ARG A 220      18.349   9.818   5.770  1.00 10.00      A   
ATOM   2084  NE  ARG A 220      19.056   9.212   6.900  1.00 10.00      A   
ATOM   2085  HE  ARG A 220      19.486   9.826   7.544  1.00 10.00      A   
ATOM   2086  CZ  ARG A 220      19.151   7.892   7.093  1.00 10.00      A   
ATOM   2087  NH1 ARG A 220      18.594   7.049   6.231  1.00 10.00      A   
ATOM   2088 HH11 ARG A 220      18.670   6.009   6.382  1.00 10.00      A   
ATOM   2089 HH12 ARG A 220      18.081   7.414   5.403  1.00 10.00      A   
ATOM   2090  NH2 ARG A 220      19.810   7.412   8.140  1.00 10.00      A   
ATOM   2091 HH21 ARG A 220      20.267   8.069   8.831  1.00 10.00      A   
ATOM   2092 HH22 ARG A 220      19.878   6.386   8.288  1.00 10.00      A   
ATOM   2093  C   ARG A 220      16.339  13.793   5.057  1.00 10.00      A   
ATOM   2094  O   ARG A 220      17.228  14.205   5.798  1.00 10.00      A   
ATOM   2095  N   ALA A 221      15.999  14.414   3.936  1.00 10.00      A   
ATOM   2096  HN  ALA A 221      15.277  14.043   3.387  1.00 10.00      A   
ATOM   2097  CA  ALA A 221      16.681  15.628   3.495  1.00 10.00      A   
ATOM   2098  CB  ALA A 221      16.354  15.929   2.043  1.00 10.00      A   
ATOM   2099  C   ALA A 221      16.350  16.833   4.381  1.00 10.00      A   
ATOM   2100  O   ALA A 221      17.074  17.824   4.377  1.00 10.00      A   
ATOM   2101  N   VAL A 222      15.262  16.740   5.135  1.00 10.00      A   
ATOM   2102  HN  VAL A 222      14.730  15.920   5.103  1.00 10.00      A   
ATOM   2103  CA  VAL A 222      14.845  17.825   6.018  1.00 10.00      A   
ATOM   2104  CB  VAL A 222      13.341  17.736   6.337  1.00 10.00      A   
ATOM   2105  CG1 VAL A 222      12.916  18.855   7.274  1.00 10.00      A   
ATOM   2106  CG2 VAL A 222      12.538  17.785   5.048  1.00 10.00      A   
ATOM   2107  C   VAL A 222      15.654  17.823   7.315  1.00 10.00      A   
ATOM   2108  O   VAL A 222      15.659  16.834   8.053  1.00 10.00      A   
ATOM   2109  N   PRO A 223      16.368  18.927   7.595  1.00 10.00      A   
ATOM   2110  CA  PRO A 223      17.193  19.069   8.800  1.00 10.00      A   
ATOM   2111  CB  PRO A 223      18.016  20.339   8.532  1.00 10.00      A   
ATOM   2112  CG  PRO A 223      17.808  20.653   7.089  1.00 10.00      A   
ATOM   2113  CD  PRO A 223      16.450  20.121   6.746  1.00 10.00      A   
ATOM   2114  C   PRO A 223      16.355  19.257  10.063  1.00 10.00      A   
ATOM   2115  O   PRO A 223      15.231  19.762  10.011  1.00 10.00      A   
ATOM   2116  N   LEU A 224      16.922  18.869  11.195  1.00 10.00      A   
ATOM   2117  HN  LEU A 224      17.829  18.489  11.166  1.00 10.00      A   
ATOM   2118  CA  LEU A 224      16.244  18.978  12.481  1.00 10.00      A   
ATOM   2119  CB  LEU A 224      17.078  18.292  13.567  1.00 10.00      A   
ATOM   2120  CG  LEU A 224      16.564  18.431  15.002  1.00 10.00      A   
ATOM   2121  CD1 LEU A 224      16.201  17.073  15.578  1.00 10.00      A   
ATOM   2122  CD2 LEU A 224      17.587  19.132  15.879  1.00 10.00      A   
ATOM   2123  C   LEU A 224      15.984  20.435  12.871  1.00 10.00      A   
ATOM   2124  O   LEU A 224      14.980  20.750  13.514  1.00 10.00      A   
ATOM   2125  N   GLU A 225      16.885  21.322  12.472  1.00 10.00      A   
ATOM   2126  HN  GLU A 225      17.670  21.011  11.961  1.00 10.00      A   
ATOM   2127  CA  GLU A 225      16.768  22.742  12.792  1.00 10.00      A   
ATOM   2128  CB  GLU A 225      18.115  23.445  12.609  1.00 10.00      A   
ATOM   2129  CG  GLU A 225      19.275  22.751  13.304  1.00 10.00      A   
ATOM   2130  CD  GLU A 225      20.073  21.868  12.366  1.00 10.00      A   
ATOM   2131  OE1 GLU A 225      19.469  21.007  11.686  1.00 10.00      A   
ATOM   2132  OE2 GLU A 225      21.308  22.033  12.305  1.00 10.00      A   
ATOM   2133  C   GLU A 225      15.692  23.445  11.965  1.00 10.00      A   
ATOM   2134  O   GLU A 225      15.484  24.653  12.104  1.00 10.00      A   
ATOM   2135  N   LYS A 226      15.010  22.697  11.109  1.00 10.00      A   
ATOM   2136  HN  LYS A 226      15.217  21.741  11.036  1.00 10.00      A   
ATOM   2137  CA  LYS A 226      13.964  23.263  10.270  1.00 10.00      A   
ATOM   2138  CB  LYS A 226      14.287  23.017   8.794  1.00 10.00      A   
ATOM   2139  CG  LYS A 226      15.660  23.511   8.360  1.00 10.00      A   
ATOM   2140  CD  LYS A 226      15.756  25.028   8.408  1.00 10.00      A   
ATOM   2141  CE  LYS A 226      17.168  25.502   8.113  1.00 10.00      A   
ATOM   2142  NZ  LYS A 226      17.559  25.238   6.706  1.00 10.00      A   
ATOM   2143  HZ1 LYS A 226      17.497  24.222   6.498  1.00 10.00      A   
ATOM   2144  HZ2 LYS A 226      18.536  25.553   6.543  1.00 10.00      A   
ATOM   2145  HZ3 LYS A 226      16.929  25.752   6.056  1.00 10.00      A   
ATOM   2146  C   LYS A 226      12.598  22.671  10.617  1.00 10.00      A   
ATOM   2147  O   LYS A 226      11.613  22.895   9.911  1.00 10.00      A   
ATOM   2148  N   LEU A 227      12.538  21.937  11.720  1.00 10.00      A   
ATOM   2149  HN  LEU A 227      13.347  21.820  12.258  1.00 10.00      A   
ATOM   2150  CA  LEU A 227      11.298  21.303  12.153  1.00 10.00      A   
ATOM   2151  CB  LEU A 227      11.589  20.171  13.141  1.00 10.00      A   
ATOM   2152  CG  LEU A 227      12.383  18.987  12.591  1.00 10.00      A   
ATOM   2153  CD1 LEU A 227      12.699  17.997  13.702  1.00 10.00      A   
ATOM   2154  CD2 LEU A 227      11.609  18.311  11.470  1.00 10.00      A   
ATOM   2155  C   LEU A 227      10.330  22.305  12.774  1.00 10.00      A   
ATOM   2156  O   LEU A 227       9.190  22.445  12.324  1.00 10.00      A   
ATOM   2157  N   ALA A 228      10.800  23.012  13.795  1.00 10.00      A   
ATOM   2158  HN  ALA A 228      11.731  22.873  14.077  1.00 10.00      A   
ATOM   2159  CA  ALA A 228       9.984  23.996  14.500  1.00 10.00      A   
ATOM   2160  CB  ALA A 228      10.787  24.654  15.611  1.00 10.00      A   
ATOM   2161  C   ALA A 228       9.434  25.052  13.552  1.00 10.00      A   
ATOM   2162  O   ALA A 228       8.310  25.520  13.717  1.00 10.00      A   
ATOM   2163  N   THR A 229      10.227  25.400  12.551  1.00 10.00      A   
ATOM   2164  HN  THR A 229      11.103  24.970  12.467  1.00 10.00      A   
ATOM   2165  CA  THR A 229       9.842  26.398  11.568  1.00 10.00      A   
ATOM   2166  CB  THR A 229      10.972  26.597  10.546  1.00 10.00      A   
ATOM   2167  OG1 THR A 229      12.216  26.205  11.148  1.00 10.00      A   
ATOM   2168  HG1 THR A 229      12.696  26.991  11.430  1.00 10.00      A   
ATOM   2169  CG2 THR A 229      11.051  28.056  10.124  1.00 10.00      A   
ATOM   2170  C   THR A 229       8.565  25.992  10.835  1.00 10.00      A   
ATOM   2171  O   THR A 229       7.674  26.811  10.611  1.00 10.00      A   
ATOM   2172  N   LEU A 230       8.470  24.720  10.488  1.00 10.00      A   
ATOM   2173  HN  LEU A 230       9.208  24.108  10.705  1.00 10.00      A   
ATOM   2174  CA  LEU A 230       7.302  24.210   9.780  1.00 10.00      A   
ATOM   2175  CB  LEU A 230       7.667  22.970   8.960  1.00 10.00      A   
ATOM   2176  CG  LEU A 230       8.705  23.182   7.857  1.00 10.00      A   
ATOM   2177  CD1 LEU A 230       9.137  21.850   7.271  1.00 10.00      A   
ATOM   2178  CD2 LEU A 230       8.155  24.094   6.771  1.00 10.00      A   
ATOM   2179  C   LEU A 230       6.152  23.898  10.733  1.00 10.00      A   
ATOM   2180  O   LEU A 230       4.983  24.063  10.381  1.00 10.00      A   
ATOM   2181  N   LEU A 231       6.485  23.452  11.938  1.00 10.00      A   
ATOM   2182  HN  LEU A 231       7.434  23.334  12.160  1.00 10.00      A   
ATOM   2183  CA  LEU A 231       5.473  23.116  12.935  1.00 10.00      A   
ATOM   2184  CB  LEU A 231       6.092  22.404  14.140  1.00 10.00      A   
ATOM   2185  CG  LEU A 231       6.818  21.092  13.838  1.00 10.00      A   
ATOM   2186  CD1 LEU A 231       7.410  20.498  15.109  1.00 10.00      A   
ATOM   2187  CD2 LEU A 231       5.876  20.106  13.163  1.00 10.00      A   
ATOM   2188  C   LEU A 231       4.689  24.345  13.372  1.00 10.00      A   
ATOM   2189  O   LEU A 231       3.522  24.245  13.752  1.00 10.00      A   
ATOM   2190  N   GLN A 232       5.329  25.506  13.311  1.00 10.00      A   
ATOM   2191  HN  GLN A 232       6.268  25.523  13.020  1.00 10.00      A   
ATOM   2192  CA  GLN A 232       4.674  26.753  13.684  1.00 10.00      A   
ATOM   2193  CB  GLN A 232       5.695  27.819  14.080  1.00 10.00      A   
ATOM   2194  CG  GLN A 232       6.258  27.658  15.484  1.00 10.00      A   
ATOM   2195  CD  GLN A 232       5.184  27.672  16.555  1.00 10.00      A   
ATOM   2196  OE1 GLN A 232       4.123  28.278  16.386  1.00 10.00      A   
ATOM   2197  NE2 GLN A 232       5.463  27.030  17.676  1.00 10.00      A   
ATOM   2198 HE21 GLN A 232       6.340  26.594  17.753  1.00 10.00      A   
ATOM   2199 HE22 GLN A 232       4.783  27.008  18.380  1.00 10.00      A   
ATOM   2200  C   GLN A 232       3.786  27.255  12.549  1.00 10.00      A   
ATOM   2201  O   GLN A 232       2.968  28.159  12.732  1.00 10.00      A   
ATOM   2202  N   ARG A 233       3.950  26.659  11.378  1.00 10.00      A   
ATOM   2203  HN  ARG A 233       4.617  25.945  11.295  1.00 10.00      A   
ATOM   2204  CA  ARG A 233       3.163  27.032  10.212  1.00 10.00      A   
ATOM   2205  CB  ARG A 233       3.999  26.930   8.936  1.00 10.00      A   
ATOM   2206  CG  ARG A 233       5.188  27.875   8.875  1.00 10.00      A   
ATOM   2207  CD  ARG A 233       4.752  29.329   8.923  1.00 10.00      A   
ATOM   2208  NE  ARG A 233       5.758  30.212   8.331  1.00 10.00      A   
ATOM   2209  HE  ARG A 233       6.197  29.902   7.496  1.00 10.00      A   
ATOM   2210  CZ  ARG A 233       6.113  31.395   8.828  1.00 10.00      A   
ATOM   2211  NH1 ARG A 233       5.548  31.855   9.942  1.00 10.00      A   
ATOM   2212 HH11 ARG A 233       4.820  31.291  10.435  1.00 10.00      A   
ATOM   2213 HH12 ARG A 233       5.829  32.782  10.326  1.00 10.00      A   
ATOM   2214  NH2 ARG A 233       7.041  32.115   8.207  1.00 10.00      A   
ATOM   2215 HH21 ARG A 233       7.326  33.045   8.585  1.00 10.00      A   
ATOM   2216 HH22 ARG A 233       7.488  31.750   7.330  1.00 10.00      A   
ATOM   2217  C   ARG A 233       1.936  26.138  10.089  1.00 10.00      A   
ATOM   2218  O   ARG A 233       0.920  26.534   9.521  1.00 10.00      A   
ATOM   2219  N   ALA A 234       2.040  24.923  10.611  1.00 10.00      A   
ATOM   2220  HN  ALA A 234       2.881  24.656  11.035  1.00 10.00      A   
ATOM   2221  CA  ALA A 234       0.937  23.973  10.564  1.00 10.00      A   
ATOM   2222  CB  ALA A 234       1.214  22.880   9.546  1.00 10.00      A   
ATOM   2223  C   ALA A 234       0.651  23.371  11.938  1.00 10.00      A   
ATOM   2224  O   ALA A 234       1.067  22.251  12.240  1.00 10.00      A   
ATOM   2225  N   PRO A 235      -0.068  24.108  12.799  1.00 10.00      A   
ATOM   2226  CA  PRO A 235      -0.411  23.636  14.141  1.00 10.00      A   
ATOM   2227  CB  PRO A 235      -0.796  24.923  14.873  1.00 10.00      A   
ATOM   2228  CG  PRO A 235      -1.346  25.803  13.804  1.00 10.00      A   
ATOM   2229  CD  PRO A 235      -0.593  25.466  12.541  1.00 10.00      A   
ATOM   2230  C   PRO A 235      -1.590  22.662  14.111  1.00 10.00      A   
ATOM   2231  O   PRO A 235      -1.843  21.939  15.075  1.00 10.00      A   
ATOM   2232  N   GLN A 236      -2.306  22.643  12.993  1.00 10.00      A   
ATOM   2233  HN  GLN A 236      -2.052  23.243  12.255  1.00 10.00      A   
ATOM   2234  CA  GLN A 236      -3.462  21.762  12.836  1.00 10.00      A   
ATOM   2235  CB  GLN A 236      -4.538  22.422  11.960  1.00 10.00      A   
ATOM   2236  CG  GLN A 236      -4.253  22.412  10.462  1.00 10.00      A   
ATOM   2237  CD  GLN A 236      -3.208  23.424  10.038  1.00 10.00      A   
ATOM   2238  OE1 GLN A 236      -3.032  24.462  10.677  1.00 10.00      A   
ATOM   2239  NE2 GLN A 236      -2.507  23.126   8.955  1.00 10.00      A   
ATOM   2240 HE21 GLN A 236      -2.701  22.277   8.497  1.00 10.00      A   
ATOM   2241 HE22 GLN A 236      -1.832  23.771   8.645  1.00 10.00      A   
ATOM   2242  C   GLN A 236      -3.058  20.401  12.271  1.00 10.00      A   
ATOM   2243  O   GLN A 236      -3.903  19.598  11.876  1.00 10.00      A   
ATOM   2244  N   LEU A 237      -1.758  20.149  12.253  1.00 10.00      A   
ATOM   2245  HN  LEU A 237      -1.139  20.820  12.607  1.00 10.00      A   
ATOM   2246  CA  LEU A 237      -1.222  18.901  11.737  1.00 10.00      A   
ATOM   2247  CB  LEU A 237       0.299  19.002  11.617  1.00 10.00      A   
ATOM   2248  CG  LEU A 237       0.955  18.099  10.574  1.00 10.00      A   
ATOM   2249  CD1 LEU A 237       0.433  18.422   9.184  1.00 10.00      A   
ATOM   2250  CD2 LEU A 237       2.466  18.241  10.627  1.00 10.00      A   
ATOM   2251  C   LEU A 237      -1.603  17.727  12.636  1.00 10.00      A   
ATOM   2252  O   LEU A 237      -1.402  17.770  13.852  1.00 10.00      A   
ATOM   2253  N   GLU A 238      -2.156  16.687  12.027  1.00 10.00      A   
ATOM   2254  HN  GLU A 238      -2.292  16.719  11.056  1.00 10.00      A   
ATOM   2255  CA  GLU A 238      -2.566  15.498  12.757  1.00 10.00      A   
ATOM   2256  CB  GLU A 238      -3.933  15.018  12.270  1.00 10.00      A   
ATOM   2257  CG  GLU A 238      -4.986  16.114  12.253  1.00 10.00      A   
ATOM   2258  CD  GLU A 238      -6.395  15.579  12.127  1.00 10.00      A   
ATOM   2259  OE1 GLU A 238      -6.718  14.978  11.083  1.00 10.00      A   
ATOM   2260  OE2 GLU A 238      -7.194  15.769  13.066  1.00 10.00      A   
ATOM   2261  C   GLU A 238      -1.523  14.396  12.614  1.00 10.00      A   
ATOM   2262  O   GLU A 238      -1.256  13.650  13.556  1.00 10.00      A   
ATOM   2263  N   GLU A 239      -0.936  14.300  11.433  1.00 10.00      A   
ATOM   2264  HN  GLU A 239      -1.200  14.917  10.715  1.00 10.00      A   
ATOM   2265  CA  GLU A 239       0.094  13.305  11.167  1.00 10.00      A   
ATOM   2266  CB  GLU A 239      -0.355  12.333  10.073  1.00 10.00      A   
ATOM   2267  CG  GLU A 239      -1.602  11.536  10.412  1.00 10.00      A   
ATOM   2268  CD  GLU A 239      -2.057  10.681   9.254  1.00 10.00      A   
ATOM   2269  OE1 GLU A 239      -2.530  11.249   8.248  1.00 10.00      A   
ATOM   2270  OE2 GLU A 239      -1.941   9.443   9.340  1.00 10.00      A   
ATOM   2271  C   GLU A 239       1.382  13.998  10.752  1.00 10.00      A   
ATOM   2272  O   GLU A 239       1.414  14.721   9.753  1.00 10.00      A   
ATOM   2273  N   LEU A 240       2.436  13.786  11.518  1.00 10.00      A   
ATOM   2274  HN  LEU A 240       2.353  13.192  12.297  1.00 10.00      A   
ATOM   2275  CA  LEU A 240       3.718  14.406  11.226  1.00 10.00      A   
ATOM   2276  CB  LEU A 240       4.175  15.278  12.398  1.00 10.00      A   
ATOM   2277  CG  LEU A 240       5.612  15.804  12.336  1.00 10.00      A   
ATOM   2278  CD1 LEU A 240       5.783  16.797  11.195  1.00 10.00      A   
ATOM   2279  CD2 LEU A 240       6.013  16.427  13.663  1.00 10.00      A   
ATOM   2280  C   LEU A 240       4.780  13.369  10.893  1.00 10.00      A   
ATOM   2281  O   LEU A 240       4.947  12.378  11.607  1.00 10.00      A   
ATOM   2282  N   GLY A 241       5.474  13.601   9.792  1.00 10.00      A   
ATOM   2283  HN  GLY A 241       5.258  14.394   9.247  1.00 10.00      A   
ATOM   2284  CA  GLY A 241       6.535  12.720   9.370  1.00 10.00      A   
ATOM   2285  C   GLY A 241       7.867  13.439   9.421  1.00 10.00      A   
ATOM   2286  O   GLY A 241       8.199  14.213   8.519  1.00 10.00      A   
ATOM   2287  N   THR A 242       8.615  13.210  10.487  1.00 10.00      A   
ATOM   2288  HN  THR A 242       8.292  12.586  11.173  1.00 10.00      A   
ATOM   2289  CA  THR A 242       9.906  13.849  10.673  1.00 10.00      A   
ATOM   2290  CB  THR A 242      10.335  13.768  12.148  1.00 10.00      A   
ATOM   2291  OG1 THR A 242       9.208  14.062  12.988  1.00 10.00      A   
ATOM   2292  HG1 THR A 242       9.241  14.988  13.255  1.00 10.00      A   
ATOM   2293  CG2 THR A 242      11.451  14.760  12.432  1.00 10.00      A   
ATOM   2294  C   THR A 242      10.982  13.200   9.804  1.00 10.00      A   
ATOM   2295  O   THR A 242      11.002  11.982   9.638  1.00 10.00      A   
ATOM   2296  N   GLY A 243      11.869  14.020   9.252  1.00 10.00      A   
ATOM   2297  HN  GLY A 243      11.795  14.986   9.413  1.00 10.00      A   
ATOM   2298  CA  GLY A 243      12.939  13.513   8.417  1.00 10.00      A   
ATOM   2299  C   GLY A 243      14.209  13.253   9.205  1.00 10.00      A   
ATOM   2300  O   GLY A 243      14.262  12.323  10.011  1.00 10.00      A   
ATOM   2301  N   GLY A 244      15.231  14.073   8.973  1.00 10.00      A   
ATOM   2302  HN  GLY A 244      15.122  14.809   8.331  1.00 10.00      A   
ATOM   2303  CA  GLY A 244      16.492  13.915   9.678  1.00 10.00      A   
ATOM   2304  C   GLY A 244      16.399  14.443  11.098  1.00 10.00      A   
ATOM   2305  O   GLY A 244      16.155  15.630  11.312  1.00 10.00      A   
ATOM   2306  N   TYR A 245      16.582  13.563  12.071  1.00 10.00      A   
ATOM   2307  HN  TYR A 245      16.780  12.625  11.841  1.00 10.00      A   
ATOM   2308  CA  TYR A 245      16.495  13.948  13.471  1.00 10.00      A   
ATOM   2309  CB  TYR A 245      15.602  12.957  14.221  1.00 10.00      A   
ATOM   2310  CG  TYR A 245      14.752  13.577  15.310  1.00 10.00      A   
ATOM   2311  CD1 TYR A 245      13.788  14.528  15.006  1.00 10.00      A   
ATOM   2312  CD2 TYR A 245      14.904  13.200  16.639  1.00 10.00      A   
ATOM   2313  CE1 TYR A 245      12.999  15.086  15.996  1.00 10.00      A   
ATOM   2314  CE2 TYR A 245      14.121  13.754  17.633  1.00 10.00      A   
ATOM   2315  CZ  TYR A 245      13.170  14.696  17.308  1.00 10.00      A   
ATOM   2316  OH  TYR A 245      12.380  15.246  18.296  1.00 10.00      A   
ATOM   2317  HH  TYR A 245      12.866  15.244  19.135  1.00 10.00      A   
ATOM   2318  C   TYR A 245      17.875  14.018  14.121  1.00 10.00      A   
ATOM   2319  O   TYR A 245      18.026  13.737  15.312  1.00 10.00      A   
ATOM   2320  N   THR A 246      18.875  14.410  13.341  1.00 10.00      A   
ATOM   2321  HN  THR A 246      18.690  14.641  12.404  1.00 10.00      A   
ATOM   2322  CA  THR A 246      20.241  14.512  13.843  1.00 10.00      A   
ATOM   2323  CB  THR A 246      21.164  13.443  13.206  1.00 10.00      A   
ATOM   2324  OG1 THR A 246      22.482  13.514  13.773  1.00 10.00      A   
ATOM   2325  HG1 THR A 246      22.775  12.625  14.015  1.00 10.00      A   
ATOM   2326  CG2 THR A 246      21.248  13.616  11.695  1.00 10.00      A   
ATOM   2327  C   THR A 246      20.810  15.916  13.613  1.00 10.00      A   
ATOM   2328  O   THR A 246      20.663  16.481  12.528  1.00 10.00      A   
ATOM   2329  N   ALA A 247      21.424  16.481  14.650  1.00 10.00      A   
ATOM   2330  HN  ALA A 247      21.468  15.991  15.500  1.00 10.00      A   
ATOM   2331  CA  ALA A 247      22.020  17.812  14.576  1.00 10.00      A   
ATOM   2332  CB  ALA A 247      20.943  18.877  14.393  1.00 10.00      A   
ATOM   2333  C   ALA A 247      22.821  18.101  15.842  1.00 10.00      A   
ATOM   2334  O   ALA A 247      23.054  17.202  16.656  1.00 10.00      A   
ATOM   2335  N   GLU A 248      23.251  19.351  15.991  1.00 10.00      A   
ATOM   2336  HN  GLU A 248      23.055  20.006  15.289  1.00 10.00      A   
ATOM   2337  CA  GLU A 248      24.014  19.782  17.156  1.00 10.00      A   
ATOM   2338  CB  GLU A 248      24.634  21.157  16.877  1.00 10.00      A   
ATOM   2339  CG  GLU A 248      25.523  21.700  17.985  1.00 10.00      A   
ATOM   2340  CD  GLU A 248      25.942  23.138  17.733  1.00 10.00      A   
ATOM   2341  OE1 GLU A 248      26.444  23.431  16.628  1.00 10.00      A   
ATOM   2342  OE2 GLU A 248      25.755  23.989  18.632  1.00 10.00      A   
ATOM   2343  C   GLU A 248      23.102  19.875  18.375  1.00 10.00      A   
ATOM   2344  O   GLU A 248      21.964  20.338  18.273  1.00 10.00      A   
ATOM   2345  N   VAL A 249      23.601  19.434  19.522  1.00 10.00      A   
ATOM   2346  HN  VAL A 249      24.520  19.089  19.542  1.00 10.00      A   
ATOM   2347  CA  VAL A 249      22.832  19.472  20.760  1.00 10.00      A   
ATOM   2348  CB  VAL A 249      23.391  18.486  21.814  1.00 10.00      A   
ATOM   2349  CG1 VAL A 249      22.534  18.490  23.072  1.00 10.00      A   
ATOM   2350  CG2 VAL A 249      23.472  17.080  21.232  1.00 10.00      A   
ATOM   2351  C   VAL A 249      22.819  20.891  21.325  1.00 10.00      A   
ATOM   2352  O   VAL A 249      23.836  21.394  21.805  1.00 10.00      A   
ATOM   2353  N   ARG A 250      21.671  21.543  21.235  1.00 10.00      A   
ATOM   2354  HN  ARG A 250      20.890  21.092  20.830  1.00 10.00      A   
ATOM   2355  CA  ARG A 250      21.529  22.904  21.719  1.00 10.00      A   
ATOM   2356  CB  ARG A 250      21.516  23.886  20.551  1.00 10.00      A   
ATOM   2357  CG  ARG A 250      22.682  23.742  19.594  1.00 10.00      A   
ATOM   2358  CD  ARG A 250      22.614  24.783  18.492  1.00 10.00      A   
ATOM   2359  NE  ARG A 250      22.453  26.133  19.029  1.00 10.00      A   
ATOM   2360  HE  ARG A 250      21.525  26.445  19.199  1.00 10.00      A   
ATOM   2361  CZ  ARG A 250      23.469  26.943  19.324  1.00 10.00      A   
ATOM   2362  NH1 ARG A 250      24.725  26.544  19.144  1.00 10.00      A   
ATOM   2363 HH11 ARG A 250      24.932  25.582  18.772  1.00 10.00      A   
ATOM   2364 HH12 ARG A 250      25.514  27.186  19.374  1.00 10.00      A   
ATOM   2365  NH2 ARG A 250      23.222  28.156  19.800  1.00 10.00      A   
ATOM   2366 HH21 ARG A 250      22.237  28.477  19.942  1.00 10.00      A   
ATOM   2367 HH22 ARG A 250      24.014  28.794  20.039  1.00 10.00      A   
ATOM   2368  C   ARG A 250      20.243  23.067  22.504  1.00 10.00      A   
ATOM   2369  O   ARG A 250      19.165  22.675  22.044  1.00 10.00      A   
ATOM   2370  N   PRO A 251      20.338  23.661  23.696  1.00 10.00      A   
ATOM   2371  CA  PRO A 251      19.178  23.900  24.551  1.00 10.00      A   
ATOM   2372  CB  PRO A 251      19.769  24.596  25.783  1.00 10.00      A   
ATOM   2373  CG  PRO A 251      21.222  24.264  25.756  1.00 10.00      A   
ATOM   2374  CD  PRO A 251      21.587  24.139  24.309  1.00 10.00      A   
ATOM   2375  C   PRO A 251      18.165  24.811  23.863  1.00 10.00      A   
ATOM   2376  O   PRO A 251      16.954  24.645  24.032  1.00 10.00      A   
ATOM   2377  N   ASP A 252      18.666  25.755  23.065  1.00 10.00      A   
ATOM   2378  HN  ASP A 252      19.639  25.820  22.951  1.00 10.00      A   
ATOM   2379  CA  ASP A 252      17.806  26.692  22.349  1.00 10.00      A   
ATOM   2380  CB  ASP A 252      18.615  27.862  21.766  1.00 10.00      A   
ATOM   2381  CG  ASP A 252      19.160  27.607  20.374  1.00 10.00      A   
ATOM   2382  OD1 ASP A 252      18.715  28.285  19.426  1.00 10.00      A   
ATOM   2383  OD2 ASP A 252      20.046  26.745  20.222  1.00 10.00      A   
ATOM   2384  C   ASP A 252      16.986  25.975  21.275  1.00 10.00      A   
ATOM   2385  O   ASP A 252      15.819  26.302  21.049  1.00 10.00      A   
ATOM   2386  N   VAL A 253      17.595  24.988  20.626  1.00 10.00      A   
ATOM   2387  HN  VAL A 253      18.536  24.789  20.831  1.00 10.00      A   
ATOM   2388  CA  VAL A 253      16.910  24.214  19.599  1.00 10.00      A   
ATOM   2389  CB  VAL A 253      17.900  23.401  18.741  1.00 10.00      A   
ATOM   2390  CG1 VAL A 253      17.164  22.583  17.688  1.00 10.00      A   
ATOM   2391  CG2 VAL A 253      18.910  24.325  18.081  1.00 10.00      A   
ATOM   2392  C   VAL A 253      15.902  23.276  20.248  1.00 10.00      A   
ATOM   2393  O   VAL A 253      14.776  23.133  19.773  1.00 10.00      A   
ATOM   2394  N   TYR A 254      16.310  22.651  21.351  1.00 10.00      A   
ATOM   2395  HN  TYR A 254      17.224  22.801  21.675  1.00 10.00      A   
ATOM   2396  CA  TYR A 254      15.444  21.738  22.083  1.00 10.00      A   
ATOM   2397  CB  TYR A 254      16.193  21.161  23.294  1.00 10.00      A   
ATOM   2398  CG  TYR A 254      15.319  20.427  24.287  1.00 10.00      A   
ATOM   2399  CD1 TYR A 254      14.720  19.217  23.959  1.00 10.00      A   
ATOM   2400  CD2 TYR A 254      15.098  20.945  25.555  1.00 10.00      A   
ATOM   2401  CE1 TYR A 254      13.923  18.549  24.867  1.00 10.00      A   
ATOM   2402  CE2 TYR A 254      14.306  20.284  26.468  1.00 10.00      A   
ATOM   2403  CZ  TYR A 254      13.720  19.088  26.119  1.00 10.00      A   
ATOM   2404  OH  TYR A 254      12.933  18.429  27.029  1.00 10.00      A   
ATOM   2405  HH  TYR A 254      12.347  19.064  27.458  1.00 10.00      A   
ATOM   2406  C   TYR A 254      14.165  22.446  22.524  1.00 10.00      A   
ATOM   2407  O   TYR A 254      13.064  21.895  22.420  1.00 10.00      A   
ATOM   2408  N   SER A 255      14.317  23.671  23.006  1.00 10.00      A   
ATOM   2409  HN  SER A 255      15.219  24.057  23.057  1.00 10.00      A   
ATOM   2410  CA  SER A 255      13.179  24.458  23.456  1.00 10.00      A   
ATOM   2411  CB  SER A 255      13.652  25.745  24.127  1.00 10.00      A   
ATOM   2412  OG  SER A 255      14.559  25.463  25.182  1.00 10.00      A   
ATOM   2413  HG  SER A 255      15.462  25.436  24.835  1.00 10.00      A   
ATOM   2414  C   SER A 255      12.251  24.774  22.283  1.00 10.00      A   
ATOM   2415  O   SER A 255      11.032  24.650  22.393  1.00 10.00      A   
ATOM   2416  N   GLY A 256      12.846  25.147  21.150  1.00 10.00      A   
ATOM   2417  HN  GLY A 256      13.823  25.200  21.118  1.00 10.00      A   
ATOM   2418  CA  GLY A 256      12.069  25.473  19.965  1.00 10.00      A   
ATOM   2419  C   GLY A 256      11.243  24.301  19.475  1.00 10.00      A   
ATOM   2420  O   GLY A 256      10.076  24.463  19.111  1.00 10.00      A   
ATOM   2421  N   LEU A 257      11.852  23.120  19.470  1.00 10.00      A   
ATOM   2422  HN  LEU A 257      12.790  23.068  19.762  1.00 10.00      A   
ATOM   2423  CA  LEU A 257      11.179  21.905  19.032  1.00 10.00      A   
ATOM   2424  CB  LEU A 257      12.168  20.737  19.008  1.00 10.00      A   
ATOM   2425  CG  LEU A 257      13.212  20.765  17.895  1.00 10.00      A   
ATOM   2426  CD1 LEU A 257      14.206  19.636  18.082  1.00 10.00      A   
ATOM   2427  CD2 LEU A 257      12.543  20.668  16.535  1.00 10.00      A   
ATOM   2428  C   LEU A 257      10.009  21.566  19.949  1.00 10.00      A   
ATOM   2429  O   LEU A 257       8.884  21.360  19.492  1.00 10.00      A   
ATOM   2430  N   SER A 258      10.281  21.541  21.247  1.00 10.00      A   
ATOM   2431  HN  SER A 258      11.197  21.741  21.546  1.00 10.00      A   
ATOM   2432  CA  SER A 258       9.265  21.219  22.243  1.00 10.00      A   
ATOM   2433  CB  SER A 258       9.888  21.238  23.638  1.00 10.00      A   
ATOM   2434  OG  SER A 258      11.089  20.483  23.659  1.00 10.00      A   
ATOM   2435  HG  SER A 258      11.814  21.021  23.323  1.00 10.00      A   
ATOM   2436  C   SER A 258       8.062  22.166  22.169  1.00 10.00      A   
ATOM   2437  O   SER A 258       6.915  21.731  22.270  1.00 10.00      A   
ATOM   2438  N   VAL A 259       8.331  23.453  21.978  1.00 10.00      A   
ATOM   2439  HN  VAL A 259       9.266  23.736  21.902  1.00 10.00      A   
ATOM   2440  CA  VAL A 259       7.272  24.457  21.889  1.00 10.00      A   
ATOM   2441  CB  VAL A 259       7.845  25.895  21.955  1.00 10.00      A   
ATOM   2442  CG1 VAL A 259       6.775  26.940  21.654  1.00 10.00      A   
ATOM   2443  CG2 VAL A 259       8.460  26.153  23.321  1.00 10.00      A   
ATOM   2444  C   VAL A 259       6.435  24.279  20.621  1.00 10.00      A   
ATOM   2445  O   VAL A 259       5.215  24.457  20.637  1.00 10.00      A   
ATOM   2446  N   ALA A 260       7.087  23.917  19.528  1.00 10.00      A   
ATOM   2447  HN  ALA A 260       8.054  23.772  19.571  1.00 10.00      A   
ATOM   2448  CA  ALA A 260       6.395  23.727  18.263  1.00 10.00      A   
ATOM   2449  CB  ALA A 260       7.391  23.651  17.118  1.00 10.00      A   
ATOM   2450  C   ALA A 260       5.515  22.482  18.298  1.00 10.00      A   
ATOM   2451  O   ALA A 260       4.371  22.502  17.837  1.00 10.00      A   
ATOM   2452  N   LEU A 261       6.046  21.410  18.872  1.00 10.00      A   
ATOM   2453  HN  LEU A 261       6.958  21.466  19.234  1.00 10.00      A   
ATOM   2454  CA  LEU A 261       5.324  20.146  18.969  1.00 10.00      A   
ATOM   2455  CB  LEU A 261       6.262  19.031  19.439  1.00 10.00      A   
ATOM   2456  CG  LEU A 261       7.268  18.521  18.405  1.00 10.00      A   
ATOM   2457  CD1 LEU A 261       8.503  17.965  19.092  1.00 10.00      A   
ATOM   2458  CD2 LEU A 261       6.629  17.462  17.517  1.00 10.00      A   
ATOM   2459  C   LEU A 261       4.118  20.237  19.901  1.00 10.00      A   
ATOM   2460  O   LEU A 261       3.077  19.627  19.645  1.00 10.00      A   
ATOM   2461  N   SER A 262       4.251  21.009  20.975  1.00 10.00      A   
ATOM   2462  HN  SER A 262       5.094  21.488  21.123  1.00 10.00      A   
ATOM   2463  CA  SER A 262       3.167  21.158  21.938  1.00 10.00      A   
ATOM   2464  CB  SER A 262       3.672  21.788  23.236  1.00 10.00      A   
ATOM   2465  OG  SER A 262       4.580  22.840  22.970  1.00 10.00      A   
ATOM   2466  HG  SER A 262       5.480  22.487  22.952  1.00 10.00      A   
ATOM   2467  C   SER A 262       2.005  21.962  21.363  1.00 10.00      A   
ATOM   2468  O   SER A 262       0.886  21.903  21.874  1.00 10.00      A   
ATOM   2469  N   GLY A 263       2.272  22.710  20.300  1.00 10.00      A   
ATOM   2470  HN  GLY A 263       3.185  22.718  19.934  1.00 10.00      A   
ATOM   2471  CA  GLY A 263       1.235  23.509  19.677  1.00 10.00      A   
ATOM   2472  C   GLY A 263       0.299  22.669  18.831  1.00 10.00      A   
ATOM   2473  O   GLY A 263      -0.891  22.971  18.711  1.00 10.00      A   
ATOM   2474  N   CYS A 264       0.829  21.599  18.258  1.00 10.00      A   
ATOM   2475  HN  CYS A 264       1.776  21.392  18.408  1.00 10.00      A   
ATOM   2476  CA  CYS A 264       0.037  20.719  17.421  1.00 10.00      A   
ATOM   2477  CB  CYS A 264       0.921  20.009  16.394  1.00 10.00      A   
ATOM   2478  SG  CYS A 264       2.003  21.110  15.447  1.00 10.00      A   
ATOM   2479  HG  CYS A 264       1.395  21.409  14.306  1.00 10.00      A   
ATOM   2480  C   CYS A 264      -0.747  19.713  18.268  1.00 10.00      A   
ATOM   2481  O   CYS A 264      -0.317  18.574  18.479  1.00 10.00      A   
ATOM   2482  N   LYS A 265      -1.898  20.153  18.766  1.00 10.00      A   
ATOM   2483  HN  LYS A 265      -2.168  21.082  18.588  1.00 10.00      A   
ATOM   2484  CA  LYS A 265      -2.760  19.309  19.588  1.00 10.00      A   
ATOM   2485  CB  LYS A 265      -3.772  20.172  20.351  1.00 10.00      A   
ATOM   2486  CG  LYS A 265      -3.464  20.347  21.829  1.00 10.00      A   
ATOM   2487  CD  LYS A 265      -2.354  21.358  22.057  1.00 10.00      A   
ATOM   2488  CE  LYS A 265      -2.070  21.528  23.539  1.00 10.00      A   
ATOM   2489  NZ  LYS A 265      -0.953  22.475  23.781  1.00 10.00      A   
ATOM   2490  HZ1 LYS A 265      -1.262  23.447  23.592  1.00 10.00      A   
ATOM   2491  HZ2 LYS A 265      -0.151  22.253  23.153  1.00 10.00      A   
ATOM   2492  HZ3 LYS A 265      -0.633  22.411  24.767  1.00 10.00      A   
ATOM   2493  C   LYS A 265      -3.498  18.276  18.736  1.00 10.00      A   
ATOM   2494  O   LYS A 265      -4.097  17.338  19.257  1.00 10.00      A   
ATOM   2495  N   GLU A 266      -3.431  18.446  17.422  1.00 10.00      A   
ATOM   2496  HN  GLU A 266      -2.920  19.201  17.064  1.00 10.00      A   
ATOM   2497  CA  GLU A 266      -4.103  17.545  16.497  1.00 10.00      A   
ATOM   2498  CB  GLU A 266      -4.420  18.271  15.191  1.00 10.00      A   
ATOM   2499  CG  GLU A 266      -5.022  19.654  15.379  1.00 10.00      A   
ATOM   2500  CD  GLU A 266      -6.405  19.612  15.988  1.00 10.00      A   
ATOM   2501  OE1 GLU A 266      -6.520  19.759  17.218  1.00 10.00      A   
ATOM   2502  OE2 GLU A 266      -7.387  19.448  15.233  1.00 10.00      A   
ATOM   2503  C   GLU A 266      -3.262  16.306  16.207  1.00 10.00      A   
ATOM   2504  O   GLU A 266      -3.760  15.331  15.639  1.00 10.00      A   
ATOM   2505  N   LEU A 267      -1.996  16.338  16.616  1.00 10.00      A   
ATOM   2506  HN  LEU A 267      -1.664  17.135  17.083  1.00 10.00      A   
ATOM   2507  CA  LEU A 267      -1.086  15.221  16.383  1.00 10.00      A   
ATOM   2508  CB  LEU A 267       0.305  15.514  16.941  1.00 10.00      A   
ATOM   2509  CG  LEU A 267       1.185  16.449  16.113  1.00 10.00      A   
ATOM   2510  CD1 LEU A 267       2.549  16.607  16.762  1.00 10.00      A   
ATOM   2511  CD2 LEU A 267       1.330  15.926  14.693  1.00 10.00      A   
ATOM   2512  C   LEU A 267      -1.613  13.912  16.957  1.00 10.00      A   
ATOM   2513  O   LEU A 267      -2.016  13.848  18.120  1.00 10.00      A   
ATOM   2514  N   ARG A 268      -1.631  12.882  16.117  1.00 10.00      A   
ATOM   2515  HN  ARG A 268      -1.336  13.026  15.187  1.00 10.00      A   
ATOM   2516  CA  ARG A 268      -2.087  11.553  16.518  1.00 10.00      A   
ATOM   2517  CB  ARG A 268      -3.500  11.278  16.001  1.00 10.00      A   
ATOM   2518  CG  ARG A 268      -4.581  12.183  16.566  1.00 10.00      A   
ATOM   2519  CD  ARG A 268      -4.695  12.054  18.075  1.00 10.00      A   
ATOM   2520  NE  ARG A 268      -5.847  12.784  18.591  1.00 10.00      A   
ATOM   2521  HE  ARG A 268      -6.684  12.276  18.707  1.00 10.00      A   
ATOM   2522  CZ  ARG A 268      -5.831  14.074  18.913  1.00 10.00      A   
ATOM   2523  NH1 ARG A 268      -4.717  14.784  18.775  1.00 10.00      A   
ATOM   2524 HH11 ARG A 268      -4.710  15.805  19.027  1.00 10.00      A   
ATOM   2525 HH12 ARG A 268      -3.846  14.334  18.419  1.00 10.00      A   
ATOM   2526  NH2 ARG A 268      -6.933  14.655  19.375  1.00 10.00      A   
ATOM   2527 HH21 ARG A 268      -7.810  14.100  19.488  1.00 10.00      A   
ATOM   2528 HH22 ARG A 268      -6.931  15.668  19.625  1.00 10.00      A   
ATOM   2529  C   ARG A 268      -1.150  10.479  15.977  1.00 10.00      A   
ATOM   2530  O   ARG A 268      -1.087   9.371  16.510  1.00 10.00      A   
ATOM   2531  N   CYS A 269      -0.413  10.814  14.924  1.00 10.00      A   
ATOM   2532  HN  CYS A 269      -0.482  11.716  14.552  1.00 10.00      A   
ATOM   2533  CA  CYS A 269       0.506   9.868  14.309  1.00 10.00      A   
ATOM   2534  CB  CYS A 269      -0.097   9.313  13.013  1.00 10.00      A   
ATOM   2535  SG  CYS A 269       0.989   8.213  12.074  1.00 10.00      A   
ATOM   2536  HG  CYS A 269       1.632   8.950  11.175  1.00 10.00      A   
ATOM   2537  C   CYS A 269       1.868  10.501  14.036  1.00 10.00      A   
ATOM   2538  O   CYS A 269       1.959  11.655  13.607  1.00 10.00      A   
ATOM   2539  N   LEU A 270       2.923   9.743  14.306  1.00 10.00      A   
ATOM   2540  HN  LEU A 270       2.783   8.840  14.668  1.00 10.00      A   
ATOM   2541  CA  LEU A 270       4.284  10.201  14.076  1.00 10.00      A   
ATOM   2542  CB  LEU A 270       4.984  10.544  15.397  1.00 10.00      A   
ATOM   2543  CG  LEU A 270       4.562  11.847  16.085  1.00 10.00      A   
ATOM   2544  CD1 LEU A 270       5.382  12.067  17.345  1.00 10.00      A   
ATOM   2545  CD2 LEU A 270       4.718  13.031  15.145  1.00 10.00      A   
ATOM   2546  C   LEU A 270       5.072   9.126  13.339  1.00 10.00      A   
ATOM   2547  O   LEU A 270       4.858   7.931  13.558  1.00 10.00      A   
ATOM   2548  N   SER A 271       5.969   9.548  12.459  1.00 10.00      A   
ATOM   2549  HN  SER A 271       6.087  10.513  12.313  1.00 10.00      A   
ATOM   2550  CA  SER A 271       6.785   8.613  11.699  1.00 10.00      A   
ATOM   2551  CB  SER A 271       5.986   8.038  10.525  1.00 10.00      A   
ATOM   2552  OG  SER A 271       5.273   9.051   9.831  1.00 10.00      A   
ATOM   2553  HG  SER A 271       5.100   8.751   8.929  1.00 10.00      A   
ATOM   2554  C   SER A 271       8.077   9.267  11.214  1.00 10.00      A   
ATOM   2555  O   SER A 271       8.232  10.487  11.301  1.00 10.00      A   
ATOM   2556  N   GLY A 272       8.998   8.453  10.711  1.00 10.00      A   
ATOM   2557  HN  GLY A 272       8.820   7.491  10.679  1.00 10.00      A   
ATOM   2558  CA  GLY A 272      10.264   8.966  10.221  1.00 10.00      A   
ATOM   2559  C   GLY A 272      11.343   8.912  11.282  1.00 10.00      A   
ATOM   2560  O   GLY A 272      11.660   7.834  11.788  1.00 10.00      A   
ATOM   2561  N   PHE A 273      11.893  10.080  11.613  1.00 10.00      A   
ATOM   2562  HN  PHE A 273      11.581  10.891  11.154  1.00 10.00      A   
ATOM   2563  CA  PHE A 273      12.939  10.201  12.630  1.00 10.00      A   
ATOM   2564  CB  PHE A 273      12.442   9.721  14.001  1.00 10.00      A   
ATOM   2565  CG  PHE A 273      11.345  10.558  14.601  1.00 10.00      A   
ATOM   2566  CD1 PHE A 273      10.024  10.387  14.211  1.00 10.00      A   
ATOM   2567  CD2 PHE A 273      11.633  11.507  15.564  1.00 10.00      A   
ATOM   2568  CE1 PHE A 273       9.014  11.147  14.769  1.00 10.00      A   
ATOM   2569  CE2 PHE A 273      10.629  12.272  16.127  1.00 10.00      A   
ATOM   2570  CZ  PHE A 273       9.317  12.091  15.729  1.00 10.00      A   
ATOM   2571  C   PHE A 273      14.210   9.453  12.224  1.00 10.00      A   
ATOM   2572  O   PHE A 273      14.724   8.624  12.975  1.00 10.00      A   
ATOM   2573  N   TRP A 274      14.719   9.757  11.036  1.00 10.00      A   
ATOM   2574  HN  TRP A 274      14.278  10.443  10.488  1.00 10.00      A   
ATOM   2575  CA  TRP A 274      15.930   9.115  10.540  1.00 10.00      A   
ATOM   2576  CB  TRP A 274      16.089   9.337   9.034  1.00 10.00      A   
ATOM   2577  CG  TRP A 274      15.177   8.499   8.186  1.00 10.00      A   
ATOM   2578  CD1 TRP A 274      15.359   7.195   7.827  1.00 10.00      A   
ATOM   2579  CD2 TRP A 274      13.950   8.914   7.577  1.00 10.00      A   
ATOM   2580  NE1 TRP A 274      14.315   6.769   7.042  1.00 10.00      A   
ATOM   2581  HE1 TRP A 274      14.215   5.867   6.662  1.00 10.00      A   
ATOM   2582  CE2 TRP A 274      13.438   7.806   6.872  1.00 10.00      A   
ATOM   2583  CE3 TRP A 274      13.232  10.112   7.558  1.00 10.00      A   
ATOM   2584  CZ2 TRP A 274      12.244   7.863   6.159  1.00 10.00      A   
ATOM   2585  CZ3 TRP A 274      12.048  10.166   6.851  1.00 10.00      A   
ATOM   2586  CH2 TRP A 274      11.565   9.049   6.160  1.00 10.00      A   
ATOM   2587  C   TRP A 274      17.149   9.658  11.273  1.00 10.00      A   
ATOM   2588  O   TRP A 274      17.304  10.877  11.411  1.00 10.00      A   
ATOM   2589  N   ASP A 275      18.000   8.745  11.746  1.00 10.00      A   
ATOM   2590  HN  ASP A 275      17.805   7.794  11.598  1.00 10.00      A   
ATOM   2591  CA  ASP A 275      19.217   9.110  12.482  1.00 10.00      A   
ATOM   2592  CB  ASP A 275      20.213   9.852  11.574  1.00 10.00      A   
ATOM   2593  CG  ASP A 275      21.343   8.969  11.080  1.00 10.00      A   
ATOM   2594  OD1 ASP A 275      22.224   8.617  11.891  1.00 10.00      A   
ATOM   2595  OD2 ASP A 275      21.361   8.632   9.876  1.00 10.00      A   
ATOM   2596  C   ASP A 275      18.867   9.956  13.705  1.00 10.00      A   
ATOM   2597  O   ASP A 275      19.600  10.874  14.071  1.00 10.00      A   
ATOM   2598  N   ALA A 276      17.751   9.610  14.337  1.00 10.00      A   
ATOM   2599  HN  ALA A 276      17.254   8.829  14.015  1.00 10.00      A   
ATOM   2600  CA  ALA A 276      17.245  10.331  15.498  1.00 10.00      A   
ATOM   2601  CB  ALA A 276      15.878   9.796  15.894  1.00 10.00      A   
ATOM   2602  C   ALA A 276      18.194  10.298  16.691  1.00 10.00      A   
ATOM   2603  O   ALA A 276      18.562   9.227  17.185  1.00 10.00      A   
ATOM   2604  N   VAL A 277      18.589  11.486  17.139  1.00 10.00      A   
ATOM   2605  HN  VAL A 277      18.287  12.295  16.671  1.00 10.00      A   
ATOM   2606  CA  VAL A 277      19.470  11.629  18.288  1.00 10.00      A   
ATOM   2607  CB  VAL A 277      20.251  12.961  18.231  1.00 10.00      A   
ATOM   2608  CG1 VAL A 277      21.057  13.188  19.500  1.00 10.00      A   
ATOM   2609  CG2 VAL A 277      21.164  12.982  17.015  1.00 10.00      A   
ATOM   2610  C   VAL A 277      18.642  11.567  19.570  1.00 10.00      A   
ATOM   2611  O   VAL A 277      17.722  12.365  19.756  1.00 10.00      A   
ATOM   2612  N   PRO A 278      18.971  10.624  20.469  1.00 10.00      A   
ATOM   2613  CA  PRO A 278      18.254  10.425  21.739  1.00 10.00      A   
ATOM   2614  CB  PRO A 278      19.092   9.371  22.463  1.00 10.00      A   
ATOM   2615  CG  PRO A 278      19.816   8.650  21.381  1.00 10.00      A   
ATOM   2616  CD  PRO A 278      20.081   9.668  20.312  1.00 10.00      A   
ATOM   2617  C   PRO A 278      18.149  11.693  22.588  1.00 10.00      A   
ATOM   2618  O   PRO A 278      17.231  11.822  23.401  1.00 10.00      A   
ATOM   2619  N   ALA A 279      19.080  12.625  22.394  1.00 10.00      A   
ATOM   2620  HN  ALA A 279      19.791  12.463  21.737  1.00 10.00      A   
ATOM   2621  CA  ALA A 279      19.080  13.875  23.148  1.00 10.00      A   
ATOM   2622  CB  ALA A 279      20.388  14.625  22.938  1.00 10.00      A   
ATOM   2623  C   ALA A 279      17.888  14.759  22.783  1.00 10.00      A   
ATOM   2624  O   ALA A 279      17.551  15.691  23.512  1.00 10.00      A   
ATOM   2625  N   TYR A 280      17.253  14.461  21.653  1.00 10.00      A   
ATOM   2626  HN  TYR A 280      17.561  13.696  21.112  1.00 10.00      A   
ATOM   2627  CA  TYR A 280      16.104  15.234  21.198  1.00 10.00      A   
ATOM   2628  CB  TYR A 280      16.359  15.795  19.802  1.00 10.00      A   
ATOM   2629  CG  TYR A 280      17.278  16.995  19.791  1.00 10.00      A   
ATOM   2630  CD1 TYR A 280      18.639  16.853  19.566  1.00 10.00      A   
ATOM   2631  CD2 TYR A 280      16.778  18.272  20.006  1.00 10.00      A   
ATOM   2632  CE1 TYR A 280      19.478  17.951  19.553  1.00 10.00      A   
ATOM   2633  CE2 TYR A 280      17.608  19.376  19.994  1.00 10.00      A   
ATOM   2634  CZ  TYR A 280      18.956  19.209  19.767  1.00 10.00      A   
ATOM   2635  OH  TYR A 280      19.784  20.304  19.752  1.00 10.00      A   
ATOM   2636  HH  TYR A 280      20.430  20.209  19.033  1.00 10.00      A   
ATOM   2637  C   TYR A 280      14.833  14.388  21.213  1.00 10.00      A   
ATOM   2638  O   TYR A 280      13.794  14.782  20.680  1.00 10.00      A   
ATOM   2639  N   LEU A 281      14.923  13.234  21.849  1.00 10.00      A   
ATOM   2640  HN  LEU A 281      15.773  12.992  22.277  1.00 10.00      A   
ATOM   2641  CA  LEU A 281      13.796  12.312  21.944  1.00 10.00      A   
ATOM   2642  CB  LEU A 281      14.267  10.928  22.416  1.00 10.00      A   
ATOM   2643  CG  LEU A 281      13.267   9.775  22.289  1.00 10.00      A   
ATOM   2644  CD1 LEU A 281      13.987   8.492  21.902  1.00 10.00      A   
ATOM   2645  CD2 LEU A 281      12.512   9.579  23.593  1.00 10.00      A   
ATOM   2646  C   LEU A 281      12.647  12.845  22.822  1.00 10.00      A   
ATOM   2647  O   LEU A 281      11.491  12.800  22.407  1.00 10.00      A   
ATOM   2648  N   PRO A 282      12.936  13.368  24.042  1.00 10.00      A   
ATOM   2649  CA  PRO A 282      11.899  13.881  24.962  1.00 10.00      A   
ATOM   2650  CB  PRO A 282      12.683  14.248  26.229  1.00 10.00      A   
ATOM   2651  CG  PRO A 282      13.964  13.501  26.114  1.00 10.00      A   
ATOM   2652  CD  PRO A 282      14.274  13.475  24.649  1.00 10.00      A   
ATOM   2653  C   PRO A 282      11.122  15.101  24.448  1.00 10.00      A   
ATOM   2654  O   PRO A 282      10.305  15.670  25.173  1.00 10.00      A   
ATOM   2655  N   ALA A 283      11.355  15.494  23.206  1.00 10.00      A   
ATOM   2656  HN  ALA A 283      12.010  15.007  22.661  1.00 10.00      A   
ATOM   2657  CA  ALA A 283      10.658  16.642  22.637  1.00 10.00      A   
ATOM   2658  CB  ALA A 283      11.356  17.123  21.377  1.00 10.00      A   
ATOM   2659  C   ALA A 283       9.192  16.314  22.356  1.00 10.00      A   
ATOM   2660  O   ALA A 283       8.324  17.186  22.429  1.00 10.00      A   
ATOM   2661  N   VAL A 284       8.917  15.045  22.067  1.00 10.00      A   
ATOM   2662  HN  VAL A 284       9.647  14.386  22.060  1.00 10.00      A   
ATOM   2663  CA  VAL A 284       7.558  14.608  21.764  1.00 10.00      A   
ATOM   2664  CB  VAL A 284       7.527  13.533  20.652  1.00 10.00      A   
ATOM   2665  CG1 VAL A 284       7.991  14.120  19.325  1.00 10.00      A   
ATOM   2666  CG2 VAL A 284       8.375  12.325  21.034  1.00 10.00      A   
ATOM   2667  C   VAL A 284       6.841  14.079  23.006  1.00 10.00      A   
ATOM   2668  O   VAL A 284       5.776  13.470  22.904  1.00 10.00      A   
ATOM   2669  N   TYR A 285       7.409  14.349  24.177  1.00 10.00      A   
ATOM   2670  HN  TYR A 285       8.237  14.873  24.192  1.00 10.00      A   
ATOM   2671  CA  TYR A 285       6.833  13.893  25.442  1.00 10.00      A   
ATOM   2672  CB  TYR A 285       7.779  14.192  26.612  1.00 10.00      A   
ATOM   2673  CG  TYR A 285       8.780  13.094  26.902  1.00 10.00      A   
ATOM   2674  CD1 TYR A 285       9.076  12.122  25.952  1.00 10.00      A   
ATOM   2675  CD2 TYR A 285       9.431  13.031  28.127  1.00 10.00      A   
ATOM   2676  CE1 TYR A 285       9.987  11.121  26.216  1.00 10.00      A   
ATOM   2677  CE2 TYR A 285      10.345  12.031  28.399  1.00 10.00      A   
ATOM   2678  CZ  TYR A 285      10.619  11.080  27.440  1.00 10.00      A   
ATOM   2679  OH  TYR A 285      11.527  10.084  27.706  1.00 10.00      A   
ATOM   2680  HH  TYR A 285      11.385   9.754  28.602  1.00 10.00      A   
ATOM   2681  C   TYR A 285       5.466  14.518  25.708  1.00 10.00      A   
ATOM   2682  O   TYR A 285       4.633  13.935  26.402  1.00 10.00      A   
ATOM   2683  N   SER A 286       5.238  15.702  25.156  1.00 10.00      A   
ATOM   2684  HN  SER A 286       5.944  16.125  24.621  1.00 10.00      A   
ATOM   2685  CA  SER A 286       3.972  16.403  25.343  1.00 10.00      A   
ATOM   2686  CB  SER A 286       4.231  17.910  25.389  1.00 10.00      A   
ATOM   2687  OG  SER A 286       5.488  18.183  25.983  1.00 10.00      A   
ATOM   2688  HG  SER A 286       5.351  18.598  26.843  1.00 10.00      A   
ATOM   2689  C   SER A 286       2.975  16.069  24.231  1.00 10.00      A   
ATOM   2690  O   SER A 286       1.948  16.734  24.080  1.00 10.00      A   
ATOM   2691  N   VAL A 287       3.283  15.033  23.459  1.00 10.00      A   
ATOM   2692  HN  VAL A 287       4.109  14.537  23.634  1.00 10.00      A   
ATOM   2693  CA  VAL A 287       2.425  14.621  22.355  1.00 10.00      A   
ATOM   2694  CB  VAL A 287       3.106  14.868  20.990  1.00 10.00      A   
ATOM   2695  CG1 VAL A 287       2.144  14.574  19.850  1.00 10.00      A   
ATOM   2696  CG2 VAL A 287       3.631  16.292  20.893  1.00 10.00      A   
ATOM   2697  C   VAL A 287       2.037  13.143  22.446  1.00 10.00      A   
ATOM   2698  O   VAL A 287       0.930  12.764  22.059  1.00 10.00      A   
ATOM   2699  N   CYS A 288       2.940  12.314  22.975  1.00 10.00      A   
ATOM   2700  HN  CYS A 288       3.797  12.676  23.289  1.00 10.00      A   
ATOM   2701  CA  CYS A 288       2.701  10.871  23.091  1.00 10.00      A   
ATOM   2702  CB  CYS A 288       3.909  10.171  23.713  1.00 10.00      A   
ATOM   2703  SG  CYS A 288       4.620  11.046  25.123  1.00 10.00      A   
ATOM   2704  HG  CYS A 288       3.735  11.024  26.109  1.00 10.00      A   
ATOM   2705  C   CYS A 288       1.429  10.530  23.864  1.00 10.00      A   
ATOM   2706  O   CYS A 288       0.884   9.436  23.717  1.00 10.00      A   
ATOM   2707  N   SER A 289       0.954  11.469  24.666  1.00 10.00      A   
ATOM   2708  HN  SER A 289       1.430  12.325  24.735  1.00 10.00      A   
ATOM   2709  CA  SER A 289      -0.247  11.275  25.462  1.00 10.00      A   
ATOM   2710  CB  SER A 289      -0.461  12.506  26.343  1.00 10.00      A   
ATOM   2711  OG  SER A 289       0.758  13.226  26.491  1.00 10.00      A   
ATOM   2712  HG  SER A 289       0.895  13.439  27.424  1.00 10.00      A   
ATOM   2713  C   SER A 289      -1.483  11.031  24.592  1.00 10.00      A   
ATOM   2714  O   SER A 289      -2.462  10.443  25.049  1.00 10.00      A   
ATOM   2715  N   ARG A 290      -1.434  11.480  23.342  1.00 10.00      A   
ATOM   2716  HN  ARG A 290      -0.620  11.934  23.025  1.00 10.00      A   
ATOM   2717  CA  ARG A 290      -2.563  11.317  22.427  1.00 10.00      A   
ATOM   2718  CB  ARG A 290      -3.159  12.688  22.091  1.00 10.00      A   
ATOM   2719  CG  ARG A 290      -2.160  13.642  21.459  1.00 10.00      A   
ATOM   2720  CD  ARG A 290      -2.674  15.069  21.464  1.00 10.00      A   
ATOM   2721  NE  ARG A 290      -1.667  16.018  20.988  1.00 10.00      A   
ATOM   2722  HE  ARG A 290      -1.503  16.055  20.019  1.00 10.00      A   
ATOM   2723  CZ  ARG A 290      -0.975  16.829  21.790  1.00 10.00      A   
ATOM   2724  NH1 ARG A 290      -1.187  16.802  23.101  1.00 10.00      A   
ATOM   2725 HH11 ARG A 290      -1.895  16.148  23.501  1.00 10.00      A   
ATOM   2726 HH12 ARG A 290      -0.651  17.432  23.741  1.00 10.00      A   
ATOM   2727  NH2 ARG A 290      -0.083  17.668  21.283  1.00 10.00      A   
ATOM   2728 HH21 ARG A 290       0.079  17.706  20.252  1.00 10.00      A   
ATOM   2729 HH22 ARG A 290       0.460  18.300  21.913  1.00 10.00      A   
ATOM   2730  C   ARG A 290      -2.157  10.598  21.140  1.00 10.00      A   
ATOM   2731  O   ARG A 290      -2.941  10.513  20.199  1.00 10.00      A   
ATOM   2732  N   LEU A 291      -0.936  10.080  21.106  1.00 10.00      A   
ATOM   2733  HN  LEU A 291      -0.364  10.153  21.894  1.00 10.00      A   
ATOM   2734  CA  LEU A 291      -0.432   9.382  19.929  1.00 10.00      A   
ATOM   2735  CB  LEU A 291       1.102   9.352  19.929  1.00 10.00      A   
ATOM   2736  CG  LEU A 291       1.802  10.682  19.630  1.00 10.00      A   
ATOM   2737  CD1 LEU A 291       3.313  10.519  19.680  1.00 10.00      A   
ATOM   2738  CD2 LEU A 291       1.362  11.234  18.282  1.00 10.00      A   
ATOM   2739  C   LEU A 291      -0.984   7.968  19.847  1.00 10.00      A   
ATOM   2740  O   LEU A 291      -0.820   7.174  20.775  1.00 10.00      A   
ATOM   2741  N   THR A 292      -1.642   7.667  18.739  1.00 10.00      A   
ATOM   2742  HN  THR A 292      -1.754   8.355  18.045  1.00 10.00      A   
ATOM   2743  CA  THR A 292      -2.219   6.353  18.520  1.00 10.00      A   
ATOM   2744  CB  THR A 292      -3.569   6.480  17.794  1.00 10.00      A   
ATOM   2745  OG1 THR A 292      -3.688   7.797  17.233  1.00 10.00      A   
ATOM   2746  HG1 THR A 292      -4.165   7.748  16.395  1.00 10.00      A   
ATOM   2747  CG2 THR A 292      -4.714   6.233  18.761  1.00 10.00      A   
ATOM   2748  C   THR A 292      -1.290   5.488  17.678  1.00 10.00      A   
ATOM   2749  O   THR A 292      -1.209   4.269  17.873  1.00 10.00      A   
ATOM   2750  N   THR A 293      -0.606   6.122  16.731  1.00 10.00      A   
ATOM   2751  HN  THR A 293      -0.728   7.092  16.618  1.00 10.00      A   
ATOM   2752  CA  THR A 293       0.316   5.420  15.850  1.00 10.00      A   
ATOM   2753  CB  THR A 293      -0.177   5.470  14.388  1.00 10.00      A   
ATOM   2754  OG1 THR A 293      -1.581   5.176  14.339  1.00 10.00      A   
ATOM   2755  HG1 THR A 293      -1.877   4.867  15.207  1.00 10.00      A   
ATOM   2756  CG2 THR A 293       0.581   4.467  13.530  1.00 10.00      A   
ATOM   2757  C   THR A 293       1.723   6.020  15.921  1.00 10.00      A   
ATOM   2758  O   THR A 293       1.909   7.230  15.771  1.00 10.00      A   
ATOM   2759  N   LEU A 294       2.708   5.168  16.159  1.00 10.00      A   
ATOM   2760  HN  LEU A 294       2.500   4.215  16.289  1.00 10.00      A   
ATOM   2761  CA  LEU A 294       4.091   5.607  16.233  1.00 10.00      A   
ATOM   2762  CB  LEU A 294       4.579   5.652  17.682  1.00 10.00      A   
ATOM   2763  CG  LEU A 294       5.996   6.194  17.897  1.00 10.00      A   
ATOM   2764  CD1 LEU A 294       5.965   7.672  18.257  1.00 10.00      A   
ATOM   2765  CD2 LEU A 294       6.721   5.393  18.964  1.00 10.00      A   
ATOM   2766  C   LEU A 294       4.983   4.686  15.411  1.00 10.00      A   
ATOM   2767  O   LEU A 294       4.995   3.471  15.615  1.00 10.00      A   
ATOM   2768  N   ASN A 295       5.719   5.262  14.479  1.00 10.00      A   
ATOM   2769  HN  ASN A 295       5.660   6.237  14.358  1.00 10.00      A   
ATOM   2770  CA  ASN A 295       6.616   4.489  13.629  1.00 10.00      A   
ATOM   2771  CB  ASN A 295       6.233   4.632  12.151  1.00 10.00      A   
ATOM   2772  CG  ASN A 295       7.174   3.896  11.211  1.00 10.00      A   
ATOM   2773  OD1 ASN A 295       7.893   2.979  11.612  1.00 10.00      A   
ATOM   2774  ND2 ASN A 295       7.177   4.291   9.949  1.00 10.00      A   
ATOM   2775 HD21 ASN A 295       6.584   5.030   9.691  1.00 10.00      A   
ATOM   2776 HD22 ASN A 295       7.763   3.821   9.317  1.00 10.00      A   
ATOM   2777  C   ASN A 295       8.064   4.902  13.856  1.00 10.00      A   
ATOM   2778  O   ASN A 295       8.534   5.905  13.316  1.00 10.00      A   
ATOM   2779  N   LEU A 296       8.760   4.126  14.668  1.00 10.00      A   
ATOM   2780  HN  LEU A 296       8.322   3.339  15.069  1.00 10.00      A   
ATOM   2781  CA  LEU A 296      10.154   4.386  14.983  1.00 10.00      A   
ATOM   2782  CB  LEU A 296      10.338   4.549  16.496  1.00 10.00      A   
ATOM   2783  CG  LEU A 296      10.070   5.943  17.062  1.00 10.00      A   
ATOM   2784  CD1 LEU A 296      10.429   5.996  18.538  1.00 10.00      A   
ATOM   2785  CD2 LEU A 296      10.845   6.996  16.283  1.00 10.00      A   
ATOM   2786  C   LEU A 296      11.037   3.259  14.462  1.00 10.00      A   
ATOM   2787  O   LEU A 296      12.070   2.935  15.050  1.00 10.00      A   
ATOM   2788  N   SER A 297      10.633   2.675  13.340  1.00 10.00      A   
ATOM   2789  HN  SER A 297       9.798   2.976  12.915  1.00 10.00      A   
ATOM   2790  CA  SER A 297      11.386   1.581  12.733  1.00 10.00      A   
ATOM   2791  CB  SER A 297      10.557   0.911  11.637  1.00 10.00      A   
ATOM   2792  OG  SER A 297       9.241   0.646  12.096  1.00 10.00      A   
ATOM   2793  HG  SER A 297       8.662   1.383  11.862  1.00 10.00      A   
ATOM   2794  C   SER A 297      12.725   2.061  12.170  1.00 10.00      A   
ATOM   2795  O   SER A 297      13.554   1.259  11.746  1.00 10.00      A   
ATOM   2796  N   TYR A 298      12.924   3.374  12.171  1.00 10.00      A   
ATOM   2797  HN  TYR A 298      12.225   3.960  12.525  1.00 10.00      A   
ATOM   2798  CA  TYR A 298      14.155   3.966  11.673  1.00 10.00      A   
ATOM   2799  CB  TYR A 298      13.842   5.082  10.672  1.00 10.00      A   
ATOM   2800  CG  TYR A 298      12.788   4.724   9.648  1.00 10.00      A   
ATOM   2801  CD1 TYR A 298      11.504   5.249   9.735  1.00 10.00      A   
ATOM   2802  CD2 TYR A 298      13.074   3.867   8.595  1.00 10.00      A   
ATOM   2803  CE1 TYR A 298      10.537   4.930   8.803  1.00 10.00      A   
ATOM   2804  CE2 TYR A 298      12.113   3.542   7.659  1.00 10.00      A   
ATOM   2805  CZ  TYR A 298      10.847   4.076   7.768  1.00 10.00      A   
ATOM   2806  OH  TYR A 298       9.889   3.756   6.837  1.00 10.00      A   
ATOM   2807  HH  TYR A 298      10.163   2.960   6.365  1.00 10.00      A   
ATOM   2808  C   TYR A 298      14.970   4.528  12.832  1.00 10.00      A   
ATOM   2809  O   TYR A 298      16.009   5.159  12.631  1.00 10.00      A   
ATOM   2810  N   ALA A 299      14.485   4.293  14.049  1.00 10.00      A   
ATOM   2811  HN  ALA A 299      13.665   3.764  14.142  1.00 10.00      A   
ATOM   2812  CA  ALA A 299      15.146   4.773  15.250  1.00 10.00      A   
ATOM   2813  CB  ALA A 299      14.122   5.172  16.298  1.00 10.00      A   
ATOM   2814  C   ALA A 299      16.085   3.716  15.807  1.00 10.00      A   
ATOM   2815  O   ALA A 299      15.663   2.608  16.142  1.00 10.00      A   
ATOM   2816  N   THR A 300      17.349   4.075  15.914  1.00 10.00      A   
ATOM   2817  HN  THR A 300      17.612   4.981  15.645  1.00 10.00      A   
ATOM   2818  CA  THR A 300      18.370   3.172  16.414  1.00 10.00      A   
ATOM   2819  CB  THR A 300      19.632   3.269  15.542  1.00 10.00      A   
ATOM   2820  OG1 THR A 300      19.680   4.566  14.928  1.00 10.00      A   
ATOM   2821  HG1 THR A 300      20.566   4.926  15.032  1.00 10.00      A   
ATOM   2822  CG2 THR A 300      19.621   2.199  14.460  1.00 10.00      A   
ATOM   2823  C   THR A 300      18.724   3.484  17.867  1.00 10.00      A   
ATOM   2824  O   THR A 300      19.863   3.296  18.298  1.00 10.00      A   
ATOM   2825  N   VAL A 301      17.737   3.962  18.617  1.00 10.00      A   
ATOM   2826  HN  VAL A 301      16.854   4.084  18.214  1.00 10.00      A   
ATOM   2827  CA  VAL A 301      17.930   4.295  20.024  1.00 10.00      A   
ATOM   2828  CB  VAL A 301      16.796   5.191  20.576  1.00 10.00      A   
ATOM   2829  CG1 VAL A 301      16.984   6.635  20.136  1.00 10.00      A   
ATOM   2830  CG2 VAL A 301      15.428   4.673  20.144  1.00 10.00      A   
ATOM   2831  C   VAL A 301      18.034   3.031  20.871  1.00 10.00      A   
ATOM   2832  O   VAL A 301      17.762   1.928  20.395  1.00 10.00      A   
ATOM   2833  N   GLN A 302      18.416   3.198  22.129  1.00 10.00      A   
ATOM   2834  HN  GLN A 302      18.596   4.105  22.462  1.00 10.00      A   
ATOM   2835  CA  GLN A 302      18.563   2.068  23.030  1.00 10.00      A   
ATOM   2836  CB  GLN A 302      19.575   2.382  24.128  1.00 10.00      A   
ATOM   2837  CG  GLN A 302      21.007   2.488  23.629  1.00 10.00      A   
ATOM   2838  CD  GLN A 302      21.499   1.193  23.020  1.00 10.00      A   
ATOM   2839  OE1 GLN A 302      21.109   0.108  23.444  1.00 10.00      A   
ATOM   2840  NE2 GLN A 302      22.358   1.295  22.021  1.00 10.00      A   
ATOM   2841 HE21 GLN A 302      22.629   2.193  21.727  1.00 10.00      A   
ATOM   2842 HE22 GLN A 302      22.690   0.468  21.609  1.00 10.00      A   
ATOM   2843  C   GLN A 302      17.228   1.652  23.632  1.00 10.00      A   
ATOM   2844  O   GLN A 302      16.236   2.380  23.539  1.00 10.00      A   
ATOM   2845  N   SER A 303      17.222   0.490  24.263  1.00 10.00      A   
ATOM   2846  HN  SER A 303      18.052  -0.027  24.318  1.00 10.00      A   
ATOM   2847  CA  SER A 303      16.026  -0.056  24.879  1.00 10.00      A   
ATOM   2848  CB  SER A 303      16.366  -1.389  25.543  1.00 10.00      A   
ATOM   2849  OG  SER A 303      17.740  -1.700  25.360  1.00 10.00      A   
ATOM   2850  HG  SER A 303      17.892  -2.632  25.599  1.00 10.00      A   
ATOM   2851  C   SER A 303      15.425   0.902  25.900  1.00 10.00      A   
ATOM   2852  O   SER A 303      14.221   1.158  25.883  1.00 10.00      A   
ATOM   2853  N   TYR A 304      16.268   1.446  26.776  1.00 10.00      A   
ATOM   2854  HN  TYR A 304      17.222   1.221  26.729  1.00 10.00      A   
ATOM   2855  CA  TYR A 304      15.801   2.369  27.804  1.00 10.00      A   
ATOM   2856  CB  TYR A 304      16.893   2.663  28.835  1.00 10.00      A   
ATOM   2857  CG  TYR A 304      16.402   3.484  30.005  1.00 10.00      A   
ATOM   2858  CD1 TYR A 304      15.305   3.072  30.753  1.00 10.00      A   
ATOM   2859  CD2 TYR A 304      17.027   4.672  30.359  1.00 10.00      A   
ATOM   2860  CE1 TYR A 304      14.846   3.822  31.818  1.00 10.00      A   
ATOM   2861  CE2 TYR A 304      16.575   5.428  31.427  1.00 10.00      A   
ATOM   2862  CZ  TYR A 304      15.482   4.998  32.151  1.00 10.00      A   
ATOM   2863  OH  TYR A 304      15.020   5.747  33.207  1.00 10.00      A   
ATOM   2864  HH  TYR A 304      14.847   5.164  33.959  1.00 10.00      A   
ATOM   2865  C   TYR A 304      15.277   3.661  27.188  1.00 10.00      A   
ATOM   2866  O   TYR A 304      14.336   4.268  27.700  1.00 10.00      A   
ATOM   2867  N   ASP A 305      15.878   4.071  26.079  1.00 10.00      A   
ATOM   2868  HN  ASP A 305      16.615   3.542  25.712  1.00 10.00      A   
ATOM   2869  CA  ASP A 305      15.455   5.285  25.394  1.00 10.00      A   
ATOM   2870  CB  ASP A 305      16.412   5.653  24.257  1.00 10.00      A   
ATOM   2871  CG  ASP A 305      17.713   6.257  24.750  1.00 10.00      A   
ATOM   2872  OD1 ASP A 305      17.671   7.321  25.413  1.00 10.00      A   
ATOM   2873  OD2 ASP A 305      18.785   5.672  24.475  1.00 10.00      A   
ATOM   2874  C   ASP A 305      14.037   5.125  24.871  1.00 10.00      A   
ATOM   2875  O   ASP A 305      13.224   6.045  24.952  1.00 10.00      A   
ATOM   2876  N   LEU A 306      13.743   3.942  24.350  1.00 10.00      A   
ATOM   2877  HN  LEU A 306      14.442   3.253  24.308  1.00 10.00      A   
ATOM   2878  CA  LEU A 306      12.418   3.636  23.834  1.00 10.00      A   
ATOM   2879  CB  LEU A 306      12.456   2.347  23.010  1.00 10.00      A   
ATOM   2880  CG  LEU A 306      12.910   2.490  21.556  1.00 10.00      A   
ATOM   2881  CD1 LEU A 306      13.261   1.133  20.961  1.00 10.00      A   
ATOM   2882  CD2 LEU A 306      11.836   3.181  20.729  1.00 10.00      A   
ATOM   2883  C   LEU A 306      11.427   3.488  24.985  1.00 10.00      A   
ATOM   2884  O   LEU A 306      10.295   3.972  24.910  1.00 10.00      A   
ATOM   2885  N   VAL A 307      11.869   2.811  26.045  1.00 10.00      A   
ATOM   2886  HN  VAL A 307      12.773   2.428  26.016  1.00 10.00      A   
ATOM   2887  CA  VAL A 307      11.046   2.597  27.234  1.00 10.00      A   
ATOM   2888  CB  VAL A 307      11.811   1.791  28.313  1.00 10.00      A   
ATOM   2889  CG1 VAL A 307      11.123   1.890  29.667  1.00 10.00      A   
ATOM   2890  CG2 VAL A 307      11.944   0.337  27.895  1.00 10.00      A   
ATOM   2891  C   VAL A 307      10.586   3.931  27.820  1.00 10.00      A   
ATOM   2892  O   VAL A 307       9.421   4.089  28.192  1.00 10.00      A   
ATOM   2893  N   LYS A 308      11.508   4.885  27.884  1.00 10.00      A   
ATOM   2894  HN  LYS A 308      12.423   4.685  27.579  1.00 10.00      A   
ATOM   2895  CA  LYS A 308      11.216   6.212  28.409  1.00 10.00      A   
ATOM   2896  CB  LYS A 308      12.456   7.100  28.323  1.00 10.00      A   
ATOM   2897  CG  LYS A 308      13.454   6.882  29.448  1.00 10.00      A   
ATOM   2898  CD  LYS A 308      14.663   7.791  29.296  1.00 10.00      A   
ATOM   2899  CE  LYS A 308      15.533   7.355  28.127  1.00 10.00      A   
ATOM   2900  NZ  LYS A 308      16.510   8.398  27.724  1.00 10.00      A   
ATOM   2901  HZ1 LYS A 308      16.009   9.268  27.444  1.00 10.00      A   
ATOM   2902  HZ2 LYS A 308      17.076   8.064  26.914  1.00 10.00      A   
ATOM   2903  HZ3 LYS A 308      17.152   8.617  28.513  1.00 10.00      A   
ATOM   2904  C   LYS A 308      10.047   6.864  27.675  1.00 10.00      A   
ATOM   2905  O   LYS A 308       9.172   7.467  28.295  1.00 10.00      A   
ATOM   2906  N   LEU A 309      10.026   6.727  26.355  1.00 10.00      A   
ATOM   2907  HN  LEU A 309      10.744   6.224  25.915  1.00 10.00      A   
ATOM   2908  CA  LEU A 309       8.961   7.306  25.546  1.00 10.00      A   
ATOM   2909  CB  LEU A 309       9.331   7.276  24.059  1.00 10.00      A   
ATOM   2910  CG  LEU A 309       9.096   8.569  23.270  1.00 10.00      A   
ATOM   2911  CD1 LEU A 309       9.430   8.366  21.803  1.00 10.00      A   
ATOM   2912  CD2 LEU A 309       7.668   9.068  23.433  1.00 10.00      A   
ATOM   2913  C   LEU A 309       7.644   6.567  25.765  1.00 10.00      A   
ATOM   2914  O   LEU A 309       6.604   7.187  25.982  1.00 10.00      A   
ATOM   2915  N   LEU A 310       7.711   5.242  25.743  1.00 10.00      A   
ATOM   2916  HN  LEU A 310       8.586   4.816  25.611  1.00 10.00      A   
ATOM   2917  CA  LEU A 310       6.529   4.395  25.910  1.00 10.00      A   
ATOM   2918  CB  LEU A 310       6.892   2.919  25.708  1.00 10.00      A   
ATOM   2919  CG  LEU A 310       7.414   2.530  24.321  1.00 10.00      A   
ATOM   2920  CD1 LEU A 310       7.828   1.066  24.294  1.00 10.00      A   
ATOM   2921  CD2 LEU A 310       6.364   2.812  23.259  1.00 10.00      A   
ATOM   2922  C   LEU A 310       5.843   4.592  27.264  1.00 10.00      A   
ATOM   2923  O   LEU A 310       4.652   4.307  27.408  1.00 10.00      A   
ATOM   2924  N   CYS A 311       6.593   5.090  28.246  1.00 10.00      A   
ATOM   2925  HN  CYS A 311       7.537   5.293  28.069  1.00 10.00      A   
ATOM   2926  CA  CYS A 311       6.056   5.326  29.586  1.00 10.00      A   
ATOM   2927  CB  CYS A 311       7.145   5.849  30.530  1.00 10.00      A   
ATOM   2928  SG  CYS A 311       8.470   4.671  30.887  1.00 10.00      A   
ATOM   2929  HG  CYS A 311       8.880   4.165  29.730  1.00 10.00      A   
ATOM   2930  C   CYS A 311       4.873   6.295  29.580  1.00 10.00      A   
ATOM   2931  O   CYS A 311       4.076   6.312  30.516  1.00 10.00      A   
ATOM   2932  N   GLN A 312       4.756   7.103  28.528  1.00 10.00      A   
ATOM   2933  HN  GLN A 312       5.411   7.044  27.797  1.00 10.00      A   
ATOM   2934  CA  GLN A 312       3.670   8.069  28.437  1.00 10.00      A   
ATOM   2935  CB  GLN A 312       4.215   9.496  28.403  1.00 10.00      A   
ATOM   2936  CG  GLN A 312       4.862   9.934  29.706  1.00 10.00      A   
ATOM   2937  CD  GLN A 312       5.260  11.397  29.713  1.00 10.00      A   
ATOM   2938  OE1 GLN A 312       6.249  11.780  30.336  1.00 10.00      A   
ATOM   2939  NE2 GLN A 312       4.485  12.229  29.038  1.00 10.00      A   
ATOM   2940 HE21 GLN A 312       3.707  11.861  28.576  1.00 10.00      A   
ATOM   2941 HE22 GLN A 312       4.723  13.178  29.033  1.00 10.00      A   
ATOM   2942  C   GLN A 312       2.764   7.807  27.237  1.00 10.00      A   
ATOM   2943  O   GLN A 312       2.137   8.731  26.715  1.00 10.00      A   
ATOM   2944  N   CYS A 313       2.692   6.554  26.808  1.00 10.00      A   
ATOM   2945  HN  CYS A 313       3.222   5.860  27.261  1.00 10.00      A   
ATOM   2946  CA  CYS A 313       1.846   6.180  25.676  1.00 10.00      A   
ATOM   2947  CB  CYS A 313       2.691   5.544  24.570  1.00 10.00      A   
ATOM   2948  SG  CYS A 313       4.122   6.533  24.079  1.00 10.00      A   
ATOM   2949  HG  CYS A 313       3.733   7.359  23.113  1.00 10.00      A   
ATOM   2950  C   CYS A 313       0.740   5.223  26.123  1.00 10.00      A   
ATOM   2951  O   CYS A 313       0.864   4.006  25.987  1.00 10.00      A   
ATOM   2952  N   PRO A 314      -0.362   5.759  26.673  1.00 10.00      A   
ATOM   2953  CA  PRO A 314      -1.473   4.949  27.154  1.00 10.00      A   
ATOM   2954  CB  PRO A 314      -1.998   5.806  28.303  1.00 10.00      A   
ATOM   2955  CG  PRO A 314      -1.770   7.217  27.863  1.00 10.00      A   
ATOM   2956  CD  PRO A 314      -0.614   7.196  26.889  1.00 10.00      A   
ATOM   2957  C   PRO A 314      -2.565   4.758  26.103  1.00 10.00      A   
ATOM   2958  O   PRO A 314      -3.541   4.047  26.338  1.00 10.00      A   
ATOM   2959  N   LYS A 315      -2.404   5.384  24.948  1.00 10.00      A   
ATOM   2960  HN  LYS A 315      -1.596   5.931  24.802  1.00 10.00      A   
ATOM   2961  CA  LYS A 315      -3.400   5.279  23.889  1.00 10.00      A   
ATOM   2962  CB  LYS A 315      -4.077   6.631  23.658  1.00 10.00      A   
ATOM   2963  CG  LYS A 315      -5.051   7.023  24.755  1.00 10.00      A   
ATOM   2964  CD  LYS A 315      -5.221   8.529  24.833  1.00 10.00      A   
ATOM   2965  CE  LYS A 315      -6.285   8.913  25.848  1.00 10.00      A   
ATOM   2966  NZ  LYS A 315      -6.027   8.332  27.198  1.00 10.00      A   
ATOM   2967  HZ1 LYS A 315      -6.793   8.602  27.854  1.00 10.00      A   
ATOM   2968  HZ2 LYS A 315      -5.123   8.678  27.579  1.00 10.00      A   
ATOM   2969  HZ3 LYS A 315      -5.990   7.295  27.143  1.00 10.00      A   
ATOM   2970  C   LYS A 315      -2.791   4.753  22.596  1.00 10.00      A   
ATOM   2971  O   LYS A 315      -3.404   4.824  21.534  1.00 10.00      A   
ATOM   2972  N   LEU A 316      -1.586   4.218  22.700  1.00 10.00      A   
ATOM   2973  HN  LEU A 316      -1.155   4.190  23.576  1.00 10.00      A   
ATOM   2974  CA  LEU A 316      -0.885   3.671  21.550  1.00 10.00      A   
ATOM   2975  CB  LEU A 316       0.579   3.415  21.911  1.00 10.00      A   
ATOM   2976  CG  LEU A 316       1.497   2.973  20.772  1.00 10.00      A   
ATOM   2977  CD1 LEU A 316       1.678   4.097  19.763  1.00 10.00      A   
ATOM   2978  CD2 LEU A 316       2.839   2.525  21.324  1.00 10.00      A   
ATOM   2979  C   LEU A 316      -1.551   2.378  21.090  1.00 10.00      A   
ATOM   2980  O   LEU A 316      -1.707   1.437  21.867  1.00 10.00      A   
ATOM   2981  N   GLN A 317      -1.960   2.345  19.831  1.00 10.00      A   
ATOM   2982  HN  GLN A 317      -1.822   3.134  19.263  1.00 10.00      A   
ATOM   2983  CA  GLN A 317      -2.619   1.172  19.274  1.00 10.00      A   
ATOM   2984  CB  GLN A 317      -3.984   1.547  18.697  1.00 10.00      A   
ATOM   2985  CG  GLN A 317      -5.002   1.993  19.735  1.00 10.00      A   
ATOM   2986  CD  GLN A 317      -6.351   2.314  19.125  1.00 10.00      A   
ATOM   2987  OE1 GLN A 317      -6.438   2.734  17.971  1.00 10.00      A   
ATOM   2988  NE2 GLN A 317      -7.412   2.112  19.888  1.00 10.00      A   
ATOM   2989 HE21 GLN A 317      -7.274   1.760  20.804  1.00 10.00      A   
ATOM   2990 HE22 GLN A 317      -8.295   2.319  19.517  1.00 10.00      A   
ATOM   2991  C   GLN A 317      -1.766   0.502  18.203  1.00 10.00      A   
ATOM   2992  O   GLN A 317      -1.790  -0.720  18.051  1.00 10.00      A   
ATOM   2993  N   ARG A 318      -1.018   1.299  17.460  1.00 10.00      A   
ATOM   2994  HN  ARG A 318      -1.034   2.268  17.625  1.00 10.00      A   
ATOM   2995  CA  ARG A 318      -0.163   0.773  16.406  1.00 10.00      A   
ATOM   2996  CB  ARG A 318      -0.626   1.280  15.039  1.00 10.00      A   
ATOM   2997  CG  ARG A 318      -1.873   0.595  14.497  1.00 10.00      A   
ATOM   2998  CD  ARG A 318      -1.540  -0.296  13.306  1.00 10.00      A   
ATOM   2999  NE  ARG A 318      -2.419  -0.037  12.166  1.00 10.00      A   
ATOM   3000  HE  ARG A 318      -3.206   0.531  12.328  1.00 10.00      A   
ATOM   3001  CZ  ARG A 318      -2.227  -0.521  10.935  1.00 10.00      A   
ATOM   3002  NH1 ARG A 318      -1.184  -1.304  10.660  1.00 10.00      A   
ATOM   3003 HH11 ARG A 318      -1.043  -1.672   9.693  1.00 10.00      A   
ATOM   3004 HH12 ARG A 318      -0.495  -1.559  11.411  1.00 10.00      A   
ATOM   3005  NH2 ARG A 318      -3.094  -0.212   9.973  1.00 10.00      A   
ATOM   3006 HH21 ARG A 318      -3.913   0.403  10.184  1.00 10.00      A   
ATOM   3007 HH22 ARG A 318      -2.964  -0.581   9.006  1.00 10.00      A   
ATOM   3008  C   ARG A 318       1.281   1.178  16.650  1.00 10.00      A   
ATOM   3009  O   ARG A 318       1.627   2.357  16.570  1.00 10.00      A   
ATOM   3010  N   LEU A 319       2.122   0.209  16.959  1.00 10.00      A   
ATOM   3011  HN  LEU A 319       1.797  -0.717  17.015  1.00 10.00      A   
ATOM   3012  CA  LEU A 319       3.518   0.493  17.224  1.00 10.00      A   
ATOM   3013  CB  LEU A 319       3.885   0.140  18.668  1.00 10.00      A   
ATOM   3014  CG  LEU A 319       5.324   0.460  19.091  1.00 10.00      A   
ATOM   3015  CD1 LEU A 319       5.584   1.958  19.027  1.00 10.00      A   
ATOM   3016  CD2 LEU A 319       5.619  -0.077  20.483  1.00 10.00      A   
ATOM   3017  C   LEU A 319       4.457  -0.216  16.257  1.00 10.00      A   
ATOM   3018  O   LEU A 319       4.427  -1.442  16.117  1.00 10.00      A   
ATOM   3019  N   TRP A 320       5.275   0.578  15.585  1.00 10.00      A   
ATOM   3020  HN  TRP A 320       5.206   1.553  15.720  1.00 10.00      A   
ATOM   3021  CA  TRP A 320       6.274   0.074  14.657  1.00 10.00      A   
ATOM   3022  CB  TRP A 320       6.099   0.730  13.283  1.00 10.00      A   
ATOM   3023  CG  TRP A 320       4.983   0.171  12.447  1.00 10.00      A   
ATOM   3024  CD1 TRP A 320       3.796  -0.346  12.883  1.00 10.00      A   
ATOM   3025  CD2 TRP A 320       4.952   0.088  11.018  1.00 10.00      A   
ATOM   3026  NE1 TRP A 320       3.032  -0.751  11.814  1.00 10.00      A   
ATOM   3027  HE1 TRP A 320       2.138  -1.164  11.872  1.00 10.00      A   
ATOM   3028  CE2 TRP A 320       3.722  -0.494  10.656  1.00 10.00      A   
ATOM   3029  CE3 TRP A 320       5.849   0.450  10.008  1.00 10.00      A   
ATOM   3030  CZ2 TRP A 320       3.365  -0.720   9.329  1.00 10.00      A   
ATOM   3031  CZ3 TRP A 320       5.494   0.223   8.693  1.00 10.00      A   
ATOM   3032  CH2 TRP A 320       4.262  -0.356   8.364  1.00 10.00      A   
ATOM   3033  C   TRP A 320       7.641   0.441  15.225  1.00 10.00      A   
ATOM   3034  O   TRP A 320       7.998   1.616  15.273  1.00 10.00      A   
ATOM   3035  N   VAL A 321       8.391  -0.545  15.683  1.00 10.00      A   
ATOM   3036  HN  VAL A 321       8.076  -1.474  15.596  1.00 10.00      A   
ATOM   3037  CA  VAL A 321       9.692  -0.279  16.280  1.00 10.00      A   
ATOM   3038  CB  VAL A 321       9.646  -0.320  17.823  1.00 10.00      A   
ATOM   3039  CG1 VAL A 321       9.087   0.976  18.388  1.00 10.00      A   
ATOM   3040  CG2 VAL A 321       8.845  -1.516  18.315  1.00 10.00      A   
ATOM   3041  C   VAL A 321      10.773  -1.231  15.789  1.00 10.00      A   
ATOM   3042  O   VAL A 321      10.537  -2.087  14.936  1.00 10.00      A   
ATOM   3043  N   LEU A 322      11.964  -1.059  16.347  1.00 10.00      A   
ATOM   3044  HN  LEU A 322      12.070  -0.360  17.021  1.00 10.00      A   
ATOM   3045  CA  LEU A 322      13.115  -1.874  16.005  1.00 10.00      A   
ATOM   3046  CB  LEU A 322      14.349  -0.975  15.874  1.00 10.00      A   
ATOM   3047  CG  LEU A 322      15.366  -1.357  14.798  1.00 10.00      A   
ATOM   3048  CD1 LEU A 322      14.711  -1.396  13.427  1.00 10.00      A   
ATOM   3049  CD2 LEU A 322      16.532  -0.382  14.803  1.00 10.00      A   
ATOM   3050  C   LEU A 322      13.342  -2.923  17.094  1.00 10.00      A   
ATOM   3051  O   LEU A 322      12.733  -2.858  18.164  1.00 10.00      A   
ATOM   3052  N   ASP A 323      14.230  -3.872  16.828  1.00 10.00      A   
ATOM   3053  HN  ASP A 323      14.691  -3.862  15.960  1.00 10.00      A   
ATOM   3054  CA  ASP A 323      14.536  -4.944  17.777  1.00 10.00      A   
ATOM   3055  CB  ASP A 323      15.294  -6.093  17.096  1.00 10.00      A   
ATOM   3056  CG  ASP A 323      16.708  -5.729  16.676  1.00 10.00      A   
ATOM   3057  OD1 ASP A 323      16.907  -4.625  16.124  1.00 10.00      A   
ATOM   3058  OD2 ASP A 323      17.623  -6.556  16.871  1.00 10.00      A   
ATOM   3059  C   ASP A 323      15.309  -4.426  18.988  1.00 10.00      A   
ATOM   3060  O   ASP A 323      15.481  -5.135  19.978  1.00 10.00      A   
ATOM   3061  N   TYR A 324      15.745  -3.177  18.901  1.00 10.00      A   
ATOM   3062  HN  TYR A 324      15.567  -2.681  18.080  1.00 10.00      A   
ATOM   3063  CA  TYR A 324      16.497  -2.525  19.972  1.00 10.00      A   
ATOM   3064  CB  TYR A 324      17.055  -1.186  19.483  1.00 10.00      A   
ATOM   3065  CG  TYR A 324      18.542  -1.211  19.207  1.00 10.00      A   
ATOM   3066  CD1 TYR A 324      19.455  -0.883  20.201  1.00 10.00      A   
ATOM   3067  CD2 TYR A 324      19.035  -1.559  17.955  1.00 10.00      A   
ATOM   3068  CE1 TYR A 324      20.814  -0.903  19.957  1.00 10.00      A   
ATOM   3069  CE2 TYR A 324      20.394  -1.581  17.704  1.00 10.00      A   
ATOM   3070  CZ  TYR A 324      21.278  -1.250  18.708  1.00 10.00      A   
ATOM   3071  OH  TYR A 324      22.632  -1.270  18.462  1.00 10.00      A   
ATOM   3072  HH  TYR A 324      22.813  -0.794  17.644  1.00 10.00      A   
ATOM   3073  C   TYR A 324      15.654  -2.313  21.234  1.00 10.00      A   
ATOM   3074  O   TYR A 324      16.165  -1.869  22.262  1.00 10.00      A   
ATOM   3075  N   ILE A 325      14.364  -2.625  21.149  1.00 10.00      A   
ATOM   3076  HN  ILE A 325      14.012  -2.961  20.297  1.00 10.00      A   
ATOM   3077  CA  ILE A 325      13.460  -2.477  22.285  1.00 10.00      A   
ATOM   3078  CB  ILE A 325      11.976  -2.577  21.842  1.00 10.00      A   
ATOM   3079  CG1 ILE A 325      11.023  -2.362  23.021  1.00 10.00      A   
ATOM   3080  CG2 ILE A 325      11.689  -3.900  21.149  1.00 10.00      A   
ATOM   3081  CD1 ILE A 325      11.042  -0.953  23.571  1.00 10.00      A   
ATOM   3082  C   ILE A 325      13.769  -3.523  23.363  1.00 10.00      A   
ATOM   3083  O   ILE A 325      13.586  -3.272  24.558  1.00 10.00      A   
ATOM   3084  N   GLU A 326      14.266  -4.683  22.922  1.00 10.00      A   
ATOM   3085  HN  GLU A 326      14.418  -4.795  21.958  1.00 10.00      A   
ATOM   3086  CA  GLU A 326      14.608  -5.793  23.814  1.00 10.00      A   
ATOM   3087  CB  GLU A 326      15.739  -5.420  24.777  1.00 10.00      A   
ATOM   3088  CG  GLU A 326      17.059  -5.096  24.091  1.00 10.00      A   
ATOM   3089  CD  GLU A 326      18.213  -4.997  25.067  1.00 10.00      A   
ATOM   3090  OE1 GLU A 326      18.096  -4.247  26.060  1.00 10.00      A   
ATOM   3091  OE2 GLU A 326      19.245  -5.671  24.851  1.00 10.00      A   
ATOM   3092  C   GLU A 326      13.389  -6.346  24.563  1.00 10.00      A   
ATOM   3093  O   GLU A 326      12.286  -5.798  24.479  1.00 10.00      A   
ATOM   3094  N   ASP A 327      13.595  -7.440  25.288  1.00 10.00      A   
ATOM   3095  HN  ASP A 327      14.493  -7.833  25.314  1.00 10.00      A   
ATOM   3096  CA  ASP A 327      12.520  -8.079  26.049  1.00 10.00      A   
ATOM   3097  CB  ASP A 327      12.991  -9.403  26.666  1.00 10.00      A   
ATOM   3098  CG  ASP A 327      13.129 -10.536  25.668  1.00 10.00      A   
ATOM   3099  OD1 ASP A 327      12.129 -10.893  25.023  1.00 10.00      A   
ATOM   3100  OD2 ASP A 327      14.240 -11.097  25.546  1.00 10.00      A   
ATOM   3101  C   ASP A 327      12.013  -7.160  27.154  1.00 10.00      A   
ATOM   3102  O   ASP A 327      10.805  -7.006  27.351  1.00 10.00      A   
ATOM   3103  N   ALA A 328      12.949  -6.536  27.861  1.00 10.00      A   
ATOM   3104  HN  ALA A 328      13.892  -6.694  27.640  1.00 10.00      A   
ATOM   3105  CA  ALA A 328      12.623  -5.632  28.960  1.00 10.00      A   
ATOM   3106  CB  ALA A 328      13.893  -5.110  29.611  1.00 10.00      A   
ATOM   3107  C   ALA A 328      11.741  -4.472  28.505  1.00 10.00      A   
ATOM   3108  O   ALA A 328      10.871  -4.015  29.250  1.00 10.00      A   
ATOM   3109  N   GLY A 329      11.966  -3.997  27.286  1.00 10.00      A   
ATOM   3110  HN  GLY A 329      12.673  -4.398  26.735  1.00 10.00      A   
ATOM   3111  CA  GLY A 329      11.177  -2.900  26.763  1.00 10.00      A   
ATOM   3112  C   GLY A 329       9.748  -3.317  26.496  1.00 10.00      A   
ATOM   3113  O   GLY A 329       8.809  -2.554  26.737  1.00 10.00      A   
ATOM   3114  N   LEU A 330       9.582  -4.544  26.023  1.00 10.00      A   
ATOM   3115  HN  LEU A 330      10.372  -5.114  25.882  1.00 10.00      A   
ATOM   3116  CA  LEU A 330       8.261  -5.073  25.718  1.00 10.00      A   
ATOM   3117  CB  LEU A 330       8.375  -6.384  24.940  1.00 10.00      A   
ATOM   3118  CG  LEU A 330       8.996  -6.285  23.547  1.00 10.00      A   
ATOM   3119  CD1 LEU A 330       9.031  -7.651  22.883  1.00 10.00      A   
ATOM   3120  CD2 LEU A 330       8.226  -5.290  22.691  1.00 10.00      A   
ATOM   3121  C   LEU A 330       7.441  -5.266  26.990  1.00 10.00      A   
ATOM   3122  O   LEU A 330       6.216  -5.117  26.979  1.00 10.00      A   
ATOM   3123  N   GLU A 331       8.122  -5.593  28.085  1.00 10.00      A   
ATOM   3124  HN  GLU A 331       9.091  -5.722  28.023  1.00 10.00      A   
ATOM   3125  CA  GLU A 331       7.462  -5.786  29.369  1.00 10.00      A   
ATOM   3126  CB  GLU A 331       8.463  -6.271  30.422  1.00 10.00      A   
ATOM   3127  CG  GLU A 331       7.834  -6.635  31.757  1.00 10.00      A   
ATOM   3128  CD  GLU A 331       8.858  -7.044  32.794  1.00 10.00      A   
ATOM   3129  OE1 GLU A 331       9.284  -6.181  33.590  1.00 10.00      A   
ATOM   3130  OE2 GLU A 331       9.233  -8.235  32.830  1.00 10.00      A   
ATOM   3131  C   GLU A 331       6.807  -4.485  29.817  1.00 10.00      A   
ATOM   3132  O   GLU A 331       5.686  -4.483  30.334  1.00 10.00      A   
ATOM   3133  N   VAL A 332       7.509  -3.378  29.594  1.00 10.00      A   
ATOM   3134  HN  VAL A 332       8.390  -3.450  29.169  1.00 10.00      A   
ATOM   3135  CA  VAL A 332       7.005  -2.062  29.957  1.00 10.00      A   
ATOM   3136  CB  VAL A 332       8.116  -0.991  29.867  1.00 10.00      A   
ATOM   3137  CG1 VAL A 332       7.574   0.385  30.229  1.00 10.00      A   
ATOM   3138  CG2 VAL A 332       9.293  -1.356  30.759  1.00 10.00      A   
ATOM   3139  C   VAL A 332       5.849  -1.680  29.035  1.00 10.00      A   
ATOM   3140  O   VAL A 332       4.854  -1.097  29.472  1.00 10.00      A   
ATOM   3141  N   LEU A 333       5.986  -2.038  27.760  1.00 10.00      A   
ATOM   3142  HN  LEU A 333       6.802  -2.504  27.483  1.00 10.00      A   
ATOM   3143  CA  LEU A 333       4.969  -1.754  26.758  1.00 10.00      A   
ATOM   3144  CB  LEU A 333       5.424  -2.273  25.389  1.00 10.00      A   
ATOM   3145  CG  LEU A 333       4.451  -2.075  24.226  1.00 10.00      A   
ATOM   3146  CD1 LEU A 333       4.333  -0.603  23.873  1.00 10.00      A   
ATOM   3147  CD2 LEU A 333       4.886  -2.886  23.018  1.00 10.00      A   
ATOM   3148  C   LEU A 333       3.641  -2.397  27.145  1.00 10.00      A   
ATOM   3149  O   LEU A 333       2.613  -1.723  27.222  1.00 10.00      A   
ATOM   3150  N   ALA A 334       3.683  -3.694  27.432  1.00 10.00      A   
ATOM   3151  HN  ALA A 334       4.545  -4.163  27.378  1.00 10.00      A   
ATOM   3152  CA  ALA A 334       2.489  -4.448  27.811  1.00 10.00      A   
ATOM   3153  CB  ALA A 334       2.805  -5.932  27.891  1.00 10.00      A   
ATOM   3154  C   ALA A 334       1.882  -3.953  29.129  1.00 10.00      A   
ATOM   3155  O   ALA A 334       0.722  -4.242  29.434  1.00 10.00      A   
ATOM   3156  N   SER A 335       2.664  -3.212  29.906  1.00 10.00      A   
ATOM   3157  HN  SER A 335       3.583  -3.025  29.620  1.00 10.00      A   
ATOM   3158  CA  SER A 335       2.197  -2.680  31.180  1.00 10.00      A   
ATOM   3159  CB  SER A 335       3.297  -2.811  32.237  1.00 10.00      A   
ATOM   3160  OG  SER A 335       3.795  -4.140  32.288  1.00 10.00      A   
ATOM   3161  HG  SER A 335       4.463  -4.260  31.596  1.00 10.00      A   
ATOM   3162  C   SER A 335       1.746  -1.222  31.045  1.00 10.00      A   
ATOM   3163  O   SER A 335       1.352  -0.590  32.025  1.00 10.00      A   
ATOM   3164  N   THR A 336       1.793  -0.696  29.827  1.00 10.00      A   
ATOM   3165  HN  THR A 336       2.113  -1.244  29.080  1.00 10.00      A   
ATOM   3166  CA  THR A 336       1.387   0.680  29.575  1.00 10.00      A   
ATOM   3167  CB  THR A 336       2.593   1.559  29.189  1.00 10.00      A   
ATOM   3168  OG1 THR A 336       3.650   1.340  30.136  1.00 10.00      A   
ATOM   3169  HG1 THR A 336       4.087   0.500  29.939  1.00 10.00      A   
ATOM   3170  CG2 THR A 336       2.211   3.034  29.195  1.00 10.00      A   
ATOM   3171  C   THR A 336       0.316   0.742  28.487  1.00 10.00      A   
ATOM   3172  O   THR A 336      -0.773   1.275  28.705  1.00 10.00      A   
ATOM   3173  N   CYS A 337       0.607   0.166  27.334  1.00 10.00      A   
ATOM   3174  HN  CYS A 337       1.474  -0.285  27.222  1.00 10.00      A   
ATOM   3175  CA  CYS A 337      -0.336   0.167  26.229  1.00 10.00      A   
ATOM   3176  CB  CYS A 337       0.410   0.201  24.896  1.00 10.00      A   
ATOM   3177  SG  CYS A 337       1.746   1.416  24.836  1.00 10.00      A   
ATOM   3178  HG  CYS A 337       1.308   2.540  25.393  1.00 10.00      A   
ATOM   3179  C   CYS A 337      -1.248  -1.053  26.308  1.00 10.00      A   
ATOM   3180  O   CYS A 337      -0.889  -2.145  25.873  1.00 10.00      A   
ATOM   3181  N   LYS A 338      -2.424  -0.864  26.880  1.00 10.00      A   
ATOM   3182  HN  LYS A 338      -2.662   0.032  27.206  1.00 10.00      A   
ATOM   3183  CA  LYS A 338      -3.378  -1.951  27.025  1.00 10.00      A   
ATOM   3184  CB  LYS A 338      -4.201  -1.775  28.304  1.00 10.00      A   
ATOM   3185  CG  LYS A 338      -3.414  -2.014  29.583  1.00 10.00      A   
ATOM   3186  CD  LYS A 338      -2.744  -3.379  29.557  1.00 10.00      A   
ATOM   3187  CE  LYS A 338      -2.164  -3.754  30.908  1.00 10.00      A   
ATOM   3188  NZ  LYS A 338      -1.593  -5.126  30.889  1.00 10.00      A   
ATOM   3189  HZ1 LYS A 338      -2.304  -5.807  30.550  1.00 10.00      A   
ATOM   3190  HZ2 LYS A 338      -1.293  -5.404  31.844  1.00 10.00      A   
ATOM   3191  HZ3 LYS A 338      -0.765  -5.162  30.257  1.00 10.00      A   
ATOM   3192  C   LYS A 338      -4.292  -2.057  25.811  1.00 10.00      A   
ATOM   3193  O   LYS A 338      -4.872  -3.109  25.542  1.00 10.00      A   
ATOM   3194  N   ASP A 339      -4.409  -0.967  25.072  1.00 10.00      A   
ATOM   3195  HN  ASP A 339      -3.921  -0.156  25.331  1.00 10.00      A   
ATOM   3196  CA  ASP A 339      -5.258  -0.940  23.891  1.00 10.00      A   
ATOM   3197  CB  ASP A 339      -6.047   0.366  23.816  1.00 10.00      A   
ATOM   3198  CG  ASP A 339      -7.425   0.164  23.221  1.00 10.00      A   
ATOM   3199  OD1 ASP A 339      -8.291  -0.438  23.896  1.00 10.00      A   
ATOM   3200  OD2 ASP A 339      -7.651   0.600  22.078  1.00 10.00      A   
ATOM   3201  C   ASP A 339      -4.447  -1.160  22.620  1.00 10.00      A   
ATOM   3202  O   ASP A 339      -4.917  -0.886  21.517  1.00 10.00      A   
ATOM   3203  N   LEU A 340      -3.232  -1.667  22.782  1.00 10.00      A   
ATOM   3204  HN  LEU A 340      -2.919  -1.871  23.685  1.00 10.00      A   
ATOM   3205  CA  LEU A 340      -2.357  -1.934  21.648  1.00 10.00      A   
ATOM   3206  CB  LEU A 340      -0.978  -2.386  22.137  1.00 10.00      A   
ATOM   3207  CG  LEU A 340       0.122  -2.478  21.079  1.00 10.00      A   
ATOM   3208  CD1 LEU A 340       0.561  -1.090  20.633  1.00 10.00      A   
ATOM   3209  CD2 LEU A 340       1.305  -3.276  21.606  1.00 10.00      A   
ATOM   3210  C   LEU A 340      -2.974  -3.002  20.749  1.00 10.00      A   
ATOM   3211  O   LEU A 340      -3.376  -4.064  21.221  1.00 10.00      A   
ATOM   3212  N   ARG A 341      -3.045  -2.718  19.457  1.00 10.00      A   
ATOM   3213  HN  ARG A 341      -2.680  -1.861  19.135  1.00 10.00      A   
ATOM   3214  CA  ARG A 341      -3.638  -3.647  18.501  1.00 10.00      A   
ATOM   3215  CB  ARG A 341      -4.628  -2.914  17.587  1.00 10.00      A   
ATOM   3216  CG  ARG A 341      -5.536  -1.927  18.301  1.00 10.00      A   
ATOM   3217  CD  ARG A 341      -6.567  -2.640  19.158  1.00 10.00      A   
ATOM   3218  NE  ARG A 341      -7.387  -1.703  19.923  1.00 10.00      A   
ATOM   3219  HE  ARG A 341      -6.917  -1.082  20.534  1.00 10.00      A   
ATOM   3220  CZ  ARG A 341      -8.715  -1.644  19.849  1.00 10.00      A   
ATOM   3221  NH1 ARG A 341      -9.383  -2.463  19.045  1.00 10.00      A   
ATOM   3222 HH11 ARG A 341     -10.424  -2.406  18.992  1.00 10.00      A   
ATOM   3223 HH12 ARG A 341      -8.872  -3.162  18.461  1.00 10.00      A   
ATOM   3224  NH2 ARG A 341      -9.372  -0.760  20.583  1.00 10.00      A   
ATOM   3225 HH21 ARG A 341      -8.841  -0.108  21.221  1.00 10.00      A   
ATOM   3226 HH22 ARG A 341     -10.414  -0.702  20.539  1.00 10.00      A   
ATOM   3227  C   ARG A 341      -2.578  -4.316  17.635  1.00 10.00      A   
ATOM   3228  O   ARG A 341      -2.653  -5.519  17.359  1.00 10.00      A   
ATOM   3229  N   GLU A 342      -1.597  -3.533  17.202  1.00 10.00      A   
ATOM   3230  HN  GLU A 342      -1.574  -2.586  17.476  1.00 10.00      A   
ATOM   3231  CA  GLU A 342      -0.546  -4.044  16.338  1.00 10.00      A   
ATOM   3232  CB  GLU A 342      -0.729  -3.515  14.915  1.00 10.00      A   
ATOM   3233  CG  GLU A 342       0.339  -3.993  13.948  1.00 10.00      A   
ATOM   3234  CD  GLU A 342       0.140  -3.473  12.546  1.00 10.00      A   
ATOM   3235  OE1 GLU A 342      -0.610  -4.103  11.774  1.00 10.00      A   
ATOM   3236  OE2 GLU A 342       0.747  -2.436  12.201  1.00 10.00      A   
ATOM   3237  C   GLU A 342       0.843  -3.678  16.846  1.00 10.00      A   
ATOM   3238  O   GLU A 342       1.086  -2.547  17.278  1.00 10.00      A   
ATOM   3239  N   LEU A 343       1.747  -4.641  16.779  1.00 10.00      A   
ATOM   3240  HN  LEU A 343       1.476  -5.519  16.427  1.00 10.00      A   
ATOM   3241  CA  LEU A 343       3.122  -4.445  17.203  1.00 10.00      A   
ATOM   3242  CB  LEU A 343       3.359  -5.087  18.573  1.00 10.00      A   
ATOM   3243  CG  LEU A 343       4.790  -5.022  19.110  1.00 10.00      A   
ATOM   3244  CD1 LEU A 343       5.249  -3.580  19.252  1.00 10.00      A   
ATOM   3245  CD2 LEU A 343       4.896  -5.753  20.438  1.00 10.00      A   
ATOM   3246  C   LEU A 343       4.071  -5.046  16.175  1.00 10.00      A   
ATOM   3247  O   LEU A 343       4.149  -6.269  16.032  1.00 10.00      A   
ATOM   3248  N   ARG A 344       4.770  -4.183  15.450  1.00 10.00      A   
ATOM   3249  HN  ARG A 344       4.656  -3.218  15.608  1.00 10.00      A   
ATOM   3250  CA  ARG A 344       5.718  -4.624  14.438  1.00 10.00      A   
ATOM   3251  CB  ARG A 344       5.423  -3.975  13.085  1.00 10.00      A   
ATOM   3252  CG  ARG A 344       4.043  -4.304  12.540  1.00 10.00      A   
ATOM   3253  CD  ARG A 344       3.911  -3.961  11.065  1.00 10.00      A   
ATOM   3254  NE  ARG A 344       2.516  -4.004  10.641  1.00 10.00      A   
ATOM   3255  HE  ARG A 344       1.848  -3.645  11.272  1.00 10.00      A   
ATOM   3256  CZ  ARG A 344       2.088  -4.471   9.475  1.00 10.00      A   
ATOM   3257  NH1 ARG A 344       2.941  -4.938   8.573  1.00 10.00      A   
ATOM   3258 HH11 ARG A 344       2.582  -5.305   7.660  1.00 10.00      A   
ATOM   3259 HH12 ARG A 344       3.965  -4.938   8.763  1.00 10.00      A   
ATOM   3260  NH2 ARG A 344       0.792  -4.496   9.224  1.00 10.00      A   
ATOM   3261 HH21 ARG A 344       0.113  -4.157   9.940  1.00 10.00      A   
ATOM   3262 HH22 ARG A 344       0.435  -4.854   8.302  1.00 10.00      A   
ATOM   3263  C   ARG A 344       7.139  -4.309  14.876  1.00 10.00      A   
ATOM   3264  O   ARG A 344       7.481  -3.151  15.120  1.00 10.00      A   
ATOM   3265  N   VAL A 345       7.951  -5.346  14.997  1.00 10.00      A   
ATOM   3266  HN  VAL A 345       7.608  -6.246  14.798  1.00 10.00      A   
ATOM   3267  CA  VAL A 345       9.336  -5.196  15.416  1.00 10.00      A   
ATOM   3268  CB  VAL A 345       9.634  -6.040  16.672  1.00 10.00      A   
ATOM   3269  CG1 VAL A 345      11.070  -5.830  17.132  1.00 10.00      A   
ATOM   3270  CG2 VAL A 345       8.659  -5.694  17.786  1.00 10.00      A   
ATOM   3271  C   VAL A 345      10.288  -5.590  14.289  1.00 10.00      A   
ATOM   3272  O   VAL A 345      10.356  -6.756  13.889  1.00 10.00      A   
ATOM   3273  N   PHE A 346      11.003  -4.610  13.766  1.00 10.00      A   
ATOM   3274  HN  PHE A 346      10.897  -3.697  14.122  1.00 10.00      A   
ATOM   3275  CA  PHE A 346      11.949  -4.842  12.684  1.00 10.00      A   
ATOM   3276  CB  PHE A 346      11.912  -3.676  11.687  1.00 10.00      A   
ATOM   3277  CG  PHE A 346      10.575  -3.468  11.032  1.00 10.00      A   
ATOM   3278  CD1 PHE A 346       9.595  -2.705  11.645  1.00 10.00      A   
ATOM   3279  CD2 PHE A 346      10.295  -4.036   9.801  1.00 10.00      A   
ATOM   3280  CE1 PHE A 346       8.363  -2.512  11.047  1.00 10.00      A   
ATOM   3281  CE2 PHE A 346       9.066  -3.847   9.195  1.00 10.00      A   
ATOM   3282  CZ  PHE A 346       8.097  -3.084   9.819  1.00 10.00      A   
ATOM   3283  C   PHE A 346      13.356  -5.002  13.244  1.00 10.00      A   
ATOM   3284  O   PHE A 346      13.719  -4.341  14.209  1.00 10.00      A   
ATOM   3285  N   PRO A 347      14.171  -5.881  12.656  1.00 10.00      A   
ATOM   3286  CA  PRO A 347      15.538  -6.103  13.123  1.00 10.00      A   
ATOM   3287  CB  PRO A 347      15.852  -7.497  12.582  1.00 10.00      A   
ATOM   3288  CG  PRO A 347      15.043  -7.612  11.329  1.00 10.00      A   
ATOM   3289  CD  PRO A 347      13.832  -6.729  11.500  1.00 10.00      A   
ATOM   3290  C   PRO A 347      16.522  -5.060  12.568  1.00 10.00      A   
ATOM   3291  O   PRO A 347      16.558  -4.801  11.361  1.00 10.00      A   
ATOM   3292  N   SER A 348      17.302  -4.449  13.460  1.00 10.00      A   
ATOM   3293  HN  SER A 348      17.196  -4.667  14.419  1.00 10.00      A   
ATOM   3294  CA  SER A 348      18.294  -3.449  13.069  1.00 10.00      A   
ATOM   3295  CB  SER A 348      18.957  -2.853  14.311  1.00 10.00      A   
ATOM   3296  OG  SER A 348      19.244  -3.865  15.262  1.00 10.00      A   
ATOM   3297  HG  SER A 348      18.421  -4.121  15.714  1.00 10.00      A   
ATOM   3298  C   SER A 348      19.353  -4.070  12.169  1.00 10.00      A   
ATOM   3299  O   SER A 348      19.586  -3.613  11.049  1.00 10.00      A   
ATOM   3300  N   GLU A 349      19.995  -5.112  12.671  1.00 10.00      A   
ATOM   3301  HN  GLU A 349      19.781  -5.408  13.583  1.00 10.00      A   
ATOM   3302  CA  GLU A 349      21.018  -5.820  11.919  1.00 10.00      A   
ATOM   3303  CB  GLU A 349      22.351  -5.787  12.669  1.00 10.00      A   
ATOM   3304  CG  GLU A 349      22.851  -4.389  12.989  1.00 10.00      A   
ATOM   3305  CD  GLU A 349      23.168  -3.591  11.743  1.00 10.00      A   
ATOM   3306  OE1 GLU A 349      24.059  -4.015  10.973  1.00 10.00      A   
ATOM   3307  OE2 GLU A 349      22.543  -2.531  11.532  1.00 10.00      A   
ATOM   3308  C   GLU A 349      20.577  -7.261  11.687  1.00 10.00      A   
ATOM   3309  O   GLU A 349      20.973  -8.166  12.419  1.00 10.00      A   
ATOM   3310  N   PRO A 350      19.739  -7.487  10.662  1.00 10.00      A   
ATOM   3311  CA  PRO A 350      19.214  -8.815  10.342  1.00 10.00      A   
ATOM   3312  CB  PRO A 350      17.996  -8.497   9.472  1.00 10.00      A   
ATOM   3313  CG  PRO A 350      18.348  -7.224   8.785  1.00 10.00      A   
ATOM   3314  CD  PRO A 350      19.240  -6.460   9.728  1.00 10.00      A   
ATOM   3315  C   PRO A 350      20.209  -9.662   9.558  1.00 10.00      A   
ATOM   3316  O   PRO A 350      19.959 -10.834   9.291  1.00 10.00      A   
ATOM   3317  N   PHE A 351      21.340  -9.070   9.197  1.00 10.00      A   
ATOM   3318  HN  PHE A 351      21.499  -8.134   9.448  1.00 10.00      A   
ATOM   3319  CA  PHE A 351      22.354  -9.785   8.440  1.00 10.00      A   
ATOM   3320  CB  PHE A 351      23.008  -8.860   7.410  1.00 10.00      A   
ATOM   3321  CG  PHE A 351      22.040  -7.966   6.688  1.00 10.00      A   
ATOM   3322  CD1 PHE A 351      22.138  -6.591   6.802  1.00 10.00      A   
ATOM   3323  CD2 PHE A 351      21.029  -8.498   5.901  1.00 10.00      A   
ATOM   3324  CE1 PHE A 351      21.248  -5.763   6.147  1.00 10.00      A   
ATOM   3325  CE2 PHE A 351      20.136  -7.677   5.242  1.00 10.00      A   
ATOM   3326  CZ  PHE A 351      20.248  -6.307   5.365  1.00 10.00      A   
ATOM   3327  C   PHE A 351      23.399 -10.376   9.379  1.00 10.00      A   
ATOM   3328  O   PHE A 351      24.498 -10.741   8.961  1.00 10.00      A   
ATOM   3329  N   VAL A 352      23.044 -10.465  10.655  1.00 10.00      A   
ATOM   3330  HN  VAL A 352      22.148 -10.172  10.917  1.00 10.00      A   
ATOM   3331  CA  VAL A 352      23.932 -11.014  11.675  1.00 10.00      A   
ATOM   3332  CB  VAL A 352      24.240  -9.978  12.785  1.00 10.00      A   
ATOM   3333  CG1 VAL A 352      25.285 -10.515  13.754  1.00 10.00      A   
ATOM   3334  CG2 VAL A 352      24.706  -8.659  12.187  1.00 10.00      A   
ATOM   3335  C   VAL A 352      23.280 -12.246  12.298  1.00 10.00      A   
ATOM   3336  O   VAL A 352      22.149 -12.174  12.789  1.00 10.00      A   
ATOM   3337  N   MET A 353      23.988 -13.372  12.259  1.00 10.00      A   
ATOM   3338  HN  MET A 353      24.883 -13.360  11.861  1.00 10.00      A   
ATOM   3339  CA  MET A 353      23.473 -14.626  12.800  1.00 10.00      A   
ATOM   3340  CB  MET A 353      24.445 -15.774  12.513  1.00 10.00      A   
ATOM   3341  CG  MET A 353      23.923 -17.143  12.919  1.00 10.00      A   
ATOM   3342  SD  MET A 353      25.086 -18.468  12.555  1.00 10.00      A   
ATOM   3343  CE  MET A 353      24.085 -19.902  12.936  1.00 10.00      A   
ATOM   3344  C   MET A 353      23.200 -14.525  14.297  1.00 10.00      A   
ATOM   3345  O   MET A 353      22.135 -14.928  14.775  1.00 10.00      A   
ATOM   3346  N   GLU A 354      24.163 -13.989  15.035  1.00 10.00      A   
ATOM   3347  HN  GLU A 354      24.989 -13.688  14.602  1.00 10.00      A   
ATOM   3348  CA  GLU A 354      24.017 -13.836  16.473  1.00 10.00      A   
ATOM   3349  CB  GLU A 354      25.386 -13.770  17.157  1.00 10.00      A   
ATOM   3350  CG  GLU A 354      26.192 -15.055  17.035  1.00 10.00      A   
ATOM   3351  CD  GLU A 354      25.394 -16.289  17.417  1.00 10.00      A   
ATOM   3352  OE1 GLU A 354      24.613 -16.225  18.389  1.00 10.00      A   
ATOM   3353  OE2 GLU A 354      25.546 -17.333  16.746  1.00 10.00      A   
ATOM   3354  C   GLU A 354      23.186 -12.605  16.810  1.00 10.00      A   
ATOM   3355  O   GLU A 354      23.203 -11.618  16.076  1.00 10.00      A   
ATOM   3356  N   PRO A 355      22.434 -12.655  17.917  1.00 10.00      A   
ATOM   3357  CA  PRO A 355      21.588 -11.541  18.350  1.00 10.00      A   
ATOM   3358  CB  PRO A 355      20.806 -12.116  19.542  1.00 10.00      A   
ATOM   3359  CG  PRO A 355      20.993 -13.596  19.464  1.00 10.00      A   
ATOM   3360  CD  PRO A 355      22.337 -13.802  18.835  1.00 10.00      A   
ATOM   3361  C   PRO A 355      22.402 -10.318  18.783  1.00 10.00      A   
ATOM   3362  O   PRO A 355      23.371 -10.435  19.538  1.00 10.00      A   
ATOM   3363  N   ASN A 356      22.012  -9.151  18.289  1.00 10.00      A   
ATOM   3364  HN  ASN A 356      21.251  -9.123  17.671  1.00 10.00      A   
ATOM   3365  CA  ASN A 356      22.694  -7.909  18.633  1.00 10.00      A   
ATOM   3366  CB  ASN A 356      22.475  -6.839  17.556  1.00 10.00      A   
ATOM   3367  CG  ASN A 356      21.063  -6.834  17.006  1.00 10.00      A   
ATOM   3368  OD1 ASN A 356      20.736  -7.617  16.114  1.00 10.00      A   
ATOM   3369  ND2 ASN A 356      20.216  -5.965  17.532  1.00 10.00      A   
ATOM   3370 HD21 ASN A 356      20.538  -5.367  18.237  1.00 10.00      A   
ATOM   3371 HD22 ASN A 356      19.284  -5.962  17.194  1.00 10.00      A   
ATOM   3372  C   ASN A 356      22.240  -7.397  19.995  1.00 10.00      A   
ATOM   3373  O   ASN A 356      23.027  -6.823  20.745  1.00 10.00      A   
ATOM   3374  N   VAL A 357      20.971  -7.618  20.314  1.00 10.00      A   
ATOM   3375  HN  VAL A 357      20.395  -8.088  19.677  1.00 10.00      A   
ATOM   3376  CA  VAL A 357      20.408  -7.186  21.590  1.00 10.00      A   
ATOM   3377  CB  VAL A 357      19.406  -6.031  21.405  1.00 10.00      A   
ATOM   3378  CG1 VAL A 357      20.129  -4.761  20.984  1.00 10.00      A   
ATOM   3379  CG2 VAL A 357      18.338  -6.406  20.390  1.00 10.00      A   
ATOM   3380  C   VAL A 357      19.700  -8.347  22.273  1.00 10.00      A   
ATOM   3381  O   VAL A 357      19.548  -9.417  21.680  1.00 10.00      A   
ATOM   3382  N   ALA A 358      19.248  -8.131  23.506  1.00 10.00      A   
ATOM   3383  HN  ALA A 358      19.368  -7.239  23.919  1.00 10.00      A   
ATOM   3384  CA  ALA A 358      18.557  -9.168  24.256  1.00 10.00      A   
ATOM   3385  CB  ALA A 358      18.741  -8.965  25.754  1.00 10.00      A   
ATOM   3386  C   ALA A 358      17.077  -9.191  23.894  1.00 10.00      A   
ATOM   3387  O   ALA A 358      16.228  -8.731  24.663  1.00 10.00      A   
ATOM   3388  N   LEU A 359      16.785  -9.696  22.705  1.00 10.00      A   
ATOM   3389  HN  LEU A 359      17.514 -10.011  22.133  1.00 10.00      A   
ATOM   3390  CA  LEU A 359      15.418  -9.790  22.222  1.00 10.00      A   
ATOM   3391  CB  LEU A 359      15.264  -8.972  20.941  1.00 10.00      A   
ATOM   3392  CG  LEU A 359      13.834  -8.751  20.454  1.00 10.00      A   
ATOM   3393  CD1 LEU A 359      13.246  -7.506  21.091  1.00 10.00      A   
ATOM   3394  CD2 LEU A 359      13.790  -8.660  18.938  1.00 10.00      A   
ATOM   3395  C   LEU A 359      15.072 -11.244  21.933  1.00 10.00      A   
ATOM   3396  O   LEU A 359      15.497 -11.801  20.915  1.00 10.00      A   
ATOM   3397  N   THR A 360      14.321 -11.858  22.830  1.00 10.00      A   
ATOM   3398  HN  THR A 360      14.027 -11.369  23.630  1.00 10.00      A   
ATOM   3399  CA  THR A 360      13.923 -13.244  22.664  1.00 10.00      A   
ATOM   3400  CB  THR A 360      14.361 -14.102  23.871  1.00 10.00      A   
ATOM   3401  OG1 THR A 360      13.720 -13.641  25.070  1.00 10.00      A   
ATOM   3402  HG1 THR A 360      13.836 -12.676  25.154  1.00 10.00      A   
ATOM   3403  CG2 THR A 360      15.871 -14.033  24.051  1.00 10.00      A   
ATOM   3404  C   THR A 360      12.414 -13.356  22.461  1.00 10.00      A   
ATOM   3405  O   THR A 360      11.745 -12.363  22.159  1.00 10.00      A   
ATOM   3406  N   GLU A 361      11.882 -14.561  22.626  1.00 10.00      A   
ATOM   3407  HN  GLU A 361      12.467 -15.320  22.863  1.00 10.00      A   
ATOM   3408  CA  GLU A 361      10.461 -14.801  22.464  1.00 10.00      A   
ATOM   3409  CB  GLU A 361      10.201 -16.273  22.130  1.00 10.00      A   
ATOM   3410  CG  GLU A 361      10.464 -17.226  23.285  1.00 10.00      A   
ATOM   3411  CD  GLU A 361      11.875 -17.774  23.311  1.00 10.00      A   
ATOM   3412  OE1 GLU A 361      12.024 -18.995  23.525  1.00 10.00      A   
ATOM   3413  OE2 GLU A 361      12.837 -16.994  23.130  1.00 10.00      A   
ATOM   3414  C   GLU A 361       9.706 -14.416  23.731  1.00 10.00      A   
ATOM   3415  O   GLU A 361       8.473 -14.344  23.734  1.00 10.00      A   
ATOM   3416  N   GLN A 362      10.454 -14.168  24.806  1.00 10.00      A   
ATOM   3417  HN  GLN A 362      11.431 -14.237  24.732  1.00 10.00      A   
ATOM   3418  CA  GLN A 362       9.860 -13.794  26.086  1.00 10.00      A   
ATOM   3419  CB  GLN A 362      10.937 -13.573  27.151  1.00 10.00      A   
ATOM   3420  CG  GLN A 362      10.400 -13.139  28.513  1.00 10.00      A   
ATOM   3421  CD  GLN A 362       9.481 -14.168  29.147  1.00 10.00      A   
ATOM   3422  OE1 GLN A 362       9.935 -15.094  29.817  1.00 10.00      A   
ATOM   3423  NE2 GLN A 362       8.181 -14.012  28.946  1.00 10.00      A   
ATOM   3424 HE21 GLN A 362       7.884 -13.247  28.404  1.00 10.00      A   
ATOM   3425 HE22 GLN A 362       7.568 -14.661  29.353  1.00 10.00      A   
ATOM   3426  C   GLN A 362       8.996 -12.548  25.946  1.00 10.00      A   
ATOM   3427  O   GLN A 362       7.850 -12.527  26.397  1.00 10.00      A   
ATOM   3428  N   GLY A 363       9.550 -11.519  25.314  1.00 10.00      A   
ATOM   3429  HN  GLY A 363      10.484 -11.592  24.998  1.00 10.00      A   
ATOM   3430  CA  GLY A 363       8.819 -10.284  25.110  1.00 10.00      A   
ATOM   3431  C   GLY A 363       7.517 -10.498  24.365  1.00 10.00      A   
ATOM   3432  O   GLY A 363       6.503  -9.885  24.699  1.00 10.00      A   
ATOM   3433  N   LEU A 364       7.541 -11.380  23.367  1.00 10.00      A   
ATOM   3434  HN  LEU A 364       8.380 -11.842  23.161  1.00 10.00      A   
ATOM   3435  CA  LEU A 364       6.350 -11.684  22.581  1.00 10.00      A   
ATOM   3436  CB  LEU A 364       6.664 -12.737  21.512  1.00 10.00      A   
ATOM   3437  CG  LEU A 364       6.037 -12.527  20.127  1.00 10.00      A   
ATOM   3438  CD1 LEU A 364       6.512 -13.597  19.155  1.00 10.00      A   
ATOM   3439  CD2 LEU A 364       4.518 -12.517  20.205  1.00 10.00      A   
ATOM   3440  C   LEU A 364       5.244 -12.189  23.503  1.00 10.00      A   
ATOM   3441  O   LEU A 364       4.095 -11.754  23.415  1.00 10.00      A   
ATOM   3442  N   VAL A 365       5.613 -13.095  24.401  1.00 10.00      A   
ATOM   3443  HN  VAL A 365       6.551 -13.394  24.419  1.00 10.00      A   
ATOM   3444  CA  VAL A 365       4.668 -13.661  25.357  1.00 10.00      A   
ATOM   3445  CB  VAL A 365       5.287 -14.844  26.136  1.00 10.00      A   
ATOM   3446  CG1 VAL A 365       4.267 -15.481  27.068  1.00 10.00      A   
ATOM   3447  CG2 VAL A 365       5.847 -15.883  25.178  1.00 10.00      A   
ATOM   3448  C   VAL A 365       4.198 -12.591  26.343  1.00 10.00      A   
ATOM   3449  O   VAL A 365       3.019 -12.519  26.680  1.00 10.00      A   
ATOM   3450  N   SER A 366       5.125 -11.750  26.780  1.00 10.00      A   
ATOM   3451  HN  SER A 366       6.053 -11.856  26.469  1.00 10.00      A   
ATOM   3452  CA  SER A 366       4.812 -10.683  27.722  1.00 10.00      A   
ATOM   3453  CB  SER A 366       6.089  -9.954  28.137  1.00 10.00      A   
ATOM   3454  OG  SER A 366       7.040 -10.865  28.664  1.00 10.00      A   
ATOM   3455  HG  SER A 366       6.605 -11.447  29.305  1.00 10.00      A   
ATOM   3456  C   SER A 366       3.796  -9.695  27.147  1.00 10.00      A   
ATOM   3457  O   SER A 366       2.847  -9.301  27.829  1.00 10.00      A   
ATOM   3458  N   VAL A 367       3.983  -9.311  25.889  1.00 10.00      A   
ATOM   3459  HN  VAL A 367       4.749  -9.670  25.382  1.00 10.00      A   
ATOM   3460  CA  VAL A 367       3.081  -8.363  25.242  1.00 10.00      A   
ATOM   3461  CB  VAL A 367       3.670  -7.779  23.939  1.00 10.00      A   
ATOM   3462  CG1 VAL A 367       2.758  -6.705  23.364  1.00 10.00      A   
ATOM   3463  CG2 VAL A 367       5.050  -7.204  24.198  1.00 10.00      A   
ATOM   3464  C   VAL A 367       1.713  -8.987  24.971  1.00 10.00      A   
ATOM   3465  O   VAL A 367       0.681  -8.382  25.262  1.00 10.00      A   
ATOM   3466  N   SER A 368       1.704 -10.212  24.450  1.00 10.00      A   
ATOM   3467  HN  SER A 368       2.555 -10.666  24.268  1.00 10.00      A   
ATOM   3468  CA  SER A 368       0.456 -10.897  24.146  1.00 10.00      A   
ATOM   3469  CB  SER A 368       0.717 -12.213  23.409  1.00 10.00      A   
ATOM   3470  OG  SER A 368       1.793 -12.927  23.996  1.00 10.00      A   
ATOM   3471  HG  SER A 368       2.633 -12.588  23.651  1.00 10.00      A   
ATOM   3472  C   SER A 368      -0.382 -11.120  25.406  1.00 10.00      A   
ATOM   3473  O   SER A 368      -1.612 -11.025  25.371  1.00 10.00      A   
ATOM   3474  N   MET A 369       0.286 -11.391  26.521  1.00 10.00      A   
ATOM   3475  HN  MET A 369       1.269 -11.454  26.492  1.00 10.00      A   
ATOM   3476  CA  MET A 369      -0.406 -11.613  27.783  1.00 10.00      A   
ATOM   3477  CB  MET A 369       0.434 -12.474  28.734  1.00 10.00      A   
ATOM   3478  CG  MET A 369       0.686 -13.892  28.245  1.00 10.00      A   
ATOM   3479  SD  MET A 369       1.454 -14.943  29.496  1.00 10.00      A   
ATOM   3480  CE  MET A 369       0.110 -15.124  30.665  1.00 10.00      A   
ATOM   3481  C   MET A 369      -0.758 -10.295  28.457  1.00 10.00      A   
ATOM   3482  O   MET A 369      -1.573 -10.260  29.378  1.00 10.00      A   
ATOM   3483  N   GLY A 370      -0.149  -9.213  27.991  1.00 10.00      A   
ATOM   3484  HN  GLY A 370       0.480  -9.300  27.241  1.00 10.00      A   
ATOM   3485  CA  GLY A 370      -0.403  -7.910  28.576  1.00 10.00      A   
ATOM   3486  C   GLY A 370      -1.467  -7.119  27.843  1.00 10.00      A   
ATOM   3487  O   GLY A 370      -2.347  -6.526  28.474  1.00 10.00      A   
ATOM   3488  N   CYS A 371      -1.389  -7.108  26.519  1.00 10.00      A   
ATOM   3489  HN  CYS A 371      -0.669  -7.611  26.078  1.00 10.00      A   
ATOM   3490  CA  CYS A 371      -2.341  -6.376  25.695  1.00 10.00      A   
ATOM   3491  CB  CYS A 371      -1.619  -5.691  24.532  1.00 10.00      A   
ATOM   3492  SG  CYS A 371      -0.069  -4.879  24.994  1.00 10.00      A   
ATOM   3493  HG  CYS A 371      -0.352  -3.640  25.381  1.00 10.00      A   
ATOM   3494  C   CYS A 371      -3.445  -7.295  25.174  1.00 10.00      A   
ATOM   3495  O   CYS A 371      -3.195  -8.194  24.367  1.00 10.00      A   
ATOM   3496  N   PRO A 372      -4.686  -7.078  25.633  1.00 10.00      A   
ATOM   3497  CA  PRO A 372      -5.842  -7.886  25.230  1.00 10.00      A   
ATOM   3498  CB  PRO A 372      -6.834  -7.624  26.361  1.00 10.00      A   
ATOM   3499  CG  PRO A 372      -6.540  -6.228  26.790  1.00 10.00      A   
ATOM   3500  CD  PRO A 372      -5.057  -6.030  26.606  1.00 10.00      A   
ATOM   3501  C   PRO A 372      -6.451  -7.447  23.896  1.00 10.00      A   
ATOM   3502  O   PRO A 372      -7.402  -8.062  23.405  1.00 10.00      A   
ATOM   3503  N   LYS A 373      -5.904  -6.392  23.310  1.00 10.00      A   
ATOM   3504  HN  LYS A 373      -5.140  -5.952  23.738  1.00 10.00      A   
ATOM   3505  CA  LYS A 373      -6.413  -5.874  22.047  1.00 10.00      A   
ATOM   3506  CB  LYS A 373      -6.582  -4.355  22.124  1.00 10.00      A   
ATOM   3507  CG  LYS A 373      -7.571  -3.885  23.178  1.00 10.00      A   
ATOM   3508  CD  LYS A 373      -8.994  -4.287  22.826  1.00 10.00      A   
ATOM   3509  CE  LYS A 373      -9.965  -3.892  23.924  1.00 10.00      A   
ATOM   3510  NZ  LYS A 373     -10.133  -2.417  24.021  1.00 10.00      A   
ATOM   3511  HZ1 LYS A 373     -10.711  -2.066  23.232  1.00 10.00      A   
ATOM   3512  HZ2 LYS A 373      -9.204  -1.938  23.993  1.00 10.00      A   
ATOM   3513  HZ3 LYS A 373     -10.603  -2.170  24.915  1.00 10.00      A   
ATOM   3514  C   LYS A 373      -5.504  -6.242  20.879  1.00 10.00      A   
ATOM   3515  O   LYS A 373      -5.745  -5.833  19.742  1.00 10.00      A   
ATOM   3516  N   LEU A 374      -4.468  -7.021  21.166  1.00 10.00      A   
ATOM   3517  HN  LEU A 374      -4.343  -7.322  22.087  1.00 10.00      A   
ATOM   3518  CA  LEU A 374      -3.515  -7.439  20.147  1.00 10.00      A   
ATOM   3519  CB  LEU A 374      -2.305  -8.130  20.776  1.00 10.00      A   
ATOM   3520  CG  LEU A 374      -1.165  -7.222  21.225  1.00 10.00      A   
ATOM   3521  CD1 LEU A 374      -0.105  -8.032  21.949  1.00 10.00      A   
ATOM   3522  CD2 LEU A 374      -0.562  -6.492  20.035  1.00 10.00      A   
ATOM   3523  C   LEU A 374      -4.143  -8.366  19.121  1.00 10.00      A   
ATOM   3524  O   LEU A 374      -4.694  -9.410  19.469  1.00 10.00      A   
ATOM   3525  N   GLU A 375      -4.057  -7.979  17.863  1.00 10.00      A   
ATOM   3526  HN  GLU A 375      -3.620  -7.123  17.654  1.00 10.00      A   
ATOM   3527  CA  GLU A 375      -4.601  -8.785  16.781  1.00 10.00      A   
ATOM   3528  CB  GLU A 375      -5.940  -8.228  16.296  1.00 10.00      A   
ATOM   3529  CG  GLU A 375      -5.853  -6.826  15.722  1.00 10.00      A   
ATOM   3530  CD  GLU A 375      -7.026  -6.494  14.831  1.00 10.00      A   
ATOM   3531  OE1 GLU A 375      -7.100  -7.053  13.719  1.00 10.00      A   
ATOM   3532  OE2 GLU A 375      -7.880  -5.676  15.243  1.00 10.00      A   
ATOM   3533  C   GLU A 375      -3.611  -8.875  15.624  1.00 10.00      A   
ATOM   3534  O   GLU A 375      -3.719  -9.754  14.773  1.00 10.00      A   
ATOM   3535  N   SER A 376      -2.643  -7.970  15.602  1.00 10.00      A   
ATOM   3536  HN  SER A 376      -2.593  -7.302  16.320  1.00 10.00      A   
ATOM   3537  CA  SER A 376      -1.642  -7.945  14.545  1.00 10.00      A   
ATOM   3538  CB  SER A 376      -1.868  -6.726  13.641  1.00 10.00      A   
ATOM   3539  OG  SER A 376      -1.002  -6.729  12.518  1.00 10.00      A   
ATOM   3540  HG  SER A 376      -0.957  -5.831  12.145  1.00 10.00      A   
ATOM   3541  C   SER A 376      -0.241  -7.922  15.155  1.00 10.00      A   
ATOM   3542  O   SER A 376       0.162  -6.938  15.781  1.00 10.00      A   
ATOM   3543  N   VAL A 377       0.491  -9.013  14.986  1.00 10.00      A   
ATOM   3544  HN  VAL A 377       0.120  -9.765  14.472  1.00 10.00      A   
ATOM   3545  CA  VAL A 377       1.835  -9.121  15.535  1.00 10.00      A   
ATOM   3546  CB  VAL A 377       1.892 -10.131  16.707  1.00 10.00      A   
ATOM   3547  CG1 VAL A 377       3.325 -10.364  17.163  1.00 10.00      A   
ATOM   3548  CG2 VAL A 377       1.045  -9.642  17.872  1.00 10.00      A   
ATOM   3549  C   VAL A 377       2.863  -9.507  14.471  1.00 10.00      A   
ATOM   3550  O   VAL A 377       2.737 -10.537  13.803  1.00 10.00      A   
ATOM   3551  N   LEU A 378       3.873  -8.662  14.324  1.00 10.00      A   
ATOM   3552  HN  LEU A 378       3.892  -7.849  14.877  1.00 10.00      A   
ATOM   3553  CA  LEU A 378       4.962  -8.891  13.384  1.00 10.00      A   
ATOM   3554  CB  LEU A 378       4.970  -7.804  12.299  1.00 10.00      A   
ATOM   3555  CG  LEU A 378       6.152  -7.788  11.316  1.00 10.00      A   
ATOM   3556  CD1 LEU A 378       6.423  -9.168  10.744  1.00 10.00      A   
ATOM   3557  CD2 LEU A 378       5.901  -6.791  10.192  1.00 10.00      A   
ATOM   3558  C   LEU A 378       6.267  -8.901  14.175  1.00 10.00      A   
ATOM   3559  O   LEU A 378       6.662  -7.883  14.750  1.00 10.00      A   
ATOM   3560  N   TYR A 379       6.927 -10.050  14.216  1.00 10.00      A   
ATOM   3561  HN  TYR A 379       6.594 -10.817  13.698  1.00 10.00      A   
ATOM   3562  CA  TYR A 379       8.149 -10.192  14.993  1.00 10.00      A   
ATOM   3563  CB  TYR A 379       7.838 -11.043  16.229  1.00 10.00      A   
ATOM   3564  CG  TYR A 379       8.663 -10.735  17.461  1.00 10.00      A   
ATOM   3565  CD1 TYR A 379       8.068 -10.197  18.596  1.00 10.00      A   
ATOM   3566  CD2 TYR A 379      10.025 -10.994  17.499  1.00 10.00      A   
ATOM   3567  CE1 TYR A 379       8.807  -9.928  19.732  1.00 10.00      A   
ATOM   3568  CE2 TYR A 379      10.773 -10.725  18.631  1.00 10.00      A   
ATOM   3569  CZ  TYR A 379      10.158 -10.195  19.744  1.00 10.00      A   
ATOM   3570  OH  TYR A 379      10.901  -9.922  20.869  1.00 10.00      A   
ATOM   3571  HH  TYR A 379      10.977 -10.721  21.409  1.00 10.00      A   
ATOM   3572  C   TYR A 379       9.267 -10.856  14.192  1.00 10.00      A   
ATOM   3573  O   TYR A 379       9.032 -11.796  13.428  1.00 10.00      A   
ATOM   3574  N   PHE A 380      10.480 -10.362  14.387  1.00 10.00      A   
ATOM   3575  HN  PHE A 380      10.591  -9.614  15.009  1.00 10.00      A   
ATOM   3576  CA  PHE A 380      11.659 -10.898  13.726  1.00 10.00      A   
ATOM   3577  CB  PHE A 380      12.251  -9.865  12.764  1.00 10.00      A   
ATOM   3578  CG  PHE A 380      11.642  -9.876  11.391  1.00 10.00      A   
ATOM   3579  CD1 PHE A 380      10.506  -9.139  11.116  1.00 10.00      A   
ATOM   3580  CD2 PHE A 380      12.215 -10.624  10.375  1.00 10.00      A   
ATOM   3581  CE1 PHE A 380       9.948  -9.147   9.851  1.00 10.00      A   
ATOM   3582  CE2 PHE A 380      11.661 -10.636   9.109  1.00 10.00      A   
ATOM   3583  CZ  PHE A 380      10.527  -9.897   8.846  1.00 10.00      A   
ATOM   3584  C   PHE A 380      12.693 -11.242  14.789  1.00 10.00      A   
ATOM   3585  O   PHE A 380      13.370 -10.354  15.310  1.00 10.00      A   
ATOM   3586  N   CYS A 381      12.807 -12.518  15.122  1.00 10.00      A   
ATOM   3587  HN  CYS A 381      12.257 -13.191  14.657  1.00 10.00      A   
ATOM   3588  CA  CYS A 381      13.748 -12.949  16.152  1.00 10.00      A   
ATOM   3589  CB  CYS A 381      12.991 -13.496  17.361  1.00 10.00      A   
ATOM   3590  SG  CYS A 381      11.808 -14.804  16.970  1.00 10.00      A   
ATOM   3591  HG  CYS A 381      12.170 -15.892  17.645  1.00 10.00      A   
ATOM   3592  C   CYS A 381      14.746 -13.980  15.626  1.00 10.00      A   
ATOM   3593  O   CYS A 381      14.715 -14.345  14.452  1.00 10.00      A   
ATOM   3594  N   ARG A 382      15.644 -14.430  16.502  1.00 10.00      A   
ATOM   3595  HN  ARG A 382      15.630 -14.083  17.420  1.00 10.00      A   
ATOM   3596  CA  ARG A 382      16.653 -15.420  16.138  1.00 10.00      A   
ATOM   3597  CB  ARG A 382      18.034 -14.988  16.636  1.00 10.00      A   
ATOM   3598  CG  ARG A 382      18.869 -14.234  15.616  1.00 10.00      A   
ATOM   3599  CD  ARG A 382      18.623 -12.738  15.684  1.00 10.00      A   
ATOM   3600  NE  ARG A 382      19.754 -11.987  15.146  1.00 10.00      A   
ATOM   3601  HE  ARG A 382      20.478 -12.507  14.720  1.00 10.00      A   
ATOM   3602  CZ  ARG A 382      19.866 -10.659  15.201  1.00 10.00      A   
ATOM   3603  NH1 ARG A 382      18.918  -9.926  15.773  1.00 10.00      A   
ATOM   3604 HH11 ARG A 382      18.078 -10.383  16.184  1.00 10.00      A   
ATOM   3605 HH12 ARG A 382      19.011  -8.883  15.813  1.00 10.00      A   
ATOM   3606  NH2 ARG A 382      20.937 -10.068  14.700  1.00 10.00      A   
ATOM   3607 HH21 ARG A 382      21.031  -9.027  14.737  1.00 10.00      A   
ATOM   3608 HH22 ARG A 382      21.695 -10.640  14.267  1.00 10.00      A   
ATOM   3609  C   ARG A 382      16.313 -16.790  16.715  1.00 10.00      A   
ATOM   3610  O   ARG A 382      16.774 -17.815  16.216  1.00 10.00      A   
ATOM   3611  N   GLN A 383      15.503 -16.806  17.763  1.00 10.00      A   
ATOM   3612  HN  GLN A 383      15.144 -15.963  18.107  1.00 10.00      A   
ATOM   3613  CA  GLN A 383      15.122 -18.055  18.405  1.00 10.00      A   
ATOM   3614  CB  GLN A 383      15.907 -18.243  19.705  1.00 10.00      A   
ATOM   3615  CG  GLN A 383      15.518 -17.287  20.824  1.00 10.00      A   
ATOM   3616  CD  GLN A 383      16.491 -17.336  21.982  1.00 10.00      A   
ATOM   3617  OE1 GLN A 383      17.696 -17.500  21.790  1.00 10.00      A   
ATOM   3618  NE2 GLN A 383      15.976 -17.206  23.191  1.00 10.00      A   
ATOM   3619 HE21 GLN A 383      15.000 -17.084  23.270  1.00 10.00      A   
ATOM   3620 HE22 GLN A 383      16.582 -17.252  23.961  1.00 10.00      A   
ATOM   3621  C   GLN A 383      13.627 -18.092  18.682  1.00 10.00      A   
ATOM   3622  O   GLN A 383      12.957 -17.057  18.661  1.00 10.00      A   
ATOM   3623  N   MET A 384      13.110 -19.287  18.919  1.00 10.00      A   
ATOM   3624  HN  MET A 384      13.697 -20.075  18.894  1.00 10.00      A   
ATOM   3625  CA  MET A 384      11.695 -19.480  19.204  1.00 10.00      A   
ATOM   3626  CB  MET A 384      10.871 -19.331  17.918  1.00 10.00      A   
ATOM   3627  CG  MET A 384       9.380 -19.578  18.089  1.00 10.00      A   
ATOM   3628  SD  MET A 384       8.646 -18.572  19.395  1.00 10.00      A   
ATOM   3629  CE  MET A 384       8.732 -16.944  18.651  1.00 10.00      A   
ATOM   3630  C   MET A 384      11.479 -20.861  19.810  1.00 10.00      A   
ATOM   3631  O   MET A 384      12.203 -21.802  19.483  1.00 10.00      A   
ATOM   3632  N   THR A 385      10.501 -20.973  20.701  1.00 10.00      A   
ATOM   3633  HN  THR A 385       9.964 -20.183  20.926  1.00 10.00      A   
ATOM   3634  CA  THR A 385      10.192 -22.241  21.344  1.00 10.00      A   
ATOM   3635  CB  THR A 385      10.472 -22.187  22.860  1.00 10.00      A   
ATOM   3636  OG1 THR A 385      10.124 -20.890  23.372  1.00 10.00      A   
ATOM   3637  HG1 THR A 385      10.876 -20.284  23.259  1.00 10.00      A   
ATOM   3638  CG2 THR A 385      11.936 -22.476  23.149  1.00 10.00      A   
ATOM   3639  C   THR A 385       8.729 -22.613  21.113  1.00 10.00      A   
ATOM   3640  O   THR A 385       7.888 -21.741  20.880  1.00 10.00      A   
ATOM   3641  N   ASN A 386       8.430 -23.900  21.173  1.00 10.00      A   
ATOM   3642  HN  ASN A 386       9.147 -24.554  21.360  1.00 10.00      A   
ATOM   3643  CA  ASN A 386       7.066 -24.377  20.970  1.00 10.00      A   
ATOM   3644  CB  ASN A 386       7.019 -25.907  20.882  1.00 10.00      A   
ATOM   3645  CG  ASN A 386       7.324 -26.438  19.492  1.00 10.00      A   
ATOM   3646  OD1 ASN A 386       6.450 -26.488  18.625  1.00 10.00      A   
ATOM   3647  ND2 ASN A 386       8.560 -26.854  19.276  1.00 10.00      A   
ATOM   3648 HD21 ASN A 386       9.206 -26.798  20.015  1.00 10.00      A   
ATOM   3649 HD22 ASN A 386       8.782 -27.212  18.387  1.00 10.00      A   
ATOM   3650  C   ASN A 386       6.154 -23.889  22.086  1.00 10.00      A   
ATOM   3651  O   ASN A 386       5.037 -23.437  21.835  1.00 10.00      A   
ATOM   3652  N   ALA A 387       6.649 -23.963  23.316  1.00 10.00      A   
ATOM   3653  HN  ALA A 387       7.558 -24.316  23.444  1.00 10.00      A   
ATOM   3654  CA  ALA A 387       5.882 -23.535  24.482  1.00 10.00      A   
ATOM   3655  CB  ALA A 387       6.662 -23.797  25.761  1.00 10.00      A   
ATOM   3656  C   ALA A 387       5.488 -22.063  24.380  1.00 10.00      A   
ATOM   3657  O   ALA A 387       4.393 -21.674  24.792  1.00 10.00      A   
ATOM   3658  N   ALA A 388       6.380 -21.249  23.823  1.00 10.00      A   
ATOM   3659  HN  ALA A 388       7.233 -21.615  23.512  1.00 10.00      A   
ATOM   3660  CA  ALA A 388       6.117 -19.825  23.659  1.00 10.00      A   
ATOM   3661  CB  ALA A 388       7.350 -19.111  23.135  1.00 10.00      A   
ATOM   3662  C   ALA A 388       4.941 -19.610  22.715  1.00 10.00      A   
ATOM   3663  O   ALA A 388       3.972 -18.936  23.066  1.00 10.00      A   
ATOM   3664  N   LEU A 389       5.024 -20.215  21.532  1.00 10.00      A   
ATOM   3665  HN  LEU A 389       5.812 -20.765  21.335  1.00 10.00      A   
ATOM   3666  CA  LEU A 389       3.977 -20.096  20.523  1.00 10.00      A   
ATOM   3667  CB  LEU A 389       4.343 -20.909  19.278  1.00 10.00      A   
ATOM   3668  CG  LEU A 389       5.482 -20.353  18.418  1.00 10.00      A   
ATOM   3669  CD1 LEU A 389       5.890 -21.360  17.351  1.00 10.00      A   
ATOM   3670  CD2 LEU A 389       5.074 -19.034  17.780  1.00 10.00      A   
ATOM   3671  C   LEU A 389       2.628 -20.551  21.065  1.00 10.00      A   
ATOM   3672  O   LEU A 389       1.608 -19.892  20.849  1.00 10.00      A   
ATOM   3673  N   ILE A 390       2.631 -21.675  21.773  1.00 10.00      A   
ATOM   3674  HN  ILE A 390       3.479 -22.157  21.902  1.00 10.00      A   
ATOM   3675  CA  ILE A 390       1.406 -22.215  22.355  1.00 10.00      A   
ATOM   3676  CB  ILE A 390       1.654 -23.559  23.071  1.00 10.00      A   
ATOM   3677  CG1 ILE A 390       2.101 -24.621  22.062  1.00 10.00      A   
ATOM   3678  CG2 ILE A 390       0.400 -24.019  23.806  1.00 10.00      A   
ATOM   3679  CD1 ILE A 390       2.556 -25.919  22.695  1.00 10.00      A   
ATOM   3680  C   ILE A 390       0.778 -21.218  23.329  1.00 10.00      A   
ATOM   3681  O   ILE A 390      -0.426 -20.957  23.270  1.00 10.00      A   
ATOM   3682  N   THR A 391       1.599 -20.647  24.206  1.00 10.00      A   
ATOM   3683  HN  THR A 391       2.552 -20.883  24.195  1.00 10.00      A   
ATOM   3684  CA  THR A 391       1.119 -19.681  25.188  1.00 10.00      A   
ATOM   3685  CB  THR A 391       2.240 -19.269  26.163  1.00 10.00      A   
ATOM   3686  OG1 THR A 391       2.920 -20.448  26.625  1.00 10.00      A   
ATOM   3687  HG1 THR A 391       3.578 -20.724  25.963  1.00 10.00      A   
ATOM   3688  CG2 THR A 391       1.666 -18.527  27.361  1.00 10.00      A   
ATOM   3689  C   THR A 391       0.530 -18.439  24.515  1.00 10.00      A   
ATOM   3690  O   THR A 391      -0.519 -17.938  24.928  1.00 10.00      A   
ATOM   3691  N   ILE A 392       1.201 -17.962  23.466  1.00 10.00      A   
ATOM   3692  HN  ILE A 392       2.026 -18.413  23.178  1.00 10.00      A   
ATOM   3693  CA  ILE A 392       0.743 -16.783  22.735  1.00 10.00      A   
ATOM   3694  CB  ILE A 392       1.741 -16.387  21.623  1.00 10.00      A   
ATOM   3695  CG1 ILE A 392       3.105 -16.042  22.229  1.00 10.00      A   
ATOM   3696  CG2 ILE A 392       1.207 -15.216  20.805  1.00 10.00      A   
ATOM   3697  CD1 ILE A 392       4.239 -16.056  21.228  1.00 10.00      A   
ATOM   3698  C   ILE A 392      -0.636 -17.028  22.125  1.00 10.00      A   
ATOM   3699  O   ILE A 392      -1.546 -16.211  22.275  1.00 10.00      A   
ATOM   3700  N   ALA A 393      -0.790 -18.172  21.467  1.00 10.00      A   
ATOM   3701  HN  ALA A 393      -0.034 -18.795  21.413  1.00 10.00      A   
ATOM   3702  CA  ALA A 393      -2.050 -18.531  20.827  1.00 10.00      A   
ATOM   3703  CB  ALA A 393      -1.894 -19.820  20.041  1.00 10.00      A   
ATOM   3704  C   ALA A 393      -3.174 -18.672  21.844  1.00 10.00      A   
ATOM   3705  O   ALA A 393      -4.304 -18.256  21.597  1.00 10.00      A   
ATOM   3706  N   ARG A 394      -2.857 -19.264  22.986  1.00 10.00      A   
ATOM   3707  HN  ARG A 394      -1.938 -19.584  23.121  1.00 10.00      A   
ATOM   3708  CA  ARG A 394      -3.843 -19.465  24.041  1.00 10.00      A   
ATOM   3709  CB  ARG A 394      -3.278 -20.347  25.152  1.00 10.00      A   
ATOM   3710  CG  ARG A 394      -3.007 -21.779  24.735  1.00 10.00      A   
ATOM   3711  CD  ARG A 394      -2.928 -22.691  25.945  1.00 10.00      A   
ATOM   3712  NE  ARG A 394      -4.193 -22.719  26.682  1.00 10.00      A   
ATOM   3713  HE  ARG A 394      -4.346 -22.000  27.337  1.00 10.00      A   
ATOM   3714  CZ  ARG A 394      -5.132 -23.647  26.512  1.00 10.00      A   
ATOM   3715  NH1 ARG A 394      -4.944 -24.621  25.632  1.00 10.00      A   
ATOM   3716 HH11 ARG A 394      -4.060 -24.660  25.076  1.00 10.00      A   
ATOM   3717 HH12 ARG A 394      -5.674 -25.353  25.491  1.00 10.00      A   
ATOM   3718  NH2 ARG A 394      -6.255 -23.602  27.219  1.00 10.00      A   
ATOM   3719 HH21 ARG A 394      -6.405 -22.837  27.915  1.00 10.00      A   
ATOM   3720 HH22 ARG A 394      -6.994 -24.326  27.081  1.00 10.00      A   
ATOM   3721  C   ARG A 394      -4.316 -18.143  24.627  1.00 10.00      A   
ATOM   3722  O   ARG A 394      -5.518 -17.919  24.782  1.00 10.00      A   
ATOM   3723  N   ASN A 395      -3.371 -17.276  24.950  1.00 10.00      A   
ATOM   3724  HN  ASN A 395      -2.431 -17.511  24.793  1.00 10.00      A   
ATOM   3725  CA  ASN A 395      -3.691 -15.983  25.538  1.00 10.00      A   
ATOM   3726  CB  ASN A 395      -2.453 -15.335  26.160  1.00 10.00      A   
ATOM   3727  CG  ASN A 395      -2.432 -15.456  27.670  1.00 10.00      A   
ATOM   3728  OD1 ASN A 395      -1.941 -16.440  28.220  1.00 10.00      A   
ATOM   3729  ND2 ASN A 395      -2.962 -14.451  28.352  1.00 10.00      A   
ATOM   3730 HD21 ASN A 395      -3.338 -13.695  27.848  1.00 10.00      A   
ATOM   3731 HD22 ASN A 395      -2.953 -14.499  29.334  1.00 10.00      A   
ATOM   3732  C   ASN A 395      -4.332 -15.035  24.537  1.00 10.00      A   
ATOM   3733  O   ASN A 395      -5.232 -14.276  24.890  1.00 10.00      A   
ATOM   3734  N   ARG A 396      -3.877 -15.083  23.288  1.00 10.00      A   
ATOM   3735  HN  ARG A 396      -3.171 -15.726  23.056  1.00 10.00      A   
ATOM   3736  CA  ARG A 396      -4.411 -14.208  22.249  1.00 10.00      A   
ATOM   3737  CB  ARG A 396      -3.312 -13.291  21.694  1.00 10.00      A   
ATOM   3738  CG  ARG A 396      -2.776 -12.263  22.675  1.00 10.00      A   
ATOM   3739  CD  ARG A 396      -3.601 -10.984  22.659  1.00 10.00      A   
ATOM   3740  NE  ARG A 396      -4.966 -11.196  23.134  1.00 10.00      A   
ATOM   3741  HE  ARG A 396      -5.659 -11.367  22.449  1.00 10.00      A   
ATOM   3742  CZ  ARG A 396      -5.322 -11.166  24.419  1.00 10.00      A   
ATOM   3743  NH1 ARG A 396      -4.413 -10.936  25.365  1.00 10.00      A   
ATOM   3744 HH11 ARG A 396      -4.690 -10.916  26.372  1.00 10.00      A   
ATOM   3745 HH12 ARG A 396      -3.410 -10.772  25.106  1.00 10.00      A   
ATOM   3746  NH2 ARG A 396      -6.589 -11.365  24.753  1.00 10.00      A   
ATOM   3747 HH21 ARG A 396      -7.309 -11.546  24.016  1.00 10.00      A   
ATOM   3748 HH22 ARG A 396      -6.876 -11.338  25.755  1.00 10.00      A   
ATOM   3749  C   ARG A 396      -5.035 -15.000  21.098  1.00 10.00      A   
ATOM   3750  O   ARG A 396      -4.437 -15.124  20.032  1.00 10.00      A   
ATOM   3751  N   PRO A 397      -6.255 -15.528  21.282  1.00 10.00      A   
ATOM   3752  CA  PRO A 397      -6.941 -16.286  20.234  1.00 10.00      A   
ATOM   3753  CB  PRO A 397      -7.965 -17.097  21.026  1.00 10.00      A   
ATOM   3754  CG  PRO A 397      -8.301 -16.234  22.195  1.00 10.00      A   
ATOM   3755  CD  PRO A 397      -7.060 -15.438  22.515  1.00 10.00      A   
ATOM   3756  C   PRO A 397      -7.649 -15.343  19.264  1.00 10.00      A   
ATOM   3757  O   PRO A 397      -8.256 -15.768  18.280  1.00 10.00      A   
ATOM   3758  N   ASN A 398      -7.533 -14.052  19.545  1.00 10.00      A   
ATOM   3759  HN  ASN A 398      -7.000 -13.785  20.326  1.00 10.00      A   
ATOM   3760  CA  ASN A 398      -8.157 -13.013  18.737  1.00 10.00      A   
ATOM   3761  CB  ASN A 398      -8.684 -11.887  19.639  1.00 10.00      A   
ATOM   3762  CG  ASN A 398      -7.578 -11.158  20.391  1.00 10.00      A   
ATOM   3763  OD1 ASN A 398      -6.846 -11.756  21.187  1.00 10.00      A   
ATOM   3764  ND2 ASN A 398      -7.447  -9.866  20.147  1.00 10.00      A   
ATOM   3765 HD21 ASN A 398      -8.061  -9.451  19.504  1.00 10.00      A   
ATOM   3766 HD22 ASN A 398      -6.730  -9.378  20.607  1.00 10.00      A   
ATOM   3767  C   ASN A 398      -7.180 -12.446  17.710  1.00 10.00      A   
ATOM   3768  O   ASN A 398      -7.448 -11.405  17.101  1.00 10.00      A   
ATOM   3769  N   MET A 399      -6.054 -13.132  17.518  1.00 10.00      A   
ATOM   3770  HN  MET A 399      -5.900 -13.952  18.035  1.00 10.00      A   
ATOM   3771  CA  MET A 399      -5.043 -12.697  16.560  1.00 10.00      A   
ATOM   3772  CB  MET A 399      -3.744 -13.489  16.757  1.00 10.00      A   
ATOM   3773  CG  MET A 399      -2.503 -12.793  16.218  1.00 10.00      A   
ATOM   3774  SD  MET A 399      -1.957 -11.442  17.279  1.00 10.00      A   
ATOM   3775  CE  MET A 399      -1.409 -12.351  18.721  1.00 10.00      A   
ATOM   3776  C   MET A 399      -5.549 -12.880  15.127  1.00 10.00      A   
ATOM   3777  O   MET A 399      -6.014 -13.960  14.759  1.00 10.00      A   
ATOM   3778  N   THR A 400      -5.452 -11.826  14.326  1.00 10.00      A   
ATOM   3779  HN  THR A 400      -5.057 -10.994  14.674  1.00 10.00      A   
ATOM   3780  CA  THR A 400      -5.903 -11.865  12.941  1.00 10.00      A   
ATOM   3781  CB  THR A 400      -6.756 -10.624  12.599  1.00 10.00      A   
ATOM   3782  OG1 THR A 400      -6.068  -9.437  13.017  1.00 10.00      A   
ATOM   3783  HG1 THR A 400      -6.711  -8.758  13.276  1.00 10.00      A   
ATOM   3784  CG2 THR A 400      -8.106 -10.692  13.288  1.00 10.00      A   
ATOM   3785  C   THR A 400      -4.719 -11.929  11.981  1.00 10.00      A   
ATOM   3786  O   THR A 400      -4.808 -12.524  10.902  1.00 10.00      A   
ATOM   3787  N   ARG A 401      -3.616 -11.304  12.377  1.00 10.00      A   
ATOM   3788  HN  ARG A 401      -3.614 -10.847  13.246  1.00 10.00      A   
ATOM   3789  CA  ARG A 401      -2.411 -11.271  11.565  1.00 10.00      A   
ATOM   3790  CB  ARG A 401      -2.216  -9.868  10.981  1.00 10.00      A   
ATOM   3791  CG  ARG A 401      -3.249  -9.476   9.941  1.00 10.00      A   
ATOM   3792  CD  ARG A 401      -3.483  -7.976   9.944  1.00 10.00      A   
ATOM   3793  NE  ARG A 401      -4.614  -7.590  10.792  1.00 10.00      A   
ATOM   3794  HE  ARG A 401      -4.674  -7.997  11.688  1.00 10.00      A   
ATOM   3795  CZ  ARG A 401      -5.551  -6.723  10.409  1.00 10.00      A   
ATOM   3796  NH1 ARG A 401      -5.482  -6.168   9.207  1.00 10.00      A   
ATOM   3797 HH11 ARG A 401      -6.209  -5.494   8.897  1.00 10.00      A   
ATOM   3798 HH12 ARG A 401      -4.686  -6.400   8.554  1.00 10.00      A   
ATOM   3799  NH2 ARG A 401      -6.547  -6.393  11.228  1.00 10.00      A   
ATOM   3800 HH21 ARG A 401      -6.611  -6.810  12.194  1.00 10.00      A   
ATOM   3801 HH22 ARG A 401      -7.277  -5.714  10.917  1.00 10.00      A   
ATOM   3802  C   ARG A 401      -1.190 -11.658  12.386  1.00 10.00      A   
ATOM   3803  O   ARG A 401      -0.764 -10.915  13.271  1.00 10.00      A   
ATOM   3804  N   PHE A 402      -0.633 -12.823  12.094  1.00 10.00      A   
ATOM   3805  HN  PHE A 402      -1.022 -13.381  11.385  1.00 10.00      A   
ATOM   3806  CA  PHE A 402       0.543 -13.300  12.805  1.00 10.00      A   
ATOM   3807  CB  PHE A 402       0.239 -14.610  13.538  1.00 10.00      A   
ATOM   3808  CG  PHE A 402       1.204 -14.918  14.646  1.00 10.00      A   
ATOM   3809  CD1 PHE A 402       1.167 -14.206  15.831  1.00 10.00      A   
ATOM   3810  CD2 PHE A 402       2.149 -15.919  14.502  1.00 10.00      A   
ATOM   3811  CE1 PHE A 402       2.054 -14.484  16.854  1.00 10.00      A   
ATOM   3812  CE2 PHE A 402       3.040 -16.204  15.519  1.00 10.00      A   
ATOM   3813  CZ  PHE A 402       2.994 -15.486  16.697  1.00 10.00      A   
ATOM   3814  C   PHE A 402       1.717 -13.472  11.845  1.00 10.00      A   
ATOM   3815  O   PHE A 402       1.885 -14.522  11.216  1.00 10.00      A   
ATOM   3816  N   ARG A 403       2.515 -12.426  11.720  1.00 10.00      A   
ATOM   3817  HN  ARG A 403       2.330 -11.618  12.250  1.00 10.00      A   
ATOM   3818  CA  ARG A 403       3.675 -12.445  10.846  1.00 10.00      A   
ATOM   3819  CB  ARG A 403       3.802 -11.111  10.092  1.00 10.00      A   
ATOM   3820  CG  ARG A 403       2.604 -10.746   9.228  1.00 10.00      A   
ATOM   3821  CD  ARG A 403       2.696  -9.309   8.723  1.00 10.00      A   
ATOM   3822  NE  ARG A 403       3.589  -9.172   7.571  1.00 10.00      A   
ATOM   3823  HE  ARG A 403       4.434  -9.685   7.587  1.00 10.00      A   
ATOM   3824  CZ  ARG A 403       3.332  -8.404   6.507  1.00 10.00      A   
ATOM   3825  NH1 ARG A 403       2.219  -7.686   6.433  1.00 10.00      A   
ATOM   3826 HH11 ARG A 403       1.523  -7.704   7.209  1.00 10.00      A   
ATOM   3827 HH12 ARG A 403       2.026  -7.099   5.575  1.00 10.00      A   
ATOM   3828  NH2 ARG A 403       4.215  -8.339   5.523  1.00 10.00      A   
ATOM   3829 HH21 ARG A 403       5.108  -8.880   5.584  1.00 10.00      A   
ATOM   3830 HH22 ARG A 403       4.016  -7.752   4.685  1.00 10.00      A   
ATOM   3831  C   ARG A 403       4.928 -12.702  11.677  1.00 10.00      A   
ATOM   3832  O   ARG A 403       5.515 -11.778  12.243  1.00 10.00      A   
ATOM   3833  N   LEU A 404       5.318 -13.959  11.789  1.00 10.00      A   
ATOM   3834  HN  LEU A 404       4.809 -14.667  11.340  1.00 10.00      A   
ATOM   3835  CA  LEU A 404       6.500 -14.311  12.557  1.00 10.00      A   
ATOM   3836  CB  LEU A 404       6.176 -15.385  13.600  1.00 10.00      A   
ATOM   3837  CG  LEU A 404       7.335 -15.818  14.504  1.00 10.00      A   
ATOM   3838  CD1 LEU A 404       7.739 -14.696  15.450  1.00 10.00      A   
ATOM   3839  CD2 LEU A 404       6.980 -17.076  15.279  1.00 10.00      A   
ATOM   3840  C   LEU A 404       7.601 -14.800  11.633  1.00 10.00      A   
ATOM   3841  O   LEU A 404       7.352 -15.615  10.743  1.00 10.00      A   
ATOM   3842  N   CYS A 405       8.806 -14.288  11.829  1.00 10.00      A   
ATOM   3843  HN  CYS A 405       8.941 -13.618  12.536  1.00 10.00      A   
ATOM   3844  CA  CYS A 405       9.933 -14.690  11.016  1.00 10.00      A   
ATOM   3845  CB  CYS A 405      10.157 -13.712   9.864  1.00 10.00      A   
ATOM   3846  SG  CYS A 405      10.531 -14.515   8.287  1.00 10.00      A   
ATOM   3847  HG  CYS A 405      10.181 -15.794   8.395  1.00 10.00      A   
ATOM   3848  C   CYS A 405      11.188 -14.817  11.864  1.00 10.00      A   
ATOM   3849  O   CYS A 405      11.403 -14.044  12.798  1.00 10.00      A   
ATOM   3850  N   ILE A 406      11.996 -15.810  11.543  1.00 10.00      A   
ATOM   3851  HN  ILE A 406      11.759 -16.390  10.792  1.00 10.00      A   
ATOM   3852  CA  ILE A 406      13.232 -16.059  12.257  1.00 10.00      A   
ATOM   3853  CB  ILE A 406      13.303 -17.517  12.764  1.00 10.00      A   
ATOM   3854  CG1 ILE A 406      12.073 -17.835  13.622  1.00 10.00      A   
ATOM   3855  CG2 ILE A 406      14.578 -17.750  13.560  1.00 10.00      A   
ATOM   3856  CD1 ILE A 406      11.986 -19.283  14.059  1.00 10.00      A   
ATOM   3857  C   ILE A 406      14.410 -15.785  11.336  1.00 10.00      A   
ATOM   3858  O   ILE A 406      14.396 -16.183  10.170  1.00 10.00      A   
ATOM   3859  N   ILE A 407      15.412 -15.090  11.856  1.00 10.00      A   
ATOM   3860  HN  ILE A 407      15.344 -14.788  12.788  1.00 10.00      A   
ATOM   3861  CA  ILE A 407      16.606 -14.748  11.088  1.00 10.00      A   
ATOM   3862  CB  ILE A 407      17.574 -13.869  11.919  1.00 10.00      A   
ATOM   3863  CG1 ILE A 407      16.859 -12.613  12.429  1.00 10.00      A   
ATOM   3864  CG2 ILE A 407      18.806 -13.485  11.107  1.00 10.00      A   
ATOM   3865  CD1 ILE A 407      16.323 -11.714  11.330  1.00 10.00      A   
ATOM   3866  C   ILE A 407      17.330 -16.003  10.606  1.00 10.00      A   
ATOM   3867  O   ILE A 407      17.888 -16.025   9.508  1.00 10.00      A   
ATOM   3868  N   GLU A 408      17.298 -17.051  11.417  1.00 10.00      A   
ATOM   3869  HN  GLU A 408      16.810 -16.985  12.261  1.00 10.00      A   
ATOM   3870  CA  GLU A 408      17.953 -18.305  11.070  1.00 10.00      A   
ATOM   3871  CB  GLU A 408      18.456 -19.011  12.333  1.00 10.00      A   
ATOM   3872  CG  GLU A 408      19.510 -20.078  12.077  1.00 10.00      A   
ATOM   3873  CD  GLU A 408      20.713 -19.537  11.332  1.00 10.00      A   
ATOM   3874  OE1 GLU A 408      21.148 -18.409  11.646  1.00 10.00      A   
ATOM   3875  OE2 GLU A 408      21.220 -20.233  10.422  1.00 10.00      A   
ATOM   3876  C   GLU A 408      17.003 -19.220  10.297  1.00 10.00      A   
ATOM   3877  O   GLU A 408      15.945 -19.598  10.808  1.00 10.00      A   
ATOM   3878  N   PRO A 409      17.363 -19.571   9.050  1.00 10.00      A   
ATOM   3879  CA  PRO A 409      16.548 -20.447   8.208  1.00 10.00      A   
ATOM   3880  CB  PRO A 409      17.264 -20.432   6.850  1.00 10.00      A   
ATOM   3881  CG  PRO A 409      18.205 -19.278   6.913  1.00 10.00      A   
ATOM   3882  CD  PRO A 409      18.583 -19.135   8.357  1.00 10.00      A   
ATOM   3883  C   PRO A 409      16.504 -21.865   8.761  1.00 10.00      A   
ATOM   3884  O   PRO A 409      17.548 -22.468   9.036  1.00 10.00      A   
ATOM   3885  N   LYS A 410      15.289 -22.376   8.933  1.00 10.00      A   
ATOM   3886  HN  LYS A 410      14.510 -21.828   8.694  1.00 10.00      A   
ATOM   3887  CA  LYS A 410      15.065 -23.722   9.458  1.00 10.00      A   
ATOM   3888  CB  LYS A 410      15.624 -24.811   8.530  1.00 10.00      A   
ATOM   3889  CG  LYS A 410      14.898 -24.904   7.198  1.00 10.00      A   
ATOM   3890  CD  LYS A 410      15.037 -26.282   6.577  1.00 10.00      A   
ATOM   3891  CE  LYS A 410      14.234 -26.380   5.291  1.00 10.00      A   
ATOM   3892  NZ  LYS A 410      14.173 -27.771   4.771  1.00 10.00      A   
ATOM   3893  HZ1 LYS A 410      13.680 -27.787   3.855  1.00 10.00      A   
ATOM   3894  HZ2 LYS A 410      13.657 -28.383   5.434  1.00 10.00      A   
ATOM   3895  HZ3 LYS A 410      15.131 -28.150   4.643  1.00 10.00      A   
ATOM   3896  C   LYS A 410      15.567 -23.882  10.893  1.00 10.00      A   
ATOM   3897  O   LYS A 410      16.101 -24.927  11.265  1.00 10.00      A   
ATOM   3898  N   ALA A 411      15.376 -22.841  11.701  1.00 10.00      A   
ATOM   3899  HN  ALA A 411      14.954 -22.033  11.345  1.00 10.00      A   
ATOM   3900  CA  ALA A 411      15.784 -22.870  13.102  1.00 10.00      A   
ATOM   3901  CB  ALA A 411      16.074 -21.467  13.604  1.00 10.00      A   
ATOM   3902  C   ALA A 411      14.693 -23.523  13.950  1.00 10.00      A   
ATOM   3903  O   ALA A 411      13.554 -23.057  13.970  1.00 10.00      A   
ATOM   3904  N   PRO A 412      15.020 -24.624  14.643  1.00 10.00      A   
ATOM   3905  CA  PRO A 412      14.071 -25.346  15.485  1.00 10.00      A   
ATOM   3906  CB  PRO A 412      14.648 -26.763  15.460  1.00 10.00      A   
ATOM   3907  CG  PRO A 412      16.125 -26.558  15.396  1.00 10.00      A   
ATOM   3908  CD  PRO A 412      16.350 -25.264  14.650  1.00 10.00      A   
ATOM   3909  C   PRO A 412      14.052 -24.837  16.923  1.00 10.00      A   
ATOM   3910  O   PRO A 412      14.745 -23.873  17.269  1.00 10.00      A   
ATOM   3911  N   ASP A 413      13.248 -25.496  17.753  1.00 10.00      A   
ATOM   3912  HN  ASP A 413      12.716 -26.248  17.403  1.00 10.00      A   
ATOM   3913  CA  ASP A 413      13.134 -25.156  19.169  1.00 10.00      A   
ATOM   3914  CB  ASP A 413      12.109 -26.100  19.820  1.00 10.00      A   
ATOM   3915  CG  ASP A 413      11.752 -25.749  21.253  1.00 10.00      A   
ATOM   3916  OD1 ASP A 413      12.660 -25.709  22.101  1.00 10.00      A   
ATOM   3917  OD2 ASP A 413      10.550 -25.548  21.539  1.00 10.00      A   
ATOM   3918  C   ASP A 413      14.504 -25.341  19.814  1.00 10.00      A   
ATOM   3919  O   ASP A 413      15.075 -26.419  19.739  1.00 10.00      A   
ATOM   3920  N   TYR A 414      15.037 -24.299  20.430  1.00 10.00      A   
ATOM   3921  HN  TYR A 414      14.534 -23.456  20.471  1.00 10.00      A   
ATOM   3922  CA  TYR A 414      16.364 -24.383  21.041  1.00 10.00      A   
ATOM   3923  CB  TYR A 414      17.023 -23.002  21.150  1.00 10.00      A   
ATOM   3924  CG  TYR A 414      16.315 -22.037  22.075  1.00 10.00      A   
ATOM   3925  CD1 TYR A 414      16.714 -21.891  23.398  1.00 10.00      A   
ATOM   3926  CD2 TYR A 414      15.249 -21.269  21.626  1.00 10.00      A   
ATOM   3927  CE1 TYR A 414      16.073 -21.010  24.246  1.00 10.00      A   
ATOM   3928  CE2 TYR A 414      14.604 -20.386  22.467  1.00 10.00      A   
ATOM   3929  CZ  TYR A 414      15.018 -20.262  23.775  1.00 10.00      A   
ATOM   3930  OH  TYR A 414      14.379 -19.382  24.610  1.00 10.00      A   
ATOM   3931  HH  TYR A 414      13.552 -19.087  24.189  1.00 10.00      A   
ATOM   3932  C   TYR A 414      16.372 -25.107  22.388  1.00 10.00      A   
ATOM   3933  O   TYR A 414      17.438 -25.408  22.928  1.00 10.00      A   
ATOM   3934  N   LEU A 415      15.196 -25.404  22.920  1.00 10.00      A   
ATOM   3935  HN  LEU A 415      14.369 -25.175  22.432  1.00 10.00      A   
ATOM   3936  CA  LEU A 415      15.096 -26.087  24.200  1.00 10.00      A   
ATOM   3937  CB  LEU A 415      13.973 -25.492  25.049  1.00 10.00      A   
ATOM   3938  CG  LEU A 415      14.184 -24.064  25.557  1.00 10.00      A   
ATOM   3939  CD1 LEU A 415      13.004 -23.617  26.407  1.00 10.00      A   
ATOM   3940  CD2 LEU A 415      15.478 -23.956  26.345  1.00 10.00      A   
ATOM   3941  C   LEU A 415      14.865 -27.582  24.011  1.00 10.00      A   
ATOM   3942  O   LEU A 415      15.577 -28.406  24.582  1.00 10.00      A   
ATOM   3943  N   THR A 416      13.869 -27.930  23.207  1.00 10.00      A   
ATOM   3944  HN  THR A 416      13.323 -27.223  22.779  1.00 10.00      A   
ATOM   3945  CA  THR A 416      13.544 -29.330  22.958  1.00 10.00      A   
ATOM   3946  CB  THR A 416      12.023 -29.516  22.826  1.00 10.00      A   
ATOM   3947  OG1 THR A 416      11.359 -28.728  23.828  1.00 10.00      A   
ATOM   3948  HG1 THR A 416      11.720 -28.941  24.698  1.00 10.00      A   
ATOM   3949  CG2 THR A 416      11.633 -30.973  22.999  1.00 10.00      A   
ATOM   3950  C   THR A 416      14.242 -29.854  21.699  1.00 10.00      A   
ATOM   3951  O   THR A 416      14.317 -31.068  21.478  1.00 10.00      A   
ATOM   3952  N   LEU A 417      14.771 -28.930  20.893  1.00 10.00      A   
ATOM   3953  HN  LEU A 417      14.695 -27.985  21.145  1.00 10.00      A   
ATOM   3954  CA  LEU A 417      15.464 -29.271  19.648  1.00 10.00      A   
ATOM   3955  CB  LEU A 417      16.746 -30.064  19.913  1.00 10.00      A   
ATOM   3956  CG  LEU A 417      17.881 -29.300  20.595  1.00 10.00      A   
ATOM   3957  CD1 LEU A 417      19.069 -30.215  20.832  1.00 10.00      A   
ATOM   3958  CD2 LEU A 417      18.290 -28.092  19.767  1.00 10.00      A   
ATOM   3959  C   LEU A 417      14.543 -30.014  18.684  1.00 10.00      A   
ATOM   3960  O   LEU A 417      14.939 -30.988  18.040  1.00 10.00      A   
ATOM   3961  N   GLU A 418      13.313 -29.534  18.591  1.00 10.00      A   
ATOM   3962  HN  GLU A 418      13.077 -28.747  19.122  1.00 10.00      A   
ATOM   3963  CA  GLU A 418      12.304 -30.128  17.722  1.00 10.00      A   
ATOM   3964  CB  GLU A 418      11.248 -30.846  18.570  1.00 10.00      A   
ATOM   3965  CG  GLU A 418      11.754 -32.123  19.224  1.00 10.00      A   
ATOM   3966  CD  GLU A 418      10.690 -32.807  20.055  1.00 10.00      A   
ATOM   3967  OE1 GLU A 418      11.023 -33.775  20.774  1.00 10.00      A   
ATOM   3968  OE2 GLU A 418       9.518 -32.381  19.998  1.00 10.00      A   
ATOM   3969  C   GLU A 418      11.651 -29.047  16.861  1.00 10.00      A   
ATOM   3970  O   GLU A 418      11.785 -27.860  17.160  1.00 10.00      A   
ATOM   3971  N   PRO A 419      10.966 -29.431  15.773  1.00 10.00      A   
ATOM   3972  CA  PRO A 419      10.294 -28.475  14.880  1.00 10.00      A   
ATOM   3973  CB  PRO A 419       9.620 -29.370  13.837  1.00 10.00      A   
ATOM   3974  CG  PRO A 419      10.392 -30.640  13.875  1.00 10.00      A   
ATOM   3975  CD  PRO A 419      10.805 -30.817  15.305  1.00 10.00      A   
ATOM   3976  C   PRO A 419       9.243 -27.638  15.608  1.00 10.00      A   
ATOM   3977  O   PRO A 419       8.783 -28.003  16.695  1.00 10.00      A   
ATOM   3978  N   LEU A 420       8.856 -26.521  15.001  1.00 10.00      A   
ATOM   3979  HN  LEU A 420       9.233 -26.295  14.119  1.00 10.00      A   
ATOM   3980  CA  LEU A 420       7.870 -25.628  15.595  1.00 10.00      A   
ATOM   3981  CB  LEU A 420       8.244 -24.170  15.315  1.00 10.00      A   
ATOM   3982  CG  LEU A 420       9.602 -23.716  15.853  1.00 10.00      A   
ATOM   3983  CD1 LEU A 420       9.950 -22.333  15.332  1.00 10.00      A   
ATOM   3984  CD2 LEU A 420       9.611 -23.738  17.373  1.00 10.00      A   
ATOM   3985  C   LEU A 420       6.468 -25.930  15.067  1.00 10.00      A   
ATOM   3986  O   LEU A 420       5.551 -25.112  15.197  1.00 10.00      A   
ATOM   3987  N   ASP A 421       6.317 -27.115  14.475  1.00 10.00      A   
ATOM   3988  HN  ASP A 421       7.093 -27.707  14.404  1.00 10.00      A   
ATOM   3989  CA  ASP A 421       5.045 -27.562  13.911  1.00 10.00      A   
ATOM   3990  CB  ASP A 421       5.169 -28.989  13.359  1.00 10.00      A   
ATOM   3991  CG  ASP A 421       6.023 -29.082  12.109  1.00 10.00      A   
ATOM   3992  OD1 ASP A 421       5.554 -29.647  11.097  1.00 10.00      A   
ATOM   3993  OD2 ASP A 421       7.170 -28.609  12.133  1.00 10.00      A   
ATOM   3994  C   ASP A 421       3.933 -27.513  14.950  1.00 10.00      A   
ATOM   3995  O   ASP A 421       2.821 -27.069  14.663  1.00 10.00      A   
ATOM   3996  N   ILE A 422       4.248 -27.957  16.164  1.00 10.00      A   
ATOM   3997  HN  ILE A 422       5.157 -28.280  16.330  1.00 10.00      A   
ATOM   3998  CA  ILE A 422       3.278 -27.970  17.254  1.00 10.00      A   
ATOM   3999  CB  ILE A 422       3.824 -28.699  18.503  1.00 10.00      A   
ATOM   4000  CG1 ILE A 422       4.418 -30.058  18.123  1.00 10.00      A   
ATOM   4001  CG2 ILE A 422       2.726 -28.877  19.542  1.00 10.00      A   
ATOM   4002  CD1 ILE A 422       5.932 -30.080  18.091  1.00 10.00      A   
ATOM   4003  C   ILE A 422       2.880 -26.547  17.640  1.00 10.00      A   
ATOM   4004  O   ILE A 422       1.694 -26.243  17.794  1.00 10.00      A   
ATOM   4005  N   GLY A 423       3.877 -25.682  17.781  1.00 10.00      A   
ATOM   4006  HN  GLY A 423       4.802 -25.989  17.640  1.00 10.00      A   
ATOM   4007  CA  GLY A 423       3.630 -24.301  18.149  1.00 10.00      A   
ATOM   4008  C   GLY A 423       2.728 -23.588  17.163  1.00 10.00      A   
ATOM   4009  O   GLY A 423       1.726 -22.992  17.554  1.00 10.00      A   
ATOM   4010  N   PHE A 424       3.075 -23.652  15.882  1.00 10.00      A   
ATOM   4011  HN  PHE A 424       3.891 -24.145  15.626  1.00 10.00      A   
ATOM   4012  CA  PHE A 424       2.273 -23.004  14.848  1.00 10.00      A   
ATOM   4013  CB  PHE A 424       2.998 -23.002  13.504  1.00 10.00      A   
ATOM   4014  CG  PHE A 424       3.972 -21.874  13.342  1.00 10.00      A   
ATOM   4015  CD1 PHE A 424       5.333 -22.111  13.363  1.00 10.00      A   
ATOM   4016  CD2 PHE A 424       3.526 -20.574  13.161  1.00 10.00      A   
ATOM   4017  CE1 PHE A 424       6.233 -21.076  13.208  1.00 10.00      A   
ATOM   4018  CE2 PHE A 424       4.421 -19.531  13.006  1.00 10.00      A   
ATOM   4019  CZ  PHE A 424       5.777 -19.784  13.028  1.00 10.00      A   
ATOM   4020  C   PHE A 424       0.910 -23.671  14.723  1.00 10.00      A   
ATOM   4021  O   PHE A 424      -0.080 -23.029  14.366  1.00 10.00      A   
ATOM   4022  N   GLY A 425       0.867 -24.961  15.023  1.00 10.00      A   
ATOM   4023  HN  GLY A 425       1.697 -25.422  15.276  1.00 10.00      A   
ATOM   4024  CA  GLY A 425      -0.378 -25.700  14.967  1.00 10.00      A   
ATOM   4025  C   GLY A 425      -1.369 -25.203  16.003  1.00 10.00      A   
ATOM   4026  O   GLY A 425      -2.572 -25.150  15.752  1.00 10.00      A   
ATOM   4027  N   ALA A 426      -0.855 -24.836  17.171  1.00 10.00      A   
ATOM   4028  HN  ALA A 426       0.111 -24.923  17.316  1.00 10.00      A   
ATOM   4029  CA  ALA A 426      -1.686 -24.316  18.247  1.00 10.00      A   
ATOM   4030  CB  ALA A 426      -0.893 -24.268  19.546  1.00 10.00      A   
ATOM   4031  C   ALA A 426      -2.185 -22.923  17.881  1.00 10.00      A   
ATOM   4032  O   ALA A 426      -3.277 -22.517  18.275  1.00 10.00      A   
ATOM   4033  N   ILE A 427      -1.372 -22.201  17.116  1.00 10.00      A   
ATOM   4034  HN  ILE A 427      -0.510 -22.585  16.849  1.00 10.00      A   
ATOM   4035  CA  ILE A 427      -1.716 -20.854  16.674  1.00 10.00      A   
ATOM   4036  CB  ILE A 427      -0.586 -20.225  15.823  1.00 10.00      A   
ATOM   4037  CG1 ILE A 427       0.729 -20.139  16.612  1.00 10.00      A   
ATOM   4038  CG2 ILE A 427      -0.991 -18.855  15.296  1.00 10.00      A   
ATOM   4039  CD1 ILE A 427       0.721 -19.129  17.740  1.00 10.00      A   
ATOM   4040  C   ILE A 427      -3.007 -20.870  15.860  1.00 10.00      A   
ATOM   4041  O   ILE A 427      -3.965 -20.170  16.188  1.00 10.00      A   
ATOM   4042  N   VAL A 428      -3.041 -21.706  14.829  1.00 10.00      A   
ATOM   4043  HN  VAL A 428      -2.265 -22.279  14.652  1.00 10.00      A   
ATOM   4044  CA  VAL A 428      -4.209 -21.802  13.961  1.00 10.00      A   
ATOM   4045  CB  VAL A 428      -3.893 -22.516  12.631  1.00 10.00      A   
ATOM   4046  CG1 VAL A 428      -2.868 -21.723  11.835  1.00 10.00      A   
ATOM   4047  CG2 VAL A 428      -3.399 -23.933  12.874  1.00 10.00      A   
ATOM   4048  C   VAL A 428      -5.384 -22.486  14.656  1.00 10.00      A   
ATOM   4049  O   VAL A 428      -6.527 -22.343  14.232  1.00 10.00      A   
ATOM   4050  N   GLU A 429      -5.095 -23.230  15.718  1.00 10.00      A   
ATOM   4051  HN  GLU A 429      -4.160 -23.316  16.003  1.00 10.00      A   
ATOM   4052  CA  GLU A 429      -6.134 -23.928  16.467  1.00 10.00      A   
ATOM   4053  CB  GLU A 429      -5.511 -25.028  17.339  1.00 10.00      A   
ATOM   4054  CG  GLU A 429      -6.416 -26.221  17.604  1.00 10.00      A   
ATOM   4055  CD  GLU A 429      -7.239 -26.087  18.869  1.00 10.00      A   
ATOM   4056  OE1 GLU A 429      -6.667 -26.209  19.974  1.00 10.00      A   
ATOM   4057  OE2 GLU A 429      -8.468 -25.889  18.763  1.00 10.00      A   
ATOM   4058  C   GLU A 429      -6.922 -22.946  17.331  1.00 10.00      A   
ATOM   4059  O   GLU A 429      -8.152 -22.977  17.362  1.00 10.00      A   
ATOM   4060  N   HIS A 430      -6.207 -22.066  18.022  1.00 10.00      A   
ATOM   4061  HN  HIS A 430      -5.225 -22.083  17.950  1.00 10.00      A   
ATOM   4062  CA  HIS A 430      -6.839 -21.083  18.895  1.00 10.00      A   
ATOM   4063  CB  HIS A 430      -5.885 -20.651  20.013  1.00 10.00      A   
ATOM   4064  CG  HIS A 430      -5.681 -21.700  21.063  1.00 10.00      A   
ATOM   4065  ND1 HIS A 430      -6.392 -21.684  22.239  1.00 10.00      A   
ATOM   4066  CD2 HIS A 430      -4.849 -22.770  21.058  1.00 10.00      A   
ATOM   4067  CE1 HIS A 430      -5.985 -22.741  22.921  1.00 10.00      A   
ATOM   4068  NE2 HIS A 430      -5.053 -23.424  22.243  1.00 10.00      A   
ATOM   4069  HE2 HIS A 430      -4.611 -24.250  22.532  1.00 10.00      A   
ATOM   4070  C   HIS A 430      -7.344 -19.870  18.123  1.00 10.00      A   
ATOM   4071  O   HIS A 430      -8.417 -19.344  18.421  1.00 10.00      A   
ATOM   4072  N   CYS A 431      -6.585 -19.436  17.125  1.00 10.00      A   
ATOM   4073  HN  CYS A 431      -5.754 -19.914  16.907  1.00 10.00      A   
ATOM   4074  CA  CYS A 431      -6.969 -18.275  16.330  1.00 10.00      A   
ATOM   4075  CB  CYS A 431      -5.736 -17.567  15.765  1.00 10.00      A   
ATOM   4076  SG  CYS A 431      -4.493 -17.127  17.004  1.00 10.00      A   
ATOM   4077  HG  CYS A 431      -3.966 -18.255  17.466  1.00 10.00      A   
ATOM   4078  C   CYS A 431      -7.919 -18.673  15.205  1.00 10.00      A   
ATOM   4079  O   CYS A 431      -7.485 -19.100  14.134  1.00 10.00      A   
ATOM   4080  N   LYS A 432      -9.216 -18.538  15.459  1.00 10.00      A   
ATOM   4081  HN  LYS A 432      -9.497 -18.199  16.337  1.00 10.00      A   
ATOM   4082  CA  LYS A 432     -10.232 -18.895  14.474  1.00 10.00      A   
ATOM   4083  CB  LYS A 432     -11.598 -19.061  15.144  1.00 10.00      A   
ATOM   4084  CG  LYS A 432     -11.617 -20.067  16.283  1.00 10.00      A   
ATOM   4085  CD  LYS A 432     -11.442 -21.491  15.780  1.00 10.00      A   
ATOM   4086  CE  LYS A 432     -11.360 -22.483  16.931  1.00 10.00      A   
ATOM   4087  NZ  LYS A 432     -12.529 -22.387  17.847  1.00 10.00      A   
ATOM   4088  HZ1 LYS A 432     -12.594 -21.429  18.249  1.00 10.00      A   
ATOM   4089  HZ2 LYS A 432     -12.429 -23.068  18.626  1.00 10.00      A   
ATOM   4090  HZ3 LYS A 432     -13.407 -22.597  17.333  1.00 10.00      A   
ATOM   4091  C   LYS A 432     -10.326 -17.863  13.357  1.00 10.00      A   
ATOM   4092  O   LYS A 432     -10.608 -18.207  12.211  1.00 10.00      A   
ATOM   4093  N   ASP A 433     -10.072 -16.605  13.688  1.00 10.00      A   
ATOM   4094  HN  ASP A 433      -9.823 -16.394  14.613  1.00 10.00      A   
ATOM   4095  CA  ASP A 433     -10.146 -15.524  12.709  1.00 10.00      A   
ATOM   4096  CB  ASP A 433     -10.835 -14.293  13.310  1.00 10.00      A   
ATOM   4097  CG  ASP A 433     -12.269 -14.559  13.717  1.00 10.00      A   
ATOM   4098  OD1 ASP A 433     -12.524 -14.726  14.929  1.00 10.00      A   
ATOM   4099  OD2 ASP A 433     -13.150 -14.614  12.829  1.00 10.00      A   
ATOM   4100  C   ASP A 433      -8.764 -15.156  12.181  1.00 10.00      A   
ATOM   4101  O   ASP A 433      -8.480 -13.990  11.906  1.00 10.00      A   
ATOM   4102  N   LEU A 434      -7.904 -16.158  12.067  1.00 10.00      A   
ATOM   4103  HN  LEU A 434      -8.186 -17.056  12.336  1.00 10.00      A   
ATOM   4104  CA  LEU A 434      -6.558 -15.968  11.556  1.00 10.00      A   
ATOM   4105  CB  LEU A 434      -5.698 -17.192  11.896  1.00 10.00      A   
ATOM   4106  CG  LEU A 434      -4.220 -17.133  11.494  1.00 10.00      A   
ATOM   4107  CD1 LEU A 434      -3.342 -17.619  12.637  1.00 10.00      A   
ATOM   4108  CD2 LEU A 434      -3.974 -17.969  10.247  1.00 10.00      A   
ATOM   4109  C   LEU A 434      -6.621 -15.769  10.045  1.00 10.00      A   
ATOM   4110  O   LEU A 434      -6.842 -16.716   9.294  1.00 10.00      A   
ATOM   4111  N   ARG A 435      -6.443 -14.534   9.610  1.00 10.00      A   
ATOM   4112  HN  ARG A 435      -6.270 -13.820  10.260  1.00 10.00      A   
ATOM   4113  CA  ARG A 435      -6.497 -14.214   8.192  1.00 10.00      A   
ATOM   4114  CB  ARG A 435      -6.964 -12.770   7.960  1.00 10.00      A   
ATOM   4115  CG  ARG A 435      -7.811 -12.164   9.066  1.00 10.00      A   
ATOM   4116  CD  ARG A 435      -8.431 -10.843   8.624  1.00 10.00      A   
ATOM   4117  NE  ARG A 435      -7.446  -9.899   8.079  1.00 10.00      A   
ATOM   4118  HE  ARG A 435      -6.496 -10.147   8.146  1.00 10.00      A   
ATOM   4119  CZ  ARG A 435      -7.769  -8.735   7.502  1.00 10.00      A   
ATOM   4120  NH1 ARG A 435      -9.042  -8.374   7.386  1.00 10.00      A   
ATOM   4121 HH11 ARG A 435      -9.801  -8.992   7.751  1.00 10.00      A   
ATOM   4122 HH12 ARG A 435      -9.292  -7.464   6.936  1.00 10.00      A   
ATOM   4123  NH2 ARG A 435      -6.817  -7.930   7.040  1.00 10.00      A   
ATOM   4124 HH21 ARG A 435      -7.067  -7.026   6.581  1.00 10.00      A   
ATOM   4125 HH22 ARG A 435      -5.803  -8.186   7.133  1.00 10.00      A   
ATOM   4126  C   ARG A 435      -5.141 -14.394   7.533  1.00 10.00      A   
ATOM   4127  O   ARG A 435      -5.043 -14.915   6.423  1.00 10.00      A   
ATOM   4128  N   ARG A 436      -4.092 -13.974   8.223  1.00 10.00      A   
ATOM   4129  HN  ARG A 436      -4.217 -13.622   9.134  1.00 10.00      A   
ATOM   4130  CA  ARG A 436      -2.752 -14.053   7.669  1.00 10.00      A   
ATOM   4131  CB  ARG A 436      -2.265 -12.645   7.324  1.00 10.00      A   
ATOM   4132  CG  ARG A 436      -1.107 -12.599   6.346  1.00 10.00      A   
ATOM   4133  CD  ARG A 436      -0.873 -11.180   5.868  1.00 10.00      A   
ATOM   4134  NE  ARG A 436       0.217 -11.089   4.899  1.00 10.00      A   
ATOM   4135  HE  ARG A 436       0.645 -11.925   4.615  1.00 10.00      A   
ATOM   4136  CZ  ARG A 436       0.647  -9.939   4.398  1.00 10.00      A   
ATOM   4137  NH1 ARG A 436       0.078  -8.808   4.773  1.00 10.00      A   
ATOM   4138 HH11 ARG A 436       0.421  -7.893   4.387  1.00 10.00      A   
ATOM   4139 HH12 ARG A 436      -0.708  -8.817   5.457  1.00 10.00      A   
ATOM   4140  NH2 ARG A 436       1.640  -9.911   3.524  1.00 10.00      A   
ATOM   4141 HH21 ARG A 436       2.099 -10.792   3.216  1.00 10.00      A   
ATOM   4142 HH22 ARG A 436       1.962  -8.993   3.134  1.00 10.00      A   
ATOM   4143  C   ARG A 436      -1.786 -14.704   8.642  1.00 10.00      A   
ATOM   4144  O   ARG A 436      -1.785 -14.382   9.830  1.00 10.00      A   
ATOM   4145  N   LEU A 437      -0.966 -15.614   8.134  1.00 10.00      A   
ATOM   4146  HN  LEU A 437      -1.023 -15.836   7.179  1.00 10.00      A   
ATOM   4147  CA  LEU A 437       0.017 -16.297   8.955  1.00 10.00      A   
ATOM   4148  CB  LEU A 437      -0.506 -17.661   9.410  1.00 10.00      A   
ATOM   4149  CG  LEU A 437       0.458 -18.507  10.249  1.00 10.00      A   
ATOM   4150  CD1 LEU A 437       0.628 -17.921  11.644  1.00 10.00      A   
ATOM   4151  CD2 LEU A 437      -0.009 -19.952  10.319  1.00 10.00      A   
ATOM   4152  C   LEU A 437       1.328 -16.465   8.192  1.00 10.00      A   
ATOM   4153  O   LEU A 437       1.337 -16.879   7.030  1.00 10.00      A   
ATOM   4154  N   SER A 438       2.422 -16.107   8.839  1.00 10.00      A   
ATOM   4155  HN  SER A 438       2.343 -15.733   9.747  1.00 10.00      A   
ATOM   4156  CA  SER A 438       3.738 -16.241   8.248  1.00 10.00      A   
ATOM   4157  CB  SER A 438       4.453 -14.887   8.241  1.00 10.00      A   
ATOM   4158  OG  SER A 438       3.594 -13.856   7.771  1.00 10.00      A   
ATOM   4159  HG  SER A 438       3.963 -13.478   6.965  1.00 10.00      A   
ATOM   4160  C   SER A 438       4.531 -17.266   9.051  1.00 10.00      A   
ATOM   4161  O   SER A 438       4.635 -17.149  10.272  1.00 10.00      A   
ATOM   4162  N   LEU A 439       5.070 -18.273   8.375  1.00 10.00      A   
ATOM   4163  HN  LEU A 439       4.970 -18.307   7.398  1.00 10.00      A   
ATOM   4164  CA  LEU A 439       5.817 -19.323   9.054  1.00 10.00      A   
ATOM   4165  CB  LEU A 439       5.318 -20.708   8.638  1.00 10.00      A   
ATOM   4166  CG  LEU A 439       3.815 -20.954   8.774  1.00 10.00      A   
ATOM   4167  CD1 LEU A 439       3.180 -21.099   7.402  1.00 10.00      A   
ATOM   4168  CD2 LEU A 439       3.551 -22.187   9.620  1.00 10.00      A   
ATOM   4169  C   LEU A 439       7.313 -19.211   8.809  1.00 10.00      A   
ATOM   4170  O   LEU A 439       7.750 -18.726   7.763  1.00 10.00      A   
ATOM   4171  N   SER A 440       8.087 -19.651   9.794  1.00 10.00      A   
ATOM   4172  HN  SER A 440       7.665 -20.002  10.604  1.00 10.00      A   
ATOM   4173  CA  SER A 440       9.540 -19.633   9.726  1.00 10.00      A   
ATOM   4174  CB  SER A 440      10.080 -18.224   9.995  1.00 10.00      A   
ATOM   4175  OG  SER A 440       9.722 -17.327   8.950  1.00 10.00      A   
ATOM   4176  HG  SER A 440       9.051 -17.745   8.382  1.00 10.00      A   
ATOM   4177  C   SER A 440      10.122 -20.629  10.732  1.00 10.00      A   
ATOM   4178  O   SER A 440       9.463 -20.991  11.707  1.00 10.00      A   
ATOM   4179  N   GLY A 441      11.346 -21.072  10.486  1.00 10.00      A   
ATOM   4180  HN  GLY A 441      11.813 -20.770   9.679  1.00 10.00      A   
ATOM   4181  CA  GLY A 441      11.990 -22.020  11.373  1.00 10.00      A   
ATOM   4182  C   GLY A 441      11.899 -23.433  10.839  1.00 10.00      A   
ATOM   4183  O   GLY A 441      11.490 -23.644   9.696  1.00 10.00      A   
ATOM   4184  N   LEU A 442      12.288 -24.401  11.652  1.00 10.00      A   
ATOM   4185  HN  LEU A 442      12.613 -24.174  12.552  1.00 10.00      A   
ATOM   4186  CA  LEU A 442      12.228 -25.793  11.244  1.00 10.00      A   
ATOM   4187  CB  LEU A 442      13.141 -26.669  12.102  1.00 10.00      A   
ATOM   4188  CG  LEU A 442      13.220 -28.144  11.698  1.00 10.00      A   
ATOM   4189  CD1 LEU A 442      13.779 -28.289  10.290  1.00 10.00      A   
ATOM   4190  CD2 LEU A 442      14.052 -28.935  12.693  1.00 10.00      A   
ATOM   4191  C   LEU A 442      10.794 -26.288  11.315  1.00 10.00      A   
ATOM   4192  O   LEU A 442      10.230 -26.427  12.401  1.00 10.00      A   
ATOM   4193  N   LEU A 443      10.213 -26.522  10.154  1.00 10.00      A   
ATOM   4194  HN  LEU A 443      10.723 -26.382   9.331  1.00 10.00      A   
ATOM   4195  CA  LEU A 443       8.842 -26.985  10.063  1.00 10.00      A   
ATOM   4196  CB  LEU A 443       7.934 -25.841   9.610  1.00 10.00      A   
ATOM   4197  CG  LEU A 443       7.846 -24.638  10.550  1.00 10.00      A   
ATOM   4198  CD1 LEU A 443       7.407 -23.398   9.791  1.00 10.00      A   
ATOM   4199  CD2 LEU A 443       6.893 -24.930  11.694  1.00 10.00      A   
ATOM   4200  C   LEU A 443       8.735 -28.139   9.082  1.00 10.00      A   
ATOM   4201  O   LEU A 443       9.361 -28.122   8.018  1.00 10.00      A   
ATOM   4202  N   THR A 444       7.952 -29.135   9.449  1.00 10.00      A   
ATOM   4203  HN  THR A 444       7.493 -29.086  10.322  1.00 10.00      A   
ATOM   4204  CA  THR A 444       7.748 -30.298   8.605  1.00 10.00      A   
ATOM   4205  CB  THR A 444       7.955 -31.608   9.394  1.00 10.00      A   
ATOM   4206  OG1 THR A 444       7.375 -31.499  10.703  1.00 10.00      A   
ATOM   4207  HG1 THR A 444       6.765 -30.739  10.733  1.00 10.00      A   
ATOM   4208  CG2 THR A 444       9.437 -31.922   9.528  1.00 10.00      A   
ATOM   4209  C   THR A 444       6.357 -30.276   7.974  1.00 10.00      A   
ATOM   4210  O   THR A 444       5.717 -29.228   7.903  1.00 10.00      A   
ATOM   4211  N   ASP A 445       5.890 -31.431   7.522  1.00 10.00      A   
ATOM   4212  HN  ASP A 445       6.442 -32.238   7.603  1.00 10.00      A   
ATOM   4213  CA  ASP A 445       4.569 -31.526   6.902  1.00 10.00      A   
ATOM   4214  CB  ASP A 445       4.487 -32.735   5.960  1.00 10.00      A   
ATOM   4215  CG  ASP A 445       4.900 -32.411   4.540  1.00 10.00      A   
ATOM   4216  OD1 ASP A 445       4.602 -33.212   3.629  1.00 10.00      A   
ATOM   4217  OD2 ASP A 445       5.537 -31.363   4.326  1.00 10.00      A   
ATOM   4218  C   ASP A 445       3.476 -31.614   7.961  1.00 10.00      A   
ATOM   4219  O   ASP A 445       2.285 -31.558   7.651  1.00 10.00      A   
ATOM   4220  N   LYS A 446       3.892 -31.726   9.218  1.00 10.00      A   
ATOM   4221  HN  LYS A 446       4.854 -31.722   9.405  1.00 10.00      A   
ATOM   4222  CA  LYS A 446       2.957 -31.837  10.330  1.00 10.00      A   
ATOM   4223  CB  LYS A 446       3.689 -32.268  11.601  1.00 10.00      A   
ATOM   4224  CG  LYS A 446       2.770 -32.608  12.762  1.00 10.00      A   
ATOM   4225  CD  LYS A 446       1.801 -33.716  12.391  1.00 10.00      A   
ATOM   4226  CE  LYS A 446       0.778 -33.948  13.488  1.00 10.00      A   
ATOM   4227  NZ  LYS A 446      -0.192 -35.015  13.128  1.00 10.00      A   
ATOM   4228  HZ1 LYS A 446      -0.933 -35.088  13.853  1.00 10.00      A   
ATOM   4229  HZ2 LYS A 446       0.295 -35.931  13.055  1.00 10.00      A   
ATOM   4230  HZ3 LYS A 446      -0.641 -34.799  12.207  1.00 10.00      A   
ATOM   4231  C   LYS A 446       2.209 -30.530  10.560  1.00 10.00      A   
ATOM   4232  O   LYS A 446       0.993 -30.528  10.758  1.00 10.00      A   
ATOM   4233  N   VAL A 447       2.934 -29.419  10.524  1.00 10.00      A   
ATOM   4234  HN  VAL A 447       3.911 -29.484  10.379  1.00 10.00      A   
ATOM   4235  CA  VAL A 447       2.330 -28.106  10.722  1.00 10.00      A   
ATOM   4236  CB  VAL A 447       3.384 -26.974  10.780  1.00 10.00      A   
ATOM   4237  CG1 VAL A 447       4.136 -26.832   9.465  1.00 10.00      A   
ATOM   4238  CG2 VAL A 447       2.745 -25.655  11.187  1.00 10.00      A   
ATOM   4239  C   VAL A 447       1.284 -27.810   9.648  1.00 10.00      A   
ATOM   4240  O   VAL A 447       0.256 -27.191   9.920  1.00 10.00      A   
ATOM   4241  N   PHE A 448       1.531 -28.297   8.439  1.00 10.00      A   
ATOM   4242  HN  PHE A 448       2.352 -28.815   8.294  1.00 10.00      A   
ATOM   4243  CA  PHE A 448       0.618 -28.088   7.327  1.00 10.00      A   
ATOM   4244  CB  PHE A 448       1.257 -28.539   6.018  1.00 10.00      A   
ATOM   4245  CG  PHE A 448       2.416 -27.683   5.589  1.00 10.00      A   
ATOM   4246  CD1 PHE A 448       3.717 -28.122   5.753  1.00 10.00      A   
ATOM   4247  CD2 PHE A 448       2.201 -26.440   5.018  1.00 10.00      A   
ATOM   4248  CE1 PHE A 448       4.783 -27.340   5.358  1.00 10.00      A   
ATOM   4249  CE2 PHE A 448       3.261 -25.652   4.621  1.00 10.00      A   
ATOM   4250  CZ  PHE A 448       4.555 -26.103   4.792  1.00 10.00      A   
ATOM   4251  C   PHE A 448      -0.692 -28.820   7.559  1.00 10.00      A   
ATOM   4252  O   PHE A 448      -1.752 -28.358   7.140  1.00 10.00      A   
ATOM   4253  N   GLU A 449      -0.610 -29.955   8.241  1.00 10.00      A   
ATOM   4254  HN  GLU A 449       0.272 -30.267   8.539  1.00 10.00      A   
ATOM   4255  CA  GLU A 449      -1.789 -30.748   8.559  1.00 10.00      A   
ATOM   4256  CB  GLU A 449      -1.373 -32.038   9.274  1.00 10.00      A   
ATOM   4257  CG  GLU A 449      -2.527 -32.967   9.619  1.00 10.00      A   
ATOM   4258  CD  GLU A 449      -2.176 -33.942  10.722  1.00 10.00      A   
ATOM   4259  OE1 GLU A 449      -1.110 -34.586  10.638  1.00 10.00      A   
ATOM   4260  OE2 GLU A 449      -2.964 -34.076  11.681  1.00 10.00      A   
ATOM   4261  C   GLU A 449      -2.713 -29.933   9.463  1.00 10.00      A   
ATOM   4262  O   GLU A 449      -3.933 -29.942   9.302  1.00 10.00      A   
ATOM   4263  N   TYR A 450      -2.110 -29.216  10.406  1.00 10.00      A   
ATOM   4264  HN  TYR A 450      -1.132 -29.251  10.476  1.00 10.00      A   
ATOM   4265  CA  TYR A 450      -2.860 -28.378  11.334  1.00 10.00      A   
ATOM   4266  CB  TYR A 450      -1.947 -27.868  12.453  1.00 10.00      A   
ATOM   4267  CG  TYR A 450      -1.409 -28.946  13.368  1.00 10.00      A   
ATOM   4268  CD1 TYR A 450      -0.064 -28.978  13.722  1.00 10.00      A   
ATOM   4269  CD2 TYR A 450      -2.243 -29.926  13.886  1.00 10.00      A   
ATOM   4270  CE1 TYR A 450       0.432 -29.956  14.563  1.00 10.00      A   
ATOM   4271  CE2 TYR A 450      -1.758 -30.907  14.729  1.00 10.00      A   
ATOM   4272  CZ  TYR A 450      -0.420 -30.918  15.066  1.00 10.00      A   
ATOM   4273  OH  TYR A 450       0.069 -31.898  15.901  1.00 10.00      A   
ATOM   4274  HH  TYR A 450       0.248 -31.518  16.772  1.00 10.00      A   
ATOM   4275  C   TYR A 450      -3.468 -27.192  10.595  1.00 10.00      A   
ATOM   4276  O   TYR A 450      -4.643 -26.867  10.776  1.00 10.00      A   
ATOM   4277  N   ILE A 451      -2.658 -26.556   9.754  1.00 10.00      A   
ATOM   4278  HN  ILE A 451      -1.734 -26.872   9.655  1.00 10.00      A   
ATOM   4279  CA  ILE A 451      -3.100 -25.405   8.978  1.00 10.00      A   
ATOM   4280  CB  ILE A 451      -1.952 -24.808   8.132  1.00 10.00      A   
ATOM   4281  CG1 ILE A 451      -0.809 -24.340   9.037  1.00 10.00      A   
ATOM   4282  CG2 ILE A 451      -2.455 -23.655   7.273  1.00 10.00      A   
ATOM   4283  CD1 ILE A 451       0.431 -23.922   8.279  1.00 10.00      A   
ATOM   4284  C   ILE A 451      -4.261 -25.785   8.064  1.00 10.00      A   
ATOM   4285  O   ILE A 451      -5.301 -25.121   8.061  1.00 10.00      A   
ATOM   4286  N   GLY A 452      -4.103 -26.883   7.329  1.00 10.00      A   
ATOM   4287  HN  GLY A 452      -3.266 -27.398   7.404  1.00 10.00      A   
ATOM   4288  CA  GLY A 452      -5.142 -27.326   6.414  1.00 10.00      A   
ATOM   4289  C   GLY A 452      -6.318 -27.997   7.104  1.00 10.00      A   
ATOM   4290  O   GLY A 452      -7.004 -28.819   6.502  1.00 10.00      A   
ATOM   4291  N   THR A 453      -6.548 -27.652   8.362  1.00 10.00      A   
ATOM   4292  HN  THR A 453      -5.958 -26.998   8.790  1.00 10.00      A   
ATOM   4293  CA  THR A 453      -7.651 -28.219   9.124  1.00 10.00      A   
ATOM   4294  CB  THR A 453      -7.199 -29.441   9.956  1.00 10.00      A   
ATOM   4295  OG1 THR A 453      -6.557 -30.395   9.100  1.00 10.00      A   
ATOM   4296  HG1 THR A 453      -5.603 -30.229   9.098  1.00 10.00      A   
ATOM   4297  CG2 THR A 453      -8.393 -30.101  10.626  1.00 10.00      A   
ATOM   4298  C   THR A 453      -8.268 -27.170  10.046  1.00 10.00      A   
ATOM   4299  O   THR A 453      -9.485 -26.981  10.066  1.00 10.00      A   
ATOM   4300  N   TYR A 454      -7.422 -26.473  10.792  1.00 10.00      A   
ATOM   4301  HN  TYR A 454      -6.456 -26.657  10.728  1.00 10.00      A   
ATOM   4302  CA  TYR A 454      -7.895 -25.454  11.721  1.00 10.00      A   
ATOM   4303  CB  TYR A 454      -7.018 -25.407  12.974  1.00 10.00      A   
ATOM   4304  CG  TYR A 454      -6.990 -26.703  13.750  1.00 10.00      A   
ATOM   4305  CD1 TYR A 454      -5.797 -27.377  13.969  1.00 10.00      A   
ATOM   4306  CD2 TYR A 454      -8.159 -27.253  14.266  1.00 10.00      A   
ATOM   4307  CE1 TYR A 454      -5.766 -28.562  14.677  1.00 10.00      A   
ATOM   4308  CE2 TYR A 454      -8.137 -28.439  14.976  1.00 10.00      A   
ATOM   4309  CZ  TYR A 454      -6.938 -29.090  15.179  1.00 10.00      A   
ATOM   4310  OH  TYR A 454      -6.908 -30.271  15.891  1.00 10.00      A   
ATOM   4311  HH  TYR A 454      -7.692 -30.794  15.679  1.00 10.00      A   
ATOM   4312  C   TYR A 454      -7.969 -24.076  11.073  1.00 10.00      A   
ATOM   4313  O   TYR A 454      -8.880 -23.297  11.359  1.00 10.00      A   
ATOM   4314  N   ALA A 455      -7.023 -23.783  10.193  1.00 10.00      A   
ATOM   4315  HN  ALA A 455      -6.338 -24.451   9.982  1.00 10.00      A   
ATOM   4316  CA  ALA A 455      -6.988 -22.492   9.520  1.00 10.00      A   
ATOM   4317  CB  ALA A 455      -5.563 -22.116   9.143  1.00 10.00      A   
ATOM   4318  C   ALA A 455      -7.908 -22.472   8.301  1.00 10.00      A   
ATOM   4319  O   ALA A 455      -7.478 -22.717   7.173  1.00 10.00      A   
ATOM   4320  N   LYS A 456      -9.180 -22.191   8.543  1.00 10.00      A   
ATOM   4321  HN  LYS A 456      -9.462 -22.018   9.470  1.00 10.00      A   
ATOM   4322  CA  LYS A 456     -10.172 -22.128   7.480  1.00 10.00      A   
ATOM   4323  CB  LYS A 456     -11.518 -22.659   7.968  1.00 10.00      A   
ATOM   4324  CG  LYS A 456     -11.563 -24.169   8.139  1.00 10.00      A   
ATOM   4325  CD  LYS A 456     -11.512 -24.878   6.797  1.00 10.00      A   
ATOM   4326  CE  LYS A 456     -11.512 -26.389   6.965  1.00 10.00      A   
ATOM   4327  NZ  LYS A 456     -11.680 -27.081   5.662  1.00 10.00      A   
ATOM   4328  HZ1 LYS A 456     -11.317 -28.058   5.722  1.00 10.00      A   
ATOM   4329  HZ2 LYS A 456     -11.156 -26.575   4.921  1.00 10.00      A   
ATOM   4330  HZ3 LYS A 456     -12.685 -27.113   5.402  1.00 10.00      A   
ATOM   4331  C   LYS A 456     -10.323 -20.702   6.975  1.00 10.00      A   
ATOM   4332  O   LYS A 456     -10.575 -20.474   5.790  1.00 10.00      A   
ATOM   4333  N   LYS A 457     -10.134 -19.749   7.880  1.00 10.00      A   
ATOM   4334  HN  LYS A 457      -9.904 -20.005   8.801  1.00 10.00      A   
ATOM   4335  CA  LYS A 457     -10.243 -18.335   7.544  1.00 10.00      A   
ATOM   4336  CB  LYS A 457     -10.664 -17.516   8.768  1.00 10.00      A   
ATOM   4337  CG  LYS A 457     -12.088 -17.767   9.227  1.00 10.00      A   
ATOM   4338  CD  LYS A 457     -13.096 -17.375   8.160  1.00 10.00      A   
ATOM   4339  CE  LYS A 457     -14.504 -17.765   8.576  1.00 10.00      A   
ATOM   4340  NZ  LYS A 457     -14.636 -19.234   8.761  1.00 10.00      A   
ATOM   4341  HZ1 LYS A 457     -14.469 -19.727   7.861  1.00 10.00      A   
ATOM   4342  HZ2 LYS A 457     -15.589 -19.468   9.099  1.00 10.00      A   
ATOM   4343  HZ3 LYS A 457     -13.945 -19.571   9.459  1.00 10.00      A   
ATOM   4344  C   LYS A 457      -8.920 -17.810   7.017  1.00 10.00      A   
ATOM   4345  O   LYS A 457      -8.785 -16.623   6.736  1.00 10.00      A   
ATOM   4346  N   MET A 458      -7.941 -18.700   6.905  1.00 10.00      A   
ATOM   4347  HN  MET A 458      -8.111 -19.628   7.160  1.00 10.00      A   
ATOM   4348  CA  MET A 458      -6.623 -18.330   6.411  1.00 10.00      A   
ATOM   4349  CB  MET A 458      -5.654 -19.504   6.523  1.00 10.00      A   
ATOM   4350  CG  MET A 458      -4.210 -19.130   6.242  1.00 10.00      A   
ATOM   4351  SD  MET A 458      -3.277 -20.482   5.511  1.00 10.00      A   
ATOM   4352  CE  MET A 458      -3.885 -20.419   3.827  1.00 10.00      A   
ATOM   4353  C   MET A 458      -6.717 -17.866   4.966  1.00 10.00      A   
ATOM   4354  O   MET A 458      -6.988 -18.663   4.066  1.00 10.00      A   
ATOM   4355  N   GLU A 459      -6.491 -16.578   4.751  1.00 10.00      A   
ATOM   4356  HN  GLU A 459      -6.260 -15.999   5.511  1.00 10.00      A   
ATOM   4357  CA  GLU A 459      -6.572 -16.002   3.420  1.00 10.00      A   
ATOM   4358  CB  GLU A 459      -7.261 -14.636   3.472  1.00 10.00      A   
ATOM   4359  CG  GLU A 459      -8.692 -14.693   3.993  1.00 10.00      A   
ATOM   4360  CD  GLU A 459      -9.374 -13.341   4.015  1.00 10.00      A   
ATOM   4361  OE1 GLU A 459      -9.000 -12.474   3.205  1.00 10.00      A   
ATOM   4362  OE2 GLU A 459     -10.293 -13.141   4.843  1.00 10.00      A   
ATOM   4363  C   GLU A 459      -5.198 -15.889   2.772  1.00 10.00      A   
ATOM   4364  O   GLU A 459      -5.063 -16.034   1.553  1.00 10.00      A   
ATOM   4365  N   MET A 460      -4.178 -15.645   3.584  1.00 10.00      A   
ATOM   4366  HN  MET A 460      -4.340 -15.561   4.550  1.00 10.00      A   
ATOM   4367  CA  MET A 460      -2.820 -15.510   3.075  1.00 10.00      A   
ATOM   4368  CB  MET A 460      -2.435 -14.033   2.945  1.00 10.00      A   
ATOM   4369  CG  MET A 460      -1.145 -13.798   2.175  1.00 10.00      A   
ATOM   4370  SD  MET A 460      -0.860 -12.056   1.818  1.00 10.00      A   
ATOM   4371  CE  MET A 460       0.679 -12.145   0.904  1.00 10.00      A   
ATOM   4372  C   MET A 460      -1.824 -16.245   3.962  1.00 10.00      A   
ATOM   4373  O   MET A 460      -1.836 -16.098   5.186  1.00 10.00      A   
ATOM   4374  N   LEU A 461      -0.960 -17.028   3.335  1.00 10.00      A   
ATOM   4375  HN  LEU A 461      -0.992 -17.090   2.356  1.00 10.00      A   
ATOM   4376  CA  LEU A 461       0.043 -17.795   4.057  1.00 10.00      A   
ATOM   4377  CB  LEU A 461      -0.360 -19.270   4.099  1.00 10.00      A   
ATOM   4378  CG  LEU A 461       0.438 -20.170   5.040  1.00 10.00      A   
ATOM   4379  CD1 LEU A 461       0.044 -19.910   6.482  1.00 10.00      A   
ATOM   4380  CD2 LEU A 461       0.246 -21.634   4.679  1.00 10.00      A   
ATOM   4381  C   LEU A 461       1.397 -17.664   3.378  1.00 10.00      A   
ATOM   4382  O   LEU A 461       1.507 -17.843   2.162  1.00 10.00      A   
ATOM   4383  N   SER A 462       2.416 -17.347   4.161  1.00 10.00      A   
ATOM   4384  HN  SER A 462       2.255 -17.201   5.119  1.00 10.00      A   
ATOM   4385  CA  SER A 462       3.766 -17.202   3.641  1.00 10.00      A   
ATOM   4386  CB  SER A 462       4.357 -15.866   4.090  1.00 10.00      A   
ATOM   4387  OG  SER A 462       3.445 -14.806   3.850  1.00 10.00      A   
ATOM   4388  HG  SER A 462       3.626 -14.418   2.975  1.00 10.00      A   
ATOM   4389  C   SER A 462       4.644 -18.362   4.116  1.00 10.00      A   
ATOM   4390  O   SER A 462       4.903 -18.510   5.315  1.00 10.00      A   
ATOM   4391  N   VAL A 463       5.086 -19.194   3.175  1.00 10.00      A   
ATOM   4392  HN  VAL A 463       4.849 -19.026   2.234  1.00 10.00      A   
ATOM   4393  CA  VAL A 463       5.920 -20.346   3.500  1.00 10.00      A   
ATOM   4394  CB  VAL A 463       5.335 -21.652   2.921  1.00 10.00      A   
ATOM   4395  CG1 VAL A 463       6.076 -22.862   3.469  1.00 10.00      A   
ATOM   4396  CG2 VAL A 463       3.846 -21.759   3.211  1.00 10.00      A   
ATOM   4397  C   VAL A 463       7.338 -20.160   2.967  1.00 10.00      A   
ATOM   4398  O   VAL A 463       7.542 -19.998   1.764  1.00 10.00      A   
ATOM   4399  N   ALA A 464       8.309 -20.182   3.868  1.00 10.00      A   
ATOM   4400  HN  ALA A 464       8.084 -20.314   4.814  1.00 10.00      A   
ATOM   4401  CA  ALA A 464       9.708 -20.021   3.490  1.00 10.00      A   
ATOM   4402  CB  ALA A 464      10.160 -18.590   3.747  1.00 10.00      A   
ATOM   4403  C   ALA A 464      10.586 -21.001   4.260  1.00 10.00      A   
ATOM   4404  O   ALA A 464      10.637 -20.956   5.490  1.00 10.00      A   
ATOM   4405  N   PHE A 465      11.265 -21.887   3.530  1.00 10.00      A   
ATOM   4406  HN  PHE A 465      11.166 -21.869   2.550  1.00 10.00      A   
ATOM   4407  CA  PHE A 465      12.148 -22.890   4.135  1.00 10.00      A   
ATOM   4408  CB  PHE A 465      13.371 -22.236   4.802  1.00 10.00      A   
ATOM   4409  CG  PHE A 465      14.559 -22.070   3.899  1.00 10.00      A   
ATOM   4410  CD1 PHE A 465      15.192 -20.844   3.784  1.00 10.00      A   
ATOM   4411  CD2 PHE A 465      15.044 -23.138   3.165  1.00 10.00      A   
ATOM   4412  CE1 PHE A 465      16.286 -20.683   2.956  1.00 10.00      A   
ATOM   4413  CE2 PHE A 465      16.138 -22.985   2.334  1.00 10.00      A   
ATOM   4414  CZ  PHE A 465      16.760 -21.756   2.228  1.00 10.00      A   
ATOM   4415  C   PHE A 465      11.403 -23.777   5.135  1.00 10.00      A   
ATOM   4416  O   PHE A 465      11.761 -23.843   6.312  1.00 10.00      A   
ATOM   4417  N   ALA A 466      10.374 -24.464   4.660  1.00 10.00      A   
ATOM   4418  HN  ALA A 466      10.144 -24.387   3.710  1.00 10.00      A   
ATOM   4419  CA  ALA A 466       9.580 -25.338   5.514  1.00 10.00      A   
ATOM   4420  CB  ALA A 466       8.545 -24.526   6.279  1.00 10.00      A   
ATOM   4421  C   ALA A 466       8.894 -26.414   4.685  1.00 10.00      A   
ATOM   4422  O   ALA A 466       8.710 -26.253   3.479  1.00 10.00      A   
ATOM   4423  N   GLY A 467       8.529 -27.511   5.329  1.00 10.00      A   
ATOM   4424  HN  GLY A 467       8.730 -27.599   6.289  1.00 10.00      A   
ATOM   4425  CA  GLY A 467       7.861 -28.588   4.633  1.00 10.00      A   
ATOM   4426  C   GLY A 467       8.747 -29.803   4.485  1.00 10.00      A   
ATOM   4427  O   GLY A 467       9.972 -29.705   4.605  1.00 10.00      A   
ATOM   4428  N   ASP A 468       8.136 -30.950   4.242  1.00 10.00      A   
ATOM   4429  HN  ASP A 468       7.147 -30.970   4.183  1.00 10.00      A   
ATOM   4430  CA  ASP A 468       8.881 -32.187   4.077  1.00 10.00      A   
ATOM   4431  CB  ASP A 468       8.560 -33.170   5.206  1.00 10.00      A   
ATOM   4432  CG  ASP A 468       9.752 -34.021   5.602  1.00 10.00      A   
ATOM   4433  OD1 ASP A 468      10.466 -34.517   4.705  1.00 10.00      A   
ATOM   4434  OD2 ASP A 468       9.985 -34.196   6.818  1.00 10.00      A   
ATOM   4435  C   ASP A 468       8.577 -32.823   2.724  1.00 10.00      A   
ATOM   4436  O   ASP A 468       9.483 -33.270   2.018  1.00 10.00      A   
ATOM   4437  N   SER A 469       7.300 -32.853   2.357  1.00 10.00      A   
ATOM   4438  HN  SER A 469       6.614 -32.471   2.954  1.00 10.00      A   
ATOM   4439  CA  SER A 469       6.893 -33.431   1.086  1.00 10.00      A   
ATOM   4440  CB  SER A 469       6.557 -34.919   1.246  1.00 10.00      A   
ATOM   4441  OG  SER A 469       5.445 -35.125   2.106  1.00 10.00      A   
ATOM   4442  HG  SER A 469       5.288 -34.322   2.645  1.00 10.00      A   
ATOM   4443  C   SER A 469       5.721 -32.666   0.472  1.00 10.00      A   
ATOM   4444  O   SER A 469       5.388 -31.566   0.908  1.00 10.00      A   
ATOM   4445  N   ASP A 470       5.106 -33.257  -0.546  1.00 10.00      A   
ATOM   4446  HN  ASP A 470       5.423 -34.128  -0.847  1.00 10.00      A   
ATOM   4447  CA  ASP A 470       3.975 -32.643  -1.233  1.00 10.00      A   
ATOM   4448  CB  ASP A 470       3.684 -33.378  -2.544  1.00 10.00      A   
ATOM   4449  CG  ASP A 470       4.643 -33.009  -3.653  1.00 10.00      A   
ATOM   4450  OD1 ASP A 470       4.277 -32.173  -4.504  1.00 10.00      A   
ATOM   4451  OD2 ASP A 470       5.763 -33.569  -3.686  1.00 10.00      A   
ATOM   4452  C   ASP A 470       2.725 -32.649  -0.366  1.00 10.00      A   
ATOM   4453  O   ASP A 470       1.803 -31.863  -0.588  1.00 10.00      A   
ATOM   4454  N   LEU A 471       2.702 -33.537   0.621  1.00 10.00      A   
ATOM   4455  HN  LEU A 471       3.478 -34.117   0.759  1.00 10.00      A   
ATOM   4456  CA  LEU A 471       1.558 -33.656   1.520  1.00 10.00      A   
ATOM   4457  CB  LEU A 471       1.801 -34.738   2.576  1.00 10.00      A   
ATOM   4458  CG  LEU A 471       1.748 -36.188   2.092  1.00 10.00      A   
ATOM   4459  CD1 LEU A 471       2.021 -37.140   3.244  1.00 10.00      A   
ATOM   4460  CD2 LEU A 471       0.400 -36.495   1.460  1.00 10.00      A   
ATOM   4461  C   LEU A 471       1.246 -32.323   2.190  1.00 10.00      A   
ATOM   4462  O   LEU A 471       0.089 -31.914   2.255  1.00 10.00      A   
ATOM   4463  N   GLY A 472       2.287 -31.649   2.668  1.00 10.00      A   
ATOM   4464  HN  GLY A 472       3.188 -32.039   2.595  1.00 10.00      A   
ATOM   4465  CA  GLY A 472       2.114 -30.364   3.319  1.00 10.00      A   
ATOM   4466  C   GLY A 472       1.323 -29.370   2.485  1.00 10.00      A   
ATOM   4467  O   GLY A 472       0.337 -28.799   2.955  1.00 10.00      A   
ATOM   4468  N   MET A 473       1.734 -29.183   1.240  1.00 10.00      A   
ATOM   4469  HN  MET A 473       2.499 -29.695   0.908  1.00 10.00      A   
ATOM   4470  CA  MET A 473       1.055 -28.247   0.351  1.00 10.00      A   
ATOM   4471  CB  MET A 473       1.857 -28.046  -0.937  1.00 10.00      A   
ATOM   4472  CG  MET A 473       1.417 -26.844  -1.755  1.00 10.00      A   
ATOM   4473  SD  MET A 473       2.588 -26.422  -3.059  1.00 10.00      A   
ATOM   4474  CE  MET A 473       2.369 -27.794  -4.185  1.00 10.00      A   
ATOM   4475  C   MET A 473      -0.359 -28.722   0.035  1.00 10.00      A   
ATOM   4476  O   MET A 473      -1.295 -27.923  -0.013  1.00 10.00      A   
ATOM   4477  N   HIS A 474      -0.509 -30.029  -0.150  1.00 10.00      A   
ATOM   4478  HN  HIS A 474       0.275 -30.616  -0.067  1.00 10.00      A   
ATOM   4479  CA  HIS A 474      -1.810 -30.619  -0.461  1.00 10.00      A   
ATOM   4480  CB  HIS A 474      -1.667 -32.118  -0.770  1.00 10.00      A   
ATOM   4481  CG  HIS A 474      -2.939 -32.794  -1.196  1.00 10.00      A   
ATOM   4482  ND1 HIS A 474      -3.334 -32.814  -2.514  1.00 10.00      A   
ATOM   4483  CD2 HIS A 474      -3.862 -33.449  -0.445  1.00 10.00      A   
ATOM   4484  CE1 HIS A 474      -4.478 -33.476  -2.539  1.00 10.00      A   
ATOM   4485  NE2 HIS A 474      -4.834 -33.876  -1.314  1.00 10.00      A   
ATOM   4486  HE2 HIS A 474      -5.644 -34.380  -1.076  1.00 10.00      A   
ATOM   4487  C   HIS A 474      -2.795 -30.396   0.686  1.00 10.00      A   
ATOM   4488  O   HIS A 474      -3.935 -29.987   0.463  1.00 10.00      A   
ATOM   4489  N   HIS A 475      -2.340 -30.646   1.910  1.00 10.00      A   
ATOM   4490  HN  HIS A 475      -1.412 -30.961   2.020  1.00 10.00      A   
ATOM   4491  CA  HIS A 475      -3.181 -30.478   3.096  1.00 10.00      A   
ATOM   4492  CB  HIS A 475      -2.427 -30.868   4.372  1.00 10.00      A   
ATOM   4493  CG  HIS A 475      -2.428 -32.339   4.657  1.00 10.00      A   
ATOM   4494  ND1 HIS A 475      -3.177 -32.929   5.648  1.00 10.00      A   
ATOM   4495  HD1 HIS A 475      -3.793 -32.470   6.259  1.00 10.00      A   
ATOM   4496  CD2 HIS A 475      -1.742 -33.345   4.062  1.00 10.00      A   
ATOM   4497  CE1 HIS A 475      -2.932 -34.245   5.624  1.00 10.00      A   
ATOM   4498  NE2 HIS A 475      -2.063 -34.549   4.678  1.00 10.00      A   
ATOM   4499  C   HIS A 475      -3.706 -29.053   3.211  1.00 10.00      A   
ATOM   4500  O   HIS A 475      -4.855 -28.835   3.596  1.00 10.00      A   
ATOM   4501  N   VAL A 476      -2.862 -28.087   2.866  1.00 10.00      A   
ATOM   4502  HN  VAL A 476      -1.960 -28.325   2.562  1.00 10.00      A   
ATOM   4503  CA  VAL A 476      -3.244 -26.682   2.926  1.00 10.00      A   
ATOM   4504  CB  VAL A 476      -2.017 -25.751   2.786  1.00 10.00      A   
ATOM   4505  CG1 VAL A 476      -2.442 -24.290   2.684  1.00 10.00      A   
ATOM   4506  CG2 VAL A 476      -1.079 -25.943   3.965  1.00 10.00      A   
ATOM   4507  C   VAL A 476      -4.262 -26.352   1.838  1.00 10.00      A   
ATOM   4508  O   VAL A 476      -5.323 -25.795   2.115  1.00 10.00      A   
ATOM   4509  N   LEU A 477      -3.942 -26.737   0.608  1.00 10.00      A   
ATOM   4510  HN  LEU A 477      -3.093 -27.210   0.466  1.00 10.00      A   
ATOM   4511  CA  LEU A 477      -4.807 -26.479  -0.539  1.00 10.00      A   
ATOM   4512  CB  LEU A 477      -4.139 -26.957  -1.831  1.00 10.00      A   
ATOM   4513  CG  LEU A 477      -2.873 -26.210  -2.264  1.00 10.00      A   
ATOM   4514  CD1 LEU A 477      -2.184 -26.940  -3.407  1.00 10.00      A   
ATOM   4515  CD2 LEU A 477      -3.203 -24.780  -2.666  1.00 10.00      A   
ATOM   4516  C   LEU A 477      -6.184 -27.126  -0.385  1.00 10.00      A   
ATOM   4517  O   LEU A 477      -7.200 -26.525  -0.731  1.00 10.00      A   
ATOM   4518  N   SER A 478      -6.221 -28.344   0.137  1.00 10.00      A   
ATOM   4519  HN  SER A 478      -5.380 -28.790   0.389  1.00 10.00      A   
ATOM   4520  CA  SER A 478      -7.484 -29.048   0.326  1.00 10.00      A   
ATOM   4521  CB  SER A 478      -7.261 -30.560   0.272  1.00 10.00      A   
ATOM   4522  OG  SER A 478      -6.637 -30.941  -0.941  1.00 10.00      A   
ATOM   4523  HG  SER A 478      -7.009 -31.780  -1.239  1.00 10.00      A   
ATOM   4524  C   SER A 478      -8.164 -28.670   1.642  1.00 10.00      A   
ATOM   4525  O   SER A 478      -9.332 -28.998   1.861  1.00 10.00      A   
ATOM   4526  N   GLY A 479      -7.446 -27.958   2.503  1.00 10.00      A   
ATOM   4527  HN  GLY A 479      -6.538 -27.678   2.257  1.00 10.00      A   
ATOM   4528  CA  GLY A 479      -7.996 -27.588   3.792  1.00 10.00      A   
ATOM   4529  C   GLY A 479      -8.509 -26.162   3.870  1.00 10.00      A   
ATOM   4530  O   GLY A 479      -9.703 -25.938   4.095  1.00 10.00      A   
ATOM   4531  N   CYS A 480      -7.610 -25.201   3.698  1.00 10.00      A   
ATOM   4532  HN  CYS A 480      -6.679 -25.450   3.499  1.00 10.00      A   
ATOM   4533  CA  CYS A 480      -7.957 -23.785   3.774  1.00 10.00      A   
ATOM   4534  CB  CYS A 480      -6.696 -22.931   3.683  1.00 10.00      A   
ATOM   4535  SG  CYS A 480      -5.381 -23.464   4.803  1.00 10.00      A   
ATOM   4536  HG  CYS A 480      -5.809 -23.279   6.047  1.00 10.00      A   
ATOM   4537  C   CYS A 480      -8.958 -23.388   2.694  1.00 10.00      A   
ATOM   4538  O   CYS A 480      -8.671 -23.470   1.499  1.00 10.00      A   
ATOM   4539  N   ASP A 481     -10.135 -22.950   3.126  1.00 10.00      A   
ATOM   4540  HN  ASP A 481     -10.296 -22.897   4.092  1.00 10.00      A   
ATOM   4541  CA  ASP A 481     -11.197 -22.556   2.203  1.00 10.00      A   
ATOM   4542  CB  ASP A 481     -12.574 -22.734   2.847  1.00 10.00      A   
ATOM   4543  CG  ASP A 481     -12.933 -24.177   3.135  1.00 10.00      A   
ATOM   4544  OD1 ASP A 481     -12.782 -25.026   2.236  1.00 10.00      A   
ATOM   4545  OD2 ASP A 481     -13.385 -24.463   4.263  1.00 10.00      A   
ATOM   4546  C   ASP A 481     -11.048 -21.118   1.720  1.00 10.00      A   
ATOM   4547  O   ASP A 481     -11.025 -20.861   0.514  1.00 10.00      A   
ATOM   4548  N   SER A 482     -10.926 -20.189   2.659  1.00 10.00      A   
ATOM   4549  HN  SER A 482     -10.921 -20.459   3.601  1.00 10.00      A   
ATOM   4550  CA  SER A 482     -10.805 -18.774   2.343  1.00 10.00      A   
ATOM   4551  CB  SER A 482     -11.151 -17.946   3.581  1.00 10.00      A   
ATOM   4552  OG  SER A 482     -12.431 -18.311   4.074  1.00 10.00      A   
ATOM   4553  HG  SER A 482     -13.103 -18.034   3.438  1.00 10.00      A   
ATOM   4554  C   SER A 482      -9.423 -18.401   1.803  1.00 10.00      A   
ATOM   4555  O   SER A 482      -8.975 -17.271   1.962  1.00 10.00      A   
ATOM   4556  N   LEU A 483      -8.766 -19.348   1.139  1.00 10.00      A   
ATOM   4557  HN  LEU A 483      -9.185 -20.225   1.022  1.00 10.00      A   
ATOM   4558  CA  LEU A 483      -7.449 -19.112   0.570  1.00 10.00      A   
ATOM   4559  CB  LEU A 483      -6.852 -20.421   0.050  1.00 10.00      A   
ATOM   4560  CG  LEU A 483      -5.409 -20.715   0.467  1.00 10.00      A   
ATOM   4561  CD1 LEU A 483      -5.016 -22.122   0.050  1.00 10.00      A   
ATOM   4562  CD2 LEU A 483      -4.450 -19.691  -0.124  1.00 10.00      A   
ATOM   4563  C   LEU A 483      -7.544 -18.099  -0.564  1.00 10.00      A   
ATOM   4564  O   LEU A 483      -8.284 -18.302  -1.534  1.00 10.00      A   
ATOM   4565  N   ARG A 484      -6.800 -17.013  -0.429  1.00 10.00      A   
ATOM   4566  HN  ARG A 484      -6.239 -16.918   0.371  1.00 10.00      A   
ATOM   4567  CA  ARG A 484      -6.790 -15.954  -1.426  1.00 10.00      A   
ATOM   4568  CB  ARG A 484      -7.217 -14.628  -0.796  1.00 10.00      A   
ATOM   4569  CG  ARG A 484      -8.713 -14.489  -0.548  1.00 10.00      A   
ATOM   4570  CD  ARG A 484      -9.044 -13.122   0.038  1.00 10.00      A   
ATOM   4571  NE  ARG A 484      -8.204 -12.081  -0.554  1.00 10.00      A   
ATOM   4572  HE  ARG A 484      -8.236 -11.979  -1.530  1.00 10.00      A   
ATOM   4573  CZ  ARG A 484      -7.411 -11.272   0.148  1.00 10.00      A   
ATOM   4574  NH1 ARG A 484      -7.356 -11.362   1.473  1.00 10.00      A   
ATOM   4575 HH11 ARG A 484      -6.727 -10.731   2.016  1.00 10.00      A   
ATOM   4576 HH12 ARG A 484      -7.951 -12.062   1.986  1.00 10.00      A   
ATOM   4577  NH2 ARG A 484      -6.645 -10.393  -0.482  1.00 10.00      A   
ATOM   4578 HH21 ARG A 484      -6.018  -9.752   0.064  1.00 10.00      A   
ATOM   4579 HH22 ARG A 484      -6.657 -10.330  -1.519  1.00 10.00      A   
ATOM   4580  C   ARG A 484      -5.408 -15.795  -2.057  1.00 10.00      A   
ATOM   4581  O   ARG A 484      -5.267 -15.835  -3.278  1.00 10.00      A   
ATOM   4582  N   LYS A 485      -4.397 -15.600  -1.217  1.00 10.00      A   
ATOM   4583  HN  LYS A 485      -4.574 -15.598  -0.250  1.00 10.00      A   
ATOM   4584  CA  LYS A 485      -3.027 -15.421  -1.683  1.00 10.00      A   
ATOM   4585  CB  LYS A 485      -2.568 -13.972  -1.463  1.00 10.00      A   
ATOM   4586  CG  LYS A 485      -3.332 -12.937  -2.288  1.00 10.00      A   
ATOM   4587  CD  LYS A 485      -3.482 -11.612  -1.547  1.00 10.00      A   
ATOM   4588  CE  LYS A 485      -2.191 -10.807  -1.548  1.00 10.00      A   
ATOM   4589  NZ  LYS A 485      -2.370  -9.452  -0.959  1.00 10.00      A   
ATOM   4590  HZ1 LYS A 485      -2.737  -8.786  -1.674  1.00 10.00      A   
ATOM   4591  HZ2 LYS A 485      -1.462  -9.092  -0.607  1.00 10.00      A   
ATOM   4592  HZ3 LYS A 485      -3.044  -9.489  -0.168  1.00 10.00      A   
ATOM   4593  C   LYS A 485      -2.086 -16.393  -0.978  1.00 10.00      A   
ATOM   4594  O   LYS A 485      -2.103 -16.510   0.248  1.00 10.00      A   
ATOM   4595  N   LEU A 486      -1.276 -17.098  -1.754  1.00 10.00      A   
ATOM   4596  HN  LEU A 486      -1.302 -16.956  -2.730  1.00 10.00      A   
ATOM   4597  CA  LEU A 486      -0.336 -18.064  -1.203  1.00 10.00      A   
ATOM   4598  CB  LEU A 486      -0.835 -19.492  -1.452  1.00 10.00      A   
ATOM   4599  CG  LEU A 486      -0.056 -20.612  -0.757  1.00 10.00      A   
ATOM   4600  CD1 LEU A 486      -0.136 -20.467   0.755  1.00 10.00      A   
ATOM   4601  CD2 LEU A 486      -0.574 -21.974  -1.190  1.00 10.00      A   
ATOM   4602  C   LEU A 486       1.049 -17.880  -1.818  1.00 10.00      A   
ATOM   4603  O   LEU A 486       1.189 -17.810  -3.042  1.00 10.00      A   
ATOM   4604  N   GLU A 487       2.064 -17.795  -0.966  1.00 10.00      A   
ATOM   4605  HN  GLU A 487       1.886 -17.851  -0.002  1.00 10.00      A   
ATOM   4606  CA  GLU A 487       3.438 -17.620  -1.418  1.00 10.00      A   
ATOM   4607  CB  GLU A 487       3.932 -16.204  -1.105  1.00 10.00      A   
ATOM   4608  CG  GLU A 487       3.396 -15.623   0.195  1.00 10.00      A   
ATOM   4609  CD  GLU A 487       3.651 -14.137   0.322  1.00 10.00      A   
ATOM   4610  OE1 GLU A 487       3.939 -13.674   1.447  1.00 10.00      A   
ATOM   4611  OE2 GLU A 487       3.560 -13.427  -0.701  1.00 10.00      A   
ATOM   4612  C   GLU A 487       4.355 -18.667  -0.794  1.00 10.00      A   
ATOM   4613  O   GLU A 487       4.410 -18.808   0.428  1.00 10.00      A   
ATOM   4614  N   ILE A 488       5.048 -19.414  -1.642  1.00 10.00      A   
ATOM   4615  HN  ILE A 488       4.936 -19.268  -2.610  1.00 10.00      A   
ATOM   4616  CA  ILE A 488       5.958 -20.457  -1.189  1.00 10.00      A   
ATOM   4617  CB  ILE A 488       5.408 -21.851  -1.548  1.00 10.00      A   
ATOM   4618  CG1 ILE A 488       4.004 -22.037  -0.962  1.00 10.00      A   
ATOM   4619  CG2 ILE A 488       6.348 -22.941  -1.054  1.00 10.00      A   
ATOM   4620  CD1 ILE A 488       3.227 -23.176  -1.583  1.00 10.00      A   
ATOM   4621  C   ILE A 488       7.334 -20.296  -1.831  1.00 10.00      A   
ATOM   4622  O   ILE A 488       7.457 -20.197  -3.055  1.00 10.00      A   
ATOM   4623  N   ARG A 489       8.368 -20.266  -1.005  1.00 10.00      A   
ATOM   4624  HN  ARG A 489       8.213 -20.338  -0.034  1.00 10.00      A   
ATOM   4625  CA  ARG A 489       9.727 -20.129  -1.503  1.00 10.00      A   
ATOM   4626  CB  ARG A 489      10.216 -18.678  -1.395  1.00 10.00      A   
ATOM   4627  CG  ARG A 489      10.448 -18.187   0.024  1.00 10.00      A   
ATOM   4628  CD  ARG A 489      11.460 -17.056   0.048  1.00 10.00      A   
ATOM   4629  NE  ARG A 489      12.744 -17.457  -0.529  1.00 10.00      A   
ATOM   4630  HE  ARG A 489      12.871 -18.414  -0.731  1.00 10.00      A   
ATOM   4631  CZ  ARG A 489      13.741 -16.616  -0.787  1.00 10.00      A   
ATOM   4632  NH1 ARG A 489      13.614 -15.324  -0.523  1.00 10.00      A   
ATOM   4633 HH11 ARG A 489      12.732 -14.959  -0.107  1.00 10.00      A   
ATOM   4634 HH12 ARG A 489      14.400 -14.668  -0.730  1.00 10.00      A   
ATOM   4635  NH2 ARG A 489      14.870 -17.071  -1.304  1.00 10.00      A   
ATOM   4636 HH21 ARG A 489      15.656 -16.416  -1.509  1.00 10.00      A   
ATOM   4637 HH22 ARG A 489      14.979 -18.092  -1.506  1.00 10.00      A   
ATOM   4638  C   ARG A 489      10.678 -21.070  -0.772  1.00 10.00      A   
ATOM   4639  O   ARG A 489      10.589 -21.235   0.449  1.00 10.00      A   
ATOM   4640  N   ASP A 490      11.572 -21.695  -1.536  1.00 10.00      A   
ATOM   4641  HN  ASP A 490      11.550 -21.541  -2.504  1.00 10.00      A   
ATOM   4642  CA  ASP A 490      12.572 -22.616  -0.992  1.00 10.00      A   
ATOM   4643  CB  ASP A 490      13.588 -21.880  -0.109  1.00 10.00      A   
ATOM   4644  CG  ASP A 490      14.489 -20.949  -0.893  1.00 10.00      A   
ATOM   4645  OD1 ASP A 490      15.611 -21.360  -1.253  1.00 10.00      A   
ATOM   4646  OD2 ASP A 490      14.079 -19.798  -1.157  1.00 10.00      A   
ATOM   4647  C   ASP A 490      11.927 -23.768  -0.228  1.00 10.00      A   
ATOM   4648  O   ASP A 490      12.180 -23.966   0.965  1.00 10.00      A   
ATOM   4649  N   CYS A 491      11.085 -24.523  -0.919  1.00 10.00      A   
ATOM   4650  HN  CYS A 491      10.923 -24.319  -1.862  1.00 10.00      A   
ATOM   4651  CA  CYS A 491      10.399 -25.651  -0.317  1.00 10.00      A   
ATOM   4652  CB  CYS A 491       8.956 -25.275   0.022  1.00 10.00      A   
ATOM   4653  SG  CYS A 491       8.792 -24.167   1.439  1.00 10.00      A   
ATOM   4654  HG  CYS A 491       8.454 -24.911   2.488  1.00 10.00      A   
ATOM   4655  C   CYS A 491      10.428 -26.859  -1.248  1.00 10.00      A   
ATOM   4656  O   CYS A 491      10.423 -26.708  -2.474  1.00 10.00      A   
ATOM   4657  N   PRO A 492      10.444 -28.075  -0.674  1.00 10.00      A   
ATOM   4658  CA  PRO A 492      10.477 -29.324  -1.446  1.00 10.00      A   
ATOM   4659  CB  PRO A 492      10.903 -30.360  -0.404  1.00 10.00      A   
ATOM   4660  CG  PRO A 492      10.361 -29.832   0.879  1.00 10.00      A   
ATOM   4661  CD  PRO A 492      10.439 -28.330   0.781  1.00 10.00      A   
ATOM   4662  C   PRO A 492       9.112 -29.688  -2.028  1.00 10.00      A   
ATOM   4663  O   PRO A 492       8.819 -30.863  -2.264  1.00 10.00      A   
ATOM   4664  N   PHE A 493       8.292 -28.676  -2.270  1.00 10.00      A   
ATOM   4665  HN  PHE A 493       8.598 -27.765  -2.089  1.00 10.00      A   
ATOM   4666  CA  PHE A 493       6.965 -28.879  -2.824  1.00 10.00      A   
ATOM   4667  CB  PHE A 493       6.046 -27.701  -2.493  1.00 10.00      A   
ATOM   4668  CG  PHE A 493       5.784 -27.513  -1.024  1.00 10.00      A   
ATOM   4669  CD1 PHE A 493       5.401 -26.277  -0.534  1.00 10.00      A   
ATOM   4670  CD2 PHE A 493       5.918 -28.569  -0.135  1.00 10.00      A   
ATOM   4671  CE1 PHE A 493       5.156 -26.096   0.813  1.00 10.00      A   
ATOM   4672  CE2 PHE A 493       5.675 -28.395   1.212  1.00 10.00      A   
ATOM   4673  CZ  PHE A 493       5.295 -27.156   1.685  1.00 10.00      A   
ATOM   4674  C   PHE A 493       7.055 -29.063  -4.329  1.00 10.00      A   
ATOM   4675  O   PHE A 493       7.602 -28.212  -5.038  1.00 10.00      A   
ATOM   4676  N   GLY A 494       6.539 -30.181  -4.808  1.00 10.00      A   
ATOM   4677  HN  GLY A 494       6.119 -30.823  -4.194  1.00 10.00      A   
ATOM   4678  CA  GLY A 494       6.573 -30.464  -6.221  1.00 10.00      A   
ATOM   4679  C   GLY A 494       5.256 -30.166  -6.897  1.00 10.00      A   
ATOM   4680  O   GLY A 494       4.422 -29.430  -6.367  1.00 10.00      A   
ATOM   4681  N   ASP A 495       5.069 -30.740  -8.071  1.00 10.00      A   
ATOM   4682  HN  ASP A 495       5.773 -31.316  -8.442  1.00 10.00      A   
ATOM   4683  CA  ASP A 495       3.849 -30.536  -8.831  1.00 10.00      A   
ATOM   4684  CB  ASP A 495       4.138 -30.503 -10.337  1.00 10.00      A   
ATOM   4685  CG  ASP A 495       4.949 -31.688 -10.827  1.00 10.00      A   
ATOM   4686  OD1 ASP A 495       6.146 -31.501 -11.143  1.00 10.00      A   
ATOM   4687  OD2 ASP A 495       4.396 -32.804 -10.900  1.00 10.00      A   
ATOM   4688  C   ASP A 495       2.812 -31.602  -8.507  1.00 10.00      A   
ATOM   4689  O   ASP A 495       1.703 -31.584  -9.042  1.00 10.00      A   
ATOM   4690  N   LYS A 496       3.169 -32.520  -7.612  1.00 10.00      A   
ATOM   4691  HN  LYS A 496       4.057 -32.465  -7.194  1.00 10.00      A   
ATOM   4692  CA  LYS A 496       2.264 -33.594  -7.223  1.00 10.00      A   
ATOM   4693  CB  LYS A 496       2.964 -34.609  -6.312  1.00 10.00      A   
ATOM   4694  CG  LYS A 496       4.373 -34.989  -6.738  1.00 10.00      A   
ATOM   4695  CD  LYS A 496       4.912 -36.121  -5.878  1.00 10.00      A   
ATOM   4696  CE  LYS A 496       6.419 -36.271  -6.025  1.00 10.00      A   
ATOM   4697  NZ  LYS A 496       7.163 -35.260  -5.226  1.00 10.00      A   
ATOM   4698  HZ1 LYS A 496       7.643 -34.590  -5.856  1.00 10.00      A   
ATOM   4699  HZ2 LYS A 496       7.881 -35.729  -4.635  1.00 10.00      A   
ATOM   4700  HZ3 LYS A 496       6.505 -34.727  -4.607  1.00 10.00      A   
ATOM   4701  C   LYS A 496       1.049 -33.021  -6.513  1.00 10.00      A   
ATOM   4702  O   LYS A 496      -0.090 -33.350  -6.838  1.00 10.00      A   
ATOM   4703  N   ALA A 497       1.301 -32.151  -5.547  1.00 10.00      A   
ATOM   4704  HN  ALA A 497       2.237 -31.931  -5.330  1.00 10.00      A   
ATOM   4705  CA  ALA A 497       0.226 -31.523  -4.791  1.00 10.00      A   
ATOM   4706  CB  ALA A 497       0.751 -30.997  -3.467  1.00 10.00      A   
ATOM   4707  C   ALA A 497      -0.408 -30.390  -5.591  1.00 10.00      A   
ATOM   4708  O   ALA A 497      -1.586 -30.078  -5.424  1.00 10.00      A   
ATOM   4709  N   LEU A 498       0.381 -29.797  -6.478  1.00 10.00      A   
ATOM   4710  HN  LEU A 498       1.303 -30.112  -6.582  1.00 10.00      A   
ATOM   4711  CA  LEU A 498      -0.082 -28.695  -7.306  1.00 10.00      A   
ATOM   4712  CB  LEU A 498       1.094 -28.080  -8.064  1.00 10.00      A   
ATOM   4713  CG  LEU A 498       0.782 -26.843  -8.905  1.00 10.00      A   
ATOM   4714  CD1 LEU A 498       0.650 -25.610  -8.024  1.00 10.00      A   
ATOM   4715  CD2 LEU A 498       1.852 -26.641  -9.963  1.00 10.00      A   
ATOM   4716  C   LEU A 498      -1.150 -29.158  -8.288  1.00 10.00      A   
ATOM   4717  O   LEU A 498      -2.241 -28.595  -8.338  1.00 10.00      A   
ATOM   4718  N   LEU A 499      -0.836 -30.197  -9.059  1.00 10.00      A   
ATOM   4719  HN  LEU A 499       0.055 -30.610  -8.975  1.00 10.00      A   
ATOM   4720  CA  LEU A 499      -1.773 -30.731 -10.042  1.00 10.00      A   
ATOM   4721  CB  LEU A 499      -1.068 -31.704 -10.986  1.00 10.00      A   
ATOM   4722  CG  LEU A 499      -0.071 -31.083 -11.966  1.00 10.00      A   
ATOM   4723  CD1 LEU A 499       0.718 -32.168 -12.680  1.00 10.00      A   
ATOM   4724  CD2 LEU A 499      -0.792 -30.195 -12.971  1.00 10.00      A   
ATOM   4725  C   LEU A 499      -2.964 -31.404  -9.370  1.00 10.00      A   
ATOM   4726  O   LEU A 499      -4.007 -31.620  -9.993  1.00 10.00      A   
ATOM   4727  N   ALA A 500      -2.802 -31.734  -8.097  1.00 10.00      A   
ATOM   4728  HN  ALA A 500      -1.945 -31.543  -7.663  1.00 10.00      A   
ATOM   4729  CA  ALA A 500      -3.860 -32.371  -7.330  1.00 10.00      A   
ATOM   4730  CB  ALA A 500      -3.300 -32.994  -6.060  1.00 10.00      A   
ATOM   4731  C   ALA A 500      -4.957 -31.365  -6.996  1.00 10.00      A   
ATOM   4732  O   ALA A 500      -6.140 -31.701  -6.988  1.00 10.00      A   
ATOM   4733  N   ASN A 501      -4.560 -30.125  -6.739  1.00 10.00      A   
ATOM   4734  HN  ASN A 501      -3.602 -29.907  -6.788  1.00 10.00      A   
ATOM   4735  CA  ASN A 501      -5.513 -29.075  -6.397  1.00 10.00      A   
ATOM   4736  CB  ASN A 501      -5.173 -28.450  -5.041  1.00 10.00      A   
ATOM   4737  CG  ASN A 501      -5.987 -29.033  -3.905  1.00 10.00      A   
ATOM   4738  OD1 ASN A 501      -7.145 -28.667  -3.705  1.00 10.00      A   
ATOM   4739  ND2 ASN A 501      -5.383 -29.935  -3.147  1.00 10.00      A   
ATOM   4740 HD21 ASN A 501      -4.458 -30.178  -3.361  1.00 10.00      A   
ATOM   4741 HD22 ASN A 501      -5.887 -30.316  -2.385  1.00 10.00      A   
ATOM   4742  C   ASN A 501      -5.560 -28.003  -7.475  1.00 10.00      A   
ATOM   4743  O   ASN A 501      -5.648 -26.811  -7.178  1.00 10.00      A   
ATOM   4744  N   ALA A 502      -5.527 -28.434  -8.730  1.00 10.00      A   
ATOM   4745  HN  ALA A 502      -5.484 -29.397  -8.900  1.00 10.00      A   
ATOM   4746  CA  ALA A 502      -5.561 -27.514  -9.860  1.00 10.00      A   
ATOM   4747  CB  ALA A 502      -5.426 -28.271 -11.173  1.00 10.00      A   
ATOM   4748  C   ALA A 502      -6.835 -26.674  -9.855  1.00 10.00      A   
ATOM   4749  O   ALA A 502      -6.808 -25.490 -10.189  1.00 10.00      A   
ATOM   4750  N   SER A 503      -7.950 -27.287  -9.462  1.00 10.00      A   
ATOM   4751  HN  SER A 503      -7.914 -28.232  -9.193  1.00 10.00      A   
ATOM   4752  CA  SER A 503      -9.227 -26.592  -9.416  1.00 10.00      A   
ATOM   4753  CB  SER A 503     -10.376 -27.592  -9.278  1.00 10.00      A   
ATOM   4754  OG  SER A 503     -10.212 -28.675 -10.176  1.00 10.00      A   
ATOM   4755  HG  SER A 503      -9.928 -28.338 -11.031  1.00 10.00      A   
ATOM   4756  C   SER A 503      -9.265 -25.591  -8.264  1.00 10.00      A   
ATOM   4757  O   SER A 503      -9.970 -24.584  -8.334  1.00 10.00      A   
ATOM   4758  N   LYS A 504      -8.490 -25.863  -7.218  1.00 10.00      A   
ATOM   4759  HN  LYS A 504      -7.926 -26.667  -7.237  1.00 10.00      A   
ATOM   4760  CA  LYS A 504      -8.441 -24.990  -6.048  1.00 10.00      A   
ATOM   4761  CB  LYS A 504      -7.654 -25.663  -4.919  1.00 10.00      A   
ATOM   4762  CG  LYS A 504      -7.486 -24.818  -3.666  1.00 10.00      A   
ATOM   4763  CD  LYS A 504      -8.827 -24.516  -3.014  1.00 10.00      A   
ATOM   4764  CE  LYS A 504      -8.648 -23.847  -1.662  1.00 10.00      A   
ATOM   4765  NZ  LYS A 504      -9.935 -23.739  -0.927  1.00 10.00      A   
ATOM   4766  HZ1 LYS A 504     -10.502 -22.951  -1.300  1.00 10.00      A   
ATOM   4767  HZ2 LYS A 504      -9.755 -23.581   0.085  1.00 10.00      A   
ATOM   4768  HZ3 LYS A 504     -10.476 -24.620  -1.030  1.00 10.00      A   
ATOM   4769  C   LYS A 504      -7.811 -23.648  -6.402  1.00 10.00      A   
ATOM   4770  O   LYS A 504      -8.199 -22.605  -5.869  1.00 10.00      A   
ATOM   4771  N   LEU A 505      -6.867 -23.676  -7.330  1.00 10.00      A   
ATOM   4772  HN  LEU A 505      -6.620 -24.535  -7.736  1.00 10.00      A   
ATOM   4773  CA  LEU A 505      -6.179 -22.466  -7.758  1.00 10.00      A   
ATOM   4774  CB  LEU A 505      -4.998 -22.822  -8.663  1.00 10.00      A   
ATOM   4775  CG  LEU A 505      -4.053 -23.908  -8.142  1.00 10.00      A   
ATOM   4776  CD1 LEU A 505      -2.919 -24.149  -9.125  1.00 10.00      A   
ATOM   4777  CD2 LEU A 505      -3.510 -23.542  -6.766  1.00 10.00      A   
ATOM   4778  C   LEU A 505      -7.129 -21.502  -8.472  1.00 10.00      A   
ATOM   4779  O   LEU A 505      -6.833 -20.317  -8.611  1.00 10.00      A   
ATOM   4780  N   GLU A 506      -8.281 -22.013  -8.904  1.00 10.00      A   
ATOM   4781  HN  GLU A 506      -8.468 -22.962  -8.749  1.00 10.00      A   
ATOM   4782  CA  GLU A 506      -9.274 -21.196  -9.597  1.00 10.00      A   
ATOM   4783  CB  GLU A 506     -10.265 -22.082 -10.355  1.00 10.00      A   
ATOM   4784  CG  GLU A 506     -10.915 -21.411 -11.554  1.00 10.00      A   
ATOM   4785  CD  GLU A 506     -12.017 -22.246 -12.177  1.00 10.00      A   
ATOM   4786  OE1 GLU A 506     -13.207 -21.951 -11.931  1.00 10.00      A   
ATOM   4787  OE2 GLU A 506     -11.701 -23.200 -12.917  1.00 10.00      A   
ATOM   4788  C   GLU A 506     -10.023 -20.302  -8.611  1.00 10.00      A   
ATOM   4789  O   GLU A 506     -10.672 -19.328  -8.997  1.00 10.00      A   
ATOM   4790  N   THR A 507      -9.922 -20.635  -7.333  1.00 10.00      A   
ATOM   4791  HN  THR A 507      -9.385 -21.416  -7.084  1.00 10.00      A   
ATOM   4792  CA  THR A 507     -10.586 -19.867  -6.288  1.00 10.00      A   
ATOM   4793  CB  THR A 507     -11.324 -20.788  -5.300  1.00 10.00      A   
ATOM   4794  OG1 THR A 507     -10.855 -22.138  -5.460  1.00 10.00      A   
ATOM   4795  HG1 THR A 507      -9.918 -22.179  -5.228  1.00 10.00      A   
ATOM   4796  CG2 THR A 507     -12.819 -20.743  -5.560  1.00 10.00      A   
ATOM   4797  C   THR A 507      -9.594 -18.987  -5.529  1.00 10.00      A   
ATOM   4798  O   THR A 507      -9.943 -18.357  -4.529  1.00 10.00      A   
ATOM   4799  N   MET A 508      -8.360 -18.941  -6.019  1.00 10.00      A   
ATOM   4800  HN  MET A 508      -8.151 -19.440  -6.835  1.00 10.00      A   
ATOM   4801  CA  MET A 508      -7.311 -18.147  -5.397  1.00 10.00      A   
ATOM   4802  CB  MET A 508      -6.099 -19.029  -5.078  1.00 10.00      A   
ATOM   4803  CG  MET A 508      -6.310 -19.978  -3.910  1.00 10.00      A   
ATOM   4804  SD  MET A 508      -5.138 -21.350  -3.890  1.00 10.00      A   
ATOM   4805  CE  MET A 508      -3.579 -20.473  -3.882  1.00 10.00      A   
ATOM   4806  C   MET A 508      -6.907 -17.008  -6.323  1.00 10.00      A   
ATOM   4807  O   MET A 508      -6.881 -17.175  -7.541  1.00 10.00      A   
ATOM   4808  N   ARG A 509      -6.593 -15.853  -5.745  1.00 10.00      A   
ATOM   4809  HN  ARG A 509      -6.598 -15.793  -4.767  1.00 10.00      A   
ATOM   4810  CA  ARG A 509      -6.208 -14.688  -6.529  1.00 10.00      A   
ATOM   4811  CB  ARG A 509      -6.153 -13.426  -5.656  1.00 10.00      A   
ATOM   4812  CG  ARG A 509      -6.008 -12.134  -6.452  1.00 10.00      A   
ATOM   4813  CD  ARG A 509      -5.266 -11.060  -5.669  1.00 10.00      A   
ATOM   4814  NE  ARG A 509      -6.119 -10.378  -4.694  1.00 10.00      A   
ATOM   4815  HE  ARG A 509      -7.077 -10.623  -4.680  1.00 10.00      A   
ATOM   4816  CZ  ARG A 509      -5.680  -9.457  -3.828  1.00 10.00      A   
ATOM   4817  NH1 ARG A 509      -4.402  -9.102  -3.814  1.00 10.00      A   
ATOM   4818 HH11 ARG A 509      -3.725  -9.532  -4.481  1.00 10.00      A   
ATOM   4819 HH12 ARG A 509      -4.063  -8.384  -3.124  1.00 10.00      A   
ATOM   4820  NH2 ARG A 509      -6.526  -8.873  -2.986  1.00 10.00      A   
ATOM   4821 HH21 ARG A 509      -7.542  -9.123  -2.997  1.00 10.00      A   
ATOM   4822 HH22 ARG A 509      -6.177  -8.156  -2.301  1.00 10.00      A   
ATOM   4823  C   ARG A 509      -4.860 -14.913  -7.198  1.00 10.00      A   
ATOM   4824  O   ARG A 509      -4.745 -14.832  -8.423  1.00 10.00      A   
ATOM   4825  N   SER A 510      -3.850 -15.216  -6.392  1.00 10.00      A   
ATOM   4826  HN  SER A 510      -4.010 -15.305  -5.429  1.00 10.00      A   
ATOM   4827  CA  SER A 510      -2.508 -15.433  -6.910  1.00 10.00      A   
ATOM   4828  CB  SER A 510      -1.703 -14.128  -6.837  1.00 10.00      A   
ATOM   4829  OG  SER A 510      -2.524 -12.992  -7.053  1.00 10.00      A   
ATOM   4830  HG  SER A 510      -2.310 -12.320  -6.398  1.00 10.00      A   
ATOM   4831  C   SER A 510      -1.780 -16.520  -6.127  1.00 10.00      A   
ATOM   4832  O   SER A 510      -2.043 -16.734  -4.936  1.00 10.00      A   
ATOM   4833  N   LEU A 511      -0.887 -17.218  -6.812  1.00 10.00      A   
ATOM   4834  HN  LEU A 511      -0.770 -17.031  -7.772  1.00 10.00      A   
ATOM   4835  CA  LEU A 511      -0.088 -18.266  -6.204  1.00 10.00      A   
ATOM   4836  CB  LEU A 511      -0.609 -19.641  -6.628  1.00 10.00      A   
ATOM   4837  CG  LEU A 511       0.239 -20.842  -6.201  1.00 10.00      A   
ATOM   4838  CD1 LEU A 511       0.212 -21.016  -4.692  1.00 10.00      A   
ATOM   4839  CD2 LEU A 511      -0.229 -22.109  -6.898  1.00 10.00      A   
ATOM   4840  C   LEU A 511       1.365 -18.104  -6.637  1.00 10.00      A   
ATOM   4841  O   LEU A 511       1.676 -18.173  -7.826  1.00 10.00      A   
ATOM   4842  N   TRP A 512       2.247 -17.878  -5.678  1.00 10.00      A   
ATOM   4843  HN  TRP A 512       1.942 -17.839  -4.746  1.00 10.00      A   
ATOM   4844  CA  TRP A 512       3.661 -17.694  -5.971  1.00 10.00      A   
ATOM   4845  CB  TRP A 512       4.171 -16.390  -5.348  1.00 10.00      A   
ATOM   4846  CG  TRP A 512       5.658 -16.229  -5.428  1.00 10.00      A   
ATOM   4847  CD1 TRP A 512       6.568 -16.529  -4.456  1.00 10.00      A   
ATOM   4848  CD2 TRP A 512       6.409 -15.740  -6.543  1.00 10.00      A   
ATOM   4849  NE1 TRP A 512       7.839 -16.263  -4.900  1.00 10.00      A   
ATOM   4850  HE1 TRP A 512       8.666 -16.406  -4.385  1.00 10.00      A   
ATOM   4851  CE2 TRP A 512       7.769 -15.776  -6.178  1.00 10.00      A   
ATOM   4852  CE3 TRP A 512       6.066 -15.278  -7.814  1.00 10.00      A   
ATOM   4853  CZ2 TRP A 512       8.782 -15.364  -7.039  1.00 10.00      A   
ATOM   4854  CZ3 TRP A 512       7.073 -14.874  -8.668  1.00 10.00      A   
ATOM   4855  CH2 TRP A 512       8.415 -14.919  -8.279  1.00 10.00      A   
ATOM   4856  C   TRP A 512       4.501 -18.870  -5.481  1.00 10.00      A   
ATOM   4857  O   TRP A 512       4.356 -19.312  -4.342  1.00 10.00      A   
ATOM   4858  N   MET A 513       5.370 -19.373  -6.354  1.00 10.00      A   
ATOM   4859  HN  MET A 513       5.411 -18.997  -7.260  1.00 10.00      A   
ATOM   4860  CA  MET A 513       6.258 -20.478  -6.013  1.00 10.00      A   
ATOM   4861  CB  MET A 513       5.710 -21.810  -6.537  1.00 10.00      A   
ATOM   4862  CG  MET A 513       4.376 -22.235  -5.941  1.00 10.00      A   
ATOM   4863  SD  MET A 513       3.864 -23.876  -6.492  1.00 10.00      A   
ATOM   4864  CE  MET A 513       4.904 -24.916  -5.464  1.00 10.00      A   
ATOM   4865  C   MET A 513       7.646 -20.232  -6.602  1.00 10.00      A   
ATOM   4866  O   MET A 513       7.796 -20.101  -7.816  1.00 10.00      A   
ATOM   4867  N   SER A 514       8.653 -20.129  -5.748  1.00 10.00      A   
ATOM   4868  HN  SER A 514       8.475 -20.171  -4.783  1.00 10.00      A   
ATOM   4869  CA  SER A 514      10.015 -19.918  -6.212  1.00 10.00      A   
ATOM   4870  CB  SER A 514      10.486 -18.496  -5.902  1.00 10.00      A   
ATOM   4871  OG  SER A 514      10.204 -18.135  -4.561  1.00 10.00      A   
ATOM   4872  HG  SER A 514      10.964 -18.357  -4.008  1.00 10.00      A   
ATOM   4873  C   SER A 514      10.961 -20.956  -5.615  1.00 10.00      A   
ATOM   4874  O   SER A 514      10.844 -21.310  -4.436  1.00 10.00      A   
ATOM   4875  N   SER A 515      11.880 -21.451  -6.443  1.00 10.00      A   
ATOM   4876  HN  SER A 515      11.904 -21.128  -7.374  1.00 10.00      A   
ATOM   4877  CA  SER A 515      12.850 -22.459  -6.025  1.00 10.00      A   
ATOM   4878  CB  SER A 515      13.906 -21.868  -5.084  1.00 10.00      A   
ATOM   4879  OG  SER A 515      14.700 -20.900  -5.759  1.00 10.00      A   
ATOM   4880  HG  SER A 515      14.217 -20.063  -5.804  1.00 10.00      A   
ATOM   4881  C   SER A 515      12.160 -23.676  -5.405  1.00 10.00      A   
ATOM   4882  O   SER A 515      12.501 -24.114  -4.306  1.00 10.00      A   
ATOM   4883  N   CYS A 516      11.173 -24.202  -6.115  1.00 10.00      A   
ATOM   4884  HN  CYS A 516      10.940 -23.800  -6.978  1.00 10.00      A   
ATOM   4885  CA  CYS A 516      10.431 -25.365  -5.654  1.00 10.00      A   
ATOM   4886  CB  CYS A 516       8.930 -25.062  -5.654  1.00 10.00      A   
ATOM   4887  SG  CYS A 516       8.475 -23.578  -4.720  1.00 10.00      A   
ATOM   4888  HG  CYS A 516       9.578 -22.873  -4.496  1.00 10.00      A   
ATOM   4889  C   CYS A 516      10.753 -26.576  -6.534  1.00 10.00      A   
ATOM   4890  O   CYS A 516      11.659 -26.517  -7.366  1.00 10.00      A   
ATOM   4891  N   SER A 517      10.020 -27.665  -6.354  1.00 10.00      A   
ATOM   4892  HN  SER A 517       9.312 -27.663  -5.673  1.00 10.00      A   
ATOM   4893  CA  SER A 517      10.247 -28.878  -7.126  1.00 10.00      A   
ATOM   4894  CB  SER A 517      10.204 -30.094  -6.199  1.00 10.00      A   
ATOM   4895  OG  SER A 517      10.951 -29.851  -5.015  1.00 10.00      A   
ATOM   4896  HG  SER A 517      10.899 -30.624  -4.440  1.00 10.00      A   
ATOM   4897  C   SER A 517       9.227 -29.029  -8.257  1.00 10.00      A   
ATOM   4898  O   SER A 517       8.842 -30.143  -8.617  1.00 10.00      A   
ATOM   4899  N   VAL A 518       8.796 -27.909  -8.820  1.00 10.00      A   
ATOM   4900  HN  VAL A 518       9.136 -27.050  -8.496  1.00 10.00      A   
ATOM   4901  CA  VAL A 518       7.829 -27.929  -9.911  1.00 10.00      A   
ATOM   4902  CB  VAL A 518       6.983 -26.638  -9.947  1.00 10.00      A   
ATOM   4903  CG1 VAL A 518       5.919 -26.720 -11.035  1.00 10.00      A   
ATOM   4904  CG2 VAL A 518       6.342 -26.387  -8.592  1.00 10.00      A   
ATOM   4905  C   VAL A 518       8.533 -28.115 -11.249  1.00 10.00      A   
ATOM   4906  O   VAL A 518       9.401 -27.324 -11.616  1.00 10.00      A   
ATOM   4907  N   SER A 519       8.158 -29.164 -11.970  1.00 10.00      A   
ATOM   4908  HN  SER A 519       7.454 -29.759 -11.625  1.00 10.00      A   
ATOM   4909  CA  SER A 519       8.760 -29.455 -13.263  1.00 10.00      A   
ATOM   4910  CB  SER A 519       8.635 -30.947 -13.573  1.00 10.00      A   
ATOM   4911  OG  SER A 519       7.277 -31.364 -13.536  1.00 10.00      A   
ATOM   4912  HG  SER A 519       6.979 -31.431 -12.609  1.00 10.00      A   
ATOM   4913  C   SER A 519       8.128 -28.616 -14.380  1.00 10.00      A   
ATOM   4914  O   SER A 519       6.997 -28.126 -14.248  1.00 10.00      A   
ATOM   4915  N   PHE A 520       8.868 -28.437 -15.473  1.00 10.00      A   
ATOM   4916  HN  PHE A 520       9.771 -28.824 -15.508  1.00 10.00      A   
ATOM   4917  CA  PHE A 520       8.378 -27.672 -16.614  1.00 10.00      A   
ATOM   4918  CB  PHE A 520       9.500 -27.430 -17.633  1.00 10.00      A   
ATOM   4919  CG  PHE A 520       9.041 -26.783 -18.912  1.00 10.00      A   
ATOM   4920  CD1 PHE A 520       8.425 -25.543 -18.895  1.00 10.00      A   
ATOM   4921  CD2 PHE A 520       9.223 -27.416 -20.131  1.00 10.00      A   
ATOM   4922  CE1 PHE A 520       7.998 -24.947 -20.065  1.00 10.00      A   
ATOM   4923  CE2 PHE A 520       8.799 -26.825 -21.307  1.00 10.00      A   
ATOM   4924  CZ  PHE A 520       8.184 -25.589 -21.274  1.00 10.00      A   
ATOM   4925  C   PHE A 520       7.204 -28.392 -17.272  1.00 10.00      A   
ATOM   4926  O   PHE A 520       6.245 -27.759 -17.719  1.00 10.00      A   
ATOM   4927  N   GLY A 521       7.274 -29.720 -17.302  1.00 10.00      A   
ATOM   4928  HN  GLY A 521       8.051 -30.170 -16.904  1.00 10.00      A   
ATOM   4929  CA  GLY A 521       6.214 -30.510 -17.901  1.00 10.00      A   
ATOM   4930  C   GLY A 521       4.889 -30.303 -17.200  1.00 10.00      A   
ATOM   4931  O   GLY A 521       3.838 -30.283 -17.841  1.00 10.00      A   
ATOM   4932  N   ALA A 522       4.940 -30.112 -15.887  1.00 10.00      A   
ATOM   4933  HN  ALA A 522       5.814 -30.102 -15.436  1.00 10.00      A   
ATOM   4934  CA  ALA A 522       3.732 -29.901 -15.101  1.00 10.00      A   
ATOM   4935  CB  ALA A 522       4.043 -29.970 -13.622  1.00 10.00      A   
ATOM   4936  C   ALA A 522       3.096 -28.561 -15.443  1.00 10.00      A   
ATOM   4937  O   ALA A 522       1.872 -28.444 -15.508  1.00 10.00      A   
ATOM   4938  N   CYS A 523       3.935 -27.554 -15.664  1.00 10.00      A   
ATOM   4939  HN  CYS A 523       4.901 -27.712 -15.588  1.00 10.00      A   
ATOM   4940  CA  CYS A 523       3.458 -26.222 -16.009  1.00 10.00      A   
ATOM   4941  CB  CYS A 523       4.637 -25.258 -16.150  1.00 10.00      A   
ATOM   4942  SG  CYS A 523       5.730 -25.197 -14.709  1.00 10.00      A   
ATOM   4943  HG  CYS A 523       6.157 -26.429 -14.461  1.00 10.00      A   
ATOM   4944  C   CYS A 523       2.644 -26.263 -17.300  1.00 10.00      A   
ATOM   4945  O   CYS A 523       1.609 -25.607 -17.420  1.00 10.00      A   
ATOM   4946  N   LYS A 524       3.111 -27.052 -18.260  1.00 10.00      A   
ATOM   4947  HN  LYS A 524       3.940 -27.552 -18.105  1.00 10.00      A   
ATOM   4948  CA  LYS A 524       2.424 -27.194 -19.536  1.00 10.00      A   
ATOM   4949  CB  LYS A 524       3.296 -27.968 -20.532  1.00 10.00      A   
ATOM   4950  CG  LYS A 524       4.584 -27.257 -20.917  1.00 10.00      A   
ATOM   4951  CD  LYS A 524       5.199 -27.859 -22.170  1.00 10.00      A   
ATOM   4952  CE  LYS A 524       5.662 -29.286 -21.938  1.00 10.00      A   
ATOM   4953  NZ  LYS A 524       6.334 -29.854 -23.134  1.00 10.00      A   
ATOM   4954  HZ1 LYS A 524       7.125 -29.242 -23.427  1.00 10.00      A   
ATOM   4955  HZ2 LYS A 524       5.663 -29.932 -23.922  1.00 10.00      A   
ATOM   4956  HZ3 LYS A 524       6.708 -30.805 -22.915  1.00 10.00      A   
ATOM   4957  C   LYS A 524       1.086 -27.904 -19.344  1.00 10.00      A   
ATOM   4958  O   LYS A 524       0.086 -27.559 -19.981  1.00 10.00      A   
ATOM   4959  N   LEU A 525       1.074 -28.890 -18.454  1.00 10.00      A   
ATOM   4960  HN  LEU A 525       1.905 -29.113 -17.976  1.00 10.00      A   
ATOM   4961  CA  LEU A 525      -0.135 -29.651 -18.168  1.00 10.00      A   
ATOM   4962  CB  LEU A 525       0.198 -30.908 -17.355  1.00 10.00      A   
ATOM   4963  CG  LEU A 525      -0.971 -31.845 -17.032  1.00 10.00      A   
ATOM   4964  CD1 LEU A 525      -1.624 -32.357 -18.307  1.00 10.00      A   
ATOM   4965  CD2 LEU A 525      -0.500 -33.002 -16.167  1.00 10.00      A   
ATOM   4966  C   LEU A 525      -1.154 -28.790 -17.428  1.00 10.00      A   
ATOM   4967  O   LEU A 525      -2.348 -28.820 -17.733  1.00 10.00      A   
ATOM   4968  N   LEU A 526      -0.671 -28.009 -16.466  1.00 10.00      A   
ATOM   4969  HN  LEU A 526       0.294 -28.031 -16.270  1.00 10.00      A   
ATOM   4970  CA  LEU A 526      -1.532 -27.130 -15.683  1.00 10.00      A   
ATOM   4971  CB  LEU A 526      -0.733 -26.432 -14.580  1.00 10.00      A   
ATOM   4972  CG  LEU A 526      -1.526 -25.522 -13.641  1.00 10.00      A   
ATOM   4973  CD1 LEU A 526      -2.575 -26.319 -12.879  1.00 10.00      A   
ATOM   4974  CD2 LEU A 526      -0.590 -24.816 -12.676  1.00 10.00      A   
ATOM   4975  C   LEU A 526      -2.210 -26.102 -16.580  1.00 10.00      A   
ATOM   4976  O   LEU A 526      -3.404 -25.841 -16.439  1.00 10.00      A   
ATOM   4977  N   GLY A 527      -1.446 -25.542 -17.514  1.00 10.00      A   
ATOM   4978  HN  GLY A 527      -0.502 -25.804 -17.583  1.00 10.00      A   
ATOM   4979  CA  GLY A 527      -1.993 -24.555 -18.428  1.00 10.00      A   
ATOM   4980  C   GLY A 527      -3.098 -25.134 -19.295  1.00 10.00      A   
ATOM   4981  O   GLY A 527      -4.075 -24.458 -19.603  1.00 10.00      A   
ATOM   4982  N   GLN A 528      -2.938 -26.391 -19.687  1.00 10.00      A   
ATOM   4983  HN  GLN A 528      -2.133 -26.880 -19.406  1.00 10.00      A   
ATOM   4984  CA  GLN A 528      -3.925 -27.073 -20.514  1.00 10.00      A   
ATOM   4985  CB  GLN A 528      -3.326 -28.359 -21.085  1.00 10.00      A   
ATOM   4986  CG  GLN A 528      -2.614 -28.187 -22.416  1.00 10.00      A   
ATOM   4987  CD  GLN A 528      -3.565 -27.849 -23.550  1.00 10.00      A   
ATOM   4988  OE1 GLN A 528      -4.751 -28.183 -23.511  1.00 10.00      A   
ATOM   4989  NE2 GLN A 528      -3.052 -27.192 -24.571  1.00 10.00      A   
ATOM   4990 HE21 GLN A 528      -2.098 -26.958 -24.541  1.00 10.00      A   
ATOM   4991 HE22 GLN A 528      -3.643 -26.966 -25.319  1.00 10.00      A   
ATOM   4992  C   GLN A 528      -5.169 -27.404 -19.700  1.00 10.00      A   
ATOM   4993  O   GLN A 528      -6.295 -27.330 -20.199  1.00 10.00      A   
ATOM   4994  N   LYS A 529      -4.954 -27.766 -18.443  1.00 10.00      A   
ATOM   4995  HN  LYS A 529      -4.032 -27.798 -18.106  1.00 10.00      A   
ATOM   4996  CA  LYS A 529      -6.042 -28.120 -17.546  1.00 10.00      A   
ATOM   4997  CB  LYS A 529      -5.493 -28.880 -16.338  1.00 10.00      A   
ATOM   4998  CG  LYS A 529      -6.551 -29.383 -15.375  1.00 10.00      A   
ATOM   4999  CD  LYS A 529      -5.963 -30.388 -14.396  1.00 10.00      A   
ATOM   5000  CE  LYS A 529      -7.017 -30.920 -13.436  1.00 10.00      A   
ATOM   5001  NZ  LYS A 529      -8.172 -31.526 -14.152  1.00 10.00      A   
ATOM   5002  HZ1 LYS A 529      -7.835 -32.213 -14.859  1.00 10.00      A   
ATOM   5003  HZ2 LYS A 529      -8.727 -30.789 -14.638  1.00 10.00      A   
ATOM   5004  HZ3 LYS A 529      -8.793 -32.016 -13.478  1.00 10.00      A   
ATOM   5005  C   LYS A 529      -6.826 -26.888 -17.098  1.00 10.00      A   
ATOM   5006  O   LYS A 529      -8.059 -26.905 -17.039  1.00 10.00      A   
ATOM   5007  N   MET A 530      -6.110 -25.817 -16.787  1.00 10.00      A   
ATOM   5008  HN  MET A 530      -5.130 -25.855 -16.866  1.00 10.00      A   
ATOM   5009  CA  MET A 530      -6.738 -24.580 -16.336  1.00 10.00      A   
ATOM   5010  CB  MET A 530      -6.320 -24.252 -14.895  1.00 10.00      A   
ATOM   5011  CG  MET A 530      -6.453 -25.407 -13.913  1.00 10.00      A   
ATOM   5012  SD  MET A 530      -8.166 -25.878 -13.603  1.00 10.00      A   
ATOM   5013  CE  MET A 530      -8.751 -24.423 -12.742  1.00 10.00      A   
ATOM   5014  C   MET A 530      -6.367 -23.419 -17.255  1.00 10.00      A   
ATOM   5015  O   MET A 530      -5.457 -22.648 -16.951  1.00 10.00      A   
ATOM   5016  N   PRO A 531      -7.066 -23.268 -18.394  1.00 10.00      A   
ATOM   5017  CA  PRO A 531      -6.802 -22.191 -19.357  1.00 10.00      A   
ATOM   5018  CB  PRO A 531      -7.685 -22.548 -20.564  1.00 10.00      A   
ATOM   5019  CG  PRO A 531      -8.133 -23.952 -20.329  1.00 10.00      A   
ATOM   5020  CD  PRO A 531      -8.162 -24.135 -18.842  1.00 10.00      A   
ATOM   5021  C   PRO A 531      -7.193 -20.818 -18.813  1.00 10.00      A   
ATOM   5022  O   PRO A 531      -6.742 -19.784 -19.313  1.00 10.00      A   
ATOM   5023  N   LYS A 532      -8.028 -20.809 -17.772  1.00 10.00      A   
ATOM   5024  HN  LYS A 532      -8.348 -21.662 -17.409  1.00 10.00      A   
ATOM   5025  CA  LYS A 532      -8.476 -19.567 -17.158  1.00 10.00      A   
ATOM   5026  CB  LYS A 532      -9.810 -19.769 -16.437  1.00 10.00      A   
ATOM   5027  CG  LYS A 532     -10.987 -20.045 -17.360  1.00 10.00      A   
ATOM   5028  CD  LYS A 532     -12.296 -20.090 -16.585  1.00 10.00      A   
ATOM   5029  CE  LYS A 532     -13.501 -20.032 -17.515  1.00 10.00      A   
ATOM   5030  NZ  LYS A 532     -13.634 -21.256 -18.345  1.00 10.00      A   
ATOM   5031  HZ1 LYS A 532     -14.439 -21.164 -18.999  1.00 10.00      A   
ATOM   5032  HZ2 LYS A 532     -13.790 -22.081 -17.737  1.00 10.00      A   
ATOM   5033  HZ3 LYS A 532     -12.769 -21.409 -18.898  1.00 10.00      A   
ATOM   5034  C   LYS A 532      -7.424 -19.031 -16.190  1.00 10.00      A   
ATOM   5035  O   LYS A 532      -7.606 -17.984 -15.564  1.00 10.00      A   
ATOM   5036  N   LEU A 533      -6.323 -19.758 -16.065  1.00 10.00      A   
ATOM   5037  HN  LEU A 533      -6.230 -20.584 -16.589  1.00 10.00      A   
ATOM   5038  CA  LEU A 533      -5.245 -19.356 -15.183  1.00 10.00      A   
ATOM   5039  CB  LEU A 533      -4.992 -20.417 -14.110  1.00 10.00      A   
ATOM   5040  CG  LEU A 533      -5.802 -20.287 -12.816  1.00 10.00      A   
ATOM   5041  CD1 LEU A 533      -7.235 -20.760 -13.015  1.00 10.00      A   
ATOM   5042  CD2 LEU A 533      -5.132 -21.059 -11.691  1.00 10.00      A   
ATOM   5043  C   LEU A 533      -3.976 -19.095 -15.977  1.00 10.00      A   
ATOM   5044  O   LEU A 533      -3.648 -19.831 -16.912  1.00 10.00      A   
ATOM   5045  N   ASN A 534      -3.279 -18.035 -15.613  1.00 10.00      A   
ATOM   5046  HN  ASN A 534      -3.610 -17.475 -14.875  1.00 10.00      A   
ATOM   5047  CA  ASN A 534      -2.039 -17.670 -16.279  1.00 10.00      A   
ATOM   5048  CB  ASN A 534      -1.909 -16.150 -16.385  1.00 10.00      A   
ATOM   5049  CG  ASN A 534      -2.537 -15.586 -17.647  1.00 10.00      A   
ATOM   5050  OD1 ASN A 534      -3.319 -16.254 -18.322  1.00 10.00      A   
ATOM   5051  ND2 ASN A 534      -2.211 -14.342 -17.966  1.00 10.00      A   
ATOM   5052 HD21 ASN A 534      -1.585 -13.857 -17.380  1.00 10.00      A   
ATOM   5053 HD22 ASN A 534      -2.624 -13.949 -18.764  1.00 10.00      A   
ATOM   5054  C   ASN A 534      -0.847 -18.239 -15.529  1.00 10.00      A   
ATOM   5055  O   ASN A 534      -0.478 -17.741 -14.461  1.00 10.00      A   
ATOM   5056  N   VAL A 535      -0.272 -19.299 -16.072  1.00 10.00      A   
ATOM   5057  HN  VAL A 535      -0.633 -19.658 -16.906  1.00 10.00      A   
ATOM   5058  CA  VAL A 535       0.885 -19.938 -15.467  1.00 10.00      A   
ATOM   5059  CB  VAL A 535       0.915 -21.455 -15.755  1.00 10.00      A   
ATOM   5060  CG1 VAL A 535       1.936 -22.157 -14.872  1.00 10.00      A   
ATOM   5061  CG2 VAL A 535      -0.466 -22.070 -15.576  1.00 10.00      A   
ATOM   5062  C   VAL A 535       2.152 -19.296 -16.017  1.00 10.00      A   
ATOM   5063  O   VAL A 535       2.722 -19.768 -17.002  1.00 10.00      A   
ATOM   5064  N   GLU A 536       2.568 -18.204 -15.394  1.00 10.00      A   
ATOM   5065  HN  GLU A 536       2.070 -17.880 -14.614  1.00 10.00      A   
ATOM   5066  CA  GLU A 536       3.753 -17.483 -15.825  1.00 10.00      A   
ATOM   5067  CB  GLU A 536       3.653 -15.999 -15.470  1.00 10.00      A   
ATOM   5068  CG  GLU A 536       2.607 -15.252 -16.272  1.00 10.00      A   
ATOM   5069  CD  GLU A 536       2.861 -13.760 -16.340  1.00 10.00      A   
ATOM   5070  OE1 GLU A 536       3.930 -13.302 -15.880  1.00 10.00      A   
ATOM   5071  OE2 GLU A 536       1.995 -13.038 -16.878  1.00 10.00      A   
ATOM   5072  C   GLU A 536       5.016 -18.078 -15.231  1.00 10.00      A   
ATOM   5073  O   GLU A 536       5.229 -18.041 -14.017  1.00 10.00      A   
ATOM   5074  N   VAL A 537       5.847 -18.629 -16.097  1.00 10.00      A   
ATOM   5075  HN  VAL A 537       5.604 -18.644 -17.051  1.00 10.00      A   
ATOM   5076  CA  VAL A 537       7.107 -19.219 -15.685  1.00 10.00      A   
ATOM   5077  CB  VAL A 537       7.454 -20.466 -16.532  1.00 10.00      A   
ATOM   5078  CG1 VAL A 537       8.784 -21.065 -16.094  1.00 10.00      A   
ATOM   5079  CG2 VAL A 537       6.344 -21.504 -16.448  1.00 10.00      A   
ATOM   5080  C   VAL A 537       8.222 -18.186 -15.824  1.00 10.00      A   
ATOM   5081  O   VAL A 537       8.544 -17.755 -16.930  1.00 10.00      A   
ATOM   5082  N   ILE A 538       8.778 -17.778 -14.692  1.00 10.00      A   
ATOM   5083  HN  ILE A 538       8.466 -18.165 -13.843  1.00 10.00      A   
ATOM   5084  CA  ILE A 538       9.857 -16.803 -14.661  1.00 10.00      A   
ATOM   5085  CB  ILE A 538       9.688 -15.796 -13.492  1.00 10.00      A   
ATOM   5086  CG1 ILE A 538       8.321 -15.106 -13.550  1.00 10.00      A   
ATOM   5087  CG2 ILE A 538      10.807 -14.760 -13.503  1.00 10.00      A   
ATOM   5088  CD1 ILE A 538       7.299 -15.680 -12.591  1.00 10.00      A   
ATOM   5089  C   ILE A 538      11.178 -17.543 -14.501  1.00 10.00      A   
ATOM   5090  O   ILE A 538      11.470 -18.084 -13.437  1.00 10.00      A   
ATOM   5091  N   ASP A 539      11.966 -17.574 -15.556  1.00 10.00      A   
ATOM   5092  HN  ASP A 539      11.694 -17.101 -16.378  1.00 10.00      A   
ATOM   5093  CA  ASP A 539      13.236 -18.280 -15.529  1.00 10.00      A   
ATOM   5094  CB  ASP A 539      13.081 -19.628 -16.242  1.00 10.00      A   
ATOM   5095  CG  ASP A 539      14.221 -20.584 -15.966  1.00 10.00      A   
ATOM   5096  OD1 ASP A 539      14.076 -21.448 -15.074  1.00 10.00      A   
ATOM   5097  OD2 ASP A 539      15.259 -20.499 -16.653  1.00 10.00      A   
ATOM   5098  C   ASP A 539      14.327 -17.451 -16.195  1.00 10.00      A   
ATOM   5099  O   ASP A 539      14.222 -17.100 -17.370  1.00 10.00      A   
ATOM   5100  N   GLU A 540      15.368 -17.124 -15.440  1.00 10.00      A   
ATOM   5101  HN  GLU A 540      15.393 -17.423 -14.498  1.00 10.00      A   
ATOM   5102  CA  GLU A 540      16.473 -16.326 -15.966  1.00 10.00      A   
ATOM   5103  CB  GLU A 540      17.037 -15.388 -14.895  1.00 10.00      A   
ATOM   5104  CG  GLU A 540      16.263 -14.089 -14.723  1.00 10.00      A   
ATOM   5105  CD  GLU A 540      16.894 -13.175 -13.691  1.00 10.00      A   
ATOM   5106  OE1 GLU A 540      16.842 -13.512 -12.489  1.00 10.00      A   
ATOM   5107  OE2 GLU A 540      17.445 -12.121 -14.076  1.00 10.00      A   
ATOM   5108  C   GLU A 540      17.588 -17.197 -16.537  1.00 10.00      A   
ATOM   5109  O   GLU A 540      18.614 -16.685 -16.992  1.00 10.00      A   
ATOM   5110  N   ARG A 541      17.380 -18.508 -16.535  1.00 10.00      A   
ATOM   5111  HN  ARG A 541      16.524 -18.860 -16.201  1.00 10.00      A   
ATOM   5112  CA  ARG A 541      18.384 -19.434 -17.044  1.00 10.00      A   
ATOM   5113  CB  ARG A 541      18.314 -20.783 -16.320  1.00 10.00      A   
ATOM   5114  CG  ARG A 541      18.382 -20.684 -14.804  1.00 10.00      A   
ATOM   5115  CD  ARG A 541      17.156 -21.302 -14.150  1.00 10.00      A   
ATOM   5116  NE  ARG A 541      17.452 -22.590 -13.523  1.00 10.00      A   
ATOM   5117  HE  ARG A 541      18.389 -22.766 -13.277  1.00 10.00      A   
ATOM   5118  CZ  ARG A 541      16.534 -23.525 -13.267  1.00 10.00      A   
ATOM   5119  NH1 ARG A 541      15.259 -23.322 -13.577  1.00 10.00      A   
ATOM   5120 HH11 ARG A 541      14.962 -22.423 -14.037  1.00 10.00      A   
ATOM   5121 HH12 ARG A 541      14.547 -24.055 -13.371  1.00 10.00      A   
ATOM   5122  NH2 ARG A 541      16.893 -24.665 -12.697  1.00 10.00      A   
ATOM   5123 HH21 ARG A 541      16.184 -25.397 -12.493  1.00 10.00      A   
ATOM   5124 HH22 ARG A 541      17.893 -24.835 -12.451  1.00 10.00      A   
ATOM   5125  C   ARG A 541      18.232 -19.630 -18.548  1.00 10.00      A   
ATOM   5126  O   ARG A 541      19.204 -19.936 -19.241  1.00 10.00      A   
ATOM   5127  N   GLY A 542      17.014 -19.472 -19.047  1.00 10.00      A   
ATOM   5128  HN  GLY A 542      16.263 -19.264 -18.445  1.00 10.00      A   
ATOM   5129  CA  GLY A 542      16.778 -19.628 -20.470  1.00 10.00      A   
ATOM   5130  C   GLY A 542      15.473 -20.332 -20.763  1.00 10.00      A   
ATOM   5131  O   GLY A 542      14.758 -20.722 -19.840  1.00 10.00      A   
ATOM   5132  N   ALA A 543      15.170 -20.495 -22.049  1.00 10.00      A   
ATOM   5133  HN  ALA A 543      15.795 -20.166 -22.731  1.00 10.00      A   
ATOM   5134  CA  ALA A 543      13.943 -21.153 -22.476  1.00 10.00      A   
ATOM   5135  CB  ALA A 543      13.834 -21.143 -23.996  1.00 10.00      A   
ATOM   5136  C   ALA A 543      13.876 -22.583 -21.941  1.00 10.00      A   
ATOM   5137  O   ALA A 543      14.724 -23.418 -22.264  1.00 10.00      A   
ATOM   5138  N   PRO A 544      12.856 -22.881 -21.118  1.00 10.00      A   
ATOM   5139  CA  PRO A 544      12.669 -24.213 -20.529  1.00 10.00      A   
ATOM   5140  CB  PRO A 544      11.457 -24.040 -19.604  1.00 10.00      A   
ATOM   5141  CG  PRO A 544      11.309 -22.569 -19.418  1.00 10.00      A   
ATOM   5142  CD  PRO A 544      11.807 -21.944 -20.688  1.00 10.00      A   
ATOM   5143  C   PRO A 544      12.376 -25.267 -21.594  1.00 10.00      A   
ATOM   5144  O   PRO A 544      12.469 -26.466 -21.338  1.00 10.00      A   
ATOM   5145  N   ASP A 545      12.029 -24.812 -22.791  1.00 10.00      A   
ATOM   5146  HN  ASP A 545      11.955 -23.843 -22.931  1.00 10.00      A   
ATOM   5147  CA  ASP A 545      11.738 -25.711 -23.898  1.00 10.00      A   
ATOM   5148  CB  ASP A 545      11.097 -24.949 -25.056  1.00 10.00      A   
ATOM   5149  CG  ASP A 545       9.653 -24.576 -24.798  1.00 10.00      A   
ATOM   5150  OD1 ASP A 545       8.757 -25.390 -25.105  1.00 10.00      A   
ATOM   5151  OD2 ASP A 545       9.404 -23.457 -24.303  1.00 10.00      A   
ATOM   5152  C   ASP A 545      13.011 -26.393 -24.378  1.00 10.00      A   
ATOM   5153  O   ASP A 545      12.965 -27.463 -24.982  1.00 10.00      A   
ATOM   5154  N   SER A 546      14.148 -25.765 -24.100  1.00 10.00      A   
ATOM   5155  HN  SER A 546      14.117 -24.913 -23.617  1.00 10.00      A   
ATOM   5156  CA  SER A 546      15.442 -26.305 -24.495  1.00 10.00      A   
ATOM   5157  CB  SER A 546      16.409 -25.171 -24.842  1.00 10.00      A   
ATOM   5158  OG  SER A 546      15.828 -24.266 -25.769  1.00 10.00      A   
ATOM   5159  HG  SER A 546      15.246 -24.749 -26.364  1.00 10.00      A   
ATOM   5160  C   SER A 546      16.030 -27.180 -23.389  1.00 10.00      A   
ATOM   5161  O   SER A 546      17.168 -27.644 -23.485  1.00 10.00      A   
ATOM   5162  N   ARG A 547      15.247 -27.401 -22.342  1.00 10.00      A   
ATOM   5163  HN  ARG A 547      14.345 -27.016 -22.330  1.00 10.00      A   
ATOM   5164  CA  ARG A 547      15.674 -28.218 -21.218  1.00 10.00      A   
ATOM   5165  CB  ARG A 547      15.829 -27.352 -19.962  1.00 10.00      A   
ATOM   5166  CG  ARG A 547      16.678 -26.107 -20.172  1.00 10.00      A   
ATOM   5167  CD  ARG A 547      17.137 -25.506 -18.853  1.00 10.00      A
[truncated: 221,457 more chars]
