# Supplementary material for: Flexibility of intrinsically disordered degrons in AUX/IAA proteins reinforces auxin co-receptor assemblies
Source: Nat Commun. 2020 May 8;11:2277. doi: 10.1038/s41467-020-16147-2 (PMC7210949; doi:10.1038/s41467-020-16147-2)
Supplement: Supplementary file 9 — Supplementary Data 6 [file 41467_2020_16147_MOESM9_ESM.gz › haddock_files/IAA07/With_disorder_restraint/cluster1_4.pdb]

REMARK FILENAME="complex_143w.pdb0"
REMARK ===============================================================
REMARK HADDOCK run for complex
REMARK initial structure: complex_143.pdb
REMARK final NOE weights: unambig 50 amb: 50
REMARK ===============================================================
REMARK            total,bonds,angles,improper,dihe,vdw,elec,air,cdih,coup,rdcs,vean,dani,xpcs,rg
REMARK energies: -285.952, 0, 0, 0, 0, -27.5857, -259.933, 1.56709, 0, 0, 0, 0, 0, 0, 0
REMARK ===============================================================
REMARK            bonds,angles,impropers,dihe,air,cdih,coup,rdcs,vean,dani,xpcs
REMARK rms-dev.: 0,0,0,0,3.613736E-02,0,0, 0, 0, 0, 0
REMARK ===============================================================
REMARK               air,cdih,coup,rdcs,vean,dani,xpcs
REMARK               >0.3,>5,>1,>0,>5,>0.2,>0.2
REMARK violations.: 0, 0, 0, 0, 0, 0, 0
REMARK ===============================================================
REMARK                        CVpartition#,violations,rms
REMARK AIRs cross-validation: 2, 0, NaN
REMARK ===============================================================
REMARK NCS energy: 0
REMARK ===============================================================
REMARK Symmetry energy: 0
REMARK ===============================================================
REMARK Desolvation energy: 21.657
REMARK Internal energy free molecules: -10184.6
REMARK Internal energy complex: -33438.9
REMARK Binding energy: -23520.1
REMARK ===============================================================
REMARK buried surface area: 1351.73
REMARK ===============================================================
REMARK water - chain1: 0 0 0
REMARK water - chain2: 0 0 0
REMARK water - chain3: 0 0 0
REMARK water - chain4: 0 0 0
REMARK water - chain5: 0 0 0
REMARK water - chain6: 0 0 0
REMARK ===============================================================
REMARK water - water: 0 0 0
REMARK ===============================================================
REMARK DATE:14-Feb-2019  05:43:56       created by user: enmr009
REMARK VERSION:1.3U
ATOM      1  N   PHE A   9     -40.342  -0.670   9.373  1.00 10.00      A   
ATOM      2  HN  PHE A   9     -40.368  -0.293  10.282  1.00 10.00      A   
ATOM      3  CA  PHE A   9     -39.073  -1.158   8.851  1.00 10.00      A   
ATOM      4  CB  PHE A   9     -38.219  -0.001   8.321  1.00 10.00      A   
ATOM      5  CG  PHE A   9     -38.778   0.683   7.104  1.00 10.00      A   
ATOM      6  CD1 PHE A   9     -39.680   1.729   7.229  1.00 10.00      A   
ATOM      7  CD2 PHE A   9     -38.391   0.288   5.833  1.00 10.00      A   
ATOM      8  CE1 PHE A   9     -40.187   2.365   6.111  1.00 10.00      A   
ATOM      9  CE2 PHE A   9     -38.895   0.919   4.712  1.00 10.00      A   
ATOM     10  CZ  PHE A   9     -39.793   1.959   4.851  1.00 10.00      A   
ATOM     11  C   PHE A   9     -38.306  -1.934   9.922  1.00 10.00      A   
ATOM     12  O   PHE A   9     -37.625  -1.344  10.768  1.00 10.00      A   
ATOM     13  N   PRO A  10     -38.436  -3.269   9.921  1.00 10.00      A   
ATOM     14  CA  PRO A  10     -37.745  -4.139  10.878  1.00 10.00      A   
ATOM     15  CB  PRO A  10     -38.286  -5.540  10.558  1.00 10.00      A   
ATOM     16  CG  PRO A  10     -39.527  -5.301   9.772  1.00 10.00      A   
ATOM     17  CD  PRO A  10     -39.282  -4.039   9.002  1.00 10.00      A   
ATOM     18  C   PRO A  10     -36.234  -4.102  10.661  1.00 10.00      A   
ATOM     19  O   PRO A  10     -35.768  -3.984   9.523  1.00 10.00      A   
ATOM     20  N   GLU A  11     -35.476  -4.198  11.744  1.00 10.00      A   
ATOM     21  HN  GLU A  11     -35.910  -4.286  12.630  1.00 10.00      A   
ATOM     22  CA  GLU A  11     -34.017  -4.170  11.672  1.00 10.00      A   
ATOM     23  CB  GLU A  11     -33.369  -4.167  13.065  1.00 10.00      A   
ATOM     24  CG  GLU A  11     -34.196  -4.803  14.177  1.00 10.00      A   
ATOM     25  CD  GLU A  11     -35.189  -3.839  14.792  1.00 10.00      A   
ATOM     26  OE1 GLU A  11     -34.834  -3.147  15.772  1.00 10.00      A   
ATOM     27  OE2 GLU A  11     -36.334  -3.767  14.299  1.00 10.00      A   
ATOM     28  C   GLU A  11     -33.453  -5.292  10.804  1.00 10.00      A   
ATOM     29  O   GLU A  11     -32.444  -5.106  10.125  1.00 10.00      A   
ATOM     30  N   GLU A  12     -34.102  -6.452  10.825  1.00 10.00      A   
ATOM     31  HN  GLU A  12     -34.889  -6.552  11.406  1.00 10.00      A   
ATOM     32  CA  GLU A  12     -33.654  -7.585  10.019  1.00 10.00      A   
ATOM     33  CB  GLU A  12     -34.429  -8.860  10.361  1.00 10.00      A   
ATOM     34  CG  GLU A  12     -35.941  -8.734  10.260  1.00 10.00      A   
ATOM     35  CD  GLU A  12     -36.657  -9.984  10.726  1.00 10.00      A   
ATOM     36  OE1 GLU A  12     -36.206 -10.597  11.716  1.00 10.00      A   
ATOM     37  OE2 GLU A  12     -37.678 -10.355  10.113  1.00 10.00      A   
ATOM     38  C   GLU A  12     -33.753  -7.268   8.531  1.00 10.00      A   
ATOM     39  O   GLU A  12     -32.913  -7.695   7.735  1.00 10.00      A   
ATOM     40  N   VAL A  13     -34.780  -6.506   8.170  1.00 10.00      A   
ATOM     41  HN  VAL A  13     -35.409  -6.203   8.855  1.00 10.00      A   
ATOM     42  CA  VAL A  13     -34.995  -6.106   6.788  1.00 10.00      A   
ATOM     43  CB  VAL A  13     -36.413  -5.532   6.594  1.00 10.00      A   
ATOM     44  CG1 VAL A  13     -36.592  -4.988   5.185  1.00 10.00      A   
ATOM     45  CG2 VAL A  13     -37.463  -6.588   6.895  1.00 10.00      A   
ATOM     46  C   VAL A  13     -33.960  -5.052   6.401  1.00 10.00      A   
ATOM     47  O   VAL A  13     -33.290  -5.167   5.376  1.00 10.00      A   
ATOM     48  N   LEU A  14     -33.811  -4.045   7.258  1.00 10.00      A   
ATOM     49  HN  LEU A  14     -34.362  -4.027   8.072  1.00 10.00      A   
ATOM     50  CA  LEU A  14     -32.859  -2.961   7.021  1.00 10.00      A   
ATOM     51  CB  LEU A  14     -32.978  -1.889   8.108  1.00 10.00      A   
ATOM     52  CG  LEU A  14     -34.301  -1.126   8.154  1.00 10.00      A   
ATOM     53  CD1 LEU A  14     -34.376  -0.256   9.396  1.00 10.00      A   
ATOM     54  CD2 LEU A  14     -34.474  -0.279   6.901  1.00 10.00      A   
ATOM     55  C   LEU A  14     -31.424  -3.478   6.936  1.00 10.00      A   
ATOM     56  O   LEU A  14     -30.639  -3.015   6.111  1.00 10.00      A   
ATOM     57  N   GLU A  15     -31.093  -4.450   7.780  1.00 10.00      A   
ATOM     58  HN  GLU A  15     -31.764  -4.780   8.421  1.00 10.00      A   
ATOM     59  CA  GLU A  15     -29.759  -5.035   7.790  1.00 10.00      A   
ATOM     60  CB  GLU A  15     -29.634  -6.055   8.923  1.00 10.00      A   
ATOM     61  CG  GLU A  15     -28.217  -6.251   9.432  1.00 10.00      A   
ATOM     62  CD  GLU A  15     -28.138  -7.293  10.525  1.00 10.00      A   
ATOM     63  OE1 GLU A  15     -27.545  -8.363  10.289  1.00 10.00      A   
ATOM     64  OE2 GLU A  15     -28.674  -7.051  11.625  1.00 10.00      A   
ATOM     65  C   GLU A  15     -29.454  -5.695   6.446  1.00 10.00      A   
ATOM     66  O   GLU A  15     -28.312  -5.694   5.987  1.00 10.00      A   
ATOM     67  N   HIS A  16     -30.486  -6.243   5.817  1.00 10.00      A   
ATOM     68  HN  HIS A  16     -31.376  -6.201   6.228  1.00 10.00      A   
ATOM     69  CA  HIS A  16     -30.331  -6.893   4.525  1.00 10.00      A   
ATOM     70  CB  HIS A  16     -31.632  -7.599   4.126  1.00 10.00      A   
ATOM     71  CG  HIS A  16     -31.454  -8.740   3.170  1.00 10.00      A   
ATOM     72  ND1 HIS A  16     -31.774 -10.030   3.529  1.00 10.00      A   
ATOM     73  CD2 HIS A  16     -31.006  -8.732   1.890  1.00 10.00      A   
ATOM     74  CE1 HIS A  16     -31.519 -10.774   2.467  1.00 10.00      A   
ATOM     75  NE2 HIS A  16     -31.053 -10.032   1.455  1.00 10.00      A   
ATOM     76  HE2 HIS A  16     -30.791 -10.359   0.559  1.00 10.00      A   
ATOM     77  C   HIS A  16     -29.958  -5.851   3.478  1.00 10.00      A   
ATOM     78  O   HIS A  16     -29.061  -6.064   2.668  1.00 10.00      A   
ATOM     79  N   VAL A  17     -30.639  -4.716   3.524  1.00 10.00      A   
ATOM     80  HN  VAL A  17     -31.342  -4.608   4.201  1.00 10.00      A   
ATOM     81  CA  VAL A  17     -30.383  -3.627   2.588  1.00 10.00      A   
ATOM     82  CB  VAL A  17     -31.429  -2.500   2.740  1.00 10.00      A   
ATOM     83  CG1 VAL A  17     -31.297  -1.493   1.609  1.00 10.00      A   
ATOM     84  CG2 VAL A  17     -32.845  -3.059   2.804  1.00 10.00      A   
ATOM     85  C   VAL A  17     -28.985  -3.041   2.810  1.00 10.00      A   
ATOM     86  O   VAL A  17     -28.271  -2.719   1.857  1.00 10.00      A   
ATOM     87  N   PHE A  18     -28.598  -2.923   4.075  1.00 10.00      A   
ATOM     88  HN  PHE A  18     -29.207  -3.215   4.790  1.00 10.00      A   
ATOM     89  CA  PHE A  18     -27.295  -2.365   4.436  1.00 10.00      A   
ATOM     90  CB  PHE A  18     -27.195  -2.137   5.948  1.00 10.00      A   
ATOM     91  CG  PHE A  18     -28.063  -1.031   6.486  1.00 10.00      A   
ATOM     92  CD1 PHE A  18     -28.094  -0.765   7.845  1.00 10.00      A   
ATOM     93  CD2 PHE A  18     -28.848  -0.259   5.643  1.00 10.00      A   
ATOM     94  CE1 PHE A  18     -28.884   0.246   8.354  1.00 10.00      A   
ATOM     95  CE2 PHE A  18     -29.641   0.753   6.146  1.00 10.00      A   
ATOM     96  CZ  PHE A  18     -29.660   1.005   7.503  1.00 10.00      A   
ATOM     97  C   PHE A  18     -26.138  -3.247   3.968  1.00 10.00      A   
ATOM     98  O   PHE A  18     -25.026  -2.759   3.761  1.00 10.00      A   
ATOM     99  N   SER A  19     -26.395  -4.539   3.796  1.00 10.00      A   
ATOM    100  HN  SER A  19     -27.299  -4.877   3.973  1.00 10.00      A   
ATOM    101  CA  SER A  19     -25.355  -5.470   3.358  1.00 10.00      A   
ATOM    102  CB  SER A  19     -25.801  -6.925   3.532  1.00 10.00      A   
ATOM    103  OG  SER A  19     -26.743  -7.306   2.544  1.00 10.00      A   
ATOM    104  HG  SER A  19     -27.583  -6.851   2.705  1.00 10.00      A   
ATOM    105  C   SER A  19     -24.922  -5.199   1.916  1.00 10.00      A   
ATOM    106  O   SER A  19     -23.826  -5.582   1.503  1.00 10.00      A   
ATOM    107  N   PHE A  20     -25.782  -4.525   1.159  1.00 10.00      A   
ATOM    108  HN  PHE A  20     -26.635  -4.238   1.548  1.00 10.00      A   
ATOM    109  CA  PHE A  20     -25.486  -4.199  -0.233  1.00 10.00      A   
ATOM    110  CB  PHE A  20     -26.772  -4.101  -1.062  1.00 10.00      A   
ATOM    111  CG  PHE A  20     -27.544  -5.386  -1.149  1.00 10.00      A   
ATOM    112  CD1 PHE A  20     -28.797  -5.495  -0.572  1.00 10.00      A   
ATOM    113  CD2 PHE A  20     -27.016  -6.484  -1.809  1.00 10.00      A   
ATOM    114  CE1 PHE A  20     -29.510  -6.676  -0.650  1.00 10.00      A   
ATOM    115  CE2 PHE A  20     -27.724  -7.668  -1.890  1.00 10.00      A   
ATOM    116  CZ  PHE A  20     -28.974  -7.763  -1.310  1.00 10.00      A   
ATOM    117  C   PHE A  20     -24.698  -2.897  -0.320  1.00 10.00      A   
ATOM    118  O   PHE A  20     -24.303  -2.461  -1.401  1.00 10.00      A   
ATOM    119  N   ILE A  21     -24.477  -2.276   0.828  1.00 10.00      A   
ATOM    120  HN  ILE A  21     -24.817  -2.674   1.658  1.00 10.00      A   
ATOM    121  CA  ILE A  21     -23.734  -1.026   0.895  1.00 10.00      A   
ATOM    122  CB  ILE A  21     -24.535   0.057   1.655  1.00 10.00      A   
ATOM    123  CG1 ILE A  21     -25.927   0.228   1.034  1.00 10.00      A   
ATOM    124  CG2 ILE A  21     -23.780   1.379   1.661  1.00 10.00      A   
ATOM    125  CD1 ILE A  21     -26.884   1.031   1.890  1.00 10.00      A   
ATOM    126  C   ILE A  21     -22.404  -1.265   1.602  1.00 10.00      A   
ATOM    127  O   ILE A  21     -22.365  -1.414   2.821  1.00 10.00      A   
ATOM    128  N   GLN A  22     -21.321  -1.328   0.833  1.00 10.00      A   
ATOM    129  HN  GLN A  22     -21.416  -1.225  -0.136  1.00 10.00      A   
ATOM    130  CA  GLN A  22     -19.996  -1.564   1.398  1.00 10.00      A   
ATOM    131  CB  GLN A  22     -19.349  -2.807   0.774  1.00 10.00      A   
ATOM    132  CG  GLN A  22     -20.114  -4.098   1.025  1.00 10.00      A   
ATOM    133  CD  GLN A  22     -20.312  -4.389   2.502  1.00 10.00      A   
ATOM    134  OE1 GLN A  22     -19.474  -4.048   3.337  1.00 10.00      A   
ATOM    135  NE2 GLN A  22     -21.430  -5.014   2.839  1.00 10.00      A   
ATOM    136 HE21 GLN A  22     -22.067  -5.253   2.123  1.00 10.00      A   
ATOM    137 HE22 GLN A  22     -21.579  -5.216   3.782  1.00 10.00      A   
ATOM    138  C   GLN A  22     -19.082  -0.349   1.245  1.00 10.00      A   
ATOM    139  O   GLN A  22     -17.985  -0.309   1.813  1.00 10.00      A   
ATOM    140  N   LEU A  23     -19.530   0.639   0.479  1.00 10.00      A   
ATOM    141  HN  LEU A  23     -20.408   0.555   0.055  1.00 10.00      A   
ATOM    142  CA  LEU A  23     -18.747   1.848   0.271  1.00 10.00      A   
ATOM    143  CB  LEU A  23     -19.226   2.598  -0.975  1.00 10.00      A   
ATOM    144  CG  LEU A  23     -18.226   3.577  -1.595  1.00 10.00      A   
ATOM    145  CD1 LEU A  23     -17.036   2.830  -2.172  1.00 10.00      A   
ATOM    146  CD2 LEU A  23     -18.899   4.426  -2.659  1.00 10.00      A   
ATOM    147  C   LEU A  23     -18.840   2.742   1.503  1.00 10.00      A   
ATOM    148  O   LEU A  23     -19.936   3.008   2.003  1.00 10.00      A   
ATOM    149  N   ASP A  24     -17.692   3.203   1.990  1.00 10.00      A   
ATOM    150  HN  ASP A  24     -16.853   2.981   1.529  1.00 10.00      A   
ATOM    151  CA  ASP A  24     -17.639   4.045   3.181  1.00 10.00      A   
ATOM    152  CB  ASP A  24     -16.193   4.289   3.612  1.00 10.00      A   
ATOM    153  CG  ASP A  24     -15.411   3.004   3.767  1.00 10.00      A   
ATOM    154  OD1 ASP A  24     -15.532   2.354   4.824  1.00 10.00      A   
ATOM    155  OD2 ASP A  24     -14.689   2.625   2.820  1.00 10.00      A   
ATOM    156  C   ASP A  24     -18.348   5.369   2.950  1.00 10.00      A   
ATOM    157  O   ASP A  24     -19.034   5.878   3.837  1.00 10.00      A   
ATOM    158  N   LYS A  25     -18.192   5.908   1.743  1.00 10.00      A   
ATOM    159  HN  LYS A  25     -17.634   5.440   1.083  1.00 10.00      A   
ATOM    160  CA  LYS A  25     -18.819   7.180   1.379  1.00 10.00      A   
ATOM    161  CB  LYS A  25     -18.359   7.652  -0.004  1.00 10.00      A   
ATOM    162  CG  LYS A  25     -16.898   8.065  -0.070  1.00 10.00      A   
ATOM    163  CD  LYS A  25     -16.531   8.619  -1.436  1.00 10.00      A   
ATOM    164  CE  LYS A  25     -15.058   8.988  -1.511  1.00 10.00      A   
ATOM    165  NZ  LYS A  25     -14.766  10.277  -0.832  1.00 10.00      A   
ATOM    166  HZ1 LYS A  25     -14.990  10.213   0.189  1.00 10.00      A   
ATOM    167  HZ2 LYS A  25     -15.338  11.039  -1.251  1.00 10.00      A   
ATOM    168  HZ3 LYS A  25     -13.759  10.517  -0.938  1.00 10.00      A   
ATOM    169  C   LYS A  25     -20.341   7.076   1.422  1.00 10.00      A   
ATOM    170  O   LYS A  25     -21.040   8.079   1.548  1.00 10.00      A   
ATOM    171  N   ASP A  26     -20.846   5.851   1.316  1.00 10.00      A   
ATOM    172  HN  ASP A  26     -20.235   5.095   1.214  1.00 10.00      A   
ATOM    173  CA  ASP A  26     -22.280   5.603   1.353  1.00 10.00      A   
ATOM    174  CB  ASP A  26     -22.652   4.454   0.414  1.00 10.00      A   
ATOM    175  CG  ASP A  26     -22.766   4.875  -1.032  1.00 10.00      A   
ATOM    176  OD1 ASP A  26     -23.212   6.009  -1.293  1.00 10.00      A   
ATOM    177  OD2 ASP A  26     -22.409   4.070  -1.919  1.00 10.00      A   
ATOM    178  C   ASP A  26     -22.721   5.255   2.765  1.00 10.00      A   
ATOM    179  O   ASP A  26     -23.732   5.759   3.255  1.00 10.00      A   
ATOM    180  N   ARG A  27     -21.940   4.392   3.410  1.00 10.00      A   
ATOM    181  HN  ARG A  27     -21.142   4.043   2.953  1.00 10.00      A   
ATOM    182  CA  ARG A  27     -22.221   3.944   4.768  1.00 10.00      A   
ATOM    183  CB  ARG A  27     -21.153   2.950   5.236  1.00 10.00      A   
ATOM    184  CG  ARG A  27     -21.433   1.512   4.844  1.00 10.00      A   
ATOM    185  CD  ARG A  27     -22.711   1.019   5.495  1.00 10.00      A   
ATOM    186  NE  ARG A  27     -22.919  -0.408   5.290  1.00 10.00      A   
ATOM    187  HE  ARG A  27     -23.026  -0.721   4.360  1.00 10.00      A   
ATOM    188  CZ  ARG A  27     -22.950  -1.298   6.274  1.00 10.00      A   
ATOM    189  NH1 ARG A  27     -22.778  -0.912   7.529  1.00 10.00      A   
ATOM    190 HH11 ARG A  27     -22.613   0.103   7.756  1.00 10.00      A   
ATOM    191 HH12 ARG A  27     -22.805  -1.607   8.303  1.00 10.00      A   
ATOM    192  NH2 ARG A  27     -23.167  -2.572   6.000  1.00 10.00      A   
ATOM    193 HH21 ARG A  27     -23.320  -2.876   5.014  1.00 10.00      A   
ATOM    194 HH22 ARG A  27     -23.184  -3.281   6.771  1.00 10.00      A   
ATOM    195  C   ARG A  27     -22.302   5.106   5.746  1.00 10.00      A   
ATOM    196  O   ARG A  27     -23.189   5.147   6.593  1.00 10.00      A   
ATOM    197  N   ASN A  28     -21.381   6.055   5.610  1.00 10.00      A   
ATOM    198  HN  ASN A  28     -20.709   5.973   4.897  1.00 10.00      A   
ATOM    199  CA  ASN A  28     -21.340   7.212   6.498  1.00 10.00      A   
ATOM    200  CB  ASN A  28     -20.070   8.037   6.279  1.00 10.00      A   
ATOM    201  CG  ASN A  28     -18.824   7.338   6.788  1.00 10.00      A   
ATOM    202  OD1 ASN A  28     -18.884   6.513   7.706  1.00 10.00      A   
ATOM    203  ND2 ASN A  28     -17.687   7.660   6.197  1.00 10.00      A   
ATOM    204 HD21 ASN A  28     -17.713   8.321   5.473  1.00 10.00      A   
ATOM    205 HD22 ASN A  28     -16.863   7.226   6.507  1.00 10.00      A   
ATOM    206  C   ASN A  28     -22.588   8.086   6.392  1.00 10.00      A   
ATOM    207  O   ASN A  28     -22.970   8.753   7.353  1.00 10.00      A   
ATOM    208  N   SER A  29     -23.220   8.087   5.227  1.00 10.00      A   
ATOM    209  HN  SER A  29     -22.865   7.561   4.484  1.00 10.00      A   
ATOM    210  CA  SER A  29     -24.428   8.875   5.026  1.00 10.00      A   
ATOM    211  CB  SER A  29     -24.731   8.998   3.532  1.00 10.00      A   
ATOM    212  OG  SER A  29     -23.631   8.555   2.758  1.00 10.00      A   
ATOM    213  HG  SER A  29     -23.763   7.632   2.513  1.00 10.00      A   
ATOM    214  C   SER A  29     -25.609   8.231   5.747  1.00 10.00      A   
ATOM    215  O   SER A  29     -26.495   8.919   6.256  1.00 10.00      A   
ATOM    216  N   VAL A  30     -25.598   6.906   5.802  1.00 10.00      A   
ATOM    217  HN  VAL A  30     -24.847   6.421   5.398  1.00 10.00      A   
ATOM    218  CA  VAL A  30     -26.661   6.146   6.450  1.00 10.00      A   
ATOM    219  CB  VAL A  30     -26.525   4.634   6.160  1.00 10.00      A   
ATOM    220  CG1 VAL A  30     -27.695   3.864   6.752  1.00 10.00      A   
ATOM    221  CG2 VAL A  30     -26.424   4.379   4.664  1.00 10.00      A   
ATOM    222  C   VAL A  30     -26.665   6.376   7.962  1.00 10.00      A   
ATOM    223  O   VAL A  30     -27.723   6.441   8.588  1.00 10.00      A   
ATOM    224  N   SER A  31     -25.478   6.530   8.538  1.00 10.00      A   
ATOM    225  HN  SER A  31     -24.666   6.493   7.989  1.00 10.00      A   
ATOM    226  CA  SER A  31     -25.347   6.741   9.972  1.00 10.00      A   
ATOM    227  CB  SER A  31     -23.913   6.444  10.424  1.00 10.00      A   
ATOM    228  OG  SER A  31     -23.068   6.155   9.321  1.00 10.00      A   
ATOM    229  HG  SER A  31     -23.008   5.189   9.205  1.00 10.00      A   
ATOM    230  C   SER A  31     -25.757   8.151  10.395  1.00 10.00      A   
ATOM    231  O   SER A  31     -25.662   8.502  11.570  1.00 10.00      A   
ATOM    232  N   LEU A  32     -26.225   8.955   9.446  1.00 10.00      A   
ATOM    233  HN  LEU A  32     -26.294   8.623   8.525  1.00 10.00      A   
ATOM    234  CA  LEU A  32     -26.628  10.324   9.750  1.00 10.00      A   
ATOM    235  CB  LEU A  32     -25.736  11.321   9.012  1.00 10.00      A   
ATOM    236  CG  LEU A  32     -24.408  11.667   9.683  1.00 10.00      A   
ATOM    237  CD1 LEU A  32     -23.448  12.273   8.671  1.00 10.00      A   
ATOM    238  CD2 LEU A  32     -24.637  12.619  10.847  1.00 10.00      A   
ATOM    239  C   LEU A  32     -28.095  10.596   9.424  1.00 10.00      A   
ATOM    240  O   LEU A  32     -28.587  11.704   9.644  1.00 10.00      A   
ATOM    241  N   VAL A  33     -28.797   9.598   8.901  1.00 10.00      A   
ATOM    242  HN  VAL A  33     -28.367   8.733   8.753  1.00 10.00      A   
ATOM    243  CA  VAL A  33     -30.204   9.775   8.550  1.00 10.00      A   
ATOM    244  CB  VAL A  33     -30.696   8.778   7.477  1.00 10.00      A   
ATOM    245  CG1 VAL A  33     -29.892   8.927   6.196  1.00 10.00      A   
ATOM    246  CG2 VAL A  33     -30.649   7.344   7.977  1.00 10.00      A   
ATOM    247  C   VAL A  33     -31.105   9.724   9.781  1.00 10.00      A   
ATOM    248  O   VAL A  33     -32.070  10.485   9.886  1.00 10.00      A   
ATOM    249  N   CYS A  34     -30.775   8.830  10.708  1.00 10.00      A   
ATOM    250  HN  CYS A  34     -29.995   8.258  10.556  1.00 10.00      A   
ATOM    251  CA  CYS A  34     -31.528   8.664  11.944  1.00 10.00      A   
ATOM    252  CB  CYS A  34     -32.931   8.113  11.676  1.00 10.00      A   
ATOM    253  SG  CYS A  34     -32.976   6.646  10.627  1.00 10.00      A   
ATOM    254  HG  CYS A  34     -34.248   6.369  10.377  1.00 10.00      A   
ATOM    255  C   CYS A  34     -30.767   7.744  12.883  1.00 10.00      A   
ATOM    256  O   CYS A  34     -29.957   6.929  12.433  1.00 10.00      A   
ATOM    257  N   LYS A  35     -31.019   7.871  14.179  1.00 10.00      A   
ATOM    258  HN  LYS A  35     -31.676   8.541  14.481  1.00 10.00      A   
ATOM    259  CA  LYS A  35     -30.334   7.042  15.163  1.00 10.00      A   
ATOM    260  CB  LYS A  35     -30.626   7.508  16.591  1.00 10.00      A   
ATOM    261  CG  LYS A  35     -29.560   7.097  17.591  1.00 10.00      A   
ATOM    262  CD  LYS A  35     -29.332   8.181  18.631  1.00 10.00      A   
ATOM    263  CE  LYS A  35     -27.913   8.123  19.175  1.00 10.00      A   
ATOM    264  NZ  LYS A  35     -27.646   9.213  20.148  1.00 10.00      A   
ATOM    265  HZ1 LYS A  35     -26.647   9.203  20.430  1.00 10.00      A   
ATOM    266  HZ2 LYS A  35     -28.234   9.093  20.994  1.00 10.00      A   
ATOM    267  HZ3 LYS A  35     -27.862  10.143  19.717  1.00 10.00      A   
ATOM    268  C   LYS A  35     -30.688   5.568  14.992  1.00 10.00      A   
ATOM    269  O   LYS A  35     -29.873   4.691  15.274  1.00 10.00      A   
ATOM    270  N   SER A  36     -31.896   5.310  14.511  1.00 10.00      A   
ATOM    271  HN  SER A  36     -32.494   6.058  14.296  1.00 10.00      A   
ATOM    272  CA  SER A  36     -32.363   3.949  14.290  1.00 10.00      A   
ATOM    273  CB  SER A  36     -33.817   3.968  13.812  1.00 10.00      A   
ATOM    274  OG  SER A  36     -34.245   5.300  13.561  1.00 10.00      A   
ATOM    275  HG  SER A  36     -34.456   5.733  14.401  1.00 10.00      A   
ATOM    276  C   SER A  36     -31.469   3.236  13.276  1.00 10.00      A   
ATOM    277  O   SER A  36     -30.992   2.129  13.522  1.00 10.00      A   
ATOM    278  N   TRP A  37     -31.229   3.891  12.146  1.00 10.00      A   
ATOM    279  HN  TRP A  37     -31.631   4.775  12.010  1.00 10.00      A   
ATOM    280  CA  TRP A  37     -30.386   3.324  11.103  1.00 10.00      A   
ATOM    281  CB  TRP A  37     -30.586   4.046   9.766  1.00 10.00      A   
ATOM    282  CG  TRP A  37     -31.895   3.753   9.085  1.00 10.00      A   
ATOM    283  CD1 TRP A  37     -33.055   3.337   9.673  1.00 10.00      A   
ATOM    284  CD2 TRP A  37     -32.177   3.860   7.684  1.00 10.00      A   
ATOM    285  NE1 TRP A  37     -34.040   3.187   8.727  1.00 10.00      A   
ATOM    286  HE1 TRP A  37     -34.965   2.899   8.906  1.00 10.00      A   
ATOM    287  CE2 TRP A  37     -33.525   3.499   7.497  1.00 10.00      A   
ATOM    288  CE3 TRP A  37     -31.421   4.229   6.567  1.00 10.00      A   
ATOM    289  CZ2 TRP A  37     -34.131   3.495   6.242  1.00 10.00      A   
ATOM    290  CZ3 TRP A  37     -32.024   4.224   5.323  1.00 10.00      A   
ATOM    291  CH2 TRP A  37     -33.366   3.861   5.169  1.00 10.00      A   
ATOM    292  C   TRP A  37     -28.920   3.364  11.519  1.00 10.00      A   
ATOM    293  O   TRP A  37     -28.161   2.451  11.209  1.00 10.00      A   
ATOM    294  N   TYR A  38     -28.535   4.424  12.231  1.00 10.00      A   
ATOM    295  HN  TYR A  38     -29.192   5.123  12.438  1.00 10.00      A   
ATOM    296  CA  TYR A  38     -27.162   4.586  12.704  1.00 10.00      A   
ATOM    297  CB  TYR A  38     -27.032   5.895  13.498  1.00 10.00      A   
ATOM    298  CG  TYR A  38     -25.764   6.027  14.321  1.00 10.00      A   
ATOM    299  CD1 TYR A  38     -25.796   5.901  15.707  1.00 10.00      A   
ATOM    300  CD2 TYR A  38     -24.542   6.286  13.719  1.00 10.00      A   
ATOM    301  CE1 TYR A  38     -24.646   6.031  16.461  1.00 10.00      A   
ATOM    302  CE2 TYR A  38     -23.387   6.415  14.463  1.00 10.00      A   
ATOM    303  CZ  TYR A  38     -23.444   6.287  15.834  1.00 10.00      A   
ATOM    304  OH  TYR A  38     -22.294   6.419  16.578  1.00 10.00      A   
ATOM    305  HH  TYR A  38     -21.892   7.279  16.399  1.00 10.00      A   
ATOM    306  C   TYR A  38     -26.734   3.401  13.561  1.00 10.00      A   
ATOM    307  O   TYR A  38     -25.642   2.859  13.387  1.00 10.00      A   
ATOM    308  N   GLU A  39     -27.611   2.993  14.473  1.00 10.00      A   
ATOM    309  HN  GLU A  39     -28.474   3.458  14.550  1.00 10.00      A   
ATOM    310  CA  GLU A  39     -27.329   1.879  15.367  1.00 10.00      A   
ATOM    311  CB  GLU A  39     -28.396   1.779  16.458  1.00 10.00      A   
ATOM    312  CG  GLU A  39     -28.285   2.865  17.516  1.00 10.00      A   
ATOM    313  CD  GLU A  39     -27.117   2.639  18.453  1.00 10.00      A   
ATOM    314  OE1 GLU A  39     -25.998   3.098  18.145  1.00 10.00      A   
ATOM    315  OE2 GLU A  39     -27.313   1.994  19.504  1.00 10.00      A   
ATOM    316  C   GLU A  39     -27.196   0.565  14.609  1.00 10.00      A   
ATOM    317  O   GLU A  39     -26.392  -0.293  14.973  1.00 10.00      A   
ATOM    318  N   ILE A  40     -27.970   0.414  13.545  1.00 10.00      A   
ATOM    319  HN  ILE A  40     -28.580   1.139  13.289  1.00 10.00      A   
ATOM    320  CA  ILE A  40     -27.922  -0.803  12.743  1.00 10.00      A   
ATOM    321  CB  ILE A  40     -29.195  -0.989  11.887  1.00 10.00      A   
ATOM    322  CG1 ILE A  40     -30.439  -0.956  12.777  1.00 10.00      A   
ATOM    323  CG2 ILE A  40     -29.131  -2.304  11.117  1.00 10.00      A   
ATOM    324  CD1 ILE A  40     -31.742  -0.903  12.007  1.00 10.00      A   
ATOM    325  C   ILE A  40     -26.692  -0.790  11.841  1.00 10.00      A   
ATOM    326  O   ILE A  40     -26.019  -1.806  11.682  1.00 10.00      A   
ATOM    327  N   GLU A  41     -26.401   0.373  11.272  1.00 10.00      A   
ATOM    328  HN  GLU A  41     -26.985   1.144  11.446  1.00 10.00      A   
ATOM    329  CA  GLU A  41     -25.255   0.548  10.385  1.00 10.00      A   
ATOM    330  CB  GLU A  41     -25.187   2.006   9.915  1.00 10.00      A   
ATOM    331  CG  GLU A  41     -24.406   2.230   8.626  1.00 10.00      A   
ATOM    332  CD  GLU A  41     -22.921   2.433   8.856  1.00 10.00      A   
ATOM    333  OE1 GLU A  41     -22.528   3.525   9.319  1.00 10.00      A   
ATOM    334  OE2 GLU A  41     -22.138   1.506   8.559  1.00 10.00      A   
ATOM    335  C   GLU A  41     -23.959   0.161  11.093  1.00 10.00      A   
ATOM    336  O   GLU A  41     -23.166  -0.629  10.573  1.00 10.00      A   
ATOM    337  N   ARG A  42     -23.772   0.693  12.300  1.00 10.00      A   
ATOM    338  HN  ARG A  42     -24.462   1.290  12.667  1.00 10.00      A   
ATOM    339  CA  ARG A  42     -22.575   0.419  13.090  1.00 10.00      A   
ATOM    340  CB  ARG A  42     -22.493   1.360  14.292  1.00 10.00      A   
ATOM    341  CG  ARG A  42     -23.686   1.265  15.228  1.00 10.00      A   
ATOM    342  CD  ARG A  42     -23.477   2.086  16.487  1.00 10.00      A   
ATOM    343  NE  ARG A  42     -22.567   1.429  17.421  1.00 10.00      A   
ATOM    344  HE  ARG A  42     -21.717   1.076  17.052  1.00 10.00      A   
ATOM    345  CZ  ARG A  42     -22.821   1.267  18.721  1.00 10.00      A   
ATOM    346  NH1 ARG A  42     -23.959   1.714  19.241  1.00 10.00      A   
ATOM    347 HH11 ARG A  42     -24.666   2.200  18.632  1.00 10.00      A   
ATOM    348 HH12 ARG A  42     -24.161   1.584  20.256  1.00 10.00      A   
ATOM    349  NH2 ARG A  42     -21.930   0.673  19.503  1.00 10.00      A   
ATOM    350 HH21 ARG A  42     -21.028   0.332  19.108  1.00 10.00      A   
ATOM    351 HH22 ARG A  42     -22.125   0.541  20.522  1.00 10.00      A   
ATOM    352  C   ARG A  42     -22.507  -1.033  13.555  1.00 10.00      A   
ATOM    353  O   ARG A  42     -21.476  -1.486  14.049  1.00 10.00      A   
ATOM    354  N   TRP A  43     -23.604  -1.758  13.392  1.00 10.00      A   
ATOM    355  HN  TRP A  43     -24.394  -1.346  12.981  1.00 10.00      A   
ATOM    356  CA  TRP A  43     -23.665  -3.150  13.804  1.00 10.00      A   
ATOM    357  CB  TRP A  43     -24.900  -3.399  14.672  1.00 10.00      A   
ATOM    358  CG  TRP A  43     -24.650  -3.230  16.140  1.00 10.00      A   
ATOM    359  CD1 TRP A  43     -24.274  -2.084  16.787  1.00 10.00      A   
ATOM    360  CD2 TRP A  43     -24.764  -4.241  17.148  1.00 10.00      A   
ATOM    361  NE1 TRP A  43     -24.143  -2.324  18.134  1.00 10.00      A   
ATOM    362  HE1 TRP A  43     -23.882  -1.660  18.808  1.00 10.00      A   
ATOM    363  CE2 TRP A  43     -24.442  -3.640  18.381  1.00 10.00      A   
ATOM    364  CE3 TRP A  43     -25.109  -5.597  17.128  1.00 10.00      A   
ATOM    365  CZ2 TRP A  43     -24.455  -4.346  19.579  1.00 10.00      A   
ATOM    366  CZ3 TRP A  43     -25.120  -6.297  18.320  1.00 10.00      A   
ATOM    367  CH2 TRP A  43     -24.796  -5.670  19.529  1.00 10.00      A   
ATOM    368  C   TRP A  43     -23.663  -4.094  12.607  1.00 10.00      A   
ATOM    369  O   TRP A  43     -23.894  -5.293  12.758  1.00 10.00      A   
ATOM    370  N   CYS A  44     -23.400  -3.557  11.417  1.00 10.00      A   
ATOM    371  HN  CYS A  44     -23.231  -2.594  11.346  1.00 10.00      A   
ATOM    372  CA  CYS A  44     -23.372  -4.381  10.214  1.00 10.00      A   
ATOM    373  CB  CYS A  44     -24.756  -4.434   9.555  1.00 10.00      A   
ATOM    374  SG  CYS A  44     -25.394  -2.829   9.026  1.00 10.00      A   
ATOM    375  HG  CYS A  44     -25.807  -2.178  10.111  1.00 10.00      A   
ATOM    376  C   CYS A  44     -22.319  -3.912   9.207  1.00 10.00      A   
ATOM    377  O   CYS A  44     -22.382  -4.262   8.026  1.00 10.00      A   
ATOM    378  N   ARG A  45     -21.359  -3.113   9.662  1.00 10.00      A   
ATOM    379  HN  ARG A  45     -21.352  -2.855  10.609  1.00 10.00      A   
ATOM    380  CA  ARG A  45     -20.301  -2.630   8.777  1.00 10.00      A   
ATOM    381  CB  ARG A  45     -19.763  -1.264   9.216  1.00 10.00      A   
ATOM    382  CG  ARG A  45     -19.046  -0.511   8.104  1.00 10.00      A   
ATOM    383  CD  ARG A  45     -18.450   0.801   8.588  1.00 10.00      A   
ATOM    384  NE  ARG A  45     -19.432   1.887   8.608  1.00 10.00      A   
ATOM    385  HE  ARG A  45     -20.378   1.642   8.794  1.00 10.00      A   
ATOM    386  CZ  ARG A  45     -19.135   3.168   8.378  1.00 10.00      A   
ATOM    387  NH1 ARG A  45     -17.886   3.533   8.102  1.00 10.00      A   
ATOM    388 HH11 ARG A  45     -17.661   4.538   7.919  1.00 10.00      A   
ATOM    389 HH12 ARG A  45     -17.129   2.821   8.063  1.00 10.00      A   
ATOM    390  NH2 ARG A  45     -20.083   4.091   8.446  1.00 10.00      A   
ATOM    391 HH21 ARG A  45     -21.073   3.814   8.684  1.00 10.00      A   
ATOM    392 HH22 ARG A  45     -19.855   5.096   8.266  1.00 10.00      A   
ATOM    393  C   ARG A  45     -19.183  -3.667   8.695  1.00 10.00      A   
ATOM    394  O   ARG A  45     -18.503  -3.944   9.683  1.00 10.00      A   
ATOM    395  N   ARG A  46     -19.000  -4.236   7.509  1.00 10.00      A   
ATOM    396  HN  ARG A  46     -19.545  -3.938   6.751  1.00 10.00      A   
ATOM    397  CA  ARG A  46     -18.003  -5.277   7.297  1.00 10.00      A   
ATOM    398  CB  ARG A  46     -18.289  -6.037   5.999  1.00 10.00      A   
ATOM    399  CG  ARG A  46     -19.628  -6.753   5.962  1.00 10.00      A   
ATOM    400  CD  ARG A  46     -19.812  -7.496   4.647  1.00 10.00      A   
ATOM    401  NE  ARG A  46     -21.129  -8.135   4.543  1.00 10.00      A   
ATOM    402  HE  ARG A  46     -21.667  -8.197   5.364  1.00 10.00      A   
ATOM    403  CZ  ARG A  46     -21.615  -8.650   3.416  1.00 10.00      A   
ATOM    404  NH1 ARG A  46     -20.889  -8.598   2.303  1.00 10.00      A   
ATOM    405 HH11 ARG A  46     -19.941  -8.153   2.313  1.00 10.00      A   
ATOM    406 HH12 ARG A  46     -21.255  -8.997   1.414  1.00 10.00      A   
ATOM    407  NH2 ARG A  46     -22.828  -9.209   3.399  1.00 10.00      A   
ATOM    408 HH21 ARG A  46     -23.405  -9.250   4.271  1.00 10.00      A   
ATOM    409 HH22 ARG A  46     -23.208  -9.609   2.513  1.00 10.00      A   
ATOM    410  C   ARG A  46     -16.579  -4.739   7.259  1.00 10.00      A   
ATOM    411  O   ARG A  46     -15.650  -5.392   7.732  1.00 10.00      A   
ATOM    412  N   LYS A  47     -16.398  -3.556   6.706  1.00 10.00      A   
ATOM    413  HN  LYS A  47     -17.173  -3.047   6.387  1.00 10.00      A   
ATOM    414  CA  LYS A  47     -15.065  -2.993   6.587  1.00 10.00      A   
ATOM    415  CB  LYS A  47     -14.572  -3.078   5.139  1.00 10.00      A   
ATOM    416  CG  LYS A  47     -15.615  -2.679   4.108  1.00 10.00      A   
ATOM    417  CD  LYS A  47     -14.990  -2.437   2.742  1.00 10.00      A   
ATOM    418  CE  LYS A  47     -14.339  -1.066   2.659  1.00 10.00      A   
ATOM    419  NZ  LYS A  47     -15.304   0.025   2.963  1.00 10.00      A   
ATOM    420  HZ1 LYS A  47     -16.169  -0.087   2.391  1.00 10.00      A   
ATOM    421  HZ2 LYS A  47     -14.877   0.959   2.753  1.00 10.00      A   
ATOM    422  HZ3 LYS A  47     -15.563   0.005   3.968  1.00 10.00      A   
ATOM    423  C   LYS A  47     -14.971  -1.559   7.087  1.00 10.00      A   
ATOM    424  O   LYS A  47     -15.930  -0.792   7.009  1.00 10.00      A   
ATOM    425  N   VAL A  48     -13.803  -1.222   7.609  1.00 10.00      A   
ATOM    426  HN  VAL A  48     -13.094  -1.900   7.661  1.00 10.00      A   
ATOM    427  CA  VAL A  48     -13.522   0.114   8.102  1.00 10.00      A   
ATOM    428  CB  VAL A  48     -13.441   0.176   9.649  1.00 10.00      A   
ATOM    429  CG1 VAL A  48     -14.834   0.169  10.258  1.00 10.00      A   
ATOM    430  CG2 VAL A  48     -12.614  -0.974  10.206  1.00 10.00      A   
ATOM    431  C   VAL A  48     -12.216   0.605   7.487  1.00 10.00      A   
ATOM    432  O   VAL A  48     -11.237  -0.142   7.421  1.00 10.00      A   
ATOM    433  N   PHE A  49     -12.218   1.839   7.004  1.00 10.00      A   
ATOM    434  HN  PHE A  49     -13.034   2.379   7.075  1.00 10.00      A   
ATOM    435  CA  PHE A  49     -11.038   2.418   6.376  1.00 10.00      A   
ATOM    436  CB  PHE A  49     -11.371   2.863   4.948  1.00 10.00      A   
ATOM    437  CG  PHE A  49     -10.179   3.307   4.146  1.00 10.00      A   
ATOM    438  CD1 PHE A  49      -9.221   2.392   3.740  1.00 10.00      A   
ATOM    439  CD2 PHE A  49     -10.020   4.636   3.788  1.00 10.00      A   
ATOM    440  CE1 PHE A  49      -8.128   2.794   2.997  1.00 10.00      A   
ATOM    441  CE2 PHE A  49      -8.929   5.046   3.047  1.00 10.00      A   
ATOM    442  CZ  PHE A  49      -7.982   4.124   2.650  1.00 10.00      A   
ATOM    443  C   PHE A  49     -10.514   3.598   7.186  1.00 10.00      A   
ATOM    444  O   PHE A  49     -11.189   4.623   7.319  1.00 10.00      A   
ATOM    445  N   ILE A  50      -9.309   3.450   7.720  1.00 10.00      A   
ATOM    446  HN  ILE A  50      -8.815   2.612   7.566  1.00 10.00      A   
ATOM    447  CA  ILE A  50      -8.694   4.499   8.524  1.00 10.00      A   
ATOM    448  CB  ILE A  50      -8.291   3.978   9.919  1.00 10.00      A   
ATOM    449  CG1 ILE A  50      -9.429   3.161  10.550  1.00 10.00      A   
ATOM    450  CG2 ILE A  50      -7.886   5.131  10.829  1.00 10.00      A   
ATOM    451  CD1 ILE A  50     -10.674   3.965  10.867  1.00 10.00      A   
ATOM    452  C   ILE A  50      -7.459   5.063   7.820  1.00 10.00      A   
ATOM    453  O   ILE A  50      -6.456   4.365   7.648  1.00 10.00      A   
ATOM    454  N   GLY A  51      -7.542   6.330   7.416  1.00 10.00      A   
ATOM    455  HN  GLY A  51      -8.369   6.833   7.584  1.00 10.00      A   
ATOM    456  CA  GLY A  51      -6.434   6.973   6.729  1.00 10.00      A   
ATOM    457  C   GLY A  51      -5.287   7.327   7.656  1.00 10.00      A   
ATOM    458  O   GLY A  51      -4.135   7.382   7.233  1.00 10.00      A   
ATOM    459  N   ASN A  52      -5.598   7.574   8.919  1.00 10.00      A   
ATOM    460  HN  ASN A  52      -6.535   7.526   9.203  1.00 10.00      A   
ATOM    461  CA  ASN A  52      -4.578   7.916   9.903  1.00 10.00      A   
ATOM    462  CB  ASN A  52      -4.571   9.423  10.180  1.00 10.00      A   
ATOM    463  CG  ASN A  52      -3.322   9.875  10.911  1.00 10.00      A   
ATOM    464  OD1 ASN A  52      -3.187   9.670  12.115  1.00 10.00      A   
ATOM    465  ND2 ASN A  52      -2.406  10.505  10.191  1.00 10.00      A   
ATOM    466 HD21 ASN A  52      -2.582  10.645   9.236  1.00 10.00      A   
ATOM    467 HD22 ASN A  52      -1.588  10.801  10.641  1.00 10.00      A   
ATOM    468  C   ASN A  52      -4.825   7.144  11.193  1.00 10.00      A   
ATOM    469  O   ASN A  52      -5.839   7.344  11.860  1.00 10.00      A   
ATOM    470  N   CYS A  53      -3.885   6.273  11.548  1.00 10.00      A   
ATOM    471  HN  CYS A  53      -3.082   6.179  10.981  1.00 10.00      A   
ATOM    472  CA  CYS A  53      -4.003   5.438  12.745  1.00 10.00      A   
ATOM    473  CB  CYS A  53      -2.882   4.396  12.777  1.00 10.00      A   
ATOM    474  SG  CYS A  53      -1.215   5.092  12.660  1.00 10.00      A   
ATOM    475  HG  CYS A  53      -0.476   4.259  11.936  1.00 10.00      A   
ATOM    476  C   CYS A  53      -4.012   6.234  14.053  1.00 10.00      A   
ATOM    477  O   CYS A  53      -4.254   5.668  15.119  1.00 10.00      A   
ATOM    478  N   TYR A  54      -3.739   7.531  13.977  1.00 10.00      A   
ATOM    479  HN  TYR A  54      -3.548   7.935  13.102  1.00 10.00      A   
ATOM    480  CA  TYR A  54      -3.718   8.366  15.170  1.00 10.00      A   
ATOM    481  CB  TYR A  54      -2.361   9.050  15.336  1.00 10.00      A   
ATOM    482  CG  TYR A  54      -1.245   8.080  15.642  1.00 10.00      A   
ATOM    483  CD1 TYR A  54      -0.023   8.165  14.994  1.00 10.00      A   
ATOM    484  CD2 TYR A  54      -1.418   7.074  16.587  1.00 10.00      A   
ATOM    485  CE1 TYR A  54       0.998   7.278  15.276  1.00 10.00      A   
ATOM    486  CE2 TYR A  54      -0.405   6.183  16.874  1.00 10.00      A   
ATOM    487  CZ  TYR A  54       0.799   6.290  16.218  1.00 10.00      A   
ATOM    488  OH  TYR A  54       1.810   5.407  16.510  1.00 10.00      A   
ATOM    489  HH  TYR A  54       2.318   5.757  17.263  1.00 10.00      A   
ATOM    490  C   TYR A  54      -4.858   9.378  15.168  1.00 10.00      A   
ATOM    491  O   TYR A  54      -4.995  10.183  16.091  1.00 10.00      A   
ATOM    492  N   ALA A  55      -5.689   9.326  14.136  1.00 10.00      A   
ATOM    493  HN  ALA A  55      -5.538   8.663  13.427  1.00 10.00      A   
ATOM    494  CA  ALA A  55      -6.825  10.232  14.031  1.00 10.00      A   
ATOM    495  CB  ALA A  55      -7.259  10.379  12.583  1.00 10.00      A   
ATOM    496  C   ALA A  55      -7.976   9.731  14.892  1.00 10.00      A   
ATOM    497  O   ALA A  55      -8.819  10.507  15.343  1.00 10.00      A   
ATOM    498  N   VAL A  56      -7.991   8.426  15.126  1.00 10.00      A   
ATOM    499  HN  VAL A  56      -7.279   7.865  14.750  1.00 10.00      A   
ATOM    500  CA  VAL A  56      -9.024   7.802  15.933  1.00 10.00      A   
ATOM    501  CB  VAL A  56     -10.127   7.162  15.050  1.00 10.00      A   
ATOM    502  CG1 VAL A  56      -9.582   6.005  14.226  1.00 10.00      A   
ATOM    503  CG2 VAL A  56     -11.326   6.729  15.881  1.00 10.00      A   
ATOM    504  C   VAL A  56      -8.404   6.755  16.860  1.00 10.00      A   
ATOM    505  O   VAL A  56      -7.421   6.102  16.506  1.00 10.00      A   
ATOM    506  N   SER A  57      -8.954   6.629  18.054  1.00 10.00      A   
ATOM    507  HN  SER A  57      -9.709   7.203  18.295  1.00 10.00      A   
ATOM    508  CA  SER A  57      -8.465   5.670  19.028  1.00 10.00      A   
ATOM    509  CB  SER A  57      -8.816   6.160  20.432  1.00 10.00      A   
ATOM    510  OG  SER A  57      -9.704   7.266  20.363  1.00 10.00      A   
ATOM    511  HG  SER A  57     -10.617   6.949  20.439  1.00 10.00      A   
ATOM    512  C   SER A  57      -9.063   4.285  18.770  1.00 10.00      A   
ATOM    513  O   SER A  57     -10.225   4.168  18.372  1.00 10.00      A   
ATOM    514  N   PRO A  58      -8.274   3.217  19.002  1.00 10.00      A   
ATOM    515  CA  PRO A  58      -8.717   1.830  18.786  1.00 10.00      A   
ATOM    516  CB  PRO A  58      -7.583   0.999  19.396  1.00 10.00      A   
ATOM    517  CG  PRO A  58      -6.383   1.876  19.310  1.00 10.00      A   
ATOM    518  CD  PRO A  58      -6.880   3.282  19.482  1.00 10.00      A   
ATOM    519  C   PRO A  58     -10.033   1.509  19.493  1.00 10.00      A   
ATOM    520  O   PRO A  58     -10.966   0.981  18.884  1.00 10.00      A   
ATOM    521  N   ALA A  59     -10.111   1.861  20.771  1.00 10.00      A   
ATOM    522  HN  ALA A  59      -9.348   2.314  21.185  1.00 10.00      A   
ATOM    523  CA  ALA A  59     -11.301   1.594  21.578  1.00 10.00      A   
ATOM    524  CB  ALA A  59     -11.068   2.027  23.017  1.00 10.00      A   
ATOM    525  C   ALA A  59     -12.551   2.262  21.007  1.00 10.00      A   
ATOM    526  O   ALA A  59     -13.648   1.712  21.087  1.00 10.00      A   
ATOM    527  N   THR A  60     -12.376   3.436  20.416  1.00 10.00      A   
ATOM    528  HN  THR A  60     -11.472   3.812  20.352  1.00 10.00      A   
ATOM    529  CA  THR A  60     -13.489   4.176  19.842  1.00 10.00      A   
ATOM    530  CB  THR A  60     -13.028   5.571  19.390  1.00 10.00      A   
ATOM    531  OG1 THR A  60     -12.091   6.088  20.355  1.00 10.00      A   
ATOM    532  HG1 THR A  60     -12.376   5.836  21.245  1.00 10.00      A   
ATOM    533  CG2 THR A  60     -14.208   6.524  19.273  1.00 10.00      A   
ATOM    534  C   THR A  60     -14.101   3.422  18.658  1.00 10.00      A   
ATOM    535  O   THR A  60     -15.323   3.330  18.530  1.00 10.00      A   
ATOM    536  N   VAL A  61     -13.245   2.862  17.808  1.00 10.00      A   
ATOM    537  HN  VAL A  61     -12.281   2.948  17.974  1.00 10.00      A   
ATOM    538  CA  VAL A  61     -13.708   2.117  16.639  1.00 10.00      A   
ATOM    539  CB  VAL A  61     -12.555   1.798  15.660  1.00 10.00      A   
ATOM    540  CG1 VAL A  61     -13.092   1.182  14.377  1.00 10.00      A   
ATOM    541  CG2 VAL A  61     -11.746   3.048  15.350  1.00 10.00      A   
ATOM    542  C   VAL A  61     -14.380   0.813  17.067  1.00 10.00      A   
ATOM    543  O   VAL A  61     -15.460   0.470  16.586  1.00 10.00      A   
ATOM    544  N   ILE A  62     -13.738   0.112  17.993  1.00 10.00      A   
ATOM    545  HN  ILE A  62     -12.893   0.460  18.347  1.00 10.00      A   
ATOM    546  CA  ILE A  62     -14.245  -1.156  18.503  1.00 10.00      A   
ATOM    547  CB  ILE A  62     -13.250  -1.773  19.508  1.00 10.00      A   
ATOM    548  CG1 ILE A  62     -11.932  -2.120  18.807  1.00 10.00      A   
ATOM    549  CG2 ILE A  62     -13.845  -3.006  20.176  1.00 10.00      A   
ATOM    550  CD1 ILE A  62     -10.812  -2.479  19.757  1.00 10.00      A   
ATOM    551  C   ILE A  62     -15.600  -0.975  19.180  1.00 10.00      A   
ATOM    552  O   ILE A  62     -16.496  -1.810  19.038  1.00 10.00      A   
ATOM    553  N   ARG A  63     -15.748   0.116  19.914  1.00 10.00      A   
ATOM    554  HN  ARG A  63     -14.997   0.744  19.999  1.00 10.00      A   
ATOM    555  CA  ARG A  63     -16.994   0.394  20.607  1.00 10.00      A   
ATOM    556  CB  ARG A  63     -16.833   1.569  21.569  1.00 10.00      A   
ATOM    557  CG  ARG A  63     -18.033   1.795  22.476  1.00 10.00      A   
ATOM    558  CD  ARG A  63     -17.631   2.535  23.743  1.00 10.00      A   
ATOM    559  NE  ARG A  63     -16.946   3.799  23.460  1.00 10.00      A   
ATOM    560  HE  ARG A  63     -17.299   4.346  22.720  1.00 10.00      A   
ATOM    561  CZ  ARG A  63     -15.884   4.243  24.139  1.00 10.00      A   
ATOM    562  NH1 ARG A  63     -15.380   3.522  25.136  1.00 10.00      A   
ATOM    563 HH11 ARG A  63     -14.553   3.868  25.667  1.00 10.00      A   
ATOM    564 HH12 ARG A  63     -15.809   2.604  25.390  1.00 10.00      A   
ATOM    565  NH2 ARG A  63     -15.327   5.410  23.821  1.00 10.00      A   
ATOM    566 HH21 ARG A  63     -15.718   5.983  23.041  1.00 10.00      A   
ATOM    567 HH22 ARG A  63     -14.499   5.757  24.352  1.00 10.00      A   
ATOM    568  C   ARG A  63     -18.121   0.663  19.616  1.00 10.00      A   
ATOM    569  O   ARG A  63     -19.227   0.143  19.769  1.00 10.00      A   
ATOM    570  N   ARG A  64     -17.832   1.460  18.596  1.00 10.00      A   
ATOM    571  HN  ARG A  64     -16.928   1.837  18.523  1.00 10.00      A   
ATOM    572  CA  ARG A  64     -18.826   1.788  17.588  1.00 10.00      A   
ATOM    573  CB  ARG A  64     -18.383   2.978  16.733  1.00 10.00      A   
ATOM    574  CG  ARG A  64     -19.431   3.425  15.726  1.00 10.00      A   
ATOM    575  CD  ARG A  64     -19.020   4.690  15.001  1.00 10.00      A   
ATOM    576  NE  ARG A  64     -19.729   4.829  13.730  1.00 10.00      A   
ATOM    577  HE  ARG A  64     -20.262   4.064  13.431  1.00 10.00      A   
ATOM    578  CZ  ARG A  64     -19.687   5.916  12.965  1.00 10.00      A   
ATOM    579  NH1 ARG A  64     -18.972   6.973  13.331  1.00 10.00      A   
ATOM    580 HH11 ARG A  64     -18.948   7.822  12.722  1.00 10.00      A   
ATOM    581 HH12 ARG A  64     -18.424   6.965  14.234  1.00 10.00      A   
ATOM    582  NH2 ARG A  64     -20.357   5.944  11.820  1.00 10.00      A   
ATOM    583 HH21 ARG A  64     -20.916   5.121  11.511  1.00 10.00      A   
ATOM    584 HH22 ARG A  64     -20.323   6.802  11.221  1.00 10.00      A   
ATOM    585  C   ARG A  64     -19.154   0.576  16.718  1.00 10.00      A   
ATOM    586  O   ARG A  64     -20.321   0.269  16.488  1.00 10.00      A   
ATOM    587  N   PHE A  65     -18.124  -0.113  16.246  1.00 10.00      A   
ATOM    588  HN  PHE A  65     -17.209   0.168  16.477  1.00 10.00      A   
ATOM    589  CA  PHE A  65     -18.307  -1.292  15.408  1.00 10.00      A   
ATOM    590  CB  PHE A  65     -17.554  -1.136  14.082  1.00 10.00      A   
ATOM    591  CG  PHE A  65     -17.869   0.129  13.338  1.00 10.00      A   
ATOM    592  CD1 PHE A  65     -16.946   1.157  13.284  1.00 10.00      A   
ATOM    593  CD2 PHE A  65     -19.083   0.289  12.692  1.00 10.00      A   
ATOM    594  CE1 PHE A  65     -17.227   2.323  12.599  1.00 10.00      A   
ATOM    595  CE2 PHE A  65     -19.371   1.453  12.006  1.00 10.00      A   
ATOM    596  CZ  PHE A  65     -18.440   2.472  11.960  1.00 10.00      A   
ATOM    597  C   PHE A  65     -17.821  -2.538  16.143  1.00 10.00      A   
ATOM    598  O   PHE A  65     -16.626  -2.844  16.140  1.00 10.00      A   
ATOM    599  N   PRO A  66     -18.741  -3.269  16.791  1.00 10.00      A   
ATOM    600  CA  PRO A  66     -18.409  -4.483  17.547  1.00 10.00      A   
ATOM    601  CB  PRO A  66     -19.721  -4.839  18.264  1.00 10.00      A   
ATOM    602  CG  PRO A  66     -20.578  -3.624  18.141  1.00 10.00      A   
ATOM    603  CD  PRO A  66     -20.177  -2.973  16.853  1.00 10.00      A   
ATOM    604  C   PRO A  66     -17.968  -5.639  16.650  1.00 10.00      A   
ATOM    605  O   PRO A  66     -17.145  -6.465  17.045  1.00 10.00      A   
ATOM    606  N   LYS A  67     -18.525  -5.710  15.450  1.00 10.00      A   
ATOM    607  HN  LYS A  67     -19.188  -5.036  15.187  1.00 10.00      A   
ATOM    608  CA  LYS A  67     -18.181  -6.771  14.516  1.00 10.00      A   
ATOM    609  CB  LYS A  67     -19.397  -7.662  14.237  1.00 10.00      A   
ATOM    610  CG  LYS A  67     -19.946  -8.389  15.453  1.00 10.00      A   
ATOM    611  CD  LYS A  67     -21.115  -9.284  15.079  1.00 10.00      A   
ATOM    612  CE  LYS A  67     -21.741  -9.921  16.308  1.00 10.00      A   
ATOM    613  NZ  LYS A  67     -22.822 -10.879  15.955  1.00 10.00      A   
ATOM    614  HZ1 LYS A  67     -23.165 -11.363  16.807  1.00 10.00      A   
ATOM    615  HZ2 LYS A  67     -22.466 -11.593  15.289  1.00 10.00      A   
ATOM    616  HZ3 LYS A  67     -23.618 -10.375  15.515  1.00 10.00      A   
ATOM    617  C   LYS A  67     -17.648  -6.204  13.205  1.00 10.00      A   
ATOM    618  O   LYS A  67     -18.366  -5.510  12.486  1.00 10.00      A   
ATOM    619  N   VAL A  68     -16.385  -6.489  12.910  1.00 10.00      A   
ATOM    620  HN  VAL A  68     -15.860  -7.032  13.535  1.00 10.00      A   
ATOM    621  CA  VAL A  68     -15.753  -6.029  11.680  1.00 10.00      A   
ATOM    622  CB  VAL A  68     -14.703  -4.923  11.947  1.00 10.00      A   
ATOM    623  CG1 VAL A  68     -14.106  -4.412  10.644  1.00 10.00      A   
ATOM    624  CG2 VAL A  68     -15.314  -3.770  12.726  1.00 10.00      A   
ATOM    625  C   VAL A  68     -15.088  -7.220  10.991  1.00 10.00      A   
ATOM    626  O   VAL A  68     -14.672  -8.169  11.660  1.00 10.00      A   
ATOM    627  N   ARG A  69     -15.003  -7.183   9.667  1.00 10.00      A   
ATOM    628  HN  ARG A  69     -15.351  -6.400   9.187  1.00 10.00      A   
ATOM    629  CA  ARG A  69     -14.406  -8.274   8.910  1.00 10.00      A   
ATOM    630  CB  ARG A  69     -15.406  -8.815   7.884  1.00 10.00      A   
ATOM    631  CG  ARG A  69     -16.609  -9.515   8.494  1.00 10.00      A   
ATOM    632  CD  ARG A  69     -16.175 -10.711   9.322  1.00 10.00      A   
ATOM    633  NE  ARG A  69     -17.302 -11.412   9.926  1.00 10.00      A   
ATOM    634  HE  ARG A  69     -17.869 -10.903  10.545  1.00 10.00      A   
ATOM    635  CZ  ARG A  69     -17.596 -12.688   9.688  1.00 10.00      A   
ATOM    636  NH1 ARG A  69     -16.854 -13.408   8.854  1.00 10.00      A   
ATOM    637 HH11 ARG A  69     -17.090 -14.406   8.673  1.00 10.00      A   
ATOM    638 HH12 ARG A  69     -16.025 -12.975   8.369  1.00 10.00      A   
ATOM    639  NH2 ARG A  69     -18.630 -13.246  10.295  1.00 10.00      A   
ATOM    640 HH21 ARG A  69     -18.869 -14.245  10.118  1.00 10.00      A   
ATOM    641 HH22 ARG A  69     -19.209 -12.690  10.960  1.00 10.00      A   
ATOM    642  C   ARG A  69     -13.103  -7.861   8.218  1.00 10.00      A   
ATOM    643  O   ARG A  69     -12.144  -8.634   8.181  1.00 10.00      A   
ATOM    644  N   SER A  70     -13.068  -6.648   7.676  1.00 10.00      A   
ATOM    645  HN  SER A  70     -13.857  -6.068   7.741  1.00 10.00      A   
ATOM    646  CA  SER A  70     -11.881  -6.161   6.978  1.00 10.00      A   
ATOM    647  CB  SER A  70     -12.157  -6.100   5.468  1.00 10.00      A   
ATOM    648  OG  SER A  70     -10.990  -5.779   4.727  1.00 10.00      A   
ATOM    649  HG  SER A  70     -10.814  -6.485   4.082  1.00 10.00      A   
ATOM    650  C   SER A  70     -11.453  -4.789   7.501  1.00 10.00      A   
ATOM    651  O   SER A  70     -12.242  -3.841   7.499  1.00 10.00      A   
ATOM    652  N   VAL A  71     -10.208  -4.685   7.951  1.00 10.00      A   
ATOM    653  HN  VAL A  71      -9.620  -5.475   7.929  1.00 10.00      A   
ATOM    654  CA  VAL A  71      -9.690  -3.428   8.478  1.00 10.00      A   
ATOM    655  CB  VAL A  71      -9.359  -3.543   9.981  1.00 10.00      A   
ATOM    656  CG1 VAL A  71      -8.998  -2.184  10.554  1.00 10.00      A   
ATOM    657  CG2 VAL A  71     -10.516  -4.155  10.752  1.00 10.00      A   
ATOM    658  C   VAL A  71      -8.425  -3.002   7.736  1.00 10.00      A   
ATOM    659  O   VAL A  71      -7.526  -3.814   7.507  1.00 10.00      A   
ATOM    660  N   GLU A  72      -8.369  -1.734   7.353  1.00 10.00      A   
ATOM    661  HN  GLU A  72      -9.130  -1.144   7.543  1.00 10.00      A   
ATOM    662  CA  GLU A  72      -7.213  -1.188   6.659  1.00 10.00      A   
ATOM    663  CB  GLU A  72      -7.514  -0.999   5.170  1.00 10.00      A   
ATOM    664  CG  GLU A  72      -6.297  -0.628   4.333  1.00 10.00      A   
ATOM    665  CD  GLU A  72      -6.452  -1.015   2.875  1.00 10.00      A   
ATOM    666  OE1 GLU A  72      -5.504  -1.601   2.307  1.00 10.00      A   
ATOM    667  OE2 GLU A  72      -7.521  -0.741   2.292  1.00 10.00      A   
ATOM    668  C   GLU A  72      -6.808   0.134   7.302  1.00 10.00      A   
ATOM    669  O   GLU A  72      -7.620   1.055   7.407  1.00 10.00      A   
ATOM    670  N   LEU A  73      -5.557   0.221   7.741  1.00 10.00      A   
ATOM    671  HN  LEU A  73      -4.949  -0.543   7.617  1.00 10.00      A   
ATOM    672  CA  LEU A  73      -5.060   1.429   8.394  1.00 10.00      A   
ATOM    673  CB  LEU A  73      -4.855   1.187   9.894  1.00 10.00      A   
ATOM    674  CG  LEU A  73      -6.055   0.677  10.684  1.00 10.00      A   
ATOM    675  CD1 LEU A  73      -5.795  -0.729  11.197  1.00 10.00      A   
ATOM    676  CD2 LEU A  73      -6.363   1.618  11.840  1.00 10.00      A   
ATOM    677  C   LEU A  73      -3.740   1.905   7.798  1.00 10.00      A   
ATOM    678  O   LEU A  73      -2.949   1.110   7.288  1.00 10.00      A   
ATOM    679  N   LYS A  74      -3.515   3.210   7.874  1.00 10.00      A   
ATOM    680  HN  LYS A  74      -4.200   3.787   8.271  1.00 10.00      A   
ATOM    681  CA  LYS A  74      -2.282   3.822   7.388  1.00 10.00      A   
ATOM    682  CB  LYS A  74      -2.569   4.829   6.266  1.00 10.00      A   
ATOM    683  CG  LYS A  74      -3.427   4.301   5.128  1.00 10.00      A   
ATOM    684  CD  LYS A  74      -3.443   5.276   3.963  1.00 10.00      A   
ATOM    685  CE  LYS A  74      -4.439   4.857   2.894  1.00 10.00      A   
ATOM    686  NZ  LYS A  74      -4.149   5.506   1.593  1.00 10.00      A   
ATOM    687  HZ1 LYS A  74      -3.335   5.045   1.142  1.00 10.00      A   
ATOM    688  HZ2 LYS A  74      -3.916   6.514   1.735  1.00 10.00      A   
ATOM    689  HZ3 LYS A  74      -4.973   5.434   0.955  1.00 10.00      A   
ATOM    690  C   LYS A  74      -1.601   4.541   8.549  1.00 10.00      A   
ATOM    691  O   LYS A  74      -2.262   4.896   9.528  1.00 10.00      A   
ATOM    692  N   GLY A  75      -0.296   4.755   8.450  1.00 10.00      A   
ATOM    693  HN  GLY A  75       0.189   4.451   7.653  1.00 10.00      A   
ATOM    694  CA  GLY A  75       0.416   5.428   9.520  1.00 10.00      A   
ATOM    695  C   GLY A  75       1.344   6.515   9.021  1.00 10.00      A   
ATOM    696  O   GLY A  75       1.048   7.702   9.148  1.00 10.00      A   
ATOM    697  N   LYS A  76       2.471   6.107   8.460  1.00 10.00      A   
ATOM    698  HN  LYS A  76       2.649   5.140   8.387  1.00 10.00      A   
ATOM    699  CA  LYS A  76       3.455   7.047   7.938  1.00 10.00      A   
ATOM    700  CB  LYS A  76       4.780   6.330   7.675  1.00 10.00      A   
ATOM    701  CG  LYS A  76       5.481   5.797   8.914  1.00 10.00      A   
ATOM    702  CD  LYS A  76       6.809   5.156   8.546  1.00 10.00      A   
ATOM    703  CE  LYS A  76       7.555   4.681   9.780  1.00 10.00      A   
ATOM    704  NZ  LYS A  76       8.927   4.209   9.453  1.00 10.00      A   
ATOM    705  HZ1 LYS A  76       9.329   4.778   8.682  1.00 10.00      A   
ATOM    706  HZ2 LYS A  76       8.908   3.204   9.158  1.00 10.00      A   
ATOM    707  HZ3 LYS A  76       9.540   4.298  10.285  1.00 10.00      A   
ATOM    708  C   LYS A  76       2.965   7.705   6.649  1.00 10.00      A   
ATOM    709  O   LYS A  76       2.331   7.051   5.817  1.00 10.00      A   
ATOM    710  N   PRO A  77       3.245   9.009   6.467  1.00 10.00      A   
ATOM    711  CA  PRO A  77       2.847   9.753   5.265  1.00 10.00      A   
ATOM    712  CB  PRO A  77       3.129  11.218   5.626  1.00 10.00      A   
ATOM    713  CG  PRO A  77       3.382  11.225   7.098  1.00 10.00      A   
ATOM    714  CD  PRO A  77       3.943   9.872   7.426  1.00 10.00      A   
ATOM    715  C   PRO A  77       3.665   9.329   4.039  1.00 10.00      A   
ATOM    716  O   PRO A  77       4.444   8.373   4.101  1.00 10.00      A   
ATOM    717  N   HIS A  78       3.507  10.049   2.936  1.00 10.00      A   
ATOM    718  HN  HIS A  78       2.908  10.832   2.952  1.00 10.00      A   
ATOM    719  CA  HIS A  78       4.211   9.719   1.700  1.00 10.00      A   
ATOM    720  CB  HIS A  78       3.573  10.432   0.505  1.00 10.00      A   
ATOM    721  CG  HIS A  78       4.137  10.015  -0.820  1.00 10.00      A   
ATOM    722  ND1 HIS A  78       4.277  10.857  -1.897  1.00 10.00      A   
ATOM    723  HD1 HIS A  78       4.041  11.808  -1.924  1.00 10.00      A   
ATOM    724  CD2 HIS A  78       4.589   8.805  -1.233  1.00 10.00      A   
ATOM    725  CE1 HIS A  78       4.811  10.151  -2.902  1.00 10.00      A   
ATOM    726  NE2 HIS A  78       5.016   8.897  -2.551  1.00 10.00      A   
ATOM    727  C   HIS A  78       5.696  10.039   1.778  1.00 10.00      A   
ATOM    728  O   HIS A  78       6.535   9.217   1.403  1.00 10.00      A   
ATOM    729  N   PHE A  79       6.024  11.217   2.291  1.00 10.00      A   
ATOM    730  HN  PHE A  79       5.308  11.825   2.602  1.00 10.00      A   
ATOM    731  CA  PHE A  79       7.418  11.643   2.395  1.00 10.00      A   
ATOM    732  CB  PHE A  79       7.513  13.144   2.691  1.00 10.00      A   
ATOM    733  CG  PHE A  79       7.169  14.037   1.523  1.00 10.00      A   
ATOM    734  CD1 PHE A  79       6.275  13.624   0.545  1.00 10.00      A   
ATOM    735  CD2 PHE A  79       7.739  15.293   1.410  1.00 10.00      A   
ATOM    736  CE1 PHE A  79       5.959  14.443  -0.519  1.00 10.00      A   
ATOM    737  CE2 PHE A  79       7.428  16.120   0.345  1.00 10.00      A   
ATOM    738  CZ  PHE A  79       6.536  15.695  -0.619  1.00 10.00      A   
ATOM    739  C   PHE A  79       8.191  10.836   3.440  1.00 10.00      A   
ATOM    740  O   PHE A  79       9.405  11.002   3.599  1.00 10.00      A   
ATOM    741  N   ALA A  80       7.491   9.941   4.127  1.00 10.00      A   
ATOM    742  HN  ALA A  80       6.534   9.836   3.933  1.00 10.00      A   
ATOM    743  CA  ALA A  80       8.104   9.103   5.146  1.00 10.00      A   
ATOM    744  CB  ALA A  80       7.034   8.408   5.971  1.00 10.00      A   
ATOM    745  C   ALA A  80       9.042   8.079   4.515  1.00 10.00      A   
ATOM    746  O   ALA A  80      10.045   7.691   5.115  1.00 10.00      A   
ATOM    747  N   ASP A  81       8.726   7.663   3.291  1.00 10.00      A   
ATOM    748  HN  ASP A  81       7.922   8.023   2.852  1.00 10.00      A   
ATOM    749  CA  ASP A  81       9.543   6.681   2.579  1.00 10.00      A   
ATOM    750  CB  ASP A  81       8.703   5.900   1.564  1.00 10.00      A   
ATOM    751  CG  ASP A  81       8.283   4.538   2.081  1.00 10.00      A   
ATOM    752  OD1 ASP A  81       7.141   4.118   1.802  1.00 10.00      A   
ATOM    753  OD2 ASP A  81       9.094   3.884   2.774  1.00 10.00      A   
ATOM    754  C   ASP A  81      10.726   7.345   1.884  1.00 10.00      A   
ATOM    755  O   ASP A  81      11.530   6.683   1.231  1.00 10.00      A   
ATOM    756  N   PHE A  82      10.828   8.663   2.030  1.00 10.00      A   
ATOM    757  HN  PHE A  82      10.152   9.139   2.556  1.00 10.00      A   
ATOM    758  CA  PHE A  82      11.919   9.415   1.420  1.00 10.00      A   
ATOM    759  CB  PHE A  82      11.408  10.698   0.758  1.00 10.00      A   
ATOM    760  CG  PHE A  82      10.375  10.458  -0.307  1.00 10.00      A   
ATOM    761  CD1 PHE A  82      10.483   9.378  -1.170  1.00 10.00      A   
ATOM    762  CD2 PHE A  82       9.292  11.310  -0.444  1.00 10.00      A   
ATOM    763  CE1 PHE A  82       9.531   9.153  -2.145  1.00 10.00      A   
ATOM    764  CE2 PHE A  82       8.337  11.091  -1.417  1.00 10.00      A   
ATOM    765  CZ  PHE A  82       8.456  10.010  -2.270  1.00 10.00      A   
ATOM    766  C   PHE A  82      13.004   9.721   2.444  1.00 10.00      A   
ATOM    767  O   PHE A  82      13.924  10.498   2.175  1.00 10.00      A   
ATOM    768  N   ASN A  83      12.873   9.103   3.619  1.00 10.00      A   
ATOM    769  HN  ASN A  83      12.106   8.510   3.750  1.00 10.00      A   
ATOM    770  CA  ASN A  83      13.833   9.261   4.715  1.00 10.00      A   
ATOM    771  CB  ASN A  83      15.269   8.984   4.256  1.00 10.00      A   
ATOM    772  CG  ASN A  83      15.587   7.506   4.148  1.00 10.00      A   
ATOM    773  OD1 ASN A  83      15.133   6.699   4.956  1.00 10.00      A   
ATOM    774  ND2 ASN A  83      16.377   7.143   3.147  1.00 10.00      A   
ATOM    775 HD21 ASN A  83      16.708   7.841   2.537  1.00 10.00      A   
ATOM    776 HD22 ASN A  83      16.599   6.190   3.053  1.00 10.00      A   
ATOM    777  C   ASN A  83      13.742  10.625   5.393  1.00 10.00      A   
ATOM    778  O   ASN A  83      14.642  11.011   6.140  1.00 10.00      A   
ATOM    779  N   LEU A  84      12.645  11.338   5.162  1.00 10.00      A   
ATOM    780  HN  LEU A  84      11.948  10.973   4.575  1.00 10.00      A   
ATOM    781  CA  LEU A  84      12.460  12.660   5.763  1.00 10.00      A   
ATOM    782  CB  LEU A  84      11.484  13.510   4.947  1.00 10.00      A   
ATOM    783  CG  LEU A  84      11.977  13.970   3.569  1.00 10.00      A   
ATOM    784  CD1 LEU A  84      10.954  14.880   2.912  1.00 10.00      A   
ATOM    785  CD2 LEU A  84      13.328  14.662   3.681  1.00 10.00      A   
ATOM    786  C   LEU A  84      12.007  12.568   7.216  1.00 10.00      A   
ATOM    787  O   LEU A  84      12.140  13.525   7.989  1.00 10.00      A   
ATOM    788  N   VAL A  85      11.473  11.416   7.589  1.00 10.00      A   
ATOM    789  HN  VAL A  85      11.403  10.687   6.941  1.00 10.00      A   
ATOM    790  CA  VAL A  85      11.008  11.204   8.952  1.00 10.00      A   
ATOM    791  CB  VAL A  85       9.584  10.600   9.006  1.00 10.00      A   
ATOM    792  CG1 VAL A  85       8.569  11.551   8.382  1.00 10.00      A   
ATOM    793  CG2 VAL A  85       9.539   9.242   8.327  1.00 10.00      A   
ATOM    794  C   VAL A  85      11.985  10.319   9.719  1.00 10.00      A   
ATOM    795  O   VAL A  85      12.499   9.334   9.183  1.00 10.00      A   
ATOM    796  N   PRO A  86      12.277  10.681  10.976  1.00 10.00      A   
ATOM    797  CA  PRO A  86      13.196   9.920  11.824  1.00 10.00      A   
ATOM    798  CB  PRO A  86      13.378  10.810  13.063  1.00 10.00      A   
ATOM    799  CG  PRO A  86      12.812  12.136  12.684  1.00 10.00      A   
ATOM    800  CD  PRO A  86      11.746  11.857  11.670  1.00 10.00      A   
ATOM    801  C   PRO A  86      12.600   8.576  12.226  1.00 10.00      A   
ATOM    802  O   PRO A  86      11.389   8.360  12.115  1.00 10.00      A   
ATOM    803  N   ASP A  87      13.452   7.672  12.681  1.00 10.00      A   
ATOM    804  HN  ASP A  87      14.406   7.904  12.754  1.00 10.00      A   
ATOM    805  CA  ASP A  87      13.010   6.349  13.092  1.00 10.00      A   
ATOM    806  CB  ASP A  87      14.128   5.320  12.923  1.00 10.00      A   
ATOM    807  CG  ASP A  87      14.335   4.935  11.474  1.00 10.00      A   
ATOM    808  OD1 ASP A  87      15.330   5.392  10.868  1.00 10.00      A   
ATOM    809  OD2 ASP A  87      13.497   4.183  10.933  1.00 10.00      A   
ATOM    810  C   ASP A  87      12.504   6.370  14.524  1.00 10.00      A   
ATOM    811  O   ASP A  87      13.114   6.987  15.401  1.00 10.00      A   
ATOM    812  N   GLY A  88      11.386   5.699  14.752  1.00 10.00      A   
ATOM    813  HN  GLY A  88      10.949   5.225  14.012  1.00 10.00      A   
ATOM    814  CA  GLY A  88      10.803   5.663  16.076  1.00 10.00      A   
ATOM    815  C   GLY A  88       9.818   6.796  16.265  1.00 10.00      A   
ATOM    816  O   GLY A  88       9.476   7.151  17.391  1.00 10.00      A   
ATOM    817  N   TRP A  89       9.364   7.359  15.153  1.00 10.00      A   
ATOM    818  HN  TRP A  89       9.679   7.020  14.287  1.00 10.00      A   
ATOM    819  CA  TRP A  89       8.411   8.457  15.179  1.00 10.00      A   
ATOM    820  CB  TRP A  89       8.316   9.117  13.796  1.00 10.00      A   
ATOM    821  CG  TRP A  89       7.138  10.032  13.630  1.00 10.00      A   
ATOM    822  CD1 TRP A  89       7.005  11.295  14.127  1.00 10.00      A   
ATOM    823  CD2 TRP A  89       5.924   9.750  12.921  1.00 10.00      A   
ATOM    824  NE1 TRP A  89       5.783  11.815  13.778  1.00 10.00      A   
ATOM    825  HE1 TRP A  89       5.455  12.707  14.022  1.00 10.00      A   
ATOM    826  CE2 TRP A  89       5.101  10.888  13.037  1.00 10.00      A   
ATOM    827  CE3 TRP A  89       5.452   8.648  12.207  1.00 10.00      A   
ATOM    828  CZ2 TRP A  89       3.835  10.955  12.459  1.00 10.00      A   
ATOM    829  CZ3 TRP A  89       4.197   8.717  11.635  1.00 10.00      A   
ATOM    830  CH2 TRP A  89       3.402   9.862  11.765  1.00 10.00      A   
ATOM    831  C   TRP A  89       7.037   7.971  15.638  1.00 10.00      A   
ATOM    832  O   TRP A  89       6.413   8.579  16.510  1.00 10.00      A   
ATOM    833  N   GLY A  90       6.577   6.875  15.049  1.00 10.00      A   
ATOM    834  HN  GLY A  90       7.126   6.425  14.370  1.00 10.00      A   
ATOM    835  CA  GLY A  90       5.286   6.333  15.399  1.00 10.00      A   
ATOM    836  C   GLY A  90       4.799   5.328  14.379  1.00 10.00      A   
ATOM    837  O   GLY A  90       5.596   4.774  13.616  1.00 10.00      A   
ATOM    838  N   GLY A  91       3.492   5.103  14.364  1.00 10.00      A   
ATOM    839  HN  GLY A  91       2.916   5.577  15.003  1.00 10.00      A   
ATOM    840  CA  GLY A  91       2.906   4.157  13.437  1.00 10.00      A   
ATOM    841  C   GLY A  91       2.893   2.758  14.013  1.00 10.00      A   
ATOM    842  O   GLY A  91       2.998   1.776  13.283  1.00 10.00      A   
ATOM    843  N   TYR A  92       2.755   2.670  15.326  1.00 10.00      A   
ATOM    844  HN  TYR A  92       2.643   3.492  15.850  1.00 10.00      A   
ATOM    845  CA  TYR A  92       2.748   1.387  16.009  1.00 10.00      A   
ATOM    846  CB  TYR A  92       3.222   1.547  17.455  1.00 10.00      A   
ATOM    847  CG  TYR A  92       4.637   2.072  17.554  1.00 10.00      A   
ATOM    848  CD1 TYR A  92       4.890   3.398  17.886  1.00 10.00      A   
ATOM    849  CD2 TYR A  92       5.720   1.243  17.299  1.00 10.00      A   
ATOM    850  CE1 TYR A  92       6.184   3.881  17.960  1.00 10.00      A   
ATOM    851  CE2 TYR A  92       7.015   1.715  17.375  1.00 10.00      A   
ATOM    852  CZ  TYR A  92       7.242   3.034  17.704  1.00 10.00      A   
ATOM    853  OH  TYR A  92       8.532   3.507  17.768  1.00 10.00      A   
ATOM    854  HH  TYR A  92       8.994   3.280  16.952  1.00 10.00      A   
ATOM    855  C   TYR A  92       1.370   0.741  15.954  1.00 10.00      A   
ATOM    856  O   TYR A  92       0.383   1.314  16.409  1.00 10.00      A   
ATOM    857  N   VAL A  93       1.316  -0.455  15.391  1.00 10.00      A   
ATOM    858  HN  VAL A  93       2.142  -0.857  15.042  1.00 10.00      A   
ATOM    859  CA  VAL A  93       0.063  -1.186  15.261  1.00 10.00      A   
ATOM    860  CB  VAL A  93       0.059  -2.089  14.002  1.00 10.00      A   
ATOM    861  CG1 VAL A  93       0.895  -3.341  14.210  1.00 10.00      A   
ATOM    862  CG2 VAL A  93      -1.364  -2.441  13.586  1.00 10.00      A   
ATOM    863  C   VAL A  93      -0.240  -2.020  16.510  1.00 10.00      A   
ATOM    864  O   VAL A  93      -1.341  -2.553  16.651  1.00 10.00      A   
ATOM    865  N   TYR A  94       0.731  -2.108  17.421  1.00 10.00      A   
ATOM    866  HN  TYR A  94       1.576  -1.643  17.260  1.00 10.00      A   
ATOM    867  CA  TYR A  94       0.568  -2.882  18.655  1.00 10.00      A   
ATOM    868  CB  TYR A  94       1.789  -2.776  19.582  1.00 10.00      A   
ATOM    869  CG  TYR A  94       1.610  -3.507  20.896  1.00 10.00      A   
ATOM    870  CD1 TYR A  94       1.810  -4.877  20.985  1.00 10.00      A   
ATOM    871  CD2 TYR A  94       1.225  -2.825  22.045  1.00 10.00      A   
ATOM    872  CE1 TYR A  94       1.631  -5.548  22.178  1.00 10.00      A   
ATOM    873  CE2 TYR A  94       1.046  -3.488  23.242  1.00 10.00      A   
ATOM    874  CZ  TYR A  94       1.249  -4.849  23.302  1.00 10.00      A   
ATOM    875  OH  TYR A  94       1.064  -5.511  24.492  1.00 10.00      A   
ATOM    876  HH  TYR A  94       0.170  -5.329  24.822  1.00 10.00      A   
ATOM    877  C   TYR A  94      -0.733  -2.560  19.405  1.00 10.00      A   
ATOM    878  O   TYR A  94      -1.510  -3.473  19.690  1.00 10.00      A   
ATOM    879  N   PRO A  95      -0.999  -1.272  19.738  1.00 10.00      A   
ATOM    880  CA  PRO A  95      -2.226  -0.889  20.454  1.00 10.00      A   
ATOM    881  CB  PRO A  95      -2.187   0.638  20.440  1.00 10.00      A   
ATOM    882  CG  PRO A  95      -0.743   0.968  20.347  1.00 10.00      A   
ATOM    883  CD  PRO A  95      -0.138  -0.101  19.482  1.00 10.00      A   
ATOM    884  C   PRO A  95      -3.482  -1.382  19.746  1.00 10.00      A   
ATOM    885  O   PRO A  95      -4.445  -1.795  20.389  1.00 10.00      A   
ATOM    886  N   TRP A  96      -3.455  -1.341  18.417  1.00 10.00      A   
ATOM    887  HN  TRP A  96      -2.651  -1.008  17.971  1.00 10.00      A   
ATOM    888  CA  TRP A  96      -4.583  -1.786  17.614  1.00 10.00      A   
ATOM    889  CB  TRP A  96      -4.435  -1.312  16.163  1.00 10.00      A   
ATOM    890  CG  TRP A  96      -4.631   0.163  15.983  1.00 10.00      A   
ATOM    891  CD1 TRP A  96      -3.670   1.132  16.029  1.00 10.00      A   
ATOM    892  CD2 TRP A  96      -5.870   0.837  15.722  1.00 10.00      A   
ATOM    893  NE1 TRP A  96      -4.238   2.368  15.822  1.00 10.00      A   
ATOM    894  HE1 TRP A  96      -3.756   3.223  15.812  1.00 10.00      A   
ATOM    895  CE2 TRP A  96      -5.585   2.213  15.629  1.00 10.00      A   
ATOM    896  CE3 TRP A  96      -7.190   0.410  15.561  1.00 10.00      A   
ATOM    897  CZ2 TRP A  96      -6.575   3.162  15.380  1.00 10.00      A   
ATOM    898  CZ3 TRP A  96      -8.171   1.353  15.314  1.00 10.00      A   
ATOM    899  CH2 TRP A  96      -7.858   2.714  15.227  1.00 10.00      A   
ATOM    900  C   TRP A  96      -4.709  -3.306  17.660  1.00 10.00      A   
ATOM    901  O   TRP A  96      -5.795  -3.842  17.869  1.00 10.00      A   
ATOM    902  N   ILE A  97      -3.585  -3.988  17.486  1.00 10.00      A   
ATOM    903  HN  ILE A  97      -2.748  -3.495  17.337  1.00 10.00      A   
ATOM    904  CA  ILE A  97      -3.550  -5.445  17.502  1.00 10.00      A   
ATOM    905  CB  ILE A  97      -2.147  -5.987  17.143  1.00 10.00      A   
ATOM    906  CG1 ILE A  97      -1.762  -5.581  15.720  1.00 10.00      A   
ATOM    907  CG2 ILE A  97      -2.085  -7.501  17.302  1.00 10.00      A   
ATOM    908  CD1 ILE A  97      -2.741  -6.038  14.659  1.00 10.00      A   
ATOM    909  C   ILE A  97      -3.983  -5.995  18.860  1.00 10.00      A   
ATOM    910  O   ILE A  97      -4.762  -6.945  18.931  1.00 10.00      A   
ATOM    911  N   GLU A  98      -3.488  -5.385  19.931  1.00 10.00      A   
ATOM    912  HN  GLU A  98      -2.879  -4.619  19.809  1.00 10.00      A   
ATOM    913  CA  GLU A  98      -3.821  -5.820  21.284  1.00 10.00      A   
ATOM    914  CB  GLU A  98      -2.949  -5.100  22.313  1.00 10.00      A   
ATOM    915  CG  GLU A  98      -3.052  -5.673  23.719  1.00 10.00      A   
ATOM    916  CD  GLU A  98      -2.555  -4.716  24.783  1.00 10.00      A   
ATOM    917  OE1 GLU A  98      -1.453  -4.944  25.332  1.00 10.00      A   
ATOM    918  OE2 GLU A  98      -3.266  -3.734  25.086  1.00 10.00      A   
ATOM    919  C   GLU A  98      -5.300  -5.593  21.596  1.00 10.00      A   
ATOM    920  O   GLU A  98      -5.925  -6.387  22.299  1.00 10.00      A   
ATOM    921  N   ALA A  99      -5.855  -4.513  21.068  1.00 10.00      A   
ATOM    922  HN  ALA A  99      -5.309  -3.914  20.517  1.00 10.00      A   
ATOM    923  CA  ALA A  99      -7.255  -4.189  21.300  1.00 10.00      A   
ATOM    924  CB  ALA A  99      -7.506  -2.716  21.021  1.00 10.00      A   
ATOM    925  C   ALA A  99      -8.187  -5.066  20.463  1.00 10.00      A   
ATOM    926  O   ALA A  99      -9.180  -5.589  20.972  1.00 10.00      A   
ATOM    927  N   MET A 100      -7.851  -5.244  19.190  1.00 10.00      A   
ATOM    928  HN  MET A 100      -7.034  -4.817  18.844  1.00 10.00      A   
ATOM    929  CA  MET A 100      -8.674  -6.042  18.282  1.00 10.00      A   
ATOM    930  CB  MET A 100      -8.213  -5.876  16.834  1.00 10.00      A   
ATOM    931  CG  MET A 100      -8.494  -4.503  16.248  1.00 10.00      A   
ATOM    932  SD  MET A 100      -8.255  -4.452  14.461  1.00 10.00      A   
ATOM    933  CE  MET A 100      -6.511  -4.842  14.334  1.00 10.00      A   
ATOM    934  C   MET A 100      -8.703  -7.522  18.647  1.00 10.00      A   
ATOM    935  O   MET A 100      -9.728  -8.180  18.488  1.00 10.00      A   
ATOM    936  N   SER A 101      -7.590  -8.028  19.155  1.00 10.00      A   
ATOM    937  HN  SER A 101      -6.819  -7.440  19.286  1.00 10.00      A   
ATOM    938  CA  SER A 101      -7.478  -9.440  19.516  1.00 10.00      A   
ATOM    939  CB  SER A 101      -6.031  -9.793  19.862  1.00 10.00      A   
ATOM    940  OG  SER A 101      -5.455  -8.811  20.707  1.00 10.00      A   
ATOM    941  HG  SER A 101      -5.061  -8.115  20.163  1.00 10.00      A   
ATOM    942  C   SER A 101      -8.409  -9.860  20.653  1.00 10.00      A   
ATOM    943  O   SER A 101      -8.705 -11.045  20.809  1.00 10.00      A   
ATOM    944  N   SER A 102      -8.865  -8.901  21.445  1.00 10.00      A   
ATOM    945  HN  SER A 102      -8.603  -7.972  21.278  1.00 10.00      A   
ATOM    946  CA  SER A 102      -9.744  -9.209  22.565  1.00 10.00      A   
ATOM    947  CB  SER A 102      -9.322  -8.403  23.796  1.00 10.00      A   
ATOM    948  OG  SER A 102      -8.438  -7.353  23.430  1.00 10.00      A   
ATOM    949  HG  SER A 102      -7.577  -7.727  23.203  1.00 10.00      A   
ATOM    950  C   SER A 102     -11.214  -8.952  22.238  1.00 10.00      A   
ATOM    951  O   SER A 102     -12.108  -9.538  22.853  1.00 10.00      A   
ATOM    952  N   SER A 103     -11.463  -8.095  21.259  1.00 10.00      A   
ATOM    953  HN  SER A 103     -10.716  -7.687  20.773  1.00 10.00      A   
ATOM    954  CA  SER A 103     -12.827  -7.746  20.885  1.00 10.00      A   
ATOM    955  CB  SER A 103     -12.905  -6.246  20.614  1.00 10.00      A   
ATOM    956  OG  SER A 103     -11.725  -5.795  19.965  1.00 10.00      A   
ATOM    957  HG  SER A 103     -11.110  -5.447  20.624  1.00 10.00      A   
ATOM    958  C   SER A 103     -13.324  -8.529  19.673  1.00 10.00      A   
ATOM    959  O   SER A 103     -14.422  -9.087  19.688  1.00 10.00      A   
ATOM    960  N   TYR A 104     -12.512  -8.581  18.631  1.00 10.00      A   
ATOM    961  HN  TYR A 104     -11.628  -8.152  18.685  1.00 10.00      A   
ATOM    962  CA  TYR A 104     -12.891  -9.274  17.409  1.00 10.00      A   
ATOM    963  CB  TYR A 104     -12.341  -8.542  16.180  1.00 10.00      A   
ATOM    964  CG  TYR A 104     -12.727  -7.079  16.100  1.00 10.00      A   
ATOM    965  CD1 TYR A 104     -11.799  -6.083  16.367  1.00 10.00      A   
ATOM    966  CD2 TYR A 104     -14.014  -6.695  15.755  1.00 10.00      A   
ATOM    967  CE1 TYR A 104     -12.142  -4.744  16.291  1.00 10.00      A   
ATOM    968  CE2 TYR A 104     -14.366  -5.362  15.678  1.00 10.00      A   
ATOM    969  CZ  TYR A 104     -13.428  -4.389  15.947  1.00 10.00      A   
ATOM    970  OH  TYR A 104     -13.776  -3.059  15.861  1.00 10.00      A   
ATOM    971  HH  TYR A 104     -14.723  -2.963  16.047  1.00 10.00      A   
ATOM    972  C   TYR A 104     -12.409 -10.719  17.410  1.00 10.00      A   
ATOM    973  O   TYR A 104     -11.348 -11.035  17.945  1.00 10.00      A   
ATOM    974  N   THR A 105     -13.210 -11.594  16.825  1.00 10.00      A   
ATOM    975  HN  THR A 105     -14.067 -11.287  16.462  1.00 10.00      A   
ATOM    976  CA  THR A 105     -12.869 -13.003  16.723  1.00 10.00      A   
ATOM    977  CB  THR A 105     -13.677 -13.862  17.714  1.00 10.00      A   
ATOM    978  OG1 THR A 105     -14.428 -13.013  18.593  1.00 10.00      A   
ATOM    979  HG1 THR A 105     -13.860 -12.302  18.909  1.00 10.00      A   
ATOM    980  CG2 THR A 105     -12.733 -14.727  18.537  1.00 10.00      A   
ATOM    981  C   THR A 105     -13.120 -13.506  15.305  1.00 10.00      A   
ATOM    982  O   THR A 105     -12.759 -14.629  14.954  1.00 10.00      A   
ATOM    983  N   TRP A 106     -13.731 -12.657  14.485  1.00 10.00      A   
ATOM    984  HN  TRP A 106     -13.993 -11.772  14.819  1.00 10.00      A   
ATOM    985  CA  TRP A 106     -14.042 -13.014  13.111  1.00 10.00      A   
ATOM    986  CB  TRP A 106     -15.556 -12.980  12.880  1.00 10.00      A   
ATOM    987  CG  TRP A 106     -16.300 -14.022  13.657  1.00 10.00      A   
ATOM    988  CD1 TRP A 106     -16.787 -13.910  14.926  1.00 10.00      A   
ATOM    989  CD2 TRP A 106     -16.640 -15.341  13.212  1.00 10.00      A   
ATOM    990  NE1 TRP A 106     -17.404 -15.075  15.301  1.00 10.00      A   
ATOM    991  HE1 TRP A 106     -17.833 -15.238  16.171  1.00 10.00      A   
ATOM    992  CE2 TRP A 106     -17.332 -15.969  14.266  1.00 10.00      A   
ATOM    993  CE3 TRP A 106     -16.428 -16.050  12.025  1.00 10.00      A   
ATOM    994  CZ2 TRP A 106     -17.812 -17.275  14.166  1.00 10.00      A   
ATOM    995  CZ3 TRP A 106     -16.905 -17.342  11.930  1.00 10.00      A   
ATOM    996  CH2 TRP A 106     -17.590 -17.942  12.993  1.00 10.00      A   
ATOM    997  C   TRP A 106     -13.337 -12.097  12.119  1.00 10.00      A   
ATOM    998  O   TRP A 106     -13.805 -11.901  11.001  1.00 10.00      A   
ATOM    999  N   LEU A 107     -12.214 -11.528  12.533  1.00 10.00      A   
ATOM   1000  HN  LEU A 107     -11.883 -11.714  13.435  1.00 10.00      A   
ATOM   1001  CA  LEU A 107     -11.454 -10.647  11.661  1.00 10.00      A   
ATOM   1002  CB  LEU A 107     -10.481  -9.791  12.473  1.00 10.00      A   
ATOM   1003  CG  LEU A 107     -10.006  -8.495  11.813  1.00 10.00      A   
ATOM   1004  CD1 LEU A 107     -11.190  -7.691  11.300  1.00 10.00      A   
ATOM   1005  CD2 LEU A 107      -9.190  -7.671  12.795  1.00 10.00      A   
ATOM   1006  C   LEU A 107     -10.714 -11.481  10.621  1.00 10.00      A   
ATOM   1007  O   LEU A 107      -9.846 -12.286  10.964  1.00 10.00      A   
ATOM   1008  N   GLU A 108     -11.072 -11.293   9.358  1.00 10.00      A   
ATOM   1009  HN  GLU A 108     -11.758 -10.623   9.152  1.00 10.00      A   
ATOM   1010  CA  GLU A 108     -10.477 -12.059   8.275  1.00 10.00      A   
ATOM   1011  CB  GLU A 108     -11.563 -12.522   7.297  1.00 10.00      A   
ATOM   1012  CG  GLU A 108     -12.706 -13.293   7.939  1.00 10.00      A   
ATOM   1013  CD  GLU A 108     -13.944 -13.321   7.065  1.00 10.00      A   
ATOM   1014  OE1 GLU A 108     -14.036 -14.191   6.173  1.00 10.00      A   
ATOM   1015  OE2 GLU A 108     -14.830 -12.463   7.254  1.00 10.00      A   
ATOM   1016  C   GLU A 108      -9.418 -11.275   7.509  1.00 10.00      A   
ATOM   1017  O   GLU A 108      -8.443 -11.856   7.032  1.00 10.00      A   
ATOM   1018  N   GLU A 109      -9.596  -9.964   7.388  1.00 10.00      A   
ATOM   1019  HN  GLU A 109     -10.368  -9.534   7.819  1.00 10.00      A   
ATOM   1020  CA  GLU A 109      -8.654  -9.151   6.627  1.00 10.00      A   
ATOM   1021  CB  GLU A 109      -9.322  -8.590   5.369  1.00 10.00      A   
ATOM   1022  CG  GLU A 109      -9.912  -9.633   4.434  1.00 10.00      A   
ATOM   1023  CD  GLU A 109     -10.529  -9.016   3.196  1.00 10.00      A   
ATOM   1024  OE1 GLU A 109     -10.278  -7.821   2.931  1.00 10.00      A   
ATOM   1025  OE2 GLU A 109     -11.267  -9.722   2.479  1.00 10.00      A   
ATOM   1026  C   GLU A 109      -8.048  -8.002   7.425  1.00 10.00      A   
ATOM   1027  O   GLU A 109      -8.761  -7.213   8.051  1.00 10.00      A   
ATOM   1028  N   ILE A 110      -6.725  -7.915   7.375  1.00 10.00      A   
ATOM   1029  HN  ILE A 110      -6.227  -8.597   6.870  1.00 10.00      A   
ATOM   1030  CA  ILE A 110      -5.976  -6.852   8.038  1.00 10.00      A   
ATOM   1031  CB  ILE A 110      -5.262  -7.328   9.330  1.00 10.00      A   
ATOM   1032  CG1 ILE A 110      -6.277  -7.551  10.455  1.00 10.00      A   
ATOM   1033  CG2 ILE A 110      -4.199  -6.323   9.765  1.00 10.00      A   
ATOM   1034  CD1 ILE A 110      -5.661  -8.040  11.749  1.00 10.00      A   
ATOM   1035  C   ILE A 110      -4.949  -6.292   7.055  1.00 10.00      A   
ATOM   1036  O   ILE A 110      -4.044  -7.006   6.611  1.00 10.00      A   
ATOM   1037  N   ARG A 111      -5.115  -5.033   6.685  1.00 10.00      A   
ATOM   1038  HN  ARG A 111      -5.869  -4.517   7.057  1.00 10.00      A   
ATOM   1039  CA  ARG A 111      -4.210  -4.386   5.749  1.00 10.00      A   
ATOM   1040  CB  ARG A 111      -4.945  -4.039   4.454  1.00 10.00      A   
ATOM   1041  CG  ARG A 111      -5.703  -5.210   3.842  1.00 10.00      A   
ATOM   1042  CD  ARG A 111      -6.564  -4.778   2.662  1.00 10.00      A   
ATOM   1043  NE  ARG A 111      -7.552  -5.802   2.311  1.00 10.00      A   
ATOM   1044  HE  ARG A 111      -8.251  -5.994   2.971  1.00 10.00      A   
ATOM   1045  CZ  ARG A 111      -7.564  -6.476   1.162  1.00 10.00      A   
ATOM   1046  NH1 ARG A 111      -6.645  -6.246   0.232  1.00 10.00      A   
ATOM   1047 HH11 ARG A 111      -5.903  -5.531   0.391  1.00 10.00      A   
ATOM   1048 HH12 ARG A 111      -6.666  -6.780  -0.666  1.00 10.00      A   
ATOM   1049  NH2 ARG A 111      -8.506  -7.384   0.947  1.00 10.00      A   
ATOM   1050 HH21 ARG A 111      -9.242  -7.567   1.679  1.00 10.00      A   
ATOM   1051 HH22 ARG A 111      -8.525  -7.924   0.053  1.00 10.00      A   
ATOM   1052  C   ARG A 111      -3.605  -3.135   6.370  1.00 10.00      A   
ATOM   1053  O   ARG A 111      -4.307  -2.329   6.983  1.00 10.00      A   
ATOM   1054  N   LEU A 112      -2.301  -2.981   6.224  1.00 10.00      A   
ATOM   1055  HN  LEU A 112      -1.787  -3.659   5.726  1.00 10.00      A   
ATOM   1056  CA  LEU A 112      -1.610  -1.837   6.784  1.00 10.00      A   
ATOM   1057  CB  LEU A 112      -0.791  -2.258   8.005  1.00 10.00      A   
ATOM   1058  CG  LEU A 112      -1.581  -2.870   9.162  1.00 10.00      A   
ATOM   1059  CD1 LEU A 112      -0.646  -3.542  10.146  1.00 10.00      A   
ATOM   1060  CD2 LEU A 112      -2.422  -1.813   9.858  1.00 10.00      A   
ATOM   1061  C   LEU A 112      -0.714  -1.167   5.751  1.00 10.00      A   
ATOM   1062  O   LEU A 112      -0.065  -1.837   4.944  1.00 10.00      A   
ATOM   1063  N   LYS A 113      -0.701   0.160   5.775  1.00 10.00      A   
ATOM   1064  HN  LYS A 113      -1.269   0.626   6.430  1.00 10.00      A   
ATOM   1065  CA  LYS A 113       0.117   0.950   4.863  1.00 10.00      A   
ATOM   1066  CB  LYS A 113      -0.773   1.826   3.970  1.00 10.00      A   
ATOM   1067  CG  LYS A 113      -0.018   2.814   3.088  1.00 10.00      A   
ATOM   1068  CD  LYS A 113       0.569   2.150   1.850  1.00 10.00      A   
ATOM   1069  CE  LYS A 113       1.481   3.104   1.085  1.00 10.00      A   
ATOM   1070  NZ  LYS A 113       0.803   4.389   0.767  1.00 10.00      A   
ATOM   1071  HZ1 LYS A 113       1.353   4.929   0.068  1.00 10.00      A   
ATOM   1072  HZ2 LYS A 113       0.703   4.966   1.630  1.00 10.00      A   
ATOM   1073  HZ3 LYS A 113      -0.146   4.207   0.381  1.00 10.00      A   
ATOM   1074  C   LYS A 113       1.096   1.816   5.653  1.00 10.00      A   
ATOM   1075  O   LYS A 113       0.684   2.719   6.387  1.00 10.00      A   
ATOM   1076  N   ARG A 114       2.386   1.519   5.501  1.00 10.00      A   
ATOM   1077  HN  ARG A 114       2.631   0.779   4.899  1.00 10.00      A   
ATOM   1078  CA  ARG A 114       3.455   2.248   6.187  1.00 10.00      A   
ATOM   1079  CB  ARG A 114       3.634   3.661   5.621  1.00 10.00      A   
ATOM   1080  CG  ARG A 114       4.228   3.692   4.221  1.00 10.00      A   
ATOM   1081  CD  ARG A 114       4.412   5.114   3.717  1.00 10.00      A   
ATOM   1082  NE  ARG A 114       4.774   5.142   2.300  1.00 10.00      A   
ATOM   1083  HE  ARG A 114       5.632   4.705   2.039  1.00 10.00      A   
ATOM   1084  CZ  ARG A 114       4.033   5.721   1.355  1.00 10.00      A   
ATOM   1085  NH1 ARG A 114       2.897   6.326   1.677  1.00 10.00      A   
ATOM   1086 HH11 ARG A 114       2.576   6.355   2.671  1.00 10.00      A   
ATOM   1087 HH12 ARG A 114       2.313   6.780   0.935  1.00 10.00      A   
ATOM   1088  NH2 ARG A 114       4.410   5.670   0.083  1.00 10.00      A   
ATOM   1089 HH21 ARG A 114       5.290   5.181  -0.188  1.00 10.00      A   
ATOM   1090 HH22 ARG A 114       3.819   6.119  -0.660  1.00 10.00      A   
ATOM   1091  C   ARG A 114       3.251   2.273   7.698  1.00 10.00      A   
ATOM   1092  O   ARG A 114       3.025   3.327   8.293  1.00 10.00      A   
ATOM   1093  N   MET A 115       3.330   1.099   8.306  1.00 10.00      A   
ATOM   1094  HN  MET A 115       3.532   0.300   7.778  1.00 10.00      A   
ATOM   1095  CA  MET A 115       3.146   0.967   9.742  1.00 10.00      A   
ATOM   1096  CB  MET A 115       1.769   0.360  10.050  1.00 10.00      A   
ATOM   1097  CG  MET A 115       0.598   1.309   9.841  1.00 10.00      A   
ATOM   1098  SD  MET A 115       0.344   2.437  11.227  1.00 10.00      A   
ATOM   1099  CE  MET A 115      -0.305   1.319  12.467  1.00 10.00      A   
ATOM   1100  C   MET A 115       4.240   0.097  10.351  1.00 10.00      A   
ATOM   1101  O   MET A 115       4.917  -0.652   9.648  1.00 10.00      A   
ATOM   1102  N   VAL A 116       4.410   0.208  11.659  1.00 10.00      A   
ATOM   1103  HN  VAL A 116       3.842   0.834  12.167  1.00 10.00      A   
ATOM   1104  CA  VAL A 116       5.408  -0.576  12.370  1.00 10.00      A   
ATOM   1105  CB  VAL A 116       6.112   0.248  13.472  1.00 10.00      A   
ATOM   1106  CG1 VAL A 116       7.235  -0.557  14.115  1.00 10.00      A   
ATOM   1107  CG2 VAL A 116       6.652   1.552  12.902  1.00 10.00      A   
ATOM   1108  C   VAL A 116       4.753  -1.802  12.992  1.00 10.00      A   
ATOM   1109  O   VAL A 116       4.004  -1.694  13.971  1.00 10.00      A   
ATOM   1110  N   VAL A 117       5.023  -2.961  12.403  1.00 10.00      A   
ATOM   1111  HN  VAL A 117       5.622  -2.971  11.627  1.00 10.00      A   
ATOM   1112  CA  VAL A 117       4.470  -4.216  12.880  1.00 10.00      A   
ATOM   1113  CB  VAL A 117       3.663  -4.938  11.779  1.00 10.00      A   
ATOM   1114  CG1 VAL A 117       2.910  -6.129  12.357  1.00 10.00      A   
ATOM   1115  CG2 VAL A 117       2.713  -3.980  11.074  1.00 10.00      A   
ATOM   1116  C   VAL A 117       5.592  -5.132  13.343  1.00 10.00      A   
ATOM   1117  O   VAL A 117       6.444  -5.527  12.548  1.00 10.00      A   
ATOM   1118  N   THR A 118       5.590  -5.457  14.625  1.00 10.00      A   
ATOM   1119  HN  THR A 118       4.889  -5.104  15.208  1.00 10.00      A   
ATOM   1120  CA  THR A 118       6.603  -6.325  15.196  1.00 10.00      A   
ATOM   1121  CB  THR A 118       6.850  -5.955  16.674  1.00 10.00      A   
ATOM   1122  OG1 THR A 118       5.589  -5.806  17.349  1.00 10.00      A   
ATOM   1123  HG1 THR A 118       5.744  -5.611  18.285  1.00 10.00      A   
ATOM   1124  CG2 THR A 118       7.628  -4.651  16.773  1.00 10.00      A   
ATOM   1125  C   THR A 118       6.165  -7.784  15.113  1.00 10.00      A   
ATOM   1126  O   THR A 118       4.977  -8.070  14.926  1.00 10.00      A   
ATOM   1127  N   ASP A 119       7.123  -8.703  15.241  1.00 10.00      A   
ATOM   1128  HN  ASP A 119       8.054  -8.411  15.358  1.00 10.00      A   
ATOM   1129  CA  ASP A 119       6.828 -10.137  15.203  1.00 10.00      A   
ATOM   1130  CB  ASP A 119       8.110 -10.963  15.381  1.00 10.00      A   
ATOM   1131  CG  ASP A 119       9.187 -10.640  14.366  1.00 10.00      A   
ATOM   1132  OD1 ASP A 119       9.340 -11.397  13.383  1.00 10.00      A   
ATOM   1133  OD2 ASP A 119       9.900  -9.632  14.550  1.00 10.00      A   
ATOM   1134  C   ASP A 119       5.869 -10.471  16.335  1.00 10.00      A   
ATOM   1135  O   ASP A 119       5.033 -11.370  16.228  1.00 10.00      A   
ATOM   1136  N   ASP A 120       5.997  -9.709  17.412  1.00 10.00      A   
ATOM   1137  HN  ASP A 120       6.684  -9.005  17.409  1.00 10.00      A   
ATOM   1138  CA  ASP A 120       5.170  -9.872  18.597  1.00 10.00      A   
ATOM   1139  CB  ASP A 120       5.596  -8.850  19.651  1.00 10.00      A   
ATOM   1140  CG  ASP A 120       5.045  -9.149  21.025  1.00 10.00      A   
ATOM   1141  OD1 ASP A 120       4.275  -8.326  21.552  1.00 10.00      A   
ATOM   1142  OD2 ASP A 120       5.400 -10.207  21.589  1.00 10.00      A   
ATOM   1143  C   ASP A 120       3.693  -9.688  18.266  1.00 10.00      A   
ATOM   1144  O   ASP A 120       2.842 -10.463  18.708  1.00 10.00      A   
ATOM   1145  N   CYS A 121       3.400  -8.666  17.470  1.00 10.00      A   
ATOM   1146  HN  CYS A 121       4.127  -8.091  17.148  1.00 10.00      A   
ATOM   1147  CA  CYS A 121       2.030  -8.373  17.065  1.00 10.00      A   
ATOM   1148  CB  CYS A 121       1.968  -7.040  16.314  1.00 10.00      A   
ATOM   1149  SG  CYS A 121       2.586  -5.624  17.253  1.00 10.00      A   
ATOM   1150  HG  CYS A 121       3.862  -5.852  17.549  1.00 10.00      A   
ATOM   1151  C   CYS A 121       1.478  -9.491  16.190  1.00 10.00      A   
ATOM   1152  O   CYS A 121       0.307  -9.860  16.300  1.00 10.00      A   
ATOM   1153  N   LEU A 122       2.336 -10.041  15.340  1.00 10.00      A   
ATOM   1154  HN  LEU A 122       3.262  -9.716  15.320  1.00 10.00      A   
ATOM   1155  CA  LEU A 122       1.946 -11.123  14.444  1.00 10.00      A   
ATOM   1156  CB  LEU A 122       3.102 -11.493  13.517  1.00 10.00      A   
ATOM   1157  CG  LEU A 122       3.541 -10.417  12.522  1.00 10.00      A   
ATOM   1158  CD1 LEU A 122       4.758 -10.882  11.740  1.00 10.00      A   
ATOM   1159  CD2 LEU A 122       2.400 -10.069  11.579  1.00 10.00      A   
ATOM   1160  C   LEU A 122       1.491 -12.344  15.241  1.00 10.00      A   
ATOM   1161  O   LEU A 122       0.489 -12.982  14.905  1.00 10.00      A   
ATOM   1162  N   GLU A 123       2.231 -12.653  16.303  1.00 10.00      A   
ATOM   1163  HN  GLU A 123       3.028 -12.114  16.505  1.00 10.00      A   
ATOM   1164  CA  GLU A 123       1.902 -13.780  17.167  1.00 10.00      A   
ATOM   1165  CB  GLU A 123       2.942 -13.909  18.282  1.00 10.00      A   
ATOM   1166  CG  GLU A 123       4.098 -14.841  17.956  1.00 10.00      A   
ATOM   1167  CD  GLU A 123       3.974 -16.180  18.653  1.00 10.00      A   
ATOM   1168  OE1 GLU A 123       4.937 -16.595  19.333  1.00 10.00      A   
ATOM   1169  OE2 GLU A 123       2.907 -16.819  18.543  1.00 10.00      A   
ATOM   1170  C   GLU A 123       0.509 -13.599  17.768  1.00 10.00      A   
ATOM   1171  O   GLU A 123      -0.275 -14.544  17.846  1.00 10.00      A   
ATOM   1172  N   LEU A 124       0.201 -12.366  18.161  1.00 10.00      A   
ATOM   1173  HN  LEU A 124       0.863 -11.650  18.048  1.00 10.00      A   
ATOM   1174  CA  LEU A 124      -1.093 -12.044  18.753  1.00 10.00      A   
ATOM   1175  CB  LEU A 124      -1.107 -10.595  19.247  1.00 10.00      A   
ATOM   1176  CG  LEU A 124      -0.110 -10.243  20.351  1.00 10.00      A   
ATOM   1177  CD1 LEU A 124      -0.174  -8.756  20.669  1.00 10.00      A   
ATOM   1178  CD2 LEU A 124      -0.373 -11.073  21.596  1.00 10.00      A   
ATOM   1179  C   LEU A 124      -2.231 -12.265  17.760  1.00 10.00      A   
ATOM   1180  O   LEU A 124      -3.307 -12.724  18.132  1.00 10.00      A   
ATOM   1181  N   ILE A 125      -1.989 -11.932  16.500  1.00 10.00      A   
ATOM   1182  HN  ILE A 125      -1.108 -11.566  16.260  1.00 10.00      A   
ATOM   1183  CA  ILE A 125      -3.000 -12.095  15.461  1.00 10.00      A   
ATOM   1184  CB  ILE A 125      -2.529 -11.495  14.119  1.00 10.00      A   
ATOM   1185  CG1 ILE A 125      -2.208 -10.007  14.277  1.00 10.00      A   
ATOM   1186  CG2 ILE A 125      -3.577 -11.703  13.032  1.00 10.00      A   
ATOM   1187  CD1 ILE A 125      -1.472  -9.418  13.095  1.00 10.00      A   
ATOM   1188  C   ILE A 125      -3.339 -13.569  15.254  1.00 10.00      A   
ATOM   1189  O   ILE A 125      -4.505 -13.963  15.315  1.00 10.00      A   
ATOM   1190  N   ALA A 126      -2.307 -14.378  15.042  1.00 10.00      A   
ATOM   1191  HN  ALA A 126      -1.400 -14.001  15.048  1.00 10.00      A   
ATOM   1192  CA  ALA A 126      -2.473 -15.808  14.798  1.00 10.00      A   
ATOM   1193  CB  ALA A 126      -1.138 -16.435  14.431  1.00 10.00      A   
ATOM   1194  C   ALA A 126      -3.105 -16.545  15.980  1.00 10.00      A   
ATOM   1195  O   ALA A 126      -3.866 -17.498  15.790  1.00 10.00      A   
ATOM   1196  N   LYS A 127      -2.801 -16.107  17.198  1.00 10.00      A   
ATOM   1197  HN  LYS A 127      -2.194 -15.342  17.303  1.00 10.00      A   
ATOM   1198  CA  LYS A 127      -3.343 -16.758  18.386  1.00 10.00      A   
ATOM   1199  CB  LYS A 127      -2.423 -16.570  19.592  1.00 10.00      A   
ATOM   1200  CG  LYS A 127      -2.343 -15.143  20.097  1.00 10.00      A   
ATOM   1201  CD  LYS A 127      -1.823 -15.083  21.524  1.00 10.00      A   
ATOM   1202  CE  LYS A 127      -2.862 -15.593  22.508  1.00 10.00      A   
ATOM   1203  NZ  LYS A 127      -2.679 -15.015  23.862  1.00 10.00      A   
ATOM   1204  HZ1 LYS A 127      -2.592 -13.981  23.802  1.00 10.00      A   
ATOM   1205  HZ2 LYS A 127      -1.819 -15.397  24.302  1.00 10.00      A   
ATOM   1206  HZ3 LYS A 127      -3.494 -15.249  24.463  1.00 10.00      A   
ATOM   1207  C   LYS A 127      -4.753 -16.280  18.719  1.00 10.00      A   
ATOM   1208  O   LYS A 127      -5.386 -16.792  19.644  1.00 10.00      A   
ATOM   1209  N   SER A 128      -5.254 -15.311  17.970  1.00 10.00      A   
ATOM   1210  HN  SER A 128      -4.720 -14.945  17.232  1.00 10.00      A   
ATOM   1211  CA  SER A 128      -6.583 -14.783  18.224  1.00 10.00      A   
ATOM   1212  CB  SER A 128      -6.525 -13.288  18.533  1.00 10.00      A   
ATOM   1213  OG  SER A 128      -5.548 -13.017  19.525  1.00 10.00      A   
ATOM   1214  HG  SER A 128      -4.677 -12.969  19.106  1.00 10.00      A   
ATOM   1215  C   SER A 128      -7.545 -15.062  17.074  1.00 10.00      A   
ATOM   1216  O   SER A 128      -8.593 -15.678  17.272  1.00 10.00      A   
ATOM   1217  N   PHE A 129      -7.173 -14.643  15.870  1.00 10.00      A   
ATOM   1218  HN  PHE A 129      -6.292 -14.220  15.756  1.00 10.00      A   
ATOM   1219  CA  PHE A 129      -8.025 -14.825  14.704  1.00 10.00      A   
ATOM   1220  CB  PHE A 129      -7.858 -13.661  13.725  1.00 10.00      A   
ATOM   1221  CG  PHE A 129      -7.987 -12.313  14.370  1.00 10.00      A   
ATOM   1222  CD1 PHE A 129      -6.977 -11.376  14.247  1.00 10.00      A   
ATOM   1223  CD2 PHE A 129      -9.114 -11.986  15.106  1.00 10.00      A   
ATOM   1224  CE1 PHE A 129      -7.085 -10.137  14.846  1.00 10.00      A   
ATOM   1225  CE2 PHE A 129      -9.229 -10.749  15.707  1.00 10.00      A   
ATOM   1226  CZ  PHE A 129      -8.215  -9.823  15.578  1.00 10.00      A   
ATOM   1227  C   PHE A 129      -7.748 -16.146  14.003  1.00 10.00      A   
ATOM   1228  O   PHE A 129      -6.743 -16.293  13.311  1.00 10.00      A   
ATOM   1229  N   LYS A 130      -8.646 -17.102  14.185  1.00 10.00      A   
ATOM   1230  HN  LYS A 130      -9.427 -16.926  14.755  1.00 10.00      A   
ATOM   1231  CA  LYS A 130      -8.504 -18.411  13.562  1.00 10.00      A   
ATOM   1232  CB  LYS A 130      -9.157 -19.499  14.417  1.00 10.00      A   
ATOM   1233  CG  LYS A 130      -8.362 -19.886  15.653  1.00 10.00      A   
ATOM   1234  CD  LYS A 130      -8.654 -18.959  16.820  1.00 10.00      A   
ATOM   1235  CE  LYS A 130      -7.593 -19.082  17.896  1.00 10.00      A   
ATOM   1236  NZ  LYS A 130      -7.857 -18.175  19.041  1.00 10.00      A   
ATOM   1237  HZ1 LYS A 130      -8.543 -18.609  19.689  1.00 10.00      A   
ATOM   1238  HZ2 LYS A 130      -8.245 -17.272  18.702  1.00 10.00      A   
ATOM   1239  HZ3 LYS A 130      -6.973 -17.989  19.562  1.00 10.00      A   
ATOM   1240  C   LYS A 130      -9.107 -18.406  12.164  1.00 10.00      A   
ATOM   1241  O   LYS A 130      -8.740 -19.212  11.309  1.00 10.00      A   
ATOM   1242  N   ASN A 131     -10.027 -17.482  11.931  1.00 10.00      A   
ATOM   1243  HN  ASN A 131     -10.280 -16.868  12.651  1.00 10.00      A   
ATOM   1244  CA  ASN A 131     -10.677 -17.366  10.633  1.00 10.00      A   
ATOM   1245  CB  ASN A 131     -12.165 -17.043  10.790  1.00 10.00      A   
ATOM   1246  CG  ASN A 131     -13.042 -17.857   9.856  1.00 10.00      A   
ATOM   1247  OD1 ASN A 131     -13.301 -17.464   8.717  1.00 10.00      A   
ATOM   1248  ND2 ASN A 131     -13.513 -19.000  10.335  1.00 10.00      A   
ATOM   1249 HD21 ASN A 131     -13.272 -19.253  11.254  1.00 10.00      A   
ATOM   1250 HD22 ASN A 131     -14.084 -19.546   9.754  1.00 10.00      A   
ATOM   1251  C   ASN A 131      -9.991 -16.317   9.765  1.00 10.00      A   
ATOM   1252  O   ASN A 131     -10.545 -15.866   8.766  1.00 10.00      A   
ATOM   1253  N   PHE A 132      -8.774 -15.941  10.154  1.00 10.00      A   
ATOM   1254  HN  PHE A 132      -8.387 -16.341  10.957  1.00 10.00      A   
ATOM   1255  CA  PHE A 132      -7.995 -14.952   9.414  1.00 10.00      A   
ATOM   1256  CB  PHE A 132      -6.701 -14.648  10.167  1.00 10.00      A   
ATOM   1257  CG  PHE A 132      -6.105 -13.314   9.829  1.00 10.00      A   
ATOM   1258  CD1 PHE A 132      -6.818 -12.151  10.053  1.00 10.00      A   
ATOM   1259  CD2 PHE A 132      -4.835 -13.224   9.295  1.00 10.00      A   
ATOM   1260  CE1 PHE A 132      -6.276 -10.922   9.746  1.00 10.00      A   
ATOM   1261  CE2 PHE A 132      -4.285 -11.999   8.985  1.00 10.00      A   
ATOM   1262  CZ  PHE A 132      -5.006 -10.846   9.212  1.00 10.00      A   
ATOM   1263  C   PHE A 132      -7.681 -15.480   8.018  1.00 10.00      A   
ATOM   1264  O   PHE A 132      -7.370 -16.663   7.857  1.00 10.00      A   
ATOM   1265  N   LYS A 133      -7.748 -14.608   7.012  1.00 10.00      A   
ATOM   1266  HN  LYS A 133      -7.955 -13.668   7.202  1.00 10.00      A   
ATOM   1267  CA  LYS A 133      -7.510 -15.023   5.633  1.00 10.00      A   
ATOM   1268  CB  LYS A 133      -8.842 -15.176   4.888  1.00 10.00      A   
ATOM   1269  CG  LYS A 133      -9.738 -16.276   5.436  1.00 10.00      A   
ATOM   1270  CD  LYS A 133     -11.193 -16.050   5.065  1.00 10.00      A   
ATOM   1271  CE  LYS A 133     -12.096 -17.033   5.790  1.00 10.00      A   
ATOM   1272  NZ  LYS A 133     -13.532 -16.705   5.615  1.00 10.00      A   
ATOM   1273  HZ1 LYS A 133     -14.114 -17.310   6.226  1.00 10.00      A   
ATOM   1274  HZ2 LYS A 133     -13.817 -16.852   4.628  1.00 10.00      A   
ATOM   1275  HZ3 LYS A 133     -13.705 -15.704   5.869  1.00 10.00      A   
ATOM   1276  C   LYS A 133      -6.583 -14.085   4.854  1.00 10.00      A   
ATOM   1277  O   LYS A 133      -5.750 -14.548   4.075  1.00 10.00      A   
ATOM   1278  N   VAL A 134      -6.711 -12.779   5.049  1.00 10.00      A   
ATOM   1279  HN  VAL A 134      -7.358 -12.443   5.709  1.00 10.00      A   
ATOM   1280  CA  VAL A 134      -5.886 -11.834   4.298  1.00 10.00      A   
ATOM   1281  CB  VAL A 134      -6.736 -10.963   3.343  1.00 10.00      A   
ATOM   1282  CG1 VAL A 134      -5.853 -10.049   2.507  1.00 10.00      A   
ATOM   1283  CG2 VAL A 134      -7.602 -11.831   2.445  1.00 10.00      A   
ATOM   1284  C   VAL A 134      -5.045 -10.924   5.190  1.00 10.00      A   
ATOM   1285  O   VAL A 134      -5.566 -10.234   6.067  1.00 10.00      A   
ATOM   1286  N   LEU A 135      -3.740 -10.927   4.944  1.00 10.00      A   
ATOM   1287  HN  LEU A 135      -3.392 -11.513   4.235  1.00 10.00      A   
ATOM   1288  CA  LEU A 135      -2.802 -10.090   5.680  1.00 10.00      A   
ATOM   1289  CB  LEU A 135      -1.906 -10.946   6.583  1.00 10.00      A   
ATOM   1290  CG  LEU A 135      -0.890 -10.194   7.454  1.00 10.00      A   
ATOM   1291  CD1 LEU A 135      -1.589  -9.218   8.394  1.00 10.00      A   
ATOM   1292  CD2 LEU A 135      -0.025 -11.169   8.237  1.00 10.00      A   
ATOM   1293  C   LEU A 135      -1.954  -9.307   4.687  1.00 10.00      A   
ATOM   1294  O   LEU A 135      -1.167  -9.883   3.935  1.00 10.00      A   
ATOM   1295  N   VAL A 136      -2.126  -7.996   4.672  1.00 10.00      A   
ATOM   1296  HN  VAL A 136      -2.756  -7.585   5.307  1.00 10.00      A   
ATOM   1297  CA  VAL A 136      -1.384  -7.146   3.749  1.00 10.00      A   
ATOM   1298  CB  VAL A 136      -2.318  -6.442   2.739  1.00 10.00      A   
ATOM   1299  CG1 VAL A 136      -1.524  -5.531   1.812  1.00 10.00      A   
ATOM   1300  CG2 VAL A 136      -3.110  -7.460   1.934  1.00 10.00      A   
ATOM   1301  C   VAL A 136      -0.553  -6.101   4.483  1.00 10.00      A   
ATOM   1302  O   VAL A 136      -1.087  -5.274   5.223  1.00 10.00      A   
ATOM   1303  N   LEU A 137       0.753  -6.149   4.271  1.00 10.00      A   
ATOM   1304  HN  LEU A 137       1.113  -6.843   3.671  1.00 10.00      A   
ATOM   1305  CA  LEU A 137       1.677  -5.208   4.880  1.00 10.00      A   
ATOM   1306  CB  LEU A 137       2.693  -5.943   5.764  1.00 10.00      A   
ATOM   1307  CG  LEU A 137       2.121  -6.729   6.946  1.00 10.00      A   
ATOM   1308  CD1 LEU A 137       3.229  -7.454   7.699  1.00 10.00      A   
ATOM   1309  CD2 LEU A 137       1.339  -5.815   7.882  1.00 10.00      A   
ATOM   1310  C   LEU A 137       2.399  -4.437   3.781  1.00 10.00      A   
ATOM   1311  O   LEU A 137       3.341  -4.947   3.169  1.00 10.00      A   
ATOM   1312  N   SER A 138       1.946  -3.223   3.521  1.00 10.00      A   
ATOM   1313  HN  SER A 138       1.192  -2.872   4.042  1.00 10.00      A   
ATOM   1314  CA  SER A 138       2.537  -2.397   2.484  1.00 10.00      A   
ATOM   1315  CB  SER A 138       1.436  -1.656   1.723  1.00 10.00      A   
ATOM   1316  OG  SER A 138       0.372  -2.531   1.394  1.00 10.00      A   
ATOM   1317  HG  SER A 138      -0.264  -2.555   2.117  1.00 10.00      A   
ATOM   1318  C   SER A 138       3.525  -1.394   3.069  1.00 10.00      A   
ATOM   1319  O   SER A 138       3.143  -0.526   3.860  1.00 10.00      A   
ATOM   1320  N   SER A 139       4.790  -1.531   2.681  1.00 10.00      A   
ATOM   1321  HN  SER A 139       5.017  -2.260   2.059  1.00 10.00      A   
ATOM   1322  CA  SER A 139       5.857  -0.640   3.140  1.00 10.00      A   
ATOM   1323  CB  SER A 139       5.712   0.740   2.498  1.00 10.00      A   
ATOM   1324  OG  SER A 139       5.668   0.620   1.086  1.00 10.00      A   
ATOM   1325  HG  SER A 139       6.303  -0.054   0.813  1.00 10.00      A   
ATOM   1326  C   SER A 139       5.936  -0.549   4.665  1.00 10.00      A   
ATOM   1327  O   SER A 139       6.044   0.536   5.241  1.00 10.00      A   
ATOM   1328  N   CYS A 140       5.876  -1.701   5.315  1.00 10.00      A   
ATOM   1329  HN  CYS A 140       5.795  -2.539   4.801  1.00 10.00      A   
ATOM   1330  CA  CYS A 140       5.940  -1.765   6.765  1.00 10.00      A   
ATOM   1331  CB  CYS A 140       4.773  -2.600   7.295  1.00 10.00      A   
ATOM   1332  SG  CYS A 140       3.148  -2.017   6.749  1.00 10.00      A   
ATOM   1333  HG  CYS A 140       3.310  -1.397   5.585  1.00 10.00      A   
ATOM   1334  C   CYS A 140       7.273  -2.360   7.208  1.00 10.00      A   
ATOM   1335  O   CYS A 140       7.990  -2.951   6.400  1.00 10.00      A   
ATOM   1336  N   GLU A 141       7.610  -2.190   8.479  1.00 10.00      A   
ATOM   1337  HN  GLU A 141       7.000  -1.702   9.077  1.00 10.00      A   
ATOM   1338  CA  GLU A 141       8.862  -2.721   9.011  1.00 10.00      A   
ATOM   1339  CB  GLU A 141      10.019  -1.744   8.769  1.00 10.00      A   
ATOM   1340  CG  GLU A 141       9.945  -0.466   9.589  1.00 10.00      A   
ATOM   1341  CD  GLU A 141       9.892   0.778   8.730  1.00 10.00      A   
ATOM   1342  OE1 GLU A 141       9.013   1.630   8.966  1.00 10.00      A   
ATOM   1343  OE2 GLU A 141      10.728   0.912   7.814  1.00 10.00      A   
ATOM   1344  C   GLU A 141       8.732  -3.021  10.499  1.00 10.00      A   
ATOM   1345  O   GLU A 141       7.692  -2.745  11.102  1.00 10.00      A   
ATOM   1346  N   GLY A 142       9.774  -3.601  11.081  1.00 10.00      A   
ATOM   1347  HN  GLY A 142      10.568  -3.821  10.543  1.00 10.00      A   
ATOM   1348  CA  GLY A 142       9.755  -3.908  12.495  1.00 10.00      A   
ATOM   1349  C   GLY A 142       9.599  -5.388  12.787  1.00 10.00      A   
ATOM   1350  O   GLY A 142       9.551  -5.784  13.950  1.00 10.00      A   
ATOM   1351  N   PHE A 143       9.537  -6.210  11.748  1.00 10.00      A   
ATOM   1352  HN  PHE A 143       9.615  -5.848  10.843  1.00 10.00      A   
ATOM   1353  CA  PHE A 143       9.376  -7.648  11.933  1.00 10.00      A   
ATOM   1354  CB  PHE A 143       7.970  -8.121  11.534  1.00 10.00      A   
ATOM   1355  CG  PHE A 143       7.688  -8.153  10.055  1.00 10.00      A   
ATOM   1356  CD1 PHE A 143       7.329  -9.338   9.435  1.00 10.00      A   
ATOM   1357  CD2 PHE A 143       7.763  -7.002   9.289  1.00 10.00      A   
ATOM   1358  CE1 PHE A 143       7.053  -9.377   8.082  1.00 10.00      A   
ATOM   1359  CE2 PHE A 143       7.492  -7.031   7.934  1.00 10.00      A   
ATOM   1360  CZ  PHE A 143       7.133  -8.222   7.328  1.00 10.00      A   
ATOM   1361  C   PHE A 143      10.453  -8.439  11.200  1.00 10.00      A   
ATOM   1362  O   PHE A 143      11.117  -7.920  10.303  1.00 10.00      A   
ATOM   1363  N   SER A 144      10.612  -9.695  11.583  1.00 10.00      A   
ATOM   1364  HN  SER A 144      10.032 -10.056  12.295  1.00 10.00      A   
ATOM   1365  CA  SER A 144      11.602 -10.565  10.980  1.00 10.00      A   
ATOM   1366  CB  SER A 144      12.605 -11.017  12.048  1.00 10.00      A   
ATOM   1367  OG  SER A 144      11.975 -11.783  13.066  1.00 10.00      A   
ATOM   1368  HG  SER A 144      11.074 -11.444  13.221  1.00 10.00      A   
ATOM   1369  C   SER A 144      10.921 -11.775  10.342  1.00 10.00      A   
ATOM   1370  O   SER A 144       9.713 -11.769  10.116  1.00 10.00      A   
ATOM   1371  N   THR A 145      11.690 -12.812  10.061  1.00 10.00      A   
ATOM   1372  HN  THR A 145      12.649 -12.769  10.258  1.00 10.00      A   
ATOM   1373  CA  THR A 145      11.148 -14.015   9.461  1.00 10.00      A   
ATOM   1374  CB  THR A 145      12.232 -14.768   8.671  1.00 10.00      A   
ATOM   1375  OG1 THR A 145      13.494 -14.619   9.341  1.00 10.00      A   
ATOM   1376  HG1 THR A 145      13.515 -15.208  10.108  1.00 10.00      A   
ATOM   1377  CG2 THR A 145      12.346 -14.210   7.262  1.00 10.00      A   
ATOM   1378  C   THR A 145      10.551 -14.936  10.526  1.00 10.00      A   
ATOM   1379  O   THR A 145       9.863 -15.906  10.204  1.00 10.00      A   
ATOM   1380  N   ASP A 146      10.805 -14.616  11.798  1.00 10.00      A   
ATOM   1381  HN  ASP A 146      11.339 -13.814  11.991  1.00 10.00      A   
ATOM   1382  CA  ASP A 146      10.302 -15.421  12.909  1.00 10.00      A   
ATOM   1383  CB  ASP A 146      10.996 -15.046  14.222  1.00 10.00      A   
ATOM   1384  CG  ASP A 146      10.969 -16.174  15.238  1.00 10.00      A   
ATOM   1385  OD1 ASP A 146      11.986 -16.898  15.363  1.00 10.00      A   
ATOM   1386  OD2 ASP A 146       9.939 -16.348  15.914  1.00 10.00      A   
ATOM   1387  C   ASP A 146       8.788 -15.288  13.039  1.00 10.00      A   
ATOM   1388  O   ASP A 146       8.076 -16.287  13.164  1.00 10.00      A   
ATOM   1389  N   GLY A 147       8.294 -14.050  12.991  1.00 10.00      A   
ATOM   1390  HN  GLY A 147       8.910 -13.285  12.909  1.00 10.00      A   
ATOM   1391  CA  GLY A 147       6.864 -13.822  13.082  1.00 10.00      A   
ATOM   1392  C   GLY A 147       6.120 -14.471  11.930  1.00 10.00      A   
ATOM   1393  O   GLY A 147       4.979 -14.915  12.082  1.00 10.00      A   
ATOM   1394  N   LEU A 148       6.783 -14.545  10.778  1.00 10.00      A   
ATOM   1395  HN  LEU A 148       7.690 -14.184  10.730  1.00 10.00      A   
ATOM   1396  CA  LEU A 148       6.196 -15.151   9.589  1.00 10.00      A   
ATOM   1397  CB  LEU A 148       7.086 -14.915   8.367  1.00 10.00      A   
ATOM   1398  CG  LEU A 148       7.260 -13.459   7.930  1.00 10.00      A   
ATOM   1399  CD1 LEU A 148       8.348 -13.345   6.874  1.00 10.00      A   
ATOM   1400  CD2 LEU A 148       5.948 -12.902   7.402  1.00 10.00      A   
ATOM   1401  C   LEU A 148       5.983 -16.645   9.805  1.00 10.00      A   
ATOM   1402  O   LEU A 148       5.035 -17.229   9.282  1.00 10.00      A   
ATOM   1403  N   ALA A 149       6.864 -17.254  10.593  1.00 10.00      A   
ATOM   1404  HN  ALA A 149       7.602 -16.734  10.980  1.00 10.00      A   
ATOM   1405  CA  ALA A 149       6.770 -18.678  10.894  1.00 10.00      A   
ATOM   1406  CB  ALA A 149       8.021 -19.145  11.617  1.00 10.00      A   
ATOM   1407  C   ALA A 149       5.531 -18.961  11.735  1.00 10.00      A   
ATOM   1408  O   ALA A 149       4.787 -19.907  11.472  1.00 10.00      A   
ATOM   1409  N   ALA A 150       5.306 -18.116  12.735  1.00 10.00      A   
ATOM   1410  HN  ALA A 150       5.933 -17.375  12.881  1.00 10.00      A   
ATOM   1411  CA  ALA A 150       4.155 -18.259  13.621  1.00 10.00      A   
ATOM   1412  CB  ALA A 150       4.220 -17.231  14.739  1.00 10.00      A   
ATOM   1413  C   ALA A 150       2.857 -18.114  12.836  1.00 10.00      A   
ATOM   1414  O   ALA A 150       1.889 -18.842  13.068  1.00 10.00      A   
ATOM   1415  N   ILE A 151       2.848 -17.171  11.905  1.00 10.00      A   
ATOM   1416  HN  ILE A 151       3.650 -16.618  11.781  1.00 10.00      A   
ATOM   1417  CA  ILE A 151       1.680 -16.922  11.068  1.00 10.00      A   
ATOM   1418  CB  ILE A 151       1.875 -15.641  10.223  1.00 10.00      A   
ATOM   1419  CG1 ILE A 151       1.812 -14.392  11.110  1.00 10.00      A   
ATOM   1420  CG2 ILE A 151       0.851 -15.553   9.098  1.00 10.00      A   
ATOM   1421  CD1 ILE A 151       0.464 -14.165  11.762  1.00 10.00      A   
ATOM   1422  C   ILE A 151       1.413 -18.111  10.142  1.00 10.00      A   
ATOM   1423  O   ILE A 151       0.293 -18.614  10.067  1.00 10.00      A   
ATOM   1424  N   ALA A 152       2.467 -18.571   9.481  1.00 10.00      A   
ATOM   1425  HN  ALA A 152       3.340 -18.147   9.634  1.00 10.00      A   
ATOM   1426  CA  ALA A 152       2.384 -19.683   8.539  1.00 10.00      A   
ATOM   1427  CB  ALA A 152       3.741 -19.893   7.885  1.00 10.00      A   
ATOM   1428  C   ALA A 152       1.936 -20.986   9.192  1.00 10.00      A   
ATOM   1429  O   ALA A 152       1.259 -21.804   8.569  1.00 10.00      A   
ATOM   1430  N   ALA A 153       2.323 -21.188  10.440  1.00 10.00      A   
ATOM   1431  HN  ALA A 153       2.864 -20.504  10.892  1.00 10.00      A   
ATOM   1432  CA  ALA A 153       1.979 -22.415  11.144  1.00 10.00      A   
ATOM   1433  CB  ALA A 153       3.043 -22.753  12.176  1.00 10.00      A   
ATOM   1434  C   ALA A 153       0.601 -22.378  11.791  1.00 10.00      A   
ATOM   1435  O   ALA A 153      -0.036 -23.421  11.956  1.00 10.00      A   
ATOM   1436  N   THR A 154       0.134 -21.195  12.151  1.00 10.00      A   
ATOM   1437  HN  THR A 154       0.662 -20.389  11.968  1.00 10.00      A   
ATOM   1438  CA  THR A 154      -1.157 -21.076  12.816  1.00 10.00      A   
ATOM   1439  CB  THR A 154      -1.130 -20.010  13.927  1.00 10.00      A   
ATOM   1440  OG1 THR A 154       0.110 -20.104  14.647  1.00 10.00      A   
ATOM   1441  HG1 THR A 154       0.807 -19.652  14.149  1.00 10.00      A   
ATOM   1442  CG2 THR A 154      -2.283 -20.233  14.893  1.00 10.00      A   
ATOM   1443  C   THR A 154      -2.325 -20.819  11.859  1.00 10.00      A   
ATOM   1444  O   THR A 154      -3.381 -21.445  11.979  1.00 10.00      A   
ATOM   1445  N   CYS A 155      -2.142 -19.908  10.911  1.00 10.00      A   
ATOM   1446  HN  CYS A 155      -1.275 -19.450  10.838  1.00 10.00      A   
ATOM   1447  CA  CYS A 155      -3.202 -19.575   9.966  1.00 10.00      A   
ATOM   1448  CB  CYS A 155      -2.894 -18.261   9.248  1.00 10.00      A   
ATOM   1449  SG  CYS A 155      -2.712 -16.847  10.361  1.00 10.00      A   
ATOM   1450  HG  CYS A 155      -2.639 -15.750   9.622  1.00 10.00      A   
ATOM   1451  C   CYS A 155      -3.457 -20.700   8.968  1.00 10.00      A   
ATOM   1452  O   CYS A 155      -2.651 -20.956   8.075  1.00 10.00      A   
ATOM   1453  N   ARG A 156      -4.590 -21.372   9.130  1.00 10.00      A   
ATOM   1454  HN  ARG A 156      -5.186 -21.121   9.866  1.00 10.00      A   
ATOM   1455  CA  ARG A 156      -4.964 -22.469   8.248  1.00 10.00      A   
ATOM   1456  CB  ARG A 156      -5.605 -23.618   9.041  1.00 10.00      A   
ATOM   1457  CG  ARG A 156      -6.999 -23.322   9.580  1.00 10.00      A   
ATOM   1458  CD  ARG A 156      -7.544 -24.485  10.398  1.00 10.00      A   
ATOM   1459  NE  ARG A 156      -7.715 -25.697   9.594  1.00 10.00      A   
ATOM   1460  HE  ARG A 156      -7.380 -25.673   8.666  1.00 10.00      A   
ATOM   1461  CZ  ARG A 156      -8.305 -26.808  10.037  1.00 10.00      A   
ATOM   1462  NH1 ARG A 156      -8.791 -26.862  11.275  1.00 10.00      A   
ATOM   1463 HH11 ARG A 156      -8.715 -26.034  11.907  1.00 10.00      A   
ATOM   1464 HH12 ARG A 156      -9.252 -27.732  11.621  1.00 10.00      A   
ATOM   1465  NH2 ARG A 156      -8.405 -27.870   9.245  1.00 10.00      A   
ATOM   1466 HH21 ARG A 156      -8.022 -27.841   8.272  1.00 10.00      A   
ATOM   1467 HH22 ARG A 156      -8.864 -28.741   9.591  1.00 10.00      A   
ATOM   1468  C   ARG A 156      -5.901 -21.981   7.145  1.00 10.00      A   
ATOM   1469  O   ARG A 156      -6.087 -22.646   6.125  1.00 10.00      A   
ATOM   1470  N   ASN A 157      -6.474 -20.807   7.356  1.00 10.00      A   
ATOM   1471  HN  ASN A 157      -6.273 -20.319   8.180  1.00 10.00      A   
ATOM   1472  CA  ASN A 157      -7.397 -20.218   6.396  1.00 10.00      A   
ATOM   1473  CB  ASN A 157      -8.668 -19.729   7.098  1.00 10.00      A   
ATOM   1474  CG  ASN A 157      -9.587 -20.863   7.511  1.00 10.00      A   
ATOM   1475  OD1 ASN A 157      -9.809 -21.811   6.754  1.00 10.00      A   
ATOM   1476  ND2 ASN A 157     -10.119 -20.777   8.719  1.00 10.00      A   
ATOM   1477 HD21 ASN A 157      -9.894 -19.997   9.271  1.00 10.00      A   
ATOM   1478 HD22 ASN A 157     -10.710 -21.500   9.018  1.00 10.00      A   
ATOM   1479  C   ASN A 157      -6.738 -19.074   5.643  1.00 10.00      A   
ATOM   1480  O   ASN A 157      -7.385 -18.387   4.856  1.00 10.00      A   
ATOM   1481  N   LEU A 158      -5.449 -18.869   5.902  1.00 10.00      A   
ATOM   1482  HN  LEU A 158      -4.999 -19.442   6.556  1.00 10.00      A   
ATOM   1483  CA  LEU A 158      -4.688 -17.817   5.244  1.00 10.00      A   
ATOM   1484  CB  LEU A 158      -3.238 -17.825   5.724  1.00 10.00      A   
ATOM   1485  CG  LEU A 158      -2.310 -16.768   5.115  1.00 10.00      A   
ATOM   1486  CD1 LEU A 158      -2.788 -15.358   5.446  1.00 10.00      A   
ATOM   1487  CD2 LEU A 158      -0.881 -16.979   5.600  1.00 10.00      A   
ATOM   1488  C   LEU A 158      -4.742 -17.994   3.732  1.00 10.00      A   
ATOM   1489  O   LEU A 158      -4.328 -19.027   3.199  1.00 10.00      A   
ATOM   1490  N   LYS A 159      -5.261 -16.986   3.055  1.00 10.00      A   
ATOM   1491  HN  LYS A 159      -5.553 -16.184   3.545  1.00 10.00      A   
ATOM   1492  CA  LYS A 159      -5.398 -17.021   1.613  1.00 10.00      A   
ATOM   1493  CB  LYS A 159      -6.816 -16.608   1.206  1.00 10.00      A   
ATOM   1494  CG  LYS A 159      -7.897 -17.642   1.469  1.00 10.00      A   
ATOM   1495  CD  LYS A 159      -9.252 -17.143   0.987  1.00 10.00      A   
ATOM   1496  CE  LYS A 159      -9.244 -16.875  -0.512  1.00 10.00      A   
ATOM   1497  NZ  LYS A 159     -10.453 -16.132  -0.952  1.00 10.00      A   
ATOM   1498  HZ1 LYS A 159     -10.497 -15.207  -0.477  1.00 10.00      A   
ATOM   1499  HZ2 LYS A 159     -11.309 -16.669  -0.715  1.00 10.00      A   
ATOM   1500  HZ3 LYS A 159     -10.427 -15.979  -1.982  1.00 10.00      A   
ATOM   1501  C   LYS A 159      -4.413 -16.083   0.938  1.00 10.00      A   
ATOM   1502  O   LYS A 159      -3.760 -16.453  -0.038  1.00 10.00      A   
ATOM   1503  N   GLU A 160      -4.300 -14.868   1.460  1.00 10.00      A   
ATOM   1504  HN  GLU A 160      -4.805 -14.638   2.270  1.00 10.00      A   
ATOM   1505  CA  GLU A 160      -3.428 -13.874   0.858  1.00 10.00      A   
ATOM   1506  CB  GLU A 160      -4.270 -12.793   0.180  1.00 10.00      A   
ATOM   1507  CG  GLU A 160      -5.321 -13.349  -0.767  1.00 10.00      A   
ATOM   1508  CD  GLU A 160      -6.153 -12.272  -1.418  1.00 10.00      A   
ATOM   1509  OE1 GLU A 160      -7.349 -12.155  -1.078  1.00 10.00      A   
ATOM   1510  OE2 GLU A 160      -5.624 -11.550  -2.286  1.00 10.00      A   
ATOM   1511  C   GLU A 160      -2.455 -13.244   1.845  1.00 10.00      A   
ATOM   1512  O   GLU A 160      -2.850 -12.737   2.895  1.00 10.00      A   
ATOM   1513  N   LEU A 161      -1.183 -13.288   1.487  1.00 10.00      A   
ATOM   1514  HN  LEU A 161      -0.948 -13.725   0.636  1.00 10.00      A   
ATOM   1515  CA  LEU A 161      -0.119 -12.708   2.287  1.00 10.00      A   
ATOM   1516  CB  LEU A 161       0.795 -13.807   2.848  1.00 10.00      A   
ATOM   1517  CG  LEU A 161       1.927 -13.335   3.765  1.00 10.00      A   
ATOM   1518  CD1 LEU A 161       1.373 -12.853   5.097  1.00 10.00      A   
ATOM   1519  CD2 LEU A 161       2.952 -14.436   3.974  1.00 10.00      A   
ATOM   1520  C   LEU A 161       0.682 -11.762   1.398  1.00 10.00      A   
ATOM   1521  O   LEU A 161       1.501 -12.201   0.587  1.00 10.00      A   
ATOM   1522  N   ASP A 162       0.425 -10.474   1.537  1.00 10.00      A   
ATOM   1523  HN  ASP A 162      -0.220 -10.186   2.223  1.00 10.00      A   
ATOM   1524  CA  ASP A 162       1.092  -9.464   0.725  1.00 10.00      A   
ATOM   1525  CB  ASP A 162       0.042  -8.578   0.036  1.00 10.00      A   
ATOM   1526  CG  ASP A 162       0.614  -7.677  -1.046  1.00 10.00      A   
ATOM   1527  OD1 ASP A 162       1.846  -7.652  -1.223  1.00 10.00      A   
ATOM   1528  OD2 ASP A 162      -0.177  -6.990  -1.737  1.00 10.00      A   
ATOM   1529  C   ASP A 162       2.020  -8.607   1.580  1.00 10.00      A   
ATOM   1530  O   ASP A 162       1.573  -7.924   2.494  1.00 10.00      A   
ATOM   1531  N   LEU A 163       3.314  -8.668   1.293  1.00 10.00      A   
ATOM   1532  HN  LEU A 163       3.614  -9.260   0.572  1.00 10.00      A   
ATOM   1533  CA  LEU A 163       4.308  -7.886   2.023  1.00 10.00      A   
ATOM   1534  CB  LEU A 163       5.362  -8.816   2.641  1.00 10.00      A   
ATOM   1535  CG  LEU A 163       4.846  -9.993   3.474  1.00 10.00      A   
ATOM   1536  CD1 LEU A 163       5.988 -10.935   3.830  1.00 10.00      A   
ATOM   1537  CD2 LEU A 163       4.139  -9.505   4.730  1.00 10.00      A   
ATOM   1538  C   LEU A 163       4.997  -6.921   1.058  1.00 10.00      A   
ATOM   1539  O   LEU A 163       6.208  -6.710   1.132  1.00 10.00      A   
ATOM   1540  N   ARG A 164       4.213  -6.343   0.156  1.00 10.00      A   
ATOM   1541  HN  ARG A 164       3.249  -6.539   0.174  1.00 10.00      A   
ATOM   1542  CA  ARG A 164       4.731  -5.432  -0.863  1.00 10.00      A   
ATOM   1543  CB  ARG A 164       3.637  -4.957  -1.826  1.00 10.00      A   
ATOM   1544  CG  ARG A 164       2.472  -4.222  -1.181  1.00 10.00      A   
ATOM   1545  CD  ARG A 164       1.296  -4.144  -2.142  1.00 10.00      A   
ATOM   1546  NE  ARG A 164       0.342  -3.097  -1.785  1.00 10.00      A   
ATOM   1547  HE  ARG A 164       0.672  -2.170  -1.784  1.00 10.00      A   
ATOM   1548  CZ  ARG A 164      -0.931  -3.328  -1.466  1.00 10.00      A   
ATOM   1549  NH1 ARG A 164      -1.408  -4.573  -1.443  1.00 10.00      A   
ATOM   1550 HH11 ARG A 164      -0.780  -5.386  -1.675  1.00 10.00      A   
ATOM   1551 HH12 ARG A 164      -2.403  -4.749  -1.194  1.00 10.00      A   
ATOM   1552  NH2 ARG A 164      -1.732  -2.310  -1.174  1.00 10.00      A   
ATOM   1553 HH21 ARG A 164      -2.730  -2.480  -0.922  1.00 10.00      A   
ATOM   1554 HH22 ARG A 164      -1.368  -1.330  -1.197  1.00 10.00      A   
ATOM   1555  C   ARG A 164       5.550  -4.260  -0.326  1.00 10.00      A   
ATOM   1556  O   ARG A 164       5.080  -3.471   0.500  1.00 10.00      A   
ATOM   1557  N   GLU A 165       6.789  -4.178  -0.819  1.00 10.00      A   
ATOM   1558  HN  GLU A 165       7.081  -4.862  -1.457  1.00 10.00      A   
ATOM   1559  CA  GLU A 165       7.732  -3.119  -0.474  1.00 10.00      A   
ATOM   1560  CB  GLU A 165       7.372  -1.811  -1.188  1.00 10.00      A   
ATOM   1561  CG  GLU A 165       7.770  -1.767  -2.660  1.00 10.00      A   
ATOM   1562  CD  GLU A 165       6.989  -2.741  -3.525  1.00 10.00      A   
ATOM   1563  OE1 GLU A 165       5.885  -2.384  -3.984  1.00 10.00      A   
ATOM   1564  OE2 GLU A 165       7.478  -3.873  -3.752  1.00 10.00      A   
ATOM   1565  C   GLU A 165       7.904  -2.910   1.032  1.00 10.00      A   
ATOM   1566  O   GLU A 165       7.976  -1.775   1.497  1.00 10.00      A   
ATOM   1567  N   SER A 166       7.985  -3.997   1.785  1.00 10.00      A   
ATOM   1568  HN  SER A 166       7.928  -4.880   1.365  1.00 10.00      A   
ATOM   1569  CA  SER A 166       8.156  -3.909   3.229  1.00 10.00      A   
ATOM   1570  CB  SER A 166       7.101  -4.754   3.946  1.00 10.00      A   
ATOM   1571  OG  SER A 166       5.828  -4.122   3.898  1.00 10.00      A   
ATOM   1572  HG  SER A 166       5.179  -4.723   3.500  1.00 10.00      A   
ATOM   1573  C   SER A 166       9.565  -4.332   3.644  1.00 10.00      A   
ATOM   1574  O   SER A 166      10.139  -5.255   3.072  1.00 10.00      A   
ATOM   1575  N   ASP A 167      10.125  -3.644   4.630  1.00 10.00      A   
ATOM   1576  HN  ASP A 167       9.621  -2.917   5.054  1.00 10.00      A   
ATOM   1577  CA  ASP A 167      11.465  -3.957   5.110  1.00 10.00      A   
ATOM   1578  CB  ASP A 167      12.195  -2.691   5.567  1.00 10.00      A   
ATOM   1579  CG  ASP A 167      13.672  -2.932   5.811  1.00 10.00      A   
ATOM   1580  OD1 ASP A 167      14.402  -3.211   4.834  1.00 10.00      A   
ATOM   1581  OD2 ASP A 167      14.114  -2.832   6.972  1.00 10.00      A   
ATOM   1582  C   ASP A 167      11.403  -4.976   6.244  1.00 10.00      A   
ATOM   1583  O   ASP A 167      10.964  -4.667   7.353  1.00 10.00      A   
ATOM   1584  N   VAL A 168      11.840  -6.192   5.960  1.00 10.00      A   
ATOM   1585  HN  VAL A 168      12.189  -6.374   5.067  1.00 10.00      A   
ATOM   1586  CA  VAL A 168      11.824  -7.268   6.940  1.00 10.00      A   
ATOM   1587  CB  VAL A 168      11.185  -8.546   6.341  1.00 10.00      A   
ATOM   1588  CG1 VAL A 168      10.713  -9.490   7.434  1.00 10.00      A   
ATOM   1589  CG2 VAL A 168      10.042  -8.203   5.396  1.00 10.00      A   
ATOM   1590  C   VAL A 168      13.242  -7.611   7.379  1.00 10.00      A   
ATOM   1591  O   VAL A 168      14.179  -7.524   6.588  1.00 10.00      A   
ATOM   1592  N   ASP A 169      13.402  -7.976   8.647  1.00 10.00      A   
ATOM   1593  HN  ASP A 169      12.624  -7.976   9.252  1.00 10.00      A   
ATOM   1594  CA  ASP A 169      14.710  -8.370   9.162  1.00 10.00      A   
ATOM   1595  CB  ASP A 169      14.815  -8.151  10.673  1.00 10.00      A   
ATOM   1596  CG  ASP A 169      16.236  -7.856  11.115  1.00 10.00      A   
ATOM   1597  OD1 ASP A 169      16.734  -6.749  10.819  1.00 10.00      A   
ATOM   1598  OD2 ASP A 169      16.857  -8.722  11.767  1.00 10.00      A   
ATOM   1599  C   ASP A 169      14.942  -9.834   8.817  1.00 10.00      A   
ATOM   1600  O   ASP A 169      14.474 -10.734   9.516  1.00 10.00      A   
ATOM   1601  N   ASP A 170      15.633 -10.051   7.714  1.00 10.00      A   
ATOM   1602  HN  ASP A 170      15.978  -9.280   7.218  1.00 10.00      A   
ATOM   1603  CA  ASP A 170      15.912 -11.386   7.212  1.00 10.00      A   
ATOM   1604  CB  ASP A 170      16.591 -11.307   5.846  1.00 10.00      A   
ATOM   1605  CG  ASP A 170      15.649 -10.852   4.751  1.00 10.00      A   
ATOM   1606  OD1 ASP A 170      14.875 -11.691   4.251  1.00 10.00      A   
ATOM   1607  OD2 ASP A 170      15.687  -9.662   4.376  1.00 10.00      A   
ATOM   1608  C   ASP A 170      16.767 -12.205   8.164  1.00 10.00      A   
ATOM   1609  O   ASP A 170      17.899 -11.838   8.466  1.00 10.00      A   
ATOM   1610  N   VAL A 171      16.209 -13.314   8.639  1.00 10.00      A   
ATOM   1611  HN  VAL A 171      15.285 -13.525   8.393  1.00 10.00      A   
ATOM   1612  CA  VAL A 171      16.927 -14.215   9.530  1.00 10.00      A   
ATOM   1613  CB  VAL A 171      16.173 -14.429  10.863  1.00 10.00      A   
ATOM   1614  CG1 VAL A 171      16.943 -15.373  11.780  1.00 10.00      A   
ATOM   1615  CG2 VAL A 171      15.922 -13.098  11.556  1.00 10.00      A   
ATOM   1616  C   VAL A 171      17.128 -15.557   8.833  1.00 10.00      A   
ATOM   1617  O   VAL A 171      18.255 -16.025   8.671  1.00 10.00      A   
ATOM   1618  N   SER A 172      16.027 -16.167   8.411  1.00 10.00      A   
ATOM   1619  HN  SER A 172      15.155 -15.748   8.575  1.00 10.00      A   
ATOM   1620  CA  SER A 172      16.073 -17.445   7.717  1.00 10.00      A   
ATOM   1621  CB  SER A 172      16.451 -18.575   8.673  1.00 10.00      A   
ATOM   1622  OG  SER A 172      17.855 -18.741   8.727  1.00 10.00      A   
ATOM   1623  HG  SER A 172      18.268 -17.910   9.006  1.00 10.00      A   
ATOM   1624  C   SER A 172      14.741 -17.757   7.056  1.00 10.00      A   
ATOM   1625  O   SER A 172      13.680 -17.468   7.611  1.00 10.00      A   
ATOM   1626  N   GLY A 173      14.809 -18.358   5.873  1.00 10.00      A   
ATOM   1627  HN  GLY A 173      15.690 -18.557   5.490  1.00 10.00      A   
ATOM   1628  CA  GLY A 173      13.611 -18.717   5.135  1.00 10.00      A   
ATOM   1629  C   GLY A 173      13.070 -20.073   5.542  1.00 10.00      A   
ATOM   1630  O   GLY A 173      12.497 -20.800   4.728  1.00 10.00      A   
ATOM   1631  N   HIS A 174      13.240 -20.402   6.812  1.00 10.00      A   
ATOM   1632  HN  HIS A 174      13.678 -19.760   7.409  1.00 10.00      A   
ATOM   1633  CA  HIS A 174      12.778 -21.675   7.349  1.00 10.00      A   
ATOM   1634  CB  HIS A 174      13.622 -22.075   8.565  1.00 10.00      A   
ATOM   1635  CG  HIS A 174      13.369 -23.466   9.060  1.00 10.00      A   
ATOM   1636  ND1 HIS A 174      13.492 -24.557   8.231  1.00 10.00      A   
ATOM   1637  CD2 HIS A 174      13.013 -23.884  10.299  1.00 10.00      A   
ATOM   1638  CE1 HIS A 174      13.213 -25.612   8.978  1.00 10.00      A   
ATOM   1639  NE2 HIS A 174      12.919 -25.252  10.232  1.00 10.00      A   
ATOM   1640  HE2 HIS A 174      12.693 -25.858  10.973  1.00 10.00      A   
ATOM   1641  C   HIS A 174      11.302 -21.582   7.721  1.00 10.00      A   
ATOM   1642  O   HIS A 174      10.633 -22.594   7.928  1.00 10.00      A   
ATOM   1643  N   TRP A 175      10.800 -20.356   7.781  1.00 10.00      A   
ATOM   1644  HN  TRP A 175      11.390 -19.595   7.604  1.00 10.00      A   
ATOM   1645  CA  TRP A 175       9.408 -20.102   8.118  1.00 10.00      A   
ATOM   1646  CB  TRP A 175       9.152 -18.589   8.202  1.00 10.00      A   
ATOM   1647  CG  TRP A 175       9.354 -17.866   6.905  1.00 10.00      A   
ATOM   1648  CD1 TRP A 175      10.530 -17.378   6.413  1.00 10.00      A   
ATOM   1649  CD2 TRP A 175       8.352 -17.546   5.938  1.00 10.00      A   
ATOM   1650  NE1 TRP A 175      10.320 -16.786   5.191  1.00 10.00      A   
ATOM   1651  HE1 TRP A 175      11.013 -16.363   4.633  1.00 10.00      A   
ATOM   1652  CE2 TRP A 175       8.989 -16.873   4.879  1.00 10.00      A   
ATOM   1653  CE3 TRP A 175       6.973 -17.768   5.862  1.00 10.00      A   
ATOM   1654  CZ2 TRP A 175       8.297 -16.420   3.759  1.00 10.00      A   
ATOM   1655  CZ3 TRP A 175       6.288 -17.316   4.751  1.00 10.00      A   
ATOM   1656  CH2 TRP A 175       6.949 -16.651   3.713  1.00 10.00      A   
ATOM   1657  C   TRP A 175       8.464 -20.742   7.098  1.00 10.00      A   
ATOM   1658  O   TRP A 175       7.330 -21.098   7.420  1.00 10.00      A   
ATOM   1659  N   LEU A 176       8.944 -20.903   5.869  1.00 10.00      A   
ATOM   1660  HN  LEU A 176       9.862 -20.613   5.675  1.00 10.00      A   
ATOM   1661  CA  LEU A 176       8.142 -21.494   4.804  1.00 10.00      A   
ATOM   1662  CB  LEU A 176       8.821 -21.284   3.447  1.00 10.00      A   
ATOM   1663  CG  LEU A 176       7.924 -21.406   2.215  1.00 10.00      A   
ATOM   1664  CD1 LEU A 176       7.071 -20.160   2.047  1.00 10.00      A   
ATOM   1665  CD2 LEU A 176       8.756 -21.659   0.968  1.00 10.00      A   
ATOM   1666  C   LEU A 176       7.913 -22.983   5.058  1.00 10.00      A   
ATOM   1667  O   LEU A 176       6.932 -23.563   4.590  1.00 10.00      A   
ATOM   1668  N   SER A 177       8.814 -23.596   5.812  1.00 10.00      A   
ATOM   1669  HN  SER A 177       9.575 -23.087   6.164  1.00 10.00      A   
ATOM   1670  CA  SER A 177       8.710 -25.009   6.125  1.00 10.00      A   
ATOM   1671  CB  SER A 177      10.089 -25.561   6.492  1.00 10.00      A   
ATOM   1672  OG  SER A 177      11.119 -24.742   5.961  1.00 10.00      A   
ATOM   1673  HG  SER A 177      11.791 -24.595   6.637  1.00 10.00      A   
ATOM   1674  C   SER A 177       7.716 -25.242   7.264  1.00 10.00      A   
ATOM   1675  O   SER A 177       7.368 -26.382   7.578  1.00 10.00      A   
ATOM   1676  N   HIS A 178       7.241 -24.154   7.872  1.00 10.00      A   
ATOM   1677  HN  HIS A 178       7.540 -23.268   7.572  1.00 10.00      A   
ATOM   1678  CA  HIS A 178       6.289 -24.247   8.971  1.00 10.00      A   
ATOM   1679  CB  HIS A 178       6.363 -23.016   9.875  1.00 10.00      A   
ATOM   1680  CG  HIS A 178       7.534 -23.019  10.810  1.00 10.00      A   
ATOM   1681  ND1 HIS A 178       7.454 -23.589  12.058  1.00 10.00      A   
ATOM   1682  CD2 HIS A 178       8.776 -22.503  10.633  1.00 10.00      A   
ATOM   1683  CE1 HIS A 178       8.640 -23.409  12.614  1.00 10.00      A   
ATOM   1684  NE2 HIS A 178       9.468 -22.757  11.789  1.00 10.00      A   
ATOM   1685  HE2 HIS A 178      10.396 -22.492  11.982  1.00 10.00      A   
ATOM   1686  C   HIS A 178       4.870 -24.450   8.459  1.00 10.00      A   
ATOM   1687  O   HIS A 178       3.969 -24.780   9.230  1.00 10.00      A   
ATOM   1688  N   PHE A 179       4.677 -24.248   7.158  1.00 10.00      A   
ATOM   1689  HN  PHE A 179       5.434 -23.982   6.598  1.00 10.00      A   
ATOM   1690  CA  PHE A 179       3.367 -24.422   6.547  1.00 10.00      A   
ATOM   1691  CB  PHE A 179       3.381 -23.969   5.086  1.00 10.00      A   
ATOM   1692  CG  PHE A 179       3.233 -22.485   4.901  1.00 10.00      A   
ATOM   1693  CD1 PHE A 179       4.332 -21.700   4.605  1.00 10.00      A   
ATOM   1694  CD2 PHE A 179       1.992 -21.877   5.014  1.00 10.00      A   
ATOM   1695  CE1 PHE A 179       4.203 -20.337   4.424  1.00 10.00      A   
ATOM   1696  CE2 PHE A 179       1.854 -20.512   4.836  1.00 10.00      A   
ATOM   1697  CZ  PHE A 179       2.961 -19.741   4.539  1.00 10.00      A   
ATOM   1698  C   PHE A 179       2.937 -25.881   6.634  1.00 10.00      A   
ATOM   1699  O   PHE A 179       3.576 -26.757   6.052  1.00 10.00      A   
ATOM   1700  N   PRO A 180       1.854 -26.157   7.376  1.00 10.00      A   
ATOM   1701  CA  PRO A 180       1.338 -27.518   7.556  1.00 10.00      A   
ATOM   1702  CB  PRO A 180       0.075 -27.311   8.402  1.00 10.00      A   
ATOM   1703  CG  PRO A 180       0.281 -26.001   9.079  1.00 10.00      A   
ATOM   1704  CD  PRO A 180       1.049 -25.160   8.104  1.00 10.00      A   
ATOM   1705  C   PRO A 180       0.977 -28.184   6.232  1.00 10.00      A   
ATOM   1706  O   PRO A 180       0.599 -27.514   5.270  1.00 10.00      A   
ATOM   1707  N   ASP A 181       1.086 -29.508   6.192  1.00 10.00      A   
ATOM   1708  HN  ASP A 181       1.386 -29.984   6.996  1.00 10.00      A   
ATOM   1709  CA  ASP A 181       0.773 -30.277   4.987  1.00 10.00      A   
ATOM   1710  CB  ASP A 181       1.148 -31.752   5.163  1.00 10.00      A   
ATOM   1711  CG  ASP A 181       2.643 -31.990   5.120  1.00 10.00      A   
ATOM   1712  OD1 ASP A 181       3.172 -32.311   4.036  1.00 10.00      A   
ATOM   1713  OD2 ASP A 181       3.297 -31.862   6.177  1.00 10.00      A   
ATOM   1714  C   ASP A 181      -0.706 -30.158   4.643  1.00 10.00      A   
ATOM   1715  O   ASP A 181      -1.107 -30.343   3.493  1.00 10.00      A   
ATOM   1716  N   THR A 182      -1.510 -29.854   5.655  1.00 10.00      A   
ATOM   1717  HN  THR A 182      -1.128 -29.746   6.553  1.00 10.00      A   
ATOM   1718  CA  THR A 182      -2.946 -29.693   5.491  1.00 10.00      A   
ATOM   1719  CB  THR A 182      -3.645 -29.828   6.858  1.00 10.00      A   
ATOM   1720  OG1 THR A 182      -2.648 -30.084   7.865  1.00 10.00      A   
ATOM   1721  HG1 THR A 182      -3.055 -30.033   8.739  1.00 10.00      A   
ATOM   1722  CG2 THR A 182      -4.643 -30.974   6.834  1.00 10.00      A   
ATOM   1723  C   THR A 182      -3.278 -28.323   4.892  1.00 10.00      A   
ATOM   1724  O   THR A 182      -4.379 -28.111   4.377  1.00 10.00      A   
ATOM   1725  N   TYR A 183      -2.313 -27.404   4.951  1.00 10.00      A   
ATOM   1726  HN  TYR A 183      -1.450 -27.648   5.343  1.00 10.00      A   
ATOM   1727  CA  TYR A 183      -2.495 -26.055   4.427  1.00 10.00      A   
ATOM   1728  CB  TYR A 183      -1.304 -25.171   4.814  1.00 10.00      A   
ATOM   1729  CG  TYR A 183      -1.429 -23.725   4.390  1.00 10.00      A   
ATOM   1730  CD1 TYR A 183      -2.091 -22.803   5.191  1.00 10.00      A   
ATOM   1731  CD2 TYR A 183      -0.883 -23.277   3.195  1.00 10.00      A   
ATOM   1732  CE1 TYR A 183      -2.206 -21.480   4.814  1.00 10.00      A   
ATOM   1733  CE2 TYR A 183      -0.993 -21.956   2.808  1.00 10.00      A   
ATOM   1734  CZ  TYR A 183      -1.656 -21.062   3.620  1.00 10.00      A   
ATOM   1735  OH  TYR A 183      -1.765 -19.743   3.239  1.00 10.00      A   
ATOM   1736  HH  TYR A 183      -2.700 -19.517   3.116  1.00 10.00      A   
ATOM   1737  C   TYR A 183      -2.661 -26.086   2.914  1.00 10.00      A   
ATOM   1738  O   TYR A 183      -1.741 -26.472   2.188  1.00 10.00      A   
ATOM   1739  N   THR A 184      -3.838 -25.691   2.448  1.00 10.00      A   
ATOM   1740  HN  THR A 184      -4.538 -25.422   3.085  1.00 10.00      A   
ATOM   1741  CA  THR A 184      -4.138 -25.678   1.026  1.00 10.00      A   
ATOM   1742  CB  THR A 184      -4.849 -26.990   0.634  1.00 10.00      A   
ATOM   1743  OG1 THR A 184      -5.633 -27.454   1.747  1.00 10.00      A   
ATOM   1744  HG1 THR A 184      -5.059 -27.928   2.365  1.00 10.00      A   
ATOM   1745  CG2 THR A 184      -3.833 -28.059   0.266  1.00 10.00      A   
ATOM   1746  C   THR A 184      -5.045 -24.497   0.670  1.00 10.00      A   
ATOM   1747  O   THR A 184      -5.743 -24.523  -0.343  1.00 10.00      A   
ATOM   1748  N   SER A 185      -5.024 -23.460   1.493  1.00 10.00      A   
ATOM   1749  HN  SER A 185      -4.441 -23.481   2.277  1.00 10.00      A   
ATOM   1750  CA  SER A 185      -5.869 -22.291   1.266  1.00 10.00      A   
ATOM   1751  CB  SER A 185      -6.549 -21.887   2.575  1.00 10.00      A   
ATOM   1752  OG  SER A 185      -6.855 -23.034   3.357  1.00 10.00      A   
ATOM   1753  HG  SER A 185      -6.723 -22.829   4.293  1.00 10.00      A   
ATOM   1754  C   SER A 185      -5.095 -21.105   0.690  1.00 10.00      A   
ATOM   1755  O   SER A 185      -5.608 -19.990   0.653  1.00 10.00      A   
ATOM   1756  N   LEU A 186      -3.875 -21.341   0.227  1.00 10.00      A   
ATOM   1757  HN  LEU A 186      -3.524 -22.254   0.244  1.00 10.00      A   
ATOM   1758  CA  LEU A 186      -3.057 -20.266  -0.328  1.00 10.00      A   
ATOM   1759  CB  LEU A 186      -1.584 -20.669  -0.403  1.00 10.00      A   
ATOM   1760  CG  LEU A 186      -0.628 -19.622  -0.983  1.00 10.00      A   
ATOM   1761  CD1 LEU A 186      -0.731 -18.308  -0.224  1.00 10.00      A   
ATOM   1762  CD2 LEU A 186       0.800 -20.133  -0.962  1.00 10.00      A   
ATOM   1763  C   LEU A 186      -3.557 -19.825  -1.702  1.00 10.00      A   
ATOM   1764  O   LEU A 186      -3.780 -20.651  -2.588  1.00 10.00      A   
ATOM   1765  N   VAL A 187      -3.736 -18.516  -1.858  1.00 10.00      A   
ATOM   1766  HN  VAL A 187      -3.553 -17.917  -1.102  1.00 10.00      A   
ATOM   1767  CA  VAL A 187      -4.203 -17.939  -3.113  1.00 10.00      A   
ATOM   1768  CB  VAL A 187      -5.611 -17.317  -2.963  1.00 10.00      A   
ATOM   1769  CG1 VAL A 187      -6.079 -16.710  -4.278  1.00 10.00      A   
ATOM   1770  CG2 VAL A 187      -6.608 -18.352  -2.464  1.00 10.00      A   
ATOM   1771  C   VAL A 187      -3.239 -16.862  -3.607  1.00 10.00      A   
ATOM   1772  O   VAL A 187      -2.795 -16.889  -4.756  1.00 10.00      A   
ATOM   1773  N   SER A 188      -2.908 -15.920  -2.736  1.00 10.00      A   
ATOM   1774  HN  SER A 188      -3.267 -15.960  -1.823  1.00 10.00      A   
ATOM   1775  CA  SER A 188      -2.014 -14.832  -3.096  1.00 10.00      A   
ATOM   1776  CB  SER A 188      -2.784 -13.503  -3.096  1.00 10.00      A   
ATOM   1777  OG  SER A 188      -2.177 -12.539  -3.941  1.00 10.00      A   
ATOM   1778  HG  SER A 188      -2.539 -12.624  -4.833  1.00 10.00      A   
ATOM   1779  C   SER A 188      -0.827 -14.770  -2.135  1.00 10.00      A   
ATOM   1780  O   SER A 188      -1.000 -14.664  -0.921  1.00 10.00      A   
ATOM   1781  N   LEU A 189       0.376 -14.866  -2.680  1.00 10.00      A   
ATOM   1782  HN  LEU A 189       0.455 -14.992  -3.654  1.00 10.00      A   
ATOM   1783  CA  LEU A 189       1.585 -14.811  -1.874  1.00 10.00      A   
ATOM   1784  CB  LEU A 189       2.198 -16.207  -1.737  1.00 10.00      A   
ATOM   1785  CG  LEU A 189       3.508 -16.294  -0.950  1.00 10.00      A   
ATOM   1786  CD1 LEU A 189       3.253 -16.089   0.535  1.00 10.00      A   
ATOM   1787  CD2 LEU A 189       4.190 -17.629  -1.197  1.00 10.00      A   
ATOM   1788  C   LEU A 189       2.604 -13.851  -2.479  1.00 10.00      A   
ATOM   1789  O   LEU A 189       2.986 -13.989  -3.643  1.00 10.00      A   
ATOM   1790  N   ASN A 190       3.021 -12.866  -1.694  1.00 10.00      A   
ATOM   1791  HN  ASN A 190       2.648 -12.784  -0.786  1.00 10.00      A   
ATOM   1792  CA  ASN A 190       4.008 -11.891  -2.140  1.00 10.00      A   
ATOM   1793  CB  ASN A 190       3.353 -10.535  -2.422  1.00 10.00      A   
ATOM   1794  CG  ASN A 190       4.374  -9.478  -2.810  1.00 10.00      A   
ATOM   1795  OD1 ASN A 190       5.393  -9.781  -3.425  1.00 10.00      A   
ATOM   1796  ND2 ASN A 190       4.109  -8.234  -2.453  1.00 10.00      A   
ATOM   1797 HD21 ASN A 190       3.267  -8.058  -1.956  1.00 10.00      A   
ATOM   1798 HD22 ASN A 190       4.756  -7.536  -2.691  1.00 10.00      A   
ATOM   1799  C   ASN A 190       5.097 -11.734  -1.089  1.00 10.00      A   
ATOM   1800  O   ASN A 190       4.870 -11.134  -0.037  1.00 10.00      A   
ATOM   1801  N   ILE A 191       6.273 -12.279  -1.373  1.00 10.00      A   
ATOM   1802  HN  ILE A 191       6.392 -12.739  -2.236  1.00 10.00      A   
ATOM   1803  CA  ILE A 191       7.395 -12.209  -0.442  1.00 10.00      A   
ATOM   1804  CB  ILE A 191       7.679 -13.587   0.201  1.00 10.00      A   
ATOM   1805  CG1 ILE A 191       7.753 -14.684  -0.870  1.00 10.00      A   
ATOM   1806  CG2 ILE A 191       6.625 -13.914   1.250  1.00 10.00      A   
ATOM   1807  CD1 ILE A 191       8.180 -16.037  -0.339  1.00 10.00      A   
ATOM   1808  C   ILE A 191       8.660 -11.712  -1.134  1.00 10.00      A   
ATOM   1809  O   ILE A 191       9.769 -12.075  -0.748  1.00 10.00      A   
ATOM   1810  N   SER A 192       8.490 -10.853  -2.129  1.00 10.00      A   
ATOM   1811  HN  SER A 192       7.582 -10.565  -2.365  1.00 10.00      A   
ATOM   1812  CA  SER A 192       9.618 -10.318  -2.887  1.00 10.00      A   
ATOM   1813  CB  SER A 192       9.092  -9.513  -4.076  1.00 10.00      A   
ATOM   1814  OG  SER A 192       8.077  -8.609  -3.664  1.00 10.00      A   
ATOM   1815  HG  SER A 192       8.486  -7.806  -3.310  1.00 10.00      A   
ATOM   1816  C   SER A 192      10.536  -9.438  -2.037  1.00 10.00      A   
ATOM   1817  O   SER A 192      11.705  -9.242  -2.373  1.00 10.00      A   
ATOM   1818  N   CYS A 193      10.007  -8.923  -0.935  1.00 10.00      A   
ATOM   1819  HN  CYS A 193       9.082  -9.146  -0.702  1.00 10.00      A   
ATOM   1820  CA  CYS A 193      10.766  -8.044  -0.051  1.00 10.00      A   
ATOM   1821  CB  CYS A 193       9.801  -7.286   0.850  1.00 10.00      A   
ATOM   1822  SG  CYS A 193       8.577  -8.345   1.652  1.00 10.00      A   
ATOM   1823  HG  CYS A 193       7.416  -7.698   1.652  1.00 10.00      A   
ATOM   1824  C   CYS A 193      11.777  -8.810   0.801  1.00 10.00      A   
ATOM   1825  O   CYS A 193      12.705  -8.222   1.356  1.00 10.00      A   
ATOM   1826  N   LEU A 194      11.593 -10.116   0.908  1.00 10.00      A   
ATOM   1827  HN  LEU A 194      10.841 -10.536   0.439  1.00 10.00      A   
ATOM   1828  CA  LEU A 194      12.490 -10.943   1.699  1.00 10.00      A   
ATOM   1829  CB  LEU A 194      11.784 -12.219   2.150  1.00 10.00      A   
ATOM   1830  CG  LEU A 194      10.734 -12.047   3.249  1.00 10.00      A   
ATOM   1831  CD1 LEU A 194       9.865 -13.286   3.355  1.00 10.00      A   
ATOM   1832  CD2 LEU A 194      11.407 -11.756   4.580  1.00 10.00      A   
ATOM   1833  C   LEU A 194      13.749 -11.290   0.923  1.00 10.00      A   
ATOM   1834  O   LEU A 194      13.693 -11.616  -0.259  1.00 10.00      A   
ATOM   1835  N   ALA A 195      14.883 -11.220   1.591  1.00 10.00      A   
ATOM   1836  HN  ALA A 195      14.870 -10.953   2.541  1.00 10.00      A   
ATOM   1837  CA  ALA A 195      16.152 -11.543   0.963  1.00 10.00      A   
ATOM   1838  CB  ALA A 195      17.204 -10.506   1.320  1.00 10.00      A   
ATOM   1839  C   ALA A 195      16.603 -12.932   1.383  1.00 10.00      A   
ATOM   1840  O   ALA A 195      17.394 -13.574   0.698  1.00 10.00      A   
ATOM   1841  N   SER A 196      16.084 -13.391   2.515  1.00 10.00      A   
ATOM   1842  HN  SER A 196      15.456 -12.824   3.018  1.00 10.00      A   
ATOM   1843  CA  SER A 196      16.422 -14.705   3.033  1.00 10.00      A   
ATOM   1844  CB  SER A 196      15.909 -14.864   4.468  1.00 10.00      A   
ATOM   1845  OG  SER A 196      14.643 -14.242   4.636  1.00 10.00      A   
ATOM   1846  HG  SER A 196      14.741 -13.275   4.547  1.00 10.00      A   
ATOM   1847  C   SER A 196      15.882 -15.812   2.126  1.00 10.00      A   
ATOM   1848  O   SER A 196      14.713 -15.796   1.727  1.00 10.00      A   
ATOM   1849  N   GLU A 197      16.744 -16.761   1.799  1.00 10.00      A   
ATOM   1850  HN  GLU A 197      17.653 -16.721   2.158  1.00 10.00      A   
ATOM   1851  CA  GLU A 197      16.376 -17.866   0.931  1.00 10.00      A   
ATOM   1852  CB  GLU A 197      17.629 -18.538   0.370  1.00 10.00      A   
ATOM   1853  CG  GLU A 197      17.337 -19.571  -0.708  1.00 10.00      A   
ATOM   1854  CD  GLU A 197      18.518 -20.468  -0.994  1.00 10.00      A   
ATOM   1855  OE1 GLU A 197      18.535 -21.611  -0.498  1.00 10.00      A   
ATOM   1856  OE2 GLU A 197      19.433 -20.035  -1.724  1.00 10.00      A   
ATOM   1857  C   GLU A 197      15.534 -18.894   1.672  1.00 10.00      A   
ATOM   1858  O   GLU A 197      15.905 -19.350   2.756  1.00 10.00      A   
ATOM   1859  N   VAL A 198      14.403 -19.248   1.080  1.00 10.00      A   
ATOM   1860  HN  VAL A 198      14.166 -18.834   0.220  1.00 10.00      A   
ATOM   1861  CA  VAL A 198      13.505 -20.232   1.667  1.00 10.00      A   
ATOM   1862  CB  VAL A 198      12.023 -19.896   1.373  1.00 10.00      A   
ATOM   1863  CG1 VAL A 198      11.632 -18.575   2.014  1.00 10.00      A   
ATOM   1864  CG2 VAL A 198      11.761 -19.862  -0.127  1.00 10.00      A   
ATOM   1865  C   VAL A 198      13.817 -21.625   1.123  1.00 10.00      A   
ATOM   1866  O   VAL A 198      14.562 -21.765   0.154  1.00 10.00      A   
ATOM   1867  N   SER A 199      13.260 -22.648   1.752  1.00 10.00      A   
ATOM   1868  HN  SER A 199      12.691 -22.478   2.533  1.00 10.00      A   
ATOM   1869  CA  SER A 199      13.472 -24.018   1.312  1.00 10.00      A   
ATOM   1870  CB  SER A 199      12.971 -24.998   2.378  1.00 10.00      A   
ATOM   1871  OG  SER A 199      13.332 -26.334   2.069  1.00 10.00      A   
ATOM   1872  HG  SER A 199      13.342 -26.855   2.880  1.00 10.00      A   
ATOM   1873  C   SER A 199      12.742 -24.249  -0.012  1.00 10.00      A   
ATOM   1874  O   SER A 199      11.517 -24.107  -0.084  1.00 10.00      A   
ATOM   1875  N   PHE A 200      13.498 -24.598  -1.053  1.00 10.00      A   
ATOM   1876  HN  PHE A 200      14.469 -24.693  -0.927  1.00 10.00      A   
ATOM   1877  CA  PHE A 200      12.930 -24.834  -2.377  1.00 10.00      A   
ATOM   1878  CB  PHE A 200      14.033 -25.139  -3.397  1.00 10.00      A   
ATOM   1879  CG  PHE A 200      13.528 -25.281  -4.808  1.00 10.00      A   
ATOM   1880  CD1 PHE A 200      13.209 -24.162  -5.563  1.00 10.00      A   
ATOM   1881  CD2 PHE A 200      13.363 -26.534  -5.376  1.00 10.00      A   
ATOM   1882  CE1 PHE A 200      12.734 -24.291  -6.853  1.00 10.00      A   
ATOM   1883  CE2 PHE A 200      12.891 -26.670  -6.666  1.00 10.00      A   
ATOM   1884  CZ  PHE A 200      12.576 -25.548  -7.406  1.00 10.00      A   
ATOM   1885  C   PHE A 200      11.885 -25.948  -2.361  1.00 10.00      A   
ATOM   1886  O   PHE A 200      10.817 -25.813  -2.960  1.00 10.00      A   
ATOM   1887  N   SER A 201      12.188 -27.032  -1.658  1.00 10.00      A   
ATOM   1888  HN  SER A 201      13.043 -27.068  -1.177  1.00 10.00      A   
ATOM   1889  CA  SER A 201      11.279 -28.167  -1.579  1.00 10.00      A   
ATOM   1890  CB  SER A 201      11.926 -29.329  -0.824  1.00 10.00      A   
ATOM   1891  OG  SER A 201      12.244 -28.964   0.507  1.00 10.00      A   
ATOM   1892  HG  SER A 201      13.156 -28.641   0.539  1.00 10.00      A   
ATOM   1893  C   SER A 201       9.965 -27.774  -0.915  1.00 10.00      A   
ATOM   1894  O   SER A 201       8.892 -28.185  -1.354  1.00 10.00      A   
ATOM   1895  N   ALA A 202      10.059 -26.959   0.131  1.00 10.00      A   
ATOM   1896  HN  ALA A 202      10.946 -26.655   0.420  1.00 10.00      A   
ATOM   1897  CA  ALA A 202       8.879 -26.503   0.854  1.00 10.00      A   
ATOM   1898  CB  ALA A 202       9.280 -25.685   2.074  1.00 10.00      A   
ATOM   1899  C   ALA A 202       7.984 -25.685  -0.061  1.00 10.00      A   
ATOM   1900  O   ALA A 202       6.760 -25.798  -0.018  1.00 10.00      A   
ATOM   1901  N   LEU A 203       8.613 -24.875  -0.902  1.00 10.00      A   
ATOM   1902  HN  LEU A 203       9.594 -24.841  -0.887  1.00 10.00      A   
ATOM   1903  CA  LEU A 203       7.892 -24.036  -1.846  1.00 10.00      A   
ATOM   1904  CB  LEU A 203       8.843 -23.014  -2.479  1.00 10.00      A   
ATOM   1905  CG  LEU A 203       8.203 -21.966  -3.391  1.00 10.00      A   
ATOM   1906  CD1 LEU A 203       7.225 -21.104  -2.611  1.00 10.00      A   
ATOM   1907  CD2 LEU A 203       9.265 -21.102  -4.048  1.00 10.00      A   
ATOM   1908  C   LEU A 203       7.220 -24.882  -2.924  1.00 10.00      A   
ATOM   1909  O   LEU A 203       6.026 -24.733  -3.184  1.00 10.00      A   
ATOM   1910  N   GLU A 204       7.985 -25.784  -3.534  1.00 10.00      A   
ATOM   1911  HN  GLU A 204       8.929 -25.869  -3.272  1.00 10.00      A   
ATOM   1912  CA  GLU A 204       7.460 -26.649  -4.583  1.00 10.00      A   
ATOM   1913  CB  GLU A 204       8.563 -27.548  -5.152  1.00 10.00      A   
ATOM   1914  CG  GLU A 204       8.189 -28.217  -6.468  1.00 10.00      A   
ATOM   1915  CD  GLU A 204       8.935 -29.515  -6.714  1.00 10.00      A   
ATOM   1916  OE1 GLU A 204       9.531 -30.059  -5.762  1.00 10.00      A   
ATOM   1917  OE2 GLU A 204       8.911 -30.012  -7.861  1.00 10.00      A   
ATOM   1918  C   GLU A 204       6.303 -27.502  -4.075  1.00 10.00      A   
ATOM   1919  O   GLU A 204       5.238 -27.553  -4.695  1.00 10.00      A   
ATOM   1920  N   ARG A 205       6.509 -28.155  -2.936  1.00 10.00      A   
ATOM   1921  HN  ARG A 205       7.376 -28.055  -2.479  1.00 10.00      A   
ATOM   1922  CA  ARG A 205       5.487 -29.010  -2.342  1.00 10.00      A   
ATOM   1923  CB  ARG A 205       6.022 -29.726  -1.102  1.00 10.00      A   
ATOM   1924  CG  ARG A 205       6.872 -30.947  -1.423  1.00 10.00      A   
ATOM   1925  CD  ARG A 205       7.444 -31.576  -0.163  1.00 10.00      A   
ATOM   1926  NE  ARG A 205       8.585 -30.826   0.362  1.00 10.00      A   
ATOM   1927  HE  ARG A 205       9.336 -30.669  -0.254  1.00 10.00      A   
ATOM   1928  CZ  ARG A 205       8.659 -30.353   1.609  1.00 10.00      A   
ATOM   1929  NH1 ARG A 205       7.652 -30.546   2.452  1.00 10.00      A   
ATOM   1930 HH11 ARG A 205       7.705 -30.178   3.426  1.00 10.00      A   
ATOM   1931 HH12 ARG A 205       6.801 -31.067   2.144  1.00 10.00      A   
ATOM   1932  NH2 ARG A 205       9.743 -29.700   2.016  1.00 10.00      A   
ATOM   1933 HH21 ARG A 205       9.797 -29.336   2.996  1.00 10.00      A   
ATOM   1934 HH22 ARG A 205      10.548 -29.547   1.366  1.00 10.00      A   
ATOM   1935  C   ARG A 205       4.217 -28.230  -2.016  1.00 10.00      A   
ATOM   1936  O   ARG A 205       3.112 -28.766  -2.109  1.00 10.00      A   
ATOM   1937  N   LEU A 206       4.378 -26.969  -1.646  1.00 10.00      A   
ATOM   1938  HN  LEU A 206       5.286 -26.599  -1.588  1.00 10.00      A   
ATOM   1939  CA  LEU A 206       3.244 -26.117  -1.320  1.00 10.00      A   
ATOM   1940  CB  LEU A 206       3.715 -24.842  -0.619  1.00 10.00      A   
ATOM   1941  CG  LEU A 206       3.622 -24.840   0.907  1.00 10.00      A   
ATOM   1942  CD1 LEU A 206       4.501 -23.747   1.489  1.00 10.00      A   
ATOM   1943  CD2 LEU A 206       2.176 -24.663   1.345  1.00 10.00      A   
ATOM   1944  C   LEU A 206       2.451 -25.754  -2.567  1.00 10.00      A   
ATOM   1945  O   LEU A 206       1.238 -25.960  -2.622  1.00 10.00      A   
ATOM   1946  N   VAL A 207       3.153 -25.241  -3.571  1.00 10.00      A   
ATOM   1947  HN  VAL A 207       4.124 -25.132  -3.463  1.00 10.00      A   
ATOM   1948  CA  VAL A 207       2.531 -24.825  -4.824  1.00 10.00      A   
ATOM   1949  CB  VAL A 207       3.578 -24.265  -5.812  1.00 10.00      A   
ATOM   1950  CG1 VAL A 207       2.925 -23.874  -7.129  1.00 10.00      A   
ATOM   1951  CG2 VAL A 207       4.311 -23.079  -5.207  1.00 10.00      A   
ATOM   1952  C   VAL A 207       1.766 -25.967  -5.490  1.00 10.00      A   
ATOM   1953  O   VAL A 207       0.650 -25.777  -5.978  1.00 10.00      A   
ATOM   1954  N   THR A 208       2.357 -27.154  -5.485  1.00 10.00      A   
ATOM   1955  HN  THR A 208       3.233 -27.247  -5.052  1.00 10.00      A   
ATOM   1956  CA  THR A 208       1.741 -28.322  -6.112  1.00 10.00      A   
ATOM   1957  CB  THR A 208       2.712 -29.523  -6.135  1.00 10.00      A   
ATOM   1958  OG1 THR A 208       4.032 -29.076  -6.464  1.00 10.00      A   
ATOM   1959  HG1 THR A 208       4.379 -28.531  -5.744  1.00 10.00      A   
ATOM   1960  CG2 THR A 208       2.273 -30.547  -7.172  1.00 10.00      A   
ATOM   1961  C   THR A 208       0.426 -28.745  -5.448  1.00 10.00      A   
ATOM   1962  O   THR A 208      -0.449 -29.318  -6.100  1.00 10.00      A   
ATOM   1963  N   ARG A 209       0.273 -28.451  -4.162  1.00 10.00      A   
ATOM   1964  HN  ARG A 209       0.979 -27.962  -3.690  1.00 10.00      A   
ATOM   1965  CA  ARG A 209      -0.937 -28.844  -3.445  1.00 10.00      A   
ATOM   1966  CB  ARG A 209      -0.607 -29.485  -2.093  1.00 10.00      A   
ATOM   1967  CG  ARG A 209      -0.058 -28.534  -1.043  1.00 10.00      A   
ATOM   1968  CD  ARG A 209       0.396 -29.312   0.179  1.00 10.00      A   
ATOM   1969  NE  ARG A 209       0.807 -28.448   1.283  1.00 10.00      A   
ATOM   1970  HE  ARG A 209       0.176 -27.745   1.564  1.00 10.00      A   
ATOM   1971  CZ  ARG A 209       1.974 -28.563   1.919  1.00 10.00      A   
ATOM   1972  NH1 ARG A 209       2.848 -29.493   1.556  1.00 10.00      A   
ATOM   1973 HH11 ARG A 209       2.630 -30.140   0.767  1.00 10.00      A   
ATOM   1974 HH12 ARG A 209       3.760 -29.584   2.060  1.00 10.00      A   
ATOM   1975  NH2 ARG A 209       2.255 -27.761   2.932  1.00 10.00      A   
ATOM   1976 HH21 ARG A 209       1.568 -27.039   3.237  1.00 10.00      A   
ATOM   1977 HH22 ARG A 209       3.166 -27.850   3.436  1.00 10.00      A   
ATOM   1978  C   ARG A 209      -1.948 -27.709  -3.298  1.00 10.00      A   
ATOM   1979  O   ARG A 209      -3.047 -27.916  -2.776  1.00 10.00      A   
ATOM   1980  N   CYS A 210      -1.595 -26.521  -3.773  1.00 10.00      A   
ATOM   1981  HN  CYS A 210      -0.718 -26.414  -4.198  1.00 10.00      A   
ATOM   1982  CA  CYS A 210      -2.488 -25.373  -3.683  1.00 10.00      A   
ATOM   1983  CB  CYS A 210      -1.816 -24.211  -2.950  1.00 10.00      A   
ATOM   1984  SG  CYS A 210      -1.252 -24.620  -1.282  1.00 10.00      A   
ATOM   1985  HG  CYS A 210       0.007 -25.032  -1.376  1.00 10.00      A   
ATOM   1986  C   CYS A 210      -2.974 -24.928  -5.063  1.00 10.00      A   
ATOM   1987  O   CYS A 210      -2.318 -24.135  -5.740  1.00 10.00      A   
ATOM   1988  N   PRO A 211      -4.135 -25.440  -5.498  1.00 10.00      A   
ATOM   1989  CA  PRO A 211      -4.718 -25.087  -6.798  1.00 10.00      A   
ATOM   1990  CB  PRO A 211      -5.783 -26.165  -7.001  1.00 10.00      A   
ATOM   1991  CG  PRO A 211      -6.191 -26.554  -5.621  1.00 10.00      A   
ATOM   1992  CD  PRO A 211      -4.969 -26.409  -4.761  1.00 10.00      A   
ATOM   1993  C   PRO A 211      -5.370 -23.709  -6.758  1.00 10.00      A   
ATOM   1994  O   PRO A 211      -5.693 -23.121  -7.794  1.00 10.00      A   
ATOM   1995  N   ASN A 212      -5.564 -23.205  -5.549  1.00 10.00      A   
ATOM   1996  HN  ASN A 212      -5.290 -23.729  -4.768  1.00 10.00      A   
ATOM   1997  CA  ASN A 212      -6.177 -21.903  -5.347  1.00 10.00      A   
ATOM   1998  CB  ASN A 212      -6.776 -21.817  -3.940  1.00 10.00      A   
ATOM   1999  CG  ASN A 212      -8.217 -21.341  -3.935  1.00 10.00      A   
ATOM   2000  OD1 ASN A 212      -8.640 -20.574  -4.802  1.00 10.00      A   
ATOM   2001  ND2 ASN A 212      -8.984 -21.793  -2.954  1.00 10.00      A   
ATOM   2002 HD21 ASN A 212      -8.585 -22.401  -2.293  1.00 10.00      A   
ATOM   2003 HD22 ASN A 212      -9.922 -21.508  -2.928  1.00 10.00      A   
ATOM   2004  C   ASN A 212      -5.150 -20.793  -5.547  1.00 10.00      A   
ATOM   2005  O   ASN A 212      -5.503 -19.619  -5.643  1.00 10.00      A   
ATOM   2006  N   LEU A 213      -3.877 -21.183  -5.623  1.00 10.00      A   
ATOM   2007  HN  LEU A 213      -3.668 -22.138  -5.554  1.00 10.00      A   
ATOM   2008  CA  LEU A 213      -2.787 -20.229  -5.812  1.00 10.00      A   
ATOM   2009  CB  LEU A 213      -1.424 -20.920  -5.704  1.00 10.00      A   
ATOM   2010  CG  LEU A 213      -0.196 -20.011  -5.815  1.00 10.00      A   
ATOM   2011  CD1 LEU A 213      -0.109 -19.067  -4.627  1.00 10.00      A   
ATOM   2012  CD2 LEU A 213       1.070 -20.843  -5.930  1.00 10.00      A   
ATOM   2013  C   LEU A 213      -2.921 -19.518  -7.153  1.00 10.00      A   
ATOM   2014  O   LEU A 213      -2.830 -20.140  -8.213  1.00 10.00      A   
ATOM   2015  N   LYS A 214      -3.161 -18.219  -7.099  1.00 10.00      A   
ATOM   2016  HN  LYS A 214      -3.245 -17.783  -6.221  1.00 10.00      A   
ATOM   2017  CA  LYS A 214      -3.319 -17.424  -8.305  1.00 10.00      A   
ATOM   2018  CB  LYS A 214      -4.707 -16.780  -8.348  1.00 10.00      A   
ATOM   2019  CG  LYS A 214      -5.829 -17.734  -8.737  1.00 10.00      A   
ATOM   2020  CD  LYS A 214      -5.573 -18.352 -10.102  1.00 10.00      A   
ATOM   2021  CE  LYS A 214      -6.790 -19.105 -10.618  1.00 10.00      A   
ATOM   2022  NZ  LYS A 214      -7.091 -20.316  -9.806  1.00 10.00      A   
ATOM   2023  HZ1 LYS A 214      -6.276 -20.962  -9.812  1.00 10.00      A   
ATOM   2024  HZ2 LYS A 214      -7.913 -20.815 -10.201  1.00 10.00      A   
ATOM   2025  HZ3 LYS A 214      -7.304 -20.049  -8.823  1.00 10.00      A   
ATOM   2026  C   LYS A 214      -2.230 -16.364  -8.434  1.00 10.00      A   
ATOM   2027  O   LYS A 214      -1.867 -15.971  -9.542  1.00 10.00      A   
ATOM   2028  N   SER A 215      -1.717 -15.900  -7.304  1.00 10.00      A   
ATOM   2029  HN  SER A 215      -2.047 -16.246  -6.446  1.00 10.00      A   
ATOM   2030  CA  SER A 215      -0.670 -14.891  -7.305  1.00 10.00      A   
ATOM   2031  CB  SER A 215      -1.175 -13.600  -6.661  1.00 10.00      A   
ATOM   2032  OG  SER A 215      -2.538 -13.362  -6.984  1.00 10.00      A   
ATOM   2033  HG  SER A 215      -2.804 -13.947  -7.707  1.00 10.00      A   
ATOM   2034  C   SER A 215       0.558 -15.398  -6.556  1.00 10.00      A   
ATOM   2035  O   SER A 215       0.507 -15.632  -5.346  1.00 10.00      A   
ATOM   2036  N   LEU A 216       1.655 -15.572  -7.273  1.00 10.00      A   
ATOM   2037  HN  LEU A 216       1.641 -15.362  -8.236  1.00 10.00      A   
ATOM   2038  CA  LEU A 216       2.890 -16.048  -6.669  1.00 10.00      A   
ATOM   2039  CB  LEU A 216       3.222 -17.469  -7.129  1.00 10.00      A   
ATOM   2040  CG  LEU A 216       4.478 -18.104  -6.524  1.00 10.00      A   
ATOM   2041  CD1 LEU A 216       4.334 -18.257  -5.017  1.00 10.00      A   
ATOM   2042  CD2 LEU A 216       4.768 -19.446  -7.175  1.00 10.00      A   
ATOM   2043  C   LEU A 216       4.039 -15.102  -6.976  1.00 10.00      A   
ATOM   2044  O   LEU A 216       4.628 -15.140  -8.057  1.00 10.00      A   
ATOM   2045  N   LYS A 217       4.330 -14.231  -6.029  1.00 10.00      A   
ATOM   2046  HN  LYS A 217       3.806 -14.235  -5.193  1.00 10.00      A   
ATOM   2047  CA  LYS A 217       5.409 -13.272  -6.175  1.00 10.00      A   
ATOM   2048  CB  LYS A 217       4.924 -11.860  -5.832  1.00 10.00      A   
ATOM   2049  CG  LYS A 217       3.856 -11.346  -6.792  1.00 10.00      A   
ATOM   2050  CD  LYS A 217       3.015 -10.230  -6.187  1.00 10.00      A   
ATOM   2051  CE  LYS A 217       1.805  -9.937  -7.065  1.00 10.00      A   
ATOM   2052  NZ  LYS A 217       0.938  -8.855  -6.526  1.00 10.00      A   
ATOM   2053  HZ1 LYS A 217       0.732  -9.022  -5.519  1.00 10.00      A   
ATOM   2054  HZ2 LYS A 217       0.035  -8.827  -7.051  1.00 10.00      A   
ATOM   2055  HZ3 LYS A 217       1.412  -7.934  -6.623  1.00 10.00      A   
ATOM   2056  C   LYS A 217       6.597 -13.696  -5.319  1.00 10.00      A   
ATOM   2057  O   LYS A 217       6.590 -13.537  -4.096  1.00 10.00      A   
ATOM   2058  N   LEU A 218       7.601 -14.254  -5.979  1.00 10.00      A   
ATOM   2059  HN  LEU A 218       7.543 -14.325  -6.958  1.00 10.00      A   
ATOM   2060  CA  LEU A 218       8.798 -14.751  -5.313  1.00 10.00      A   
ATOM   2061  CB  LEU A 218       9.477 -15.802  -6.189  1.00 10.00      A   
ATOM   2062  CG  LEU A 218       8.580 -16.923  -6.713  1.00 10.00      A   
ATOM   2063  CD1 LEU A 218       9.244 -17.645  -7.875  1.00 10.00      A   
ATOM   2064  CD2 LEU A 218       8.231 -17.898  -5.596  1.00 10.00      A   
ATOM   2065  C   LEU A 218       9.781 -13.630  -5.003  1.00 10.00      A   
ATOM   2066  O   LEU A 218       9.593 -12.486  -5.414  1.00 10.00      A   
ATOM   2067  N   ASN A 219      10.832 -13.974  -4.272  1.00 10.00      A   
ATOM   2068  HN  ASN A 219      10.929 -14.905  -3.979  1.00 10.00      A   
ATOM   2069  CA  ASN A 219      11.853 -13.010  -3.906  1.00 10.00      A   
ATOM   2070  CB  ASN A 219      12.216 -13.109  -2.416  1.00 10.00      A   
ATOM   2071  CG  ASN A 219      12.891 -14.411  -2.016  1.00 10.00      A   
ATOM   2072  OD1 ASN A 219      12.669 -15.459  -2.620  1.00 10.00      A   
ATOM   2073  ND2 ASN A 219      13.722 -14.348  -0.986  1.00 10.00      A   
ATOM   2074 HD21 ASN A 219      13.855 -13.472  -0.549  1.00 10.00      A   
ATOM   2075 HD22 ASN A 219      14.160 -15.174  -0.688  1.00 10.00      A   
ATOM   2076  C   ASN A 219      13.089 -13.169  -4.780  1.00 10.00      A   
ATOM   2077  O   ASN A 219      13.107 -13.978  -5.706  1.00 10.00      A   
ATOM   2078  N   ARG A 220      14.122 -12.402  -4.477  1.00 10.00      A   
ATOM   2079  HN  ARG A 220      14.055 -11.787  -3.717  1.00 10.00      A   
ATOM   2080  CA  ARG A 220      15.357 -12.440  -5.249  1.00 10.00      A   
ATOM   2081  CB  ARG A 220      16.245 -11.250  -4.891  1.00 10.00      A   
ATOM   2082  CG  ARG A 220      17.211 -10.843  -5.990  1.00 10.00      A   
ATOM   2083  CD  ARG A 220      18.081  -9.681  -5.548  1.00 10.00      A   
ATOM   2084  NE  ARG A 220      18.758  -9.037  -6.668  1.00 10.00      A   
ATOM   2085  HE  ARG A 220      19.025  -9.609  -7.422  1.00 10.00      A   
ATOM   2086  CZ  ARG A 220      19.042  -7.736  -6.717  1.00 10.00      A   
ATOM   2087  NH1 ARG A 220      18.714  -6.940  -5.701  1.00 10.00      A   
ATOM   2088 HH11 ARG A 220      18.935  -5.912  -5.743  1.00 10.00      A   
ATOM   2089 HH12 ARG A 220      18.239  -7.332  -4.849  1.00 10.00      A   
ATOM   2090  NH2 ARG A 220      19.656  -7.230  -7.785  1.00 10.00      A   
ATOM   2091 HH21 ARG A 220      19.922  -7.849  -8.594  1.00 10.00      A   
ATOM   2092 HH22 ARG A 220      19.876  -6.212  -7.825  1.00 10.00      A   
ATOM   2093  C   ARG A 220      16.126 -13.745  -5.054  1.00 10.00      A   
ATOM   2094  O   ARG A 220      16.919 -14.138  -5.907  1.00 10.00      A   
ATOM   2095  N   ALA A 221      15.879 -14.424  -3.939  1.00 10.00      A   
ATOM   2096  HN  ALA A 221      15.220 -14.078  -3.306  1.00 10.00      A   
ATOM   2097  CA  ALA A 221      16.563 -15.678  -3.638  1.00 10.00      A   
ATOM   2098  CB  ALA A 221      16.607 -15.902  -2.134  1.00 10.00      A   
ATOM   2099  C   ALA A 221      15.908 -16.862  -4.353  1.00 10.00      A   
ATOM   2100  O   ALA A 221      15.546 -17.864  -3.728  1.00 10.00      A   
ATOM   2101  N   VAL A 222      15.752 -16.732  -5.663  1.00 10.00      A   
ATOM   2102  HN  VAL A 222      16.061 -15.906  -6.098  1.00 10.00      A   
ATOM   2103  CA  VAL A 222      15.152 -17.777  -6.485  1.00 10.00      A   
ATOM   2104  CB  VAL A 222      13.668 -17.476  -6.811  1.00 10.00      A   
ATOM   2105  CG1 VAL A 222      13.088 -18.528  -7.746  1.00 10.00      A   
ATOM   2106  CG2 VAL A 222      12.840 -17.383  -5.536  1.00 10.00      A   
ATOM   2107  C   VAL A 222      15.935 -17.914  -7.787  1.00 10.00      A   
ATOM   2108  O   VAL A 222      15.945 -16.993  -8.609  1.00 10.00      A   
ATOM   2109  N   PRO A 223      16.626 -19.052  -7.972  1.00 10.00      A   
ATOM   2110  CA  PRO A 223      17.417 -19.314  -9.176  1.00 10.00      A   
ATOM   2111  CB  PRO A 223      18.069 -20.674  -8.893  1.00 10.00      A   
ATOM   2112  CG  PRO A 223      17.221 -21.301  -7.843  1.00 10.00      A   
ATOM   2113  CD  PRO A 223      16.686 -20.170  -7.014  1.00 10.00      A   
ATOM   2114  C   PRO A 223      16.541 -19.398 -10.425  1.00 10.00      A   
ATOM   2115  O   PRO A 223      15.530 -20.107 -10.441  1.00 10.00      A   
ATOM   2116  N   LEU A 224      16.945 -18.688 -11.474  1.00 10.00      A   
ATOM   2117  HN  LEU A 224      17.772 -18.163 -11.400  1.00 10.00      A   
ATOM   2118  CA  LEU A 224      16.202 -18.665 -12.732  1.00 10.00      A   
ATOM   2119  CB  LEU A 224      16.855 -17.689 -13.718  1.00 10.00      A   
ATOM   2120  CG  LEU A 224      16.169 -17.533 -15.078  1.00 10.00      A   
ATOM   2121  CD1 LEU A 224      14.798 -16.898 -14.920  1.00 10.00      A   
ATOM   2122  CD2 LEU A 224      17.032 -16.718 -16.028  1.00 10.00      A   
ATOM   2123  C   LEU A 224      16.115 -20.054 -13.362  1.00 10.00      A   
ATOM   2124  O   LEU A 224      15.121 -20.393 -14.002  1.00 10.00      A   
ATOM   2125  N   GLU A 225      17.152 -20.860 -13.167  1.00 10.00      A   
ATOM   2126  HN  GLU A 225      17.921 -20.536 -12.642  1.00 10.00      A   
ATOM   2127  CA  GLU A 225      17.188 -22.207 -13.727  1.00 10.00      A   
ATOM   2128  CB  GLU A 225      18.573 -22.839 -13.552  1.00 10.00      A   
ATOM   2129  CG  GLU A 225      19.731 -21.858 -13.619  1.00 10.00      A   
ATOM   2130  CD  GLU A 225      20.117 -21.338 -12.250  1.00 10.00      A   
ATOM   2131  OE1 GLU A 225      19.586 -20.289 -11.839  1.00 10.00      A   
ATOM   2132  OE2 GLU A 225      20.940 -21.991 -11.573  1.00 10.00      A   
ATOM   2133  C   GLU A 225      16.121 -23.112 -13.105  1.00 10.00      A   
ATOM   2134  O   GLU A 225      15.797 -24.167 -13.651  1.00 10.00      A   
ATOM   2135  N   LYS A 226      15.582 -22.700 -11.965  1.00 10.00      A   
ATOM   2136  HN  LYS A 226      15.872 -21.847 -11.573  1.00 10.00      A   
ATOM   2137  CA  LYS A 226      14.562 -23.482 -11.283  1.00 10.00      A   
ATOM   2138  CB  LYS A 226      15.002 -23.821  -9.858  1.00 10.00      A   
ATOM   2139  CG  LYS A 226      16.136 -24.833  -9.788  1.00 10.00      A   
ATOM   2140  CD  LYS A 226      16.276 -25.413  -8.390  1.00 10.00      A   
ATOM   2141  CE  LYS A 226      17.320 -26.521  -8.341  1.00 10.00      A   
ATOM   2142  NZ  LYS A 226      18.700 -26.005  -8.548  1.00 10.00      A   
ATOM   2143  HZ1 LYS A 226      18.790 -25.587  -9.496  1.00 10.00      A   
ATOM   2144  HZ2 LYS A 226      19.391 -26.778  -8.457  1.00 10.00      A   
ATOM   2145  HZ3 LYS A 226      18.924 -25.277  -7.839  1.00 10.00      A   
ATOM   2146  C   LYS A 226      13.213 -22.766 -11.283  1.00 10.00      A   
ATOM   2147  O   LYS A 226      12.257 -23.216 -10.648  1.00 10.00      A   
ATOM   2148  N   LEU A 227      13.135 -21.661 -12.018  1.00 10.00      A   
ATOM   2149  HN  LEU A 227      13.928 -21.359 -12.517  1.00 10.00      A   
ATOM   2150  CA  LEU A 227      11.899 -20.884 -12.105  1.00 10.00      A   
ATOM   2151  CB  LEU A 227      12.160 -19.550 -12.809  1.00 10.00      A   
ATOM   2152  CG  LEU A 227      10.972 -18.593 -12.913  1.00 10.00      A   
ATOM   2153  CD1 LEU A 227      10.863 -17.737 -11.663  1.00 10.00      A   
ATOM   2154  CD2 LEU A 227      11.099 -17.718 -14.152  1.00 10.00      A   
ATOM   2155  C   LEU A 227      10.832 -21.668 -12.863  1.00 10.00      A   
ATOM   2156  O   LEU A 227       9.646 -21.634 -12.517  1.00 10.00      A   
ATOM   2157  N   ALA A 228      11.270 -22.380 -13.896  1.00 10.00      A   
ATOM   2158  HN  ALA A 228      12.226 -22.359 -14.116  1.00 10.00      A   
ATOM   2159  CA  ALA A 228      10.374 -23.185 -14.716  1.00 10.00      A   
ATOM   2160  CB  ALA A 228      11.113 -23.726 -15.924  1.00 10.00      A   
ATOM   2161  C   ALA A 228       9.782 -24.329 -13.905  1.00 10.00      A   
ATOM   2162  O   ALA A 228       8.623 -24.702 -14.091  1.00 10.00      A   
ATOM   2163  N   THR A 229      10.584 -24.862 -12.990  1.00 10.00      A   
ATOM   2164  HN  THR A 229      11.487 -24.499 -12.881  1.00 10.00      A   
ATOM   2165  CA  THR A 229      10.169 -25.964 -12.139  1.00 10.00      A   
ATOM   2166  CB  THR A 229      11.326 -26.364 -11.200  1.00 10.00      A   
ATOM   2167  OG1 THR A 229      12.546 -26.386 -11.956  1.00 10.00      A   
ATOM   2168  HG1 THR A 229      12.355 -26.680 -12.856  1.00 10.00      A   
ATOM   2169  CG2 THR A 229      11.089 -27.742 -10.604  1.00 10.00      A   
ATOM   2170  C   THR A 229       8.934 -25.585 -11.316  1.00 10.00      A   
ATOM   2171  O   THR A 229       8.010 -26.386 -11.150  1.00 10.00      A   
ATOM   2172  N   LEU A 230       8.918 -24.351 -10.827  1.00 10.00      A   
ATOM   2173  HN  LEU A 230       9.677 -23.756 -11.006  1.00 10.00      A   
ATOM   2174  CA  LEU A 230       7.810 -23.857 -10.029  1.00 10.00      A   
ATOM   2175  CB  LEU A 230       8.244 -22.624  -9.235  1.00 10.00      A   
ATOM   2176  CG  LEU A 230       9.404 -22.829  -8.264  1.00 10.00      A   
ATOM   2177  CD1 LEU A 230       9.950 -21.489  -7.796  1.00 10.00      A   
ATOM   2178  CD2 LEU A 230       8.964 -23.679  -7.080  1.00 10.00      A   
ATOM   2179  C   LEU A 230       6.611 -23.515 -10.909  1.00 10.00      A   
ATOM   2180  O   LEU A 230       5.464 -23.772 -10.537  1.00 10.00      A   
ATOM   2181  N   LEU A 231       6.880 -22.953 -12.088  1.00 10.00      A   
ATOM   2182  HN  LEU A 231       7.815 -22.798 -12.340  1.00 10.00      A   
ATOM   2183  CA  LEU A 231       5.819 -22.566 -13.018  1.00 10.00      A   
ATOM   2184  CB  LEU A 231       6.392 -21.821 -14.225  1.00 10.00      A   
ATOM   2185  CG  LEU A 231       6.652 -20.327 -14.033  1.00 10.00      A   
ATOM   2186  CD1 LEU A 231       7.391 -19.751 -15.232  1.00 10.00      A   
ATOM   2187  CD2 LEU A 231       5.346 -19.584 -13.801  1.00 10.00      A   
ATOM   2188  C   LEU A 231       4.997 -23.767 -13.476  1.00 10.00      A   
ATOM   2189  O   LEU A 231       3.788 -23.661 -13.687  1.00 10.00      A   
ATOM   2190  N   GLN A 232       5.651 -24.913 -13.606  1.00 10.00      A   
ATOM   2191  HN  GLN A 232       6.613 -24.941 -13.413  1.00 10.00      A   
ATOM   2192  CA  GLN A 232       4.979 -26.133 -14.037  1.00 10.00      A   
ATOM   2193  CB  GLN A 232       5.996 -27.183 -14.476  1.00 10.00      A   
ATOM   2194  CG  GLN A 232       6.765 -26.813 -15.734  1.00 10.00      A   
ATOM   2195  CD  GLN A 232       5.939 -26.932 -17.004  1.00 10.00      A   
ATOM   2196  OE1 GLN A 232       4.714 -26.795 -16.992  1.00 10.00      A   
ATOM   2197  NE2 GLN A 232       6.614 -27.174 -18.116  1.00 10.00      A   
ATOM   2198 HE21 GLN A 232       7.590 -27.258 -18.053  1.00 10.00      A   
ATOM   2199 HE22 GLN A 232       6.112 -27.268 -18.953  1.00 10.00      A   
ATOM   2200  C   GLN A 232       4.072 -26.688 -12.940  1.00 10.00      A   
ATOM   2201  O   GLN A 232       3.292 -27.611 -13.174  1.00 10.00      A   
ATOM   2202  N   ARG A 233       4.175 -26.117 -11.747  1.00 10.00      A   
ATOM   2203  HN  ARG A 233       4.816 -25.381 -11.620  1.00 10.00      A   
ATOM   2204  CA  ARG A 233       3.359 -26.553 -10.619  1.00 10.00      A   
ATOM   2205  CB  ARG A 233       4.180 -26.562  -9.329  1.00 10.00      A   
ATOM   2206  CG  ARG A 233       5.407 -27.461  -9.361  1.00 10.00      A   
ATOM   2207  CD  ARG A 233       5.023 -28.926  -9.500  1.00 10.00      A   
ATOM   2208  NE  ARG A 233       6.106 -29.813  -9.080  1.00 10.00      A   
ATOM   2209  HE  ARG A 233       6.926 -29.389  -8.735  1.00 10.00      A   
ATOM   2210  CZ  ARG A 233       6.059 -31.140  -9.141  1.00 10.00      A   
ATOM   2211  NH1 ARG A 233       4.983 -31.758  -9.610  1.00 10.00      A   
ATOM   2212 HH11 ARG A 233       4.159 -31.206  -9.942  1.00 10.00      A   
ATOM   2213 HH12 ARG A 233       4.955 -32.799  -9.653  1.00 10.00      A   
ATOM   2214  NH2 ARG A 233       7.093 -31.849  -8.720  1.00 10.00      A   
ATOM   2215 HH21 ARG A 233       7.067 -32.891  -8.758  1.00 10.00      A   
ATOM   2216 HH22 ARG A 233       7.948 -31.362  -8.348  1.00 10.00      A   
ATOM   2217  C   ARG A 233       2.143 -25.646 -10.452  1.00 10.00      A   
ATOM   2218  O   ARG A 233       1.221 -25.960  -9.699  1.00 10.00      A   
ATOM   2219  N   ALA A 234       2.147 -24.522 -11.155  1.00 10.00      A   
ATOM   2220  HN  ALA A 234       2.905 -24.327 -11.747  1.00 10.00      A   
ATOM   2221  CA  ALA A 234       1.045 -23.570 -11.080  1.00 10.00      A   
ATOM   2222  CB  ALA A 234       1.299 -22.542  -9.985  1.00 10.00      A   
ATOM   2223  C   ALA A 234       0.819 -22.874 -12.421  1.00 10.00      A   
ATOM   2224  O   ALA A 234       1.145 -21.699 -12.579  1.00 10.00      A   
ATOM   2225  N   PRO A 235       0.250 -23.588 -13.404  1.00 10.00      A   
ATOM   2226  CA  PRO A 235      -0.014 -23.020 -14.730  1.00 10.00      A   
ATOM   2227  CB  PRO A 235      -0.269 -24.257 -15.591  1.00 10.00      A   
ATOM   2228  CG  PRO A 235      -0.817 -25.267 -14.642  1.00 10.00      A   
ATOM   2229  CD  PRO A 235      -0.170 -25.000 -13.312  1.00 10.00      A   
ATOM   2230  C   PRO A 235      -1.245 -22.117 -14.725  1.00 10.00      A   
ATOM   2231  O   PRO A 235      -1.588 -21.513 -15.739  1.00 10.00      A   
ATOM   2232  N   GLN A 236      -1.907 -22.036 -13.578  1.00 10.00      A   
ATOM   2233  HN  GLN A 236      -1.595 -22.565 -12.810  1.00 10.00      A   
ATOM   2234  CA  GLN A 236      -3.101 -21.207 -13.436  1.00 10.00      A   
ATOM   2235  CB  GLN A 236      -4.157 -21.933 -12.594  1.00 10.00      A   
ATOM   2236  CG  GLN A 236      -3.907 -21.910 -11.089  1.00 10.00      A   
ATOM   2237  CD  GLN A 236      -2.780 -22.825 -10.644  1.00 10.00      A   
ATOM   2238  OE1 GLN A 236      -2.495 -23.837 -11.282  1.00 10.00      A   
ATOM   2239  NE2 GLN A 236      -2.141 -22.475  -9.540  1.00 10.00      A   
ATOM   2240 HE21 GLN A 236      -2.430 -21.652  -9.075  1.00 10.00      A   
ATOM   2241 HE22 GLN A 236      -1.414 -23.050  -9.222  1.00 10.00      A   
ATOM   2242  C   GLN A 236      -2.767 -19.861 -12.803  1.00 10.00      A   
ATOM   2243  O   GLN A 236      -3.656 -19.071 -12.491  1.00 10.00      A   
ATOM   2244  N   LEU A 237      -1.480 -19.618 -12.615  1.00 10.00      A   
ATOM   2245  HN  LEU A 237      -0.828 -20.294 -12.892  1.00 10.00      A   
ATOM   2246  CA  LEU A 237      -1.000 -18.383 -12.014  1.00 10.00      A   
ATOM   2247  CB  LEU A 237       0.517 -18.461 -11.819  1.00 10.00      A   
ATOM   2248  CG  LEU A 237       1.069 -17.816 -10.548  1.00 10.00      A   
ATOM   2249  CD1 LEU A 237       0.561 -18.549  -9.315  1.00 10.00      A   
ATOM   2250  CD2 LEU A 237       2.588 -17.793 -10.574  1.00 10.00      A   
ATOM   2251  C   LEU A 237      -1.345 -17.173 -12.876  1.00 10.00      A   
ATOM   2252  O   LEU A 237      -1.063 -17.155 -14.072  1.00 10.00      A   
ATOM   2253  N   GLU A 238      -1.958 -16.171 -12.263  1.00 10.00      A   
ATOM   2254  HN  GLU A 238      -2.162 -16.251 -11.306  1.00 10.00      A   
ATOM   2255  CA  GLU A 238      -2.334 -14.953 -12.967  1.00 10.00      A   
ATOM   2256  CB  GLU A 238      -3.705 -14.457 -12.502  1.00 10.00      A   
ATOM   2257  CG  GLU A 238      -4.814 -15.487 -12.639  1.00 10.00      A   
ATOM   2258  CD  GLU A 238      -6.155 -14.971 -12.166  1.00 10.00      A   
ATOM   2259  OE1 GLU A 238      -6.237 -14.482 -11.018  1.00 10.00      A   
ATOM   2260  OE2 GLU A 238      -7.133 -15.053 -12.939  1.00 10.00      A   
ATOM   2261  C   GLU A 238      -1.284 -13.871 -12.743  1.00 10.00      A   
ATOM   2262  O   GLU A 238      -0.947 -13.110 -13.655  1.00 10.00      A   
ATOM   2263  N   GLU A 239      -0.776 -13.805 -11.521  1.00 10.00      A   
ATOM   2264  HN  GLU A 239      -1.095 -14.435 -10.838  1.00 10.00      A   
ATOM   2265  CA  GLU A 239       0.249 -12.837 -11.164  1.00 10.00      A   
ATOM   2266  CB  GLU A 239      -0.188 -11.987  -9.968  1.00 10.00      A   
ATOM   2267  CG  GLU A 239      -1.022 -10.767 -10.331  1.00 10.00      A   
ATOM   2268  CD  GLU A 239      -0.756  -9.597  -9.404  1.00 10.00      A   
ATOM   2269  OE1 GLU A 239      -1.352  -9.549  -8.307  1.00 10.00      A   
ATOM   2270  OE2 GLU A 239       0.067  -8.728  -9.759  1.00 10.00      A   
ATOM   2271  C   GLU A 239       1.545 -13.564 -10.830  1.00 10.00      A   
ATOM   2272  O   GLU A 239       1.597 -14.351  -9.879  1.00 10.00      A   
ATOM   2273  N   LEU A 240       2.586 -13.305 -11.607  1.00 10.00      A   
ATOM   2274  HN  LEU A 240       2.493 -12.653 -12.339  1.00 10.00      A   
ATOM   2275  CA  LEU A 240       3.869 -13.952 -11.391  1.00 10.00      A   
ATOM   2276  CB  LEU A 240       4.313 -14.718 -12.640  1.00 10.00      A   
ATOM   2277  CG  LEU A 240       5.727 -15.313 -12.607  1.00 10.00      A   
ATOM   2278  CD1 LEU A 240       5.840 -16.403 -11.550  1.00 10.00      A   
ATOM   2279  CD2 LEU A 240       6.119 -15.843 -13.976  1.00 10.00      A   
ATOM   2280  C   LEU A 240       4.945 -12.963 -10.974  1.00 10.00      A   
ATOM   2281  O   LEU A 240       5.197 -11.968 -11.659  1.00 10.00      A   
ATOM   2282  N   GLY A 241       5.571 -13.245  -9.842  1.00 10.00      A   
ATOM   2283  HN  GLY A 241       5.307 -14.046  -9.333  1.00 10.00      A   
ATOM   2284  CA  GLY A 241       6.632 -12.403  -9.346  1.00 10.00      A   
ATOM   2285  C   GLY A 241       7.980 -13.038  -9.603  1.00 10.00      A   
ATOM   2286  O   GLY A 241       8.531 -13.713  -8.733  1.00 10.00      A   
ATOM   2287  N   THR A 242       8.483 -12.856 -10.811  1.00 10.00      A   
ATOM   2288  HN  THR A 242       7.975 -12.330 -11.464  1.00 10.00      A   
ATOM   2289  CA  THR A 242       9.767 -13.407 -11.213  1.00 10.00      A   
ATOM   2290  CB  THR A 242      10.037 -13.078 -12.692  1.00 10.00      A   
ATOM   2291  OG1 THR A 242       8.917 -12.353 -13.223  1.00 10.00      A   
ATOM   2292  HG1 THR A 242       8.921 -11.453 -12.868  1.00 10.00      A   
ATOM   2293  CG2 THR A 242      10.227 -14.351 -13.498  1.00 10.00      A   
ATOM   2294  C   THR A 242      10.903 -12.845 -10.359  1.00 10.00      A   
ATOM   2295  O   THR A 242      11.181 -11.646 -10.398  1.00 10.00      A   
ATOM   2296  N   GLY A 243      11.549 -13.714  -9.591  1.00 10.00      A   
ATOM   2297  HN  GLY A 243      11.277 -14.656  -9.601  1.00 10.00      A   
ATOM   2298  CA  GLY A 243      12.645 -13.290  -8.739  1.00 10.00      A   
ATOM   2299  C   GLY A 243      13.935 -13.078  -9.508  1.00 10.00      A   
ATOM   2300  O   GLY A 243      14.093 -12.079 -10.213  1.00 10.00      A   
ATOM   2301  N   GLY A 244      14.855 -14.022  -9.381  1.00 10.00      A   
ATOM   2302  HN  GLY A 244      14.667 -14.805  -8.825  1.00 10.00      A   
ATOM   2303  CA  GLY A 244      16.122 -13.916 -10.072  1.00 10.00      A   
ATOM   2304  C   GLY A 244      15.978 -14.183 -11.556  1.00 10.00      A   
ATOM   2305  O   GLY A 244      15.443 -15.216 -11.955  1.00 10.00      A   
ATOM   2306  N   TYR A 245      16.438 -13.246 -12.375  1.00 10.00      A   
ATOM   2307  HN  TYR A 245      16.832 -12.427 -11.997  1.00 10.00      A   
ATOM   2308  CA  TYR A 245      16.354 -13.398 -13.820  1.00 10.00      A   
ATOM   2309  CB  TYR A 245      15.458 -12.314 -14.421  1.00 10.00      A   
ATOM   2310  CG  TYR A 245      14.627 -12.793 -15.586  1.00 10.00      A   
ATOM   2311  CD1 TYR A 245      13.483 -13.551 -15.379  1.00 10.00      A   
ATOM   2312  CD2 TYR A 245      14.985 -12.491 -16.892  1.00 10.00      A   
ATOM   2313  CE1 TYR A 245      12.719 -13.994 -16.441  1.00 10.00      A   
ATOM   2314  CE2 TYR A 245      14.227 -12.929 -17.961  1.00 10.00      A   
ATOM   2315  CZ  TYR A 245      13.094 -13.681 -17.732  1.00 10.00      A   
ATOM   2316  OH  TYR A 245      12.326 -14.117 -18.790  1.00 10.00      A   
ATOM   2317  HH  TYR A 245      12.887 -14.238 -19.570  1.00 10.00      A   
ATOM   2318  C   TYR A 245      17.743 -13.363 -14.453  1.00 10.00      A   
ATOM   2319  O   TYR A 245      17.898 -13.075 -15.642  1.00 10.00      A   
ATOM   2320  N   THR A 246      18.750 -13.667 -13.650  1.00 10.00      A   
ATOM   2321  HN  THR A 246      18.563 -13.895 -12.714  1.00 10.00      A   
ATOM   2322  CA  THR A 246      20.122 -13.673 -14.119  1.00 10.00      A   
ATOM   2323  CB  THR A 246      20.990 -12.602 -13.404  1.00 10.00      A   
ATOM   2324  OG1 THR A 246      22.287 -12.528 -14.000  1.00 10.00      A   
ATOM   2325  HG1 THR A 246      22.756 -13.354 -13.842  1.00 10.00      A   
ATOM   2326  CG2 THR A 246      21.126 -12.865 -11.910  1.00 10.00      A   
ATOM   2327  C   THR A 246      20.741 -15.072 -14.012  1.00 10.00      A   
ATOM   2328  O   THR A 246      20.884 -15.629 -12.921  1.00 10.00      A   
ATOM   2329  N   ALA A 247      21.084 -15.648 -15.154  1.00 10.00      A   
ATOM   2330  HN  ALA A 247      20.947 -15.165 -15.996  1.00 10.00      A   
ATOM   2331  CA  ALA A 247      21.671 -16.975 -15.193  1.00 10.00      A   
ATOM   2332  CB  ALA A 247      20.582 -18.040 -15.153  1.00 10.00      A   
ATOM   2333  C   ALA A 247      22.528 -17.135 -16.439  1.00 10.00      A   
ATOM   2334  O   ALA A 247      22.611 -16.224 -17.265  1.00 10.00      A   
ATOM   2335  N   GLU A 248      23.173 -18.285 -16.558  1.00 10.00      A   
ATOM   2336  HN  GLU A 248      23.078 -18.957 -15.851  1.00 10.00      A   
ATOM   2337  CA  GLU A 248      24.020 -18.581 -17.705  1.00 10.00      A   
ATOM   2338  CB  GLU A 248      24.831 -19.851 -17.421  1.00 10.00      A   
ATOM   2339  CG  GLU A 248      25.827 -20.229 -18.507  1.00 10.00      A   
ATOM   2340  CD  GLU A 248      26.494 -21.569 -18.253  1.00 10.00      A   
ATOM   2341  OE1 GLU A 248      26.055 -22.580 -18.843  1.00 10.00      A   
ATOM   2342  OE2 GLU A 248      27.468 -21.617 -17.472  1.00 10.00      A   
ATOM   2343  C   GLU A 248      23.150 -18.782 -18.944  1.00 10.00      A   
ATOM   2344  O   GLU A 248      22.113 -19.441 -18.872  1.00 10.00      A   
ATOM   2345  N   VAL A 249      23.558 -18.200 -20.069  1.00 10.00      A   
ATOM   2346  HN  VAL A 249      24.394 -17.689 -20.070  1.00 10.00      A   
ATOM   2347  CA  VAL A 249      22.808 -18.331 -21.313  1.00 10.00      A   
ATOM   2348  CB  VAL A 249      23.338 -17.367 -22.397  1.00 10.00      A   
ATOM   2349  CG1 VAL A 249      22.532 -17.492 -23.684  1.00 10.00      A   
ATOM   2350  CG2 VAL A 249      23.314 -15.931 -21.891  1.00 10.00      A   
ATOM   2351  C   VAL A 249      22.911 -19.769 -21.805  1.00 10.00      A   
ATOM   2352  O   VAL A 249      23.972 -20.211 -22.253  1.00 10.00      A   
ATOM   2353  N   ARG A 250      21.816 -20.507 -21.688  1.00 10.00      A   
ATOM   2354  HN  ARG A 250      21.000 -20.103 -21.313  1.00 10.00      A   
ATOM   2355  CA  ARG A 250      21.792 -21.901 -22.088  1.00 10.00      A   
ATOM   2356  CB  ARG A 250      21.786 -22.786 -20.842  1.00 10.00      A   
ATOM   2357  CG  ARG A 250      22.902 -22.494 -19.857  1.00 10.00      A   
ATOM   2358  CD  ARG A 250      22.910 -23.509 -18.731  1.00 10.00      A   
ATOM   2359  NE  ARG A 250      22.811 -24.872 -19.245  1.00 10.00      A   
ATOM   2360  HE  ARG A 250      21.904 -25.205 -19.481  1.00 10.00      A   
ATOM   2361  CZ  ARG A 250      23.853 -25.675 -19.415  1.00 10.00      A   
ATOM   2362  NH1 ARG A 250      25.074 -25.255 -19.109  1.00 10.00      A   
ATOM   2363 HH11 ARG A 250      25.219 -24.286 -18.734  1.00 10.00      A   
ATOM   2364 HH12 ARG A 250      25.895 -25.884 -19.239  1.00 10.00      A   
ATOM   2365  NH2 ARG A 250      23.674 -26.887 -19.921  1.00 10.00      A   
ATOM   2366 HH21 ARG A 250      22.708 -27.207 -20.186  1.00 10.00      A   
ATOM   2367 HH22 ARG A 250      24.487 -27.521 -20.063  1.00 10.00      A   
ATOM   2368  C   ARG A 250      20.556 -22.220 -22.913  1.00 10.00      A   
ATOM   2369  O   ARG A 250      19.502 -21.609 -22.730  1.00 10.00      A   
ATOM   2370  N   PRO A 251      20.671 -23.192 -23.828  1.00 10.00      A   
ATOM   2371  CA  PRO A 251      19.554 -23.615 -24.672  1.00 10.00      A   
ATOM   2372  CB  PRO A 251      20.205 -24.544 -25.707  1.00 10.00      A   
ATOM   2373  CG  PRO A 251      21.676 -24.353 -25.552  1.00 10.00      A   
ATOM   2374  CD  PRO A 251      21.896 -23.941 -24.130  1.00 10.00      A   
ATOM   2375  C   PRO A 251      18.524 -24.393 -23.861  1.00 10.00      A   
ATOM   2376  O   PRO A 251      17.317 -24.236 -24.054  1.00 10.00      A   
ATOM   2377  N   ASP A 252      19.013 -25.222 -22.942  1.00 10.00      A   
ATOM   2378  HN  ASP A 252      19.984 -25.285 -22.828  1.00 10.00      A   
ATOM   2379  CA  ASP A 252      18.146 -26.037 -22.094  1.00 10.00      A   
ATOM   2380  CB  ASP A 252      18.922 -27.121 -21.333  1.00 10.00      A   
ATOM   2381  CG  ASP A 252      20.288 -26.674 -20.849  1.00 10.00      A   
ATOM   2382  OD1 ASP A 252      21.269 -27.414 -21.071  1.00 10.00      A   
ATOM   2383  OD2 ASP A 252      20.393 -25.583 -20.259  1.00 10.00      A   
ATOM   2384  C   ASP A 252      17.321 -25.181 -21.140  1.00 10.00      A   
ATOM   2385  O   ASP A 252      16.096 -25.305 -21.087  1.00 10.00      A   
ATOM   2386  N   VAL A 253      17.992 -24.319 -20.388  1.00 10.00      A   
ATOM   2387  HN  VAL A 253      18.976 -24.293 -20.451  1.00 10.00      A   
ATOM   2388  CA  VAL A 253      17.312 -23.440 -19.442  1.00 10.00      A   
ATOM   2389  CB  VAL A 253      18.303 -22.554 -18.656  1.00 10.00      A   
ATOM   2390  CG1 VAL A 253      17.565 -21.656 -17.675  1.00 10.00      A   
ATOM   2391  CG2 VAL A 253      19.320 -23.416 -17.920  1.00 10.00      A   
ATOM   2392  C   VAL A 253      16.277 -22.569 -20.157  1.00 10.00      A   
ATOM   2393  O   VAL A 253      15.130 -22.463 -19.713  1.00 10.00      A   
ATOM   2394  N   TYR A 254      16.680 -21.975 -21.279  1.00 10.00      A   
ATOM   2395  HN  TYR A 254      17.607 -22.103 -21.579  1.00 10.00      A   
ATOM   2396  CA  TYR A 254      15.792 -21.128 -22.066  1.00 10.00      A   
ATOM   2397  CB  TYR A 254      16.532 -20.562 -23.284  1.00 10.00      A   
ATOM   2398  CG  TYR A 254      15.678 -19.707 -24.191  1.00 10.00      A   
ATOM   2399  CD1 TYR A 254      15.061 -18.557 -23.719  1.00 10.00      A   
ATOM   2400  CD2 TYR A 254      15.494 -20.052 -25.522  1.00 10.00      A   
ATOM   2401  CE1 TYR A 254      14.281 -17.773 -24.550  1.00 10.00      A   
ATOM   2402  CE2 TYR A 254      14.716 -19.275 -26.361  1.00 10.00      A   
ATOM   2403  CZ  TYR A 254      14.110 -18.137 -25.872  1.00 10.00      A   
ATOM   2404  OH  TYR A 254      13.337 -17.360 -26.707  1.00 10.00      A   
ATOM   2405  HH  TYR A 254      12.791 -17.933 -27.255  1.00 10.00      A   
ATOM   2406  C   TYR A 254      14.561 -21.912 -22.514  1.00 10.00      A   
ATOM   2407  O   TYR A 254      13.439 -21.410 -22.444  1.00 10.00      A   
ATOM   2408  N   SER A 255      14.781 -23.143 -22.959  1.00 10.00      A   
ATOM   2409  HN  SER A 255      15.698 -23.487 -22.981  1.00 10.00      A   
ATOM   2410  CA  SER A 255      13.697 -24.000 -23.407  1.00 10.00      A   
ATOM   2411  CB  SER A 255      14.260 -25.298 -23.999  1.00 10.00      A   
ATOM   2412  OG  SER A 255      13.225 -26.201 -24.344  1.00 10.00      A   
ATOM   2413  HG  SER A 255      13.279 -26.404 -25.285  1.00 10.00      A   
ATOM   2414  C   SER A 255      12.755 -24.310 -22.248  1.00 10.00      A   
ATOM   2415  O   SER A 255      11.541 -24.131 -22.360  1.00 10.00      A   
ATOM   2416  N   GLY A 256      13.330 -24.740 -21.128  1.00 10.00      A   
ATOM   2417  HN  GLY A 256      14.309 -24.836 -21.098  1.00 10.00      A   
ATOM   2418  CA  GLY A 256      12.540 -25.073 -19.955  1.00 10.00      A   
ATOM   2419  C   GLY A 256      11.654 -23.931 -19.510  1.00 10.00      A   
ATOM   2420  O   GLY A 256      10.472 -24.130 -19.217  1.00 10.00      A   
ATOM   2421  N   LEU A 257      12.220 -22.729 -19.471  1.00 10.00      A   
ATOM   2422  HN  LEU A 257      13.167 -22.636 -19.720  1.00 10.00      A   
ATOM   2423  CA  LEU A 257      11.476 -21.547 -19.069  1.00 10.00      A   
ATOM   2424  CB  LEU A 257      12.400 -20.333 -19.000  1.00 10.00      A   
ATOM   2425  CG  LEU A 257      13.476 -20.366 -17.916  1.00 10.00      A   
ATOM   2426  CD1 LEU A 257      14.398 -19.165 -18.046  1.00 10.00      A   
ATOM   2427  CD2 LEU A 257      12.841 -20.411 -16.535  1.00 10.00      A   
ATOM   2428  C   LEU A 257      10.343 -21.280 -20.046  1.00 10.00      A   
ATOM   2429  O   LEU A 257       9.204 -21.049 -19.640  1.00 10.00      A   
ATOM   2430  N   SER A 258      10.661 -21.341 -21.335  1.00 10.00      A   
ATOM   2431  HN  SER A 258      11.587 -21.546 -21.590  1.00 10.00      A   
ATOM   2432  CA  SER A 258       9.676 -21.111 -22.383  1.00 10.00      A   
ATOM   2433  CB  SER A 258      10.324 -21.244 -23.761  1.00 10.00      A   
ATOM   2434  OG  SER A 258      11.402 -20.335 -23.908  1.00 10.00      A   
ATOM   2435  HG  SER A 258      12.152 -20.641 -23.381  1.00 10.00      A   
ATOM   2436  C   SER A 258       8.500 -22.075 -22.253  1.00 10.00      A   
ATOM   2437  O   SER A 258       7.345 -21.656 -22.280  1.00 10.00      A   
ATOM   2438  N   VAL A 259       8.806 -23.360 -22.080  1.00 10.00      A   
ATOM   2439  HN  VAL A 259       9.755 -23.622 -22.048  1.00 10.00      A   
ATOM   2440  CA  VAL A 259       7.781 -24.390 -21.943  1.00 10.00      A   
ATOM   2441  CB  VAL A 259       8.401 -25.798 -21.799  1.00 10.00      A   
ATOM   2442  CG1 VAL A 259       7.332 -26.835 -21.489  1.00 10.00      A   
ATOM   2443  CG2 VAL A 259       9.153 -26.179 -23.065  1.00 10.00      A   
ATOM   2444  C   VAL A 259       6.865 -24.102 -20.755  1.00 10.00      A   
ATOM   2445  O   VAL A 259       5.639 -24.220 -20.857  1.00 10.00      A   
ATOM   2446  N   ALA A 260       7.460 -23.707 -19.638  1.00 10.00      A   
ATOM   2447  HN  ALA A 260       8.437 -23.615 -19.621  1.00 10.00      A   
ATOM   2448  CA  ALA A 260       6.698 -23.400 -18.437  1.00 10.00      A   
ATOM   2449  CB  ALA A 260       7.633 -23.192 -17.261  1.00 10.00      A   
ATOM   2450  C   ALA A 260       5.815 -22.175 -18.657  1.00 10.00      A   
ATOM   2451  O   ALA A 260       4.641 -22.172 -18.282  1.00 10.00      A   
ATOM   2452  N   LEU A 261       6.379 -21.151 -19.288  1.00 10.00      A   
ATOM   2453  HN  LEU A 261       7.319 -21.224 -19.574  1.00 10.00      A   
ATOM   2454  CA  LEU A 261       5.652 -19.917 -19.563  1.00 10.00      A   
ATOM   2455  CB  LEU A 261       6.604 -18.832 -20.064  1.00 10.00      A   
ATOM   2456  CG  LEU A 261       7.579 -18.279 -19.023  1.00 10.00      A   
ATOM   2457  CD1 LEU A 261       8.815 -17.710 -19.692  1.00 10.00      A   
ATOM   2458  CD2 LEU A 261       6.902 -17.222 -18.164  1.00 10.00      A   
ATOM   2459  C   LEU A 261       4.511 -20.143 -20.551  1.00 10.00      A   
ATOM   2460  O   LEU A 261       3.457 -19.514 -20.447  1.00 10.00      A   
ATOM   2461  N   SER A 262       4.710 -21.054 -21.504  1.00 10.00      A   
ATOM   2462  HN  SER A 262       5.578 -21.515 -21.557  1.00 10.00      A   
ATOM   2463  CA  SER A 262       3.678 -21.355 -22.487  1.00 10.00      A   
ATOM   2464  CB  SER A 262       4.249 -22.086 -23.706  1.00 10.00      A   
ATOM   2465  OG  SER A 262       5.188 -23.078 -23.330  1.00 10.00      A   
ATOM   2466  HG  SER A 262       4.962 -23.423 -22.458  1.00 10.00      A   
ATOM   2467  C   SER A 262       2.530 -22.143 -21.860  1.00 10.00      A   
ATOM   2468  O   SER A 262       1.476 -22.319 -22.469  1.00 10.00      A   
ATOM   2469  N   GLY A 263       2.739 -22.613 -20.636  1.00 10.00      A   
ATOM   2470  HN  GLY A 263       3.600 -22.441 -20.195  1.00 10.00      A   
ATOM   2471  CA  GLY A 263       1.708 -23.361 -19.947  1.00 10.00      A   
ATOM   2472  C   GLY A 263       0.776 -22.449 -19.176  1.00 10.00      A   
ATOM   2473  O   GLY A 263      -0.357 -22.819 -18.866  1.00 10.00      A   
ATOM   2474  N   CYS A 264       1.251 -21.250 -18.880  1.00 10.00      A   
ATOM   2475  HN  CYS A 264       2.155 -21.009 -19.173  1.00 10.00      A   
ATOM   2476  CA  CYS A 264       0.475 -20.271 -18.142  1.00 10.00      A   
ATOM   2477  CB  CYS A 264       1.403 -19.399 -17.307  1.00 10.00      A   
ATOM   2478  SG  CYS A 264       2.554 -20.336 -16.276  1.00 10.00      A   
ATOM   2479  HG  CYS A 264       3.155 -21.234 -17.047  1.00 10.00      A   
ATOM   2480  C   CYS A 264      -0.367 -19.419 -19.087  1.00 10.00      A   
ATOM   2481  O   CYS A 264       0.110 -18.434 -19.657  1.00 10.00      A   
ATOM   2482  N   LYS A 265      -1.618 -19.815 -19.264  1.00 10.00      A   
ATOM   2483  HN  LYS A 265      -1.936 -20.621 -18.796  1.00 10.00      A   
ATOM   2484  CA  LYS A 265      -2.534 -19.097 -20.147  1.00 10.00      A   
ATOM   2485  CB  LYS A 265      -3.544 -20.069 -20.767  1.00 10.00      A   
ATOM   2486  CG  LYS A 265      -3.134 -20.649 -22.116  1.00 10.00      A   
ATOM   2487  CD  LYS A 265      -2.155 -21.806 -21.968  1.00 10.00      A   
ATOM   2488  CE  LYS A 265      -1.951 -22.527 -23.296  1.00 10.00      A   
ATOM   2489  NZ  LYS A 265      -0.809 -23.481 -23.245  1.00 10.00      A   
ATOM   2490  HZ1 LYS A 265      -1.014 -24.253 -22.580  1.00 10.00      A   
ATOM   2491  HZ2 LYS A 265       0.053 -22.990 -22.928  1.00 10.00      A   
ATOM   2492  HZ3 LYS A 265      -0.631 -23.886 -24.185  1.00 10.00      A   
ATOM   2493  C   LYS A 265      -3.277 -17.980 -19.412  1.00 10.00      A   
ATOM   2494  O   LYS A 265      -3.770 -17.037 -20.031  1.00 10.00      A   
ATOM   2495  N   GLU A 266      -3.324 -18.065 -18.096  1.00 10.00      A   
ATOM   2496  HN  GLU A 266      -2.861 -18.801 -17.644  1.00 10.00      A   
ATOM   2497  CA  GLU A 266      -4.046 -17.082 -17.302  1.00 10.00      A   
ATOM   2498  CB  GLU A 266      -4.874 -17.759 -16.212  1.00 10.00      A   
ATOM   2499  CG  GLU A 266      -6.339 -17.944 -16.588  1.00 10.00      A   
ATOM   2500  CD  GLU A 266      -6.536 -18.451 -18.006  1.00 10.00      A   
ATOM   2501  OE1 GLU A 266      -6.585 -19.684 -18.201  1.00 10.00      A   
ATOM   2502  OE2 GLU A 266      -6.652 -17.618 -18.933  1.00 10.00      A   
ATOM   2503  C   GLU A 266      -3.164 -15.965 -16.736  1.00 10.00      A   
ATOM   2504  O   GLU A 266      -3.623 -15.157 -15.931  1.00 10.00      A   
ATOM   2505  N   LEU A 267      -1.909 -15.910 -17.170  1.00 10.00      A   
ATOM   2506  HN  LEU A 267      -1.593 -16.590 -17.799  1.00 10.00      A   
ATOM   2507  CA  LEU A 267      -0.991 -14.867 -16.714  1.00 10.00      A   
ATOM   2508  CB  LEU A 267       0.442 -15.159 -17.175  1.00 10.00      A   
ATOM   2509  CG  LEU A 267       1.336 -15.912 -16.187  1.00 10.00      A   
ATOM   2510  CD1 LEU A 267       2.723 -16.132 -16.778  1.00 10.00      A   
ATOM   2511  CD2 LEU A 267       1.438 -15.160 -14.871  1.00 10.00      A   
ATOM   2512  C   LEU A 267      -1.435 -13.504 -17.240  1.00 10.00      A   
ATOM   2513  O   LEU A 267      -1.722 -13.357 -18.429  1.00 10.00      A   
ATOM   2514  N   ARG A 268      -1.524 -12.523 -16.348  1.00 10.00      A   
ATOM   2515  HN  ARG A 268      -1.328 -12.715 -15.403  1.00 10.00      A   
ATOM   2516  CA  ARG A 268      -1.934 -11.174 -16.741  1.00 10.00      A   
ATOM   2517  CB  ARG A 268      -3.322 -10.838 -16.186  1.00 10.00      A   
ATOM   2518  CG  ARG A 268      -4.384 -11.891 -16.429  1.00 10.00      A   
ATOM   2519  CD  ARG A 268      -4.819 -11.937 -17.884  1.00 10.00      A   
ATOM   2520  NE  ARG A 268      -5.899 -12.900 -18.070  1.00 10.00      A   
ATOM   2521  HE  ARG A 268      -6.795 -12.632 -17.755  1.00 10.00      A   
ATOM   2522  CZ  ARG A 268      -5.744 -14.099 -18.623  1.00 10.00      A   
ATOM   2523  NH1 ARG A 268      -4.550 -14.482 -19.068  1.00 10.00      A   
ATOM   2524 HH11 ARG A 268      -4.425 -15.429 -19.506  1.00 10.00      A   
ATOM   2525 HH12 ARG A 268      -3.729 -13.841 -18.981  1.00 10.00      A   
ATOM   2526  NH2 ARG A 268      -6.777 -14.926 -18.690  1.00 10.00      A   
ATOM   2527 HH21 ARG A 268      -7.707 -14.633 -18.314  1.00 10.00      A   
ATOM   2528 HH22 ARG A 268      -6.668 -15.886 -19.108  1.00 10.00      A   
ATOM   2529  C   ARG A 268      -0.953 -10.122 -16.235  1.00 10.00      A   
ATOM   2530  O   ARG A 268      -0.927  -8.995 -16.736  1.00 10.00      A   
ATOM   2531  N   CYS A 269      -0.153 -10.485 -15.241  1.00 10.00      A   
ATOM   2532  HN  CYS A 269      -0.197 -11.402 -14.895  1.00 10.00      A   
ATOM   2533  CA  CYS A 269       0.799  -9.550 -14.659  1.00 10.00      A   
ATOM   2534  CB  CYS A 269       0.230  -8.977 -13.355  1.00 10.00      A   
ATOM   2535  SG  CYS A 269       1.399  -8.029 -12.356  1.00 10.00      A   
ATOM   2536  HG  CYS A 269       1.081  -8.227 -11.080  1.00 10.00      A   
ATOM   2537  C   CYS A 269       2.159 -10.193 -14.408  1.00 10.00      A   
ATOM   2538  O   CYS A 269       2.252 -11.283 -13.835  1.00 10.00      A   
ATOM   2539  N   LEU A 270       3.204  -9.509 -14.858  1.00 10.00      A   
ATOM   2540  HN  LEU A 270       3.048  -8.664 -15.335  1.00 10.00      A   
ATOM   2541  CA  LEU A 270       4.572  -9.969 -14.676  1.00 10.00      A   
ATOM   2542  CB  LEU A 270       5.204 -10.339 -16.022  1.00 10.00      A   
ATOM   2543  CG  LEU A 270       4.699 -11.619 -16.693  1.00 10.00      A   
ATOM   2544  CD1 LEU A 270       5.444 -11.855 -17.998  1.00 10.00      A   
ATOM   2545  CD2 LEU A 270       4.862 -12.811 -15.766  1.00 10.00      A   
ATOM   2546  C   LEU A 270       5.397  -8.878 -14.000  1.00 10.00      A   
ATOM   2547  O   LEU A 270       5.431  -7.734 -14.461  1.00 10.00      A   
ATOM   2548  N   SER A 271       6.036  -9.218 -12.893  1.00 10.00      A   
ATOM   2549  HN  SER A 271       5.955 -10.138 -12.551  1.00 10.00      A   
ATOM   2550  CA  SER A 271       6.850  -8.256 -12.166  1.00 10.00      A   
ATOM   2551  CB  SER A 271       6.080  -7.728 -10.957  1.00 10.00      A   
ATOM   2552  OG  SER A 271       4.758  -7.349 -11.310  1.00 10.00      A   
ATOM   2553  HG  SER A 271       4.660  -7.374 -12.269  1.00 10.00      A   
ATOM   2554  C   SER A 271       8.170  -8.877 -11.712  1.00 10.00      A   
ATOM   2555  O   SER A 271       8.387 -10.078 -11.883  1.00 10.00      A   
ATOM   2556  N   GLY A 272       9.037  -8.053 -11.130  1.00 10.00      A   
ATOM   2557  HN  GLY A 272       8.802  -7.107 -11.021  1.00 10.00      A   
ATOM   2558  CA  GLY A 272      10.324  -8.530 -10.662  1.00 10.00      A   
ATOM   2559  C   GLY A 272      11.394  -8.398 -11.725  1.00 10.00      A   
ATOM   2560  O   GLY A 272      11.739  -7.283 -12.124  1.00 10.00      A   
ATOM   2561  N   PHE A 273      11.911  -9.540 -12.180  1.00 10.00      A   
ATOM   2562  HN  PHE A 273      11.600 -10.385 -11.788  1.00 10.00      A   
ATOM   2563  CA  PHE A 273      12.942  -9.583 -13.218  1.00 10.00      A   
ATOM   2564  CB  PHE A 273      12.465  -8.910 -14.518  1.00 10.00      A   
ATOM   2565  CG  PHE A 273      11.299  -9.589 -15.177  1.00 10.00      A   
ATOM   2566  CD1 PHE A 273       9.999  -9.262 -14.826  1.00 10.00      A   
ATOM   2567  CD2 PHE A 273      11.501 -10.551 -16.150  1.00 10.00      A   
ATOM   2568  CE1 PHE A 273       8.923  -9.883 -15.432  1.00 10.00      A   
ATOM   2569  CE2 PHE A 273      10.432 -11.177 -16.761  1.00 10.00      A   
ATOM   2570  CZ  PHE A 273       9.140 -10.842 -16.402  1.00 10.00      A   
ATOM   2571  C   PHE A 273      14.245  -8.952 -12.742  1.00 10.00      A   
ATOM   2572  O   PHE A 273      14.860  -8.162 -13.459  1.00 10.00      A   
ATOM   2573  N   TRP A 274      14.674  -9.319 -11.538  1.00 10.00      A   
ATOM   2574  HN  TRP A 274      14.160  -9.976 -11.023  1.00 10.00      A   
ATOM   2575  CA  TRP A 274      15.907  -8.783 -10.982  1.00 10.00      A   
ATOM   2576  CB  TRP A 274      16.053  -9.157  -9.504  1.00 10.00      A   
ATOM   2577  CG  TRP A 274      15.198  -8.337  -8.583  1.00 10.00      A   
ATOM   2578  CD1 TRP A 274      15.498  -7.112  -8.060  1.00 10.00      A   
ATOM   2579  CD2 TRP A 274      13.908  -8.683  -8.067  1.00 10.00      A   
ATOM   2580  NE1 TRP A 274      14.476  -6.674  -7.257  1.00 10.00      A   
ATOM   2581  HE1 TRP A 274      14.456  -5.818  -6.767  1.00 10.00      A   
ATOM   2582  CE2 TRP A 274      13.486  -7.619  -7.245  1.00 10.00      A   
ATOM   2583  CE3 TRP A 274      13.064  -9.788  -8.221  1.00 10.00      A   
ATOM   2584  CZ2 TRP A 274      12.262  -7.626  -6.581  1.00 10.00      A   
ATOM   2585  CZ3 TRP A 274      11.851  -9.794  -7.562  1.00 10.00      A   
ATOM   2586  CH2 TRP A 274      11.460  -8.720  -6.753  1.00 10.00      A   
ATOM   2587  C   TRP A 274      17.111  -9.275 -11.773  1.00 10.00      A   
ATOM   2588  O   TRP A 274      17.325 -10.485 -11.901  1.00 10.00      A   
ATOM   2589  N   ASP A 275      17.875  -8.322 -12.312  1.00 10.00      A   
ATOM   2590  HN  ASP A 275      17.627  -7.386 -12.168  1.00 10.00      A   
ATOM   2591  CA  ASP A 275      19.068  -8.621 -13.107  1.00 10.00      A   
ATOM   2592  CB  ASP A 275      20.106  -9.398 -12.291  1.00 10.00      A   
ATOM   2593  CG  ASP A 275      20.889  -8.531 -11.329  1.00 10.00      A   
ATOM   2594  OD1 ASP A 275      21.972  -8.038 -11.710  1.00 10.00      A   
ATOM   2595  OD2 ASP A 275      20.432  -8.349 -10.177  1.00 10.00      A   
ATOM   2596  C   ASP A 275      18.692  -9.398 -14.362  1.00 10.00      A   
ATOM   2597  O   ASP A 275      19.401 -10.313 -14.778  1.00 10.00      A   
ATOM   2598  N   ALA A 276      17.564  -9.015 -14.949  1.00 10.00      A   
ATOM   2599  HN  ALA A 276      17.053  -8.282 -14.546  1.00 10.00      A   
ATOM   2600  CA  ALA A 276      17.042  -9.650 -16.156  1.00 10.00      A   
ATOM   2601  CB  ALA A 276      15.782  -8.939 -16.624  1.00 10.00      A   
ATOM   2602  C   ALA A 276      18.065  -9.713 -17.284  1.00 10.00      A   
ATOM   2603  O   ALA A 276      18.588  -8.688 -17.727  1.00 10.00      A   
ATOM   2604  N   VAL A 277      18.354 -10.928 -17.728  1.00 10.00      A   
ATOM   2605  HN  VAL A 277      17.930 -11.703 -17.300  1.00 10.00      A   
ATOM   2606  CA  VAL A 277      19.291 -11.148 -18.821  1.00 10.00      A   
ATOM   2607  CB  VAL A 277      19.890 -12.577 -18.770  1.00 10.00      A   
ATOM   2608  CG1 VAL A 277      20.780 -12.847 -19.974  1.00 10.00      A   
ATOM   2609  CG2 VAL A 277      20.673 -12.786 -17.485  1.00 10.00      A   
ATOM   2610  C   VAL A 277      18.572 -10.947 -20.154  1.00 10.00      A   
ATOM   2611  O   VAL A 277      17.548 -11.581 -20.412  1.00 10.00      A   
ATOM   2612  N   PRO A 278      19.088 -10.047 -21.006  1.00 10.00      A   
ATOM   2613  CA  PRO A 278      18.497  -9.748 -22.320  1.00 10.00      A   
ATOM   2614  CB  PRO A 278      19.572  -8.899 -23.000  1.00 10.00      A   
ATOM   2615  CG  PRO A 278      20.278  -8.233 -21.871  1.00 10.00      A   
ATOM   2616  CD  PRO A 278      20.288  -9.229 -20.745  1.00 10.00      A   
ATOM   2617  C   PRO A 278      18.207 -11.003 -23.150  1.00 10.00      A   
ATOM   2618  O   PRO A 278      17.173 -11.093 -23.815  1.00 10.00      A   
ATOM   2619  N   ALA A 279      19.109 -11.973 -23.090  1.00 10.00      A   
ATOM   2620  HN  ALA A 279      19.910 -11.845 -22.532  1.00 10.00      A   
ATOM   2621  CA  ALA A 279      18.956 -13.217 -23.843  1.00 10.00      A   
ATOM   2622  CB  ALA A 279      20.266 -13.990 -23.878  1.00 10.00      A   
ATOM   2623  C   ALA A 279      17.825 -14.097 -23.302  1.00 10.00      A   
ATOM   2624  O   ALA A 279      17.367 -15.017 -23.980  1.00 10.00      A   
ATOM   2625  N   TYR A 280      17.367 -13.818 -22.087  1.00 10.00      A   
ATOM   2626  HN  TYR A 280      17.755 -13.063 -21.588  1.00 10.00      A   
ATOM   2627  CA  TYR A 280      16.295 -14.601 -21.483  1.00 10.00      A   
ATOM   2628  CB  TYR A 280      16.657 -15.026 -20.058  1.00 10.00      A   
ATOM   2629  CG  TYR A 280      17.471 -16.300 -20.000  1.00 10.00      A   
ATOM   2630  CD1 TYR A 280      18.841 -16.268 -19.771  1.00 10.00      A   
ATOM   2631  CD2 TYR A 280      16.867 -17.537 -20.183  1.00 10.00      A   
ATOM   2632  CE1 TYR A 280      19.582 -17.434 -19.725  1.00 10.00      A   
ATOM   2633  CE2 TYR A 280      17.600 -18.706 -20.136  1.00 10.00      A   
ATOM   2634  CZ  TYR A 280      18.954 -18.649 -19.909  1.00 10.00      A   
ATOM   2635  OH  TYR A 280      19.686 -19.813 -19.866  1.00 10.00      A   
ATOM   2636  HH  TYR A 280      20.460 -19.685 -19.295  1.00 10.00      A   
ATOM   2637  C   TYR A 280      14.964 -13.853 -21.511  1.00 10.00      A   
ATOM   2638  O   TYR A 280      13.962 -14.316 -20.965  1.00 10.00      A   
ATOM   2639  N   LEU A 281      14.958 -12.703 -22.165  1.00 10.00      A   
ATOM   2640  HN  LEU A 281      15.787 -12.391 -22.585  1.00 10.00      A   
ATOM   2641  CA  LEU A 281      13.755 -11.886 -22.277  1.00 10.00      A   
ATOM   2642  CB  LEU A 281      14.087 -10.440 -22.666  1.00 10.00      A   
ATOM   2643  CG  LEU A 281      14.886  -9.628 -21.642  1.00 10.00      A   
ATOM   2644  CD1 LEU A 281      15.090  -8.206 -22.136  1.00 10.00      A   
ATOM   2645  CD2 LEU A 281      14.195  -9.637 -20.285  1.00 10.00      A   
ATOM   2646  C   LEU A 281      12.700 -12.477 -23.230  1.00 10.00      A   
ATOM   2647  O   LEU A 281      11.519 -12.493 -22.892  1.00 10.00      A   
ATOM   2648  N   PRO A 282      13.091 -12.977 -24.432  1.00 10.00      A   
ATOM   2649  CA  PRO A 282      12.136 -13.552 -25.402  1.00 10.00      A   
ATOM   2650  CB  PRO A 282      13.017 -13.961 -26.588  1.00 10.00      A   
ATOM   2651  CG  PRO A 282      14.249 -13.141 -26.445  1.00 10.00      A   
ATOM   2652  CD  PRO A 282      14.467 -12.997 -24.970  1.00 10.00      A   
ATOM   2653  C   PRO A 282      11.362 -14.768 -24.872  1.00 10.00      A   
ATOM   2654  O   PRO A 282      10.452 -15.267 -25.536  1.00 10.00      A   
ATOM   2655  N   ALA A 283      11.712 -15.228 -23.678  1.00 10.00      A   
ATOM   2656  HN  ALA A 283      12.430 -14.777 -23.188  1.00 10.00      A   
ATOM   2657  CA  ALA A 283      11.049 -16.377 -23.078  1.00 10.00      A   
ATOM   2658  CB  ALA A 283      11.823 -16.851 -21.857  1.00 10.00      A   
ATOM   2659  C   ALA A 283       9.602 -16.053 -22.701  1.00 10.00      A   
ATOM   2660  O   ALA A 283       8.709 -16.881 -22.875  1.00 10.00      A   
ATOM   2661  N   VAL A 284       9.369 -14.832 -22.223  1.00 10.00      A   
ATOM   2662  HN  VAL A 284      10.111 -14.192 -22.160  1.00 10.00      A   
ATOM   2663  CA  VAL A 284       8.031 -14.417 -21.802  1.00 10.00      A   
ATOM   2664  CB  VAL A 284       8.090 -13.377 -20.658  1.00 10.00      A   
ATOM   2665  CG1 VAL A 284       8.735 -13.978 -19.418  1.00 10.00      A   
ATOM   2666  CG2 VAL A 284       8.836 -12.124 -21.098  1.00 10.00      A   
ATOM   2667  C   VAL A 284       7.205 -13.851 -22.956  1.00 10.00      A   
ATOM   2668  O   VAL A 284       6.135 -13.279 -22.741  1.00 10.00      A   
ATOM   2669  N   TYR A 285       7.677 -14.042 -24.183  1.00 10.00      A   
ATOM   2670  HN  TYR A 285       8.510 -14.549 -24.299  1.00 10.00      A   
ATOM   2671  CA  TYR A 285       6.988 -13.527 -25.366  1.00 10.00      A   
ATOM   2672  CB  TYR A 285       7.950 -13.435 -26.553  1.00 10.00      A   
ATOM   2673  CG  TYR A 285       8.907 -12.263 -26.519  1.00 10.00      A   
ATOM   2674  CD1 TYR A 285       9.150 -11.549 -25.350  1.00 10.00      A   
ATOM   2675  CD2 TYR A 285       9.576 -11.875 -27.671  1.00 10.00      A   
ATOM   2676  CE1 TYR A 285      10.032 -10.485 -25.335  1.00 10.00      A   
ATOM   2677  CE2 TYR A 285      10.458 -10.813 -27.664  1.00 10.00      A   
ATOM   2678  CZ  TYR A 285      10.684 -10.123 -26.495  1.00 10.00      A   
ATOM   2679  OH  TYR A 285      11.562  -9.065 -26.489  1.00 10.00      A   
ATOM   2680  HH  TYR A 285      11.196  -8.346 -27.013  1.00 10.00      A   
ATOM   2681  C   TYR A 285       5.783 -14.381 -25.756  1.00 10.00      A   
ATOM   2682  O   TYR A 285       5.254 -14.259 -26.863  1.00 10.00      A   
ATOM   2683  N   SER A 286       5.346 -15.240 -24.858  1.00 10.00      A   
ATOM   2684  HN  SER A 286       5.800 -15.308 -23.993  1.00 10.00      A   
ATOM   2685  CA  SER A 286       4.208 -16.102 -25.135  1.00 10.00      A   
ATOM   2686  CB  SER A 286       4.555 -17.548 -24.788  1.00 10.00      A   
ATOM   2687  OG  SER A 286       5.398 -17.601 -23.651  1.00 10.00      A   
ATOM   2688  HG  SER A 286       6.232 -18.023 -23.892  1.00 10.00      A   
ATOM   2689  C   SER A 286       2.951 -15.661 -24.387  1.00 10.00      A   
ATOM   2690  O   SER A 286       1.852 -16.125 -24.686  1.00 10.00      A   
ATOM   2691  N   VAL A 287       3.111 -14.757 -23.421  1.00 10.00      A   
ATOM   2692  HN  VAL A 287       4.009 -14.409 -23.232  1.00 10.00      A   
ATOM   2693  CA  VAL A 287       1.978 -14.281 -22.627  1.00 10.00      A   
ATOM   2694  CB  VAL A 287       2.181 -14.564 -21.120  1.00 10.00      A   
ATOM   2695  CG1 VAL A 287       2.119 -16.055 -20.843  1.00 10.00      A   
ATOM   2696  CG2 VAL A 287       3.503 -13.989 -20.630  1.00 10.00      A   
ATOM   2697  C   VAL A 287       1.712 -12.789 -22.822  1.00 10.00      A   
ATOM   2698  O   VAL A 287       0.715 -12.264 -22.322  1.00 10.00      A   
ATOM   2699  N   CYS A 288       2.583 -12.128 -23.580  1.00 10.00      A   
ATOM   2700  HN  CYS A 288       3.314 -12.624 -24.002  1.00 10.00      A   
ATOM   2701  CA  CYS A 288       2.479 -10.688 -23.827  1.00 10.00      A   
ATOM   2702  CB  CYS A 288       3.579 -10.229 -24.789  1.00 10.00      A   
ATOM   2703  SG  CYS A 288       5.236 -10.813 -24.375  1.00 10.00      A   
ATOM   2704  HG  CYS A 288       5.373 -10.759 -23.058  1.00 10.00      A   
ATOM   2705  C   CYS A 288       1.107 -10.269 -24.361  1.00 10.00      A   
ATOM   2706  O   CYS A 288       0.601  -9.202 -24.008  1.00 10.00      A   
ATOM   2707  N   SER A 289       0.501 -11.117 -25.185  1.00 10.00      A   
ATOM   2708  HN  SER A 289       0.945 -11.965 -25.412  1.00 10.00      A   
ATOM   2709  CA  SER A 289      -0.800 -10.824 -25.781  1.00 10.00      A   
ATOM   2710  CB  SER A 289      -1.186 -11.945 -26.744  1.00 10.00      A   
ATOM   2711  OG  SER A 289      -0.033 -12.612 -27.227  1.00 10.00      A   
ATOM   2712  HG  SER A 289       0.236 -12.219 -28.066  1.00 10.00      A   
ATOM   2713  C   SER A 289      -1.914 -10.622 -24.746  1.00 10.00      A   
ATOM   2714  O   SER A 289      -2.947 -10.029 -25.053  1.00 10.00      A   
ATOM   2715  N   ARG A 290      -1.709 -11.102 -23.525  1.00 10.00      A   
ATOM   2716  HN  ARG A 290      -0.856 -11.539 -23.316  1.00 10.00      A   
ATOM   2717  CA  ARG A 290      -2.725 -10.976 -22.487  1.00 10.00      A   
ATOM   2718  CB  ARG A 290      -3.357 -12.338 -22.190  1.00 10.00      A   
ATOM   2719  CG  ARG A 290      -2.358 -13.414 -21.800  1.00 10.00      A   
ATOM   2720  CD  ARG A 290      -2.794 -14.780 -22.299  1.00 10.00      A   
ATOM   2721  NE  ARG A 290      -1.859 -15.827 -21.887  1.00 10.00      A   
ATOM   2722  HE  ARG A 290      -1.652 -15.891 -20.931  1.00 10.00      A   
ATOM   2723  CZ  ARG A 290      -1.299 -16.698 -22.724  1.00 10.00      A   
ATOM   2724  NH1 ARG A 290      -1.580 -16.654 -24.019  1.00 10.00      A   
ATOM   2725 HH11 ARG A 290      -2.246 -15.940 -24.388  1.00 10.00      A   
ATOM   2726 HH12 ARG A 290      -1.141 -17.337 -24.675  1.00 10.00      A   
ATOM   2727  NH2 ARG A 290      -0.467 -17.624 -22.263  1.00 10.00      A   
ATOM   2728 HH21 ARG A 290      -0.248 -17.681 -21.241  1.00 10.00      A   
ATOM   2729 HH22 ARG A 290      -0.029 -18.308 -22.919  1.00 10.00      A   
ATOM   2730  C   ARG A 290      -2.175 -10.346 -21.209  1.00 10.00      A   
ATOM   2731  O   ARG A 290      -2.762 -10.483 -20.135  1.00 10.00      A   
ATOM   2732  N   LEU A 291      -1.053  -9.652 -21.327  1.00 10.00      A   
ATOM   2733  HN  LEU A 291      -0.631  -9.568 -22.207  1.00 10.00      A   
ATOM   2734  CA  LEU A 291      -0.438  -9.001 -20.179  1.00 10.00      A   
ATOM   2735  CB  LEU A 291       1.087  -9.019 -20.302  1.00 10.00      A   
ATOM   2736  CG  LEU A 291       1.757 -10.388 -20.204  1.00 10.00      A   
ATOM   2737  CD1 LEU A 291       3.256 -10.272 -20.444  1.00 10.00      A   
ATOM   2738  CD2 LEU A 291       1.472 -11.044 -18.861  1.00 10.00      A   
ATOM   2739  C   LEU A 291      -0.942  -7.572 -20.050  1.00 10.00      A   
ATOM   2740  O   LEU A 291      -0.691  -6.735 -20.920  1.00 10.00      A   
ATOM   2741  N   THR A 292      -1.660  -7.299 -18.974  1.00 10.00      A   
ATOM   2742  HN  THR A 292      -1.833  -8.012 -18.320  1.00 10.00      A   
ATOM   2743  CA  THR A 292      -2.207  -5.974 -18.735  1.00 10.00      A   
ATOM   2744  CB  THR A 292      -3.591  -6.062 -18.068  1.00 10.00      A   
ATOM   2745  OG1 THR A 292      -3.573  -7.106 -17.083  1.00 10.00      A   
ATOM   2746  HG1 THR A 292      -4.469  -7.259 -16.759  1.00 10.00      A   
ATOM   2747  CG2 THR A 292      -4.664  -6.368 -19.106  1.00 10.00      A   
ATOM   2748  C   THR A 292      -1.274  -5.134 -17.863  1.00 10.00      A   
ATOM   2749  O   THR A 292      -1.193  -3.910 -18.018  1.00 10.00      A   
ATOM   2750  N   THR A 293      -0.563  -5.790 -16.953  1.00 10.00      A   
ATOM   2751  HN  THR A 293      -0.661  -6.765 -16.884  1.00 10.00      A   
ATOM   2752  CA  THR A 293       0.356  -5.104 -16.057  1.00 10.00      A   
ATOM   2753  CB  THR A 293      -0.118  -5.208 -14.594  1.00 10.00      A   
ATOM   2754  OG1 THR A 293      -1.492  -4.798 -14.506  1.00 10.00      A   
ATOM   2755  HG1 THR A 293      -1.979  -5.163 -15.255  1.00 10.00      A   
ATOM   2756  CG2 THR A 293       0.726  -4.318 -13.691  1.00 10.00      A   
ATOM   2757  C   THR A 293       1.772  -5.661 -16.178  1.00 10.00      A   
ATOM   2758  O   THR A 293       1.989  -6.867 -16.071  1.00 10.00      A   
ATOM   2759  N   LEU A 294       2.733  -4.775 -16.407  1.00 10.00      A   
ATOM   2760  HN  LEU A 294       2.501  -3.822 -16.484  1.00 10.00      A   
ATOM   2761  CA  LEU A 294       4.127  -5.174 -16.543  1.00 10.00      A   
ATOM   2762  CB  LEU A 294       4.555  -5.130 -18.014  1.00 10.00      A   
ATOM   2763  CG  LEU A 294       6.011  -5.504 -18.313  1.00 10.00      A   
ATOM   2764  CD1 LEU A 294       6.306  -6.934 -17.878  1.00 10.00      A   
ATOM   2765  CD2 LEU A 294       6.321  -5.314 -19.790  1.00 10.00      A   
ATOM   2766  C   LEU A 294       5.032  -4.278 -15.705  1.00 10.00      A   
ATOM   2767  O   LEU A 294       5.009  -3.052 -15.845  1.00 10.00      A   
ATOM   2768  N   ASN A 295       5.814  -4.894 -14.830  1.00 10.00      A   
ATOM   2769  HN  ASN A 295       5.774  -5.876 -14.763  1.00 10.00      A   
ATOM   2770  CA  ASN A 295       6.738  -4.160 -13.970  1.00 10.00      A   
ATOM   2771  CB  ASN A 295       6.427  -4.428 -12.491  1.00 10.00      A   
ATOM   2772  CG  ASN A 295       7.176  -3.511 -11.532  1.00 10.00      A   
ATOM   2773  OD1 ASN A 295       8.168  -2.869 -11.892  1.00 10.00      A   
ATOM   2774  ND2 ASN A 295       6.707  -3.450 -10.294  1.00 10.00      A   
ATOM   2775 HD21 ASN A 295       5.914  -3.989 -10.068  1.00 10.00      A   
ATOM   2776 HD22 ASN A 295       7.171  -2.878  -9.652  1.00 10.00      A   
ATOM   2777  C   ASN A 295       8.178  -4.565 -14.282  1.00 10.00      A   
ATOM   2778  O   ASN A 295       8.601  -5.676 -13.961  1.00 10.00      A   
ATOM   2779  N   LEU A 296       8.920  -3.665 -14.906  1.00 10.00      A   
ATOM   2780  HN  LEU A 296       8.527  -2.788 -15.122  1.00 10.00      A   
ATOM   2781  CA  LEU A 296      10.303  -3.928 -15.270  1.00 10.00      A   
ATOM   2782  CB  LEU A 296      10.458  -3.937 -16.794  1.00 10.00      A   
ATOM   2783  CG  LEU A 296       9.826  -5.117 -17.535  1.00 10.00      A   
ATOM   2784  CD1 LEU A 296       9.996  -4.955 -19.035  1.00 10.00      A   
ATOM   2785  CD2 LEU A 296      10.432  -6.433 -17.067  1.00 10.00      A   
ATOM   2786  C   LEU A 296      11.225  -2.878 -14.664  1.00 10.00      A   
ATOM   2787  O   LEU A 296      12.261  -2.542 -15.235  1.00 10.00      A   
ATOM   2788  N   SER A 297      10.855  -2.381 -13.490  1.00 10.00      A   
ATOM   2789  HN  SER A 297      10.025  -2.701 -13.076  1.00 10.00      A   
ATOM   2790  CA  SER A 297      11.645  -1.362 -12.803  1.00 10.00      A   
ATOM   2791  CB  SER A 297      10.794  -0.659 -11.740  1.00 10.00      A   
ATOM   2792  OG  SER A 297       9.513  -0.325 -12.257  1.00 10.00      A   
ATOM   2793  HG  SER A 297       8.907  -1.067 -12.121  1.00 10.00      A   
ATOM   2794  C   SER A 297      12.921  -1.944 -12.178  1.00 10.00      A   
ATOM   2795  O   SER A 297      13.675  -1.237 -11.504  1.00 10.00      A   
ATOM   2796  N   TYR A 298      13.160  -3.229 -12.405  1.00 10.00      A   
ATOM   2797  HN  TYR A 298      12.524  -3.743 -12.945  1.00 10.00      A   
ATOM   2798  CA  TYR A 298      14.340  -3.894 -11.869  1.00 10.00      A   
ATOM   2799  CB  TYR A 298      13.940  -4.905 -10.787  1.00 10.00      A   
ATOM   2800  CG  TYR A 298      13.045  -4.321  -9.713  1.00 10.00      A   
ATOM   2801  CD1 TYR A 298      11.679  -4.573  -9.710  1.00 10.00      A   
ATOM   2802  CD2 TYR A 298      13.562  -3.505  -8.714  1.00 10.00      A   
ATOM   2803  CE1 TYR A 298      10.854  -4.028  -8.742  1.00 10.00      A   
ATOM   2804  CE2 TYR A 298      12.744  -2.959  -7.742  1.00 10.00      A   
ATOM   2805  CZ  TYR A 298      11.392  -3.223  -7.762  1.00 10.00      A   
ATOM   2806  OH  TYR A 298      10.569  -2.677  -6.803  1.00 10.00      A   
ATOM   2807  HH  TYR A 298      10.057  -3.380  -6.384  1.00 10.00      A   
ATOM   2808  C   TYR A 298      15.125  -4.581 -12.985  1.00 10.00      A   
ATOM   2809  O   TYR A 298      16.058  -5.347 -12.732  1.00 10.00      A   
ATOM   2810  N   ALA A 299      14.753  -4.284 -14.223  1.00 10.00      A   
ATOM   2811  HN  ALA A 299      14.027  -3.640 -14.364  1.00 10.00      A   
ATOM   2812  CA  ALA A 299      15.410  -4.875 -15.379  1.00 10.00      A   
ATOM   2813  CB  ALA A 299      14.377  -5.375 -16.379  1.00 10.00      A   
ATOM   2814  C   ALA A 299      16.357  -3.877 -16.036  1.00 10.00      A   
ATOM   2815  O   ALA A 299      15.926  -2.962 -16.738  1.00 10.00      A   
ATOM   2816  N   THR A 300      17.645  -4.041 -15.781  1.00 10.00      A   
ATOM   2817  HN  THR A 300      17.926  -4.755 -15.172  1.00 10.00      A   
ATOM   2818  CA  THR A 300      18.659  -3.169 -16.351  1.00 10.00      A   
ATOM   2819  CB  THR A 300      19.958  -3.250 -15.531  1.00 10.00      A   
ATOM   2820  OG1 THR A 300      19.660  -3.740 -14.214  1.00 10.00      A   
ATOM   2821  HG1 THR A 300      20.447  -4.160 -13.844  1.00 10.00      A   
ATOM   2822  CG2 THR A 300      20.615  -1.881 -15.427  1.00 10.00      A   
ATOM   2823  C   THR A 300      18.956  -3.549 -17.804  1.00 10.00      A   
ATOM   2824  O   THR A 300      19.960  -4.200 -18.094  1.00 10.00      A   
ATOM   2825  N   VAL A 301      18.074  -3.151 -18.709  1.00 10.00      A   
ATOM   2826  HN  VAL A 301      17.288  -2.641 -18.416  1.00 10.00      A   
ATOM   2827  CA  VAL A 301      18.241  -3.443 -20.125  1.00 10.00      A   
ATOM   2828  CB  VAL A 301      17.156  -4.408 -20.652  1.00 10.00      A   
ATOM   2829  CG1 VAL A 301      17.417  -5.831 -20.173  1.00 10.00      A   
ATOM   2830  CG2 VAL A 301      15.767  -3.941 -20.235  1.00 10.00      A   
ATOM   2831  C   VAL A 301      18.219  -2.152 -20.935  1.00 10.00      A   
ATOM   2832  O   VAL A 301      17.991  -1.073 -20.386  1.00 10.00      A   
ATOM   2833  N   GLN A 302      18.467  -2.259 -22.232  1.00 10.00      A   
ATOM   2834  HN  GLN A 302      18.642  -3.146 -22.615  1.00 10.00      A   
ATOM   2835  CA  GLN A 302      18.478  -1.093 -23.103  1.00 10.00      A   
ATOM   2836  CB  GLN A 302      19.549  -1.232 -24.187  1.00 10.00      A   
ATOM   2837  CG  GLN A 302      20.942  -1.573 -23.670  1.00 10.00      A   
ATOM   2838  CD  GLN A 302      21.517  -0.514 -22.749  1.00 10.00      A   
ATOM   2839  OE1 GLN A 302      22.111   0.466 -23.200  1.00 10.00      A   
ATOM   2840  NE2 GLN A 302      21.369  -0.714 -21.450  1.00 10.00      A   
ATOM   2841 HE21 GLN A 302      20.902  -1.523 -21.154  1.00 10.00      A   
ATOM   2842 HE22 GLN A 302      21.744  -0.046 -20.837  1.00 10.00      A   
ATOM   2843  C   GLN A 302      17.103  -0.870 -23.732  1.00 10.00      A   
ATOM   2844  O   GLN A 302      16.207  -1.705 -23.598  1.00 10.00      A   
ATOM   2845  N   SER A 303      16.955   0.249 -24.432  1.00 10.00      A   
ATOM   2846  HN  SER A 303      17.720   0.856 -24.523  1.00 10.00      A   
ATOM   2847  CA  SER A 303      15.694   0.606 -25.073  1.00 10.00      A   
ATOM   2848  CB  SER A 303      15.789   2.009 -25.682  1.00 10.00      A   
ATOM   2849  OG  SER A 303      14.594   2.367 -26.352  1.00 10.00      A   
ATOM   2850  HG  SER A 303      14.156   3.077 -25.862  1.00 10.00      A   
ATOM   2851  C   SER A 303      15.266  -0.410 -26.132  1.00 10.00      A   
ATOM   2852  O   SER A 303      14.107  -0.825 -26.160  1.00 10.00      A   
ATOM   2853  N   TYR A 304      16.204  -0.821 -26.983  1.00 10.00      A   
ATOM   2854  HN  TYR A 304      17.116  -0.476 -26.888  1.00 10.00      A   
ATOM   2855  CA  TYR A 304      15.912  -1.775 -28.051  1.00 10.00      A   
ATOM   2856  CB  TYR A 304      17.188  -2.118 -28.824  1.00 10.00      A   
ATOM   2857  CG  TYR A 304      16.970  -2.997 -30.035  1.00 10.00      A   
ATOM   2858  CD1 TYR A 304      16.281  -2.527 -31.146  1.00 10.00      A   
ATOM   2859  CD2 TYR A 304      17.458  -4.294 -30.067  1.00 10.00      A   
ATOM   2860  CE1 TYR A 304      16.084  -3.331 -32.256  1.00 10.00      A   
ATOM   2861  CE2 TYR A 304      17.268  -5.103 -31.169  1.00 10.00      A   
ATOM   2862  CZ  TYR A 304      16.581  -4.618 -32.261  1.00 10.00      A   
ATOM   2863  OH  TYR A 304      16.389  -5.431 -33.359  1.00 10.00      A   
ATOM   2864  HH  TYR A 304      16.622  -4.949 -34.162  1.00 10.00      A   
ATOM   2865  C   TYR A 304      15.253  -3.043 -27.508  1.00 10.00      A   
ATOM   2866  O   TYR A 304      14.266  -3.529 -28.065  1.00 10.00      A   
ATOM   2867  N   ASP A 305      15.799  -3.568 -26.420  1.00 10.00      A   
ATOM   2868  HN  ASP A 305      16.593  -3.139 -26.029  1.00 10.00      A   
ATOM   2869  CA  ASP A 305      15.258  -4.774 -25.799  1.00 10.00      A   
ATOM   2870  CB  ASP A 305      16.153  -5.265 -24.659  1.00 10.00      A   
ATOM   2871  CG  ASP A 305      16.921  -6.513 -25.041  1.00 10.00      A   
ATOM   2872  OD1 ASP A 305      16.293  -7.468 -25.546  1.00 10.00      A   
ATOM   2873  OD2 ASP A 305      18.154  -6.547 -24.857  1.00 10.00      A   
ATOM   2874  C   ASP A 305      13.838  -4.541 -25.305  1.00 10.00      A   
ATOM   2875  O   ASP A 305      12.946  -5.359 -25.536  1.00 10.00      A   
ATOM   2876  N   LEU A 306      13.633  -3.403 -24.654  1.00 10.00      A   
ATOM   2877  HN  LEU A 306      14.390  -2.790 -24.527  1.00 10.00      A   
ATOM   2878  CA  LEU A 306      12.326  -3.037 -24.125  1.00 10.00      A   
ATOM   2879  CB  LEU A 306      12.420  -1.724 -23.339  1.00 10.00      A   
ATOM   2880  CG  LEU A 306      13.225  -1.761 -22.038  1.00 10.00      A   
ATOM   2881  CD1 LEU A 306      13.619  -0.354 -21.613  1.00 10.00      A   
ATOM   2882  CD2 LEU A 306      12.430  -2.443 -20.935  1.00 10.00      A   
ATOM   2883  C   LEU A 306      11.301  -2.900 -25.251  1.00 10.00      A   
ATOM   2884  O   LEU A 306      10.185  -3.403 -25.148  1.00 10.00      A   
ATOM   2885  N   VAL A 307      11.700  -2.227 -26.330  1.00 10.00      A   
ATOM   2886  HN  VAL A 307      12.608  -1.849 -26.346  1.00 10.00      A   
ATOM   2887  CA  VAL A 307      10.827  -2.014 -27.487  1.00 10.00      A   
ATOM   2888  CB  VAL A 307      11.555  -1.223 -28.601  1.00 10.00      A   
ATOM   2889  CG1 VAL A 307      10.729  -1.170 -29.878  1.00 10.00      A   
ATOM   2890  CG2 VAL A 307      11.875   0.185 -28.128  1.00 10.00      A   
ATOM   2891  C   VAL A 307      10.297  -3.337 -28.045  1.00 10.00      A   
ATOM   2892  O   VAL A 307       9.100  -3.476 -28.295  1.00 10.00      A   
ATOM   2893  N   LYS A 308      11.187  -4.313 -28.204  1.00 10.00      A   
ATOM   2894  HN  LYS A 308      12.122  -4.151 -27.952  1.00 10.00      A   
ATOM   2895  CA  LYS A 308      10.807  -5.622 -28.740  1.00 10.00      A   
ATOM   2896  CB  LYS A 308      12.028  -6.536 -28.868  1.00 10.00      A   
ATOM   2897  CG  LYS A 308      13.089  -6.047 -29.841  1.00 10.00      A   
ATOM   2898  CD  LYS A 308      14.338  -6.913 -29.765  1.00 10.00      A   
ATOM   2899  CE  LYS A 308      14.950  -6.869 -28.374  1.00 10.00      A   
ATOM   2900  NZ  LYS A 308      16.039  -7.864 -28.190  1.00 10.00      A   
ATOM   2901  HZ1 LYS A 308      16.366  -7.852 -27.196  1.00 10.00      A   
ATOM   2902  HZ2 LYS A 308      16.843  -7.638 -28.807  1.00 10.00      A   
ATOM   2903  HZ3 LYS A 308      15.696  -8.820 -28.418  1.00 10.00      A   
ATOM   2904  C   LYS A 308       9.750  -6.297 -27.868  1.00 10.00      A   
ATOM   2905  O   LYS A 308       8.872  -6.999 -28.365  1.00 10.00      A   
ATOM   2906  N   LEU A 309       9.845  -6.072 -26.568  1.00 10.00      A   
ATOM   2907  HN  LEU A 309      10.561  -5.488 -26.235  1.00 10.00      A   
ATOM   2908  CA  LEU A 309       8.909  -6.661 -25.617  1.00 10.00      A   
ATOM   2909  CB  LEU A 309       9.500  -6.602 -24.205  1.00 10.00      A   
ATOM   2910  CG  LEU A 309       9.333  -7.854 -23.340  1.00 10.00      A   
ATOM   2911  CD1 LEU A 309      10.207  -7.766 -22.100  1.00 10.00      A   
ATOM   2912  CD2 LEU A 309       7.875  -8.058 -22.950  1.00 10.00      A   
ATOM   2913  C   LEU A 309       7.563  -5.937 -25.653  1.00 10.00      A   
ATOM   2914  O   LEU A 309       6.501  -6.567 -25.667  1.00 10.00      A   
ATOM   2915  N   LEU A 310       7.621  -4.613 -25.692  1.00 10.00      A   
ATOM   2916  HN  LEU A 310       8.500  -4.178 -25.708  1.00 10.00      A   
ATOM   2917  CA  LEU A 310       6.420  -3.781 -25.705  1.00 10.00      A   
ATOM   2918  CB  LEU A 310       6.794  -2.304 -25.575  1.00 10.00      A   
ATOM   2919  CG  LEU A 310       7.593  -1.911 -24.330  1.00 10.00      A   
ATOM   2920  CD1 LEU A 310       8.007  -0.453 -24.411  1.00 10.00      A   
ATOM   2921  CD2 LEU A 310       6.798  -2.185 -23.063  1.00 10.00      A   
ATOM   2922  C   LEU A 310       5.573  -3.991 -26.958  1.00 10.00      A   
ATOM   2923  O   LEU A 310       4.347  -3.922 -26.900  1.00 10.00      A   
ATOM   2924  N   CYS A 311       6.229  -4.260 -28.081  1.00 10.00      A   
ATOM   2925  HN  CYS A 311       7.209  -4.311 -28.058  1.00 10.00      A   
ATOM   2926  CA  CYS A 311       5.534  -4.461 -29.353  1.00 10.00      A   
ATOM   2927  CB  CYS A 311       6.531  -4.624 -30.501  1.00 10.00      A   
ATOM   2928  SG  CYS A 311       7.586  -3.180 -30.771  1.00 10.00      A   
ATOM   2929  HG  CYS A 311       8.349  -3.032 -29.693  1.00 10.00      A   
ATOM   2930  C   CYS A 311       4.561  -5.641 -29.318  1.00 10.00      A   
ATOM   2931  O   CYS A 311       3.637  -5.715 -30.127  1.00 10.00      A   
ATOM   2932  N   GLN A 312       4.760  -6.557 -28.382  1.00 10.00      A   
ATOM   2933  HN  GLN A 312       5.502  -6.450 -27.751  1.00 10.00      A   
ATOM   2934  CA  GLN A 312       3.892  -7.717 -28.272  1.00 10.00      A   
ATOM   2935  CB  GLN A 312       4.694  -8.997 -28.041  1.00 10.00      A   
ATOM   2936  CG  GLN A 312       5.412  -9.504 -29.283  1.00 10.00      A   
ATOM   2937  CD  GLN A 312       5.925 -10.923 -29.129  1.00 10.00      A   
ATOM   2938  OE1 GLN A 312       6.945 -11.292 -29.713  1.00 10.00      A   
ATOM   2939  NE2 GLN A 312       5.215 -11.733 -28.360  1.00 10.00      A   
ATOM   2940 HE21 GLN A 312       4.403 -11.378 -27.938  1.00 10.00      A   
ATOM   2941 HE22 GLN A 312       5.530 -12.653 -28.240  1.00 10.00      A   
ATOM   2942  C   GLN A 312       2.838  -7.542 -27.187  1.00 10.00      A   
ATOM   2943  O   GLN A 312       2.065  -8.462 -26.917  1.00 10.00      A   
ATOM   2944  N   CYS A 313       2.791  -6.364 -26.580  1.00 10.00      A   
ATOM   2945  HN  CYS A 313       3.411  -5.652 -26.853  1.00 10.00      A   
ATOM   2946  CA  CYS A 313       1.825  -6.093 -25.524  1.00 10.00      A   
ATOM   2947  CB  CYS A 313       2.552  -5.684 -24.240  1.00 10.00      A   
ATOM   2948  SG  CYS A 313       3.850  -6.831 -23.715  1.00 10.00      A   
ATOM   2949  HG  CYS A 313       4.836  -6.766 -24.604  1.00 10.00      A   
ATOM   2950  C   CYS A 313       0.840  -4.998 -25.944  1.00 10.00      A   
ATOM   2951  O   CYS A 313       1.078  -3.818 -25.703  1.00 10.00      A   
ATOM   2952  N   PRO A 314      -0.279  -5.375 -26.591  1.00 10.00      A   
ATOM   2953  CA  PRO A 314      -1.292  -4.422 -27.039  1.00 10.00      A   
ATOM   2954  CB  PRO A 314      -1.905  -5.141 -28.242  1.00 10.00      A   
ATOM   2955  CG  PRO A 314      -1.784  -6.596 -27.922  1.00 10.00      A   
ATOM   2956  CD  PRO A 314      -0.630  -6.757 -26.964  1.00 10.00      A   
ATOM   2957  C   PRO A 314      -2.370  -4.151 -25.977  1.00 10.00      A   
ATOM   2958  O   PRO A 314      -3.105  -3.164 -26.065  1.00 10.00      A   
ATOM   2959  N   LYS A 315      -2.445  -5.014 -24.966  1.00 10.00      A   
ATOM   2960  HN  LYS A 315      -1.809  -5.762 -24.932  1.00 10.00      A   
ATOM   2961  CA  LYS A 315      -3.434  -4.873 -23.897  1.00 10.00      A   
ATOM   2962  CB  LYS A 315      -4.038  -6.230 -23.525  1.00 10.00      A   
ATOM   2963  CG  LYS A 315      -4.870  -6.877 -24.617  1.00 10.00      A   
ATOM   2964  CD  LYS A 315      -5.637  -8.074 -24.079  1.00 10.00      A   
ATOM   2965  CE  LYS A 315      -6.349  -8.819 -25.193  1.00 10.00      A   
ATOM   2966  NZ  LYS A 315      -5.391  -9.382 -26.179  1.00 10.00      A   
ATOM   2967  HZ1 LYS A 315      -5.901  -9.927 -26.900  1.00 10.00      A   
ATOM   2968  HZ2 LYS A 315      -4.708 -10.013 -25.705  1.00 10.00      A   
ATOM   2969  HZ3 LYS A 315      -4.866  -8.615 -26.650  1.00 10.00      A   
ATOM   2970  C   LYS A 315      -2.811  -4.254 -22.653  1.00 10.00      A   
ATOM   2971  O   LYS A 315      -3.415  -4.251 -21.582  1.00 10.00      A   
ATOM   2972  N   LEU A 316      -1.603  -3.738 -22.801  1.00 10.00      A   
ATOM   2973  HN  LEU A 316      -1.179  -3.772 -23.679  1.00 10.00      A   
ATOM   2974  CA  LEU A 316      -0.894  -3.124 -21.688  1.00 10.00      A   
ATOM   2975  CB  LEU A 316       0.512  -2.707 -22.127  1.00 10.00      A   
ATOM   2976  CG  LEU A 316       1.570  -2.613 -21.024  1.00 10.00      A   
ATOM   2977  CD1 LEU A 316       1.572  -3.872 -20.170  1.00 10.00      A   
ATOM   2978  CD2 LEU A 316       2.946  -2.376 -21.625  1.00 10.00      A   
ATOM   2979  C   LEU A 316      -1.673  -1.925 -21.149  1.00 10.00      A   
ATOM   2980  O   LEU A 316      -1.942  -0.974 -21.879  1.00 10.00      A   
ATOM   2981  N   GLN A 317      -2.059  -1.995 -19.880  1.00 10.00      A   
ATOM   2982  HN  GLN A 317      -1.833  -2.794 -19.355  1.00 10.00      A   
ATOM   2983  CA  GLN A 317      -2.813  -0.920 -19.249  1.00 10.00      A   
ATOM   2984  CB  GLN A 317      -4.153  -1.437 -18.721  1.00 10.00      A   
ATOM   2985  CG  GLN A 317      -5.119  -1.861 -19.817  1.00 10.00      A   
ATOM   2986  CD  GLN A 317      -6.503  -2.188 -19.294  1.00 10.00      A   
ATOM   2987  OE1 GLN A 317      -6.661  -2.661 -18.169  1.00 10.00      A   
ATOM   2988  NE2 GLN A 317      -7.517  -1.932 -20.107  1.00 10.00      A   
ATOM   2989 HE21 GLN A 317      -7.319  -1.547 -20.994  1.00 10.00      A   
ATOM   2990 HE22 GLN A 317      -8.425  -2.136 -19.795  1.00 10.00      A   
ATOM   2991  C   GLN A 317      -2.011  -0.264 -18.132  1.00 10.00      A   
ATOM   2992  O   GLN A 317      -2.206   0.911 -17.819  1.00 10.00      A   
ATOM   2993  N   ARG A 318      -1.107  -1.020 -17.536  1.00 10.00      A   
ATOM   2994  HN  ARG A 318      -0.991  -1.955 -17.825  1.00 10.00      A   
ATOM   2995  CA  ARG A 318      -0.267  -0.500 -16.464  1.00 10.00      A   
ATOM   2996  CB  ARG A 318      -0.751  -0.987 -15.095  1.00 10.00      A   
ATOM   2997  CG  ARG A 318      -0.288  -0.122 -13.931  1.00 10.00      A   
ATOM   2998  CD  ARG A 318      -0.945  -0.543 -12.626  1.00 10.00      A   
ATOM   2999  NE  ARG A 318      -0.910   0.528 -11.630  1.00 10.00      A   
ATOM   3000  HE  ARG A 318      -0.626   1.426 -11.940  1.00 10.00      A   
ATOM   3001  CZ  ARG A 318      -1.210   0.364 -10.341  1.00 10.00      A   
ATOM   3002  NH1 ARG A 318      -1.561  -0.833  -9.879  1.00 10.00      A   
ATOM   3003 HH11 ARG A 318      -1.794  -0.961  -8.866  1.00 10.00      A   
ATOM   3004 HH12 ARG A 318      -1.607  -1.652 -10.522  1.00 10.00      A   
ATOM   3005  NH2 ARG A 318      -1.187   1.410  -9.524  1.00 10.00      A   
ATOM   3006 HH21 ARG A 318      -0.940   2.359  -9.892  1.00 10.00      A   
ATOM   3007 HH22 ARG A 318      -1.414   1.297  -8.511  1.00 10.00      A   
ATOM   3008  C   ARG A 318       1.180  -0.913 -16.702  1.00 10.00      A   
ATOM   3009  O   ARG A 318       1.515  -2.095 -16.643  1.00 10.00      A   
ATOM   3010  N   LEU A 319       2.032   0.063 -16.985  1.00 10.00      A   
ATOM   3011  HN  LEU A 319       1.713   0.994 -17.003  1.00 10.00      A   
ATOM   3012  CA  LEU A 319       3.435  -0.216 -17.257  1.00 10.00      A   
ATOM   3013  CB  LEU A 319       3.777   0.083 -18.719  1.00 10.00      A   
ATOM   3014  CG  LEU A 319       5.224  -0.189 -19.147  1.00 10.00      A   
ATOM   3015  CD1 LEU A 319       5.545  -1.673 -19.058  1.00 10.00      A   
ATOM   3016  CD2 LEU A 319       5.474   0.332 -20.552  1.00 10.00      A   
ATOM   3017  C   LEU A 319       4.375   0.541 -16.327  1.00 10.00      A   
ATOM   3018  O   LEU A 319       4.346   1.773 -16.255  1.00 10.00      A   
ATOM   3019  N   TRP A 320       5.199  -0.210 -15.612  1.00 10.00      A   
ATOM   3020  HN  TRP A 320       5.149  -1.188 -15.702  1.00 10.00      A   
ATOM   3021  CA  TRP A 320       6.177   0.361 -14.698  1.00 10.00      A   
ATOM   3022  CB  TRP A 320       5.995  -0.224 -13.291  1.00 10.00      A   
ATOM   3023  CG  TRP A 320       4.749   0.212 -12.573  1.00 10.00      A   
ATOM   3024  CD1 TRP A 320       3.651   0.821 -13.107  1.00 10.00      A   
ATOM   3025  CD2 TRP A 320       4.477   0.061 -11.173  1.00 10.00      A   
ATOM   3026  NE1 TRP A 320       2.719   1.062 -12.129  1.00 10.00      A   
ATOM   3027  HE1 TRP A 320       1.841   1.501 -12.265  1.00 10.00      A   
ATOM   3028  CE2 TRP A 320       3.200   0.606 -10.933  1.00 10.00      A   
ATOM   3029  CE3 TRP A 320       5.191  -0.479 -10.101  1.00 10.00      A   
ATOM   3030  CZ2 TRP A 320       2.624   0.624  -9.666  1.00 10.00      A   
ATOM   3031  CZ3 TRP A 320       4.617  -0.460  -8.844  1.00 10.00      A   
ATOM   3032  CH2 TRP A 320       3.346   0.087  -8.637  1.00 10.00      A   
ATOM   3033  C   TRP A 320       7.570   0.015 -15.215  1.00 10.00      A   
ATOM   3034  O   TRP A 320       7.997  -1.136 -15.128  1.00 10.00      A   
ATOM   3035  N   VAL A 321       8.269   0.992 -15.770  1.00 10.00      A   
ATOM   3036  HN  VAL A 321       7.895   1.901 -15.794  1.00 10.00      A   
ATOM   3037  CA  VAL A 321       9.597   0.750 -16.325  1.00 10.00      A   
ATOM   3038  CB  VAL A 321       9.579   0.705 -17.869  1.00 10.00      A   
ATOM   3039  CG1 VAL A 321       9.005  -0.616 -18.360  1.00 10.00      A   
ATOM   3040  CG2 VAL A 321       8.801   1.882 -18.443  1.00 10.00      A   
ATOM   3041  C   VAL A 321      10.617   1.785 -15.865  1.00 10.00      A   
ATOM   3042  O   VAL A 321      10.330   2.631 -15.013  1.00 10.00      A   
ATOM   3043  N   LEU A 322      11.815   1.698 -16.435  1.00 10.00      A   
ATOM   3044  HN  LEU A 322      11.970   1.005 -17.109  1.00 10.00      A   
ATOM   3045  CA  LEU A 322      12.898   2.610 -16.105  1.00 10.00      A   
ATOM   3046  CB  LEU A 322      14.206   1.836 -15.912  1.00 10.00      A   
ATOM   3047  CG  LEU A 322      14.261   0.890 -14.706  1.00 10.00      A   
ATOM   3048  CD1 LEU A 322      15.519   0.035 -14.751  1.00 10.00      A   
ATOM   3049  CD2 LEU A 322      14.190   1.674 -13.404  1.00 10.00      A   
ATOM   3050  C   LEU A 322      13.068   3.672 -17.188  1.00 10.00      A   
ATOM   3051  O   LEU A 322      12.404   3.633 -18.227  1.00 10.00      A   
ATOM   3052  N   ASP A 323      13.982   4.604 -16.949  1.00 10.00      A   
ATOM   3053  HN  ASP A 323      14.489   4.566 -16.108  1.00 10.00      A   
ATOM   3054  CA  ASP A 323      14.255   5.693 -17.881  1.00 10.00      A   
ATOM   3055  CB  ASP A 323      14.877   6.897 -17.155  1.00 10.00      A   
ATOM   3056  CG  ASP A 323      16.312   6.678 -16.696  1.00 10.00      A   
ATOM   3057  OD1 ASP A 323      16.610   5.599 -16.137  1.00 10.00      A   
ATOM   3058  OD2 ASP A 323      17.143   7.597 -16.874  1.00 10.00      A   
ATOM   3059  C   ASP A 323      15.130   5.245 -19.052  1.00 10.00      A   
ATOM   3060  O   ASP A 323      15.545   6.058 -19.878  1.00 10.00      A   
ATOM   3061  N   TYR A 324      15.383   3.940 -19.135  1.00 10.00      A   
ATOM   3062  HN  TYR A 324      15.014   3.340 -18.453  1.00 10.00      A   
ATOM   3063  CA  TYR A 324      16.200   3.376 -20.206  1.00 10.00      A   
ATOM   3064  CB  TYR A 324      16.833   2.057 -19.762  1.00 10.00      A   
ATOM   3065  CG  TYR A 324      18.263   2.192 -19.299  1.00 10.00      A   
ATOM   3066  CD1 TYR A 324      18.585   2.138 -17.950  1.00 10.00      A   
ATOM   3067  CD2 TYR A 324      19.292   2.378 -20.212  1.00 10.00      A   
ATOM   3068  CE1 TYR A 324      19.893   2.262 -17.523  1.00 10.00      A   
ATOM   3069  CE2 TYR A 324      20.601   2.502 -19.795  1.00 10.00      A   
ATOM   3070  CZ  TYR A 324      20.897   2.444 -18.450  1.00 10.00      A   
ATOM   3071  OH  TYR A 324      22.204   2.565 -18.032  1.00 10.00      A   
ATOM   3072  HH  TYR A 324      22.284   2.241 -17.127  1.00 10.00      A   
ATOM   3073  C   TYR A 324      15.388   3.157 -21.478  1.00 10.00      A   
ATOM   3074  O   TYR A 324      15.918   2.712 -22.495  1.00 10.00      A   
ATOM   3075  N   ILE A 325      14.101   3.469 -21.413  1.00 10.00      A   
ATOM   3076  HN  ILE A 325      13.739   3.815 -20.572  1.00 10.00      A   
ATOM   3077  CA  ILE A 325      13.216   3.302 -22.556  1.00 10.00      A   
ATOM   3078  CB  ILE A 325      11.729   3.323 -22.131  1.00 10.00      A   
ATOM   3079  CG1 ILE A 325      10.806   3.081 -23.328  1.00 10.00      A   
ATOM   3080  CG2 ILE A 325      11.374   4.622 -21.420  1.00 10.00      A   
ATOM   3081  CD1 ILE A 325      11.001   1.732 -23.987  1.00 10.00      A   
ATOM   3082  C   ILE A 325      13.482   4.362 -23.632  1.00 10.00      A   
ATOM   3083  O   ILE A 325      13.273   4.117 -24.823  1.00 10.00      A   
ATOM   3084  N   GLU A 326      13.969   5.529 -23.198  1.00 10.00      A   
ATOM   3085  HN  GLU A 326      14.138   5.641 -22.241  1.00 10.00      A   
ATOM   3086  CA  GLU A 326      14.270   6.648 -24.096  1.00 10.00      A   
ATOM   3087  CB  GLU A 326      15.311   6.271 -25.155  1.00 10.00      A   
ATOM   3088  CG  GLU A 326      16.602   5.708 -24.580  1.00 10.00      A   
ATOM   3089  CD  GLU A 326      17.704   5.601 -25.609  1.00 10.00      A   
ATOM   3090  OE1 GLU A 326      17.404   5.268 -26.772  1.00 10.00      A   
ATOM   3091  OE2 GLU A 326      18.876   5.844 -25.258  1.00 10.00      A   
ATOM   3092  C   GLU A 326      13.011   7.222 -24.744  1.00 10.00      A   
ATOM   3093  O   GLU A 326      11.931   6.630 -24.677  1.00 10.00      A   
ATOM   3094  N   ASP A 327      13.153   8.388 -25.366  1.00 10.00      A   
ATOM   3095  HN  ASP A 327      14.036   8.820 -25.379  1.00 10.00      A   
ATOM   3096  CA  ASP A 327      12.028   9.042 -26.025  1.00 10.00      A   
ATOM   3097  CB  ASP A 327      12.419  10.436 -26.537  1.00 10.00      A   
ATOM   3098  CG  ASP A 327      12.703  11.437 -25.431  1.00 10.00      A   
ATOM   3099  OD1 ASP A 327      11.752  11.881 -24.759  1.00 10.00      A   
ATOM   3100  OD2 ASP A 327      13.883  11.800 -25.247  1.00 10.00      A   
ATOM   3101  C   ASP A 327      11.539   8.191 -27.188  1.00 10.00      A   
ATOM   3102  O   ASP A 327      10.339   8.094 -27.446  1.00 10.00      A   
ATOM   3103  N   ALA A 328      12.486   7.556 -27.875  1.00 10.00      A   
ATOM   3104  HN  ALA A 328      13.421   7.674 -27.610  1.00 10.00      A   
ATOM   3105  CA  ALA A 328      12.175   6.705 -29.014  1.00 10.00      A   
ATOM   3106  CB  ALA A 328      13.456   6.217 -29.671  1.00 10.00      A   
ATOM   3107  C   ALA A 328      11.303   5.524 -28.604  1.00 10.00      A   
ATOM   3108  O   ALA A 328      10.304   5.230 -29.256  1.00 10.00      A   
ATOM   3109  N   GLY A 329      11.680   4.862 -27.514  1.00 10.00      A   
ATOM   3110  HN  GLY A 329      12.479   5.150 -27.025  1.00 10.00      A   
ATOM   3111  CA  GLY A 329      10.925   3.721 -27.040  1.00 10.00      A   
ATOM   3112  C   GLY A 329       9.514   4.092 -26.641  1.00 10.00      A   
ATOM   3113  O   GLY A 329       8.571   3.343 -26.900  1.00 10.00      A   
ATOM   3114  N   LEU A 330       9.365   5.255 -26.015  1.00 10.00      A   
ATOM   3115  HN  LEU A 330      10.159   5.805 -25.829  1.00 10.00      A   
ATOM   3116  CA  LEU A 330       8.059   5.725 -25.588  1.00 10.00      A   
ATOM   3117  CB  LEU A 330       8.189   6.928 -24.645  1.00 10.00      A   
ATOM   3118  CG  LEU A 330       8.661   6.614 -23.221  1.00 10.00      A   
ATOM   3119  CD1 LEU A 330       8.732   7.881 -22.385  1.00 10.00      A   
ATOM   3120  CD2 LEU A 330       7.738   5.601 -22.563  1.00 10.00      A   
ATOM   3121  C   LEU A 330       7.170   6.052 -26.787  1.00 10.00      A   
ATOM   3122  O   LEU A 330       5.948   5.944 -26.709  1.00 10.00      A   
ATOM   3123  N   GLU A 331       7.794   6.439 -27.897  1.00 10.00      A   
ATOM   3124  HN  GLU A 331       8.775   6.510 -27.898  1.00 10.00      A   
ATOM   3125  CA  GLU A 331       7.057   6.762 -29.111  1.00 10.00      A   
ATOM   3126  CB  GLU A 331       7.954   7.494 -30.114  1.00 10.00      A   
ATOM   3127  CG  GLU A 331       7.186   8.267 -31.176  1.00 10.00      A   
ATOM   3128  CD  GLU A 331       8.074   8.781 -32.289  1.00 10.00      A   
ATOM   3129  OE1 GLU A 331       8.315   8.031 -33.255  1.00 10.00      A   
ATOM   3130  OE2 GLU A 331       8.536   9.939 -32.205  1.00 10.00      A   
ATOM   3131  C   GLU A 331       6.481   5.489 -29.726  1.00 10.00      A   
ATOM   3132  O   GLU A 331       5.343   5.473 -30.198  1.00 10.00      A   
ATOM   3133  N   VAL A 332       7.268   4.415 -29.695  1.00 10.00      A   
ATOM   3134  HN  VAL A 332       8.165   4.492 -29.305  1.00 10.00      A   
ATOM   3135  CA  VAL A 332       6.831   3.128 -30.231  1.00 10.00      A   
ATOM   3136  CB  VAL A 332       7.990   2.108 -30.290  1.00 10.00      A   
ATOM   3137  CG1 VAL A 332       7.567   0.850 -31.034  1.00 10.00      A   
ATOM   3138  CG2 VAL A 332       9.216   2.723 -30.946  1.00 10.00      A   
ATOM   3139  C   VAL A 332       5.713   2.563 -29.360  1.00 10.00      A   
ATOM   3140  O   VAL A 332       4.791   1.906 -29.852  1.00 10.00      A   
ATOM   3141  N   LEU A 333       5.804   2.835 -28.060  1.00 10.00      A   
ATOM   3142  HN  LEU A 333       6.571   3.354 -27.738  1.00 10.00      A   
ATOM   3143  CA  LEU A 333       4.808   2.378 -27.098  1.00 10.00      A   
ATOM   3144  CB  LEU A 333       5.206   2.829 -25.690  1.00 10.00      A   
ATOM   3145  CG  LEU A 333       4.338   2.321 -24.541  1.00 10.00      A   
ATOM   3146  CD1 LEU A 333       4.579   0.837 -24.304  1.00 10.00      A   
ATOM   3147  CD2 LEU A 333       4.604   3.119 -23.275  1.00 10.00      A   
ATOM   3148  C   LEU A 333       3.437   2.939 -27.444  1.00 10.00      A   
ATOM   3149  O   LEU A 333       2.437   2.221 -27.415  1.00 10.00      A   
ATOM   3150  N   ALA A 334       3.407   4.220 -27.800  1.00 10.00      A   
ATOM   3151  HN  ALA A 334       4.247   4.726 -27.822  1.00 10.00      A   
ATOM   3152  CA  ALA A 334       2.164   4.899 -28.154  1.00 10.00      A   
ATOM   3153  CB  ALA A 334       2.412   6.392 -28.305  1.00 10.00      A   
ATOM   3154  C   ALA A 334       1.559   4.321 -29.434  1.00 10.00      A   
ATOM   3155  O   ALA A 334       0.359   4.432 -29.676  1.00 10.00      A   
ATOM   3156  N   SER A 335       2.401   3.693 -30.243  1.00 10.00      A   
ATOM   3157  HN  SER A 335       3.349   3.642 -29.996  1.00 10.00      A   
ATOM   3158  CA  SER A 335       1.962   3.090 -31.490  1.00 10.00      A   
ATOM   3159  CB  SER A 335       3.069   3.196 -32.541  1.00 10.00      A   
ATOM   3160  OG  SER A 335       3.112   4.493 -33.109  1.00 10.00      A   
ATOM   3161  HG  SER A 335       2.915   4.428 -34.052  1.00 10.00      A   
ATOM   3162  C   SER A 335       1.567   1.627 -31.291  1.00 10.00      A   
ATOM   3163  O   SER A 335       1.195   0.937 -32.244  1.00 10.00      A   
ATOM   3164  N   THR A 336       1.635   1.158 -30.054  1.00 10.00      A   
ATOM   3165  HN  THR A 336       1.919   1.754 -29.326  1.00 10.00      A   
ATOM   3166  CA  THR A 336       1.290  -0.219 -29.752  1.00 10.00      A   
ATOM   3167  CB  THR A 336       2.515  -1.005 -29.249  1.00 10.00      A   
ATOM   3168  OG1 THR A 336       3.637  -0.737 -30.106  1.00 10.00      A   
ATOM   3169  HG1 THR A 336       3.868   0.203 -30.048  1.00 10.00      A   
ATOM   3170  CG2 THR A 336       2.224  -2.498 -29.253  1.00 10.00      A   
ATOM   3171  C   THR A 336       0.161  -0.303 -28.726  1.00 10.00      A   
ATOM   3172  O   THR A 336      -0.911  -0.836 -29.015  1.00 10.00      A   
ATOM   3173  N   CYS A 337       0.397   0.248 -27.544  1.00 10.00      A   
ATOM   3174  HN  CYS A 337       1.256   0.698 -27.387  1.00 10.00      A   
ATOM   3175  CA  CYS A 337      -0.591   0.220 -26.478  1.00 10.00      A   
ATOM   3176  CB  CYS A 337       0.092  -0.071 -25.141  1.00 10.00      A   
ATOM   3177  SG  CYS A 337       1.659  -0.963 -25.285  1.00 10.00      A   
ATOM   3178  HG  CYS A 337       1.385  -2.235 -25.567  1.00 10.00      A   
ATOM   3179  C   CYS A 337      -1.342   1.544 -26.401  1.00 10.00      A   
ATOM   3180  O   CYS A 337      -0.863   2.505 -25.806  1.00 10.00      A   
ATOM   3181  N   LYS A 338      -2.521   1.585 -27.003  1.00 10.00      A   
ATOM   3182  HN  LYS A 338      -2.861   0.781 -27.450  1.00 10.00      A   
ATOM   3183  CA  LYS A 338      -3.326   2.797 -27.003  1.00 10.00      A   
ATOM   3184  CB  LYS A 338      -3.921   3.065 -28.387  1.00 10.00      A   
ATOM   3185  CG  LYS A 338      -2.903   3.545 -29.407  1.00 10.00      A   
ATOM   3186  CD  LYS A 338      -3.572   4.282 -30.553  1.00 10.00      A   
ATOM   3187  CE  LYS A 338      -2.568   5.106 -31.342  1.00 10.00      A   
ATOM   3188  NZ  LYS A 338      -3.220   5.921 -32.405  1.00 10.00      A   
ATOM   3189  HZ1 LYS A 338      -3.587   5.303 -33.156  1.00 10.00      A   
ATOM   3190  HZ2 LYS A 338      -2.536   6.583 -32.820  1.00 10.00      A   
ATOM   3191  HZ3 LYS A 338      -4.009   6.467 -32.003  1.00 10.00      A   
ATOM   3192  C   LYS A 338      -4.421   2.733 -25.946  1.00 10.00      A   
ATOM   3193  O   LYS A 338      -5.308   3.586 -25.901  1.00 10.00      A   
ATOM   3194  N   ASP A 339      -4.360   1.717 -25.102  1.00 10.00      A   
ATOM   3195  HN  ASP A 339      -3.641   1.052 -25.199  1.00 10.00      A   
ATOM   3196  CA  ASP A 339      -5.339   1.556 -24.036  1.00 10.00      A   
ATOM   3197  CB  ASP A 339      -6.097   0.235 -24.184  1.00 10.00      A   
ATOM   3198  CG  ASP A 339      -7.440   0.249 -23.482  1.00 10.00      A   
ATOM   3199  OD1 ASP A 339      -8.308   1.070 -23.852  1.00 10.00      A   
ATOM   3200  OD2 ASP A 339      -7.650  -0.571 -22.561  1.00 10.00      A   
ATOM   3201  C   ASP A 339      -4.651   1.638 -22.679  1.00 10.00      A   
ATOM   3202  O   ASP A 339      -5.216   1.253 -21.657  1.00 10.00      A   
ATOM   3203  N   LEU A 340      -3.423   2.148 -22.691  1.00 10.00      A   
ATOM   3204  HN  LEU A 340      -3.038   2.433 -23.545  1.00 10.00      A   
ATOM   3205  CA  LEU A 340      -2.627   2.304 -21.473  1.00 10.00      A   
ATOM   3206  CB  LEU A 340      -1.214   2.780 -21.831  1.00 10.00      A   
ATOM   3207  CG  LEU A 340      -0.264   3.047 -20.664  1.00 10.00      A   
ATOM   3208  CD1 LEU A 340       0.164   1.745 -20.008  1.00 10.00      A   
ATOM   3209  CD2 LEU A 340       0.951   3.834 -21.134  1.00 10.00      A   
ATOM   3210  C   LEU A 340      -3.296   3.308 -20.541  1.00 10.00      A   
ATOM   3211  O   LEU A 340      -3.803   4.333 -20.992  1.00 10.00      A   
ATOM   3212  N   ARG A 341      -3.307   3.011 -19.247  1.00 10.00      A   
ATOM   3213  HN  ARG A 341      -2.876   2.183 -18.938  1.00 10.00      A   
ATOM   3214  CA  ARG A 341      -3.939   3.890 -18.272  1.00 10.00      A   
ATOM   3215  CB  ARG A 341      -4.942   3.104 -17.418  1.00 10.00      A   
ATOM   3216  CG  ARG A 341      -5.763   2.081 -18.185  1.00 10.00      A   
ATOM   3217  CD  ARG A 341      -6.730   2.748 -19.150  1.00 10.00      A   
ATOM   3218  NE  ARG A 341      -7.415   1.770 -19.996  1.00 10.00      A   
ATOM   3219  HE  ARG A 341      -6.872   1.318 -20.686  1.00 10.00      A   
ATOM   3220  CZ  ARG A 341      -8.709   1.462 -19.888  1.00 10.00      A   
ATOM   3221  NH1 ARG A 341      -9.458   2.058 -18.968  1.00 10.00      A   
ATOM   3222 HH11 ARG A 341     -10.470   1.819 -18.878  1.00 10.00      A   
ATOM   3223 HH12 ARG A 341      -9.037   2.767 -18.329  1.00 10.00      A   
ATOM   3224  NH2 ARG A 341      -9.249   0.553 -20.696  1.00 10.00      A   
ATOM   3225 HH21 ARG A 341      -8.656   0.073 -21.422  1.00 10.00      A   
ATOM   3226 HH22 ARG A 341     -10.261   0.309 -20.612  1.00 10.00      A   
ATOM   3227  C   ARG A 341      -2.910   4.538 -17.357  1.00 10.00      A   
ATOM   3228  O   ARG A 341      -2.989   5.738 -17.068  1.00 10.00      A   
ATOM   3229  N   GLU A 342      -1.949   3.745 -16.898  1.00 10.00      A   
ATOM   3230  HN  GLU A 342      -1.927   2.802 -17.176  1.00 10.00      A   
ATOM   3231  CA  GLU A 342      -0.926   4.244 -15.996  1.00 10.00      A   
ATOM   3232  CB  GLU A 342      -1.172   3.715 -14.583  1.00 10.00      A   
ATOM   3233  CG  GLU A 342      -0.380   4.436 -13.509  1.00 10.00      A   
ATOM   3234  CD  GLU A 342      -0.233   3.608 -12.259  1.00 10.00      A   
ATOM   3235  OE1 GLU A 342      -0.948   3.865 -11.273  1.00 10.00      A   
ATOM   3236  OE2 GLU A 342       0.604   2.691 -12.253  1.00 10.00      A   
ATOM   3237  C   GLU A 342       0.477   3.862 -16.460  1.00 10.00      A   
ATOM   3238  O   GLU A 342       0.733   2.715 -16.834  1.00 10.00      A   
ATOM   3239  N   LEU A 343       1.378   4.832 -16.418  1.00 10.00      A   
ATOM   3240  HN  LEU A 343       1.104   5.723 -16.100  1.00 10.00      A   
ATOM   3241  CA  LEU A 343       2.759   4.624 -16.820  1.00 10.00      A   
ATOM   3242  CB  LEU A 343       3.001   5.242 -18.199  1.00 10.00      A   
ATOM   3243  CG  LEU A 343       4.448   5.229 -18.702  1.00 10.00      A   
ATOM   3244  CD1 LEU A 343       4.883   3.818 -19.067  1.00 10.00      A   
ATOM   3245  CD2 LEU A 343       4.626   6.173 -19.878  1.00 10.00      A   
ATOM   3246  C   LEU A 343       3.696   5.253 -15.799  1.00 10.00      A   
ATOM   3247  O   LEU A 343       3.586   6.442 -15.498  1.00 10.00      A   
ATOM   3248  N   ARG A 344       4.607   4.456 -15.259  1.00 10.00      A   
ATOM   3249  HN  ARG A 344       4.644   3.511 -15.536  1.00 10.00      A   
ATOM   3250  CA  ARG A 344       5.563   4.948 -14.275  1.00 10.00      A   
ATOM   3251  CB  ARG A 344       5.338   4.289 -12.912  1.00 10.00      A   
ATOM   3252  CG  ARG A 344       3.975   4.605 -12.320  1.00 10.00      A   
ATOM   3253  CD  ARG A 344       3.826   4.098 -10.896  1.00 10.00      A   
ATOM   3254  NE  ARG A 344       2.414   4.056 -10.522  1.00 10.00      A   
ATOM   3255  HE  ARG A 344       1.763   3.969 -11.258  1.00 10.00      A   
ATOM   3256  CZ  ARG A 344       1.944   4.097  -9.278  1.00 10.00      A   
ATOM   3257  NH1 ARG A 344       2.758   4.165  -8.231  1.00 10.00      A   
ATOM   3258 HH11 ARG A 344       2.358   4.196  -7.260  1.00 10.00      A   
ATOM   3259 HH12 ARG A 344       3.793   4.183  -8.361  1.00 10.00      A   
ATOM   3260  NH2 ARG A 344       0.635   4.098  -9.089  1.00 10.00      A   
ATOM   3261 HH21 ARG A 344      -0.021   4.073  -9.909  1.00 10.00      A   
ATOM   3262 HH22 ARG A 344       0.243   4.124  -8.118  1.00 10.00      A   
ATOM   3263  C   ARG A 344       6.989   4.732 -14.761  1.00 10.00      A   
ATOM   3264  O   ARG A 344       7.400   3.603 -15.024  1.00 10.00      A   
ATOM   3265  N   VAL A 345       7.730   5.821 -14.903  1.00 10.00      A   
ATOM   3266  HN  VAL A 345       7.345   6.701 -14.686  1.00 10.00      A   
ATOM   3267  CA  VAL A 345       9.106   5.750 -15.370  1.00 10.00      A   
ATOM   3268  CB  VAL A 345       9.329   6.654 -16.607  1.00 10.00      A   
ATOM   3269  CG1 VAL A 345      10.753   6.522 -17.124  1.00 10.00      A   
ATOM   3270  CG2 VAL A 345       8.327   6.335 -17.711  1.00 10.00      A   
ATOM   3271  C   VAL A 345      10.071   6.170 -14.263  1.00 10.00      A   
ATOM   3272  O   VAL A 345      10.149   7.350 -13.914  1.00 10.00      A   
ATOM   3273  N   PHE A 346      10.785   5.196 -13.701  1.00 10.00      A   
ATOM   3274  HN  PHE A 346      10.655   4.272 -14.006  1.00 10.00      A   
ATOM   3275  CA  PHE A 346      11.753   5.462 -12.647  1.00 10.00      A   
ATOM   3276  CB  PHE A 346      11.742   4.337 -11.608  1.00 10.00      A   
ATOM   3277  CG  PHE A 346      10.813   4.582 -10.454  1.00 10.00      A   
ATOM   3278  CD1 PHE A 346       9.712   3.766 -10.244  1.00 10.00      A   
ATOM   3279  CD2 PHE A 346      11.040   5.629  -9.575  1.00 10.00      A   
ATOM   3280  CE1 PHE A 346       8.859   3.989  -9.182  1.00 10.00      A   
ATOM   3281  CE2 PHE A 346      10.191   5.858  -8.512  1.00 10.00      A   
ATOM   3282  CZ  PHE A 346       9.097   5.038  -8.314  1.00 10.00      A   
ATOM   3283  C   PHE A 346      13.155   5.617 -13.231  1.00 10.00      A   
ATOM   3284  O   PHE A 346      13.528   4.903 -14.161  1.00 10.00      A   
ATOM   3285  N   PRO A 347      13.950   6.555 -12.697  1.00 10.00      A   
ATOM   3286  CA  PRO A 347      15.307   6.801 -13.179  1.00 10.00      A   
ATOM   3287  CB  PRO A 347      15.624   8.191 -12.630  1.00 10.00      A   
ATOM   3288  CG  PRO A 347      14.819   8.298 -11.378  1.00 10.00      A   
ATOM   3289  CD  PRO A 347      13.588   7.449 -11.581  1.00 10.00      A   
ATOM   3290  C   PRO A 347      16.304   5.776 -12.645  1.00 10.00      A   
ATOM   3291  O   PRO A 347      16.336   5.487 -11.447  1.00 10.00      A   
ATOM   3292  N   SER A 348      17.108   5.232 -13.542  1.00 10.00      A   
ATOM   3293  HN  SER A 348      17.013   5.495 -14.490  1.00 10.00      A   
ATOM   3294  CA  SER A 348      18.117   4.246 -13.181  1.00 10.00      A   
ATOM   3295  CB  SER A 348      18.747   3.650 -14.442  1.00 10.00      A   
ATOM   3296  OG  SER A 348      18.991   4.656 -15.417  1.00 10.00      A   
ATOM   3297  HG  SER A 348      18.141   4.959 -15.790  1.00 10.00      A   
ATOM   3298  C   SER A 348      19.191   4.876 -12.302  1.00 10.00      A   
ATOM   3299  O   SER A 348      19.574   4.321 -11.269  1.00 10.00      A   
ATOM   3300  N   GLU A 349      19.661   6.046 -12.718  1.00 10.00      A   
ATOM   3301  HN  GLU A 349      19.305   6.433 -13.547  1.00 10.00      A   
ATOM   3302  CA  GLU A 349      20.687   6.769 -11.984  1.00 10.00      A   
ATOM   3303  CB  GLU A 349      21.927   6.969 -12.864  1.00 10.00      A   
ATOM   3304  CG  GLU A 349      22.553   5.682 -13.386  1.00 10.00      A   
ATOM   3305  CD  GLU A 349      23.058   4.779 -12.280  1.00 10.00      A   
ATOM   3306  OE1 GLU A 349      23.676   5.290 -11.322  1.00 10.00      A   
ATOM   3307  OE2 GLU A 349      22.846   3.550 -12.368  1.00 10.00      A   
ATOM   3308  C   GLU A 349      20.146   8.124 -11.526  1.00 10.00      A   
ATOM   3309  O   GLU A 349      20.351   9.138 -12.196  1.00 10.00      A   
ATOM   3310  N   PRO A 350      19.432   8.160 -10.386  1.00 10.00      A   
ATOM   3311  CA  PRO A 350      18.847   9.391  -9.847  1.00 10.00      A   
ATOM   3312  CB  PRO A 350      17.791   8.891  -8.843  1.00 10.00      A   
ATOM   3313  CG  PRO A 350      17.801   7.397  -8.940  1.00 10.00      A   
ATOM   3314  CD  PRO A 350      19.126   7.011  -9.528  1.00 10.00      A   
ATOM   3315  C   PRO A 350      19.877  10.259  -9.124  1.00 10.00      A   
ATOM   3316  O   PRO A 350      19.643  11.443  -8.872  1.00 10.00      A   
ATOM   3317  N   PHE A 351      21.018   9.667  -8.796  1.00 10.00      A   
ATOM   3318  HN  PHE A 351      21.156   8.726  -9.035  1.00 10.00      A   
ATOM   3319  CA  PHE A 351      22.072  10.386  -8.096  1.00 10.00      A   
ATOM   3320  CB  PHE A 351      22.764   9.479  -7.075  1.00 10.00      A   
ATOM   3321  CG  PHE A 351      21.815   8.849  -6.089  1.00 10.00      A   
ATOM   3322  CD1 PHE A 351      21.720   7.469  -5.981  1.00 10.00      A   
ATOM   3323  CD2 PHE A 351      21.013   9.635  -5.274  1.00 10.00      A   
ATOM   3324  CE1 PHE A 351      20.841   6.887  -5.085  1.00 10.00      A   
ATOM   3325  CE2 PHE A 351      20.134   9.058  -4.376  1.00 10.00      A   
ATOM   3326  CZ  PHE A 351      20.049   7.683  -4.279  1.00 10.00      A   
ATOM   3327  C   PHE A 351      23.075  10.968  -9.083  1.00 10.00      A   
ATOM   3328  O   PHE A 351      24.155  11.420  -8.701  1.00 10.00      A   
ATOM   3329  N   VAL A 352      22.707  10.953 -10.354  1.00 10.00      A   
ATOM   3330  HN  VAL A 352      21.835  10.577 -10.593  1.00 10.00      A   
ATOM   3331  CA  VAL A 352      23.558  11.485 -11.403  1.00 10.00      A   
ATOM   3332  CB  VAL A 352      23.925  10.411 -12.446  1.00 10.00      A   
ATOM   3333  CG1 VAL A 352      24.898  10.969 -13.473  1.00 10.00      A   
ATOM   3334  CG2 VAL A 352      24.517   9.185 -11.764  1.00 10.00      A   
ATOM   3335  C   VAL A 352      22.869  12.655 -12.095  1.00 10.00      A   
ATOM   3336  O   VAL A 352      21.732  12.535 -12.555  1.00 10.00      A   
ATOM   3337  N   MET A 353      23.560  13.781 -12.144  1.00 10.00      A   
ATOM   3338  HN  MET A 353      24.454  13.802 -11.743  1.00 10.00      A   
ATOM   3339  CA  MET A 353      23.037  14.989 -12.766  1.00 10.00      A   
ATOM   3340  CB  MET A 353      23.937  16.177 -12.415  1.00 10.00      A   
ATOM   3341  CG  MET A 353      23.683  17.435 -13.229  1.00 10.00      A   
ATOM   3342  SD  MET A 353      24.890  18.730 -12.881  1.00 10.00      A   
ATOM   3343  CE  MET A 353      24.444  19.940 -14.125  1.00 10.00      A   
ATOM   3344  C   MET A 353      22.932  14.828 -14.281  1.00 10.00      A   
ATOM   3345  O   MET A 353      21.933  15.218 -14.891  1.00 10.00      A   
ATOM   3346  N   GLU A 354      23.968  14.250 -14.877  1.00 10.00      A   
ATOM   3347  HN  GLU A 354      24.723  13.953 -14.332  1.00 10.00      A   
ATOM   3348  CA  GLU A 354      24.009  14.034 -16.316  1.00 10.00      A   
ATOM   3349  CB  GLU A 354      25.431  13.673 -16.754  1.00 10.00      A   
ATOM   3350  CG  GLU A 354      26.510  14.629 -16.272  1.00 10.00      A   
ATOM   3351  CD  GLU A 354      26.505  15.960 -16.999  1.00 10.00      A   
ATOM   3352  OE1 GLU A 354      25.968  16.038 -18.126  1.00 10.00      A   
ATOM   3353  OE2 GLU A 354      27.064  16.932 -16.451  1.00 10.00      A   
ATOM   3354  C   GLU A 354      23.067  12.901 -16.712  1.00 10.00      A   
ATOM   3355  O   GLU A 354      22.987  11.884 -16.023  1.00 10.00      A   
ATOM   3356  N   PRO A 355      22.329  13.072 -17.813  1.00 10.00      A   
ATOM   3357  CA  PRO A 355      21.408  12.047 -18.308  1.00 10.00      A   
ATOM   3358  CB  PRO A 355      20.636  12.760 -19.431  1.00 10.00      A   
ATOM   3359  CG  PRO A 355      20.940  14.212 -19.257  1.00 10.00      A   
ATOM   3360  CD  PRO A 355      22.310  14.274 -18.652  1.00 10.00      A   
ATOM   3361  C   PRO A 355      22.183  10.855 -18.869  1.00 10.00      A   
ATOM   3362  O   PRO A 355      22.941  10.993 -19.831  1.00 10.00      A   
ATOM   3363  N   ASN A 356      22.007   9.692 -18.254  1.00 10.00      A   
ATOM   3364  HN  ASN A 356      21.401   9.644 -17.483  1.00 10.00      A   
ATOM   3365  CA  ASN A 356      22.697   8.481 -18.693  1.00 10.00      A   
ATOM   3366  CB  ASN A 356      22.888   7.485 -17.538  1.00 10.00      A   
ATOM   3367  CG  ASN A 356      21.585   7.004 -16.918  1.00 10.00      A   
ATOM   3368  OD1 ASN A 356      20.655   7.782 -16.710  1.00 10.00      A   
ATOM   3369  ND2 ASN A 356      21.510   5.714 -16.617  1.00 10.00      A   
ATOM   3370 HD21 ASN A 356      22.289   5.145 -16.807  1.00 10.00      A   
ATOM   3371 HD22 ASN A 356      20.679   5.380 -16.209  1.00 10.00      A   
ATOM   3372  C   ASN A 356      21.986   7.818 -19.868  1.00 10.00      A   
ATOM   3373  O   ASN A 356      22.551   6.958 -20.545  1.00 10.00      A   
ATOM   3374  N   VAL A 357      20.746   8.218 -20.103  1.00 10.00      A   
ATOM   3375  HN  VAL A 357      20.350   8.907 -19.533  1.00 10.00      A   
ATOM   3376  CA  VAL A 357      19.960   7.667 -21.202  1.00 10.00      A   
ATOM   3377  CB  VAL A 357      18.818   6.740 -20.708  1.00 10.00      A   
ATOM   3378  CG1 VAL A 357      18.545   5.638 -21.718  1.00 10.00      A   
ATOM   3379  CG2 VAL A 357      19.133   6.143 -19.343  1.00 10.00      A   
ATOM   3380  C   VAL A 357      19.364   8.806 -22.028  1.00 10.00      A   
ATOM   3381  O   VAL A 357      19.260   9.938 -21.551  1.00 10.00      A   
ATOM   3382  N   ALA A 358      18.970   8.506 -23.259  1.00 10.00      A   
ATOM   3383  HN  ALA A 358      19.063   7.582 -23.581  1.00 10.00      A   
ATOM   3384  CA  ALA A 358      18.401   9.512 -24.146  1.00 10.00      A   
ATOM   3385  CB  ALA A 358      18.731   9.197 -25.598  1.00 10.00      A   
ATOM   3386  C   ALA A 358      16.893   9.665 -23.947  1.00 10.00      A   
ATOM   3387  O   ALA A 358      16.099   9.328 -24.827  1.00 10.00      A   
ATOM   3388  N   LEU A 359      16.504  10.159 -22.786  1.00 10.00      A   
ATOM   3389  HN  LEU A 359      17.184  10.396 -22.116  1.00 10.00      A   
ATOM   3390  CA  LEU A 359      15.099  10.376 -22.473  1.00 10.00      A   
ATOM   3391  CB  LEU A 359      14.588   9.300 -21.507  1.00 10.00      A   
ATOM   3392  CG  LEU A 359      13.156   9.484 -21.001  1.00 10.00      A   
ATOM   3393  CD1 LEU A 359      12.161   9.337 -22.139  1.00 10.00      A   
ATOM   3394  CD2 LEU A 359      12.847   8.510 -19.878  1.00 10.00      A   
ATOM   3395  C   LEU A 359      14.928  11.758 -21.863  1.00 10.00      A   
ATOM   3396  O   LEU A 359      15.450  12.029 -20.779  1.00 10.00      A   
ATOM   3397  N   THR A 360      14.229  12.640 -22.562  1.00 10.00      A   
ATOM   3398  HN  THR A 360      13.842  12.381 -23.433  1.00 10.00      A   
ATOM   3399  CA  THR A 360      14.035  13.985 -22.069  1.00 10.00      A   
ATOM   3400  CB  THR A 360      14.554  15.053 -23.057  1.00 10.00      A   
ATOM   3401  OG1 THR A 360      13.970  14.859 -24.354  1.00 10.00      A   
ATOM   3402  HG1 THR A 360      13.374  15.602 -24.554  1.00 10.00      A   
ATOM   3403  CG2 THR A 360      16.064  14.963 -23.177  1.00 10.00      A   
ATOM   3404  C   THR A 360      12.592  14.271 -21.655  1.00 10.00      A   
ATOM   3405  O   THR A 360      12.210  14.034 -20.507  1.00 10.00      A   
ATOM   3406  N   GLU A 361      11.788  14.737 -22.594  1.00 10.00      A   
ATOM   3407  HN  GLU A 361      12.132  14.847 -23.506  1.00 10.00      A   
ATOM   3408  CA  GLU A 361      10.408  15.087 -22.305  1.00 10.00      A   
ATOM   3409  CB  GLU A 361      10.309  16.576 -21.942  1.00 10.00      A   
ATOM   3410  CG  GLU A 361      10.560  17.541 -23.099  1.00 10.00      A   
ATOM   3411  CD  GLU A 361      11.943  17.406 -23.713  1.00 10.00      A   
ATOM   3412  OE1 GLU A 361      12.080  16.693 -24.735  1.00 10.00      A   
ATOM   3413  OE2 GLU A 361      12.898  18.005 -23.189  1.00 10.00      A   
ATOM   3414  C   GLU A 361       9.471  14.759 -23.466  1.00 10.00      A   
ATOM   3415  O   GLU A 361       8.253  14.681 -23.283  1.00 10.00      A   
ATOM   3416  N   GLN A 362      10.038  14.557 -24.653  1.00 10.00      A   
ATOM   3417  HN  GLN A 362      11.013  14.615 -24.731  1.00 10.00      A   
ATOM   3418  CA  GLN A 362       9.249  14.250 -25.840  1.00 10.00      A   
ATOM   3419  CB  GLN A 362      10.130  14.215 -27.093  1.00 10.00      A   
ATOM   3420  CG  GLN A 362       9.356  14.391 -28.391  1.00 10.00      A   
ATOM   3421  CD  GLN A 362       8.698  15.755 -28.509  1.00 10.00      A   
ATOM   3422  OE1 GLN A 362       9.226  16.762 -28.036  1.00 10.00      A   
ATOM   3423  NE2 GLN A 362       7.533  15.798 -29.134  1.00 10.00      A   
ATOM   3424 HE21 GLN A 362       7.158  14.957 -29.479  1.00 10.00      A   
ATOM   3425 HE22 GLN A 362       7.095  16.669 -29.239  1.00 10.00      A   
ATOM   3426  C   GLN A 362       8.490  12.937 -25.671  1.00 10.00      A   
ATOM   3427  O   GLN A 362       7.373  12.785 -26.177  1.00 10.00      A   
ATOM   3428  N   GLY A 363       9.099  11.993 -24.965  1.00 10.00      A   
ATOM   3429  HN  GLY A 363      10.017  12.155 -24.631  1.00 10.00      A   
ATOM   3430  CA  GLY A 363       8.464  10.716 -24.718  1.00 10.00      A   
ATOM   3431  C   GLY A 363       7.129  10.860 -24.013  1.00 10.00      A   
ATOM   3432  O   GLY A 363       6.156  10.208 -24.387  1.00 10.00      A   
ATOM   3433  N   LEU A 364       7.076  11.730 -23.004  1.00 10.00      A   
ATOM   3434  HN  LEU A 364       7.885  12.227 -22.758  1.00 10.00      A   
ATOM   3435  CA  LEU A 364       5.847  11.960 -22.255  1.00 10.00      A   
ATOM   3436  CB  LEU A 364       6.084  12.951 -21.114  1.00 10.00      A   
ATOM   3437  CG  LEU A 364       5.566  12.545 -19.730  1.00 10.00      A   
ATOM   3438  CD1 LEU A 364       5.523  13.749 -18.802  1.00 10.00      A   
ATOM   3439  CD2 LEU A 364       4.198  11.882 -19.823  1.00 10.00      A   
ATOM   3440  C   LEU A 364       4.753  12.488 -23.179  1.00 10.00      A   
ATOM   3441  O   LEU A 364       3.608  12.033 -23.133  1.00 10.00      A   
ATOM   3442  N   VAL A 365       5.118  13.447 -24.025  1.00 10.00      A   
ATOM   3443  HN  VAL A 365       6.045  13.770 -24.002  1.00 10.00      A   
ATOM   3444  CA  VAL A 365       4.178  14.035 -24.972  1.00 10.00      A   
ATOM   3445  CB  VAL A 365       4.814  15.203 -25.757  1.00 10.00      A   
ATOM   3446  CG1 VAL A 365       3.763  15.953 -26.562  1.00 10.00      A   
ATOM   3447  CG2 VAL A 365       5.552  16.149 -24.822  1.00 10.00      A   
ATOM   3448  C   VAL A 365       3.695  12.978 -25.960  1.00 10.00      A   
ATOM   3449  O   VAL A 365       2.510  12.906 -26.286  1.00 10.00      A   
ATOM   3450  N   SER A 366       4.624  12.141 -26.412  1.00 10.00      A   
ATOM   3451  HN  SER A 366       5.550  12.246 -26.097  1.00 10.00      A   
ATOM   3452  CA  SER A 366       4.314  11.082 -27.362  1.00 10.00      A   
ATOM   3453  CB  SER A 366       5.596  10.362 -27.777  1.00 10.00      A   
ATOM   3454  OG  SER A 366       6.527  11.278 -28.326  1.00 10.00      A   
ATOM   3455  HG  SER A 366       6.974  11.747 -27.610  1.00 10.00      A   
ATOM   3456  C   SER A 366       3.308  10.090 -26.789  1.00 10.00      A   
ATOM   3457  O   SER A 366       2.312   9.763 -27.435  1.00 10.00      A   
ATOM   3458  N   VAL A 367       3.560   9.639 -25.565  1.00 10.00      A   
ATOM   3459  HN  VAL A 367       4.361   9.962 -25.094  1.00 10.00      A   
ATOM   3460  CA  VAL A 367       2.678   8.682 -24.902  1.00 10.00      A   
ATOM   3461  CB  VAL A 367       3.270   8.182 -23.563  1.00 10.00      A   
ATOM   3462  CG1 VAL A 367       2.347   7.166 -22.909  1.00 10.00      A   
ATOM   3463  CG2 VAL A 367       4.648   7.576 -23.772  1.00 10.00      A   
ATOM   3464  C   VAL A 367       1.293   9.288 -24.665  1.00 10.00      A   
ATOM   3465  O   VAL A 367       0.275   8.614 -24.826  1.00 10.00      A   
ATOM   3466  N   SER A 368       1.263  10.569 -24.304  1.00 10.00      A   
ATOM   3467  HN  SER A 368       2.110  11.052 -24.199  1.00 10.00      A   
ATOM   3468  CA  SER A 368       0.008  11.273 -24.048  1.00 10.00      A   
ATOM   3469  CB  SER A 368       0.282  12.656 -23.454  1.00 10.00      A   
ATOM   3470  OG  SER A 368       1.070  12.558 -22.283  1.00 10.00      A   
ATOM   3471  HG  SER A 368       2.000  12.487 -22.528  1.00 10.00      A   
ATOM   3472  C   SER A 368      -0.841  11.401 -25.314  1.00 10.00      A   
ATOM   3473  O   SER A 368      -2.074  11.389 -25.250  1.00 10.00      A   
ATOM   3474  N   MET A 369      -0.179  11.533 -26.460  1.00 10.00      A   
ATOM   3475  HN  MET A 369       0.802  11.554 -26.446  1.00 10.00      A   
ATOM   3476  CA  MET A 369      -0.876  11.653 -27.736  1.00 10.00      A   
ATOM   3477  CB  MET A 369      -0.013  12.375 -28.772  1.00 10.00      A   
ATOM   3478  CG  MET A 369      -0.096  13.889 -28.698  1.00 10.00      A   
ATOM   3479  SD  MET A 369       0.350  14.678 -30.255  1.00 10.00      A   
ATOM   3480  CE  MET A 369      -0.927  14.019 -31.324  1.00 10.00      A   
ATOM   3481  C   MET A 369      -1.283  10.287 -28.267  1.00 10.00      A   
ATOM   3482  O   MET A 369      -2.354  10.131 -28.853  1.00 10.00      A   
ATOM   3483  N   GLY A 370      -0.428   9.300 -28.049  1.00 10.00      A   
ATOM   3484  HN  GLY A 370       0.411   9.488 -27.570  1.00 10.00      A   
ATOM   3485  CA  GLY A 370      -0.705   7.958 -28.517  1.00 10.00      A   
ATOM   3486  C   GLY A 370      -1.824   7.279 -27.755  1.00 10.00      A   
ATOM   3487  O   GLY A 370      -2.803   6.829 -28.354  1.00 10.00      A   
ATOM   3488  N   CYS A 371      -1.692   7.214 -26.439  1.00 10.00      A   
ATOM   3489  HN  CYS A 371      -0.902   7.612 -26.014  1.00 10.00      A   
ATOM   3490  CA  CYS A 371      -2.697   6.568 -25.608  1.00 10.00      A   
ATOM   3491  CB  CYS A 371      -2.033   5.805 -24.458  1.00 10.00      A   
ATOM   3492  SG  CYS A 371      -0.258   5.534 -24.672  1.00 10.00      A   
ATOM   3493  HG  CYS A 371       0.373   6.629 -24.267  1.00 10.00      A   
ATOM   3494  C   CYS A 371      -3.708   7.574 -25.061  1.00 10.00      A   
ATOM   3495  O   CYS A 371      -3.390   8.380 -24.186  1.00 10.00      A   
ATOM   3496  N   PRO A 372      -4.948   7.534 -25.574  1.00 10.00      A   
ATOM   3497  CA  PRO A 372      -6.014   8.431 -25.129  1.00 10.00      A   
ATOM   3498  CB  PRO A 372      -7.064   8.301 -26.235  1.00 10.00      A   
ATOM   3499  CG  PRO A 372      -6.870   6.924 -26.768  1.00 10.00      A   
ATOM   3500  CD  PRO A 372      -5.402   6.623 -26.640  1.00 10.00      A   
ATOM   3501  C   PRO A 372      -6.602   7.991 -23.789  1.00 10.00      A   
ATOM   3502  O   PRO A 372      -7.437   8.679 -23.210  1.00 10.00      A   
ATOM   3503  N   LYS A 373      -6.162   6.836 -23.304  1.00 10.00      A   
ATOM   3504  HN  LYS A 373      -5.498   6.328 -23.812  1.00 10.00      A   
ATOM   3505  CA  LYS A 373      -6.642   6.308 -22.036  1.00 10.00      A   
ATOM   3506  CB  LYS A 373      -6.789   4.785 -22.116  1.00 10.00      A   
ATOM   3507  CG  LYS A 373      -7.898   4.306 -23.036  1.00 10.00      A   
ATOM   3508  CD  LYS A 373      -9.271   4.624 -22.472  1.00 10.00      A   
ATOM   3509  CE  LYS A 373     -10.370   4.018 -23.329  1.00 10.00      A   
ATOM   3510  NZ  LYS A 373     -10.455   2.540 -23.176  1.00 10.00      A   
ATOM   3511  HZ1 LYS A 373     -10.601   2.290 -22.177  1.00 10.00      A   
ATOM   3512  HZ2 LYS A 373      -9.575   2.085 -23.512  1.00 10.00      A   
ATOM   3513  HZ3 LYS A 373     -11.252   2.169 -23.730  1.00 10.00      A   
ATOM   3514  C   LYS A 373      -5.703   6.681 -20.895  1.00 10.00      A   
ATOM   3515  O   LYS A 373      -5.937   6.321 -19.742  1.00 10.00      A   
ATOM   3516  N   LEU A 374      -4.648   7.410 -21.231  1.00 10.00      A   
ATOM   3517  HN  LEU A 374      -4.533   7.677 -22.165  1.00 10.00      A   
ATOM   3518  CA  LEU A 374      -3.661   7.837 -20.252  1.00 10.00      A   
ATOM   3519  CB  LEU A 374      -2.519   8.562 -20.970  1.00 10.00      A   
ATOM   3520  CG  LEU A 374      -1.265   8.870 -20.152  1.00 10.00      A   
ATOM   3521  CD1 LEU A 374      -0.056   8.970 -21.063  1.00 10.00      A   
ATOM   3522  CD2 LEU A 374      -1.435  10.160 -19.365  1.00 10.00      A   
ATOM   3523  C   LEU A 374      -4.301   8.755 -19.215  1.00 10.00      A   
ATOM   3524  O   LEU A 374      -4.852   9.800 -19.559  1.00 10.00      A   
ATOM   3525  N   GLU A 375      -4.235   8.359 -17.951  1.00 10.00      A   
ATOM   3526  HN  GLU A 375      -3.801   7.504 -17.737  1.00 10.00      A   
ATOM   3527  CA  GLU A 375      -4.809   9.158 -16.876  1.00 10.00      A   
ATOM   3528  CB  GLU A 375      -6.114   8.534 -16.375  1.00 10.00      A   
ATOM   3529  CG  GLU A 375      -5.984   7.097 -15.897  1.00 10.00      A   
ATOM   3530  CD  GLU A 375      -7.008   6.750 -14.840  1.00 10.00      A   
ATOM   3531  OE1 GLU A 375      -7.022   7.417 -13.784  1.00 10.00      A   
ATOM   3532  OE2 GLU A 375      -7.787   5.799 -15.045  1.00 10.00      A   
ATOM   3533  C   GLU A 375      -3.827   9.342 -15.720  1.00 10.00      A   
ATOM   3534  O   GLU A 375      -3.916  10.313 -14.967  1.00 10.00      A   
ATOM   3535  N   SER A 376      -2.898   8.404 -15.578  1.00 10.00      A   
ATOM   3536  HN  SER A 376      -2.880   7.649 -16.203  1.00 10.00      A   
ATOM   3537  CA  SER A 376      -1.905   8.465 -14.515  1.00 10.00      A   
ATOM   3538  CB  SER A 376      -2.219   7.416 -13.440  1.00 10.00      A   
ATOM   3539  OG  SER A 376      -1.369   7.549 -12.311  1.00 10.00      A   
ATOM   3540  HG  SER A 376      -1.615   6.896 -11.647  1.00 10.00      A   
ATOM   3541  C   SER A 376      -0.506   8.239 -15.077  1.00 10.00      A   
ATOM   3542  O   SER A 376      -0.261   7.254 -15.781  1.00 10.00      A   
ATOM   3543  N   VAL A 377       0.409   9.155 -14.780  1.00 10.00      A   
ATOM   3544  HN  VAL A 377       0.158   9.928 -14.226  1.00 10.00      A   
ATOM   3545  CA  VAL A 377       1.777   9.038 -15.258  1.00 10.00      A   
ATOM   3546  CB  VAL A 377       2.002   9.768 -16.600  1.00 10.00      A   
ATOM   3547  CG1 VAL A 377       1.684   8.860 -17.777  1.00 10.00      A   
ATOM   3548  CG2 VAL A 377       1.193  11.053 -16.667  1.00 10.00      A   
ATOM   3549  C   VAL A 377       2.793   9.557 -14.253  1.00 10.00      A   
ATOM   3550  O   VAL A 377       2.614  10.621 -13.656  1.00 10.00      A   
ATOM   3551  N   LEU A 378       3.849   8.783 -14.069  1.00 10.00      A   
ATOM   3552  HN  LEU A 378       3.898   7.931 -14.559  1.00 10.00      A   
ATOM   3553  CA  LEU A 378       4.946   9.145 -13.186  1.00 10.00      A   
ATOM   3554  CB  LEU A 378       5.209   8.030 -12.170  1.00 10.00      A   
ATOM   3555  CG  LEU A 378       6.446   8.201 -11.284  1.00 10.00      A   
ATOM   3556  CD1 LEU A 378       6.170   9.173 -10.147  1.00 10.00      A   
ATOM   3557  CD2 LEU A 378       6.913   6.860 -10.746  1.00 10.00      A   
ATOM   3558  C   LEU A 378       6.169   9.341 -14.064  1.00 10.00      A   
ATOM   3559  O   LEU A 378       6.601   8.407 -14.741  1.00 10.00      A   
ATOM   3560  N   TYR A 379       6.726  10.538 -14.062  1.00 10.00      A   
ATOM   3561  HN  TYR A 379       6.380  11.237 -13.458  1.00 10.00      A   
ATOM   3562  CA  TYR A 379       7.858  10.833 -14.923  1.00 10.00      A   
ATOM   3563  CB  TYR A 379       7.388  11.744 -16.056  1.00 10.00      A   
ATOM   3564  CG  TYR A 379       8.250  11.733 -17.298  1.00 10.00      A   
ATOM   3565  CD1 TYR A 379       8.423  10.574 -18.045  1.00 10.00      A   
ATOM   3566  CD2 TYR A 379       8.869  12.894 -17.739  1.00 10.00      A   
ATOM   3567  CE1 TYR A 379       9.189  10.574 -19.193  1.00 10.00      A   
ATOM   3568  CE2 TYR A 379       9.640  12.902 -18.884  1.00 10.00      A   
ATOM   3569  CZ  TYR A 379       9.797  11.742 -19.608  1.00 10.00      A   
ATOM   3570  OH  TYR A 379      10.555  11.750 -20.754  1.00 10.00      A   
ATOM   3571  HH  TYR A 379      11.242  12.425 -20.680  1.00 10.00      A   
ATOM   3572  C   TYR A 379       9.005  11.491 -14.174  1.00 10.00      A   
ATOM   3573  O   TYR A 379       8.819  12.484 -13.471  1.00 10.00      A   
ATOM   3574  N   PHE A 380      10.187  10.920 -14.335  1.00 10.00      A   
ATOM   3575  HN  PHE A 380      10.251  10.110 -14.885  1.00 10.00      A   
ATOM   3576  CA  PHE A 380      11.397  11.441 -13.719  1.00 10.00      A   
ATOM   3577  CB  PHE A 380      12.018  10.400 -12.787  1.00 10.00      A   
ATOM   3578  CG  PHE A 380      11.474  10.406 -11.386  1.00 10.00      A   
ATOM   3579  CD1 PHE A 380      10.267   9.795 -11.087  1.00 10.00      A   
ATOM   3580  CD2 PHE A 380      12.182  11.015 -10.364  1.00 10.00      A   
ATOM   3581  CE1 PHE A 380       9.777   9.791  -9.796  1.00 10.00      A   
ATOM   3582  CE2 PHE A 380      11.697  11.018  -9.070  1.00 10.00      A   
ATOM   3583  CZ  PHE A 380      10.492  10.405  -8.785  1.00 10.00      A   
ATOM   3584  C   PHE A 380      12.392  11.798 -14.817  1.00 10.00      A   
ATOM   3585  O   PHE A 380      12.995  10.913 -15.426  1.00 10.00      A   
ATOM   3586  N   CYS A 381      12.558  13.088 -15.074  1.00 10.00      A   
ATOM   3587  HN  CYS A 381      12.068  13.751 -14.542  1.00 10.00      A   
ATOM   3588  CA  CYS A 381      13.462  13.542 -16.123  1.00 10.00      A   
ATOM   3589  CB  CYS A 381      12.664  14.174 -17.266  1.00 10.00      A   
ATOM   3590  SG  CYS A 381      11.459  15.410 -16.729  1.00 10.00      A   
ATOM   3591  HG  CYS A 381      11.716  16.537 -17.388  1.00 10.00      A   
ATOM   3592  C   CYS A 381      14.494  14.530 -15.592  1.00 10.00      A   
ATOM   3593  O   CYS A 381      14.456  14.919 -14.424  1.00 10.00      A   
ATOM   3594  N   ARG A 382      15.419  14.930 -16.459  1.00 10.00      A   
ATOM   3595  HN  ARG A 382      15.398  14.582 -17.375  1.00 10.00      A   
ATOM   3596  CA  ARG A 382      16.464  15.873 -16.091  1.00 10.00      A   
ATOM   3597  CB  ARG A 382      17.819  15.437 -16.658  1.00 10.00      A   
ATOM   3598  CG  ARG A 382      18.570  14.416 -15.810  1.00 10.00      A   
ATOM   3599  CD  ARG A 382      18.069  12.997 -16.043  1.00 10.00      A   
ATOM   3600  NE  ARG A 382      18.961  11.997 -15.448  1.00 10.00      A   
ATOM   3601  HE  ARG A 382      19.690  12.329 -14.877  1.00 10.00      A   
ATOM   3602  CZ  ARG A 382      18.847  10.681 -15.640  1.00 10.00      A   
ATOM   3603  NH1 ARG A 382      17.881  10.194 -16.413  1.00 10.00      A   
ATOM   3604 HH11 ARG A 382      17.203  10.839 -16.882  1.00 10.00      A   
ATOM   3605 HH12 ARG A 382      17.788   9.156 -16.556  1.00 10.00      A   
ATOM   3606  NH2 ARG A 382      19.703   9.850 -15.058  1.00 10.00      A   
ATOM   3607 HH21 ARG A 382      19.619   8.820 -15.216  1.00 10.00      A   
ATOM   3608 HH22 ARG A 382      20.463  10.215 -14.441  1.00 10.00      A   
ATOM   3609  C   ARG A 382      16.128  17.279 -16.585  1.00 10.00      A   
ATOM   3610  O   ARG A 382      16.732  18.262 -16.149  1.00 10.00      A   
ATOM   3611  N   GLN A 383      15.170  17.368 -17.498  1.00 10.00      A   
ATOM   3612  HN  GLN A 383      14.724  16.550 -17.803  1.00 10.00      A   
ATOM   3613  CA  GLN A 383      14.755  18.649 -18.057  1.00 10.00      A   
ATOM   3614  CB  GLN A 383      15.569  18.964 -19.315  1.00 10.00      A   
ATOM   3615  CG  GLN A 383      15.178  18.127 -20.524  1.00 10.00      A   
ATOM   3616  CD  GLN A 383      16.137  18.289 -21.682  1.00 10.00      A   
ATOM   3617  OE1 GLN A 383      17.338  18.470 -21.485  1.00 10.00      A   
ATOM   3618  NE2 GLN A 383      15.614  18.232 -22.897  1.00 10.00      A   
ATOM   3619 HE21 GLN A 383      14.636  18.091 -22.981  1.00 10.00      A   
ATOM   3620 HE22 GLN A 383      16.217  18.326 -23.666  1.00 10.00      A   
ATOM   3621  C   GLN A 383      13.267  18.626 -18.397  1.00 10.00      A   
ATOM   3622  O   GLN A 383      12.646  17.561 -18.407  1.00 10.00      A   
ATOM   3623  N   MET A 384      12.699  19.795 -18.672  1.00 10.00      A   
ATOM   3624  HN  MET A 384      13.242  20.614 -18.634  1.00 10.00      A   
ATOM   3625  CA  MET A 384      11.288  19.900 -19.021  1.00 10.00      A   
ATOM   3626  CB  MET A 384      10.409  19.669 -17.788  1.00 10.00      A   
ATOM   3627  CG  MET A 384       8.917  19.689 -18.078  1.00 10.00      A   
ATOM   3628  SD  MET A 384       8.423  18.485 -19.330  1.00 10.00      A   
ATOM   3629  CE  MET A 384       8.696  16.946 -18.457  1.00 10.00      A   
ATOM   3630  C   MET A 384      10.976  21.261 -19.635  1.00 10.00      A   
ATOM   3631  O   MET A 384      11.464  22.291 -19.167  1.00 10.00      A   
ATOM   3632  N   THR A 385      10.177  21.257 -20.691  1.00 10.00      A   
ATOM   3633  HN  THR A 385       9.844  20.402 -21.038  1.00 10.00      A   
ATOM   3634  CA  THR A 385       9.787  22.483 -21.360  1.00 10.00      A   
ATOM   3635  CB  THR A 385       9.927  22.339 -22.885  1.00 10.00      A   
ATOM   3636  OG1 THR A 385      10.227  20.974 -23.213  1.00 10.00      A   
ATOM   3637  HG1 THR A 385      10.598  20.931 -24.100  1.00 10.00      A   
ATOM   3638  CG2 THR A 385      11.037  23.239 -23.404  1.00 10.00      A   
ATOM   3639  C   THR A 385       8.339  22.835 -21.030  1.00 10.00      A   
ATOM   3640  O   THR A 385       7.490  21.948 -20.904  1.00 10.00      A   
ATOM   3641  N   ASN A 386       8.062  24.125 -20.890  1.00 10.00      A   
ATOM   3642  HN  ASN A 386       8.790  24.786 -20.997  1.00 10.00      A   
ATOM   3643  CA  ASN A 386       6.714  24.595 -20.584  1.00 10.00      A   
ATOM   3644  CB  ASN A 386       6.708  26.112 -20.388  1.00 10.00      A   
ATOM   3645  CG  ASN A 386       7.177  26.529 -19.011  1.00 10.00      A   
ATOM   3646  OD1 ASN A 386       6.391  26.577 -18.066  1.00 10.00      A   
ATOM   3647  ND2 ASN A 386       8.458  26.833 -18.887  1.00 10.00      A   
ATOM   3648 HD21 ASN A 386       9.030  26.769 -19.684  1.00 10.00      A   
ATOM   3649 HD22 ASN A 386       8.784  27.117 -18.005  1.00 10.00      A   
ATOM   3650  C   ASN A 386       5.760  24.232 -21.707  1.00 10.00      A   
ATOM   3651  O   ASN A 386       4.630  23.810 -21.467  1.00 10.00      A   
ATOM   3652  N   ALA A 387       6.237  24.388 -22.935  1.00 10.00      A   
ATOM   3653  HN  ALA A 387       7.153  24.725 -23.047  1.00 10.00      A   
ATOM   3654  CA  ALA A 387       5.447  24.088 -24.123  1.00 10.00      A   
ATOM   3655  CB  ALA A 387       6.242  24.418 -25.375  1.00 10.00      A   
ATOM   3656  C   ALA A 387       5.014  22.628 -24.137  1.00 10.00      A   
ATOM   3657  O   ALA A 387       3.908  22.298 -24.570  1.00 10.00      A   
ATOM   3658  N   ALA A 388       5.885  21.756 -23.646  1.00 10.00      A   
ATOM   3659  HN  ALA A 388       6.742  22.079 -23.301  1.00 10.00      A   
ATOM   3660  CA  ALA A 388       5.592  20.334 -23.594  1.00 10.00      A   
ATOM   3661  CB  ALA A 388       6.829  19.550 -23.195  1.00 10.00      A   
ATOM   3662  C   ALA A 388       4.452  20.075 -22.620  1.00 10.00      A   
ATOM   3663  O   ALA A 388       3.489  19.384 -22.946  1.00 10.00      A   
ATOM   3664  N   LEU A 389       4.557  20.665 -21.432  1.00 10.00      A   
ATOM   3665  HN  LEU A 389       5.348  21.218 -21.243  1.00 10.00      A   
ATOM   3666  CA  LEU A 389       3.534  20.514 -20.401  1.00 10.00      A   
ATOM   3667  CB  LEU A 389       3.964  21.234 -19.123  1.00 10.00      A   
ATOM   3668  CG  LEU A 389       5.269  20.752 -18.490  1.00 10.00      A   
ATOM   3669  CD1 LEU A 389       5.672  21.652 -17.330  1.00 10.00      A   
ATOM   3670  CD2 LEU A 389       5.129  19.309 -18.031  1.00 10.00      A   
ATOM   3671  C   LEU A 389       2.195  21.063 -20.889  1.00 10.00      A   
ATOM   3672  O   LEU A 389       1.147  20.447 -20.686  1.00 10.00      A   
ATOM   3673  N   ILE A 390       2.245  22.220 -21.547  1.00 10.00      A   
ATOM   3674  HN  ILE A 390       3.117  22.660 -21.671  1.00 10.00      A   
ATOM   3675  CA  ILE A 390       1.046  22.854 -22.084  1.00 10.00      A   
ATOM   3676  CB  ILE A 390       1.377  24.209 -22.756  1.00 10.00      A   
ATOM   3677  CG1 ILE A 390       1.791  25.244 -21.702  1.00 10.00      A   
ATOM   3678  CG2 ILE A 390       0.199  24.720 -23.578  1.00 10.00      A   
ATOM   3679  CD1 ILE A 390       2.353  26.525 -22.279  1.00 10.00      A   
ATOM   3680  C   ILE A 390       0.371  21.930 -23.095  1.00 10.00      A   
ATOM   3681  O   ILE A 390      -0.846  21.737 -23.067  1.00 10.00      A   
ATOM   3682  N   THR A 391       1.182  21.334 -23.962  1.00 10.00      A   
ATOM   3683  HN  THR A 391       2.147  21.505 -23.909  1.00 10.00      A   
ATOM   3684  CA  THR A 391       0.682  20.426 -24.984  1.00 10.00      A   
ATOM   3685  CB  THR A 391       1.798  20.016 -25.972  1.00 10.00      A   
ATOM   3686  OG1 THR A 391       2.407  21.202 -26.509  1.00 10.00      A   
ATOM   3687  HG1 THR A 391       2.982  21.600 -25.839  1.00 10.00      A   
ATOM   3688  CG2 THR A 391       1.231  19.195 -27.122  1.00 10.00      A   
ATOM   3689  C   THR A 391       0.042  19.186 -24.358  1.00 10.00      A   
ATOM   3690  O   THR A 391      -1.080  18.824 -24.706  1.00 10.00      A   
ATOM   3691  N   ILE A 392       0.738  18.568 -23.405  1.00 10.00      A   
ATOM   3692  HN  ILE A 392       1.615  18.929 -23.143  1.00 10.00      A   
ATOM   3693  CA  ILE A 392       0.232  17.370 -22.733  1.00 10.00      A   
ATOM   3694  CB  ILE A 392       1.217  16.847 -21.663  1.00 10.00      A   
ATOM   3695  CG1 ILE A 392       2.500  16.337 -22.322  1.00 10.00      A   
ATOM   3696  CG2 ILE A 392       0.581  15.752 -20.819  1.00 10.00      A   
ATOM   3697  CD1 ILE A 392       3.564  15.920 -21.332  1.00 10.00      A   
ATOM   3698  C   ILE A 392      -1.135  17.627 -22.095  1.00 10.00      A   
ATOM   3699  O   ILE A 392      -2.042  16.794 -22.186  1.00 10.00      A   
ATOM   3700  N   ALA A 393      -1.281  18.789 -21.468  1.00 10.00      A   
ATOM   3701  HN  ALA A 393      -0.521  19.408 -21.431  1.00 10.00      A   
ATOM   3702  CA  ALA A 393      -2.533  19.164 -20.823  1.00 10.00      A   
ATOM   3703  CB  ALA A 393      -2.389  20.524 -20.158  1.00 10.00      A   
ATOM   3704  C   ALA A 393      -3.675  19.205 -21.833  1.00 10.00      A   
ATOM   3705  O   ALA A 393      -4.771  18.716 -21.568  1.00 10.00      A   
ATOM   3706  N   ARG A 394      -3.400  19.780 -22.995  1.00 10.00      A   
ATOM   3707  HN  ARG A 394      -2.495  20.129 -23.153  1.00 10.00      A   
ATOM   3708  CA  ARG A 394      -4.400  19.895 -24.042  1.00 10.00      A   
ATOM   3709  CB  ARG A 394      -3.959  20.930 -25.079  1.00 10.00      A   
ATOM   3710  CG  ARG A 394      -3.702  22.308 -24.493  1.00 10.00      A   
ATOM   3711  CD  ARG A 394      -3.101  23.254 -25.518  1.00 10.00      A   
ATOM   3712  NE  ARG A 394      -3.977  23.449 -26.671  1.00 10.00      A   
ATOM   3713  HE  ARG A 394      -4.050  22.706 -27.309  1.00 10.00      A   
ATOM   3714  CZ  ARG A 394      -4.670  24.557 -26.903  1.00 10.00      A   
ATOM   3715  NH1 ARG A 394      -4.596  25.584 -26.062  1.00 10.00      A   
ATOM   3716 HH11 ARG A 394      -3.992  25.527 -25.210  1.00 10.00      A   
ATOM   3717 HH12 ARG A 394      -5.144  26.452 -26.245  1.00 10.00      A   
ATOM   3718  NH2 ARG A 394      -5.439  24.639 -27.985  1.00 10.00      A   
ATOM   3719 HH21 ARG A 394      -5.499  23.835 -28.649  1.00 10.00      A   
ATOM   3720 HH22 ARG A 394      -5.987  25.507 -28.178  1.00 10.00      A   
ATOM   3721  C   ARG A 394      -4.651  18.546 -24.710  1.00 10.00      A   
ATOM   3722  O   ARG A 394      -5.736  18.295 -25.233  1.00 10.00      A   
ATOM   3723  N   ASN A 395      -3.638  17.683 -24.692  1.00 10.00      A   
ATOM   3724  HN  ASN A 395      -2.792  17.948 -24.267  1.00 10.00      A   
ATOM   3725  CA  ASN A 395      -3.747  16.359 -25.294  1.00 10.00      A   
ATOM   3726  CB  ASN A 395      -2.362  15.739 -25.526  1.00 10.00      A   
ATOM   3727  CG  ASN A 395      -1.529  16.463 -26.568  1.00 10.00      A   
ATOM   3728  OD1 ASN A 395      -0.301  16.439 -26.517  1.00 10.00      A   
ATOM   3729  ND2 ASN A 395      -2.186  17.100 -27.524  1.00 10.00      A   
ATOM   3730 HD21 ASN A 395      -3.164  17.069 -27.514  1.00 10.00      A   
ATOM   3731 HD22 ASN A 395      -1.665  17.581 -28.203  1.00 10.00      A   
ATOM   3732  C   ASN A 395      -4.562  15.426 -24.412  1.00 10.00      A   
ATOM   3733  O   ASN A 395      -5.463  14.737 -24.886  1.00 10.00      A   
ATOM   3734  N   ARG A 396      -4.241  15.416 -23.123  1.00 10.00      A   
ATOM   3735  HN  ARG A 396      -3.525  16.012 -22.802  1.00 10.00      A   
ATOM   3736  CA  ARG A 396      -4.924  14.554 -22.167  1.00 10.00      A   
ATOM   3737  CB  ARG A 396      -3.918  13.634 -21.464  1.00 10.00      A   
ATOM   3738  CG  ARG A 396      -3.189  12.677 -22.392  1.00 10.00      A   
ATOM   3739  CD  ARG A 396      -3.909  11.342 -22.509  1.00 10.00      A   
ATOM   3740  NE  ARG A 396      -5.322  11.488 -22.854  1.00 10.00      A   
ATOM   3741  HE  ARG A 396      -5.968  11.488 -22.107  1.00 10.00      A   
ATOM   3742  CZ  ARG A 396      -5.779  11.607 -24.101  1.00 10.00      A   
ATOM   3743  NH1 ARG A 396      -4.937  11.598 -25.131  1.00 10.00      A   
ATOM   3744 HH11 ARG A 396      -5.300  11.693 -26.106  1.00 10.00      A   
ATOM   3745 HH12 ARG A 396      -3.907  11.496 -24.974  1.00 10.00      A   
ATOM   3746  NH2 ARG A 396      -7.081  11.741 -24.318  1.00 10.00      A   
ATOM   3747 HH21 ARG A 396      -7.751  11.756 -23.515  1.00 10.00      A   
ATOM   3748 HH22 ARG A 396      -7.443  11.834 -25.293  1.00 10.00      A   
ATOM   3749  C   ARG A 396      -5.695  15.362 -21.130  1.00 10.00      A   
ATOM   3750  O   ARG A 396      -5.160  15.712 -20.081  1.00 10.00      A   
ATOM   3751  N   PRO A 397      -6.971  15.665 -21.405  1.00 10.00      A   
ATOM   3752  CA  PRO A 397      -7.812  16.423 -20.475  1.00 10.00      A   
ATOM   3753  CB  PRO A 397      -8.896  16.986 -21.392  1.00 10.00      A   
ATOM   3754  CG  PRO A 397      -9.052  15.952 -22.457  1.00 10.00      A   
ATOM   3755  CD  PRO A 397      -7.699  15.309 -22.639  1.00 10.00      A   
ATOM   3756  C   PRO A 397      -8.441  15.502 -19.427  1.00 10.00      A   
ATOM   3757  O   PRO A 397      -9.175  15.947 -18.544  1.00 10.00      A   
ATOM   3758  N   ASN A 398      -8.131  14.214 -19.532  1.00 10.00      A   
ATOM   3759  HN  ASN A 398      -7.527  13.931 -20.247  1.00 10.00      A   
ATOM   3760  CA  ASN A 398      -8.662  13.207 -18.617  1.00 10.00      A   
ATOM   3761  CB  ASN A 398      -9.129  11.975 -19.401  1.00 10.00      A   
ATOM   3762  CG  ASN A 398      -7.972  11.188 -19.986  1.00 10.00      A   
ATOM   3763  OD1 ASN A 398      -7.236  11.685 -20.844  1.00 10.00      A   
ATOM   3764  ND2 ASN A 398      -7.810   9.954 -19.540  1.00 10.00      A   
ATOM   3765 HD21 ASN A 398      -8.442   9.613 -18.869  1.00 10.00      A   
ATOM   3766 HD22 ASN A 398      -7.055   9.436 -19.886  1.00 10.00      A   
ATOM   3767  C   ASN A 398      -7.620  12.801 -17.580  1.00 10.00      A   
ATOM   3768  O   ASN A 398      -7.783  11.797 -16.879  1.00 10.00      A   
ATOM   3769  N   MET A 399      -6.553  13.585 -17.493  1.00 10.00      A   
ATOM   3770  HN  MET A 399      -6.489  14.364 -18.084  1.00 10.00      A   
ATOM   3771  CA  MET A 399      -5.475  13.323 -16.543  1.00 10.00      A   
ATOM   3772  CB  MET A 399      -4.342  14.329 -16.742  1.00 10.00      A   
ATOM   3773  CG  MET A 399      -3.179  14.157 -15.781  1.00 10.00      A   
ATOM   3774  SD  MET A 399      -2.093  12.796 -16.242  1.00 10.00      A   
ATOM   3775  CE  MET A 399      -1.490  13.383 -17.824  1.00 10.00      A   
ATOM   3776  C   MET A 399      -5.991  13.395 -15.110  1.00 10.00      A   
ATOM   3777  O   MET A 399      -6.579  14.397 -14.698  1.00 10.00      A   
ATOM   3778  N   THR A 400      -5.783  12.325 -14.359  1.00 10.00      A   
ATOM   3779  HN  THR A 400      -5.313  11.552 -14.742  1.00 10.00      A   
ATOM   3780  CA  THR A 400      -6.236  12.264 -12.981  1.00 10.00      A   
ATOM   3781  CB  THR A 400      -7.016  10.961 -12.721  1.00 10.00      A   
ATOM   3782  OG1 THR A 400      -6.207   9.838 -13.100  1.00 10.00      A   
ATOM   3783  HG1 THR A 400      -6.774   9.122 -13.431  1.00 10.00      A   
ATOM   3784  CG2 THR A 400      -8.310  10.944 -13.518  1.00 10.00      A   
ATOM   3785  C   THR A 400      -5.065  12.341 -12.007  1.00 10.00      A   
ATOM   3786  O   THR A 400      -5.177  12.931 -10.926  1.00 10.00      A   
ATOM   3787  N   ARG A 401      -3.939  11.746 -12.391  1.00 10.00      A   
ATOM   3788  HN  ARG A 401      -3.905  11.313 -13.273  1.00 10.00      A   
ATOM   3789  CA  ARG A 401      -2.757  11.719 -11.541  1.00 10.00      A   
ATOM   3790  CB  ARG A 401      -2.621  10.340 -10.889  1.00 10.00      A   
ATOM   3791  CG  ARG A 401      -3.794   9.977  -9.992  1.00 10.00      A   
ATOM   3792  CD  ARG A 401      -3.948   8.473  -9.838  1.00 10.00      A   
ATOM   3793  NE  ARG A 401      -4.633   7.856 -10.979  1.00 10.00      A   
ATOM   3794  HE  ARG A 401      -5.028   8.456 -11.653  1.00 10.00      A   
ATOM   3795  CZ  ARG A 401      -4.741   6.541 -11.142  1.00 10.00      A   
ATOM   3796  NH1 ARG A 401      -4.221   5.725 -10.247  1.00 10.00      A   
ATOM   3797 HH11 ARG A 401      -4.297   4.698 -10.365  1.00 10.00      A   
ATOM   3798 HH12 ARG A 401      -3.733   6.111  -9.399  1.00 10.00      A   
ATOM   3799  NH2 ARG A 401      -5.407   6.042 -12.176  1.00 10.00      A   
ATOM   3800 HH21 ARG A 401      -5.860   6.683 -12.875  1.00 10.00      A   
ATOM   3801 HH22 ARG A 401      -5.488   5.007 -12.297  1.00 10.00      A   
ATOM   3802  C   ARG A 401      -1.490  12.073 -12.315  1.00 10.00      A   
ATOM   3803  O   ARG A 401      -0.979  11.272 -13.105  1.00 10.00      A   
ATOM   3804  N   PHE A 402      -0.984  13.276 -12.076  1.00 10.00      A   
ATOM   3805  HN  PHE A 402      -1.429  13.861 -11.423  1.00 10.00      A   
ATOM   3806  CA  PHE A 402       0.220  13.748 -12.741  1.00 10.00      A   
ATOM   3807  CB  PHE A 402      -0.019  15.125 -13.368  1.00 10.00      A   
ATOM   3808  CG  PHE A 402       0.986  15.504 -14.422  1.00 10.00      A   
ATOM   3809  CD1 PHE A 402       1.016  14.847 -15.643  1.00 10.00      A   
ATOM   3810  CD2 PHE A 402       1.895  16.522 -14.195  1.00 10.00      A   
ATOM   3811  CE1 PHE A 402       1.936  15.198 -16.615  1.00 10.00      A   
ATOM   3812  CE2 PHE A 402       2.816  16.879 -15.160  1.00 10.00      A   
ATOM   3813  CZ  PHE A 402       2.837  16.216 -16.373  1.00 10.00      A   
ATOM   3814  C   PHE A 402       1.379  13.807 -11.750  1.00 10.00      A   
ATOM   3815  O   PHE A 402       1.547  14.790 -11.025  1.00 10.00      A   
ATOM   3816  N   ARG A 403       2.163  12.741 -11.715  1.00 10.00      A   
ATOM   3817  HN  ARG A 403       1.974  11.988 -12.317  1.00 10.00      A   
ATOM   3818  CA  ARG A 403       3.303  12.656 -10.813  1.00 10.00      A   
ATOM   3819  CB  ARG A 403       3.343  11.285 -10.125  1.00 10.00      A   
ATOM   3820  CG  ARG A 403       2.016  10.850  -9.507  1.00 10.00      A   
ATOM   3821  CD  ARG A 403       2.126   9.500  -8.807  1.00 10.00      A   
ATOM   3822  NE  ARG A 403       2.512   9.635  -7.401  1.00 10.00      A   
ATOM   3823  HE  ARG A 403       2.924  10.496  -7.128  1.00 10.00      A   
ATOM   3824  CZ  ARG A 403       2.348   8.683  -6.473  1.00 10.00      A   
ATOM   3825  NH1 ARG A 403       1.802   7.510  -6.788  1.00 10.00      A   
ATOM   3826 HH11 ARG A 403       1.489   7.319  -7.760  1.00 10.00      A   
ATOM   3827 HH12 ARG A 403       1.686   6.773  -6.053  1.00 10.00      A   
ATOM   3828  NH2 ARG A 403       2.709   8.917  -5.218  1.00 10.00      A   
ATOM   3829 HH21 ARG A 403       3.121   9.845  -4.955  1.00 10.00      A   
ATOM   3830 HH22 ARG A 403       2.576   8.179  -4.478  1.00 10.00      A   
ATOM   3831  C   ARG A 403       4.606  12.925 -11.570  1.00 10.00      A   
ATOM   3832  O   ARG A 403       5.287  12.000 -12.016  1.00 10.00      A   
ATOM   3833  N   LEU A 404       4.938  14.199 -11.726  1.00 10.00      A   
ATOM   3834  HN  LEU A 404       4.360  14.892 -11.349  1.00 10.00      A   
ATOM   3835  CA  LEU A 404       6.145  14.595 -12.436  1.00 10.00      A   
ATOM   3836  CB  LEU A 404       5.825  15.711 -13.436  1.00 10.00      A   
ATOM   3837  CG  LEU A 404       7.009  16.294 -14.213  1.00 10.00      A   
ATOM   3838  CD1 LEU A 404       7.571  15.278 -15.189  1.00 10.00      A   
ATOM   3839  CD2 LEU A 404       6.601  17.570 -14.935  1.00 10.00      A   
ATOM   3840  C   LEU A 404       7.217  15.064 -11.462  1.00 10.00      A   
ATOM   3841  O   LEU A 404       6.921  15.746 -10.480  1.00 10.00      A   
ATOM   3842  N   CYS A 405       8.459  14.680 -11.724  1.00 10.00      A   
ATOM   3843  HN  CYS A 405       8.634  14.098 -12.499  1.00 10.00      A   
ATOM   3844  CA  CYS A 405       9.564  15.079 -10.874  1.00 10.00      A   
ATOM   3845  CB  CYS A 405       9.737  14.091  -9.720  1.00 10.00      A   
ATOM   3846  SG  CYS A 405      10.917  14.618  -8.454  1.00 10.00      A   
ATOM   3847  HG  CYS A 405      11.886  15.298  -9.051  1.00 10.00      A   
ATOM   3848  C   CYS A 405      10.861  15.194 -11.664  1.00 10.00      A   
ATOM   3849  O   CYS A 405      11.296  14.244 -12.316  1.00 10.00      A   
ATOM   3850  N   ILE A 406      11.461  16.370 -11.614  1.00 10.00      A   
ATOM   3851  HN  ILE A 406      11.042  17.096 -11.111  1.00 10.00      A   
ATOM   3852  CA  ILE A 406      12.718  16.620 -12.294  1.00 10.00      A   
ATOM   3853  CB  ILE A 406      12.781  18.074 -12.810  1.00 10.00      A   
ATOM   3854  CG1 ILE A 406      11.557  18.376 -13.683  1.00 10.00      A   
ATOM   3855  CG2 ILE A 406      14.063  18.319 -13.592  1.00 10.00      A   
ATOM   3856  CD1 ILE A 406      11.387  19.840 -14.019  1.00 10.00      A   
ATOM   3857  C   ILE A 406      13.868  16.365 -11.325  1.00 10.00      A   
ATOM   3858  O   ILE A 406      13.765  16.686 -10.142  1.00 10.00      A   
ATOM   3859  N   ILE A 407      14.941  15.760 -11.818  1.00 10.00      A   
ATOM   3860  HN  ILE A 407      14.950  15.500 -12.767  1.00 10.00      A   
ATOM   3861  CA  ILE A 407      16.102  15.456 -10.985  1.00 10.00      A   
ATOM   3862  CB  ILE A 407      17.148  14.614 -11.755  1.00 10.00      A   
ATOM   3863  CG1 ILE A 407      16.504  13.369 -12.380  1.00 10.00      A   
ATOM   3864  CG2 ILE A 407      18.315  14.225 -10.855  1.00 10.00      A   
ATOM   3865  CD1 ILE A 407      15.850  12.429 -11.387  1.00 10.00      A   
ATOM   3866  C   ILE A 407      16.758  16.737 -10.461  1.00 10.00      A   
ATOM   3867  O   ILE A 407      17.186  16.798  -9.308  1.00 10.00      A   
ATOM   3868  N   GLU A 408      16.811  17.757 -11.303  1.00 10.00      A   
ATOM   3869  HN  GLU A 408      16.422  17.664 -12.195  1.00 10.00      A   
ATOM   3870  CA  GLU A 408      17.418  19.023 -10.924  1.00 10.00      A   
ATOM   3871  CB  GLU A 408      17.932  19.752 -12.166  1.00 10.00      A   
ATOM   3872  CG  GLU A 408      19.156  20.616 -11.917  1.00 10.00      A   
ATOM   3873  CD  GLU A 408      20.343  19.807 -11.435  1.00 10.00      A   
ATOM   3874  OE1 GLU A 408      20.760  19.988 -10.272  1.00 10.00      A   
ATOM   3875  OE2 GLU A 408      20.865  18.982 -12.212  1.00 10.00      A   
ATOM   3876  C   GLU A 408      16.413  19.894 -10.171  1.00 10.00      A   
ATOM   3877  O   GLU A 408      15.349  20.220 -10.697  1.00 10.00      A   
ATOM   3878  N   PRO A 409      16.735  20.265  -8.920  1.00 10.00      A   
ATOM   3879  CA  PRO A 409      15.858  21.095  -8.093  1.00 10.00      A   
ATOM   3880  CB  PRO A 409      16.507  21.050  -6.701  1.00 10.00      A   
ATOM   3881  CG  PRO A 409      17.575  20.008  -6.779  1.00 10.00      A   
ATOM   3882  CD  PRO A 409      17.973  19.915  -8.220  1.00 10.00      A   
ATOM   3883  C   PRO A 409      15.814  22.536  -8.593  1.00 10.00      A   
ATOM   3884  O   PRO A 409      16.855  23.140  -8.853  1.00 10.00      A   
ATOM   3885  N   LYS A 410      14.604  23.073  -8.725  1.00 10.00      A   
ATOM   3886  HN  LYS A 410      13.819  22.527  -8.505  1.00 10.00      A   
ATOM   3887  CA  LYS A 410      14.399  24.450  -9.188  1.00 10.00      A   
ATOM   3888  CB  LYS A 410      15.076  25.462  -8.261  1.00 10.00      A   
ATOM   3889  CG  LYS A 410      14.675  25.356  -6.802  1.00 10.00      A   
ATOM   3890  CD  LYS A 410      15.467  26.337  -5.959  1.00 10.00      A   
ATOM   3891  CE  LYS A 410      15.419  25.971  -4.487  1.00 10.00      A   
ATOM   3892  NZ  LYS A 410      16.492  26.651  -3.720  1.00 10.00      A   
ATOM   3893  HZ1 LYS A 410      16.555  26.253  -2.763  1.00 10.00      A   
ATOM   3894  HZ2 LYS A 410      16.293  27.667  -3.647  1.00 10.00      A   
ATOM   3895  HZ3 LYS A 410      17.409  26.523  -4.199  1.00 10.00      A   
ATOM   3896  C   LYS A 410      14.877  24.650 -10.624  1.00 10.00      A   
ATOM   3897  O   LYS A 410      15.336  25.734 -10.992  1.00 10.00      A   
ATOM   3898  N   ALA A 411      14.769  23.607 -11.430  1.00 10.00      A   
ATOM   3899  HN  ALA A 411      14.412  22.765 -11.081  1.00 10.00      A   
ATOM   3900  CA  ALA A 411      15.180  23.683 -12.827  1.00 10.00      A   
ATOM   3901  CB  ALA A 411      15.568  22.308 -13.345  1.00 10.00      A   
ATOM   3902  C   ALA A 411      14.068  24.284 -13.686  1.00 10.00      A   
ATOM   3903  O   ALA A 411      12.953  23.762 -13.726  1.00 10.00      A   
ATOM   3904  N   PRO A 412      14.351  25.402 -14.366  1.00 10.00      A   
ATOM   3905  CA  PRO A 412      13.378  26.072 -15.225  1.00 10.00      A   
ATOM   3906  CB  PRO A 412      13.888  27.513 -15.227  1.00 10.00      A   
ATOM   3907  CG  PRO A 412      15.373  27.381 -15.118  1.00 10.00      A   
ATOM   3908  CD  PRO A 412      15.641  26.118 -14.338  1.00 10.00      A   
ATOM   3909  C   PRO A 412      13.386  25.516 -16.652  1.00 10.00      A   
ATOM   3910  O   PRO A 412      13.994  24.480 -16.927  1.00 10.00      A   
ATOM   3911  N   ASP A 413      12.691  26.209 -17.546  1.00 10.00      A   
ATOM   3912  HN  ASP A 413      12.209  27.014 -17.253  1.00 10.00      A   
ATOM   3913  CA  ASP A 413      12.624  25.813 -18.950  1.00 10.00      A   
ATOM   3914  CB  ASP A 413      11.691  26.766 -19.706  1.00 10.00      A   
ATOM   3915  CG  ASP A 413      11.272  26.255 -21.065  1.00 10.00      A   
ATOM   3916  OD1 ASP A 413      12.099  26.290 -21.995  1.00 10.00      A   
ATOM   3917  OD2 ASP A 413      10.106  25.846 -21.214  1.00 10.00      A   
ATOM   3918  C   ASP A 413      14.024  25.877 -19.551  1.00 10.00      A   
ATOM   3919  O   ASP A 413      14.690  26.901 -19.452  1.00 10.00      A   
ATOM   3920  N   TYR A 414      14.470  24.790 -20.166  1.00 10.00      A   
ATOM   3921  HN  TYR A 414      13.888  24.004 -20.231  1.00 10.00      A   
ATOM   3922  CA  TYR A 414      15.812  24.740 -20.741  1.00 10.00      A   
ATOM   3923  CB  TYR A 414      16.302  23.293 -20.867  1.00 10.00      A   
ATOM   3924  CG  TYR A 414      15.524  22.456 -21.854  1.00 10.00      A   
ATOM   3925  CD1 TYR A 414      16.018  22.216 -23.131  1.00 10.00      A   
ATOM   3926  CD2 TYR A 414      14.294  21.911 -21.515  1.00 10.00      A   
ATOM   3927  CE1 TYR A 414      15.308  21.459 -24.038  1.00 10.00      A   
ATOM   3928  CE2 TYR A 414      13.579  21.152 -22.418  1.00 10.00      A   
ATOM   3929  CZ  TYR A 414      14.090  20.931 -23.677  1.00 10.00      A   
ATOM   3930  OH  TYR A 414      13.378  20.179 -24.576  1.00 10.00      A   
ATOM   3931  HH  TYR A 414      13.183  19.309 -24.180  1.00 10.00      A   
ATOM   3932  C   TYR A 414      15.924  25.471 -22.078  1.00 10.00      A   
ATOM   3933  O   TYR A 414      17.028  25.721 -22.559  1.00 10.00      A   
ATOM   3934  N   LEU A 415      14.795  25.820 -22.675  1.00 10.00      A   
ATOM   3935  HN  LEU A 415      13.933  25.616 -22.245  1.00 10.00      A   
ATOM   3936  CA  LEU A 415      14.813  26.513 -23.958  1.00 10.00      A   
ATOM   3937  CB  LEU A 415      13.862  25.849 -24.961  1.00 10.00      A   
ATOM   3938  CG  LEU A 415      14.309  24.509 -25.547  1.00 10.00      A   
ATOM   3939  CD1 LEU A 415      13.230  23.937 -26.456  1.00 10.00      A   
ATOM   3940  CD2 LEU A 415      15.612  24.669 -26.313  1.00 10.00      A   
ATOM   3941  C   LEU A 415      14.464  27.988 -23.810  1.00 10.00      A   
ATOM   3942  O   LEU A 415      15.035  28.843 -24.486  1.00 10.00      A   
ATOM   3943  N   THR A 416      13.522  28.283 -22.930  1.00 10.00      A   
ATOM   3944  HN  THR A 416      13.094  27.555 -22.421  1.00 10.00      A   
ATOM   3945  CA  THR A 416      13.080  29.650 -22.714  1.00 10.00      A   
ATOM   3946  CB  THR A 416      11.542  29.706 -22.642  1.00 10.00      A   
ATOM   3947  OG1 THR A 416      11.001  28.600 -23.389  1.00 10.00      A   
ATOM   3948  HG1 THR A 416      11.194  27.772 -22.922  1.00 10.00      A   
ATOM   3949  CG2 THR A 416      11.027  31.012 -23.232  1.00 10.00      A   
ATOM   3950  C   THR A 416      13.683  30.253 -21.445  1.00 10.00      A   
ATOM   3951  O   THR A 416      13.710  31.472 -21.286  1.00 10.00      A   
ATOM   3952  N   LEU A 417      14.174  29.390 -20.551  1.00 10.00      A   
ATOM   3953  HN  LEU A 417      14.145  28.431 -20.753  1.00 10.00      A   
ATOM   3954  CA  LEU A 417      14.772  29.819 -19.280  1.00 10.00      A   
ATOM   3955  CB  LEU A 417      15.959  30.764 -19.490  1.00 10.00      A   
ATOM   3956  CG  LEU A 417      17.208  30.142 -20.112  1.00 10.00      A   
ATOM   3957  CD1 LEU A 417      18.306  31.186 -20.240  1.00 10.00      A   
ATOM   3958  CD2 LEU A 417      17.686  28.969 -19.272  1.00 10.00      A   
ATOM   3959  C   LEU A 417      13.738  30.433 -18.341  1.00 10.00      A   
ATOM   3960  O   LEU A 417      14.078  31.142 -17.395  1.00 10.00      A   
ATOM   3961  N   GLU A 418      12.476  30.136 -18.600  1.00 10.00      A   
ATOM   3962  HN  GLU A 418      12.275  29.547 -19.354  1.00 10.00      A   
ATOM   3963  CA  GLU A 418      11.381  30.648 -17.791  1.00 10.00      A   
ATOM   3964  CB  GLU A 418      10.241  31.107 -18.712  1.00 10.00      A   
ATOM   3965  CG  GLU A 418       9.396  32.241 -18.152  1.00 10.00      A   
ATOM   3966  CD  GLU A 418       8.073  32.408 -18.874  1.00 10.00      A   
ATOM   3967  OE1 GLU A 418       8.080  32.741 -20.080  1.00 10.00      A   
ATOM   3968  OE2 GLU A 418       7.017  32.216 -18.238  1.00 10.00      A   
ATOM   3969  C   GLU A 418      10.878  29.550 -16.856  1.00 10.00      A   
ATOM   3970  O   GLU A 418      10.945  28.370 -17.204  1.00 10.00      A   
ATOM   3971  N   PRO A 419      10.414  29.905 -15.642  1.00 10.00      A   
ATOM   3972  CA  PRO A 419       9.882  28.922 -14.688  1.00 10.00      A   
ATOM   3973  CB  PRO A 419       9.373  29.787 -13.531  1.00 10.00      A   
ATOM   3974  CG  PRO A 419      10.167  31.044 -13.626  1.00 10.00      A   
ATOM   3975  CD  PRO A 419      10.398  31.273 -15.092  1.00 10.00      A   
ATOM   3976  C   PRO A 419       8.737  28.107 -15.299  1.00 10.00      A   
ATOM   3977  O   PRO A 419       8.143  28.501 -16.304  1.00 10.00      A   
ATOM   3978  N   LEU A 420       8.411  26.986 -14.679  1.00 10.00      A   
ATOM   3979  HN  LEU A 420       8.873  26.747 -13.843  1.00 10.00      A   
ATOM   3980  CA  LEU A 420       7.363  26.106 -15.191  1.00 10.00      A   
ATOM   3981  CB  LEU A 420       7.701  24.646 -14.878  1.00 10.00      A   
ATOM   3982  CG  LEU A 420       9.086  24.163 -15.322  1.00 10.00      A   
ATOM   3983  CD1 LEU A 420       9.348  22.761 -14.802  1.00 10.00      A   
ATOM   3984  CD2 LEU A 420       9.214  24.206 -16.837  1.00 10.00      A   
ATOM   3985  C   LEU A 420       5.982  26.460 -14.641  1.00 10.00      A   
ATOM   3986  O   LEU A 420       5.093  25.606 -14.581  1.00 10.00      A   
ATOM   3987  N   ASP A 421       5.801  27.725 -14.260  1.00 10.00      A   
ATOM   3988  HN  ASP A 421       6.546  28.359 -14.347  1.00 10.00      A   
ATOM   3989  CA  ASP A 421       4.527  28.195 -13.712  1.00 10.00      A   
ATOM   3990  CB  ASP A 421       4.590  29.683 -13.340  1.00 10.00      A   
ATOM   3991  CG  ASP A 421       5.412  29.969 -12.096  1.00 10.00      A   
ATOM   3992  OD1 ASP A 421       4.845  29.991 -10.983  1.00 10.00      A   
ATOM   3993  OD2 ASP A 421       6.628  30.206 -12.223  1.00 10.00      A   
ATOM   3994  C   ASP A 421       3.382  27.961 -14.698  1.00 10.00      A   
ATOM   3995  O   ASP A 421       2.341  27.407 -14.340  1.00 10.00      A   
ATOM   3996  N   ILE A 422       3.583  28.379 -15.943  1.00 10.00      A   
ATOM   3997  HN  ILE A 422       4.432  28.816 -16.171  1.00 10.00      A   
ATOM   3998  CA  ILE A 422       2.566  28.216 -16.975  1.00 10.00      A   
ATOM   3999  CB  ILE A 422       2.853  29.075 -18.222  1.00 10.00      A   
ATOM   4000  CG1 ILE A 422       4.322  28.961 -18.636  1.00 10.00      A   
ATOM   4001  CG2 ILE A 422       2.475  30.524 -17.966  1.00 10.00      A   
ATOM   4002  CD1 ILE A 422       4.617  29.512 -20.013  1.00 10.00      A   
ATOM   4003  C   ILE A 422       2.398  26.754 -17.377  1.00 10.00      A   
ATOM   4004  O   ILE A 422       1.307  26.328 -17.756  1.00 10.00      A   
ATOM   4005  N   GLY A 423       3.483  25.991 -17.284  1.00 10.00      A   
ATOM   4006  HN  GLY A 423       4.325  26.393 -16.985  1.00 10.00      A   
ATOM   4007  CA  GLY A 423       3.436  24.583 -17.628  1.00 10.00      A   
ATOM   4008  C   GLY A 423       2.469  23.818 -16.745  1.00 10.00      A   
ATOM   4009  O   GLY A 423       1.541  23.172 -17.238  1.00 10.00      A   
ATOM   4010  N   PHE A 424       2.674  23.905 -15.435  1.00 10.00      A   
ATOM   4011  HN  PHE A 424       3.431  24.438 -15.102  1.00 10.00      A   
ATOM   4012  CA  PHE A 424       1.805  23.228 -14.481  1.00 10.00      A   
ATOM   4013  CB  PHE A 424       2.438  23.220 -13.088  1.00 10.00      A   
ATOM   4014  CG  PHE A 424       3.518  22.189 -12.908  1.00 10.00      A   
ATOM   4015  CD1 PHE A 424       4.834  22.474 -13.233  1.00 10.00      A   
ATOM   4016  CD2 PHE A 424       3.214  20.932 -12.411  1.00 10.00      A   
ATOM   4017  CE1 PHE A 424       5.826  21.525 -13.067  1.00 10.00      A   
ATOM   4018  CE2 PHE A 424       4.200  19.979 -12.243  1.00 10.00      A   
ATOM   4019  CZ  PHE A 424       5.508  20.276 -12.572  1.00 10.00      A   
ATOM   4020  C   PHE A 424       0.439  23.904 -14.442  1.00 10.00      A   
ATOM   4021  O   PHE A 424      -0.574  23.275 -14.130  1.00 10.00      A   
ATOM   4022  N   GLY A 425       0.424  25.191 -14.773  1.00 10.00      A   
ATOM   4023  HN  GLY A 425       1.269  25.637 -14.997  1.00 10.00      A   
ATOM   4024  CA  GLY A 425      -0.809  25.950 -14.792  1.00 10.00      A   
ATOM   4025  C   GLY A 425      -1.743  25.478 -15.887  1.00 10.00      A   
ATOM   4026  O   GLY A 425      -2.961  25.535 -15.740  1.00 10.00      A   
ATOM   4027  N   ALA A 426      -1.168  25.012 -16.990  1.00 10.00      A   
ATOM   4028  HN  ALA A 426      -0.186  25.012 -17.055  1.00 10.00      A   
ATOM   4029  CA  ALA A 426      -1.950  24.521 -18.113  1.00 10.00      A   
ATOM   4030  CB  ALA A 426      -1.075  24.401 -19.351  1.00 10.00      A   
ATOM   4031  C   ALA A 426      -2.571  23.175 -17.777  1.00 10.00      A   
ATOM   4032  O   ALA A 426      -3.684  22.874 -18.207  1.00 10.00      A   
ATOM   4033  N   ILE A 427      -1.843  22.376 -16.998  1.00 10.00      A   
ATOM   4034  HN  ILE A 427      -0.962  22.688 -16.692  1.00 10.00      A   
ATOM   4035  CA  ILE A 427      -2.309  21.057 -16.589  1.00 10.00      A   
ATOM   4036  CB  ILE A 427      -1.262  20.317 -15.722  1.00 10.00      A   
ATOM   4037  CG1 ILE A 427       0.015  20.049 -16.530  1.00 10.00      A   
ATOM   4038  CG2 ILE A 427      -1.829  19.014 -15.168  1.00 10.00      A   
ATOM   4039  CD1 ILE A 427      -0.163  19.064 -17.667  1.00 10.00      A   
ATOM   4040  C   ILE A 427      -3.625  21.155 -15.830  1.00 10.00      A   
ATOM   4041  O   ILE A 427      -4.628  20.570 -16.232  1.00 10.00      A   
ATOM   4042  N   VAL A 428      -3.626  21.930 -14.753  1.00 10.00      A   
ATOM   4043  HN  VAL A 428      -2.803  22.397 -14.501  1.00 10.00      A   
ATOM   4044  CA  VAL A 428      -4.823  22.100 -13.934  1.00 10.00      A   
ATOM   4045  CB  VAL A 428      -4.517  22.812 -12.596  1.00 10.00      A   
ATOM   4046  CG1 VAL A 428      -3.491  22.028 -11.791  1.00 10.00      A   
ATOM   4047  CG2 VAL A 428      -4.035  24.233 -12.833  1.00 10.00      A   
ATOM   4048  C   VAL A 428      -5.916  22.861 -14.686  1.00 10.00      A   
ATOM   4049  O   VAL A 428      -7.090  22.789 -14.330  1.00 10.00      A   
ATOM   4050  N   GLU A 429      -5.526  23.582 -15.734  1.00 10.00      A   
ATOM   4051  HN  GLU A 429      -4.576  23.604 -15.973  1.00 10.00      A   
ATOM   4052  CA  GLU A 429      -6.479  24.346 -16.526  1.00 10.00      A   
ATOM   4053  CB  GLU A 429      -5.758  25.403 -17.364  1.00 10.00      A   
ATOM   4054  CG  GLU A 429      -6.675  26.475 -17.930  1.00 10.00      A   
ATOM   4055  CD  GLU A 429      -6.018  27.287 -19.025  1.00 10.00      A   
ATOM   4056  OE1 GLU A 429      -5.020  27.980 -18.742  1.00 10.00      A   
ATOM   4057  OE2 GLU A 429      -6.503  27.243 -20.174  1.00 10.00      A   
ATOM   4058  C   GLU A 429      -7.297  23.438 -17.440  1.00 10.00      A   
ATOM   4059  O   GLU A 429      -8.439  23.753 -17.773  1.00 10.00      A   
ATOM   4060  N   HIS A 430      -6.708  22.319 -17.847  1.00 10.00      A   
ATOM   4061  HN  HIS A 430      -5.791  22.126 -17.554  1.00 10.00      A   
ATOM   4062  CA  HIS A 430      -7.389  21.383 -18.732  1.00 10.00      A   
ATOM   4063  CB  HIS A 430      -6.510  21.010 -19.928  1.00 10.00      A   
ATOM   4064  CG  HIS A 430      -6.565  22.000 -21.051  1.00 10.00      A   
ATOM   4065  ND1 HIS A 430      -7.480  21.875 -22.071  1.00 10.00      A   
ATOM   4066  CD2 HIS A 430      -5.805  23.102 -21.268  1.00 10.00      A   
ATOM   4067  CE1 HIS A 430      -7.263  22.894 -22.879  1.00 10.00      A   
ATOM   4068  NE2 HIS A 430      -6.261  23.663 -22.435  1.00 10.00      A   
ATOM   4069  HE2 HIS A 430      -5.924  24.484 -22.857  1.00 10.00      A   
ATOM   4070  C   HIS A 430      -7.859  20.127 -18.005  1.00 10.00      A   
ATOM   4071  O   HIS A 430      -8.946  19.619 -18.276  1.00 10.00      A   
ATOM   4072  N   CYS A 431      -7.043  19.632 -17.081  1.00 10.00      A   
ATOM   4073  HN  CYS A 431      -6.198  20.095 -16.887  1.00 10.00      A   
ATOM   4074  CA  CYS A 431      -7.382  18.427 -16.333  1.00 10.00      A   
ATOM   4075  CB  CYS A 431      -6.112  17.733 -15.843  1.00 10.00      A   
ATOM   4076  SG  CYS A 431      -4.839  17.569 -17.114  1.00 10.00      A   
ATOM   4077  HG  CYS A 431      -4.969  18.587 -17.953  1.00 10.00      A   
ATOM   4078  C   CYS A 431      -8.311  18.743 -15.167  1.00 10.00      A   
ATOM   4079  O   CYS A 431      -7.866  19.070 -14.068  1.00 10.00      A   
ATOM   4080  N   LYS A 432      -9.608  18.648 -15.420  1.00 10.00      A   
ATOM   4081  HN  LYS A 432      -9.900  18.385 -16.321  1.00 10.00      A   
ATOM   4082  CA  LYS A 432     -10.613  18.939 -14.402  1.00 10.00      A   
ATOM   4083  CB  LYS A 432     -11.965  19.226 -15.060  1.00 10.00      A   
ATOM   4084  CG  LYS A 432     -11.887  20.149 -16.263  1.00 10.00      A   
ATOM   4085  CD  LYS A 432     -11.566  21.577 -15.857  1.00 10.00      A   
ATOM   4086  CE  LYS A 432     -11.045  22.380 -17.038  1.00 10.00      A   
ATOM   4087  NZ  LYS A 432     -12.029  22.471 -18.151  1.00 10.00      A   
ATOM   4088  HZ1 LYS A 432     -12.390  21.527 -18.394  1.00 10.00      A   
ATOM   4089  HZ2 LYS A 432     -11.578  22.882 -18.994  1.00 10.00      A   
ATOM   4090  HZ3 LYS A 432     -12.828  23.075 -17.871  1.00 10.00      A   
ATOM   4091  C   LYS A 432     -10.757  17.802 -13.398  1.00 10.00      A   
ATOM   4092  O   LYS A 432     -11.183  18.018 -12.264  1.00 10.00      A   
ATOM   4093  N   ASP A 433     -10.389  16.597 -13.816  1.00 10.00      A   
ATOM   4094  HN  ASP A 433     -10.039  16.493 -14.723  1.00 10.00      A   
ATOM   4095  CA  ASP A 433     -10.492  15.420 -12.954  1.00 10.00      A   
ATOM   4096  CB  ASP A 433     -10.983  14.206 -13.751  1.00 10.00      A   
ATOM   4097  CG  ASP A 433     -12.099  13.450 -13.051  1.00 10.00      A   
ATOM   4098  OD1 ASP A 433     -13.239  13.964 -13.020  1.00 10.00      A   
ATOM   4099  OD2 ASP A 433     -11.850  12.330 -12.550  1.00 10.00      A   
ATOM   4100  C   ASP A 433      -9.161  15.103 -12.278  1.00 10.00      A   
ATOM   4101  O   ASP A 433      -8.920  13.972 -11.849  1.00 10.00      A   
ATOM   4102  N   LEU A 434      -8.302  16.109 -12.180  1.00 10.00      A   
ATOM   4103  HN  LEU A 434      -8.554  16.988 -12.530  1.00 10.00      A   
ATOM   4104  CA  LEU A 434      -6.993  15.947 -11.557  1.00 10.00      A   
ATOM   4105  CB  LEU A 434      -6.092  17.137 -11.904  1.00 10.00      A   
ATOM   4106  CG  LEU A 434      -4.617  17.003 -11.518  1.00 10.00      A   
ATOM   4107  CD1 LEU A 434      -3.920  15.976 -12.397  1.00 10.00      A   
ATOM   4108  CD2 LEU A 434      -3.915  18.348 -11.600  1.00 10.00      A   
ATOM   4109  C   LEU A 434      -7.125  15.824 -10.045  1.00 10.00      A   
ATOM   4110  O   LEU A 434      -7.548  16.763  -9.376  1.00 10.00      A   
ATOM   4111  N   ARG A 435      -6.765  14.660  -9.520  1.00 10.00      A   
ATOM   4112  HN  ARG A 435      -6.439  13.953 -10.115  1.00 10.00      A   
ATOM   4113  CA  ARG A 435      -6.838  14.401  -8.089  1.00 10.00      A   
ATOM   4114  CB  ARG A 435      -7.409  13.009  -7.823  1.00 10.00      A   
ATOM   4115  CG  ARG A 435      -8.922  12.913  -7.896  1.00 10.00      A   
ATOM   4116  CD  ARG A 435      -9.435  11.792  -7.003  1.00 10.00      A   
ATOM   4117  NE  ARG A 435      -8.461  10.704  -6.872  1.00 10.00      A   
ATOM   4118  HE  ARG A 435      -8.008  10.406  -7.690  1.00 10.00      A   
ATOM   4119  CZ  ARG A 435      -8.161  10.106  -5.715  1.00 10.00      A   
ATOM   4120  NH1 ARG A 435      -8.749  10.492  -4.592  1.00 10.00      A   
ATOM   4121 HH11 ARG A 435      -9.453  11.271  -4.600  1.00 10.00      A   
ATOM   4122 HH12 ARG A 435      -8.515  10.022  -3.690  1.00 10.00      A   
ATOM   4123  NH2 ARG A 435      -7.249   9.142  -5.677  1.00 10.00      A   
ATOM   4124 HH21 ARG A 435      -7.015   8.672  -4.773  1.00 10.00      A   
ATOM   4125 HH22 ARG A 435      -6.752   8.840  -6.548  1.00 10.00      A   
ATOM   4126  C   ARG A 435      -5.462  14.487  -7.441  1.00 10.00      A   
ATOM   4127  O   ARG A 435      -5.331  14.909  -6.291  1.00 10.00      A   
ATOM   4128  N   ARG A 436      -4.440  14.084  -8.173  1.00 10.00      A   
ATOM   4129  HN  ARG A 436      -4.592  13.782  -9.095  1.00 10.00      A   
ATOM   4130  CA  ARG A 436      -3.090  14.093  -7.638  1.00 10.00      A   
ATOM   4131  CB  ARG A 436      -2.609  12.659  -7.430  1.00 10.00      A   
ATOM   4132  CG  ARG A 436      -1.824  12.447  -6.151  1.00 10.00      A   
ATOM   4133  CD  ARG A 436      -1.911  11.000  -5.698  1.00 10.00      A   
ATOM   4134  NE  ARG A 436      -1.011  10.723  -4.587  1.00 10.00      A   
ATOM   4135  HE  ARG A 436      -0.770  11.478  -4.001  1.00 10.00      A   
ATOM   4136  CZ  ARG A 436      -0.515   9.520  -4.321  1.00 10.00      A   
ATOM   4137  NH1 ARG A 436      -0.841   8.478  -5.078  1.00 10.00      A   
ATOM   4138 HH11 ARG A 436      -0.447   7.538  -4.870  1.00 10.00      A   
ATOM   4139 HH12 ARG A 436      -1.502   8.592  -5.888  1.00 10.00      A   
ATOM   4140  NH2 ARG A 436       0.310   9.360  -3.298  1.00 10.00      A   
ATOM   4141 HH21 ARG A 436       0.571  10.167  -2.699  1.00 10.00      A   
ATOM   4142 HH22 ARG A 436       0.715   8.416  -3.094  1.00 10.00      A   
ATOM   4143  C   ARG A 436      -2.135  14.840  -8.553  1.00 10.00      A   
ATOM   4144  O   ARG A 436      -2.095  14.596  -9.761  1.00 10.00      A   
ATOM   4145  N   LEU A 437      -1.365  15.745  -7.971  1.00 10.00      A   
ATOM   4146  HN  LEU A 437      -1.438  15.884  -7.000  1.00 10.00      A   
ATOM   4147  CA  LEU A 437      -0.405  16.534  -8.726  1.00 10.00      A   
ATOM   4148  CB  LEU A 437      -1.011  17.886  -9.129  1.00 10.00      A   
ATOM   4149  CG  LEU A 437      -0.096  18.838  -9.910  1.00 10.00      A   
ATOM   4150  CD1 LEU A 437       0.144  18.314 -11.316  1.00 10.00      A   
ATOM   4151  CD2 LEU A 437      -0.673  20.244  -9.949  1.00 10.00      A   
ATOM   4152  C   LEU A 437       0.870  16.749  -7.920  1.00 10.00      A   
ATOM   4153  O   LEU A 437       0.823  17.117  -6.745  1.00 10.00      A   
ATOM   4154  N   SER A 438       2.002  16.488  -8.549  1.00 10.00      A   
ATOM   4155  HN  SER A 438       1.971  16.146  -9.469  1.00 10.00      A   
ATOM   4156  CA  SER A 438       3.289  16.674  -7.911  1.00 10.00      A   
ATOM   4157  CB  SER A 438       4.060  15.359  -7.881  1.00 10.00      A   
ATOM   4158  OG  SER A 438       3.366  14.402  -7.097  1.00 10.00      A   
ATOM   4159  HG  SER A 438       3.691  13.511  -7.305  1.00 10.00      A   
ATOM   4160  C   SER A 438       4.074  17.766  -8.626  1.00 10.00      A   
ATOM   4161  O   SER A 438       4.264  17.713  -9.841  1.00 10.00      A   
ATOM   4162  N   LEU A 439       4.519  18.752  -7.864  1.00 10.00      A   
ATOM   4163  HN  LEU A 439       4.357  18.717  -6.894  1.00 10.00      A   
ATOM   4164  CA  LEU A 439       5.252  19.880  -8.414  1.00 10.00      A   
ATOM   4165  CB  LEU A 439       4.936  21.146  -7.618  1.00 10.00      A   
ATOM   4166  CG  LEU A 439       3.457  21.540  -7.528  1.00 10.00      A   
ATOM   4167  CD1 LEU A 439       3.283  22.743  -6.617  1.00 10.00      A   
ATOM   4168  CD2 LEU A 439       2.878  21.820  -8.907  1.00 10.00      A   
ATOM   4169  C   LEU A 439       6.758  19.635  -8.431  1.00 10.00      A   
ATOM   4170  O   LEU A 439       7.306  18.979  -7.542  1.00 10.00      A   
ATOM   4171  N   SER A 440       7.413  20.162  -9.455  1.00 10.00      A   
ATOM   4172  HN  SER A 440       6.913  20.653 -10.139  1.00 10.00      A   
ATOM   4173  CA  SER A 440       8.853  20.033  -9.606  1.00 10.00      A   
ATOM   4174  CB  SER A 440       9.221  18.646 -10.143  1.00 10.00      A   
ATOM   4175  OG  SER A 440       8.343  18.250 -11.181  1.00 10.00      A   
ATOM   4176  HG  SER A 440       7.516  17.939 -10.798  1.00 10.00      A   
ATOM   4177  C   SER A 440       9.386  21.127 -10.526  1.00 10.00      A   
ATOM   4178  O   SER A 440       8.625  21.738 -11.275  1.00 10.00      A   
ATOM   4179  N   GLY A 441      10.685  21.384 -10.447  1.00 10.00      A   
ATOM   4180  HN  GLY A 441      11.233  20.888  -9.804  1.00 10.00      A   
ATOM   4181  CA  GLY A 441      11.294  22.400 -11.284  1.00 10.00      A   
ATOM   4182  C   GLY A 441      11.202  23.781 -10.665  1.00 10.00      A   
ATOM   4183  O   GLY A 441      10.947  23.914  -9.466  1.00 10.00      A   
ATOM   4184  N   LEU A 442      11.428  24.812 -11.468  1.00 10.00      A   
ATOM   4185  HN  LEU A 442      11.644  24.646 -12.413  1.00 10.00      A   
ATOM   4186  CA  LEU A 442      11.357  26.181 -10.978  1.00 10.00      A   
ATOM   4187  CB  LEU A 442      12.274  27.104 -11.784  1.00 10.00      A   
ATOM   4188  CG  LEU A 442      12.432  28.535 -11.248  1.00 10.00      A   
ATOM   4189  CD1 LEU A 442      12.992  28.519  -9.834  1.00 10.00      A   
ATOM   4190  CD2 LEU A 442      13.321  29.358 -12.168  1.00 10.00      A   
ATOM   4191  C   LEU A 442       9.921  26.680 -11.022  1.00 10.00      A   
ATOM   4192  O   LEU A 442       9.332  26.802 -12.096  1.00 10.00      A   
ATOM   4193  N   LEU A 443       9.362  26.948  -9.851  1.00 10.00      A   
ATOM   4194  HN  LEU A 443       9.889  26.828  -9.033  1.00 10.00      A   
ATOM   4195  CA  LEU A 443       7.994  27.423  -9.743  1.00 10.00      A   
ATOM   4196  CB  LEU A 443       7.094  26.295  -9.228  1.00 10.00      A   
ATOM   4197  CG  LEU A 443       7.026  25.028 -10.084  1.00 10.00      A   
ATOM   4198  CD1 LEU A 443       6.297  23.924  -9.339  1.00 10.00      A   
ATOM   4199  CD2 LEU A 443       6.338  25.316 -11.407  1.00 10.00      A   
ATOM   4200  C   LEU A 443       7.915  28.597  -8.780  1.00 10.00      A   
ATOM   4201  O   LEU A 443       8.467  28.542  -7.676  1.00 10.00      A   
ATOM   4202  N   THR A 444       7.246  29.660  -9.197  1.00 10.00      A   
ATOM   4203  HN  THR A 444       6.842  29.656 -10.094  1.00 10.00      A   
ATOM   4204  CA  THR A 444       7.087  30.830  -8.353  1.00 10.00      A   
ATOM   4205  CB  THR A 444       7.194  32.141  -9.166  1.00 10.00      A   
ATOM   4206  OG1 THR A 444       6.145  32.215 -10.144  1.00 10.00      A   
ATOM   4207  HG1 THR A 444       6.038  31.348 -10.579  1.00 10.00      A   
ATOM   4208  CG2 THR A 444       8.543  32.232  -9.864  1.00 10.00      A   
ATOM   4209  C   THR A 444       5.737  30.760  -7.641  1.00 10.00      A   
ATOM   4210  O   THR A 444       5.150  29.683  -7.526  1.00 10.00      A   
ATOM   4211  N   ASP A 445       5.235  31.893  -7.177  1.00 10.00      A   
ATOM   4212  HN  ASP A 445       5.727  32.729  -7.304  1.00 10.00      A   
ATOM   4213  CA  ASP A 445       3.952  31.915  -6.489  1.00 10.00      A   
ATOM   4214  CB  ASP A 445       3.903  33.021  -5.429  1.00 10.00      A   
ATOM   4215  CG  ASP A 445       4.263  32.518  -4.044  1.00 10.00      A   
ATOM   4216  OD1 ASP A 445       3.992  33.225  -3.049  1.00 10.00      A   
ATOM   4217  OD2 ASP A 445       4.832  31.413  -3.939  1.00 10.00      A   
ATOM   4218  C   ASP A 445       2.810  32.073  -7.485  1.00 10.00      A   
ATOM   4219  O   ASP A 445       1.645  32.188  -7.103  1.00 10.00      A   
ATOM   4220  N   LYS A 446       3.151  32.069  -8.772  1.00 10.00      A   
ATOM   4221  HN  LYS A 446       4.098  31.959  -9.018  1.00 10.00      A   
ATOM   4222  CA  LYS A 446       2.153  32.215  -9.824  1.00 10.00      A   
ATOM   4223  CB  LYS A 446       2.779  32.781 -11.102  1.00 10.00      A   
ATOM   4224  CG  LYS A 446       1.772  33.370 -12.079  1.00 10.00      A   
ATOM   4225  CD  LYS A 446       0.913  34.433 -11.413  1.00 10.00      A   
ATOM   4226  CE  LYS A 446      -0.075  35.046 -12.389  1.00 10.00      A   
ATOM   4227  NZ  LYS A 446      -0.958  36.038 -11.724  1.00 10.00      A   
ATOM   4228  HZ1 LYS A 446      -1.581  36.489 -12.421  1.00 10.00      A   
ATOM   4229  HZ2 LYS A 446      -0.387  36.772 -11.261  1.00 10.00      A   
ATOM   4230  HZ3 LYS A 446      -1.549  35.564 -11.001  1.00 10.00      A   
ATOM   4231  C   LYS A 446       1.457  30.889 -10.104  1.00 10.00      A   
ATOM   4232  O   LYS A 446       0.231  30.831 -10.207  1.00 10.00      A   
ATOM   4233  N   VAL A 447       2.243  29.827 -10.225  1.00 10.00      A   
ATOM   4234  HN  VAL A 447       3.223  29.943 -10.170  1.00 10.00      A   
ATOM   4235  CA  VAL A 447       1.699  28.496 -10.472  1.00 10.00      A   
ATOM   4236  CB  VAL A 447       2.814  27.444 -10.685  1.00 10.00      A   
ATOM   4237  CG1 VAL A 447       3.684  27.297  -9.446  1.00 10.00      A   
ATOM   4238  CG2 VAL A 447       2.221  26.102 -11.092  1.00 10.00      A   
ATOM   4239  C   VAL A 447       0.788  28.068  -9.322  1.00 10.00      A   
ATOM   4240  O   VAL A 447      -0.217  27.389  -9.528  1.00 10.00      A   
ATOM   4241  N   PHE A 448       1.131  28.503  -8.113  1.00 10.00      A   
ATOM   4242  HN  PHE A 448       1.931  29.060  -8.018  1.00 10.00      A   
ATOM   4243  CA  PHE A 448       0.348  28.179  -6.934  1.00 10.00      A   
ATOM   4244  CB  PHE A 448       1.102  28.544  -5.658  1.00 10.00      A   
ATOM   4245  CG  PHE A 448       2.192  27.578  -5.301  1.00 10.00      A   
ATOM   4246  CD1 PHE A 448       3.491  27.796  -5.726  1.00 10.00      A   
ATOM   4247  CD2 PHE A 448       1.920  26.453  -4.541  1.00 10.00      A   
ATOM   4248  CE1 PHE A 448       4.497  26.910  -5.400  1.00 10.00      A   
ATOM   4249  CE2 PHE A 448       2.920  25.564  -4.211  1.00 10.00      A   
ATOM   4250  CZ  PHE A 448       4.212  25.795  -4.641  1.00 10.00      A   
ATOM   4251  C   PHE A 448      -1.003  28.881  -6.983  1.00 10.00      A   
ATOM   4252  O   PHE A 448      -2.002  28.360  -6.488  1.00 10.00      A   
ATOM   4253  N   GLU A 449      -1.029  30.057  -7.601  1.00 10.00      A   
ATOM   4254  HN  GLU A 449      -0.200  30.416  -7.986  1.00 10.00      A   
ATOM   4255  CA  GLU A 449      -2.261  30.823  -7.736  1.00 10.00      A   
ATOM   4256  CB  GLU A 449      -1.974  32.208  -8.318  1.00 10.00      A   
ATOM   4257  CG  GLU A 449      -3.207  33.086  -8.446  1.00 10.00      A   
ATOM   4258  CD  GLU A 449      -3.216  33.895  -9.723  1.00 10.00      A   
ATOM   4259  OE1 GLU A 449      -2.405  34.839  -9.836  1.00 10.00      A   
ATOM   4260  OE2 GLU A 449      -4.035  33.598 -10.615  1.00 10.00      A   
ATOM   4261  C   GLU A 449      -3.225  30.078  -8.646  1.00 10.00      A   
ATOM   4262  O   GLU A 449      -4.399  29.910  -8.321  1.00 10.00      A   
ATOM   4263  N   TYR A 450      -2.711  29.621  -9.788  1.00 10.00      A   
ATOM   4264  HN  TYR A 450      -1.768  29.800  -9.992  1.00 10.00      A   
ATOM   4265  CA  TYR A 450      -3.518  28.876 -10.747  1.00 10.00      A   
ATOM   4266  CB  TYR A 450      -2.746  28.625 -12.048  1.00 10.00      A   
ATOM   4267  CG  TYR A 450      -2.467  29.885 -12.837  1.00 10.00      A   
ATOM   4268  CD1 TYR A 450      -1.191  30.166 -13.312  1.00 10.00      A   
ATOM   4269  CD2 TYR A 450      -3.479  30.798 -13.099  1.00 10.00      A   
ATOM   4270  CE1 TYR A 450      -0.934  31.325 -14.022  1.00 10.00      A   
ATOM   4271  CE2 TYR A 450      -3.233  31.954 -13.810  1.00 10.00      A   
ATOM   4272  CZ  TYR A 450      -1.960  32.215 -14.270  1.00 10.00      A   
ATOM   4273  OH  TYR A 450      -1.714  33.379 -14.968  1.00 10.00      A   
ATOM   4274  HH  TYR A 450      -1.327  33.164 -15.826  1.00 10.00      A   
ATOM   4275  C   TYR A 450      -4.001  27.568 -10.129  1.00 10.00      A   
ATOM   4276  O   TYR A 450      -5.130  27.133 -10.374  1.00 10.00      A   
ATOM   4277  N   ILE A 451      -3.144  26.958  -9.313  1.00 10.00      A   
ATOM   4278  HN  ILE A 451      -2.250  27.342  -9.187  1.00 10.00      A   
ATOM   4279  CA  ILE A 451      -3.496  25.726  -8.623  1.00 10.00      A   
ATOM   4280  CB  ILE A 451      -2.310  25.164  -7.803  1.00 10.00      A   
ATOM   4281  CG1 ILE A 451      -1.270  24.540  -8.735  1.00 10.00      A   
ATOM   4282  CG2 ILE A 451      -2.790  24.139  -6.784  1.00 10.00      A   
ATOM   4283  CD1 ILE A 451       0.011  24.130  -8.043  1.00 10.00      A   
ATOM   4284  C   ILE A 451      -4.679  25.982  -7.697  1.00 10.00      A   
ATOM   4285  O   ILE A 451      -5.649  25.227  -7.689  1.00 10.00      A   
ATOM   4286  N   GLY A 452      -4.611  27.078  -6.950  1.00 10.00      A   
ATOM   4287  HN  GLY A 452      -3.820  27.658  -7.015  1.00 10.00      A   
ATOM   4288  CA  GLY A 452      -5.680  27.424  -6.032  1.00 10.00      A   
ATOM   4289  C   GLY A 452      -6.870  28.067  -6.723  1.00 10.00      A   
ATOM   4290  O   GLY A 452      -7.595  28.861  -6.122  1.00 10.00      A   
ATOM   4291  N   THR A 453      -7.063  27.733  -7.987  1.00 10.00      A   
ATOM   4292  HN  THR A 453      -6.447  27.102  -8.411  1.00 10.00      A   
ATOM   4293  CA  THR A 453      -8.168  28.270  -8.761  1.00 10.00      A   
ATOM   4294  CB  THR A 453      -7.711  29.440  -9.660  1.00 10.00      A   
ATOM   4295  OG1 THR A 453      -6.928  30.363  -8.889  1.00 10.00      A   
ATOM   4296  HG1 THR A 453      -6.072  29.958  -8.673  1.00 10.00      A   
ATOM   4297  CG2 THR A 453      -8.910  30.168 -10.252  1.00 10.00      A   
ATOM   4298  C   THR A 453      -8.781  27.184  -9.640  1.00 10.00      A   
ATOM   4299  O   THR A 453      -9.999  26.994  -9.654  1.00 10.00      A   
ATOM   4300  N   TYR A 454      -7.932  26.450 -10.348  1.00 10.00      A   
ATOM   4301  HN  TYR A 454      -6.967  26.617 -10.267  1.00 10.00      A   
ATOM   4302  CA  TYR A 454      -8.404  25.409 -11.250  1.00 10.00      A   
ATOM   4303  CB  TYR A 454      -7.647  25.461 -12.577  1.00 10.00      A   
ATOM   4304  CG  TYR A 454      -7.769  26.799 -13.273  1.00 10.00      A   
ATOM   4305  CD1 TYR A 454      -6.706  27.691 -13.294  1.00 10.00      A   
ATOM   4306  CD2 TYR A 454      -8.955  27.176 -13.891  1.00 10.00      A   
ATOM   4307  CE1 TYR A 454      -6.821  28.922 -13.911  1.00 10.00      A   
ATOM   4308  CE2 TYR A 454      -9.076  28.403 -14.514  1.00 10.00      A   
ATOM   4309  CZ  TYR A 454      -8.007  29.273 -14.520  1.00 10.00      A   
ATOM   4310  OH  TYR A 454      -8.129  30.503 -15.128  1.00 10.00      A   
ATOM   4311  HH  TYR A 454      -8.703  31.070 -14.589  1.00 10.00      A   
ATOM   4312  C   TYR A 454      -8.350  24.013 -10.633  1.00 10.00      A   
ATOM   4313  O   TYR A 454      -9.147  23.146 -10.991  1.00 10.00      A   
ATOM   4314  N   ALA A 455      -7.430  23.794  -9.703  1.00 10.00      A   
ATOM   4315  HN  ALA A 455      -6.829  24.518  -9.437  1.00 10.00      A   
ATOM   4316  CA  ALA A 455      -7.306  22.488  -9.062  1.00 10.00      A   
ATOM   4317  CB  ALA A 455      -5.878  22.236  -8.608  1.00 10.00      A   
ATOM   4318  C   ALA A 455      -8.286  22.366  -7.898  1.00 10.00      A   
ATOM   4319  O   ALA A 455      -7.941  22.630  -6.744  1.00 10.00      A   
ATOM   4320  N   LYS A 456      -9.513  21.978  -8.215  1.00 10.00      A   
ATOM   4321  HN  LYS A 456      -9.724  21.787  -9.157  1.00 10.00      A   
ATOM   4322  CA  LYS A 456     -10.556  21.827  -7.209  1.00 10.00      A   
ATOM   4323  CB  LYS A 456     -11.898  22.318  -7.758  1.00 10.00      A   
ATOM   4324  CG  LYS A 456     -11.998  23.828  -7.920  1.00 10.00      A   
ATOM   4325  CD  LYS A 456     -12.114  24.516  -6.569  1.00 10.00      A   
ATOM   4326  CE  LYS A 456     -12.366  26.007  -6.722  1.00 10.00      A   
ATOM   4327  NZ  LYS A 456     -12.607  26.660  -5.410  1.00 10.00      A   
ATOM   4328  HZ1 LYS A 456     -12.727  27.687  -5.539  1.00 10.00      A   
ATOM   4329  HZ2 LYS A 456     -11.802  26.490  -4.769  1.00 10.00      A   
ATOM   4330  HZ3 LYS A 456     -13.467  26.275  -4.970  1.00 10.00      A   
ATOM   4331  C   LYS A 456     -10.680  20.378  -6.752  1.00 10.00      A   
ATOM   4332  O   LYS A 456     -10.828  20.106  -5.560  1.00 10.00      A   
ATOM   4333  N   LYS A 457     -10.603  19.455  -7.709  1.00 10.00      A   
ATOM   4334  HN  LYS A 457     -10.468  19.745  -8.636  1.00 10.00      A   
ATOM   4335  CA  LYS A 457     -10.719  18.025  -7.426  1.00 10.00      A   
ATOM   4336  CB  LYS A 457     -11.177  17.266  -8.676  1.00 10.00      A   
ATOM   4337  CG  LYS A 457     -12.685  17.177  -8.846  1.00 10.00      A   
ATOM   4338  CD  LYS A 457     -13.322  16.366  -7.728  1.00 10.00      A   
ATOM   4339  CE  LYS A 457     -14.580  15.652  -8.199  1.00 10.00      A   
ATOM   4340  NZ  LYS A 457     -15.573  16.589  -8.787  1.00 10.00      A   
ATOM   4341  HZ1 LYS A 457     -15.596  17.474  -8.246  1.00 10.00      A   
ATOM   4342  HZ2 LYS A 457     -16.522  16.164  -8.767  1.00 10.00      A   
ATOM   4343  HZ3 LYS A 457     -15.325  16.801  -9.773  1.00 10.00      A   
ATOM   4344  C   LYS A 457      -9.406  17.434  -6.920  1.00 10.00      A   
ATOM   4345  O   LYS A 457      -9.324  16.239  -6.634  1.00 10.00      A   
ATOM   4346  N   MET A 458      -8.383  18.267  -6.813  1.00 10.00      A   
ATOM   4347  HN  MET A 458      -8.504  19.206  -7.048  1.00 10.00      A   
ATOM   4348  CA  MET A 458      -7.085  17.808  -6.346  1.00 10.00      A   
ATOM   4349  CB  MET A 458      -6.000  18.836  -6.662  1.00 10.00      A   
ATOM   4350  CG  MET A 458      -4.581  18.302  -6.543  1.00 10.00      A   
ATOM   4351  SD  MET A 458      -3.345  19.525  -7.015  1.00 10.00      A   
ATOM   4352  CE  MET A 458      -3.618  20.777  -5.765  1.00 10.00      A   
ATOM   4353  C   MET A 458      -7.125  17.507  -4.853  1.00 10.00      A   
ATOM   4354  O   MET A 458      -7.328  18.402  -4.030  1.00 10.00      A   
ATOM   4355  N   GLU A 459      -6.919  16.244  -4.513  1.00 10.00      A   
ATOM   4356  HN  GLU A 459      -6.733  15.587  -5.217  1.00 10.00      A   
ATOM   4357  CA  GLU A 459      -6.950  15.809  -3.125  1.00 10.00      A   
ATOM   4358  CB  GLU A 459      -7.657  14.456  -2.993  1.00 10.00      A   
ATOM   4359  CG  GLU A 459      -9.080  14.450  -3.535  1.00 10.00      A   
ATOM   4360  CD  GLU A 459      -9.899  13.282  -3.030  1.00 10.00      A   
ATOM   4361  OE1 GLU A 459     -10.023  13.126  -1.796  1.00 10.00      A   
ATOM   4362  OE2 GLU A 459     -10.429  12.517  -3.863  1.00 10.00      A   
ATOM   4363  C   GLU A 459      -5.556  15.762  -2.504  1.00 10.00      A   
ATOM   4364  O   GLU A 459      -5.407  15.866  -1.284  1.00 10.00      A   
ATOM   4365  N   MET A 460      -4.536  15.606  -3.336  1.00 10.00      A   
ATOM   4366  HN  MET A 460      -4.706  15.533  -4.300  1.00 10.00      A   
ATOM   4367  CA  MET A 460      -3.164  15.558  -2.844  1.00 10.00      A   
ATOM   4368  CB  MET A 460      -2.668  14.120  -2.666  1.00 10.00      A   
ATOM   4369  CG  MET A 460      -1.245  14.037  -2.129  1.00 10.00      A   
ATOM   4370  SD  MET A 460      -0.617  12.352  -2.014  1.00 10.00      A   
ATOM   4371  CE  MET A 460       1.061  12.666  -1.465  1.00 10.00      A   
ATOM   4372  C   MET A 460      -2.207  16.336  -3.736  1.00 10.00      A   
ATOM   4373  O   MET A 460      -2.178  16.146  -4.953  1.00 10.00      A   
ATOM   4374  N   LEU A 461      -1.423  17.204  -3.118  1.00 10.00      A   
ATOM   4375  HN  LEU A 461      -1.499  17.308  -2.145  1.00 10.00      A   
ATOM   4376  CA  LEU A 461      -0.450  18.008  -3.835  1.00 10.00      A   
ATOM   4377  CB  LEU A 461      -0.882  19.479  -3.848  1.00 10.00      A   
ATOM   4378  CG  LEU A 461       0.105  20.472  -4.473  1.00 10.00      A   
ATOM   4379  CD1 LEU A 461       0.197  20.268  -5.976  1.00 10.00      A   
ATOM   4380  CD2 LEU A 461      -0.289  21.904  -4.149  1.00 10.00      A   
ATOM   4381  C   LEU A 461       0.926  17.873  -3.188  1.00 10.00      A   
ATOM   4382  O   LEU A 461       1.090  18.147  -1.997  1.00 10.00      A   
ATOM   4383  N   SER A 462       1.899  17.433  -3.968  1.00 10.00      A   
ATOM   4384  HN  SER A 462       1.699  17.213  -4.904  1.00 10.00      A   
ATOM   4385  CA  SER A 462       3.256  17.268  -3.476  1.00 10.00      A   
ATOM   4386  CB  SER A 462       3.864  15.976  -4.031  1.00 10.00      A   
ATOM   4387  OG  SER A 462       2.919  14.915  -4.004  1.00 10.00      A   
ATOM   4388  HG  SER A 462       3.026  14.368  -4.794  1.00 10.00      A   
ATOM   4389  C   SER A 462       4.104  18.472  -3.883  1.00 10.00      A   
ATOM   4390  O   SER A 462       4.253  18.760  -5.072  1.00 10.00      A   
ATOM   4391  N   VAL A 463       4.642  19.182  -2.899  1.00 10.00      A   
ATOM   4392  HN  VAL A 463       4.493  18.902  -1.966  1.00 10.00      A   
ATOM   4393  CA  VAL A 463       5.455  20.365  -3.170  1.00 10.00      A   
ATOM   4394  CB  VAL A 463       4.842  21.637  -2.542  1.00 10.00      A   
ATOM   4395  CG1 VAL A 463       5.593  22.878  -3.006  1.00 10.00      A   
ATOM   4396  CG2 VAL A 463       3.363  21.749  -2.878  1.00 10.00      A   
ATOM   4397  C   VAL A 463       6.881  20.189  -2.651  1.00 10.00      A   
ATOM   4398  O   VAL A 463       7.093  19.888  -1.474  1.00 10.00      A   
ATOM   4399  N   ALA A 464       7.852  20.379  -3.535  1.00 10.00      A   
ATOM   4400  HN  ALA A 464       7.619  20.607  -4.460  1.00 10.00      A   
ATOM   4401  CA  ALA A 464       9.255  20.253  -3.174  1.00 10.00      A   
ATOM   4402  CB  ALA A 464       9.737  18.830  -3.406  1.00 10.00      A   
ATOM   4403  C   ALA A 464      10.106  21.236  -3.973  1.00 10.00      A   
ATOM   4404  O   ALA A 464      10.109  21.203  -5.206  1.00 10.00      A   
ATOM   4405  N   PHE A 465      10.816  22.112  -3.260  1.00 10.00      A   
ATOM   4406  HN  PHE A 465      10.750  22.087  -2.279  1.00 10.00      A   
ATOM   4407  CA  PHE A 465      11.684  23.115  -3.883  1.00 10.00      A   
ATOM   4408  CB  PHE A 465      12.819  22.450  -4.675  1.00 10.00      A   
ATOM   4409  CG  PHE A 465      13.880  21.793  -3.839  1.00 10.00      A   
ATOM   4410  CD1 PHE A 465      13.786  20.452  -3.502  1.00 10.00      A   
ATOM   4411  CD2 PHE A 465      14.981  22.513  -3.408  1.00 10.00      A   
ATOM   4412  CE1 PHE A 465      14.770  19.843  -2.746  1.00 10.00      A   
ATOM   4413  CE2 PHE A 465      15.966  21.912  -2.650  1.00 10.00      A   
ATOM   4414  CZ  PHE A 465      15.862  20.575  -2.321  1.00 10.00      A   
ATOM   4415  C   PHE A 465      10.896  24.040  -4.806  1.00 10.00      A   
ATOM   4416  O   PHE A 465      11.312  24.298  -5.932  1.00 10.00      A   
ATOM   4417  N   ALA A 466       9.767  24.542  -4.335  1.00 10.00      A   
ATOM   4418  HN  ALA A 466       9.483  24.321  -3.423  1.00 10.00      A   
ATOM   4419  CA  ALA A 466       8.942  25.425  -5.149  1.00 10.00      A   
ATOM   4420  CB  ALA A 466       7.923  24.614  -5.931  1.00 10.00      A   
ATOM   4421  C   ALA A 466       8.240  26.462  -4.289  1.00 10.00      A   
ATOM   4422  O   ALA A 466       8.017  26.237  -3.102  1.00 10.00      A   
ATOM   4423  N   GLY A 467       7.898  27.593  -4.892  1.00 10.00      A   
ATOM   4424  HN  GLY A 467       8.121  27.724  -5.842  1.00 10.00      A   
ATOM   4425  CA  GLY A 467       7.215  28.648  -4.166  1.00 10.00      A   
ATOM   4426  C   GLY A 467       8.084  29.875  -4.003  1.00 10.00      A   
ATOM   4427  O   GLY A 467       9.311  29.783  -4.070  1.00 10.00      A   
ATOM   4428  N   ASP A 468       7.459  31.026  -3.801  1.00 10.00      A   
ATOM   4429  HN  ASP A 468       6.470  31.042  -3.763  1.00 10.00      A   
ATOM   4430  CA  ASP A 468       8.191  32.271  -3.631  1.00 10.00      A   
ATOM   4431  CB  ASP A 468       7.769  33.291  -4.691  1.00 10.00      A   
ATOM   4432  CG  ASP A 468       8.697  34.489  -4.754  1.00 10.00      A   
ATOM   4433  OD1 ASP A 468       8.490  35.456  -3.992  1.00 10.00      A   
ATOM   4434  OD2 ASP A 468       9.636  34.472  -5.579  1.00 10.00      A   
ATOM   4435  C   ASP A 468       7.960  32.848  -2.243  1.00 10.00      A   
ATOM   4436  O   ASP A 468       8.909  33.098  -1.499  1.00 10.00      A   
ATOM   4437  N   SER A 469       6.696  33.050  -1.891  1.00 10.00      A   
ATOM   4438  HN  SER A 469       5.976  32.810  -2.518  1.00 10.00      A   
ATOM   4439  CA  SER A 469       6.346  33.605  -0.592  1.00 10.00      A   
ATOM   4440  CB  SER A 469       5.905  35.065  -0.736  1.00 10.00      A   
ATOM   4441  OG  SER A 469       5.185  35.279  -1.943  1.00 10.00      A   
ATOM   4442  HG  SER A 469       4.772  34.444  -2.240  1.00 10.00      A   
ATOM   4443  C   SER A 469       5.271  32.770   0.094  1.00 10.00      A   
ATOM   4444  O   SER A 469       5.255  31.548  -0.038  1.00 10.00      A   
ATOM   4445  N   ASP A 470       4.384  33.424   0.840  1.00 10.00      A   
ATOM   4446  HN  ASP A 470       4.449  34.399   0.923  1.00 10.00      A   
ATOM   4447  CA  ASP A 470       3.313  32.723   1.537  1.00 10.00      A   
ATOM   4448  CB  ASP A 470       3.083  33.312   2.932  1.00 10.00      A   
ATOM   4449  CG  ASP A 470       3.982  32.703   3.987  1.00 10.00      A   
ATOM   4450  OD1 ASP A 470       3.479  31.939   4.835  1.00 10.00      A   
ATOM   4451  OD2 ASP A 470       5.199  32.999   3.976  1.00 10.00      A   
ATOM   4452  C   ASP A 470       2.023  32.780   0.734  1.00 10.00      A   
ATOM   4453  O   ASP A 470       1.102  31.997   0.967  1.00 10.00      A   
ATOM   4454  N   LEU A 471       1.965  33.713  -0.212  1.00 10.00      A   
ATOM   4455  HN  LEU A 471       2.736  34.302  -0.345  1.00 10.00      A   
ATOM   4456  CA  LEU A 471       0.784  33.886  -1.056  1.00 10.00      A   
ATOM   4457  CB  LEU A 471       0.954  35.063  -2.022  1.00 10.00      A   
ATOM   4458  CG  LEU A 471       0.774  36.459  -1.417  1.00 10.00      A   
ATOM   4459  CD1 LEU A 471       0.934  37.532  -2.482  1.00 10.00      A   
ATOM   4460  CD2 LEU A 471      -0.581  36.577  -0.736  1.00 10.00      A   
ATOM   4461  C   LEU A 471       0.444  32.615  -1.825  1.00 10.00      A   
ATOM   4462  O   LEU A 471      -0.719  32.226  -1.897  1.00 10.00      A   
ATOM   4463  N   GLY A 472       1.461  31.972  -2.384  1.00 10.00      A   
ATOM   4464  HN  GLY A 472       2.370  32.335  -2.291  1.00 10.00      A   
ATOM   4465  CA  GLY A 472       1.249  30.747  -3.135  1.00 10.00      A   
ATOM   4466  C   GLY A 472       0.546  29.680  -2.318  1.00 10.00      A   
ATOM   4467  O   GLY A 472      -0.478  29.141  -2.743  1.00 10.00      A   
ATOM   4468  N   MET A 473       1.093  29.379  -1.142  1.00 10.00      A   
ATOM   4469  HN  MET A 473       1.922  29.830  -0.875  1.00 10.00      A   
ATOM   4470  CA  MET A 473       0.503  28.380  -0.256  1.00 10.00      A   
ATOM   4471  CB  MET A 473       1.372  28.162   0.992  1.00 10.00      A   
ATOM   4472  CG  MET A 473       0.866  27.060   1.913  1.00 10.00      A   
ATOM   4473  SD  MET A 473       2.025  26.647   3.235  1.00 10.00      A   
ATOM   4474  CE  MET A 473       1.923  28.110   4.262  1.00 10.00      A   
ATOM   4475  C   MET A 473      -0.910  28.794   0.145  1.00 10.00      A   
ATOM   4476  O   MET A 473      -1.818  27.965   0.227  1.00 10.00      A   
ATOM   4477  N   HIS A 474      -1.090  30.091   0.372  1.00 10.00      A   
ATOM   4478  HN  HIS A 474      -0.321  30.701   0.289  1.00 10.00      A   
ATOM   4479  CA  HIS A 474      -2.391  30.637   0.742  1.00 10.00      A   
ATOM   4480  CB  HIS A 474      -2.270  32.129   1.068  1.00 10.00      A   
ATOM   4481  CG  HIS A 474      -3.533  32.756   1.588  1.00 10.00      A   
ATOM   4482  ND1 HIS A 474      -3.954  32.559   2.883  1.00 10.00      A   
ATOM   4483  CD2 HIS A 474      -4.426  33.552   0.947  1.00 10.00      A   
ATOM   4484  CE1 HIS A 474      -5.088  33.232   3.002  1.00 10.00      A   
ATOM   4485  NE2 HIS A 474      -5.409  33.848   1.859  1.00 10.00      A   
ATOM   4486  HE2 HIS A 474      -6.198  34.414   1.701  1.00 10.00      A   
ATOM   4487  C   HIS A 474      -3.390  30.417  -0.392  1.00 10.00      A   
ATOM   4488  O   HIS A 474      -4.531  30.021  -0.157  1.00 10.00      A   
ATOM   4489  N   HIS A 475      -2.939  30.662  -1.618  1.00 10.00      A   
ATOM   4490  HN  HIS A 475      -2.015  30.973  -1.733  1.00 10.00      A   
ATOM   4491  CA  HIS A 475      -3.775  30.491  -2.801  1.00 10.00      A   
ATOM   4492  CB  HIS A 475      -3.009  30.873  -4.072  1.00 10.00      A   
ATOM   4493  CG  HIS A 475      -2.942  32.346  -4.344  1.00 10.00      A   
ATOM   4494  ND1 HIS A 475      -4.024  33.193  -4.273  1.00 10.00      A   
ATOM   4495  HD1 HIS A 475      -4.941  32.940  -4.035  1.00 10.00      A   
ATOM   4496  CD2 HIS A 475      -1.888  33.124  -4.703  1.00 10.00      A   
ATOM   4497  CE1 HIS A 475      -3.607  34.426  -4.588  1.00 10.00      A   
ATOM   4498  NE2 HIS A 475      -2.314  34.439  -4.857  1.00 10.00      A   
ATOM   4499  C   HIS A 475      -4.276  29.055  -2.918  1.00 10.00      A   
ATOM   4500  O   HIS A 475      -5.448  28.819  -3.207  1.00 10.00      A   
ATOM   4501  N   VAL A 476      -3.380  28.105  -2.686  1.00 10.00      A   
ATOM   4502  HN  VAL A 476      -2.460  28.367  -2.459  1.00 10.00      A   
ATOM   4503  CA  VAL A 476      -3.718  26.687  -2.767  1.00 10.00      A   
ATOM   4504  CB  VAL A 476      -2.461  25.798  -2.640  1.00 10.00      A   
ATOM   4505  CG1 VAL A 476      -2.830  24.323  -2.685  1.00 10.00      A   
ATOM   4506  CG2 VAL A 476      -1.457  26.128  -3.733  1.00 10.00      A   
ATOM   4507  C   VAL A 476      -4.725  26.301  -1.682  1.00 10.00      A   
ATOM   4508  O   VAL A 476      -5.789  25.753  -1.973  1.00 10.00      A   
ATOM   4509  N   LEU A 477      -4.389  26.615  -0.439  1.00 10.00      A   
ATOM   4510  HN  LEU A 477      -3.538  27.077  -0.275  1.00 10.00      A   
ATOM   4511  CA  LEU A 477      -5.249  26.294   0.695  1.00 10.00      A   
ATOM   4512  CB  LEU A 477      -4.544  26.620   2.012  1.00 10.00      A   
ATOM   4513  CG  LEU A 477      -3.346  25.741   2.368  1.00 10.00      A   
ATOM   4514  CD1 LEU A 477      -2.520  26.378   3.476  1.00 10.00      A   
ATOM   4515  CD2 LEU A 477      -3.809  24.356   2.785  1.00 10.00      A   
ATOM   4516  C   LEU A 477      -6.604  26.998   0.609  1.00 10.00      A   
ATOM   4517  O   LEU A 477      -7.625  26.448   1.020  1.00 10.00      A   
ATOM   4518  N   SER A 478      -6.617  28.210   0.068  1.00 10.00      A   
ATOM   4519  HN  SER A 478      -5.770  28.613  -0.234  1.00 10.00      A   
ATOM   4520  CA  SER A 478      -7.854  28.967  -0.077  1.00 10.00      A   
ATOM   4521  CB  SER A 478      -7.619  30.450   0.224  1.00 10.00      A   
ATOM   4522  OG  SER A 478      -7.226  30.650   1.575  1.00 10.00      A   
ATOM   4523  HG  SER A 478      -6.645  29.927   1.852  1.00 10.00      A   
ATOM   4524  C   SER A 478      -8.440  28.799  -1.479  1.00 10.00      A   
ATOM   4525  O   SER A 478      -9.227  29.628  -1.943  1.00 10.00      A   
ATOM   4526  N   GLY A 479      -8.059  27.721  -2.150  1.00 10.00      A   
ATOM   4527  HN  GLY A 479      -7.428  27.092  -1.733  1.00 10.00      A   
ATOM   4528  CA  GLY A 479      -8.552  27.470  -3.491  1.00 10.00      A   
ATOM   4529  C   GLY A 479      -9.003  26.039  -3.685  1.00 10.00      A   
ATOM   4530  O   GLY A 479     -10.114  25.793  -4.162  1.00 10.00      A   
ATOM   4531  N   CYS A 480      -8.142  25.096  -3.323  1.00 10.00      A   
ATOM   4532  HN  CYS A 480      -7.268  25.362  -2.957  1.00 10.00      A   
ATOM   4533  CA  CYS A 480      -8.452  23.681  -3.456  1.00 10.00      A   
ATOM   4534  CB  CYS A 480      -7.216  22.830  -3.174  1.00 10.00      A   
ATOM   4535  SG  CYS A 480      -5.870  23.076  -4.354  1.00 10.00      A   
ATOM   4536  HG  CYS A 480      -6.405  23.159  -5.565  1.00 10.00      A   
ATOM   4537  C   CYS A 480      -9.594  23.293  -2.526  1.00 10.00      A   
ATOM   4538  O   CYS A 480      -9.527  23.509  -1.314  1.00 10.00      A   
ATOM   4539  N   ASP A 481     -10.642  22.724  -3.098  1.00 10.00      A   
ATOM   4540  HN  ASP A 481     -10.635  22.565  -4.065  1.00 10.00      A   
ATOM   4541  CA  ASP A 481     -11.803  22.331  -2.321  1.00 10.00      A   
ATOM   4542  CB  ASP A 481     -13.074  22.428  -3.164  1.00 10.00      A   
ATOM   4543  CG  ASP A 481     -14.293  22.722  -2.323  1.00 10.00      A   
ATOM   4544  OD1 ASP A 481     -14.457  23.881  -1.895  1.00 10.00      A   
ATOM   4545  OD2 ASP A 481     -15.098  21.798  -2.092  1.00 10.00      A   
ATOM   4546  C   ASP A 481     -11.651  20.927  -1.751  1.00 10.00      A   
ATOM   4547  O   ASP A 481     -11.777  20.721  -0.542  1.00 10.00      A   
ATOM   4548  N   SER A 482     -11.352  19.968  -2.613  1.00 10.00      A   
ATOM   4549  HN  SER A 482     -11.231  20.193  -3.560  1.00 10.00      A   
ATOM   4550  CA  SER A 482     -11.201  18.583  -2.190  1.00 10.00      A   
ATOM   4551  CB  SER A 482     -11.513  17.648  -3.357  1.00 10.00      A   
ATOM   4552  OG  SER A 482     -12.796  17.927  -3.894  1.00 10.00      A   
ATOM   4553  HG  SER A 482     -13.322  18.399  -3.235  1.00 10.00      A   
ATOM   4554  C   SER A 482      -9.809  18.289  -1.625  1.00 10.00      A   
ATOM   4555  O   SER A 482      -9.284  17.191  -1.794  1.00 10.00      A   
ATOM   4556  N   LEU A 483      -9.226  19.260  -0.933  1.00 10.00      A   
ATOM   4557  HN  LEU A 483      -9.702  20.105  -0.805  1.00 10.00      A   
ATOM   4558  CA  LEU A 483      -7.903  19.091  -0.343  1.00 10.00      A   
ATOM   4559  CB  LEU A 483      -7.407  20.430   0.215  1.00 10.00      A   
ATOM   4560  CG  LEU A 483      -5.950  20.800  -0.074  1.00 10.00      A   
ATOM   4561  CD1 LEU A 483      -5.681  22.246   0.311  1.00 10.00      A   
ATOM   4562  CD2 LEU A 483      -4.994  19.867   0.657  1.00 10.00      A   
ATOM   4563  C   LEU A 483      -7.964  18.045   0.767  1.00 10.00      A   
ATOM   4564  O   LEU A 483      -8.859  18.082   1.616  1.00 10.00      A   
ATOM   4565  N   ARG A 484      -7.028  17.106   0.749  1.00 10.00      A   
ATOM   4566  HN  ARG A 484      -6.345  17.119   0.042  1.00 10.00      A   
ATOM   4567  CA  ARG A 484      -6.995  16.053   1.749  1.00 10.00      A   
ATOM   4568  CB  ARG A 484      -7.525  14.747   1.160  1.00 10.00      A   
ATOM   4569  CG  ARG A 484      -8.463  13.981   2.077  1.00 10.00      A   
ATOM   4570  CD  ARG A 484      -8.867  12.657   1.459  1.00 10.00      A   
ATOM   4571  NE  ARG A 484      -7.724  11.759   1.316  1.00 10.00      A   
ATOM   4572  HE  ARG A 484      -7.303  11.433   2.137  1.00 10.00      A   
ATOM   4573  CZ  ARG A 484      -7.242  11.351   0.150  1.00 10.00      A   
ATOM   4574  NH1 ARG A 484      -7.800  11.751  -0.983  1.00 10.00      A   
ATOM   4575 HH11 ARG A 484      -7.410  11.428  -1.893  1.00 10.00      A   
ATOM   4576 HH12 ARG A 484      -8.637  12.386  -0.973  1.00 10.00      A   
ATOM   4577  NH2 ARG A 484      -6.202  10.533   0.112  1.00 10.00      A   
ATOM   4578 HH21 ARG A 484      -5.820  10.206  -0.805  1.00 10.00      A   
ATOM   4579 HH22 ARG A 484      -5.746  10.195   0.993  1.00 10.00      A   
ATOM   4580  C   ARG A 484      -5.590  15.853   2.309  1.00 10.00      A   
ATOM   4581  O   ARG A 484      -5.395  15.862   3.523  1.00 10.00      A   
ATOM   4582  N   LYS A 485      -4.611  15.669   1.431  1.00 10.00      A   
ATOM   4583  HN  LYS A 485      -4.817  15.673   0.467  1.00 10.00      A   
ATOM   4584  CA  LYS A 485      -3.232  15.468   1.862  1.00 10.00      A   
ATOM   4585  CB  LYS A 485      -2.750  14.056   1.523  1.00 10.00      A   
ATOM   4586  CG  LYS A 485      -3.410  12.951   2.335  1.00 10.00      A   
ATOM   4587  CD  LYS A 485      -2.658  11.631   2.210  1.00 10.00      A   
ATOM   4588  CE  LYS A 485      -2.676  11.096   0.785  1.00 10.00      A   
ATOM   4589  NZ  LYS A 485      -2.112   9.721   0.689  1.00 10.00      A   
ATOM   4590  HZ1 LYS A 485      -2.774   9.028   1.109  1.00 10.00      A   
ATOM   4591  HZ2 LYS A 485      -1.205   9.663   1.192  1.00 10.00      A   
ATOM   4592  HZ3 LYS A 485      -1.960   9.470  -0.305  1.00 10.00      A   
ATOM   4593  C   LYS A 485      -2.309  16.491   1.218  1.00 10.00      A   
ATOM   4594  O   LYS A 485      -2.258  16.612  -0.007  1.00 10.00      A   
ATOM   4595  N   LEU A 486      -1.575  17.225   2.042  1.00 10.00      A   
ATOM   4596  HN  LEU A 486      -1.648  17.082   3.011  1.00 10.00      A   
ATOM   4597  CA  LEU A 486      -0.655  18.233   1.542  1.00 10.00      A   
ATOM   4598  CB  LEU A 486      -1.221  19.634   1.786  1.00 10.00      A   
ATOM   4599  CG  LEU A 486      -0.486  20.786   1.101  1.00 10.00      A   
ATOM   4600  CD1 LEU A 486      -0.642  20.701  -0.410  1.00 10.00      A   
ATOM   4601  CD2 LEU A 486      -0.975  22.127   1.623  1.00 10.00      A   
ATOM   4602  C   LEU A 486       0.713  18.095   2.201  1.00 10.00      A   
ATOM   4603  O   LEU A 486       0.877  18.407   3.380  1.00 10.00      A   
ATOM   4604  N   GLU A 487       1.691  17.620   1.436  1.00 10.00      A   
ATOM   4605  HN  GLU A 487       1.500  17.392   0.502  1.00 10.00      A   
ATOM   4606  CA  GLU A 487       3.048  17.442   1.941  1.00 10.00      A   
ATOM   4607  CB  GLU A 487       3.483  15.974   1.853  1.00 10.00      A   
ATOM   4608  CG  GLU A 487       2.721  15.059   2.804  1.00 10.00      A   
ATOM   4609  CD  GLU A 487       3.205  13.618   2.791  1.00 10.00      A   
ATOM   4610  OE1 GLU A 487       2.428  12.733   2.382  1.00 10.00      A   
ATOM   4611  OE2 GLU A 487       4.349  13.357   3.217  1.00 10.00      A   
ATOM   4612  C   GLU A 487       4.021  18.364   1.208  1.00 10.00      A   
ATOM   4613  O   GLU A 487       4.199  18.263  -0.008  1.00 10.00      A   
ATOM   4614  N   ILE A 488       4.631  19.275   1.959  1.00 10.00      A   
ATOM   4615  HN  ILE A 488       4.450  19.295   2.927  1.00 10.00      A   
ATOM   4616  CA  ILE A 488       5.564  20.245   1.400  1.00 10.00      A   
ATOM   4617  CB  ILE A 488       5.048  21.682   1.631  1.00 10.00      A   
ATOM   4618  CG1 ILE A 488       3.582  21.800   1.208  1.00 10.00      A   
ATOM   4619  CG2 ILE A 488       5.903  22.695   0.886  1.00 10.00      A   
ATOM   4620  CD1 ILE A 488       2.895  23.040   1.732  1.00 10.00      A   
ATOM   4621  C   ILE A 488       6.945  20.122   2.042  1.00 10.00      A   
ATOM   4622  O   ILE A 488       7.063  19.907   3.254  1.00 10.00      A   
ATOM   4623  N   ARG A 489       7.986  20.259   1.226  1.00 10.00      A   
ATOM   4624  HN  ARG A 489       7.825  20.407   0.267  1.00 10.00      A   
ATOM   4625  CA  ARG A 489       9.357  20.185   1.708  1.00 10.00      A   
ATOM   4626  CB  ARG A 489       9.915  18.768   1.559  1.00 10.00      A   
ATOM   4627  CG  ARG A 489      10.125  18.326   0.119  1.00 10.00      A   
ATOM   4628  CD  ARG A 489      11.352  17.440  -0.018  1.00 10.00      A   
ATOM   4629  NE  ARG A 489      12.579  18.140   0.364  1.00 10.00      A   
ATOM   4630  HE  ARG A 489      12.537  19.120   0.432  1.00 10.00      A   
ATOM   4631  CZ  ARG A 489      13.735  17.530   0.628  1.00 10.00      A   
ATOM   4632  NH1 ARG A 489      13.834  16.207   0.548  1.00 10.00      A   
ATOM   4633 HH11 ARG A 489      13.011  15.632   0.275  1.00 10.00      A   
ATOM   4634 HH12 ARG A 489      14.747  15.735   0.762  1.00 10.00      A   
ATOM   4635  NH2 ARG A 489      14.798  18.245   0.968  1.00 10.00      A   
ATOM   4636 HH21 ARG A 489      15.703  17.773   1.179  1.00 10.00      A   
ATOM   4637 HH22 ARG A 489      14.738  19.299   1.025  1.00 10.00      A   
ATOM   4638  C   ARG A 489      10.255  21.173   0.967  1.00 10.00      A   
ATOM   4639  O   ARG A 489      10.116  21.364  -0.243  1.00 10.00      A   
ATOM   4640  N   ASP A 490      11.172  21.788   1.705  1.00 10.00      A   
ATOM   4641  HN  ASP A 490      11.204  21.600   2.667  1.00 10.00      A   
ATOM   4642  CA  ASP A 490      12.124  22.746   1.143  1.00 10.00      A   
ATOM   4643  CB  ASP A 490      13.063  22.066   0.141  1.00 10.00      A   
ATOM   4644  CG  ASP A 490      14.493  21.985   0.632  1.00 10.00      A   
ATOM   4645  OD1 ASP A 490      15.202  23.015   0.590  1.00 10.00      A   
ATOM   4646  OD2 ASP A 490      14.917  20.889   1.053  1.00 10.00      A   
ATOM   4647  C   ASP A 490      11.421  23.931   0.493  1.00 10.00      A   
ATOM   4648  O   ASP A 490      11.578  24.182  -0.706  1.00 10.00      A   
ATOM   4649  N   CYS A 491      10.663  24.668   1.284  1.00 10.00      A   
ATOM   4650  HN  CYS A 491      10.609  24.453   2.240  1.00 10.00      A   
ATOM   4651  CA  CYS A 491       9.933  25.814   0.771  1.00 10.00      A   
ATOM   4652  CB  CYS A 491       8.486  25.425   0.446  1.00 10.00      A   
ATOM   4653  SG  CYS A 491       8.302  24.322  -0.975  1.00 10.00      A   
ATOM   4654  HG  CYS A 491       7.869  25.055  -1.997  1.00 10.00      A   
ATOM   4655  C   CYS A 491       9.959  26.970   1.764  1.00 10.00      A   
ATOM   4656  O   CYS A 491       9.939  26.760   2.975  1.00 10.00      A   
ATOM   4657  N   PRO A 492       9.986  28.211   1.256  1.00 10.00      A   
ATOM   4658  CA  PRO A 492      10.010  29.414   2.096  1.00 10.00      A   
ATOM   4659  CB  PRO A 492      10.478  30.496   1.122  1.00 10.00      A   
ATOM   4660  CG  PRO A 492       9.963  30.044  -0.202  1.00 10.00      A   
ATOM   4661  CD  PRO A 492      10.003  28.541  -0.183  1.00 10.00      A   
ATOM   4662  C   PRO A 492       8.626  29.761   2.646  1.00 10.00      A   
ATOM   4663  O   PRO A 492       8.322  30.924   2.917  1.00 10.00      A   
ATOM   4664  N   PHE A 493       7.792  28.745   2.802  1.00 10.00      A   
ATOM   4665  HN  PHE A 493       8.095  27.843   2.575  1.00 10.00      A   
ATOM   4666  CA  PHE A 493       6.446  28.928   3.316  1.00 10.00      A   
ATOM   4667  CB  PHE A 493       5.555  27.733   2.949  1.00 10.00      A   
ATOM   4668  CG  PHE A 493       5.430  27.452   1.470  1.00 10.00      A   
ATOM   4669  CD1 PHE A 493       4.730  26.341   1.030  1.00 10.00      A   
ATOM   4670  CD2 PHE A 493       6.007  28.286   0.522  1.00 10.00      A   
ATOM   4671  CE1 PHE A 493       4.607  26.066  -0.319  1.00 10.00      A   
ATOM   4672  CE2 PHE A 493       5.891  28.016  -0.826  1.00 10.00      A   
ATOM   4673  CZ  PHE A 493       5.188  26.905  -1.248  1.00 10.00      A   
ATOM   4674  C   PHE A 493       6.515  29.075   4.829  1.00 10.00      A   
ATOM   4675  O   PHE A 493       7.258  28.349   5.491  1.00 10.00      A   
ATOM   4676  N   GLY A 494       5.754  30.007   5.375  1.00 10.00      A   
ATOM   4677  HN  GLY A 494       5.151  30.540   4.809  1.00 10.00      A   
ATOM   4678  CA  GLY A 494       5.786  30.232   6.802  1.00 10.00      A   
ATOM   4679  C   GLY A 494       4.436  30.083   7.463  1.00 10.00      A   
ATOM   4680  O   GLY A 494       3.518  29.483   6.907  1.00 10.00      A   
ATOM   4681  N   ASP A 495       4.322  30.642   8.657  1.00 10.00      A   
ATOM   4682  HN  ASP A 495       5.097  31.107   9.044  1.00 10.00      A   
ATOM   4683  CA  ASP A 495       3.090  30.579   9.425  1.00 10.00      A   
ATOM   4684  CB  ASP A 495       3.396  30.711  10.918  1.00 10.00      A   
ATOM   4685  CG  ASP A 495       4.212  31.947  11.243  1.00 10.00      A   
ATOM   4686  OD1 ASP A 495       5.449  31.921  11.037  1.00 10.00      A   
ATOM   4687  OD2 ASP A 495       3.629  32.950  11.701  1.00 10.00      A   
ATOM   4688  C   ASP A 495       2.098  31.656   8.996  1.00 10.00      A   
ATOM   4689  O   ASP A 495       0.951  31.666   9.445  1.00 10.00      A   
ATOM   4690  N   LYS A 496       2.531  32.542   8.104  1.00 10.00      A   
ATOM   4691  HN  LYS A 496       3.440  32.455   7.749  1.00 10.00      A   
ATOM   4692  CA  LYS A 496       1.674  33.620   7.625  1.00 10.00      A   
ATOM   4693  CB  LYS A 496       2.431  34.545   6.669  1.00 10.00      A   
ATOM   4694  CG  LYS A 496       3.615  35.255   7.299  1.00 10.00      A   
ATOM   4695  CD  LYS A 496       4.154  36.339   6.382  1.00 10.00      A   
ATOM   4696  CE  LYS A 496       5.327  37.067   7.015  1.00 10.00      A   
ATOM   4697  NZ  LYS A 496       6.496  36.170   7.208  1.00 10.00      A   
ATOM   4698  HZ1 LYS A 496       7.307  36.711   7.573  1.00 10.00      A   
ATOM   4699  HZ2 LYS A 496       6.766  35.738   6.302  1.00 10.00      A   
ATOM   4700  HZ3 LYS A 496       6.262  35.414   7.888  1.00 10.00      A   
ATOM   4701  C   LYS A 496       0.430  33.056   6.948  1.00 10.00      A   
ATOM   4702  O   LYS A 496      -0.697  33.377   7.327  1.00 10.00      A   
ATOM   4703  N   ALA A 497       0.638  32.196   5.964  1.00 10.00      A   
ATOM   4704  HN  ALA A 497       1.565  31.976   5.701  1.00 10.00      A   
ATOM   4705  CA  ALA A 497      -0.474  31.581   5.257  1.00 10.00      A   
ATOM   4706  CB  ALA A 497      -0.048  31.138   3.868  1.00 10.00      A   
ATOM   4707  C   ALA A 497      -1.012  30.397   6.050  1.00 10.00      A   
ATOM   4708  O   ALA A 497      -2.180  30.030   5.924  1.00 10.00      A   
ATOM   4709  N   LEU A 498      -0.150  29.819   6.880  1.00 10.00      A   
ATOM   4710  HN  LEU A 498       0.761  30.178   6.940  1.00 10.00      A   
ATOM   4711  CA  LEU A 498      -0.510  28.666   7.699  1.00 10.00      A   
ATOM   4712  CB  LEU A 498       0.731  28.116   8.410  1.00 10.00      A   
ATOM   4713  CG  LEU A 498       0.538  26.851   9.251  1.00 10.00      A   
ATOM   4714  CD1 LEU A 498       0.105  25.679   8.384  1.00 10.00      A   
ATOM   4715  CD2 LEU A 498       1.815  26.520  10.009  1.00 10.00      A   
ATOM   4716  C   LEU A 498      -1.594  29.012   8.720  1.00 10.00      A   
ATOM   4717  O   LEU A 498      -2.603  28.316   8.823  1.00 10.00      A   
ATOM   4718  N   LEU A 499      -1.389  30.096   9.457  1.00 10.00      A   
ATOM   4719  HN  LEU A 499      -0.571  30.626   9.318  1.00 10.00      A   
ATOM   4720  CA  LEU A 499      -2.350  30.520  10.470  1.00 10.00      A   
ATOM   4721  CB  LEU A 499      -1.726  31.548  11.416  1.00 10.00      A   
ATOM   4722  CG  LEU A 499      -0.526  31.067  12.238  1.00 10.00      A   
ATOM   4723  CD1 LEU A 499      -0.014  32.178  13.142  1.00 10.00      A   
ATOM   4724  CD2 LEU A 499      -0.886  29.831  13.051  1.00 10.00      A   
ATOM   4725  C   LEU A 499      -3.616  31.077   9.832  1.00 10.00      A   
ATOM   4726  O   LEU A 499      -4.691  31.037  10.427  1.00 10.00      A   
ATOM   4727  N   ALA A 500      -3.486  31.583   8.613  1.00 10.00      A   
ATOM   4728  HN  ALA A 500      -2.603  31.584   8.189  1.00 10.00      A   
ATOM   4729  CA  ALA A 500      -4.624  32.137   7.894  1.00 10.00      A   
ATOM   4730  CB  ALA A 500      -4.151  32.933   6.689  1.00 10.00      A   
ATOM   4731  C   ALA A 500      -5.581  31.032   7.467  1.00 10.00      A   
ATOM   4732  O   ALA A 500      -6.801  31.210   7.468  1.00 10.00      A   
ATOM   4733  N   ASN A 501      -5.020  29.881   7.121  1.00 10.00      A   
ATOM   4734  HN  ASN A 501      -4.042  29.795   7.157  1.00 10.00      A   
ATOM   4735  CA  ASN A 501      -5.815  28.738   6.684  1.00 10.00      A   
ATOM   4736  CB  ASN A 501      -5.213  28.118   5.420  1.00 10.00      A   
ATOM   4737  CG  ASN A 501      -5.300  29.033   4.216  1.00 10.00      A   
ATOM   4738  OD1 ASN A 501      -6.279  29.006   3.474  1.00 10.00      A   
ATOM   4739  ND2 ASN A 501      -4.272  29.843   4.008  1.00 10.00      A   
ATOM   4740 HD21 ASN A 501      -3.516  29.807   4.638  1.00 10.00      A   
ATOM   4741 HD22 ASN A 501      -4.310  30.456   3.240  1.00 10.00      A   
ATOM   4742  C   ASN A 501      -5.910  27.694   7.789  1.00 10.00      A   
ATOM   4743  O   ASN A 501      -5.981  26.493   7.524  1.00 10.00      A   
ATOM   4744  N   ALA A 502      -5.931  28.168   9.027  1.00 10.00      A   
ATOM   4745  HN  ALA A 502      -5.886  29.136   9.162  1.00 10.00      A   
ATOM   4746  CA  ALA A 502      -6.009  27.298  10.191  1.00 10.00      A   
ATOM   4747  CB  ALA A 502      -5.907  28.123  11.462  1.00 10.00      A   
ATOM   4748  C   ALA A 502      -7.289  26.469  10.195  1.00 10.00      A   
ATOM   4749  O   ALA A 502      -7.260  25.277  10.504  1.00 10.00      A   
ATOM   4750  N   SER A 503      -8.403  27.098   9.839  1.00 10.00      A   
ATOM   4751  HN  SER A 503      -8.358  28.048   9.590  1.00 10.00      A   
ATOM   4752  CA  SER A 503      -9.690  26.421   9.812  1.00 10.00      A   
ATOM   4753  CB  SER A 503     -10.825  27.445   9.757  1.00 10.00      A   
ATOM   4754  OG  SER A 503     -10.576  28.527  10.643  1.00 10.00      A   
ATOM   4755  HG  SER A 503     -11.384  29.044  10.743  1.00 10.00      A   
ATOM   4756  C   SER A 503      -9.796  25.444   8.640  1.00 10.00      A   
ATOM   4757  O   SER A 503     -10.468  24.417   8.736  1.00 10.00      A   
ATOM   4758  N   LYS A 504      -9.114  25.755   7.542  1.00 10.00      A   
ATOM   4759  HN  LYS A 504      -8.573  26.575   7.528  1.00 10.00      A   
ATOM   4760  CA  LYS A 504      -9.148  24.899   6.360  1.00 10.00      A   
ATOM   4761  CB  LYS A 504      -8.433  25.571   5.185  1.00 10.00      A   
ATOM   4762  CG  LYS A 504      -8.530  24.810   3.871  1.00 10.00      A   
ATOM   4763  CD  LYS A 504      -9.976  24.547   3.477  1.00 10.00      A   
ATOM   4764  CE  LYS A 504     -10.061  23.842   2.133  1.00 10.00      A   
ATOM   4765  NZ  LYS A 504     -11.442  23.380   1.827  1.00 10.00      A   
ATOM   4766  HZ1 LYS A 504     -12.119  24.158   1.959  1.00 10.00      A   
ATOM   4767  HZ2 LYS A 504     -11.709  22.596   2.457  1.00 10.00      A   
ATOM   4768  HZ3 LYS A 504     -11.500  23.051   0.845  1.00 10.00      A   
ATOM   4769  C   LYS A 504      -8.529  23.533   6.648  1.00 10.00      A   
ATOM   4770  O   LYS A 504      -8.960  22.516   6.101  1.00 10.00      A   
ATOM   4771  N   LEU A 505      -7.544  23.515   7.539  1.00 10.00      A   
ATOM   4772  HN  LEU A 505      -7.274  24.358   7.964  1.00 10.00      A   
ATOM   4773  CA  LEU A 505      -6.846  22.283   7.904  1.00 10.00      A   
ATOM   4774  CB  LEU A 505      -5.638  22.596   8.796  1.00 10.00      A   
ATOM   4775  CG  LEU A 505      -4.619  23.589   8.233  1.00 10.00      A   
ATOM   4776  CD1 LEU A 505      -3.515  23.849   9.246  1.00 10.00      A   
ATOM   4777  CD2 LEU A 505      -4.038  23.087   6.919  1.00 10.00      A   
ATOM   4778  C   LEU A 505      -7.763  21.276   8.597  1.00 10.00      A   
ATOM   4779  O   LEU A 505      -7.471  20.081   8.629  1.00 10.00      A   
ATOM   4780  N   GLU A 506      -8.871  21.757   9.146  1.00 10.00      A   
ATOM   4781  HN  GLU A 506      -9.062  22.716   9.080  1.00 10.00      A   
ATOM   4782  CA  GLU A 506      -9.815  20.887   9.838  1.00 10.00      A   
ATOM   4783  CB  GLU A 506     -10.831  21.717  10.625  1.00 10.00      A   
ATOM   4784  CG  GLU A 506     -11.273  21.078  11.931  1.00 10.00      A   
ATOM   4785  CD  GLU A 506     -12.444  21.798  12.563  1.00 10.00      A   
ATOM   4786  OE1 GLU A 506     -13.531  21.814  11.948  1.00 10.00      A   
ATOM   4787  OE2 GLU A 506     -12.286  22.353  13.673  1.00 10.00      A   
ATOM   4788  C   GLU A 506     -10.529  19.973   8.842  1.00 10.00      A   
ATOM   4789  O   GLU A 506     -11.053  18.921   9.209  1.00 10.00      A   
ATOM   4790  N   THR A 507     -10.543  20.379   7.581  1.00 10.00      A   
ATOM   4791  HN  THR A 507     -10.115  21.230   7.349  1.00 10.00      A   
ATOM   4792  CA  THR A 507     -11.181  19.599   6.529  1.00 10.00      A   
ATOM   4793  CB  THR A 507     -11.983  20.507   5.578  1.00 10.00      A   
ATOM   4794  OG1 THR A 507     -11.673  21.882   5.857  1.00 10.00      A   
ATOM   4795  HG1 THR A 507     -10.742  22.046   5.653  1.00 10.00      A   
ATOM   4796  CG2 THR A 507     -13.477  20.285   5.753  1.00 10.00      A   
ATOM   4797  C   THR A 507     -10.146  18.804   5.730  1.00 10.00      A   
ATOM   4798  O   THR A 507     -10.426  18.327   4.627  1.00 10.00      A   
ATOM   4799  N   MET A 508      -8.949  18.673   6.289  1.00 10.00      A   
ATOM   4800  HN  MET A 508      -8.789  19.073   7.170  1.00 10.00      A   
ATOM   4801  CA  MET A 508      -7.862  17.942   5.641  1.00 10.00      A   
ATOM   4802  CB  MET A 508      -6.676  18.875   5.372  1.00 10.00      A   
ATOM   4803  CG  MET A 508      -6.915  19.874   4.249  1.00 10.00      A   
ATOM   4804  SD  MET A 508      -5.732  21.236   4.253  1.00 10.00      A   
ATOM   4805  CE  MET A 508      -4.178  20.343   4.220  1.00 10.00      A   
ATOM   4806  C   MET A 508      -7.420  16.768   6.509  1.00 10.00      A   
ATOM   4807  O   MET A 508      -7.477  16.845   7.738  1.00 10.00      A   
ATOM   4808  N   ARG A 509      -6.991  15.685   5.868  1.00 10.00      A   
ATOM   4809  HN  ARG A 509      -6.968  15.686   4.888  1.00 10.00      A   
ATOM   4810  CA  ARG A 509      -6.549  14.499   6.587  1.00 10.00      A   
ATOM   4811  CB  ARG A 509      -6.419  13.289   5.649  1.00 10.00      A   
ATOM   4812  CG  ARG A 509      -6.317  11.954   6.381  1.00 10.00      A   
ATOM   4813  CD  ARG A 509      -5.521  10.921   5.589  1.00 10.00      A   
ATOM   4814  NE  ARG A 509      -6.315  10.263   4.543  1.00 10.00      A   
ATOM   4815  HE  ARG A 509      -7.296  10.342   4.604  1.00 10.00      A   
ATOM   4816  CZ  ARG A 509      -5.787   9.552   3.536  1.00 10.00      A   
ATOM   4817  NH1 ARG A 509      -4.476   9.393   3.436  1.00 10.00      A   
ATOM   4818 HH11 ARG A 509      -3.833   9.812   4.145  1.00 10.00      A   
ATOM   4819 HH12 ARG A 509      -4.074   8.844   2.631  1.00 10.00      A   
ATOM   4820  NH2 ARG A 509      -6.576   8.984   2.632  1.00 10.00      A   
ATOM   4821 HH21 ARG A 509      -7.612   9.081   2.694  1.00 10.00      A   
ATOM   4822 HH22 ARG A 509      -6.152   8.434   1.838  1.00 10.00      A   
ATOM   4823  C   ARG A 509      -5.230  14.750   7.305  1.00 10.00      A   
ATOM   4824  O   ARG A 509      -5.119  14.512   8.511  1.00 10.00      A   
ATOM   4825  N   SER A 510      -4.238  15.239   6.569  1.00 10.00      A   
ATOM   4826  HN  SER A 510      -4.386  15.426   5.618  1.00 10.00      A   
ATOM   4827  CA  SER A 510      -2.931  15.497   7.148  1.00 10.00      A   
ATOM   4828  CB  SER A 510      -2.129  14.194   7.218  1.00 10.00      A   
ATOM   4829  OG  SER A 510      -2.463  13.339   6.134  1.00 10.00      A   
ATOM   4830  HG  SER A 510      -1.733  13.323   5.500  1.00 10.00      A   
ATOM   4831  C   SER A 510      -2.145  16.557   6.378  1.00 10.00      A   
ATOM   4832  O   SER A 510      -2.245  16.667   5.151  1.00 10.00      A   
ATOM   4833  N   LEU A 511      -1.377  17.338   7.121  1.00 10.00      A   
ATOM   4834  HN  LEU A 511      -1.381  17.215   8.100  1.00 10.00      A   
ATOM   4835  CA  LEU A 511      -0.535  18.380   6.558  1.00 10.00      A   
ATOM   4836  CB  LEU A 511      -0.996  19.754   7.049  1.00 10.00      A   
ATOM   4837  CG  LEU A 511      -0.138  20.947   6.627  1.00 10.00      A   
ATOM   4838  CD1 LEU A 511      -0.298  21.242   5.144  1.00 10.00      A   
ATOM   4839  CD2 LEU A 511      -0.477  22.171   7.464  1.00 10.00      A   
ATOM   4840  C   LEU A 511       0.911  18.133   6.978  1.00 10.00      A   
ATOM   4841  O   LEU A 511       1.178  17.827   8.143  1.00 10.00      A   
ATOM   4842  N   TRP A 512       1.835  18.249   6.037  1.00 10.00      A   
ATOM   4843  HN  TRP A 512       1.566  18.493   5.120  1.00 10.00      A   
ATOM   4844  CA  TRP A 512       3.239  18.025   6.324  1.00 10.00      A   
ATOM   4845  CB  TRP A 512       3.681  16.692   5.710  1.00 10.00      A   
ATOM   4846  CG  TRP A 512       5.155  16.443   5.746  1.00 10.00      A   
ATOM   4847  CD1 TRP A 512       6.033  16.586   4.709  1.00 10.00      A   
ATOM   4848  CD2 TRP A 512       5.926  15.993   6.865  1.00 10.00      A   
ATOM   4849  NE1 TRP A 512       7.302  16.261   5.118  1.00 10.00      A   
ATOM   4850  HE1 TRP A 512       8.107  16.290   4.557  1.00 10.00      A   
ATOM   4851  CE2 TRP A 512       7.263  15.891   6.436  1.00 10.00      A   
ATOM   4852  CE3 TRP A 512       5.615  15.669   8.189  1.00 10.00      A   
ATOM   4853  CZ2 TRP A 512       8.287  15.479   7.282  1.00 10.00      A   
ATOM   4854  CZ3 TRP A 512       6.632  15.258   9.027  1.00 10.00      A   
ATOM   4855  CH2 TRP A 512       7.951  15.167   8.571  1.00 10.00      A   
ATOM   4856  C   TRP A 512       4.088  19.174   5.799  1.00 10.00      A   
ATOM   4857  O   TRP A 512       4.038  19.507   4.615  1.00 10.00      A   
ATOM   4858  N   MET A 513       4.852  19.790   6.690  1.00 10.00      A   
ATOM   4859  HN  MET A 513       4.823  19.497   7.628  1.00 10.00      A   
ATOM   4860  CA  MET A 513       5.722  20.897   6.317  1.00 10.00      A   
ATOM   4861  CB  MET A 513       5.192  22.223   6.872  1.00 10.00      A   
ATOM   4862  CG  MET A 513       3.804  22.607   6.381  1.00 10.00      A   
ATOM   4863  SD  MET A 513       3.301  24.253   6.926  1.00 10.00      A   
ATOM   4864  CE  MET A 513       4.258  25.285   5.815  1.00 10.00      A   
ATOM   4865  C   MET A 513       7.143  20.656   6.815  1.00 10.00      A   
ATOM   4866  O   MET A 513       7.390  20.606   8.022  1.00 10.00      A   
ATOM   4867  N   SER A 514       8.070  20.489   5.884  1.00 10.00      A   
ATOM   4868  HN  SER A 514       7.813  20.526   4.934  1.00 10.00      A   
ATOM   4869  CA  SER A 514       9.463  20.266   6.229  1.00 10.00      A   
ATOM   4870  CB  SER A 514       9.892  18.848   5.842  1.00 10.00      A   
ATOM   4871  OG  SER A 514       9.172  18.383   4.710  1.00 10.00      A   
ATOM   4872  HG  SER A 514       8.263  18.700   4.752  1.00 10.00      A   
ATOM   4873  C   SER A 514      10.352  21.304   5.550  1.00 10.00      A   
ATOM   4874  O   SER A 514      10.060  21.739   4.431  1.00 10.00      A   
ATOM   4875  N   SER A 515      11.424  21.704   6.238  1.00 10.00      A   
ATOM   4876  HN  SER A 515      11.589  21.315   7.126  1.00 10.00      A   
ATOM   4877  CA  SER A 515      12.363  22.698   5.716  1.00 10.00      A   
ATOM   4878  CB  SER A 515      13.141  22.123   4.529  1.00 10.00      A   
ATOM   4879  OG  SER A 515      13.225  20.709   4.620  1.00 10.00      A   
ATOM   4880  HG  SER A 515      13.029  20.439   5.527  1.00 10.00      A   
ATOM   4881  C   SER A 515      11.630  23.978   5.311  1.00 10.00      A   
ATOM   4882  O   SER A 515      11.874  24.551   4.247  1.00 10.00      A   
ATOM   4883  N   CYS A 516      10.713  24.408   6.163  1.00 10.00      A   
ATOM   4884  HN  CYS A 516      10.556  23.907   6.989  1.00 10.00      A   
ATOM   4885  CA  CYS A 516       9.940  25.606   5.906  1.00 10.00      A   
ATOM   4886  CB  CYS A 516       8.446  25.279   5.894  1.00 10.00      A   
ATOM   4887  SG  CYS A 516       7.958  24.051   4.657  1.00 10.00      A   
ATOM   4888  HG  CYS A 516       9.031  23.332   4.348  1.00 10.00      A   
ATOM   4889  C   CYS A 516      10.248  26.677   6.946  1.00 10.00      A   
ATOM   4890  O   CYS A 516      10.979  26.430   7.909  1.00 10.00      A   
ATOM   4891  N   SER A 517       9.674  27.853   6.760  1.00 10.00      A   
ATOM   4892  HN  SER A 517       9.074  27.979   5.990  1.00 10.00      A   
ATOM   4893  CA  SER A 517       9.890  28.969   7.663  1.00 10.00      A   
ATOM   4894  CB  SER A 517       9.879  30.269   6.857  1.00 10.00      A   
ATOM   4895  OG  SER A 517      10.442  30.072   5.565  1.00 10.00      A   
ATOM   4896  HG  SER A 517      11.318  29.673   5.652  1.00 10.00      A   
ATOM   4897  C   SER A 517       8.811  29.010   8.748  1.00 10.00      A   
ATOM   4898  O   SER A 517       8.365  30.085   9.158  1.00 10.00      A   
ATOM   4899  N   VAL A 518       8.392  27.835   9.207  1.00 10.00      A   
ATOM   4900  HN  VAL A 518       8.787  27.013   8.847  1.00 10.00      A   
ATOM   4901  CA  VAL A 518       7.369  27.734  10.237  1.00 10.00      A   
ATOM   4902  CB  VAL A 518       6.712  26.339  10.242  1.00 10.00      A   
ATOM   4903  CG1 VAL A 518       5.586  26.279  11.262  1.00 10.00      A   
ATOM   4904  CG2 VAL A 518       6.197  25.984   8.856  1.00 10.00      A   
ATOM   4905  C   VAL A 518       7.972  28.009  11.610  1.00 10.00      A   
ATOM   4906  O   VAL A 518       8.741  27.200  12.133  1.00 10.00      A   
ATOM   4907  N   SER A 519       7.619  29.151  12.180  1.00 10.00      A   
ATOM   4908  HN  SER A 519       6.987  29.736  11.717  1.00 10.00      A   
ATOM   4909  CA  SER A 519       8.128  29.548  13.481  1.00 10.00      A   
ATOM   4910  CB  SER A 519       7.782  31.017  13.754  1.00 10.00      A   
ATOM   4911  OG  SER A 519       6.420  31.290  13.450  1.00 10.00      A   
ATOM   4912  HG  SER A 519       6.327  31.486  12.501  1.00 10.00      A   
ATOM   4913  C   SER A 519       7.595  28.644  14.592  1.00 10.00      A   
ATOM   4914  O   SER A 519       6.435  28.226  14.571  1.00 10.00      A   
ATOM   4915  N   PHE A 520       8.457  28.341  15.556  1.00 10.00      A   
ATOM   4916  HN  PHE A 520       9.373  28.696  15.502  1.00 10.00      A   
ATOM   4917  CA  PHE A 520       8.100  27.493  16.689  1.00 10.00      A   
ATOM   4918  CB  PHE A 520       9.337  27.274  17.570  1.00 10.00      A   
ATOM   4919  CG  PHE A 520       9.056  26.991  19.019  1.00 10.00      A   
ATOM   4920  CD1 PHE A 520       8.505  25.785  19.417  1.00 10.00      A   
ATOM   4921  CD2 PHE A 520       9.355  27.936  19.986  1.00 10.00      A   
ATOM   4922  CE1 PHE A 520       8.256  25.526  20.751  1.00 10.00      A   
ATOM   4923  CE2 PHE A 520       9.109  27.686  21.320  1.00 10.00      A   
ATOM   4924  CZ  PHE A 520       8.558  26.480  21.705  1.00 10.00      A   
ATOM   4925  C   PHE A 520       6.949  28.104  17.494  1.00 10.00      A   
ATOM   4926  O   PHE A 520       6.077  27.389  18.000  1.00 10.00      A   
ATOM   4927  N   GLY A 521       6.943  29.429  17.592  1.00 10.00      A   
ATOM   4928  HN  GLY A 521       7.657  29.946  17.153  1.00 10.00      A   
ATOM   4929  CA  GLY A 521       5.900  30.118  18.328  1.00 10.00      A   
ATOM   4930  C   GLY A 521       4.532  29.930  17.699  1.00 10.00      A   
ATOM   4931  O   GLY A 521       3.525  29.798  18.401  1.00 10.00      A   
ATOM   4932  N   ALA A 522       4.502  29.885  16.374  1.00 10.00      A   
ATOM   4933  HN  ALA A 522       5.346  29.963  15.873  1.00 10.00      A   
ATOM   4934  CA  ALA A 522       3.256  29.711  15.640  1.00 10.00      A   
ATOM   4935  CB  ALA A 522       3.474  29.947  14.159  1.00 10.00      A   
ATOM   4936  C   ALA A 522       2.665  28.328  15.877  1.00 10.00      A   
ATOM   4937  O   ALA A 522       1.447  28.172  15.963  1.00 10.00      A   
ATOM   4938  N   CYS A 523       3.536  27.326  15.986  1.00 10.00      A   
ATOM   4939  HN  CYS A 523       4.495  27.514  15.893  1.00 10.00      A   
ATOM   4940  CA  CYS A 523       3.099  25.956  16.227  1.00 10.00      A   
ATOM   4941  CB  CYS A 523       4.297  25.002  16.288  1.00 10.00      A   
ATOM   4942  SG  CYS A 523       5.310  24.968  14.789  1.00 10.00      A   
ATOM   4943  HG  CYS A 523       6.201  23.995  14.923  1.00 10.00      A   
ATOM   4944  C   CYS A 523       2.283  25.870  17.513  1.00 10.00      A   
ATOM   4945  O   CYS A 523       1.249  25.201  17.559  1.00 10.00      A   
ATOM   4946  N   LYS A 524       2.738  26.571  18.549  1.00 10.00      A   
ATOM   4947  HN  LYS A 524       3.562  27.096  18.449  1.00 10.00      A   
ATOM   4948  CA  LYS A 524       2.040  26.579  19.830  1.00 10.00      A   
ATOM   4949  CB  LYS A 524       2.919  27.185  20.927  1.00 10.00      A   
ATOM   4950  CG  LYS A 524       4.169  26.378  21.242  1.00 10.00      A   
ATOM   4951  CD  LYS A 524       4.877  26.909  22.478  1.00 10.00      A   
ATOM   4952  CE  LYS A 524       5.436  28.300  22.240  1.00 10.00      A   
ATOM   4953  NZ  LYS A 524       6.241  28.783  23.391  1.00 10.00      A   
ATOM   4954  HZ1 LYS A 524       7.087  28.190  23.517  1.00 10.00      A   
ATOM   4955  HZ2 LYS A 524       5.678  28.750  24.263  1.00 10.00      A   
ATOM   4956  HZ3 LYS A 524       6.544  29.771  23.224  1.00 10.00      A   
ATOM   4957  C   LYS A 524       0.729  27.349  19.719  1.00 10.00      A   
ATOM   4958  O   LYS A 524      -0.287  26.942  20.280  1.00 10.00      A   
ATOM   4959  N   LEU A 525       0.755  28.446  18.967  1.00 10.00      A   
ATOM   4960  HN  LEU A 525       1.593  28.706  18.530  1.00 10.00      A   
ATOM   4961  CA  LEU A 525      -0.432  29.271  18.776  1.00 10.00      A   
ATOM   4962  CB  LEU A 525      -0.078  30.576  18.059  1.00 10.00      A   
ATOM   4963  CG  LEU A 525      -1.194  31.624  17.970  1.00 10.00      A   
ATOM   4964  CD1 LEU A 525      -1.678  32.016  19.359  1.00 10.00      A   
ATOM   4965  CD2 LEU A 525      -0.719  32.845  17.196  1.00 10.00      A   
ATOM   4966  C   LEU A 525      -1.497  28.505  17.996  1.00 10.00      A   
ATOM   4967  O   LEU A 525      -2.684  28.589  18.302  1.00 10.00      A   
ATOM   4968  N   LEU A 526      -1.057  27.753  16.995  1.00 10.00      A   
ATOM   4969  HN  LEU A 526      -0.093  27.743  16.797  1.00 10.00      A   
ATOM   4970  CA  LEU A 526      -1.962  26.957  16.177  1.00 10.00      A   
ATOM   4971  CB  LEU A 526      -1.239  26.367  14.962  1.00 10.00      A   
ATOM   4972  CG  LEU A 526      -2.116  25.637  13.936  1.00 10.00      A   
ATOM   4973  CD1 LEU A 526      -3.228  26.543  13.431  1.00 10.00      A   
ATOM   4974  CD2 LEU A 526      -1.268  25.133  12.778  1.00 10.00      A   
ATOM   4975  C   LEU A 526      -2.596  25.850  17.012  1.00 10.00      A   
ATOM   4976  O   LEU A 526      -3.791  25.579  16.899  1.00 10.00      A   
ATOM   4977  N   GLY A 527      -1.789  25.228  17.869  1.00 10.00      A   
ATOM   4978  HN  GLY A 527      -0.842  25.487  17.912  1.00 10.00      A   
ATOM   4979  CA  GLY A 527      -2.291  24.173  18.732  1.00 10.00      A   
ATOM   4980  C   GLY A 527      -3.280  24.716  19.745  1.00 10.00      A   
ATOM   4981  O   GLY A 527      -4.198  24.018  20.178  1.00 10.00      A   
ATOM   4982  N   GLN A 528      -3.089  25.978  20.116  1.00 10.00      A   
ATOM   4983  HN  GLN A 528      -2.329  26.475  19.743  1.00 10.00      A   
ATOM   4984  CA  GLN A 528      -3.970  26.643  21.063  1.00 10.00      A   
ATOM   4985  CB  GLN A 528      -3.218  27.735  21.823  1.00 10.00      A   
ATOM   4986  CG  GLN A 528      -2.466  27.220  23.036  1.00 10.00      A   
ATOM   4987  CD  GLN A 528      -3.399  26.825  24.161  1.00 10.00      A   
ATOM   4988  OE1 GLN A 528      -4.327  27.558  24.500  1.00 10.00      A   
ATOM   4989  NE2 GLN A 528      -3.175  25.653  24.727  1.00 10.00      A   
ATOM   4990 HE21 GLN A 528      -2.427  25.110  24.391  1.00 10.00      A   
ATOM   4991 HE22 GLN A 528      -3.767  25.369  25.454  1.00 10.00      A   
ATOM   4992  C   GLN A 528      -5.172  27.238  20.342  1.00 10.00      A   
ATOM   4993  O   GLN A 528      -6.126  27.700  20.965  1.00 10.00      A   
ATOM   4994  N   LYS A 529      -5.109  27.238  19.022  1.00 10.00      A   
ATOM   4995  HN  LYS A 529      -4.315  26.865  18.583  1.00 10.00      A   
ATOM   4996  CA  LYS A 529      -6.182  27.773  18.204  1.00 10.00      A   
ATOM   4997  CB  LYS A 529      -5.604  28.469  16.971  1.00 10.00      A   
ATOM   4998  CG  LYS A 529      -6.638  29.150  16.093  1.00 10.00      A   
ATOM   4999  CD  LYS A 529      -5.978  29.864  14.929  1.00 10.00      A   
ATOM   5000  CE  LYS A 529      -6.989  30.687  14.153  1.00 10.00      A   
ATOM   5001  NZ  LYS A 529      -7.657  31.695  15.021  1.00 10.00      A   
ATOM   5002  HZ1 LYS A 529      -6.955  32.369  15.392  1.00 10.00      A   
ATOM   5003  HZ2 LYS A 529      -8.129  31.227  15.824  1.00 10.00      A   
ATOM   5004  HZ3 LYS A 529      -8.369  32.220  14.477  1.00 10.00      A   
ATOM   5005  C   LYS A 529      -7.121  26.653  17.779  1.00 10.00      A   
ATOM   5006  O   LYS A 529      -8.337  26.763  17.918  1.00 10.00      A   
ATOM   5007  N   MET A 530      -6.543  25.577  17.263  1.00 10.00      A   
ATOM   5008  HN  MET A 530      -5.559  25.549  17.187  1.00 10.00      A   
ATOM   5009  CA  MET A 530      -7.313  24.424  16.820  1.00 10.00      A   
ATOM   5010  CB  MET A 530      -7.005  24.105  15.354  1.00 10.00      A   
ATOM   5011  CG  MET A 530      -7.224  25.269  14.397  1.00 10.00      A   
ATOM   5012  SD  MET A 530      -8.966  25.695  14.183  1.00 10.00      A   
ATOM   5013  CE  MET A 530      -9.470  24.444  13.006  1.00 10.00      A   
ATOM   5014  C   MET A 530      -6.993  23.225  17.707  1.00 10.00      A   
ATOM   5015  O   MET A 530      -6.065  22.466  17.431  1.00 10.00      A   
ATOM   5016  N   PRO A 531      -7.767  23.043  18.790  1.00 10.00      A   
ATOM   5017  CA  PRO A 531      -7.557  21.953  19.755  1.00 10.00      A   
ATOM   5018  CB  PRO A 531      -8.355  22.416  20.971  1.00 10.00      A   
ATOM   5019  CG  PRO A 531      -9.464  23.231  20.400  1.00 10.00      A   
ATOM   5020  CD  PRO A 531      -8.921  23.885  19.158  1.00 10.00      A   
ATOM   5021  C   PRO A 531      -8.084  20.607  19.263  1.00 10.00      A   
ATOM   5022  O   PRO A 531      -8.176  19.649  20.031  1.00 10.00      A   
ATOM   5023  N   LYS A 532      -8.440  20.542  17.988  1.00 10.00      A   
ATOM   5024  HN  LYS A 532      -8.365  21.345  17.431  1.00 10.00      A   
ATOM   5025  CA  LYS A 532      -8.941  19.310  17.392  1.00 10.00      A   
ATOM   5026  CB  LYS A 532     -10.237  19.557  16.621  1.00 10.00      A   
ATOM   5027  CG  LYS A 532     -11.468  19.739  17.495  1.00 10.00      A   
ATOM   5028  CD  LYS A 532     -12.742  19.684  16.662  1.00 10.00      A   
ATOM   5029  CE  LYS A 532     -13.989  19.730  17.533  1.00 10.00      A   
ATOM   5030  NZ  LYS A 532     -14.175  21.054  18.187  1.00 10.00      A   
ATOM   5031  HZ1 LYS A 532     -15.109  21.097  18.641  1.00 10.00      A   
ATOM   5032  HZ2 LYS A 532     -14.109  21.818  17.483  1.00 10.00      A   
ATOM   5033  HZ3 LYS A 532     -13.445  21.201  18.912  1.00 10.00      A   
ATOM   5034  C   LYS A 532      -7.892  18.698  16.474  1.00 10.00      A   
ATOM   5035  O   LYS A 532      -8.096  17.627  15.902  1.00 10.00      A   
ATOM   5036  N   LEU A 533      -6.769  19.384  16.332  1.00 10.00      A   
ATOM   5037  HN  LEU A 533      -6.658  20.236  16.811  1.00 10.00      A   
ATOM   5038  CA  LEU A 533      -5.689  18.903  15.490  1.00 10.00      A   
ATOM   5039  CB  LEU A 533      -5.435  19.867  14.328  1.00 10.00      A   
ATOM   5040  CG  LEU A 533      -6.494  19.895  13.218  1.00 10.00      A   
ATOM   5041  CD1 LEU A 533      -7.601  20.890  13.540  1.00 10.00      A   
ATOM   5042  CD2 LEU A 533      -5.855  20.206  11.876  1.00 10.00      A   
ATOM   5043  C   LEU A 533      -4.424  18.724  16.313  1.00 10.00      A   
ATOM   5044  O   LEU A 533      -4.198  19.453  17.280  1.00 10.00      A   
ATOM   5045  N   ASN A 534      -3.620  17.736  15.960  1.00 10.00      A   
ATOM   5046  HN  ASN A 534      -3.861  17.164  15.195  1.00 10.00      A   
ATOM   5047  CA  ASN A 534      -2.379  17.484  16.675  1.00 10.00      A   
ATOM   5048  CB  ASN A 534      -2.120  15.983  16.850  1.00 10.00      A   
ATOM   5049  CG  ASN A 534      -2.862  15.371  18.024  1.00 10.00      A   
ATOM   5050  OD1 ASN A 534      -3.359  16.073  18.904  1.00 10.00      A   
ATOM   5051  ND2 ASN A 534      -2.923  14.047  18.056  1.00 10.00      A   
ATOM   5052 HD21 ASN A 534      -2.486  13.543  17.331  1.00 10.00      A   
ATOM   5053 HD22 ASN A 534      -3.406  13.621  18.800  1.00 10.00      A   
ATOM   5054  C   ASN A 534      -1.214  18.120  15.938  1.00 10.00      A   
ATOM   5055  O   ASN A 534      -0.921  17.759  14.796  1.00 10.00      A   
ATOM   5056  N   VAL A 535      -0.578  19.085  16.576  1.00 10.00      A   
ATOM   5057  HN  VAL A 535      -0.878  19.344  17.476  1.00 10.00      A   
ATOM   5058  CA  VAL A 535       0.565  19.765  15.990  1.00 10.00      A   
ATOM   5059  CB  VAL A 535       0.564  21.276  16.315  1.00 10.00      A   
ATOM   5060  CG1 VAL A 535       1.659  21.995  15.540  1.00 10.00      A   
ATOM   5061  CG2 VAL A 535      -0.794  21.886  16.004  1.00 10.00      A   
ATOM   5062  C   VAL A 535       1.839  19.126  16.518  1.00 10.00      A   
ATOM   5063  O   VAL A 535       2.411  19.578  17.514  1.00 10.00      A   
ATOM   5064  N   GLU A 536       2.266  18.060  15.861  1.00 10.00      A   
ATOM   5065  HN  GLU A 536       1.780  17.760  15.059  1.00 10.00      A   
ATOM   5066  CA  GLU A 536       3.453  17.334  16.276  1.00 10.00      A   
ATOM   5067  CB  GLU A 536       3.324  15.848  15.945  1.00 10.00      A   
ATOM   5068  CG  GLU A 536       2.122  15.176  16.590  1.00 10.00      A   
ATOM   5069  CD  GLU A 536       2.195  13.662  16.546  1.00 10.00      A   
ATOM   5070  OE1 GLU A 536       3.182  13.122  16.005  1.00 10.00      A   
ATOM   5071  OE2 GLU A 536       1.265  13.004  17.065  1.00 10.00      A   
ATOM   5072  C   GLU A 536       4.708  17.916  15.648  1.00 10.00      A   
ATOM   5073  O   GLU A 536       4.887  17.877  14.429  1.00 10.00      A   
ATOM   5074  N   VAL A 537       5.560  18.478  16.488  1.00 10.00      A   
ATOM   5075  HN  VAL A 537       5.341  18.495  17.447  1.00 10.00      A   
ATOM   5076  CA  VAL A 537       6.807  19.068  16.039  1.00 10.00      A   
ATOM   5077  CB  VAL A 537       7.171  20.302  16.888  1.00 10.00      A   
ATOM   5078  CG1 VAL A 537       8.548  20.831  16.514  1.00 10.00      A   
ATOM   5079  CG2 VAL A 537       6.122  21.388  16.715  1.00 10.00      A   
ATOM   5080  C   VAL A 537       7.937  18.045  16.121  1.00 10.00      A   
ATOM   5081  O   VAL A 537       8.284  17.579  17.210  1.00 10.00      A   
ATOM   5082  N   ILE A 538       8.492  17.698  14.969  1.00 10.00      A   
ATOM   5083  HN  ILE A 538       8.164  18.107  14.139  1.00 10.00      A   
ATOM   5084  CA  ILE A 538       9.584  16.742  14.899  1.00 10.00      A   
ATOM   5085  CB  ILE A 538       9.396  15.755  13.733  1.00 10.00      A   
ATOM   5086  CG1 ILE A 538       7.941  15.279  13.672  1.00 10.00      A   
ATOM   5087  CG2 ILE A 538      10.331  14.565  13.894  1.00 10.00      A   
ATOM   5088  CD1 ILE A 538       7.594  14.519  12.414  1.00 10.00      A   
ATOM   5089  C   ILE A 538      10.898  17.489  14.722  1.00 10.00      A   
ATOM   5090  O   ILE A 538      11.277  17.853  13.603  1.00 10.00      A   
ATOM   5091  N   ASP A 539      11.587  17.709  15.826  1.00 10.00      A   
ATOM   5092  HN  ASP A 539      11.252  17.348  16.678  1.00 10.00      A   
ATOM   5093  CA  ASP A 539      12.843  18.443  15.813  1.00 10.00      A   
ATOM   5094  CB  ASP A 539      12.639  19.809  16.477  1.00 10.00      A   
ATOM   5095  CG  ASP A 539      13.680  20.826  16.069  1.00 10.00      A   
ATOM   5096  OD1 ASP A 539      13.380  21.689  15.208  1.00 10.00      A   
ATOM   5097  OD2 ASP A 539      14.797  20.785  16.619  1.00 10.00      A   
ATOM   5098  C   ASP A 539      13.937  17.654  16.530  1.00 10.00      A   
ATOM   5099  O   ASP A 539      13.772  17.245  17.678  1.00 10.00      A   
ATOM   5100  N   GLU A 540      15.051  17.431  15.841  1.00 10.00      A   
ATOM   5101  HN  GLU A 540      15.125  17.783  14.919  1.00 10.00      A   
ATOM   5102  CA  GLU A 540      16.170  16.680  16.402  1.00 10.00      A   
ATOM   5103  CB  GLU A 540      16.777  15.754  15.351  1.00 10.00      A   
ATOM   5104  CG  GLU A 540      15.871  14.631  14.893  1.00 10.00      A   
ATOM   5105  CD  GLU A 540      16.497  13.836  13.773  1.00 10.00      A   
ATOM   5106  OE1 GLU A 540      16.285  14.196  12.600  1.00 10.00      A   
ATOM   5107  OE2 GLU A 540      17.218  12.858  14.063  1.00 10.00      A   
ATOM   5108  C   GLU A 540      17.260  17.602  16.928  1.00 10.00      A   
ATOM   5109  O   GLU A 540      18.359  17.155  17.257  1.00 10.00      A   
ATOM   5110  N   ARG A 541      16.966  18.887  16.999  1.00 10.00      A   
ATOM   5111  HN  ARG A 541      16.074  19.199  16.720  1.00 10.00      A   
ATOM   5112  CA  ARG A 541      17.937  19.852  17.495  1.00 10.00      A   
ATOM   5113  CB  ARG A 541      17.827  21.174  16.737  1.00 10.00      A   
ATOM   5114  CG  ARG A 541      17.876  21.027  15.227  1.00 10.00      A   
ATOM   5115  CD  ARG A 541      16.826  21.890  14.546  1.00 10.00      A   
ATOM   5116  NE  ARG A 541      17.193  23.304  14.509  1.00 10.00      A   
ATOM   5117  HE  ARG A 541      18.117  23.538  14.758  1.00 10.00      A   
ATOM   5118  CZ  ARG A 541      16.348  24.277  14.172  1.00 10.00      A   
ATOM   5119  NH1 ARG A 541      15.089  23.986  13.854  1.00 10.00      A   
ATOM   5120 HH11 ARG A 541      14.758  22.994  13.871  1.00 10.00      A   
ATOM   5121 HH12 ARG A 541      14.426  24.750  13.594  1.00 10.00      A   
ATOM   5122  NH2 ARG A 541      16.758  25.540  14.143  1.00 10.00      A   
ATOM   5123 HH21 ARG A 541      16.096  26.301  13.877  1.00 10.00      A   
ATOM   5124 HH22 ARG A 541      17.745  25.778  14.382  1.00 10.00      A   
ATOM   5125  C   ARG A 541      17.738  20.072  18.989  1.00 10.00      A   
ATOM   5126  O   ARG A 541      18.356  20.950  19.594  1.00 10.00      A   
ATOM   5127  N   GLY A 542      16.870  19.259  19.572  1.00 10.00      A   
ATOM   5128  HN  GLY A 542      16.407  18.589  19.027  1.00 10.00      A   
ATOM   5129  CA  GLY A 542      16.585  19.355  20.987  1.00 10.00      A   
ATOM   5130  C   GLY A 542      15.259  20.033  21.242  1.00 10.00      A   
ATOM   5131  O   GLY A 542      14.468  20.219  20.319  1.00 10.00      A   
ATOM   5132  N   ALA A 543      15.016  20.402  22.493  1.00 10.00      A   
ATOM   5133  HN  ALA A 543      15.693  20.233  23.182  1.00 10.00      A   
ATOM   5134  CA  ALA A 543      13.779  21.068  22.867  1.00 10.00      A   
ATOM   5135  CB  ALA A 543      13.692  21.203  24.379  1.00 10.00      A   
ATOM   5136  C   ALA A 543      13.689  22.435  22.199  1.00 10.00      A   
ATOM   5137  O   ALA A 543      14.520  23.312  22.441  1.00 10.00      A   
ATOM   5138  N   PRO A 544      12.676  22.634  21.346  1.00 10.00      A   
ATOM   5139  CA  PRO A 544      12.477  23.897  20.629  1.00 10.00      A   
ATOM   5140  CB  PRO A 544      11.246  23.629  19.753  1.00 10.00      A   
ATOM   5141  CG  PRO A 544      11.137  22.143  19.687  1.00 10.00      A   
ATOM   5142  CD  PRO A 544      11.648  21.641  21.002  1.00 10.00      A   
ATOM   5143  C   PRO A 544      12.208  25.050  21.586  1.00 10.00      A   
ATOM   5144  O   PRO A 544      12.387  26.213  21.234  1.00 10.00      A   
ATOM   5145  N   ASP A 545      11.799  24.715  22.806  1.00 10.00      A   
ATOM   5146  HN  ASP A 545      11.688  23.764  23.025  1.00 10.00      A   
ATOM   5147  CA  ASP A 545      11.510  25.719  23.828  1.00 10.00      A   
ATOM   5148  CB  ASP A 545      10.781  25.091  25.020  1.00 10.00      A   
ATOM   5149  CG  ASP A 545      10.181  26.130  25.952  1.00 10.00      A   
ATOM   5150  OD1 ASP A 545      10.795  26.419  27.002  1.00 10.00      A   
ATOM   5151  OD2 ASP A 545       9.091  26.661  25.639  1.00 10.00      A   
ATOM   5152  C   ASP A 545      12.791  26.409  24.289  1.00 10.00      A   
ATOM   5153  O   ASP A 545      12.756  27.503  24.850  1.00 10.00      A   
ATOM   5154  N   SER A 546      13.925  25.767  24.034  1.00 10.00      A   
ATOM   5155  HN  SER A 546      13.894  24.895  23.583  1.00 10.00      A   
ATOM   5156  CA  SER A 546      15.217  26.324  24.403  1.00 10.00      A   
ATOM   5157  CB  SER A 546      16.229  25.200  24.628  1.00 10.00      A   
ATOM   5158  OG  SER A 546      15.706  24.214  25.506  1.00 10.00      A   
ATOM   5159  HG  SER A 546      15.565  24.608  26.379  1.00 10.00      A   
ATOM   5160  C   SER A 546      15.707  27.280  23.315  1.00 10.00      A   
ATOM   5161  O   SER A 546      16.808  27.824  23.390  1.00 10.00      A   
ATOM   5162  N   ARG A 547      14.872  27.477  22.299  1.00 10.00      A   
ATOM   5163  HN  ARG A 547      14.003  27.018  22.302  1.00 10.00      A   
ATOM   5164  CA  ARG A 547      15.192  28.367  21.190  1.00 10.00      A   
ATOM   5165  CB  ARG A 547      15.294  27.569  19.882  1.00 10.00      A   
ATOM   5166  CG  ARG A 547      16.054  26.260  20.008  1.00 10.00      A   
ATOM   5167  CD  ARG A 547      16.389  25.664  18.651  1.00 10.00      A
[truncated: 221,457 more chars]
