# Supplementary material for: Flexibility of intrinsically disordered degrons in AUX/IAA proteins reinforces auxin co-receptor assemblies
Source: Nat Commun. 2020 May 8;11:2277. doi: 10.1038/s41467-020-16147-2 (PMC7210949; doi:10.1038/s41467-020-16147-2)
Supplement: Supplementary file 9 — Supplementary Data 6 [file 41467_2020_16147_MOESM9_ESM.gz › haddock_files/IAA07/With_disorder_restraint/cluster2_1.pdb]

REMARK FILENAME="complex_141w.pdb0"
REMARK ===============================================================
REMARK HADDOCK run for complex
REMARK initial structure: complex_141.pdb
REMARK final NOE weights: unambig 50 amb: 50
REMARK ===============================================================
REMARK            total,bonds,angles,improper,dihe,vdw,elec,air,cdih,coup,rdcs,vean,dani,xpcs,rg
REMARK energies: -447.869, 0, 0, 0, 0, -43.6204, -408.536, 4.28677, 0, 0, 0, 0, 0, 0, 0
REMARK ===============================================================
REMARK            bonds,angles,impropers,dihe,air,cdih,coup,rdcs,vean,dani,xpcs
REMARK rms-dev.: 0,0,0,0,5.97688E-02,0,0, 0, 0, 0, 0
REMARK ===============================================================
REMARK               air,cdih,coup,rdcs,vean,dani,xpcs
REMARK               >0.3,>5,>1,>0,>5,>0.2,>0.2
REMARK violations.: 0, 0, 0, 0, 0, 0, 0
REMARK ===============================================================
REMARK                        CVpartition#,violations,rms
REMARK AIRs cross-validation: 2, 0, NaN
REMARK ===============================================================
REMARK NCS energy: 0
REMARK ===============================================================
REMARK Symmetry energy: 0
REMARK ===============================================================
REMARK Desolvation energy: 31.3756
REMARK Internal energy free molecules: -16848
REMARK Internal energy complex: -33503.5
REMARK Binding energy: -17076.2
REMARK ===============================================================
REMARK buried surface area: 1714.31
REMARK ===============================================================
REMARK water - chain1: 0 0 0
REMARK water - chain2: 0 0 0
REMARK water - chain3: 0 0 0
REMARK water - chain4: 0 0 0
REMARK water - chain5: 0 0 0
REMARK water - chain6: 0 0 0
REMARK ===============================================================
REMARK water - water: 0 0 0
REMARK ===============================================================
REMARK DATE:14-Feb-2019  05:42:54       created by user: enmr049
REMARK VERSION:1.3U
ATOM      1  N   PHE A   9     -38.806  -7.146   7.913  1.00 10.00      A   
ATOM      2  HN  PHE A   9     -38.315  -6.772   8.676  1.00 10.00      A   
ATOM      3  CA  PHE A   9     -38.202  -8.236   7.164  1.00 10.00      A   
ATOM      4  CB  PHE A   9     -37.404  -7.699   5.972  1.00 10.00      A   
ATOM      5  CG  PHE A   9     -38.258  -7.092   4.899  1.00 10.00      A   
ATOM      6  CD1 PHE A   9     -39.249  -7.836   4.284  1.00 10.00      A   
ATOM      7  CD2 PHE A   9     -38.071  -5.780   4.504  1.00 10.00      A   
ATOM      8  CE1 PHE A   9     -40.038  -7.283   3.297  1.00 10.00      A   
ATOM      9  CE2 PHE A   9     -38.856  -5.218   3.516  1.00 10.00      A   
ATOM     10  CZ  PHE A   9     -39.842  -5.972   2.913  1.00 10.00      A   
ATOM     11  C   PHE A   9     -37.310  -9.081   8.064  1.00 10.00      A   
ATOM     12  O   PHE A   9     -36.681  -8.562   8.991  1.00 10.00      A   
ATOM     13  N   PRO A  10     -37.271 -10.399   7.814  1.00 10.00      A   
ATOM     14  CA  PRO A  10     -36.453 -11.335   8.594  1.00 10.00      A   
ATOM     15  CB  PRO A  10     -36.646 -12.672   7.873  1.00 10.00      A   
ATOM     16  CG  PRO A  10     -37.941 -12.528   7.153  1.00 10.00      A   
ATOM     17  CD  PRO A  10     -38.037 -11.084   6.758  1.00 10.00      A   
ATOM     18  C   PRO A  10     -34.976 -10.950   8.591  1.00 10.00      A   
ATOM     19  O   PRO A  10     -34.475 -10.345   7.637  1.00 10.00      A   
ATOM     20  N   GLU A  11     -34.285 -11.332   9.654  1.00 10.00      A   
ATOM     21  HN  GLU A  11     -34.746 -11.838  10.359  1.00 10.00      A   
ATOM     22  CA  GLU A  11     -32.867 -11.036   9.817  1.00 10.00      A   
ATOM     23  CB  GLU A  11     -32.394 -11.570  11.170  1.00 10.00      A   
ATOM     24  CG  GLU A  11     -33.348 -11.278  12.319  1.00 10.00      A   
ATOM     25  CD  GLU A  11     -33.039  -9.974  13.019  1.00 10.00      A   
ATOM     26  OE1 GLU A  11     -31.994  -9.899  13.698  1.00 10.00      A   
ATOM     27  OE2 GLU A  11     -33.844  -9.026  12.910  1.00 10.00      A   
ATOM     28  C   GLU A  11     -32.035 -11.662   8.699  1.00 10.00      A   
ATOM     29  O   GLU A  11     -31.032 -11.093   8.260  1.00 10.00      A   
ATOM     30  N   GLU A  12     -32.464 -12.835   8.241  1.00 10.00      A   
ATOM     31  HN  GLU A  12     -33.273 -13.231   8.633  1.00 10.00      A   
ATOM     32  CA  GLU A  12     -31.768 -13.555   7.178  1.00 10.00      A   
ATOM     33  CB  GLU A  12     -32.330 -14.971   7.022  1.00 10.00      A   
ATOM     34  CG  GLU A  12     -33.837 -15.038   6.811  1.00 10.00      A   
ATOM     35  CD  GLU A  12     -34.423 -16.401   7.123  1.00 10.00      A   
ATOM     36  OE1 GLU A  12     -33.650 -17.354   7.355  1.00 10.00      A   
ATOM     37  OE2 GLU A  12     -35.668 -16.522   7.153  1.00 10.00      A   
ATOM     38  C   GLU A  12     -31.827 -12.804   5.847  1.00 10.00      A   
ATOM     39  O   GLU A  12     -30.847 -12.767   5.100  1.00 10.00      A   
ATOM     40  N   VAL A  13     -32.977 -12.194   5.569  1.00 10.00      A   
ATOM     41  HN  VAL A  13     -33.707 -12.245   6.218  1.00 10.00      A   
ATOM     42  CA  VAL A  13     -33.178 -11.444   4.334  1.00 10.00      A   
ATOM     43  CB  VAL A  13     -34.638 -10.980   4.211  1.00 10.00      A   
ATOM     44  CG1 VAL A  13     -34.844 -10.186   2.930  1.00 10.00      A   
ATOM     45  CG2 VAL A  13     -35.569 -12.177   4.260  1.00 10.00      A   
ATOM     46  C   VAL A  13     -32.268 -10.224   4.304  1.00 10.00      A   
ATOM     47  O   VAL A  13     -31.517 -10.027   3.351  1.00 10.00      A   
ATOM     48  N   LEU A  14     -32.325  -9.426   5.366  1.00 10.00      A   
ATOM     49  HN  LEU A  14     -32.929  -9.659   6.104  1.00 10.00      A   
ATOM     50  CA  LEU A  14     -31.518  -8.216   5.471  1.00 10.00      A   
ATOM     51  CB  LEU A  14     -31.800  -7.509   6.799  1.00 10.00      A   
ATOM     52  CG  LEU A  14     -33.235  -7.008   6.987  1.00 10.00      A   
ATOM     53  CD1 LEU A  14     -33.492  -6.655   8.441  1.00 10.00      A   
ATOM     54  CD2 LEU A  14     -33.503  -5.807   6.093  1.00 10.00      A   
ATOM     55  C   LEU A  14     -30.030  -8.517   5.322  1.00 10.00      A   
ATOM     56  O   LEU A  14     -29.334  -7.855   4.552  1.00 10.00      A   
ATOM     57  N   GLU A  15     -29.551  -9.532   6.039  1.00 10.00      A   
ATOM     58  HN  GLU A  15     -30.157 -10.026   6.630  1.00 10.00      A   
ATOM     59  CA  GLU A  15     -28.140  -9.917   5.970  1.00 10.00      A   
ATOM     60  CB  GLU A  15     -27.827 -11.062   6.935  1.00 10.00      A   
ATOM     61  CG  GLU A  15     -26.340 -11.363   7.067  1.00 10.00      A   
ATOM     62  CD  GLU A  15     -26.066 -12.742   7.632  1.00 10.00      A   
ATOM     63  OE1 GLU A  15     -25.702 -13.650   6.852  1.00 10.00      A   
ATOM     64  OE2 GLU A  15     -26.208 -12.926   8.857  1.00 10.00      A   
ATOM     65  C   GLU A  15     -27.744 -10.315   4.546  1.00 10.00      A   
ATOM     66  O   GLU A  15     -26.635 -10.021   4.094  1.00 10.00      A   
ATOM     67  N   HIS A  16     -28.654 -10.980   3.845  1.00 10.00      A   
ATOM     68  HN  HIS A  16     -29.520 -11.186   4.259  1.00 10.00      A   
ATOM     69  CA  HIS A  16     -28.398 -11.407   2.475  1.00 10.00      A   
ATOM     70  CB  HIS A  16     -29.531 -12.298   1.950  1.00 10.00      A   
ATOM     71  CG  HIS A  16     -29.161 -13.080   0.724  1.00 10.00      A   
ATOM     72  ND1 HIS A  16     -28.903 -14.430   0.787  1.00 10.00      A   
ATOM     73  CD2 HIS A  16     -29.008 -12.657  -0.557  1.00 10.00      A   
ATOM     74  CE1 HIS A  16     -28.598 -14.796  -0.446  1.00 10.00      A   
ATOM     75  NE2 HIS A  16     -28.648 -13.758  -1.288  1.00 10.00      A   
ATOM     76  HE2 HIS A  16     -28.450 -13.779  -2.256  1.00 10.00      A   
ATOM     77  C   HIS A  16     -28.210 -10.194   1.568  1.00 10.00      A   
ATOM     78  O   HIS A  16     -27.287 -10.153   0.757  1.00 10.00      A   
ATOM     79  N   VAL A  17     -29.076  -9.201   1.728  1.00 10.00      A   
ATOM     80  HN  VAL A  17     -29.785  -9.289   2.402  1.00 10.00      A   
ATOM     81  CA  VAL A  17     -29.002  -7.983   0.928  1.00 10.00      A   
ATOM     82  CB  VAL A  17     -30.190  -7.037   1.228  1.00 10.00      A   
ATOM     83  CG1 VAL A  17     -30.186  -5.848   0.283  1.00 10.00      A   
ATOM     84  CG2 VAL A  17     -31.520  -7.773   1.153  1.00 10.00      A   
ATOM     85  C   VAL A  17     -27.696  -7.243   1.209  1.00 10.00      A   
ATOM     86  O   VAL A  17     -27.074  -6.676   0.306  1.00 10.00      A   
ATOM     87  N   PHE A  18     -27.268  -7.284   2.468  1.00 10.00      A   
ATOM     88  HN  PHE A  18     -27.797  -7.774   3.136  1.00 10.00      A   
ATOM     89  CA  PHE A  18     -26.049  -6.605   2.890  1.00 10.00      A   
ATOM     90  CB  PHE A  18     -25.960  -6.544   4.414  1.00 10.00      A   
ATOM     91  CG  PHE A  18     -27.079  -5.776   5.064  1.00 10.00      A   
ATOM     92  CD1 PHE A  18     -27.391  -5.989   6.395  1.00 10.00      A   
ATOM     93  CD2 PHE A  18     -27.814  -4.840   4.351  1.00 10.00      A   
ATOM     94  CE1 PHE A  18     -28.411  -5.286   7.004  1.00 10.00      A   
ATOM     95  CE2 PHE A  18     -28.838  -4.133   4.954  1.00 10.00      A   
ATOM     96  CZ  PHE A  18     -29.136  -4.358   6.283  1.00 10.00      A   
ATOM     97  C   PHE A  18     -24.780  -7.217   2.292  1.00 10.00      A   
ATOM     98  O   PHE A  18     -23.729  -6.573   2.275  1.00 10.00      A   
ATOM     99  N   SER A  19     -24.874  -8.448   1.790  1.00 10.00      A   
ATOM    100  HN  SER A  19     -25.732  -8.918   1.827  1.00 10.00      A   
ATOM    101  CA  SER A  19     -23.716  -9.108   1.192  1.00 10.00      A   
ATOM    102  CB  SER A  19     -23.955 -10.618   1.019  1.00 10.00      A   
ATOM    103  OG  SER A  19     -24.926 -10.894   0.020  1.00 10.00      A   
ATOM    104  HG  SER A  19     -25.806 -10.622   0.331  1.00 10.00      A   
ATOM    105  C   SER A  19     -23.335  -8.438  -0.131  1.00 10.00      A   
ATOM    106  O   SER A  19     -22.205  -8.558  -0.608  1.00 10.00      A   
ATOM    107  N   PHE A  20     -24.285  -7.697  -0.696  1.00 10.00      A   
ATOM    108  HN  PHE A  20     -25.157  -7.628  -0.253  1.00 10.00      A   
ATOM    109  CA  PHE A  20     -24.068  -6.982  -1.950  1.00 10.00      A   
ATOM    110  CB  PHE A  20     -25.376  -6.856  -2.741  1.00 10.00      A   
ATOM    111  CG  PHE A  20     -26.021  -8.174  -3.068  1.00 10.00      A   
ATOM    112  CD1 PHE A  20     -27.089  -8.643  -2.319  1.00 10.00      A   
ATOM    113  CD2 PHE A  20     -25.553  -8.951  -4.116  1.00 10.00      A   
ATOM    114  CE1 PHE A  20     -27.675  -9.857  -2.611  1.00 10.00      A   
ATOM    115  CE2 PHE A  20     -26.137 -10.166  -4.413  1.00 10.00      A   
ATOM    116  CZ  PHE A  20     -27.199 -10.618  -3.659  1.00 10.00      A   
ATOM    117  C   PHE A  20     -23.492  -5.600  -1.668  1.00 10.00      A   
ATOM    118  O   PHE A  20     -23.237  -4.816  -2.581  1.00 10.00      A   
ATOM    119  N   ILE A  21     -23.303  -5.309  -0.392  1.00 10.00      A   
ATOM    120  HN  ILE A  21     -23.528  -5.982   0.288  1.00 10.00      A   
ATOM    121  CA  ILE A  21     -22.756  -4.035   0.036  1.00 10.00      A   
ATOM    122  CB  ILE A  21     -23.709  -3.315   1.024  1.00 10.00      A   
ATOM    123  CG1 ILE A  21     -25.142  -3.297   0.476  1.00 10.00      A   
ATOM    124  CG2 ILE A  21     -23.226  -1.898   1.298  1.00 10.00      A   
ATOM    125  CD1 ILE A  21     -26.191  -2.894   1.491  1.00 10.00      A   
ATOM    126  C   ILE A  21     -21.412  -4.276   0.715  1.00 10.00      A   
ATOM    127  O   ILE A  21     -21.355  -4.591   1.901  1.00 10.00      A   
ATOM    128  N   GLN A  22     -20.338  -4.166  -0.049  1.00 10.00      A   
ATOM    129  HN  GLN A  22     -20.442  -3.938  -0.997  1.00 10.00      A   
ATOM    130  CA  GLN A  22     -19.006  -4.385   0.490  1.00 10.00      A   
ATOM    131  CB  GLN A  22     -18.207  -5.345  -0.391  1.00 10.00      A   
ATOM    132  CG  GLN A  22     -18.752  -6.768  -0.422  1.00 10.00      A   
ATOM    133  CD  GLN A  22     -18.902  -7.380   0.962  1.00 10.00      A   
ATOM    134  OE1 GLN A  22     -18.163  -7.047   1.891  1.00 10.00      A   
ATOM    135  NE2 GLN A  22     -19.861  -8.280   1.110  1.00 10.00      A   
ATOM    136 HE21 GLN A  22     -20.420  -8.501   0.329  1.00 10.00      A   
ATOM    137 HE22 GLN A  22     -19.975  -8.698   1.988  1.00 10.00      A   
ATOM    138  C   GLN A  22     -18.247  -3.079   0.684  1.00 10.00      A   
ATOM    139  O   GLN A  22     -17.295  -3.018   1.462  1.00 10.00      A   
ATOM    140  N   LEU A  23     -18.667  -2.038  -0.022  1.00 10.00      A   
ATOM    141  HN  LEU A  23     -19.436  -2.143  -0.623  1.00 10.00      A   
ATOM    142  CA  LEU A  23     -18.012  -0.740   0.092  1.00 10.00      A   
ATOM    143  CB  LEU A  23     -18.551   0.238  -0.957  1.00 10.00      A   
ATOM    144  CG  LEU A  23     -17.923   1.635  -0.961  1.00 10.00      A   
ATOM    145  CD1 LEU A  23     -16.487   1.581  -1.460  1.00 10.00      A   
ATOM    146  CD2 LEU A  23     -18.750   2.605  -1.791  1.00 10.00      A   
ATOM    147  C   LEU A  23     -18.208  -0.169   1.495  1.00 10.00      A   
ATOM    148  O   LEU A  23     -19.336  -0.073   1.979  1.00 10.00      A   
ATOM    149  N   ASP A  24     -17.107   0.194   2.142  1.00 10.00      A   
ATOM    150  HN  ASP A  24     -16.239   0.087   1.697  1.00 10.00      A   
ATOM    151  CA  ASP A  24     -17.147   0.753   3.493  1.00 10.00      A   
ATOM    152  CB  ASP A  24     -15.736   1.059   4.012  1.00 10.00      A   
ATOM    153  CG  ASP A  24     -14.706   1.140   2.904  1.00 10.00      A   
ATOM    154  OD1 ASP A  24     -13.906   0.190   2.763  1.00 10.00      A   
ATOM    155  OD2 ASP A  24     -14.711   2.135   2.153  1.00 10.00      A   
ATOM    156  C   ASP A  24     -18.018   2.001   3.546  1.00 10.00      A   
ATOM    157  O   ASP A  24     -18.893   2.120   4.403  1.00 10.00      A   
ATOM    158  N   LYS A  25     -17.790   2.915   2.611  1.00 10.00      A   
ATOM    159  HN  LYS A  25     -17.071   2.760   1.960  1.00 10.00      A   
ATOM    160  CA  LYS A  25     -18.565   4.154   2.539  1.00 10.00      A   
ATOM    161  CB  LYS A  25     -18.031   5.054   1.423  1.00 10.00      A   
ATOM    162  CG  LYS A  25     -16.640   5.607   1.694  1.00 10.00      A   
ATOM    163  CD  LYS A  25     -15.926   5.989   0.406  1.00 10.00      A   
ATOM    164  CE  LYS A  25     -14.538   6.547   0.686  1.00 10.00      A   
ATOM    165  NZ  LYS A  25     -13.733   6.688  -0.556  1.00 10.00      A   
ATOM    166  HZ1 LYS A  25     -14.288   7.177  -1.292  1.00 10.00      A   
ATOM    167  HZ2 LYS A  25     -13.456   5.751  -0.915  1.00 10.00      A   
ATOM    168  HZ3 LYS A  25     -12.872   7.236  -0.366  1.00 10.00      A   
ATOM    169  C   LYS A  25     -20.053   3.860   2.323  1.00 10.00      A   
ATOM    170  O   LYS A  25     -20.919   4.536   2.875  1.00 10.00      A   
ATOM    171  N   ASP A  26     -20.331   2.832   1.530  1.00 10.00      A   
ATOM    172  HN  ASP A  26     -19.589   2.329   1.138  1.00 10.00      A   
ATOM    173  CA  ASP A  26     -21.707   2.423   1.238  1.00 10.00      A   
ATOM    174  CB  ASP A  26     -21.703   1.377   0.114  1.00 10.00      A   
ATOM    175  CG  ASP A  26     -23.060   1.118  -0.513  1.00 10.00      A   
ATOM    176  OD1 ASP A  26     -24.020   1.854  -0.206  1.00 10.00      A   
ATOM    177  OD2 ASP A  26     -23.161   0.177  -1.332  1.00 10.00      A   
ATOM    178  C   ASP A  26     -22.338   1.833   2.493  1.00 10.00      A   
ATOM    179  O   ASP A  26     -23.492   2.107   2.817  1.00 10.00      A   
ATOM    180  N   ARG A  27     -21.547   1.041   3.207  1.00 10.00      A   
ATOM    181  HN  ARG A  27     -20.633   0.871   2.885  1.00 10.00      A   
ATOM    182  CA  ARG A  27     -21.982   0.400   4.440  1.00 10.00      A   
ATOM    183  CB  ARG A  27     -20.888  -0.551   4.938  1.00 10.00      A   
ATOM    184  CG  ARG A  27     -20.954  -1.947   4.351  1.00 10.00      A   
ATOM    185  CD  ARG A  27     -22.196  -2.662   4.838  1.00 10.00      A   
ATOM    186  NE  ARG A  27     -22.242  -4.059   4.408  1.00 10.00      A   
ATOM    187  HE  ARG A  27     -22.223  -4.232   3.434  1.00 10.00      A   
ATOM    188  CZ  ARG A  27     -22.293  -5.087   5.245  1.00 10.00      A   
ATOM    189  NH1 ARG A  27     -22.283  -4.876   6.555  1.00 10.00      A   
ATOM    190 HH11 ARG A  27     -22.228  -3.893   6.934  1.00 10.00      A   
ATOM    191 HH12 ARG A  27     -22.331  -5.675   7.216  1.00 10.00      A   
ATOM    192  NH2 ARG A  27     -22.358  -6.329   4.770  1.00 10.00      A   
ATOM    193 HH21 ARG A  27     -22.373  -6.492   3.737  1.00 10.00      A   
ATOM    194 HH22 ARG A  27     -22.400  -7.141   5.419  1.00 10.00      A   
ATOM    195  C   ARG A  27     -22.294   1.430   5.523  1.00 10.00      A   
ATOM    196  O   ARG A  27     -23.226   1.256   6.311  1.00 10.00      A   
ATOM    197  N   ASN A  28     -21.511   2.501   5.549  1.00 10.00      A   
ATOM    198  HN  ASN A  28     -20.786   2.574   4.886  1.00 10.00      A   
ATOM    199  CA  ASN A  28     -21.679   3.566   6.539  1.00 10.00      A   
ATOM    200  CB  ASN A  28     -20.595   4.637   6.391  1.00 10.00      A   
ATOM    201  CG  ASN A  28     -19.234   4.161   6.869  1.00 10.00      A   
ATOM    202  OD1 ASN A  28     -19.139   3.226   7.671  1.00 10.00      A   
ATOM    203  ND2 ASN A  28     -18.174   4.797   6.390  1.00 10.00      A   
ATOM    204 HD21 ASN A  28     -18.317   5.540   5.754  1.00 10.00      A   
ATOM    205 HD22 ASN A  28     -17.280   4.508   6.689  1.00 10.00      A   
ATOM    206  C   ASN A  28     -23.075   4.185   6.506  1.00 10.00      A   
ATOM    207  O   ASN A  28     -23.637   4.525   7.551  1.00 10.00      A   
ATOM    208  N   SER A  29     -23.640   4.308   5.312  1.00 10.00      A   
ATOM    209  HN  SER A  29     -23.149   4.016   4.515  1.00 10.00      A   
ATOM    210  CA  SER A  29     -24.973   4.875   5.151  1.00 10.00      A   
ATOM    211  CB  SER A  29     -25.261   5.106   3.662  1.00 10.00      A   
ATOM    212  OG  SER A  29     -24.079   5.478   2.971  1.00 10.00      A   
ATOM    213  HG  SER A  29     -24.009   4.962   2.157  1.00 10.00      A   
ATOM    214  C   SER A  29     -26.032   3.953   5.758  1.00 10.00      A   
ATOM    215  O   SER A  29     -27.002   4.413   6.368  1.00 10.00      A   
ATOM    216  N   VAL A  30     -25.816   2.650   5.618  1.00 10.00      A   
ATOM    217  HN  VAL A  30     -25.001   2.350   5.160  1.00 10.00      A   
ATOM    218  CA  VAL A  30     -26.747   1.651   6.130  1.00 10.00      A   
ATOM    219  CB  VAL A  30     -26.376   0.239   5.630  1.00 10.00      A   
ATOM    220  CG1 VAL A  30     -27.421  -0.781   6.062  1.00 10.00      A   
ATOM    221  CG2 VAL A  30     -26.216   0.237   4.118  1.00 10.00      A   
ATOM    222  C   VAL A  30     -26.789   1.656   7.658  1.00 10.00      A   
ATOM    223  O   VAL A  30     -27.840   1.449   8.263  1.00 10.00      A   
ATOM    224  N   SER A  31     -25.649   1.919   8.276  1.00 10.00      A   
ATOM    225  HN  SER A  31     -24.840   2.083   7.744  1.00 10.00      A   
ATOM    226  CA  SER A  31     -25.556   1.938   9.732  1.00 10.00      A   
ATOM    227  CB  SER A  31     -24.098   1.760  10.168  1.00 10.00      A   
ATOM    228  OG  SER A  31     -23.243   2.689   9.515  1.00 10.00      A   
ATOM    229  HG  SER A  31     -23.768   3.276   8.955  1.00 10.00      A   
ATOM    230  C   SER A  31     -26.142   3.209  10.351  1.00 10.00      A   
ATOM    231  O   SER A  31     -26.107   3.381  11.569  1.00 10.00      A   
ATOM    232  N   LEU A  32     -26.696   4.089   9.521  1.00 10.00      A   
ATOM    233  HN  LEU A  32     -26.733   3.891   8.560  1.00 10.00      A   
ATOM    234  CA  LEU A  32     -27.257   5.340  10.016  1.00 10.00      A   
ATOM    235  CB  LEU A  32     -26.486   6.533   9.445  1.00 10.00      A   
ATOM    236  CG  LEU A  32     -25.038   6.689   9.913  1.00 10.00      A   
ATOM    237  CD1 LEU A  32     -24.356   7.828   9.170  1.00 10.00      A   
ATOM    238  CD2 LEU A  32     -24.983   6.920  11.415  1.00 10.00      A   
ATOM    239  C   LEU A  32     -28.745   5.485   9.713  1.00 10.00      A   
ATOM    240  O   LEU A  32     -29.303   6.574   9.845  1.00 10.00      A   
ATOM    241  N   VAL A  33     -29.396   4.398   9.320  1.00 10.00      A   
ATOM    242  HN  VAL A  33     -28.916   3.545   9.237  1.00 10.00      A   
ATOM    243  CA  VAL A  33     -30.821   4.465   9.010  1.00 10.00      A   
ATOM    244  CB  VAL A  33     -31.242   3.560   7.833  1.00 10.00      A   
ATOM    245  CG1 VAL A  33     -30.596   4.042   6.548  1.00 10.00      A   
ATOM    246  CG2 VAL A  33     -30.883   2.108   8.095  1.00 10.00      A   
ATOM    247  C   VAL A  33     -31.701   4.223  10.236  1.00 10.00      A   
ATOM    248  O   VAL A  33     -32.620   5.000  10.505  1.00 10.00      A   
ATOM    249  N   CYS A  34     -31.415   3.155  10.978  1.00 10.00      A   
ATOM    250  HN  CYS A  34     -30.670   2.575  10.715  1.00 10.00      A   
ATOM    251  CA  CYS A  34     -32.179   2.816  12.169  1.00 10.00      A   
ATOM    252  CB  CYS A  34     -33.551   2.252  11.791  1.00 10.00      A   
ATOM    253  SG  CYS A  34     -33.495   0.794  10.725  1.00 10.00      A   
ATOM    254  HG  CYS A  34     -34.700   0.240  10.739  1.00 10.00      A   
ATOM    255  C   CYS A  34     -31.411   1.826  13.042  1.00 10.00      A   
ATOM    256  O   CYS A  34     -30.371   1.299  12.631  1.00 10.00      A   
ATOM    257  N   LYS A  35     -31.932   1.576  14.239  1.00 10.00      A   
ATOM    258  HN  LYS A  35     -32.777   2.020  14.493  1.00 10.00      A   
ATOM    259  CA  LYS A  35     -31.306   0.671  15.197  1.00 10.00      A   
ATOM    260  CB  LYS A  35     -32.136   0.628  16.482  1.00 10.00      A   
ATOM    261  CG  LYS A  35     -31.400   1.107  17.719  1.00 10.00      A   
ATOM    262  CD  LYS A  35     -32.049   2.349  18.304  1.00 10.00      A   
ATOM    263  CE  LYS A  35     -31.822   2.432  19.804  1.00 10.00      A   
ATOM    264  NZ  LYS A  35     -30.378   2.505  20.151  1.00 10.00      A   
ATOM    265  HZ1 LYS A  35     -30.164   1.851  20.934  1.00 10.00      A   
ATOM    266  HZ2 LYS A  35     -30.124   3.479  20.446  1.00 10.00      A   
ATOM    267  HZ3 LYS A  35     -29.799   2.242  19.331  1.00 10.00      A   
ATOM    268  C   LYS A  35     -31.123  -0.745  14.648  1.00 10.00      A   
ATOM    269  O   LYS A  35     -30.008  -1.263  14.607  1.00 10.00      A   
ATOM    270  N   SER A  36     -32.218  -1.352  14.209  1.00 10.00      A   
ATOM    271  HN  SER A  36     -33.071  -0.864  14.233  1.00 10.00      A   
ATOM    272  CA  SER A  36     -32.200  -2.718  13.689  1.00 10.00      A   
ATOM    273  CB  SER A  36     -33.602  -3.138  13.251  1.00 10.00      A   
ATOM    274  OG  SER A  36     -34.521  -3.002  14.321  1.00 10.00      A   
ATOM    275  HG  SER A  36     -34.192  -3.493  15.085  1.00 10.00      A   
ATOM    276  C   SER A  36     -31.195  -2.925  12.552  1.00 10.00      A   
ATOM    277  O   SER A  36     -30.453  -3.908  12.543  1.00 10.00      A   
ATOM    278  N   TRP A  37     -31.164  -2.004  11.599  1.00 10.00      A   
ATOM    279  HN  TRP A  37     -31.765  -1.231  11.654  1.00 10.00      A   
ATOM    280  CA  TRP A  37     -30.241  -2.120  10.475  1.00 10.00      A   
ATOM    281  CB  TRP A  37     -30.566  -1.103   9.383  1.00 10.00      A   
ATOM    282  CG  TRP A  37     -31.702  -1.521   8.498  1.00 10.00      A   
ATOM    283  CD1 TRP A  37     -32.888  -2.073   8.890  1.00 10.00      A   
ATOM    284  CD2 TRP A  37     -31.763  -1.422   7.071  1.00 10.00      A   
ATOM    285  NE1 TRP A  37     -33.681  -2.323   7.799  1.00 10.00      A   
ATOM    286  HE1 TRP A  37     -34.584  -2.718   7.826  1.00 10.00      A   
ATOM    287  CE2 TRP A  37     -33.013  -1.930   6.667  1.00 10.00      A   
ATOM    288  CE3 TRP A  37     -30.882  -0.952   6.095  1.00 10.00      A   
ATOM    289  CZ2 TRP A  37     -33.401  -1.981   5.329  1.00 10.00      A   
ATOM    290  CZ3 TRP A  37     -31.268  -1.003   4.770  1.00 10.00      A   
ATOM    291  CH2 TRP A  37     -32.516  -1.513   4.398  1.00 10.00      A   
ATOM    292  C   TRP A  37     -28.797  -1.987  10.936  1.00 10.00      A   
ATOM    293  O   TRP A  37     -27.913  -2.684  10.447  1.00 10.00      A   
ATOM    294  N   TYR A  38     -28.571  -1.111  11.902  1.00 10.00      A   
ATOM    295  HN  TYR A  38     -29.323  -0.594  12.263  1.00 10.00      A   
ATOM    296  CA  TYR A  38     -27.238  -0.889  12.441  1.00 10.00      A   
ATOM    297  CB  TYR A  38     -27.251   0.321  13.389  1.00 10.00      A   
ATOM    298  CG  TYR A  38     -26.108   0.360  14.382  1.00 10.00      A   
ATOM    299  CD1 TYR A  38     -26.302   0.000  15.710  1.00 10.00      A   
ATOM    300  CD2 TYR A  38     -24.835   0.750  13.990  1.00 10.00      A   
ATOM    301  CE1 TYR A  38     -25.261   0.027  16.617  1.00 10.00      A   
ATOM    302  CE2 TYR A  38     -23.788   0.781  14.889  1.00 10.00      A   
ATOM    303  CZ  TYR A  38     -24.005   0.419  16.201  1.00 10.00      A   
ATOM    304  OH  TYR A  38     -22.963   0.445  17.100  1.00 10.00      A   
ATOM    305  HH  TYR A  38     -22.453   1.259  16.974  1.00 10.00      A   
ATOM    306  C   TYR A  38     -26.711  -2.138  13.158  1.00 10.00      A   
ATOM    307  O   TYR A  38     -25.554  -2.531  12.969  1.00 10.00      A   
ATOM    308  N   GLU A  39     -27.570  -2.765  13.958  1.00 10.00      A   
ATOM    309  HN  GLU A  39     -28.483  -2.413  14.050  1.00 10.00      A   
ATOM    310  CA  GLU A  39     -27.195  -3.957  14.712  1.00 10.00      A   
ATOM    311  CB  GLU A  39     -28.307  -4.363  15.679  1.00 10.00      A   
ATOM    312  CG  GLU A  39     -28.643  -3.306  16.716  1.00 10.00      A   
ATOM    313  CD  GLU A  39     -27.499  -3.010  17.670  1.00 10.00      A   
ATOM    314  OE1 GLU A  39     -27.627  -2.059  18.470  1.00 10.00      A   
ATOM    315  OE2 GLU A  39     -26.478  -3.731  17.645  1.00 10.00      A   
ATOM    316  C   GLU A  39     -26.836  -5.125  13.800  1.00 10.00      A   
ATOM    317  O   GLU A  39     -25.957  -5.925  14.120  1.00 10.00      A   
ATOM    318  N   ILE A  40     -27.519  -5.235  12.672  1.00 10.00      A   
ATOM    319  HN  ILE A  40     -28.232  -4.591  12.473  1.00 10.00      A   
ATOM    320  CA  ILE A  40     -27.239  -6.313  11.733  1.00 10.00      A   
ATOM    321  CB  ILE A  40     -28.465  -6.680  10.864  1.00 10.00      A   
ATOM    322  CG1 ILE A  40     -29.618  -7.138  11.766  1.00 10.00      A   
ATOM    323  CG2 ILE A  40     -28.109  -7.771   9.858  1.00 10.00      A   
ATOM    324  CD1 ILE A  40     -30.867  -7.552  11.018  1.00 10.00      A   
ATOM    325  C   ILE A  40     -26.035  -5.967  10.856  1.00 10.00      A   
ATOM    326  O   ILE A  40     -25.223  -6.836  10.528  1.00 10.00      A   
ATOM    327  N   GLU A  41     -25.912  -4.689  10.507  1.00 10.00      A   
ATOM    328  HN  GLU A  41     -26.591  -4.045  10.807  1.00 10.00      A   
ATOM    329  CA  GLU A  41     -24.811  -4.209   9.680  1.00 10.00      A   
ATOM    330  CB  GLU A  41     -24.976  -2.708   9.415  1.00 10.00      A   
ATOM    331  CG  GLU A  41     -24.226  -2.185   8.200  1.00 10.00      A   
ATOM    332  CD  GLU A  41     -22.766  -1.892   8.487  1.00 10.00      A   
ATOM    333  OE1 GLU A  41     -22.483  -0.975   9.284  1.00 10.00      A   
ATOM    334  OE2 GLU A  41     -21.895  -2.571   7.909  1.00 10.00      A   
ATOM    335  C   GLU A  41     -23.469  -4.488  10.353  1.00 10.00      A   
ATOM    336  O   GLU A  41     -22.541  -4.994   9.723  1.00 10.00      A   
ATOM    337  N   ARG A  42     -23.392  -4.192  11.645  1.00 10.00      A   
ATOM    338  HN  ARG A  42     -24.185  -3.822  12.094  1.00 10.00      A   
ATOM    339  CA  ARG A  42     -22.164  -4.392  12.416  1.00 10.00      A   
ATOM    340  CB  ARG A  42     -22.325  -3.841  13.839  1.00 10.00      A   
ATOM    341  CG  ARG A  42     -23.291  -4.631  14.708  1.00 10.00      A   
ATOM    342  CD  ARG A  42     -23.634  -3.898  15.992  1.00 10.00      A   
ATOM    343  NE  ARG A  42     -22.580  -4.020  16.996  1.00 10.00      A   
ATOM    344  HE  ARG A  42     -21.704  -4.356  16.693  1.00 10.00      A   
ATOM    345  CZ  ARG A  42     -22.740  -3.702  18.280  1.00 10.00      A   
ATOM    346  NH1 ARG A  42     -23.911  -3.250  18.716  1.00 10.00      A   
ATOM    347 HH11 ARG A  42     -24.722  -3.147  18.054  1.00 10.00      A   
ATOM    348 HH12 ARG A  42     -24.031  -2.993  19.718  1.00 10.00      A   
ATOM    349  NH2 ARG A  42     -21.738  -3.852  19.139  1.00 10.00      A   
ATOM    350 HH21 ARG A  42     -20.810  -4.222  18.819  1.00 10.00      A   
ATOM    351 HH22 ARG A  42     -21.866  -3.602  20.144  1.00 10.00      A   
ATOM    352  C   ARG A  42     -21.736  -5.862  12.460  1.00 10.00      A   
ATOM    353  O   ARG A  42     -20.561  -6.172  12.643  1.00 10.00      A   
ATOM    354  N   TRP A  43     -22.690  -6.764  12.273  1.00 10.00      A   
ATOM    355  HN  TRP A  43     -23.607  -6.466  12.099  1.00 10.00      A   
ATOM    356  CA  TRP A  43     -22.403  -8.189  12.312  1.00 10.00      A   
ATOM    357  CB  TRP A  43     -23.535  -8.955  13.005  1.00 10.00      A   
ATOM    358  CG  TRP A  43     -23.420  -8.986  14.500  1.00 10.00      A   
ATOM    359  CD1 TRP A  43     -23.936  -8.080  15.382  1.00 10.00      A   
ATOM    360  CD2 TRP A  43     -22.746  -9.974  15.292  1.00 10.00      A   
ATOM    361  NE1 TRP A  43     -23.622  -8.441  16.670  1.00 10.00      A   
ATOM    362  HE1 TRP A  43     -23.881  -7.950  17.478  1.00 10.00      A   
ATOM    363  CE2 TRP A  43     -22.894  -9.600  16.643  1.00 10.00      A   
ATOM    364  CE3 TRP A  43     -22.033 -11.139  14.991  1.00 10.00      A   
ATOM    365  CZ2 TRP A  43     -22.355 -10.347  17.688  1.00 10.00      A   
ATOM    366  CZ3 TRP A  43     -21.501 -11.879  16.029  1.00 10.00      A   
ATOM    367  CH2 TRP A  43     -21.664 -11.481  17.362  1.00 10.00      A   
ATOM    368  C   TRP A  43     -22.161  -8.766  10.925  1.00 10.00      A   
ATOM    369  O   TRP A  43     -21.772  -9.924  10.797  1.00 10.00      A   
ATOM    370  N   CYS A  44     -22.382  -7.977   9.885  1.00 10.00      A   
ATOM    371  HN  CYS A  44     -22.677  -7.048  10.028  1.00 10.00      A   
ATOM    372  CA  CYS A  44     -22.186  -8.477   8.530  1.00 10.00      A   
ATOM    373  CB  CYS A  44     -23.480  -8.459   7.716  1.00 10.00      A   
ATOM    374  SG  CYS A  44     -24.351  -6.883   7.735  1.00 10.00      A   
ATOM    375  HG  CYS A  44     -24.990  -6.795   8.895  1.00 10.00      A   
ATOM    376  C   CYS A  44     -21.043  -7.795   7.786  1.00 10.00      A   
ATOM    377  O   CYS A  44     -20.683  -8.216   6.690  1.00 10.00      A   
ATOM    378  N   ARG A  45     -20.488  -6.730   8.357  1.00 10.00      A   
ATOM    379  HN  ARG A  45     -20.826  -6.408   9.218  1.00 10.00      A   
ATOM    380  CA  ARG A  45     -19.366  -6.042   7.723  1.00 10.00      A   
ATOM    381  CB  ARG A  45     -19.223  -4.598   8.229  1.00 10.00      A   
ATOM    382  CG  ARG A  45     -18.485  -3.684   7.258  1.00 10.00      A   
ATOM    383  CD  ARG A  45     -18.144  -2.336   7.884  1.00 10.00      A   
ATOM    384  NE  ARG A  45     -19.329  -1.505   8.115  1.00 10.00      A   
ATOM    385  HE  ARG A  45     -20.187  -1.975   8.285  1.00 10.00      A   
ATOM    386  CZ  ARG A  45     -19.328  -0.169   8.089  1.00 10.00      A   
ATOM    387  NH1 ARG A  45     -18.212   0.501   7.832  1.00 10.00      A   
ATOM    388 HH11 ARG A  45     -18.222   1.547   7.813  1.00 10.00      A   
ATOM    389 HH12 ARG A  45     -17.326  -0.010   7.649  1.00 10.00      A   
ATOM    390  NH2 ARG A  45     -20.443   0.496   8.352  1.00 10.00      A   
ATOM    391 HH21 ARG A  45     -21.330  -0.029   8.584  1.00 10.00      A   
ATOM    392 HH22 ARG A  45     -20.447   1.537   8.333  1.00 10.00      A   
ATOM    393  C   ARG A  45     -18.098  -6.846   7.993  1.00 10.00      A   
ATOM    394  O   ARG A  45     -17.760  -7.102   9.150  1.00 10.00      A   
ATOM    395  N   ARG A  46     -17.400  -7.247   6.938  1.00 10.00      A   
ATOM    396  HN  ARG A  46     -17.684  -6.979   6.036  1.00 10.00      A   
ATOM    397  CA  ARG A  46     -16.202  -8.066   7.099  1.00 10.00      A   
ATOM    398  CB  ARG A  46     -16.253  -9.311   6.203  1.00 10.00      A   
ATOM    399  CG  ARG A  46     -17.609  -9.996   6.122  1.00 10.00      A   
ATOM    400  CD  ARG A  46     -18.391  -9.511   4.910  1.00 10.00      A   
ATOM    401  NE  ARG A  46     -19.551 -10.353   4.617  1.00 10.00      A   
ATOM    402  HE  ARG A  46     -20.267 -10.386   5.292  1.00 10.00      A   
ATOM    403  CZ  ARG A  46     -19.685 -11.066   3.500  1.00 10.00      A   
ATOM    404  NH1 ARG A  46     -18.732 -11.043   2.579  1.00 10.00      A   
ATOM    405 HH11 ARG A  46     -17.874 -10.470   2.722  1.00 10.00      A   
ATOM    406 HH12 ARG A  46     -18.836 -11.602   1.702  1.00 10.00      A   
ATOM    407  NH2 ARG A  46     -20.771 -11.801   3.301  1.00 10.00      A   
ATOM    408 HH21 ARG A  46     -21.528 -11.828   4.020  1.00 10.00      A   
ATOM    409 HH22 ARG A  46     -20.875 -12.360   2.423  1.00 10.00      A   
ATOM    410  C   ARG A  46     -14.912  -7.299   6.834  1.00 10.00      A   
ATOM    411  O   ARG A  46     -13.820  -7.838   7.026  1.00 10.00      A   
ATOM    412  N   LYS A  47     -15.015  -6.057   6.399  1.00 10.00      A   
ATOM    413  HN  LYS A  47     -15.902  -5.658   6.268  1.00 10.00      A   
ATOM    414  CA  LYS A  47     -13.820  -5.274   6.114  1.00 10.00      A   
ATOM    415  CB  LYS A  47     -13.606  -5.133   4.603  1.00 10.00      A   
ATOM    416  CG  LYS A  47     -12.338  -4.382   4.219  1.00 10.00      A   
ATOM    417  CD  LYS A  47     -12.198  -4.251   2.709  1.00 10.00      A   
ATOM    418  CE  LYS A  47     -12.319  -2.801   2.264  1.00 10.00      A   
ATOM    419  NZ  LYS A  47     -13.736  -2.380   2.093  1.00 10.00      A   
ATOM    420  HZ1 LYS A  47     -14.038  -2.536   1.107  1.00 10.00      A   
ATOM    421  HZ2 LYS A  47     -13.842  -1.360   2.318  1.00 10.00      A   
ATOM    422  HZ3 LYS A  47     -14.353  -2.927   2.722  1.00 10.00      A   
ATOM    423  C   LYS A  47     -13.848  -3.904   6.781  1.00 10.00      A   
ATOM    424  O   LYS A  47     -14.795  -3.134   6.608  1.00 10.00      A   
ATOM    425  N   VAL A  48     -12.801  -3.610   7.543  1.00 10.00      A   
ATOM    426  HN  VAL A  48     -12.085  -4.275   7.651  1.00 10.00      A   
ATOM    427  CA  VAL A  48     -12.680  -2.327   8.221  1.00 10.00      A   
ATOM    428  CB  VAL A  48     -12.662  -2.447   9.761  1.00 10.00      A   
ATOM    429  CG1 VAL A  48     -14.074  -2.575  10.313  1.00 10.00      A   
ATOM    430  CG2 VAL A  48     -11.794  -3.610  10.212  1.00 10.00      A   
ATOM    431  C   VAL A  48     -11.426  -1.594   7.754  1.00 10.00      A   
ATOM    432  O   VAL A  48     -10.312  -2.102   7.879  1.00 10.00      A   
ATOM    433  N   PHE A  49     -11.620  -0.415   7.189  1.00 10.00      A   
ATOM    434  HN  PHE A  49     -12.533  -0.079   7.090  1.00 10.00      A   
ATOM    435  CA  PHE A  49     -10.514   0.400   6.711  1.00 10.00      A   
ATOM    436  CB  PHE A  49     -10.730   0.783   5.240  1.00 10.00      A   
ATOM    437  CG  PHE A  49      -9.815   1.869   4.741  1.00 10.00      A   
ATOM    438  CD1 PHE A  49      -8.438   1.724   4.813  1.00 10.00      A   
ATOM    439  CD2 PHE A  49     -10.333   3.037   4.199  1.00 10.00      A   
ATOM    440  CE1 PHE A  49      -7.596   2.718   4.359  1.00 10.00      A   
ATOM    441  CE2 PHE A  49      -9.496   4.036   3.740  1.00 10.00      A   
ATOM    442  CZ  PHE A  49      -8.124   3.877   3.821  1.00 10.00      A   
ATOM    443  C   PHE A  49     -10.380   1.646   7.577  1.00 10.00      A   
ATOM    444  O   PHE A  49     -11.271   2.496   7.596  1.00 10.00      A   
ATOM    445  N   ILE A  50      -9.276   1.741   8.304  1.00 10.00      A   
ATOM    446  HN  ILE A  50      -8.596   1.032   8.241  1.00 10.00      A   
ATOM    447  CA  ILE A  50      -9.034   2.878   9.178  1.00 10.00      A   
ATOM    448  CB  ILE A  50      -8.744   2.434  10.629  1.00 10.00      A   
ATOM    449  CG1 ILE A  50      -9.702   1.313  11.067  1.00 10.00      A   
ATOM    450  CG2 ILE A  50      -8.825   3.620  11.581  1.00 10.00      A   
ATOM    451  CD1 ILE A  50     -11.160   1.718  11.151  1.00 10.00      A   
ATOM    452  C   ILE A  50      -7.862   3.705   8.657  1.00 10.00      A   
ATOM    453  O   ILE A  50      -6.710   3.273   8.711  1.00 10.00      A   
ATOM    454  N   GLY A  51      -8.173   4.885   8.135  1.00 10.00      A   
ATOM    455  HN  GLY A  51      -9.114   5.160   8.107  1.00 10.00      A   
ATOM    456  CA  GLY A  51      -7.149   5.764   7.597  1.00 10.00      A   
ATOM    457  C   GLY A  51      -6.202   6.286   8.655  1.00 10.00      A   
ATOM    458  O   GLY A  51      -4.985   6.225   8.495  1.00 10.00      A   
ATOM    459  N   ASN A  52      -6.757   6.800   9.739  1.00 10.00      A   
ATOM    460  HN  ASN A  52      -7.737   6.807   9.820  1.00 10.00      A   
ATOM    461  CA  ASN A  52      -5.947   7.338  10.824  1.00 10.00      A   
ATOM    462  CB  ASN A  52      -6.653   8.539  11.463  1.00 10.00      A   
ATOM    463  CG  ASN A  52      -5.968   9.067  12.711  1.00 10.00      A   
ATOM    464  OD1 ASN A  52      -4.792   8.803  12.960  1.00 10.00      A   
ATOM    465  ND2 ASN A  52      -6.700   9.833  13.497  1.00 10.00      A   
ATOM    466 HD21 ASN A  52      -7.630  10.011  13.237  1.00 10.00      A   
ATOM    467 HD22 ASN A  52      -6.288  10.192  14.308  1.00 10.00      A   
ATOM    468  C   ASN A  52      -5.665   6.249  11.849  1.00 10.00      A   
ATOM    469  O   ASN A  52      -6.588   5.692  12.434  1.00 10.00      A   
ATOM    470  N   CYS A  53      -4.383   5.961  12.058  1.00 10.00      A   
ATOM    471  HN  CYS A  53      -3.699   6.473  11.568  1.00 10.00      A   
ATOM    472  CA  CYS A  53      -3.945   4.919  12.988  1.00 10.00      A   
ATOM    473  CB  CYS A  53      -2.419   4.863  13.042  1.00 10.00      A   
ATOM    474  SG  CYS A  53      -1.615   6.483  13.007  1.00 10.00      A   
ATOM    475  HG  CYS A  53      -1.477   6.843  11.737  1.00 10.00      A   
ATOM    476  C   CYS A  53      -4.497   5.084  14.398  1.00 10.00      A   
ATOM    477  O   CYS A  53      -4.718   4.097  15.099  1.00 10.00      A   
ATOM    478  N   TYR A  54      -4.730   6.314  14.817  1.00 10.00      A   
ATOM    479  HN  TYR A  54      -4.566   7.073  14.214  1.00 10.00      A   
ATOM    480  CA  TYR A  54      -5.228   6.554  16.159  1.00 10.00      A   
ATOM    481  CB  TYR A  54      -4.176   7.281  17.000  1.00 10.00      A   
ATOM    482  CG  TYR A  54      -2.898   6.486  17.156  1.00 10.00      A   
ATOM    483  CD1 TYR A  54      -1.729   6.872  16.512  1.00 10.00      A   
ATOM    484  CD2 TYR A  54      -2.869   5.337  17.933  1.00 10.00      A   
ATOM    485  CE1 TYR A  54      -0.568   6.135  16.640  1.00 10.00      A   
ATOM    486  CE2 TYR A  54      -1.715   4.596  18.070  1.00 10.00      A   
ATOM    487  CZ  TYR A  54      -0.567   4.995  17.422  1.00 10.00      A   
ATOM    488  OH  TYR A  54       0.591   4.260  17.562  1.00 10.00      A   
ATOM    489  HH  TYR A  54       1.079   4.582  18.344  1.00 10.00      A   
ATOM    490  C   TYR A  54      -6.569   7.280  16.164  1.00 10.00      A   
ATOM    491  O   TYR A  54      -6.850   8.094  17.047  1.00 10.00      A   
ATOM    492  N   ALA A  55      -7.412   6.958  15.195  1.00 10.00      A   
ATOM    493  HN  ALA A  55      -7.146   6.282  14.531  1.00 10.00      A   
ATOM    494  CA  ALA A  55      -8.727   7.570  15.100  1.00 10.00      A   
ATOM    495  CB  ALA A  55      -9.255   7.463  13.680  1.00 10.00      A   
ATOM    496  C   ALA A  55      -9.690   6.887  16.060  1.00 10.00      A   
ATOM    497  O   ALA A  55     -10.635   7.502  16.555  1.00 10.00      A   
ATOM    498  N   VAL A  56      -9.430   5.612  16.318  1.00 10.00      A   
ATOM    499  HN  VAL A  56      -8.649   5.194  15.893  1.00 10.00      A   
ATOM    500  CA  VAL A  56     -10.263   4.809  17.198  1.00 10.00      A   
ATOM    501  CB  VAL A  56     -11.410   4.158  16.387  1.00 10.00      A   
ATOM    502  CG1 VAL A  56     -10.872   3.167  15.361  1.00 10.00      A   
ATOM    503  CG2 VAL A  56     -12.447   3.516  17.292  1.00 10.00      A   
ATOM    504  C   VAL A  56      -9.422   3.721  17.874  1.00 10.00      A   
ATOM    505  O   VAL A  56      -8.385   3.313  17.350  1.00 10.00      A   
ATOM    506  N   SER A  57      -9.863   3.264  19.039  1.00 10.00      A   
ATOM    507  HN  SER A  57     -10.684   3.640  19.422  1.00 10.00      A   
ATOM    508  CA  SER A  57      -9.158   2.224  19.771  1.00 10.00      A   
ATOM    509  CB  SER A  57      -9.481   2.346  21.260  1.00 10.00      A   
ATOM    510  OG  SER A  57     -10.557   3.248  21.470  1.00 10.00      A   
ATOM    511  HG  SER A  57     -11.391   2.806  21.252  1.00 10.00      A   
ATOM    512  C   SER A  57      -9.538   0.836  19.245  1.00 10.00      A   
ATOM    513  O   SER A  57     -10.663   0.629  18.786  1.00 10.00      A   
ATOM    514  N   PRO A  58      -8.602  -0.129  19.305  1.00 10.00      A   
ATOM    515  CA  PRO A  58      -8.835  -1.500  18.827  1.00 10.00      A   
ATOM    516  CB  PRO A  58      -7.598  -2.259  19.313  1.00 10.00      A   
ATOM    517  CG  PRO A  58      -6.538  -1.218  19.413  1.00 10.00      A   
ATOM    518  CD  PRO A  58      -7.233   0.047  19.827  1.00 10.00      A   
ATOM    519  C   PRO A  58     -10.101  -2.126  19.416  1.00 10.00      A   
ATOM    520  O   PRO A  58     -10.921  -2.694  18.690  1.00 10.00      A   
ATOM    521  N   ALA A  59     -10.254  -2.010  20.732  1.00 10.00      A   
ATOM    522  HN  ALA A  59      -9.557  -1.553  21.246  1.00 10.00      A   
ATOM    523  CA  ALA A  59     -11.405  -2.565  21.440  1.00 10.00      A   
ATOM    524  CB  ALA A  59     -11.287  -2.291  22.931  1.00 10.00      A   
ATOM    525  C   ALA A  59     -12.725  -2.019  20.915  1.00 10.00      A   
ATOM    526  O   ALA A  59     -13.715  -2.744  20.824  1.00 10.00      A   
ATOM    527  N   THR A  60     -12.728  -0.742  20.570  1.00 10.00      A   
ATOM    528  HN  THR A  60     -11.904  -0.222  20.660  1.00 10.00      A   
ATOM    529  CA  THR A  60     -13.919  -0.084  20.064  1.00 10.00      A   
ATOM    530  CB  THR A  60     -13.644   1.411  19.830  1.00 10.00      A   
ATOM    531  OG1 THR A  60     -12.798   1.903  20.886  1.00 10.00      A   
ATOM    532  HG1 THR A  60     -13.262   1.824  21.732  1.00 10.00      A   
ATOM    533  CG2 THR A  60     -14.944   2.201  19.811  1.00 10.00      A   
ATOM    534  C   THR A  60     -14.400  -0.732  18.765  1.00 10.00      A   
ATOM    535  O   THR A  60     -15.584  -1.042  18.614  1.00 10.00      A   
ATOM    536  N   VAL A  61     -13.469  -0.960  17.844  1.00 10.00      A   
ATOM    537  HN  VAL A  61     -12.539  -0.710  18.038  1.00 10.00      A   
ATOM    538  CA  VAL A  61     -13.789  -1.573  16.558  1.00 10.00      A   
ATOM    539  CB  VAL A  61     -12.557  -1.592  15.629  1.00 10.00      A   
ATOM    540  CG1 VAL A  61     -12.927  -2.089  14.239  1.00 10.00      A   
ATOM    541  CG2 VAL A  61     -11.922  -0.214  15.554  1.00 10.00      A   
ATOM    542  C   VAL A  61     -14.292  -3.003  16.753  1.00 10.00      A   
ATOM    543  O   VAL A  61     -15.319  -3.398  16.189  1.00 10.00      A   
ATOM    544  N   ILE A  62     -13.572  -3.757  17.580  1.00 10.00      A   
ATOM    545  HN  ILE A  62     -12.781  -3.365  18.010  1.00 10.00      A   
ATOM    546  CA  ILE A  62     -13.914  -5.150  17.868  1.00 10.00      A   
ATOM    547  CB  ILE A  62     -12.864  -5.803  18.795  1.00 10.00      A   
ATOM    548  CG1 ILE A  62     -11.495  -5.824  18.109  1.00 10.00      A   
ATOM    549  CG2 ILE A  62     -13.288  -7.212  19.185  1.00 10.00      A   
ATOM    550  CD1 ILE A  62     -10.354  -6.231  19.018  1.00 10.00      A   
ATOM    551  C   ILE A  62     -15.293  -5.261  18.513  1.00 10.00      A   
ATOM    552  O   ILE A  62     -16.063  -6.177  18.213  1.00 10.00      A   
ATOM    553  N   ARG A  63     -15.601  -4.315  19.389  1.00 10.00      A   
ATOM    554  HN  ARG A  63     -14.947  -3.608  19.578  1.00 10.00      A   
ATOM    555  CA  ARG A  63     -16.880  -4.300  20.084  1.00 10.00      A   
ATOM    556  CB  ARG A  63     -16.881  -3.225  21.173  1.00 10.00      A   
ATOM    557  CG  ARG A  63     -17.845  -3.495  22.316  1.00 10.00      A   
ATOM    558  CD  ARG A  63     -17.131  -3.428  23.654  1.00 10.00      A   
ATOM    559  NE  ARG A  63     -16.688  -2.075  23.971  1.00 10.00      A   
ATOM    560  HE  ARG A  63     -17.363  -1.359  23.918  1.00 10.00      A   
ATOM    561  CZ  ARG A  63     -15.448  -1.760  24.337  1.00 10.00      A   
ATOM    562  NH1 ARG A  63     -14.513  -2.698  24.440  1.00 10.00      A   
ATOM    563 HH11 ARG A  63     -13.543  -2.442  24.734  1.00 10.00      A   
ATOM    564 HH12 ARG A  63     -14.743  -3.693  24.230  1.00 10.00      A   
ATOM    565  NH2 ARG A  63     -15.143  -0.498  24.607  1.00 10.00      A   
ATOM    566 HH21 ARG A  63     -15.876   0.244  24.536  1.00 10.00      A   
ATOM    567 HH22 ARG A  63     -14.171  -0.242  24.888  1.00 10.00      A   
ATOM    568  C   ARG A  63     -18.039  -4.066  19.109  1.00 10.00      A   
ATOM    569  O   ARG A  63     -19.140  -4.588  19.297  1.00 10.00      A   
ATOM    570  N   ARG A  64     -17.791  -3.285  18.063  1.00 10.00      A   
ATOM    571  HN  ARG A  64     -16.895  -2.904  17.949  1.00 10.00      A   
ATOM    572  CA  ARG A  64     -18.823  -2.993  17.078  1.00 10.00      A   
ATOM    573  CB  ARG A  64     -18.625  -1.606  16.459  1.00 10.00      A   
ATOM    574  CG  ARG A  64     -19.743  -1.187  15.518  1.00 10.00      A   
ATOM    575  CD  ARG A  64     -19.601   0.260  15.076  1.00 10.00      A   
ATOM    576  NE  ARG A  64     -20.359   0.531  13.854  1.00 10.00      A   
ATOM    577  HE  ARG A  64     -20.812  -0.231  13.427  1.00 10.00      A   
ATOM    578  CZ  ARG A  64     -20.475   1.735  13.296  1.00 10.00      A   
ATOM    579  NH1 ARG A  64     -19.897   2.798  13.841  1.00 10.00      A   
ATOM    580 HH11 ARG A  64     -19.991   3.734  13.390  1.00 10.00      A   
ATOM    581 HH12 ARG A  64     -19.345   2.707  14.735  1.00 10.00      A   
ATOM    582  NH2 ARG A  64     -21.176   1.879  12.181  1.00 10.00      A   
ATOM    583 HH21 ARG A  64     -21.638   1.055  11.740  1.00 10.00      A   
ATOM    584 HH22 ARG A  64     -21.266   2.823  11.740  1.00 10.00      A   
ATOM    585  C   ARG A  64     -18.902  -4.073  15.999  1.00 10.00      A   
ATOM    586  O   ARG A  64     -19.970  -4.642  15.764  1.00 10.00      A   
ATOM    587  N   PHE A  65     -17.773  -4.365  15.360  1.00 10.00      A   
ATOM    588  HN  PHE A  65     -16.940  -3.907  15.620  1.00 10.00      A   
ATOM    589  CA  PHE A  65     -17.727  -5.369  14.300  1.00 10.00      A   
ATOM    590  CB  PHE A  65     -17.053  -4.797  13.049  1.00 10.00      A   
ATOM    591  CG  PHE A  65     -17.645  -3.518  12.534  1.00 10.00      A   
ATOM    592  CD1 PHE A  65     -16.970  -2.320  12.694  1.00 10.00      A   
ATOM    593  CD2 PHE A  65     -18.864  -3.514  11.880  1.00 10.00      A   
ATOM    594  CE1 PHE A  65     -17.503  -1.141  12.208  1.00 10.00      A   
ATOM    595  CE2 PHE A  65     -19.405  -2.338  11.394  1.00 10.00      A   
ATOM    596  CZ  PHE A  65     -18.722  -1.149  11.558  1.00 10.00      A   
ATOM    597  C   PHE A  65     -16.967  -6.615  14.759  1.00 10.00      A   
ATOM    598  O   PHE A  65     -15.734  -6.623  14.796  1.00 10.00      A   
ATOM    599  N   PRO A  66     -17.689  -7.681  15.130  1.00 10.00      A   
ATOM    600  CA  PRO A  66     -17.095  -8.931  15.593  1.00 10.00      A   
ATOM    601  CB  PRO A  66     -18.167  -9.490  16.545  1.00 10.00      A   
ATOM    602  CG  PRO A  66     -19.358  -8.584  16.419  1.00 10.00      A   
ATOM    603  CD  PRO A  66     -19.147  -7.747  15.190  1.00 10.00      A   
ATOM    604  C   PRO A  66     -16.824  -9.936  14.465  1.00 10.00      A   
ATOM    605  O   PRO A  66     -16.081 -10.903  14.651  1.00 10.00      A   
ATOM    606  N   LYS A  67     -17.412  -9.706  13.294  1.00 10.00      A   
ATOM    607  HN  LYS A  67     -17.968  -8.905  13.185  1.00 10.00      A   
ATOM    608  CA  LYS A  67     -17.236 -10.615  12.166  1.00 10.00      A   
ATOM    609  CB  LYS A  67     -18.591 -11.039  11.586  1.00 10.00      A   
ATOM    610  CG  LYS A  67     -19.327 -12.091  12.407  1.00 10.00      A   
ATOM    611  CD  LYS A  67     -20.448 -12.732  11.598  1.00 10.00      A   
ATOM    612  CE  LYS A  67     -21.290 -13.674  12.450  1.00 10.00      A   
ATOM    613  NZ  LYS A  67     -22.421 -14.266  11.685  1.00 10.00      A   
ATOM    614  HZ1 LYS A  67     -23.082 -14.737  12.333  1.00 10.00      A   
ATOM    615  HZ2 LYS A  67     -22.065 -14.967  11.004  1.00 10.00      A   
ATOM    616  HZ3 LYS A  67     -22.935 -13.525  11.167  1.00 10.00      A   
ATOM    617  C   LYS A  67     -16.348 -10.023  11.073  1.00 10.00      A   
ATOM    618  O   LYS A  67     -16.672 -10.100   9.888  1.00 10.00      A   
ATOM    619  N   VAL A  68     -15.221  -9.453  11.471  1.00 10.00      A   
ATOM    620  HN  VAL A  68     -15.008  -9.434  12.425  1.00 10.00      A   
ATOM    621  CA  VAL A  68     -14.286  -8.858  10.522  1.00 10.00      A   
ATOM    622  CB  VAL A  68     -13.513  -7.683  11.152  1.00 10.00      A   
ATOM    623  CG1 VAL A  68     -12.572  -7.042  10.145  1.00 10.00      A   
ATOM    624  CG2 VAL A  68     -14.477  -6.651  11.704  1.00 10.00      A   
ATOM    625  C   VAL A  68     -13.299  -9.901  10.006  1.00 10.00      A   
ATOM    626  O   VAL A  68     -12.855 -10.778  10.754  1.00 10.00      A   
ATOM    627  N   ARG A  69     -12.976  -9.809   8.722  1.00 10.00      A   
ATOM    628  HN  ARG A  69     -13.385  -9.099   8.179  1.00 10.00      A   
ATOM    629  CA  ARG A  69     -12.042 -10.727   8.095  1.00 10.00      A   
ATOM    630  CB  ARG A  69     -12.752 -11.591   7.057  1.00 10.00      A   
ATOM    631  CG  ARG A  69     -13.757 -12.570   7.634  1.00 10.00      A   
ATOM    632  CD  ARG A  69     -14.319 -13.462   6.543  1.00 10.00      A   
ATOM    633  NE  ARG A  69     -15.210 -14.488   7.070  1.00 10.00      A   
ATOM    634  HE  ARG A  69     -15.883 -14.203   7.731  1.00 10.00      A   
ATOM    635  CZ  ARG A  69     -15.169 -15.768   6.696  1.00 10.00      A   
ATOM    636  NH1 ARG A  69     -14.281 -16.168   5.796  1.00 10.00      A   
ATOM    637 HH11 ARG A  69     -14.244 -17.168   5.497  1.00 10.00      A   
ATOM    638 HH12 ARG A  69     -13.610 -15.480   5.380  1.00 10.00      A   
ATOM    639  NH2 ARG A  69     -16.009 -16.645   7.228  1.00 10.00      A   
ATOM    640 HH21 ARG A  69     -15.976 -17.645   6.939  1.00 10.00      A   
ATOM    641 HH22 ARG A  69     -16.704 -16.335   7.939  1.00 10.00      A   
ATOM    642  C   ARG A  69     -10.884  -9.979   7.443  1.00 10.00      A   
ATOM    643  O   ARG A  69      -9.749 -10.454   7.458  1.00 10.00      A   
ATOM    644  N   SER A  70     -11.171  -8.808   6.885  1.00 10.00      A   
ATOM    645  HN  SER A  70     -12.091  -8.462   6.935  1.00 10.00      A   
ATOM    646  CA  SER A  70     -10.155  -8.005   6.218  1.00 10.00      A   
ATOM    647  CB  SER A  70     -10.550  -7.761   4.754  1.00 10.00      A   
ATOM    648  OG  SER A  70      -9.449  -7.302   3.980  1.00 10.00      A   
ATOM    649  HG  SER A  70      -9.210  -7.981   3.327  1.00 10.00      A   
ATOM    650  C   SER A  70      -9.965  -6.678   6.952  1.00 10.00      A   
ATOM    651  O   SER A  70     -10.897  -5.882   7.071  1.00 10.00      A   
ATOM    652  N   VAL A  71      -8.761  -6.456   7.466  1.00 10.00      A   
ATOM    653  HN  VAL A  71      -8.060  -7.138   7.357  1.00 10.00      A   
ATOM    654  CA  VAL A  71      -8.454  -5.230   8.190  1.00 10.00      A   
ATOM    655  CB  VAL A  71      -8.013  -5.526   9.642  1.00 10.00      A   
ATOM    656  CG1 VAL A  71      -7.875  -4.237  10.434  1.00 10.00      A   
ATOM    657  CG2 VAL A  71      -8.986  -6.473  10.326  1.00 10.00      A   
ATOM    658  C   VAL A  71      -7.344  -4.447   7.493  1.00 10.00      A   
ATOM    659  O   VAL A  71      -6.320  -5.016   7.115  1.00 10.00      A   
ATOM    660  N   GLU A  72      -7.562  -3.148   7.318  1.00 10.00      A   
ATOM    661  HN  GLU A  72      -8.409  -2.759   7.631  1.00 10.00      A   
ATOM    662  CA  GLU A  72      -6.581  -2.277   6.687  1.00 10.00      A   
ATOM    663  CB  GLU A  72      -7.072  -1.807   5.317  1.00 10.00      A   
ATOM    664  CG  GLU A  72      -6.042  -1.015   4.529  1.00 10.00      A   
ATOM    665  CD  GLU A  72      -6.082  -1.313   3.044  1.00 10.00      A   
ATOM    666  OE1 GLU A  72      -7.125  -1.063   2.404  1.00 10.00      A   
ATOM    667  OE2 GLU A  72      -5.067  -1.801   2.509  1.00 10.00      A   
ATOM    668  C   GLU A  72      -6.285  -1.089   7.601  1.00 10.00      A   
ATOM    669  O   GLU A  72      -7.193  -0.344   7.982  1.00 10.00      A   
ATOM    670  N   LEU A  73      -5.019  -0.936   7.967  1.00 10.00      A   
ATOM    671  HN  LEU A  73      -4.344  -1.567   7.627  1.00 10.00      A   
ATOM    672  CA  LEU A  73      -4.600   0.142   8.853  1.00 10.00      A   
ATOM    673  CB  LEU A  73      -4.255  -0.420  10.238  1.00 10.00      A   
ATOM    674  CG  LEU A  73      -5.358  -1.204  10.955  1.00 10.00      A   
ATOM    675  CD1 LEU A  73      -4.770  -2.036  12.084  1.00 10.00      A   
ATOM    676  CD2 LEU A  73      -6.425  -0.264  11.489  1.00 10.00      A   
ATOM    677  C   LEU A  73      -3.394   0.895   8.301  1.00 10.00      A   
ATOM    678  O   LEU A  73      -2.459   0.297   7.760  1.00 10.00      A   
ATOM    679  N   LYS A  74      -3.425   2.211   8.453  1.00 10.00      A   
ATOM    680  HN  LYS A  74      -4.198   2.613   8.899  1.00 10.00      A   
ATOM    681  CA  LYS A  74      -2.347   3.081   8.005  1.00 10.00      A   
ATOM    682  CB  LYS A  74      -2.885   4.154   7.058  1.00 10.00      A   
ATOM    683  CG  LYS A  74      -3.532   3.619   5.793  1.00 10.00      A   
ATOM    684  CD  LYS A  74      -4.210   4.733   5.018  1.00 10.00      A   
ATOM    685  CE  LYS A  74      -4.482   4.323   3.582  1.00 10.00      A   
ATOM    686  NZ  LYS A  74      -4.929   5.473   2.756  1.00 10.00      A   
ATOM    687  HZ1 LYS A  74      -4.864   5.235   1.747  1.00 10.00      A   
ATOM    688  HZ2 LYS A  74      -4.329   6.304   2.942  1.00 10.00      A   
ATOM    689  HZ3 LYS A  74      -5.912   5.715   2.976  1.00 10.00      A   
ATOM    690  C   LYS A  74      -1.719   3.751   9.222  1.00 10.00      A   
ATOM    691  O   LYS A  74      -2.423   4.098  10.166  1.00 10.00      A   
ATOM    692  N   GLY A  75      -0.406   3.934   9.202  1.00 10.00      A   
ATOM    693  HN  GLY A  75       0.105   3.661   8.410  1.00 10.00      A   
ATOM    694  CA  GLY A  75       0.275   4.540  10.333  1.00 10.00      A   
ATOM    695  C   GLY A  75       0.909   5.882  10.016  1.00 10.00      A   
ATOM    696  O   GLY A  75       0.233   6.911  10.045  1.00 10.00      A   
ATOM    697  N   LYS A  76       2.210   5.869   9.731  1.00 10.00      A   
ATOM    698  HN  LYS A  76       2.690   5.006   9.740  1.00 10.00      A   
ATOM    699  CA  LYS A  76       2.956   7.093   9.415  1.00 10.00      A   
ATOM    700  CB  LYS A  76       4.401   6.761   9.036  1.00 10.00      A   
ATOM    701  CG  LYS A  76       5.352   6.511  10.193  1.00 10.00      A   
ATOM    702  CD  LYS A  76       6.778   6.378   9.669  1.00 10.00      A   
ATOM    703  CE  LYS A  76       7.743   5.867  10.725  1.00 10.00      A   
ATOM    704  NZ  LYS A  76       9.028   5.419  10.125  1.00 10.00      A   
ATOM    705  HZ1 LYS A  76       9.337   4.524  10.567  1.00 10.00      A   
ATOM    706  HZ2 LYS A  76       9.766   6.135  10.274  1.00 10.00      A   
ATOM    707  HZ3 LYS A  76       8.914   5.263   9.104  1.00 10.00      A   
ATOM    708  C   LYS A  76       2.325   7.873   8.263  1.00 10.00      A   
ATOM    709  O   LYS A  76       1.808   7.286   7.312  1.00 10.00      A   
ATOM    710  N   PRO A  77       2.364   9.210   8.338  1.00 10.00      A   
ATOM    711  CA  PRO A  77       1.821  10.077   7.293  1.00 10.00      A   
ATOM    712  CB  PRO A  77       1.723  11.453   7.973  1.00 10.00      A   
ATOM    713  CG  PRO A  77       2.082  11.233   9.410  1.00 10.00      A   
ATOM    714  CD  PRO A  77       2.915   9.988   9.454  1.00 10.00      A   
ATOM    715  C   PRO A  77       2.763  10.151   6.085  1.00 10.00      A   
ATOM    716  O   PRO A  77       3.897   9.668   6.141  1.00 10.00      A   
ATOM    717  N   HIS A  78       2.292  10.777   5.011  1.00 10.00      A   
ATOM    718  HN  HIS A  78       1.383  11.153   5.045  1.00 10.00      A   
ATOM    719  CA  HIS A  78       3.060  10.918   3.771  1.00 10.00      A   
ATOM    720  CB  HIS A  78       2.229  11.693   2.737  1.00 10.00      A   
ATOM    721  CG  HIS A  78       2.949  12.096   1.482  1.00 10.00      A   
ATOM    722  ND1 HIS A  78       2.786  13.320   0.864  1.00 10.00      A   
ATOM    723  HD1 HIS A  78       2.191  14.056   1.166  1.00 10.00      A   
ATOM    724  CD2 HIS A  78       3.846  11.417   0.726  1.00 10.00      A   
ATOM    725  CE1 HIS A  78       3.558  13.337  -0.228  1.00 10.00      A   
ATOM    726  NE2 HIS A  78       4.227  12.207  -0.355  1.00 10.00      A   
ATOM    727  C   HIS A  78       4.429  11.577   3.984  1.00 10.00      A   
ATOM    728  O   HIS A  78       5.440  11.100   3.467  1.00 10.00      A   
ATOM    729  N   PHE A  79       4.469  12.654   4.759  1.00 10.00      A   
ATOM    730  HN  PHE A  79       3.640  12.978   5.174  1.00 10.00      A   
ATOM    731  CA  PHE A  79       5.723  13.373   5.002  1.00 10.00      A   
ATOM    732  CB  PHE A  79       5.484  14.719   5.687  1.00 10.00      A   
ATOM    733  CG  PHE A  79       5.048  15.818   4.758  1.00 10.00      A   
ATOM    734  CD1 PHE A  79       4.679  15.544   3.451  1.00 10.00      A   
ATOM    735  CD2 PHE A  79       5.005  17.131   5.197  1.00 10.00      A   
ATOM    736  CE1 PHE A  79       4.276  16.554   2.600  1.00 10.00      A   
ATOM    737  CE2 PHE A  79       4.604  18.146   4.351  1.00 10.00      A   
ATOM    738  CZ  PHE A  79       4.239  17.859   3.050  1.00 10.00      A   
ATOM    739  C   PHE A  79       6.749  12.551   5.776  1.00 10.00      A   
ATOM    740  O   PHE A  79       7.928  12.909   5.826  1.00 10.00      A   
ATOM    741  N   ALA A  80       6.315  11.445   6.358  1.00 10.00      A   
ATOM    742  HN  ALA A  80       5.373  11.185   6.260  1.00 10.00      A   
ATOM    743  CA  ALA A  80       7.213  10.593   7.120  1.00 10.00      A   
ATOM    744  CB  ALA A  80       6.432   9.627   7.993  1.00 10.00      A   
ATOM    745  C   ALA A  80       8.160   9.839   6.192  1.00 10.00      A   
ATOM    746  O   ALA A  80       9.248   9.435   6.601  1.00 10.00      A   
ATOM    747  N   ASP A  81       7.753   9.681   4.933  1.00 10.00      A   
ATOM    748  HN  ASP A  81       6.883  10.049   4.662  1.00 10.00      A   
ATOM    749  CA  ASP A  81       8.562   8.978   3.941  1.00 10.00      A   
ATOM    750  CB  ASP A  81       7.742   8.672   2.684  1.00 10.00      A   
ATOM    751  CG  ASP A  81       6.792   7.509   2.875  1.00 10.00      A   
ATOM    752  OD1 ASP A  81       6.964   6.749   3.850  1.00 10.00      A   
ATOM    753  OD2 ASP A  81       5.862   7.354   2.053  1.00 10.00      A   
ATOM    754  C   ASP A  81       9.798   9.785   3.571  1.00 10.00      A   
ATOM    755  O   ASP A  81      10.744   9.261   2.984  1.00 10.00      A   
ATOM    756  N   PHE A  82       9.785  11.063   3.930  1.00 10.00      A   
ATOM    757  HN  PHE A  82       9.004  11.413   4.407  1.00 10.00      A   
ATOM    758  CA  PHE A  82      10.900  11.960   3.640  1.00 10.00      A   
ATOM    759  CB  PHE A  82      10.383  13.310   3.128  1.00 10.00      A   
ATOM    760  CG  PHE A  82       9.298  13.183   2.097  1.00 10.00      A   
ATOM    761  CD1 PHE A  82       9.468  12.364   0.993  1.00 10.00      A   
ATOM    762  CD2 PHE A  82       8.103  13.869   2.238  1.00 10.00      A   
ATOM    763  CE1 PHE A  82       8.469  12.231   0.051  1.00 10.00      A   
ATOM    764  CE2 PHE A  82       7.100  13.742   1.296  1.00 10.00      A   
ATOM    765  CZ  PHE A  82       7.284  12.921   0.202  1.00 10.00      A   
ATOM    766  C   PHE A  82      11.768  12.158   4.877  1.00 10.00      A   
ATOM    767  O   PHE A  82      12.599  13.063   4.924  1.00 10.00      A   
ATOM    768  N   ASN A  83      11.551  11.303   5.879  1.00 10.00      A   
ATOM    769  HN  ASN A  83      10.860  10.614   5.768  1.00 10.00      A   
ATOM    770  CA  ASN A  83      12.300  11.342   7.138  1.00 10.00      A   
ATOM    771  CB  ASN A  83      13.796  11.070   6.921  1.00 10.00      A   
ATOM    772  CG  ASN A  83      14.087   9.644   6.478  1.00 10.00      A   
ATOM    773  OD1 ASN A  83      13.316   8.723   6.746  1.00 10.00      A   
ATOM    774  ND2 ASN A  83      15.212   9.454   5.794  1.00 10.00      A   
ATOM    775 HD21 ASN A  83      15.783  10.230   5.620  1.00 10.00      A   
ATOM    776 HD22 ASN A  83      15.424   8.543   5.499  1.00 10.00      A   
ATOM    777  C   ASN A  83      12.075  12.647   7.901  1.00 10.00      A   
ATOM    778  O   ASN A  83      12.943  13.107   8.644  1.00 10.00      A   
ATOM    779  N   LEU A  84      10.893  13.233   7.729  1.00 10.00      A   
ATOM    780  HN  LEU A  84      10.235  12.821   7.130  1.00 10.00      A   
ATOM    781  CA  LEU A  84      10.557  14.477   8.410  1.00 10.00      A   
ATOM    782  CB  LEU A  84       9.567  15.303   7.584  1.00 10.00      A   
ATOM    783  CG  LEU A  84      10.159  16.103   6.420  1.00 10.00      A   
ATOM    784  CD1 LEU A  84       9.051  16.705   5.571  1.00 10.00      A   
ATOM    785  CD2 LEU A  84      11.087  17.195   6.941  1.00 10.00      A   
ATOM    786  C   LEU A  84       9.986  14.201   9.795  1.00 10.00      A   
ATOM    787  O   LEU A  84       9.890  15.101  10.631  1.00 10.00      A   
ATOM    788  N   VAL A  85       9.603  12.951  10.027  1.00 10.00      A   
ATOM    789  HN  VAL A  85       9.718  12.281   9.327  1.00 10.00      A   
ATOM    790  CA  VAL A  85       9.040  12.543  11.306  1.00 10.00      A   
ATOM    791  CB  VAL A  85       7.728  11.742  11.116  1.00 10.00      A   
ATOM    792  CG1 VAL A  85       7.092  11.400  12.458  1.00 10.00      A   
ATOM    793  CG2 VAL A  85       6.752  12.513  10.243  1.00 10.00      A   
ATOM    794  C   VAL A  85      10.054  11.686  12.055  1.00 10.00      A   
ATOM    795  O   VAL A  85      10.516  10.670  11.531  1.00 10.00      A   
ATOM    796  N   PRO A  86      10.420  12.098  13.281  1.00 10.00      A   
ATOM    797  CA  PRO A  86      11.394  11.376  14.109  1.00 10.00      A   
ATOM    798  CB  PRO A  86      11.383  12.141  15.434  1.00 10.00      A   
ATOM    799  CG  PRO A  86      10.901  13.501  15.072  1.00 10.00      A   
ATOM    800  CD  PRO A  86       9.914  13.300  13.961  1.00 10.00      A   
ATOM    801  C   PRO A  86      11.000   9.919  14.335  1.00 10.00      A   
ATOM    802  O   PRO A  86       9.820   9.599  14.509  1.00 10.00      A   
ATOM    803  N   ASP A  87      12.002   9.048  14.327  1.00 10.00      A   
ATOM    804  HN  ASP A  87      12.916   9.380  14.179  1.00 10.00      A   
ATOM    805  CA  ASP A  87      11.796   7.618  14.525  1.00 10.00      A   
ATOM    806  CB  ASP A  87      13.108   6.848  14.305  1.00 10.00      A   
ATOM    807  CG  ASP A  87      13.841   7.242  13.041  1.00 10.00      A   
ATOM    808  OD1 ASP A  87      14.577   8.255  13.066  1.00 10.00      A   
ATOM    809  OD2 ASP A  87      13.696   6.539  12.017  1.00 10.00      A   
ATOM    810  C   ASP A  87      11.307   7.344  15.939  1.00 10.00      A   
ATOM    811  O   ASP A  87      11.892   7.835  16.906  1.00 10.00      A   
ATOM    812  N   GLY A  88      10.241   6.567  16.058  1.00 10.00      A   
ATOM    813  HN  GLY A  88       9.805   6.220  15.252  1.00 10.00      A   
ATOM    814  CA  GLY A  88       9.710   6.235  17.366  1.00 10.00      A   
ATOM    815  C   GLY A  88       8.559   7.130  17.779  1.00 10.00      A   
ATOM    816  O   GLY A  88       8.271   7.267  18.967  1.00 10.00      A   
ATOM    817  N   TRP A  89       7.906   7.747  16.804  1.00 10.00      A   
ATOM    818  HN  TRP A  89       8.190   7.608  15.876  1.00 10.00      A   
ATOM    819  CA  TRP A  89       6.775   8.628  17.081  1.00 10.00      A   
ATOM    820  CB  TRP A  89       6.461   9.509  15.860  1.00 10.00      A   
ATOM    821  CG  TRP A  89       5.054  10.042  15.824  1.00 10.00      A   
ATOM    822  CD1 TRP A  89       4.535  11.058  16.573  1.00 10.00      A   
ATOM    823  CD2 TRP A  89       3.986   9.583  14.980  1.00 10.00      A   
ATOM    824  NE1 TRP A  89       3.206  11.244  16.268  1.00 10.00      A   
ATOM    825  HE1 TRP A  89       2.608  11.909  16.682  1.00 10.00      A   
ATOM    826  CE2 TRP A  89       2.849  10.357  15.287  1.00 10.00      A   
ATOM    827  CE3 TRP A  89       3.882   8.590  14.002  1.00 10.00      A   
ATOM    828  CZ2 TRP A  89       1.624  10.168  14.648  1.00 10.00      A   
ATOM    829  CZ3 TRP A  89       2.667   8.407  13.369  1.00 10.00      A   
ATOM    830  CH2 TRP A  89       1.553   9.191  13.692  1.00 10.00      A   
ATOM    831  C   TRP A  89       5.550   7.814  17.485  1.00 10.00      A   
ATOM    832  O   TRP A  89       4.830   8.168  18.423  1.00 10.00      A   
ATOM    833  N   GLY A  90       5.327   6.719  16.778  1.00 10.00      A   
ATOM    834  HN  GLY A  90       5.948   6.477  16.057  1.00 10.00      A   
ATOM    835  CA  GLY A  90       4.192   5.870  17.057  1.00 10.00      A   
ATOM    836  C   GLY A  90       3.943   4.897  15.926  1.00 10.00      A   
ATOM    837  O   GLY A  90       4.888   4.396  15.317  1.00 10.00      A   
ATOM    838  N   GLY A  91       2.677   4.639  15.635  1.00 10.00      A   
ATOM    839  HN  GLY A  91       1.963   5.067  16.157  1.00 10.00      A   
ATOM    840  CA  GLY A  91       2.336   3.719  14.567  1.00 10.00      A   
ATOM    841  C   GLY A  91       2.578   2.282  14.975  1.00 10.00      A   
ATOM    842  O   GLY A  91       2.958   1.445  14.156  1.00 10.00      A   
ATOM    843  N   TYR A  92       2.363   2.000  16.248  1.00 10.00      A   
ATOM    844  HN  TYR A  92       2.045   2.709  16.843  1.00 10.00      A   
ATOM    845  CA  TYR A  92       2.557   0.662  16.776  1.00 10.00      A   
ATOM    846  CB  TYR A  92       2.935   0.712  18.258  1.00 10.00      A   
ATOM    847  CG  TYR A  92       4.296   1.323  18.511  1.00 10.00      A   
ATOM    848  CD1 TYR A  92       4.424   2.615  19.008  1.00 10.00      A   
ATOM    849  CD2 TYR A  92       5.455   0.607  18.242  1.00 10.00      A   
ATOM    850  CE1 TYR A  92       5.670   3.175  19.231  1.00 10.00      A   
ATOM    851  CE2 TYR A  92       6.701   1.158  18.462  1.00 10.00      A   
ATOM    852  CZ  TYR A  92       6.804   2.439  18.955  1.00 10.00      A   
ATOM    853  OH  TYR A  92       8.049   2.986  19.172  1.00 10.00      A   
ATOM    854  HH  TYR A  92       8.049   3.461  20.013  1.00 10.00      A   
ATOM    855  C   TYR A  92       1.308  -0.180  16.564  1.00 10.00      A   
ATOM    856  O   TYR A  92       0.247   0.104  17.125  1.00 10.00      A   
ATOM    857  N   VAL A  93       1.439  -1.212  15.748  1.00 10.00      A   
ATOM    858  HN  VAL A  93       2.314  -1.384  15.338  1.00 10.00      A   
ATOM    859  CA  VAL A  93       0.321  -2.093  15.446  1.00 10.00      A   
ATOM    860  CB  VAL A  93       0.439  -2.688  14.023  1.00 10.00      A   
ATOM    861  CG1 VAL A  93       1.504  -3.776  13.954  1.00 10.00      A   
ATOM    862  CG2 VAL A  93      -0.906  -3.196  13.527  1.00 10.00      A   
ATOM    863  C   VAL A  93       0.204  -3.210  16.482  1.00 10.00      A   
ATOM    864  O   VAL A  93      -0.750  -3.986  16.466  1.00 10.00      A   
ATOM    865  N   TYR A  94       1.181  -3.277  17.385  1.00 10.00      A   
ATOM    866  HN  TYR A  94       1.918  -2.628  17.337  1.00 10.00      A   
ATOM    867  CA  TYR A  94       1.200  -4.292  18.438  1.00 10.00      A   
ATOM    868  CB  TYR A  94       2.366  -4.076  19.409  1.00 10.00      A   
ATOM    869  CG  TYR A  94       2.419  -5.103  20.511  1.00 10.00      A   
ATOM    870  CD1 TYR A  94       2.832  -6.403  20.254  1.00 10.00      A   
ATOM    871  CD2 TYR A  94       2.041  -4.778  21.807  1.00 10.00      A   
ATOM    872  CE1 TYR A  94       2.863  -7.350  21.255  1.00 10.00      A   
ATOM    873  CE2 TYR A  94       2.074  -5.716  22.814  1.00 10.00      A   
ATOM    874  CZ  TYR A  94       2.483  -7.001  22.532  1.00 10.00      A   
ATOM    875  OH  TYR A  94       2.499  -7.945  23.526  1.00 10.00      A   
ATOM    876  HH  TYR A  94       1.614  -8.001  23.924  1.00 10.00      A   
ATOM    877  C   TYR A  94      -0.135  -4.418  19.189  1.00 10.00      A   
ATOM    878  O   TYR A  94      -0.684  -5.518  19.270  1.00 10.00      A   
ATOM    879  N   PRO A  95      -0.683  -3.311  19.754  1.00 10.00      A   
ATOM    880  CA  PRO A  95      -1.967  -3.351  20.479  1.00 10.00      A   
ATOM    881  CB  PRO A  95      -2.260  -1.875  20.773  1.00 10.00      A   
ATOM    882  CG  PRO A  95      -0.921  -1.230  20.790  1.00 10.00      A   
ATOM    883  CD  PRO A  95      -0.097  -1.958  19.766  1.00 10.00      A   
ATOM    884  C   PRO A  95      -3.088  -3.939  19.624  1.00 10.00      A   
ATOM    885  O   PRO A  95      -3.927  -4.695  20.115  1.00 10.00      A   
ATOM    886  N   TRP A  96      -3.084  -3.606  18.338  1.00 10.00      A   
ATOM    887  HN  TRP A  96      -2.368  -3.031  17.999  1.00 10.00      A   
ATOM    888  CA  TRP A  96      -4.105  -4.094  17.416  1.00 10.00      A   
ATOM    889  CB  TRP A  96      -3.965  -3.422  16.047  1.00 10.00      A   
ATOM    890  CG  TRP A  96      -4.196  -1.941  16.075  1.00 10.00      A   
ATOM    891  CD1 TRP A  96      -3.272  -0.970  16.340  1.00 10.00      A   
ATOM    892  CD2 TRP A  96      -5.433  -1.260  15.833  1.00 10.00      A   
ATOM    893  NE1 TRP A  96      -3.858   0.269  16.281  1.00 10.00      A   
ATOM    894  HE1 TRP A  96      -3.401   1.123  16.434  1.00 10.00      A   
ATOM    895  CE2 TRP A  96      -5.183   0.119  15.968  1.00 10.00      A   
ATOM    896  CE3 TRP A  96      -6.727  -1.683  15.515  1.00 10.00      A   
ATOM    897  CZ2 TRP A  96      -6.179   1.075  15.796  1.00 10.00      A   
ATOM    898  CZ3 TRP A  96      -7.713  -0.732  15.343  1.00 10.00      A   
ATOM    899  CH2 TRP A  96      -7.434   0.631  15.484  1.00 10.00      A   
ATOM    900  C   TRP A  96      -4.008  -5.605  17.268  1.00 10.00      A   
ATOM    901  O   TRP A  96      -5.007  -6.318  17.377  1.00 10.00      A   
ATOM    902  N   ILE A  97      -2.787  -6.085  17.043  1.00 10.00      A   
ATOM    903  HN  ILE A  97      -2.036  -5.456  16.980  1.00 10.00      A   
ATOM    904  CA  ILE A  97      -2.533  -7.513  16.885  1.00 10.00      A   
ATOM    905  CB  ILE A  97      -1.047  -7.794  16.554  1.00 10.00      A   
ATOM    906  CG1 ILE A  97      -0.577  -6.973  15.347  1.00 10.00      A   
ATOM    907  CG2 ILE A  97      -0.808  -9.282  16.329  1.00 10.00      A   
ATOM    908  CD1 ILE A  97      -1.313  -7.268  14.058  1.00 10.00      A   
ATOM    909  C   ILE A  97      -2.902  -8.268  18.165  1.00 10.00      A   
ATOM    910  O   ILE A  97      -3.530  -9.326  18.117  1.00 10.00      A   
ATOM    911  N   GLU A  98      -2.515  -7.705  19.302  1.00 10.00      A   
ATOM    912  HN  GLU A  98      -2.018  -6.855  19.265  1.00 10.00      A   
ATOM    913  CA  GLU A  98      -2.783  -8.310  20.603  1.00 10.00      A   
ATOM    914  CB  GLU A  98      -2.039  -7.543  21.705  1.00 10.00      A   
ATOM    915  CG  GLU A  98      -1.980  -8.249  23.051  1.00 10.00      A   
ATOM    916  CD  GLU A  98      -1.271  -7.424  24.106  1.00 10.00      A   
ATOM    917  OE1 GLU A  98      -0.112  -7.746  24.440  1.00 10.00      A   
ATOM    918  OE2 GLU A  98      -1.868  -6.442  24.599  1.00 10.00      A   
ATOM    919  C   GLU A  98      -4.286  -8.363  20.904  1.00 10.00      A   
ATOM    920  O   GLU A  98      -4.770  -9.302  21.541  1.00 10.00      A   
ATOM    921  N   ALA A  99      -5.024  -7.366  20.437  1.00 10.00      A   
ATOM    922  HN  ALA A  99      -4.592  -6.642  19.929  1.00 10.00      A   
ATOM    923  CA  ALA A  99      -6.460  -7.314  20.671  1.00 10.00      A   
ATOM    924  CB  ALA A  99      -6.966  -5.884  20.576  1.00 10.00      A   
ATOM    925  C   ALA A  99      -7.221  -8.222  19.706  1.00 10.00      A   
ATOM    926  O   ALA A  99      -8.160  -8.912  20.099  1.00 10.00      A   
ATOM    927  N   MET A 100      -6.798  -8.236  18.450  1.00 10.00      A   
ATOM    928  HN  MET A 100      -6.022  -7.683  18.199  1.00 10.00      A   
ATOM    929  CA  MET A 100      -7.459  -9.044  17.424  1.00 10.00      A   
ATOM    930  CB  MET A 100      -6.997  -8.625  16.024  1.00 10.00      A   
ATOM    931  CG  MET A 100      -7.401  -7.215  15.624  1.00 10.00      A   
ATOM    932  SD  MET A 100      -6.765  -6.733  14.006  1.00 10.00      A   
ATOM    933  CE  MET A 100      -7.240  -5.008  13.988  1.00 10.00      A   
ATOM    934  C   MET A 100      -7.234 -10.543  17.618  1.00 10.00      A   
ATOM    935  O   MET A 100      -8.132 -11.347  17.368  1.00 10.00      A   
ATOM    936  N   SER A 101      -6.051 -10.913  18.088  1.00 10.00      A   
ATOM    937  HN  SER A 101      -5.386 -10.222  18.299  1.00 10.00      A   
ATOM    938  CA  SER A 101      -5.698 -12.321  18.291  1.00 10.00      A   
ATOM    939  CB  SER A 101      -4.242 -12.445  18.741  1.00 10.00      A   
ATOM    940  OG  SER A 101      -3.923 -11.452  19.701  1.00 10.00      A   
ATOM    941  HG  SER A 101      -3.544 -10.682  19.253  1.00 10.00      A   
ATOM    942  C   SER A 101      -6.629 -13.063  19.260  1.00 10.00      A   
ATOM    943  O   SER A 101      -6.731 -14.289  19.220  1.00 10.00      A   
ATOM    944  N   SER A 102      -7.310 -12.328  20.124  1.00 10.00      A   
ATOM    945  HN  SER A 102      -7.210 -11.354  20.112  1.00 10.00      A   
ATOM    946  CA  SER A 102      -8.211 -12.947  21.087  1.00 10.00      A   
ATOM    947  CB  SER A 102      -7.788 -12.570  22.508  1.00 10.00      A   
ATOM    948  OG  SER A 102      -6.379 -12.694  22.667  1.00 10.00      A   
ATOM    949  HG  SER A 102      -5.930 -12.249  21.934  1.00 10.00      A   
ATOM    950  C   SER A 102      -9.666 -12.551  20.832  1.00 10.00      A   
ATOM    951  O   SER A 102     -10.548 -12.827  21.645  1.00 10.00      A   
ATOM    952  N   SER A 103      -9.920 -11.923  19.693  1.00 10.00      A   
ATOM    953  HN  SER A 103      -9.190 -11.752  19.065  1.00 10.00      A   
ATOM    954  CA  SER A 103     -11.266 -11.481  19.364  1.00 10.00      A   
ATOM    955  CB  SER A 103     -11.338  -9.958  19.446  1.00 10.00      A   
ATOM    956  OG  SER A 103     -10.798  -9.496  20.673  1.00 10.00      A   
ATOM    957  HG  SER A 103      -9.950  -9.062  20.507  1.00 10.00      A   
ATOM    958  C   SER A 103     -11.717 -11.958  17.985  1.00 10.00      A   
ATOM    959  O   SER A 103     -12.900 -12.242  17.773  1.00 10.00      A   
ATOM    960  N   TYR A 104     -10.784 -12.039  17.047  1.00 10.00      A   
ATOM    961  HN  TYR A 104      -9.851 -11.811  17.264  1.00 10.00      A   
ATOM    962  CA  TYR A 104     -11.107 -12.469  15.697  1.00 10.00      A   
ATOM    963  CB  TYR A 104     -10.572 -11.467  14.674  1.00 10.00      A   
ATOM    964  CG  TYR A 104     -11.226 -10.108  14.741  1.00 10.00      A   
ATOM    965  CD1 TYR A 104     -10.509  -8.996  15.151  1.00 10.00      A   
ATOM    966  CD2 TYR A 104     -12.559  -9.934  14.389  1.00 10.00      A   
ATOM    967  CE1 TYR A 104     -11.097  -7.750  15.208  1.00 10.00      A   
ATOM    968  CE2 TYR A 104     -13.157  -8.691  14.445  1.00 10.00      A   
ATOM    969  CZ  TYR A 104     -12.420  -7.602  14.855  1.00 10.00      A   
ATOM    970  OH  TYR A 104     -13.005  -6.358  14.907  1.00 10.00      A   
ATOM    971  HH  TYR A 104     -13.964  -6.457  15.019  1.00 10.00      A   
ATOM    972  C   TYR A 104     -10.547 -13.856  15.418  1.00 10.00      A   
ATOM    973  O   TYR A 104      -9.336 -14.039  15.322  1.00 10.00      A   
ATOM    974  N   THR A 105     -11.433 -14.829  15.297  1.00 10.00      A   
ATOM    975  HN  THR A 105     -12.385 -14.626  15.400  1.00 10.00      A   
ATOM    976  CA  THR A 105     -11.031 -16.199  15.033  1.00 10.00      A   
ATOM    977  CB  THR A 105     -11.959 -17.187  15.770  1.00 10.00      A   
ATOM    978  OG1 THR A 105     -12.286 -16.653  17.064  1.00 10.00      A   
ATOM    979  HG1 THR A 105     -12.682 -17.347  17.605  1.00 10.00      A   
ATOM    980  CG2 THR A 105     -11.279 -18.535  15.947  1.00 10.00      A   
ATOM    981  C   THR A 105     -11.056 -16.493  13.536  1.00 10.00      A   
ATOM    982  O   THR A 105     -10.468 -17.474  13.073  1.00 10.00      A   
ATOM    983  N   TRP A 106     -11.715 -15.621  12.779  1.00 10.00      A   
ATOM    984  HN  TRP A 106     -12.128 -14.835  13.199  1.00 10.00      A   
ATOM    985  CA  TRP A 106     -11.833 -15.798  11.338  1.00 10.00      A   
ATOM    986  CB  TRP A 106     -13.300 -15.945  10.925  1.00 10.00      A   
ATOM    987  CG  TRP A 106     -13.909 -17.243  11.358  1.00 10.00      A   
ATOM    988  CD1 TRP A 106     -15.046 -17.411  12.095  1.00 10.00      A   
ATOM    989  CD2 TRP A 106     -13.407 -18.557  11.089  1.00 10.00      A   
ATOM    990  NE1 TRP A 106     -15.283 -18.748  12.297  1.00 10.00      A   
ATOM    991  HE1 TRP A 106     -16.040 -19.126  12.800  1.00 10.00      A   
ATOM    992  CE2 TRP A 106     -14.289 -19.471  11.688  1.00 10.00      A   
ATOM    993  CE3 TRP A 106     -12.296 -19.048  10.397  1.00 10.00      A   
ATOM    994  CZ2 TRP A 106     -14.093 -20.847  11.618  1.00 10.00      A   
ATOM    995  CZ3 TRP A 106     -12.105 -20.415  10.329  1.00 10.00      A   
ATOM    996  CH2 TRP A 106     -12.998 -21.298  10.937  1.00 10.00      A   
ATOM    997  C   TRP A 106     -11.160 -14.676  10.553  1.00 10.00      A   
ATOM    998  O   TRP A 106     -11.649 -14.258   9.506  1.00 10.00      A   
ATOM    999  N   LEU A 107     -10.042 -14.187  11.062  1.00 10.00      A   
ATOM   1000  HN  LEU A 107      -9.709 -14.539  11.910  1.00 10.00      A   
ATOM   1001  CA  LEU A 107      -9.302 -13.134  10.377  1.00 10.00      A   
ATOM   1002  CB  LEU A 107      -8.331 -12.436  11.332  1.00 10.00      A   
ATOM   1003  CG  LEU A 107      -8.014 -10.972  11.015  1.00 10.00      A   
ATOM   1004  CD1 LEU A 107      -9.284 -10.134  11.016  1.00 10.00      A   
ATOM   1005  CD2 LEU A 107      -7.006 -10.412  12.004  1.00 10.00      A   
ATOM   1006  C   LEU A 107      -8.554 -13.743   9.192  1.00 10.00      A   
ATOM   1007  O   LEU A 107      -7.814 -14.717   9.350  1.00 10.00      A   
ATOM   1008  N   GLU A 108      -8.756 -13.173   8.010  1.00 10.00      A   
ATOM   1009  HN  GLU A 108      -9.335 -12.383   7.951  1.00 10.00      A   
ATOM   1010  CA  GLU A 108      -8.132 -13.695   6.801  1.00 10.00      A   
ATOM   1011  CB  GLU A 108      -9.203 -14.088   5.772  1.00 10.00      A   
ATOM   1012  CG  GLU A 108     -10.209 -15.117   6.271  1.00 10.00      A   
ATOM   1013  CD  GLU A 108     -11.175 -15.574   5.193  1.00 10.00      A   
ATOM   1014  OE1 GLU A 108     -11.123 -16.760   4.803  1.00 10.00      A   
ATOM   1015  OE2 GLU A 108     -12.003 -14.756   4.735  1.00 10.00      A   
ATOM   1016  C   GLU A 108      -7.139 -12.722   6.166  1.00 10.00      A   
ATOM   1017  O   GLU A 108      -6.106 -13.140   5.639  1.00 10.00      A   
ATOM   1018  N   GLU A 109      -7.440 -11.431   6.212  1.00 10.00      A   
ATOM   1019  HN  GLU A 109      -8.250 -11.138   6.686  1.00 10.00      A   
ATOM   1020  CA  GLU A 109      -6.572 -10.435   5.590  1.00 10.00      A   
ATOM   1021  CB  GLU A 109      -7.258  -9.804   4.381  1.00 10.00      A   
ATOM   1022  CG  GLU A 109      -7.625 -10.774   3.276  1.00 10.00      A   
ATOM   1023  CD  GLU A 109      -8.530 -10.143   2.243  1.00 10.00      A   
ATOM   1024  OE1 GLU A 109      -8.324  -8.952   1.912  1.00 10.00      A   
ATOM   1025  OE2 GLU A 109      -9.455 -10.829   1.762  1.00 10.00      A   
ATOM   1026  C   GLU A 109      -6.147  -9.328   6.544  1.00 10.00      A   
ATOM   1027  O   GLU A 109      -6.967  -8.743   7.253  1.00 10.00      A   
ATOM   1028  N   ILE A 110      -4.853  -9.049   6.536  1.00 10.00      A   
ATOM   1029  HN  ILE A 110      -4.262  -9.588   5.963  1.00 10.00      A   
ATOM   1030  CA  ILE A 110      -4.268  -7.984   7.346  1.00 10.00      A   
ATOM   1031  CB  ILE A 110      -3.409  -8.536   8.509  1.00 10.00      A   
ATOM   1032  CG1 ILE A 110      -4.297  -9.217   9.554  1.00 10.00      A   
ATOM   1033  CG2 ILE A 110      -2.579  -7.431   9.151  1.00 10.00      A   
ATOM   1034  CD1 ILE A 110      -3.524  -9.885  10.673  1.00 10.00      A   
ATOM   1035  C   ILE A 110      -3.405  -7.098   6.450  1.00 10.00      A   
ATOM   1036  O   ILE A 110      -2.386  -7.542   5.917  1.00 10.00      A   
ATOM   1037  N   ARG A 111      -3.831  -5.859   6.265  1.00 10.00      A   
ATOM   1038  HN  ARG A 111      -4.656  -5.562   6.716  1.00 10.00      A   
ATOM   1039  CA  ARG A 111      -3.112  -4.916   5.422  1.00 10.00      A   
ATOM   1040  CB  ARG A 111      -3.991  -4.503   4.242  1.00 10.00      A   
ATOM   1041  CG  ARG A 111      -4.563  -5.676   3.469  1.00 10.00      A   
ATOM   1042  CD  ARG A 111      -5.478  -5.213   2.351  1.00 10.00      A   
ATOM   1043  NE  ARG A 111      -6.193  -6.334   1.736  1.00 10.00      A   
ATOM   1044  HE  ARG A 111      -6.833  -6.822   2.302  1.00 10.00      A   
ATOM   1045  CZ  ARG A 111      -6.043  -6.718   0.464  1.00 10.00      A   
ATOM   1046  NH1 ARG A 111      -5.209  -6.068  -0.342  1.00 10.00      A   
ATOM   1047 HH11 ARG A 111      -4.665  -5.250   0.010  1.00 10.00      A   
ATOM   1048 HH12 ARG A 111      -5.098  -6.369  -1.335  1.00 10.00      A   
ATOM   1049  NH2 ARG A 111      -6.732  -7.759   0.007  1.00 10.00      A   
ATOM   1050 HH21 ARG A 111      -7.390  -8.275   0.643  1.00 10.00      A   
ATOM   1051 HH22 ARG A 111      -6.620  -8.074  -0.985  1.00 10.00      A   
ATOM   1052  C   ARG A 111      -2.693  -3.690   6.224  1.00 10.00      A   
ATOM   1053  O   ARG A 111      -3.534  -2.989   6.784  1.00 10.00      A   
ATOM   1054  N   LEU A 112      -1.393  -3.434   6.282  1.00 10.00      A   
ATOM   1055  HN  LEU A 112      -0.762  -4.026   5.809  1.00 10.00      A   
ATOM   1056  CA  LEU A 112      -0.873  -2.303   7.033  1.00 10.00      A   
ATOM   1057  CB  LEU A 112      -0.130  -2.807   8.274  1.00 10.00      A   
ATOM   1058  CG  LEU A 112      -0.863  -3.840   9.132  1.00 10.00      A   
ATOM   1059  CD1 LEU A 112       0.085  -4.461  10.145  1.00 10.00      A   
ATOM   1060  CD2 LEU A 112      -2.049  -3.206   9.835  1.00 10.00      A   
ATOM   1061  C   LEU A 112       0.077  -1.470   6.182  1.00 10.00      A   
ATOM   1062  O   LEU A 112       0.825  -2.007   5.365  1.00 10.00      A   
ATOM   1063  N   LYS A 113       0.038  -0.160   6.369  1.00 10.00      A   
ATOM   1064  HN  LYS A 113      -0.608   0.214   7.012  1.00 10.00      A   
ATOM   1065  CA  LYS A 113       0.917   0.742   5.635  1.00 10.00      A   
ATOM   1066  CB  LYS A 113       0.160   1.507   4.542  1.00 10.00      A   
ATOM   1067  CG  LYS A 113       1.074   2.295   3.611  1.00 10.00      A   
ATOM   1068  CD  LYS A 113       0.315   3.363   2.846  1.00 10.00      A   
ATOM   1069  CE  LYS A 113       1.234   4.113   1.891  1.00 10.00      A   
ATOM   1070  NZ  LYS A 113       0.608   5.354   1.367  1.00 10.00      A   
ATOM   1071  HZ1 LYS A 113       1.153   5.721   0.555  1.00 10.00      A   
ATOM   1072  HZ2 LYS A 113       0.580   6.083   2.113  1.00 10.00      A   
ATOM   1073  HZ3 LYS A 113      -0.367   5.161   1.061  1.00 10.00      A   
ATOM   1074  C   LYS A 113       1.594   1.719   6.589  1.00 10.00      A   
ATOM   1075  O   LYS A 113       0.926   2.373   7.387  1.00 10.00      A   
ATOM   1076  N   ARG A 114       2.920   1.788   6.510  1.00 10.00      A   
ATOM   1077  HN  ARG A 114       3.384   1.210   5.861  1.00 10.00      A   
ATOM   1078  CA  ARG A 114       3.720   2.680   7.351  1.00 10.00      A   
ATOM   1079  CB  ARG A 114       3.449   4.148   7.016  1.00 10.00      A   
ATOM   1080  CG  ARG A 114       3.966   4.598   5.656  1.00 10.00      A   
ATOM   1081  CD  ARG A 114       4.085   6.115   5.602  1.00 10.00      A   
ATOM   1082  NE  ARG A 114       4.070   6.632   4.237  1.00 10.00      A   
ATOM   1083  HE  ARG A 114       4.933   6.652   3.752  1.00 10.00      A   
ATOM   1084  CZ  ARG A 114       2.978   7.079   3.620  1.00 10.00      A   
ATOM   1085  NH1 ARG A 114       1.807   7.071   4.243  1.00 10.00      A   
ATOM   1086 HH11 ARG A 114       1.730   6.720   5.222  1.00 10.00      A   
ATOM   1087 HH12 ARG A 114       0.951   7.418   3.755  1.00 10.00      A   
ATOM   1088  NH2 ARG A 114       3.070   7.557   2.383  1.00 10.00      A   
ATOM   1089 HH21 ARG A 114       4.004   7.581   1.902  1.00 10.00      A   
ATOM   1090 HH22 ARG A 114       2.217   7.911   1.884  1.00 10.00      A   
ATOM   1091  C   ARG A 114       3.492   2.412   8.837  1.00 10.00      A   
ATOM   1092  O   ARG A 114       3.391   3.338   9.644  1.00 10.00      A   
ATOM   1093  N   MET A 115       3.403   1.141   9.189  1.00 10.00      A   
ATOM   1094  HN  MET A 115       3.498   0.445   8.504  1.00 10.00      A   
ATOM   1095  CA  MET A 115       3.182   0.750  10.572  1.00 10.00      A   
ATOM   1096  CB  MET A 115       1.969  -0.181  10.675  1.00 10.00      A   
ATOM   1097  CG  MET A 115       0.619   0.523  10.681  1.00 10.00      A   
ATOM   1098  SD  MET A 115       0.224   1.254  12.282  1.00 10.00      A   
ATOM   1099  CE  MET A 115      -1.557   1.387  12.166  1.00 10.00      A   
ATOM   1100  C   MET A 115       4.412   0.048  11.135  1.00 10.00      A   
ATOM   1101  O   MET A 115       5.197  -0.547  10.392  1.00 10.00      A   
ATOM   1102  N   VAL A 116       4.592   0.132  12.442  1.00 10.00      A   
ATOM   1103  HN  VAL A 116       3.945   0.641  12.991  1.00 10.00      A   
ATOM   1104  CA  VAL A 116       5.711  -0.527  13.092  1.00 10.00      A   
ATOM   1105  CB  VAL A 116       6.194   0.221  14.354  1.00 10.00      A   
ATOM   1106  CG1 VAL A 116       7.419  -0.461  14.950  1.00 10.00      A   
ATOM   1107  CG2 VAL A 116       6.491   1.677  14.040  1.00 10.00      A   
ATOM   1108  C   VAL A 116       5.291  -1.938  13.470  1.00 10.00      A   
ATOM   1109  O   VAL A 116       4.702  -2.161  14.527  1.00 10.00      A   
ATOM   1110  N   VAL A 117       5.557  -2.874  12.579  1.00 10.00      A   
ATOM   1111  HN  VAL A 117       6.012  -2.623  11.749  1.00 10.00      A   
ATOM   1112  CA  VAL A 117       5.213  -4.266  12.803  1.00 10.00      A   
ATOM   1113  CB  VAL A 117       4.720  -4.945  11.506  1.00 10.00      A   
ATOM   1114  CG1 VAL A 117       4.143  -6.321  11.803  1.00 10.00      A   
ATOM   1115  CG2 VAL A 117       3.708  -4.073  10.780  1.00 10.00      A   
ATOM   1116  C   VAL A 117       6.435  -5.013  13.304  1.00 10.00      A   
ATOM   1117  O   VAL A 117       7.317  -5.350  12.528  1.00 10.00      A   
ATOM   1118  N   THR A 118       6.497  -5.244  14.601  1.00 10.00      A   
ATOM   1119  HN  THR A 118       5.770  -4.938  15.181  1.00 10.00      A   
ATOM   1120  CA  THR A 118       7.619  -5.950  15.192  1.00 10.00      A   
ATOM   1121  CB  THR A 118       7.726  -5.637  16.695  1.00 10.00      A   
ATOM   1122  OG1 THR A 118       6.631  -4.791  17.086  1.00 10.00      A   
ATOM   1123  HG1 THR A 118       6.811  -4.425  17.963  1.00 10.00      A   
ATOM   1124  CG2 THR A 118       9.038  -4.930  16.994  1.00 10.00      A   
ATOM   1125  C   THR A 118       7.471  -7.458  14.991  1.00 10.00      A   
ATOM   1126  O   THR A 118       6.390  -7.940  14.635  1.00 10.00      A   
ATOM   1127  N   ASP A 119       8.548  -8.200  15.225  1.00 10.00      A   
ATOM   1128  HN  ASP A 119       9.376  -7.764  15.519  1.00 10.00      A   
ATOM   1129  CA  ASP A 119       8.528  -9.651  15.060  1.00 10.00      A   
ATOM   1130  CB  ASP A 119       9.906 -10.268  15.334  1.00 10.00      A   
ATOM   1131  CG  ASP A 119      10.958  -9.874  14.310  1.00 10.00      A   
ATOM   1132  OD1 ASP A 119      10.825 -10.251  13.128  1.00 10.00      A   
ATOM   1133  OD2 ASP A 119      11.934  -9.186  14.687  1.00 10.00      A   
ATOM   1134  C   ASP A 119       7.478 -10.277  15.970  1.00 10.00      A   
ATOM   1135  O   ASP A 119       6.852 -11.277  15.616  1.00 10.00      A   
ATOM   1136  N   ASP A 120       7.279  -9.660  17.136  1.00 10.00      A   
ATOM   1137  HN  ASP A 120       7.821  -8.868  17.348  1.00 10.00      A   
ATOM   1138  CA  ASP A 120       6.291 -10.126  18.109  1.00 10.00      A   
ATOM   1139  CB  ASP A 120       6.231  -9.185  19.316  1.00 10.00      A   
ATOM   1140  CG  ASP A 120       7.262  -9.497  20.375  1.00 10.00      A   
ATOM   1141  OD1 ASP A 120       7.121 -10.526  21.069  1.00 10.00      A   
ATOM   1142  OD2 ASP A 120       8.213  -8.705  20.536  1.00 10.00      A   
ATOM   1143  C   ASP A 120       4.911 -10.193  17.478  1.00 10.00      A   
ATOM   1144  O   ASP A 120       4.181 -11.167  17.652  1.00 10.00      A   
ATOM   1145  N   CYS A 121       4.570  -9.150  16.733  1.00 10.00      A   
ATOM   1146  HN  CYS A 121       5.212  -8.417  16.616  1.00 10.00      A   
ATOM   1147  CA  CYS A 121       3.279  -9.063  16.069  1.00 10.00      A   
ATOM   1148  CB  CYS A 121       3.135  -7.704  15.376  1.00 10.00      A   
ATOM   1149  SG  CYS A 121       3.699  -6.303  16.371  1.00 10.00      A   
ATOM   1150  HG  CYS A 121       2.774  -5.354  16.313  1.00 10.00      A   
ATOM   1151  C   CYS A 121       3.110 -10.196  15.062  1.00 10.00      A   
ATOM   1152  O   CYS A 121       2.040 -10.788  14.954  1.00 10.00      A   
ATOM   1153  N   LEU A 122       4.181 -10.515  14.347  1.00 10.00      A   
ATOM   1154  HN  LEU A 122       5.023 -10.030  14.496  1.00 10.00      A   
ATOM   1155  CA  LEU A 122       4.140 -11.580  13.356  1.00 10.00      A   
ATOM   1156  CB  LEU A 122       5.394 -11.566  12.482  1.00 10.00      A   
ATOM   1157  CG  LEU A 122       5.536 -10.363  11.544  1.00 10.00      A   
ATOM   1158  CD1 LEU A 122       6.795 -10.478  10.702  1.00 10.00      A   
ATOM   1159  CD2 LEU A 122       4.307 -10.214  10.662  1.00 10.00      A   
ATOM   1160  C   LEU A 122       3.961 -12.940  14.026  1.00 10.00      A   
ATOM   1161  O   LEU A 122       3.138 -13.750  13.596  1.00 10.00      A   
ATOM   1162  N   GLU A 123       4.727 -13.184  15.087  1.00 10.00      A   
ATOM   1163  HN  GLU A 123       5.377 -12.505  15.381  1.00 10.00      A   
ATOM   1164  CA  GLU A 123       4.633 -14.443  15.814  1.00 10.00      A   
ATOM   1165  CB  GLU A 123       5.744 -14.566  16.857  1.00 10.00      A   
ATOM   1166  CG  GLU A 123       7.150 -14.570  16.270  1.00 10.00      A   
ATOM   1167  CD  GLU A 123       8.094 -15.491  17.017  1.00 10.00      A   
ATOM   1168  OE1 GLU A 123       7.926 -16.722  16.923  1.00 10.00      A   
ATOM   1169  OE2 GLU A 123       9.012 -14.989  17.700  1.00 10.00      A   
ATOM   1170  C   GLU A 123       3.257 -14.593  16.458  1.00 10.00      A   
ATOM   1171  O   GLU A 123       2.706 -15.695  16.515  1.00 10.00      A   
ATOM   1172  N   LEU A 124       2.700 -13.474  16.930  1.00 10.00      A   
ATOM   1173  HN  LEU A 124       3.198 -12.630  16.869  1.00 10.00      A   
ATOM   1174  CA  LEU A 124       1.382 -13.469  17.546  1.00 10.00      A   
ATOM   1175  CB  LEU A 124       1.065 -12.091  18.134  1.00 10.00      A   
ATOM   1176  CG  LEU A 124       1.279 -11.943  19.640  1.00 10.00      A   
ATOM   1177  CD1 LEU A 124       1.199 -10.482  20.054  1.00 10.00      A   
ATOM   1178  CD2 LEU A 124       0.259 -12.775  20.403  1.00 10.00      A   
ATOM   1179  C   LEU A 124       0.320 -13.861  16.528  1.00 10.00      A   
ATOM   1180  O   LEU A 124      -0.580 -14.647  16.825  1.00 10.00      A   
ATOM   1181  N   ILE A 125       0.438 -13.314  15.321  1.00 10.00      A   
ATOM   1182  HN  ILE A 125       1.182 -12.692  15.149  1.00 10.00      A   
ATOM   1183  CA  ILE A 125      -0.504 -13.610  14.246  1.00 10.00      A   
ATOM   1184  CB  ILE A 125      -0.174 -12.797  12.969  1.00 10.00      A   
ATOM   1185  CG1 ILE A 125      -0.498 -11.315  13.171  1.00 10.00      A   
ATOM   1186  CG2 ILE A 125      -0.918 -13.348  11.755  1.00 10.00      A   
ATOM   1187  CD1 ILE A 125      -0.007 -10.427  12.049  1.00 10.00      A   
ATOM   1188  C   ILE A 125      -0.466 -15.099  13.913  1.00 10.00      A   
ATOM   1189  O   ILE A 125      -1.503 -15.753  13.812  1.00 10.00      A   
ATOM   1190  N   ALA A 126       0.745 -15.619  13.783  1.00 10.00      A   
ATOM   1191  HN  ALA A 126       1.521 -15.033  13.914  1.00 10.00      A   
ATOM   1192  CA  ALA A 126       0.977 -17.021  13.445  1.00 10.00      A   
ATOM   1193  CB  ALA A 126       2.474 -17.297  13.411  1.00 10.00      A   
ATOM   1194  C   ALA A 126       0.296 -17.990  14.411  1.00 10.00      A   
ATOM   1195  O   ALA A 126      -0.388 -18.921  13.988  1.00 10.00      A   
ATOM   1196  N   LYS A 127       0.478 -17.758  15.703  1.00 10.00      A   
ATOM   1197  HN  LYS A 127       1.013 -16.980  15.976  1.00 10.00      A   
ATOM   1198  CA  LYS A 127      -0.086 -18.630  16.731  1.00 10.00      A   
ATOM   1199  CB  LYS A 127       0.721 -18.514  18.029  1.00 10.00      A   
ATOM   1200  CG  LYS A 127       0.788 -17.105  18.602  1.00 10.00      A   
ATOM   1201  CD  LYS A 127       1.876 -16.988  19.660  1.00 10.00      A   
ATOM   1202  CE  LYS A 127       1.472 -17.666  20.958  1.00 10.00      A   
ATOM   1203  NZ  LYS A 127       1.346 -16.691  22.069  1.00 10.00      A   
ATOM   1204  HZ1 LYS A 127       0.484 -16.122  21.952  1.00 10.00      A   
ATOM   1205  HZ2 LYS A 127       2.169 -16.057  22.081  1.00 10.00      A   
ATOM   1206  HZ3 LYS A 127       1.300 -17.189  22.981  1.00 10.00      A   
ATOM   1207  C   LYS A 127      -1.565 -18.359  17.005  1.00 10.00      A   
ATOM   1208  O   LYS A 127      -2.188 -19.061  17.800  1.00 10.00      A   
ATOM   1209  N   SER A 128      -2.138 -17.369  16.344  1.00 10.00      A   
ATOM   1210  HN  SER A 128      -1.616 -16.859  15.686  1.00 10.00      A   
ATOM   1211  CA  SER A 128      -3.538 -17.039  16.580  1.00 10.00      A   
ATOM   1212  CB  SER A 128      -3.669 -15.611  17.110  1.00 10.00      A   
ATOM   1213  OG  SER A 128      -2.748 -15.377  18.167  1.00 10.00      A   
ATOM   1214  HG  SER A 128      -1.887 -15.144  17.788  1.00 10.00      A   
ATOM   1215  C   SER A 128      -4.430 -17.249  15.355  1.00 10.00      A   
ATOM   1216  O   SER A 128      -5.408 -17.998  15.412  1.00 10.00      A   
ATOM   1217  N   PHE A 129      -4.085 -16.606  14.245  1.00 10.00      A   
ATOM   1218  HN  PHE A 129      -3.265 -16.064  14.237  1.00 10.00      A   
ATOM   1219  CA  PHE A 129      -4.878 -16.706  13.026  1.00 10.00      A   
ATOM   1220  CB  PHE A 129      -4.848 -15.382  12.253  1.00 10.00      A   
ATOM   1221  CG  PHE A 129      -5.019 -14.175  13.134  1.00 10.00      A   
ATOM   1222  CD1 PHE A 129      -4.043 -13.197  13.180  1.00 10.00      A   
ATOM   1223  CD2 PHE A 129      -6.144 -14.028  13.924  1.00 10.00      A   
ATOM   1224  CE1 PHE A 129      -4.181 -12.091  13.996  1.00 10.00      A   
ATOM   1225  CE2 PHE A 129      -6.291 -12.924  14.742  1.00 10.00      A   
ATOM   1226  CZ  PHE A 129      -5.306 -11.955  14.777  1.00 10.00      A   
ATOM   1227  C   PHE A 129      -4.404 -17.853  12.144  1.00 10.00      A   
ATOM   1228  O   PHE A 129      -3.443 -17.717  11.386  1.00 10.00      A   
ATOM   1229  N   LYS A 130      -5.081 -18.985  12.251  1.00 10.00      A   
ATOM   1230  HN  LYS A 130      -5.831 -19.037  12.882  1.00 10.00      A   
ATOM   1231  CA  LYS A 130      -4.741 -20.158  11.459  1.00 10.00      A   
ATOM   1232  CB  LYS A 130      -5.073 -21.447  12.219  1.00 10.00      A   
ATOM   1233  CG  LYS A 130      -4.050 -21.835  13.280  1.00 10.00      A   
ATOM   1234  CD  LYS A 130      -4.330 -21.157  14.614  1.00 10.00      A   
ATOM   1235  CE  LYS A 130      -3.439 -21.717  15.715  1.00 10.00      A   
ATOM   1236  NZ  LYS A 130      -3.813 -21.198  17.061  1.00 10.00      A   
ATOM   1237  HZ1 LYS A 130      -3.238 -20.360  17.297  1.00 10.00      A   
ATOM   1238  HZ2 LYS A 130      -3.650 -21.927  17.785  1.00 10.00      A   
ATOM   1239  HZ3 LYS A 130      -4.818 -20.930  17.077  1.00 10.00      A   
ATOM   1240  C   LYS A 130      -5.453 -20.121  10.109  1.00 10.00      A   
ATOM   1241  O   LYS A 130      -5.084 -20.833   9.174  1.00 10.00      A   
ATOM   1242  N   ASN A 131      -6.472 -19.274  10.009  1.00 10.00      A   
ATOM   1243  HN  ASN A 131      -6.729 -18.740  10.792  1.00 10.00      A   
ATOM   1244  CA  ASN A 131      -7.227 -19.128   8.768  1.00 10.00      A   
ATOM   1245  CB  ASN A 131      -8.705 -18.880   9.076  1.00 10.00      A   
ATOM   1246  CG  ASN A 131      -9.605 -19.196   7.896  1.00 10.00      A   
ATOM   1247  OD1 ASN A 131      -9.411 -20.195   7.201  1.00 10.00      A   
ATOM   1248  ND2 ASN A 131     -10.589 -18.345   7.651  1.00 10.00      A   
ATOM   1249 HD21 ASN A 131     -10.682 -17.565   8.233  1.00 10.00      A   
ATOM   1250 HD22 ASN A 131     -11.187 -18.532   6.897  1.00 10.00      A   
ATOM   1251  C   ASN A 131      -6.671 -17.967   7.947  1.00 10.00      A   
ATOM   1252  O   ASN A 131      -7.276 -17.533   6.968  1.00 10.00      A   
ATOM   1253  N   PHE A 132      -5.510 -17.478   8.363  1.00 10.00      A   
ATOM   1254  HN  PHE A 132      -5.086 -17.883   9.143  1.00 10.00      A   
ATOM   1255  CA  PHE A 132      -4.838 -16.365   7.704  1.00 10.00      A   
ATOM   1256  CB  PHE A 132      -3.496 -16.107   8.391  1.00 10.00      A   
ATOM   1257  CG  PHE A 132      -2.971 -14.716   8.203  1.00 10.00      A   
ATOM   1258  CD1 PHE A 132      -3.809 -13.625   8.356  1.00 10.00      A   
ATOM   1259  CD2 PHE A 132      -1.644 -14.501   7.873  1.00 10.00      A   
ATOM   1260  CE1 PHE A 132      -3.334 -12.342   8.181  1.00 10.00      A   
ATOM   1261  CE2 PHE A 132      -1.163 -13.221   7.698  1.00 10.00      A   
ATOM   1262  CZ  PHE A 132      -2.010 -12.140   7.852  1.00 10.00      A   
ATOM   1263  C   PHE A 132      -4.627 -16.642   6.216  1.00 10.00      A   
ATOM   1264  O   PHE A 132      -4.314 -17.769   5.827  1.00 10.00      A   
ATOM   1265  N   LYS A 133      -4.796 -15.610   5.392  1.00 10.00      A   
ATOM   1266  HN  LYS A 133      -5.036 -14.735   5.767  1.00 10.00      A   
ATOM   1267  CA  LYS A 133      -4.642 -15.748   3.949  1.00 10.00      A   
ATOM   1268  CB  LYS A 133      -6.007 -15.731   3.255  1.00 10.00      A   
ATOM   1269  CG  LYS A 133      -6.774 -17.041   3.319  1.00 10.00      A   
ATOM   1270  CD  LYS A 133      -8.174 -16.872   2.756  1.00 10.00      A   
ATOM   1271  CE  LYS A 133      -8.935 -18.185   2.737  1.00 10.00      A   
ATOM   1272  NZ  LYS A 133     -10.396 -17.965   2.572  1.00 10.00      A   
ATOM   1273  HZ1 LYS A 133     -10.890 -18.875   2.520  1.00 10.00      A   
ATOM   1274  HZ2 LYS A 133     -10.586 -17.431   1.701  1.00 10.00      A   
ATOM   1275  HZ3 LYS A 133     -10.774 -17.424   3.388  1.00 10.00      A   
ATOM   1276  C   LYS A 133      -3.759 -14.661   3.339  1.00 10.00      A   
ATOM   1277  O   LYS A 133      -2.753 -14.961   2.697  1.00 10.00      A   
ATOM   1278  N   VAL A 134      -4.130 -13.402   3.531  1.00 10.00      A   
ATOM   1279  HN  VAL A 134      -4.917 -13.204   4.088  1.00 10.00      A   
ATOM   1280  CA  VAL A 134      -3.376 -12.302   2.938  1.00 10.00      A   
ATOM   1281  CB  VAL A 134      -4.264 -11.455   1.994  1.00 10.00      A   
ATOM   1282  CG1 VAL A 134      -3.453 -10.360   1.313  1.00 10.00      A   
ATOM   1283  CG2 VAL A 134      -4.947 -12.338   0.958  1.00 10.00      A   
ATOM   1284  C   VAL A 134      -2.724 -11.393   3.975  1.00 10.00      A   
ATOM   1285  O   VAL A 134      -3.369 -10.938   4.922  1.00 10.00      A   
ATOM   1286  N   LEU A 135      -1.438 -11.131   3.779  1.00 10.00      A   
ATOM   1287  HN  LEU A 135      -0.976 -11.550   3.012  1.00 10.00      A   
ATOM   1288  CA  LEU A 135      -0.679 -10.255   4.657  1.00 10.00      A   
ATOM   1289  CB  LEU A 135       0.344 -11.060   5.460  1.00 10.00      A   
ATOM   1290  CG  LEU A 135       1.197 -10.278   6.464  1.00 10.00      A   
ATOM   1291  CD1 LEU A 135       0.322  -9.444   7.387  1.00 10.00      A   
ATOM   1292  CD2 LEU A 135       2.065 -11.228   7.271  1.00 10.00      A   
ATOM   1293  C   LEU A 135       0.027  -9.199   3.815  1.00 10.00      A   
ATOM   1294  O   LEU A 135       0.945  -9.512   3.055  1.00 10.00      A   
ATOM   1295  N   VAL A 136      -0.408  -7.954   3.941  1.00 10.00      A   
ATOM   1296  HN  VAL A 136      -1.132  -7.759   4.582  1.00 10.00      A   
ATOM   1297  CA  VAL A 136       0.174  -6.864   3.173  1.00 10.00      A   
ATOM   1298  CB  VAL A 136      -0.881  -6.170   2.280  1.00 10.00      A   
ATOM   1299  CG1 VAL A 136      -0.254  -5.035   1.484  1.00 10.00      A   
ATOM   1300  CG2 VAL A 136      -1.543  -7.170   1.344  1.00 10.00      A   
ATOM   1301  C   VAL A 136       0.816  -5.829   4.086  1.00 10.00      A   
ATOM   1302  O   VAL A 136       0.139  -5.196   4.896  1.00 10.00      A   
ATOM   1303  N   LEU A 137       2.123  -5.672   3.952  1.00 10.00      A   
ATOM   1304  HN  LEU A 137       2.605  -6.225   3.296  1.00 10.00      A   
ATOM   1305  CA  LEU A 137       2.872  -4.709   4.739  1.00 10.00      A   
ATOM   1306  CB  LEU A 137       3.908  -5.420   5.619  1.00 10.00      A   
ATOM   1307  CG  LEU A 137       3.368  -6.407   6.657  1.00 10.00      A   
ATOM   1308  CD1 LEU A 137       4.508  -6.989   7.477  1.00 10.00      A   
ATOM   1309  CD2 LEU A 137       2.352  -5.738   7.565  1.00 10.00      A   
ATOM   1310  C   LEU A 137       3.563  -3.718   3.809  1.00 10.00      A   
ATOM   1311  O   LEU A 137       4.567  -4.039   3.175  1.00 10.00      A   
ATOM   1312  N   SER A 138       3.006  -2.522   3.712  1.00 10.00      A   
ATOM   1313  HN  SER A 138       2.190  -2.327   4.230  1.00 10.00      A   
ATOM   1314  CA  SER A 138       3.565  -1.489   2.857  1.00 10.00      A   
ATOM   1315  CB  SER A 138       2.442  -0.794   2.082  1.00 10.00      A   
ATOM   1316  OG  SER A 138       2.833  -0.511   0.748  1.00 10.00      A   
ATOM   1317  HG  SER A 138       3.556   0.131   0.747  1.00 10.00      A   
ATOM   1318  C   SER A 138       4.342  -0.468   3.679  1.00 10.00      A   
ATOM   1319  O   SER A 138       3.794   0.141   4.598  1.00 10.00      A   
ATOM   1320  N   SER A 139       5.621  -0.309   3.358  1.00 10.00      A   
ATOM   1321  HN  SER A 139       5.992  -0.850   2.623  1.00 10.00      A   
ATOM   1322  CA  SER A 139       6.501   0.645   4.042  1.00 10.00      A   
ATOM   1323  CB  SER A 139       6.114   2.079   3.671  1.00 10.00      A   
ATOM   1324  OG  SER A 139       5.786   2.169   2.291  1.00 10.00      A   
ATOM   1325  HG  SER A 139       6.593   2.149   1.768  1.00 10.00      A   
ATOM   1326  C   SER A 139       6.519   0.456   5.564  1.00 10.00      A   
ATOM   1327  O   SER A 139       6.583   1.424   6.324  1.00 10.00      A   
ATOM   1328  N   CYS A 140       6.474  -0.790   6.005  1.00 10.00      A   
ATOM   1329  HN  CYS A 140       6.442  -1.532   5.355  1.00 10.00      A   
ATOM   1330  CA  CYS A 140       6.483  -1.090   7.428  1.00 10.00      A   
ATOM   1331  CB  CYS A 140       5.559  -2.268   7.729  1.00 10.00      A   
ATOM   1332  SG  CYS A 140       3.847  -2.001   7.207  1.00 10.00      A   
ATOM   1333  HG  CYS A 140       3.870  -1.519   5.972  1.00 10.00      A   
ATOM   1334  C   CYS A 140       7.902  -1.369   7.916  1.00 10.00      A   
ATOM   1335  O   CYS A 140       8.792  -1.666   7.119  1.00 10.00      A   
ATOM   1336  N   GLU A 141       8.110  -1.272   9.223  1.00 10.00      A   
ATOM   1337  HN  GLU A 141       7.358  -1.050   9.813  1.00 10.00      A   
ATOM   1338  CA  GLU A 141       9.422  -1.504   9.809  1.00 10.00      A   
ATOM   1339  CB  GLU A 141      10.168  -0.171   9.955  1.00 10.00      A   
ATOM   1340  CG  GLU A 141       9.746   0.638  11.173  1.00 10.00      A   
ATOM   1341  CD  GLU A 141      10.227   2.075  11.137  1.00 10.00      A   
ATOM   1342  OE1 GLU A 141      11.453   2.303  11.109  1.00 10.00      A   
ATOM   1343  OE2 GLU A 141       9.373   2.985  11.157  1.00 10.00      A   
ATOM   1344  C   GLU A 141       9.267  -2.154  11.178  1.00 10.00      A   
ATOM   1345  O   GLU A 141       8.159  -2.209  11.710  1.00 10.00      A   
ATOM   1346  N   GLY A 142      10.367  -2.649  11.736  1.00 10.00      A   
ATOM   1347  HN  GLY A 142      11.220  -2.603  11.249  1.00 10.00      A   
ATOM   1348  CA  GLY A 142      10.322  -3.260  13.052  1.00 10.00      A   
ATOM   1349  C   GLY A 142      10.454  -4.766  13.020  1.00 10.00      A   
ATOM   1350  O   GLY A 142      10.810  -5.384  14.023  1.00 10.00      A   
ATOM   1351  N   PHE A 143      10.167  -5.361  11.874  1.00 10.00      A   
ATOM   1352  HN  PHE A 143       9.901  -4.816  11.104  1.00 10.00      A   
ATOM   1353  CA  PHE A 143      10.246  -6.807  11.736  1.00 10.00      A   
ATOM   1354  CB  PHE A 143       9.026  -7.368  10.995  1.00 10.00      A   
ATOM   1355  CG  PHE A 143       8.769  -6.751   9.646  1.00 10.00      A   
ATOM   1356  CD1 PHE A 143       9.247  -7.347   8.489  1.00 10.00      A   
ATOM   1357  CD2 PHE A 143       8.040  -5.579   9.534  1.00 10.00      A   
ATOM   1358  CE1 PHE A 143       9.003  -6.785   7.250  1.00 10.00      A   
ATOM   1359  CE2 PHE A 143       7.793  -5.013   8.300  1.00 10.00      A   
ATOM   1360  CZ  PHE A 143       8.275  -5.616   7.156  1.00 10.00      A   
ATOM   1361  C   PHE A 143      11.532  -7.245  11.052  1.00 10.00      A   
ATOM   1362  O   PHE A 143      12.141  -6.484  10.292  1.00 10.00      A   
ATOM   1363  N   SER A 144      11.936  -8.472  11.329  1.00 10.00      A   
ATOM   1364  HN  SER A 144      11.402  -9.028  11.947  1.00 10.00      A   
ATOM   1365  CA  SER A 144      13.137  -9.034  10.751  1.00 10.00      A   
ATOM   1366  CB  SER A 144      14.167  -9.288  11.858  1.00 10.00      A   
ATOM   1367  OG  SER A 144      13.696 -10.245  12.794  1.00 10.00      A   
ATOM   1368  HG  SER A 144      12.888  -9.913  13.220  1.00 10.00      A   
ATOM   1369  C   SER A 144      12.798 -10.344  10.060  1.00 10.00      A   
ATOM   1370  O   SER A 144      11.624 -10.695   9.912  1.00 10.00      A   
ATOM   1371  N   THR A 145      13.819 -11.075   9.643  1.00 10.00      A   
ATOM   1372  HN  THR A 145      14.736 -10.742   9.768  1.00 10.00      A   
ATOM   1373  CA  THR A 145      13.613 -12.356   8.989  1.00 10.00      A   
ATOM   1374  CB  THR A 145      14.901 -12.827   8.292  1.00 10.00      A   
ATOM   1375  OG1 THR A 145      16.026 -12.531   9.131  1.00 10.00      A   
ATOM   1376  HG1 THR A 145      16.046 -13.153   9.871  1.00 10.00      A   
ATOM   1377  CG2 THR A 145      15.072 -12.091   6.972  1.00 10.00      A   
ATOM   1378  C   THR A 145      13.150 -13.403  10.004  1.00 10.00      A   
ATOM   1379  O   THR A 145      12.694 -14.488   9.637  1.00 10.00      A   
ATOM   1380  N   ASP A 146      13.250 -13.049  11.282  1.00 10.00      A   
ATOM   1381  HN  ASP A 146      13.598 -12.156  11.502  1.00 10.00      A   
ATOM   1382  CA  ASP A 146      12.852 -13.936  12.368  1.00 10.00      A   
ATOM   1383  CB  ASP A 146      13.286 -13.340  13.708  1.00 10.00      A   
ATOM   1384  CG  ASP A 146      13.713 -14.384  14.718  1.00 10.00      A   
ATOM   1385  OD1 ASP A 146      12.857 -14.841  15.503  1.00 10.00      A   
ATOM   1386  OD2 ASP A 146      14.914 -14.736  14.744  1.00 10.00      A   
ATOM   1387  C   ASP A 146      11.343 -14.149  12.356  1.00 10.00      A   
ATOM   1388  O   ASP A 146      10.863 -15.284  12.399  1.00 10.00      A   
ATOM   1389  N   GLY A 147      10.601 -13.046  12.286  1.00 10.00      A   
ATOM   1390  HN  GLY A 147      11.044 -12.165  12.275  1.00 10.00      A   
ATOM   1391  CA  GLY A 147       9.152 -13.120  12.252  1.00 10.00      A   
ATOM   1392  C   GLY A 147       8.640 -13.690  10.944  1.00 10.00      A   
ATOM   1393  O   GLY A 147       7.586 -14.324  10.904  1.00 10.00      A   
ATOM   1394  N   LEU A 148       9.393 -13.470   9.870  1.00 10.00      A   
ATOM   1395  HN  LEU A 148      10.220 -12.949   9.966  1.00 10.00      A   
ATOM   1396  CA  LEU A 148       9.016 -13.975   8.554  1.00 10.00      A   
ATOM   1397  CB  LEU A 148      10.000 -13.490   7.487  1.00 10.00      A   
ATOM   1398  CG  LEU A 148      10.161 -11.975   7.337  1.00 10.00      A   
ATOM   1399  CD1 LEU A 148      11.107 -11.659   6.194  1.00 10.00      A   
ATOM   1400  CD2 LEU A 148       8.816 -11.298   7.119  1.00 10.00      A   
ATOM   1401  C   LEU A 148       8.977 -15.496   8.565  1.00 10.00      A   
ATOM   1402  O   LEU A 148       8.055 -16.110   8.027  1.00 10.00      A   
ATOM   1403  N   ALA A 149       9.974 -16.096   9.207  1.00 10.00      A   
ATOM   1404  HN  ALA A 149      10.669 -15.545   9.626  1.00 10.00      A   
ATOM   1405  CA  ALA A 149      10.064 -17.548   9.306  1.00 10.00      A   
ATOM   1406  CB  ALA A 149      11.376 -17.950   9.957  1.00 10.00      A   
ATOM   1407  C   ALA A 149       8.888 -18.110  10.097  1.00 10.00      A   
ATOM   1408  O   ALA A 149       8.400 -19.204   9.817  1.00 10.00      A   
ATOM   1409  N   ALA A 150       8.430 -17.337  11.077  1.00 10.00      A   
ATOM   1410  HN  ALA A 150       8.858 -16.472  11.237  1.00 10.00      A   
ATOM   1411  CA  ALA A 150       7.311 -17.740  11.916  1.00 10.00      A   
ATOM   1412  CB  ALA A 150       7.116 -16.745  13.049  1.00 10.00      A   
ATOM   1413  C   ALA A 150       6.034 -17.868  11.092  1.00 10.00      A   
ATOM   1414  O   ALA A 150       5.281 -18.829  11.246  1.00 10.00      A   
ATOM   1415  N   ILE A 151       5.801 -16.900  10.212  1.00 10.00      A   
ATOM   1416  HN  ILE A 151       6.443 -16.161  10.136  1.00 10.00      A   
ATOM   1417  CA  ILE A 151       4.618 -16.900   9.358  1.00 10.00      A   
ATOM   1418  CB  ILE A 151       4.409 -15.515   8.696  1.00 10.00      A   
ATOM   1419  CG1 ILE A 151       4.088 -14.454   9.756  1.00 10.00      A   
ATOM   1420  CG2 ILE A 151       3.319 -15.558   7.630  1.00 10.00      A   
ATOM   1421  CD1 ILE A 151       2.757 -14.653  10.452  1.00 10.00      A   
ATOM   1422  C   ILE A 151       4.726 -17.979   8.279  1.00 10.00      A   
ATOM   1423  O   ILE A 151       3.740 -18.632   7.930  1.00 10.00      A   
ATOM   1424  N   ALA A 152       5.938 -18.183   7.788  1.00 10.00      A   
ATOM   1425  HN  ALA A 152       6.685 -17.655   8.138  1.00 10.00      A   
ATOM   1426  CA  ALA A 152       6.197 -19.161   6.740  1.00 10.00      A   
ATOM   1427  CB  ALA A 152       7.542 -18.875   6.093  1.00 10.00      A   
ATOM   1428  C   ALA A 152       6.175 -20.596   7.259  1.00 10.00      A   
ATOM   1429  O   ALA A 152       6.329 -21.541   6.487  1.00 10.00      A   
ATOM   1430  N   ALA A 153       5.983 -20.771   8.557  1.00 10.00      A   
ATOM   1431  HN  ALA A 153       5.853 -19.990   9.137  1.00 10.00      A   
ATOM   1432  CA  ALA A 153       5.980 -22.111   9.129  1.00 10.00      A   
ATOM   1433  CB  ALA A 153       7.015 -22.225  10.240  1.00 10.00      A   
ATOM   1434  C   ALA A 153       4.607 -22.563   9.626  1.00 10.00      A   
ATOM   1435  O   ALA A 153       4.264 -23.737   9.504  1.00 10.00      A   
ATOM   1436  N   THR A 154       3.816 -21.650  10.179  1.00 10.00      A   
ATOM   1437  HN  THR A 154       4.109 -20.716  10.231  1.00 10.00      A   
ATOM   1438  CA  THR A 154       2.511 -22.020  10.715  1.00 10.00      A   
ATOM   1439  CB  THR A 154       2.286 -21.389  12.104  1.00 10.00      A   
ATOM   1440  OG1 THR A 154       3.506 -21.488  12.857  1.00 10.00      A   
ATOM   1441  HG1 THR A 154       4.008 -22.249  12.540  1.00 10.00      A   
ATOM   1442  CG2 THR A 154       1.175 -22.114  12.851  1.00 10.00      A   
ATOM   1443  C   THR A 154       1.346 -21.686   9.775  1.00 10.00      A   
ATOM   1444  O   THR A 154       0.371 -22.439   9.698  1.00 10.00      A   
ATOM   1445  N   CYS A 155       1.446 -20.579   9.049  1.00 10.00      A   
ATOM   1446  HN  CYS A 155       2.249 -20.021   9.126  1.00 10.00      A   
ATOM   1447  CA  CYS A 155       0.384 -20.171   8.144  1.00 10.00      A   
ATOM   1448  CB  CYS A 155       0.444 -18.666   7.863  1.00 10.00      A   
ATOM   1449  SG  CYS A 155       0.143 -17.617   9.309  1.00 10.00      A   
ATOM   1450  HG  CYS A 155      -1.000 -18.001   9.861  1.00 10.00      A   
ATOM   1451  C   CYS A 155       0.417 -20.970   6.847  1.00 10.00      A   
ATOM   1452  O   CYS A 155       0.856 -20.478   5.812  1.00 10.00      A   
ATOM   1453  N   ARG A 156      -0.062 -22.208   6.915  1.00 10.00      A   
ATOM   1454  HN  ARG A 156      -0.386 -22.543   7.781  1.00 10.00      A   
ATOM   1455  CA  ARG A 156      -0.097 -23.090   5.752  1.00 10.00      A   
ATOM   1456  CB  ARG A 156      -0.342 -24.543   6.186  1.00 10.00      A   
ATOM   1457  CG  ARG A 156      -1.795 -24.868   6.514  1.00 10.00      A   
ATOM   1458  CD  ARG A 156      -1.928 -26.222   7.198  1.00 10.00      A   
ATOM   1459  NE  ARG A 156      -3.250 -26.821   6.993  1.00 10.00      A   
ATOM   1460  HE  ARG A 156      -3.331 -27.492   6.274  1.00 10.00      A   
ATOM   1461  CZ  ARG A 156      -4.338 -26.517   7.709  1.00 10.00      A   
ATOM   1462  NH1 ARG A 156      -4.277 -25.615   8.682  1.00 10.00      A   
ATOM   1463 HH11 ARG A 156      -3.374 -25.141   8.901  1.00 10.00      A   
ATOM   1464 HH12 ARG A 156      -5.131 -25.376   9.229  1.00 10.00      A   
ATOM   1465  NH2 ARG A 156      -5.489 -27.126   7.447  1.00 10.00      A   
ATOM   1466 HH21 ARG A 156      -5.539 -27.840   6.689  1.00 10.00      A   
ATOM   1467 HH22 ARG A 156      -6.347 -26.895   7.996  1.00 10.00      A   
ATOM   1468  C   ARG A 156      -1.185 -22.657   4.777  1.00 10.00      A   
ATOM   1469  O   ARG A 156      -1.233 -23.118   3.637  1.00 10.00      A   
ATOM   1470  N   ASN A 157      -2.052 -21.764   5.233  1.00 10.00      A   
ATOM   1471  HN  ASN A 157      -1.946 -21.421   6.143  1.00 10.00      A   
ATOM   1472  CA  ASN A 157      -3.155 -21.278   4.414  1.00 10.00      A   
ATOM   1473  CB  ASN A 157      -4.445 -21.221   5.239  1.00 10.00      A   
ATOM   1474  CG  ASN A 157      -4.920 -22.592   5.685  1.00 10.00      A   
ATOM   1475  OD1 ASN A 157      -4.755 -23.583   4.973  1.00 10.00      A   
ATOM   1476  ND2 ASN A 157      -5.501 -22.663   6.875  1.00 10.00      A   
ATOM   1477 HD21 ASN A 157      -5.589 -21.833   7.398  1.00 10.00      A   
ATOM   1478 HD22 ASN A 157      -5.820 -23.537   7.187  1.00 10.00      A   
ATOM   1479  C   ASN A 157      -2.849 -19.909   3.813  1.00 10.00      A   
ATOM   1480  O   ASN A 157      -3.705 -19.302   3.166  1.00 10.00      A   
ATOM   1481  N   LEU A 158      -1.623 -19.434   4.025  1.00 10.00      A   
ATOM   1482  HN  LEU A 158      -0.985 -19.976   4.533  1.00 10.00      A   
ATOM   1483  CA  LEU A 158      -1.193 -18.139   3.505  1.00 10.00      A   
ATOM   1484  CB  LEU A 158       0.234 -17.836   3.977  1.00 10.00      A   
ATOM   1485  CG  LEU A 158       0.770 -16.433   3.685  1.00 10.00      A   
ATOM   1486  CD1 LEU A 158       0.047 -15.393   4.530  1.00 10.00      A   
ATOM   1487  CD2 LEU A 158       2.271 -16.371   3.926  1.00 10.00      A   
ATOM   1488  C   LEU A 158      -1.250 -18.146   1.979  1.00 10.00      A   
ATOM   1489  O   LEU A 158      -0.795 -19.095   1.342  1.00 10.00      A   
ATOM   1490  N   LYS A 159      -1.809 -17.094   1.395  1.00 10.00      A   
ATOM   1491  HN  LYS A 159      -2.140 -16.353   1.951  1.00 10.00      A   
ATOM   1492  CA  LYS A 159      -1.938 -17.008  -0.051  1.00 10.00      A   
ATOM   1493  CB  LYS A 159      -3.408 -16.820  -0.444  1.00 10.00      A   
ATOM   1494  CG  LYS A 159      -4.303 -18.007  -0.126  1.00 10.00      A   
ATOM   1495  CD  LYS A 159      -5.731 -17.774  -0.602  1.00 10.00      A   
ATOM   1496  CE  LYS A 159      -5.812 -17.731  -2.119  1.00 10.00      A   
ATOM   1497  NZ  LYS A 159      -7.206 -17.528  -2.603  1.00 10.00      A   
ATOM   1498  HZ1 LYS A 159      -7.219 -17.474  -3.642  1.00 10.00      A   
ATOM   1499  HZ2 LYS A 159      -7.595 -16.642  -2.219  1.00 10.00      A   
ATOM   1500  HZ3 LYS A 159      -7.813 -18.317  -2.299  1.00 10.00      A   
ATOM   1501  C   LYS A 159      -1.100 -15.877  -0.635  1.00 10.00      A   
ATOM   1502  O   LYS A 159      -0.460 -16.041  -1.675  1.00 10.00      A   
ATOM   1503  N   GLU A 160      -1.108 -14.728   0.025  1.00 10.00      A   
ATOM   1504  HN  GLU A 160      -1.620 -14.653   0.856  1.00 10.00      A   
ATOM   1505  CA  GLU A 160      -0.362 -13.577  -0.460  1.00 10.00      A   
ATOM   1506  CB  GLU A 160      -1.292 -12.554  -1.112  1.00 10.00      A   
ATOM   1507  CG  GLU A 160      -1.830 -12.968  -2.467  1.00 10.00      A   
ATOM   1508  CD  GLU A 160      -2.736 -11.918  -3.070  1.00 10.00      A   
ATOM   1509  OE1 GLU A 160      -3.960 -11.982  -2.838  1.00 10.00      A   
ATOM   1510  OE2 GLU A 160      -2.232 -11.026  -3.785  1.00 10.00      A   
ATOM   1511  C   GLU A 160       0.440 -12.895   0.636  1.00 10.00      A   
ATOM   1512  O   GLU A 160      -0.075 -12.598   1.719  1.00 10.00      A   
ATOM   1513  N   LEU A 161       1.706 -12.656   0.335  1.00 10.00      A   
ATOM   1514  HN  LEU A 161       2.045 -12.957  -0.536  1.00 10.00      A   
ATOM   1515  CA  LEU A 161       2.613 -11.976   1.245  1.00 10.00      A   
ATOM   1516  CB  LEU A 161       3.671 -12.939   1.786  1.00 10.00      A   
ATOM   1517  CG  LEU A 161       4.713 -12.341   2.732  1.00 10.00      A   
ATOM   1518  CD1 LEU A 161       4.061 -11.826   4.004  1.00 10.00      A   
ATOM   1519  CD2 LEU A 161       5.783 -13.369   3.055  1.00 10.00      A   
ATOM   1520  C   LEU A 161       3.265 -10.794   0.528  1.00 10.00      A   
ATOM   1521  O   LEU A 161       4.171 -10.965  -0.293  1.00 10.00      A   
ATOM   1522  N   ASP A 162       2.783  -9.599   0.830  1.00 10.00      A   
ATOM   1523  HN  ASP A 162       2.073  -9.525   1.506  1.00 10.00      A   
ATOM   1524  CA  ASP A 162       3.293  -8.387   0.204  1.00 10.00      A   
ATOM   1525  CB  ASP A 162       2.134  -7.572  -0.381  1.00 10.00      A   
ATOM   1526  CG  ASP A 162       2.582  -6.498  -1.355  1.00 10.00      A   
ATOM   1527  OD1 ASP A 162       3.785  -6.178  -1.389  1.00 10.00      A   
ATOM   1528  OD2 ASP A 162       1.726  -5.977  -2.104  1.00 10.00      A   
ATOM   1529  C   ASP A 162       4.057  -7.547   1.215  1.00 10.00      A   
ATOM   1530  O   ASP A 162       3.529  -7.208   2.272  1.00 10.00      A   
ATOM   1531  N   LEU A 163       5.300  -7.230   0.894  1.00 10.00      A   
ATOM   1532  HN  LEU A 163       5.667  -7.546   0.040  1.00 10.00      A   
ATOM   1533  CA  LEU A 163       6.136  -6.426   1.769  1.00 10.00      A   
ATOM   1534  CB  LEU A 163       7.287  -7.278   2.324  1.00 10.00      A   
ATOM   1535  CG  LEU A 163       6.884  -8.529   3.115  1.00 10.00      A   
ATOM   1536  CD1 LEU A 163       8.102  -9.380   3.436  1.00 10.00      A   
ATOM   1537  CD2 LEU A 163       6.158  -8.145   4.392  1.00 10.00      A   
ATOM   1538  C   LEU A 163       6.692  -5.229   1.001  1.00 10.00      A   
ATOM   1539  O   LEU A 163       7.802  -4.767   1.267  1.00 10.00      A   
ATOM   1540  N   ARG A 164       5.909  -4.729   0.053  1.00 10.00      A   
ATOM   1541  HN  ARG A 164       5.024  -5.142  -0.104  1.00 10.00      A   
ATOM   1542  CA  ARG A 164       6.315  -3.594  -0.780  1.00 10.00      A   
ATOM   1543  CB  ARG A 164       5.207  -3.210  -1.766  1.00 10.00      A   
ATOM   1544  CG  ARG A 164       3.889  -2.803  -1.126  1.00 10.00      A   
ATOM   1545  CD  ARG A 164       2.774  -2.757  -2.157  1.00 10.00      A   
ATOM   1546  NE  ARG A 164       1.613  -1.988  -1.699  1.00 10.00      A   
ATOM   1547  HE  ARG A 164       1.754  -1.026  -1.515  1.00 10.00      A   
ATOM   1548  CZ  ARG A 164       0.397  -2.505  -1.521  1.00 10.00      A   
ATOM   1549  NH1 ARG A 164       0.181  -3.797  -1.749  1.00 10.00      A   
ATOM   1550 HH11 ARG A 164       0.969  -4.420  -2.062  1.00 10.00      A   
ATOM   1551 HH12 ARG A 164      -0.770  -4.200  -1.618  1.00 10.00      A   
ATOM   1552  NH2 ARG A 164      -0.606  -1.728  -1.128  1.00 10.00      A   
ATOM   1553 HH21 ARG A 164      -1.558  -2.128  -0.991  1.00 10.00      A   
ATOM   1554 HH22 ARG A 164      -0.444  -0.707  -0.955  1.00 10.00      A   
ATOM   1555  C   ARG A 164       6.789  -2.373   0.020  1.00 10.00      A   
ATOM   1556  O   ARG A 164       6.075  -1.859   0.887  1.00 10.00      A   
ATOM   1557  N   GLU A 165       8.017  -1.940  -0.279  1.00 10.00      A   
ATOM   1558  HN  GLU A 165       8.528  -2.427  -0.960  1.00 10.00      A   
ATOM   1559  CA  GLU A 165       8.639  -0.771   0.355  1.00 10.00      A   
ATOM   1560  CB  GLU A 165       7.869   0.517   0.039  1.00 10.00      A   
ATOM   1561  CG  GLU A 165       8.183   1.127  -1.318  1.00 10.00      A   
ATOM   1562  CD  GLU A 165       7.462   0.436  -2.455  1.00 10.00      A   
ATOM   1563  OE1 GLU A 165       6.297   0.791  -2.731  1.00 10.00      A   
ATOM   1564  OE2 GLU A 165       8.061  -0.458  -3.086  1.00 10.00      A   
ATOM   1565  C   GLU A 165       8.850  -0.912   1.865  1.00 10.00      A   
ATOM   1566  O   GLU A 165       9.117   0.076   2.549  1.00 10.00      A   
ATOM   1567  N   SER A 166       8.747  -2.124   2.386  1.00 10.00      A   
ATOM   1568  HN  SER A 166       8.547  -2.885   1.800  1.00 10.00      A   
ATOM   1569  CA  SER A 166       8.932  -2.352   3.815  1.00 10.00      A   
ATOM   1570  CB  SER A 166       8.027  -3.481   4.304  1.00 10.00      A   
ATOM   1571  OG  SER A 166       6.682  -3.041   4.390  1.00 10.00      A   
ATOM   1572  HG  SER A 166       6.132  -3.555   3.776  1.00 10.00      A   
ATOM   1573  C   SER A 166      10.386  -2.654   4.157  1.00 10.00      A   
ATOM   1574  O   SER A 166      11.096  -3.301   3.385  1.00 10.00      A   
ATOM   1575  N   ASP A 167      10.824  -2.178   5.315  1.00 10.00      A   
ATOM   1576  HN  ASP A 167      10.203  -1.677   5.894  1.00 10.00      A   
ATOM   1577  CA  ASP A 167      12.191  -2.400   5.766  1.00 10.00      A   
ATOM   1578  CB  ASP A 167      12.712  -1.200   6.563  1.00 10.00      A   
ATOM   1579  CG  ASP A 167      14.091  -1.433   7.164  1.00 10.00      A   
ATOM   1580  OD1 ASP A 167      15.031  -1.757   6.410  1.00 10.00      A   
ATOM   1581  OD2 ASP A 167      14.243  -1.277   8.395  1.00 10.00      A   
ATOM   1582  C   ASP A 167      12.262  -3.664   6.602  1.00 10.00      A   
ATOM   1583  O   ASP A 167      11.727  -3.720   7.711  1.00 10.00      A   
ATOM   1584  N   VAL A 168      12.903  -4.683   6.063  1.00 10.00      A   
ATOM   1585  HN  VAL A 168      13.310  -4.579   5.176  1.00 10.00      A   
ATOM   1586  CA  VAL A 168      13.030  -5.950   6.757  1.00 10.00      A   
ATOM   1587  CB  VAL A 168      12.722  -7.140   5.826  1.00 10.00      A   
ATOM   1588  CG1 VAL A 168      12.492  -8.405   6.637  1.00 10.00      A   
ATOM   1589  CG2 VAL A 168      11.529  -6.847   4.928  1.00 10.00      A   
ATOM   1590  C   VAL A 168      14.439  -6.115   7.304  1.00 10.00      A   
ATOM   1591  O   VAL A 168      15.411  -6.100   6.542  1.00 10.00      A   
ATOM   1592  N   ASP A 169      14.547  -6.253   8.622  1.00 10.00      A   
ATOM   1593  HN  ASP A 169      13.735  -6.225   9.179  1.00 10.00      A   
ATOM   1594  CA  ASP A 169      15.844  -6.437   9.260  1.00 10.00      A   
ATOM   1595  CB  ASP A 169      15.735  -6.387  10.785  1.00 10.00      A   
ATOM   1596  CG  ASP A 169      17.090  -6.506  11.457  1.00 10.00      A   
ATOM   1597  OD1 ASP A 169      17.259  -7.390  12.322  1.00 10.00      A   
ATOM   1598  OD2 ASP A 169      17.994  -5.710  11.125  1.00 10.00      A   
ATOM   1599  C   ASP A 169      16.467  -7.753   8.808  1.00 10.00      A   
ATOM   1600  O   ASP A 169      16.006  -8.837   9.176  1.00 10.00      A   
ATOM   1601  N   ASP A 170      17.499  -7.637   7.990  1.00 10.00      A   
ATOM   1602  HN  ASP A 170      17.806  -6.738   7.745  1.00 10.00      A   
ATOM   1603  CA  ASP A 170      18.195  -8.787   7.436  1.00 10.00      A   
ATOM   1604  CB  ASP A 170      19.114  -8.330   6.302  1.00 10.00      A   
ATOM   1605  CG  ASP A 170      18.988  -9.190   5.065  1.00 10.00      A   
ATOM   1606  OD1 ASP A 170      19.705 -10.206   4.969  1.00 10.00      A   
ATOM   1607  OD2 ASP A 170      18.171  -8.849   4.182  1.00 10.00      A   
ATOM   1608  C   ASP A 170      19.010  -9.515   8.490  1.00 10.00      A   
ATOM   1609  O   ASP A 170      20.025  -9.005   8.960  1.00 10.00      A   
ATOM   1610  N   VAL A 171      18.549 -10.696   8.874  1.00 10.00      A   
ATOM   1611  HN  VAL A 171      17.711 -11.027   8.490  1.00 10.00      A   
ATOM   1612  CA  VAL A 171      19.250 -11.509   9.857  1.00 10.00      A   
ATOM   1613  CB  VAL A 171      18.350 -11.897  11.052  1.00 10.00      A   
ATOM   1614  CG1 VAL A 171      19.147 -12.667  12.094  1.00 10.00      A   
ATOM   1615  CG2 VAL A 171      17.709 -10.667  11.674  1.00 10.00      A   
ATOM   1616  C   VAL A 171      19.791 -12.771   9.190  1.00 10.00      A   
ATOM   1617  O   VAL A 171      20.967 -13.094   9.322  1.00 10.00      A   
ATOM   1618  N   SER A 172      18.920 -13.470   8.474  1.00 10.00      A   
ATOM   1619  HN  SER A 172      17.989 -13.165   8.427  1.00 10.00      A   
ATOM   1620  CA  SER A 172      19.296 -14.686   7.766  1.00 10.00      A   
ATOM   1621  CB  SER A 172      19.206 -15.903   8.696  1.00 10.00      A   
ATOM   1622  OG  SER A 172      20.032 -16.966   8.242  1.00 10.00      A   
ATOM   1623  HG  SER A 172      20.639 -16.631   7.555  1.00 10.00      A   
ATOM   1624  C   SER A 172      18.386 -14.864   6.554  1.00 10.00      A   
ATOM   1625  O   SER A 172      17.239 -14.418   6.565  1.00 10.00      A   
ATOM   1626  N   GLY A 173      18.887 -15.512   5.512  1.00 10.00      A   
ATOM   1627  HN  GLY A 173      19.803 -15.877   5.560  1.00 10.00      A   
ATOM   1628  CA  GLY A 173      18.091 -15.694   4.312  1.00 10.00      A   
ATOM   1629  C   GLY A 173      17.521 -17.088   4.167  1.00 10.00      A   
ATOM   1630  O   GLY A 173      17.064 -17.465   3.088  1.00 10.00      A   
ATOM   1631  N   HIS A 174      17.514 -17.847   5.255  1.00 10.00      A   
ATOM   1632  HN  HIS A 174      17.847 -17.478   6.102  1.00 10.00      A   
ATOM   1633  CA  HIS A 174      17.006 -19.214   5.220  1.00 10.00      A   
ATOM   1634  CB  HIS A 174      17.832 -20.131   6.131  1.00 10.00      A   
ATOM   1635  CG  HIS A 174      17.721 -21.589   5.793  1.00 10.00      A   
ATOM   1636  ND1 HIS A 174      18.393 -22.124   4.722  1.00 10.00      A   
ATOM   1637  CD2 HIS A 174      17.007 -22.570   6.404  1.00 10.00      A   
ATOM   1638  CE1 HIS A 174      18.081 -23.407   4.701  1.00 10.00      A   
ATOM   1639  NE2 HIS A 174      17.246 -23.720   5.696  1.00 10.00      A   
ATOM   1640  HE2 HIS A 174      16.871 -24.609   5.884  1.00 10.00      A   
ATOM   1641  C   HIS A 174      15.522 -19.270   5.587  1.00 10.00      A   
ATOM   1642  O   HIS A 174      14.895 -20.328   5.523  1.00 10.00      A   
ATOM   1643  N   TRP A 175      14.963 -18.119   5.951  1.00 10.00      A   
ATOM   1644  HN  TRP A 175      15.524 -17.315   5.987  1.00 10.00      A   
ATOM   1645  CA  TRP A 175      13.549 -18.023   6.330  1.00 10.00      A   
ATOM   1646  CB  TRP A 175      13.173 -16.573   6.679  1.00 10.00      A   
ATOM   1647  CG  TRP A 175      13.121 -15.658   5.489  1.00 10.00      A   
ATOM   1648  CD1 TRP A 175      14.162 -14.971   4.937  1.00 10.00      A   
ATOM   1649  CD2 TRP A 175      11.967 -15.343   4.698  1.00 10.00      A   
ATOM   1650  NE1 TRP A 175      13.728 -14.244   3.857  1.00 10.00      A   
ATOM   1651  HE1 TRP A 175      14.290 -13.666   3.298  1.00 10.00      A   
ATOM   1652  CE2 TRP A 175      12.385 -14.459   3.686  1.00 10.00      A   
ATOM   1653  CE3 TRP A 175      10.623 -15.724   4.748  1.00 10.00      A   
ATOM   1654  CZ2 TRP A 175      11.506 -13.951   2.733  1.00 10.00      A   
ATOM   1655  CZ3 TRP A 175       9.753 -15.219   3.801  1.00 10.00      A   
ATOM   1656  CH2 TRP A 175      10.198 -14.342   2.807  1.00 10.00      A   
ATOM   1657  C   TRP A 175      12.620 -18.559   5.233  1.00 10.00      A   
ATOM   1658  O   TRP A 175      11.557 -19.111   5.518  1.00 10.00      A   
ATOM   1659  N   LEU A 176      13.026 -18.395   3.980  1.00 10.00      A   
ATOM   1660  HN  LEU A 176      13.882 -17.948   3.812  1.00 10.00      A   
ATOM   1661  CA  LEU A 176      12.228 -18.848   2.846  1.00 10.00      A   
ATOM   1662  CB  LEU A 176      12.821 -18.315   1.541  1.00 10.00      A   
ATOM   1663  CG  LEU A 176      11.989 -18.551   0.281  1.00 10.00      A   
ATOM   1664  CD1 LEU A 176      10.797 -17.605   0.229  1.00 10.00      A   
ATOM   1665  CD2 LEU A 176      12.852 -18.411  -0.962  1.00 10.00      A   
ATOM   1666  C   LEU A 176      12.144 -20.371   2.795  1.00 10.00      A   
ATOM   1667  O   LEU A 176      11.170 -20.933   2.294  1.00 10.00      A   
ATOM   1668  N   SER A 177      13.159 -21.033   3.333  1.00 10.00      A   
ATOM   1669  HN  SER A 177      13.898 -20.531   3.741  1.00 10.00      A   
ATOM   1670  CA  SER A 177      13.210 -22.485   3.340  1.00 10.00      A   
ATOM   1671  CB  SER A 177      14.666 -22.962   3.403  1.00 10.00      A   
ATOM   1672  OG  SER A 177      15.486 -22.214   2.513  1.00 10.00      A   
ATOM   1673  HG  SER A 177      16.398 -22.230   2.826  1.00 10.00      A   
ATOM   1674  C   SER A 177      12.393 -23.075   4.494  1.00 10.00      A   
ATOM   1675  O   SER A 177      12.358 -24.290   4.680  1.00 10.00      A   
ATOM   1676  N   HIS A 178      11.730 -22.212   5.261  1.00 10.00      A   
ATOM   1677  HN  HIS A 178      11.790 -21.254   5.066  1.00 10.00      A   
ATOM   1678  CA  HIS A 178      10.915 -22.657   6.387  1.00 10.00      A   
ATOM   1679  CB  HIS A 178      10.727 -21.536   7.416  1.00 10.00      A   
ATOM   1680  CG  HIS A 178      11.836 -21.454   8.417  1.00 10.00      A   
ATOM   1681  ND1 HIS A 178      11.595 -21.585   9.763  1.00 10.00      A   
ATOM   1682  CD2 HIS A 178      13.165 -21.269   8.217  1.00 10.00      A   
ATOM   1683  CE1 HIS A 178      12.772 -21.479  10.350  1.00 10.00      A   
ATOM   1684  NE2 HIS A 178      13.748 -21.289   9.454  1.00 10.00      A   
ATOM   1685  HE2 HIS A 178      14.715 -21.195   9.647  1.00 10.00      A   
ATOM   1686  C   HIS A 178       9.567 -23.185   5.916  1.00 10.00      A   
ATOM   1687  O   HIS A 178       8.948 -24.013   6.588  1.00 10.00      A   
ATOM   1688  N   PHE A 179       9.140 -22.719   4.744  1.00 10.00      A   
ATOM   1689  HN  PHE A 179       9.703 -22.088   4.251  1.00 10.00      A   
ATOM   1690  CA  PHE A 179       7.871 -23.131   4.160  1.00 10.00      A   
ATOM   1691  CB  PHE A 179       7.658 -22.446   2.804  1.00 10.00      A   
ATOM   1692  CG  PHE A 179       7.010 -21.088   2.865  1.00 10.00      A   
ATOM   1693  CD1 PHE A 179       7.683 -19.964   2.411  1.00 10.00      A   
ATOM   1694  CD2 PHE A 179       5.722 -20.938   3.358  1.00 10.00      A   
ATOM   1695  CE1 PHE A 179       7.085 -18.720   2.445  1.00 10.00      A   
ATOM   1696  CE2 PHE A 179       5.119 -19.696   3.398  1.00 10.00      A   
ATOM   1697  CZ  PHE A 179       5.802 -18.585   2.938  1.00 10.00      A   
ATOM   1698  C   PHE A 179       7.837 -24.645   3.968  1.00 10.00      A   
ATOM   1699  O   PHE A 179       8.734 -25.216   3.347  1.00 10.00      A   
ATOM   1700  N   PRO A 180       6.817 -25.316   4.517  1.00 10.00      A   
ATOM   1701  CA  PRO A 180       6.674 -26.769   4.387  1.00 10.00      A   
ATOM   1702  CB  PRO A 180       5.474 -27.095   5.282  1.00 10.00      A   
ATOM   1703  CG  PRO A 180       4.709 -25.817   5.375  1.00 10.00      A   
ATOM   1704  CD  PRO A 180       5.729 -24.716   5.308  1.00 10.00      A   
ATOM   1705  C   PRO A 180       6.380 -27.165   2.945  1.00 10.00      A   
ATOM   1706  O   PRO A 180       5.842 -26.365   2.175  1.00 10.00      A   
ATOM   1707  N   ASP A 181       6.715 -28.398   2.585  1.00 10.00      A   
ATOM   1708  HN  ASP A 181       7.117 -28.998   3.252  1.00 10.00      A   
ATOM   1709  CA  ASP A 181       6.493 -28.890   1.224  1.00 10.00      A   
ATOM   1710  CB  ASP A 181       7.097 -30.286   1.049  1.00 10.00      A   
ATOM   1711  CG  ASP A 181       7.622 -30.537  -0.354  1.00 10.00      A   
ATOM   1712  OD1 ASP A 181       8.848 -30.420  -0.564  1.00 10.00      A   
ATOM   1713  OD2 ASP A 181       6.821 -30.861  -1.254  1.00 10.00      A   
ATOM   1714  C   ASP A 181       5.004 -28.922   0.890  1.00 10.00      A   
ATOM   1715  O   ASP A 181       4.613 -28.902  -0.275  1.00 10.00      A   
ATOM   1716  N   THR A 182       4.178 -28.955   1.926  1.00 10.00      A   
ATOM   1717  HN  THR A 182       4.551 -28.967   2.831  1.00 10.00      A   
ATOM   1718  CA  THR A 182       2.731 -28.988   1.765  1.00 10.00      A   
ATOM   1719  CB  THR A 182       2.068 -29.439   3.075  1.00 10.00      A   
ATOM   1720  OG1 THR A 182       2.969 -29.175   4.163  1.00 10.00      A   
ATOM   1721  HG1 THR A 182       2.480 -29.176   4.995  1.00 10.00      A   
ATOM   1722  CG2 THR A 182       1.760 -30.927   3.025  1.00 10.00      A   
ATOM   1723  C   THR A 182       2.176 -27.618   1.367  1.00 10.00      A   
ATOM   1724  O   THR A 182       1.060 -27.515   0.847  1.00 10.00      A   
ATOM   1725  N   TYR A 183       2.962 -26.571   1.599  1.00 10.00      A   
ATOM   1726  HN  TYR A 183       3.855 -26.719   1.985  1.00 10.00      A   
ATOM   1727  CA  TYR A 183       2.540 -25.214   1.270  1.00 10.00      A   
ATOM   1728  CB  TYR A 183       3.503 -24.177   1.858  1.00 10.00      A   
ATOM   1729  CG  TYR A 183       3.073 -22.744   1.633  1.00 10.00      A   
ATOM   1730  CD1 TYR A 183       2.141 -22.142   2.467  1.00 10.00      A   
ATOM   1731  CD2 TYR A 183       3.590 -21.998   0.581  1.00 10.00      A   
ATOM   1732  CE1 TYR A 183       1.736 -20.840   2.261  1.00 10.00      A   
ATOM   1733  CE2 TYR A 183       3.192 -20.694   0.370  1.00 10.00      A   
ATOM   1734  CZ  TYR A 183       2.265 -20.119   1.212  1.00 10.00      A   
ATOM   1735  OH  TYR A 183       1.860 -18.825   0.997  1.00 10.00      A   
ATOM   1736  HH  TYR A 183       0.892 -18.802   0.930  1.00 10.00      A   
ATOM   1737  C   TYR A 183       2.419 -25.034  -0.236  1.00 10.00      A   
ATOM   1738  O   TYR A 183       3.418 -24.879  -0.939  1.00 10.00      A   
ATOM   1739  N   THR A 184       1.193 -25.070  -0.722  1.00 10.00      A   
ATOM   1740  HN  THR A 184       0.441 -25.227  -0.110  1.00 10.00      A   
ATOM   1741  CA  THR A 184       0.923 -24.913  -2.140  1.00 10.00      A   
ATOM   1742  CB  THR A 184       0.407 -26.238  -2.725  1.00 10.00      A   
ATOM   1743  OG1 THR A 184      -0.273 -26.970  -1.695  1.00 10.00      A   
ATOM   1744  HG1 THR A 184       0.376 -27.306  -1.059  1.00 10.00      A   
ATOM   1745  CG2 THR A 184       1.565 -27.075  -3.241  1.00 10.00      A   
ATOM   1746  C   THR A 184      -0.118 -23.819  -2.358  1.00 10.00      A   
ATOM   1747  O   THR A 184      -0.737 -23.726  -3.419  1.00 10.00      A   
ATOM   1748  N   SER A 185      -0.302 -22.996  -1.338  1.00 10.00      A   
ATOM   1749  HN  SER A 185       0.213 -23.131  -0.517  1.00 10.00      A   
ATOM   1750  CA  SER A 185      -1.265 -21.911  -1.376  1.00 10.00      A   
ATOM   1751  CB  SER A 185      -1.828 -21.740   0.029  1.00 10.00      A   
ATOM   1752  OG  SER A 185      -1.091 -22.542   0.943  1.00 10.00      A   
ATOM   1753  HG  SER A 185      -1.380 -22.349   1.843  1.00 10.00      A   
ATOM   1754  C   SER A 185      -0.621 -20.612  -1.846  1.00 10.00      A   
ATOM   1755  O   SER A 185      -1.230 -19.545  -1.771  1.00 10.00      A   
ATOM   1756  N   LEU A 186       0.613 -20.712  -2.328  1.00 10.00      A   
ATOM   1757  HN  LEU A 186       1.039 -21.590  -2.361  1.00 10.00      A   
ATOM   1758  CA  LEU A 186       1.348 -19.550  -2.809  1.00 10.00      A   
ATOM   1759  CB  LEU A 186       2.792 -19.933  -3.137  1.00 10.00      A   
ATOM   1760  CG  LEU A 186       3.707 -18.808  -3.624  1.00 10.00      A   
ATOM   1761  CD1 LEU A 186       4.078 -17.877  -2.479  1.00 10.00      A   
ATOM   1762  CD2 LEU A 186       4.953 -19.385  -4.275  1.00 10.00      A   
ATOM   1763  C   LEU A 186       0.671 -18.933  -4.032  1.00 10.00      A   
ATOM   1764  O   LEU A 186       0.636 -19.534  -5.112  1.00 10.00      A   
ATOM   1765  N   VAL A 187       0.122 -17.743  -3.848  1.00 10.00      A   
ATOM   1766  HN  VAL A 187       0.165 -17.329  -2.958  1.00 10.00      A   
ATOM   1767  CA  VAL A 187      -0.556 -17.036  -4.922  1.00 10.00      A   
ATOM   1768  CB  VAL A 187      -1.967 -16.579  -4.490  1.00 10.00      A   
ATOM   1769  CG1 VAL A 187      -2.602 -15.676  -5.539  1.00 10.00      A   
ATOM   1770  CG2 VAL A 187      -2.848 -17.786  -4.222  1.00 10.00      A   
ATOM   1771  C   VAL A 187       0.260 -15.834  -5.382  1.00 10.00      A   
ATOM   1772  O   VAL A 187       0.517 -15.667  -6.574  1.00 10.00      A   
ATOM   1773  N   SER A 188       0.671 -15.000  -4.442  1.00 10.00      A   
ATOM   1774  HN  SER A 188       0.442 -15.176  -3.503  1.00 10.00      A   
ATOM   1775  CA  SER A 188       1.457 -13.824  -4.774  1.00 10.00      A   
ATOM   1776  CB  SER A 188       0.552 -12.606  -4.994  1.00 10.00      A   
ATOM   1777  OG  SER A 188      -0.377 -12.832  -6.048  1.00 10.00      A   
ATOM   1778  HG  SER A 188      -1.217 -12.408  -5.831  1.00 10.00      A   
ATOM   1779  C   SER A 188       2.501 -13.538  -3.702  1.00 10.00      A   
ATOM   1780  O   SER A 188       2.200 -13.557  -2.506  1.00 10.00      A   
ATOM   1781  N   LEU A 189       3.726 -13.278  -4.133  1.00 10.00      A   
ATOM   1782  HN  LEU A 189       3.907 -13.280  -5.102  1.00 10.00      A   
ATOM   1783  CA  LEU A 189       4.807 -12.990  -3.209  1.00 10.00      A   
ATOM   1784  CB  LEU A 189       5.695 -14.226  -3.024  1.00 10.00      A   
ATOM   1785  CG  LEU A 189       6.768 -14.138  -1.935  1.00 10.00      A   
ATOM   1786  CD1 LEU A 189       6.172 -13.649  -0.625  1.00 10.00      A   
ATOM   1787  CD2 LEU A 189       7.434 -15.488  -1.736  1.00 10.00      A   
ATOM   1788  C   LEU A 189       5.628 -11.802  -3.694  1.00 10.00      A   
ATOM   1789  O   LEU A 189       6.067 -11.764  -4.845  1.00 10.00      A   
ATOM   1790  N   ASN A 190       5.809 -10.826  -2.816  1.00 10.00      A   
ATOM   1791  HN  ASN A 190       5.414 -10.911  -1.918  1.00 10.00      A   
ATOM   1792  CA  ASN A 190       6.577  -9.630  -3.137  1.00 10.00      A   
ATOM   1793  CB  ASN A 190       5.649  -8.416  -3.267  1.00 10.00      A   
ATOM   1794  CG  ASN A 190       6.395  -7.123  -3.540  1.00 10.00      A   
ATOM   1795  OD1 ASN A 190       7.437  -7.113  -4.188  1.00 10.00      A   
ATOM   1796  ND2 ASN A 190       5.865  -6.023  -3.042  1.00 10.00      A   
ATOM   1797 HD21 ASN A 190       5.023  -6.103  -2.520  1.00 10.00      A   
ATOM   1798 HD22 ASN A 190       6.320  -5.175  -3.206  1.00 10.00      A   
ATOM   1799  C   ASN A 190       7.621  -9.385  -2.056  1.00 10.00      A   
ATOM   1800  O   ASN A 190       7.301  -8.907  -0.967  1.00 10.00      A   
ATOM   1801  N   ILE A 191       8.865  -9.734  -2.357  1.00 10.00      A   
ATOM   1802  HN  ILE A 191       9.055 -10.114  -3.245  1.00 10.00      A   
ATOM   1803  CA  ILE A 191       9.963  -9.569  -1.408  1.00 10.00      A   
ATOM   1804  CB  ILE A 191      10.385 -10.924  -0.795  1.00 10.00      A   
ATOM   1805  CG1 ILE A 191      10.507 -11.998  -1.885  1.00 10.00      A   
ATOM   1806  CG2 ILE A 191       9.400 -11.352   0.283  1.00 10.00      A   
ATOM   1807  CD1 ILE A 191      11.051 -13.320  -1.396  1.00 10.00      A   
ATOM   1808  C   ILE A 191      11.173  -8.914  -2.072  1.00 10.00      A   
ATOM   1809  O   ILE A 191      12.317  -9.312  -1.846  1.00 10.00      A   
ATOM   1810  N   SER A 192      10.917  -7.885  -2.865  1.00 10.00      A   
ATOM   1811  HN  SER A 192       9.988  -7.589  -2.978  1.00 10.00      A   
ATOM   1812  CA  SER A 192      11.972  -7.176  -3.579  1.00 10.00      A   
ATOM   1813  CB  SER A 192      11.354  -6.360  -4.710  1.00 10.00      A   
ATOM   1814  OG  SER A 192       9.970  -6.172  -4.477  1.00 10.00      A   
ATOM   1815  HG  SER A 192       9.471  -6.575  -5.196  1.00 10.00      A   
ATOM   1816  C   SER A 192      12.782  -6.257  -2.669  1.00 10.00      A   
ATOM   1817  O   SER A 192      13.893  -5.857  -3.016  1.00 10.00      A   
ATOM   1818  N   CYS A 193      12.229  -5.930  -1.510  1.00 10.00      A   
ATOM   1819  HN  CYS A 193      11.347  -6.289  -1.280  1.00 10.00      A   
ATOM   1820  CA  CYS A 193      12.897  -5.043  -0.570  1.00 10.00      A   
ATOM   1821  CB  CYS A 193      11.870  -4.418   0.370  1.00 10.00      A   
ATOM   1822  SG  CYS A 193      10.629  -5.584   0.976  1.00 10.00      A   
ATOM   1823  HG  CYS A 193       9.431  -5.022   0.842  1.00 10.00      A   
ATOM   1824  C   CYS A 193      13.981  -5.764   0.225  1.00 10.00      A   
ATOM   1825  O   CYS A 193      14.839  -5.128   0.839  1.00 10.00      A   
ATOM   1826  N   LEU A 194      13.941  -7.091   0.212  1.00 10.00      A   
ATOM   1827  HN  LEU A 194      13.243  -7.546  -0.308  1.00 10.00      A   
ATOM   1828  CA  LEU A 194      14.922  -7.888   0.937  1.00 10.00      A   
ATOM   1829  CB  LEU A 194      14.411  -9.310   1.158  1.00 10.00      A   
ATOM   1830  CG  LEU A 194      13.593  -9.545   2.429  1.00 10.00      A   
ATOM   1831  CD1 LEU A 194      12.958 -10.924   2.405  1.00 10.00      A   
ATOM   1832  CD2 LEU A 194      14.462  -9.380   3.666  1.00 10.00      A   
ATOM   1833  C   LEU A 194      16.251  -7.924   0.195  1.00 10.00      A   
ATOM   1834  O   LEU A 194      16.283  -8.053  -1.027  1.00 10.00      A   
ATOM   1835  N   ALA A 195      17.342  -7.806   0.937  1.00 10.00      A   
ATOM   1836  HN  ALA A 195      17.252  -7.687   1.907  1.00 10.00      A   
ATOM   1837  CA  ALA A 195      18.675  -7.832   0.349  1.00 10.00      A   
ATOM   1838  CB  ALA A 195      19.496  -6.659   0.862  1.00 10.00      A   
ATOM   1839  C   ALA A 195      19.371  -9.152   0.658  1.00 10.00      A   
ATOM   1840  O   ALA A 195      20.553  -9.332   0.372  1.00 10.00      A   
ATOM   1841  N   SER A 196      18.626 -10.073   1.239  1.00 10.00      A   
ATOM   1842  HN  SER A 196      17.688  -9.874   1.433  1.00 10.00      A   
ATOM   1843  CA  SER A 196      19.153 -11.373   1.603  1.00 10.00      A   
ATOM   1844  CB  SER A 196      18.315 -11.937   2.745  1.00 10.00      A   
ATOM   1845  OG  SER A 196      17.258 -11.049   3.062  1.00 10.00      A   
ATOM   1846  HG  SER A 196      17.622 -10.274   3.529  1.00 10.00      A   
ATOM   1847  C   SER A 196      19.116 -12.335   0.426  1.00 10.00      A   
ATOM   1848  O   SER A 196      18.149 -12.363  -0.333  1.00 10.00      A   
ATOM   1849  N   GLU A 197      20.183 -13.098   0.266  1.00 10.00      A   
ATOM   1850  HN  GLU A 197      20.945 -12.988   0.872  1.00 10.00      A   
ATOM   1851  CA  GLU A 197      20.259 -14.088  -0.795  1.00 10.00      A   
ATOM   1852  CB  GLU A 197      21.721 -14.477  -1.040  1.00 10.00      A   
ATOM   1853  CG  GLU A 197      21.920 -15.572  -2.075  1.00 10.00      A   
ATOM   1854  CD  GLU A 197      21.813 -15.059  -3.493  1.00 10.00      A   
ATOM   1855  OE1 GLU A 197      22.829 -14.563  -4.025  1.00 10.00      A   
ATOM   1856  OE2 GLU A 197      20.714 -15.158  -4.085  1.00 10.00      A   
ATOM   1857  C   GLU A 197      19.444 -15.311  -0.380  1.00 10.00      A   
ATOM   1858  O   GLU A 197      19.850 -16.066   0.501  1.00 10.00      A   
ATOM   1859  N   VAL A 198      18.290 -15.484  -1.000  1.00 10.00      A   
ATOM   1860  HN  VAL A 198      18.029 -14.853  -1.704  1.00 10.00      A   
ATOM   1861  CA  VAL A 198      17.412 -16.602  -0.684  1.00 10.00      A   
ATOM   1862  CB  VAL A 198      15.923 -16.255  -0.912  1.00 10.00      A   
ATOM   1863  CG1 VAL A 198      15.448 -15.254   0.130  1.00 10.00      A   
ATOM   1864  CG2 VAL A 198      15.693 -15.714  -2.318  1.00 10.00      A   
ATOM   1865  C   VAL A 198      17.784 -17.844  -1.483  1.00 10.00      A   
ATOM   1866  O   VAL A 198      18.263 -17.746  -2.611  1.00 10.00      A   
ATOM   1867  N   SER A 199      17.575 -19.008  -0.883  1.00 10.00      A   
ATOM   1868  HN  SER A 199      17.215 -19.015   0.029  1.00 10.00      A   
ATOM   1869  CA  SER A 199      17.884 -20.276  -1.528  1.00 10.00      A   
ATOM   1870  CB  SER A 199      17.600 -21.435  -0.570  1.00 10.00      A   
ATOM   1871  OG  SER A 199      18.044 -22.669  -1.106  1.00 10.00      A   
ATOM   1872  HG  SER A 199      18.277 -23.263  -0.380  1.00 10.00      A   
ATOM   1873  C   SER A 199      17.086 -20.451  -2.818  1.00 10.00      A   
ATOM   1874  O   SER A 199      15.880 -20.694  -2.781  1.00 10.00      A   
ATOM   1875  N   PHE A 200      17.760 -20.313  -3.960  1.00 10.00      A   
ATOM   1876  HN  PHE A 200      18.713 -20.080  -3.928  1.00 10.00      A   
ATOM   1877  CA  PHE A 200      17.106 -20.470  -5.254  1.00 10.00      A   
ATOM   1878  CB  PHE A 200      18.053 -20.092  -6.396  1.00 10.00      A   
ATOM   1879  CG  PHE A 200      17.380 -19.981  -7.735  1.00 10.00      A   
ATOM   1880  CD1 PHE A 200      16.679 -18.837  -8.076  1.00 10.00      A   
ATOM   1881  CD2 PHE A 200      17.443 -21.022  -8.647  1.00 10.00      A   
ATOM   1882  CE1 PHE A 200      16.050 -18.724  -9.300  1.00 10.00      A   
ATOM   1883  CE2 PHE A 200      16.817 -20.917  -9.875  1.00 10.00      A   
ATOM   1884  CZ  PHE A 200      16.120 -19.767 -10.201  1.00 10.00      A   
ATOM   1885  C   PHE A 200      16.588 -21.898  -5.431  1.00 10.00      A   
ATOM   1886  O   PHE A 200      15.560 -22.126  -6.076  1.00 10.00      A   
ATOM   1887  N   SER A 201      17.299 -22.849  -4.835  1.00 10.00      A   
ATOM   1888  HN  SER A 201      18.103 -22.599  -4.327  1.00 10.00      A   
ATOM   1889  CA  SER A 201      16.926 -24.252  -4.902  1.00 10.00      A   
ATOM   1890  CB  SER A 201      17.941 -25.079  -4.114  1.00 10.00      A   
ATOM   1891  OG  SER A 201      19.185 -24.399  -4.043  1.00 10.00      A   
ATOM   1892  HG  SER A 201      19.867 -24.931  -4.474  1.00 10.00      A   
ATOM   1893  C   SER A 201      15.524 -24.445  -4.328  1.00 10.00      A   
ATOM   1894  O   SER A 201      14.701 -25.168  -4.898  1.00 10.00      A   
ATOM   1895  N   ALA A 202      15.252 -23.774  -3.211  1.00 10.00      A   
ATOM   1896  HN  ALA A 202      15.953 -23.216  -2.805  1.00 10.00      A   
ATOM   1897  CA  ALA A 202      13.945 -23.853  -2.571  1.00 10.00      A   
ATOM   1898  CB  ALA A 202      14.047 -23.468  -1.102  1.00 10.00      A   
ATOM   1899  C   ALA A 202      12.948 -22.949  -3.292  1.00 10.00      A   
ATOM   1900  O   ALA A 202      11.776 -23.303  -3.460  1.00 10.00      A   
ATOM   1901  N   LEU A 203      13.436 -21.789  -3.730  1.00 10.00      A   
ATOM   1902  HN  LEU A 203      14.384 -21.579  -3.563  1.00 10.00      A   
ATOM   1903  CA  LEU A 203      12.616 -20.813  -4.442  1.00 10.00      A   
ATOM   1904  CB  LEU A 203      13.470 -19.600  -4.838  1.00 10.00      A   
ATOM   1905  CG  LEU A 203      12.774 -18.497  -5.637  1.00 10.00      A   
ATOM   1906  CD1 LEU A 203      11.656 -17.869  -4.823  1.00 10.00      A   
ATOM   1907  CD2 LEU A 203      13.777 -17.439  -6.072  1.00 10.00      A   
ATOM   1908  C   LEU A 203      11.976 -21.440  -5.678  1.00 10.00      A   
ATOM   1909  O   LEU A 203      10.776 -21.288  -5.914  1.00 10.00      A   
ATOM   1910  N   GLU A 204      12.787 -22.154  -6.452  1.00 10.00      A   
ATOM   1911  HN  GLU A 204      13.736 -22.226  -6.206  1.00 10.00      A   
ATOM   1912  CA  GLU A 204      12.318 -22.819  -7.658  1.00 10.00      A   
ATOM   1913  CB  GLU A 204      13.487 -23.510  -8.369  1.00 10.00      A   
ATOM   1914  CG  GLU A 204      13.207 -23.887  -9.816  1.00 10.00      A   
ATOM   1915  CD  GLU A 204      13.792 -25.234 -10.199  1.00 10.00      A   
ATOM   1916  OE1 GLU A 204      15.024 -25.330 -10.379  1.00 10.00      A   
ATOM   1917  OE2 GLU A 204      13.017 -26.205 -10.330  1.00 10.00      A   
ATOM   1918  C   GLU A 204      11.246 -23.847  -7.312  1.00 10.00      A   
ATOM   1919  O   GLU A 204      10.208 -23.921  -7.969  1.00 10.00      A   
ATOM   1920  N   ARG A 205      11.493 -24.617  -6.257  1.00 10.00      A   
ATOM   1921  HN  ARG A 205      12.323 -24.481  -5.756  1.00 10.00      A   
ATOM   1922  CA  ARG A 205      10.563 -25.653  -5.820  1.00 10.00      A   
ATOM   1923  CB  ARG A 205      11.140 -26.425  -4.631  1.00 10.00      A   
ATOM   1924  CG  ARG A 205      10.508 -27.791  -4.414  1.00 10.00      A   
ATOM   1925  CD  ARG A 205      11.094 -28.492  -3.196  1.00 10.00      A   
ATOM   1926  NE  ARG A 205      12.541 -28.696  -3.310  1.00 10.00      A   
ATOM   1927  HE  ARG A 205      12.926 -28.693  -4.215  1.00 10.00      A   
ATOM   1928  CZ  ARG A 205      13.348 -28.889  -2.264  1.00 10.00      A   
ATOM   1929  NH1 ARG A 205      12.852 -28.893  -1.033  1.00 10.00      A   
ATOM   1930 HH11 ARG A 205      13.481 -29.046  -0.212  1.00 10.00      A   
ATOM   1931 HH12 ARG A 205      11.829 -28.748  -0.883  1.00 10.00      A   
ATOM   1932  NH2 ARG A 205      14.649 -29.077  -2.452  1.00 10.00      A   
ATOM   1933 HH21 ARG A 205      15.279 -29.226  -1.635  1.00 10.00      A   
ATOM   1934 HH22 ARG A 205      15.045 -29.082  -3.417  1.00 10.00      A   
ATOM   1935  C   ARG A 205       9.197 -25.072  -5.460  1.00 10.00      A   
ATOM   1936  O   ARG A 205       8.159 -25.609  -5.858  1.00 10.00      A   
ATOM   1937  N   LEU A 206       9.207 -23.964  -4.728  1.00 10.00      A   
ATOM   1938  HN  LEU A 206      10.071 -23.570  -4.470  1.00 10.00      A   
ATOM   1939  CA  LEU A 206       7.976 -23.310  -4.297  1.00 10.00      A   
ATOM   1940  CB  LEU A 206       8.298 -22.091  -3.429  1.00 10.00      A   
ATOM   1941  CG  LEU A 206       7.782 -22.126  -1.987  1.00 10.00      A   
ATOM   1942  CD1 LEU A 206       8.207 -20.871  -1.237  1.00 10.00      A   
ATOM   1943  CD2 LEU A 206       6.268 -22.275  -1.966  1.00 10.00      A   
ATOM   1944  C   LEU A 206       7.117 -22.893  -5.487  1.00 10.00      A   
ATOM   1945  O   LEU A 206       5.939 -23.240  -5.559  1.00 10.00      A   
ATOM   1946  N   VAL A 207       7.722 -22.171  -6.423  1.00 10.00      A   
ATOM   1947  HN  VAL A 207       8.674 -21.949  -6.310  1.00 10.00      A   
ATOM   1948  CA  VAL A 207       7.015 -21.691  -7.612  1.00 10.00      A   
ATOM   1949  CB  VAL A 207       7.931 -20.789  -8.475  1.00 10.00      A   
ATOM   1950  CG1 VAL A 207       7.229 -20.338  -9.749  1.00 10.00      A   
ATOM   1951  CG2 VAL A 207       8.408 -19.587  -7.676  1.00 10.00      A   
ATOM   1952  C   VAL A 207       6.492 -22.851  -8.470  1.00 10.00      A   
ATOM   1953  O   VAL A 207       5.358 -22.823  -8.960  1.00 10.00      A   
ATOM   1954  N   THR A 208       7.311 -23.875  -8.627  1.00 10.00      A   
ATOM   1955  HN  THR A 208       8.186 -23.855  -8.185  1.00 10.00      A   
ATOM   1956  CA  THR A 208       6.953 -25.029  -9.443  1.00 10.00      A   
ATOM   1957  CB  THR A 208       8.166 -25.949  -9.675  1.00 10.00      A   
ATOM   1958  OG1 THR A 208       9.288 -25.151 -10.066  1.00 10.00      A   
ATOM   1959  HG1 THR A 208       9.701 -24.768  -9.279  1.00 10.00      A   
ATOM   1960  CG2 THR A 208       7.874 -26.955 -10.778  1.00 10.00      A   
ATOM   1961  C   THR A 208       5.786 -25.832  -8.869  1.00 10.00      A   
ATOM   1962  O   THR A 208       4.977 -26.376  -9.621  1.00 10.00      A   
ATOM   1963  N   ARG A 209       5.679 -25.897  -7.548  1.00 10.00      A   
ATOM   1964  HN  ARG A 209       6.336 -25.433  -6.981  1.00 10.00      A   
ATOM   1965  CA  ARG A 209       4.599 -26.660  -6.930  1.00 10.00      A   
ATOM   1966  CB  ARG A 209       5.050 -27.330  -5.629  1.00 10.00      A   
ATOM   1967  CG  ARG A 209       5.192 -26.383  -4.450  1.00 10.00      A   
ATOM   1968  CD  ARG A 209       5.368 -27.149  -3.152  1.00 10.00      A   
ATOM   1969  NE  ARG A 209       5.541 -26.253  -2.014  1.00 10.00      A   
ATOM   1970  HE  ARG A 209       4.762 -25.711  -1.745  1.00 10.00      A   
ATOM   1971  CZ  ARG A 209       6.672 -26.146  -1.320  1.00 10.00      A   
ATOM   1972  NH1 ARG A 209       7.729 -26.883  -1.644  1.00 10.00      A   
ATOM   1973 HH11 ARG A 209       7.675 -27.552  -2.441  1.00 10.00      A   
ATOM   1974 HH12 ARG A 209       8.621 -26.801  -1.097  1.00 10.00      A   
ATOM   1975  NH2 ARG A 209       6.745 -25.298  -0.303  1.00 10.00      A   
ATOM   1976 HH21 ARG A 209       5.920 -24.722  -0.046  1.00 10.00      A   
ATOM   1977 HH22 ARG A 209       7.631 -25.208   0.247  1.00 10.00      A   
ATOM   1978  C   ARG A 209       3.337 -25.830  -6.703  1.00 10.00      A   
ATOM   1979  O   ARG A 209       2.268 -26.377  -6.421  1.00 10.00      A   
ATOM   1980  N   CYS A 210       3.450 -24.514  -6.828  1.00 10.00      A   
ATOM   1981  HN  CYS A 210       4.319 -24.122  -7.063  1.00 10.00      A   
ATOM   1982  CA  CYS A 210       2.301 -23.640  -6.627  1.00 10.00      A   
ATOM   1983  CB  CYS A 210       2.591 -22.604  -5.543  1.00 10.00      A   
ATOM   1984  SG  CYS A 210       3.344 -23.288  -4.051  1.00 10.00      A   
ATOM   1985  HG  CYS A 210       4.645 -23.413  -4.285  1.00 10.00      A   
ATOM   1986  C   CYS A 210       1.901 -22.947  -7.926  1.00 10.00      A   
ATOM   1987  O   CYS A 210       2.403 -21.869  -8.248  1.00 10.00      A   
ATOM   1988  N   PRO A 211       0.981 -23.562  -8.691  1.00 10.00      A   
ATOM   1989  CA  PRO A 211       0.504 -23.013  -9.965  1.00 10.00      A   
ATOM   1990  CB  PRO A 211      -0.147 -24.224 -10.661  1.00 10.00      A   
ATOM   1991  CG  PRO A 211       0.122 -25.399  -9.774  1.00 10.00      A   
ATOM   1992  CD  PRO A 211       0.343 -24.847  -8.398  1.00 10.00      A   
ATOM   1993  C   PRO A 211      -0.534 -21.912  -9.759  1.00 10.00      A   
ATOM   1994  O   PRO A 211      -1.172 -21.465 -10.707  1.00 10.00      A   
ATOM   1995  N   ASN A 212      -0.692 -21.476  -8.518  1.00 10.00      A   
ATOM   1996  HN  ASN A 212      -0.149 -21.865  -7.804  1.00 10.00      A   
ATOM   1997  CA  ASN A 212      -1.648 -20.425  -8.191  1.00 10.00      A   
ATOM   1998  CB  ASN A 212      -2.246 -20.650  -6.798  1.00 10.00      A   
ATOM   1999  CG  ASN A 212      -3.313 -21.727  -6.774  1.00 10.00      A   
ATOM   2000  OD1 ASN A 212      -4.451 -21.506  -7.200  1.00 10.00      A   
ATOM   2001  ND2 ASN A 212      -2.966 -22.893  -6.245  1.00 10.00      A   
ATOM   2002 HD21 ASN A 212      -2.055 -22.994  -5.899  1.00 10.00      A   
ATOM   2003 HD22 ASN A 212      -3.639 -23.609  -6.223  1.00 10.00      A   
ATOM   2004  C   ASN A 212      -0.978 -19.063  -8.235  1.00 10.00      A   
ATOM   2005  O   ASN A 212      -1.630 -18.033  -8.047  1.00 10.00      A   
ATOM   2006  N   LEU A 213       0.331 -19.074  -8.481  1.00 10.00      A   
ATOM   2007  HN  LEU A 213       0.778 -19.935  -8.623  1.00 10.00      A   
ATOM   2008  CA  LEU A 213       1.122 -17.854  -8.543  1.00 10.00      A   
ATOM   2009  CB  LEU A 213       2.601 -18.191  -8.746  1.00 10.00      A   
ATOM   2010  CG  LEU A 213       3.599 -17.046  -8.557  1.00 10.00      A   
ATOM   2011  CD1 LEU A 213       3.614 -16.577  -7.111  1.00 10.00      A   
ATOM   2012  CD2 LEU A 213       4.987 -17.479  -8.989  1.00 10.00      A   
ATOM   2013  C   LEU A 213       0.624 -16.925  -9.648  1.00 10.00      A   
ATOM   2014  O   LEU A 213       0.581 -17.305 -10.821  1.00 10.00      A   
ATOM   2015  N   LYS A 214       0.229 -15.721  -9.254  1.00 10.00      A   
ATOM   2016  HN  LYS A 214       0.267 -15.504  -8.292  1.00 10.00      A   
ATOM   2017  CA  LYS A 214      -0.269 -14.716 -10.184  1.00 10.00      A   
ATOM   2018  CB  LYS A 214      -1.676 -14.276  -9.772  1.00 10.00      A   
ATOM   2019  CG  LYS A 214      -2.737 -15.358  -9.900  1.00 10.00      A   
ATOM   2020  CD  LYS A 214      -3.483 -15.243 -11.218  1.00 10.00      A   
ATOM   2021  CE  LYS A 214      -4.840 -15.932 -11.160  1.00 10.00      A   
ATOM   2022  NZ  LYS A 214      -4.768 -17.358 -11.575  1.00 10.00      A   
ATOM   2023  HZ1 LYS A 214      -4.065 -17.866 -11.001  1.00 10.00      A   
ATOM   2024  HZ2 LYS A 214      -4.492 -17.426 -12.577  1.00 10.00      A   
ATOM   2025  HZ3 LYS A 214      -5.696 -17.816 -11.451  1.00 10.00      A   
ATOM   2026  C   LYS A 214       0.658 -13.506 -10.210  1.00 10.00      A   
ATOM   2027  O   LYS A 214       0.952 -12.958 -11.273  1.00 10.00      A   
ATOM   2028  N   SER A 215       1.123 -13.104  -9.038  1.00 10.00      A   
ATOM   2029  HN  SER A 215       0.863 -13.590  -8.224  1.00 10.00      A   
ATOM   2030  CA  SER A 215       2.013 -11.964  -8.917  1.00 10.00      A   
ATOM   2031  CB  SER A 215       1.315 -10.848  -8.126  1.00 10.00      A   
ATOM   2032  OG  SER A 215       1.927  -9.588  -8.337  1.00 10.00      A   
ATOM   2033  HG  SER A 215       1.271  -8.968  -8.693  1.00 10.00      A   
ATOM   2034  C   SER A 215       3.313 -12.388  -8.231  1.00 10.00      A   
ATOM   2035  O   SER A 215       3.297 -12.903  -7.111  1.00 10.00      A   
ATOM   2036  N   LEU A 216       4.434 -12.188  -8.911  1.00 10.00      A   
ATOM   2037  HN  LEU A 216       4.391 -11.775  -9.804  1.00 10.00      A   
ATOM   2038  CA  LEU A 216       5.730 -12.559  -8.363  1.00 10.00      A   
ATOM   2039  CB  LEU A 216       6.252 -13.832  -9.035  1.00 10.00      A   
ATOM   2040  CG  LEU A 216       7.694 -14.236  -8.708  1.00 10.00      A   
ATOM   2041  CD1 LEU A 216       7.824 -14.646  -7.251  1.00 10.00      A   
ATOM   2042  CD2 LEU A 216       8.160 -15.357  -9.626  1.00 10.00      A   
ATOM   2043  C   LEU A 216       6.741 -11.434  -8.527  1.00 10.00      A   
ATOM   2044  O   LEU A 216       7.053 -11.023  -9.644  1.00 10.00      A   
ATOM   2045  N   LYS A 217       7.233 -10.928  -7.409  1.00 10.00      A   
ATOM   2046  HN  LYS A 217       6.918 -11.281  -6.545  1.00 10.00      A   
ATOM   2047  CA  LYS A 217       8.228  -9.865  -7.421  1.00 10.00      A   
ATOM   2048  CB  LYS A 217       7.662  -8.566  -6.851  1.00 10.00      A   
ATOM   2049  CG  LYS A 217       6.656  -7.870  -7.755  1.00 10.00      A   
ATOM   2050  CD  LYS A 217       5.270  -7.850  -7.131  1.00 10.00      A   
ATOM   2051  CE  LYS A 217       4.258  -7.184  -8.050  1.00 10.00      A   
ATOM   2052  NZ  LYS A 217       2.909  -7.097  -7.426  1.00 10.00      A   
ATOM   2053  HZ1 LYS A 217       2.910  -6.377  -6.672  1.00 10.00      A   
ATOM   2054  HZ2 LYS A 217       2.641  -8.016  -7.015  1.00 10.00      A   
ATOM   2055  HZ3 LYS A 217       2.196  -6.833  -8.143  1.00 10.00      A   
ATOM   2056  C   LYS A 217       9.468 -10.298  -6.645  1.00 10.00      A   
ATOM   2057  O   LYS A 217       9.421 -10.469  -5.425  1.00 10.00      A   
ATOM   2058  N   LEU A 218      10.565 -10.477  -7.365  1.00 10.00      A   
ATOM   2059  HN  LEU A 218      10.534 -10.302  -8.334  1.00 10.00      A   
ATOM   2060  CA  LEU A 218      11.822 -10.915  -6.775  1.00 10.00      A   
ATOM   2061  CB  LEU A 218      12.599 -11.758  -7.786  1.00 10.00      A   
ATOM   2062  CG  LEU A 218      11.819 -12.895  -8.448  1.00 10.00      A   
ATOM   2063  CD1 LEU A 218      12.509 -13.334  -9.730  1.00 10.00      A   
ATOM   2064  CD2 LEU A 218      11.663 -14.064  -7.487  1.00 10.00      A   
ATOM   2065  C   LEU A 218      12.671  -9.730  -6.334  1.00 10.00      A   
ATOM   2066  O   LEU A 218      12.390  -8.586  -6.691  1.00 10.00      A   
ATOM   2067  N   ASN A 219      13.716 -10.013  -5.569  1.00 10.00      A   
ATOM   2068  HN  ASN A 219      13.897 -10.949  -5.336  1.00 10.00      A   
ATOM   2069  CA  ASN A 219      14.610  -8.971  -5.078  1.00 10.00      A   
ATOM   2070  CB  ASN A 219      15.079  -9.255  -3.644  1.00 10.00      A   
ATOM   2071  CG  ASN A 219      16.033 -10.430  -3.515  1.00 10.00      A   
ATOM   2072  OD1 ASN A 219      16.008 -11.368  -4.313  1.00 10.00      A   
ATOM   2073  ND2 ASN A 219      16.879 -10.384  -2.499  1.00 10.00      A   
ATOM   2074 HD21 ASN A 219      16.842  -9.602  -1.899  1.00 10.00      A   
ATOM   2075 HD22 ASN A 219      17.499 -11.133  -2.374  1.00 10.00      A   
ATOM   2076  C   ASN A 219      15.798  -8.754  -6.012  1.00 10.00      A   
ATOM   2077  O   ASN A 219      16.019  -9.529  -6.940  1.00 10.00      A   
ATOM   2078  N   ARG A 220      16.563  -7.702  -5.742  1.00 10.00      A   
ATOM   2079  HN  ARG A 220      16.346  -7.149  -4.964  1.00 10.00      A   
ATOM   2080  CA  ARG A 220      17.725  -7.340  -6.552  1.00 10.00      A   
ATOM   2081  CB  ARG A 220      18.329  -6.031  -6.033  1.00 10.00      A   
ATOM   2082  CG  ARG A 220      19.478  -5.496  -6.866  1.00 10.00      A   
ATOM   2083  CD  ARG A 220      20.130  -4.302  -6.192  1.00 10.00      A   
ATOM   2084  NE  ARG A 220      20.676  -3.363  -7.168  1.00 10.00      A   
ATOM   2085  HE  ARG A 220      20.734  -3.671  -8.102  1.00 10.00      A   
ATOM   2086  CZ  ARG A 220      21.097  -2.132  -6.870  1.00 10.00      A   
ATOM   2087  NH1 ARG A 220      21.043  -1.687  -5.615  1.00 10.00      A   
ATOM   2088 HH11 ARG A 220      21.369  -0.720  -5.386  1.00 10.00      A   
ATOM   2089 HH12 ARG A 220      20.677  -2.301  -4.846  1.00 10.00      A   
ATOM   2090  NH2 ARG A 220      21.578  -1.345  -7.826  1.00 10.00      A   
ATOM   2091 HH21 ARG A 220      21.633  -1.688  -8.823  1.00 10.00      A   
ATOM   2092 HH22 ARG A 220      21.902  -0.382  -7.595  1.00 10.00      A   
ATOM   2093  C   ARG A 220      18.788  -8.441  -6.571  1.00 10.00      A   
ATOM   2094  O   ARG A 220      19.493  -8.609  -7.566  1.00 10.00      A   
ATOM   2095  N   ALA A 221      18.893  -9.183  -5.472  1.00 10.00      A   
ATOM   2096  HN  ALA A 221      18.306  -8.988  -4.711  1.00 10.00      A   
ATOM   2097  CA  ALA A 221      19.870 -10.261  -5.352  1.00 10.00      A   
ATOM   2098  CB  ALA A 221      19.770 -10.935  -3.992  1.00 10.00      A   
ATOM   2099  C   ALA A 221      19.735 -11.288  -6.475  1.00 10.00      A   
ATOM   2100  O   ALA A 221      20.736 -11.819  -6.951  1.00 10.00      A   
ATOM   2101  N   VAL A 222      18.502 -11.548  -6.903  1.00 10.00      A   
ATOM   2102  HN  VAL A 222      17.747 -11.067  -6.504  1.00 10.00      A   
ATOM   2103  CA  VAL A 222      18.253 -12.513  -7.975  1.00 10.00      A   
ATOM   2104  CB  VAL A 222      16.740 -12.750  -8.213  1.00 10.00      A   
ATOM   2105  CG1 VAL A 222      16.517 -13.722  -9.366  1.00 10.00      A   
ATOM   2106  CG2 VAL A 222      16.075 -13.273  -6.947  1.00 10.00      A   
ATOM   2107  C   VAL A 222      18.913 -12.043  -9.272  1.00 10.00      A   
ATOM   2108  O   VAL A 222      18.519 -11.023  -9.847  1.00 10.00      A   
ATOM   2109  N   PRO A 223      19.927 -12.785  -9.740  1.00 10.00      A   
ATOM   2110  CA  PRO A 223      20.664 -12.443 -10.960  1.00 10.00      A   
ATOM   2111  CB  PRO A 223      21.809 -13.459 -10.986  1.00 10.00      A   
ATOM   2112  CG  PRO A 223      21.326 -14.602 -10.168  1.00 10.00      A   
ATOM   2113  CD  PRO A 223      20.436 -14.016  -9.110  1.00 10.00      A   
ATOM   2114  C   PRO A 223      19.819 -12.554 -12.230  1.00 10.00      A   
ATOM   2115  O   PRO A 223      18.786 -13.227 -12.254  1.00 10.00      A   
ATOM   2116  N   LEU A 224      20.285 -11.895 -13.284  1.00 10.00      A   
ATOM   2117  HN  LEU A 224      21.126 -11.395 -13.192  1.00 10.00      A   
ATOM   2118  CA  LEU A 224      19.599 -11.889 -14.572  1.00 10.00      A   
ATOM   2119  CB  LEU A 224      20.294 -10.906 -15.529  1.00 10.00      A   
ATOM   2120  CG  LEU A 224      19.655 -10.711 -16.909  1.00 10.00      A   
ATOM   2121  CD1 LEU A 224      18.315 -10.008 -16.788  1.00 10.00      A   
ATOM   2122  CD2 LEU A 224      20.583  -9.929 -17.824  1.00 10.00      A   
ATOM   2123  C   LEU A 224      19.593 -13.281 -15.192  1.00 10.00      A   
ATOM   2124  O   LEU A 224      18.616 -13.690 -15.822  1.00 10.00      A   
ATOM   2125  N   GLU A 225      20.677 -14.015 -14.982  1.00 10.00      A   
ATOM   2126  HN  GLU A 225      21.416 -13.637 -14.445  1.00 10.00      A   
ATOM   2127  CA  GLU A 225      20.824 -15.359 -15.531  1.00 10.00      A   
ATOM   2128  CB  GLU A 225      22.297 -15.786 -15.524  1.00 10.00      A   
ATOM   2129  CG  GLU A 225      23.270 -14.708 -15.983  1.00 10.00      A   
ATOM   2130  CD  GLU A 225      23.900 -13.962 -14.822  1.00 10.00      A   
ATOM   2131  OE1 GLU A 225      23.169 -13.258 -14.095  1.00 10.00      A   
ATOM   2132  OE2 GLU A 225      25.132 -14.082 -14.628  1.00 10.00      A   
ATOM   2133  C   GLU A 225      19.972 -16.388 -14.784  1.00 10.00      A   
ATOM   2134  O   GLU A 225      20.113 -17.592 -15.003  1.00 10.00      A   
ATOM   2135  N   LYS A 226      19.091 -15.919 -13.904  1.00 10.00      A   
ATOM   2136  HN  LYS A 226      19.031 -14.950 -13.756  1.00 10.00      A   
ATOM   2137  CA  LYS A 226      18.221 -16.813 -13.143  1.00 10.00      A   
ATOM   2138  CB  LYS A 226      18.532 -16.724 -11.647  1.00 10.00      A   
ATOM   2139  CG  LYS A 226      19.812 -17.429 -11.231  1.00 10.00      A   
ATOM   2140  CD  LYS A 226      19.624 -18.931 -11.153  1.00 10.00      A   
ATOM   2141  CE  LYS A 226      20.908 -19.632 -10.737  1.00 10.00      A   
ATOM   2142  NZ  LYS A 226      21.325 -19.274  -9.353  1.00 10.00      A   
ATOM   2143  HZ1 LYS A 226      20.600 -18.683  -8.898  1.00 10.00      A   
ATOM   2144  HZ2 LYS A 226      22.222 -18.748  -9.375  1.00 10.00      A   
ATOM   2145  HZ3 LYS A 226      21.460 -20.140  -8.782  1.00 10.00      A   
ATOM   2146  C   LYS A 226      16.749 -16.492 -13.383  1.00 10.00      A   
ATOM   2147  O   LYS A 226      15.866 -17.088 -12.770  1.00 10.00      A   
ATOM   2148  N   LEU A 227      16.492 -15.556 -14.282  1.00 10.00      A   
ATOM   2149  HN  LEU A 227      17.236 -15.128 -14.747  1.00 10.00      A   
ATOM   2150  CA  LEU A 227      15.130 -15.149 -14.592  1.00 10.00      A   
ATOM   2151  CB  LEU A 227      15.116 -13.790 -15.294  1.00 10.00      A   
ATOM   2152  CG  LEU A 227      15.308 -12.568 -14.395  1.00 10.00      A   
ATOM   2153  CD1 LEU A 227      15.334 -11.292 -15.222  1.00 10.00      A   
ATOM   2154  CD2 LEU A 227      14.213 -12.497 -13.342  1.00 10.00      A   
ATOM   2155  C   LEU A 227      14.395 -16.186 -15.433  1.00 10.00      A   
ATOM   2156  O   LEU A 227      13.232 -16.492 -15.166  1.00 10.00      A   
ATOM   2157  N   ALA A 228      15.075 -16.737 -16.437  1.00 10.00      A   
ATOM   2158  HN  ALA A 228      16.014 -16.488 -16.577  1.00 10.00      A   
ATOM   2159  CA  ALA A 228      14.462 -17.724 -17.320  1.00 10.00      A   
ATOM   2160  CB  ALA A 228      15.375 -18.065 -18.490  1.00 10.00      A   
ATOM   2161  C   ALA A 228      14.066 -18.977 -16.553  1.00 10.00      A   
ATOM   2162  O   ALA A 228      13.044 -19.598 -16.851  1.00 10.00      A   
ATOM   2163  N   THR A 229      14.865 -19.327 -15.552  1.00 10.00      A   
ATOM   2164  HN  THR A 229      15.662 -18.790 -15.366  1.00 10.00      A   
ATOM   2165  CA  THR A 229      14.602 -20.496 -14.732  1.00 10.00      A   
ATOM   2166  CB  THR A 229      15.702 -20.683 -13.668  1.00 10.00      A   
ATOM   2167  OG1 THR A 229      16.959 -20.239 -14.199  1.00 10.00      A   
ATOM   2168  HG1 THR A 229      17.673 -20.733 -13.778  1.00 10.00      A   
ATOM   2169  CG2 THR A 229      15.813 -22.147 -13.262  1.00 10.00      A   
ATOM   2170  C   THR A 229      13.245 -20.384 -14.044  1.00 10.00      A   
ATOM   2171  O   THR A 229      12.500 -21.357 -13.965  1.00 10.00      A   
ATOM   2172  N   LEU A 230      12.922 -19.185 -13.569  1.00 10.00      A   
ATOM   2173  HN  LEU A 230      13.555 -18.440 -13.674  1.00 10.00      A   
ATOM   2174  CA  LEU A 230      11.650 -18.952 -12.890  1.00 10.00      A   
ATOM   2175  CB  LEU A 230      11.772 -17.817 -11.873  1.00 10.00      A   
ATOM   2176  CG  LEU A 230      12.583 -18.137 -10.616  1.00 10.00      A   
ATOM   2177  CD1 LEU A 230      12.763 -16.891  -9.763  1.00 10.00      A   
ATOM   2178  CD2 LEU A 230      11.917 -19.248  -9.814  1.00 10.00      A   
ATOM   2179  C   LEU A 230      10.524 -18.673 -13.883  1.00 10.00      A   
ATOM   2180  O   LEU A 230       9.389 -19.106 -13.682  1.00 10.00      A   
ATOM   2181  N   LEU A 231      10.845 -17.958 -14.956  1.00 10.00      A   
ATOM   2182  HN  LEU A 231      11.767 -17.635 -15.056  1.00 10.00      A   
ATOM   2183  CA  LEU A 231       9.867 -17.621 -15.985  1.00 10.00      A   
ATOM   2184  CB  LEU A 231      10.513 -16.756 -17.066  1.00 10.00      A   
ATOM   2185  CG  LEU A 231      10.620 -15.259 -16.765  1.00 10.00      A   
ATOM   2186  CD1 LEU A 231      11.597 -14.589 -17.718  1.00 10.00      A   
ATOM   2187  CD2 LEU A 231       9.250 -14.604 -16.856  1.00 10.00      A   
ATOM   2188  C   LEU A 231       9.269 -18.878 -16.612  1.00 10.00      A   
ATOM   2189  O   LEU A 231       8.074 -18.936 -16.897  1.00 10.00      A   
ATOM   2190  N   GLN A 232      10.108 -19.884 -16.813  1.00 10.00      A   
ATOM   2191  HN  GLN A 232      11.055 -19.774 -16.570  1.00 10.00      A   
ATOM   2192  CA  GLN A 232       9.663 -21.142 -17.398  1.00 10.00      A   
ATOM   2193  CB  GLN A 232      10.860 -21.978 -17.864  1.00 10.00      A   
ATOM   2194  CG  GLN A 232      11.494 -21.516 -19.171  1.00 10.00      A   
ATOM   2195  CD  GLN A 232      10.552 -21.612 -20.359  1.00 10.00      A   
ATOM   2196  OE1 GLN A 232       9.588 -22.373 -20.345  1.00 10.00      A   
ATOM   2197  NE2 GLN A 232      10.833 -20.852 -21.403  1.00 10.00      A   
ATOM   2198 HE21 GLN A 232      11.623 -20.274 -21.357  1.00 10.00      A   
ATOM   2199 HE22 GLN A 232      10.245 -20.904 -22.185  1.00 10.00      A   
ATOM   2200  C   GLN A 232       8.820 -21.949 -16.415  1.00 10.00      A   
ATOM   2201  O   GLN A 232       8.067 -22.836 -16.816  1.00 10.00      A   
ATOM   2202  N   ARG A 233       8.955 -21.644 -15.128  1.00 10.00      A   
ATOM   2203  HN  ARG A 233       9.565 -20.919 -14.869  1.00 10.00      A   
ATOM   2204  CA  ARG A 233       8.208 -22.353 -14.096  1.00 10.00      A   
ATOM   2205  CB  ARG A 233       8.962 -22.343 -12.764  1.00 10.00      A   
ATOM   2206  CG  ARG A 233      10.254 -23.145 -12.759  1.00 10.00      A   
ATOM   2207  CD  ARG A 233      10.017 -24.602 -13.132  1.00 10.00      A   
ATOM   2208  NE  ARG A 233      11.081 -25.474 -12.630  1.00 10.00      A   
ATOM   2209  HE  ARG A 233      11.321 -25.388 -11.678  1.00 10.00      A   
ATOM   2210  CZ  ARG A 233      11.717 -26.381 -13.368  1.00 10.00      A   
ATOM   2211  NH1 ARG A 233      11.397 -26.553 -14.644  1.00 10.00      A   
ATOM   2212 HH11 ARG A 233      10.640 -25.974 -15.075  1.00 10.00      A   
ATOM   2213 HH12 ARG A 233      11.893 -27.263 -15.220  1.00 10.00      A   
ATOM   2214  NH2 ARG A 233      12.687 -27.106 -12.824  1.00 10.00      A   
ATOM   2215 HH21 ARG A 233      13.192 -27.819 -13.391  1.00 10.00      A   
ATOM   2216 HH22 ARG A 233      12.950 -26.959 -11.814  1.00 10.00      A   
ATOM   2217  C   ARG A 233       6.818 -21.756 -13.908  1.00 10.00      A   
ATOM   2218  O   ARG A 233       5.855 -22.474 -13.634  1.00 10.00      A   
ATOM   2219  N   ALA A 234       6.713 -20.441 -14.062  1.00 10.00      A   
ATOM   2220  HN  ALA A 234       7.513 -19.918 -14.292  1.00 10.00      A   
ATOM   2221  CA  ALA A 234       5.435 -19.758 -13.902  1.00 10.00      A   
ATOM   2222  CB  ALA A 234       5.440 -18.907 -12.642  1.00 10.00      A   
ATOM   2223  C   ALA A 234       5.091 -18.905 -15.126  1.00 10.00      A   
ATOM   2224  O   ALA A 234       5.259 -17.683 -15.111  1.00 10.00      A   
ATOM   2225  N   PRO A 235       4.598 -19.536 -16.205  1.00 10.00      A   
ATOM   2226  CA  PRO A 235       4.230 -18.824 -17.431  1.00 10.00      A   
ATOM   2227  CB  PRO A 235       4.224 -19.936 -18.477  1.00 10.00      A   
ATOM   2228  CG  PRO A 235       3.839 -21.160 -17.719  1.00 10.00      A   
ATOM   2229  CD  PRO A 235       4.375 -20.990 -16.322  1.00 10.00      A   
ATOM   2230  C   PRO A 235       2.843 -18.187 -17.331  1.00 10.00      A   
ATOM   2231  O   PRO A 235       2.372 -17.537 -18.265  1.00 10.00      A   
ATOM   2232  N   GLN A 236       2.187 -18.395 -16.195  1.00 10.00      A   
ATOM   2233  HN  GLN A 236       2.608 -18.940 -15.497  1.00 10.00      A   
ATOM   2234  CA  GLN A 236       0.856 -17.849 -15.957  1.00 10.00      A   
ATOM   2235  CB  GLN A 236      -0.036 -18.903 -15.285  1.00 10.00      A   
ATOM   2236  CG  GLN A 236       0.149 -19.052 -13.778  1.00 10.00      A   
ATOM   2237  CD  GLN A 236       1.470 -19.681 -13.381  1.00 10.00      A   
ATOM   2238  OE1 GLN A 236       2.016 -20.521 -14.094  1.00 10.00      A   
ATOM   2239  NE2 GLN A 236       1.996 -19.269 -12.235  1.00 10.00      A   
ATOM   2240 HE21 GLN A 236       1.506 -18.586 -11.718  1.00 10.00      A   
ATOM   2241 HE22 GLN A 236       2.848 -19.659 -11.950  1.00 10.00      A   
ATOM   2242  C   GLN A 236       0.929 -16.580 -15.110  1.00 10.00      A   
ATOM   2243  O   GLN A 236      -0.075 -16.108 -14.575  1.00 10.00      A   
ATOM   2244  N   LEU A 237       2.128 -16.031 -15.006  1.00 10.00      A   
ATOM   2245  HN  LEU A 237       2.882 -16.446 -15.473  1.00 10.00      A   
ATOM   2246  CA  LEU A 237       2.365 -14.831 -14.221  1.00 10.00      A   
ATOM   2247  CB  LEU A 237       3.868 -14.653 -14.000  1.00 10.00      A   
ATOM   2248  CG  LEU A 237       4.288 -14.013 -12.676  1.00 10.00      A   
ATOM   2249  CD1 LEU A 237       3.776 -14.834 -11.504  1.00 10.00      A   
ATOM   2250  CD2 LEU A 237       5.802 -13.879 -12.610  1.00 10.00      A   
ATOM   2251  C   LEU A 237       1.786 -13.588 -14.892  1.00 10.00      A   
ATOM   2252  O   LEU A 237       1.954 -13.383 -16.093  1.00 10.00      A   
ATOM   2253  N   GLU A 238       1.088 -12.779 -14.105  1.00 10.00      A   
ATOM   2254  HN  GLU A 238       0.962 -13.025 -13.161  1.00 10.00      A   
ATOM   2255  CA  GLU A 238       0.496 -11.540 -14.597  1.00 10.00      A   
ATOM   2256  CB  GLU A 238      -0.892 -11.328 -13.989  1.00 10.00      A   
ATOM   2257  CG  GLU A 238      -1.995 -12.128 -14.659  1.00 10.00      A   
ATOM   2258  CD  GLU A 238      -3.358 -11.845 -14.067  1.00 10.00      A   
ATOM   2259  OE1 GLU A 238      -3.870 -12.698 -13.312  1.00 10.00      A   
ATOM   2260  OE2 GLU A 238      -3.926 -10.767 -14.349  1.00 10.00      A   
ATOM   2261  C   GLU A 238       1.397 -10.362 -14.248  1.00 10.00      A   
ATOM   2262  O   GLU A 238       1.571  -9.432 -15.039  1.00 10.00      A   
ATOM   2263  N   GLU A 239       1.964 -10.413 -13.052  1.00 10.00      A   
ATOM   2264  HN  GLU A 239       1.783 -11.183 -12.470  1.00 10.00      A   
ATOM   2265  CA  GLU A 239       2.859  -9.371 -12.579  1.00 10.00      A   
ATOM   2266  CB  GLU A 239       2.319  -8.744 -11.295  1.00 10.00      A   
ATOM   2267  CG  GLU A 239       1.381  -7.570 -11.500  1.00 10.00      A   
ATOM   2268  CD  GLU A 239       1.368  -6.649 -10.298  1.00 10.00      A   
ATOM   2269  OE1 GLU A 239       0.892  -7.076  -9.224  1.00 10.00      A   
ATOM   2270  OE2 GLU A 239       1.851  -5.501 -10.412  1.00 10.00      A   
ATOM   2271  C   GLU A 239       4.231  -9.966 -12.310  1.00 10.00      A   
ATOM   2272  O   GLU A 239       4.362 -10.902 -11.518  1.00 10.00      A   
ATOM   2273  N   LEU A 240       5.242  -9.429 -12.969  1.00 10.00      A   
ATOM   2274  HN  LEU A 240       5.073  -8.677 -13.579  1.00 10.00      A   
ATOM   2275  CA  LEU A 240       6.597  -9.928 -12.805  1.00 10.00      A   
ATOM   2276  CB  LEU A 240       7.093 -10.588 -14.095  1.00 10.00      A   
ATOM   2277  CG  LEU A 240       8.586 -10.934 -14.151  1.00 10.00      A   
ATOM   2278  CD1 LEU A 240       8.926 -12.069 -13.197  1.00 10.00      A   
ATOM   2279  CD2 LEU A 240       9.013 -11.268 -15.569  1.00 10.00      A   
ATOM   2280  C   LEU A 240       7.561  -8.837 -12.373  1.00 10.00      A   
ATOM   2281  O   LEU A 240       7.831  -7.892 -13.118  1.00 10.00      A   
ATOM   2282  N   GLY A 241       8.065  -8.973 -11.162  1.00 10.00      A   
ATOM   2283  HN  GLY A 241       7.772  -9.729 -10.605  1.00 10.00      A   
ATOM   2284  CA  GLY A 241       9.026  -8.032 -10.639  1.00 10.00      A   
ATOM   2285  C   GLY A 241      10.419  -8.615 -10.724  1.00 10.00      A   
ATOM   2286  O   GLY A 241      10.782  -9.483  -9.928  1.00 10.00      A   
ATOM   2287  N   THR A 242      11.188  -8.163 -11.701  1.00 10.00      A   
ATOM   2288  HN  THR A 242      10.845  -7.466 -12.300  1.00 10.00      A   
ATOM   2289  CA  THR A 242      12.540  -8.659 -11.900  1.00 10.00      A   
ATOM   2290  CB  THR A 242      13.038  -8.355 -13.324  1.00 10.00      A   
ATOM   2291  OG1 THR A 242      12.782  -6.979 -13.637  1.00 10.00      A   
ATOM   2292  HG1 THR A 242      11.981  -6.913 -14.172  1.00 10.00      A   
ATOM   2293  CG2 THR A 242      12.311  -9.231 -14.331  1.00 10.00      A   
ATOM   2294  C   THR A 242      13.506  -8.055 -10.888  1.00 10.00      A   
ATOM   2295  O   THR A 242      13.232  -7.002 -10.308  1.00 10.00      A   
ATOM   2296  N   GLY A 243      14.623  -8.734 -10.664  1.00 10.00      A   
ATOM   2297  HN  GLY A 243      14.778  -9.578 -11.142  1.00 10.00      A   
ATOM   2298  CA  GLY A 243      15.617  -8.245  -9.738  1.00 10.00      A   
ATOM   2299  C   GLY A 243      16.770  -7.612 -10.480  1.00 10.00      A   
ATOM   2300  O   GLY A 243      16.624  -6.532 -11.057  1.00 10.00      A   
ATOM   2301  N   GLY A 244      17.907  -8.293 -10.488  1.00 10.00      A   
ATOM   2302  HN  GLY A 244      17.957  -9.156 -10.021  1.00 10.00      A   
ATOM   2303  CA  GLY A 244      19.066  -7.788 -11.186  1.00 10.00      A   
ATOM   2304  C   GLY A 244      18.909  -7.949 -12.682  1.00 10.00      A   
ATOM   2305  O   GLY A 244      18.797  -9.067 -13.186  1.00 10.00      A   
ATOM   2306  N   TYR A 245      18.885  -6.833 -13.394  1.00 10.00      A   
ATOM   2307  HN  TYR A 245      18.972  -5.964 -12.933  1.00 10.00      A   
ATOM   2308  CA  TYR A 245      18.728  -6.849 -14.841  1.00 10.00      A   
ATOM   2309  CB  TYR A 245      17.654  -5.835 -15.254  1.00 10.00      A   
ATOM   2310  CG  TYR A 245      16.810  -6.263 -16.439  1.00 10.00      A   
ATOM   2311  CD1 TYR A 245      15.897  -7.306 -16.325  1.00 10.00      A   
ATOM   2312  CD2 TYR A 245      16.919  -5.624 -17.668  1.00 10.00      A   
ATOM   2313  CE1 TYR A 245      15.119  -7.699 -17.401  1.00 10.00      A   
ATOM   2314  CE2 TYR A 245      16.146  -6.011 -18.749  1.00 10.00      A   
ATOM   2315  CZ  TYR A 245      15.248  -7.049 -18.610  1.00 10.00      A   
ATOM   2316  OH  TYR A 245      14.477  -7.435 -19.685  1.00 10.00      A   
ATOM   2317  HH  TYR A 245      14.971  -7.288 -20.503  1.00 10.00      A   
ATOM   2318  C   TYR A 245      20.054  -6.527 -15.521  1.00 10.00      A   
ATOM   2319  O   TYR A 245      20.089  -6.019 -16.644  1.00 10.00      A   
ATOM   2320  N   THR A 246      21.139  -6.841 -14.832  1.00 10.00      A   
ATOM   2321  HN  THR A 246      21.038  -7.273 -13.957  1.00 10.00      A   
ATOM   2322  CA  THR A 246      22.474  -6.587 -15.341  1.00 10.00      A   
ATOM   2323  CB  THR A 246      23.172  -5.456 -14.540  1.00 10.00      A   
ATOM   2324  OG1 THR A 246      24.404  -5.078 -15.169  1.00 10.00      A   
ATOM   2325  HG1 THR A 246      24.274  -4.252 -15.651  1.00 10.00      A   
ATOM   2326  CG2 THR A 246      23.442  -5.875 -13.104  1.00 10.00      A   
ATOM   2327  C   THR A 246      23.304  -7.871 -15.316  1.00 10.00      A   
ATOM   2328  O   THR A 246      23.280  -8.612 -14.334  1.00 10.00      A   
ATOM   2329  N   ALA A 247      24.009  -8.141 -16.412  1.00 10.00      A   
ATOM   2330  HN  ALA A 247      23.979  -7.515 -17.166  1.00 10.00      A   
ATOM   2331  CA  ALA A 247      24.841  -9.336 -16.527  1.00 10.00      A   
ATOM   2332  CB  ALA A 247      23.980 -10.591 -16.520  1.00 10.00      A   
ATOM   2333  C   ALA A 247      25.669  -9.278 -17.801  1.00 10.00      A   
ATOM   2334  O   ALA A 247      25.615  -8.290 -18.535  1.00 10.00      A   
ATOM   2335  N   GLU A 248      26.430 -10.335 -18.053  1.00 10.00      A   
ATOM   2336  HN  GLU A 248      26.425 -11.085 -17.423  1.00 10.00      A   
ATOM   2337  CA  GLU A 248      27.270 -10.419 -19.240  1.00 10.00      A   
ATOM   2338  CB  GLU A 248      28.168 -11.658 -19.157  1.00 10.00      A   
ATOM   2339  CG  GLU A 248      29.302 -11.698 -20.171  1.00 10.00      A   
ATOM   2340  CD  GLU A 248      30.296 -12.813 -19.888  1.00 10.00      A   
ATOM   2341  OE1 GLU A 248      31.481 -12.517 -19.639  1.00 10.00      A   
ATOM   2342  OE2 GLU A 248      29.894 -13.997 -19.905  1.00 10.00      A   
ATOM   2343  C   GLU A 248      26.395 -10.478 -20.488  1.00 10.00      A   
ATOM   2344  O   GLU A 248      25.548 -11.364 -20.617  1.00 10.00      A   
ATOM   2345  N   VAL A 249      26.589  -9.520 -21.387  1.00 10.00      A   
ATOM   2346  HN  VAL A 249      27.276  -8.844 -21.218  1.00 10.00      A   
ATOM   2347  CA  VAL A 249      25.814  -9.450 -22.622  1.00 10.00      A   
ATOM   2348  CB  VAL A 249      26.033  -8.112 -23.363  1.00 10.00      A   
ATOM   2349  CG1 VAL A 249      25.132  -8.020 -24.586  1.00 10.00      A   
ATOM   2350  CG2 VAL A 249      25.787  -6.936 -22.432  1.00 10.00      A   
ATOM   2351  C   VAL A 249      26.170 -10.611 -23.544  1.00 10.00      A   
ATOM   2352  O   VAL A 249      27.256 -10.642 -24.126  1.00 10.00      A   
ATOM   2353  N   ARG A 250      25.258 -11.568 -23.665  1.00 10.00      A   
ATOM   2354  HN  ARG A 250      24.405 -11.488 -23.170  1.00 10.00      A   
ATOM   2355  CA  ARG A 250      25.485 -12.737 -24.504  1.00 10.00      A   
ATOM   2356  CB  ARG A 250      26.033 -13.880 -23.657  1.00 10.00      A   
ATOM   2357  CG  ARG A 250      27.477 -13.721 -23.233  1.00 10.00      A   
ATOM   2358  CD  ARG A 250      27.700 -14.354 -21.877  1.00 10.00      A   
ATOM   2359  NE  ARG A 250      27.165 -15.710 -21.812  1.00 10.00      A   
ATOM   2360  HE  ARG A 250      26.430 -15.939 -22.434  1.00 10.00      A   
ATOM   2361  CZ  ARG A 250      27.616 -16.645 -20.989  1.00 10.00      A   
ATOM   2362  NH1 ARG A 250      28.620 -16.379 -20.153  1.00 10.00      A   
ATOM   2363 HH11 ARG A 250      29.063 -15.420 -20.140  1.00 10.00      A   
ATOM   2364 HH12 ARG A 250      28.974 -17.117 -19.504  1.00 10.00      A   
ATOM   2365  NH2 ARG A 250      27.044 -17.840 -20.976  1.00 10.00      A   
ATOM   2366 HH21 ARG A 250      26.231 -18.044 -21.619  1.00 10.00      A   
ATOM   2367 HH22 ARG A 250      27.393 -18.582 -20.330  1.00 10.00      A   
ATOM   2368  C   ARG A 250      24.196 -13.194 -25.169  1.00 10.00      A   
ATOM   2369  O   ARG A 250      23.120 -13.086 -24.585  1.00 10.00      A   
ATOM   2370  N   PRO A 251      24.299 -13.725 -26.398  1.00 10.00      A   
ATOM   2371  CA  PRO A 251      23.143 -14.218 -27.152  1.00 10.00      A   
ATOM   2372  CB  PRO A 251      23.744 -14.655 -28.498  1.00 10.00      A   
ATOM   2373  CG  PRO A 251      25.071 -13.981 -28.572  1.00 10.00      A   
ATOM   2374  CD  PRO A 251      25.552 -13.870 -27.157  1.00 10.00      A   
ATOM   2375  C   PRO A 251      22.484 -15.411 -26.461  1.00 10.00      A   
ATOM   2376  O   PRO A 251      21.261 -15.547 -26.477  1.00 10.00      A   
ATOM   2377  N   ASP A 252      23.299 -16.259 -25.833  1.00 10.00      A   
ATOM   2378  HN  ASP A 252      24.266 -16.082 -25.832  1.00 10.00      A   
ATOM   2379  CA  ASP A 252      22.795 -17.443 -25.139  1.00 10.00      A   
ATOM   2380  CB  ASP A 252      23.934 -18.386 -24.720  1.00 10.00      A   
ATOM   2381  CG  ASP A 252      24.874 -17.797 -23.683  1.00 10.00      A   
ATOM   2382  OD1 ASP A 252      24.908 -18.310 -22.547  1.00 10.00      A   
ATOM   2383  OD2 ASP A 252      25.594 -16.829 -24.003  1.00 10.00      A   
ATOM   2384  C   ASP A 252      21.915 -17.065 -23.949  1.00 10.00      A   
ATOM   2385  O   ASP A 252      20.909 -17.723 -23.669  1.00 10.00      A   
ATOM   2386  N   VAL A 253      22.285 -15.993 -23.264  1.00 10.00      A   
ATOM   2387  HN  VAL A 253      23.095 -15.512 -23.527  1.00 10.00      A   
ATOM   2388  CA  VAL A 253      21.520 -15.522 -22.122  1.00 10.00      A   
ATOM   2389  CB  VAL A 253      22.384 -14.643 -21.191  1.00 10.00      A   
ATOM   2390  CG1 VAL A 253      21.608 -14.251 -19.943  1.00 10.00      A   
ATOM   2391  CG2 VAL A 253      23.674 -15.357 -20.814  1.00 10.00      A   
ATOM   2392  C   VAL A 253      20.318 -14.717 -22.599  1.00 10.00      A   
ATOM   2393  O   VAL A 253      19.198 -14.902 -22.118  1.00 10.00      A   
ATOM   2394  N   TYR A 254      20.559 -13.853 -23.578  1.00 10.00      A   
ATOM   2395  HN  TYR A 254      21.474 -13.780 -23.934  1.00 10.00      A   
ATOM   2396  CA  TYR A 254      19.517 -12.998 -24.135  1.00 10.00      A   
ATOM   2397  CB  TYR A 254      20.099 -12.065 -25.201  1.00 10.00      A   
ATOM   2398  CG  TYR A 254      19.090 -11.102 -25.786  1.00 10.00      A   
ATOM   2399  CD1 TYR A 254      18.749  -9.934 -25.116  1.00 10.00      A   
ATOM   2400  CD2 TYR A 254      18.473 -11.363 -27.003  1.00 10.00      A   
ATOM   2401  CE1 TYR A 254      17.821  -9.054 -25.640  1.00 10.00      A   
ATOM   2402  CE2 TYR A 254      17.546 -10.489 -27.533  1.00 10.00      A   
ATOM   2403  CZ  TYR A 254      17.224  -9.338 -26.848  1.00 10.00      A   
ATOM   2404  OH  TYR A 254      16.302  -8.468 -27.376  1.00 10.00      A   
ATOM   2405  HH  TYR A 254      15.458  -8.919 -27.476  1.00 10.00      A   
ATOM   2406  C   TYR A 254      18.353 -13.800 -24.711  1.00 10.00      A   
ATOM   2407  O   TYR A 254      17.201 -13.575 -24.340  1.00 10.00      A   
ATOM   2408  N   SER A 255      18.654 -14.739 -25.601  1.00 10.00      A   
ATOM   2409  HN  SER A 255      19.596 -14.894 -25.838  1.00 10.00      A   
ATOM   2410  CA  SER A 255      17.616 -15.553 -26.226  1.00 10.00      A   
ATOM   2411  CB  SER A 255      18.211 -16.498 -27.277  1.00 10.00      A   
ATOM   2412  OG  SER A 255      17.228 -16.922 -28.212  1.00 10.00      A   
ATOM   2413  HG  SER A 255      16.689 -17.617 -27.812  1.00 10.00      A   
ATOM   2414  C   SER A 255      16.827 -16.332 -25.178  1.00 10.00      A   
ATOM   2415  O   SER A 255      15.602 -16.425 -25.258  1.00 10.00      A   
ATOM   2416  N   GLY A 256      17.529 -16.859 -24.177  1.00 10.00      A   
ATOM   2417  HN  GLY A 256      18.501 -16.727 -24.148  1.00 10.00      A   
ATOM   2418  CA  GLY A 256      16.872 -17.616 -23.128  1.00 10.00      A   
ATOM   2419  C   GLY A 256      15.843 -16.791 -22.382  1.00 10.00      A   
ATOM   2420  O   GLY A 256      14.764 -17.285 -22.043  1.00 10.00      A   
ATOM   2421  N   LEU A 257      16.172 -15.529 -22.141  1.00 10.00      A   
ATOM   2422  HN  LEU A 257      17.045 -15.195 -22.450  1.00 10.00      A   
ATOM   2423  CA  LEU A 257      15.272 -14.625 -21.439  1.00 10.00      A   
ATOM   2424  CB  LEU A 257      15.993 -13.338 -21.044  1.00 10.00      A   
ATOM   2425  CG  LEU A 257      17.142 -13.485 -20.048  1.00 10.00      A   
ATOM   2426  CD1 LEU A 257      17.815 -12.146 -19.821  1.00 10.00      A   
ATOM   2427  CD2 LEU A 257      16.650 -14.067 -18.732  1.00 10.00      A   
ATOM   2428  C   LEU A 257      14.059 -14.299 -22.301  1.00 10.00      A   
ATOM   2429  O   LEU A 257      12.918 -14.463 -21.862  1.00 10.00      A   
ATOM   2430  N   SER A 258      14.317 -13.858 -23.532  1.00 10.00      A   
ATOM   2431  HN  SER A 258      15.254 -13.763 -23.822  1.00 10.00      A   
ATOM   2432  CA  SER A 258      13.253 -13.501 -24.465  1.00 10.00      A   
ATOM   2433  CB  SER A 258      13.852 -13.051 -25.798  1.00 10.00      A   
ATOM   2434  OG  SER A 258      15.023 -12.276 -25.589  1.00 10.00      A   
ATOM   2435  HG  SER A 258      15.782 -12.742 -25.958  1.00 10.00      A   
ATOM   2436  C   SER A 258      12.281 -14.660 -24.685  1.00 10.00      A   
ATOM   2437  O   SER A 258      11.068 -14.479 -24.617  1.00 10.00      A   
ATOM   2438  N   VAL A 259      12.824 -15.850 -24.930  1.00 10.00      A   
ATOM   2439  HN  VAL A 259      13.802 -15.930 -24.955  1.00 10.00      A   
ATOM   2440  CA  VAL A 259      12.012 -17.041 -25.167  1.00 10.00      A   
ATOM   2441  CB  VAL A 259      12.896 -18.273 -25.476  1.00 10.00      A   
ATOM   2442  CG1 VAL A 259      12.099 -19.567 -25.400  1.00 10.00      A   
ATOM   2443  CG2 VAL A 259      13.526 -18.128 -26.851  1.00 10.00      A   
ATOM   2444  C   VAL A 259      11.089 -17.329 -23.984  1.00 10.00      A   
ATOM   2445  O   VAL A 259       9.896 -17.596 -24.165  1.00 10.00      A   
ATOM   2446  N   ALA A 260      11.634 -17.244 -22.780  1.00 10.00      A   
ATOM   2447  HN  ALA A 260      12.584 -17.006 -22.697  1.00 10.00      A   
ATOM   2448  CA  ALA A 260      10.854 -17.489 -21.576  1.00 10.00      A   
ATOM   2449  CB  ALA A 260      11.759 -17.535 -20.357  1.00 10.00      A   
ATOM   2450  C   ALA A 260       9.769 -16.428 -21.406  1.00 10.00      A   
ATOM   2451  O   ALA A 260       8.644 -16.737 -21.015  1.00 10.00      A   
ATOM   2452  N   LEU A 261      10.110 -15.185 -21.730  1.00 10.00      A   
ATOM   2453  HN  LEU A 261      11.019 -15.011 -22.055  1.00 10.00      A   
ATOM   2454  CA  LEU A 261       9.178 -14.069 -21.616  1.00 10.00      A   
ATOM   2455  CB  LEU A 261       9.899 -12.743 -21.862  1.00 10.00      A   
ATOM   2456  CG  LEU A 261      10.808 -12.265 -20.729  1.00 10.00      A   
ATOM   2457  CD1 LEU A 261      11.816 -11.251 -21.240  1.00 10.00      A   
ATOM   2458  CD2 LEU A 261       9.979 -11.674 -19.599  1.00 10.00      A   
ATOM   2459  C   LEU A 261       7.989 -14.216 -22.568  1.00 10.00      A   
ATOM   2460  O   LEU A 261       6.860 -13.868 -22.221  1.00 10.00      A   
ATOM   2461  N   SER A 262       8.240 -14.738 -23.765  1.00 10.00      A   
ATOM   2462  HN  SER A 262       9.160 -14.990 -23.997  1.00 10.00      A   
ATOM   2463  CA  SER A 262       7.174 -14.930 -24.747  1.00 10.00      A   
ATOM   2464  CB  SER A 262       7.744 -15.269 -26.128  1.00 10.00      A   
ATOM   2465  OG  SER A 262       9.085 -15.724 -26.041  1.00 10.00      A   
ATOM   2466  HG  SER A 262       9.124 -16.514 -25.485  1.00 10.00      A   
ATOM   2467  C   SER A 262       6.190 -16.006 -24.298  1.00 10.00      A   
ATOM   2468  O   SER A 262       5.073 -16.093 -24.812  1.00 10.00      A   
ATOM   2469  N   GLY A 263       6.609 -16.820 -23.334  1.00 10.00      A   
ATOM   2470  HN  GLY A 263       7.506 -16.698 -22.960  1.00 10.00      A   
ATOM   2471  CA  GLY A 263       5.759 -17.874 -22.828  1.00 10.00      A   
ATOM   2472  C   GLY A 263       4.684 -17.341 -21.902  1.00 10.00      A   
ATOM   2473  O   GLY A 263       3.581 -17.886 -21.830  1.00 10.00      A   
ATOM   2474  N   CYS A 264       5.000 -16.270 -21.195  1.00 10.00      A   
ATOM   2475  HN  CYS A 264       5.891 -15.875 -21.298  1.00 10.00      A   
ATOM   2476  CA  CYS A 264       4.060 -15.664 -20.270  1.00 10.00      A   
ATOM   2477  CB  CYS A 264       4.807 -15.002 -19.111  1.00 10.00      A   
ATOM   2478  SG  CYS A 264       6.152 -16.005 -18.436  1.00 10.00      A   
ATOM   2479  HG  CYS A 264       6.124 -15.908 -17.113  1.00 10.00      A   
ATOM   2480  C   CYS A 264       3.158 -14.658 -20.985  1.00 10.00      A   
ATOM   2481  O   CYS A 264       3.481 -13.473 -21.093  1.00 10.00      A   
ATOM   2482  N   LYS A 265       2.030 -15.142 -21.492  1.00 10.00      A   
ATOM   2483  HN  LYS A 265       1.837 -16.102 -21.401  1.00 10.00      A   
ATOM   2484  CA  LYS A 265       1.077 -14.287 -22.195  1.00 10.00      A   
ATOM   2485  CB  LYS A 265       0.246 -15.096 -23.195  1.00 10.00      A   
ATOM   2486  CG  LYS A 265       0.781 -15.089 -24.618  1.00 10.00      A   
ATOM   2487  CD  LYS A 265       1.828 -16.170 -24.831  1.00 10.00      A   
ATOM   2488  CE  LYS A 265       2.212 -16.281 -26.296  1.00 10.00      A   
ATOM   2489  NZ  LYS A 265       3.307 -17.266 -26.506  1.00 10.00      A   
ATOM   2490  HZ1 LYS A 265       2.980 -18.229 -26.282  1.00 10.00      A   
ATOM   2491  HZ2 LYS A 265       4.114 -17.039 -25.889  1.00 10.00      A   
ATOM   2492  HZ3 LYS A 265       3.627 -17.240 -27.494  1.00 10.00      A   
ATOM   2493  C   LYS A 265       0.159 -13.565 -21.218  1.00 10.00      A   
ATOM   2494  O   LYS A 265      -0.475 -12.574 -21.567  1.00 10.00      A   
ATOM   2495  N   GLU A 266       0.098 -14.062 -19.989  1.00 10.00      A   
ATOM   2496  HN  GLU A 266       0.629 -14.855 -19.764  1.00 10.00      A   
ATOM   2497  CA  GLU A 266      -0.751 -13.466 -18.963  1.00 10.00      A   
ATOM   2498  CB  GLU A 266      -0.972 -14.450 -17.811  1.00 10.00      A   
ATOM   2499  CG  GLU A 266      -1.346 -15.862 -18.236  1.00 10.00      A   
ATOM   2500  CD  GLU A 266      -2.672 -15.943 -18.968  1.00 10.00      A   
ATOM   2501  OE1 GLU A 266      -2.885 -16.925 -19.708  1.00 10.00      A   
ATOM   2502  OE2 GLU A 266      -3.511 -15.032 -18.811  1.00 10.00      A   
ATOM   2503  C   GLU A 266      -0.148 -12.176 -18.414  1.00 10.00      A   
ATOM   2504  O   GLU A 266      -0.828 -11.413 -17.731  1.00 10.00      A   
ATOM   2505  N   LEU A 267       1.128 -11.937 -18.714  1.00 10.00      A   
ATOM   2506  HN  LEU A 267       1.615 -12.578 -19.270  1.00 10.00      A   
ATOM   2507  CA  LEU A 267       1.821 -10.744 -18.233  1.00 10.00      A   
ATOM   2508  CB  LEU A 267       3.251 -10.696 -18.768  1.00 10.00      A   
ATOM   2509  CG  LEU A 267       4.272 -11.563 -18.030  1.00 10.00      A   
ATOM   2510  CD1 LEU A 267       5.637 -11.467 -18.691  1.00 10.00      A   
ATOM   2511  CD2 LEU A 267       4.360 -11.161 -16.567  1.00 10.00      A   
ATOM   2512  C   LEU A 267       1.077  -9.459 -18.585  1.00 10.00      A   
ATOM   2513  O   LEU A 267       0.722  -9.230 -19.744  1.00 10.00      A   
ATOM   2514  N   ARG A 268       0.817  -8.643 -17.568  1.00 10.00      A   
ATOM   2515  HN  ARG A 268       1.092  -8.908 -16.660  1.00 10.00      A   
ATOM   2516  CA  ARG A 268       0.120  -7.377 -17.754  1.00 10.00      A   
ATOM   2517  CB  ARG A 268      -1.302  -7.453 -17.190  1.00 10.00      A   
ATOM   2518  CG  ARG A 268      -2.239  -8.357 -17.972  1.00 10.00      A   
ATOM   2519  CD  ARG A 268      -2.361  -7.910 -19.420  1.00 10.00      A   
ATOM   2520  NE  ARG A 268      -3.309  -8.726 -20.166  1.00 10.00      A   
ATOM   2521  HE  ARG A 268      -4.257  -8.449 -20.143  1.00 10.00      A   
ATOM   2522  CZ  ARG A 268      -2.977  -9.807 -20.865  1.00 10.00      A   
ATOM   2523  NH1 ARG A 268      -1.712 -10.213 -20.918  1.00 10.00      A   
ATOM   2524 HH11 ARG A 268      -1.455 -11.070 -21.468  1.00 10.00      A   
ATOM   2525 HH12 ARG A 268      -0.967  -9.684 -20.408  1.00 10.00      A   
ATOM   2526  NH2 ARG A 268      -3.911 -10.482 -21.519  1.00 10.00      A   
ATOM   2527 HH21 ARG A 268      -4.907 -10.162 -21.485  1.00 10.00      A   
ATOM   2528 HH22 ARG A 268      -3.659 -11.333 -22.066  1.00 10.00      A   
ATOM   2529  C   ARG A 268       0.877  -6.229 -17.092  1.00 10.00      A   
ATOM   2530  O   ARG A 268       0.739  -5.070 -17.490  1.00 10.00      A   
ATOM   2531  N   CYS A 269       1.688  -6.553 -16.091  1.00 10.00      A   
ATOM   2532  HN  CYS A 269       1.776  -7.495 -15.826  1.00 10.00      A   
ATOM   2533  CA  CYS A 269       2.451  -5.543 -15.373  1.00 10.00      A   
ATOM   2534  CB  CYS A 269       1.697  -5.143 -14.098  1.00 10.00      A   
ATOM   2535  SG  CYS A 269       2.638  -4.142 -12.921  1.00 10.00      A   
ATOM   2536  HG  CYS A 269       2.334  -4.566 -11.695  1.00 10.00      A   
ATOM   2537  C   CYS A 269       3.850  -6.050 -15.033  1.00 10.00      A   
ATOM   2538  O   CYS A 269       4.015  -7.165 -14.540  1.00 10.00      A   
ATOM   2539  N   LEU A 270       4.855  -5.229 -15.315  1.00 10.00      A   
ATOM   2540  HN  LEU A 270       4.658  -4.353 -15.717  1.00 10.00      A   
ATOM   2541  CA  LEU A 270       6.239  -5.587 -15.033  1.00 10.00      A   
ATOM   2542  CB  LEU A 270       7.071  -5.629 -16.320  1.00 10.00      A   
ATOM   2543  CG  LEU A 270       6.715  -6.724 -17.330  1.00 10.00      A   
ATOM   2544  CD1 LEU A 270       7.639  -6.651 -18.535  1.00 10.00      A   
ATOM   2545  CD2 LEU A 270       6.782  -8.099 -16.684  1.00 10.00      A   
ATOM   2546  C   LEU A 270       6.850  -4.598 -14.046  1.00 10.00      A   
ATOM   2547  O   LEU A 270       6.437  -3.436 -13.982  1.00 10.00      A   
ATOM   2548  N   SER A 271       7.811  -5.060 -13.263  1.00 10.00      A   
ATOM   2549  HN  SER A 271       8.084  -6.004 -13.343  1.00 10.00      A   
ATOM   2550  CA  SER A 271       8.472  -4.214 -12.276  1.00 10.00      A   
ATOM   2551  CB  SER A 271       7.709  -4.268 -10.945  1.00 10.00      A   
ATOM   2552  OG  SER A 271       6.335  -3.977 -11.140  1.00 10.00      A   
ATOM   2553  HG  SER A 271       6.168  -3.868 -12.084  1.00 10.00      A   
ATOM   2554  C   SER A 271       9.918  -4.658 -12.073  1.00 10.00      A   
ATOM   2555  O   SER A 271      10.367  -5.624 -12.698  1.00 10.00      A   
ATOM   2556  N   GLY A 272      10.642  -3.954 -11.208  1.00 10.00      A   
ATOM   2557  HN  GLY A 272      10.235  -3.194 -10.739  1.00 10.00      A   
ATOM   2558  CA  GLY A 272      12.028  -4.295 -10.947  1.00 10.00      A   
ATOM   2559  C   GLY A 272      12.980  -3.591 -11.891  1.00 10.00      A   
ATOM   2560  O   GLY A 272      13.064  -2.362 -11.886  1.00 10.00      A   
ATOM   2561  N   PHE A 273      13.688  -4.379 -12.701  1.00 10.00      A   
ATOM   2562  HN  PHE A 273      13.552  -5.350 -12.644  1.00 10.00      A   
ATOM   2563  CA  PHE A 273      14.644  -3.862 -13.680  1.00 10.00      A   
ATOM   2564  CB  PHE A 273      13.953  -2.983 -14.732  1.00 10.00      A   
ATOM   2565  CG  PHE A 273      12.827  -3.659 -15.465  1.00 10.00      A   
ATOM   2566  CD1 PHE A 273      11.517  -3.240 -15.286  1.00 10.00      A   
ATOM   2567  CD2 PHE A 273      13.078  -4.705 -16.335  1.00 10.00      A   
ATOM   2568  CE1 PHE A 273      10.481  -3.855 -15.963  1.00 10.00      A   
ATOM   2569  CE2 PHE A 273      12.047  -5.326 -17.014  1.00 10.00      A   
ATOM   2570  CZ  PHE A 273      10.748  -4.900 -16.827  1.00 10.00      A   
ATOM   2571  C   PHE A 273      15.818  -3.118 -13.035  1.00 10.00      A   
ATOM   2572  O   PHE A 273      16.208  -2.043 -13.498  1.00 10.00      A   
ATOM   2573  N   TRP A 274      16.387  -3.697 -11.980  1.00 10.00      A   
ATOM   2574  HN  TRP A 274      16.043  -4.559 -11.660  1.00 10.00      A   
ATOM   2575  CA  TRP A 274      17.524  -3.087 -11.297  1.00 10.00      A   
ATOM   2576  CB  TRP A 274      17.793  -3.781  -9.960  1.00 10.00      A   
ATOM   2577  CG  TRP A 274      17.224  -3.068  -8.771  1.00 10.00      A   
ATOM   2578  CD1 TRP A 274      17.667  -1.896  -8.229  1.00 10.00      A   
ATOM   2579  CD2 TRP A 274      16.115  -3.488  -7.965  1.00 10.00      A   
ATOM   2580  NE1 TRP A 274      16.905  -1.560  -7.135  1.00 10.00      A   
ATOM   2581  HE1 TRP A 274      17.029  -0.760  -6.578  1.00 10.00      A   
ATOM   2582  CE2 TRP A 274      15.943  -2.521  -6.953  1.00 10.00      A   
ATOM   2583  CE3 TRP A 274      15.250  -4.587  -8.002  1.00 10.00      A   
ATOM   2584  CZ2 TRP A 274      14.941  -2.622  -5.987  1.00 10.00      A   
ATOM   2585  CZ3 TRP A 274      14.260  -4.686  -7.044  1.00 10.00      A   
ATOM   2586  CH2 TRP A 274      14.112  -3.709  -6.051  1.00 10.00      A   
ATOM   2587  C   TRP A 274      18.766  -3.160 -12.177  1.00 10.00      A   
ATOM   2588  O   TRP A 274      19.141  -4.238 -12.642  1.00 10.00      A   
ATOM   2589  N   ASP A 275      19.393  -2.006 -12.398  1.00 10.00      A   
ATOM   2590  HN  ASP A 275      19.041  -1.195 -11.977  1.00 10.00      A   
ATOM   2591  CA  ASP A 275      20.594  -1.906 -13.238  1.00 10.00      A   
ATOM   2592  CB  ASP A 275      21.785  -2.651 -12.620  1.00 10.00      A   
ATOM   2593  CG  ASP A 275      22.407  -1.925 -11.446  1.00 10.00      A   
ATOM   2594  OD1 ASP A 275      23.386  -1.178 -11.648  1.00 10.00      A   
ATOM   2595  OD2 ASP A 275      21.934  -2.111 -10.309  1.00 10.00      A   
ATOM   2596  C   ASP A 275      20.313  -2.434 -14.639  1.00 10.00      A   
ATOM   2597  O   ASP A 275      21.161  -3.082 -15.255  1.00 10.00      A   
ATOM   2598  N   ALA A 276      19.109  -2.148 -15.127  1.00 10.00      A   
ATOM   2599  HN  ALA A 276      18.488  -1.625 -14.577  1.00 10.00      A   
ATOM   2600  CA  ALA A 276      18.673  -2.594 -16.443  1.00 10.00      A   
ATOM   2601  CB  ALA A 276      17.283  -2.059 -16.743  1.00 10.00      A   
ATOM   2602  C   ALA A 276      19.645  -2.192 -17.550  1.00 10.00      A   
ATOM   2603  O   ALA A 276      19.877  -1.007 -17.793  1.00 10.00      A   
ATOM   2604  N   VAL A 277      20.218  -3.194 -18.204  1.00 10.00      A   
ATOM   2605  HN  VAL A 277      20.009  -4.115 -17.940  1.00 10.00      A   
ATOM   2606  CA  VAL A 277      21.149  -2.970 -19.299  1.00 10.00      A   
ATOM   2607  CB  VAL A 277      22.174  -4.127 -19.413  1.00 10.00      A   
ATOM   2608  CG1 VAL A 277      23.132  -3.901 -20.572  1.00 10.00      A   
ATOM   2609  CG2 VAL A 277      22.946  -4.287 -18.114  1.00 10.00      A   
ATOM   2610  C   VAL A 277      20.370  -2.855 -20.605  1.00 10.00      A   
ATOM   2611  O   VAL A 277      19.554  -3.725 -20.920  1.00 10.00      A   
ATOM   2612  N   PRO A 278      20.608  -1.778 -21.375  1.00 10.00      A   
ATOM   2613  CA  PRO A 278      19.923  -1.533 -22.657  1.00 10.00      A   
ATOM   2614  CB  PRO A 278      20.677  -0.336 -23.241  1.00 10.00      A   
ATOM   2615  CG  PRO A 278      21.213   0.374 -22.046  1.00 10.00      A   
ATOM   2616  CD  PRO A 278      21.556  -0.697 -21.050  1.00 10.00      A   
ATOM   2617  C   PRO A 278      20.008  -2.722 -23.613  1.00 10.00      A   
ATOM   2618  O   PRO A 278      19.105  -2.947 -24.416  1.00 10.00      A   
ATOM   2619  N   ALA A 279      21.089  -3.485 -23.518  1.00 10.00      A   
ATOM   2620  HN  ALA A 279      21.779  -3.253 -22.863  1.00 10.00      A   
ATOM   2621  CA  ALA A 279      21.283  -4.647 -24.376  1.00 10.00      A   
ATOM   2622  CB  ALA A 279      22.691  -5.196 -24.216  1.00 10.00      A   
ATOM   2623  C   ALA A 279      20.244  -5.733 -24.097  1.00 10.00      A   
ATOM   2624  O   ALA A 279      19.975  -6.576 -24.948  1.00 10.00      A   
ATOM   2625  N   TYR A 280      19.661  -5.708 -22.905  1.00 10.00      A   
ATOM   2626  HN  TYR A 280      19.907  -5.002 -22.262  1.00 10.00      A   
ATOM   2627  CA  TYR A 280      18.657  -6.696 -22.526  1.00 10.00      A   
ATOM   2628  CB  TYR A 280      19.033  -7.378 -21.208  1.00 10.00      A   
ATOM   2629  CG  TYR A 280      20.136  -8.403 -21.358  1.00 10.00      A   
ATOM   2630  CD1 TYR A 280      21.468  -8.063 -21.149  1.00 10.00      A   
ATOM   2631  CD2 TYR A 280      19.843  -9.710 -21.721  1.00 10.00      A   
ATOM   2632  CE1 TYR A 280      22.474  -8.998 -21.301  1.00 10.00      A   
ATOM   2633  CE2 TYR A 280      20.840 -10.650 -21.869  1.00 10.00      A   
ATOM   2634  CZ  TYR A 280      22.152 -10.290 -21.659  1.00 10.00      A   
ATOM   2635  OH  TYR A 280      23.148 -11.229 -21.818  1.00 10.00      A   
ATOM   2636  HH  TYR A 280      23.755 -11.200 -21.060  1.00 10.00      A   
ATOM   2637  C   TYR A 280      17.274  -6.064 -22.440  1.00 10.00      A   
ATOM   2638  O   TYR A 280      16.326  -6.667 -21.931  1.00 10.00      A   
ATOM   2639  N   LEU A 281      17.172  -4.848 -22.956  1.00 10.00      A   
ATOM   2640  HN  LEU A 281      17.969  -4.434 -23.347  1.00 10.00      A   
ATOM   2641  CA  LEU A 281      15.917  -4.102 -22.962  1.00 10.00      A   
ATOM   2642  CB  LEU A 281      16.178  -2.614 -23.243  1.00 10.00      A   
ATOM   2643  CG  LEU A 281      14.959  -1.690 -23.299  1.00 10.00      A   
ATOM   2644  CD1 LEU A 281      15.218  -0.434 -22.479  1.00 10.00      A   
ATOM   2645  CD2 LEU A 281      14.629  -1.325 -24.743  1.00 10.00      A   
ATOM   2646  C   LEU A 281      14.886  -4.684 -23.947  1.00 10.00      A   
ATOM   2647  O   LEU A 281      13.737  -4.911 -23.572  1.00 10.00      A   
ATOM   2648  N   PRO A 282      15.269  -4.961 -25.220  1.00 10.00      A   
ATOM   2649  CA  PRO A 282      14.340  -5.503 -26.227  1.00 10.00      A   
ATOM   2650  CB  PRO A 282      15.127  -5.415 -27.547  1.00 10.00      A   
ATOM   2651  CG  PRO A 282      16.307  -4.554 -27.248  1.00 10.00      A   
ATOM   2652  CD  PRO A 282      16.610  -4.768 -25.797  1.00 10.00      A   
ATOM   2653  C   PRO A 282      13.909  -6.949 -25.959  1.00 10.00      A   
ATOM   2654  O   PRO A 282      13.296  -7.587 -26.814  1.00 10.00      A   
ATOM   2655  N   ALA A 283      14.208  -7.458 -24.774  1.00 10.00      A   
ATOM   2656  HN  ALA A 283      14.678  -6.898 -24.123  1.00 10.00      A   
ATOM   2657  CA  ALA A 283      13.845  -8.825 -24.416  1.00 10.00      A   
ATOM   2658  CB  ALA A 283      14.688  -9.315 -23.248  1.00 10.00      A   
ATOM   2659  C   ALA A 283      12.359  -8.917 -24.088  1.00 10.00      A   
ATOM   2660  O   ALA A 283      11.712  -9.928 -24.359  1.00 10.00      A   
ATOM   2661  N   VAL A 284      11.815  -7.837 -23.535  1.00 10.00      A   
ATOM   2662  HN  VAL A 284      12.375  -7.048 -23.376  1.00 10.00      A   
ATOM   2663  CA  VAL A 284      10.402  -7.795 -23.165  1.00 10.00      A   
ATOM   2664  CB  VAL A 284      10.160  -7.017 -21.853  1.00 10.00      A   
ATOM   2665  CG1 VAL A 284      10.601  -7.840 -20.656  1.00 10.00      A   
ATOM   2666  CG2 VAL A 284      10.870  -5.671 -21.869  1.00 10.00      A   
ATOM   2667  C   VAL A 284       9.539  -7.207 -24.278  1.00 10.00      A   
ATOM   2668  O   VAL A 284       8.396  -6.805 -24.044  1.00 10.00      A   
ATOM   2669  N   TYR A 285      10.076  -7.185 -25.492  1.00 10.00      A   
ATOM   2670  HN  TYR A 285      10.982  -7.545 -25.620  1.00 10.00      A   
ATOM   2671  CA  TYR A 285       9.354  -6.644 -26.643  1.00 10.00      A   
ATOM   2672  CB  TYR A 285      10.249  -6.597 -27.877  1.00 10.00      A   
ATOM   2673  CG  TYR A 285      10.983  -5.289 -28.061  1.00 10.00      A   
ATOM   2674  CD1 TYR A 285      11.095  -4.367 -27.027  1.00 10.00      A   
ATOM   2675  CD2 TYR A 285      11.569  -4.977 -29.280  1.00 10.00      A   
ATOM   2676  CE1 TYR A 285      11.771  -3.175 -27.205  1.00 10.00      A   
ATOM   2677  CE2 TYR A 285      12.245  -3.790 -29.466  1.00 10.00      A   
ATOM   2678  CZ  TYR A 285      12.344  -2.892 -28.427  1.00 10.00      A   
ATOM   2679  OH  TYR A 285      13.022  -1.711 -28.611  1.00 10.00      A   
ATOM   2680  HH  TYR A 285      12.765  -1.326 -29.460  1.00 10.00      A   
ATOM   2681  C   TYR A 285       8.096  -7.454 -26.940  1.00 10.00      A   
ATOM   2682  O   TYR A 285       7.133  -6.939 -27.504  1.00 10.00      A   
ATOM   2683  N   SER A 286       8.115  -8.719 -26.556  1.00 10.00      A   
ATOM   2684  HN  SER A 286       8.923  -9.079 -26.136  1.00 10.00      A   
ATOM   2685  CA  SER A 286       6.981  -9.604 -26.768  1.00 10.00      A   
ATOM   2686  CB  SER A 286       7.489 -11.039 -26.874  1.00 10.00      A   
ATOM   2687  OG  SER A 286       8.862 -11.046 -27.235  1.00 10.00      A   
ATOM   2688  HG  SER A 286       9.222 -11.934 -27.112  1.00 10.00      A   
ATOM   2689  C   SER A 286       5.989  -9.499 -25.617  1.00 10.00      A   
ATOM   2690  O   SER A 286       4.967 -10.184 -25.599  1.00 10.00      A   
ATOM   2691  N   VAL A 287       6.302  -8.645 -24.654  1.00 10.00      A   
ATOM   2692  HN  VAL A 287       7.132  -8.123 -24.726  1.00 10.00      A   
ATOM   2693  CA  VAL A 287       5.444  -8.460 -23.494  1.00 10.00      A   
ATOM   2694  CB  VAL A 287       6.228  -8.621 -22.173  1.00 10.00      A   
ATOM   2695  CG1 VAL A 287       5.283  -8.594 -20.981  1.00 10.00      A   
ATOM   2696  CG2 VAL A 287       7.034  -9.910 -22.181  1.00 10.00      A   
ATOM   2697  C   VAL A 287       4.757  -7.097 -23.519  1.00 10.00      A   
ATOM   2698  O   VAL A 287       3.581  -6.980 -23.172  1.00 10.00      A   
ATOM   2699  N   CYS A 288       5.483  -6.072 -23.956  1.00 10.00      A   
ATOM   2700  HN  CYS A 288       6.407  -6.226 -24.243  1.00 10.00      A   
ATOM   2701  CA  CYS A 288       4.940  -4.717 -24.012  1.00 10.00      A   
ATOM   2702  CB  CYS A 288       6.012  -3.709 -24.426  1.00 10.00      A   
ATOM   2703  SG  CYS A 288       7.154  -4.325 -25.679  1.00 10.00      A   
ATOM   2704  HG  CYS A 288       6.484  -4.441 -26.819  1.00 10.00      A   
ATOM   2705  C   CYS A 288       3.713  -4.621 -24.914  1.00 10.00      A   
ATOM   2706  O   CYS A 288       2.901  -3.708 -24.776  1.00 10.00      A   
ATOM   2707  N   SER A 289       3.571  -5.589 -25.811  1.00 10.00      A   
ATOM   2708  HN  SER A 289       4.252  -6.295 -25.864  1.00 10.00      A   
ATOM   2709  CA  SER A 289       2.446  -5.639 -26.730  1.00 10.00      A   
ATOM   2710  CB  SER A 289       2.651  -6.815 -27.685  1.00 10.00      A   
ATOM   2711  OG  SER A 289       4.021  -7.193 -27.710  1.00 10.00      A   
ATOM   2712  HG  SER A 289       4.291  -7.367 -28.619  1.00 10.00      A   
ATOM   2713  C   SER A 289       1.121  -5.800 -25.977  1.00 10.00      A   
ATOM   2714  O   SER A 289       0.053  -5.508 -26.514  1.00 10.00      A   
ATOM   2715  N   ARG A 290       1.198  -6.262 -24.734  1.00 10.00      A   
ATOM   2716  HN  ARG A 290       2.083  -6.471 -24.355  1.00 10.00      A   
ATOM   2717  CA  ARG A 290       0.008  -6.459 -23.918  1.00 10.00      A   
ATOM   2718  CB  ARG A 290      -0.313  -7.950 -23.793  1.00 10.00      A   
ATOM   2719  CG  ARG A 290       0.852  -8.796 -23.312  1.00 10.00      A   
ATOM   2720  CD  ARG A 290       0.653 -10.259 -23.668  1.00 10.00      A   
ATOM   2721  NE  ARG A 290       1.833 -11.066 -23.351  1.00 10.00      A   
ATOM   2722  HE  ARG A 290       2.116 -11.097 -22.415  1.00 10.00      A   
ATOM   2723  CZ  ARG A 290       2.530 -11.745 -24.259  1.00 10.00      A   
ATOM   2724  NH1 ARG A 290       2.169 -11.715 -25.532  1.00 10.00      A   
ATOM   2725 HH11 ARG A 290       1.337 -11.157 -25.826  1.00 10.00      A   
ATOM   2726 HH12 ARG A 290       2.711 -12.247 -26.245  1.00 10.00      A   
ATOM   2727  NH2 ARG A 290       3.586 -12.464 -23.893  1.00 10.00      A   
ATOM   2728 HH21 ARG A 290       3.875 -12.503 -22.890  1.00 10.00      A   
ATOM   2729 HH22 ARG A 290       4.132 -12.988 -24.611  1.00 10.00      A   
ATOM   2730  C   ARG A 290       0.170  -5.824 -22.537  1.00 10.00      A   
ATOM   2731  O   ARG A 290      -0.655  -6.034 -21.646  1.00 10.00      A   
ATOM   2732  N   LEU A 291       1.233  -5.039 -22.374  1.00 10.00      A   
ATOM   2733  HN  LEU A 291       1.837  -4.894 -23.130  1.00 10.00      A   
ATOM   2734  CA  LEU A 291       1.519  -4.378 -21.103  1.00 10.00      A   
ATOM   2735  CB  LEU A 291       3.001  -4.000 -20.995  1.00 10.00      A   
ATOM   2736  CG  LEU A 291       3.972  -5.095 -20.546  1.00 10.00      A   
ATOM   2737  CD1 LEU A 291       5.394  -4.555 -20.525  1.00 10.00      A   
ATOM   2738  CD2 LEU A 291       3.590  -5.629 -19.177  1.00 10.00      A   
ATOM   2739  C   LEU A 291       0.673  -3.129 -20.918  1.00 10.00      A   
ATOM   2740  O   LEU A 291       0.624  -2.260 -21.795  1.00 10.00      A   
ATOM   2741  N   THR A 292       0.003  -3.054 -19.781  1.00 10.00      A   
ATOM   2742  HN  THR A 292       0.052  -3.800 -19.142  1.00 10.00      A   
ATOM   2743  CA  THR A 292      -0.824  -1.907 -19.459  1.00 10.00      A   
ATOM   2744  CB  THR A 292      -2.214  -2.348 -18.979  1.00 10.00      A   
ATOM   2745  OG1 THR A 292      -2.080  -3.509 -18.150  1.00 10.00      A   
ATOM   2746  HG1 THR A 292      -2.930  -3.964 -18.097  1.00 10.00      A   
ATOM   2747  CG2 THR A 292      -3.104  -2.677 -20.166  1.00 10.00      A   
ATOM   2748  C   THR A 292      -0.156  -1.080 -18.368  1.00 10.00      A   
ATOM   2749  O   THR A 292      -0.328   0.140 -18.302  1.00 10.00      A   
ATOM   2750  N   THR A 293       0.611  -1.756 -17.516  1.00 10.00      A   
ATOM   2751  HN  THR A 293       0.711  -2.726 -17.628  1.00 10.00      A   
ATOM   2752  CA  THR A 293       1.316  -1.103 -16.427  1.00 10.00      A   
ATOM   2753  CB  THR A 293       0.758  -1.575 -15.071  1.00 10.00      A   
ATOM   2754  OG1 THR A 293      -0.664  -1.722 -15.173  1.00 10.00      A   
ATOM   2755  HG1 THR A 293      -0.888  -1.995 -16.068  1.00 10.00      A   
ATOM   2756  CG2 THR A 293       1.082  -0.568 -13.978  1.00 10.00      A   
ATOM   2757  C   THR A 293       2.808  -1.428 -16.505  1.00 10.00      A   
ATOM   2758  O   THR A 293       3.192  -2.594 -16.636  1.00 10.00      A   
ATOM   2759  N   LEU A 294       3.648  -0.402 -16.437  1.00 10.00      A   
ATOM   2760  HN  LEU A 294       3.292   0.513 -16.347  1.00 10.00      A   
ATOM   2761  CA  LEU A 294       5.089  -0.600 -16.511  1.00 10.00      A   
ATOM   2762  CB  LEU A 294       5.575  -0.357 -17.941  1.00 10.00      A   
ATOM   2763  CG  LEU A 294       7.011  -0.775 -18.260  1.00 10.00      A   
ATOM   2764  CD1 LEU A 294       7.218  -2.255 -17.978  1.00 10.00      A   
ATOM   2765  CD2 LEU A 294       7.343  -0.458 -19.709  1.00 10.00      A   
ATOM   2766  C   LEU A 294       5.837   0.299 -15.523  1.00 10.00      A   
ATOM   2767  O   LEU A 294       5.648   1.517 -15.500  1.00 10.00      A   
ATOM   2768  N   ASN A 295       6.682  -0.316 -14.705  1.00 10.00      A   
ATOM   2769  HN  ASN A 295       6.780  -1.289 -14.771  1.00 10.00      A   
ATOM   2770  CA  ASN A 295       7.472   0.412 -13.715  1.00 10.00      A   
ATOM   2771  CB  ASN A 295       7.334  -0.240 -12.331  1.00 10.00      A   
ATOM   2772  CG  ASN A 295       7.939   0.589 -11.205  1.00 10.00      A   
ATOM   2773  OD1 ASN A 295       8.734   1.502 -11.435  1.00 10.00      A   
ATOM   2774  ND2 ASN A 295       7.568   0.268  -9.976  1.00 10.00      A   
ATOM   2775 HD21 ASN A 295       6.936  -0.475  -9.861  1.00 10.00      A   
ATOM   2776 HD22 ASN A 295       7.947   0.777  -9.227  1.00 10.00      A   
ATOM   2777  C   ASN A 295       8.939   0.433 -14.134  1.00 10.00      A   
ATOM   2778  O   ASN A 295       9.609  -0.596 -14.118  1.00 10.00      A   
ATOM   2779  N   LEU A 296       9.429   1.605 -14.510  1.00 10.00      A   
ATOM   2780  HN  LEU A 296       8.840   2.395 -14.501  1.00 10.00      A   
ATOM   2781  CA  LEU A 296      10.812   1.767 -14.942  1.00 10.00      A   
ATOM   2782  CB  LEU A 296      10.858   2.163 -16.421  1.00 10.00      A   
ATOM   2783  CG  LEU A 296      10.194   1.193 -17.401  1.00 10.00      A   
ATOM   2784  CD1 LEU A 296      10.147   1.800 -18.794  1.00 10.00      A   
ATOM   2785  CD2 LEU A 296      10.932  -0.137 -17.416  1.00 10.00      A   
ATOM   2786  C   LEU A 296      11.520   2.824 -14.098  1.00 10.00      A   
ATOM   2787  O   LEU A 296      12.433   3.501 -14.569  1.00 10.00      A   
ATOM   2788  N   SER A 297      11.115   2.937 -12.838  1.00 10.00      A   
ATOM   2789  HN  SER A 297      10.403   2.345 -12.510  1.00 10.00      A   
ATOM   2790  CA  SER A 297      11.699   3.919 -11.929  1.00 10.00      A   
ATOM   2791  CB  SER A 297      10.792   4.116 -10.711  1.00 10.00      A   
ATOM   2792  OG  SER A 297       9.431   4.186 -11.105  1.00 10.00      A   
ATOM   2793  HG  SER A 297       9.042   3.305 -11.064  1.00 10.00      A   
ATOM   2794  C   SER A 297      13.118   3.535 -11.496  1.00 10.00      A   
ATOM   2795  O   SER A 297      13.841   4.341 -10.908  1.00 10.00      A   
ATOM   2796  N   TYR A 298      13.513   2.302 -11.783  1.00 10.00      A   
ATOM   2797  HN  TYR A 298      12.896   1.697 -12.246  1.00 10.00      A   
ATOM   2798  CA  TYR A 298      14.845   1.825 -11.428  1.00 10.00      A   
ATOM   2799  CB  TYR A 298      14.762   0.551 -10.582  1.00 10.00      A   
ATOM   2800  CG  TYR A 298      14.273   0.777  -9.172  1.00 10.00      A   
ATOM   2801  CD1 TYR A 298      12.985   0.424  -8.800  1.00 10.00      A   
ATOM   2802  CD2 TYR A 298      15.100   1.347  -8.212  1.00 10.00      A   
ATOM   2803  CE1 TYR A 298      12.531   0.633  -7.513  1.00 10.00      A   
ATOM   2804  CE2 TYR A 298      14.656   1.558  -6.920  1.00 10.00      A   
ATOM   2805  CZ  TYR A 298      13.369   1.200  -6.578  1.00 10.00      A   
ATOM   2806  OH  TYR A 298      12.914   1.412  -5.297  1.00 10.00      A   
ATOM   2807  HH  TYR A 298      12.228   0.762  -5.094  1.00 10.00      A   
ATOM   2808  C   TYR A 298      15.668   1.555 -12.680  1.00 10.00      A   
ATOM   2809  O   TYR A 298      16.844   1.186 -12.602  1.00 10.00      A   
ATOM   2810  N   ALA A 299      15.050   1.755 -13.835  1.00 10.00      A   
ATOM   2811  HN  ALA A 299      14.128   2.090 -13.833  1.00 10.00      A   
ATOM   2812  CA  ALA A 299      15.713   1.518 -15.106  1.00 10.00      A   
ATOM   2813  CB  ALA A 299      14.696   1.115 -16.163  1.00 10.00      A   
ATOM   2814  C   ALA A 299      16.509   2.740 -15.553  1.00 10.00      A   
ATOM   2815  O   ALA A 299      15.982   3.635 -16.215  1.00 10.00      A   
ATOM   2816  N   THR A 300      17.778   2.781 -15.171  1.00 10.00      A   
ATOM   2817  HN  THR A 300      18.135   2.054 -14.619  1.00 10.00      A   
ATOM   2818  CA  THR A 300      18.653   3.882 -15.535  1.00 10.00      A   
ATOM   2819  CB  THR A 300      19.834   3.991 -14.551  1.00 10.00      A   
ATOM   2820  OG1 THR A 300      20.178   2.677 -14.083  1.00 10.00      A   
ATOM   2821  HG1 THR A 300      20.692   2.224 -14.763  1.00 10.00      A   
ATOM   2822  CG2 THR A 300      19.464   4.866 -13.358  1.00 10.00      A   
ATOM   2823  C   THR A 300      19.178   3.708 -16.962  1.00 10.00      A   
ATOM   2824  O   THR A 300      20.321   3.300 -17.173  1.00 10.00      A   
ATOM   2825  N   VAL A 301      18.327   3.992 -17.932  1.00 10.00      A   
ATOM   2826  HN  VAL A 301      17.424   4.297 -17.699  1.00 10.00      A   
ATOM   2827  CA  VAL A 301      18.693   3.875 -19.333  1.00 10.00      A   
ATOM   2828  CB  VAL A 301      17.851   2.807 -20.069  1.00 10.00      A   
ATOM   2829  CG1 VAL A 301      18.293   1.403 -19.682  1.00 10.00      A   
ATOM   2830  CG2 VAL A 301      16.368   2.994 -19.788  1.00 10.00      A   
ATOM   2831  C   VAL A 301      18.535   5.222 -20.026  1.00 10.00      A   
ATOM   2832  O   VAL A 301      18.037   6.179 -19.430  1.00 10.00      A   
ATOM   2833  N   GLN A 302      18.968   5.299 -21.276  1.00 10.00      A   
ATOM   2834  HN  GLN A 302      19.355   4.502 -21.699  1.00 10.00      A   
ATOM   2835  CA  GLN A 302      18.878   6.540 -22.035  1.00 10.00      A   
ATOM   2836  CB  GLN A 302      19.949   6.586 -23.130  1.00 10.00      A   
ATOM   2837  CG  GLN A 302      21.374   6.397 -22.633  1.00 10.00      A   
ATOM   2838  CD  GLN A 302      21.725   7.290 -21.458  1.00 10.00      A   
ATOM   2839  OE1 GLN A 302      22.151   8.431 -21.632  1.00 10.00      A   
ATOM   2840  NE2 GLN A 302      21.583   6.765 -20.251  1.00 10.00      A   
ATOM   2841 HE21 GLN A 302      21.261   5.836 -20.184  1.00 10.00      A   
ATOM   2842 HE22 GLN A 302      21.804   7.324 -19.472  1.00 10.00      A   
ATOM   2843  C   GLN A 302      17.485   6.738 -22.639  1.00 10.00      A   
ATOM   2844  O   GLN A 302      16.693   5.794 -22.730  1.00 10.00      A   
ATOM   2845  N   SER A 303      17.206   7.969 -23.060  1.00 10.00      A   
ATOM   2846  HN  SER A 303      17.897   8.667 -22.977  1.00 10.00      A   
ATOM   2847  CA  SER A 303      15.918   8.321 -23.650  1.00 10.00      A   
ATOM   2848  CB  SER A 303      15.878   9.816 -24.001  1.00 10.00      A   
ATOM   2849  OG  SER A 303      14.642  10.184 -24.601  1.00 10.00      A   
ATOM   2850  HG  SER A 303      14.022  10.467 -23.907  1.00 10.00      A   
ATOM   2851  C   SER A 303      15.640   7.485 -24.891  1.00 10.00      A   
ATOM   2852  O   SER A 303      14.558   6.920 -25.033  1.00 10.00      A   
ATOM   2853  N   TYR A 304      16.631   7.393 -25.772  1.00 10.00      A   
ATOM   2854  HN  TYR A 304      17.480   7.853 -25.585  1.00 10.00      A   
ATOM   2855  CA  TYR A 304      16.491   6.634 -27.005  1.00 10.00      A   
ATOM   2856  CB  TYR A 304      17.780   6.703 -27.834  1.00 10.00      A   
ATOM   2857  CG  TYR A 304      17.613   6.246 -29.267  1.00 10.00      A   
ATOM   2858  CD1 TYR A 304      17.004   7.064 -30.212  1.00 10.00      A   
ATOM   2859  CD2 TYR A 304      18.059   4.996 -29.675  1.00 10.00      A   
ATOM   2860  CE1 TYR A 304      16.847   6.648 -31.521  1.00 10.00      A   
ATOM   2861  CE2 TYR A 304      17.906   4.572 -30.979  1.00 10.00      A   
ATOM   2862  CZ  TYR A 304      17.301   5.401 -31.899  1.00 10.00      A   
ATOM   2863  OH  TYR A 304      17.141   4.978 -33.199  1.00 10.00      A   
ATOM   2864  HH  TYR A 304      17.539   5.622 -33.798  1.00 10.00      A   
ATOM   2865  C   TYR A 304      16.115   5.184 -26.716  1.00 10.00      A   
ATOM   2866  O   TYR A 304      15.310   4.588 -27.432  1.00 10.00      A   
ATOM   2867  N   ASP A 305      16.681   4.627 -25.653  1.00 10.00      A   
ATOM   2868  HN  ASP A 305      17.294   5.158 -25.102  1.00 10.00      A   
ATOM   2869  CA  ASP A 305      16.398   3.248 -25.277  1.00 10.00      A   
ATOM   2870  CB  ASP A 305      17.405   2.733 -24.251  1.00 10.00      A   
ATOM   2871  CG  ASP A 305      18.785   2.558 -24.847  1.00 10.00      A   
ATOM   2872  OD1 ASP A 305      18.951   1.690 -25.729  1.00 10.00      A   
ATOM   2873  OD2 ASP A 305      19.705   3.301 -24.450  1.00 10.00      A   
ATOM   2874  C   ASP A 305      14.978   3.108 -24.755  1.00 10.00      A   
ATOM   2875  O   ASP A 305      14.263   2.174 -25.123  1.00 10.00      A   
ATOM   2876  N   LEU A 306      14.572   4.056 -23.914  1.00 10.00      A   
ATOM   2877  HN  LEU A 306      15.198   4.771 -23.665  1.00 10.00      A   
ATOM   2878  CA  LEU A 306      13.231   4.063 -23.343  1.00 10.00      A   
ATOM   2879  CB  LEU A 306      13.079   5.224 -22.353  1.00 10.00      A   
ATOM   2880  CG  LEU A 306      13.722   5.038 -20.979  1.00 10.00      A   
ATOM   2881  CD1 LEU A 306      13.922   6.385 -20.306  1.00 10.00      A   
ATOM   2882  CD2 LEU A 306      12.859   4.136 -20.109  1.00 10.00      A   
ATOM   2883  C   LEU A 306      12.185   4.184 -24.443  1.00 10.00      A   
ATOM   2884  O   LEU A 306      11.236   3.399 -24.505  1.00 10.00      A   
ATOM   2885  N   VAL A 307      12.386   5.158 -25.320  1.00 10.00      A   
ATOM   2886  HN  VAL A 307      13.185   5.730 -25.218  1.00 10.00      A   
ATOM   2887  CA  VAL A 307      11.470   5.411 -26.432  1.00 10.00      A   
ATOM   2888  CB  VAL A 307      11.961   6.590 -27.306  1.00 10.00      A   
ATOM   2889  CG1 VAL A 307      11.132   6.722 -28.574  1.00 10.00      A   
ATOM   2890  CG2 VAL A 307      11.927   7.890 -26.519  1.00 10.00      A   
ATOM   2891  C   VAL A 307      11.267   4.167 -27.303  1.00 10.00      A   
ATOM   2892  O   VAL A 307      10.140   3.852 -27.693  1.00 10.00      A   
ATOM   2893  N   LYS A 308      12.358   3.459 -27.591  1.00 10.00      A   
ATOM   2894  HN  LYS A 308      13.226   3.757 -27.240  1.00 10.00      A   
ATOM   2895  CA  LYS A 308      12.300   2.251 -28.416  1.00 10.00      A   
ATOM   2896  CB  LYS A 308      13.680   1.599 -28.523  1.00 10.00      A   
ATOM   2897  CG  LYS A 308      14.585   2.207 -29.582  1.00 10.00      A   
ATOM   2898  CD  LYS A 308      15.960   1.559 -29.564  1.00 10.00      A   
ATOM   2899  CE  LYS A 308      16.670   1.813 -28.242  1.00 10.00      A   
ATOM   2900  NZ  LYS A 308      17.940   1.053 -28.119  1.00 10.00      A   
ATOM   2901  HZ1 LYS A 308      18.399   1.266 -27.204  1.00 10.00      A   
ATOM   2902  HZ2 LYS A 308      18.590   1.311 -28.889  1.00 10.00      A   
ATOM   2903  HZ3 LYS A 308      17.755   0.031 -28.167  1.00 10.00      A   
ATOM   2904  C   LYS A 308      11.290   1.243 -27.873  1.00 10.00      A   
ATOM   2905  O   LYS A 308      10.542   0.630 -28.638  1.00 10.00      A   
ATOM   2906  N   LEU A 309      11.265   1.081 -26.556  1.00 10.00      A   
ATOM   2907  HN  LEU A 309      11.883   1.598 -25.994  1.00 10.00      A   
ATOM   2908  CA  LEU A 309      10.342   0.144 -25.927  1.00 10.00      A   
ATOM   2909  CB  LEU A 309      10.863  -0.296 -24.556  1.00 10.00      A   
ATOM   2910  CG  LEU A 309      10.200  -1.536 -23.949  1.00 10.00      A   
ATOM   2911  CD1 LEU A 309      11.256  -2.494 -23.423  1.00 10.00      A   
ATOM   2912  CD2 LEU A 309       9.235  -1.141 -22.841  1.00 10.00      A   
ATOM   2913  C   LEU A 309       8.941   0.740 -25.804  1.00 10.00      A   
ATOM   2914  O   LEU A 309       7.944   0.031 -25.936  1.00 10.00      A   
ATOM   2915  N   LEU A 310       8.874   2.045 -25.563  1.00 10.00      A   
ATOM   2916  HN  LEU A 310       9.707   2.557 -25.477  1.00 10.00      A   
ATOM   2917  CA  LEU A 310       7.597   2.738 -25.414  1.00 10.00      A   
ATOM   2918  CB  LEU A 310       7.806   4.195 -25.004  1.00 10.00      A   
ATOM   2919  CG  LEU A 310       8.482   4.422 -23.648  1.00 10.00      A   
ATOM   2920  CD1 LEU A 310       8.569   5.906 -23.334  1.00 10.00      A   
ATOM   2921  CD2 LEU A 310       7.751   3.677 -22.541  1.00 10.00      A   
ATOM   2922  C   LEU A 310       6.761   2.653 -26.686  1.00 10.00      A   
ATOM   2923  O   LEU A 310       5.536   2.555 -26.628  1.00 10.00      A   
ATOM   2924  N   CYS A 311       7.428   2.661 -27.833  1.00 10.00      A   
ATOM   2925  HN  CYS A 311       8.410   2.737 -27.819  1.00 10.00      A   
ATOM   2926  CA  CYS A 311       6.737   2.576 -29.115  1.00 10.00      A   
ATOM   2927  CB  CYS A 311       7.652   3.026 -30.253  1.00 10.00      A   
ATOM   2928  SG  CYS A 311       8.206   4.738 -30.117  1.00 10.00      A   
ATOM   2929  HG  CYS A 311       7.134   5.494 -29.912  1.00 10.00      A   
ATOM   2930  C   CYS A 311       6.227   1.161 -29.388  1.00 10.00      A   
ATOM   2931  O   CYS A 311       5.686   0.883 -30.460  1.00 10.00      A   
ATOM   2932  N   GLN A 312       6.409   0.265 -28.428  1.00 10.00      A   
ATOM   2933  HN  GLN A 312       6.858   0.534 -27.595  1.00 10.00      A   
ATOM   2934  CA  GLN A 312       5.962  -1.108 -28.579  1.00 10.00      A   
ATOM   2935  CB  GLN A 312       7.095  -2.085 -28.244  1.00 10.00      A   
ATOM   2936  CG  GLN A 312       8.365  -1.895 -29.060  1.00 10.00      A   
ATOM   2937  CD  GLN A 312       8.221  -2.344 -30.501  1.00 10.00      A   
ATOM   2938  OE1 GLN A 312       8.858  -1.793 -31.395  1.00 10.00      A   
ATOM   2939  NE2 GLN A 312       7.391  -3.347 -30.738  1.00 10.00      A   
ATOM   2940 HE21 GLN A 312       6.917  -3.750 -29.979  1.00 10.00      A   
ATOM   2941 HE22 GLN A 312       7.277  -3.645 -31.672  1.00 10.00      A   
ATOM   2942  C   GLN A 312       4.764  -1.389 -27.678  1.00 10.00      A   
ATOM   2943  O   GLN A 312       4.229  -2.495 -27.677  1.00 10.00      A   
ATOM   2944  N   CYS A 313       4.349  -0.387 -26.911  1.00 10.00      A   
ATOM   2945  HN  CYS A 313       4.815   0.473 -26.950  1.00 10.00      A   
ATOM   2946  CA  CYS A 313       3.220  -0.544 -26.003  1.00 10.00      A   
ATOM   2947  CB  CYS A 313       3.704  -0.591 -24.553  1.00 10.00      A   
ATOM   2948  SG  CYS A 313       5.038   0.569 -24.175  1.00 10.00      A   
ATOM   2949  HG  CYS A 313       4.722   1.744 -24.708  1.00 10.00      A   
ATOM   2950  C   CYS A 313       2.168   0.550 -26.188  1.00 10.00      A   
ATOM   2951  O   CYS A 313       2.235   1.605 -25.558  1.00 10.00      A   
ATOM   2952  N   PRO A 314       1.182   0.315 -27.068  1.00 10.00      A   
ATOM   2953  CA  PRO A 314       0.112   1.277 -27.328  1.00 10.00      A   
ATOM   2954  CB  PRO A 314      -0.331   0.899 -28.739  1.00 10.00      A   
ATOM   2955  CG  PRO A 314      -0.102  -0.573 -28.823  1.00 10.00      A   
ATOM   2956  CD  PRO A 314       1.046  -0.893 -27.899  1.00 10.00      A   
ATOM   2957  C   PRO A 314      -1.052   1.120 -26.349  1.00 10.00      A   
ATOM   2958  O   PRO A 314      -1.943   1.967 -26.285  1.00 10.00      A   
ATOM   2959  N   LYS A 315      -1.040   0.036 -25.585  1.00 10.00      A   
ATOM   2960  HN  LYS A 315      -0.299  -0.605 -25.671  1.00 10.00      A   
ATOM   2961  CA  LYS A 315      -2.098  -0.229 -24.616  1.00 10.00      A   
ATOM   2962  CB  LYS A 315      -2.467  -1.714 -24.626  1.00 10.00      A   
ATOM   2963  CG  LYS A 315      -3.037  -2.214 -25.942  1.00 10.00      A   
ATOM   2964  CD  LYS A 315      -3.145  -3.729 -25.936  1.00 10.00      A   
ATOM   2965  CE  LYS A 315      -4.066  -4.231 -27.035  1.00 10.00      A   
ATOM   2966  NZ  LYS A 315      -3.518  -3.974 -28.392  1.00 10.00      A   
ATOM   2967  HZ1 LYS A 315      -4.122  -4.424 -29.109  1.00 10.00      A   
ATOM   2968  HZ2 LYS A 315      -2.559  -4.367 -28.471  1.00 10.00      A   
ATOM   2969  HZ3 LYS A 315      -3.482  -2.951 -28.578  1.00 10.00      A   
ATOM   2970  C   LYS A 315      -1.658   0.192 -23.219  1.00 10.00      A   
ATOM   2971  O   LYS A 315      -2.304  -0.132 -22.227  1.00 10.00      A   
ATOM   2972  N   LEU A 316      -0.545   0.910 -23.160  1.00 10.00      A   
ATOM   2973  HN  LEU A 316      -0.078   1.121 -23.992  1.00 10.00      A   
ATOM   2974  CA  LEU A 316       0.010   1.387 -21.901  1.00 10.00      A   
ATOM   2975  CB  LEU A 316       1.378   2.020 -22.150  1.00 10.00      A   
ATOM   2976  CG  LEU A 316       2.272   2.236 -20.930  1.00 10.00      A   
ATOM   2977  CD1 LEU A 316       2.573   0.912 -20.238  1.00 10.00      A   
ATOM   2978  CD2 LEU A 316       3.561   2.929 -21.347  1.00 10.00      A   
ATOM   2979  C   LEU A 316      -0.928   2.391 -21.235  1.00 10.00      A   
ATOM   2980  O   LEU A 316      -1.242   3.439 -21.802  1.00 10.00      A   
ATOM   2981  N   GLN A 317      -1.373   2.057 -20.032  1.00 10.00      A   
ATOM   2982  HN  GLN A 317      -1.080   1.210 -19.636  1.00 10.00      A   
ATOM   2983  CA  GLN A 317      -2.283   2.910 -19.283  1.00 10.00      A   
ATOM   2984  CB  GLN A 317      -3.473   2.098 -18.768  1.00 10.00      A   
ATOM   2985  CG  GLN A 317      -4.290   1.416 -19.852  1.00 10.00      A   
ATOM   2986  CD  GLN A 317      -5.521   0.733 -19.294  1.00 10.00      A   
ATOM   2987  OE1 GLN A 317      -5.547   0.336 -18.127  1.00 10.00      A   
ATOM   2988  NE2 GLN A 317      -6.549   0.597 -20.115  1.00 10.00      A   
ATOM   2989 HE21 GLN A 317      -6.461   0.951 -21.038  1.00 10.00      A   
ATOM   2990 HE22 GLN A 317      -7.353   0.144 -19.785  1.00 10.00      A   
ATOM   2991  C   GLN A 317      -1.578   3.579 -18.107  1.00 10.00      A   
ATOM   2992  O   GLN A 317      -1.884   4.714 -17.751  1.00 10.00      A   
ATOM   2993  N   ARG A 318      -0.641   2.872 -17.499  1.00 10.00      A   
ATOM   2994  HN  ARG A 318      -0.427   1.970 -17.827  1.00 10.00      A   
ATOM   2995  CA  ARG A 318       0.087   3.403 -16.355  1.00 10.00      A   
ATOM   2996  CB  ARG A 318      -0.374   2.693 -15.078  1.00 10.00      A   
ATOM   2997  CG  ARG A 318      -0.029   3.420 -13.791  1.00 10.00      A   
ATOM   2998  CD  ARG A 318      -0.635   2.722 -12.585  1.00 10.00      A   
ATOM   2999  NE  ARG A 318      -0.999   3.671 -11.534  1.00 10.00      A   
ATOM   3000  HE  ARG A 318      -0.535   4.547 -11.537  1.00 10.00      A   
ATOM   3001  CZ  ARG A 318      -1.891   3.425 -10.578  1.00 10.00      A   
ATOM   3002  NH1 ARG A 318      -2.508   2.253 -10.520  1.00 10.00      A   
ATOM   3003 HH11 ARG A 318      -3.206   2.063  -9.769  1.00 10.00      A   
ATOM   3004 HH12 ARG A 318      -2.294   1.513 -11.224  1.00 10.00      A   
ATOM   3005  NH2 ARG A 318      -2.191   4.369  -9.701  1.00 10.00      A   
ATOM   3006 HH21 ARG A 318      -1.729   5.305  -9.761  1.00 10.00      A   
ATOM   3007 HH22 ARG A 318      -2.894   4.186  -8.945  1.00 10.00      A   
ATOM   3008  C   ARG A 318       1.585   3.220 -16.544  1.00 10.00      A   
ATOM   3009  O   ARG A 318       2.070   2.092 -16.650  1.00 10.00      A   
ATOM   3010  N   LEU A 319       2.315   4.325 -16.595  1.00 10.00      A   
ATOM   3011  HN  LEU A 319       1.874   5.200 -16.509  1.00 10.00      A   
ATOM   3012  CA  LEU A 319       3.758   4.265 -16.774  1.00 10.00      A   
ATOM   3013  CB  LEU A 319       4.158   4.723 -18.176  1.00 10.00      A   
ATOM   3014  CG  LEU A 319       5.659   4.695 -18.478  1.00 10.00      A   
ATOM   3015  CD1 LEU A 319       6.166   3.265 -18.576  1.00 10.00      A   
ATOM   3016  CD2 LEU A 319       5.963   5.463 -19.750  1.00 10.00      A   
ATOM   3017  C   LEU A 319       4.508   5.077 -15.727  1.00 10.00      A   
ATOM   3018  O   LEU A 319       4.228   6.260 -15.510  1.00 10.00      A   
ATOM   3019  N   TRP A 320       5.446   4.415 -15.068  1.00 10.00      A   
ATOM   3020  HN  TRP A 320       5.587   3.463 -15.270  1.00 10.00      A   
ATOM   3021  CA  TRP A 320       6.285   5.046 -14.065  1.00 10.00      A   
ATOM   3022  CB  TRP A 320       6.231   4.261 -12.749  1.00 10.00      A   
ATOM   3023  CG  TRP A 320       4.901   4.302 -12.046  1.00 10.00      A   
ATOM   3024  CD1 TRP A 320       3.754   4.905 -12.477  1.00 10.00      A   
ATOM   3025  CD2 TRP A 320       4.584   3.708 -10.782  1.00 10.00      A   
ATOM   3026  NE1 TRP A 320       2.750   4.724 -11.561  1.00 10.00      A   
ATOM   3027  HE1 TRP A 320       1.824   5.070 -11.644  1.00 10.00      A   
ATOM   3028  CE2 TRP A 320       3.233   3.992 -10.512  1.00 10.00      A   
ATOM   3029  CE3 TRP A 320       5.313   2.961  -9.854  1.00 10.00      A   
ATOM   3030  CZ2 TRP A 320       2.597   3.558  -9.352  1.00 10.00      A   
ATOM   3031  CZ3 TRP A 320       4.681   2.529  -8.704  1.00 10.00      A   
ATOM   3032  CH2 TRP A 320       3.338   2.830  -8.462  1.00 10.00      A   
ATOM   3033  C   TRP A 320       7.706   5.053 -14.605  1.00 10.00      A   
ATOM   3034  O   TRP A 320       8.311   3.995 -14.768  1.00 10.00      A   
ATOM   3035  N   VAL A 321       8.232   6.228 -14.911  1.00 10.00      A   
ATOM   3036  HN  VAL A 321       7.719   7.051 -14.737  1.00 10.00      A   
ATOM   3037  CA  VAL A 321       9.576   6.324 -15.470  1.00 10.00      A   
ATOM   3038  CB  VAL A 321       9.557   6.616 -16.987  1.00 10.00      A   
ATOM   3039  CG1 VAL A 321       9.219   5.361 -17.776  1.00 10.00      A   
ATOM   3040  CG2 VAL A 321       8.577   7.737 -17.310  1.00 10.00      A   
ATOM   3041  C   VAL A 321      10.421   7.384 -14.778  1.00 10.00      A   
ATOM   3042  O   VAL A 321       9.995   8.015 -13.812  1.00 10.00      A   
ATOM   3043  N   LEU A 322      11.630   7.566 -15.291  1.00 10.00      A   
ATOM   3044  HN  LEU A 322      11.903   7.028 -16.062  1.00 10.00      A   
ATOM   3045  CA  LEU A 322      12.558   8.545 -14.751  1.00 10.00      A   
ATOM   3046  CB  LEU A 322      13.947   7.922 -14.569  1.00 10.00      A   
ATOM   3047  CG  LEU A 322      14.080   6.863 -13.473  1.00 10.00      A   
ATOM   3048  CD1 LEU A 322      15.434   6.179 -13.569  1.00 10.00      A   
ATOM   3049  CD2 LEU A 322      13.893   7.492 -12.099  1.00 10.00      A   
ATOM   3050  C   LEU A 322      12.659   9.744 -15.684  1.00 10.00      A   
ATOM   3051  O   LEU A 322      12.120   9.729 -16.792  1.00 10.00      A   
ATOM   3052  N   ASP A 323      13.379  10.763 -15.241  1.00 10.00      A   
ATOM   3053  HN  ASP A 323      13.790  10.699 -14.349  1.00 10.00      A   
ATOM   3054  CA  ASP A 323      13.574  11.988 -16.019  1.00 10.00      A   
ATOM   3055  CB  ASP A 323      14.196  13.101 -15.162  1.00 10.00      A   
ATOM   3056  CG  ASP A 323      15.468  12.684 -14.440  1.00 10.00      A   
ATOM   3057  OD1 ASP A 323      15.995  11.588 -14.721  1.00 10.00      A   
ATOM   3058  OD2 ASP A 323      15.943  13.444 -13.572  1.00 10.00      A   
ATOM   3059  C   ASP A 323      14.417  11.741 -17.266  1.00 10.00      A   
ATOM   3060  O   ASP A 323      14.487  12.592 -18.154  1.00 10.00      A   
ATOM   3061  N   TYR A 324      15.033  10.564 -17.332  1.00 10.00      A   
ATOM   3062  HN  TYR A 324      14.928   9.938 -16.585  1.00 10.00      A   
ATOM   3063  CA  TYR A 324      15.873  10.181 -18.465  1.00 10.00      A   
ATOM   3064  CB  TYR A 324      16.528   8.819 -18.217  1.00 10.00      A   
ATOM   3065  CG  TYR A 324      17.831   8.885 -17.453  1.00 10.00      A   
ATOM   3066  CD1 TYR A 324      17.916   8.432 -16.145  1.00 10.00      A   
ATOM   3067  CD2 TYR A 324      18.977   9.402 -18.044  1.00 10.00      A   
ATOM   3068  CE1 TYR A 324      19.108   8.492 -15.448  1.00 10.00      A   
ATOM   3069  CE2 TYR A 324      20.172   9.468 -17.355  1.00 10.00      A   
ATOM   3070  CZ  TYR A 324      20.233   9.012 -16.058  1.00 10.00      A   
ATOM   3071  OH  TYR A 324      21.421   9.070 -15.367  1.00 10.00      A   
ATOM   3072  HH  TYR A 324      21.971   9.770 -15.733  1.00 10.00      A   
ATOM   3073  C   TYR A 324      15.082  10.139 -19.767  1.00 10.00      A   
ATOM   3074  O   TYR A 324      15.664  10.120 -20.852  1.00 10.00      A   
ATOM   3075  N   ILE A 325      13.758  10.114 -19.653  1.00 10.00      A   
ATOM   3076  HN  ILE A 325      13.355  10.120 -18.755  1.00 10.00      A   
ATOM   3077  CA  ILE A 325      12.891  10.081 -20.823  1.00 10.00      A   
ATOM   3078  CB  ILE A 325      11.412   9.816 -20.447  1.00 10.00      A   
ATOM   3079  CG1 ILE A 325      10.553   9.617 -21.698  1.00 10.00      A   
ATOM   3080  CG2 ILE A 325      10.847  10.921 -19.562  1.00 10.00      A   
ATOM   3081  CD1 ILE A 325      10.978   8.439 -22.551  1.00 10.00      A   
ATOM   3082  C   ILE A 325      13.022  11.368 -21.640  1.00 10.00      A   
ATOM   3083  O   ILE A 325      12.965  11.340 -22.873  1.00 10.00      A   
ATOM   3084  N   GLU A 326      13.229  12.481 -20.935  1.00 10.00      A   
ATOM   3085  HN  GLU A 326      13.287  12.414 -19.957  1.00 10.00      A   
ATOM   3086  CA  GLU A 326      13.386  13.796 -21.553  1.00 10.00      A   
ATOM   3087  CB  GLU A 326      14.626  13.842 -22.450  1.00 10.00      A   
ATOM   3088  CG  GLU A 326      15.921  13.518 -21.719  1.00 10.00      A   
ATOM   3089  CD  GLU A 326      17.147  13.668 -22.593  1.00 10.00      A   
ATOM   3090  OE1 GLU A 326      17.425  12.758 -23.401  1.00 10.00      A   
ATOM   3091  OE2 GLU A 326      17.842  14.695 -22.480  1.00 10.00      A   
ATOM   3092  C   GLU A 326      12.129  14.262 -22.297  1.00 10.00      A   
ATOM   3093  O   GLU A 326      11.206  13.481 -22.544  1.00 10.00      A   
ATOM   3094  N   ASP A 327      12.108  15.545 -22.651  1.00 10.00      A   
ATOM   3095  HN  ASP A 327      12.881  16.110 -22.431  1.00 10.00      A   
ATOM   3096  CA  ASP A 327      10.972  16.146 -23.355  1.00 10.00      A   
ATOM   3097  CB  ASP A 327      11.224  17.633 -23.639  1.00 10.00      A   
ATOM   3098  CG  ASP A 327      11.179  18.504 -22.400  1.00 10.00      A   
ATOM   3099  OD1 ASP A 327      10.085  18.702 -21.844  1.00 10.00      A   
ATOM   3100  OD2 ASP A 327      12.242  19.007 -21.983  1.00 10.00      A   
ATOM   3101  C   ASP A 327      10.686  15.432 -24.669  1.00 10.00      A   
ATOM   3102  O   ASP A 327       9.528  15.199 -25.027  1.00 10.00      A   
ATOM   3103  N   ALA A 328      11.749  15.086 -25.382  1.00 10.00      A   
ATOM   3104  HN  ALA A 328      12.644  15.304 -25.038  1.00 10.00      A   
ATOM   3105  CA  ALA A 328      11.630  14.408 -26.667  1.00 10.00      A   
ATOM   3106  CB  ALA A 328      12.994  14.274 -27.325  1.00 10.00      A   
ATOM   3107  C   ALA A 328      10.959  13.043 -26.530  1.00 10.00      A   
ATOM   3108  O   ALA A 328      10.188  12.633 -27.400  1.00 10.00      A   
ATOM   3109  N   GLY A 329      11.250  12.343 -25.438  1.00 10.00      A   
ATOM   3110  HN  GLY A 329      11.870  12.717 -24.776  1.00 10.00      A   
ATOM   3111  CA  GLY A 329      10.659  11.040 -25.215  1.00 10.00      A   
ATOM   3112  C   GLY A 329       9.206  11.140 -24.799  1.00 10.00      A   
ATOM   3113  O   GLY A 329       8.378  10.319 -25.195  1.00 10.00      A   
ATOM   3114  N   LEU A 330       8.899  12.162 -24.007  1.00 10.00      A   
ATOM   3115  HN  LEU A 330       9.613  12.777 -23.724  1.00 10.00      A   
ATOM   3116  CA  LEU A 330       7.542  12.391 -23.525  1.00 10.00      A   
ATOM   3117  CB  LEU A 330       7.513  13.588 -22.570  1.00 10.00      A   
ATOM   3118  CG  LEU A 330       8.181  13.370 -21.210  1.00 10.00      A   
ATOM   3119  CD1 LEU A 330       8.720  14.678 -20.658  1.00 10.00      A   
ATOM   3120  CD2 LEU A 330       7.206  12.745 -20.229  1.00 10.00      A   
ATOM   3121  C   LEU A 330       6.562  12.600 -24.676  1.00 10.00      A   
ATOM   3122  O   LEU A 330       5.429  12.122 -24.629  1.00 10.00      A   
ATOM   3123  N   GLU A 331       7.012  13.299 -25.711  1.00 10.00      A   
ATOM   3124  HN  GLU A 331       7.930  13.646 -25.692  1.00 10.00      A   
ATOM   3125  CA  GLU A 331       6.178  13.568 -26.874  1.00 10.00      A   
ATOM   3126  CB  GLU A 331       6.859  14.569 -27.805  1.00 10.00      A   
ATOM   3127  CG  GLU A 331       5.973  15.051 -28.937  1.00 10.00      A   
ATOM   3128  CD  GLU A 331       6.707  15.934 -29.918  1.00 10.00      A   
ATOM   3129  OE1 GLU A 331       7.440  15.396 -30.775  1.00 10.00      A   
ATOM   3130  OE2 GLU A 331       6.540  17.168 -29.853  1.00 10.00      A   
ATOM   3131  C   GLU A 331       5.864  12.282 -27.633  1.00 10.00      A   
ATOM   3132  O   GLU A 331       4.728  12.060 -28.055  1.00 10.00      A   
ATOM   3133  N   VAL A 332       6.870  11.428 -27.791  1.00 10.00      A   
ATOM   3134  HN  VAL A 332       7.752  11.650 -27.417  1.00 10.00      A   
ATOM   3135  CA  VAL A 332       6.696  10.167 -28.508  1.00 10.00      A   
ATOM   3136  CB  VAL A 332       8.033   9.419 -28.686  1.00 10.00      A   
ATOM   3137  CG1 VAL A 332       7.840   8.154 -29.511  1.00 10.00      A   
ATOM   3138  CG2 VAL A 332       9.062  10.325 -29.340  1.00 10.00      A   
ATOM   3139  C   VAL A 332       5.693   9.256 -27.804  1.00 10.00      A   
ATOM   3140  O   VAL A 332       4.850   8.630 -28.448  1.00 10.00      A   
ATOM   3141  N   LEU A 333       5.783   9.185 -26.482  1.00 10.00      A   
ATOM   3142  HN  LEU A 333       6.475   9.706 -26.018  1.00 10.00      A   
ATOM   3143  CA  LEU A 333       4.873   8.348 -25.707  1.00 10.00      A   
ATOM   3144  CB  LEU A 333       5.261   8.336 -24.229  1.00 10.00      A   
ATOM   3145  CG  LEU A 333       4.431   7.406 -23.339  1.00 10.00      A   
ATOM   3146  CD1 LEU A 333       4.898   5.970 -23.479  1.00 10.00      A   
ATOM   3147  CD2 LEU A 333       4.481   7.851 -21.888  1.00 10.00      A   
ATOM   3148  C   LEU A 333       3.434   8.824 -25.863  1.00 10.00      A   
ATOM   3149  O   LEU A 333       2.518   8.021 -26.046  1.00 10.00      A   
ATOM   3150  N   ALA A 334       3.246  10.138 -25.819  1.00 10.00      A   
ATOM   3151  HN  ALA A 334       4.021  10.724 -25.692  1.00 10.00      A   
ATOM   3152  CA  ALA A 334       1.918  10.735 -25.946  1.00 10.00      A   
ATOM   3153  CB  ALA A 334       1.978  12.223 -25.644  1.00 10.00      A   
ATOM   3154  C   ALA A 334       1.331  10.496 -27.335  1.00 10.00      A   
ATOM   3155  O   ALA A 334       0.116  10.580 -27.536  1.00 10.00      A   
ATOM   3156  N   SER A 335       2.199  10.199 -28.287  1.00 10.00      A   
ATOM   3157  HN  SER A 335       3.156  10.164 -28.066  1.00 10.00      A   
ATOM   3158  CA  SER A 335       1.778   9.941 -29.655  1.00 10.00      A   
ATOM   3159  CB  SER A 335       2.792  10.540 -30.634  1.00 10.00      A   
ATOM   3160  OG  SER A 335       3.076  11.891 -30.299  1.00 10.00      A   
ATOM   3161  HG  SER A 335       3.657  11.916 -29.526  1.00 10.00      A   
ATOM   3162  C   SER A 335       1.611   8.441 -29.910  1.00 10.00      A   
ATOM   3163  O   SER A 335       1.159   8.032 -30.978  1.00 10.00      A   
ATOM   3164  N   THR A 336       1.961   7.628 -28.918  1.00 10.00      A   
ATOM   3165  HN  THR A 336       2.296   8.013 -28.078  1.00 10.00      A   
ATOM   3166  CA  THR A 336       1.861   6.179 -29.046  1.00 10.00      A   
ATOM   3167  CB  THR A 336       3.216   5.494 -28.763  1.00 10.00      A   
ATOM   3168  OG1 THR A 336       4.244   6.136 -29.538  1.00 10.00      A   
ATOM   3169  HG1 THR A 336       4.424   7.013 -29.168  1.00 10.00      A   
ATOM   3170  CG2 THR A 336       3.160   4.014 -29.124  1.00 10.00      A   
ATOM   3171  C   THR A 336       0.783   5.600 -28.127  1.00 10.00      A   
ATOM   3172  O   THR A 336      -0.073   4.830 -28.570  1.00 10.00      A   
ATOM   3173  N   CYS A 337       0.812   5.983 -26.860  1.00 10.00      A   
ATOM   3174  HN  CYS A 337       1.502   6.617 -26.558  1.00 10.00      A   
ATOM   3175  CA  CYS A 337      -0.158   5.485 -25.899  1.00 10.00      A   
ATOM   3176  CB  CYS A 337       0.534   5.153 -24.583  1.00 10.00      A   
ATOM   3177  SG  CYS A 337       2.195   4.477 -24.792  1.00 10.00      A   
ATOM   3178  HG  CYS A 337       2.077   3.210 -25.181  1.00 10.00      A   
ATOM   3179  C   CYS A 337      -1.270   6.499 -25.674  1.00 10.00      A   
ATOM   3180  O   CYS A 337      -1.086   7.506 -24.985  1.00 10.00      A   
ATOM   3181  N   LYS A 338      -2.422   6.231 -26.265  1.00 10.00      A   
ATOM   3182  HN  LYS A 338      -2.506   5.414 -26.812  1.00 10.00      A   
ATOM   3183  CA  LYS A 338      -3.571   7.114 -26.129  1.00 10.00      A   
ATOM   3184  CB  LYS A 338      -4.333   7.212 -27.454  1.00 10.00      A   
ATOM   3185  CG  LYS A 338      -3.531   7.829 -28.590  1.00 10.00      A   
ATOM   3186  CD  LYS A 338      -3.116   9.257 -28.264  1.00 10.00      A   
ATOM   3187  CE  LYS A 338      -2.477   9.938 -29.466  1.00 10.00      A   
ATOM   3188  NZ  LYS A 338      -2.059  11.332 -29.166  1.00 10.00      A   
ATOM   3189  HZ1 LYS A 338      -2.848  11.858 -28.740  1.00 10.00      A   
ATOM   3190  HZ2 LYS A 338      -1.776  11.814 -30.040  1.00 10.00      A   
ATOM   3191  HZ3 LYS A 338      -1.251  11.335 -28.504  1.00 10.00      A   
ATOM   3192  C   LYS A 338      -4.494   6.623 -25.020  1.00 10.00      A   
ATOM   3193  O   LYS A 338      -5.493   7.262 -24.692  1.00 10.00      A   
ATOM   3194  N   ASP A 339      -4.155   5.485 -24.435  1.00 10.00      A   
ATOM   3195  HN  ASP A 339      -3.348   5.013 -24.736  1.00 10.00      A   
ATOM   3196  CA  ASP A 339      -4.963   4.916 -23.360  1.00 10.00      A   
ATOM   3197  CB  ASP A 339      -5.190   3.417 -23.577  1.00 10.00      A   
ATOM   3198  CG  ASP A 339      -6.446   2.908 -22.890  1.00 10.00      A   
ATOM   3199  OD1 ASP A 339      -7.400   3.697 -22.723  1.00 10.00      A   
ATOM   3200  OD2 ASP A 339      -6.499   1.715 -22.535  1.00 10.00      A   
ATOM   3201  C   ASP A 339      -4.319   5.167 -22.002  1.00 10.00      A   
ATOM   3202  O   ASP A 339      -4.791   4.673 -20.980  1.00 10.00      A   
ATOM   3203  N   LEU A 340      -3.249   5.956 -22.006  1.00 10.00      A   
ATOM   3204  HN  LEU A 340      -2.939   6.324 -22.854  1.00 10.00      A   
ATOM   3205  CA  LEU A 340      -2.521   6.293 -20.790  1.00 10.00      A   
ATOM   3206  CB  LEU A 340      -1.259   7.094 -21.140  1.00 10.00      A   
ATOM   3207  CG  LEU A 340      -0.212   7.239 -20.032  1.00 10.00      A   
ATOM   3208  CD1 LEU A 340       0.558   5.938 -19.846  1.00 10.00      A   
ATOM   3209  CD2 LEU A 340       0.735   8.386 -20.341  1.00 10.00      A   
ATOM   3210  C   LEU A 340      -3.403   7.098 -19.843  1.00 10.00      A   
ATOM   3211  O   LEU A 340      -3.995   8.102 -20.233  1.00 10.00      A   
ATOM   3212  N   ARG A 341      -3.492   6.644 -18.606  1.00 10.00      A   
ATOM   3213  HN  ARG A 341      -2.986   5.836 -18.356  1.00 10.00      A   
ATOM   3214  CA  ARG A 341      -4.305   7.308 -17.600  1.00 10.00      A   
ATOM   3215  CB  ARG A 341      -5.203   6.291 -16.884  1.00 10.00      A   
ATOM   3216  CG  ARG A 341      -5.776   5.204 -17.778  1.00 10.00      A   
ATOM   3217  CD  ARG A 341      -6.904   5.726 -18.649  1.00 10.00      A   
ATOM   3218  NE  ARG A 341      -7.333   4.731 -19.628  1.00 10.00      A   
ATOM   3219  HE  ARG A 341      -6.772   4.620 -20.428  1.00 10.00      A   
ATOM   3220  CZ  ARG A 341      -8.412   3.964 -19.490  1.00 10.00      A   
ATOM   3221  NH1 ARG A 341      -9.179   4.070 -18.407  1.00 10.00      A   
ATOM   3222 HH11 ARG A 341     -10.023   3.468 -18.299  1.00 10.00      A   
ATOM   3223 HH12 ARG A 341      -8.938   4.757 -17.659  1.00 10.00      A   
ATOM   3224  NH2 ARG A 341      -8.736   3.107 -20.447  1.00 10.00      A   
ATOM   3225 HH21 ARG A 341      -8.140   3.038 -21.314  1.00 10.00      A   
ATOM   3226 HH22 ARG A 341      -9.577   2.503 -20.351  1.00 10.00      A   
ATOM   3227  C   ARG A 341      -3.423   8.006 -16.570  1.00 10.00      A   
ATOM   3228  O   ARG A 341      -3.761   9.082 -16.073  1.00 10.00      A   
ATOM   3229  N   GLU A 342      -2.286   7.395 -16.262  1.00 10.00      A   
ATOM   3230  HN  GLU A 342      -2.054   6.560 -16.717  1.00 10.00      A   
ATOM   3231  CA  GLU A 342      -1.367   7.944 -15.275  1.00 10.00      A   
ATOM   3232  CB  GLU A 342      -1.504   7.187 -13.952  1.00 10.00      A   
ATOM   3233  CG  GLU A 342      -0.661   7.753 -12.823  1.00 10.00      A   
ATOM   3234  CD  GLU A 342      -0.577   6.816 -11.643  1.00 10.00      A   
ATOM   3235  OE1 GLU A 342      -1.451   6.880 -10.759  1.00 10.00      A   
ATOM   3236  OE2 GLU A 342       0.372   6.008 -11.591  1.00 10.00      A   
ATOM   3237  C   GLU A 342       0.080   7.883 -15.756  1.00 10.00      A   
ATOM   3238  O   GLU A 342       0.501   6.896 -16.366  1.00 10.00      A   
ATOM   3239  N   LEU A 343       0.831   8.946 -15.477  1.00 10.00      A   
ATOM   3240  HN  LEU A 343       0.424   9.710 -15.003  1.00 10.00      A   
ATOM   3241  CA  LEU A 343       2.233   9.023 -15.855  1.00 10.00      A   
ATOM   3242  CB  LEU A 343       2.398   9.825 -17.149  1.00 10.00      A   
ATOM   3243  CG  LEU A 343       3.834  10.000 -17.652  1.00 10.00      A   
ATOM   3244  CD1 LEU A 343       4.426   8.663 -18.074  1.00 10.00      A   
ATOM   3245  CD2 LEU A 343       3.885  11.000 -18.793  1.00 10.00      A   
ATOM   3246  C   LEU A 343       3.049   9.658 -14.732  1.00 10.00      A   
ATOM   3247  O   LEU A 343       2.856  10.826 -14.390  1.00 10.00      A   
ATOM   3248  N   ARG A 344       3.956   8.884 -14.157  1.00 10.00      A   
ATOM   3249  HN  ARG A 344       4.079   7.963 -14.484  1.00 10.00      A   
ATOM   3250  CA  ARG A 344       4.794   9.376 -13.072  1.00 10.00      A   
ATOM   3251  CB  ARG A 344       4.630   8.514 -11.812  1.00 10.00      A   
ATOM   3252  CG  ARG A 344       3.211   8.499 -11.261  1.00 10.00      A   
ATOM   3253  CD  ARG A 344       3.110   7.750  -9.938  1.00 10.00      A   
ATOM   3254  NE  ARG A 344       1.725   7.403  -9.641  1.00 10.00      A   
ATOM   3255  HE  ARG A 344       1.154   7.165 -10.410  1.00 10.00      A   
ATOM   3256  CZ  ARG A 344       1.186   7.347  -8.419  1.00 10.00      A   
ATOM   3257  NH1 ARG A 344       1.917   7.595  -7.334  1.00 10.00      A   
ATOM   3258 HH11 ARG A 344       1.476   7.540  -6.380  1.00 10.00      A   
ATOM   3259 HH12 ARG A 344       2.925   7.838  -7.418  1.00 10.00      A   
ATOM   3260  NH2 ARG A 344      -0.110   7.088  -8.294  1.00 10.00      A   
ATOM   3261 HH21 ARG A 344      -0.705   6.935  -9.143  1.00 10.00      A   
ATOM   3262 HH22 ARG A 344      -0.550   7.039  -7.344  1.00 10.00      A   
ATOM   3263  C   ARG A 344       6.253   9.427 -13.498  1.00 10.00      A   
ATOM   3264  O   ARG A 344       6.830   8.415 -13.889  1.00 10.00      A   
ATOM   3265  N   VAL A 345       6.836  10.613 -13.435  1.00 10.00      A   
ATOM   3266  HN  VAL A 345       6.316  11.389 -13.122  1.00 10.00      A   
ATOM   3267  CA  VAL A 345       8.230  10.802 -13.813  1.00 10.00      A   
ATOM   3268  CB  VAL A 345       8.375  11.869 -14.924  1.00 10.00      A   
ATOM   3269  CG1 VAL A 345       9.836  12.051 -15.310  1.00 10.00      A   
ATOM   3270  CG2 VAL A 345       7.543  11.493 -16.143  1.00 10.00      A   
ATOM   3271  C   VAL A 345       9.057  11.210 -12.597  1.00 10.00      A   
ATOM   3272  O   VAL A 345       8.820  12.261 -12.001  1.00 10.00      A   
ATOM   3273  N   PHE A 346      10.012  10.367 -12.227  1.00 10.00      A   
ATOM   3274  HN  PHE A 346      10.142   9.537 -12.744  1.00 10.00      A   
ATOM   3275  CA  PHE A 346      10.875  10.632 -11.078  1.00 10.00      A   
ATOM   3276  CB  PHE A 346      11.021   9.370 -10.224  1.00 10.00      A   
ATOM   3277  CG  PHE A 346       9.750   8.910  -9.572  1.00 10.00      A   
ATOM   3278  CD1 PHE A 346       8.973   7.926 -10.163  1.00 10.00      A   
ATOM   3279  CD2 PHE A 346       9.341   9.447  -8.363  1.00 10.00      A   
ATOM   3280  CE1 PHE A 346       7.812   7.488  -9.560  1.00 10.00      A   
ATOM   3281  CE2 PHE A 346       8.180   9.014  -7.754  1.00 10.00      A   
ATOM   3282  CZ  PHE A 346       7.413   8.031  -8.354  1.00 10.00      A   
ATOM   3283  C   PHE A 346      12.257  11.107 -11.527  1.00 10.00      A   
ATOM   3284  O   PHE A 346      12.767  10.661 -12.553  1.00 10.00      A   
ATOM   3285  N   PRO A 347      12.879  12.022 -10.767  1.00 10.00      A   
ATOM   3286  CA  PRO A 347      14.205  12.542 -11.096  1.00 10.00      A   
ATOM   3287  CB  PRO A 347      14.320  13.793 -10.220  1.00 10.00      A   
ATOM   3288  CG  PRO A 347      13.447  13.513  -9.045  1.00 10.00      A   
ATOM   3289  CD  PRO A 347      12.336  12.624  -9.536  1.00 10.00      A   
ATOM   3290  C   PRO A 347      15.303  11.539 -10.745  1.00 10.00      A   
ATOM   3291  O   PRO A 347      15.247  10.876  -9.703  1.00 10.00      A   
ATOM   3292  N   SER A 348      16.294  11.424 -11.615  1.00 10.00      A   
ATOM   3293  HN  SER A 348      16.281  11.975 -12.433  1.00 10.00      A   
ATOM   3294  CA  SER A 348      17.400  10.505 -11.396  1.00 10.00      A   
ATOM   3295  CB  SER A 348      18.177  10.298 -12.694  1.00 10.00      A   
ATOM   3296  OG  SER A 348      18.247  11.501 -13.440  1.00 10.00      A   
ATOM   3297  HG  SER A 348      17.447  11.578 -13.998  1.00 10.00      A   
ATOM   3298  C   SER A 348      18.330  11.019 -10.301  1.00 10.00      A   
ATOM   3299  O   SER A 348      18.690  10.285  -9.375  1.00 10.00      A   
ATOM   3300  N   GLU A 349      18.708  12.282 -10.410  1.00 10.00      A   
ATOM   3301  HN  GLU A 349      18.381  12.813 -11.167  1.00 10.00      A   
ATOM   3302  CA  GLU A 349      19.586  12.910  -9.437  1.00 10.00      A   
ATOM   3303  CB  GLU A 349      20.959  13.199 -10.054  1.00 10.00      A   
ATOM   3304  CG  GLU A 349      21.800  11.963 -10.335  1.00 10.00      A   
ATOM   3305  CD  GLU A 349      22.162  11.211  -9.073  1.00 10.00      A   
ATOM   3306  OE1 GLU A 349      22.926  11.753  -8.246  1.00 10.00      A   
ATOM   3307  OE2 GLU A 349      21.681  10.075  -8.895  1.00 10.00      A   
ATOM   3308  C   GLU A 349      18.959  14.204  -8.912  1.00 10.00      A   
ATOM   3309  O   GLU A 349      19.270  15.294  -9.388  1.00 10.00      A   
ATOM   3310  N   PRO A 350      18.065  14.095  -7.914  1.00 10.00      A   
ATOM   3311  CA  PRO A 350      17.382  15.255  -7.327  1.00 10.00      A   
ATOM   3312  CB  PRO A 350      16.298  14.621  -6.453  1.00 10.00      A   
ATOM   3313  CG  PRO A 350      16.829  13.275  -6.102  1.00 10.00      A   
ATOM   3314  CD  PRO A 350      17.652  12.829  -7.279  1.00 10.00      A   
ATOM   3315  C   PRO A 350      18.310  16.119  -6.473  1.00 10.00      A   
ATOM   3316  O   PRO A 350      18.001  17.277  -6.182  1.00 10.00      A   
ATOM   3317  N   PHE A 351      19.449  15.558  -6.082  1.00 10.00      A   
ATOM   3318  HN  PHE A 351      19.647  14.634  -6.350  1.00 10.00      A   
ATOM   3319  CA  PHE A 351      20.412  16.280  -5.263  1.00 10.00      A   
ATOM   3320  CB  PHE A 351      21.290  15.312  -4.463  1.00 10.00      A   
ATOM   3321  CG  PHE A 351      20.540  14.498  -3.442  1.00 10.00      A   
ATOM   3322  CD1 PHE A 351      20.063  13.233  -3.752  1.00 10.00      A   
ATOM   3323  CD2 PHE A 351      20.314  14.997  -2.169  1.00 10.00      A   
ATOM   3324  CE1 PHE A 351      19.378  12.481  -2.817  1.00 10.00      A   
ATOM   3325  CE2 PHE A 351      19.629  14.250  -1.229  1.00 10.00      A   
ATOM   3326  CZ  PHE A 351      19.160  12.990  -1.553  1.00 10.00      A   
ATOM   3327  C   PHE A 351      21.275  17.209  -6.113  1.00 10.00      A   
ATOM   3328  O   PHE A 351      22.062  17.992  -5.587  1.00 10.00      A   
ATOM   3329  N   VAL A 352      21.122  17.120  -7.426  1.00 10.00      A   
ATOM   3330  HN  VAL A 352      20.479  16.474  -7.790  1.00 10.00      A   
ATOM   3331  CA  VAL A 352      21.885  17.956  -8.341  1.00 10.00      A   
ATOM   3332  CB  VAL A 352      22.442  17.133  -9.526  1.00 10.00      A   
ATOM   3333  CG1 VAL A 352      23.385  17.970 -10.379  1.00 10.00      A   
ATOM   3334  CG2 VAL A 352      23.145  15.884  -9.018  1.00 10.00      A   
ATOM   3335  C   VAL A 352      21.026  19.107  -8.866  1.00 10.00      A   
ATOM   3336  O   VAL A 352      19.916  18.896  -9.367  1.00 10.00      A   
ATOM   3337  N   MET A 353      21.538  20.322  -8.737  1.00 10.00      A   
ATOM   3338  HN  MET A 353      22.425  20.425  -8.333  1.00 10.00      A   
ATOM   3339  CA  MET A 353      20.828  21.510  -9.192  1.00 10.00      A   
ATOM   3340  CB  MET A 353      21.476  22.768  -8.609  1.00 10.00      A   
ATOM   3341  CG  MET A 353      20.830  24.071  -9.053  1.00 10.00      A   
ATOM   3342  SD  MET A 353      21.781  25.516  -8.540  1.00 10.00      A   
ATOM   3343  CE  MET A 353      20.764  26.844  -9.181  1.00 10.00      A   
ATOM   3344  C   MET A 353      20.834  21.583 -10.712  1.00 10.00      A   
ATOM   3345  O   MET A 353      19.817  21.893 -11.336  1.00 10.00      A   
ATOM   3346  N   GLU A 354      21.983  21.278 -11.302  1.00 10.00      A   
ATOM   3347  HN  GLU A 354      22.752  21.023 -10.747  1.00 10.00      A   
ATOM   3348  CA  GLU A 354      22.137  21.309 -12.751  1.00 10.00      A   
ATOM   3349  CB  GLU A 354      23.616  21.234 -13.127  1.00 10.00      A   
ATOM   3350  CG  GLU A 354      24.460  22.358 -12.549  1.00 10.00      A   
ATOM   3351  CD  GLU A 354      24.026  23.723 -13.040  1.00 10.00      A   
ATOM   3352  OE1 GLU A 354      24.454  24.128 -14.142  1.00 10.00      A   
ATOM   3353  OE2 GLU A 354      23.262  24.402 -12.325  1.00 10.00      A   
ATOM   3354  C   GLU A 354      21.372  20.166 -13.410  1.00 10.00      A   
ATOM   3355  O   GLU A 354      21.435  19.022 -12.958  1.00 10.00      A   
ATOM   3356  N   PRO A 355      20.636  20.467 -14.490  1.00 10.00      A   
ATOM   3357  CA  PRO A 355      19.851  19.466 -15.215  1.00 10.00      A   
ATOM   3358  CB  PRO A 355      19.035  20.298 -16.209  1.00 10.00      A   
ATOM   3359  CG  PRO A 355      19.824  21.546 -16.401  1.00 10.00      A   
ATOM   3360  CD  PRO A 355      20.519  21.808 -15.093  1.00 10.00      A   
ATOM   3361  C   PRO A 355      20.736  18.466 -15.961  1.00 10.00      A   
ATOM   3362  O   PRO A 355      21.454  18.826 -16.895  1.00 10.00      A   
ATOM   3363  N   ASN A 356      20.689  17.210 -15.532  1.00 10.00      A   
ATOM   3364  HN  ASN A 356      20.114  16.986 -14.768  1.00 10.00      A   
ATOM   3365  CA  ASN A 356      21.479  16.149 -16.161  1.00 10.00      A   
ATOM   3366  CB  ASN A 356      21.660  14.945 -15.220  1.00 10.00      A   
ATOM   3367  CG  ASN A 356      20.351  14.317 -14.757  1.00 10.00      A   
ATOM   3368  OD1 ASN A 356      19.351  15.006 -14.557  1.00 10.00      A   
ATOM   3369  ND2 ASN A 356      20.353  13.001 -14.572  1.00 10.00      A   
ATOM   3370 HD21 ASN A 356      21.182  12.511 -14.740  1.00 10.00      A   
ATOM   3371 HD22 ASN A 356      19.518  12.573 -14.269  1.00 10.00      A   
ATOM   3372  C   ASN A 356      20.857  15.708 -17.483  1.00 10.00      A   
ATOM   3373  O   ASN A 356      21.551  15.241 -18.387  1.00 10.00      A   
ATOM   3374  N   VAL A 357      19.547  15.870 -17.588  1.00 10.00      A   
ATOM   3375  HN  VAL A 357      19.054  16.252 -16.833  1.00 10.00      A   
ATOM   3376  CA  VAL A 357      18.817  15.503 -18.794  1.00 10.00      A   
ATOM   3377  CB  VAL A 357      17.960  14.236 -18.581  1.00 10.00      A   
ATOM   3378  CG1 VAL A 357      18.836  12.995 -18.530  1.00 10.00      A   
ATOM   3379  CG2 VAL A 357      17.125  14.357 -17.314  1.00 10.00      A   
ATOM   3380  C   VAL A 357      17.916  16.651 -19.227  1.00 10.00      A   
ATOM   3381  O   VAL A 357      17.659  17.571 -18.448  1.00 10.00      A   
ATOM   3382  N   ALA A 358      17.439  16.604 -20.461  1.00 10.00      A   
ATOM   3383  HN  ALA A 358      17.677  15.843 -21.048  1.00 10.00      A   
ATOM   3384  CA  ALA A 358      16.569  17.651 -20.972  1.00 10.00      A   
ATOM   3385  CB  ALA A 358      16.766  17.835 -22.470  1.00 10.00      A   
ATOM   3386  C   ALA A 358      15.110  17.354 -20.649  1.00 10.00      A   
ATOM   3387  O   ALA A 358      14.343  16.929 -21.513  1.00 10.00      A   
ATOM   3388  N   LEU A 359      14.743  17.558 -19.395  1.00 10.00      A   
ATOM   3389  HN  LEU A 359      15.410  17.880 -18.751  1.00 10.00      A   
ATOM   3390  CA  LEU A 359      13.378  17.328 -18.947  1.00 10.00      A   
ATOM   3391  CB  LEU A 359      13.328  16.227 -17.883  1.00 10.00      A   
ATOM   3392  CG  LEU A 359      11.930  15.783 -17.439  1.00 10.00      A   
ATOM   3393  CD1 LEU A 359      11.540  14.472 -18.103  1.00 10.00      A   
ATOM   3394  CD2 LEU A 359      11.847  15.682 -15.923  1.00 10.00      A   
ATOM   3395  C   LEU A 359      12.789  18.621 -18.400  1.00 10.00      A   
ATOM   3396  O   LEU A 359      12.946  18.941 -17.218  1.00 10.00      A   
ATOM   3397  N   THR A 360      12.132  19.367 -19.267  1.00 10.00      A   
ATOM   3398  HN  THR A 360      12.046  19.059 -20.202  1.00 10.00      A   
ATOM   3399  CA  THR A 360      11.531  20.627 -18.878  1.00 10.00      A   
ATOM   3400  CB  THR A 360      11.833  21.728 -19.908  1.00 10.00      A   
ATOM   3401  OG1 THR A 360      11.290  21.367 -21.184  1.00 10.00      A   
ATOM   3402  HG1 THR A 360      11.525  20.444 -21.390  1.00 10.00      A   
ATOM   3403  CG2 THR A 360      13.333  21.922 -20.043  1.00 10.00      A   
ATOM   3404  C   THR A 360      10.025  20.478 -18.666  1.00 10.00      A   
ATOM   3405  O   THR A 360       9.544  19.390 -18.347  1.00 10.00      A   
ATOM   3406  N   GLU A 361       9.287  21.563 -18.834  1.00 10.00      A   
ATOM   3407  HN  GLU A 361       9.721  22.409 -19.092  1.00 10.00      A   
ATOM   3408  CA  GLU A 361       7.849  21.544 -18.645  1.00 10.00      A   
ATOM   3409  CB  GLU A 361       7.382  22.888 -18.079  1.00 10.00      A   
ATOM   3410  CG  GLU A 361       7.266  24.005 -19.107  1.00 10.00      A   
ATOM   3411  CD  GLU A 361       8.562  24.754 -19.348  1.00 10.00      A   
ATOM   3412  OE1 GLU A 361       8.517  25.999 -19.426  1.00 10.00      A   
ATOM   3413  OE2 GLU A 361       9.624  24.111 -19.476  1.00 10.00      A   
ATOM   3414  C   GLU A 361       7.114  21.233 -19.947  1.00 10.00      A   
ATOM   3415  O   GLU A 361       5.922  20.908 -19.932  1.00 10.00      A   
ATOM   3416  N   GLN A 362       7.828  21.324 -21.067  1.00 10.00      A   
ATOM   3417  HN  GLN A 362       8.781  21.562 -21.011  1.00 10.00      A   
ATOM   3418  CA  GLN A 362       7.234  21.070 -22.375  1.00 10.00      A   
ATOM   3419  CB  GLN A 362       8.239  21.337 -23.502  1.00 10.00      A   
ATOM   3420  CG  GLN A 362       7.663  21.198 -24.909  1.00 10.00      A   
ATOM   3421  CD  GLN A 362       6.372  21.974 -25.106  1.00 10.00      A   
ATOM   3422  OE1 GLN A 362       6.152  23.014 -24.487  1.00 10.00      A   
ATOM   3423  NE2 GLN A 362       5.513  21.484 -25.987  1.00 10.00      A   
ATOM   3424 HE21 GLN A 362       5.758  20.659 -26.467  1.00 10.00      A   
ATOM   3425 HE22 GLN A 362       4.664  21.956 -26.116  1.00 10.00      A   
ATOM   3426  C   GLN A 362       6.676  19.655 -22.467  1.00 10.00      A   
ATOM   3427  O   GLN A 362       5.589  19.446 -23.010  1.00 10.00      A   
ATOM   3428  N   GLY A 363       7.427  18.695 -21.941  1.00 10.00      A   
ATOM   3429  HN  GLY A 363       8.314  18.927 -21.564  1.00 10.00      A   
ATOM   3430  CA  GLY A 363       6.996  17.310 -21.953  1.00 10.00      A   
ATOM   3431  C   GLY A 363       5.617  17.128 -21.356  1.00 10.00      A   
ATOM   3432  O   GLY A 363       4.787  16.417 -21.921  1.00 10.00      A   
ATOM   3433  N   LEU A 364       5.362  17.795 -20.231  1.00 10.00      A   
ATOM   3434  HN  LEU A 364       6.062  18.361 -19.846  1.00 10.00      A   
ATOM   3435  CA  LEU A 364       4.067  17.707 -19.560  1.00 10.00      A   
ATOM   3436  CB  LEU A 364       4.073  18.512 -18.253  1.00 10.00      A   
ATOM   3437  CG  LEU A 364       3.372  17.872 -17.044  1.00 10.00      A   
ATOM   3438  CD1 LEU A 364       3.498  18.760 -15.816  1.00 10.00      A   
ATOM   3439  CD2 LEU A 364       1.910  17.576 -17.342  1.00 10.00      A   
ATOM   3440  C   LEU A 364       2.961  18.216 -20.482  1.00 10.00      A   
ATOM   3441  O   LEU A 364       1.867  17.646 -20.539  1.00 10.00      A   
ATOM   3442  N   VAL A 365       3.253  19.284 -21.213  1.00 10.00      A   
ATOM   3443  HN  VAL A 365       4.144  19.692 -21.135  1.00 10.00      A   
ATOM   3444  CA  VAL A 365       2.286  19.858 -22.140  1.00 10.00      A   
ATOM   3445  CB  VAL A 365       2.781  21.200 -22.728  1.00 10.00      A   
ATOM   3446  CG1 VAL A 365       1.687  21.873 -23.548  1.00 10.00      A   
ATOM   3447  CG2 VAL A 365       3.269  22.128 -21.624  1.00 10.00      A   
ATOM   3448  C   VAL A 365       2.019  18.866 -23.274  1.00 10.00      A   
ATOM   3449  O   VAL A 365       0.867  18.625 -23.646  1.00 10.00      A   
ATOM   3450  N   SER A 366       3.090  18.272 -23.796  1.00 10.00      A   
ATOM   3451  HN  SER A 366       3.980  18.498 -23.445  1.00 10.00      A   
ATOM   3452  CA  SER A 366       2.983  17.298 -24.875  1.00 10.00      A   
ATOM   3453  CB  SER A 366       4.374  16.844 -25.321  1.00 10.00      A   
ATOM   3454  OG  SER A 366       5.222  17.960 -25.538  1.00 10.00      A   
ATOM   3455  HG  SER A 366       4.680  18.749 -25.644  1.00 10.00      A   
ATOM   3456  C   SER A 366       2.144  16.096 -24.445  1.00 10.00      A   
ATOM   3457  O   SER A 366       1.351  15.571 -25.230  1.00 10.00      A   
ATOM   3458  N   VAL A 367       2.312  15.673 -23.194  1.00 10.00      A   
ATOM   3459  HN  VAL A 367       2.962  16.131 -22.622  1.00 10.00      A   
ATOM   3460  CA  VAL A 367       1.562  14.543 -22.653  1.00 10.00      A   
ATOM   3461  CB  VAL A 367       2.083  14.135 -21.254  1.00 10.00      A   
ATOM   3462  CG1 VAL A 367       1.220  13.033 -20.657  1.00 10.00      A   
ATOM   3463  CG2 VAL A 367       3.538  13.693 -21.329  1.00 10.00      A   
ATOM   3464  C   VAL A 367       0.075  14.886 -22.551  1.00 10.00      A   
ATOM   3465  O   VAL A 367      -0.783  14.116 -22.977  1.00 10.00      A   
ATOM   3466  N   SER A 368      -0.211  16.057 -22.004  1.00 10.00      A   
ATOM   3467  HN  SER A 368       0.522  16.628 -21.700  1.00 10.00      A   
ATOM   3468  CA  SER A 368      -1.582  16.520 -21.827  1.00 10.00      A   
ATOM   3469  CB  SER A 368      -1.588  17.846 -21.068  1.00 10.00      A   
ATOM   3470  OG  SER A 368      -0.870  17.728 -19.850  1.00 10.00      A   
ATOM   3471  HG  SER A 368       0.079  17.759 -20.029  1.00 10.00      A   
ATOM   3472  C   SER A 368      -2.324  16.661 -23.156  1.00 10.00      A   
ATOM   3473  O   SER A 368      -3.532  16.420 -23.226  1.00 10.00      A   
ATOM   3474  N   MET A 369      -1.598  17.045 -24.202  1.00 10.00      A   
ATOM   3475  HN  MET A 369      -0.637  17.217 -24.082  1.00 10.00      A   
ATOM   3476  CA  MET A 369      -2.193  17.221 -25.524  1.00 10.00      A   
ATOM   3477  CB  MET A 369      -1.348  18.173 -26.380  1.00 10.00      A   
ATOM   3478  CG  MET A 369      -1.293  19.602 -25.866  1.00 10.00      A   
ATOM   3479  SD  MET A 369      -0.396  20.714 -26.970  1.00 10.00      A   
ATOM   3480  CE  MET A 369      -1.554  20.847 -28.333  1.00 10.00      A   
ATOM   3481  C   MET A 369      -2.349  15.886 -26.245  1.00 10.00      A   
ATOM   3482  O   MET A 369      -3.323  15.666 -26.967  1.00 10.00      A   
ATOM   3483  N   GLY A 370      -1.390  14.995 -26.034  1.00 10.00      A   
ATOM   3484  HN  GLY A 370      -0.656  15.215 -25.423  1.00 10.00      A   
ATOM   3485  CA  GLY A 370      -1.417  13.702 -26.687  1.00 10.00      A   
ATOM   3486  C   GLY A 370      -2.351  12.710 -26.024  1.00 10.00      A   
ATOM   3487  O   GLY A 370      -3.169  12.081 -26.696  1.00 10.00      A   
ATOM   3488  N   CYS A 371      -2.228  12.563 -24.713  1.00 10.00      A   
ATOM   3489  HN  CYS A 371      -1.564  13.101 -24.230  1.00 10.00      A   
ATOM   3490  CA  CYS A 371      -3.059  11.632 -23.963  1.00 10.00      A   
ATOM   3491  CB  CYS A 371      -2.271  11.067 -22.781  1.00 10.00      A   
ATOM   3492  SG  CYS A 371      -0.711  10.284 -23.249  1.00 10.00      A   
ATOM   3493  HG  CYS A 371      -0.995   9.219 -23.987  1.00 10.00      A   
ATOM   3494  C   CYS A 371      -4.345  12.299 -23.476  1.00 10.00      A   
ATOM   3495  O   CYS A 371      -4.312  13.184 -22.621  1.00 10.00      A   
ATOM   3496  N   PRO A 372      -5.496  11.885 -24.023  1.00 10.00      A   
ATOM   3497  CA  PRO A 372      -6.797  12.436 -23.656  1.00 10.00      A   
ATOM   3498  CB  PRO A 372      -7.671  12.137 -24.888  1.00 10.00      A   
ATOM   3499  CG  PRO A 372      -6.813  11.355 -25.839  1.00 10.00      A   
ATOM   3500  CD  PRO A 372      -5.625  10.868 -25.064  1.00 10.00      A   
ATOM   3501  C   PRO A 372      -7.393  11.771 -22.415  1.00 10.00      A   
ATOM   3502  O   PRO A 372      -8.449  12.178 -21.926  1.00 10.00      A   
ATOM   3503  N   LYS A 373      -6.720  10.742 -21.913  1.00 10.00      A   
ATOM   3504  HN  LYS A 373      -5.883  10.464 -22.344  1.00 10.00      A   
ATOM   3505  CA  LYS A 373      -7.196  10.017 -20.741  1.00 10.00      A   
ATOM   3506  CB  LYS A 373      -7.348   8.523 -21.043  1.00 10.00      A   
ATOM   3507  CG  LYS A 373      -8.337   8.204 -22.150  1.00 10.00      A   
ATOM   3508  CD  LYS A 373      -9.705   8.797 -21.862  1.00 10.00      A   
ATOM   3509  CE  LYS A 373     -10.602   8.742 -23.088  1.00 10.00      A   
ATOM   3510  NZ  LYS A 373     -10.897   7.345 -23.510  1.00 10.00      A   
ATOM   3511  HZ1 LYS A 373     -11.541   7.345 -24.325  1.00 10.00      A   
ATOM   3512  HZ2 LYS A 373     -11.345   6.821 -22.732  1.00 10.00      A   
ATOM   3513  HZ3 LYS A 373     -10.019   6.853 -23.779  1.00 10.00      A   
ATOM   3514  C   LYS A 373      -6.281  10.220 -19.541  1.00 10.00      A   
ATOM   3515  O   LYS A 373      -6.362   9.485 -18.555  1.00 10.00      A   
ATOM   3516  N   LEU A 374      -5.410  11.211 -19.627  1.00 10.00      A   
ATOM   3517  HN  LEU A 374      -5.384  11.752 -20.440  1.00 10.00      A   
ATOM   3518  CA  LEU A 374      -4.489  11.514 -18.542  1.00 10.00      A   
ATOM   3519  CB  LEU A 374      -3.351  12.411 -19.049  1.00 10.00      A   
ATOM   3520  CG  LEU A 374      -1.962  12.197 -18.426  1.00 10.00      A   
ATOM   3521  CD1 LEU A 374      -1.909  12.724 -17.000  1.00 10.00      A   
ATOM   3522  CD2 LEU A 374      -1.558  10.729 -18.478  1.00 10.00      A   
ATOM   3523  C   LEU A 374      -5.236  12.192 -17.395  1.00 10.00      A   
ATOM   3524  O   LEU A 374      -5.733  13.309 -17.544  1.00 10.00      A   
ATOM   3525  N   GLU A 375      -5.337  11.504 -16.266  1.00 10.00      A   
ATOM   3526  HN  GLU A 375      -4.943  10.606 -16.214  1.00 10.00      A   
ATOM   3527  CA  GLU A 375      -6.032  12.049 -15.106  1.00 10.00      A   
ATOM   3528  CB  GLU A 375      -7.278  11.227 -14.782  1.00 10.00      A   
ATOM   3529  CG  GLU A 375      -6.993   9.785 -14.405  1.00 10.00      A   
ATOM   3530  CD  GLU A 375      -8.115   9.174 -13.602  1.00 10.00      A   
ATOM   3531  OE1 GLU A 375      -8.515   9.775 -12.579  1.00 10.00      A   
ATOM   3532  OE2 GLU A 375      -8.599   8.089 -13.982  1.00 10.00      A   
ATOM   3533  C   GLU A 375      -5.119  12.133 -13.886  1.00 10.00      A   
ATOM   3534  O   GLU A 375      -5.380  12.900 -12.957  1.00 10.00      A   
ATOM   3535  N   SER A 376      -4.061  11.333 -13.885  1.00 10.00      A   
ATOM   3536  HN  SER A 376      -3.910  10.733 -14.647  1.00 10.00      A   
ATOM   3537  CA  SER A 376      -3.111  11.331 -12.784  1.00 10.00      A   
ATOM   3538  CB  SER A 376      -3.167  10.004 -12.020  1.00 10.00      A   
ATOM   3539  OG  SER A 376      -2.421  10.068 -10.815  1.00 10.00      A   
ATOM   3540  HG  SER A 376      -2.415   9.198 -10.395  1.00 10.00      A   
ATOM   3541  C   SER A 376      -1.709  11.596 -13.318  1.00 10.00      A   
ATOM   3542  O   SER A 376      -1.184  10.823 -14.123  1.00 10.00      A   
ATOM   3543  N   VAL A 377      -1.112  12.698 -12.893  1.00 10.00      A   
ATOM   3544  HN  VAL A 377      -1.575  13.288 -12.250  1.00 10.00      A   
ATOM   3545  CA  VAL A 377       0.216  13.052 -13.360  1.00 10.00      A   
ATOM   3546  CB  VAL A 377       0.161  14.180 -14.419  1.00 10.00      A   
ATOM   3547  CG1 VAL A 377      -0.481  15.437 -13.851  1.00 10.00      A   
ATOM   3548  CG2 VAL A 377       1.542  14.479 -14.980  1.00 10.00      A   
ATOM   3549  C   VAL A 377       1.147  13.442 -12.214  1.00 10.00      A   
ATOM   3550  O   VAL A 377       0.764  14.175 -11.299  1.00 10.00      A   
ATOM   3551  N   LEU A 378       2.359  12.910 -12.258  1.00 10.00      A   
ATOM   3552  HN  LEU A 378       2.576  12.288 -12.987  1.00 10.00      A   
ATOM   3553  CA  LEU A 378       3.380  13.205 -11.265  1.00 10.00      A   
ATOM   3554  CB  LEU A 378       3.698  11.962 -10.425  1.00 10.00      A   
ATOM   3555  CG  LEU A 378       4.867  12.083  -9.439  1.00 10.00      A   
ATOM   3556  CD1 LEU A 378       4.598  13.168  -8.408  1.00 10.00      A   
ATOM   3557  CD2 LEU A 378       5.133  10.748  -8.756  1.00 10.00      A   
ATOM   3558  C   LEU A 378       4.627  13.680 -11.993  1.00 10.00      A   
ATOM   3559  O   LEU A 378       5.172  12.959 -12.835  1.00 10.00      A   
ATOM   3560  N   TYR A 379       5.076  14.882 -11.682  1.00 10.00      A   
ATOM   3561  HN  TYR A 379       4.622  15.405 -10.984  1.00 10.00      A   
ATOM   3562  CA  TYR A 379       6.234  15.446 -12.347  1.00 10.00      A   
ATOM   3563  CB  TYR A 379       5.761  16.456 -13.395  1.00 10.00      A   
ATOM   3564  CG  TYR A 379       6.615  16.528 -14.641  1.00 10.00      A   
ATOM   3565  CD1 TYR A 379       6.964  17.752 -15.188  1.00 10.00      A   
ATOM   3566  CD2 TYR A 379       7.055  15.374 -15.277  1.00 10.00      A   
ATOM   3567  CE1 TYR A 379       7.726  17.831 -16.334  1.00 10.00      A   
ATOM   3568  CE2 TYR A 379       7.821  15.443 -16.424  1.00 10.00      A   
ATOM   3569  CZ  TYR A 379       8.153  16.675 -16.949  1.00 10.00      A   
ATOM   3570  OH  TYR A 379       8.912  16.748 -18.093  1.00 10.00      A   
ATOM   3571  HH  TYR A 379       9.302  17.631 -18.169  1.00 10.00      A   
ATOM   3572  C   TYR A 379       7.171  16.127 -11.361  1.00 10.00      A   
ATOM   3573  O   TYR A 379       6.730  16.829 -10.450  1.00 10.00      A   
ATOM   3574  N   PHE A 380       8.464  15.906 -11.556  1.00 10.00      A   
ATOM   3575  HN  PHE A 380       8.737  15.320 -12.291  1.00 10.00      A   
ATOM   3576  CA  PHE A 380       9.497  16.499 -10.715  1.00 10.00      A   
ATOM   3577  CB  PHE A 380      10.205  15.411  -9.902  1.00 10.00      A   
ATOM   3578  CG  PHE A 380       9.576  15.109  -8.568  1.00 10.00      A   
ATOM   3579  CD1 PHE A 380       8.461  14.291  -8.481  1.00 10.00      A   
ATOM   3580  CD2 PHE A 380      10.108  15.636  -7.405  1.00 10.00      A   
ATOM   3581  CE1 PHE A 380       7.887  14.005  -7.256  1.00 10.00      A   
ATOM   3582  CE2 PHE A 380       9.538  15.354  -6.176  1.00 10.00      A   
ATOM   3583  CZ  PHE A 380       8.425  14.537  -6.101  1.00 10.00      A   
ATOM   3584  C   PHE A 380      10.512  17.222 -11.600  1.00 10.00      A   
ATOM   3585  O   PHE A 380      11.679  16.835 -11.674  1.00 10.00      A   
ATOM   3586  N   CYS A 381      10.060  18.261 -12.286  1.00 10.00      A   
ATOM   3587  HN  CYS A 381       9.122  18.535 -12.181  1.00 10.00      A   
ATOM   3588  CA  CYS A 381      10.928  19.016 -13.179  1.00 10.00      A   
ATOM   3589  CB  CYS A 381      10.121  19.659 -14.309  1.00 10.00      A   
ATOM   3590  SG  CYS A 381       8.810  20.778 -13.761  1.00 10.00      A   
ATOM   3591  HG  CYS A 381       8.937  21.916 -14.438  1.00 10.00      A   
ATOM   3592  C   CYS A 381      11.747  20.065 -12.430  1.00 10.00      A   
ATOM   3593  O   CYS A 381      11.559  20.284 -11.231  1.00 10.00      A   
ATOM   3594  N   ARG A 382      12.661  20.711 -13.144  1.00 10.00      A   
ATOM   3595  HN  ARG A 382      12.764  20.495 -14.095  1.00 10.00      A   
ATOM   3596  CA  ARG A 382      13.516  21.732 -12.549  1.00 10.00      A   
ATOM   3597  CB  ARG A 382      14.965  21.537 -12.996  1.00 10.00      A   
ATOM   3598  CG  ARG A 382      15.703  20.454 -12.230  1.00 10.00      A   
ATOM   3599  CD  ARG A 382      17.082  20.190 -12.813  1.00 10.00      A   
ATOM   3600  NE  ARG A 382      17.883  19.330 -11.941  1.00 10.00      A   
ATOM   3601  HE  ARG A 382      18.467  19.779 -11.285  1.00 10.00      A   
ATOM   3602  CZ  ARG A 382      17.870  17.992 -11.980  1.00 10.00      A   
ATOM   3603  NH1 ARG A 382      17.099  17.359 -12.853  1.00 10.00      A   
ATOM   3604 HH11 ARG A 382      16.504  17.901 -13.506  1.00 10.00      A   
ATOM   3605 HH12 ARG A 382      17.084  16.313 -12.881  1.00 10.00      A   
ATOM   3606  NH2 ARG A 382      18.613  17.299 -11.132  1.00 10.00      A   
ATOM   3607 HH21 ARG A 382      18.610  16.252 -11.154  1.00 10.00      A   
ATOM   3608 HH22 ARG A 382      19.208  17.796 -10.426  1.00 10.00      A   
ATOM   3609  C   ARG A 382      13.047  23.139 -12.898  1.00 10.00      A   
ATOM   3610  O   ARG A 382      13.548  24.121 -12.351  1.00 10.00      A   
ATOM   3611  N   GLN A 383      12.083  23.234 -13.803  1.00 10.00      A   
ATOM   3612  HN  GLN A 383      11.704  22.418 -14.190  1.00 10.00      A   
ATOM   3613  CA  GLN A 383      11.559  24.532 -14.222  1.00 10.00      A   
ATOM   3614  CB  GLN A 383      12.427  25.130 -15.334  1.00 10.00      A   
ATOM   3615  CG  GLN A 383      12.298  24.414 -16.670  1.00 10.00      A   
ATOM   3616  CD  GLN A 383      13.278  24.914 -17.715  1.00 10.00      A   
ATOM   3617  OE1 GLN A 383      14.418  25.254 -17.402  1.00 10.00      A   
ATOM   3618  NE2 GLN A 383      12.836  24.969 -18.964  1.00 10.00      A   
ATOM   3619 HE21 GLN A 383      11.911  24.690 -19.145  1.00 10.00      A   
ATOM   3620 HE22 GLN A 383      13.451  25.288 -19.659  1.00 10.00      A   
ATOM   3621  C   GLN A 383      10.112  24.391 -14.690  1.00 10.00      A   
ATOM   3622  O   GLN A 383       9.680  23.300 -15.072  1.00 10.00      A   
ATOM   3623  N   MET A 384       9.370  25.486 -14.650  1.00 10.00      A   
ATOM   3624  HN  MET A 384       9.769  26.323 -14.326  1.00 10.00      A   
ATOM   3625  CA  MET A 384       7.977  25.485 -15.069  1.00 10.00      A   
ATOM   3626  CB  MET A 384       7.095  24.858 -13.979  1.00 10.00      A   
ATOM   3627  CG  MET A 384       5.598  25.031 -14.197  1.00 10.00      A   
ATOM   3628  SD  MET A 384       5.020  24.277 -15.730  1.00 10.00      A   
ATOM   3629  CE  MET A 384       5.028  22.542 -15.287  1.00 10.00      A   
ATOM   3630  C   MET A 384       7.513  26.906 -15.369  1.00 10.00      A   
ATOM   3631  O   MET A 384       7.865  27.845 -14.652  1.00 10.00      A   
ATOM   3632  N   THR A 385       6.747  27.067 -16.437  1.00 10.00      A   
ATOM   3633  HN  THR A 385       6.518  26.288 -16.988  1.00 10.00      A   
ATOM   3634  CA  THR A 385       6.231  28.373 -16.811  1.00 10.00      A   
ATOM   3635  CB  THR A 385       6.546  28.718 -18.280  1.00 10.00      A   
ATOM   3636  OG1 THR A 385       6.446  27.541 -19.093  1.00 10.00      A   
ATOM   3637  HG1 THR A 385       7.290  27.056 -19.062  1.00 10.00      A   
ATOM   3638  CG2 THR A 385       7.940  29.313 -18.409  1.00 10.00      A   
ATOM   3639  C   THR A 385       4.723  28.438 -16.589  1.00 10.00      A   
ATOM   3640  O   THR A 385       4.021  27.429 -16.713  1.00 10.00      A   
ATOM   3641  N   ASN A 386       4.228  29.629 -16.272  1.00 10.00      A   
ATOM   3642  HN  ASN A 386       4.847  30.402 -16.198  1.00 10.00      A   
ATOM   3643  CA  ASN A 386       2.803  29.832 -16.031  1.00 10.00      A   
ATOM   3644  CB  ASN A 386       2.524  31.265 -15.569  1.00 10.00      A   
ATOM   3645  CG  ASN A 386       2.621  31.431 -14.067  1.00 10.00      A   
ATOM   3646  OD1 ASN A 386       2.243  30.544 -13.301  1.00 10.00      A   
ATOM   3647  ND2 ASN A 386       3.130  32.574 -13.633  1.00 10.00      A   
ATOM   3648 HD21 ASN A 386       3.408  33.242 -14.301  1.00 10.00      A   
ATOM   3649 HD22 ASN A 386       3.210  32.708 -12.662  1.00 10.00      A   
ATOM   3650  C   ASN A 386       1.992  29.519 -17.278  1.00 10.00      A   
ATOM   3651  O   ASN A 386       0.887  28.983 -17.195  1.00 10.00      A   
ATOM   3652  N   ALA A 387       2.564  29.834 -18.434  1.00 10.00      A   
ATOM   3653  HN  ALA A 387       3.455  30.239 -18.427  1.00 10.00      A   
ATOM   3654  CA  ALA A 387       1.910  29.590 -19.712  1.00 10.00      A   
ATOM   3655  CB  ALA A 387       2.743  30.168 -20.844  1.00 10.00      A   
ATOM   3656  C   ALA A 387       1.677  28.096 -19.925  1.00 10.00      A   
ATOM   3657  O   ALA A 387       0.658  27.688 -20.489  1.00 10.00      A   
ATOM   3658  N   ALA A 388       2.621  27.284 -19.461  1.00 10.00      A   
ATOM   3659  HN  ALA A 388       3.407  27.666 -19.017  1.00 10.00      A   
ATOM   3660  CA  ALA A 388       2.515  25.839 -19.593  1.00 10.00      A   
ATOM   3661  CB  ALA A 388       3.837  25.175 -19.250  1.00 10.00      A   
ATOM   3662  C   ALA A 388       1.405  25.309 -18.697  1.00 10.00      A   
ATOM   3663  O   ALA A 388       0.558  24.537 -19.140  1.00 10.00      A   
ATOM   3664  N   LEU A 389       1.404  25.755 -17.442  1.00 10.00      A   
ATOM   3665  HN  LEU A 389       2.102  26.387 -17.164  1.00 10.00      A   
ATOM   3666  CA  LEU A 389       0.400  25.337 -16.470  1.00 10.00      A   
ATOM   3667  CB  LEU A 389       0.623  26.043 -15.126  1.00 10.00      A   
ATOM   3668  CG  LEU A 389       1.792  25.533 -14.273  1.00 10.00      A   
ATOM   3669  CD1 LEU A 389       2.082  26.490 -13.124  1.00 10.00      A   
ATOM   3670  CD2 LEU A 389       1.497  24.139 -13.744  1.00 10.00      A   
ATOM   3671  C   LEU A 389      -1.012  25.615 -16.980  1.00 10.00      A   
ATOM   3672  O   LEU A 389      -1.888  24.750 -16.918  1.00 10.00      A   
ATOM   3673  N   ILE A 390      -1.221  26.818 -17.509  1.00 10.00      A   
ATOM   3674  HN  ILE A 390      -0.476  27.460 -17.549  1.00 10.00      A   
ATOM   3675  CA  ILE A 390      -2.529  27.206 -18.033  1.00 10.00      A   
ATOM   3676  CB  ILE A 390      -2.562  28.692 -18.467  1.00 10.00      A   
ATOM   3677  CG1 ILE A 390      -2.287  29.600 -17.262  1.00 10.00      A   
ATOM   3678  CG2 ILE A 390      -3.902  29.043 -19.106  1.00 10.00      A   
ATOM   3679  CD1 ILE A 390      -2.186  31.072 -17.603  1.00 10.00      A   
ATOM   3680  C   ILE A 390      -2.934  26.301 -19.199  1.00 10.00      A   
ATOM   3681  O   ILE A 390      -4.072  25.828 -19.269  1.00 10.00      A   
ATOM   3682  N   THR A 391      -1.989  26.049 -20.098  1.00 10.00      A   
ATOM   3683  HN  THR A 391      -1.102  26.453 -19.982  1.00 10.00      A   
ATOM   3684  CA  THR A 391      -2.238  25.195 -21.256  1.00 10.00      A   
ATOM   3685  CB  THR A 391      -1.031  25.170 -22.222  1.00 10.00      A   
ATOM   3686  OG1 THR A 391      -0.669  26.517 -22.570  1.00 10.00      A   
ATOM   3687  HG1 THR A 391      -0.149  26.911 -21.852  1.00 10.00      A   
ATOM   3688  CG2 THR A 391      -1.386  24.412 -23.495  1.00 10.00      A   
ATOM   3689  C   THR A 391      -2.594  23.770 -20.822  1.00 10.00      A   
ATOM   3690  O   THR A 391      -3.558  23.185 -21.321  1.00 10.00      A   
ATOM   3691  N   ILE A 392      -1.830  23.232 -19.870  1.00 10.00      A   
ATOM   3692  HN  ILE A 392      -1.084  23.760 -19.500  1.00 10.00      A   
ATOM   3693  CA  ILE A 392      -2.065  21.882 -19.364  1.00 10.00      A   
ATOM   3694  CB  ILE A 392      -1.051  21.519 -18.252  1.00 10.00      A   
ATOM   3695  CG1 ILE A 392       0.365  21.444 -18.825  1.00 10.00      A   
ATOM   3696  CG2 ILE A 392      -1.419  20.204 -17.576  1.00 10.00      A   
ATOM   3697  CD1 ILE A 392       1.447  21.419 -17.767  1.00 10.00      A   
ATOM   3698  C   ILE A 392      -3.489  21.745 -18.824  1.00 10.00      A   
ATOM   3699  O   ILE A 392      -4.193  20.783 -19.138  1.00 10.00      A   
ATOM   3700  N   ALA A 393      -3.914  22.726 -18.037  1.00 10.00      A   
ATOM   3701  HN  ALA A 393      -3.308  23.471 -17.835  1.00 10.00      A   
ATOM   3702  CA  ALA A 393      -5.253  22.726 -17.458  1.00 10.00      A   
ATOM   3703  CB  ALA A 393      -5.415  23.899 -16.508  1.00 10.00      A   
ATOM   3704  C   ALA A 393      -6.324  22.769 -18.545  1.00 10.00      A   
ATOM   3705  O   ALA A 393      -7.356  22.106 -18.446  1.00 10.00      A   
ATOM   3706  N   ARG A 394      -6.070  23.551 -19.584  1.00 10.00      A   
ATOM   3707  HN  ARG A 394      -5.230  24.060 -19.604  1.00 10.00      A   
ATOM   3708  CA  ARG A 394      -7.004  23.677 -20.694  1.00 10.00      A   
ATOM   3709  CB  ARG A 394      -6.585  24.825 -21.610  1.00 10.00      A   
ATOM   3710  CG  ARG A 394      -6.729  26.201 -20.984  1.00 10.00      A   
ATOM   3711  CD  ARG A 394      -6.158  27.286 -21.887  1.00 10.00      A   
ATOM   3712  NE  ARG A 394      -6.819  27.324 -23.194  1.00 10.00      A   
ATOM   3713  HE  ARG A 394      -6.415  26.797 -23.922  1.00 10.00      A   
ATOM   3714  CZ  ARG A 394      -7.916  28.039 -23.453  1.00 10.00      A   
ATOM   3715  NH1 ARG A 394      -8.471  28.781 -22.505  1.00 10.00      A   
ATOM   3716 HH11 ARG A 394      -8.055  28.813 -21.549  1.00 10.00      A   
ATOM   3717 HH12 ARG A 394      -9.327  29.341 -22.713  1.00 10.00      A   
ATOM   3718  NH2 ARG A 394      -8.463  28.005 -24.660  1.00 10.00      A   
ATOM   3719 HH21 ARG A 394      -8.041  27.418 -25.413  1.00 10.00      A   
ATOM   3720 HH22 ARG A 394      -9.325  28.564 -24.862  1.00 10.00      A   
ATOM   3721  C   ARG A 394      -7.076  22.378 -21.491  1.00 10.00      A   
ATOM   3722  O   ARG A 394      -8.129  22.015 -22.017  1.00 10.00      A   
ATOM   3723  N   ASN A 395      -5.950  21.685 -21.573  1.00 10.00      A   
ATOM   3724  HN  ASN A 395      -5.145  22.035 -21.136  1.00 10.00      A   
ATOM   3725  CA  ASN A 395      -5.866  20.430 -22.304  1.00 10.00      A   
ATOM   3726  CB  ASN A 395      -4.403  20.039 -22.538  1.00 10.00      A   
ATOM   3727  CG  ASN A 395      -3.699  20.898 -23.571  1.00 10.00      A   
ATOM   3728  OD1 ASN A 395      -2.508  21.174 -23.446  1.00 10.00      A   
ATOM   3729  ND2 ASN A 395      -4.422  21.318 -24.602  1.00 10.00      A   
ATOM   3730 HD21 ASN A 395      -5.369  21.058 -24.645  1.00 10.00      A   
ATOM   3731 HD22 ASN A 395      -3.982  21.869 -25.284  1.00 10.00      A   
ATOM   3732  C   ASN A 395      -6.582  19.303 -21.572  1.00 10.00      A   
ATOM   3733  O   ASN A 395      -7.478  18.667 -22.128  1.00 10.00      A   
ATOM   3734  N   ARG A 396      -6.195  19.071 -20.322  1.00 10.00      A   
ATOM   3735  HN  ARG A 396      -5.505  19.644 -19.917  1.00 10.00      A   
ATOM   3736  CA  ARG A 396      -6.784  17.999 -19.526  1.00 10.00      A   
ATOM   3737  CB  ARG A 396      -5.696  17.055 -19.002  1.00 10.00      A   
ATOM   3738  CG  ARG A 396      -4.915  16.328 -20.083  1.00 10.00      A   
ATOM   3739  CD  ARG A 396      -5.518  14.967 -20.399  1.00 10.00      A   
ATOM   3740  NE  ARG A 396      -6.908  15.057 -20.847  1.00 10.00      A   
ATOM   3741  HE  ARG A 396      -7.607  14.828 -20.189  1.00 10.00      A   
ATOM   3742  CZ  ARG A 396      -7.276  15.413 -22.078  1.00 10.00      A   
ATOM   3743  NH1 ARG A 396      -6.364  15.715 -22.996  1.00 10.00      A   
ATOM   3744 HH11 ARG A 396      -6.659  15.995 -23.954  1.00 10.00      A   
ATOM   3745 HH12 ARG A 396      -5.345  15.672 -22.764  1.00 10.00      A   
ATOM   3746  NH2 ARG A 396      -8.564  15.456 -22.394  1.00 10.00      A   
ATOM   3747 HH21 ARG A 396      -9.289  15.209 -21.683  1.00 10.00      A   
ATOM   3748 HH22 ARG A 396      -8.856  15.734 -23.356  1.00 10.00      A   
ATOM   3749  C   ARG A 396      -7.599  18.534 -18.354  1.00 10.00      A   
ATOM   3750  O   ARG A 396      -7.070  18.726 -17.261  1.00 10.00      A   
ATOM   3751  N   PRO A 397      -8.903  18.779 -18.566  1.00 10.00      A   
ATOM   3752  CA  PRO A 397      -9.803  19.273 -17.524  1.00 10.00      A   
ATOM   3753  CB  PRO A 397     -10.946  19.929 -18.321  1.00 10.00      A   
ATOM   3754  CG  PRO A 397     -10.612  19.738 -19.768  1.00 10.00      A   
ATOM   3755  CD  PRO A 397      -9.609  18.625 -19.835  1.00 10.00      A   
ATOM   3756  C   PRO A 397     -10.355  18.123 -16.681  1.00 10.00      A   
ATOM   3757  O   PRO A 397     -11.130  18.329 -15.747  1.00 10.00      A   
ATOM   3758  N   ASN A 398      -9.945  16.906 -17.025  1.00 10.00      A   
ATOM   3759  HN  ASN A 398      -9.325  16.811 -17.778  1.00 10.00      A   
ATOM   3760  CA  ASN A 398     -10.392  15.709 -16.321  1.00 10.00      A   
ATOM   3761  CB  ASN A 398     -10.659  14.578 -17.321  1.00 10.00      A   
ATOM   3762  CG  ASN A 398      -9.392  14.063 -17.983  1.00 10.00      A   
ATOM   3763  OD1 ASN A 398      -8.902  14.647 -18.951  1.00 10.00      A   
ATOM   3764  ND2 ASN A 398      -8.863  12.958 -17.477  1.00 10.00      A   
ATOM   3765 HD21 ASN A 398      -9.313  12.537 -16.714  1.00 10.00      A   
ATOM   3766 HD22 ASN A 398      -8.040  12.611 -17.881  1.00 10.00      A   
ATOM   3767  C   ASN A 398      -9.357  15.257 -15.296  1.00 10.00      A   
ATOM   3768  O   ASN A 398      -9.497  14.189 -14.690  1.00 10.00      A   
ATOM   3769  N   MET A 399      -8.325  16.078 -15.110  1.00 10.00      A   
ATOM   3770  HN  MET A 399      -8.287  16.916 -15.616  1.00 10.00      A   
ATOM   3771  CA  MET A 399      -7.251  15.775 -14.172  1.00 10.00      A   
ATOM   3772  CB  MET A 399      -6.165  16.850 -14.238  1.00 10.00      A   
ATOM   3773  CG  MET A 399      -4.807  16.393 -13.732  1.00 10.00      A   
ATOM   3774  SD  MET A 399      -3.970  15.280 -14.878  1.00 10.00      A   
ATOM   3775  CE  MET A 399      -3.498  16.421 -16.175  1.00 10.00      A   
ATOM   3776  C   MET A 399      -7.780  15.654 -12.747  1.00 10.00      A   
ATOM   3777  O   MET A 399      -8.415  16.572 -12.228  1.00 10.00      A   
ATOM   3778  N   THR A 400      -7.526  14.511 -12.131  1.00 10.00      A   
ATOM   3779  HN  THR A 400      -7.024  13.813 -12.605  1.00 10.00      A   
ATOM   3780  CA  THR A 400      -7.974  14.259 -10.773  1.00 10.00      A   
ATOM   3781  CB  THR A 400      -8.613  12.859 -10.655  1.00 10.00      A   
ATOM   3782  OG1 THR A 400      -7.721  11.877 -11.201  1.00 10.00      A   
ATOM   3783  HG1 THR A 400      -8.216  11.285 -11.795  1.00 10.00      A   
ATOM   3784  CG2 THR A 400      -9.935  12.804 -11.406  1.00 10.00      A   
ATOM   3785  C   THR A 400      -6.815  14.360  -9.787  1.00 10.00      A   
ATOM   3786  O   THR A 400      -7.000  14.727  -8.623  1.00 10.00      A   
ATOM   3787  N   ARG A 401      -5.620  14.030 -10.262  1.00 10.00      A   
ATOM   3788  HN  ARG A 401      -5.542  13.747 -11.201  1.00 10.00      A   
ATOM   3789  CA  ARG A 401      -4.424  14.067  -9.437  1.00 10.00      A   
ATOM   3790  CB  ARG A 401      -3.993  12.643  -9.070  1.00 10.00      A   
ATOM   3791  CG  ARG A 401      -4.962  11.922  -8.144  1.00 10.00      A   
ATOM   3792  CD  ARG A 401      -4.997  10.428  -8.419  1.00 10.00      A   
ATOM   3793  NE  ARG A 401      -6.008  10.064  -9.415  1.00 10.00      A   
ATOM   3794  HE  ARG A 401      -6.240  10.738 -10.097  1.00 10.00      A   
ATOM   3795  CZ  ARG A 401      -6.622   8.879  -9.446  1.00 10.00      A   
ATOM   3796  NH1 ARG A 401      -6.329   7.955  -8.545  1.00 10.00      A   
ATOM   3797 HH11 ARG A 401      -6.807   7.029  -8.564  1.00 10.00      A   
ATOM   3798 HH12 ARG A 401      -5.613   8.147  -7.804  1.00 10.00      A   
ATOM   3799  NH2 ARG A 401      -7.523   8.614 -10.382  1.00 10.00      A   
ATOM   3800 HH21 ARG A 401      -7.763   9.332 -11.110  1.00 10.00      A   
ATOM   3801 HH22 ARG A 401      -8.002   7.687 -10.404  1.00 10.00      A   
ATOM   3802  C   ARG A 401      -3.286  14.788 -10.153  1.00 10.00      A   
ATOM   3803  O   ARG A 401      -2.674  14.246 -11.075  1.00 10.00      A   
ATOM   3804  N   PHE A 402      -3.023  16.016  -9.731  1.00 10.00      A   
ATOM   3805  HN  PHE A 402      -3.559  16.394  -8.999  1.00 10.00      A   
ATOM   3806  CA  PHE A 402      -1.951  16.817 -10.310  1.00 10.00      A   
ATOM   3807  CB  PHE A 402      -2.474  18.177 -10.779  1.00 10.00      A   
ATOM   3808  CG  PHE A 402      -1.508  18.947 -11.638  1.00 10.00      A   
ATOM   3809  CD1 PHE A 402      -1.452  18.729 -13.007  1.00 10.00      A   
ATOM   3810  CD2 PHE A 402      -0.660  19.890 -11.081  1.00 10.00      A   
ATOM   3811  CE1 PHE A 402      -0.569  19.437 -13.799  1.00 10.00      A   
ATOM   3812  CE2 PHE A 402       0.225  20.602 -11.866  1.00 10.00      A   
ATOM   3813  CZ  PHE A 402       0.270  20.375 -13.228  1.00 10.00      A   
ATOM   3814  C   PHE A 402      -0.835  16.992  -9.286  1.00 10.00      A   
ATOM   3815  O   PHE A 402      -0.938  17.801  -8.363  1.00 10.00      A   
ATOM   3816  N   ARG A 403       0.220  16.214  -9.442  1.00 10.00      A   
ATOM   3817  HN  ARG A 403       0.252  15.589 -10.201  1.00 10.00      A   
ATOM   3818  CA  ARG A 403       1.342  16.263  -8.522  1.00 10.00      A   
ATOM   3819  CB  ARG A 403       1.645  14.863  -7.990  1.00 10.00      A   
ATOM   3820  CG  ARG A 403       0.436  14.158  -7.398  1.00 10.00      A   
ATOM   3821  CD  ARG A 403       0.684  12.668  -7.239  1.00 10.00      A   
ATOM   3822  NE  ARG A 403       1.620  12.377  -6.158  1.00 10.00      A   
ATOM   3823  HE  ARG A 403       2.320  13.054  -5.964  1.00 10.00      A   
ATOM   3824  CZ  ARG A 403       1.600  11.268  -5.421  1.00 10.00      A   
ATOM   3825  NH1 ARG A 403       0.690  10.320  -5.638  1.00 10.00      A   
ATOM   3826 HH11 ARG A 403      -0.024  10.430  -6.387  1.00 10.00      A   
ATOM   3827 HH12 ARG A 403       0.685   9.456  -5.053  1.00 10.00      A   
ATOM   3828  NH2 ARG A 403       2.490  11.121  -4.455  1.00 10.00      A   
ATOM   3829 HH21 ARG A 403       3.197  11.872  -4.282  1.00 10.00      A   
ATOM   3830 HH22 ARG A 403       2.492  10.263  -3.859  1.00 10.00      A   
ATOM   3831  C   ARG A 403       2.570  16.863  -9.193  1.00 10.00      A   
ATOM   3832  O   ARG A 403       3.279  16.188  -9.939  1.00 10.00      A   
ATOM   3833  N   LEU A 404       2.803  18.139  -8.937  1.00 10.00      A   
ATOM   3834  HN  LEU A 404       2.196  18.628  -8.340  1.00 10.00      A   
ATOM   3835  CA  LEU A 404       3.941  18.839  -9.509  1.00 10.00      A   
ATOM   3836  CB  LEU A 404       3.449  20.073 -10.270  1.00 10.00      A   
ATOM   3837  CG  LEU A 404       4.419  20.687 -11.281  1.00 10.00      A   
ATOM   3838  CD1 LEU A 404       4.628  19.751 -12.458  1.00 10.00      A   
ATOM   3839  CD2 LEU A 404       3.907  22.039 -11.757  1.00 10.00      A   
ATOM   3840  C   LEU A 404       4.890  19.260  -8.396  1.00 10.00      A   
ATOM   3841  O   LEU A 404       4.473  19.895  -7.427  1.00 10.00      A   
ATOM   3842  N   CYS A 405       6.157  18.901  -8.515  1.00 10.00      A   
ATOM   3843  HN  CYS A 405       6.446  18.380  -9.304  1.00 10.00      A   
ATOM   3844  CA  CYS A 405       7.132  19.256  -7.495  1.00 10.00      A   
ATOM   3845  CB  CYS A 405       7.318  18.115  -6.496  1.00 10.00      A   
ATOM   3846  SG  CYS A 405       8.165  18.597  -4.972  1.00 10.00      A   
ATOM   3847  HG  CYS A 405       9.287  19.218  -5.310  1.00 10.00      A   
ATOM   3848  C   CYS A 405       8.469  19.656  -8.106  1.00 10.00      A   
ATOM   3849  O   CYS A 405       9.275  18.806  -8.481  1.00 10.00      A   
ATOM   3850  N   ILE A 406       8.689  20.958  -8.222  1.00 10.00      A   
ATOM   3851  HN  ILE A 406       7.997  21.587  -7.932  1.00 10.00      A   
ATOM   3852  CA  ILE A 406       9.929  21.475  -8.771  1.00 10.00      A   
ATOM   3853  CB  ILE A 406       9.836  22.992  -9.055  1.00 10.00      A   
ATOM   3854  CG1 ILE A 406       8.658  23.296  -9.988  1.00 10.00      A   
ATOM   3855  CG2 ILE A 406      11.138  23.516  -9.650  1.00 10.00      A   
ATOM   3856  CD1 ILE A 406       8.460  24.772 -10.261  1.00 10.00      A   
ATOM   3857  C   ILE A 406      11.079  21.203  -7.802  1.00 10.00      A   
ATOM   3858  O   ILE A 406      10.936  21.386  -6.588  1.00 10.00      A   
ATOM   3859  N   ILE A 407      12.199  20.744  -8.352  1.00 10.00      A   
ATOM   3860  HN  ILE A 407      12.221  20.597  -9.324  1.00 10.00      A   
ATOM   3861  CA  ILE A 407      13.390  20.430  -7.565  1.00 10.00      A   
ATOM   3862  CB  ILE A 407      14.561  19.990  -8.477  1.00 10.00      A   
ATOM   3863  CG1 ILE A 407      14.153  18.795  -9.352  1.00 10.00      A   
ATOM   3864  CG2 ILE A 407      15.806  19.662  -7.663  1.00 10.00      A   
ATOM   3865  CD1 ILE A 407      13.707  17.570  -8.575  1.00 10.00      A   
ATOM   3866  C   ILE A 407      13.822  21.622  -6.707  1.00 10.00      A   
ATOM   3867  O   ILE A 407      14.149  21.465  -5.532  1.00 10.00      A   
ATOM   3868  N   GLU A 408      13.798  22.812  -7.292  1.00 10.00      A   
ATOM   3869  HN  GLU A 408      13.508  22.883  -8.222  1.00 10.00      A   
ATOM   3870  CA  GLU A 408      14.187  24.018  -6.579  1.00 10.00      A   
ATOM   3871  CB  GLU A 408      14.788  25.033  -7.549  1.00 10.00      A   
ATOM   3872  CG  GLU A 408      15.725  26.031  -6.891  1.00 10.00      A   
ATOM   3873  CD  GLU A 408      17.074  25.431  -6.554  1.00 10.00      A   
ATOM   3874  OE1 GLU A 408      17.213  24.822  -5.472  1.00 10.00      A   
ATOM   3875  OE2 GLU A 408      18.006  25.569  -7.375  1.00 10.00      A   
ATOM   3876  C   GLU A 408      12.987  24.633  -5.865  1.00 10.00      A   
ATOM   3877  O   GLU A 408      11.938  24.849  -6.474  1.00 10.00      A   
ATOM   3878  N   PRO A 409      13.115  24.897  -4.557  1.00 10.00      A   
ATOM   3879  CA  PRO A 409      12.043  25.492  -3.759  1.00 10.00      A   
ATOM   3880  CB  PRO A 409      12.517  25.316  -2.306  1.00 10.00      A   
ATOM   3881  CG  PRO A 409      13.729  24.445  -2.375  1.00 10.00      A   
ATOM   3882  CD  PRO A 409      14.309  24.633  -3.745  1.00 10.00      A   
ATOM   3883  C   PRO A 409      11.872  26.978  -4.073  1.00 10.00      A   
ATOM   3884  O   PRO A 409      12.858  27.689  -4.295  1.00 10.00      A   
ATOM   3885  N   LYS A 410      10.615  27.427  -4.108  1.00 10.00      A   
ATOM   3886  HN  LYS A 410       9.883  26.791  -3.943  1.00 10.00      A   
ATOM   3887  CA  LYS A 410      10.280  28.828  -4.379  1.00 10.00      A   
ATOM   3888  CB  LYS A 410      10.817  29.757  -3.284  1.00 10.00      A   
ATOM   3889  CG  LYS A 410      10.232  29.494  -1.907  1.00 10.00      A   
ATOM   3890  CD  LYS A 410      10.833  30.421  -0.863  1.00 10.00      A   
ATOM   3891  CE  LYS A 410      10.278  30.123   0.522  1.00 10.00      A   
ATOM   3892  NZ  LYS A 410      10.884  30.987   1.571  1.00 10.00      A   
ATOM   3893  HZ1 LYS A 410      10.668  30.608   2.516  1.00 10.00      A   
ATOM   3894  HZ2 LYS A 410      10.509  31.955   1.505  1.00 10.00      A   
ATOM   3895  HZ3 LYS A 410      11.918  31.022   1.453  1.00 10.00      A   
ATOM   3896  C   LYS A 410      10.732  29.296  -5.763  1.00 10.00      A   
ATOM   3897  O   LYS A 410      10.920  30.488  -5.990  1.00 10.00      A   
ATOM   3898  N   ALA A 411      10.884  28.362  -6.689  1.00 10.00      A   
ATOM   3899  HN  ALA A 411      10.714  27.430  -6.455  1.00 10.00      A   
ATOM   3900  CA  ALA A 411      11.308  28.693  -8.047  1.00 10.00      A   
ATOM   3901  CB  ALA A 411      11.824  27.455  -8.765  1.00 10.00      A   
ATOM   3902  C   ALA A 411      10.166  29.339  -8.834  1.00 10.00      A   
ATOM   3903  O   ALA A 411       9.099  28.744  -8.998  1.00 10.00      A   
ATOM   3904  N   PRO A 412      10.370  30.576  -9.310  1.00 10.00      A   
ATOM   3905  CA  PRO A 412       9.362  31.308 -10.074  1.00 10.00      A   
ATOM   3906  CB  PRO A 412       9.770  32.760  -9.829  1.00 10.00      A   
ATOM   3907  CG  PRO A 412      11.258  32.713  -9.715  1.00 10.00      A   
ATOM   3908  CD  PRO A 412      11.604  31.368  -9.130  1.00 10.00      A   
ATOM   3909  C   PRO A 412       9.436  31.004 -11.564  1.00 10.00      A   
ATOM   3910  O   PRO A 412      10.303  30.248 -12.013  1.00 10.00      A   
ATOM   3911  N   ASP A 413       8.521  31.604 -12.321  1.00 10.00      A   
ATOM   3912  HN  ASP A 413       7.859  32.193 -11.892  1.00 10.00      A   
ATOM   3913  CA  ASP A 413       8.476  31.434 -13.770  1.00 10.00      A   
ATOM   3914  CB  ASP A 413       7.275  32.204 -14.331  1.00 10.00      A   
ATOM   3915  CG  ASP A 413       7.121  32.088 -15.834  1.00 10.00      A   
ATOM   3916  OD1 ASP A 413       7.872  32.764 -16.559  1.00 10.00      A   
ATOM   3917  OD2 ASP A 413       6.228  31.349 -16.291  1.00 10.00      A   
ATOM   3918  C   ASP A 413       9.780  31.965 -14.365  1.00 10.00      A   
ATOM   3919  O   ASP A 413      10.177  33.091 -14.084  1.00 10.00      A   
ATOM   3920  N   TYR A 414      10.444  31.164 -15.181  1.00 10.00      A   
ATOM   3921  HN  TYR A 414      10.070  30.288 -15.401  1.00 10.00      A   
ATOM   3922  CA  TYR A 414      11.731  31.568 -15.756  1.00 10.00      A   
ATOM   3923  CB  TYR A 414      12.626  30.360 -16.066  1.00 10.00      A   
ATOM   3924  CG  TYR A 414      12.132  29.472 -17.188  1.00 10.00      A   
ATOM   3925  CD1 TYR A 414      12.487  29.720 -18.511  1.00 10.00      A   
ATOM   3926  CD2 TYR A 414      11.315  28.381 -16.926  1.00 10.00      A   
ATOM   3927  CE1 TYR A 414      12.043  28.908 -19.534  1.00 10.00      A   
ATOM   3928  CE2 TYR A 414      10.865  27.566 -17.944  1.00 10.00      A   
ATOM   3929  CZ  TYR A 414      11.232  27.834 -19.246  1.00 10.00      A   
ATOM   3930  OH  TYR A 414      10.794  27.018 -20.261  1.00 10.00      A   
ATOM   3931  HH  TYR A 414       9.950  26.607 -20.001  1.00 10.00      A   
ATOM   3932  C   TYR A 414      11.624  32.493 -16.969  1.00 10.00      A   
ATOM   3933  O   TYR A 414      12.645  32.921 -17.512  1.00 10.00      A   
ATOM   3934  N   LEU A 415      10.412  32.804 -17.398  1.00 10.00      A   
ATOM   3935  HN  LEU A 415       9.621  32.454 -16.925  1.00 10.00      A   
ATOM   3936  CA  LEU A 415      10.229  33.673 -18.552  1.00 10.00      A   
ATOM   3937  CB  LEU A 415       9.278  33.042 -19.572  1.00 10.00      A   
ATOM   3938  CG  LEU A 415       9.878  31.970 -20.486  1.00 10.00      A   
ATOM   3939  CD1 LEU A 415       8.817  31.407 -21.418  1.00 10.00      A   
ATOM   3940  CD2 LEU A 415      11.042  32.534 -21.285  1.00 10.00      A   
ATOM   3941  C   LEU A 415       9.737  35.054 -18.139  1.00 10.00      A   
ATOM   3942  O   LEU A 415      10.271  36.070 -18.575  1.00 10.00      A   
ATOM   3943  N   THR A 416       8.728  35.083 -17.287  1.00 10.00      A   
ATOM   3944  HN  THR A 416       8.350  34.230 -16.964  1.00 10.00      A   
ATOM   3945  CA  THR A 416       8.156  36.335 -16.820  1.00 10.00      A   
ATOM   3946  CB  THR A 416       6.621  36.232 -16.716  1.00 10.00      A   
ATOM   3947  OG1 THR A 416       6.263  35.033 -16.012  1.00 10.00      A   
ATOM   3948  HG1 THR A 416       6.635  34.267 -16.472  1.00 10.00      A   
ATOM   3949  CG2 THR A 416       5.996  36.203 -18.100  1.00 10.00      A   
ATOM   3950  C   THR A 416       8.725  36.741 -15.463  1.00 10.00      A   
ATOM   3951  O   THR A 416       8.633  37.904 -15.066  1.00 10.00      A   
ATOM   3952  N   LEU A 417       9.315  35.771 -14.765  1.00 10.00      A   
ATOM   3953  HN  LEU A 417       9.363  34.873 -15.155  1.00 10.00      A   
ATOM   3954  CA  LEU A 417       9.900  35.990 -13.442  1.00 10.00      A   
ATOM   3955  CB  LEU A 417      10.984  37.076 -13.464  1.00 10.00      A   
ATOM   3956  CG  LEU A 417      12.224  36.773 -14.309  1.00 10.00      A   
ATOM   3957  CD1 LEU A 417      13.198  37.935 -14.257  1.00 10.00      A   
ATOM   3958  CD2 LEU A 417      12.894  35.489 -13.845  1.00 10.00      A   
ATOM   3959  C   LEU A 417       8.822  36.302 -12.412  1.00 10.00      A   
ATOM   3960  O   LEU A 417       9.052  37.046 -11.458  1.00 10.00      A   
ATOM   3961  N   GLU A 418       7.649  35.714 -12.612  1.00 10.00      A   
ATOM   3962  HN  GLU A 418       7.540  35.119 -13.383  1.00 10.00      A   
ATOM   3963  CA  GLU A 418       6.521  35.915 -11.719  1.00 10.00      A   
ATOM   3964  CB  GLU A 418       5.308  36.407 -12.516  1.00 10.00      A   
ATOM   3965  CG  GLU A 418       5.587  37.626 -13.376  1.00 10.00      A   
ATOM   3966  CD  GLU A 418       4.327  38.278 -13.909  1.00 10.00      A   
ATOM   3967  OE1 GLU A 418       4.187  39.513 -13.763  1.00 10.00      A   
ATOM   3968  OE2 GLU A 418       3.480  37.571 -14.490  1.00 10.00      A   
ATOM   3969  C   GLU A 418       6.179  34.607 -11.006  1.00 10.00      A   
ATOM   3970  O   GLU A 418       6.631  33.535 -11.421  1.00 10.00      A   
ATOM   3971  N   PRO A 419       5.402  34.675  -9.911  1.00 10.00      A   
ATOM   3972  CA  PRO A 419       4.989  33.484  -9.156  1.00 10.00      A   
ATOM   3973  CB  PRO A 419       4.190  34.058  -7.981  1.00 10.00      A   
ATOM   3974  CG  PRO A 419       4.595  35.488  -7.897  1.00 10.00      A   
ATOM   3975  CD  PRO A 419       4.877  35.911  -9.307  1.00 10.00      A   
ATOM   3976  C   PRO A 419       4.089  32.581  -9.997  1.00 10.00      A   
ATOM   3977  O   PRO A 419       3.464  33.036 -10.954  1.00 10.00      A   
ATOM   3978  N   LEU A 420       3.994  31.315  -9.615  1.00 10.00      A   
ATOM   3979  HN  LEU A 420       4.464  31.024  -8.798  1.00 10.00      A   
ATOM   3980  CA  LEU A 420       3.185  30.347 -10.352  1.00 10.00      A   
ATOM   3981  CB  LEU A 420       3.803  28.948 -10.238  1.00 10.00      A   
ATOM   3982  CG  LEU A 420       5.250  28.802 -10.726  1.00 10.00      A   
ATOM   3983  CD1 LEU A 420       5.803  27.428 -10.376  1.00 10.00      A   
ATOM   3984  CD2 LEU A 420       5.344  29.051 -12.224  1.00 10.00      A   
ATOM   3985  C   LEU A 420       1.740  30.329  -9.852  1.00 10.00      A   
ATOM   3986  O   LEU A 420       0.980  29.400 -10.136  1.00 10.00      A   
ATOM   3987  N   ASP A 421       1.375  31.370  -9.108  1.00 10.00      A   
ATOM   3988  HN  ASP A 421       2.041  32.061  -8.914  1.00 10.00      A   
ATOM   3989  CA  ASP A 421       0.032  31.509  -8.545  1.00 10.00      A   
ATOM   3990  CB  ASP A 421      -0.100  32.839  -7.796  1.00 10.00      A   
ATOM   3991  CG  ASP A 421       0.646  32.851  -6.477  1.00 10.00      A   
ATOM   3992  OD1 ASP A 421       0.006  33.056  -5.427  1.00 10.00      A   
ATOM   3993  OD2 ASP A 421       1.875  32.676  -6.483  1.00 10.00      A   
ATOM   3994  C   ASP A 421      -1.050  31.419  -9.615  1.00 10.00      A   
ATOM   3995  O   ASP A 421      -1.988  30.631  -9.495  1.00 10.00      A   
ATOM   3996  N   ILE A 422      -0.910  32.220 -10.665  1.00 10.00      A   
ATOM   3997  HN  ILE A 422      -0.130  32.809 -10.714  1.00 10.00      A   
ATOM   3998  CA  ILE A 422      -1.886  32.237 -11.749  1.00 10.00      A   
ATOM   3999  CB  ILE A 422      -1.680  33.427 -12.710  1.00 10.00      A   
ATOM   4000  CG1 ILE A 422      -0.240  33.470 -13.229  1.00 10.00      A   
ATOM   4001  CG2 ILE A 422      -2.055  34.737 -12.025  1.00 10.00      A   
ATOM   4002  CD1 ILE A 422      -0.032  34.434 -14.376  1.00 10.00      A   
ATOM   4003  C   ILE A 422      -1.891  30.922 -12.527  1.00 10.00      A   
ATOM   4004  O   ILE A 422      -2.925  30.509 -13.051  1.00 10.00      A   
ATOM   4005  N   GLY A 423      -0.735  30.265 -12.590  1.00 10.00      A   
ATOM   4006  HN  GLY A 423       0.059  30.641 -12.156  1.00 10.00      A   
ATOM   4007  CA  GLY A 423      -0.638  29.002 -13.292  1.00 10.00      A   
ATOM   4008  C   GLY A 423      -1.425  27.921 -12.580  1.00 10.00      A   
ATOM   4009  O   GLY A 423      -2.235  27.222 -13.192  1.00 10.00      A   
ATOM   4010  N   PHE A 424      -1.205  27.798 -11.277  1.00 10.00      A   
ATOM   4011  HN  PHE A 424      -0.552  28.388 -10.837  1.00 10.00      A   
ATOM   4012  CA  PHE A 424      -1.913  26.810 -10.482  1.00 10.00      A   
ATOM   4013  CB  PHE A 424      -1.274  26.659  -9.104  1.00 10.00      A   
ATOM   4014  CG  PHE A 424      -0.277  25.540  -9.018  1.00 10.00      A   
ATOM   4015  CD1 PHE A 424       1.047  25.796  -8.704  1.00 10.00      A   
ATOM   4016  CD2 PHE A 424      -0.669  24.231  -9.245  1.00 10.00      A   
ATOM   4017  CE1 PHE A 424       1.960  24.763  -8.617  1.00 10.00      A   
ATOM   4018  CE2 PHE A 424       0.238  23.194  -9.161  1.00 10.00      A   
ATOM   4019  CZ  PHE A 424       1.555  23.460  -8.844  1.00 10.00      A   
ATOM   4020  C   PHE A 424      -3.382  27.198 -10.355  1.00 10.00      A   
ATOM   4021  O   PHE A 424      -4.253  26.342 -10.182  1.00 10.00      A   
ATOM   4022  N   GLY A 425      -3.643  28.500 -10.439  1.00 10.00      A   
ATOM   4023  HN  GLY A 425      -2.899  29.135 -10.541  1.00 10.00      A   
ATOM   4024  CA  GLY A 425      -5.004  28.993 -10.365  1.00 10.00      A   
ATOM   4025  C   GLY A 425      -5.836  28.444 -11.506  1.00 10.00      A   
ATOM   4026  O   GLY A 425      -6.987  28.054 -11.320  1.00 10.00      A   
ATOM   4027  N   ALA A 426      -5.236  28.398 -12.692  1.00 10.00      A   
ATOM   4028  HN  ALA A 426      -4.316  28.736 -12.775  1.00 10.00      A   
ATOM   4029  CA  ALA A 426      -5.905  27.871 -13.873  1.00 10.00      A   
ATOM   4030  CB  ALA A 426      -5.072  28.143 -15.116  1.00 10.00      A   
ATOM   4031  C   ALA A 426      -6.139  26.374 -13.709  1.00 10.00      A   
ATOM   4032  O   ALA A 426      -7.157  25.838 -14.148  1.00 10.00      A   
ATOM   4033  N   ILE A 427      -5.192  25.711 -13.051  1.00 10.00      A   
ATOM   4034  HN  ILE A 427      -4.412  26.200 -12.725  1.00 10.00      A   
ATOM   4035  CA  ILE A 427      -5.280  24.278 -12.806  1.00 10.00      A   
ATOM   4036  CB  ILE A 427      -4.011  23.746 -12.095  1.00 10.00      A   
ATOM   4037  CG1 ILE A 427      -2.766  23.965 -12.962  1.00 10.00      A   
ATOM   4038  CG2 ILE A 427      -4.159  22.272 -11.728  1.00 10.00      A   
ATOM   4039  CD1 ILE A 427      -2.691  23.074 -14.186  1.00 10.00      A   
ATOM   4040  C   ILE A 427      -6.512  23.949 -11.967  1.00 10.00      A   
ATOM   4041  O   ILE A 427      -7.369  23.176 -12.388  1.00 10.00      A   
ATOM   4042  N   VAL A 428      -6.618  24.571 -10.795  1.00 10.00      A   
ATOM   4043  HN  VAL A 428      -5.924  25.211 -10.527  1.00 10.00      A   
ATOM   4044  CA  VAL A 428      -7.747  24.326  -9.898  1.00 10.00      A   
ATOM   4045  CB  VAL A 428      -7.526  24.926  -8.491  1.00 10.00      A   
ATOM   4046  CG1 VAL A 428      -6.290  24.323  -7.838  1.00 10.00      A   
ATOM   4047  CG2 VAL A 428      -7.415  26.441  -8.553  1.00 10.00      A   
ATOM   4048  C   VAL A 428      -9.060  24.839 -10.481  1.00 10.00      A   
ATOM   4049  O   VAL A 428     -10.138  24.423 -10.059  1.00 10.00      A   
ATOM   4050  N   GLU A 429      -8.968  25.749 -11.444  1.00 10.00      A   
ATOM   4051  HN  GLU A 429      -8.080  26.065 -11.726  1.00 10.00      A   
ATOM   4052  CA  GLU A 429     -10.157  26.299 -12.079  1.00 10.00      A   
ATOM   4053  CB  GLU A 429      -9.846  27.635 -12.766  1.00 10.00      A   
ATOM   4054  CG  GLU A 429     -11.080  28.418 -13.192  1.00 10.00      A   
ATOM   4055  CD  GLU A 429     -10.748  29.650 -14.008  1.00 10.00      A   
ATOM   4056  OE1 GLU A 429      -9.907  30.455 -13.565  1.00 10.00      A   
ATOM   4057  OE2 GLU A 429     -11.341  29.821 -15.095  1.00 10.00      A   
ATOM   4058  C   GLU A 429     -10.744  25.315 -13.085  1.00 10.00      A   
ATOM   4059  O   GLU A 429     -11.953  25.089 -13.113  1.00 10.00      A   
ATOM   4060  N   HIS A 430      -9.880  24.727 -13.903  1.00 10.00      A   
ATOM   4061  HN  HIS A 430      -8.925  24.943 -13.827  1.00 10.00      A   
ATOM   4062  CA  HIS A 430     -10.318  23.776 -14.920  1.00 10.00      A   
ATOM   4063  CB  HIS A 430      -9.370  23.771 -16.123  1.00 10.00      A   
ATOM   4064  CG  HIS A 430      -9.450  25.002 -16.972  1.00 10.00      A   
ATOM   4065  ND1 HIS A 430     -10.237  25.052 -18.096  1.00 10.00      A   
ATOM   4066  CD2 HIS A 430      -8.821  26.193 -16.815  1.00 10.00      A   
ATOM   4067  CE1 HIS A 430     -10.072  26.264 -18.598  1.00 10.00      A   
ATOM   4068  NE2 HIS A 430      -9.226  26.986 -17.854  1.00 10.00      A   
ATOM   4069  HE2 HIS A 430      -8.955  27.918 -18.013  1.00 10.00      A   
ATOM   4070  C   HIS A 430     -10.485  22.367 -14.353  1.00 10.00      A   
ATOM   4071  O   HIS A 430     -11.411  21.645 -14.731  1.00 10.00      A   
ATOM   4072  N   CYS A 431      -9.597  21.977 -13.445  1.00 10.00      A   
ATOM   4073  HN  CYS A 431      -8.877  22.590 -13.177  1.00 10.00      A   
ATOM   4074  CA  CYS A 431      -9.670  20.655 -12.834  1.00 10.00      A   
ATOM   4075  CB  CYS A 431      -8.329  20.260 -12.202  1.00 10.00      A   
ATOM   4076  SG  CYS A 431      -6.929  20.212 -13.347  1.00 10.00      A   
ATOM   4077  HG  CYS A 431      -7.056  21.234 -14.187  1.00 10.00      A   
ATOM   4078  C   CYS A 431     -10.774  20.615 -11.782  1.00 10.00      A   
ATOM   4079  O   CYS A 431     -10.536  20.894 -10.606  1.00 10.00      A   
ATOM   4080  N   LYS A 432     -11.986  20.286 -12.211  1.00 10.00      A   
ATOM   4081  HN  LYS A 432     -12.119  20.102 -13.166  1.00 10.00      A   
ATOM   4082  CA  LYS A 432     -13.128  20.217 -11.305  1.00 10.00      A   
ATOM   4083  CB  LYS A 432     -14.447  20.239 -12.094  1.00 10.00      A   
ATOM   4084  CG  LYS A 432     -14.454  21.144 -13.323  1.00 10.00      A   
ATOM   4085  CD  LYS A 432     -14.375  22.616 -12.947  1.00 10.00      A   
ATOM   4086  CE  LYS A 432     -14.571  23.509 -14.163  1.00 10.00      A   
ATOM   4087  NZ  LYS A 432     -15.930  23.367 -14.747  1.00 10.00      A   
ATOM   4088  HZ1 LYS A 432     -16.101  22.379 -15.016  1.00 10.00      A   
ATOM   4089  HZ2 LYS A 432     -16.020  23.964 -15.593  1.00 10.00      A   
ATOM   4090  HZ3 LYS A 432     -16.651  23.655 -14.054  1.00 10.00      A   
ATOM   4091  C   LYS A 432     -13.065  18.948 -10.460  1.00 10.00      A   
ATOM   4092  O   LYS A 432     -13.603  18.893  -9.355  1.00 10.00      A   
ATOM   4093  N   ASP A 433     -12.386  17.939 -10.987  1.00 10.00      A   
ATOM   4094  HN  ASP A 433     -11.953  18.063 -11.856  1.00 10.00      A   
ATOM   4095  CA  ASP A 433     -12.262  16.652 -10.311  1.00 10.00      A   
ATOM   4096  CB  ASP A 433     -12.446  15.506 -11.315  1.00 10.00      A   
ATOM   4097  CG  ASP A 433     -13.830  15.454 -11.932  1.00 10.00      A   
ATOM   4098  OD1 ASP A 433     -14.125  16.289 -12.814  1.00 10.00      A   
ATOM   4099  OD2 ASP A 433     -14.623  14.564 -11.555  1.00 10.00      A   
ATOM   4100  C   ASP A 433     -10.911  16.512  -9.625  1.00 10.00      A   
ATOM   4101  O   ASP A 433     -10.495  15.407  -9.273  1.00 10.00      A   
ATOM   4102  N   LEU A 434     -10.228  17.634  -9.437  1.00 10.00      A   
ATOM   4103  HN  LEU A 434     -10.614  18.486  -9.734  1.00 10.00      A   
ATOM   4104  CA  LEU A 434      -8.921  17.632  -8.797  1.00 10.00      A   
ATOM   4105  CB  LEU A 434      -8.206  18.965  -9.033  1.00 10.00      A   
ATOM   4106  CG  LEU A 434      -6.693  18.973  -8.801  1.00 10.00      A   
ATOM   4107  CD1 LEU A 434      -5.992  18.035  -9.770  1.00 10.00      A   
ATOM   4108  CD2 LEU A 434      -6.140  20.384  -8.915  1.00 10.00      A   
ATOM   4109  C   LEU A 434      -9.047  17.363  -7.302  1.00 10.00      A   
ATOM   4110  O   LEU A 434      -9.335  18.267  -6.517  1.00 10.00      A   
ATOM   4111  N   ARG A 435      -8.819  16.118  -6.916  1.00 10.00      A   
ATOM   4112  HN  ARG A 435      -8.585  15.442  -7.591  1.00 10.00      A   
ATOM   4113  CA  ARG A 435      -8.913  15.729  -5.517  1.00 10.00      A   
ATOM   4114  CB  ARG A 435      -9.581  14.358  -5.369  1.00 10.00      A   
ATOM   4115  CG  ARG A 435      -8.728  13.178  -5.807  1.00 10.00      A   
ATOM   4116  CD  ARG A 435      -9.490  11.871  -5.657  1.00 10.00      A   
ATOM   4117  NE  ARG A 435      -8.610  10.705  -5.706  1.00 10.00      A   
ATOM   4118  HE  ARG A 435      -7.655  10.851  -5.505  1.00 10.00      A   
ATOM   4119  CZ  ARG A 435      -9.020   9.467  -5.996  1.00 10.00      A   
ATOM   4120  NH1 ARG A 435     -10.301   9.228  -6.267  1.00 10.00      A   
ATOM   4121 HH11 ARG A 435     -10.996  10.008  -6.252  1.00 10.00      A   
ATOM   4122 HH12 ARG A 435     -10.614   8.259  -6.495  1.00 10.00      A   
ATOM   4123  NH2 ARG A 435      -8.152   8.463  -5.991  1.00 10.00      A   
ATOM   4124 HH21 ARG A 435      -8.464   7.495  -6.213  1.00 10.00      A   
ATOM   4125 HH22 ARG A 435      -7.146   8.634  -5.753  1.00 10.00      A   
ATOM   4126  C   ARG A 435      -7.550  15.747  -4.833  1.00 10.00      A   
ATOM   4127  O   ARG A 435      -7.462  15.826  -3.610  1.00 10.00      A   
ATOM   4128  N   ARG A 436      -6.489  15.679  -5.621  1.00 10.00      A   
ATOM   4129  HN  ARG A 436      -6.613  15.622  -6.592  1.00 10.00      A   
ATOM   4130  CA  ARG A 436      -5.141  15.691  -5.079  1.00 10.00      A   
ATOM   4131  CB  ARG A 436      -4.536  14.290  -5.153  1.00 10.00      A   
ATOM   4132  CG  ARG A 436      -3.252  14.114  -4.360  1.00 10.00      A   
ATOM   4133  CD  ARG A 436      -2.757  12.681  -4.436  1.00 10.00      A   
ATOM   4134  NE  ARG A 436      -1.564  12.468  -3.625  1.00 10.00      A   
ATOM   4135  HE  ARG A 436      -1.048  13.265  -3.359  1.00 10.00      A   
ATOM   4136  CZ  ARG A 436      -1.136  11.269  -3.229  1.00 10.00      A   
ATOM   4137  NH1 ARG A 436      -1.807  10.179  -3.575  1.00 10.00      A   
ATOM   4138 HH11 ARG A 436      -1.472   9.246  -3.265  1.00 10.00      A   
ATOM   4139 HH12 ARG A 436      -2.672  10.244  -4.169  1.00 10.00      A   
ATOM   4140  NH2 ARG A 436      -0.022  11.163  -2.512  1.00 10.00      A   
ATOM   4141 HH21 ARG A 436       0.521  12.016  -2.260  1.00 10.00      A   
ATOM   4142 HH22 ARG A 436       0.326  10.218  -2.200  1.00 10.00      A   
ATOM   4143  C   ARG A 436      -4.280  16.674  -5.854  1.00 10.00      A   
ATOM   4144  O   ARG A 436      -4.187  16.594  -7.082  1.00 10.00      A   
ATOM   4145  N   LEU A 437      -3.668  17.609  -5.144  1.00 10.00      A   
ATOM   4146  HN  LEU A 437      -3.787  17.628  -4.167  1.00 10.00      A   
ATOM   4147  CA  LEU A 437      -2.823  18.606  -5.777  1.00 10.00      A   
ATOM   4148  CB  LEU A 437      -3.591  19.912  -5.991  1.00 10.00      A   
ATOM   4149  CG  LEU A 437      -2.796  21.065  -6.609  1.00 10.00      A   
ATOM   4150  CD1 LEU A 437      -2.475  20.780  -8.067  1.00 10.00      A   
ATOM   4151  CD2 LEU A 437      -3.547  22.379  -6.469  1.00 10.00      A   
ATOM   4152  C   LEU A 437      -1.565  18.869  -4.964  1.00 10.00      A   
ATOM   4153  O   LEU A 437      -1.627  19.182  -3.772  1.00 10.00      A   
ATOM   4154  N   SER A 438      -0.424  18.731  -5.617  1.00 10.00      A   
ATOM   4155  HN  SER A 438      -0.443  18.469  -6.565  1.00 10.00      A   
ATOM   4156  CA  SER A 438       0.855  18.968  -4.979  1.00 10.00      A   
ATOM   4157  CB  SER A 438       1.813  17.815  -5.273  1.00 10.00      A   
ATOM   4158  OG  SER A 438       1.155  16.569  -5.110  1.00 10.00      A   
ATOM   4159  HG  SER A 438       1.794  15.902  -4.812  1.00 10.00      A   
ATOM   4160  C   SER A 438       1.425  20.283  -5.490  1.00 10.00      A   
ATOM   4161  O   SER A 438       1.602  20.463  -6.696  1.00 10.00      A   
ATOM   4162  N   LEU A 439       1.695  21.201  -4.577  1.00 10.00      A   
ATOM   4163  HN  LEU A 439       1.552  20.992  -3.625  1.00 10.00      A   
ATOM   4164  CA  LEU A 439       2.211  22.509  -4.949  1.00 10.00      A   
ATOM   4165  CB  LEU A 439       1.594  23.587  -4.060  1.00 10.00      A   
ATOM   4166  CG  LEU A 439       0.068  23.686  -4.080  1.00 10.00      A   
ATOM   4167  CD1 LEU A 439      -0.411  24.672  -3.028  1.00 10.00      A   
ATOM   4168  CD2 LEU A 439      -0.427  24.090  -5.460  1.00 10.00      A   
ATOM   4169  C   LEU A 439       3.730  22.575  -4.855  1.00 10.00      A   
ATOM   4170  O   LEU A 439       4.350  21.810  -4.115  1.00 10.00      A   
ATOM   4171  N   SER A 440       4.315  23.499  -5.611  1.00 10.00      A   
ATOM   4172  HN  SER A 440       3.754  24.064  -6.187  1.00 10.00      A   
ATOM   4173  CA  SER A 440       5.757  23.711  -5.625  1.00 10.00      A   
ATOM   4174  CB  SER A 440       6.479  22.522  -6.259  1.00 10.00      A   
ATOM   4175  OG  SER A 440       5.912  22.180  -7.512  1.00 10.00      A   
ATOM   4176  HG  SER A 440       5.202  21.533  -7.374  1.00 10.00      A   
ATOM   4177  C   SER A 440       6.082  24.995  -6.384  1.00 10.00      A   
ATOM   4178  O   SER A 440       5.234  25.521  -7.107  1.00 10.00      A   
ATOM   4179  N   GLY A 441       7.300  25.489  -6.229  1.00 10.00      A   
ATOM   4180  HN  GLY A 441       7.940  25.025  -5.643  1.00 10.00      A   
ATOM   4181  CA  GLY A 441       7.695  26.706  -6.911  1.00 10.00      A   
ATOM   4182  C   GLY A 441       7.342  27.943  -6.113  1.00 10.00      A   
ATOM   4183  O   GLY A 441       6.934  27.846  -4.955  1.00 10.00      A   
ATOM   4184  N   LEU A 442       7.508  29.108  -6.720  1.00 10.00      A   
ATOM   4185  HN  LEU A 442       7.847  29.125  -7.646  1.00 10.00      A   
ATOM   4186  CA  LEU A 442       7.196  30.361  -6.046  1.00 10.00      A   
ATOM   4187  CB  LEU A 442       7.907  31.544  -6.708  1.00 10.00      A   
ATOM   4188  CG  LEU A 442       7.802  32.883  -5.971  1.00 10.00      A   
ATOM   4189  CD1 LEU A 442       8.582  32.843  -4.665  1.00 10.00      A   
ATOM   4190  CD2 LEU A 442       8.286  34.023  -6.850  1.00 10.00      A   
ATOM   4191  C   LEU A 442       5.695  30.599  -6.033  1.00 10.00      A   
ATOM   4192  O   LEU A 442       5.095  30.895  -7.070  1.00 10.00      A   
ATOM   4193  N   LEU A 443       5.098  30.458  -4.864  1.00 10.00      A   
ATOM   4194  HN  LEU A 443       5.634  30.214  -4.079  1.00 10.00      A   
ATOM   4195  CA  LEU A 443       3.672  30.657  -4.708  1.00 10.00      A   
ATOM   4196  CB  LEU A 443       2.972  29.320  -4.447  1.00 10.00      A   
ATOM   4197  CG  LEU A 443       3.032  28.289  -5.576  1.00 10.00      A   
ATOM   4198  CD1 LEU A 443       2.493  26.950  -5.104  1.00 10.00      A   
ATOM   4199  CD2 LEU A 443       2.251  28.778  -6.785  1.00 10.00      A   
ATOM   4200  C   LEU A 443       3.402  31.625  -3.568  1.00 10.00      A   
ATOM   4201  O   LEU A 443       4.016  31.533  -2.500  1.00 10.00      A   
ATOM   4202  N   THR A 444       2.499  32.558  -3.799  1.00 10.00      A   
ATOM   4203  HN  THR A 444       2.052  32.588  -4.681  1.00 10.00      A   
ATOM   4204  CA  THR A 444       2.144  33.540  -2.791  1.00 10.00      A   
ATOM   4205  CB  THR A 444       2.155  34.973  -3.365  1.00 10.00      A   
ATOM   4206  OG1 THR A 444       1.132  35.123  -4.359  1.00 10.00      A   
ATOM   4207  HG1 THR A 444       0.904  34.247  -4.724  1.00 10.00      A   
ATOM   4208  CG2 THR A 444       3.507  35.299  -3.982  1.00 10.00      A   
ATOM   4209  C   THR A 444       0.775  33.218  -2.192  1.00 10.00      A   
ATOM   4210  O   THR A 444       0.232  32.143  -2.430  1.00 10.00      A   
ATOM   4211  N   ASP A 445       0.217  34.146  -1.421  1.00 10.00      A   
ATOM   4212  HN  ASP A 445       0.702  34.991  -1.258  1.00 10.00      A   
ATOM   4213  CA  ASP A 445      -1.093  33.945  -0.789  1.00 10.00      A   
ATOM   4214  CB  ASP A 445      -1.334  34.996   0.302  1.00 10.00      A   
ATOM   4215  CG  ASP A 445      -0.914  34.530   1.682  1.00 10.00      A   
ATOM   4216  OD1 ASP A 445      -1.256  35.209   2.676  1.00 10.00      A   
ATOM   4217  OD2 ASP A 445      -0.224  33.500   1.784  1.00 10.00      A   
ATOM   4218  C   ASP A 445      -2.233  34.002  -1.802  1.00 10.00      A   
ATOM   4219  O   ASP A 445      -3.388  33.722  -1.471  1.00 10.00      A   
ATOM   4220  N   LYS A 446      -1.909  34.358  -3.039  1.00 10.00      A   
ATOM   4221  HN  LYS A 446      -0.970  34.540  -3.254  1.00 10.00      A   
ATOM   4222  CA  LYS A 446      -2.916  34.473  -4.083  1.00 10.00      A   
ATOM   4223  CB  LYS A 446      -2.415  35.341  -5.234  1.00 10.00      A   
ATOM   4224  CG  LYS A 446      -3.529  35.882  -6.113  1.00 10.00      A   
ATOM   4225  CD  LYS A 446      -4.529  36.680  -5.291  1.00 10.00      A   
ATOM   4226  CE  LYS A 446      -5.764  37.040  -6.098  1.00 10.00      A   
ATOM   4227  NZ  LYS A 446      -6.702  37.880  -5.315  1.00 10.00      A   
ATOM   4228  HZ1 LYS A 446      -7.471  38.221  -5.925  1.00 10.00      A   
ATOM   4229  HZ2 LYS A 446      -6.197  38.699  -4.914  1.00 10.00      A   
ATOM   4230  HZ3 LYS A 446      -7.115  37.324  -4.532  1.00 10.00      A   
ATOM   4231  C   LYS A 446      -3.389  33.113  -4.597  1.00 10.00      A   
ATOM   4232  O   LYS A 446      -4.591  32.886  -4.749  1.00 10.00      A   
ATOM   4233  N   VAL A 447      -2.446  32.216  -4.872  1.00 10.00      A   
ATOM   4234  HN  VAL A 447      -1.495  32.465  -4.754  1.00 10.00      A   
ATOM   4235  CA  VAL A 447      -2.776  30.883  -5.374  1.00 10.00      A   
ATOM   4236  CB  VAL A 447      -1.513  30.041  -5.671  1.00 10.00      A   
ATOM   4237  CG1 VAL A 447      -0.700  29.783  -4.410  1.00 10.00      A   
ATOM   4238  CG2 VAL A 447      -1.883  28.733  -6.352  1.00 10.00      A   
ATOM   4239  C   VAL A 447      -3.699  30.136  -4.412  1.00 10.00      A   
ATOM   4240  O   VAL A 447      -4.622  29.438  -4.835  1.00 10.00      A   
ATOM   4241  N   PHE A 448      -3.473  30.323  -3.119  1.00 10.00      A   
ATOM   4242  HN  PHE A 448      -2.743  30.918  -2.842  1.00 10.00      A   
ATOM   4243  CA  PHE A 448      -4.276  29.669  -2.103  1.00 10.00      A   
ATOM   4244  CB  PHE A 448      -3.702  29.945  -0.722  1.00 10.00      A   
ATOM   4245  CG  PHE A 448      -2.314  29.410  -0.541  1.00 10.00      A   
ATOM   4246  CD1 PHE A 448      -1.242  30.269  -0.382  1.00 10.00      A   
ATOM   4247  CD2 PHE A 448      -2.083  28.045  -0.533  1.00 10.00      A   
ATOM   4248  CE1 PHE A 448       0.036  29.780  -0.215  1.00 10.00      A   
ATOM   4249  CE2 PHE A 448      -0.806  27.548  -0.368  1.00 10.00      A   
ATOM   4250  CZ  PHE A 448       0.256  28.417  -0.208  1.00 10.00      A   
ATOM   4251  C   PHE A 448      -5.733  30.107  -2.182  1.00 10.00      A   
ATOM   4252  O   PHE A 448      -6.640  29.314  -1.936  1.00 10.00      A   
ATOM   4253  N   GLU A 449      -5.949  31.367  -2.545  1.00 10.00      A   
ATOM   4254  HN  GLU A 449      -5.183  31.950  -2.731  1.00 10.00      A   
ATOM   4255  CA  GLU A 449      -7.298  31.900  -2.675  1.00 10.00      A   
ATOM   4256  CB  GLU A 449      -7.264  33.410  -2.922  1.00 10.00      A   
ATOM   4257  CG  GLU A 449      -8.624  34.082  -2.821  1.00 10.00      A   
ATOM   4258  CD  GLU A 449      -8.685  35.405  -3.557  1.00 10.00      A   
ATOM   4259  OE1 GLU A 449      -7.702  36.173  -3.495  1.00 10.00      A   
ATOM   4260  OE2 GLU A 449      -9.721  35.682  -4.202  1.00 10.00      A   
ATOM   4261  C   GLU A 449      -8.016  31.206  -3.823  1.00 10.00      A   
ATOM   4262  O   GLU A 449      -9.170  30.800  -3.694  1.00 10.00      A   
ATOM   4263  N   TYR A 450      -7.310  31.053  -4.936  1.00 10.00      A   
ATOM   4264  HN  TYR A 450      -6.388  31.387  -4.962  1.00 10.00      A   
ATOM   4265  CA  TYR A 450      -7.865  30.404  -6.115  1.00 10.00      A   
ATOM   4266  CB  TYR A 450      -6.857  30.420  -7.268  1.00 10.00      A   
ATOM   4267  CG  TYR A 450      -6.505  31.801  -7.781  1.00 10.00      A   
ATOM   4268  CD1 TYR A 450      -5.226  32.080  -8.243  1.00 10.00      A   
ATOM   4269  CD2 TYR A 450      -7.449  32.822  -7.811  1.00 10.00      A   
ATOM   4270  CE1 TYR A 450      -4.894  33.334  -8.720  1.00 10.00      A   
ATOM   4271  CE2 TYR A 450      -7.126  34.080  -8.285  1.00 10.00      A   
ATOM   4272  CZ  TYR A 450      -5.846  34.329  -8.740  1.00 10.00      A   
ATOM   4273  OH  TYR A 450      -5.519  35.581  -9.215  1.00 10.00      A   
ATOM   4274  HH  TYR A 450      -5.332  35.526 -10.162  1.00 10.00      A   
ATOM   4275  C   TYR A 450      -8.266  28.966  -5.796  1.00 10.00      A   
ATOM   4276  O   TYR A 450      -9.318  28.493  -6.229  1.00 10.00      A   
ATOM   4277  N   ILE A 451      -7.426  28.284  -5.030  1.00 10.00      A   
ATOM   4278  HN  ILE A 451      -6.602  28.719  -4.721  1.00 10.00      A   
ATOM   4279  CA  ILE A 451      -7.685  26.905  -4.646  1.00 10.00      A   
ATOM   4280  CB  ILE A 451      -6.494  26.307  -3.865  1.00 10.00      A   
ATOM   4281  CG1 ILE A 451      -5.228  26.324  -4.727  1.00 10.00      A   
ATOM   4282  CG2 ILE A 451      -6.806  24.888  -3.413  1.00 10.00      A   
ATOM   4283  CD1 ILE A 451      -3.967  25.967  -3.968  1.00 10.00      A   
ATOM   4284  C   ILE A 451      -8.960  26.792  -3.812  1.00 10.00      A   
ATOM   4285  O   ILE A 451      -9.855  26.017  -4.138  1.00 10.00      A   
ATOM   4286  N   GLY A 452      -9.050  27.593  -2.762  1.00 10.00      A   
ATOM   4287  HN  GLY A 452      -8.320  28.219  -2.571  1.00 10.00      A   
ATOM   4288  CA  GLY A 452     -10.213  27.551  -1.895  1.00 10.00      A   
ATOM   4289  C   GLY A 452     -11.507  27.938  -2.586  1.00 10.00      A   
ATOM   4290  O   GLY A 452     -12.561  27.369  -2.301  1.00 10.00      A   
ATOM   4291  N   THR A 453     -11.430  28.896  -3.496  1.00 10.00      A   
ATOM   4292  HN  THR A 453     -10.558  29.302  -3.693  1.00 10.00      A   
ATOM   4293  CA  THR A 453     -12.611  29.367  -4.203  1.00 10.00      A   
ATOM   4294  CB  THR A 453     -12.414  30.806  -4.720  1.00 10.00      A   
ATOM   4295  OG1 THR A 453     -11.901  31.624  -3.661  1.00 10.00      A   
ATOM   4296  HG1 THR A 453     -12.046  32.555  -3.879  1.00 10.00      A   
ATOM   4297  CG2 THR A 453     -13.732  31.399  -5.196  1.00 10.00      A   
ATOM   4298  C   THR A 453     -13.033  28.444  -5.356  1.00 10.00      A   
ATOM   4299  O   THR A 453     -14.224  28.222  -5.570  1.00 10.00      A   
ATOM   4300  N   TYR A 454     -12.070  27.888  -6.079  1.00 10.00      A   
ATOM   4301  HN  TYR A 454     -11.129  28.049  -5.840  1.00 10.00      A   
ATOM   4302  CA  TYR A 454     -12.384  27.033  -7.222  1.00 10.00      A   
ATOM   4303  CB  TYR A 454     -11.462  27.340  -8.407  1.00 10.00      A   
ATOM   4304  CG  TYR A 454     -11.736  28.688  -9.039  1.00 10.00      A   
ATOM   4305  CD1 TYR A 454     -11.015  29.817  -8.666  1.00 10.00      A   
ATOM   4306  CD2 TYR A 454     -12.730  28.835  -9.997  1.00 10.00      A   
ATOM   4307  CE1 TYR A 454     -11.280  31.052  -9.226  1.00 10.00      A   
ATOM   4308  CE2 TYR A 454     -12.997  30.064 -10.567  1.00 10.00      A   
ATOM   4309  CZ  TYR A 454     -12.273  31.168 -10.177  1.00 10.00      A   
ATOM   4310  OH  TYR A 454     -12.545  32.396 -10.738  1.00 10.00      A   
ATOM   4311  HH  TYR A 454     -13.474  32.424 -11.006  1.00 10.00      A   
ATOM   4312  C   TYR A 454     -12.384  25.544  -6.895  1.00 10.00      A   
ATOM   4313  O   TYR A 454     -13.379  24.856  -7.126  1.00 10.00      A   
ATOM   4314  N   ALA A 455     -11.280  25.053  -6.354  1.00 10.00      A   
ATOM   4315  HN  ALA A 455     -10.535  25.658  -6.152  1.00 10.00      A   
ATOM   4316  CA  ALA A 455     -11.153  23.638  -6.022  1.00 10.00      A   
ATOM   4317  CB  ALA A 455      -9.692  23.256  -5.862  1.00 10.00      A   
ATOM   4318  C   ALA A 455     -11.947  23.284  -4.768  1.00 10.00      A   
ATOM   4319  O   ALA A 455     -11.475  23.453  -3.640  1.00 10.00      A   
ATOM   4320  N   LYS A 456     -13.159  22.806  -4.978  1.00 10.00      A   
ATOM   4321  HN  LYS A 456     -13.479  22.710  -5.904  1.00 10.00      A   
ATOM   4322  CA  LYS A 456     -14.030  22.424  -3.881  1.00 10.00      A   
ATOM   4323  CB  LYS A 456     -15.477  22.814  -4.199  1.00 10.00      A   
ATOM   4324  CG  LYS A 456     -15.721  24.311  -4.263  1.00 10.00      A   
ATOM   4325  CD  LYS A 456     -15.577  24.946  -2.890  1.00 10.00      A   
ATOM   4326  CE  LYS A 456     -15.664  26.461  -2.970  1.00 10.00      A   
ATOM   4327  NZ  LYS A 456     -15.640  27.091  -1.623  1.00 10.00      A   
ATOM   4328  HZ1 LYS A 456     -15.394  28.097  -1.703  1.00 10.00      A   
ATOM   4329  HZ2 LYS A 456     -14.934  26.624  -1.015  1.00 10.00      A   
ATOM   4330  HZ3 LYS A 456     -16.574  27.011  -1.172  1.00 10.00      A   
ATOM   4331  C   LYS A 456     -13.937  20.926  -3.619  1.00 10.00      A   
ATOM   4332  O   LYS A 456     -14.159  20.462  -2.500  1.00 10.00      A   
ATOM   4333  N   LYS A 457     -13.580  20.181  -4.656  1.00 10.00      A   
ATOM   4334  HN  LYS A 457     -13.400  20.621  -5.516  1.00 10.00      A   
ATOM   4335  CA  LYS A 457     -13.453  18.732  -4.564  1.00 10.00      A   
ATOM   4336  CB  LYS A 457     -13.804  18.074  -5.903  1.00 10.00      A   
ATOM   4337  CG  LYS A 457     -15.295  17.968  -6.177  1.00 10.00      A   
ATOM   4338  CD  LYS A 457     -15.997  17.195  -5.073  1.00 10.00      A   
ATOM   4339  CE  LYS A 457     -17.468  16.981  -5.384  1.00 10.00      A   
ATOM   4340  NZ  LYS A 457     -18.203  18.265  -5.569  1.00 10.00      A   
ATOM   4341  HZ1 LYS A 457     -18.037  18.640  -6.525  1.00 10.00      A   
ATOM   4342  HZ2 LYS A 457     -17.880  18.972  -4.876  1.00 10.00      A   
ATOM   4343  HZ3 LYS A 457     -19.224  18.113  -5.440  1.00 10.00      A   
ATOM   4344  C   LYS A 457     -12.052  18.316  -4.128  1.00 10.00      A   
ATOM   4345  O   LYS A 457     -11.721  17.133  -4.133  1.00 10.00      A   
ATOM   4346  N   MET A 458     -11.233  19.291  -3.757  1.00 10.00      A   
ATOM   4347  HN  MET A 458     -11.547  20.216  -3.790  1.00 10.00      A   
ATOM   4348  CA  MET A 458      -9.873  19.015  -3.306  1.00 10.00      A   
ATOM   4349  CB  MET A 458      -9.063  20.306  -3.186  1.00 10.00      A   
ATOM   4350  CG  MET A 458      -7.613  20.079  -2.785  1.00 10.00      A   
ATOM   4351  SD  MET A 458      -6.857  21.536  -2.045  1.00 10.00      A   
ATOM   4352  CE  MET A 458      -7.429  21.383  -0.360  1.00 10.00      A   
ATOM   4353  C   MET A 458      -9.885  18.299  -1.961  1.00 10.00      A   
ATOM   4354  O   MET A 458     -10.423  18.810  -0.977  1.00 10.00      A   
ATOM   4355  N   GLU A 459      -9.278  17.123  -1.926  1.00 10.00      A   
ATOM   4356  HN  GLU A 459      -8.855  16.779  -2.744  1.00 10.00      A   
ATOM   4357  CA  GLU A 459      -9.220  16.327  -0.711  1.00 10.00      A   
ATOM   4358  CB  GLU A 459      -9.614  14.879  -1.013  1.00 10.00      A   
ATOM   4359  CG  GLU A 459     -11.016  14.728  -1.585  1.00 10.00      A   
ATOM   4360  CD  GLU A 459     -11.353  13.295  -1.945  1.00 10.00      A   
ATOM   4361  OE1 GLU A 459     -10.700  12.375  -1.414  1.00 10.00      A   
ATOM   4362  OE2 GLU A 459     -12.282  13.082  -2.758  1.00 10.00      A   
ATOM   4363  C   GLU A 459      -7.830  16.371  -0.088  1.00 10.00      A   
ATOM   4364  O   GLU A 459      -7.686  16.541   1.123  1.00 10.00      A   
ATOM   4365  N   MET A 460      -6.810  16.218  -0.919  1.00 10.00      A   
ATOM   4366  HN  MET A 460      -6.989  16.101  -1.881  1.00 10.00      A   
ATOM   4367  CA  MET A 460      -5.427  16.228  -0.449  1.00 10.00      A   
ATOM   4368  CB  MET A 460      -4.748  14.881  -0.743  1.00 10.00      A   
ATOM   4369  CG  MET A 460      -3.287  14.809  -0.320  1.00 10.00      A   
ATOM   4370  SD  MET A 460      -2.588  13.157  -0.497  1.00 10.00      A   
ATOM   4371  CE  MET A 460      -0.938  13.419   0.152  1.00 10.00      A   
ATOM   4372  C   MET A 460      -4.638  17.364  -1.090  1.00 10.00      A   
ATOM   4373  O   MET A 460      -4.687  17.553  -2.307  1.00 10.00      A   
ATOM   4374  N   LEU A 461      -3.911  18.112  -0.264  1.00 10.00      A   
ATOM   4375  HN  LEU A 461      -3.916  17.909   0.696  1.00 10.00      A   
ATOM   4376  CA  LEU A 461      -3.103  19.223  -0.743  1.00 10.00      A   
ATOM   4377  CB  LEU A 461      -3.839  20.552  -0.536  1.00 10.00      A   
ATOM   4378  CG  LEU A 461      -3.142  21.809  -1.067  1.00 10.00      A   
ATOM   4379  CD1 LEU A 461      -3.127  21.818  -2.586  1.00 10.00      A   
ATOM   4380  CD2 LEU A 461      -3.812  23.062  -0.528  1.00 10.00      A   
ATOM   4381  C   LEU A 461      -1.758  19.259  -0.022  1.00 10.00      A   
ATOM   4382  O   LEU A 461      -1.704  19.307   1.209  1.00 10.00      A   
ATOM   4383  N   SER A 462      -0.682  19.223  -0.788  1.00 10.00      A   
ATOM   4384  HN  SER A 462      -0.792  19.157  -1.762  1.00 10.00      A   
ATOM   4385  CA  SER A 462       0.662  19.270  -0.229  1.00 10.00      A   
ATOM   4386  CB  SER A 462       1.518  18.147  -0.826  1.00 10.00      A   
ATOM   4387  OG  SER A 462       0.851  16.894  -0.752  1.00 10.00      A   
ATOM   4388  HG  SER A 462       1.031  16.484   0.111  1.00 10.00      A   
ATOM   4389  C   SER A 462       1.297  20.636  -0.504  1.00 10.00      A   
ATOM   4390  O   SER A 462       1.552  20.990  -1.659  1.00 10.00      A   
ATOM   4391  N   VAL A 463       1.531  21.405   0.558  1.00 10.00      A   
ATOM   4392  HN  VAL A 463       1.309  21.062   1.455  1.00 10.00      A   
ATOM   4393  CA  VAL A 463       2.119  22.737   0.435  1.00 10.00      A   
ATOM   4394  CB  VAL A 463       1.227  23.813   1.098  1.00 10.00      A   
ATOM   4395  CG1 VAL A 463       1.766  25.210   0.821  1.00 10.00      A   
ATOM   4396  CG2 VAL A 463      -0.213  23.689   0.625  1.00 10.00      A   
ATOM   4397  C   VAL A 463       3.503  22.778   1.080  1.00 10.00      A   
ATOM   4398  O   VAL A 463       3.696  22.277   2.186  1.00 10.00      A   
ATOM   4399  N   ALA A 464       4.461  23.373   0.383  1.00 10.00      A   
ATOM   4400  HN  ALA A 464       4.246  23.750  -0.498  1.00 10.00      A   
ATOM   4401  CA  ALA A 464       5.825  23.480   0.891  1.00 10.00      A   
ATOM   4402  CB  ALA A 464       6.591  22.194   0.628  1.00 10.00      A   
ATOM   4403  C   ALA A 464       6.558  24.660   0.270  1.00 10.00      A   
ATOM   4404  O   ALA A 464       6.624  24.781  -0.957  1.00 10.00      A   
ATOM   4405  N   PHE A 465       7.097  25.525   1.125  1.00 10.00      A   
ATOM   4406  HN  PHE A 465       6.986  25.368   2.091  1.00 10.00      A   
ATOM   4407  CA  PHE A 465       7.841  26.706   0.683  1.00 10.00      A   
ATOM   4408  CB  PHE A 465       9.106  26.304  -0.087  1.00 10.00      A   
ATOM   4409  CG  PHE A 465      10.139  25.585   0.736  1.00 10.00      A   
ATOM   4410  CD1 PHE A 465      10.156  24.200   0.802  1.00 10.00      A   
ATOM   4411  CD2 PHE A 465      11.101  26.294   1.437  1.00 10.00      A   
ATOM   4412  CE1 PHE A 465      11.109  23.536   1.550  1.00 10.00      A   
ATOM   4413  CE2 PHE A 465      12.055  25.636   2.188  1.00 10.00      A   
ATOM   4414  CZ  PHE A 465      12.059  24.256   2.245  1.00 10.00      A   
ATOM   4415  C   PHE A 465       6.976  27.631  -0.176  1.00 10.00      A   
ATOM   4416  O   PHE A 465       7.343  27.976  -1.299  1.00 10.00      A   
ATOM   4417  N   ALA A 466       5.833  28.031   0.360  1.00 10.00      A   
ATOM   4418  HN  ALA A 466       5.598  27.732   1.261  1.00 10.00      A   
ATOM   4419  CA  ALA A 466       4.916  28.909  -0.356  1.00 10.00      A   
ATOM   4420  CB  ALA A 466       4.067  28.096  -1.322  1.00 10.00      A   
ATOM   4421  C   ALA A 466       4.021  29.666   0.619  1.00 10.00      A   
ATOM   4422  O   ALA A 466       3.800  29.215   1.744  1.00 10.00      A   
ATOM   4423  N   GLY A 467       3.516  30.815   0.187  1.00 10.00      A   
ATOM   4424  HN  GLY A 467       3.737  31.128  -0.721  1.00 10.00      A   
ATOM   4425  CA  GLY A 467       2.643  31.608   1.033  1.00 10.00      A   
ATOM   4426  C   GLY A 467       3.271  32.909   1.482  1.00 10.00      A   
ATOM   4427  O   GLY A 467       4.497  33.049   1.490  1.00 10.00      A   
ATOM   4428  N   ASP A 468       2.426  33.858   1.852  1.00 10.00      A   
ATOM   4429  HN  ASP A 468       1.451  33.671   1.815  1.00 10.00      A   
ATOM   4430  CA  ASP A 468       2.881  35.163   2.314  1.00 10.00      A   
ATOM   4431  CB  ASP A 468       2.269  36.293   1.476  1.00 10.00      A   
ATOM   4432  CG  ASP A 468       2.665  36.261   0.017  1.00 10.00      A   
ATOM   4433  OD1 ASP A 468       3.877  36.204  -0.285  1.00 10.00      A   
ATOM   4434  OD2 ASP A 468       1.763  36.327  -0.842  1.00 10.00      A   
ATOM   4435  C   ASP A 468       2.489  35.369   3.768  1.00 10.00      A   
ATOM   4436  O   ASP A 468       3.304  35.778   4.596  1.00 10.00      A   
ATOM   4437  N   SER A 469       1.236  35.072   4.076  1.00 10.00      A   
ATOM   4438  HN  SER A 469       0.636  34.721   3.375  1.00 10.00      A   
ATOM   4439  CA  SER A 469       0.720  35.239   5.421  1.00 10.00      A   
ATOM   4440  CB  SER A 469       0.066  36.620   5.551  1.00 10.00      A   
ATOM   4441  OG  SER A 469      -0.346  37.116   4.284  1.00 10.00      A   
ATOM   4442  HG  SER A 469      -0.620  36.368   3.720  1.00 10.00      A   
ATOM   4443  C   SER A 469      -0.279  34.140   5.767  1.00 10.00      A   
ATOM   4444  O   SER A 469      -0.378  33.133   5.063  1.00 10.00      A   
ATOM   4445  N   ASP A 470      -1.014  34.338   6.856  1.00 10.00      A   
ATOM   4446  HN  ASP A 470      -0.875  35.151   7.385  1.00 10.00      A   
ATOM   4447  CA  ASP A 470      -2.010  33.371   7.304  1.00 10.00      A   
ATOM   4448  CB  ASP A 470      -2.478  33.708   8.723  1.00 10.00      A   
ATOM   4449  CG  ASP A 470      -1.621  33.069   9.797  1.00 10.00      A   
ATOM   4450  OD1 ASP A 470      -1.969  31.965  10.267  1.00 10.00      A   
ATOM   4451  OD2 ASP A 470      -0.601  33.675  10.184  1.00 10.00      A   
ATOM   4452  C   ASP A 470      -3.203  33.323   6.354  1.00 10.00      A   
ATOM   4453  O   ASP A 470      -3.945  32.339   6.328  1.00 10.00      A   
ATOM   4454  N   LEU A 471      -3.375  34.388   5.570  1.00 10.00      A   
ATOM   4455  HN  LEU A 471      -2.742  35.131   5.633  1.00 10.00      A   
ATOM   4456  CA  LEU A 471      -4.473  34.472   4.613  1.00 10.00      A   
ATOM   4457  CB  LEU A 471      -4.384  35.765   3.801  1.00 10.00      A   
ATOM   4458  CG  LEU A 471      -4.918  37.021   4.484  1.00 10.00      A   
ATOM   4459  CD1 LEU A 471      -4.516  38.260   3.700  1.00 10.00      A   
ATOM   4460  CD2 LEU A 471      -6.429  36.947   4.628  1.00 10.00      A   
ATOM   4461  C   LEU A 471      -4.486  33.273   3.676  1.00 10.00      A   
ATOM   4462  O   LEU A 471      -5.542  32.695   3.419  1.00 10.00      A   
ATOM   4463  N   GLY A 472      -3.306  32.893   3.194  1.00 10.00      A   
ATOM   4464  HN  GLY A 472      -2.496  33.394   3.452  1.00 10.00      A   
ATOM   4465  CA  GLY A 472      -3.191  31.760   2.290  1.00 10.00      A   
ATOM   4466  C   GLY A 472      -3.804  30.487   2.852  1.00 10.00      A   
ATOM   4467  O   GLY A 472      -4.636  29.847   2.205  1.00 10.00      A   
ATOM   4468  N   MET A 473      -3.413  30.124   4.065  1.00 10.00      A   
ATOM   4469  HN  MET A 473      -2.766  30.678   4.551  1.00 10.00      A   
ATOM   4470  CA  MET A 473      -3.938  28.918   4.688  1.00 10.00      A   
ATOM   4471  CB  MET A 473      -3.168  28.577   5.964  1.00 10.00      A   
ATOM   4472  CG  MET A 473      -3.498  27.203   6.530  1.00 10.00      A   
ATOM   4473  SD  MET A 473      -2.415  26.721   7.891  1.00 10.00      A   
ATOM   4474  CE  MET A 473      -2.926  27.877   9.159  1.00 10.00      A   
ATOM   4475  C   MET A 473      -5.428  29.063   4.986  1.00 10.00      A   
ATOM   4476  O   MET A 473      -6.194  28.111   4.839  1.00 10.00      A   
ATOM   4477  N   HIS A 474      -5.829  30.262   5.393  1.00 10.00      A   
ATOM   4478  HN  HIS A 474      -5.167  30.983   5.482  1.00 10.00      A   
ATOM   4479  CA  HIS A 474      -7.228  30.539   5.709  1.00 10.00      A   
ATOM   4480  CB  HIS A 474      -7.390  31.973   6.241  1.00 10.00      A   
ATOM   4481  CG  HIS A 474      -8.798  32.354   6.605  1.00 10.00      A   
ATOM   4482  ND1 HIS A 474      -9.290  32.161   7.875  1.00 10.00      A   
ATOM   4483  CD2 HIS A 474      -9.764  32.913   5.835  1.00 10.00      A   
ATOM   4484  CE1 HIS A 474     -10.537  32.603   7.851  1.00 10.00      A   
ATOM   4485  NE2 HIS A 474     -10.863  33.065   6.639  1.00 10.00      A   
ATOM   4486  HE2 HIS A 474     -11.731  33.432   6.369  1.00 10.00      A   
ATOM   4487  C   HIS A 474      -8.114  30.315   4.482  1.00 10.00      A   
ATOM   4488  O   HIS A 474      -9.141  29.647   4.569  1.00 10.00      A   
ATOM   4489  N   HIS A 475      -7.687  30.852   3.341  1.00 10.00      A   
ATOM   4490  HN  HIS A 475      -6.844  31.360   3.341  1.00 10.00      A   
ATOM   4491  CA  HIS A 475      -8.437  30.729   2.090  1.00 10.00      A   
ATOM   4492  CB  HIS A 475      -7.705  31.425   0.941  1.00 10.00      A   
ATOM   4493  CG  HIS A 475      -7.858  32.915   0.936  1.00 10.00      A   
ATOM   4494  ND1 HIS A 475      -9.072  33.559   1.001  1.00 10.00      A   
ATOM   4495  HD1 HIS A 475      -9.952  33.130   1.053  1.00 10.00      A   
ATOM   4496  CD2 HIS A 475      -6.919  33.893   0.865  1.00 10.00      A   
ATOM   4497  CE1 HIS A 475      -8.840  34.878   0.976  1.00 10.00      A   
ATOM   4498  NE2 HIS A 475      -7.548  35.135   0.893  1.00 10.00      A   
ATOM   4499  C   HIS A 475      -8.724  29.279   1.722  1.00 10.00      A   
ATOM   4500  O   HIS A 475      -9.726  28.986   1.070  1.00 10.00      A   
ATOM   4501  N   VAL A 476      -7.843  28.381   2.136  1.00 10.00      A   
ATOM   4502  HN  VAL A 476      -7.062  28.681   2.649  1.00 10.00      A   
ATOM   4503  CA  VAL A 476      -8.014  26.965   1.855  1.00 10.00      A   
ATOM   4504  CB  VAL A 476      -6.656  26.230   1.805  1.00 10.00      A   
ATOM   4505  CG1 VAL A 476      -6.851  24.765   1.445  1.00 10.00      A   
ATOM   4506  CG2 VAL A 476      -5.713  26.902   0.816  1.00 10.00      A   
ATOM   4507  C   VAL A 476      -8.903  26.313   2.916  1.00 10.00      A   
ATOM   4508  O   VAL A 476      -9.839  25.577   2.594  1.00 10.00      A   
ATOM   4509  N   LEU A 477      -8.618  26.620   4.178  1.00 10.00      A   
ATOM   4510  HN  LEU A 477      -7.877  27.240   4.359  1.00 10.00      A   
ATOM   4511  CA  LEU A 477      -9.361  26.061   5.308  1.00 10.00      A   
ATOM   4512  CB  LEU A 477      -8.753  26.510   6.636  1.00 10.00      A   
ATOM   4513  CG  LEU A 477      -7.400  25.899   7.003  1.00 10.00      A   
ATOM   4514  CD1 LEU A 477      -6.830  26.571   8.244  1.00 10.00      A   
ATOM   4515  CD2 LEU A 477      -7.529  24.398   7.221  1.00 10.00      A   
ATOM   4516  C   LEU A 477     -10.854  26.384   5.267  1.00 10.00      A   
ATOM   4517  O   LEU A 477     -11.674  25.600   5.742  1.00 10.00      A   
ATOM   4518  N   SER A 478     -11.216  27.538   4.729  1.00 10.00      A   
ATOM   4519  HN  SER A 478     -10.530  28.161   4.396  1.00 10.00      A   
ATOM   4520  CA  SER A 478     -12.622  27.903   4.640  1.00 10.00      A   
ATOM   4521  CB  SER A 478     -12.869  29.284   5.249  1.00 10.00      A   
ATOM   4522  OG  SER A 478     -11.647  29.947   5.516  1.00 10.00      A   
ATOM   4523  HG  SER A 478     -11.065  29.357   6.012  1.00 10.00      A   
ATOM   4524  C   SER A 478     -13.112  27.859   3.197  1.00 10.00      A   
ATOM   4525  O   SER A 478     -14.225  28.292   2.893  1.00 10.00      A   
ATOM   4526  N   GLY A 479     -12.290  27.306   2.318  1.00 10.00      A   
ATOM   4527  HN  GLY A 479     -11.432  26.943   2.621  1.00 10.00      A   
ATOM   4528  CA  GLY A 479     -12.652  27.230   0.921  1.00 10.00      A   
ATOM   4529  C   GLY A 479     -12.991  25.825   0.470  1.00 10.00      A   
ATOM   4530  O   GLY A 479     -14.104  25.563   0.019  1.00 10.00      A   
ATOM   4531  N   CYS A 480     -12.040  24.919   0.597  1.00 10.00      A   
ATOM   4532  HN  CYS A 480     -11.179  25.178   0.994  1.00 10.00      A   
ATOM   4533  CA  CYS A 480     -12.247  23.541   0.178  1.00 10.00      A   
ATOM   4534  CB  CYS A 480     -10.902  22.848  -0.015  1.00 10.00      A   
ATOM   4535  SG  CYS A 480      -9.734  23.820  -0.995  1.00 10.00      A   
ATOM   4536  HG  CYS A 480     -10.287  24.037  -2.182  1.00 10.00      A   
ATOM   4537  C   CYS A 480     -13.126  22.784   1.172  1.00 10.00      A   
ATOM   4538  O   CYS A 480     -12.796  22.672   2.351  1.00 10.00      A   
ATOM   4539  N   ASP A 481     -14.251  22.270   0.686  1.00 10.00      A   
ATOM   4540  HN  ASP A 481     -14.462  22.394  -0.263  1.00 10.00      A   
ATOM   4541  CA  ASP A 481     -15.187  21.538   1.529  1.00 10.00      A   
ATOM   4542  CB  ASP A 481     -16.617  21.739   1.032  1.00 10.00      A   
ATOM   4543  CG  ASP A 481     -17.641  21.271   2.037  1.00 10.00      A   
ATOM   4544  OD1 ASP A 481     -17.578  21.717   3.204  1.00 10.00      A   
ATOM   4545  OD2 ASP A 481     -18.510  20.456   1.668  1.00 10.00      A   
ATOM   4546  C   ASP A 481     -14.851  20.050   1.591  1.00 10.00      A   
ATOM   4547  O   ASP A 481     -15.145  19.369   2.575  1.00 10.00      A   
ATOM   4548  N   SER A 482     -14.222  19.551   0.542  1.00 10.00      A   
ATOM   4549  HN  SER A 482     -14.014  20.137  -0.214  1.00 10.00      A   
ATOM   4550  CA  SER A 482     -13.842  18.143   0.485  1.00 10.00      A   
ATOM   4551  CB  SER A 482     -13.830  17.646  -0.960  1.00 10.00      A   
ATOM   4552  OG  SER A 482     -15.079  17.892  -1.588  1.00 10.00      A   
ATOM   4553  HG  SER A 482     -15.103  18.806  -1.905  1.00 10.00      A   
ATOM   4554  C   SER A 482     -12.482  17.912   1.141  1.00 10.00      A   
ATOM   4555  O   SER A 482     -11.852  16.875   0.939  1.00 10.00      A   
ATOM   4556  N   LEU A 483     -12.039  18.893   1.925  1.00 10.00      A   
ATOM   4557  HN  LEU A 483     -12.589  19.690   2.035  1.00 10.00      A   
ATOM   4558  CA  LEU A 483     -10.764  18.818   2.621  1.00 10.00      A   
ATOM   4559  CB  LEU A 483     -10.562  20.060   3.496  1.00 10.00      A   
ATOM   4560  CG  LEU A 483      -9.404  20.986   3.108  1.00 10.00      A   
ATOM   4561  CD1 LEU A 483      -9.413  22.247   3.959  1.00 10.00      A   
ATOM   4562  CD2 LEU A 483      -8.071  20.263   3.230  1.00 10.00      A   
ATOM   4563  C   LEU A 483     -10.675  17.553   3.468  1.00 10.00      A   
ATOM   4564  O   LEU A 483     -11.504  17.315   4.351  1.00 10.00      A   
ATOM   4565  N   ARG A 484      -9.672  16.743   3.183  1.00 10.00      A   
ATOM   4566  HN  ARG A 484      -9.049  16.989   2.465  1.00 10.00      A   
ATOM   4567  CA  ARG A 484      -9.467  15.497   3.897  1.00 10.00      A   
ATOM   4568  CB  ARG A 484      -9.526  14.326   2.921  1.00 10.00      A   
ATOM   4569  CG  ARG A 484     -10.922  13.819   2.609  1.00 10.00      A   
ATOM   4570  CD  ARG A 484     -10.848  12.534   1.807  1.00 10.00      A   
ATOM   4571  NE  ARG A 484      -9.776  11.668   2.300  1.00 10.00      A   
ATOM   4572  HE  ARG A 484      -9.710  11.549   3.281  1.00 10.00      A   
ATOM   4573  CZ  ARG A 484      -8.911  11.027   1.513  1.00 10.00      A   
ATOM   4574  NH1 ARG A 484      -8.992  11.132   0.192  1.00 10.00      A   
ATOM   4575 HH11 ARG A 484      -8.307  10.626  -0.414  1.00 10.00      A   
ATOM   4576 HH12 ARG A 484      -9.744  11.717  -0.253  1.00 10.00      A   
ATOM   4577  NH2 ARG A 484      -7.943  10.305   2.044  1.00 10.00      A   
ATOM   4578 HH21 ARG A 484      -7.266   9.806   1.421  1.00 10.00      A   
ATOM   4579 HH22 ARG A 484      -7.843  10.226   3.075  1.00 10.00      A   
ATOM   4580  C   ARG A 484      -8.121  15.480   4.614  1.00 10.00      A   
ATOM   4581  O   ARG A 484      -8.055  15.320   5.832  1.00 10.00      A   
ATOM   4582  N   LYS A 485      -7.051  15.654   3.853  1.00 10.00      A   
ATOM   4583  HN  LYS A 485      -7.167  15.816   2.891  1.00 10.00      A   
ATOM   4584  CA  LYS A 485      -5.707  15.634   4.405  1.00 10.00      A   
ATOM   4585  CB  LYS A 485      -5.025  14.294   4.094  1.00 10.00      A   
ATOM   4586  CG  LYS A 485      -5.421  13.689   2.754  1.00 10.00      A   
ATOM   4587  CD  LYS A 485      -5.264  12.175   2.747  1.00 10.00      A   
ATOM   4588  CE  LYS A 485      -3.911  11.746   2.200  1.00 10.00      A   
ATOM   4589  NZ  LYS A 485      -3.958  10.378   1.620  1.00 10.00      A   
ATOM   4590  HZ1 LYS A 485      -3.109  10.193   1.058  1.00 10.00      A   
ATOM   4591  HZ2 LYS A 485      -4.797  10.272   1.008  1.00 10.00      A   
ATOM   4592  HZ3 LYS A 485      -4.014   9.669   2.384  1.00 10.00      A   
ATOM   4593  C   LYS A 485      -4.882  16.809   3.884  1.00 10.00      A   
ATOM   4594  O   LYS A 485      -4.667  16.950   2.679  1.00 10.00      A   
ATOM   4595  N   LEU A 486      -4.432  17.653   4.799  1.00 10.00      A   
ATOM   4596  HN  LEU A 486      -4.618  17.478   5.748  1.00 10.00      A   
ATOM   4597  CA  LEU A 486      -3.643  18.820   4.438  1.00 10.00      A   
ATOM   4598  CB  LEU A 486      -4.369  20.103   4.862  1.00 10.00      A   
ATOM   4599  CG  LEU A 486      -3.696  21.436   4.512  1.00 10.00      A   
ATOM   4600  CD1 LEU A 486      -3.511  21.575   3.008  1.00 10.00      A   
ATOM   4601  CD2 LEU A 486      -4.505  22.605   5.060  1.00 10.00      A   
ATOM   4602  C   LEU A 486      -2.265  18.740   5.086  1.00 10.00      A   
ATOM   4603  O   LEU A 486      -2.147  18.536   6.298  1.00 10.00      A   
ATOM   4604  N   GLU A 487      -1.231  18.881   4.271  1.00 10.00      A   
ATOM   4605  HN  GLU A 487      -1.394  19.026   3.311  1.00 10.00      A   
ATOM   4606  CA  GLU A 487       0.145  18.821   4.750  1.00 10.00      A   
ATOM   4607  CB  GLU A 487       0.804  17.536   4.255  1.00 10.00      A   
ATOM   4608  CG  GLU A 487       0.272  17.063   2.913  1.00 10.00      A   
ATOM   4609  CD  GLU A 487       0.678  15.647   2.584  1.00 10.00      A   
ATOM   4610  OE1 GLU A 487       1.306  15.439   1.527  1.00 10.00      A   
ATOM   4611  OE2 GLU A 487       0.370  14.735   3.383  1.00 10.00      A   
ATOM   4612  C   GLU A 487       0.929  20.041   4.281  1.00 10.00      A   
ATOM   4613  O   GLU A 487       1.034  20.302   3.083  1.00 10.00      A   
ATOM   4614  N   ILE A 488       1.476  20.785   5.233  1.00 10.00      A   
ATOM   4615  HN  ILE A 488       1.374  20.512   6.173  1.00 10.00      A   
ATOM   4616  CA  ILE A 488       2.230  21.993   4.932  1.00 10.00      A   
ATOM   4617  CB  ILE A 488       1.432  23.253   5.344  1.00 10.00      A   
ATOM   4618  CG1 ILE A 488       0.053  23.265   4.677  1.00 10.00      A   
ATOM   4619  CG2 ILE A 488       2.202  24.515   4.994  1.00 10.00      A   
ATOM   4620  CD1 ILE A 488      -0.886  24.316   5.225  1.00 10.00      A   
ATOM   4621  C   ILE A 488       3.564  21.994   5.673  1.00 10.00      A   
ATOM   4622  O   ILE A 488       3.632  21.638   6.852  1.00 10.00      A   
ATOM   4623  N   ARG A 489       4.622  22.381   4.976  1.00 10.00      A   
ATOM   4624  HN  ARG A 489       4.507  22.633   4.033  1.00 10.00      A   
ATOM   4625  CA  ARG A 489       5.947  22.443   5.574  1.00 10.00      A   
ATOM   4626  CB  ARG A 489       6.753  21.165   5.304  1.00 10.00      A   
ATOM   4627  CG  ARG A 489       7.220  20.999   3.867  1.00 10.00      A   
ATOM   4628  CD  ARG A 489       8.567  20.298   3.792  1.00 10.00      A   
ATOM   4629  NE  ARG A 489       9.628  21.065   4.449  1.00 10.00      A   
ATOM   4630  HE  ARG A 489       9.405  21.975   4.751  1.00 10.00      A   
ATOM   4631  CZ  ARG A 489      10.865  20.608   4.658  1.00 10.00      A   
ATOM   4632  NH1 ARG A 489      11.211  19.389   4.259  1.00 10.00      A   
ATOM   4633 HH11 ARG A 489      10.518  18.777   3.773  1.00 10.00      A   
ATOM   4634 HH12 ARG A 489      12.183  19.034   4.431  1.00 10.00      A   
ATOM   4635  NH2 ARG A 489      11.758  21.377   5.266  1.00 10.00      A   
ATOM   4636 HH21 ARG A 489      12.726  21.022   5.435  1.00 10.00      A   
ATOM   4637 HH22 ARG A 489      11.498  22.353   5.580  1.00 10.00      A   
ATOM   4638  C   ARG A 489       6.713  23.675   5.095  1.00 10.00      A   
ATOM   4639  O   ARG A 489       6.645  24.041   3.918  1.00 10.00      A   
ATOM   4640  N   ASP A 490       7.430  24.308   6.023  1.00 10.00      A   
ATOM   4641  HN  ASP A 490       7.418  23.962   6.944  1.00 10.00      A   
ATOM   4642  CA  ASP A 490       8.232  25.505   5.730  1.00 10.00      A   
ATOM   4643  CB  ASP A 490       9.418  25.182   4.814  1.00 10.00      A   
ATOM   4644  CG  ASP A 490      10.721  24.991   5.567  1.00 10.00      A   
ATOM   4645  OD1 ASP A 490      11.390  26.001   5.867  1.00 10.00      A   
ATOM   4646  OD2 ASP A 490      11.090  23.830   5.850  1.00 10.00      A   
ATOM   4647  C   ASP A 490       7.386  26.631   5.133  1.00 10.00      A   
ATOM   4648  O   ASP A 490       7.622  27.084   4.008  1.00 10.00      A   
ATOM   4649  N   CYS A 491       6.401  27.086   5.890  1.00 10.00      A   
ATOM   4650  HN  CYS A 491       6.269  26.706   6.782  1.00 10.00      A   
ATOM   4651  CA  CYS A 491       5.521  28.150   5.435  1.00 10.00      A   
ATOM   4652  CB  CYS A 491       4.188  27.571   4.959  1.00 10.00      A   
ATOM   4653  SG  CYS A 491       4.257  26.792   3.330  1.00 10.00      A   
ATOM   4654  HG  CYS A 491       3.786  27.667   2.446  1.00 10.00      A   
ATOM   4655  C   CYS A 491       5.299  29.181   6.541  1.00 10.00      A   
ATOM   4656  O   CYS A 491       5.451  28.870   7.724  1.00 10.00      A   
ATOM   4657  N   PRO A 492       4.944  30.427   6.171  1.00 10.00      A   
ATOM   4658  CA  PRO A 492       4.703  31.512   7.137  1.00 10.00      A   
ATOM   4659  CB  PRO A 492       4.736  32.763   6.261  1.00 10.00      A   
ATOM   4660  CG  PRO A 492       4.247  32.290   4.937  1.00 10.00      A   
ATOM   4661  CD  PRO A 492       4.777  30.891   4.777  1.00 10.00      A   
ATOM   4662  C   PRO A 492       3.342  31.401   7.833  1.00 10.00      A   
ATOM   4663  O   PRO A 492       2.950  32.292   8.594  1.00 10.00      A   
ATOM   4664  N   PHE A 493       2.629  30.307   7.565  1.00 10.00      A   
ATOM   4665  HN  PHE A 493       3.002  29.635   6.962  1.00 10.00      A   
ATOM   4666  CA  PHE A 493       1.320  30.073   8.166  1.00 10.00      A   
ATOM   4667  CB  PHE A 493       0.655  28.835   7.561  1.00 10.00      A   
ATOM   4668  CG  PHE A 493       0.508  28.877   6.066  1.00 10.00      A   
ATOM   4669  CD1 PHE A 493       0.634  27.721   5.321  1.00 10.00      A   
ATOM   4670  CD2 PHE A 493       0.249  30.066   5.404  1.00 10.00      A   
ATOM   4671  CE1 PHE A 493       0.507  27.743   3.946  1.00 10.00      A   
ATOM   4672  CE2 PHE A 493       0.119  30.098   4.027  1.00 10.00      A   
ATOM   4673  CZ  PHE A 493       0.249  28.934   3.298  1.00 10.00      A   
ATOM   4674  C   PHE A 493       1.474  29.890   9.669  1.00 10.00      A   
ATOM   4675  O   PHE A 493       2.415  29.228  10.122  1.00 10.00      A   
ATOM   4676  N   GLY A 494       0.561  30.468  10.438  1.00 10.00      A   
ATOM   4677  HN  GLY A 494      -0.185  30.959  10.029  1.00 10.00      A   
ATOM   4678  CA  GLY A 494       0.647  30.369  11.876  1.00 10.00      A   
ATOM   4679  C   GLY A 494      -0.648  29.946  12.525  1.00 10.00      A   
ATOM   4680  O   GLY A 494      -1.463  29.248  11.919  1.00 10.00      A   
ATOM   4681  N   ASP A 495      -0.835  30.383  13.761  1.00 10.00      A   
ATOM   4682  HN  ASP A 495      -0.146  30.945  14.172  1.00 10.00      A   
ATOM   4683  CA  ASP A 495      -2.019  30.053  14.539  1.00 10.00      A   
ATOM   4684  CB  ASP A 495      -1.695  30.077  16.035  1.00 10.00      A   
ATOM   4685  CG  ASP A 495      -0.655  31.117  16.410  1.00 10.00      A   
ATOM   4686  OD1 ASP A 495      -0.886  32.319  16.168  1.00 10.00      A   
ATOM   4687  OD2 ASP A 495       0.406  30.735  16.948  1.00 10.00      A   
ATOM   4688  C   ASP A 495      -3.174  31.001  14.254  1.00 10.00      A   
ATOM   4689  O   ASP A 495      -4.318  30.715  14.607  1.00 10.00      A   
ATOM   4690  N   LYS A 496      -2.879  32.112  13.598  1.00 10.00      A   
ATOM   4691  HN  LYS A 496      -1.956  32.266  13.315  1.00 10.00      A   
ATOM   4692  CA  LYS A 496      -3.895  33.106  13.281  1.00 10.00      A   
ATOM   4693  CB  LYS A 496      -3.268  34.306  12.576  1.00 10.00      A   
ATOM   4694  CG  LYS A 496      -1.945  34.746  13.175  1.00 10.00      A   
ATOM   4695  CD  LYS A 496      -1.401  35.972  12.467  1.00 10.00      A   
ATOM   4696  CE  LYS A 496       0.109  36.068  12.611  1.00 10.00      A   
ATOM   4697  NZ  LYS A 496       0.803  34.893  12.017  1.00 10.00      A   
ATOM   4698  HZ1 LYS A 496       1.743  35.173  11.667  1.00 10.00      A   
ATOM   4699  HZ2 LYS A 496       0.247  34.508  11.215  1.00 10.00      A   
ATOM   4700  HZ3 LYS A 496       0.920  34.146  12.730  1.00 10.00      A   
ATOM   4701  C   LYS A 496      -5.008  32.508  12.427  1.00 10.00      A   
ATOM   4702  O   LYS A 496      -6.189  32.668  12.734  1.00 10.00      A   
ATOM   4703  N   ALA A 497      -4.630  31.812  11.361  1.00 10.00      A   
ATOM   4704  HN  ALA A 497      -3.667  31.719  11.159  1.00 10.00      A   
ATOM   4705  CA  ALA A 497      -5.605  31.193  10.476  1.00 10.00      A   
ATOM   4706  CB  ALA A 497      -5.016  31.000   9.089  1.00 10.00      A   
ATOM   4707  C   ALA A 497      -6.083  29.862  11.042  1.00 10.00      A   
ATOM   4708  O   ALA A 497      -7.199  29.419  10.766  1.00 10.00      A   
ATOM   4709  N   LEU A 498      -5.235  29.235  11.848  1.00 10.00      A   
ATOM   4710  HN  LEU A 498      -4.368  29.649  12.039  1.00 10.00      A   
ATOM   4711  CA  LEU A 498      -5.555  27.951  12.460  1.00 10.00      A   
ATOM   4712  CB  LEU A 498      -4.335  27.396  13.200  1.00 10.00      A   
ATOM   4713  CG  LEU A 498      -4.606  26.263  14.198  1.00 10.00      A   
ATOM   4714  CD1 LEU A 498      -4.974  24.976  13.477  1.00 10.00      A   
ATOM   4715  CD2 LEU A 498      -3.422  26.051  15.133  1.00 10.00      A   
ATOM   4716  C   LEU A 498      -6.729  28.062  13.424  1.00 10.00      A   
ATOM   4717  O   LEU A 498      -7.743  27.378  13.270  1.00 10.00      A   
ATOM   4718  N   LEU A 499      -6.592  28.942  14.407  1.00 10.00      A   
ATOM   4719  HN  LEU A 499      -5.772  29.485  14.453  1.00 10.00      A   
ATOM   4720  CA  LEU A 499      -7.625  29.133  15.419  1.00 10.00      A   
ATOM   4721  CB  LEU A 499      -7.115  30.036  16.545  1.00 10.00      A   
ATOM   4722  CG  LEU A 499      -5.921  29.507  17.349  1.00 10.00      A   
ATOM   4723  CD1 LEU A 499      -5.366  30.597  18.252  1.00 10.00      A   
ATOM   4724  CD2 LEU A 499      -6.317  28.284  18.167  1.00 10.00      A   
ATOM   4725  C   LEU A 499      -8.920  29.688  14.826  1.00 10.00      A   
ATOM   4726  O   LEU A 499      -9.979  29.601  15.445  1.00 10.00      A   
ATOM   4727  N   ALA A 500      -8.837  30.244  13.625  1.00 10.00      A   
ATOM   4728  HN  ALA A 500      -7.966  30.285  13.176  1.00 10.00      A   
ATOM   4729  CA  ALA A 500     -10.007  30.808  12.963  1.00 10.00      A   
ATOM   4730  CB  ALA A 500      -9.597  31.972  12.075  1.00 10.00      A   
ATOM   4731  C   ALA A 500     -10.763  29.757  12.149  1.00 10.00      A   
ATOM   4732  O   ALA A 500     -11.866  30.014  11.661  1.00 10.00      A   
ATOM   4733  N   ASN A 501     -10.180  28.575  12.011  1.00 10.00      A   
ATOM   4734  HN  ASN A 501      -9.310  28.414  12.439  1.00 10.00      A   
ATOM   4735  CA  ASN A 501     -10.803  27.502  11.239  1.00 10.00      A   
ATOM   4736  CB  ASN A 501     -10.110  27.348   9.882  1.00 10.00      A   
ATOM   4737  CG  ASN A 501     -10.327  28.533   8.959  1.00 10.00      A   
ATOM   4738  OD1 ASN A 501     -11.312  28.592   8.227  1.00 10.00      A   
ATOM   4739  ND2 ASN A 501      -9.401  29.479   8.983  1.00 10.00      A   
ATOM   4740 HD21 ASN A 501      -8.634  29.358   9.587  1.00 10.00      A   
ATOM   4741 HD22 ASN A 501      -9.517  30.263   8.399  1.00 10.00      A   
ATOM   4742  C   ASN A 501     -10.742  26.181  11.997  1.00 10.00      A   
ATOM   4743  O   ASN A 501     -10.752  25.109  11.393  1.00 10.00      A   
ATOM   4744  N   ALA A 502     -10.712  26.271  13.322  1.00 10.00      A   
ATOM   4745  HN  ALA A 502     -10.747  27.157  13.736  1.00 10.00      A   
ATOM   4746  CA  ALA A 502     -10.631  25.093  14.182  1.00 10.00      A   
ATOM   4747  CB  ALA A 502     -10.524  25.510  15.643  1.00 10.00      A   
ATOM   4748  C   ALA A 502     -11.807  24.136  13.976  1.00 10.00      A   
ATOM   4749  O   ALA A 502     -11.639  22.918  14.035  1.00 10.00      A   
ATOM   4750  N   SER A 503     -12.987  24.687  13.715  1.00 10.00      A   
ATOM   4751  HN  SER A 503     -13.062  25.666  13.670  1.00 10.00      A   
ATOM   4752  CA  SER A 503     -14.184  23.880  13.514  1.00 10.00      A   
ATOM   4753  CB  SER A 503     -15.409  24.792  13.458  1.00 10.00      A   
ATOM   4754  OG  SER A 503     -15.008  26.155  13.437  1.00 10.00      A   
ATOM   4755  HG  SER A 503     -15.278  26.551  12.602  1.00 10.00      A   
ATOM   4756  C   SER A 503     -14.109  23.012  12.253  1.00 10.00      A   
ATOM   4757  O   SER A 503     -14.613  21.890  12.233  1.00 10.00      A   
ATOM   4758  N   LYS A 504     -13.459  23.521  11.210  1.00 10.00      A   
ATOM   4759  HN  LYS A 504     -13.042  24.405  11.288  1.00 10.00      A   
ATOM   4760  CA  LYS A 504     -13.343  22.786   9.955  1.00 10.00      A   
ATOM   4761  CB  LYS A 504     -12.895  23.708   8.818  1.00 10.00      A   
ATOM   4762  CG  LYS A 504     -13.199  23.176   7.420  1.00 10.00      A   
ATOM   4763  CD  LYS A 504     -14.698  23.092   7.167  1.00 10.00      A   
ATOM   4764  CE  LYS A 504     -15.012  22.750   5.716  1.00 10.00      A   
ATOM   4765  NZ  LYS A 504     -16.479  22.694   5.469  1.00 10.00      A   
ATOM   4766  HZ1 LYS A 504     -16.674  22.403   4.480  1.00 10.00      A   
ATOM   4767  HZ2 LYS A 504     -16.907  23.621   5.638  1.00 10.00      A   
ATOM   4768  HZ3 LYS A 504     -16.920  22.002   6.109  1.00 10.00      A   
ATOM   4769  C   LYS A 504     -12.392  21.604  10.082  1.00 10.00      A   
ATOM   4770  O   LYS A 504     -12.456  20.662   9.293  1.00 10.00      A   
ATOM   4771  N   LEU A 505     -11.535  21.640  11.097  1.00 10.00      A   
ATOM   4772  HN  LEU A 505     -11.563  22.399  11.720  1.00 10.00      A   
ATOM   4773  CA  LEU A 505     -10.562  20.574  11.323  1.00 10.00      A   
ATOM   4774  CB  LEU A 505      -9.585  20.965  12.435  1.00 10.00      A   
ATOM   4775  CG  LEU A 505      -8.773  22.241  12.208  1.00 10.00      A   
ATOM   4776  CD1 LEU A 505      -7.893  22.536  13.410  1.00 10.00      A   
ATOM   4777  CD2 LEU A 505      -7.936  22.130  10.943  1.00 10.00      A   
ATOM   4778  C   LEU A 505     -11.240  19.242  11.653  1.00 10.00      A   
ATOM   4779  O   LEU A 505     -10.685  18.175  11.398  1.00 10.00      A   
ATOM   4780  N   GLU A 506     -12.448  19.303  12.208  1.00 10.00      A   
ATOM   4781  HN  GLU A 506     -12.852  20.176  12.387  1.00 10.00      A   
ATOM   4782  CA  GLU A 506     -13.183  18.092  12.568  1.00 10.00      A   
ATOM   4783  CB  GLU A 506     -14.401  18.422  13.435  1.00 10.00      A   
ATOM   4784  CG  GLU A 506     -14.066  19.095  14.755  1.00 10.00      A   
ATOM   4785  CD  GLU A 506     -15.218  19.046  15.737  1.00 10.00      A   
ATOM   4786  OE1 GLU A 506     -16.340  19.459  15.369  1.00 10.00      A   
ATOM   4787  OE2 GLU A 506     -15.010  18.596  16.883  1.00 10.00      A   
ATOM   4788  C   GLU A 506     -13.619  17.315  11.329  1.00 10.00      A   
ATOM   4789  O   GLU A 506     -13.863  16.109  11.393  1.00 10.00      A   
ATOM   4790  N   THR A 507     -13.710  18.008  10.207  1.00 10.00      A   
ATOM   4791  HN  THR A 507     -13.503  18.966  10.221  1.00 10.00      A   
ATOM   4792  CA  THR A 507     -14.113  17.391   8.952  1.00 10.00      A   
ATOM   4793  CB  THR A 507     -14.922  18.382   8.090  1.00 10.00      A   
ATOM   4794  OG1 THR A 507     -14.920  19.671   8.726  1.00 10.00      A   
ATOM   4795  HG1 THR A 507     -14.052  20.081   8.610  1.00 10.00      A   
ATOM   4796  CG2 THR A 507     -16.360  17.907   7.942  1.00 10.00      A   
ATOM   4797  C   THR A 507     -12.898  16.878   8.170  1.00 10.00      A   
ATOM   4798  O   THR A 507     -13.038  16.315   7.085  1.00 10.00      A   
ATOM   4799  N   MET A 508     -11.710  17.063   8.744  1.00 10.00      A   
ATOM   4800  HN  MET A 508     -11.669  17.488   9.628  1.00 10.00      A   
ATOM   4801  CA  MET A 508     -10.465  16.623   8.123  1.00 10.00      A   
ATOM   4802  CB  MET A 508      -9.452  17.771   8.084  1.00 10.00      A   
ATOM   4803  CG  MET A 508      -9.828  18.908   7.148  1.00 10.00      A   
ATOM   4804  SD  MET A 508      -8.757  20.348   7.337  1.00 10.00      A   
ATOM   4805  CE  MET A 508      -7.142  19.593   7.158  1.00 10.00      A   
ATOM   4806  C   MET A 508      -9.885  15.465   8.921  1.00 10.00      A   
ATOM   4807  O   MET A 508     -10.126  15.362  10.121  1.00 10.00      A   
ATOM   4808  N   ARG A 509      -9.126  14.602   8.259  1.00 10.00      A   
ATOM   4809  HN  ARG A 509      -8.958  14.746   7.301  1.00 10.00      A   
ATOM   4810  CA  ARG A 509      -8.522  13.455   8.923  1.00 10.00      A   
ATOM   4811  CB  ARG A 509      -8.038  12.422   7.895  1.00 10.00      A   
ATOM   4812  CG  ARG A 509      -7.450  11.164   8.523  1.00 10.00      A   
ATOM   4813  CD  ARG A 509      -6.505  10.439   7.572  1.00 10.00      A   
ATOM   4814  NE  ARG A 509      -7.215   9.748   6.492  1.00 10.00      A   
ATOM   4815  HE  ARG A 509      -8.187   9.626   6.595  1.00 10.00      A   
ATOM   4816  CZ  ARG A 509      -6.625   9.279   5.389  1.00 10.00      A   
ATOM   4817  NH1 ARG A 509      -5.317   9.419   5.207  1.00 10.00      A   
ATOM   4818 HH11 ARG A 509      -4.727   9.892   5.925  1.00 10.00      A   
ATOM   4819 HH12 ARG A 509      -4.869   9.045   4.325  1.00 10.00      A   
ATOM   4820  NH2 ARG A 509      -7.338   8.645   4.470  1.00 10.00      A   
ATOM   4821 HH21 ARG A 509      -8.361   8.502   4.601  1.00 10.00      A   
ATOM   4822 HH22 ARG A 509      -6.865   8.286   3.603  1.00 10.00      A   
ATOM   4823  C   ARG A 509      -7.355  13.894   9.796  1.00 10.00      A   
ATOM   4824  O   ARG A 509      -7.384  13.739  11.019  1.00 10.00      A   
ATOM   4825  N   SER A 510      -6.333  14.450   9.159  1.00 10.00      A   
ATOM   4826  HN  SER A 510      -6.375  14.566   8.189  1.00 10.00      A   
ATOM   4827  CA  SER A 510      -5.154  14.895   9.867  1.00 10.00      A   
ATOM   4828  CB  SER A 510      -4.153  13.741   9.989  1.00 10.00      A   
ATOM   4829  OG  SER A 510      -4.416  12.732   9.026  1.00 10.00      A   
ATOM   4830  HG  SER A 510      -3.875  11.955   9.220  1.00 10.00      A   
ATOM   4831  C   SER A 510      -4.510  16.092   9.179  1.00 10.00      A   
ATOM   4832  O   SER A 510      -4.435  16.161   7.947  1.00 10.00      A   
ATOM   4833  N   LEU A 511      -4.072  17.036   9.991  1.00 10.00      A   
ATOM   4834  HN  LEU A 511      -4.192  16.920  10.963  1.00 10.00      A   
ATOM   4835  CA  LEU A 511      -3.412  18.235   9.506  1.00 10.00      A   
ATOM   4836  CB  LEU A 511      -4.148  19.488   9.998  1.00 10.00      A   
ATOM   4837  CG  LEU A 511      -3.443  20.831   9.771  1.00 10.00      A   
ATOM   4838  CD1 LEU A 511      -3.283  21.125   8.287  1.00 10.00      A   
ATOM   4839  CD2 LEU A 511      -4.202  21.954  10.458  1.00 10.00      A   
ATOM   4840  C   LEU A 511      -1.973  18.242  10.001  1.00 10.00      A   
ATOM   4841  O   LEU A 511      -1.723  18.195  11.209  1.00 10.00      A   
ATOM   4842  N   TRP A 512      -1.034  18.279   9.070  1.00 10.00      A   
ATOM   4843  HN  TRP A 512      -1.294  18.308   8.121  1.00 10.00      A   
ATOM   4844  CA  TRP A 512       0.376  18.289   9.419  1.00 10.00      A   
ATOM   4845  CB  TRP A 512       1.104  17.088   8.796  1.00 10.00      A   
ATOM   4846  CG  TRP A 512       2.592  17.107   9.007  1.00 10.00      A   
ATOM   4847  CD1 TRP A 512       3.517  17.793   8.272  1.00 10.00      A   
ATOM   4848  CD2 TRP A 512       3.324  16.409  10.020  1.00 10.00      A   
ATOM   4849  NE1 TRP A 512       4.775  17.576   8.774  1.00 10.00      A   
ATOM   4850  HE1 TRP A 512       5.603  17.969   8.421  1.00 10.00      A   
ATOM   4851  CE2 TRP A 512       4.686  16.724   9.842  1.00 10.00      A   
ATOM   4852  CE3 TRP A 512       2.962  15.549  11.060  1.00 10.00      A   
ATOM   4853  CZ2 TRP A 512       5.685  16.210  10.666  1.00 10.00      A   
ATOM   4854  CZ3 TRP A 512       3.953  15.039  11.876  1.00 10.00      A   
ATOM   4855  CH2 TRP A 512       5.298  15.371  11.676  1.00 10.00      A   
ATOM   4856  C   TRP A 512       1.042  19.581   8.975  1.00 10.00      A   
ATOM   4857  O   TRP A 512       0.904  20.000   7.825  1.00 10.00      A   
ATOM   4858  N   MET A 513       1.755  20.207   9.898  1.00 10.00      A   
ATOM   4859  HN  MET A 513       1.788  19.831  10.803  1.00 10.00      A   
ATOM   4860  CA  MET A 513       2.481  21.439   9.617  1.00 10.00      A   
ATOM   4861  CB  MET A 513       1.667  22.669  10.026  1.00 10.00      A   
ATOM   4862  CG  MET A 513       0.519  22.993   9.084  1.00 10.00      A   
ATOM   4863  SD  MET A 513      -0.518  24.342   9.678  1.00 10.00      A   
ATOM   4864  CE  MET A 513       0.662  25.690   9.713  1.00 10.00      A   
ATOM   4865  C   MET A 513       3.830  21.423  10.329  1.00 10.00      A   
ATOM   4866  O   MET A 513       3.895  21.329  11.554  1.00 10.00      A   
ATOM   4867  N   SER A 514       4.906  21.471   9.566  1.00 10.00      A   
ATOM   4868  HN  SER A 514       4.808  21.494   8.589  1.00 10.00      A   
ATOM   4869  CA  SER A 514       6.236  21.462  10.147  1.00 10.00      A   
ATOM   4870  CB  SER A 514       6.983  20.182   9.755  1.00 10.00      A   
ATOM   4871  OG  SER A 514       6.714  19.814   8.410  1.00 10.00      A   
ATOM   4872  HG  SER A 514       7.458  20.084   7.854  1.00 10.00      A   
ATOM   4873  C   SER A 514       7.028  22.708   9.756  1.00 10.00      A   
ATOM   4874  O   SER A 514       6.865  23.236   8.650  1.00 10.00      A   
ATOM   4875  N   SER A 515       7.860  23.187  10.684  1.00 10.00      A   
ATOM   4876  HN  SER A 515       7.916  22.727  11.552  1.00 10.00      A   
ATOM   4877  CA  SER A 515       8.698  24.364  10.461  1.00 10.00      A   
ATOM   4878  CB  SER A 515       9.752  24.078   9.388  1.00 10.00      A   
ATOM   4879  OG  SER A 515      10.307  22.783   9.559  1.00 10.00      A   
ATOM   4880  HG  SER A 515      11.089  22.842  10.120  1.00 10.00      A   
ATOM   4881  C   SER A 515       7.858  25.585  10.090  1.00 10.00      A   
ATOM   4882  O   SER A 515       8.217  26.357   9.203  1.00 10.00      A   
ATOM   4883  N   CYS A 516       6.738  25.748  10.774  1.00 10.00      A   
ATOM   4884  HN  CYS A 516       6.508  25.101  11.471  1.00 10.00      A   
ATOM   4885  CA  CYS A 516       5.848  26.872  10.519  1.00 10.00      A   
ATOM   4886  CB  CYS A 516       4.457  26.382  10.111  1.00 10.00      A   
ATOM   4887  SG  CYS A 516       4.423  25.368   8.608  1.00 10.00      A   
ATOM   4888  HG  CYS A 516       5.358  24.431   8.722  1.00 10.00      A   
ATOM   4889  C   CYS A 516       5.769  27.796  11.733  1.00 10.00      A   
ATOM   4890  O   CYS A 516       6.437  27.560  12.744  1.00 10.00      A   
ATOM   4891  N   SER A 517       4.952  28.839  11.641  1.00 10.00      A   
ATOM   4892  HN  SER A 517       4.428  28.972  10.820  1.00 10.00      A   
ATOM   4893  CA  SER A 517       4.808  29.801  12.726  1.00 10.00      A   
ATOM   4894  CB  SER A 517       4.512  31.180  12.138  1.00 10.00      A   
ATOM   4895  OG  SER A 517       5.337  31.418  11.006  1.00 10.00      A   
ATOM   4896  HG  SER A 517       5.189  32.315  10.687  1.00 10.00      A   
ATOM   4897  C   SER A 517       3.713  29.386  13.718  1.00 10.00      A   
ATOM   4898  O   SER A 517       2.865  30.194  14.107  1.00 10.00      A   
ATOM   4899  N   VAL A 518       3.755  28.132  14.142  1.00 10.00      A   
ATOM   4900  HN  VAL A 518       4.474  27.547  13.826  1.00 10.00      A   
ATOM   4901  CA  VAL A 518       2.776  27.607  15.084  1.00 10.00      A   
ATOM   4902  CB  VAL A 518       2.448  26.132  14.784  1.00 10.00      A   
ATOM   4903  CG1 VAL A 518       1.228  25.678  15.570  1.00 10.00      A   
ATOM   4904  CG2 VAL A 518       2.237  25.927  13.292  1.00 10.00      A   
ATOM   4905  C   VAL A 518       3.314  27.717  16.501  1.00 10.00      A   
ATOM   4906  O   VAL A 518       4.136  26.907  16.925  1.00 10.00      A   
ATOM   4907  N   SER A 519       2.855  28.729  17.221  1.00 10.00      A   
ATOM   4908  HN  SER A 519       2.191  29.339  16.821  1.00 10.00      A   
ATOM   4909  CA  SER A 519       3.302  28.966  18.588  1.00 10.00      A   
ATOM   4910  CB  SER A 519       2.856  30.352  19.054  1.00 10.00      A   
ATOM   4911  OG  SER A 519       2.732  31.240  17.954  1.00 10.00      A   
ATOM   4912  HG  SER A 519       1.872  31.090  17.519  1.00 10.00      A   
ATOM   4913  C   SER A 519       2.809  27.885  19.554  1.00 10.00      A   
ATOM   4914  O   SER A 519       1.761  27.265  19.339  1.00 10.00      A   
ATOM   4915  N   PHE A 520       3.575  27.662  20.621  1.00 10.00      A   
ATOM   4916  HN  PHE A 520       4.403  28.184  20.733  1.00 10.00      A   
ATOM   4917  CA  PHE A 520       3.225  26.661  21.625  1.00 10.00      A   
ATOM   4918  CB  PHE A 520       4.347  26.523  22.659  1.00 10.00      A   
ATOM   4919  CG  PHE A 520       4.038  25.593  23.804  1.00 10.00      A   
ATOM   4920  CD1 PHE A 520       3.680  24.274  23.570  1.00 10.00      A   
ATOM   4921  CD2 PHE A 520       4.111  26.043  25.113  1.00 10.00      A   
ATOM   4922  CE1 PHE A 520       3.400  23.422  24.622  1.00 10.00      A   
ATOM   4923  CE2 PHE A 520       3.833  25.197  26.170  1.00 10.00      A   
ATOM   4924  CZ  PHE A 520       3.476  23.885  25.923  1.00 10.00      A   
ATOM   4925  C   PHE A 520       1.905  27.011  22.310  1.00 10.00      A   
ATOM   4926  O   PHE A 520       1.112  26.124  22.644  1.00 10.00      A   
ATOM   4927  N   GLY A 521       1.671  28.304  22.512  1.00 10.00      A   
ATOM   4928  HN  GLY A 521       2.347  28.965  22.241  1.00 10.00      A   
ATOM   4929  CA  GLY A 521       0.443  28.747  23.146  1.00 10.00      A   
ATOM   4930  C   GLY A 521      -0.789  28.318  22.376  1.00 10.00      A   
ATOM   4931  O   GLY A 521      -1.801  27.940  22.970  1.00 10.00      A   
ATOM   4932  N   ALA A 522      -0.691  28.357  21.051  1.00 10.00      A   
ATOM   4933  HN  ALA A 522       0.145  28.661  20.644  1.00 10.00      A   
ATOM   4934  CA  ALA A 522      -1.793  27.970  20.183  1.00 10.00      A   
ATOM   4935  CB  ALA A 522      -1.453  28.290  18.743  1.00 10.00      A   
ATOM   4936  C   ALA A 522      -2.088  26.487  20.324  1.00 10.00      A   
ATOM   4937  O   ALA A 522      -3.247  26.078  20.370  1.00 10.00      A   
ATOM   4938  N   CYS A 523      -1.032  25.688  20.408  1.00 10.00      A   
ATOM   4939  HN  CYS A 523      -0.135  26.081  20.385  1.00 10.00      A   
ATOM   4940  CA  CYS A 523      -1.169  24.244  20.545  1.00 10.00      A   
ATOM   4941  CB  CYS A 523       0.208  23.580  20.576  1.00 10.00      A   
ATOM   4942  SG  CYS A 523       1.297  24.056  19.210  1.00 10.00      A   
ATOM   4943  HG  CYS A 523       1.398  25.382  19.198  1.00 10.00      A   
ATOM   4944  C   CYS A 523      -1.942  23.901  21.812  1.00 10.00      A   
ATOM   4945  O   CYS A 523      -2.741  22.963  21.839  1.00 10.00      A   
ATOM   4946  N   LYS A 524      -1.704  24.674  22.863  1.00 10.00      A   
ATOM   4947  HN  LYS A 524      -1.055  25.410  22.780  1.00 10.00      A   
ATOM   4948  CA  LYS A 524      -2.386  24.457  24.130  1.00 10.00      A   
ATOM   4949  CB  LYS A 524      -1.687  25.214  25.259  1.00 10.00      A   
ATOM   4950  CG  LYS A 524      -0.340  24.641  25.664  1.00 10.00      A   
ATOM   4951  CD  LYS A 524       0.079  25.147  27.036  1.00 10.00      A   
ATOM   4952  CE  LYS A 524       0.278  26.654  27.038  1.00 10.00      A   
ATOM   4953  NZ  LYS A 524       0.367  27.198  28.418  1.00 10.00      A   
ATOM   4954  HZ1 LYS A 524       1.001  26.613  28.996  1.00 10.00      A   
ATOM   4955  HZ2 LYS A 524      -0.573  27.206  28.860  1.00 10.00      A   
ATOM   4956  HZ3 LYS A 524       0.738  28.174  28.396  1.00 10.00      A   
ATOM   4957  C   LYS A 524      -3.843  24.896  24.040  1.00 10.00      A   
ATOM   4958  O   LYS A 524      -4.749  24.157  24.431  1.00 10.00      A   
ATOM   4959  N   LEU A 525      -4.054  26.101  23.519  1.00 10.00      A   
ATOM   4960  HN  LEU A 525      -3.280  26.639  23.235  1.00 10.00      A   
ATOM   4961  CA  LEU A 525      -5.392  26.662  23.371  1.00 10.00      A   
ATOM   4962  CB  LEU A 525      -5.313  28.086  22.815  1.00 10.00      A   
ATOM   4963  CG  LEU A 525      -6.643  28.834  22.689  1.00 10.00      A   
ATOM   4964  CD1 LEU A 525      -7.247  29.089  24.060  1.00 10.00      A   
ATOM   4965  CD2 LEU A 525      -6.454  30.138  21.930  1.00 10.00      A   
ATOM   4966  C   LEU A 525      -6.267  25.795  22.470  1.00 10.00      A   
ATOM   4967  O   LEU A 525      -7.437  25.558  22.771  1.00 10.00      A   
ATOM   4968  N   LEU A 526      -5.690  25.320  21.371  1.00 10.00      A   
ATOM   4969  HN  LEU A 526      -4.750  25.552  21.182  1.00 10.00      A   
ATOM   4970  CA  LEU A 526      -6.415  24.478  20.426  1.00 10.00      A   
ATOM   4971  CB  LEU A 526      -5.544  24.151  19.208  1.00 10.00      A   
ATOM   4972  CG  LEU A 526      -6.217  23.348  18.092  1.00 10.00      A   
ATOM   4973  CD1 LEU A 526      -7.299  24.169  17.407  1.00 10.00      A   
ATOM   4974  CD2 LEU A 526      -5.187  22.868  17.083  1.00 10.00      A   
ATOM   4975  C   LEU A 526      -6.904  23.198  21.092  1.00 10.00      A   
ATOM   4976  O   LEU A 526      -7.998  22.717  20.805  1.00 10.00      A   
ATOM   4977  N   GLY A 527      -6.090  22.666  21.998  1.00 10.00      A   
ATOM   4978  HN  GLY A 527      -5.236  23.108  22.190  1.00 10.00      A   
ATOM   4979  CA  GLY A 527      -6.447  21.448  22.702  1.00 10.00      A   
ATOM   4980  C   GLY A 527      -7.638  21.645  23.620  1.00 10.00      A   
ATOM   4981  O   GLY A 527      -8.446  20.734  23.808  1.00 10.00      A   
ATOM   4982  N   GLN A 528      -7.741  22.845  24.189  1.00 10.00      A   
ATOM   4983  HN  GLN A 528      -7.060  23.526  23.994  1.00 10.00      A   
ATOM   4984  CA  GLN A 528      -8.835  23.180  25.088  1.00 10.00      A   
ATOM   4985  CB  GLN A 528      -8.447  24.364  25.980  1.00 10.00      A   
ATOM   4986  CG  GLN A 528      -7.248  24.107  26.879  1.00 10.00      A   
ATOM   4987  CD  GLN A 528      -6.870  25.317  27.704  1.00 10.00      A   
ATOM   4988  OE1 GLN A 528      -7.023  26.455  27.260  1.00 10.00      A   
ATOM   4989  NE2 GLN A 528      -6.386  25.082  28.914  1.00 10.00      A   
ATOM   4990 HE21 GLN A 528      -6.301  24.149  29.207  1.00 10.00      A   
ATOM   4991 HE22 GLN A 528      -6.148  25.851  29.478  1.00 10.00      A   
ATOM   4992  C   GLN A 528     -10.080  23.536  24.286  1.00 10.00      A   
ATOM   4993  O   GLN A 528     -11.207  23.347  24.743  1.00 10.00      A   
ATOM   4994  N   LYS A 529      -9.864  24.054  23.086  1.00 10.00      A   
ATOM   4995  HN  LYS A 529      -8.940  24.174  22.782  1.00 10.00      A   
ATOM   4996  CA  LYS A 529     -10.955  24.450  22.211  1.00 10.00      A   
ATOM   4997  CB  LYS A 529     -10.436  25.424  21.155  1.00 10.00      A   
ATOM   4998  CG  LYS A 529     -11.516  26.148  20.374  1.00 10.00      A   
ATOM   4999  CD  LYS A 529     -10.912  27.205  19.468  1.00 10.00      A   
ATOM   5000  CE  LYS A 529     -11.992  28.016  18.776  1.00 10.00      A   
ATOM   5001  NZ  LYS A 529     -12.908  28.664  19.749  1.00 10.00      A   
ATOM   5002  HZ1 LYS A 529     -12.363  29.193  20.466  1.00 10.00      A   
ATOM   5003  HZ2 LYS A 529     -13.487  27.946  20.229  1.00 10.00      A   
ATOM   5004  HZ3 LYS A 529     -13.541  29.326  19.256  1.00 10.00      A   
ATOM   5005  C   LYS A 529     -11.590  23.233  21.543  1.00 10.00      A   
ATOM   5006  O   LYS A 529     -12.812  23.132  21.448  1.00 10.00      A   
ATOM   5007  N   MET A 530     -10.749  22.312  21.088  1.00 10.00      A   
ATOM   5008  HN  MET A 530      -9.787  22.450  21.206  1.00 10.00      A   
ATOM   5009  CA  MET A 530     -11.213  21.097  20.428  1.00 10.00      A   
ATOM   5010  CB  MET A 530     -10.620  20.972  19.016  1.00 10.00      A   
ATOM   5011  CG  MET A 530     -10.614  22.259  18.201  1.00 10.00      A   
ATOM   5012  SD  MET A 530     -12.254  22.984  17.986  1.00 10.00      A   
ATOM   5013  CE  MET A 530     -13.067  21.710  17.026  1.00 10.00      A   
ATOM   5014  C   MET A 530     -10.827  19.873  21.254  1.00 10.00      A   
ATOM   5015  O   MET A 530      -9.744  19.312  21.079  1.00 10.00      A   
ATOM   5016  N   PRO A 531     -11.713  19.433  22.160  1.00 10.00      A   
ATOM   5017  CA  PRO A 531     -11.450  18.282  23.031  1.00 10.00      A   
ATOM   5018  CB  PRO A 531     -12.514  18.422  24.117  1.00 10.00      A   
ATOM   5019  CG  PRO A 531     -13.654  19.094  23.429  1.00 10.00      A   
ATOM   5020  CD  PRO A 531     -13.044  20.020  22.408  1.00 10.00      A   
ATOM   5021  C   PRO A 531     -11.599  16.941  22.313  1.00 10.00      A   
ATOM   5022  O   PRO A 531     -11.424  15.882  22.918  1.00 10.00      A   
ATOM   5023  N   LYS A 532     -11.944  16.984  21.032  1.00 10.00      A   
ATOM   5024  HN  LYS A 532     -12.108  17.856  20.607  1.00 10.00      A   
ATOM   5025  CA  LYS A 532     -12.104  15.765  20.245  1.00 10.00      A   
ATOM   5026  CB  LYS A 532     -13.466  15.737  19.545  1.00 10.00      A   
ATOM   5027  CG  LYS A 532     -14.627  15.382  20.462  1.00 10.00      A   
ATOM   5028  CD  LYS A 532     -15.936  15.306  19.693  1.00 10.00      A   
ATOM   5029  CE  LYS A 532     -17.053  14.726  20.544  1.00 10.00      A   
ATOM   5030  NZ  LYS A 532     -17.404  15.605  21.687  1.00 10.00      A   
ATOM   5031  HZ1 LYS A 532     -18.330  15.330  22.076  1.00 10.00      A   
ATOM   5032  HZ2 LYS A 532     -17.454  16.592  21.374  1.00 10.00      A   
ATOM   5033  HZ3 LYS A 532     -16.688  15.523  22.436  1.00 10.00      A   
ATOM   5034  C   LYS A 532     -10.973  15.611  19.233  1.00 10.00      A   
ATOM   5035  O   LYS A 532     -10.990  14.716  18.386  1.00 10.00      A   
ATOM   5036  N   LEU A 533      -9.989  16.488  19.329  1.00 10.00      A   
ATOM   5037  HN  LEU A 533     -10.020  17.167  20.036  1.00 10.00      A   
ATOM   5038  CA  LEU A 533      -8.850  16.453  18.433  1.00 10.00      A   
ATOM   5039  CB  LEU A 533      -8.818  17.691  17.530  1.00 10.00      A   
ATOM   5040  CG  LEU A 533      -9.508  17.559  16.168  1.00 10.00      A   
ATOM   5041  CD1 LEU A 533     -11.023  17.592  16.313  1.00 10.00      A   
ATOM   5042  CD2 LEU A 533      -9.038  18.655  15.229  1.00 10.00      A   
ATOM   5043  C   LEU A 533      -7.563  16.339  19.232  1.00 10.00      A   
ATOM   5044  O   LEU A 533      -7.393  17.007  20.258  1.00 10.00      A   
ATOM   5045  N   ASN A 534      -6.671  15.479  18.772  1.00 10.00      A   
ATOM   5046  HN  ASN A 534      -6.872  14.972  17.954  1.00 10.00      A   
ATOM   5047  CA  ASN A 534      -5.400  15.272  19.442  1.00 10.00      A   
ATOM   5048  CB  ASN A 534      -4.912  13.830  19.277  1.00 10.00      A   
ATOM   5049  CG  ASN A 534      -5.560  12.870  20.253  1.00 10.00      A   
ATOM   5050  OD1 ASN A 534      -6.389  13.263  21.073  1.00 10.00      A   
ATOM   5051  ND2 ASN A 534      -5.190  11.602  20.174  1.00 10.00      A   
ATOM   5052 HD21 ASN A 534      -4.513  11.353  19.501  1.00 10.00      A   
ATOM   5053 HD22 ASN A 534      -5.616  10.959  20.780  1.00 10.00      A   
ATOM   5054  C   ASN A 534      -4.360  16.240  18.914  1.00 10.00      A   
ATOM   5055  O   ASN A 534      -3.900  16.116  17.773  1.00 10.00      A   
ATOM   5056  N   VAL A 535      -4.020  17.221  19.732  1.00 10.00      A   
ATOM   5057  HN  VAL A 535      -4.445  17.276  20.615  1.00 10.00      A   
ATOM   5058  CA  VAL A 535      -3.024  18.211  19.363  1.00 10.00      A   
ATOM   5059  CB  VAL A 535      -3.335  19.592  19.984  1.00 10.00      A   
ATOM   5060  CG1 VAL A 535      -2.458  20.676  19.372  1.00 10.00      A   
ATOM   5061  CG2 VAL A 535      -4.807  19.937  19.818  1.00 10.00      A   
ATOM   5062  C   VAL A 535      -1.654  17.726  19.828  1.00 10.00      A   
ATOM   5063  O   VAL A 535      -1.175  18.102  20.901  1.00 10.00      A   
ATOM   5064  N   GLU A 536      -1.046  16.867  19.024  1.00 10.00      A   
ATOM   5065  HN  GLU A 536      -1.476  16.620  18.177  1.00 10.00      A   
ATOM   5066  CA  GLU A 536       0.252  16.297  19.348  1.00 10.00      A   
ATOM   5067  CB  GLU A 536       0.428  14.929  18.687  1.00 10.00      A   
ATOM   5068  CG  GLU A 536      -0.587  13.891  19.130  1.00 10.00      A   
ATOM   5069  CD  GLU A 536      -0.109  12.477  18.901  1.00 10.00      A   
ATOM   5070  OE1 GLU A 536       0.987  12.299  18.330  1.00 10.00      A   
ATOM   5071  OE2 GLU A 536      -0.824  11.532  19.303  1.00 10.00      A   
ATOM   5072  C   GLU A 536       1.391  17.222  18.952  1.00 10.00      A   
ATOM   5073  O   GLU A 536       1.543  17.587  17.782  1.00 10.00      A   
ATOM   5074  N   VAL A 537       2.180  17.608  19.936  1.00 10.00      A   
ATOM   5075  HN  VAL A 537       1.993  17.292  20.850  1.00 10.00      A   
ATOM   5076  CA  VAL A 537       3.319  18.478  19.710  1.00 10.00      A   
ATOM   5077  CB  VAL A 537       3.553  19.414  20.914  1.00 10.00      A   
ATOM   5078  CG1 VAL A 537       4.679  20.397  20.622  1.00 10.00      A   
ATOM   5079  CG2 VAL A 537       2.274  20.144  21.296  1.00 10.00      A   
ATOM   5080  C   VAL A 537       4.566  17.629  19.504  1.00 10.00      A   
ATOM   5081  O   VAL A 537       4.993  16.911  20.411  1.00 10.00      A   
ATOM   5082  N   ILE A 538       5.122  17.683  18.307  1.00 10.00      A   
ATOM   5083  HN  ILE A 538       4.716  18.249  17.614  1.00 10.00      A   
ATOM   5084  CA  ILE A 538       6.323  16.926  17.989  1.00 10.00      A   
ATOM   5085  CB  ILE A 538       6.177  16.163  16.656  1.00 10.00      A   
ATOM   5086  CG1 ILE A 538       4.865  15.368  16.647  1.00 10.00      A   
ATOM   5087  CG2 ILE A 538       7.359  15.230  16.449  1.00 10.00      A   
ATOM   5088  CD1 ILE A 538       4.548  14.723  15.317  1.00 10.00      A   
ATOM   5089  C   ILE A 538       7.522  17.869  17.927  1.00 10.00      A   
ATOM   5090  O   ILE A 538       7.768  18.523  16.909  1.00 10.00      A   
ATOM   5091  N   ASP A 539       8.268  17.934  19.019  1.00 10.00      A   
ATOM   5092  HN  ASP A 539       8.052  17.356  19.784  1.00 10.00      A   
ATOM   5093  CA  ASP A 539       9.414  18.822  19.110  1.00 10.00      A   
ATOM   5094  CB  ASP A 539       9.048  20.004  20.005  1.00 10.00      A   
ATOM   5095  CG  ASP A 539      10.002  21.164  19.878  1.00 10.00      A   
ATOM   5096  OD1 ASP A 539       9.685  22.120  19.139  1.00 10.00      A   
ATOM   5097  OD2 ASP A 539      11.061  21.142  20.533  1.00 10.00      A   
ATOM   5098  C   ASP A 539      10.619  18.086  19.684  1.00 10.00      A   
ATOM   5099  O   ASP A 539      10.508  17.406  20.704  1.00 10.00      A   
ATOM   5100  N   GLU A 540      11.765  18.229  19.030  1.00 10.00      A   
ATOM   5101  HN  GLU A 540      11.788  18.796  18.220  1.00 10.00      A   
ATOM   5102  CA  GLU A 540      12.992  17.565  19.463  1.00 10.00      A   
ATOM   5103  CB  GLU A 540      13.772  17.047  18.255  1.00 10.00      A   
ATOM   5104  CG  GLU A 540      13.041  16.023  17.411  1.00 10.00      A   
ATOM   5105  CD  GLU A 540      13.862  15.595  16.214  1.00 10.00      A   
ATOM   5106  OE1 GLU A 540      13.982  16.393  15.259  1.00 10.00      A   
ATOM   5107  OE2 GLU A 540      14.398  14.465  16.222  1.00 10.00      A   
ATOM   5108  C   GLU A 540      13.902  18.489  20.269  1.00 10.00      A   
ATOM   5109  O   GLU A 540      15.037  18.123  20.588  1.00 10.00      A   
ATOM   5110  N   ARG A 541      13.422  19.680  20.601  1.00 10.00      A   
ATOM   5111  HN  ARG A 541      12.504  19.926  20.338  1.00 10.00      A   
ATOM   5112  CA  ARG A 541      14.232  20.629  21.363  1.00 10.00      A   
ATOM   5113  CB  ARG A 541      13.961  22.076  20.939  1.00 10.00      A   
ATOM   5114  CG  ARG A 541      14.236  22.368  19.471  1.00 10.00      A   
ATOM   5115  CD  ARG A 541      13.006  22.937  18.782  1.00 10.00      A   
ATOM   5116  NE  ARG A 541      13.001  24.399  18.737  1.00 10.00      A   
ATOM   5117  HE  ARG A 541      13.869  24.857  18.824  1.00 10.00      A   
ATOM   5118  CZ  ARG A 541      11.901  25.136  18.582  1.00 10.00      A   
ATOM   5119  NH1 ARG A 541      10.710  24.559  18.464  1.00 10.00      A   
ATOM   5120 HH11 ARG A 541      10.617  23.511  18.499  1.00 10.00      A   
ATOM   5121 HH12 ARG A 541       9.858  25.147  18.339  1.00 10.00      A   
ATOM   5122  NH2 ARG A 541      11.993  26.460  18.534  1.00 10.00      A   
ATOM   5123 HH21 ARG A 541      11.137  27.040  18.414  1.00 10.00      A   
ATOM   5124 HH22 ARG A 541      12.927  26.926  18.615  1.00 10.00      A   
ATOM   5125  C   ARG A 541      14.026  20.453  22.863  1.00 10.00      A   
ATOM   5126  O   ARG A 541      14.746  21.035  23.676  1.00 10.00      A   
ATOM   5127  N   GLY A 542      13.041  19.649  23.222  1.00 10.00      A   
ATOM   5128  HN  GLY A 542      12.488  19.227  22.530  1.00 10.00      A   
ATOM   5129  CA  GLY A 542      12.757  19.403  24.621  1.00 10.00      A   
ATOM   5130  C   GLY A 542      11.377  19.889  25.003  1.00 10.00      A   
ATOM   5131  O   GLY A 542      10.537  20.112  24.133  1.00 10.00      A   
ATOM   5132  N   ALA A 543      11.140  20.059  26.301  1.00 10.00      A   
ATOM   5133  HN  ALA A 543      11.854  19.869  26.945  1.00 10.00      A   
ATOM   5134  CA  ALA A 543       9.850  20.524  26.791  1.00 10.00      A   
ATOM   5135  CB  ALA A 543       9.786  20.413  28.306  1.00 10.00      A   
ATOM   5136  C   ALA A 543       9.604  21.960  26.360  1.00 10.00      A   
ATOM   5137  O   ALA A 543      10.377  22.857  26.700  1.00 10.00      A   
ATOM   5138  N   PRO A 544       8.524  22.196  25.600  1.00 10.00      A   
ATOM   5139  CA  PRO A 544       8.171  23.528  25.109  1.00 10.00      A   
ATOM   5140  CB  PRO A 544       7.032  23.266  24.117  1.00 10.00      A   
ATOM   5141  CG  PRO A 544       7.044  21.794  23.878  1.00 10.00      A   
ATOM   5142  CD  PRO A 544       7.572  21.179  25.137  1.00 10.00      A   
ATOM   5143  C   PRO A 544       7.702  24.440  26.236  1.00 10.00      A   
ATOM   5144  O   PRO A 544       7.601  25.652  26.066  1.00 10.00      A   
ATOM   5145  N   ASP A 545       7.432  23.846  27.390  1.00 10.00      A   
ATOM   5146  HN  ASP A 545       7.530  22.872  27.458  1.00 10.00      A   
ATOM   5147  CA  ASP A 545       6.990  24.604  28.555  1.00 10.00      A   
ATOM   5148  CB  ASP A 545       6.470  23.667  29.646  1.00 10.00      A   
ATOM   5149  CG  ASP A 545       5.231  24.205  30.339  1.00 10.00      A   
ATOM   5150  OD1 ASP A 545       4.196  23.498  30.355  1.00 10.00      A   
ATOM   5151  OD2 ASP A 545       5.274  25.335  30.869  1.00 10.00      A   
ATOM   5152  C   ASP A 545       8.138  25.447  29.101  1.00 10.00      A   
ATOM   5153  O   ASP A 545       7.927  26.493  29.716  1.00 10.00      A   
ATOM   5154  N   SER A 546       9.360  24.982  28.852  1.00 10.00      A   
ATOM   5155  HN  SER A 546       9.459  24.138  28.363  1.00 10.00      A   
ATOM   5156  CA  SER A 546      10.561  25.674  29.292  1.00 10.00      A   
ATOM   5157  CB  SER A 546      11.720  24.683  29.372  1.00 10.00      A   
ATOM   5158  OG  SER A 546      11.237  23.371  29.607  1.00 10.00      A   
ATOM   5159  HG  SER A 546      11.814  22.928  30.237  1.00 10.00      A   
ATOM   5160  C   SER A 546      10.911  26.794  28.314  1.00 10.00      A   
ATOM   5161  O   SER A 546      11.911  27.489  28.476  1.00 10.00      A   
ATOM   5162  N   ARG A 547      10.080  26.955  27.295  1.00 10.00      A   
ATOM   5163  HN  ARG A 547       9.294  26.374  27.226  1.00 10.00      A   
ATOM   5164  CA  ARG A 547      10.280  27.980  26.284  1.00 10.00      A   
ATOM   5165  CB  ARG A 547      10.446  27.337  24.901  1.00 10.00      A   
ATOM   5166  CG  ARG A 547      11.359  26.125  24.875  1.00 10.00      A   
ATOM   5167  CD  ARG A 547      11.730  25.731  23.453  1.00 10.00      A
[truncated: 221,457 more chars]
