# Supplementary material for: Flexibility of intrinsically disordered degrons in AUX/IAA proteins reinforces auxin co-receptor assemblies
Source: Nat Commun. 2020 May 8;11:2277. doi: 10.1038/s41467-020-16147-2 (PMC7210949; doi:10.1038/s41467-020-16147-2)
Supplement: Supplementary file 9 — Supplementary Data 6 [file 41467_2020_16147_MOESM9_ESM.gz › haddock_files/IAA07/With_disorder_restraint/cluster2_2.pdb]

REMARK FILENAME="complex_75w.pdb0"
REMARK ===============================================================
REMARK HADDOCK run for complex
REMARK initial structure: complex_75.pdb
REMARK final NOE weights: unambig 50 amb: 50
REMARK ===============================================================
REMARK            total,bonds,angles,improper,dihe,vdw,elec,air,cdih,coup,rdcs,vean,dani,xpcs,rg
REMARK energies: -516.994, 0, 0, 0, 0, -43.1983, -475.746, 1.94979, 0, 0, 0, 0, 0, 0, 0
REMARK ===============================================================
REMARK            bonds,angles,impropers,dihe,air,cdih,coup,rdcs,vean,dani,xpcs
REMARK rms-dev.: 0,0,0,0,4.030909E-02,0,0, 0, 0, 0, 0
REMARK ===============================================================
REMARK               air,cdih,coup,rdcs,vean,dani,xpcs
REMARK               >0.3,>5,>1,>0,>5,>0.2,>0.2
REMARK violations.: 0, 0, 0, 0, 0, 0, 0
REMARK ===============================================================
REMARK                        CVpartition#,violations,rms
REMARK AIRs cross-validation: 2, 0, NaN
REMARK ===============================================================
REMARK NCS energy: 0
REMARK ===============================================================
REMARK Symmetry energy: 0
REMARK ===============================================================
REMARK Desolvation energy: 50.3002
REMARK Internal energy free molecules: -22247.5
REMARK Internal energy complex: -33423.4
REMARK Binding energy: -11644.6
REMARK ===============================================================
REMARK buried surface area: 1845.2
REMARK ===============================================================
REMARK water - chain1: 0 0 0
REMARK water - chain2: 0 0 0
REMARK water - chain3: 0 0 0
REMARK water - chain4: 0 0 0
REMARK water - chain5: 0 0 0
REMARK water - chain6: 0 0 0
REMARK ===============================================================
REMARK water - water: 0 0 0
REMARK ===============================================================
REMARK DATE:14-Feb-2019  05:52:24       created by user: enmr049
REMARK VERSION:1.3U
ATOM      1  N   PHE A   9     -38.961   5.293  -7.580  1.00 10.00      A   
ATOM      2  HN  PHE A   9     -38.470   4.849  -8.310  1.00 10.00      A   
ATOM      3  CA  PHE A   9     -38.328   6.401  -6.878  1.00 10.00      A   
ATOM      4  CB  PHE A   9     -37.408   5.883  -5.772  1.00 10.00      A   
ATOM      5  CG  PHE A   9     -38.109   5.617  -4.473  1.00 10.00      A   
ATOM      6  CD1 PHE A   9     -38.407   6.657  -3.608  1.00 10.00      A   
ATOM      7  CD2 PHE A   9     -38.474   4.330  -4.117  1.00 10.00      A   
ATOM      8  CE1 PHE A   9     -39.057   6.420  -2.412  1.00 10.00      A   
ATOM      9  CE2 PHE A   9     -39.123   4.083  -2.922  1.00 10.00      A   
ATOM     10  CZ  PHE A   9     -39.415   5.131  -2.069  1.00 10.00      A   
ATOM     11  C   PHE A   9     -37.539   7.280  -7.842  1.00 10.00      A   
ATOM     12  O   PHE A   9     -36.928   6.781  -8.788  1.00 10.00      A   
ATOM     13  N   PRO A  10     -37.568   8.601  -7.621  1.00 10.00      A   
ATOM     14  CA  PRO A  10     -36.847   9.562  -8.459  1.00 10.00      A   
ATOM     15  CB  PRO A  10     -37.151  10.913  -7.799  1.00 10.00      A   
ATOM     16  CG  PRO A  10     -38.393  10.686  -7.012  1.00 10.00      A   
ATOM     17  CD  PRO A  10     -38.323   9.264  -6.545  1.00 10.00      A   
ATOM     18  C   PRO A  10     -35.343   9.310  -8.431  1.00 10.00      A   
ATOM     19  O   PRO A  10     -34.800   8.847  -7.422  1.00 10.00      A   
ATOM     20  N   GLU A  11     -34.681   9.626  -9.537  1.00 10.00      A   
ATOM     21  HN  GLU A  11     -35.183   9.987 -10.305  1.00 10.00      A   
ATOM     22  CA  GLU A  11     -33.236   9.444  -9.661  1.00 10.00      A   
ATOM     23  CB  GLU A  11     -32.747   9.995 -11.001  1.00 10.00      A   
ATOM     24  CG  GLU A  11     -33.536   9.518 -12.210  1.00 10.00      A   
ATOM     25  CD  GLU A  11     -33.254   8.077 -12.578  1.00 10.00      A   
ATOM     26  OE1 GLU A  11     -32.153   7.799 -13.098  1.00 10.00      A   
ATOM     27  OE2 GLU A  11     -34.140   7.220 -12.372  1.00 10.00      A   
ATOM     28  C   GLU A  11     -32.497  10.153  -8.528  1.00 10.00      A   
ATOM     29  O   GLU A  11     -31.541   9.621  -7.968  1.00 10.00      A   
ATOM     30  N   GLU A  12     -32.965  11.354  -8.197  1.00 10.00      A   
ATOM     31  HN  GLU A  12     -33.732  11.706  -8.689  1.00 10.00      A   
ATOM     32  CA  GLU A  12     -32.371  12.164  -7.135  1.00 10.00      A   
ATOM     33  CB  GLU A  12     -33.150  13.474  -6.964  1.00 10.00      A   
ATOM     34  CG  GLU A  12     -33.453  14.204  -8.259  1.00 10.00      A   
ATOM     35  CD  GLU A  12     -34.320  15.423  -8.038  1.00 10.00      A   
ATOM     36  OE1 GLU A  12     -33.800  16.443  -7.537  1.00 10.00      A   
ATOM     37  OE2 GLU A  12     -35.526  15.367  -8.362  1.00 10.00      A   
ATOM     38  C   GLU A  12     -32.371  11.414  -5.807  1.00 10.00      A   
ATOM     39  O   GLU A  12     -31.358  11.358  -5.106  1.00 10.00      A   
ATOM     40  N   VAL A  13     -33.521  10.840  -5.473  1.00 10.00      A   
ATOM     41  HN  VAL A  13     -34.284  10.918  -6.077  1.00 10.00      A   
ATOM     42  CA  VAL A  13     -33.681  10.094  -4.234  1.00 10.00      A   
ATOM     43  CB  VAL A  13     -35.139   9.613  -4.059  1.00 10.00      A   
ATOM     44  CG1 VAL A  13     -35.281   8.728  -2.829  1.00 10.00      A   
ATOM     45  CG2 VAL A  13     -36.085  10.801  -3.972  1.00 10.00      A   
ATOM     46  C   VAL A  13     -32.734   8.892  -4.189  1.00 10.00      A   
ATOM     47  O   VAL A  13     -32.006   8.698  -3.212  1.00 10.00      A   
ATOM     48  N   LEU A  14     -32.732   8.104  -5.258  1.00 10.00      A   
ATOM     49  HN  LEU A  14     -33.315   8.328  -6.020  1.00 10.00      A   
ATOM     50  CA  LEU A  14     -31.883   6.917  -5.338  1.00 10.00      A   
ATOM     51  CB  LEU A  14     -32.197   6.122  -6.605  1.00 10.00      A   
ATOM     52  CG  LEU A  14     -33.626   5.579  -6.696  1.00 10.00      A   
ATOM     53  CD1 LEU A  14     -33.886   4.952  -8.057  1.00 10.00      A   
ATOM     54  CD2 LEU A  14     -33.887   4.576  -5.584  1.00 10.00      A   
ATOM     55  C   LEU A  14     -30.404   7.281  -5.271  1.00 10.00      A   
ATOM     56  O   LEU A  14     -29.620   6.598  -4.611  1.00 10.00      A   
ATOM     57  N   GLU A  15     -30.040   8.375  -5.933  1.00 10.00      A   
ATOM     58  HN  GLU A  15     -30.723   8.878  -6.432  1.00 10.00      A   
ATOM     59  CA  GLU A  15     -28.663   8.854  -5.945  1.00 10.00      A   
ATOM     60  CB  GLU A  15     -28.550  10.094  -6.845  1.00 10.00      A   
ATOM     61  CG  GLU A  15     -27.156  10.698  -6.932  1.00 10.00      A   
ATOM     62  CD  GLU A  15     -27.145  12.029  -7.655  1.00 10.00      A   
ATOM     63  OE1 GLU A  15     -27.984  12.895  -7.330  1.00 10.00      A   
ATOM     64  OE2 GLU A  15     -26.300  12.219  -8.562  1.00 10.00      A   
ATOM     65  C   GLU A  15     -28.207   9.184  -4.524  1.00 10.00      A   
ATOM     66  O   GLU A  15     -27.085   8.865  -4.129  1.00 10.00      A   
ATOM     67  N   HIS A  16     -29.094   9.813  -3.758  1.00 10.00      A   
ATOM     68  HN  HIS A  16     -29.976  10.039  -4.134  1.00 10.00      A   
ATOM     69  CA  HIS A  16     -28.796  10.182  -2.378  1.00 10.00      A   
ATOM     70  CB  HIS A  16     -29.925  11.053  -1.812  1.00 10.00      A   
ATOM     71  CG  HIS A  16     -29.534  11.885  -0.626  1.00 10.00      A   
ATOM     72  ND1 HIS A  16     -29.569  13.259  -0.679  1.00 10.00      A   
ATOM     73  CD2 HIS A  16     -29.126  11.496   0.611  1.00 10.00      A   
ATOM     74  CE1 HIS A  16     -29.187  13.676   0.516  1.00 10.00      A   
ATOM     75  NE2 HIS A  16     -28.909  12.646   1.325  1.00 10.00      A   
ATOM     76  HE2 HIS A  16     -28.600  12.703   2.263  1.00 10.00      A   
ATOM     77  C   HIS A  16     -28.617   8.929  -1.521  1.00 10.00      A   
ATOM     78  O   HIS A  16     -27.730   8.863  -0.673  1.00 10.00      A   
ATOM     79  N   VAL A  17     -29.455   7.932  -1.762  1.00 10.00      A   
ATOM     80  HN  VAL A  17     -30.140   8.046  -2.458  1.00 10.00      A   
ATOM     81  CA  VAL A  17     -29.399   6.677  -1.018  1.00 10.00      A   
ATOM     82  CB  VAL A  17     -30.559   5.739  -1.425  1.00 10.00      A   
ATOM     83  CG1 VAL A  17     -30.405   4.365  -0.784  1.00 10.00      A   
ATOM     84  CG2 VAL A  17     -31.897   6.353  -1.053  1.00 10.00      A   
ATOM     85  C   VAL A  17     -28.064   5.955  -1.236  1.00 10.00      A   
ATOM     86  O   VAL A  17     -27.448   5.459  -0.287  1.00 10.00      A   
ATOM     87  N   PHE A  18     -27.610   5.932  -2.483  1.00 10.00      A   
ATOM     88  HN  PHE A  18     -28.126   6.385  -3.188  1.00 10.00      A   
ATOM     89  CA  PHE A  18     -26.368   5.255  -2.839  1.00 10.00      A   
ATOM     90  CB  PHE A  18     -26.229   5.127  -4.361  1.00 10.00      A   
ATOM     91  CG  PHE A  18     -27.367   4.405  -5.036  1.00 10.00      A   
ATOM     92  CD1 PHE A  18     -27.710   4.702  -6.345  1.00 10.00      A   
ATOM     93  CD2 PHE A  18     -28.093   3.438  -4.363  1.00 10.00      A   
ATOM     94  CE1 PHE A  18     -28.753   4.047  -6.971  1.00 10.00      A   
ATOM     95  CE2 PHE A  18     -29.138   2.779  -4.983  1.00 10.00      A   
ATOM     96  CZ  PHE A  18     -29.467   3.086  -6.288  1.00 10.00      A   
ATOM     97  C   PHE A  18     -25.135   5.938  -2.251  1.00 10.00      A   
ATOM     98  O   PHE A  18     -24.048   5.356  -2.228  1.00 10.00      A   
ATOM     99  N   SER A  19     -25.294   7.164  -1.761  1.00 10.00      A   
ATOM    100  HN  SER A  19     -26.183   7.583  -1.786  1.00 10.00      A   
ATOM    101  CA  SER A  19     -24.170   7.899  -1.192  1.00 10.00      A   
ATOM    102  CB  SER A  19     -24.498   9.389  -1.035  1.00 10.00      A   
ATOM    103  OG  SER A  19     -25.355   9.622   0.071  1.00 10.00      A   
ATOM    104  HG  SER A  19     -26.270   9.412  -0.177  1.00 10.00      A   
ATOM    105  C   SER A  19     -23.714   7.297   0.136  1.00 10.00      A   
ATOM    106  O   SER A  19     -22.571   7.489   0.557  1.00 10.00      A   
ATOM    107  N   PHE A  20     -24.606   6.553   0.780  1.00 10.00      A   
ATOM    108  HN  PHE A  20     -25.498   6.431   0.388  1.00 10.00      A   
ATOM    109  CA  PHE A  20     -24.299   5.925   2.060  1.00 10.00      A   
ATOM    110  CB  PHE A  20     -25.544   5.851   2.946  1.00 10.00      A   
ATOM    111  CG  PHE A  20     -26.097   7.189   3.347  1.00 10.00      A   
ATOM    112  CD1 PHE A  20     -27.223   7.698   2.725  1.00 10.00      A   
ATOM    113  CD2 PHE A  20     -25.493   7.932   4.349  1.00 10.00      A   
ATOM    114  CE1 PHE A  20     -27.738   8.925   3.094  1.00 10.00      A   
ATOM    115  CE2 PHE A  20     -26.001   9.162   4.723  1.00 10.00      A   
ATOM    116  CZ  PHE A  20     -27.126   9.658   4.094  1.00 10.00      A   
ATOM    117  C   PHE A  20     -23.724   4.529   1.865  1.00 10.00      A   
ATOM    118  O   PHE A  20     -23.447   3.821   2.838  1.00 10.00      A   
ATOM    119  N   ILE A  21     -23.547   4.136   0.610  1.00 10.00      A   
ATOM    120  HN  ILE A  21     -23.783   4.746  -0.121  1.00 10.00      A   
ATOM    121  CA  ILE A  21     -23.007   2.830   0.286  1.00 10.00      A   
ATOM    122  CB  ILE A  21     -24.017   1.985  -0.526  1.00 10.00      A   
ATOM    123  CG1 ILE A  21     -25.391   1.970   0.157  1.00 10.00      A   
ATOM    124  CG2 ILE A  21     -23.498   0.565  -0.723  1.00 10.00      A   
ATOM    125  CD1 ILE A  21     -26.506   1.445  -0.724  1.00 10.00      A   
ATOM    126  C   ILE A  21     -21.721   2.979  -0.516  1.00 10.00      A   
ATOM    127  O   ILE A  21     -21.754   3.225  -1.719  1.00 10.00      A   
ATOM    128  N   GLN A  22     -20.594   2.845   0.157  1.00 10.00      A   
ATOM    129  HN  GLN A  22     -20.633   2.675   1.123  1.00 10.00      A   
ATOM    130  CA  GLN A  22     -19.295   2.961  -0.501  1.00 10.00      A   
ATOM    131  CB  GLN A  22     -18.421   4.013   0.182  1.00 10.00      A   
ATOM    132  CG  GLN A  22     -19.009   5.416   0.172  1.00 10.00      A   
ATOM    133  CD  GLN A  22     -19.271   5.945  -1.223  1.00 10.00      A   
ATOM    134  OE1 GLN A  22     -18.579   5.597  -2.179  1.00 10.00      A   
ATOM    135  NE2 GLN A  22     -20.277   6.798  -1.347  1.00 10.00      A   
ATOM    136 HE21 GLN A  22     -20.787   7.033  -0.541  1.00 10.00      A   
ATOM    137 HE22 GLN A  22     -20.470   7.158  -2.236  1.00 10.00      A   
ATOM    138  C   GLN A  22     -18.578   1.618  -0.541  1.00 10.00      A   
ATOM    139  O   GLN A  22     -17.511   1.493  -1.142  1.00 10.00      A   
ATOM    140  N   LEU A  23     -19.174   0.617   0.100  1.00 10.00      A   
ATOM    141  HN  LEU A  23     -20.024   0.780   0.556  1.00 10.00      A   
ATOM    142  CA  LEU A  23     -18.599  -0.718   0.132  1.00 10.00      A   
ATOM    143  CB  LEU A  23     -19.359  -1.608   1.119  1.00 10.00      A   
ATOM    144  CG  LEU A  23     -19.315  -1.182   2.589  1.00 10.00      A   
ATOM    145  CD1 LEU A  23     -20.216  -2.068   3.436  1.00 10.00      A   
ATOM    146  CD2 LEU A  23     -17.888  -1.198   3.119  1.00 10.00      A   
ATOM    147  C   LEU A  23     -18.633  -1.328  -1.265  1.00 10.00      A   
ATOM    148  O   LEU A  23     -19.705  -1.473  -1.856  1.00 10.00      A   
ATOM    149  N   ASP A  24     -17.455  -1.675  -1.775  1.00 10.00      A   
ATOM    150  HN  ASP A  24     -16.651  -1.530  -1.236  1.00 10.00      A   
ATOM    151  CA  ASP A  24     -17.309  -2.250  -3.115  1.00 10.00      A   
ATOM    152  CB  ASP A  24     -15.862  -2.677  -3.378  1.00 10.00      A   
ATOM    153  CG  ASP A  24     -14.903  -1.507  -3.397  1.00 10.00      A   
ATOM    154  OD1 ASP A  24     -14.886  -0.761  -4.396  1.00 10.00      A   
ATOM    155  OD2 ASP A  24     -14.163  -1.325  -2.408  1.00 10.00      A   
ATOM    156  C   ASP A  24     -18.259  -3.416  -3.371  1.00 10.00      A   
ATOM    157  O   ASP A  24     -18.988  -3.419  -4.362  1.00 10.00      A   
ATOM    158  N   LYS A  25     -18.267  -4.393  -2.469  1.00 10.00      A   
ATOM    159  HN  LYS A  25     -17.677  -4.328  -1.689  1.00 10.00      A   
ATOM    160  CA  LYS A  25     -19.131  -5.564  -2.614  1.00 10.00      A   
ATOM    161  CB  LYS A  25     -18.877  -6.580  -1.496  1.00 10.00      A   
ATOM    162  CG  LYS A  25     -17.655  -7.452  -1.727  1.00 10.00      A   
ATOM    163  CD  LYS A  25     -17.617  -8.623  -0.759  1.00 10.00      A   
ATOM    164  CE  LYS A  25     -16.721  -9.735  -1.276  1.00 10.00      A   
ATOM    165  NZ  LYS A  25     -17.267 -10.372  -2.501  1.00 10.00      A   
ATOM    166  HZ1 LYS A  25     -16.845 -11.312  -2.630  1.00 10.00      A   
ATOM    167  HZ2 LYS A  25     -17.049  -9.790  -3.344  1.00 10.00      A   
ATOM    168  HZ3 LYS A  25     -18.296 -10.475  -2.424  1.00 10.00      A   
ATOM    169  C   LYS A  25     -20.608  -5.184  -2.666  1.00 10.00      A   
ATOM    170  O   LYS A  25     -21.361  -5.684  -3.504  1.00 10.00      A   
ATOM    171  N   ASP A  26     -21.015  -4.293  -1.774  1.00 10.00      A   
ATOM    172  HN  ASP A  26     -20.369  -3.932  -1.132  1.00 10.00      A   
ATOM    173  CA  ASP A  26     -22.402  -3.843  -1.723  1.00 10.00      A   
ATOM    174  CB  ASP A  26     -22.674  -3.018  -0.465  1.00 10.00      A   
ATOM    175  CG  ASP A  26     -22.782  -3.878   0.776  1.00 10.00      A   
ATOM    176  OD1 ASP A  26     -23.913  -4.119   1.244  1.00 10.00      A   
ATOM    177  OD2 ASP A  26     -21.734  -4.338   1.281  1.00 10.00      A   
ATOM    178  C   ASP A  26     -22.755  -3.050  -2.971  1.00 10.00      A   
ATOM    179  O   ASP A  26     -23.847  -3.189  -3.517  1.00 10.00      A   
ATOM    180  N   ARG A  27     -21.813  -2.230  -3.425  1.00 10.00      A   
ATOM    181  HN  ARG A  27     -20.959  -2.163  -2.936  1.00 10.00      A   
ATOM    182  CA  ARG A  27     -22.007  -1.428  -4.623  1.00 10.00      A   
ATOM    183  CB  ARG A  27     -20.799  -0.513  -4.850  1.00 10.00      A   
ATOM    184  CG  ARG A  27     -20.963   0.880  -4.267  1.00 10.00      A   
ATOM    185  CD  ARG A  27     -22.074   1.624  -4.981  1.00 10.00      A   
ATOM    186  NE  ARG A  27     -22.273   2.972  -4.459  1.00 10.00      A   
ATOM    187  HE  ARG A  27     -22.228   3.091  -3.480  1.00 10.00      A   
ATOM    188  CZ  ARG A  27     -22.511   4.032  -5.227  1.00 10.00      A   
ATOM    189  NH1 ARG A  27     -22.559   3.898  -6.549  1.00 10.00      A   
ATOM    190 HH11 ARG A  27     -22.410   2.955  -6.996  1.00 10.00      A   
ATOM    191 HH12 ARG A  27     -22.753   4.725  -7.153  1.00 10.00      A   
ATOM    192  NH2 ARG A  27     -22.721   5.222  -4.673  1.00 10.00      A   
ATOM    193 HH21 ARG A  27     -22.712   5.325  -3.633  1.00 10.00      A   
ATOM    194 HH22 ARG A  27     -22.908   6.059  -5.270  1.00 10.00      A   
ATOM    195  C   ARG A  27     -22.216  -2.332  -5.830  1.00 10.00      A   
ATOM    196  O   ARG A  27     -23.089  -2.089  -6.663  1.00 10.00      A   
ATOM    197  N   ASN A  28     -21.424  -3.396  -5.901  1.00 10.00      A   
ATOM    198  HN  ASN A  28     -20.749  -3.543  -5.198  1.00 10.00      A   
ATOM    199  CA  ASN A  28     -21.521  -4.348  -7.000  1.00 10.00      A   
ATOM    200  CB  ASN A  28     -20.372  -5.355  -6.949  1.00 10.00      A   
ATOM    201  CG  ASN A  28     -19.031  -4.728  -7.273  1.00 10.00      A   
ATOM    202  OD1 ASN A  28     -18.962  -3.694  -7.945  1.00 10.00      A   
ATOM    203  ND2 ASN A  28     -17.959  -5.347  -6.805  1.00 10.00      A   
ATOM    204 HD21 ASN A  28     -18.089  -6.173  -6.278  1.00 10.00      A   
ATOM    205 HD22 ASN A  28     -17.074  -4.961  -6.999  1.00 10.00      A   
ATOM    206  C   ASN A  28     -22.864  -5.065  -6.972  1.00 10.00      A   
ATOM    207  O   ASN A  28     -23.420  -5.420  -8.016  1.00 10.00      A   
ATOM    208  N   SER A  29     -23.393  -5.258  -5.775  1.00 10.00      A   
ATOM    209  HN  SER A  29     -22.901  -4.953  -4.981  1.00 10.00      A   
ATOM    210  CA  SER A  29     -24.681  -5.918  -5.608  1.00 10.00      A   
ATOM    211  CB  SER A  29     -24.906  -6.286  -4.140  1.00 10.00      A   
ATOM    212  OG  SER A  29     -23.875  -7.140  -3.669  1.00 10.00      A   
ATOM    213  HG  SER A  29     -23.033  -6.662  -3.664  1.00 10.00      A   
ATOM    214  C   SER A  29     -25.818  -5.031  -6.118  1.00 10.00      A   
ATOM    215  O   SER A  29     -26.777  -5.515  -6.721  1.00 10.00      A   
ATOM    216  N   VAL A  30     -25.684  -3.726  -5.899  1.00 10.00      A   
ATOM    217  HN  VAL A  30     -24.883  -3.403  -5.430  1.00 10.00      A   
ATOM    218  CA  VAL A  30     -26.695  -2.761  -6.334  1.00 10.00      A   
ATOM    219  CB  VAL A  30     -26.379  -1.338  -5.820  1.00 10.00      A   
ATOM    220  CG1 VAL A  30     -27.428  -0.343  -6.295  1.00 10.00      A   
ATOM    221  CG2 VAL A  30     -26.279  -1.318  -4.302  1.00 10.00      A   
ATOM    222  C   VAL A  30     -26.805  -2.733  -7.859  1.00 10.00      A   
ATOM    223  O   VAL A  30     -27.900  -2.657  -8.415  1.00 10.00      A   
ATOM    224  N   SER A  31     -25.666  -2.828  -8.531  1.00 10.00      A   
ATOM    225  HN  SER A  31     -24.822  -2.893  -8.034  1.00 10.00      A   
ATOM    226  CA  SER A  31     -25.631  -2.807  -9.990  1.00 10.00      A   
ATOM    227  CB  SER A  31     -24.204  -2.555 -10.480  1.00 10.00      A   
ATOM    228  OG  SER A  31     -23.278  -3.441  -9.864  1.00 10.00      A   
ATOM    229  HG  SER A  31     -23.750  -4.054  -9.283  1.00 10.00      A   
ATOM    230  C   SER A  31     -26.191  -4.088 -10.616  1.00 10.00      A   
ATOM    231  O   SER A  31     -26.199  -4.232 -11.839  1.00 10.00      A   
ATOM    232  N   LEU A  32     -26.669  -5.009  -9.784  1.00 10.00      A   
ATOM    233  HN  LEU A  32     -26.655  -4.842  -8.819  1.00 10.00      A   
ATOM    234  CA  LEU A  32     -27.211  -6.264 -10.282  1.00 10.00      A   
ATOM    235  CB  LEU A  32     -26.406  -7.445  -9.742  1.00 10.00      A   
ATOM    236  CG  LEU A  32     -25.098  -7.764 -10.463  1.00 10.00      A   
ATOM    237  CD1 LEU A  32     -24.337  -8.840  -9.707  1.00 10.00      A   
ATOM    238  CD2 LEU A  32     -25.379  -8.215 -11.888  1.00 10.00      A   
ATOM    239  C   LEU A  32     -28.691  -6.442  -9.954  1.00 10.00      A   
ATOM    240  O   LEU A  32     -29.255  -7.515 -10.178  1.00 10.00      A   
ATOM    241  N   VAL A  33     -29.321  -5.409  -9.412  1.00 10.00      A   
ATOM    242  HN  VAL A  33     -28.828  -4.582  -9.230  1.00 10.00      A   
ATOM    243  CA  VAL A  33     -30.739  -5.497  -9.077  1.00 10.00      A   
ATOM    244  CB  VAL A  33     -31.143  -4.585  -7.893  1.00 10.00      A   
ATOM    245  CG1 VAL A  33     -30.279  -4.878  -6.680  1.00 10.00      A   
ATOM    246  CG2 VAL A  33     -31.058  -3.114  -8.263  1.00 10.00      A   
ATOM    247  C   VAL A  33     -31.611  -5.222 -10.302  1.00 10.00      A   
ATOM    248  O   VAL A  33     -32.669  -5.834 -10.470  1.00 10.00      A   
ATOM    249  N   CYS A  34     -31.139  -4.319 -11.155  1.00 10.00      A   
ATOM    250  HN  CYS A  34     -30.282  -3.888 -10.958  1.00 10.00      A   
ATOM    251  CA  CYS A  34     -31.839  -3.942 -12.376  1.00 10.00      A   
ATOM    252  CB  CYS A  34     -33.219  -3.347 -12.056  1.00 10.00      A   
ATOM    253  SG  CYS A  34     -33.181  -1.822 -11.081  1.00 10.00      A   
ATOM    254  HG  CYS A  34     -34.434  -1.499 -10.779  1.00 10.00      A   
ATOM    255  C   CYS A  34     -31.001  -2.922 -13.136  1.00 10.00      A   
ATOM    256  O   CYS A  34     -30.123  -2.279 -12.551  1.00 10.00      A   
ATOM    257  N   LYS A  35     -31.263  -2.775 -14.430  1.00 10.00      A   
ATOM    258  HN  LYS A  35     -31.976  -3.325 -14.843  1.00 10.00      A   
ATOM    259  CA  LYS A  35     -30.528  -1.819 -15.258  1.00 10.00      A   
ATOM    260  CB  LYS A  35     -30.849  -2.035 -16.747  1.00 10.00      A   
ATOM    261  CG  LYS A  35     -30.396  -0.919 -17.683  1.00 10.00      A   
ATOM    262  CD  LYS A  35     -28.878  -0.805 -17.760  1.00 10.00      A   
ATOM    263  CE  LYS A  35     -28.265  -1.876 -18.653  1.00 10.00      A   
ATOM    264  NZ  LYS A  35     -28.652  -1.707 -20.077  1.00 10.00      A   
ATOM    265  HZ1 LYS A  35     -29.658  -1.939 -20.206  1.00 10.00      A   
ATOM    266  HZ2 LYS A  35     -28.085  -2.333 -20.684  1.00 10.00      A   
ATOM    267  HZ3 LYS A  35     -28.499  -0.724 -20.374  1.00 10.00      A   
ATOM    268  C   LYS A  35     -30.849  -0.386 -14.826  1.00 10.00      A   
ATOM    269  O   LYS A  35     -30.002   0.510 -14.904  1.00 10.00      A   
ATOM    270  N   SER A  36     -32.068  -0.191 -14.335  1.00 10.00      A   
ATOM    271  HN  SER A  36     -32.686  -0.953 -14.278  1.00 10.00      A   
ATOM    272  CA  SER A  36     -32.519   1.116 -13.877  1.00 10.00      A   
ATOM    273  CB  SER A  36     -33.960   1.005 -13.380  1.00 10.00      A   
ATOM    274  OG  SER A  36     -34.656  -0.006 -14.099  1.00 10.00      A   
ATOM    275  HG  SER A  36     -35.537  -0.118 -13.721  1.00 10.00      A   
ATOM    276  C   SER A  36     -31.605   1.656 -12.771  1.00 10.00      A   
ATOM    277  O   SER A  36     -31.106   2.782 -12.857  1.00 10.00      A   
ATOM    278  N   TRP A  37     -31.380   0.841 -11.744  1.00 10.00      A   
ATOM    279  HN  TRP A  37     -31.804  -0.043 -11.730  1.00 10.00      A   
ATOM    280  CA  TRP A  37     -30.518   1.235 -10.636  1.00 10.00      A   
ATOM    281  CB  TRP A  37     -30.703   0.307  -9.434  1.00 10.00      A   
ATOM    282  CG  TRP A  37     -31.873   0.658  -8.562  1.00 10.00      A   
ATOM    283  CD1 TRP A  37     -33.030   1.276  -8.942  1.00 10.00      A   
ATOM    284  CD2 TRP A  37     -32.003   0.401  -7.156  1.00 10.00      A   
ATOM    285  NE1 TRP A  37     -33.869   1.421  -7.863  1.00 10.00      A   
ATOM    286  HE1 TRP A  37     -34.763   1.836  -7.880  1.00 10.00      A   
ATOM    287  CE2 TRP A  37     -33.261   0.891  -6.755  1.00 10.00      A   
ATOM    288  CE3 TRP A  37     -31.179  -0.196  -6.196  1.00 10.00      A   
ATOM    289  CZ2 TRP A  37     -33.714   0.803  -5.439  1.00 10.00      A   
ATOM    290  CZ3 TRP A  37     -31.630  -0.284  -4.891  1.00 10.00      A   
ATOM    291  CH2 TRP A  37     -32.885   0.213  -4.524  1.00 10.00      A   
ATOM    292  C   TRP A  37     -29.057   1.237 -11.072  1.00 10.00      A   
ATOM    293  O   TRP A  37     -28.286   2.108 -10.671  1.00 10.00      A   
ATOM    294  N   TYR A  38     -28.692   0.256 -11.898  1.00 10.00      A   
ATOM    295  HN  TYR A  38     -29.361  -0.410 -12.174  1.00 10.00      A   
ATOM    296  CA  TYR A  38     -27.330   0.131 -12.402  1.00 10.00      A   
ATOM    297  CB  TYR A  38     -27.239  -1.049 -13.381  1.00 10.00      A   
ATOM    298  CG  TYR A  38     -26.023  -1.028 -14.279  1.00 10.00      A   
ATOM    299  CD1 TYR A  38     -26.126  -0.615 -15.602  1.00 10.00      A   
ATOM    300  CD2 TYR A  38     -24.774  -1.418 -13.812  1.00 10.00      A   
ATOM    301  CE1 TYR A  38     -25.023  -0.587 -16.432  1.00 10.00      A   
ATOM    302  CE2 TYR A  38     -23.666  -1.395 -14.637  1.00 10.00      A   
ATOM    303  CZ  TYR A  38     -23.796  -0.977 -15.946  1.00 10.00      A   
ATOM    304  OH  TYR A  38     -22.695  -0.946 -16.768  1.00 10.00      A   
ATOM    305  HH  TYR A  38     -22.225  -1.789 -16.710  1.00 10.00      A   
ATOM    306  C   TYR A  38     -26.880   1.423 -13.075  1.00 10.00      A   
ATOM    307  O   TYR A  38     -25.754   1.875 -12.870  1.00 10.00      A   
ATOM    308  N   GLU A  39     -27.772   2.017 -13.860  1.00 10.00      A   
ATOM    309  HN  GLU A  39     -28.659   1.607 -13.978  1.00 10.00      A   
ATOM    310  CA  GLU A  39     -27.465   3.258 -14.560  1.00 10.00      A   
ATOM    311  CB  GLU A  39     -28.597   3.658 -15.507  1.00 10.00      A   
ATOM    312  CG  GLU A  39     -28.532   2.968 -16.856  1.00 10.00      A   
ATOM    313  CD  GLU A  39     -27.261   3.303 -17.610  1.00 10.00      A   
ATOM    314  OE1 GLU A  39     -26.385   2.421 -17.744  1.00 10.00      A   
ATOM    315  OE2 GLU A  39     -27.130   4.448 -18.080  1.00 10.00      A   
ATOM    316  C   GLU A  39     -27.148   4.393 -13.592  1.00 10.00      A   
ATOM    317  O   GLU A  39     -26.333   5.264 -13.889  1.00 10.00      A   
ATOM    318  N   ILE A  40     -27.784   4.382 -12.431  1.00 10.00      A   
ATOM    319  HN  ILE A  40     -28.417   3.656 -12.233  1.00 10.00      A   
ATOM    320  CA  ILE A  40     -27.547   5.422 -11.437  1.00 10.00      A   
ATOM    321  CB  ILE A  40     -28.737   5.569 -10.467  1.00 10.00      A   
ATOM    322  CG1 ILE A  40     -30.055   5.602 -11.244  1.00 10.00      A   
ATOM    323  CG2 ILE A  40     -28.583   6.828  -9.624  1.00 10.00      A   
ATOM    324  CD1 ILE A  40     -31.280   5.503 -10.369  1.00 10.00      A   
ATOM    325  C   ILE A  40     -26.286   5.100 -10.637  1.00 10.00      A   
ATOM    326  O   ILE A  40     -25.473   5.978 -10.352  1.00 10.00      A   
ATOM    327  N   GLU A  41     -26.137   3.823 -10.299  1.00 10.00      A   
ATOM    328  HN  GLU A  41     -26.832   3.183 -10.568  1.00 10.00      A   
ATOM    329  CA  GLU A  41     -24.997   3.333  -9.532  1.00 10.00      A   
ATOM    330  CB  GLU A  41     -25.102   1.806  -9.389  1.00 10.00      A   
ATOM    331  CG  GLU A  41     -24.270   1.203  -8.266  1.00 10.00      A   
ATOM    332  CD  GLU A  41     -22.807   1.023  -8.628  1.00 10.00      A   
ATOM    333  OE1 GLU A  41     -22.490   0.157  -9.471  1.00 10.00      A   
ATOM    334  OE2 GLU A  41     -21.962   1.741  -8.055  1.00 10.00      A   
ATOM    335  C   GLU A  41     -23.675   3.709 -10.197  1.00 10.00      A   
ATOM    336  O   GLU A  41     -22.787   4.283  -9.562  1.00 10.00      A   
ATOM    337  N   ARG A  42     -23.575   3.426 -11.485  1.00 10.00      A   
ATOM    338  HN  ARG A  42     -24.345   3.017 -11.943  1.00 10.00      A   
ATOM    339  CA  ARG A  42     -22.359   3.698 -12.244  1.00 10.00      A   
ATOM    340  CB  ARG A  42     -22.446   3.098 -13.649  1.00 10.00      A   
ATOM    341  CG  ARG A  42     -23.684   3.504 -14.430  1.00 10.00      A   
ATOM    342  CD  ARG A  42     -23.648   2.974 -15.851  1.00 10.00      A   
ATOM    343  NE  ARG A  42     -22.675   3.692 -16.669  1.00 10.00      A   
ATOM    344  HE  ARG A  42     -21.751   3.753 -16.321  1.00 10.00      A   
ATOM    345  CZ  ARG A  42     -22.961   4.263 -17.833  1.00 10.00      A   
ATOM    346  NH1 ARG A  42     -24.191   4.204 -18.328  1.00 10.00      A   
ATOM    347 HH11 ARG A  42     -24.950   3.699 -17.810  1.00 10.00      A   
ATOM    348 HH12 ARG A  42     -24.411   4.662 -19.238  1.00 10.00      A   
ATOM    349  NH2 ARG A  42     -22.014   4.897 -18.509  1.00 10.00      A   
ATOM    350 HH21 ARG A  42     -21.043   4.944 -18.132  1.00 10.00      A   
ATOM    351 HH22 ARG A  42     -22.234   5.349 -19.426  1.00 10.00      A   
ATOM    352  C   ARG A  42     -21.993   5.183 -12.305  1.00 10.00      A   
ATOM    353  O   ARG A  42     -20.830   5.530 -12.508  1.00 10.00      A   
ATOM    354  N   TRP A  43     -22.967   6.057 -12.109  1.00 10.00      A   
ATOM    355  HN  TRP A  43     -23.875   5.737 -11.916  1.00 10.00      A   
ATOM    356  CA  TRP A  43     -22.707   7.490 -12.163  1.00 10.00      A   
ATOM    357  CB  TRP A  43     -23.824   8.229 -12.912  1.00 10.00      A   
ATOM    358  CG  TRP A  43     -23.787   8.046 -14.404  1.00 10.00      A   
ATOM    359  CD1 TRP A  43     -24.314   7.010 -15.115  1.00 10.00      A   
ATOM    360  CD2 TRP A  43     -23.195   8.926 -15.365  1.00 10.00      A   
ATOM    361  NE1 TRP A  43     -24.098   7.193 -16.458  1.00 10.00      A   
ATOM    362  HE1 TRP A  43     -24.388   6.583 -17.170  1.00 10.00      A   
ATOM    363  CE2 TRP A  43     -23.410   8.361 -16.640  1.00 10.00      A   
ATOM    364  CE3 TRP A  43     -22.507  10.138 -15.275  1.00 10.00      A   
ATOM    365  CZ2 TRP A  43     -22.962   8.967 -17.813  1.00 10.00      A   
ATOM    366  CZ3 TRP A  43     -22.060  10.736 -16.439  1.00 10.00      A   
ATOM    367  CH2 TRP A  43     -22.292  10.153 -17.690  1.00 10.00      A   
ATOM    368  C   TRP A  43     -22.507   8.091 -10.771  1.00 10.00      A   
ATOM    369  O   TRP A  43     -22.165   9.268 -10.639  1.00 10.00      A   
ATOM    370  N   CYS A  44     -22.709   7.292  -9.728  1.00 10.00      A   
ATOM    371  HN  CYS A  44     -22.964   6.355  -9.877  1.00 10.00      A   
ATOM    372  CA  CYS A  44     -22.560   7.796  -8.369  1.00 10.00      A   
ATOM    373  CB  CYS A  44     -23.874   7.714  -7.596  1.00 10.00      A   
ATOM    374  SG  CYS A  44     -24.613   6.071  -7.549  1.00 10.00      A   
ATOM    375  HG  CYS A  44     -25.257   5.885  -8.695  1.00 10.00      A   
ATOM    376  C   CYS A  44     -21.425   7.133  -7.590  1.00 10.00      A   
ATOM    377  O   CYS A  44     -21.156   7.507  -6.447  1.00 10.00      A   
ATOM    378  N   ARG A  45     -20.770   6.137  -8.182  1.00 10.00      A   
ATOM    379  HN  ARG A  45     -21.028   5.852  -9.082  1.00 10.00      A   
ATOM    380  CA  ARG A  45     -19.659   5.477  -7.498  1.00 10.00      A   
ATOM    381  CB  ARG A  45     -19.345   4.101  -8.098  1.00 10.00      A   
ATOM    382  CG  ARG A  45     -18.622   3.173  -7.128  1.00 10.00      A   
ATOM    383  CD  ARG A  45     -18.199   1.866  -7.783  1.00 10.00      A   
ATOM    384  NE  ARG A  45     -19.335   0.989  -8.070  1.00 10.00      A   
ATOM    385  HE  ARG A  45     -20.212   1.422  -8.237  1.00 10.00      A   
ATOM    386  CZ  ARG A  45     -19.267  -0.344  -8.099  1.00 10.00      A   
ATOM    387  NH1 ARG A  45     -18.124  -0.975  -7.850  1.00 10.00      A   
ATOM    388 HH11 ARG A  45     -18.090  -2.021  -7.875  1.00 10.00      A   
ATOM    389 HH12 ARG A  45     -17.259  -0.438  -7.627  1.00 10.00      A   
ATOM    390  NH2 ARG A  45     -20.344  -1.049  -8.418  1.00 10.00      A   
ATOM    391 HH21 ARG A  45     -21.250  -0.560  -8.653  1.00 10.00      A   
ATOM    392 HH22 ARG A  45     -20.298  -2.090  -8.440  1.00 10.00      A   
ATOM    393  C   ARG A  45     -18.441   6.387  -7.554  1.00 10.00      A   
ATOM    394  O   ARG A  45     -18.039   6.831  -8.633  1.00 10.00      A   
ATOM    395  N   ARG A  46     -17.865   6.672  -6.394  1.00 10.00      A   
ATOM    396  HN  ARG A  46     -18.210   6.261  -5.573  1.00 10.00      A   
ATOM    397  CA  ARG A  46     -16.724   7.573  -6.307  1.00 10.00      A   
ATOM    398  CB  ARG A  46     -16.871   8.483  -5.082  1.00 10.00      A   
ATOM    399  CG  ARG A  46     -18.195   9.228  -5.020  1.00 10.00      A   
ATOM    400  CD  ARG A  46     -18.416   9.849  -3.652  1.00 10.00      A   
ATOM    401  NE  ARG A  46     -19.772  10.384  -3.504  1.00 10.00      A   
ATOM    402  HE  ARG A  46     -20.251  10.632  -4.327  1.00 10.00      A   
ATOM    403  CZ  ARG A  46     -20.378  10.557  -2.332  1.00 10.00      A   
ATOM    404  NH1 ARG A  46     -19.758  10.238  -1.205  1.00 10.00      A   
ATOM    405 HH11 ARG A  46     -18.786   9.851  -1.227  1.00 10.00      A   
ATOM    406 HH12 ARG A  46     -20.237  10.375  -0.289  1.00 10.00      A   
ATOM    407  NH2 ARG A  46     -21.616  11.037  -2.286  1.00 10.00      A   
ATOM    408 HH21 ARG A  46     -22.120  11.275  -3.166  1.00 10.00      A   
ATOM    409 HH22 ARG A  46     -22.088  11.180  -1.367  1.00 10.00      A   
ATOM    410  C   ARG A  46     -15.390   6.838  -6.251  1.00 10.00      A   
ATOM    411  O   ARG A  46     -14.351   7.403  -6.597  1.00 10.00      A   
ATOM    412  N   LYS A  47     -15.409   5.589  -5.824  1.00 10.00      A   
ATOM    413  HN  LYS A  47     -16.265   5.166  -5.594  1.00 10.00      A   
ATOM    414  CA  LYS A  47     -14.182   4.817  -5.711  1.00 10.00      A   
ATOM    415  CB  LYS A  47     -13.819   4.613  -4.232  1.00 10.00      A   
ATOM    416  CG  LYS A  47     -12.755   3.555  -3.974  1.00 10.00      A   
ATOM    417  CD  LYS A  47     -12.514   3.361  -2.483  1.00 10.00      A   
ATOM    418  CE  LYS A  47     -12.233   1.902  -2.154  1.00 10.00      A   
ATOM    419  NZ  LYS A  47     -13.474   1.154  -1.806  1.00 10.00      A   
ATOM    420  HZ1 LYS A  47     -14.311   1.655  -2.163  1.00 10.00      A   
ATOM    421  HZ2 LYS A  47     -13.556   1.052  -0.774  1.00 10.00      A   
ATOM    422  HZ3 LYS A  47     -13.452   0.199  -2.234  1.00 10.00      A   
ATOM    423  C   LYS A  47     -14.304   3.475  -6.420  1.00 10.00      A   
ATOM    424  O   LYS A  47     -15.326   2.797  -6.315  1.00 10.00      A   
ATOM    425  N   VAL A  48     -13.264   3.107  -7.155  1.00 10.00      A   
ATOM    426  HN  VAL A  48     -12.484   3.705  -7.213  1.00 10.00      A   
ATOM    427  CA  VAL A  48     -13.238   1.835  -7.866  1.00 10.00      A   
ATOM    428  CB  VAL A  48     -13.283   1.986  -9.407  1.00 10.00      A   
ATOM    429  CG1 VAL A  48     -14.672   2.397  -9.873  1.00 10.00      A   
ATOM    430  CG2 VAL A  48     -12.237   2.973  -9.904  1.00 10.00      A   
ATOM    431  C   VAL A  48     -12.018   1.016  -7.447  1.00 10.00      A   
ATOM    432  O   VAL A  48     -10.875   1.445  -7.612  1.00 10.00      A   
ATOM    433  N   PHE A  49     -12.271  -0.151  -6.882  1.00 10.00      A   
ATOM    434  HN  PHE A  49     -13.204  -0.437  -6.775  1.00 10.00      A   
ATOM    435  CA  PHE A  49     -11.204  -1.029  -6.431  1.00 10.00      A   
ATOM    436  CB  PHE A  49     -11.601  -1.713  -5.121  1.00 10.00      A   
ATOM    437  CG  PHE A  49     -10.547  -2.628  -4.566  1.00 10.00      A   
ATOM    438  CD1 PHE A  49      -9.416  -2.111  -3.960  1.00 10.00      A   
ATOM    439  CD2 PHE A  49     -10.690  -4.005  -4.648  1.00 10.00      A   
ATOM    440  CE1 PHE A  49      -8.445  -2.948  -3.446  1.00 10.00      A   
ATOM    441  CE2 PHE A  49      -9.723  -4.848  -4.136  1.00 10.00      A   
ATOM    442  CZ  PHE A  49      -8.599  -4.317  -3.534  1.00 10.00      A   
ATOM    443  C   PHE A  49     -10.899  -2.071  -7.493  1.00 10.00      A   
ATOM    444  O   PHE A  49     -11.742  -2.908  -7.806  1.00 10.00      A   
ATOM    445  N   ILE A  50      -9.699  -2.015  -8.045  1.00 10.00      A   
ATOM    446  HN  ILE A  50      -9.063  -1.329  -7.744  1.00 10.00      A   
ATOM    447  CA  ILE A  50      -9.293  -2.953  -9.079  1.00 10.00      A   
ATOM    448  CB  ILE A  50      -8.661  -2.219 -10.285  1.00 10.00      A   
ATOM    449  CG1 ILE A  50      -9.587  -1.107 -10.796  1.00 10.00      A   
ATOM    450  CG2 ILE A  50      -8.336  -3.193 -11.404  1.00 10.00      A   
ATOM    451  CD1 ILE A  50     -10.908  -1.604 -11.344  1.00 10.00      A   
ATOM    452  C   ILE A  50      -8.295  -3.961  -8.520  1.00 10.00      A   
ATOM    453  O   ILE A  50      -7.165  -3.602  -8.179  1.00 10.00      A   
ATOM    454  N   GLY A  51      -8.725  -5.218  -8.411  1.00 10.00      A   
ATOM    455  HN  GLY A  51      -9.645  -5.437  -8.682  1.00 10.00      A   
ATOM    456  CA  GLY A  51      -7.858  -6.264  -7.892  1.00 10.00      A   
ATOM    457  C   GLY A  51      -6.634  -6.481  -8.764  1.00 10.00      A   
ATOM    458  O   GLY A  51      -5.527  -6.669  -8.262  1.00 10.00      A   
ATOM    459  N   ASN A  52      -6.839  -6.456 -10.071  1.00 10.00      A   
ATOM    460  HN  ASN A  52      -7.749  -6.310 -10.405  1.00 10.00      A   
ATOM    461  CA  ASN A  52      -5.755  -6.634 -11.031  1.00 10.00      A   
ATOM    462  CB  ASN A  52      -5.691  -8.093 -11.507  1.00 10.00      A   
ATOM    463  CG  ASN A  52      -4.436  -8.413 -12.304  1.00 10.00      A   
ATOM    464  OD1 ASN A  52      -3.986  -7.625 -13.132  1.00 10.00      A   
ATOM    465  ND2 ASN A  52      -3.864  -9.581 -12.058  1.00 10.00      A   
ATOM    466 HD21 ASN A  52      -4.273 -10.164 -11.387  1.00 10.00      A   
ATOM    467 HD22 ASN A  52      -3.047  -9.807 -12.549  1.00 10.00      A   
ATOM    468  C   ASN A  52      -5.973  -5.689 -12.207  1.00 10.00      A   
ATOM    469  O   ASN A  52      -7.014  -5.736 -12.864  1.00 10.00      A   
ATOM    470  N   CYS A  53      -4.991  -4.834 -12.467  1.00 10.00      A   
ATOM    471  HN  CYS A  53      -4.177  -4.860 -11.912  1.00 10.00      A   
ATOM    472  CA  CYS A  53      -5.079  -3.853 -13.549  1.00 10.00      A   
ATOM    473  CB  CYS A  53      -3.860  -2.926 -13.528  1.00 10.00      A   
ATOM    474  SG  CYS A  53      -2.277  -3.793 -13.411  1.00 10.00      A   
ATOM    475  HG  CYS A  53      -2.028  -4.011 -12.123  1.00 10.00      A   
ATOM    476  C   CYS A  53      -5.226  -4.496 -14.927  1.00 10.00      A   
ATOM    477  O   CYS A  53      -5.736  -3.875 -15.855  1.00 10.00      A   
ATOM    478  N   TYR A  54      -4.790  -5.739 -15.061  1.00 10.00      A   
ATOM    479  HN  TYR A  54      -4.400  -6.202 -14.286  1.00 10.00      A   
ATOM    480  CA  TYR A  54      -4.877  -6.434 -16.338  1.00 10.00      A   
ATOM    481  CB  TYR A  54      -3.594  -7.208 -16.625  1.00 10.00      A   
ATOM    482  CG  TYR A  54      -2.408  -6.304 -16.878  1.00 10.00      A   
ATOM    483  CD1 TYR A  54      -1.231  -6.432 -16.148  1.00 10.00      A   
ATOM    484  CD2 TYR A  54      -2.470  -5.314 -17.849  1.00 10.00      A   
ATOM    485  CE1 TYR A  54      -0.153  -5.597 -16.382  1.00 10.00      A   
ATOM    486  CE2 TYR A  54      -1.401  -4.477 -18.088  1.00 10.00      A   
ATOM    487  CZ  TYR A  54      -0.245  -4.621 -17.354  1.00 10.00      A   
ATOM    488  OH  TYR A  54       0.826  -3.791 -17.601  1.00 10.00      A   
ATOM    489  HH  TYR A  54       0.799  -3.512 -18.532  1.00 10.00      A   
ATOM    490  C   TYR A  54      -6.111  -7.327 -16.420  1.00 10.00      A   
ATOM    491  O   TYR A  54      -6.271  -8.112 -17.358  1.00 10.00      A   
ATOM    492  N   ALA A  55      -6.990  -7.191 -15.439  1.00 10.00      A   
ATOM    493  HN  ALA A  55      -6.805  -6.548 -14.721  1.00 10.00      A   
ATOM    494  CA  ALA A  55      -8.221  -7.969 -15.400  1.00 10.00      A   
ATOM    495  CB  ALA A  55      -8.600  -8.304 -13.969  1.00 10.00      A   
ATOM    496  C   ALA A  55      -9.348  -7.204 -16.083  1.00 10.00      A   
ATOM    497  O   ALA A  55     -10.418  -7.751 -16.338  1.00 10.00      A   
ATOM    498  N   VAL A  56      -9.089  -5.938 -16.382  1.00 10.00      A   
ATOM    499  HN  VAL A  56      -8.207  -5.568 -16.167  1.00 10.00      A   
ATOM    500  CA  VAL A  56     -10.065  -5.081 -17.035  1.00 10.00      A   
ATOM    501  CB  VAL A  56     -11.040  -4.453 -16.004  1.00 10.00      A   
ATOM    502  CG1 VAL A  56     -10.315  -3.510 -15.052  1.00 10.00      A   
ATOM    503  CG2 VAL A  56     -12.213  -3.761 -16.687  1.00 10.00      A   
ATOM    504  C   VAL A  56      -9.341  -3.985 -17.815  1.00 10.00      A   
ATOM    505  O   VAL A  56      -8.237  -3.582 -17.450  1.00 10.00      A   
ATOM    506  N   SER A  57      -9.948  -3.528 -18.894  1.00 10.00      A   
ATOM    507  HN  SER A  57     -10.815  -3.902 -19.153  1.00 10.00      A   
ATOM    508  CA  SER A  57      -9.361  -2.487 -19.713  1.00 10.00      A   
ATOM    509  CB  SER A  57      -9.869  -2.619 -21.145  1.00 10.00      A   
ATOM    510  OG  SER A  57     -10.883  -3.608 -21.232  1.00 10.00      A   
ATOM    511  HG  SER A  57     -11.752  -3.180 -21.174  1.00 10.00      A   
ATOM    512  C   SER A  57      -9.700  -1.105 -19.156  1.00 10.00      A   
ATOM    513  O   SER A  57     -10.810  -0.881 -18.671  1.00 10.00      A   
ATOM    514  N   PRO A  58      -8.740  -0.166 -19.209  1.00 10.00      A   
ATOM    515  CA  PRO A  58      -8.934   1.207 -18.718  1.00 10.00      A   
ATOM    516  CB  PRO A  58      -7.683   1.939 -19.211  1.00 10.00      A   
ATOM    517  CG  PRO A  58      -6.649   0.875 -19.338  1.00 10.00      A   
ATOM    518  CD  PRO A  58      -7.378  -0.382 -19.729  1.00 10.00      A   
ATOM    519  C   PRO A  58     -10.189   1.866 -19.299  1.00 10.00      A   
ATOM    520  O   PRO A  58     -10.969   2.486 -18.570  1.00 10.00      A   
ATOM    521  N   ALA A  59     -10.391   1.710 -20.607  1.00 10.00      A   
ATOM    522  HN  ALA A  59      -9.739   1.197 -21.131  1.00 10.00      A   
ATOM    523  CA  ALA A  59     -11.547   2.290 -21.287  1.00 10.00      A   
ATOM    524  CB  ALA A  59     -11.461   2.046 -22.784  1.00 10.00      A   
ATOM    525  C   ALA A  59     -12.865   1.748 -20.737  1.00 10.00      A   
ATOM    526  O   ALA A  59     -13.849   2.479 -20.649  1.00 10.00      A   
ATOM    527  N   THR A  60     -12.873   0.475 -20.357  1.00 10.00      A   
ATOM    528  HN  THR A  60     -12.049  -0.053 -20.434  1.00 10.00      A   
ATOM    529  CA  THR A  60     -14.069  -0.160 -19.816  1.00 10.00      A   
ATOM    530  CB  THR A  60     -13.837  -1.665 -19.591  1.00 10.00      A   
ATOM    531  OG1 THR A  60     -13.127  -2.192 -20.721  1.00 10.00      A   
ATOM    532  HG1 THR A  60     -13.768  -2.495 -21.381  1.00 10.00      A   
ATOM    533  CG2 THR A  60     -15.166  -2.397 -19.452  1.00 10.00      A   
ATOM    534  C   THR A  60     -14.493   0.497 -18.502  1.00 10.00      A   
ATOM    535  O   THR A  60     -15.677   0.748 -18.273  1.00 10.00      A   
ATOM    536  N   VAL A  61     -13.512   0.802 -17.657  1.00 10.00      A   
ATOM    537  HN  VAL A  61     -12.584   0.605 -17.914  1.00 10.00      A   
ATOM    538  CA  VAL A  61     -13.779   1.437 -16.367  1.00 10.00      A   
ATOM    539  CB  VAL A  61     -12.488   1.590 -15.531  1.00 10.00      A   
ATOM    540  CG1 VAL A  61     -12.795   2.184 -14.164  1.00 10.00      A   
ATOM    541  CG2 VAL A  61     -11.788   0.248 -15.384  1.00 10.00      A   
ATOM    542  C   VAL A  61     -14.415   2.806 -16.579  1.00 10.00      A   
ATOM    543  O   VAL A  61     -15.426   3.133 -15.959  1.00 10.00      A   
ATOM    544  N   ILE A  62     -13.833   3.580 -17.493  1.00 10.00      A   
ATOM    545  HN  ILE A  62     -13.045   3.238 -17.969  1.00 10.00      A   
ATOM    546  CA  ILE A  62     -14.329   4.922 -17.807  1.00 10.00      A   
ATOM    547  CB  ILE A  62     -13.389   5.654 -18.790  1.00 10.00      A   
ATOM    548  CG1 ILE A  62     -11.941   5.594 -18.305  1.00 10.00      A   
ATOM    549  CG2 ILE A  62     -13.829   7.100 -18.979  1.00 10.00      A   
ATOM    550  CD1 ILE A  62     -10.924   5.886 -19.387  1.00 10.00      A   
ATOM    551  C   ILE A  62     -15.715   4.855 -18.435  1.00 10.00      A   
ATOM    552  O   ILE A  62     -16.578   5.695 -18.161  1.00 10.00      A   
ATOM    553  N   ARG A  63     -15.917   3.851 -19.283  1.00 10.00      A   
ATOM    554  HN  ARG A  63     -15.182   3.219 -19.457  1.00 10.00      A   
ATOM    555  CA  ARG A  63     -17.184   3.661 -19.965  1.00 10.00      A   
ATOM    556  CB  ARG A  63     -17.114   2.428 -20.864  1.00 10.00      A   
ATOM    557  CG  ARG A  63     -17.943   2.533 -22.131  1.00 10.00      A   
ATOM    558  CD  ARG A  63     -17.091   2.970 -23.311  1.00 10.00      A   
ATOM    559  NE  ARG A  63     -16.189   1.909 -23.763  1.00 10.00      A   
ATOM    560  HE  ARG A  63     -16.361   1.001 -23.426  1.00 10.00      A   
ATOM    561  CZ  ARG A  63     -15.159   2.107 -24.586  1.00 10.00      A   
ATOM    562  NH1 ARG A  63     -14.894   3.324 -25.044  1.00 10.00      A   
ATOM    563 HH11 ARG A  63     -14.089   3.478 -25.692  1.00 10.00      A   
ATOM    564 HH12 ARG A  63     -15.487   4.133 -24.760  1.00 10.00      A   
ATOM    565  NH2 ARG A  63     -14.404   1.080 -24.966  1.00 10.00      A   
ATOM    566 HH21 ARG A  63     -14.616   0.115 -24.624  1.00 10.00      A   
ATOM    567 HH22 ARG A  63     -13.594   1.234 -25.608  1.00 10.00      A   
ATOM    568  C   ARG A  63     -18.319   3.498 -18.965  1.00 10.00      A   
ATOM    569  O   ARG A  63     -19.366   4.131 -19.094  1.00 10.00      A   
ATOM    570  N   ARG A  64     -18.098   2.661 -17.960  1.00 10.00      A   
ATOM    571  HN  ARG A  64     -17.232   2.196 -17.903  1.00 10.00      A   
ATOM    572  CA  ARG A  64     -19.110   2.413 -16.950  1.00 10.00      A   
ATOM    573  CB  ARG A  64     -18.927   1.033 -16.310  1.00 10.00      A   
ATOM    574  CG  ARG A  64     -20.002   0.676 -15.299  1.00 10.00      A   
ATOM    575  CD  ARG A  64     -19.878  -0.765 -14.834  1.00 10.00      A   
ATOM    576  NE  ARG A  64     -20.501  -0.966 -13.525  1.00 10.00      A   
ATOM    577  HE  ARG A  64     -21.085  -0.252 -13.195  1.00 10.00      A   
ATOM    578  CZ  ARG A  64     -20.330  -2.053 -12.772  1.00 10.00      A   
ATOM    579  NH1 ARG A  64     -19.569  -3.054 -13.199  1.00 10.00      A   
ATOM    580 HH11 ARG A  64     -19.434  -3.897 -12.602  1.00 10.00      A   
ATOM    581 HH12 ARG A  64     -19.103  -3.006 -14.145  1.00 10.00      A   
ATOM    582  NH2 ARG A  64     -20.912  -2.137 -11.583  1.00 10.00      A   
ATOM    583 HH21 ARG A  64     -21.505  -1.355 -11.225  1.00 10.00      A   
ATOM    584 HH22 ARG A  64     -20.778  -2.993 -10.997  1.00 10.00      A   
ATOM    585  C   ARG A  64     -19.146   3.515 -15.890  1.00 10.00      A   
ATOM    586  O   ARG A  64     -20.196   4.101 -15.643  1.00 10.00      A   
ATOM    587  N   PHE A  65     -18.001   3.809 -15.290  1.00 10.00      A   
ATOM    588  HN  PHE A  65     -17.179   3.343 -15.561  1.00 10.00      A   
ATOM    589  CA  PHE A  65     -17.925   4.824 -14.247  1.00 10.00      A   
ATOM    590  CB  PHE A  65     -17.209   4.263 -13.017  1.00 10.00      A   
ATOM    591  CG  PHE A  65     -17.826   3.022 -12.442  1.00 10.00      A   
ATOM    592  CD1 PHE A  65     -17.206   1.792 -12.586  1.00 10.00      A   
ATOM    593  CD2 PHE A  65     -19.017   3.089 -11.748  1.00 10.00      A   
ATOM    594  CE1 PHE A  65     -17.768   0.650 -12.048  1.00 10.00      A   
ATOM    595  CE2 PHE A  65     -19.587   1.952 -11.209  1.00 10.00      A   
ATOM    596  CZ  PHE A  65     -18.961   0.732 -11.360  1.00 10.00      A   
ATOM    597  C   PHE A  65     -17.193   6.071 -14.730  1.00 10.00      A   
ATOM    598  O   PHE A  65     -15.968   6.110 -14.754  1.00 10.00      A   
ATOM    599  N   PRO A  66     -17.931   7.107 -15.125  1.00 10.00      A   
ATOM    600  CA  PRO A  66     -17.353   8.351 -15.608  1.00 10.00      A   
ATOM    601  CB  PRO A  66     -18.360   8.777 -16.687  1.00 10.00      A   
ATOM    602  CG  PRO A  66     -19.611   7.976 -16.433  1.00 10.00      A   
ATOM    603  CD  PRO A  66     -19.387   7.149 -15.194  1.00 10.00      A   
ATOM    604  C   PRO A  66     -17.251   9.437 -14.530  1.00 10.00      A   
ATOM    605  O   PRO A  66     -16.914  10.581 -14.833  1.00 10.00      A   
ATOM    606  N   LYS A  67     -17.527   9.089 -13.276  1.00 10.00      A   
ATOM    607  HN  LYS A  67     -17.775   8.159 -13.075  1.00 10.00      A   
ATOM    608  CA  LYS A  67     -17.468  10.067 -12.190  1.00 10.00      A   
ATOM    609  CB  LYS A  67     -18.875  10.532 -11.794  1.00 10.00      A   
ATOM    610  CG  LYS A  67     -19.466  11.572 -12.731  1.00 10.00      A   
ATOM    611  CD  LYS A  67     -20.871  11.975 -12.313  1.00 10.00      A   
ATOM    612  CE  LYS A  67     -21.385  13.120 -13.170  1.00 10.00      A   
ATOM    613  NZ  LYS A  67     -22.823  13.405 -12.929  1.00 10.00      A   
ATOM    614  HZ1 LYS A  67     -23.178  14.072 -13.644  1.00 10.00      A   
ATOM    615  HZ2 LYS A  67     -22.956  13.822 -11.987  1.00 10.00      A   
ATOM    616  HZ3 LYS A  67     -23.382  12.530 -12.986  1.00 10.00      A   
ATOM    617  C   LYS A  67     -16.710   9.540 -10.973  1.00 10.00      A   
ATOM    618  O   LYS A  67     -17.108   9.779  -9.831  1.00 10.00      A   
ATOM    619  N   VAL A  68     -15.609   8.840 -11.223  1.00 10.00      A   
ATOM    620  HN  VAL A  68     -15.338   8.693 -12.151  1.00 10.00      A   
ATOM    621  CA  VAL A  68     -14.788   8.288 -10.152  1.00 10.00      A   
ATOM    622  CB  VAL A  68     -14.030   7.027 -10.621  1.00 10.00      A   
ATOM    623  CG1 VAL A  68     -13.269   6.388  -9.472  1.00 10.00      A   
ATOM    624  CG2 VAL A  68     -14.999   6.028 -11.227  1.00 10.00      A   
ATOM    625  C   VAL A  68     -13.788   9.332  -9.656  1.00 10.00      A   
ATOM    626  O   VAL A  68     -13.297  10.151 -10.435  1.00 10.00      A   
ATOM    627  N   ARG A  69     -13.505   9.312  -8.357  1.00 10.00      A   
ATOM    628  HN  ARG A  69     -13.945   8.646  -7.780  1.00 10.00      A   
ATOM    629  CA  ARG A  69     -12.568  10.260  -7.762  1.00 10.00      A   
ATOM    630  CB  ARG A  69     -13.286  11.168  -6.765  1.00 10.00      A   
ATOM    631  CG  ARG A  69     -14.358  12.039  -7.401  1.00 10.00      A   
ATOM    632  CD  ARG A  69     -15.111  12.844  -6.359  1.00 10.00      A   
ATOM    633  NE  ARG A  69     -16.190  13.639  -6.956  1.00 10.00      A   
ATOM    634  HE  ARG A  69     -16.550  13.334  -7.819  1.00 10.00      A   
ATOM    635  CZ  ARG A  69     -16.710  14.723  -6.392  1.00 10.00      A   
ATOM    636  NH1 ARG A  69     -16.263  15.147  -5.216  1.00 10.00      A   
ATOM    637 HH11 ARG A  69     -16.671  15.998  -4.777  1.00 10.00      A   
ATOM    638 HH12 ARG A  69     -15.498  14.629  -4.725  1.00 10.00      A   
ATOM    639  NH2 ARG A  69     -17.680  15.390  -7.008  1.00 10.00      A   
ATOM    640 HH21 ARG A  69     -18.092  16.242  -6.568  1.00 10.00      A   
ATOM    641 HH22 ARG A  69     -18.031  15.066  -7.935  1.00 10.00      A   
ATOM    642  C   ARG A  69     -11.387   9.548  -7.096  1.00 10.00      A   
ATOM    643  O   ARG A  69     -10.334  10.152  -6.867  1.00 10.00      A   
ATOM    644  N   SER A  70     -11.562   8.268  -6.785  1.00 10.00      A   
ATOM    645  HN  SER A  70     -12.426   7.838  -6.970  1.00 10.00      A   
ATOM    646  CA  SER A  70     -10.502   7.485  -6.161  1.00 10.00      A   
ATOM    647  CB  SER A  70     -10.770   7.289  -4.671  1.00 10.00      A   
ATOM    648  OG  SER A  70     -12.110   7.625  -4.339  1.00 10.00      A   
ATOM    649  HG  SER A  70     -12.254   8.569  -4.495  1.00 10.00      A   
ATOM    650  C   SER A  70     -10.334   6.135  -6.851  1.00 10.00      A   
ATOM    651  O   SER A  70     -11.242   5.299  -6.840  1.00 10.00      A   
ATOM    652  N   VAL A  71      -9.166   5.923  -7.445  1.00 10.00      A   
ATOM    653  HN  VAL A  71      -8.473   6.622  -7.405  1.00 10.00      A   
ATOM    654  CA  VAL A  71      -8.879   4.673  -8.147  1.00 10.00      A   
ATOM    655  CB  VAL A  71      -8.616   4.901  -9.657  1.00 10.00      A   
ATOM    656  CG1 VAL A  71      -8.486   3.574 -10.394  1.00 10.00      A   
ATOM    657  CG2 VAL A  71      -9.712   5.751 -10.284  1.00 10.00      A   
ATOM    658  C   VAL A  71      -7.669   3.965  -7.543  1.00 10.00      A   
ATOM    659  O   VAL A  71      -6.608   4.568  -7.359  1.00 10.00      A   
ATOM    660  N   GLU A  72      -7.839   2.693  -7.218  1.00 10.00      A   
ATOM    661  HN  GLU A  72      -8.717   2.275  -7.363  1.00 10.00      A   
ATOM    662  CA  GLU A  72      -6.750   1.890  -6.666  1.00 10.00      A   
ATOM    663  CB  GLU A  72      -7.083   1.356  -5.267  1.00 10.00      A   
ATOM    664  CG  GLU A  72      -5.920   0.649  -4.585  1.00 10.00      A   
ATOM    665  CD  GLU A  72      -6.110   0.523  -3.087  1.00 10.00      A   
ATOM    666  OE1 GLU A  72      -6.043   1.556  -2.384  1.00 10.00      A   
ATOM    667  OE2 GLU A  72      -6.325  -0.602  -2.600  1.00 10.00      A   
ATOM    668  C   GLU A  72      -6.426   0.749  -7.625  1.00 10.00      A   
ATOM    669  O   GLU A  72      -7.288  -0.080  -7.929  1.00 10.00      A   
ATOM    670  N   LEU A  73      -5.188   0.710  -8.104  1.00 10.00      A   
ATOM    671  HN  LEU A  73      -4.534   1.383  -7.799  1.00 10.00      A   
ATOM    672  CA  LEU A  73      -4.768  -0.314  -9.051  1.00 10.00      A   
ATOM    673  CB  LEU A  73      -4.381   0.322 -10.394  1.00 10.00      A   
ATOM    674  CG  LEU A  73      -5.483   1.077 -11.144  1.00 10.00      A   
ATOM    675  CD1 LEU A  73      -4.880   2.086 -12.109  1.00 10.00      A   
ATOM    676  CD2 LEU A  73      -6.383   0.107 -11.891  1.00 10.00      A   
ATOM    677  C   LEU A  73      -3.601  -1.151  -8.529  1.00 10.00      A   
ATOM    678  O   LEU A  73      -2.654  -0.626  -7.933  1.00 10.00      A   
ATOM    679  N   LYS A  74      -3.685  -2.456  -8.759  1.00 10.00      A   
ATOM    680  HN  LYS A  74      -4.477  -2.806  -9.215  1.00 10.00      A   
ATOM    681  CA  LYS A  74      -2.642  -3.388  -8.357  1.00 10.00      A   
ATOM    682  CB  LYS A  74      -3.201  -4.411  -7.366  1.00 10.00      A   
ATOM    683  CG  LYS A  74      -3.773  -3.794  -6.099  1.00 10.00      A   
ATOM    684  CD  LYS A  74      -4.439  -4.840  -5.221  1.00 10.00      A   
ATOM    685  CE  LYS A  74      -4.969  -4.226  -3.936  1.00 10.00      A   
ATOM    686  NZ  LYS A  74      -5.403  -5.263  -2.963  1.00 10.00      A   
ATOM    687  HZ1 LYS A  74      -4.789  -6.096  -3.031  1.00 10.00      A   
ATOM    688  HZ2 LYS A  74      -6.383  -5.559  -3.153  1.00 10.00      A   
ATOM    689  HZ3 LYS A  74      -5.348  -4.889  -1.995  1.00 10.00      A   
ATOM    690  C   LYS A  74      -2.107  -4.091  -9.601  1.00 10.00      A   
ATOM    691  O   LYS A  74      -2.879  -4.427 -10.506  1.00 10.00      A   
ATOM    692  N   GLY A  75      -0.796  -4.285  -9.668  1.00 10.00      A   
ATOM    693  HN  GLY A  75      -0.220  -3.976  -8.933  1.00 10.00      A   
ATOM    694  CA  GLY A  75      -0.211  -4.936 -10.826  1.00 10.00      A   
ATOM    695  C   GLY A  75       0.558  -6.188 -10.480  1.00 10.00      A   
ATOM    696  O   GLY A  75       0.027  -7.299 -10.570  1.00 10.00      A   
ATOM    697  N   LYS A  76       1.808  -6.007 -10.085  1.00 10.00      A   
ATOM    698  HN  LYS A  76       2.160  -5.088 -10.019  1.00 10.00      A   
ATOM    699  CA  LYS A  76       2.668  -7.125  -9.729  1.00 10.00      A   
ATOM    700  CB  LYS A  76       4.098  -6.647  -9.483  1.00 10.00      A   
ATOM    701  CG  LYS A  76       4.732  -5.882 -10.630  1.00 10.00      A   
ATOM    702  CD  LYS A  76       6.125  -5.428 -10.240  1.00 10.00      A   
ATOM    703  CE  LYS A  76       6.640  -4.330 -11.149  1.00 10.00      A   
ATOM    704  NZ  LYS A  76       7.975  -3.841 -10.712  1.00 10.00      A   
ATOM    705  HZ1 LYS A  76       7.894  -3.319  -9.810  1.00 10.00      A   
ATOM    706  HZ2 LYS A  76       8.375  -3.206 -11.427  1.00 10.00      A   
ATOM    707  HZ3 LYS A  76       8.626  -4.641 -10.573  1.00 10.00      A   
ATOM    708  C   LYS A  76       2.153  -7.828  -8.477  1.00 10.00      A   
ATOM    709  O   LYS A  76       1.771  -7.175  -7.502  1.00 10.00      A   
ATOM    710  N   PRO A  77       2.122  -9.168  -8.494  1.00 10.00      A   
ATOM    711  CA  PRO A  77       1.664  -9.957  -7.352  1.00 10.00      A   
ATOM    712  CB  PRO A  77       1.507 -11.374  -7.926  1.00 10.00      A   
ATOM    713  CG  PRO A  77       1.608 -11.214  -9.407  1.00 10.00      A   
ATOM    714  CD  PRO A  77       2.492 -10.024  -9.625  1.00 10.00      A   
ATOM    715  C   PRO A  77       2.681  -9.949  -6.208  1.00 10.00      A   
ATOM    716  O   PRO A  77       3.766  -9.374  -6.325  1.00 10.00      A   
ATOM    717  N   HIS A  78       2.315 -10.593  -5.109  1.00 10.00      A   
ATOM    718  HN  HIS A  78       1.435 -11.027  -5.091  1.00 10.00      A   
ATOM    719  CA  HIS A  78       3.155 -10.671  -3.914  1.00 10.00      A   
ATOM    720  CB  HIS A  78       2.448 -11.530  -2.857  1.00 10.00      A   
ATOM    721  CG  HIS A  78       3.167 -11.662  -1.549  1.00 10.00      A   
ATOM    722  ND1 HIS A  78       3.393 -12.867  -0.925  1.00 10.00      A   
ATOM    723  HD1 HIS A  78       3.129 -13.759  -1.272  1.00 10.00      A   
ATOM    724  CD2 HIS A  78       3.689 -10.714  -0.729  1.00 10.00      A   
ATOM    725  CE1 HIS A  78       4.028 -12.624   0.225  1.00 10.00      A   
ATOM    726  NE2 HIS A  78       4.237 -11.331   0.395  1.00 10.00      A   
ATOM    727  C   HIS A  78       4.561 -11.212  -4.206  1.00 10.00      A   
ATOM    728  O   HIS A  78       5.548 -10.718  -3.657  1.00 10.00      A   
ATOM    729  N   PHE A  79       4.655 -12.194  -5.101  1.00 10.00      A   
ATOM    730  HN  PHE A  79       3.839 -12.520  -5.537  1.00 10.00      A   
ATOM    731  CA  PHE A  79       5.940 -12.810  -5.443  1.00 10.00      A   
ATOM    732  CB  PHE A  79       5.740 -14.116  -6.215  1.00 10.00      A   
ATOM    733  CG  PHE A  79       6.022 -15.340  -5.397  1.00 10.00      A   
ATOM    734  CD1 PHE A  79       5.046 -15.883  -4.579  1.00 10.00      A   
ATOM    735  CD2 PHE A  79       7.265 -15.942  -5.437  1.00 10.00      A   
ATOM    736  CE1 PHE A  79       5.302 -17.005  -3.815  1.00 10.00      A   
ATOM    737  CE2 PHE A  79       7.529 -17.065  -4.677  1.00 10.00      A   
ATOM    738  CZ  PHE A  79       6.546 -17.597  -3.864  1.00 10.00      A   
ATOM    739  C   PHE A  79       6.892 -11.875  -6.194  1.00 10.00      A   
ATOM    740  O   PHE A  79       8.064 -12.207  -6.398  1.00 10.00      A   
ATOM    741  N   ALA A  80       6.405 -10.707  -6.593  1.00 10.00      A   
ATOM    742  HN  ALA A  80       5.465 -10.485  -6.402  1.00 10.00      A   
ATOM    743  CA  ALA A  80       7.233  -9.749  -7.312  1.00 10.00      A   
ATOM    744  CB  ALA A  80       6.374  -8.722  -8.026  1.00 10.00      A   
ATOM    745  C   ALA A  80       8.227  -9.069  -6.378  1.00 10.00      A   
ATOM    746  O   ALA A  80       9.226  -8.499  -6.820  1.00 10.00      A   
ATOM    747  N   ASP A  81       7.953  -9.131  -5.080  1.00 10.00      A   
ATOM    748  HN  ASP A  81       7.134  -9.588  -4.780  1.00 10.00      A   
ATOM    749  CA  ASP A  81       8.835  -8.525  -4.093  1.00 10.00      A   
ATOM    750  CB  ASP A  81       8.044  -8.004  -2.889  1.00 10.00      A   
ATOM    751  CG  ASP A  81       7.616  -6.557  -3.061  1.00 10.00      A   
ATOM    752  OD1 ASP A  81       8.476  -5.715  -3.402  1.00 10.00      A   
ATOM    753  OD2 ASP A  81       6.420  -6.253  -2.855  1.00 10.00      A   
ATOM    754  C   ASP A  81       9.914  -9.507  -3.649  1.00 10.00      A   
ATOM    755  O   ASP A  81      10.734  -9.198  -2.786  1.00 10.00      A   
ATOM    756  N   PHE A  82       9.921 -10.686  -4.260  1.00 10.00      A   
ATOM    757  HN  PHE A  82       9.253 -10.868  -4.957  1.00 10.00      A   
ATOM    758  CA  PHE A  82      10.899 -11.717  -3.922  1.00 10.00      A   
ATOM    759  CB  PHE A  82      10.212 -13.058  -3.654  1.00 10.00      A   
ATOM    760  CG  PHE A  82       9.180 -12.994  -2.567  1.00 10.00      A   
ATOM    761  CD1 PHE A  82       9.455 -12.353  -1.370  1.00 10.00      A   
ATOM    762  CD2 PHE A  82       7.932 -13.566  -2.744  1.00 10.00      A   
ATOM    763  CE1 PHE A  82       8.506 -12.282  -0.370  1.00 10.00      A   
ATOM    764  CE2 PHE A  82       6.979 -13.501  -1.747  1.00 10.00      A   
ATOM    765  CZ  PHE A  82       7.267 -12.859  -0.558  1.00 10.00      A   
ATOM    766  C   PHE A  82      11.947 -11.866  -5.012  1.00 10.00      A   
ATOM    767  O   PHE A  82      12.755 -12.794  -4.982  1.00 10.00      A   
ATOM    768  N   ASN A  83      11.921 -10.945  -5.974  1.00 10.00      A   
ATOM    769  HN  ASN A  83      11.244 -10.239  -5.931  1.00 10.00      A   
ATOM    770  CA  ASN A  83      12.873 -10.940  -7.088  1.00 10.00      A   
ATOM    771  CB  ASN A  83      14.319 -10.811  -6.594  1.00 10.00      A   
ATOM    772  CG  ASN A  83      14.670  -9.411  -6.130  1.00 10.00      A   
ATOM    773  OD1 ASN A  83      14.930  -8.522  -6.941  1.00 10.00      A   
ATOM    774  ND2 ASN A  83      14.701  -9.210  -4.820  1.00 10.00      A   
ATOM    775 HD21 ASN A  83      14.499  -9.970  -4.228  1.00 10.00      A   
ATOM    776 HD22 ASN A  83      14.929  -8.315  -4.493  1.00 10.00      A   
ATOM    777  C   ASN A  83      12.732 -12.167  -7.986  1.00 10.00      A   
ATOM    778  O   ASN A  83      13.713 -12.644  -8.553  1.00 10.00      A   
ATOM    779  N   LEU A  84      11.519 -12.675  -8.121  1.00 10.00      A   
ATOM    780  HN  LEU A  84      10.769 -12.261  -7.644  1.00 10.00      A   
ATOM    781  CA  LEU A  84      11.280 -13.841  -8.965  1.00 10.00      A   
ATOM    782  CB  LEU A  84      10.511 -14.924  -8.208  1.00 10.00      A   
ATOM    783  CG  LEU A  84      11.351 -15.834  -7.310  1.00 10.00      A   
ATOM    784  CD1 LEU A  84      10.486 -16.925  -6.703  1.00 10.00      A   
ATOM    785  CD2 LEU A  84      12.509 -16.440  -8.086  1.00 10.00      A   
ATOM    786  C   LEU A  84      10.544 -13.456 -10.240  1.00 10.00      A   
ATOM    787  O   LEU A  84      10.159 -14.315 -11.037  1.00 10.00      A   
ATOM    788  N   VAL A  85      10.343 -12.159 -10.421  1.00 10.00      A   
ATOM    789  HN  VAL A  85      10.672 -11.524  -9.744  1.00 10.00      A   
ATOM    790  CA  VAL A  85       9.663 -11.644 -11.599  1.00 10.00      A   
ATOM    791  CB  VAL A  85       8.387 -10.866 -11.217  1.00 10.00      A   
ATOM    792  CG1 VAL A  85       7.616 -10.448 -12.457  1.00 10.00      A   
ATOM    793  CG2 VAL A  85       7.507 -11.694 -10.294  1.00 10.00      A   
ATOM    794  C   VAL A  85      10.603 -10.725 -12.376  1.00 10.00      A   
ATOM    795  O   VAL A  85      10.909  -9.618 -11.919  1.00 10.00      A   
ATOM    796  N   PRO A  86      11.093 -11.186 -13.544  1.00 10.00      A   
ATOM    797  CA  PRO A  86      12.002 -10.402 -14.391  1.00 10.00      A   
ATOM    798  CB  PRO A  86      12.142 -11.257 -15.655  1.00 10.00      A   
ATOM    799  CG  PRO A  86      11.846 -12.641 -15.196  1.00 10.00      A   
ATOM    800  CD  PRO A  86      10.801 -12.503 -14.125  1.00 10.00      A   
ATOM    801  C   PRO A  86      11.411  -9.041 -14.736  1.00 10.00      A   
ATOM    802  O   PRO A  86      10.202  -8.913 -14.956  1.00 10.00      A   
ATOM    803  N   ASP A  87      12.262  -8.027 -14.790  1.00 10.00      A   
ATOM    804  HN  ASP A  87      13.217  -8.194 -14.643  1.00 10.00      A   
ATOM    805  CA  ASP A  87      11.817  -6.671 -15.087  1.00 10.00      A   
ATOM    806  CB  ASP A  87      12.921  -5.648 -14.828  1.00 10.00      A   
ATOM    807  CG  ASP A  87      12.376  -4.238 -14.718  1.00 10.00      A   
ATOM    808  OD1 ASP A  87      12.158  -3.589 -15.766  1.00 10.00      A   
ATOM    809  OD2 ASP A  87      12.154  -3.775 -13.578  1.00 10.00      A   
ATOM    810  C   ASP A  87      11.304  -6.539 -16.513  1.00 10.00      A   
ATOM    811  O   ASP A  87      11.914  -7.042 -17.461  1.00 10.00      A   
ATOM    812  N   GLY A  88      10.181  -5.858 -16.655  1.00 10.00      A   
ATOM    813  HN  GLY A  88       9.748  -5.478 -15.862  1.00 10.00      A   
ATOM    814  CA  GLY A  88       9.588  -5.666 -17.957  1.00 10.00      A   
ATOM    815  C   GLY A  88       8.378  -6.551 -18.146  1.00 10.00      A   
ATOM    816  O   GLY A  88       7.746  -6.532 -19.201  1.00 10.00      A   
ATOM    817  N   TRP A  89       8.060  -7.324 -17.111  1.00 10.00      A   
ATOM    818  HN  TRP A  89       8.611  -7.283 -16.302  1.00 10.00      A   
ATOM    819  CA  TRP A  89       6.921  -8.229 -17.147  1.00 10.00      A   
ATOM    820  CB  TRP A  89       6.801  -9.015 -15.834  1.00 10.00      A   
ATOM    821  CG  TRP A  89       5.520  -9.788 -15.710  1.00 10.00      A   
ATOM    822  CD1 TRP A  89       5.189 -10.940 -16.361  1.00 10.00      A   
ATOM    823  CD2 TRP A  89       4.395  -9.454 -14.885  1.00 10.00      A   
ATOM    824  NE1 TRP A  89       3.929 -11.346 -15.997  1.00 10.00      A   
ATOM    825  HE1 TRP A  89       3.467 -12.148 -16.331  1.00 10.00      A   
ATOM    826  CE2 TRP A  89       3.421 -10.452 -15.089  1.00 10.00      A   
ATOM    827  CE3 TRP A  89       4.119  -8.410 -13.995  1.00 10.00      A   
ATOM    828  CZ2 TRP A  89       2.191 -10.433 -14.437  1.00 10.00      A   
ATOM    829  CZ3 TRP A  89       2.898  -8.397 -13.347  1.00 10.00      A   
ATOM    830  CH2 TRP A  89       1.949  -9.401 -13.571  1.00 10.00      A   
ATOM    831  C   TRP A  89       5.631  -7.476 -17.440  1.00 10.00      A   
ATOM    832  O   TRP A  89       4.867  -7.865 -18.321  1.00 10.00      A   
ATOM    833  N   GLY A  90       5.399  -6.404 -16.704  1.00 10.00      A   
ATOM    834  HN  GLY A  90       6.049  -6.145 -16.020  1.00 10.00      A   
ATOM    835  CA  GLY A  90       4.203  -5.613 -16.895  1.00 10.00      A   
ATOM    836  C   GLY A  90       3.915  -4.738 -15.698  1.00 10.00      A   
ATOM    837  O   GLY A  90       4.786  -4.542 -14.850  1.00 10.00      A   
ATOM    838  N   GLY A  91       2.697  -4.217 -15.627  1.00 10.00      A   
ATOM    839  HN  GLY A  91       2.042  -4.411 -16.341  1.00 10.00      A   
ATOM    840  CA  GLY A  91       2.318  -3.357 -14.527  1.00 10.00      A   
ATOM    841  C   GLY A  91       2.446  -1.898 -14.906  1.00 10.00      A   
ATOM    842  O   GLY A  91       2.583  -1.032 -14.044  1.00 10.00      A   
ATOM    843  N   TYR A  92       2.403  -1.624 -16.200  1.00 10.00      A   
ATOM    844  HN  TYR A  92       2.261  -2.355 -16.839  1.00 10.00      A   
ATOM    845  CA  TYR A  92       2.531  -0.262 -16.694  1.00 10.00      A   
ATOM    846  CB  TYR A  92       2.890  -0.260 -18.180  1.00 10.00      A   
ATOM    847  CG  TYR A  92       4.203  -0.950 -18.482  1.00 10.00      A   
ATOM    848  CD1 TYR A  92       4.237  -2.185 -19.118  1.00 10.00      A   
ATOM    849  CD2 TYR A  92       5.410  -0.363 -18.128  1.00 10.00      A   
ATOM    850  CE1 TYR A  92       5.436  -2.812 -19.394  1.00 10.00      A   
ATOM    851  CE2 TYR A  92       6.614  -0.982 -18.400  1.00 10.00      A   
ATOM    852  CZ  TYR A  92       6.622  -2.205 -19.033  1.00 10.00      A   
ATOM    853  OH  TYR A  92       7.821  -2.821 -19.315  1.00 10.00      A   
ATOM    854  HH  TYR A  92       8.404  -2.760 -18.549  1.00 10.00      A   
ATOM    855  C   TYR A  92       1.257   0.530 -16.435  1.00 10.00      A   
ATOM    856  O   TYR A  92       0.170   0.139 -16.862  1.00 10.00      A   
ATOM    857  N   VAL A  93       1.397   1.648 -15.735  1.00 10.00      A   
ATOM    858  HN  VAL A  93       2.292   1.914 -15.431  1.00 10.00      A   
ATOM    859  CA  VAL A  93       0.255   2.487 -15.401  1.00 10.00      A   
ATOM    860  CB  VAL A  93       0.401   3.096 -13.986  1.00 10.00      A   
ATOM    861  CG1 VAL A  93       1.419   4.227 -13.969  1.00 10.00      A   
ATOM    862  CG2 VAL A  93      -0.944   3.552 -13.438  1.00 10.00      A   
ATOM    863  C   VAL A  93       0.034   3.595 -16.431  1.00 10.00      A   
ATOM    864  O   VAL A  93      -0.962   4.320 -16.372  1.00 10.00      A   
ATOM    865  N   TYR A  94       0.958   3.712 -17.381  1.00 10.00      A   
ATOM    866  HN  TYR A  94       1.717   3.093 -17.384  1.00 10.00      A   
ATOM    867  CA  TYR A  94       0.871   4.737 -18.420  1.00 10.00      A   
ATOM    868  CB  TYR A  94       2.011   4.624 -19.440  1.00 10.00      A   
ATOM    869  CG  TYR A  94       2.181   5.858 -20.297  1.00 10.00      A   
ATOM    870  CD1 TYR A  94       2.855   6.970 -19.813  1.00 10.00      A   
ATOM    871  CD2 TYR A  94       1.664   5.915 -21.586  1.00 10.00      A   
ATOM    872  CE1 TYR A  94       3.011   8.105 -20.581  1.00 10.00      A   
ATOM    873  CE2 TYR A  94       1.818   7.047 -22.365  1.00 10.00      A   
ATOM    874  CZ  TYR A  94       2.492   8.139 -21.858  1.00 10.00      A   
ATOM    875  OH  TYR A  94       2.645   9.273 -22.629  1.00 10.00      A   
ATOM    876  HH  TYR A  94       1.825   9.446 -23.115  1.00 10.00      A   
ATOM    877  C   TYR A  94      -0.502   4.776 -19.105  1.00 10.00      A   
ATOM    878  O   TYR A  94      -1.135   5.831 -19.134  1.00 10.00      A   
ATOM    879  N   PRO A  95      -1.000   3.640 -19.656  1.00 10.00      A   
ATOM    880  CA  PRO A  95      -2.310   3.600 -20.323  1.00 10.00      A   
ATOM    881  CB  PRO A  95      -2.483   2.127 -20.697  1.00 10.00      A   
ATOM    882  CG  PRO A  95      -1.102   1.591 -20.759  1.00 10.00      A   
ATOM    883  CD  PRO A  95      -0.335   2.321 -19.697  1.00 10.00      A   
ATOM    884  C   PRO A  95      -3.437   4.035 -19.389  1.00 10.00      A   
ATOM    885  O   PRO A  95      -4.363   4.731 -19.801  1.00 10.00      A   
ATOM    886  N   TRP A  96      -3.336   3.642 -18.125  1.00 10.00      A   
ATOM    887  HN  TRP A  96      -2.557   3.115 -17.856  1.00 10.00      A   
ATOM    888  CA  TRP A  96      -4.343   3.984 -17.128  1.00 10.00      A   
ATOM    889  CB  TRP A  96      -4.110   3.205 -15.830  1.00 10.00      A   
ATOM    890  CG  TRP A  96      -4.523   1.767 -15.921  1.00 10.00      A   
ATOM    891  CD1 TRP A  96      -3.736   0.705 -16.260  1.00 10.00      A   
ATOM    892  CD2 TRP A  96      -5.828   1.237 -15.675  1.00 10.00      A   
ATOM    893  NE1 TRP A  96      -4.473  -0.457 -16.239  1.00 10.00      A   
ATOM    894  HE1 TRP A  96      -4.132  -1.356 -16.447  1.00 10.00      A   
ATOM    895  CE2 TRP A  96      -5.761  -0.154 -15.882  1.00 10.00      A   
ATOM    896  CE3 TRP A  96      -7.048   1.804 -15.296  1.00 10.00      A   
ATOM    897  CZ2 TRP A  96      -6.867  -0.985 -15.725  1.00 10.00      A   
ATOM    898  CZ3 TRP A  96      -8.143   0.979 -15.141  1.00 10.00      A   
ATOM    899  CH2 TRP A  96      -8.047  -0.400 -15.355  1.00 10.00      A   
ATOM    900  C   TRP A  96      -4.369   5.486 -16.859  1.00 10.00      A   
ATOM    901  O   TRP A  96      -5.427   6.114 -16.887  1.00 10.00      A   
ATOM    902  N   ILE A  97      -3.196   6.058 -16.619  1.00 10.00      A   
ATOM    903  HN  ILE A  97      -2.383   5.503 -16.622  1.00 10.00      A   
ATOM    904  CA  ILE A  97      -3.085   7.489 -16.351  1.00 10.00      A   
ATOM    905  CB  ILE A  97      -1.641   7.887 -15.956  1.00 10.00      A   
ATOM    906  CG1 ILE A  97      -1.198   7.139 -14.691  1.00 10.00      A   
ATOM    907  CG2 ILE A  97      -1.513   9.396 -15.761  1.00 10.00      A   
ATOM    908  CD1 ILE A  97      -2.084   7.375 -13.483  1.00 10.00      A   
ATOM    909  C   ILE A  97      -3.519   8.291 -17.573  1.00 10.00      A   
ATOM    910  O   ILE A  97      -4.243   9.280 -17.458  1.00 10.00      A   
ATOM    911  N   GLU A  98      -3.088   7.836 -18.742  1.00 10.00      A   
ATOM    912  HN  GLU A  98      -2.522   7.032 -18.762  1.00 10.00      A   
ATOM    913  CA  GLU A  98      -3.420   8.494 -19.995  1.00 10.00      A   
ATOM    914  CB  GLU A  98      -2.673   7.822 -21.149  1.00 10.00      A   
ATOM    915  CG  GLU A  98      -2.946   8.423 -22.513  1.00 10.00      A   
ATOM    916  CD  GLU A  98      -2.434   7.549 -23.629  1.00 10.00      A   
ATOM    917  OE1 GLU A  98      -1.345   7.841 -24.165  1.00 10.00      A   
ATOM    918  OE2 GLU A  98      -3.117   6.564 -23.974  1.00 10.00      A   
ATOM    919  C   GLU A  98      -4.926   8.472 -20.248  1.00 10.00      A   
ATOM    920  O   GLU A  98      -5.543   9.521 -20.452  1.00 10.00      A   
ATOM    921  N   ALA A  99      -5.513   7.283 -20.201  1.00 10.00      A   
ATOM    922  HN  ALA A  99      -4.970   6.486 -20.002  1.00 10.00      A   
ATOM    923  CA  ALA A  99      -6.943   7.121 -20.435  1.00 10.00      A   
ATOM    924  CB  ALA A  99      -7.330   5.652 -20.406  1.00 10.00      A   
ATOM    925  C   ALA A  99      -7.773   7.905 -19.426  1.00 10.00      A   
ATOM    926  O   ALA A  99      -8.810   8.473 -19.771  1.00 10.00      A   
ATOM    927  N   MET A 100      -7.313   7.946 -18.183  1.00 10.00      A   
ATOM    928  HN  MET A 100      -6.476   7.479 -17.965  1.00 10.00      A   
ATOM    929  CA  MET A 100      -8.026   8.654 -17.132  1.00 10.00      A   
ATOM    930  CB  MET A 100      -7.562   8.201 -15.742  1.00 10.00      A   
ATOM    931  CG  MET A 100      -8.104   6.844 -15.321  1.00 10.00      A   
ATOM    932  SD  MET A 100      -7.983   6.555 -13.547  1.00 10.00      A   
ATOM    933  CE  MET A 100      -6.225   6.273 -13.368  1.00 10.00      A   
ATOM    934  C   MET A 100      -7.909  10.170 -17.271  1.00 10.00      A   
ATOM    935  O   MET A 100      -8.869  10.895 -17.013  1.00 10.00      A   
ATOM    936  N   SER A 101      -6.748  10.641 -17.712  1.00 10.00      A   
ATOM    937  HN  SER A 101      -6.035  10.007 -17.944  1.00 10.00      A   
ATOM    938  CA  SER A 101      -6.501  12.075 -17.854  1.00 10.00      A   
ATOM    939  CB  SER A 101      -5.051  12.356 -18.266  1.00 10.00      A   
ATOM    940  OG  SER A 101      -4.788  11.907 -19.584  1.00 10.00      A   
ATOM    941  HG  SER A 101      -5.083  10.990 -19.682  1.00 10.00      A   
ATOM    942  C   SER A 101      -7.492  12.773 -18.791  1.00 10.00      A   
ATOM    943  O   SER A 101      -7.963  13.872 -18.494  1.00 10.00      A   
ATOM    944  N   SER A 102      -7.817  12.136 -19.911  1.00 10.00      A   
ATOM    945  HN  SER A 102      -7.417  11.259 -20.101  1.00 10.00      A   
ATOM    946  CA  SER A 102      -8.743  12.719 -20.880  1.00 10.00      A   
ATOM    947  CB  SER A 102      -8.371  12.280 -22.299  1.00 10.00      A   
ATOM    948  OG  SER A 102      -7.297  11.353 -22.279  1.00 10.00      A   
ATOM    949  HG  SER A 102      -7.620  10.484 -22.546  1.00 10.00      A   
ATOM    950  C   SER A 102     -10.195  12.352 -20.573  1.00 10.00      A   
ATOM    951  O   SER A 102     -11.067  12.461 -21.435  1.00 10.00      A   
ATOM    952  N   SER A 103     -10.455  11.932 -19.341  1.00 10.00      A   
ATOM    953  HN  SER A 103      -9.727  11.887 -18.686  1.00 10.00      A   
ATOM    954  CA  SER A 103     -11.802  11.547 -18.940  1.00 10.00      A   
ATOM    955  CB  SER A 103     -11.931  10.023 -18.929  1.00 10.00      A   
ATOM    956  OG  SER A 103     -11.315   9.450 -20.074  1.00 10.00      A   
ATOM    957  HG  SER A 103     -10.459   9.067 -19.825  1.00 10.00      A   
ATOM    958  C   SER A 103     -12.165  12.116 -17.572  1.00 10.00      A   
ATOM    959  O   SER A 103     -13.093  12.915 -17.443  1.00 10.00      A   
ATOM    960  N   TYR A 104     -11.416  11.717 -16.555  1.00 10.00      A   
ATOM    961  HN  TYR A 104     -10.656  11.118 -16.726  1.00 10.00      A   
ATOM    962  CA  TYR A 104     -11.663  12.171 -15.197  1.00 10.00      A   
ATOM    963  CB  TYR A 104     -11.148  11.145 -14.184  1.00 10.00      A   
ATOM    964  CG  TYR A 104     -11.732   9.763 -14.349  1.00 10.00      A   
ATOM    965  CD1 TYR A 104     -11.101   8.817 -15.139  1.00 10.00      A   
ATOM    966  CD2 TYR A 104     -12.910   9.402 -13.709  1.00 10.00      A   
ATOM    967  CE1 TYR A 104     -11.619   7.547 -15.289  1.00 10.00      A   
ATOM    968  CE2 TYR A 104     -13.441   8.132 -13.856  1.00 10.00      A   
ATOM    969  CZ  TYR A 104     -12.788   7.207 -14.646  1.00 10.00      A   
ATOM    970  OH  TYR A 104     -13.301   5.937 -14.792  1.00 10.00      A   
ATOM    971  HH  TYR A 104     -14.268   5.978 -14.806  1.00 10.00      A   
ATOM    972  C   TYR A 104     -10.982  13.507 -14.960  1.00 10.00      A   
ATOM    973  O   TYR A 104      -9.782  13.647 -15.182  1.00 10.00      A   
ATOM    974  N   THR A 105     -11.753  14.491 -14.543  1.00 10.00      A   
ATOM    975  HN  THR A 105     -12.716  14.332 -14.427  1.00 10.00      A   
ATOM    976  CA  THR A 105     -11.212  15.811 -14.267  1.00 10.00      A   
ATOM    977  CB  THR A 105     -11.977  16.892 -15.056  1.00 10.00      A   
ATOM    978  OG1 THR A 105     -12.479  16.329 -16.283  1.00 10.00      A   
ATOM    979  HG1 THR A 105     -12.945  15.504 -16.093  1.00 10.00      A   
ATOM    980  CG2 THR A 105     -11.057  18.055 -15.388  1.00 10.00      A   
ATOM    981  C   THR A 105     -11.284  16.112 -12.768  1.00 10.00      A   
ATOM    982  O   THR A 105     -10.654  17.049 -12.273  1.00 10.00      A   
ATOM    983  N   TRP A 106     -12.031  15.285 -12.044  1.00 10.00      A   
ATOM    984  HN  TRP A 106     -12.475  14.528 -12.483  1.00 10.00      A   
ATOM    985  CA  TRP A 106     -12.198  15.462 -10.610  1.00 10.00      A   
ATOM    986  CB  TRP A 106     -13.682  15.548 -10.256  1.00 10.00      A   
ATOM    987  CG  TRP A 106     -14.237  16.933 -10.372  1.00 10.00      A   
ATOM    988  CD1 TRP A 106     -14.401  17.663 -11.514  1.00 10.00      A   
ATOM    989  CD2 TRP A 106     -14.705  17.755  -9.298  1.00 10.00      A   
ATOM    990  NE1 TRP A 106     -14.934  18.892 -11.215  1.00 10.00      A   
ATOM    991  HE1 TRP A 106     -15.140  19.596 -11.869  1.00 10.00      A   
ATOM    992  CE2 TRP A 106     -15.131  18.974  -9.861  1.00 10.00      A   
ATOM    993  CE3 TRP A 106     -14.801  17.581  -7.914  1.00 10.00      A   
ATOM    994  CZ2 TRP A 106     -15.646  20.011  -9.088  1.00 10.00      A   
ATOM    995  CZ3 TRP A 106     -15.314  18.611  -7.150  1.00 10.00      A   
ATOM    996  CH2 TRP A 106     -15.730  19.813  -7.737  1.00 10.00      A   
ATOM    997  C   TRP A 106     -11.531  14.336  -9.833  1.00 10.00      A   
ATOM    998  O   TRP A 106     -11.894  14.060  -8.692  1.00 10.00      A   
ATOM    999  N   LEU A 107     -10.563  13.684 -10.461  1.00 10.00      A   
ATOM   1000  HN  LEU A 107     -10.334  13.938 -11.378  1.00 10.00      A   
ATOM   1001  CA  LEU A 107      -9.831  12.600  -9.819  1.00 10.00      A   
ATOM   1002  CB  LEU A 107      -8.985  11.858 -10.858  1.00 10.00      A   
ATOM   1003  CG  LEU A 107      -8.464  10.477 -10.454  1.00 10.00      A   
ATOM   1004  CD1 LEU A 107      -9.616   9.522 -10.192  1.00 10.00      A   
ATOM   1005  CD2 LEU A 107      -7.544   9.918 -11.528  1.00 10.00      A   
ATOM   1006  C   LEU A 107      -8.942  13.174  -8.718  1.00 10.00      A   
ATOM   1007  O   LEU A 107      -8.078  14.011  -8.985  1.00 10.00      A   
ATOM   1008  N   GLU A 108      -9.162  12.737  -7.483  1.00 10.00      A   
ATOM   1009  HN  GLU A 108      -9.851  12.059  -7.328  1.00 10.00      A   
ATOM   1010  CA  GLU A 108      -8.396  13.248  -6.354  1.00 10.00      A   
ATOM   1011  CB  GLU A 108      -9.332  13.675  -5.218  1.00 10.00      A   
ATOM   1012  CG  GLU A 108     -10.678  14.217  -5.655  1.00 10.00      A   
ATOM   1013  CD  GLU A 108     -11.650  14.299  -4.500  1.00 10.00      A   
ATOM   1014  OE1 GLU A 108     -12.068  13.238  -3.989  1.00 10.00      A   
ATOM   1015  OE2 GLU A 108     -11.992  15.424  -4.082  1.00 10.00      A   
ATOM   1016  C   GLU A 108      -7.424  12.219  -5.795  1.00 10.00      A   
ATOM   1017  O   GLU A 108      -6.305  12.557  -5.402  1.00 10.00      A   
ATOM   1018  N   GLU A 109      -7.849  10.967  -5.739  1.00 10.00      A   
ATOM   1019  HN  GLU A 109      -8.741  10.742  -6.091  1.00 10.00      A   
ATOM   1020  CA  GLU A 109      -7.012   9.923  -5.169  1.00 10.00      A   
ATOM   1021  CB  GLU A 109      -7.745   9.210  -4.031  1.00 10.00      A   
ATOM   1022  CG  GLU A 109      -8.275  10.137  -2.953  1.00 10.00      A   
ATOM   1023  CD  GLU A 109      -9.163   9.418  -1.964  1.00 10.00      A   
ATOM   1024  OE1 GLU A 109      -8.661   8.540  -1.234  1.00 10.00      A   
ATOM   1025  OE2 GLU A 109     -10.371   9.732  -1.907  1.00 10.00      A   
ATOM   1026  C   GLU A 109      -6.540   8.897  -6.183  1.00 10.00      A   
ATOM   1027  O   GLU A 109      -7.343   8.238  -6.848  1.00 10.00      A   
ATOM   1028  N   ILE A 110      -5.233   8.756  -6.277  1.00 10.00      A   
ATOM   1029  HN  ILE A 110      -4.650   9.325  -5.723  1.00 10.00      A   
ATOM   1030  CA  ILE A 110      -4.628   7.783  -7.166  1.00 10.00      A   
ATOM   1031  CB  ILE A 110      -3.795   8.439  -8.289  1.00 10.00      A   
ATOM   1032  CG1 ILE A 110      -4.704   9.243  -9.228  1.00 10.00      A   
ATOM   1033  CG2 ILE A 110      -3.030   7.376  -9.069  1.00 10.00      A   
ATOM   1034  CD1 ILE A 110      -3.976   9.877 -10.391  1.00 10.00      A   
ATOM   1035  C   ILE A 110      -3.756   6.855  -6.333  1.00 10.00      A   
ATOM   1036  O   ILE A 110      -2.752   7.279  -5.752  1.00 10.00      A   
ATOM   1037  N   ARG A 111      -4.162   5.601  -6.239  1.00 10.00      A   
ATOM   1038  HN  ARG A 111      -4.972   5.319  -6.720  1.00 10.00      A   
ATOM   1039  CA  ARG A 111      -3.430   4.620  -5.457  1.00 10.00      A   
ATOM   1040  CB  ARG A 111      -4.311   4.091  -4.322  1.00 10.00      A   
ATOM   1041  CG  ARG A 111      -4.873   5.192  -3.439  1.00 10.00      A   
ATOM   1042  CD  ARG A 111      -5.945   4.679  -2.496  1.00 10.00      A   
ATOM   1043  NE  ARG A 111      -6.563   5.768  -1.739  1.00 10.00      A   
ATOM   1044  HE  ARG A 111      -7.248   6.303  -2.193  1.00 10.00      A   
ATOM   1045  CZ  ARG A 111      -6.255   6.073  -0.482  1.00 10.00      A   
ATOM   1046  NH1 ARG A 111      -5.339   5.365   0.173  1.00 10.00      A   
ATOM   1047 HH11 ARG A 111      -4.857   4.566  -0.294  1.00 10.00      A   
ATOM   1048 HH12 ARG A 111      -5.097   5.606   1.162  1.00 10.00      A   
ATOM   1049  NH2 ARG A 111      -6.856   7.089   0.116  1.00 10.00      A   
ATOM   1050 HH21 ARG A 111      -7.576   7.662  -0.401  1.00 10.00      A   
ATOM   1051 HH22 ARG A 111      -6.617   7.334   1.099  1.00 10.00      A   
ATOM   1052  C   ARG A 111      -2.937   3.486  -6.344  1.00 10.00      A   
ATOM   1053  O   ARG A 111      -3.696   2.941  -7.149  1.00 10.00      A   
ATOM   1054  N   LEU A 112      -1.667   3.136  -6.198  1.00 10.00      A   
ATOM   1055  HN  LEU A 112      -1.118   3.597  -5.527  1.00 10.00      A   
ATOM   1056  CA  LEU A 112      -1.064   2.081  -6.994  1.00 10.00      A   
ATOM   1057  CB  LEU A 112      -0.246   2.693  -8.138  1.00 10.00      A   
ATOM   1058  CG  LEU A 112      -1.044   3.479  -9.181  1.00 10.00      A   
ATOM   1059  CD1 LEU A 112      -0.151   4.453  -9.931  1.00 10.00      A   
ATOM   1060  CD2 LEU A 112      -1.732   2.531 -10.146  1.00 10.00      A   
ATOM   1061  C   LEU A 112      -0.174   1.192  -6.133  1.00 10.00      A   
ATOM   1062  O   LEU A 112       0.576   1.678  -5.286  1.00 10.00      A   
ATOM   1063  N   LYS A 113      -0.285  -0.115  -6.337  1.00 10.00      A   
ATOM   1064  HN  LYS A 113      -0.929  -0.443  -7.004  1.00 10.00      A   
ATOM   1065  CA  LYS A 113       0.519  -1.076  -5.596  1.00 10.00      A   
ATOM   1066  CB  LYS A 113      -0.347  -1.918  -4.659  1.00 10.00      A   
ATOM   1067  CG  LYS A 113       0.457  -2.767  -3.688  1.00 10.00      A   
ATOM   1068  CD  LYS A 113      -0.397  -3.845  -3.050  1.00 10.00      A   
ATOM   1069  CE  LYS A 113       0.429  -4.716  -2.122  1.00 10.00      A   
ATOM   1070  NZ  LYS A 113      -0.280  -5.968  -1.777  1.00 10.00      A   
ATOM   1071  HZ1 LYS A 113       0.283  -6.534  -1.106  1.00 10.00      A   
ATOM   1072  HZ2 LYS A 113      -0.441  -6.534  -2.636  1.00 10.00      A   
ATOM   1073  HZ3 LYS A 113      -1.199  -5.751  -1.348  1.00 10.00      A   
ATOM   1074  C   LYS A 113       1.279  -1.984  -6.559  1.00 10.00      A   
ATOM   1075  O   LYS A 113       0.673  -2.626  -7.422  1.00 10.00      A   
ATOM   1076  N   ARG A 114       2.598  -2.029  -6.399  1.00 10.00      A   
ATOM   1077  HN  ARG A 114       3.002  -1.489  -5.683  1.00 10.00      A   
ATOM   1078  CA  ARG A 114       3.472  -2.849  -7.242  1.00 10.00      A   
ATOM   1079  CB  ARG A 114       3.340  -4.341  -6.906  1.00 10.00      A   
ATOM   1080  CG  ARG A 114       3.833  -4.706  -5.512  1.00 10.00      A   
ATOM   1081  CD  ARG A 114       3.682  -6.195  -5.234  1.00 10.00      A   
ATOM   1082  NE  ARG A 114       3.939  -6.517  -3.831  1.00 10.00      A   
ATOM   1083  HE  ARG A 114       4.831  -6.272  -3.469  1.00 10.00      A   
ATOM   1084  CZ  ARG A 114       3.068  -7.142  -3.030  1.00 10.00      A   
ATOM   1085  NH1 ARG A 114       1.880  -7.523  -3.487  1.00 10.00      A   
ATOM   1086 HH11 ARG A 114       1.610  -7.348  -4.477  1.00 10.00      A   
ATOM   1087 HH12 ARG A 114       1.208  -8.015  -2.841  1.00 10.00      A   
ATOM   1088  NH2 ARG A 114       3.362  -7.355  -1.752  1.00 10.00      A   
ATOM   1089 HH21 ARG A 114       4.275  -7.041  -1.361  1.00 10.00      A   
ATOM   1090 HH22 ARG A 114       2.664  -7.843  -1.129  1.00 10.00      A   
ATOM   1091  C   ARG A 114       3.223  -2.578  -8.724  1.00 10.00      A   
ATOM   1092  O   ARG A 114       2.935  -3.489  -9.500  1.00 10.00      A   
ATOM   1093  N   MET A 115       3.329  -1.311  -9.100  1.00 10.00      A   
ATOM   1094  HN  MET A 115       3.569  -0.633  -8.430  1.00 10.00      A   
ATOM   1095  CA  MET A 115       3.111  -0.894 -10.480  1.00 10.00      A   
ATOM   1096  CB  MET A 115       1.870   0.008 -10.574  1.00 10.00      A   
ATOM   1097  CG  MET A 115       0.552  -0.692 -10.275  1.00 10.00      A   
ATOM   1098  SD  MET A 115      -0.075  -1.634 -11.678  1.00 10.00      A   
ATOM   1099  CE  MET A 115      -0.521  -0.312 -12.800  1.00 10.00      A   
ATOM   1100  C   MET A 115       4.324  -0.143 -11.023  1.00 10.00      A   
ATOM   1101  O   MET A 115       5.184   0.307 -10.264  1.00 10.00      A   
ATOM   1102  N   VAL A 116       4.382  -0.008 -12.337  1.00 10.00      A   
ATOM   1103  HN  VAL A 116       3.667  -0.394 -12.889  1.00 10.00      A   
ATOM   1104  CA  VAL A 116       5.472   0.696 -12.992  1.00 10.00      A   
ATOM   1105  CB  VAL A 116       5.938  -0.029 -14.273  1.00 10.00      A   
ATOM   1106  CG1 VAL A 116       7.196   0.620 -14.833  1.00 10.00      A   
ATOM   1107  CG2 VAL A 116       6.177  -1.502 -13.995  1.00 10.00      A   
ATOM   1108  C   VAL A 116       5.051   2.124 -13.327  1.00 10.00      A   
ATOM   1109  O   VAL A 116       4.561   2.412 -14.426  1.00 10.00      A   
ATOM   1110  N   VAL A 117       5.203   3.003 -12.348  1.00 10.00      A   
ATOM   1111  HN  VAL A 117       5.565   2.698 -11.489  1.00 10.00      A   
ATOM   1112  CA  VAL A 117       4.860   4.406 -12.507  1.00 10.00      A   
ATOM   1113  CB  VAL A 117       4.210   4.984 -11.229  1.00 10.00      A   
ATOM   1114  CG1 VAL A 117       3.546   6.324 -11.517  1.00 10.00      A   
ATOM   1115  CG2 VAL A 117       3.211   4.001 -10.642  1.00 10.00      A   
ATOM   1116  C   VAL A 117       6.122   5.191 -12.818  1.00 10.00      A   
ATOM   1117  O   VAL A 117       7.085   5.161 -12.051  1.00 10.00      A   
ATOM   1118  N   THR A 118       6.121   5.865 -13.951  1.00 10.00      A   
ATOM   1119  HN  THR A 118       5.327   5.837 -14.527  1.00 10.00      A   
ATOM   1120  CA  THR A 118       7.269   6.651 -14.370  1.00 10.00      A   
ATOM   1121  CB  THR A 118       7.597   6.376 -15.847  1.00 10.00      A   
ATOM   1122  OG1 THR A 118       6.385   6.417 -16.619  1.00 10.00      A   
ATOM   1123  HG1 THR A 118       6.578   6.123 -17.522  1.00 10.00      A   
ATOM   1124  CG2 THR A 118       8.236   5.004 -15.997  1.00 10.00      A   
ATOM   1125  C   THR A 118       6.996   8.136 -14.183  1.00 10.00      A   
ATOM   1126  O   THR A 118       5.854   8.534 -13.924  1.00 10.00      A   
ATOM   1127  N   ASP A 119       8.041   8.949 -14.308  1.00 10.00      A   
ATOM   1128  HN  ASP A 119       8.931   8.566 -14.470  1.00 10.00      A   
ATOM   1129  CA  ASP A 119       7.914  10.397 -14.176  1.00 10.00      A   
ATOM   1130  CB  ASP A 119       9.272  11.074 -14.370  1.00 10.00      A   
ATOM   1131  CG  ASP A 119      10.373  10.409 -13.573  1.00 10.00      A   
ATOM   1132  OD1 ASP A 119      10.630  10.843 -12.434  1.00 10.00      A   
ATOM   1133  OD2 ASP A 119      10.980   9.440 -14.086  1.00 10.00      A   
ATOM   1134  C   ASP A 119       6.935  10.925 -15.211  1.00 10.00      A   
ATOM   1135  O   ASP A 119       6.201  11.881 -14.957  1.00 10.00      A   
ATOM   1136  N   ASP A 120       6.923  10.273 -16.370  1.00 10.00      A   
ATOM   1137  HN  ASP A 120       7.540   9.521 -16.491  1.00 10.00      A   
ATOM   1138  CA  ASP A 120       6.037  10.640 -17.470  1.00 10.00      A   
ATOM   1139  CB  ASP A 120       6.230   9.646 -18.620  1.00 10.00      A   
ATOM   1140  CG  ASP A 120       5.924  10.239 -19.980  1.00 10.00      A   
ATOM   1141  OD1 ASP A 120       5.154  11.214 -20.056  1.00 10.00      A   
ATOM   1142  OD2 ASP A 120       6.464   9.733 -20.987  1.00 10.00      A   
ATOM   1143  C   ASP A 120       4.581  10.611 -17.013  1.00 10.00      A   
ATOM   1144  O   ASP A 120       3.791  11.496 -17.343  1.00 10.00      A   
ATOM   1145  N   CYS A 121       4.250   9.601 -16.218  1.00 10.00      A   
ATOM   1146  HN  CYS A 121       4.939   8.960 -15.956  1.00 10.00      A   
ATOM   1147  CA  CYS A 121       2.903   9.436 -15.705  1.00 10.00      A   
ATOM   1148  CB  CYS A 121       2.728   8.023 -15.135  1.00 10.00      A   
ATOM   1149  SG  CYS A 121       3.404   6.701 -16.172  1.00 10.00      A   
ATOM   1150  HG  CYS A 121       4.606   7.081 -16.597  1.00 10.00      A   
ATOM   1151  C   CYS A 121       2.617  10.472 -14.623  1.00 10.00      A   
ATOM   1152  O   CYS A 121       1.519  11.019 -14.546  1.00 10.00      A   
ATOM   1153  N   LEU A 122       3.622  10.746 -13.797  1.00 10.00      A   
ATOM   1154  HN  LEU A 122       4.478  10.284 -13.921  1.00 10.00      A   
ATOM   1155  CA  LEU A 122       3.486  11.716 -12.714  1.00 10.00      A   
ATOM   1156  CB  LEU A 122       4.738  11.724 -11.830  1.00 10.00      A   
ATOM   1157  CG  LEU A 122       5.015  10.439 -11.040  1.00 10.00      A   
ATOM   1158  CD1 LEU A 122       6.353  10.523 -10.324  1.00 10.00      A   
ATOM   1159  CD2 LEU A 122       3.892  10.155 -10.051  1.00 10.00      A   
ATOM   1160  C   LEU A 122       3.200  13.115 -13.256  1.00 10.00      A   
ATOM   1161  O   LEU A 122       2.336  13.828 -12.739  1.00 10.00      A   
ATOM   1162  N   GLU A 123       3.923  13.499 -14.298  1.00 10.00      A   
ATOM   1163  HN  GLU A 123       4.607  12.891 -14.659  1.00 10.00      A   
ATOM   1164  CA  GLU A 123       3.742  14.802 -14.921  1.00 10.00      A   
ATOM   1165  CB  GLU A 123       4.779  14.998 -16.028  1.00 10.00      A   
ATOM   1166  CG  GLU A 123       6.211  14.989 -15.522  1.00 10.00      A   
ATOM   1167  CD  GLU A 123       7.235  15.069 -16.634  1.00 10.00      A   
ATOM   1168  OE1 GLU A 123       7.611  14.012 -17.190  1.00 10.00      A   
ATOM   1169  OE2 GLU A 123       7.678  16.191 -16.957  1.00 10.00      A   
ATOM   1170  C   GLU A 123       2.328  14.929 -15.476  1.00 10.00      A   
ATOM   1171  O   GLU A 123       1.685  15.976 -15.344  1.00 10.00      A   
ATOM   1172  N   LEU A 124       1.843  13.838 -16.062  1.00 10.00      A   
ATOM   1173  HN  LEU A 124       2.406  13.034 -16.100  1.00 10.00      A   
ATOM   1174  CA  LEU A 124       0.505  13.790 -16.645  1.00 10.00      A   
ATOM   1175  CB  LEU A 124       0.266  12.438 -17.329  1.00 10.00      A   
ATOM   1176  CG  LEU A 124       0.436  12.391 -18.851  1.00 10.00      A   
ATOM   1177  CD1 LEU A 124       0.334  10.956 -19.349  1.00 10.00      A   
ATOM   1178  CD2 LEU A 124      -0.607  13.267 -19.534  1.00 10.00      A   
ATOM   1179  C   LEU A 124      -0.555  14.011 -15.577  1.00 10.00      A   
ATOM   1180  O   LEU A 124      -1.524  14.741 -15.791  1.00 10.00      A   
ATOM   1181  N   ILE A 125      -0.350  13.388 -14.423  1.00 10.00      A   
ATOM   1182  HN  ILE A 125       0.460  12.840 -14.319  1.00 10.00      A   
ATOM   1183  CA  ILE A 125      -1.280  13.496 -13.306  1.00 10.00      A   
ATOM   1184  CB  ILE A 125      -0.828  12.613 -12.118  1.00 10.00      A   
ATOM   1185  CG1 ILE A 125      -0.871  11.129 -12.494  1.00 10.00      A   
ATOM   1186  CG2 ILE A 125      -1.680  12.876 -10.884  1.00 10.00      A   
ATOM   1187  CD1 ILE A 125      -0.219  10.222 -11.470  1.00 10.00      A   
ATOM   1188  C   ILE A 125      -1.412  14.945 -12.831  1.00 10.00      A   
ATOM   1189  O   ILE A 125      -2.512  15.495 -12.780  1.00 10.00      A   
ATOM   1190  N   ALA A 126      -0.277  15.561 -12.526  1.00 10.00      A   
ATOM   1191  HN  ALA A 126       0.568  15.073 -12.634  1.00 10.00      A   
ATOM   1192  CA  ALA A 126      -0.242  16.934 -12.029  1.00 10.00      A   
ATOM   1193  CB  ALA A 126       1.184  17.332 -11.681  1.00 10.00      A   
ATOM   1194  C   ALA A 126      -0.855  17.952 -12.992  1.00 10.00      A   
ATOM   1195  O   ALA A 126      -1.544  18.880 -12.560  1.00 10.00      A   
ATOM   1196  N   LYS A 127      -0.615  17.779 -14.286  1.00 10.00      A   
ATOM   1197  HN  LYS A 127      -0.083  17.006 -14.580  1.00 10.00      A   
ATOM   1198  CA  LYS A 127      -1.119  18.721 -15.282  1.00 10.00      A   
ATOM   1199  CB  LYS A 127      -0.262  18.691 -16.553  1.00 10.00      A   
ATOM   1200  CG  LYS A 127      -0.408  17.427 -17.393  1.00 10.00      A   
ATOM   1201  CD  LYS A 127       0.632  17.367 -18.502  1.00 10.00      A   
ATOM   1202  CE  LYS A 127       0.410  18.455 -19.545  1.00 10.00      A   
ATOM   1203  NZ  LYS A 127      -0.772  18.171 -20.405  1.00 10.00      A   
ATOM   1204  HZ1 LYS A 127      -0.866  18.906 -21.134  1.00 10.00      A   
ATOM   1205  HZ2 LYS A 127      -1.641  18.153 -19.835  1.00 10.00      A   
ATOM   1206  HZ3 LYS A 127      -0.661  17.248 -20.877  1.00 10.00      A   
ATOM   1207  C   LYS A 127      -2.596  18.528 -15.620  1.00 10.00      A   
ATOM   1208  O   LYS A 127      -3.292  19.490 -15.939  1.00 10.00      A   
ATOM   1209  N   SER A 128      -3.085  17.302 -15.531  1.00 10.00      A   
ATOM   1210  HN  SER A 128      -2.502  16.569 -15.236  1.00 10.00      A   
ATOM   1211  CA  SER A 128      -4.477  17.024 -15.869  1.00 10.00      A   
ATOM   1212  CB  SER A 128      -4.594  15.670 -16.572  1.00 10.00      A   
ATOM   1213  OG  SER A 128      -3.517  15.485 -17.480  1.00 10.00      A   
ATOM   1214  HG  SER A 128      -2.738  15.168 -16.996  1.00 10.00      A   
ATOM   1215  C   SER A 128      -5.407  17.094 -14.659  1.00 10.00      A   
ATOM   1216  O   SER A 128      -6.441  17.766 -14.700  1.00 10.00      A   
ATOM   1217  N   PHE A 129      -5.034  16.425 -13.578  1.00 10.00      A   
ATOM   1218  HN  PHE A 129      -4.175  15.946 -13.576  1.00 10.00      A   
ATOM   1219  CA  PHE A 129      -5.860  16.405 -12.381  1.00 10.00      A   
ATOM   1220  CB  PHE A 129      -5.723  15.070 -11.644  1.00 10.00      A   
ATOM   1221  CG  PHE A 129      -5.808  13.877 -12.552  1.00 10.00      A   
ATOM   1222  CD1 PHE A 129      -4.755  12.981 -12.640  1.00 10.00      A   
ATOM   1223  CD2 PHE A 129      -6.932  13.654 -13.327  1.00 10.00      A   
ATOM   1224  CE1 PHE A 129      -4.820  11.888 -13.480  1.00 10.00      A   
ATOM   1225  CE2 PHE A 129      -7.006  12.561 -14.169  1.00 10.00      A   
ATOM   1226  CZ  PHE A 129      -5.947  11.675 -14.247  1.00 10.00      A   
ATOM   1227  C   PHE A 129      -5.537  17.572 -11.456  1.00 10.00      A   
ATOM   1228  O   PHE A 129      -4.605  17.509 -10.655  1.00 10.00      A   
ATOM   1229  N   LYS A 130      -6.317  18.639 -11.573  1.00 10.00      A   
ATOM   1230  HN  LYS A 130      -7.037  18.630 -12.237  1.00 10.00      A   
ATOM   1231  CA  LYS A 130      -6.128  19.826 -10.744  1.00 10.00      A   
ATOM   1232  CB  LYS A 130      -6.744  21.060 -11.410  1.00 10.00      A   
ATOM   1233  CG  LYS A 130      -5.778  21.874 -12.256  1.00 10.00      A   
ATOM   1234  CD  LYS A 130      -5.589  21.266 -13.637  1.00 10.00      A   
ATOM   1235  CE  LYS A 130      -4.820  22.206 -14.551  1.00 10.00      A   
ATOM   1236  NZ  LYS A 130      -4.831  21.738 -15.964  1.00 10.00      A   
ATOM   1237  HZ1 LYS A 130      -5.801  21.511 -16.258  1.00 10.00      A   
ATOM   1238  HZ2 LYS A 130      -4.240  20.883 -16.067  1.00 10.00      A   
ATOM   1239  HZ3 LYS A 130      -4.457  22.482 -16.591  1.00 10.00      A   
ATOM   1240  C   LYS A 130      -6.744  19.620  -9.362  1.00 10.00      A   
ATOM   1241  O   LYS A 130      -6.482  20.380  -8.426  1.00 10.00      A   
ATOM   1242  N   ASN A 131      -7.554  18.575  -9.239  1.00 10.00      A   
ATOM   1243  HN  ASN A 131      -7.707  17.997 -10.014  1.00 10.00      A   
ATOM   1244  CA  ASN A 131      -8.211  18.254  -7.979  1.00 10.00      A   
ATOM   1245  CB  ASN A 131      -9.686  17.909  -8.213  1.00 10.00      A   
ATOM   1246  CG  ASN A 131     -10.628  18.899  -7.547  1.00 10.00      A   
ATOM   1247  OD1 ASN A 131     -10.418  19.307  -6.405  1.00 10.00      A   
ATOM   1248  ND2 ASN A 131     -11.678  19.293  -8.255  1.00 10.00      A   
ATOM   1249 HD21 ASN A 131     -11.795  18.929  -9.156  1.00 10.00      A   
ATOM   1250 HD22 ASN A 131     -12.289  19.947  -7.852  1.00 10.00      A   
ATOM   1251  C   ASN A 131      -7.495  17.104  -7.283  1.00 10.00      A   
ATOM   1252  O   ASN A 131      -8.030  16.495  -6.359  1.00 10.00      A   
ATOM   1253  N   PHE A 132      -6.278  16.824  -7.735  1.00 10.00      A   
ATOM   1254  HN  PHE A 132      -5.910  17.361  -8.466  1.00 10.00      A   
ATOM   1255  CA  PHE A 132      -5.466  15.755  -7.168  1.00 10.00      A   
ATOM   1256  CB  PHE A 132      -4.186  15.603  -7.986  1.00 10.00      A   
ATOM   1257  CG  PHE A 132      -3.391  14.380  -7.648  1.00 10.00      A   
ATOM   1258  CD1 PHE A 132      -3.931  13.116  -7.824  1.00 10.00      A   
ATOM   1259  CD2 PHE A 132      -2.102  14.493  -7.163  1.00 10.00      A   
ATOM   1260  CE1 PHE A 132      -3.198  11.989  -7.522  1.00 10.00      A   
ATOM   1261  CE2 PHE A 132      -1.365  13.369  -6.858  1.00 10.00      A   
ATOM   1262  CZ  PHE A 132      -1.913  12.116  -7.039  1.00 10.00      A   
ATOM   1263  C   PHE A 132      -5.131  16.071  -5.714  1.00 10.00      A   
ATOM   1264  O   PHE A 132      -4.660  17.167  -5.409  1.00 10.00      A   
ATOM   1265  N   LYS A 133      -5.370  15.114  -4.821  1.00 10.00      A   
ATOM   1266  HN  LYS A 133      -5.717  14.247  -5.126  1.00 10.00      A   
ATOM   1267  CA  LYS A 133      -5.124  15.332  -3.401  1.00 10.00      A   
ATOM   1268  CB  LYS A 133      -6.450  15.537  -2.660  1.00 10.00      A   
ATOM   1269  CG  LYS A 133      -7.254  16.729  -3.150  1.00 10.00      A   
ATOM   1270  CD  LYS A 133      -8.710  16.640  -2.723  1.00 10.00      A   
ATOM   1271  CE  LYS A 133      -9.517  17.769  -3.335  1.00 10.00      A   
ATOM   1272  NZ  LYS A 133     -10.967  17.651  -3.031  1.00 10.00      A   
ATOM   1273  HZ1 LYS A 133     -11.120  17.597  -2.005  1.00 10.00      A   
ATOM   1274  HZ2 LYS A 133     -11.358  16.787  -3.474  1.00 10.00      A   
ATOM   1275  HZ3 LYS A 133     -11.480  18.478  -3.404  1.00 10.00      A   
ATOM   1276  C   LYS A 133      -4.332  14.205  -2.739  1.00 10.00      A   
ATOM   1277  O   LYS A 133      -3.449  14.463  -1.921  1.00 10.00      A   
ATOM   1278  N   VAL A 134      -4.637  12.961  -3.086  1.00 10.00      A   
ATOM   1279  HN  VAL A 134      -5.312  12.803  -3.781  1.00 10.00      A   
ATOM   1280  CA  VAL A 134      -3.965  11.825  -2.463  1.00 10.00      A   
ATOM   1281  CB  VAL A 134      -4.957  10.953  -1.656  1.00 10.00      A   
ATOM   1282  CG1 VAL A 134      -4.245   9.793  -0.970  1.00 10.00      A   
ATOM   1283  CG2 VAL A 134      -5.707  11.796  -0.634  1.00 10.00      A   
ATOM   1284  C   VAL A 134      -3.214  10.950  -3.466  1.00 10.00      A   
ATOM   1285  O   VAL A 134      -3.790  10.443  -4.432  1.00 10.00      A   
ATOM   1286  N   LEU A 135      -1.922  10.779  -3.219  1.00 10.00      A   
ATOM   1287  HN  LEU A 135      -1.521  11.235  -2.445  1.00 10.00      A   
ATOM   1288  CA  LEU A 135      -1.071   9.942  -4.051  1.00 10.00      A   
ATOM   1289  CB  LEU A 135       0.011  10.782  -4.738  1.00 10.00      A   
ATOM   1290  CG  LEU A 135       0.948  10.035  -5.699  1.00 10.00      A   
ATOM   1291  CD1 LEU A 135       0.157   9.322  -6.787  1.00 10.00      A   
ATOM   1292  CD2 LEU A 135       1.960  10.990  -6.315  1.00 10.00      A   
ATOM   1293  C   LEU A 135      -0.427   8.867  -3.180  1.00 10.00      A   
ATOM   1294  O   LEU A 135       0.389   9.170  -2.304  1.00 10.00      A   
ATOM   1295  N   VAL A 136      -0.808   7.617  -3.404  1.00 10.00      A   
ATOM   1296  HN  VAL A 136      -1.458   7.433  -4.120  1.00 10.00      A   
ATOM   1297  CA  VAL A 136      -0.267   6.506  -2.628  1.00 10.00      A   
ATOM   1298  CB  VAL A 136      -1.363   5.791  -1.803  1.00 10.00      A   
ATOM   1299  CG1 VAL A 136      -0.780   4.612  -1.036  1.00 10.00      A   
ATOM   1300  CG2 VAL A 136      -2.037   6.762  -0.847  1.00 10.00      A   
ATOM   1301  C   VAL A 136       0.420   5.490  -3.534  1.00 10.00      A   
ATOM   1302  O   VAL A 136      -0.217   4.889  -4.403  1.00 10.00      A   
ATOM   1303  N   LEU A 137       1.719   5.318  -3.340  1.00 10.00      A   
ATOM   1304  HN  LEU A 137       2.177   5.849  -2.646  1.00 10.00      A   
ATOM   1305  CA  LEU A 137       2.495   4.371  -4.128  1.00 10.00      A   
ATOM   1306  CB  LEU A 137       3.609   5.092  -4.891  1.00 10.00      A   
ATOM   1307  CG  LEU A 137       3.175   5.947  -6.084  1.00 10.00      A   
ATOM   1308  CD1 LEU A 137       4.360   6.704  -6.661  1.00 10.00      A   
ATOM   1309  CD2 LEU A 137       2.535   5.077  -7.153  1.00 10.00      A   
ATOM   1310  C   LEU A 137       3.087   3.294  -3.225  1.00 10.00      A   
ATOM   1311  O   LEU A 137       4.040   3.543  -2.485  1.00 10.00      A   
ATOM   1312  N   SER A 138       2.512   2.107  -3.274  1.00 10.00      A   
ATOM   1313  HN  SER A 138       1.756   1.967  -3.885  1.00 10.00      A   
ATOM   1314  CA  SER A 138       2.978   1.001  -2.457  1.00 10.00      A   
ATOM   1315  CB  SER A 138       1.790   0.184  -1.940  1.00 10.00      A   
ATOM   1316  OG  SER A 138       0.861   0.996  -1.242  1.00 10.00      A   
ATOM   1317  HG  SER A 138       0.026   0.522  -1.173  1.00 10.00      A   
ATOM   1318  C   SER A 138       3.898   0.099  -3.263  1.00 10.00      A   
ATOM   1319  O   SER A 138       3.446  -0.579  -4.188  1.00 10.00      A   
ATOM   1320  N   SER A 139       5.182   0.114  -2.921  1.00 10.00      A   
ATOM   1321  HN  SER A 139       5.471   0.701  -2.187  1.00 10.00      A   
ATOM   1322  CA  SER A 139       6.179  -0.716  -3.589  1.00 10.00      A   
ATOM   1323  CB  SER A 139       5.976  -2.183  -3.202  1.00 10.00      A   
ATOM   1324  OG  SER A 139       5.881  -2.324  -1.795  1.00 10.00      A   
ATOM   1325  HG  SER A 139       6.761  -2.471  -1.433  1.00 10.00      A   
ATOM   1326  C   SER A 139       6.165  -0.550  -5.110  1.00 10.00      A   
ATOM   1327  O   SER A 139       5.863  -1.488  -5.843  1.00 10.00      A   
ATOM   1328  N   CYS A 140       6.473   0.646  -5.583  1.00 10.00      A   
ATOM   1329  HN  CYS A 140       6.689   1.373  -4.961  1.00 10.00      A   
ATOM   1330  CA  CYS A 140       6.494   0.907  -7.013  1.00 10.00      A   
ATOM   1331  CB  CYS A 140       5.331   1.825  -7.394  1.00 10.00      A   
ATOM   1332  SG  CYS A 140       3.707   1.192  -6.909  1.00 10.00      A   
ATOM   1333  HG  CYS A 140       3.867   0.464  -5.812  1.00 10.00      A   
ATOM   1334  C   CYS A 140       7.827   1.516  -7.440  1.00 10.00      A   
ATOM   1335  O   CYS A 140       8.493   2.177  -6.646  1.00 10.00      A   
ATOM   1336  N   GLU A 141       8.229   1.269  -8.681  1.00 10.00      A   
ATOM   1337  HN  GLU A 141       7.679   0.698  -9.262  1.00 10.00      A   
ATOM   1338  CA  GLU A 141       9.479   1.812  -9.199  1.00 10.00      A   
ATOM   1339  CB  GLU A 141      10.617   0.793  -9.076  1.00 10.00      A   
ATOM   1340  CG  GLU A 141      10.394  -0.500  -9.841  1.00 10.00      A   
ATOM   1341  CD  GLU A 141       9.857  -1.609  -8.964  1.00 10.00      A   
ATOM   1342  OE1 GLU A 141      10.658  -2.251  -8.253  1.00 10.00      A   
ATOM   1343  OE2 GLU A 141       8.636  -1.858  -8.994  1.00 10.00      A   
ATOM   1344  C   GLU A 141       9.324   2.260 -10.651  1.00 10.00      A   
ATOM   1345  O   GLU A 141       8.300   1.990 -11.283  1.00 10.00      A   
ATOM   1346  N   GLY A 142      10.343   2.937 -11.169  1.00 10.00      A   
ATOM   1347  HN  GLY A 142      11.130   3.114 -10.614  1.00 10.00      A   
ATOM   1348  CA  GLY A 142      10.309   3.400 -12.543  1.00 10.00      A   
ATOM   1349  C   GLY A 142      10.420   4.907 -12.653  1.00 10.00      A   
ATOM   1350  O   GLY A 142      10.732   5.441 -13.719  1.00 10.00      A   
ATOM   1351  N   PHE A 143      10.177   5.590 -11.545  1.00 10.00      A   
ATOM   1352  HN  PHE A 143       9.943   5.103 -10.729  1.00 10.00      A   
ATOM   1353  CA  PHE A 143      10.244   7.046 -11.509  1.00 10.00      A   
ATOM   1354  CB  PHE A 143       8.930   7.639 -10.971  1.00 10.00      A   
ATOM   1355  CG  PHE A 143       8.638   7.321  -9.525  1.00 10.00      A   
ATOM   1356  CD1 PHE A 143       8.709   8.309  -8.559  1.00 10.00      A   
ATOM   1357  CD2 PHE A 143       8.289   6.035  -9.136  1.00 10.00      A   
ATOM   1358  CE1 PHE A 143       8.437   8.026  -7.232  1.00 10.00      A   
ATOM   1359  CE2 PHE A 143       8.018   5.744  -7.810  1.00 10.00      A   
ATOM   1360  CZ  PHE A 143       8.091   6.742  -6.857  1.00 10.00      A   
ATOM   1361  C   PHE A 143      11.427   7.538 -10.675  1.00 10.00      A   
ATOM   1362  O   PHE A 143      11.985   6.796  -9.859  1.00 10.00      A   
ATOM   1363  N   SER A 144      11.813   8.783 -10.897  1.00 10.00      A   
ATOM   1364  HN  SER A 144      11.341   9.323 -11.579  1.00 10.00      A   
ATOM   1365  CA  SER A 144      12.907   9.388 -10.165  1.00 10.00      A   
ATOM   1366  CB  SER A 144      14.077   9.700 -11.104  1.00 10.00      A   
ATOM   1367  OG  SER A 144      13.621  10.128 -12.373  1.00 10.00      A   
ATOM   1368  HG  SER A 144      13.984  11.004 -12.569  1.00 10.00      A   
ATOM   1369  C   SER A 144      12.426  10.658  -9.472  1.00 10.00      A   
ATOM   1370  O   SER A 144      11.222  10.861  -9.293  1.00 10.00      A   
ATOM   1371  N   THR A 145      13.363  11.509  -9.084  1.00 10.00      A   
ATOM   1372  HN  THR A 145      14.306  11.290  -9.238  1.00 10.00      A   
ATOM   1373  CA  THR A 145      13.038  12.755  -8.418  1.00 10.00      A   
ATOM   1374  CB  THR A 145      14.294  13.335  -7.753  1.00 10.00      A   
ATOM   1375  OG1 THR A 145      15.445  12.974  -8.536  1.00 10.00      A   
ATOM   1376  HG1 THR A 145      15.431  13.466  -9.368  1.00 10.00      A   
ATOM   1377  CG2 THR A 145      14.450  12.772  -6.348  1.00 10.00      A   
ATOM   1378  C   THR A 145      12.445  13.773  -9.396  1.00 10.00      A   
ATOM   1379  O   THR A 145      11.944  14.826  -8.992  1.00 10.00      A   
ATOM   1380  N   ASP A 146      12.474  13.433 -10.681  1.00 10.00      A   
ATOM   1381  HN  ASP A 146      12.845  12.561 -10.932  1.00 10.00      A   
ATOM   1382  CA  ASP A 146      11.950  14.307 -11.725  1.00 10.00      A   
ATOM   1383  CB  ASP A 146      12.271  13.750 -13.115  1.00 10.00      A   
ATOM   1384  CG  ASP A 146      13.754  13.688 -13.402  1.00 10.00      A   
ATOM   1385  OD1 ASP A 146      14.361  14.750 -13.651  1.00 10.00      A   
ATOM   1386  OD2 ASP A 146      14.316  12.574 -13.380  1.00 10.00      A   
ATOM   1387  C   ASP A 146      10.446  14.470 -11.583  1.00 10.00      A   
ATOM   1388  O   ASP A 146       9.939  15.588 -11.463  1.00 10.00      A   
ATOM   1389  N   GLY A 147       9.738  13.345 -11.596  1.00 10.00      A   
ATOM   1390  HN  GLY A 147      10.205  12.478 -11.713  1.00 10.00      A   
ATOM   1391  CA  GLY A 147       8.294  13.369 -11.460  1.00 10.00      A   
ATOM   1392  C   GLY A 147       7.870  13.912 -10.114  1.00 10.00      A   
ATOM   1393  O   GLY A 147       6.831  14.564  -9.994  1.00 10.00      A   
ATOM   1394  N   LEU A 148       8.683  13.644  -9.101  1.00 10.00      A   
ATOM   1395  HN  LEU A 148       9.493  13.115  -9.268  1.00 10.00      A   
ATOM   1396  CA  LEU A 148       8.404  14.110  -7.752  1.00 10.00      A   
ATOM   1397  CB  LEU A 148       9.475  13.605  -6.779  1.00 10.00      A   
ATOM   1398  CG  LEU A 148       9.548  12.089  -6.579  1.00 10.00      A   
ATOM   1399  CD1 LEU A 148      10.717  11.722  -5.679  1.00 10.00      A   
ATOM   1400  CD2 LEU A 148       8.246  11.566  -6.000  1.00 10.00      A   
ATOM   1401  C   LEU A 148       8.345  15.632  -7.721  1.00 10.00      A   
ATOM   1402  O   LEU A 148       7.465  16.218  -7.085  1.00 10.00      A   
ATOM   1403  N   ALA A 149       9.275  16.265  -8.431  1.00 10.00      A   
ATOM   1404  HN  ALA A 149       9.941  15.736  -8.924  1.00 10.00      A   
ATOM   1405  CA  ALA A 149       9.336  17.720  -8.500  1.00 10.00      A   
ATOM   1406  CB  ALA A 149      10.619  18.168  -9.184  1.00 10.00      A   
ATOM   1407  C   ALA A 149       8.125  18.266  -9.242  1.00 10.00      A   
ATOM   1408  O   ALA A 149       7.544  19.276  -8.844  1.00 10.00      A   
ATOM   1409  N   ALA A 150       7.744  17.578 -10.315  1.00 10.00      A   
ATOM   1410  HN  ALA A 150       8.255  16.778 -10.571  1.00 10.00      A   
ATOM   1411  CA  ALA A 150       6.598  17.975 -11.125  1.00 10.00      A   
ATOM   1412  CB  ALA A 150       6.434  17.030 -12.307  1.00 10.00      A   
ATOM   1413  C   ALA A 150       5.327  18.014 -10.281  1.00 10.00      A   
ATOM   1414  O   ALA A 150       4.603  19.008 -10.278  1.00 10.00      A   
ATOM   1415  N   ILE A 151       5.076  16.936  -9.547  1.00 10.00      A   
ATOM   1416  HN  ILE A 151       5.696  16.178  -9.589  1.00 10.00      A   
ATOM   1417  CA  ILE A 151       3.901  16.845  -8.682  1.00 10.00      A   
ATOM   1418  CB  ILE A 151       3.820  15.454  -7.997  1.00 10.00      A   
ATOM   1419  CG1 ILE A 151       3.510  14.350  -9.019  1.00 10.00      A   
ATOM   1420  CG2 ILE A 151       2.803  15.440  -6.856  1.00 10.00      A   
ATOM   1421  CD1 ILE A 151       2.102  14.393  -9.577  1.00 10.00      A   
ATOM   1422  C   ILE A 151       3.940  17.936  -7.606  1.00 10.00      A   
ATOM   1423  O   ILE A 151       2.958  18.650  -7.390  1.00 10.00      A   
ATOM   1424  N   ALA A 152       5.099  18.092  -6.979  1.00 10.00      A   
ATOM   1425  HN  ALA A 152       5.864  17.538  -7.250  1.00 10.00      A   
ATOM   1426  CA  ALA A 152       5.283  19.061  -5.908  1.00 10.00      A   
ATOM   1427  CB  ALA A 152       6.682  18.919  -5.332  1.00 10.00      A   
ATOM   1428  C   ALA A 152       5.039  20.503  -6.351  1.00 10.00      A   
ATOM   1429  O   ALA A 152       4.466  21.297  -5.606  1.00 10.00      A   
ATOM   1430  N   ALA A 153       5.450  20.831  -7.567  1.00 10.00      A   
ATOM   1431  HN  ALA A 153       5.870  20.147  -8.132  1.00 10.00      A   
ATOM   1432  CA  ALA A 153       5.301  22.189  -8.074  1.00 10.00      A   
ATOM   1433  CB  ALA A 153       6.491  22.571  -8.945  1.00 10.00      A   
ATOM   1434  C   ALA A 153       3.989  22.436  -8.818  1.00 10.00      A   
ATOM   1435  O   ALA A 153       3.732  23.560  -9.246  1.00 10.00      A   
ATOM   1436  N   THR A 154       3.157  21.412  -8.969  1.00 10.00      A   
ATOM   1437  HN  THR A 154       3.388  20.536  -8.597  1.00 10.00      A   
ATOM   1438  CA  THR A 154       1.902  21.584  -9.688  1.00 10.00      A   
ATOM   1439  CB  THR A 154       1.874  20.751 -10.983  1.00 10.00      A   
ATOM   1440  OG1 THR A 154       3.172  20.788 -11.591  1.00 10.00      A   
ATOM   1441  HG1 THR A 154       3.793  20.292 -11.037  1.00 10.00      A   
ATOM   1442  CG2 THR A 154       0.850  21.304 -11.960  1.00 10.00      A   
ATOM   1443  C   THR A 154       0.676  21.262  -8.835  1.00 10.00      A   
ATOM   1444  O   THR A 154      -0.314  21.991  -8.876  1.00 10.00      A   
ATOM   1445  N   CYS A 155       0.734  20.184  -8.062  1.00 10.00      A   
ATOM   1446  HN  CYS A 155       1.555  19.639  -8.041  1.00 10.00      A   
ATOM   1447  CA  CYS A 155      -0.399  19.793  -7.231  1.00 10.00      A   
ATOM   1448  CB  CYS A 155      -0.297  18.329  -6.821  1.00 10.00      A   
ATOM   1449  SG  CYS A 155      -0.231  17.194  -8.223  1.00 10.00      A   
ATOM   1450  HG  CYS A 155      -1.176  17.560  -9.077  1.00 10.00      A   
ATOM   1451  C   CYS A 155      -0.553  20.702  -6.016  1.00 10.00      A   
ATOM   1452  O   CYS A 155       0.153  20.558  -5.017  1.00 10.00      A   
ATOM   1453  N   ARG A 156      -1.479  21.643  -6.123  1.00 10.00      A   
ATOM   1454  HN  ARG A 156      -2.001  21.700  -6.955  1.00 10.00      A   
ATOM   1455  CA  ARG A 156      -1.749  22.591  -5.055  1.00 10.00      A   
ATOM   1456  CB  ARG A 156      -2.307  23.898  -5.642  1.00 10.00      A   
ATOM   1457  CG  ARG A 156      -3.628  23.742  -6.382  1.00 10.00      A   
ATOM   1458  CD  ARG A 156      -3.856  24.886  -7.355  1.00 10.00      A   
ATOM   1459  NE  ARG A 156      -3.943  26.179  -6.681  1.00 10.00      A   
ATOM   1460  HE  ARG A 156      -3.474  26.272  -5.823  1.00 10.00      A   
ATOM   1461  CZ  ARG A 156      -4.611  27.220  -7.159  1.00 10.00      A   
ATOM   1462  NH1 ARG A 156      -5.253  27.129  -8.321  1.00 10.00      A   
ATOM   1463 HH11 ARG A 156      -5.232  26.239  -8.864  1.00 10.00      A   
ATOM   1464 HH12 ARG A 156      -5.781  27.946  -8.696  1.00 10.00      A   
ATOM   1465  NH2 ARG A 156      -4.626  28.359  -6.479  1.00 10.00      A   
ATOM   1466 HH21 ARG A 156      -4.114  28.438  -5.571  1.00 10.00      A   
ATOM   1467 HH22 ARG A 156      -5.147  29.180  -6.848  1.00 10.00      A   
ATOM   1468  C   ARG A 156      -2.742  22.005  -4.061  1.00 10.00      A   
ATOM   1469  O   ARG A 156      -2.785  22.400  -2.895  1.00 10.00      A   
ATOM   1470  N   ASN A 157      -3.532  21.050  -4.533  1.00 10.00      A   
ATOM   1471  HN  ASN A 157      -3.436  20.768  -5.470  1.00 10.00      A   
ATOM   1472  CA  ASN A 157      -4.542  20.414  -3.701  1.00 10.00      A   
ATOM   1473  CB  ASN A 157      -5.774  20.064  -4.539  1.00 10.00      A   
ATOM   1474  CG  ASN A 157      -7.063  20.538  -3.904  1.00 10.00      A   
ATOM   1475  OD1 ASN A 157      -7.099  20.888  -2.723  1.00 10.00      A   
ATOM   1476  ND2 ASN A 157      -8.134  20.551  -4.683  1.00 10.00      A   
ATOM   1477 HD21 ASN A 157      -8.035  20.259  -5.612  1.00 10.00      A   
ATOM   1478 HD22 ASN A 157      -8.984  20.856  -4.298  1.00 10.00      A   
ATOM   1479  C   ASN A 157      -3.993  19.160  -3.036  1.00 10.00      A   
ATOM   1480  O   ASN A 157      -4.705  18.472  -2.306  1.00 10.00      A   
ATOM   1481  N   LEU A 158      -2.721  18.874  -3.300  1.00 10.00      A   
ATOM   1482  HN  LEU A 158      -2.213  19.470  -3.882  1.00 10.00      A   
ATOM   1483  CA  LEU A 158      -2.060  17.704  -2.739  1.00 10.00      A   
ATOM   1484  CB  LEU A 158      -0.608  17.628  -3.217  1.00 10.00      A   
ATOM   1485  CG  LEU A 158       0.197  16.407  -2.762  1.00 10.00      A   
ATOM   1486  CD1 LEU A 158      -0.316  15.139  -3.426  1.00 10.00      A   
ATOM   1487  CD2 LEU A 158       1.674  16.604  -3.057  1.00 10.00      A   
ATOM   1488  C   LEU A 158      -2.111  17.730  -1.216  1.00 10.00      A   
ATOM   1489  O   LEU A 158      -1.792  18.746  -0.590  1.00 10.00      A   
ATOM   1490  N   LYS A 159      -2.521  16.615  -0.633  1.00 10.00      A   
ATOM   1491  HN  LYS A 159      -2.767  15.846  -1.198  1.00 10.00      A   
ATOM   1492  CA  LYS A 159      -2.626  16.492   0.812  1.00 10.00      A   
ATOM   1493  CB  LYS A 159      -4.085  16.265   1.224  1.00 10.00      A   
ATOM   1494  CG  LYS A 159      -4.985  17.481   1.072  1.00 10.00      A   
ATOM   1495  CD  LYS A 159      -6.422  17.162   1.463  1.00 10.00      A   
ATOM   1496  CE  LYS A 159      -6.515  16.647   2.892  1.00 10.00      A   
ATOM   1497  NZ  LYS A 159      -7.913  16.347   3.289  1.00 10.00      A   
ATOM   1498  HZ1 LYS A 159      -8.323  15.638   2.650  1.00 10.00      A   
ATOM   1499  HZ2 LYS A 159      -8.487  17.213   3.248  1.00 10.00      A   
ATOM   1500  HZ3 LYS A 159      -7.937  15.975   4.261  1.00 10.00      A   
ATOM   1501  C   LYS A 159      -1.777  15.342   1.332  1.00 10.00      A   
ATOM   1502  O   LYS A 159      -1.028  15.495   2.300  1.00 10.00      A   
ATOM   1503  N   GLU A 160      -1.889  14.189   0.687  1.00 10.00      A   
ATOM   1504  HN  GLU A 160      -2.469  14.129  -0.103  1.00 10.00      A   
ATOM   1505  CA  GLU A 160      -1.151  13.014   1.114  1.00 10.00      A   
ATOM   1506  CB  GLU A 160      -2.107  11.915   1.578  1.00 10.00      A   
ATOM   1507  CG  GLU A 160      -3.007  12.330   2.731  1.00 10.00      A   
ATOM   1508  CD  GLU A 160      -3.677  11.150   3.400  1.00 10.00      A   
ATOM   1509  OE1 GLU A 160      -4.874  10.919   3.143  1.00 10.00      A   
ATOM   1510  OE2 GLU A 160      -3.009  10.448   4.190  1.00 10.00      A   
ATOM   1511  C   GLU A 160      -0.232  12.486   0.022  1.00 10.00      A   
ATOM   1512  O   GLU A 160      -0.676  12.164  -1.079  1.00 10.00      A   
ATOM   1513  N   LEU A 161       1.047  12.410   0.340  1.00 10.00      A   
ATOM   1514  HN  LEU A 161       1.332  12.709   1.232  1.00 10.00      A   
ATOM   1515  CA  LEU A 161       2.049  11.907  -0.583  1.00 10.00      A   
ATOM   1516  CB  LEU A 161       3.016  13.035  -0.963  1.00 10.00      A   
ATOM   1517  CG  LEU A 161       4.083  12.703  -2.009  1.00 10.00      A   
ATOM   1518  CD1 LEU A 161       3.439  12.356  -3.340  1.00 10.00      A   
ATOM   1519  CD2 LEU A 161       5.051  13.867  -2.168  1.00 10.00      A   
ATOM   1520  C   LEU A 161       2.807  10.766   0.086  1.00 10.00      A   
ATOM   1521  O   LEU A 161       3.740  10.997   0.863  1.00 10.00      A   
ATOM   1522  N   ASP A 162       2.391   9.538  -0.199  1.00 10.00      A   
ATOM   1523  HN  ASP A 162       1.650   9.415  -0.838  1.00 10.00      A   
ATOM   1524  CA  ASP A 162       3.016   8.360   0.395  1.00 10.00      A   
ATOM   1525  CB  ASP A 162       1.983   7.559   1.203  1.00 10.00      A   
ATOM   1526  CG  ASP A 162       2.601   6.489   2.090  1.00 10.00      A   
ATOM   1527  OD1 ASP A 162       3.805   6.218   1.958  1.00 10.00      A   
ATOM   1528  OD2 ASP A 162       1.876   5.918   2.935  1.00 10.00      A   
ATOM   1529  C   ASP A 162       3.652   7.478  -0.674  1.00 10.00      A   
ATOM   1530  O   ASP A 162       2.984   7.041  -1.610  1.00 10.00      A   
ATOM   1531  N   LEU A 163       4.945   7.224  -0.523  1.00 10.00      A   
ATOM   1532  HN  LEU A 163       5.412   7.598   0.250  1.00 10.00      A   
ATOM   1533  CA  LEU A 163       5.693   6.396  -1.458  1.00 10.00      A   
ATOM   1534  CB  LEU A 163       6.760   7.249  -2.164  1.00 10.00      A   
ATOM   1535  CG  LEU A 163       6.359   8.679  -2.553  1.00 10.00      A   
ATOM   1536  CD1 LEU A 163       7.593   9.526  -2.819  1.00 10.00      A   
ATOM   1537  CD2 LEU A 163       5.443   8.679  -3.766  1.00 10.00      A   
ATOM   1538  C   LEU A 163       6.365   5.251  -0.692  1.00 10.00      A   
ATOM   1539  O   LEU A 163       7.513   4.890  -0.966  1.00 10.00      A   
ATOM   1540  N   ARG A 164       5.634   4.689   0.271  1.00 10.00      A   
ATOM   1541  HN  ARG A 164       4.722   5.025   0.430  1.00 10.00      A   
ATOM   1542  CA  ARG A 164       6.140   3.602   1.113  1.00 10.00      A   
ATOM   1543  CB  ARG A 164       5.085   3.142   2.134  1.00 10.00      A   
ATOM   1544  CG  ARG A 164       3.946   2.300   1.568  1.00 10.00      A   
ATOM   1545  CD  ARG A 164       2.754   3.156   1.160  1.00 10.00      A   
ATOM   1546  NE  ARG A 164       1.525   2.369   1.072  1.00 10.00      A   
ATOM   1547  HE  ARG A 164       1.515   1.622   0.425  1.00 10.00      A   
ATOM   1548  CZ  ARG A 164       0.421   2.622   1.782  1.00 10.00      A   
ATOM   1549  NH1 ARG A 164       0.371   3.658   2.621  1.00 10.00      A   
ATOM   1550 HH11 ARG A 164       1.200   4.297   2.727  1.00 10.00      A   
ATOM   1551 HH12 ARG A 164      -0.493   3.847   3.175  1.00 10.00      A   
ATOM   1552  NH2 ARG A 164      -0.633   1.822   1.662  1.00 10.00      A   
ATOM   1553 HH21 ARG A 164      -1.497   2.003   2.212  1.00 10.00      A   
ATOM   1554 HH22 ARG A 164      -0.599   1.000   1.016  1.00 10.00      A   
ATOM   1555  C   ARG A 164       6.682   2.405   0.329  1.00 10.00      A   
ATOM   1556  O   ARG A 164       6.050   1.923  -0.616  1.00 10.00      A   
ATOM   1557  N   GLU A 165       7.872   1.955   0.735  1.00 10.00      A   
ATOM   1558  HN  GLU A 165       8.321   2.424   1.470  1.00 10.00      A   
ATOM   1559  CA  GLU A 165       8.547   0.798   0.141  1.00 10.00      A   
ATOM   1560  CB  GLU A 165       7.867  -0.518   0.552  1.00 10.00      A   
ATOM   1561  CG  GLU A 165       8.299  -1.058   1.910  1.00 10.00      A   
ATOM   1562  CD  GLU A 165       7.796  -0.224   3.074  1.00 10.00      A   
ATOM   1563  OE1 GLU A 165       6.624  -0.393   3.470  1.00 10.00      A   
ATOM   1564  OE2 GLU A 165       8.573   0.596   3.607  1.00 10.00      A   
ATOM   1565  C   GLU A 165       8.710   0.885  -1.381  1.00 10.00      A   
ATOM   1566  O   GLU A 165       8.825  -0.137  -2.062  1.00 10.00      A   
ATOM   1567  N   SER A 166       8.746   2.097  -1.913  1.00 10.00      A   
ATOM   1568  HN  SER A 166       8.670   2.883  -1.328  1.00 10.00      A   
ATOM   1569  CA  SER A 166       8.899   2.289  -3.347  1.00 10.00      A   
ATOM   1570  CB  SER A 166       8.008   3.435  -3.826  1.00 10.00      A   
ATOM   1571  OG  SER A 166       6.640   3.070  -3.726  1.00 10.00      A   
ATOM   1572  HG  SER A 166       6.316   3.271  -2.840  1.00 10.00      A   
ATOM   1573  C   SER A 166      10.361   2.529  -3.719  1.00 10.00      A   
ATOM   1574  O   SER A 166      11.151   2.988  -2.896  1.00 10.00      A   
ATOM   1575  N   ASP A 167      10.711   2.206  -4.954  1.00 10.00      A   
ATOM   1576  HN  ASP A 167      10.025   1.862  -5.568  1.00 10.00      A   
ATOM   1577  CA  ASP A 167      12.074   2.373  -5.439  1.00 10.00      A   
ATOM   1578  CB  ASP A 167      12.543   1.109  -6.161  1.00 10.00      A   
ATOM   1579  CG  ASP A 167      14.000   1.172  -6.573  1.00 10.00      A   
ATOM   1580  OD1 ASP A 167      14.879   1.028  -5.697  1.00 10.00      A   
ATOM   1581  OD2 ASP A 167      14.276   1.349  -7.775  1.00 10.00      A   
ATOM   1582  C   ASP A 167      12.170   3.584  -6.361  1.00 10.00      A   
ATOM   1583  O   ASP A 167      11.711   3.554  -7.503  1.00 10.00      A   
ATOM   1584  N   VAL A 168      12.753   4.652  -5.847  1.00 10.00      A   
ATOM   1585  HN  VAL A 168      13.101   4.613  -4.932  1.00 10.00      A   
ATOM   1586  CA  VAL A 168      12.909   5.883  -6.608  1.00 10.00      A   
ATOM   1587  CB  VAL A 168      12.474   7.104  -5.768  1.00 10.00      A   
ATOM   1588  CG1 VAL A 168      12.229   8.317  -6.650  1.00 10.00      A   
ATOM   1589  CG2 VAL A 168      11.245   6.782  -4.933  1.00 10.00      A   
ATOM   1590  C   VAL A 168      14.366   6.071  -7.015  1.00 10.00      A   
ATOM   1591  O   VAL A 168      15.275   5.630  -6.312  1.00 10.00      A   
ATOM   1592  N   ASP A 169      14.583   6.698  -8.163  1.00 10.00      A   
ATOM   1593  HN  ASP A 169      13.813   6.985  -8.703  1.00 10.00      A   
ATOM   1594  CA  ASP A 169      15.934   6.960  -8.648  1.00 10.00      A   
ATOM   1595  CB  ASP A 169      15.971   6.944 -10.181  1.00 10.00      A   
ATOM   1596  CG  ASP A 169      17.368   6.750 -10.736  1.00 10.00      A   
ATOM   1597  OD1 ASP A 169      18.247   7.591 -10.471  1.00 10.00      A   
ATOM   1598  OD2 ASP A 169      17.592   5.751 -11.451  1.00 10.00      A   
ATOM   1599  C   ASP A 169      16.416   8.307  -8.120  1.00 10.00      A   
ATOM   1600  O   ASP A 169      15.864   9.353  -8.468  1.00 10.00      A   
ATOM   1601  N   ASP A 170      17.434   8.269  -7.273  1.00 10.00      A   
ATOM   1602  HN  ASP A 170      17.828   7.401  -7.045  1.00 10.00      A   
ATOM   1603  CA  ASP A 170      17.987   9.477  -6.675  1.00 10.00      A   
ATOM   1604  CB  ASP A 170      18.859   9.120  -5.465  1.00 10.00      A   
ATOM   1605  CG  ASP A 170      18.058   8.694  -4.247  1.00 10.00      A   
ATOM   1606  OD1 ASP A 170      17.848   9.532  -3.343  1.00 10.00      A   
ATOM   1607  OD2 ASP A 170      17.648   7.520  -4.183  1.00 10.00      A   
ATOM   1608  C   ASP A 170      18.807  10.274  -7.685  1.00 10.00      A   
ATOM   1609  O   ASP A 170      19.977   9.970  -7.925  1.00 10.00      A   
ATOM   1610  N   VAL A 171      18.185  11.280  -8.294  1.00 10.00      A   
ATOM   1611  HN  VAL A 171      17.246  11.459  -8.081  1.00 10.00      A   
ATOM   1612  CA  VAL A 171      18.864  12.124  -9.272  1.00 10.00      A   
ATOM   1613  CB  VAL A 171      18.045  12.283 -10.577  1.00 10.00      A   
ATOM   1614  CG1 VAL A 171      18.844  13.046 -11.621  1.00 10.00      A   
ATOM   1615  CG2 VAL A 171      17.618  10.927 -11.121  1.00 10.00      A   
ATOM   1616  C   VAL A 171      19.145  13.501  -8.673  1.00 10.00      A   
ATOM   1617  O   VAL A 171      20.297  13.847  -8.410  1.00 10.00      A   
ATOM   1618  N   SER A 172      18.086  14.262  -8.440  1.00 10.00      A   
ATOM   1619  HN  SER A 172      17.195  13.912  -8.650  1.00 10.00      A   
ATOM   1620  CA  SER A 172      18.197  15.595  -7.867  1.00 10.00      A   
ATOM   1621  CB  SER A 172      17.795  16.656  -8.892  1.00 10.00      A   
ATOM   1622  OG  SER A 172      18.805  16.813  -9.871  1.00 10.00      A   
ATOM   1623  HG  SER A 172      19.665  16.895  -9.422  1.00 10.00      A   
ATOM   1624  C   SER A 172      17.331  15.700  -6.620  1.00 10.00      A   
ATOM   1625  O   SER A 172      16.108  15.588  -6.692  1.00 10.00      A   
ATOM   1626  N   GLY A 173      17.965  15.928  -5.482  1.00 10.00      A   
ATOM   1627  HN  GLY A 173      18.945  16.050  -5.491  1.00 10.00      A   
ATOM   1628  CA  GLY A 173      17.233  16.012  -4.235  1.00 10.00      A   
ATOM   1629  C   GLY A 173      16.760  17.412  -3.895  1.00 10.00      A   
ATOM   1630  O   GLY A 173      16.496  17.714  -2.734  1.00 10.00      A   
ATOM   1631  N   HIS A 174      16.632  18.266  -4.898  1.00 10.00      A   
ATOM   1632  HN  HIS A 174      16.834  17.971  -5.812  1.00 10.00      A   
ATOM   1633  CA  HIS A 174      16.192  19.635  -4.670  1.00 10.00      A   
ATOM   1634  CB  HIS A 174      17.024  20.614  -5.497  1.00 10.00      A   
ATOM   1635  CG  HIS A 174      17.122  21.980  -4.894  1.00 10.00      A   
ATOM   1636  ND1 HIS A 174      17.868  22.209  -3.765  1.00 10.00      A   
ATOM   1637  CD2 HIS A 174      16.567  23.147  -5.305  1.00 10.00      A   
ATOM   1638  CE1 HIS A 174      17.757  23.498  -3.510  1.00 10.00      A   
ATOM   1639  NE2 HIS A 174      16.981  24.106  -4.413  1.00 10.00      A   
ATOM   1640  HE2 HIS A 174      16.747  25.061  -4.435  1.00 10.00      A   
ATOM   1641  C   HIS A 174      14.709  19.798  -4.986  1.00 10.00      A   
ATOM   1642  O   HIS A 174      14.165  20.901  -4.917  1.00 10.00      A   
ATOM   1643  N   TRP A 175      14.058  18.688  -5.302  1.00 10.00      A   
ATOM   1644  HN  TRP A 175      14.551  17.843  -5.326  1.00 10.00      A   
ATOM   1645  CA  TRP A 175      12.638  18.689  -5.640  1.00 10.00      A   
ATOM   1646  CB  TRP A 175      12.194  17.296  -6.098  1.00 10.00      A   
ATOM   1647  CG  TRP A 175      12.133  16.284  -4.997  1.00 10.00      A   
ATOM   1648  CD1 TRP A 175      13.176  15.580  -4.471  1.00 10.00      A   
ATOM   1649  CD2 TRP A 175      10.964  15.863  -4.286  1.00 10.00      A   
ATOM   1650  NE1 TRP A 175      12.730  14.748  -3.477  1.00 10.00      A   
ATOM   1651  HE1 TRP A 175      13.293  14.143  -2.947  1.00 10.00      A   
ATOM   1652  CE2 TRP A 175      11.374  14.902  -3.344  1.00 10.00      A   
ATOM   1653  CE3 TRP A 175       9.610  16.209  -4.355  1.00 10.00      A   
ATOM   1654  CZ2 TRP A 175      10.477  14.281  -2.477  1.00 10.00      A   
ATOM   1655  CZ3 TRP A 175       8.721  15.592  -3.497  1.00 10.00      A   
ATOM   1656  CH2 TRP A 175       9.160  14.639  -2.569  1.00 10.00      A   
ATOM   1657  C   TRP A 175      11.775  19.172  -4.474  1.00 10.00      A   
ATOM   1658  O   TRP A 175      10.674  19.683  -4.672  1.00 10.00      A   
ATOM   1659  N   LEU A 176      12.284  19.008  -3.257  1.00 10.00      A   
ATOM   1660  HN  LEU A 176      13.162  18.585  -3.165  1.00 10.00      A   
ATOM   1661  CA  LEU A 176      11.567  19.431  -2.059  1.00 10.00      A   
ATOM   1662  CB  LEU A 176      12.307  18.958  -0.806  1.00 10.00      A   
ATOM   1663  CG  LEU A 176      11.606  19.210   0.529  1.00 10.00      A   
ATOM   1664  CD1 LEU A 176      10.318  18.409   0.617  1.00 10.00      A   
ATOM   1665  CD2 LEU A 176      12.528  18.869   1.686  1.00 10.00      A   
ATOM   1666  C   LEU A 176      11.406  20.949  -2.035  1.00 10.00      A   
ATOM   1667  O   LEU A 176      10.486  21.480  -1.416  1.00 10.00      A   
ATOM   1668  N   SER A 177      12.291  21.641  -2.741  1.00 10.00      A   
ATOM   1669  HN  SER A 177      12.984  21.162  -3.247  1.00 10.00      A   
ATOM   1670  CA  SER A 177      12.258  23.090  -2.798  1.00 10.00      A   
ATOM   1671  CB  SER A 177      13.660  23.611  -3.105  1.00 10.00      A   
ATOM   1672  OG  SER A 177      14.643  22.804  -2.476  1.00 10.00      A   
ATOM   1673  HG  SER A 177      15.190  22.390  -3.152  1.00 10.00      A   
ATOM   1674  C   SER A 177      11.273  23.574  -3.859  1.00 10.00      A   
ATOM   1675  O   SER A 177      11.039  24.778  -4.000  1.00 10.00      A   
ATOM   1676  N   HIS A 178      10.691  22.629  -4.597  1.00 10.00      A   
ATOM   1677  HN  HIS A 178      10.906  21.685  -4.423  1.00 10.00      A   
ATOM   1678  CA  HIS A 178       9.737  22.954  -5.652  1.00 10.00      A   
ATOM   1679  CB  HIS A 178       9.612  21.813  -6.670  1.00 10.00      A   
ATOM   1680  CG  HIS A 178      10.568  21.919  -7.819  1.00 10.00      A   
ATOM   1681  ND1 HIS A 178      10.240  22.612  -8.961  1.00 10.00      A   
ATOM   1682  CD2 HIS A 178      11.822  21.415  -7.949  1.00 10.00      A   
ATOM   1683  CE1 HIS A 178      11.292  22.519  -9.753  1.00 10.00      A   
ATOM   1684  NE2 HIS A 178      12.269  21.807  -9.185  1.00 10.00      A   
ATOM   1685  HE2 HIS A 178      13.155  21.611  -9.580  1.00 10.00      A   
ATOM   1686  C   HIS A 178       8.370  23.311  -5.087  1.00 10.00      A   
ATOM   1687  O   HIS A 178       7.563  23.952  -5.767  1.00 10.00      A   
ATOM   1688  N   PHE A 179       8.117  22.896  -3.844  1.00 10.00      A   
ATOM   1689  HN  PHE A 179       8.804  22.391  -3.362  1.00 10.00      A   
ATOM   1690  CA  PHE A 179       6.849  23.178  -3.178  1.00 10.00      A   
ATOM   1691  CB  PHE A 179       6.780  22.465  -1.820  1.00 10.00      A   
ATOM   1692  CG  PHE A 179       6.421  21.003  -1.883  1.00 10.00      A   
ATOM   1693  CD1 PHE A 179       7.397  20.028  -1.746  1.00 10.00      A   
ATOM   1694  CD2 PHE A 179       5.104  20.603  -2.066  1.00 10.00      A   
ATOM   1695  CE1 PHE A 179       7.069  18.685  -1.791  1.00 10.00      A   
ATOM   1696  CE2 PHE A 179       4.768  19.262  -2.113  1.00 10.00      A   
ATOM   1697  CZ  PHE A 179       5.752  18.302  -1.975  1.00 10.00      A   
ATOM   1698  C   PHE A 179       6.693  24.679  -2.969  1.00 10.00      A   
ATOM   1699  O   PHE A 179       7.507  25.302  -2.285  1.00 10.00      A   
ATOM   1700  N   PRO A 180       5.661  25.289  -3.566  1.00 10.00      A   
ATOM   1701  CA  PRO A 180       5.415  26.728  -3.429  1.00 10.00      A   
ATOM   1702  CB  PRO A 180       4.225  26.982  -4.358  1.00 10.00      A   
ATOM   1703  CG  PRO A 180       3.562  25.657  -4.495  1.00 10.00      A   
ATOM   1704  CD  PRO A 180       4.655  24.631  -4.417  1.00 10.00      A   
ATOM   1705  C   PRO A 180       5.061  27.104  -1.993  1.00 10.00      A   
ATOM   1706  O   PRO A 180       4.526  26.285  -1.240  1.00 10.00      A   
ATOM   1707  N   ASP A 181       5.339  28.354  -1.628  1.00 10.00      A   
ATOM   1708  HN  ASP A 181       5.726  28.968  -2.292  1.00 10.00      A   
ATOM   1709  CA  ASP A 181       5.071  28.852  -0.275  1.00 10.00      A   
ATOM   1710  CB  ASP A 181       5.649  30.266  -0.107  1.00 10.00      A   
ATOM   1711  CG  ASP A 181       6.401  30.461   1.200  1.00 10.00      A   
ATOM   1712  OD1 ASP A 181       5.852  31.105   2.117  1.00 10.00      A   
ATOM   1713  OD2 ASP A 181       7.556  29.989   1.308  1.00 10.00      A   
ATOM   1714  C   ASP A 181       3.573  28.864   0.020  1.00 10.00      A   
ATOM   1715  O   ASP A 181       3.152  28.884   1.176  1.00 10.00      A   
ATOM   1716  N   THR A 182       2.776  28.847  -1.039  1.00 10.00      A   
ATOM   1717  HN  THR A 182       3.175  28.840  -1.935  1.00 10.00      A   
ATOM   1718  CA  THR A 182       1.329  28.856  -0.924  1.00 10.00      A   
ATOM   1719  CB  THR A 182       0.709  29.293  -2.260  1.00 10.00      A   
ATOM   1720  OG1 THR A 182       1.699  29.160  -3.296  1.00 10.00      A   
ATOM   1721  HG1 THR A 182       1.280  28.825  -4.100  1.00 10.00      A   
ATOM   1722  CG2 THR A 182       0.237  30.737  -2.187  1.00 10.00      A   
ATOM   1723  C   THR A 182       0.783  27.473  -0.553  1.00 10.00      A   
ATOM   1724  O   THR A 182      -0.375  27.337  -0.154  1.00 10.00      A   
ATOM   1725  N   TYR A 183       1.618  26.451  -0.694  1.00 10.00      A   
ATOM   1726  HN  TYR A 183       2.528  26.620  -1.016  1.00 10.00      A   
ATOM   1727  CA  TYR A 183       1.221  25.087  -0.377  1.00 10.00      A   
ATOM   1728  CB  TYR A 183       2.193  24.083  -1.006  1.00 10.00      A   
ATOM   1729  CG  TYR A 183       1.847  22.633  -0.747  1.00 10.00      A   
ATOM   1730  CD1 TYR A 183       0.936  21.966  -1.553  1.00 10.00      A   
ATOM   1731  CD2 TYR A 183       2.426  21.932   0.306  1.00 10.00      A   
ATOM   1732  CE1 TYR A 183       0.610  20.643  -1.320  1.00 10.00      A   
ATOM   1733  CE2 TYR A 183       2.108  20.609   0.545  1.00 10.00      A   
ATOM   1734  CZ  TYR A 183       1.198  19.968  -0.271  1.00 10.00      A   
ATOM   1735  OH  TYR A 183       0.869  18.652  -0.031  1.00 10.00      A   
ATOM   1736  HH  TYR A 183      -0.096  18.561  -0.009  1.00 10.00      A   
ATOM   1737  C   TYR A 183       1.161  24.881   1.130  1.00 10.00      A   
ATOM   1738  O   TYR A 183       2.193  24.887   1.804  1.00 10.00      A   
ATOM   1739  N   THR A 184      -0.051  24.718   1.649  1.00 10.00      A   
ATOM   1740  HN  THR A 184      -0.832  24.771   1.058  1.00 10.00      A   
ATOM   1741  CA  THR A 184      -0.259  24.504   3.075  1.00 10.00      A   
ATOM   1742  CB  THR A 184      -0.818  25.782   3.735  1.00 10.00      A   
ATOM   1743  OG1 THR A 184      -1.978  26.224   3.011  1.00 10.00      A   
ATOM   1744  HG1 THR A 184      -2.763  25.779   3.360  1.00 10.00      A   
ATOM   1745  CG2 THR A 184       0.223  26.893   3.729  1.00 10.00      A   
ATOM   1746  C   THR A 184      -1.248  23.360   3.311  1.00 10.00      A   
ATOM   1747  O   THR A 184      -1.826  23.232   4.391  1.00 10.00      A   
ATOM   1748  N   SER A 185      -1.435  22.527   2.299  1.00 10.00      A   
ATOM   1749  HN  SER A 185      -0.941  22.666   1.466  1.00 10.00      A   
ATOM   1750  CA  SER A 185      -2.370  21.414   2.382  1.00 10.00      A   
ATOM   1751  CB  SER A 185      -3.107  21.292   1.050  1.00 10.00      A   
ATOM   1752  OG  SER A 185      -2.427  22.028   0.040  1.00 10.00      A   
ATOM   1753  HG  SER A 185      -2.444  21.526  -0.783  1.00 10.00      A   
ATOM   1754  C   SER A 185      -1.680  20.098   2.728  1.00 10.00      A   
ATOM   1755  O   SER A 185      -2.227  19.025   2.489  1.00 10.00      A   
ATOM   1756  N   LEU A 186      -0.493  20.182   3.311  1.00 10.00      A   
ATOM   1757  HN  LEU A 186      -0.120  21.064   3.511  1.00 10.00      A   
ATOM   1758  CA  LEU A 186       0.263  18.988   3.675  1.00 10.00      A   
ATOM   1759  CB  LEU A 186       1.717  19.341   3.986  1.00 10.00      A   
ATOM   1760  CG  LEU A 186       2.654  18.162   4.245  1.00 10.00      A   
ATOM   1761  CD1 LEU A 186       2.767  17.292   3.004  1.00 10.00      A   
ATOM   1762  CD2 LEU A 186       4.021  18.653   4.693  1.00 10.00      A   
ATOM   1763  C   LEU A 186      -0.374  18.257   4.857  1.00 10.00      A   
ATOM   1764  O   LEU A 186      -0.532  18.826   5.939  1.00 10.00      A   
ATOM   1765  N   VAL A 187      -0.745  16.999   4.633  1.00 10.00      A   
ATOM   1766  HN  VAL A 187      -0.605  16.616   3.740  1.00 10.00      A   
ATOM   1767  CA  VAL A 187      -1.360  16.172   5.663  1.00 10.00      A   
ATOM   1768  CB  VAL A 187      -2.786  15.731   5.255  1.00 10.00      A   
ATOM   1769  CG1 VAL A 187      -3.392  14.816   6.311  1.00 10.00      A   
ATOM   1770  CG2 VAL A 187      -3.676  16.945   5.035  1.00 10.00      A   
ATOM   1771  C   VAL A 187      -0.504  14.937   5.947  1.00 10.00      A   
ATOM   1772  O   VAL A 187      -0.254  14.590   7.103  1.00 10.00      A   
ATOM   1773  N   SER A 188      -0.051  14.278   4.893  1.00 10.00      A   
ATOM   1774  HN  SER A 188      -0.281  14.593   3.994  1.00 10.00      A   
ATOM   1775  CA  SER A 188       0.783  13.091   5.038  1.00 10.00      A   
ATOM   1776  CB  SER A 188      -0.033  11.821   4.788  1.00 10.00      A   
ATOM   1777  OG  SER A 188      -1.168  11.762   5.636  1.00 10.00      A   
ATOM   1778  HG  SER A 188      -1.903  11.343   5.159  1.00 10.00      A   
ATOM   1779  C   SER A 188       1.972  13.150   4.086  1.00 10.00      A   
ATOM   1780  O   SER A 188       1.800  13.298   2.876  1.00 10.00      A   
ATOM   1781  N   LEU A 189       3.172  13.023   4.634  1.00 10.00      A   
ATOM   1782  HN  LEU A 189       3.245  12.886   5.606  1.00 10.00      A   
ATOM   1783  CA  LEU A 189       4.385  13.076   3.830  1.00 10.00      A   
ATOM   1784  CB  LEU A 189       5.064  14.439   3.985  1.00 10.00      A   
ATOM   1785  CG  LEU A 189       6.075  14.823   2.900  1.00 10.00      A   
ATOM   1786  CD1 LEU A 189       5.374  15.070   1.572  1.00 10.00      A   
ATOM   1787  CD2 LEU A 189       6.873  16.047   3.322  1.00 10.00      A   
ATOM   1788  C   LEU A 189       5.352  11.963   4.213  1.00 10.00      A   
ATOM   1789  O   LEU A 189       5.940  11.980   5.296  1.00 10.00      A   
ATOM   1790  N   ASN A 190       5.505  10.994   3.322  1.00 10.00      A   
ATOM   1791  HN  ASN A 190       5.001  11.035   2.480  1.00 10.00      A   
ATOM   1792  CA  ASN A 190       6.404   9.869   3.551  1.00 10.00      A   
ATOM   1793  CB  ASN A 190       5.621   8.556   3.637  1.00 10.00      A   
ATOM   1794  CG  ASN A 190       6.521   7.346   3.811  1.00 10.00      A   
ATOM   1795  OD1 ASN A 190       7.607   7.437   4.380  1.00 10.00      A   
ATOM   1796  ND2 ASN A 190       6.071   6.203   3.325  1.00 10.00      A   
ATOM   1797 HD21 ASN A 190       5.186   6.202   2.874  1.00 10.00      A   
ATOM   1798 HD22 ASN A 190       6.632   5.406   3.420  1.00 10.00      A   
ATOM   1799  C   ASN A 190       7.448   9.777   2.446  1.00 10.00      A   
ATOM   1800  O   ASN A 190       7.125   9.476   1.293  1.00 10.00      A   
ATOM   1801  N   ILE A 191       8.700  10.027   2.803  1.00 10.00      A   
ATOM   1802  HN  ILE A 191       8.895  10.243   3.743  1.00 10.00      A   
ATOM   1803  CA  ILE A 191       9.795   9.981   1.844  1.00 10.00      A   
ATOM   1804  CB  ILE A 191      10.365  11.389   1.564  1.00 10.00      A   
ATOM   1805  CG1 ILE A 191      10.575  12.162   2.871  1.00 10.00      A   
ATOM   1806  CG2 ILE A 191       9.460  12.156   0.615  1.00 10.00      A   
ATOM   1807  CD1 ILE A 191      11.308  13.474   2.695  1.00 10.00      A   
ATOM   1808  C   ILE A 191      10.921   9.077   2.336  1.00 10.00      A   
ATOM   1809  O   ILE A 191      12.090   9.296   2.013  1.00 10.00      A   
ATOM   1810  N   SER A 192      10.561   8.043   3.093  1.00 10.00      A   
ATOM   1811  HN  SER A 192       9.610   7.904   3.290  1.00 10.00      A   
ATOM   1812  CA  SER A 192      11.540   7.104   3.641  1.00 10.00      A   
ATOM   1813  CB  SER A 192      10.845   6.130   4.598  1.00 10.00      A   
ATOM   1814  OG  SER A 192       9.596   5.701   4.076  1.00 10.00      A   
ATOM   1815  HG  SER A 192       8.890   6.261   4.426  1.00 10.00      A   
ATOM   1816  C   SER A 192      12.276   6.327   2.545  1.00 10.00      A   
ATOM   1817  O   SER A 192      13.381   5.821   2.761  1.00 10.00      A   
ATOM   1818  N   CYS A 193      11.661   6.247   1.372  1.00 10.00      A   
ATOM   1819  HN  CYS A 193      10.794   6.686   1.261  1.00 10.00      A   
ATOM   1820  CA  CYS A 193      12.229   5.524   0.243  1.00 10.00      A   
ATOM   1821  CB  CYS A 193      11.157   5.314  -0.821  1.00 10.00      A   
ATOM   1822  SG  CYS A 193      10.093   6.749  -1.088  1.00 10.00      A   
ATOM   1823  HG  CYS A 193       8.890   6.299  -1.419  1.00 10.00      A   
ATOM   1824  C   CYS A 193      13.435   6.244  -0.356  1.00 10.00      A   
ATOM   1825  O   CYS A 193      14.328   5.606  -0.916  1.00 10.00      A   
ATOM   1826  N   LEU A 194      13.459   7.565  -0.229  1.00 10.00      A   
ATOM   1827  HN  LEU A 194      12.729   8.014   0.249  1.00 10.00      A   
ATOM   1828  CA  LEU A 194      14.556   8.365  -0.768  1.00 10.00      A   
ATOM   1829  CB  LEU A 194      14.188   9.848  -0.775  1.00 10.00      A   
ATOM   1830  CG  LEU A 194      13.021  10.246  -1.678  1.00 10.00      A   
ATOM   1831  CD1 LEU A 194      12.684  11.715  -1.487  1.00 10.00      A   
ATOM   1832  CD2 LEU A 194      13.350   9.954  -3.133  1.00 10.00      A   
ATOM   1833  C   LEU A 194      15.837   8.152   0.030  1.00 10.00      A   
ATOM   1834  O   LEU A 194      15.795   7.935   1.242  1.00 10.00      A   
ATOM   1835  N   ALA A 195      16.972   8.225  -0.647  1.00 10.00      A   
ATOM   1836  HN  ALA A 195      16.949   8.404  -1.615  1.00 10.00      A   
ATOM   1837  CA  ALA A 195      18.255   8.042   0.014  1.00 10.00      A   
ATOM   1838  CB  ALA A 195      19.082   6.999  -0.715  1.00 10.00      A   
ATOM   1839  C   ALA A 195      19.018   9.360   0.129  1.00 10.00      A   
ATOM   1840  O   ALA A 195      19.755   9.585   1.092  1.00 10.00      A   
ATOM   1841  N   SER A 196      18.825  10.237  -0.848  1.00 10.00      A   
ATOM   1842  HN  SER A 196      18.210  10.008  -1.585  1.00 10.00      A   
ATOM   1843  CA  SER A 196      19.499  11.528  -0.861  1.00 10.00      A   
ATOM   1844  CB  SER A 196      19.390  12.166  -2.246  1.00 10.00      A   
ATOM   1845  OG  SER A 196      19.796  11.250  -3.250  1.00 10.00      A   
ATOM   1846  HG  SER A 196      19.109  10.562  -3.343  1.00 10.00      A   
ATOM   1847  C   SER A 196      18.947  12.466   0.211  1.00 10.00      A   
ATOM   1848  O   SER A 196      17.867  12.231   0.762  1.00 10.00      A   
ATOM   1849  N   GLU A 197      19.703  13.526   0.501  1.00 10.00      A   
ATOM   1850  HN  GLU A 197      20.550  13.649   0.026  1.00 10.00      A   
ATOM   1851  CA  GLU A 197      19.313  14.511   1.502  1.00 10.00      A   
ATOM   1852  CB  GLU A 197      20.451  15.508   1.747  1.00 10.00      A   
ATOM   1853  CG  GLU A 197      21.605  14.992   2.590  1.00 10.00      A   
ATOM   1854  CD  GLU A 197      22.561  16.105   2.986  1.00 10.00      A   
ATOM   1855  OE1 GLU A 197      23.282  16.616   2.102  1.00 10.00      A   
ATOM   1856  OE2 GLU A 197      22.582  16.485   4.181  1.00 10.00      A   
ATOM   1857  C   GLU A 197      18.071  15.287   1.077  1.00 10.00      A   
ATOM   1858  O   GLU A 197      17.684  15.293  -0.095  1.00 10.00      A   
ATOM   1859  N   VAL A 198      17.465  15.947   2.051  1.00 10.00      A   
ATOM   1860  HN  VAL A 198      17.839  15.900   2.958  1.00 10.00      A   
ATOM   1861  CA  VAL A 198      16.285  16.766   1.824  1.00 10.00      A   
ATOM   1862  CB  VAL A 198      14.981  16.094   2.330  1.00 10.00      A   
ATOM   1863  CG1 VAL A 198      14.432  15.127   1.292  1.00 10.00      A   
ATOM   1864  CG2 VAL A 198      15.197  15.385   3.661  1.00 10.00      A   
ATOM   1865  C   VAL A 198      16.483  18.104   2.523  1.00 10.00      A   
ATOM   1866  O   VAL A 198      16.781  18.141   3.719  1.00 10.00      A   
ATOM   1867  N   SER A 199      16.360  19.186   1.757  1.00 10.00      A   
ATOM   1868  HN  SER A 199      16.154  19.067   0.804  1.00 10.00      A   
ATOM   1869  CA  SER A 199      16.539  20.545   2.264  1.00 10.00      A   
ATOM   1870  CB  SER A 199      16.057  21.568   1.225  1.00 10.00      A   
ATOM   1871  OG  SER A 199      16.163  22.893   1.719  1.00 10.00      A   
ATOM   1872  HG  SER A 199      16.218  23.507   0.975  1.00 10.00      A   
ATOM   1873  C   SER A 199      15.824  20.760   3.590  1.00 10.00      A   
ATOM   1874  O   SER A 199      14.593  20.806   3.643  1.00 10.00      A   
ATOM   1875  N   PHE A 200      16.603  20.861   4.665  1.00 10.00      A   
ATOM   1876  HN  PHE A 200      17.573  20.764   4.565  1.00 10.00      A   
ATOM   1877  CA  PHE A 200      16.046  21.079   5.985  1.00 10.00      A   
ATOM   1878  CB  PHE A 200      17.121  20.962   7.065  1.00 10.00      A   
ATOM   1879  CG  PHE A 200      16.563  20.919   8.458  1.00 10.00      A   
ATOM   1880  CD1 PHE A 200      15.905  19.793   8.921  1.00 10.00      A   
ATOM   1881  CD2 PHE A 200      16.692  22.010   9.301  1.00 10.00      A   
ATOM   1882  CE1 PHE A 200      15.387  19.754  10.199  1.00 10.00      A   
ATOM   1883  CE2 PHE A 200      16.178  21.979  10.581  1.00 10.00      A   
ATOM   1884  CZ  PHE A 200      15.525  20.849  11.032  1.00 10.00      A   
ATOM   1885  C   PHE A 200      15.366  22.438   6.047  1.00 10.00      A   
ATOM   1886  O   PHE A 200      14.359  22.605   6.730  1.00 10.00      A   
ATOM   1887  N   SER A 201      15.914  23.399   5.312  1.00 10.00      A   
ATOM   1888  HN  SER A 201      16.719  23.201   4.789  1.00 10.00      A   
ATOM   1889  CA  SER A 201      15.358  24.740   5.266  1.00 10.00      A   
ATOM   1890  CB  SER A 201      16.253  25.639   4.414  1.00 10.00      A   
ATOM   1891  OG  SER A 201      17.611  25.237   4.517  1.00 10.00      A   
ATOM   1892  HG  SER A 201      17.994  25.620   5.317  1.00 10.00      A   
ATOM   1893  C   SER A 201      13.945  24.705   4.690  1.00 10.00      A   
ATOM   1894  O   SER A 201      13.024  25.312   5.236  1.00 10.00      A   
ATOM   1895  N   ALA A 202      13.783  23.975   3.590  1.00 10.00      A   
ATOM   1896  HN  ALA A 202      14.559  23.516   3.199  1.00 10.00      A   
ATOM   1897  CA  ALA A 202      12.485  23.843   2.950  1.00 10.00      A   
ATOM   1898  CB  ALA A 202      12.639  23.267   1.551  1.00 10.00      A   
ATOM   1899  C   ALA A 202      11.566  22.963   3.789  1.00 10.00      A   
ATOM   1900  O   ALA A 202      10.403  23.298   4.001  1.00 10.00      A   
ATOM   1901  N   LEU A 203      12.105  21.847   4.272  1.00 10.00      A   
ATOM   1902  HN  LEU A 203      13.047  21.646   4.065  1.00 10.00      A   
ATOM   1903  CA  LEU A 203      11.347  20.906   5.093  1.00 10.00      A   
ATOM   1904  CB  LEU A 203      12.237  19.726   5.503  1.00 10.00      A   
ATOM   1905  CG  LEU A 203      11.546  18.585   6.256  1.00 10.00      A   
ATOM   1906  CD1 LEU A 203      10.449  17.971   5.402  1.00 10.00      A   
ATOM   1907  CD2 LEU A 203      12.558  17.524   6.656  1.00 10.00      A   
ATOM   1908  C   LEU A 203      10.779  21.593   6.333  1.00 10.00      A   
ATOM   1909  O   LEU A 203       9.605  21.420   6.667  1.00 10.00      A   
ATOM   1910  N   GLU A 204      11.614  22.377   7.007  1.00 10.00      A   
ATOM   1911  HN  GLU A 204      12.544  22.468   6.694  1.00 10.00      A   
ATOM   1912  CA  GLU A 204      11.199  23.096   8.202  1.00 10.00      A   
ATOM   1913  CB  GLU A 204      12.366  23.918   8.763  1.00 10.00      A   
ATOM   1914  CG  GLU A 204      11.993  24.866   9.891  1.00 10.00      A   
ATOM   1915  CD  GLU A 204      13.205  25.393  10.634  1.00 10.00      A   
ATOM   1916  OE1 GLU A 204      13.984  26.166  10.042  1.00 10.00      A   
ATOM   1917  OE2 GLU A 204      13.379  25.034  11.820  1.00 10.00      A   
ATOM   1918  C   GLU A 204       9.999  23.992   7.906  1.00 10.00      A   
ATOM   1919  O   GLU A 204       8.949  23.868   8.540  1.00 10.00      A   
ATOM   1920  N   ARG A 205      10.151  24.865   6.916  1.00 10.00      A   
ATOM   1921  HN  ARG A 205      10.999  24.883   6.422  1.00 10.00      A   
ATOM   1922  CA  ARG A 205       9.089  25.789   6.537  1.00 10.00      A   
ATOM   1923  CB  ARG A 205       9.566  26.734   5.435  1.00 10.00      A   
ATOM   1924  CG  ARG A 205      10.435  27.872   5.941  1.00 10.00      A   
ATOM   1925  CD  ARG A 205      10.821  28.807   4.812  1.00 10.00      A   
ATOM   1926  NE  ARG A 205      11.897  28.261   3.992  1.00 10.00      A   
ATOM   1927  HE  ARG A 205      12.750  28.063   4.449  1.00 10.00      A   
ATOM   1928  CZ  ARG A 205      11.793  28.021   2.686  1.00 10.00      A   
ATOM   1929  NH1 ARG A 205      10.660  28.275   2.042  1.00 10.00      A   
ATOM   1930 HH11 ARG A 205      10.585  28.083   1.018  1.00 10.00      A   
ATOM   1931 HH12 ARG A 205       9.844  28.674   2.554  1.00 10.00      A   
ATOM   1932  NH2 ARG A 205      12.833  27.544   2.016  1.00 10.00      A   
ATOM   1933 HH21 ARG A 205      12.754  27.355   0.991  1.00 10.00      A   
ATOM   1934 HH22 ARG A 205      13.738  27.357   2.506  1.00 10.00      A   
ATOM   1935  C   ARG A 205       7.834  25.046   6.095  1.00 10.00      A   
ATOM   1936  O   ARG A 205       6.720  25.440   6.436  1.00 10.00      A   
ATOM   1937  N   LEU A 206       8.026  23.959   5.354  1.00 10.00      A   
ATOM   1938  HN  LEU A 206       8.946  23.693   5.126  1.00 10.00      A   
ATOM   1939  CA  LEU A 206       6.916  23.151   4.864  1.00 10.00      A   
ATOM   1940  CB  LEU A 206       7.428  22.020   3.971  1.00 10.00      A   
ATOM   1941  CG  LEU A 206       7.265  22.224   2.466  1.00 10.00      A   
ATOM   1942  CD1 LEU A 206       8.368  21.502   1.711  1.00 10.00      A   
ATOM   1943  CD2 LEU A 206       5.898  21.734   2.012  1.00 10.00      A   
ATOM   1944  C   LEU A 206       6.091  22.573   6.009  1.00 10.00      A   
ATOM   1945  O   LEU A 206       4.866  22.680   6.008  1.00 10.00      A   
ATOM   1946  N   VAL A 207       6.771  21.979   6.982  1.00 10.00      A   
ATOM   1947  HN  VAL A 207       7.752  21.946   6.930  1.00 10.00      A   
ATOM   1948  CA  VAL A 207       6.102  21.376   8.130  1.00 10.00      A   
ATOM   1949  CB  VAL A 207       7.077  20.507   8.958  1.00 10.00      A   
ATOM   1950  CG1 VAL A 207       6.400  19.955  10.202  1.00 10.00      A   
ATOM   1951  CG2 VAL A 207       7.626  19.369   8.108  1.00 10.00      A   
ATOM   1952  C   VAL A 207       5.462  22.436   9.029  1.00 10.00      A   
ATOM   1953  O   VAL A 207       4.343  22.259   9.512  1.00 10.00      A   
ATOM   1954  N   THR A 208       6.159  23.546   9.228  1.00 10.00      A   
ATOM   1955  HN  THR A 208       7.032  23.649   8.792  1.00 10.00      A   
ATOM   1956  CA  THR A 208       5.667  24.611  10.085  1.00 10.00      A   
ATOM   1957  CB  THR A 208       6.768  25.643  10.394  1.00 10.00      A   
ATOM   1958  OG1 THR A 208       7.993  24.955  10.686  1.00 10.00      A   
ATOM   1959  HG1 THR A 208       8.392  24.648   9.860  1.00 10.00      A   
ATOM   1960  CG2 THR A 208       6.378  26.496  11.593  1.00 10.00      A   
ATOM   1961  C   THR A 208       4.431  25.319   9.516  1.00 10.00      A   
ATOM   1962  O   THR A 208       3.496  25.620  10.253  1.00 10.00      A   
ATOM   1963  N   ARG A 209       4.410  25.557   8.209  1.00 10.00      A   
ATOM   1964  HN  ARG A 209       5.163  25.265   7.652  1.00 10.00      A   
ATOM   1965  CA  ARG A 209       3.279  26.252   7.594  1.00 10.00      A   
ATOM   1966  CB  ARG A 209       3.688  26.981   6.311  1.00 10.00      A   
ATOM   1967  CG  ARG A 209       3.922  26.080   5.114  1.00 10.00      A   
ATOM   1968  CD  ARG A 209       4.409  26.878   3.914  1.00 10.00      A   
ATOM   1969  NE  ARG A 209       4.555  26.043   2.722  1.00 10.00      A   
ATOM   1970  HE  ARG A 209       3.735  25.643   2.352  1.00 10.00      A   
ATOM   1971  CZ  ARG A 209       5.718  25.803   2.112  1.00 10.00      A   
ATOM   1972  NH1 ARG A 209       6.840  26.334   2.579  1.00 10.00      A   
ATOM   1973 HH11 ARG A 209       6.821  26.949   3.424  1.00 10.00      A   
ATOM   1974 HH12 ARG A 209       7.746  26.141   2.101  1.00 10.00      A   
ATOM   1975  NH2 ARG A 209       5.756  25.043   1.028  1.00 10.00      A   
ATOM   1976 HH21 ARG A 209       4.880  24.633   0.644  1.00 10.00      A   
ATOM   1977 HH22 ARG A 209       6.670  24.859   0.548  1.00 10.00      A   
ATOM   1978  C   ARG A 209       2.084  25.334   7.346  1.00 10.00      A   
ATOM   1979  O   ARG A 209       1.017  25.794   6.931  1.00 10.00      A   
ATOM   1980  N   CYS A 210       2.259  24.046   7.599  1.00 10.00      A   
ATOM   1981  HN  CYS A 210       3.130  23.733   7.925  1.00 10.00      A   
ATOM   1982  CA  CYS A 210       1.187  23.083   7.406  1.00 10.00      A   
ATOM   1983  CB  CYS A 210       1.592  22.021   6.387  1.00 10.00      A   
ATOM   1984  SG  CYS A 210       2.178  22.688   4.815  1.00 10.00      A   
ATOM   1985  HG  CYS A 210       3.494  22.815   4.909  1.00 10.00      A   
ATOM   1986  C   CYS A 210       0.804  22.425   8.723  1.00 10.00      A   
ATOM   1987  O   CYS A 210       1.379  21.409   9.104  1.00 10.00      A   
ATOM   1988  N   PRO A 211      -0.176  22.995   9.440  1.00 10.00      A   
ATOM   1989  CA  PRO A 211      -0.633  22.458  10.724  1.00 10.00      A   
ATOM   1990  CB  PRO A 211      -1.309  23.665  11.369  1.00 10.00      A   
ATOM   1991  CG  PRO A 211      -1.860  24.435  10.217  1.00 10.00      A   
ATOM   1992  CD  PRO A 211      -0.911  24.220   9.065  1.00 10.00      A   
ATOM   1993  C   PRO A 211      -1.639  21.323  10.549  1.00 10.00      A   
ATOM   1994  O   PRO A 211      -2.201  20.818  11.524  1.00 10.00      A   
ATOM   1995  N   ASN A 212      -1.856  20.924   9.303  1.00 10.00      A   
ATOM   1996  HN  ASN A 212      -1.372  21.363   8.571  1.00 10.00      A   
ATOM   1997  CA  ASN A 212      -2.790  19.850   8.990  1.00 10.00      A   
ATOM   1998  CB  ASN A 212      -3.513  20.157   7.671  1.00 10.00      A   
ATOM   1999  CG  ASN A 212      -4.906  19.552   7.591  1.00 10.00      A   
ATOM   2000  OD1 ASN A 212      -5.140  18.430   8.031  1.00 10.00      A   
ATOM   2001  ND2 ASN A 212      -5.844  20.292   7.023  1.00 10.00      A   
ATOM   2002 HD21 ASN A 212      -5.601  21.176   6.687  1.00 10.00      A   
ATOM   2003 HD22 ASN A 212      -6.752  19.925   6.973  1.00 10.00      A   
ATOM   2004  C   ASN A 212      -2.040  18.523   8.893  1.00 10.00      A   
ATOM   2005  O   ASN A 212      -2.643  17.462   8.722  1.00 10.00      A   
ATOM   2006  N   LEU A 213      -0.718  18.599   9.019  1.00 10.00      A   
ATOM   2007  HN  LEU A 213      -0.307  19.475   9.170  1.00 10.00      A   
ATOM   2008  CA  LEU A 213       0.142  17.427   8.943  1.00 10.00      A   
ATOM   2009  CB  LEU A 213       1.606  17.861   9.011  1.00 10.00      A   
ATOM   2010  CG  LEU A 213       2.656  16.772   8.800  1.00 10.00      A   
ATOM   2011  CD1 LEU A 213       2.596  16.235   7.379  1.00 10.00      A   
ATOM   2012  CD2 LEU A 213       4.041  17.313   9.107  1.00 10.00      A   
ATOM   2013  C   LEU A 213      -0.167  16.436  10.063  1.00 10.00      A   
ATOM   2014  O   LEU A 213      -0.126  16.782  11.247  1.00 10.00      A   
ATOM   2015  N   LYS A 214      -0.489  15.205   9.676  1.00 10.00      A   
ATOM   2016  HN  LYS A 214      -0.502  14.998   8.714  1.00 10.00      A   
ATOM   2017  CA  LYS A 214      -0.814  14.152  10.628  1.00 10.00      A   
ATOM   2018  CB  LYS A 214      -2.177  13.531  10.304  1.00 10.00      A   
ATOM   2019  CG  LYS A 214      -3.325  14.519  10.209  1.00 10.00      A   
ATOM   2020  CD  LYS A 214      -3.572  15.228  11.530  1.00 10.00      A   
ATOM   2021  CE  LYS A 214      -4.865  16.031  11.489  1.00 10.00      A   
ATOM   2022  NZ  LYS A 214      -4.984  16.839  10.246  1.00 10.00      A   
ATOM   2023  HZ1 LYS A 214      -5.533  17.705  10.426  1.00 10.00      A   
ATOM   2024  HZ2 LYS A 214      -5.468  16.292   9.507  1.00 10.00      A   
ATOM   2025  HZ3 LYS A 214      -4.038  17.108   9.898  1.00 10.00      A   
ATOM   2026  C   LYS A 214       0.241  13.057  10.598  1.00 10.00      A   
ATOM   2027  O   LYS A 214       0.631  12.530  11.642  1.00 10.00      A   
ATOM   2028  N   SER A 215       0.702  12.720   9.400  1.00 10.00      A   
ATOM   2029  HN  SER A 215       0.364  13.185   8.605  1.00 10.00      A   
ATOM   2030  CA  SER A 215       1.703  11.680   9.235  1.00 10.00      A   
ATOM   2031  CB  SER A 215       1.134  10.545   8.374  1.00 10.00      A   
ATOM   2032  OG  SER A 215       2.014   9.435   8.331  1.00 10.00      A   
ATOM   2033  HG  SER A 215       1.589   8.668   8.752  1.00 10.00      A   
ATOM   2034  C   SER A 215       2.974  12.243   8.607  1.00 10.00      A   
ATOM   2035  O   SER A 215       2.946  12.767   7.491  1.00 10.00      A   
ATOM   2036  N   LEU A 216       4.088  12.141   9.329  1.00 10.00      A   
ATOM   2037  HN  LEU A 216       4.050  11.713  10.218  1.00 10.00      A   
ATOM   2038  CA  LEU A 216       5.367  12.635   8.834  1.00 10.00      A   
ATOM   2039  CB  LEU A 216       5.792  13.903   9.579  1.00 10.00      A   
ATOM   2040  CG  LEU A 216       7.079  14.574   9.093  1.00 10.00      A   
ATOM   2041  CD1 LEU A 216       6.880  15.182   7.712  1.00 10.00      A   
ATOM   2042  CD2 LEU A 216       7.534  15.633  10.084  1.00 10.00      A   
ATOM   2043  C   LEU A 216       6.445  11.560   8.956  1.00 10.00      A   
ATOM   2044  O   LEU A 216       6.931  11.272  10.052  1.00 10.00      A   
ATOM   2045  N   LYS A 217       6.800  10.959   7.829  1.00 10.00      A   
ATOM   2046  HN  LYS A 217       6.371  11.231   6.987  1.00 10.00      A   
ATOM   2047  CA  LYS A 217       7.813   9.915   7.797  1.00 10.00      A   
ATOM   2048  CB  LYS A 217       7.229   8.624   7.213  1.00 10.00      A   
ATOM   2049  CG  LYS A 217       5.982   8.131   7.934  1.00 10.00      A   
ATOM   2050  CD  LYS A 217       5.366   6.921   7.244  1.00 10.00      A   
ATOM   2051  CE  LYS A 217       6.200   5.665   7.453  1.00 10.00      A   
ATOM   2052  NZ  LYS A 217       5.605   4.479   6.776  1.00 10.00      A   
ATOM   2053  HZ1 LYS A 217       5.413   4.695   5.776  1.00 10.00      A   
ATOM   2054  HZ2 LYS A 217       4.711   4.211   7.236  1.00 10.00      A   
ATOM   2055  HZ3 LYS A 217       6.262   3.671   6.824  1.00 10.00      A   
ATOM   2056  C   LYS A 217       9.023  10.381   6.994  1.00 10.00      A   
ATOM   2057  O   LYS A 217       8.919  10.662   5.795  1.00 10.00      A   
ATOM   2058  N   LEU A 218      10.159  10.479   7.669  1.00 10.00      A   
ATOM   2059  HN  LEU A 218      10.168  10.235   8.622  1.00 10.00      A   
ATOM   2060  CA  LEU A 218      11.396  10.930   7.045  1.00 10.00      A   
ATOM   2061  CB  LEU A 218      12.188  11.800   8.021  1.00 10.00      A   
ATOM   2062  CG  LEU A 218      11.397  12.920   8.701  1.00 10.00      A   
ATOM   2063  CD1 LEU A 218      12.194  13.519   9.844  1.00 10.00      A   
ATOM   2064  CD2 LEU A 218      11.005  13.996   7.697  1.00 10.00      A   
ATOM   2065  C   LEU A 218      12.241   9.755   6.568  1.00 10.00      A   
ATOM   2066  O   LEU A 218      11.836   8.600   6.686  1.00 10.00      A   
ATOM   2067  N   ASN A 219      13.411  10.063   6.023  1.00 10.00      A   
ATOM   2068  HN  ASN A 219      13.677  11.004   5.963  1.00 10.00      A   
ATOM   2069  CA  ASN A 219      14.319   9.038   5.512  1.00 10.00      A   
ATOM   2070  CB  ASN A 219      14.577   9.223   4.010  1.00 10.00      A   
ATOM   2071  CG  ASN A 219      15.419  10.441   3.678  1.00 10.00      A   
ATOM   2072  OD1 ASN A 219      15.390  11.449   4.382  1.00 10.00      A   
ATOM   2073  ND2 ASN A 219      16.182  10.349   2.602  1.00 10.00      A   
ATOM   2074 HD21 ASN A 219      16.162   9.506   2.092  1.00 10.00      A   
ATOM   2075 HD22 ASN A 219      16.730  11.125   2.349  1.00 10.00      A   
ATOM   2076  C   ASN A 219      15.635   9.019   6.284  1.00 10.00      A   
ATOM   2077  O   ASN A 219      15.835   9.808   7.209  1.00 10.00      A   
ATOM   2078  N   ARG A 220      16.535   8.125   5.881  1.00 10.00      A   
ATOM   2079  HN  ARG A 220      16.317   7.545   5.117  1.00 10.00      A   
ATOM   2080  CA  ARG A 220      17.835   7.963   6.533  1.00 10.00      A   
ATOM   2081  CB  ARG A 220      18.567   6.756   5.935  1.00 10.00      A   
ATOM   2082  CG  ARG A 220      19.728   6.246   6.770  1.00 10.00      A   
ATOM   2083  CD  ARG A 220      20.425   5.076   6.095  1.00 10.00      A   
ATOM   2084  NE  ARG A 220      21.084   4.205   7.066  1.00 10.00      A   
ATOM   2085  HE  ARG A 220      21.124   4.522   7.999  1.00 10.00      A   
ATOM   2086  CZ  ARG A 220      21.627   3.027   6.765  1.00 10.00      A   
ATOM   2087  NH1 ARG A 220      21.602   2.567   5.520  1.00 10.00      A   
ATOM   2088 HH11 ARG A 220      22.022   1.644   5.297  1.00 10.00      A   
ATOM   2089 HH12 ARG A 220      21.157   3.137   4.747  1.00 10.00      A   
ATOM   2090  NH2 ARG A 220      22.187   2.294   7.719  1.00 10.00      A   
ATOM   2091 HH21 ARG A 220      22.200   2.632   8.716  1.00 10.00      A   
ATOM   2092 HH22 ARG A 220      22.625   1.375   7.486  1.00 10.00      A   
ATOM   2093  C   ARG A 220      18.712   9.211   6.420  1.00 10.00      A   
ATOM   2094  O   ARG A 220      19.642   9.395   7.206  1.00 10.00      A   
ATOM   2095  N   ALA A 221      18.415  10.062   5.448  1.00 10.00      A   
ATOM   2096  HN  ALA A 221      17.662   9.864   4.856  1.00 10.00      A   
ATOM   2097  CA  ALA A 221      19.188  11.280   5.236  1.00 10.00      A   
ATOM   2098  CB  ALA A 221      18.842  11.907   3.895  1.00 10.00      A   
ATOM   2099  C   ALA A 221      18.988  12.288   6.363  1.00 10.00      A   
ATOM   2100  O   ALA A 221      19.892  13.058   6.677  1.00 10.00      A   
ATOM   2101  N   VAL A 222      17.813  12.272   6.976  1.00 10.00      A   
ATOM   2102  HN  VAL A 222      17.138  11.615   6.702  1.00 10.00      A   
ATOM   2103  CA  VAL A 222      17.510  13.194   8.064  1.00 10.00      A   
ATOM   2104  CB  VAL A 222      15.999  13.242   8.365  1.00 10.00      A   
ATOM   2105  CG1 VAL A 222      15.700  14.253   9.463  1.00 10.00      A   
ATOM   2106  CG2 VAL A 222      15.223  13.583   7.103  1.00 10.00      A   
ATOM   2107  C   VAL A 222      18.280  12.809   9.328  1.00 10.00      A   
ATOM   2108  O   VAL A 222      18.089  11.717   9.873  1.00 10.00      A   
ATOM   2109  N   PRO A 223      19.173  13.700   9.798  1.00 10.00      A   
ATOM   2110  CA  PRO A 223      19.988  13.467  10.995  1.00 10.00      A   
ATOM   2111  CB  PRO A 223      21.018  14.609  10.970  1.00 10.00      A   
ATOM   2112  CG  PRO A 223      20.877  15.247   9.626  1.00 10.00      A   
ATOM   2113  CD  PRO A 223      19.460  15.007   9.198  1.00 10.00      A   
ATOM   2114  C   PRO A 223      19.159  13.549  12.272  1.00 10.00      A   
ATOM   2115  O   PRO A 223      18.218  14.343  12.361  1.00 10.00      A   
ATOM   2116  N   LEU A 224      19.534  12.749  13.263  1.00 10.00      A   
ATOM   2117  HN  LEU A 224      20.316  12.167  13.128  1.00 10.00      A   
ATOM   2118  CA  LEU A 224      18.836  12.707  14.548  1.00 10.00      A   
ATOM   2119  CB  LEU A 224      19.451  11.620  15.438  1.00 10.00      A   
ATOM   2120  CG  LEU A 224      18.857  11.459  16.842  1.00 10.00      A   
ATOM   2121  CD1 LEU A 224      17.440  10.904  16.775  1.00 10.00      A   
ATOM   2122  CD2 LEU A 224      19.746  10.570  17.700  1.00 10.00      A   
ATOM   2123  C   LEU A 224      18.909  14.053  15.257  1.00 10.00      A   
ATOM   2124  O   LEU A 224      18.010  14.424  16.017  1.00 10.00      A   
ATOM   2125  N   GLU A 225      19.980  14.786  14.996  1.00 10.00      A   
ATOM   2126  HN  GLU A 225      20.664  14.432  14.376  1.00 10.00      A   
ATOM   2127  CA  GLU A 225      20.188  16.090  15.609  1.00 10.00      A   
ATOM   2128  CB  GLU A 225      21.654  16.510  15.508  1.00 10.00      A   
ATOM   2129  CG  GLU A 225      22.652  15.376  15.668  1.00 10.00      A   
ATOM   2130  CD  GLU A 225      23.026  14.740  14.344  1.00 10.00      A   
ATOM   2131  OE1 GLU A 225      22.319  13.808  13.912  1.00 10.00      A   
ATOM   2132  OE2 GLU A 225      24.024  15.179  13.727  1.00 10.00      A   
ATOM   2133  C   GLU A 225      19.305  17.157  14.969  1.00 10.00      A   
ATOM   2134  O   GLU A 225      19.294  18.311  15.401  1.00 10.00      A   
ATOM   2135  N   LYS A 226      18.585  16.782  13.923  1.00 10.00      A   
ATOM   2136  HN  LYS A 226      18.646  15.853  13.601  1.00 10.00      A   
ATOM   2137  CA  LYS A 226      17.702  17.717  13.238  1.00 10.00      A   
ATOM   2138  CB  LYS A 226      18.034  17.783  11.744  1.00 10.00      A   
ATOM   2139  CG  LYS A 226      19.348  18.483  11.416  1.00 10.00      A   
ATOM   2140  CD  LYS A 226      19.213  20.000  11.477  1.00 10.00      A   
ATOM   2141  CE  LYS A 226      20.523  20.700  11.123  1.00 10.00      A   
ATOM   2142  NZ  LYS A 226      20.793  20.709   9.659  1.00 10.00      A   
ATOM   2143  HZ1 LYS A 226      20.531  19.799   9.240  1.00 10.00      A   
ATOM   2144  HZ2 LYS A 226      21.805  20.878   9.481  1.00 10.00      A   
ATOM   2145  HZ3 LYS A 226      20.243  21.469   9.191  1.00 10.00      A   
ATOM   2146  C   LYS A 226      16.247  17.320  13.439  1.00 10.00      A   
ATOM   2147  O   LYS A 226      15.344  17.919  12.859  1.00 10.00      A   
ATOM   2148  N   LEU A 227      16.028  16.324  14.287  1.00 10.00      A   
ATOM   2149  HN  LEU A 227      16.794  15.907  14.741  1.00 10.00      A   
ATOM   2150  CA  LEU A 227      14.682  15.829  14.556  1.00 10.00      A   
ATOM   2151  CB  LEU A 227      14.737  14.384  15.054  1.00 10.00      A   
ATOM   2152  CG  LEU A 227      13.387  13.708  15.293  1.00 10.00      A   
ATOM   2153  CD1 LEU A 227      12.731  13.339  13.971  1.00 10.00      A   
ATOM   2154  CD2 LEU A 227      13.550  12.485  16.178  1.00 10.00      A   
ATOM   2155  C   LEU A 227      13.930  16.697  15.564  1.00 10.00      A   
ATOM   2156  O   LEU A 227      12.754  17.008  15.369  1.00 10.00      A   
ATOM   2157  N   ALA A 228      14.617  17.091  16.633  1.00 10.00      A   
ATOM   2158  HN  ALA A 228      15.559  16.833  16.712  1.00 10.00      A   
ATOM   2159  CA  ALA A 228      14.015  17.904  17.693  1.00 10.00      A   
ATOM   2160  CB  ALA A 228      15.042  18.247  18.759  1.00 10.00      A   
ATOM   2161  C   ALA A 228      13.341  19.167  17.156  1.00 10.00      A   
ATOM   2162  O   ALA A 228      12.256  19.541  17.602  1.00 10.00      A   
ATOM   2163  N   THR A 229      13.979  19.807  16.183  1.00 10.00      A   
ATOM   2164  HN  THR A 229      14.830  19.456  15.859  1.00 10.00      A   
ATOM   2165  CA  THR A 229      13.442  21.020  15.586  1.00 10.00      A   
ATOM   2166  CB  THR A 229      14.449  21.645  14.607  1.00 10.00      A   
ATOM   2167  OG1 THR A 229      15.767  21.161  14.915  1.00 10.00      A   
ATOM   2168  HG1 THR A 229      15.937  21.270  15.860  1.00 10.00      A   
ATOM   2169  CG2 THR A 229      14.429  23.161  14.733  1.00 10.00      A   
ATOM   2170  C   THR A 229      12.127  20.737  14.858  1.00 10.00      A   
ATOM   2171  O   THR A 229      11.150  21.465  15.026  1.00 10.00      A   
ATOM   2172  N   LEU A 230      12.100  19.657  14.081  1.00 10.00      A   
ATOM   2173  HN  LEU A 230      12.903  19.101  14.009  1.00 10.00      A   
ATOM   2174  CA  LEU A 230      10.908  19.276  13.331  1.00 10.00      A   
ATOM   2175  CB  LEU A 230      11.225  18.139  12.359  1.00 10.00      A   
ATOM   2176  CG  LEU A 230      12.096  18.504  11.157  1.00 10.00      A   
ATOM   2177  CD1 LEU A 230      12.520  17.250  10.414  1.00 10.00      A   
ATOM   2178  CD2 LEU A 230      11.349  19.451  10.228  1.00 10.00      A   
ATOM   2179  C   LEU A 230       9.761  18.883  14.259  1.00 10.00      A   
ATOM   2180  O   LEU A 230       8.597  19.183  13.987  1.00 10.00      A   
ATOM   2181  N   LEU A 231      10.098  18.223  15.362  1.00 10.00      A   
ATOM   2182  HN  LEU A 231      11.046  18.009  15.519  1.00 10.00      A   
ATOM   2183  CA  LEU A 231       9.096  17.793  16.339  1.00 10.00      A   
ATOM   2184  CB  LEU A 231       9.744  16.920  17.417  1.00 10.00      A   
ATOM   2185  CG  LEU A 231      10.342  15.595  16.941  1.00 10.00      A   
ATOM   2186  CD1 LEU A 231      11.124  14.925  18.062  1.00 10.00      A   
ATOM   2187  CD2 LEU A 231       9.245  14.677  16.434  1.00 10.00      A   
ATOM   2188  C   LEU A 231       8.414  18.998  16.979  1.00 10.00      A   
ATOM   2189  O   LEU A 231       7.259  18.936  17.404  1.00 10.00      A   
ATOM   2190  N   GLN A 232       9.134  20.105  17.017  1.00 10.00      A   
ATOM   2191  HN  GLN A 232      10.039  20.099  16.640  1.00 10.00      A   
ATOM   2192  CA  GLN A 232       8.621  21.332  17.591  1.00 10.00      A   
ATOM   2193  CB  GLN A 232       9.777  22.191  18.107  1.00 10.00      A   
ATOM   2194  CG  GLN A 232      10.363  21.717  19.428  1.00 10.00      A   
ATOM   2195  CD  GLN A 232       9.465  22.038  20.607  1.00 10.00      A   
ATOM   2196  OE1 GLN A 232       8.750  23.041  20.605  1.00 10.00      A   
ATOM   2197  NE2 GLN A 232       9.499  21.195  21.624  1.00 10.00      A   
ATOM   2198 HE21 GLN A 232      10.092  20.420  21.565  1.00 10.00      A   
ATOM   2199 HE22 GLN A 232       8.922  21.379  22.396  1.00 10.00      A   
ATOM   2200  C   GLN A 232       7.809  22.110  16.560  1.00 10.00      A   
ATOM   2201  O   GLN A 232       7.270  23.174  16.859  1.00 10.00      A   
ATOM   2202  N   ARG A 233       7.743  21.581  15.341  1.00 10.00      A   
ATOM   2203  HN  ARG A 233       8.222  20.742  15.158  1.00 10.00      A   
ATOM   2204  CA  ARG A 233       6.993  22.223  14.264  1.00 10.00      A   
ATOM   2205  CB  ARG A 233       7.773  22.179  12.946  1.00 10.00      A   
ATOM   2206  CG  ARG A 233       9.185  22.738  13.009  1.00 10.00      A   
ATOM   2207  CD  ARG A 233       9.186  24.185  13.467  1.00 10.00      A   
ATOM   2208  NE  ARG A 233      10.501  24.805  13.330  1.00 10.00      A   
ATOM   2209  HE  ARG A 233      11.155  24.358  12.742  1.00 10.00      A   
ATOM   2210  CZ  ARG A 233      10.862  25.923  13.949  1.00 10.00      A   
ATOM   2211  NH1 ARG A 233      10.009  26.553  14.754  1.00 10.00      A   
ATOM   2212 HH11 ARG A 233       9.050  26.178  14.908  1.00 10.00      A   
ATOM   2213 HH12 ARG A 233      10.299  27.433  15.242  1.00 10.00      A   
ATOM   2214  NH2 ARG A 233      12.070  26.417  13.744  1.00 10.00      A   
ATOM   2215 HH21 ARG A 233      12.371  27.291  14.223  1.00 10.00      A   
ATOM   2216 HH22 ARG A 233      12.736  25.924  13.090  1.00 10.00      A   
ATOM   2217  C   ARG A 233       5.639  21.554  14.060  1.00 10.00      A   
ATOM   2218  O   ARG A 233       4.739  22.130  13.449  1.00 10.00      A   
ATOM   2219  N   ALA A 234       5.499  20.334  14.562  1.00 10.00      A   
ATOM   2220  HN  ALA A 234       6.253  19.920  15.039  1.00 10.00      A   
ATOM   2221  CA  ALA A 234       4.251  19.596  14.422  1.00 10.00      A   
ATOM   2222  CB  ALA A 234       4.334  18.630  13.246  1.00 10.00      A   
ATOM   2223  C   ALA A 234       3.893  18.848  15.704  1.00 10.00      A   
ATOM   2224  O   ALA A 234       4.259  17.685  15.877  1.00 10.00      A   
ATOM   2225  N   PRO A 235       3.187  19.512  16.633  1.00 10.00      A   
ATOM   2226  CA  PRO A 235       2.773  18.889  17.892  1.00 10.00      A   
ATOM   2227  CB  PRO A 235       2.494  20.094  18.789  1.00 10.00      A   
ATOM   2228  CG  PRO A 235       2.042  21.162  17.851  1.00 10.00      A   
ATOM   2229  CD  PRO A 235       2.765  20.926  16.549  1.00 10.00      A   
ATOM   2230  C   PRO A 235       1.506  18.045  17.725  1.00 10.00      A   
ATOM   2231  O   PRO A 235       1.171  17.230  18.588  1.00 10.00      A   
ATOM   2232  N   GLN A 236       0.817  18.233  16.603  1.00 10.00      A   
ATOM   2233  HN  GLN A 236       1.147  18.885  15.947  1.00 10.00      A   
ATOM   2234  CA  GLN A 236      -0.417  17.504  16.318  1.00 10.00      A   
ATOM   2235  CB  GLN A 236      -1.417  18.409  15.577  1.00 10.00      A   
ATOM   2236  CG  GLN A 236      -1.168  18.557  14.078  1.00 10.00      A   
ATOM   2237  CD  GLN A 236       0.053  19.397  13.743  1.00 10.00      A   
ATOM   2238  OE1 GLN A 236       0.411  20.323  14.474  1.00 10.00      A   
ATOM   2239  NE2 GLN A 236       0.704  19.077  12.639  1.00 10.00      A   
ATOM   2240 HE21 GLN A 236       0.368  18.319  12.105  1.00 10.00      A   
ATOM   2241 HE22 GLN A 236       1.488  19.615  12.386  1.00 10.00      A   
ATOM   2242  C   GLN A 236      -0.143  16.237  15.508  1.00 10.00      A   
ATOM   2243  O   GLN A 236      -1.069  15.555  15.060  1.00 10.00      A   
ATOM   2244  N   LEU A 237       1.137  15.929  15.335  1.00 10.00      A   
ATOM   2245  HN  LEU A 237       1.820  16.500  15.743  1.00 10.00      A   
ATOM   2246  CA  LEU A 237       1.558  14.760  14.578  1.00 10.00      A   
ATOM   2247  CB  LEU A 237       3.081  14.758  14.441  1.00 10.00      A   
ATOM   2248  CG  LEU A 237       3.646  14.221  13.127  1.00 10.00      A   
ATOM   2249  CD1 LEU A 237       3.062  14.981  11.945  1.00 10.00      A   
ATOM   2250  CD2 LEU A 237       5.163  14.326  13.126  1.00 10.00      A   
ATOM   2251  C   LEU A 237       1.097  13.475  15.255  1.00 10.00      A   
ATOM   2252  O   LEU A 237       1.251  13.315  16.466  1.00 10.00      A   
ATOM   2253  N   GLU A 238       0.519  12.574  14.470  1.00 10.00      A   
ATOM   2254  HN  GLU A 238       0.412  12.772  13.515  1.00 10.00      A   
ATOM   2255  CA  GLU A 238       0.043  11.300  14.989  1.00 10.00      A   
ATOM   2256  CB  GLU A 238      -1.360  10.984  14.466  1.00 10.00      A   
ATOM   2257  CG  GLU A 238      -2.455  11.875  15.034  1.00 10.00      A   
ATOM   2258  CD  GLU A 238      -3.851  11.343  14.764  1.00 10.00      A   
ATOM   2259  OE1 GLU A 238      -3.978  10.215  14.242  1.00 10.00      A   
ATOM   2260  OE2 GLU A 238      -4.832  12.052  15.078  1.00 10.00      A   
ATOM   2261  C   GLU A 238       1.007  10.181  14.625  1.00 10.00      A   
ATOM   2262  O   GLU A 238       1.317   9.315  15.448  1.00 10.00      A   
ATOM   2263  N   GLU A 239       1.488  10.207  13.391  1.00 10.00      A   
ATOM   2264  HN  GLU A 239       1.211  10.926  12.784  1.00 10.00      A   
ATOM   2265  CA  GLU A 239       2.431   9.204  12.919  1.00 10.00      A   
ATOM   2266  CB  GLU A 239       1.990   8.622  11.577  1.00 10.00      A   
ATOM   2267  CG  GLU A 239       0.640   7.925  11.603  1.00 10.00      A   
ATOM   2268  CD  GLU A 239       0.503   6.891  10.501  1.00 10.00      A   
ATOM   2269  OE1 GLU A 239       0.899   7.179   9.347  1.00 10.00      A   
ATOM   2270  OE2 GLU A 239       0.010   5.781  10.785  1.00 10.00      A   
ATOM   2271  C   GLU A 239       3.814   9.826  12.784  1.00 10.00      A   
ATOM   2272  O   GLU A 239       3.979  10.841  12.101  1.00 10.00      A   
ATOM   2273  N   LEU A 240       4.803   9.223  13.429  1.00 10.00      A   
ATOM   2274  HN  LEU A 240       4.622   8.408  13.946  1.00 10.00      A   
ATOM   2275  CA  LEU A 240       6.154   9.748  13.385  1.00 10.00      A   
ATOM   2276  CB  LEU A 240       6.604  10.189  14.779  1.00 10.00      A   
ATOM   2277  CG  LEU A 240       7.951  10.907  14.850  1.00 10.00      A   
ATOM   2278  CD1 LEU A 240       7.876  12.259  14.160  1.00 10.00      A   
ATOM   2279  CD2 LEU A 240       8.403  11.060  16.291  1.00 10.00      A   
ATOM   2280  C   LEU A 240       7.147   8.748  12.811  1.00 10.00      A   
ATOM   2281  O   LEU A 240       7.464   7.734  13.435  1.00 10.00      A   
ATOM   2282  N   GLY A 241       7.627   9.040  11.616  1.00 10.00      A   
ATOM   2283  HN  GLY A 241       7.308   9.850  11.153  1.00 10.00      A   
ATOM   2284  CA  GLY A 241       8.609   8.192  10.981  1.00 10.00      A   
ATOM   2285  C   GLY A 241       9.987   8.799  11.121  1.00 10.00      A   
ATOM   2286  O   GLY A 241      10.384   9.631  10.305  1.00 10.00      A   
ATOM   2287  N   THR A 242      10.698   8.411  12.169  1.00 10.00      A   
ATOM   2288  HN  THR A 242      10.323   7.735  12.778  1.00 10.00      A   
ATOM   2289  CA  THR A 242      12.029   8.930  12.435  1.00 10.00      A   
ATOM   2290  CB  THR A 242      12.441   8.659  13.896  1.00 10.00      A   
ATOM   2291  OG1 THR A 242      11.370   9.047  14.769  1.00 10.00      A   
ATOM   2292  HG1 THR A 242      10.898   9.793  14.381  1.00 10.00      A   
ATOM   2293  CG2 THR A 242      13.689   9.449  14.258  1.00 10.00      A   
ATOM   2294  C   THR A 242      13.060   8.318  11.497  1.00 10.00      A   
ATOM   2295  O   THR A 242      13.140   7.097  11.353  1.00 10.00      A   
ATOM   2296  N   GLY A 243      13.842   9.178  10.859  1.00 10.00      A   
ATOM   2297  HN  GLY A 243      13.730  10.137  11.019  1.00 10.00      A   
ATOM   2298  CA  GLY A 243      14.863   8.714   9.946  1.00 10.00      A   
ATOM   2299  C   GLY A 243      16.099   8.242  10.684  1.00 10.00      A   
ATOM   2300  O   GLY A 243      16.116   7.136  11.227  1.00 10.00      A   
ATOM   2301  N   GLY A 244      17.124   9.081  10.713  1.00 10.00      A   
ATOM   2302  HN  GLY A 244      17.054   9.950  10.265  1.00 10.00      A   
ATOM   2303  CA  GLY A 244      18.348   8.733  11.397  1.00 10.00      A   
ATOM   2304  C   GLY A 244      18.198   8.786  12.904  1.00 10.00      A   
ATOM   2305  O   GLY A 244      17.612   9.727  13.447  1.00 10.00      A   
ATOM   2306  N   TYR A 245      18.716   7.773  13.580  1.00 10.00      A   
ATOM   2307  HN  TYR A 245      19.162   7.051  13.087  1.00 10.00      A   
ATOM   2308  CA  TYR A 245      18.631   7.700  15.031  1.00 10.00      A   
ATOM   2309  CB  TYR A 245      17.603   6.640  15.438  1.00 10.00      A   
ATOM   2310  CG  TYR A 245      16.822   6.964  16.696  1.00 10.00      A   
ATOM   2311  CD1 TYR A 245      15.642   7.691  16.634  1.00 10.00      A   
ATOM   2312  CD2 TYR A 245      17.259   6.534  17.942  1.00 10.00      A   
ATOM   2313  CE1 TYR A 245      14.919   7.979  17.775  1.00 10.00      A   
ATOM   2314  CE2 TYR A 245      16.544   6.819  19.089  1.00 10.00      A   
ATOM   2315  CZ  TYR A 245      15.374   7.542  19.000  1.00 10.00      A   
ATOM   2316  OH  TYR A 245      14.654   7.825  20.141  1.00 10.00      A   
ATOM   2317  HH  TYR A 245      15.259   7.945  20.888  1.00 10.00      A   
ATOM   2318  C   TYR A 245      19.998   7.389  15.638  1.00 10.00      A   
ATOM   2319  O   TYR A 245      20.094   6.853  16.746  1.00 10.00      A   
ATOM   2320  N   THR A 246      21.053   7.739  14.916  1.00 10.00      A   
ATOM   2321  HN  THR A 246      20.919   8.183  14.047  1.00 10.00      A   
ATOM   2322  CA  THR A 246      22.406   7.491  15.388  1.00 10.00      A   
ATOM   2323  CB  THR A 246      23.110   6.364  14.587  1.00 10.00      A   
ATOM   2324  OG1 THR A 246      24.422   6.109  15.109  1.00 10.00      A   
ATOM   2325  HG1 THR A 246      25.078   6.545  14.548  1.00 10.00      A   
ATOM   2326  CG2 THR A 246      23.205   6.694  13.104  1.00 10.00      A   
ATOM   2327  C   THR A 246      23.240   8.773  15.415  1.00 10.00      A   
ATOM   2328  O   THR A 246      23.307   9.511  14.428  1.00 10.00      A   
ATOM   2329  N   ALA A 247      23.844   9.042  16.567  1.00 10.00      A   
ATOM   2330  HN  ALA A 247      23.725   8.426  17.321  1.00 10.00      A   
ATOM   2331  CA  ALA A 247      24.678  10.220  16.758  1.00 10.00      A   
ATOM   2332  CB  ALA A 247      23.820  11.480  16.806  1.00 10.00      A   
ATOM   2333  C   ALA A 247      25.469  10.074  18.054  1.00 10.00      A   
ATOM   2334  O   ALA A 247      25.372   9.043  18.730  1.00 10.00      A   
ATOM   2335  N   GLU A 248      26.252  11.093  18.391  1.00 10.00      A   
ATOM   2336  HN  GLU A 248      26.299  11.879  17.804  1.00 10.00      A   
ATOM   2337  CA  GLU A 248      27.044  11.073  19.614  1.00 10.00      A   
ATOM   2338  CB  GLU A 248      28.078  12.199  19.607  1.00 10.00      A   
ATOM   2339  CG  GLU A 248      29.121  12.095  20.709  1.00 10.00      A   
ATOM   2340  CD  GLU A 248      29.907  13.377  20.904  1.00 10.00      A   
ATOM   2341  OE1 GLU A 248      30.389  13.944  19.900  1.00 10.00      A   
ATOM   2342  OE2 GLU A 248      30.048  13.825  22.062  1.00 10.00      A   
ATOM   2343  C   GLU A 248      26.128  11.223  20.820  1.00 10.00      A   
ATOM   2344  O   GLU A 248      25.200  12.030  20.800  1.00 10.00      A   
ATOM   2345  N   VAL A 249      26.383  10.435  21.857  1.00 10.00      A   
ATOM   2346  HN  VAL A 249      27.142   9.816  21.810  1.00 10.00      A   
ATOM   2347  CA  VAL A 249      25.572  10.470  23.070  1.00 10.00      A   
ATOM   2348  CB  VAL A 249      25.786   9.223  23.956  1.00 10.00      A   
ATOM   2349  CG1 VAL A 249      24.774   9.201  25.090  1.00 10.00      A   
ATOM   2350  CG2 VAL A 249      25.686   7.951  23.125  1.00 10.00      A   
ATOM   2351  C   VAL A 249      25.846  11.731  23.886  1.00 10.00      A   
ATOM   2352  O   VAL A 249      26.848  11.821  24.600  1.00 10.00      A   
ATOM   2353  N   ARG A 250      24.945  12.699  23.776  1.00 10.00      A   
ATOM   2354  HN  ARG A 250      24.160  12.560  23.196  1.00 10.00      A   
ATOM   2355  CA  ARG A 250      25.072  13.959  24.489  1.00 10.00      A   
ATOM   2356  CB  ARG A 250      25.402  15.092  23.513  1.00 10.00      A   
ATOM   2357  CG  ARG A 250      26.823  15.060  22.975  1.00 10.00      A   
ATOM   2358  CD  ARG A 250      27.074  16.197  21.996  1.00 10.00      A   
ATOM   2359  NE  ARG A 250      26.641  17.488  22.527  1.00 10.00      A   
ATOM   2360  HE  ARG A 250      25.674  17.605  22.705  1.00 10.00      A   
ATOM   2361  CZ  ARG A 250      27.470  18.497  22.802  1.00 10.00      A   
ATOM   2362  NH1 ARG A 250      28.781  18.373  22.605  1.00 10.00      A   
ATOM   2363 HH11 ARG A 250      29.178  17.479  22.236  1.00 10.00      A   
ATOM   2364 HH12 ARG A 250      29.425  19.167  22.822  1.00 10.00      A   
ATOM   2365  NH2 ARG A 250      26.979  19.642  23.248  1.00 10.00      A   
ATOM   2366 HH21 ARG A 250      25.940  19.753  23.382  1.00 10.00      A   
ATOM   2367 HH22 ARG A 250      27.615  20.437  23.470  1.00 10.00      A   
ATOM   2368  C   ARG A 250      23.783  14.277  25.244  1.00 10.00      A   
ATOM   2369  O   ARG A 250      22.691  14.209  24.678  1.00 10.00      A   
ATOM   2370  N   PRO A 251      23.899  14.628  26.535  1.00 10.00      A   
ATOM   2371  CA  PRO A 251      22.747  14.965  27.385  1.00 10.00      A   
ATOM   2372  CB  PRO A 251      23.391  15.438  28.691  1.00 10.00      A   
ATOM   2373  CG  PRO A 251      24.727  14.779  28.707  1.00 10.00      A   
ATOM   2374  CD  PRO A 251      25.170  14.706  27.276  1.00 10.00      A   
ATOM   2375  C   PRO A 251      21.892  16.083  26.792  1.00 10.00      A   
ATOM   2376  O   PRO A 251      20.662  16.031  26.841  1.00 10.00      A   
ATOM   2377  N   ASP A 252      22.548  17.083  26.216  1.00 10.00      A   
ATOM   2378  HN  ASP A 252      23.526  17.051  26.180  1.00 10.00      A   
ATOM   2379  CA  ASP A 252      21.848  18.215  25.618  1.00 10.00      A   
ATOM   2380  CB  ASP A 252      22.801  19.366  25.250  1.00 10.00      A   
ATOM   2381  CG  ASP A 252      23.856  19.016  24.212  1.00 10.00      A   
ATOM   2382  OD1 ASP A 252      24.322  19.936  23.510  1.00 10.00      A   
ATOM   2383  OD2 ASP A 252      24.254  17.834  24.117  1.00 10.00      A   
ATOM   2384  C   ASP A 252      20.999  17.788  24.427  1.00 10.00      A   
ATOM   2385  O   ASP A 252      19.887  18.285  24.241  1.00 10.00      A   
ATOM   2386  N   VAL A 253      21.516  16.859  23.635  1.00 10.00      A   
ATOM   2387  HN  VAL A 253      22.413  16.505  23.831  1.00 10.00      A   
ATOM   2388  CA  VAL A 253      20.791  16.359  22.477  1.00 10.00      A   
ATOM   2389  CB  VAL A 253      21.729  15.599  21.512  1.00 10.00      A   
ATOM   2390  CG1 VAL A 253      20.976  15.124  20.277  1.00 10.00      A   
ATOM   2391  CG2 VAL A 253      22.915  16.471  21.118  1.00 10.00      A   
ATOM   2392  C   VAL A 253      19.666  15.435  22.940  1.00 10.00      A   
ATOM   2393  O   VAL A 253      18.557  15.468  22.404  1.00 10.00      A   
ATOM   2394  N   TYR A 254      19.960  14.623  23.952  1.00 10.00      A   
ATOM   2395  HN  TYR A 254      20.868  14.645  24.331  1.00 10.00      A   
ATOM   2396  CA  TYR A 254      18.985  13.688  24.505  1.00 10.00      A   
ATOM   2397  CB  TYR A 254      19.625  12.810  25.583  1.00 10.00      A   
ATOM   2398  CG  TYR A 254      18.665  11.832  26.221  1.00 10.00      A   
ATOM   2399  CD1 TYR A 254      18.345  10.635  25.594  1.00 10.00      A   
ATOM   2400  CD2 TYR A 254      18.076  12.108  27.446  1.00 10.00      A   
ATOM   2401  CE1 TYR A 254      17.466   9.739  26.171  1.00 10.00      A   
ATOM   2402  CE2 TYR A 254      17.194  11.219  28.032  1.00 10.00      A   
ATOM   2403  CZ  TYR A 254      16.893  10.036  27.392  1.00 10.00      A   
ATOM   2404  OH  TYR A 254      16.011   9.149  27.971  1.00 10.00      A   
ATOM   2405  HH  TYR A 254      15.158   9.584  28.099  1.00 10.00      A   
ATOM   2406  C   TYR A 254      17.778  14.431  25.075  1.00 10.00      A   
ATOM   2407  O   TYR A 254      16.628  14.081  24.791  1.00 10.00      A   
ATOM   2408  N   SER A 255      18.044  15.458  25.876  1.00 10.00      A   
ATOM   2409  HN  SER A 255      18.979  15.681  26.077  1.00 10.00      A   
ATOM   2410  CA  SER A 255      16.984  16.252  26.477  1.00 10.00      A   
ATOM   2411  CB  SER A 255      17.571  17.270  27.459  1.00 10.00      A   
ATOM   2412  OG  SER A 255      18.517  16.650  28.317  1.00 10.00      A   
ATOM   2413  HG  SER A 255      19.406  16.774  27.953  1.00 10.00      A   
ATOM   2414  C   SER A 255      16.158  16.952  25.399  1.00 10.00      A   
ATOM   2415  O   SER A 255      14.933  17.009  25.492  1.00 10.00      A   
ATOM   2416  N   GLY A 256      16.837  17.453  24.367  1.00 10.00      A   
ATOM   2417  HN  GLY A 256      17.814  17.361  24.344  1.00 10.00      A   
ATOM   2418  CA  GLY A 256      16.153  18.129  23.279  1.00 10.00      A   
ATOM   2419  C   GLY A 256      15.128  17.231  22.619  1.00 10.00      A   
ATOM   2420  O   GLY A 256      13.997  17.646  22.365  1.00 10.00      A   
ATOM   2421  N   LEU A 257      15.521  15.990  22.361  1.00 10.00      A   
ATOM   2422  HN  LEU A 257      16.437  15.724  22.591  1.00 10.00      A   
ATOM   2423  CA  LEU A 257      14.634  15.018  21.742  1.00 10.00      A   
ATOM   2424  CB  LEU A 257      15.391  13.734  21.407  1.00 10.00      A   
ATOM   2425  CG  LEU A 257      16.403  13.830  20.269  1.00 10.00      A   
ATOM   2426  CD1 LEU A 257      17.246  12.569  20.205  1.00 10.00      A   
ATOM   2427  CD2 LEU A 257      15.693  14.071  18.946  1.00 10.00      A   
ATOM   2428  C   LEU A 257      13.466  14.703  22.665  1.00 10.00      A   
ATOM   2429  O   LEU A 257      12.314  14.688  22.237  1.00 10.00      A   
ATOM   2430  N   SER A 258      13.778  14.479  23.937  1.00 10.00      A   
ATOM   2431  HN  SER A 258      14.719  14.533  24.212  1.00 10.00      A   
ATOM   2432  CA  SER A 258      12.769  14.157  24.940  1.00 10.00      A   
ATOM   2433  CB  SER A 258      13.440  13.866  26.284  1.00 10.00      A   
ATOM   2434  OG  SER A 258      14.467  12.890  26.144  1.00 10.00      A   
ATOM   2435  HG  SER A 258      15.247  13.296  25.743  1.00 10.00      A   
ATOM   2436  C   SER A 258      11.744  15.284  25.084  1.00 10.00      A   
ATOM   2437  O   SER A 258      10.541  15.036  25.111  1.00 10.00      A   
ATOM   2438  N   VAL A 259      12.226  16.523  25.151  1.00 10.00      A   
ATOM   2439  HN  VAL A 259      13.201  16.662  25.108  1.00 10.00      A   
ATOM   2440  CA  VAL A 259      11.352  17.686  25.291  1.00 10.00      A   
ATOM   2441  CB  VAL A 259      12.163  18.984  25.508  1.00 10.00      A   
ATOM   2442  CG1 VAL A 259      11.260  20.209  25.477  1.00 10.00      A   
ATOM   2443  CG2 VAL A 259      12.924  18.922  26.824  1.00 10.00      A   
ATOM   2444  C   VAL A 259      10.445  17.841  24.070  1.00 10.00      A   
ATOM   2445  O   VAL A 259       9.254  18.131  24.199  1.00 10.00      A   
ATOM   2446  N   ALA A 260      11.010  17.631  22.891  1.00 10.00      A   
ATOM   2447  HN  ALA A 260      11.961  17.385  22.849  1.00 10.00      A   
ATOM   2448  CA  ALA A 260      10.252  17.753  21.656  1.00 10.00      A   
ATOM   2449  CB  ALA A 260      11.187  17.772  20.458  1.00 10.00      A   
ATOM   2450  C   ALA A 260       9.218  16.635  21.523  1.00 10.00      A   
ATOM   2451  O   ALA A 260       8.067  16.885  21.161  1.00 10.00      A   
ATOM   2452  N   LEU A 261       9.631  15.412  21.840  1.00 10.00      A   
ATOM   2453  HN  LEU A 261      10.561  15.284  22.131  1.00 10.00      A   
ATOM   2454  CA  LEU A 261       8.750  14.249  21.754  1.00 10.00      A   
ATOM   2455  CB  LEU A 261       9.532  12.949  21.955  1.00 10.00      A   
ATOM   2456  CG  LEU A 261      10.333  12.462  20.746  1.00 10.00      A   
ATOM   2457  CD1 LEU A 261      11.317  11.383  21.159  1.00 10.00      A   
ATOM   2458  CD2 LEU A 261       9.402  11.943  19.663  1.00 10.00      A   
ATOM   2459  C   LEU A 261       7.584  14.333  22.738  1.00 10.00      A   
ATOM   2460  O   LEU A 261       6.465  13.925  22.424  1.00 10.00      A   
ATOM   2461  N   SER A 262       7.832  14.880  23.919  1.00 10.00      A   
ATOM   2462  HN  SER A 262       8.736  15.202  24.122  1.00 10.00      A   
ATOM   2463  CA  SER A 262       6.780  15.003  24.921  1.00 10.00      A   
ATOM   2464  CB  SER A 262       7.365  15.173  26.328  1.00 10.00      A   
ATOM   2465  OG  SER A 262       8.466  16.068  26.330  1.00 10.00      A   
ATOM   2466  HG  SER A 262       9.268  15.592  26.062  1.00 10.00      A   
ATOM   2467  C   SER A 262       5.812  16.137  24.581  1.00 10.00      A   
ATOM   2468  O   SER A 262       4.789  16.316  25.242  1.00 10.00      A   
ATOM   2469  N   GLY A 263       6.143  16.904  23.552  1.00 10.00      A   
ATOM   2470  HN  GLY A 263       6.980  16.731  23.072  1.00 10.00      A   
ATOM   2471  CA  GLY A 263       5.290  17.996  23.135  1.00 10.00      A   
ATOM   2472  C   GLY A 263       4.132  17.507  22.295  1.00 10.00      A   
ATOM   2473  O   GLY A 263       3.006  17.993  22.427  1.00 10.00      A   
ATOM   2474  N   CYS A 264       4.408  16.529  21.442  1.00 10.00      A   
ATOM   2475  HN  CYS A 264       5.323  16.177  21.400  1.00 10.00      A   
ATOM   2476  CA  CYS A 264       3.390  15.959  20.575  1.00 10.00      A   
ATOM   2477  CB  CYS A 264       4.027  15.409  19.297  1.00 10.00      A   
ATOM   2478  SG  CYS A 264       5.358  16.438  18.631  1.00 10.00      A   
ATOM   2479  HG  CYS A 264       5.030  16.783  17.389  1.00 10.00      A   
ATOM   2480  C   CYS A 264       2.617  14.866  21.308  1.00 10.00      A   
ATOM   2481  O   CYS A 264       3.020  13.700  21.327  1.00 10.00      A   
ATOM   2482  N   LYS A 265       1.506  15.252  21.918  1.00 10.00      A   
ATOM   2483  HN  LYS A 265       1.241  16.197  21.872  1.00 10.00      A   
ATOM   2484  CA  LYS A 265       0.672  14.315  22.661  1.00 10.00      A   
ATOM   2485  CB  LYS A 265      -0.156  15.043  23.726  1.00 10.00      A   
ATOM   2486  CG  LYS A 265       0.552  15.229  25.061  1.00 10.00      A   
ATOM   2487  CD  LYS A 265       1.457  16.449  25.057  1.00 10.00      A   
ATOM   2488  CE  LYS A 265       1.901  16.805  26.467  1.00 10.00      A   
ATOM   2489  NZ  LYS A 265       2.853  17.946  26.478  1.00 10.00      A   
ATOM   2490  HZ1 LYS A 265       2.392  18.802  26.107  1.00 10.00      A   
ATOM   2491  HZ2 LYS A 265       3.676  17.726  25.884  1.00 10.00      A   
ATOM   2492  HZ3 LYS A 265       3.180  18.132  27.449  1.00 10.00      A   
ATOM   2493  C   LYS A 265      -0.248  13.522  21.743  1.00 10.00      A   
ATOM   2494  O   LYS A 265      -0.895  12.566  22.175  1.00 10.00      A   
ATOM   2495  N   GLU A 266      -0.301  13.909  20.479  1.00 10.00      A   
ATOM   2496  HN  GLU A 266       0.236  14.677  20.187  1.00 10.00      A   
ATOM   2497  CA  GLU A 266      -1.154  13.229  19.515  1.00 10.00      A   
ATOM   2498  CB  GLU A 266      -1.674  14.211  18.468  1.00 10.00      A   
ATOM   2499  CG  GLU A 266      -2.703  15.188  19.007  1.00 10.00      A   
ATOM   2500  CD  GLU A 266      -3.797  14.501  19.800  1.00 10.00      A   
ATOM   2501  OE1 GLU A 266      -3.823  14.648  21.041  1.00 10.00      A   
ATOM   2502  OE2 GLU A 266      -4.642  13.813  19.188  1.00 10.00      A   
ATOM   2503  C   GLU A 266      -0.454  12.047  18.853  1.00 10.00      A   
ATOM   2504  O   GLU A 266      -1.060  11.320  18.064  1.00 10.00      A   
ATOM   2505  N   LEU A 267       0.816  11.853  19.185  1.00 10.00      A   
ATOM   2506  HN  LEU A 267       1.243  12.463  19.818  1.00 10.00      A   
ATOM   2507  CA  LEU A 267       1.590  10.752  18.624  1.00 10.00      A   
ATOM   2508  CB  LEU A 267       3.049  10.842  19.079  1.00 10.00      A   
ATOM   2509  CG  LEU A 267       3.896  11.924  18.406  1.00 10.00      A   
ATOM   2510  CD1 LEU A 267       5.239  12.071  19.105  1.00 10.00      A   
ATOM   2511  CD2 LEU A 267       4.090  11.610  16.930  1.00 10.00      A   
ATOM   2512  C   LEU A 267       0.990   9.407  19.025  1.00 10.00      A   
ATOM   2513  O   LEU A 267       0.676   9.184  20.198  1.00 10.00      A   
ATOM   2514  N   ARG A 268       0.802   8.531  18.043  1.00 10.00      A   
ATOM   2515  HN  ARG A 268       1.045   8.787  17.128  1.00 10.00      A   
ATOM   2516  CA  ARG A 268       0.232   7.210  18.280  1.00 10.00      A   
ATOM   2517  CB  ARG A 268      -1.219   7.162  17.776  1.00 10.00      A   
ATOM   2518  CG  ARG A 268      -2.160   8.162  18.435  1.00 10.00      A   
ATOM   2519  CD  ARG A 268      -2.430   7.803  19.888  1.00 10.00      A   
ATOM   2520  NE  ARG A 268      -3.375   8.732  20.510  1.00 10.00      A   
ATOM   2521  HE  ARG A 268      -4.334   8.507  20.452  1.00 10.00      A   
ATOM   2522  CZ  ARG A 268      -3.019   9.849  21.138  1.00 10.00      A   
ATOM   2523  NH1 ARG A 268      -1.738  10.183  21.237  1.00 10.00      A   
ATOM   2524 HH11 ARG A 268      -1.463  11.065  21.731  1.00 10.00      A   
ATOM   2525 HH12 ARG A 268      -1.000   9.569  20.818  1.00 10.00      A   
ATOM   2526  NH2 ARG A 268      -3.944  10.635  21.668  1.00 10.00      A   
ATOM   2527 HH21 ARG A 268      -4.958  10.381  21.595  1.00 10.00      A   
ATOM   2528 HH22 ARG A 268      -3.671  11.512  22.158  1.00 10.00      A   
ATOM   2529  C   ARG A 268       1.040   6.121  17.572  1.00 10.00      A   
ATOM   2530  O   ARG A 268       1.005   4.953  17.970  1.00 10.00      A   
ATOM   2531  N   CYS A 269       1.756   6.495  16.516  1.00 10.00      A   
ATOM   2532  HN  CYS A 269       1.761   7.440  16.244  1.00 10.00      A   
ATOM   2533  CA  CYS A 269       2.543   5.532  15.756  1.00 10.00      A   
ATOM   2534  CB  CYS A 269       1.926   5.329  14.367  1.00 10.00      A   
ATOM   2535  SG  CYS A 269       2.814   4.158  13.310  1.00 10.00      A   
ATOM   2536  HG  CYS A 269       2.110   3.999  12.197  1.00 10.00      A   
ATOM   2537  C   CYS A 269       3.998   5.970  15.621  1.00 10.00      A   
ATOM   2538  O   CYS A 269       4.291   7.162  15.479  1.00 10.00      A   
ATOM   2539  N   LEU A 270       4.903   5.000  15.674  1.00 10.00      A   
ATOM   2540  HN  LEU A 270       4.601   4.073  15.805  1.00 10.00      A   
ATOM   2541  CA  LEU A 270       6.327   5.260  15.542  1.00 10.00      A   
ATOM   2542  CB  LEU A 270       7.028   5.099  16.890  1.00 10.00      A   
ATOM   2543  CG  LEU A 270       7.341   6.389  17.648  1.00 10.00      A   
ATOM   2544  CD1 LEU A 270       7.961   6.071  18.998  1.00 10.00      A   
ATOM   2545  CD2 LEU A 270       8.269   7.276  16.832  1.00 10.00      A   
ATOM   2546  C   LEU A 270       6.938   4.303  14.531  1.00 10.00      A   
ATOM   2547  O   LEU A 270       6.648   3.106  14.544  1.00 10.00      A   
ATOM   2548  N   SER A 271       7.757   4.835  13.640  1.00 10.00      A   
ATOM   2549  HN  SER A 271       7.935   5.803  13.670  1.00 10.00      A   
ATOM   2550  CA  SER A 271       8.410   4.028  12.620  1.00 10.00      A   
ATOM   2551  CB  SER A 271       7.546   3.964  11.355  1.00 10.00      A   
ATOM   2552  OG  SER A 271       6.214   3.557  11.654  1.00 10.00      A   
ATOM   2553  HG  SER A 271       6.158   3.310  12.587  1.00 10.00      A   
ATOM   2554  C   SER A 271       9.788   4.599  12.291  1.00 10.00      A   
ATOM   2555  O   SER A 271      10.127   5.705  12.716  1.00 10.00      A   
ATOM   2556  N   GLY A 272      10.573   3.843  11.536  1.00 10.00      A   
ATOM   2557  HN  GLY A 272      10.253   2.967  11.238  1.00 10.00      A   
ATOM   2558  CA  GLY A 272      11.899   4.285  11.155  1.00 10.00      A   
ATOM   2559  C   GLY A 272      12.965   3.746  12.081  1.00 10.00      A   
ATOM   2560  O   GLY A 272      13.150   2.531  12.177  1.00 10.00      A   
ATOM   2561  N   PHE A 273      13.667   4.658  12.752  1.00 10.00      A   
ATOM   2562  HN  PHE A 273      13.478   5.608  12.586  1.00 10.00      A   
ATOM   2563  CA  PHE A 273      14.725   4.306  13.698  1.00 10.00      A   
ATOM   2564  CB  PHE A 273      14.214   3.373  14.808  1.00 10.00      A   
ATOM   2565  CG  PHE A 273      13.162   3.976  15.695  1.00 10.00      A   
ATOM   2566  CD1 PHE A 273      11.828   3.936  15.338  1.00 10.00      A   
ATOM   2567  CD2 PHE A 273      13.514   4.580  16.891  1.00 10.00      A   
ATOM   2568  CE1 PHE A 273      10.862   4.486  16.154  1.00 10.00      A   
ATOM   2569  CE2 PHE A 273      12.553   5.132  17.713  1.00 10.00      A   
ATOM   2570  CZ  PHE A 273      11.225   5.085  17.345  1.00 10.00      A   
ATOM   2571  C   PHE A 273      15.927   3.687  12.991  1.00 10.00      A   
ATOM   2572  O   PHE A 273      16.451   2.662  13.428  1.00 10.00      A   
ATOM   2573  N   TRP A 274      16.363   4.327  11.910  1.00 10.00      A   
ATOM   2574  HN  TRP A 274      15.908   5.152  11.627  1.00 10.00      A   
ATOM   2575  CA  TRP A 274      17.506   3.851  11.138  1.00 10.00      A   
ATOM   2576  CB  TRP A 274      17.715   4.711   9.890  1.00 10.00      A   
ATOM   2577  CG  TRP A 274      17.101   4.152   8.644  1.00 10.00      A   
ATOM   2578  CD1 TRP A 274      17.691   3.308   7.750  1.00 10.00      A   
ATOM   2579  CD2 TRP A 274      15.782   4.407   8.145  1.00 10.00      A   
ATOM   2580  NE1 TRP A 274      16.829   3.030   6.720  1.00 10.00      A   
ATOM   2581  HE1 TRP A 274      17.026   2.451   5.952  1.00 10.00      A   
ATOM   2582  CE2 TRP A 274      15.647   3.688   6.942  1.00 10.00      A   
ATOM   2583  CE3 TRP A 274      14.704   5.172   8.599  1.00 10.00      A   
ATOM   2584  CZ2 TRP A 274      14.477   3.713   6.187  1.00 10.00      A   
ATOM   2585  CZ3 TRP A 274      13.544   5.196   7.850  1.00 10.00      A   
ATOM   2586  CH2 TRP A 274      13.440   4.470   6.658  1.00 10.00      A   
ATOM   2587  C   TRP A 274      18.776   3.853  11.983  1.00 10.00      A   
ATOM   2588  O   TRP A 274      19.344   4.914  12.266  1.00 10.00      A   
ATOM   2589  N   ASP A 275      19.207   2.653  12.374  1.00 10.00      A   
ATOM   2590  HN  ASP A 275      18.687   1.862  12.118  1.00 10.00      A   
ATOM   2591  CA  ASP A 275      20.407   2.469  13.189  1.00 10.00      A   
ATOM   2592  CB  ASP A 275      21.686   2.871  12.444  1.00 10.00      A   
ATOM   2593  CG  ASP A 275      22.220   1.761  11.556  1.00 10.00      A   
ATOM   2594  OD1 ASP A 275      22.386   0.622  12.047  1.00 10.00      A   
ATOM   2595  OD2 ASP A 275      22.481   2.021  10.359  1.00 10.00      A   
ATOM   2596  C   ASP A 275      20.277   3.198  14.518  1.00 10.00      A   
ATOM   2597  O   ASP A 275      21.185   3.908  14.955  1.00 10.00      A   
ATOM   2598  N   ALA A 276      19.127   2.998  15.152  1.00 10.00      A   
ATOM   2599  HN  ALA A 276      18.466   2.400  14.743  1.00 10.00      A   
ATOM   2600  CA  ALA A 276      18.805   3.627  16.425  1.00 10.00      A   
ATOM   2601  CB  ALA A 276      17.412   3.213  16.867  1.00 10.00      A   
ATOM   2602  C   ALA A 276      19.822   3.310  17.512  1.00 10.00      A   
ATOM   2603  O   ALA A 276      20.122   2.149  17.778  1.00 10.00      A   
ATOM   2604  N   VAL A 277      20.355   4.352  18.129  1.00 10.00      A   
ATOM   2605  HN  VAL A 277      20.091   5.257  17.852  1.00 10.00      A   
ATOM   2606  CA  VAL A 277      21.327   4.200  19.203  1.00 10.00      A   
ATOM   2607  CB  VAL A 277      22.184   5.481  19.365  1.00 10.00      A   
ATOM   2608  CG1 VAL A 277      22.987   5.458  20.659  1.00 10.00      A   
ATOM   2609  CG2 VAL A 277      23.113   5.653  18.177  1.00 10.00      A   
ATOM   2610  C   VAL A 277      20.600   3.901  20.512  1.00 10.00      A   
ATOM   2611  O   VAL A 277      19.696   4.642  20.901  1.00 10.00      A   
ATOM   2612  N   PRO A 278      20.979   2.809  21.197  1.00 10.00      A   
ATOM   2613  CA  PRO A 278      20.361   2.399  22.469  1.00 10.00      A   
ATOM   2614  CB  PRO A 278      21.273   1.271  22.955  1.00 10.00      A   
ATOM   2615  CG  PRO A 278      21.870   0.710  21.713  1.00 10.00      A   
ATOM   2616  CD  PRO A 278      22.032   1.866  20.768  1.00 10.00      A   
ATOM   2617  C   PRO A 278      20.326   3.520  23.511  1.00 10.00      A   
ATOM   2618  O   PRO A 278      19.370   3.638  24.276  1.00 10.00      A   
ATOM   2619  N   ALA A 279      21.367   4.347  23.527  1.00 10.00      A   
ATOM   2620  HN  ALA A 279      22.094   4.209  22.884  1.00 10.00      A   
ATOM   2621  CA  ALA A 279      21.464   5.448  24.480  1.00 10.00      A   
ATOM   2622  CB  ALA A 279      22.883   5.990  24.517  1.00 10.00      A   
ATOM   2623  C   ALA A 279      20.471   6.570  24.182  1.00 10.00      A   
ATOM   2624  O   ALA A 279      20.266   7.458  25.011  1.00 10.00      A   
ATOM   2625  N   TYR A 280      19.854   6.531  23.007  1.00 10.00      A   
ATOM   2626  HN  TYR A 280      20.044   5.793  22.383  1.00 10.00      A   
ATOM   2627  CA  TYR A 280      18.892   7.555  22.624  1.00 10.00      A   
ATOM   2628  CB  TYR A 280      19.297   8.206  21.300  1.00 10.00      A   
ATOM   2629  CG  TYR A 280      20.264   9.358  21.454  1.00 10.00      A   
ATOM   2630  CD1 TYR A 280      21.587   9.241  21.053  1.00 10.00      A   
ATOM   2631  CD2 TYR A 280      19.849  10.563  22.006  1.00 10.00      A   
ATOM   2632  CE1 TYR A 280      22.468  10.296  21.200  1.00 10.00      A   
ATOM   2633  CE2 TYR A 280      20.722  11.620  22.155  1.00 10.00      A   
ATOM   2634  CZ  TYR A 280      22.029  11.481  21.753  1.00 10.00      A   
ATOM   2635  OH  TYR A 280      22.902  12.532  21.902  1.00 10.00      A   
ATOM   2636  HH  TYR A 280      23.582  12.487  21.213  1.00 10.00      A   
ATOM   2637  C   TYR A 280      17.483   6.987  22.520  1.00 10.00      A   
ATOM   2638  O   TYR A 280      16.531   7.710  22.231  1.00 10.00      A   
ATOM   2639  N   LEU A 281      17.355   5.693  22.764  1.00 10.00      A   
ATOM   2640  HN  LEU A 281      18.150   5.171  23.011  1.00 10.00      A   
ATOM   2641  CA  LEU A 281      16.064   5.017  22.690  1.00 10.00      A   
ATOM   2642  CB  LEU A 281      16.229   3.498  22.769  1.00 10.00      A   
ATOM   2643  CG  LEU A 281      17.014   2.835  21.637  1.00 10.00      A   
ATOM   2644  CD1 LEU A 281      17.049   1.327  21.829  1.00 10.00      A   
ATOM   2645  CD2 LEU A 281      16.425   3.197  20.283  1.00 10.00      A   
ATOM   2646  C   LEU A 281      15.054   5.502  23.742  1.00 10.00      A   
ATOM   2647  O   LEU A 281      13.893   5.746  23.407  1.00 10.00      A   
ATOM   2648  N   PRO A 282      15.456   5.647  25.031  1.00 10.00      A   
ATOM   2649  CA  PRO A 282      14.545   6.091  26.103  1.00 10.00      A   
ATOM   2650  CB  PRO A 282      15.428   6.103  27.356  1.00 10.00      A   
ATOM   2651  CG  PRO A 282      16.548   5.180  27.034  1.00 10.00      A   
ATOM   2652  CD  PRO A 282      16.801   5.356  25.567  1.00 10.00      A   
ATOM   2653  C   PRO A 282      13.917   7.472  25.871  1.00 10.00      A   
ATOM   2654  O   PRO A 282      13.074   7.913  26.654  1.00 10.00      A   
ATOM   2655  N   ALA A 283      14.305   8.144  24.792  1.00 10.00      A   
ATOM   2656  HN  ALA A 283      14.960   7.741  24.187  1.00 10.00      A   
ATOM   2657  CA  ALA A 283      13.765   9.460  24.483  1.00 10.00      A   
ATOM   2658  CB  ALA A 283      14.553  10.113  23.352  1.00 10.00      A   
ATOM   2659  C   ALA A 283      12.280   9.374  24.126  1.00 10.00      A   
ATOM   2660  O   ALA A 283      11.517  10.307  24.375  1.00 10.00      A   
ATOM   2661  N   VAL A 284      11.869   8.243  23.562  1.00 10.00      A   
ATOM   2662  HN  VAL A 284      12.518   7.521  23.407  1.00 10.00      A   
ATOM   2663  CA  VAL A 284      10.474   8.054  23.165  1.00 10.00      A   
ATOM   2664  CB  VAL A 284      10.344   7.135  21.930  1.00 10.00      A   
ATOM   2665  CG1 VAL A 284      11.076   7.726  20.737  1.00 10.00      A   
ATOM   2666  CG2 VAL A 284      10.857   5.735  22.236  1.00 10.00      A   
ATOM   2667  C   VAL A 284       9.623   7.491  24.303  1.00 10.00      A   
ATOM   2668  O   VAL A 284       8.453   7.155  24.105  1.00 10.00      A   
ATOM   2669  N   TYR A 285      10.203   7.413  25.495  1.00 10.00      A   
ATOM   2670  HN  TYR A 285      11.126   7.737  25.597  1.00 10.00      A   
ATOM   2671  CA  TYR A 285       9.508   6.872  26.666  1.00 10.00      A   
ATOM   2672  CB  TYR A 285      10.434   6.866  27.883  1.00 10.00      A   
ATOM   2673  CG  TYR A 285      11.193   5.577  28.092  1.00 10.00      A   
ATOM   2674  CD1 TYR A 285      11.013   4.486  27.250  1.00 10.00      A   
ATOM   2675  CD2 TYR A 285      12.087   5.451  29.146  1.00 10.00      A   
ATOM   2676  CE1 TYR A 285      11.703   3.307  27.455  1.00 10.00      A   
ATOM   2677  CE2 TYR A 285      12.781   4.278  29.357  1.00 10.00      A   
ATOM   2678  CZ  TYR A 285      12.585   3.210  28.511  1.00 10.00      A   
ATOM   2679  OH  TYR A 285      13.270   2.039  28.727  1.00 10.00      A   
ATOM   2680  HH  TYR A 285      12.965   1.644  29.556  1.00 10.00      A   
ATOM   2681  C   TYR A 285       8.244   7.656  26.995  1.00 10.00      A   
ATOM   2682  O   TYR A 285       7.222   7.081  27.367  1.00 10.00      A   
ATOM   2683  N   SER A 286       8.316   8.968  26.824  1.00 10.00      A   
ATOM   2684  HN  SER A 286       9.153   9.358  26.497  1.00 10.00      A   
ATOM   2685  CA  SER A 286       7.196   9.854  27.119  1.00 10.00      A   
ATOM   2686  CB  SER A 286       7.702  11.299  27.195  1.00 10.00      A   
ATOM   2687  OG  SER A 286       9.054  11.337  27.641  1.00 10.00      A   
ATOM   2688  HG  SER A 286       9.321  12.258  27.780  1.00 10.00      A   
ATOM   2689  C   SER A 286       6.064   9.727  26.091  1.00 10.00      A   
ATOM   2690  O   SER A 286       5.058  10.430  26.179  1.00 10.00      A   
ATOM   2691  N   VAL A 287       6.229   8.834  25.120  1.00 10.00      A   
ATOM   2692  HN  VAL A 287       7.056   8.306  25.089  1.00 10.00      A   
ATOM   2693  CA  VAL A 287       5.216   8.630  24.093  1.00 10.00      A   
ATOM   2694  CB  VAL A 287       5.775   8.942  22.687  1.00 10.00      A   
ATOM   2695  CG1 VAL A 287       4.657   9.004  21.660  1.00 10.00      A   
ATOM   2696  CG2 VAL A 287       6.567  10.243  22.693  1.00 10.00      A   
ATOM   2697  C   VAL A 287       4.693   7.194  24.116  1.00 10.00      A   
ATOM   2698  O   VAL A 287       3.620   6.905  23.596  1.00 10.00      A   
ATOM   2699  N   CYS A 288       5.446   6.307  24.754  1.00 10.00      A   
ATOM   2700  HN  CYS A 288       6.270   6.610  25.188  1.00 10.00      A   
ATOM   2701  CA  CYS A 288       5.085   4.888  24.837  1.00 10.00      A   
ATOM   2702  CB  CYS A 288       6.145   4.120  25.625  1.00 10.00      A   
ATOM   2703  SG  CYS A 288       7.839   4.365  25.044  1.00 10.00      A   
ATOM   2704  HG  CYS A 288       7.860   5.448  24.275  1.00 10.00      A   
ATOM   2705  C   CYS A 288       3.709   4.669  25.468  1.00 10.00      A   
ATOM   2706  O   CYS A 288       3.008   3.713  25.134  1.00 10.00      A   
ATOM   2707  N   SER A 289       3.326   5.577  26.360  1.00 10.00      A   
ATOM   2708  HN  SER A 289       3.926   6.323  26.563  1.00 10.00      A   
ATOM   2709  CA  SER A 289       2.049   5.506  27.063  1.00 10.00      A   
ATOM   2710  CB  SER A 289       2.027   6.573  28.163  1.00 10.00      A   
ATOM   2711  OG  SER A 289       3.326   7.117  28.363  1.00 10.00      A   
ATOM   2712  HG  SER A 289       3.252   8.070  28.514  1.00 10.00      A   
ATOM   2713  C   SER A 289       0.846   5.687  26.124  1.00 10.00      A   
ATOM   2714  O   SER A 289      -0.305   5.542  26.541  1.00 10.00      A   
ATOM   2715  N   ARG A 290       1.110   6.001  24.862  1.00 10.00      A   
ATOM   2716  HN  ARG A 290       2.045   6.100  24.577  1.00 10.00      A   
ATOM   2717  CA  ARG A 290       0.045   6.192  23.888  1.00 10.00      A   
ATOM   2718  CB  ARG A 290      -0.300   7.677  23.747  1.00 10.00      A   
ATOM   2719  CG  ARG A 290       0.884   8.571  23.429  1.00 10.00      A   
ATOM   2720  CD  ARG A 290       0.572  10.024  23.739  1.00 10.00      A   
ATOM   2721  NE  ARG A 290       1.694  10.901  23.413  1.00 10.00      A   
ATOM   2722  HE  ARG A 290       2.003  10.904  22.480  1.00 10.00      A   
ATOM   2723  CZ  ARG A 290       2.315  11.676  24.301  1.00 10.00      A   
ATOM   2724  NH1 ARG A 290       1.926  11.681  25.575  1.00 10.00      A   
ATOM   2725 HH11 ARG A 290       1.131  11.078  25.888  1.00 10.00      A   
ATOM   2726 HH12 ARG A 290       2.417  12.287  26.271  1.00 10.00      A   
ATOM   2727  NH2 ARG A 290       3.315  12.461  23.917  1.00 10.00      A   
ATOM   2728 HH21 ARG A 290       3.615  12.477  22.917  1.00 10.00      A   
ATOM   2729 HH22 ARG A 290       3.808  13.068  24.612  1.00 10.00      A   
ATOM   2730  C   ARG A 290       0.413   5.592  22.537  1.00 10.00      A   
ATOM   2731  O   ARG A 290      -0.156   5.955  21.508  1.00 10.00      A   
ATOM   2732  N   LEU A 291       1.350   4.655  22.550  1.00 10.00      A   
ATOM   2733  HN  LEU A 291       1.747   4.384  23.406  1.00 10.00      A   
ATOM   2734  CA  LEU A 291       1.791   4.007  21.322  1.00 10.00      A   
ATOM   2735  CB  LEU A 291       3.256   3.577  21.431  1.00 10.00      A   
ATOM   2736  CG  LEU A 291       4.303   4.655  21.154  1.00 10.00      A   
ATOM   2737  CD1 LEU A 291       5.700   4.094  21.367  1.00 10.00      A   
ATOM   2738  CD2 LEU A 291       4.152   5.192  19.738  1.00 10.00      A   
ATOM   2739  C   LEU A 291       0.922   2.802  20.984  1.00 10.00      A   
ATOM   2740  O   LEU A 291       0.903   1.814  21.721  1.00 10.00      A   
ATOM   2741  N   THR A 292       0.198   2.893  19.876  1.00 10.00      A   
ATOM   2742  HN  THR A 292       0.237   3.717  19.343  1.00 10.00      A   
ATOM   2743  CA  THR A 292      -0.658   1.809  19.429  1.00 10.00      A   
ATOM   2744  CB  THR A 292      -2.012   2.348  18.921  1.00 10.00      A   
ATOM   2745  OG1 THR A 292      -1.805   3.609  18.271  1.00 10.00      A   
ATOM   2746  HG1 THR A 292      -2.638   4.096  18.241  1.00 10.00      A   
ATOM   2747  CG2 THR A 292      -2.991   2.530  20.071  1.00 10.00      A   
ATOM   2748  C   THR A 292       0.031   1.044  18.304  1.00 10.00      A   
ATOM   2749  O   THR A 292      -0.108  -0.172  18.181  1.00 10.00      A   
ATOM   2750  N   THR A 293       0.789   1.767  17.494  1.00 10.00      A   
ATOM   2751  HN  THR A 293       0.877   2.733  17.658  1.00 10.00      A   
ATOM   2752  CA  THR A 293       1.504   1.170  16.376  1.00 10.00      A   
ATOM   2753  CB  THR A 293       1.015   1.769  15.044  1.00 10.00      A   
ATOM   2754  OG1 THR A 293      -0.389   2.054  15.136  1.00 10.00      A   
ATOM   2755  HG1 THR A 293      -0.652   2.063  16.062  1.00 10.00      A   
ATOM   2756  CG2 THR A 293       1.254   0.793  13.905  1.00 10.00      A   
ATOM   2757  C   THR A 293       3.005   1.408  16.522  1.00 10.00      A   
ATOM   2758  O   THR A 293       3.454   2.554  16.577  1.00 10.00      A   
ATOM   2759  N   LEU A 294       3.781   0.333  16.582  1.00 10.00      A   
ATOM   2760  HN  LEU A 294       3.377  -0.565  16.510  1.00 10.00      A   
ATOM   2761  CA  LEU A 294       5.221   0.453  16.743  1.00 10.00      A   
ATOM   2762  CB  LEU A 294       5.622   0.011  18.150  1.00 10.00      A   
ATOM   2763  CG  LEU A 294       7.073   0.257  18.556  1.00 10.00      A   
ATOM   2764  CD1 LEU A 294       7.404   1.741  18.497  1.00 10.00      A   
ATOM   2765  CD2 LEU A 294       7.330  -0.300  19.948  1.00 10.00      A   
ATOM   2766  C   LEU A 294       5.977  -0.360  15.695  1.00 10.00      A   
ATOM   2767  O   LEU A 294       5.906  -1.589  15.675  1.00 10.00      A   
ATOM   2768  N   ASN A 295       6.696   0.335  14.826  1.00 10.00      A   
ATOM   2769  HN  ASN A 295       6.708   1.317  14.892  1.00 10.00      A   
ATOM   2770  CA  ASN A 295       7.481  -0.310  13.777  1.00 10.00      A   
ATOM   2771  CB  ASN A 295       7.098   0.253  12.399  1.00 10.00      A   
ATOM   2772  CG  ASN A 295       7.734  -0.486  11.228  1.00 10.00      A   
ATOM   2773  OD1 ASN A 295       8.808  -1.082  11.348  1.00 10.00      A   
ATOM   2774  ND2 ASN A 295       7.083  -0.432  10.076  1.00 10.00      A   
ATOM   2775 HD21 ASN A 295       6.241   0.073  10.045  1.00 10.00      A   
ATOM   2776 HD22 ASN A 295       7.460  -0.902   9.300  1.00 10.00      A   
ATOM   2777  C   ASN A 295       8.968  -0.088  14.042  1.00 10.00      A   
ATOM   2778  O   ASN A 295       9.495   0.995  13.799  1.00 10.00      A   
ATOM   2779  N   LEU A 296       9.630  -1.116  14.554  1.00 10.00      A   
ATOM   2780  HN  LEU A 296       9.147  -1.957  14.724  1.00 10.00      A   
ATOM   2781  CA  LEU A 296      11.051  -1.046  14.866  1.00 10.00      A   
ATOM   2782  CB  LEU A 296      11.278  -1.381  16.346  1.00 10.00      A   
ATOM   2783  CG  LEU A 296      10.629  -0.443  17.361  1.00 10.00      A   
ATOM   2784  CD1 LEU A 296      10.685  -1.050  18.753  1.00 10.00      A   
ATOM   2785  CD2 LEU A 296      11.308   0.918  17.339  1.00 10.00      A   
ATOM   2786  C   LEU A 296      11.831  -2.026  13.999  1.00 10.00      A   
ATOM   2787  O   LEU A 296      12.845  -2.579  14.423  1.00 10.00      A   
ATOM   2788  N   SER A 297      11.365  -2.214  12.771  1.00 10.00      A   
ATOM   2789  HN  SER A 297      10.564  -1.723  12.484  1.00 10.00      A   
ATOM   2790  CA  SER A 297      11.997  -3.138  11.836  1.00 10.00      A   
ATOM   2791  CB  SER A 297      11.090  -3.363  10.624  1.00 10.00      A   
ATOM   2792  OG  SER A 297       9.761  -3.646  11.035  1.00 10.00      A   
ATOM   2793  HG  SER A 297       9.252  -2.826  11.061  1.00 10.00      A   
ATOM   2794  C   SER A 297      13.392  -2.681  11.392  1.00 10.00      A   
ATOM   2795  O   SER A 297      14.085  -3.399  10.673  1.00 10.00      A   
ATOM   2796  N   TYR A 298      13.803  -1.492  11.815  1.00 10.00      A   
ATOM   2797  HN  TYR A 298      13.215  -0.955  12.386  1.00 10.00      A   
ATOM   2798  CA  TYR A 298      15.116  -0.971  11.453  1.00 10.00      A   
ATOM   2799  CB  TYR A 298      14.987   0.319  10.638  1.00 10.00      A   
ATOM   2800  CG  TYR A 298      14.718   0.093   9.167  1.00 10.00      A   
ATOM   2801  CD1 TYR A 298      13.421  -0.025   8.685  1.00 10.00      A   
ATOM   2802  CD2 TYR A 298      15.765  -0.002   8.261  1.00 10.00      A   
ATOM   2803  CE1 TYR A 298      13.175  -0.233   7.340  1.00 10.00      A   
ATOM   2804  CE2 TYR A 298      15.530  -0.209   6.916  1.00 10.00      A   
ATOM   2805  CZ  TYR A 298      14.233  -0.325   6.460  1.00 10.00      A   
ATOM   2806  OH  TYR A 298      13.992  -0.530   5.119  1.00 10.00      A   
ATOM   2807  HH  TYR A 298      13.151  -0.121   4.878  1.00 10.00      A   
ATOM   2808  C   TYR A 298      15.977  -0.742  12.691  1.00 10.00      A   
ATOM   2809  O   TYR A 298      17.102  -0.253  12.601  1.00 10.00      A   
ATOM   2810  N   ALA A 299      15.447  -1.121  13.847  1.00 10.00      A   
ATOM   2811  HN  ALA A 299      14.558  -1.535  13.853  1.00 10.00      A   
ATOM   2812  CA  ALA A 299      16.162  -0.959  15.105  1.00 10.00      A   
ATOM   2813  CB  ALA A 299      15.190  -0.632  16.229  1.00 10.00      A   
ATOM   2814  C   ALA A 299      16.963  -2.218  15.422  1.00 10.00      A   
ATOM   2815  O   ALA A 299      16.444  -3.167  16.011  1.00 10.00      A   
ATOM   2816  N   THR A 300      18.228  -2.217  15.027  1.00 10.00      A   
ATOM   2817  HN  THR A 300      18.585  -1.419  14.578  1.00 10.00      A   
ATOM   2818  CA  THR A 300      19.111  -3.360  15.240  1.00 10.00      A   
ATOM   2819  CB  THR A 300      20.242  -3.370  14.189  1.00 10.00      A   
ATOM   2820  OG1 THR A 300      19.769  -2.747  12.986  1.00 10.00      A   
ATOM   2821  HG1 THR A 300      20.123  -1.849  12.937  1.00 10.00      A   
ATOM   2822  CG2 THR A 300      20.671  -4.791  13.869  1.00 10.00      A   
ATOM   2823  C   THR A 300      19.715  -3.352  16.648  1.00 10.00      A   
ATOM   2824  O   THR A 300      20.931  -3.435  16.819  1.00 10.00      A   
ATOM   2825  N   VAL A 301      18.852  -3.273  17.655  1.00 10.00      A   
ATOM   2826  HN  VAL A 301      17.891  -3.251  17.457  1.00 10.00      A   
ATOM   2827  CA  VAL A 301      19.290  -3.250  19.046  1.00 10.00      A   
ATOM   2828  CB  VAL A 301      18.541  -2.183  19.874  1.00 10.00      A   
ATOM   2829  CG1 VAL A 301      18.980  -0.787  19.457  1.00 10.00      A   
ATOM   2830  CG2 VAL A 301      17.037  -2.338  19.726  1.00 10.00      A   
ATOM   2831  C   VAL A 301      19.129  -4.624  19.693  1.00 10.00      A   
ATOM   2832  O   VAL A 301      18.731  -5.587  19.033  1.00 10.00      A   
ATOM   2833  N   GLN A 302      19.430  -4.715  20.980  1.00 10.00      A   
ATOM   2834  HN  GLN A 302      19.733  -3.913  21.459  1.00 10.00      A   
ATOM   2835  CA  GLN A 302      19.325  -5.980  21.697  1.00 10.00      A   
ATOM   2836  CB  GLN A 302      20.417  -6.098  22.757  1.00 10.00      A   
ATOM   2837  CG  GLN A 302      21.753  -6.582  22.217  1.00 10.00      A   
ATOM   2838  CD  GLN A 302      21.656  -7.945  21.561  1.00 10.00      A   
ATOM   2839  OE1 GLN A 302      21.753  -8.974  22.227  1.00 10.00      A   
ATOM   2840  NE2 GLN A 302      21.482  -7.963  20.249  1.00 10.00      A   
ATOM   2841 HE21 GLN A 302      21.425  -7.103  19.777  1.00 10.00      A   
ATOM   2842 HE22 GLN A 302      21.416  -8.833  19.804  1.00 10.00      A   
ATOM   2843  C   GLN A 302      17.950  -6.199  22.322  1.00 10.00      A   
ATOM   2844  O   GLN A 302      17.146  -5.271  22.441  1.00 10.00      A   
ATOM   2845  N   SER A 303      17.709  -7.444  22.730  1.00 10.00      A   
ATOM   2846  HN  SER A 303      18.404  -8.123  22.600  1.00 10.00      A   
ATOM   2847  CA  SER A 303      16.450  -7.848  23.349  1.00 10.00      A   
ATOM   2848  CB  SER A 303      16.502  -9.334  23.731  1.00 10.00      A   
ATOM   2849  OG  SER A 303      15.331  -9.736  24.424  1.00 10.00      A   
ATOM   2850  HG  SER A 303      14.743 -10.205  23.816  1.00 10.00      A   
ATOM   2851  C   SER A 303      16.120  -7.008  24.576  1.00 10.00      A   
ATOM   2852  O   SER A 303      15.039  -6.426  24.663  1.00 10.00      A   
ATOM   2853  N   TYR A 304      17.067  -6.926  25.509  1.00 10.00      A   
ATOM   2854  HN  TYR A 304      17.921  -7.387  25.360  1.00 10.00      A   
ATOM   2855  CA  TYR A 304      16.873  -6.178  26.743  1.00 10.00      A   
ATOM   2856  CB  TYR A 304      18.134  -6.229  27.609  1.00 10.00      A   
ATOM   2857  CG  TYR A 304      17.911  -5.746  29.023  1.00 10.00      A   
ATOM   2858  CD1 TYR A 304      17.147  -6.486  29.916  1.00 10.00      A   
ATOM   2859  CD2 TYR A 304      18.456  -4.547  29.461  1.00 10.00      A   
ATOM   2860  CE1 TYR A 304      16.928  -6.042  31.205  1.00 10.00      A   
ATOM   2861  CE2 TYR A 304      18.246  -4.097  30.750  1.00 10.00      A   
ATOM   2862  CZ  TYR A 304      17.482  -4.846  31.616  1.00 10.00      A   
ATOM   2863  OH  TYR A 304      17.267  -4.400  32.900  1.00 10.00      A   
ATOM   2864  HH  TYR A 304      17.418  -5.128  33.518  1.00 10.00      A   
ATOM   2865  C   TYR A 304      16.462  -4.734  26.478  1.00 10.00      A   
ATOM   2866  O   TYR A 304      15.681  -4.153  27.234  1.00 10.00      A   
ATOM   2867  N   ASP A 305      16.973  -4.162  25.392  1.00 10.00      A   
ATOM   2868  HN  ASP A 305      17.560  -4.685  24.806  1.00 10.00      A   
ATOM   2869  CA  ASP A 305      16.656  -2.780  25.041  1.00 10.00      A   
ATOM   2870  CB  ASP A 305      17.619  -2.220  23.993  1.00 10.00      A   
ATOM   2871  CG  ASP A 305      18.679  -1.318  24.593  1.00 10.00      A   
ATOM   2872  OD1 ASP A 305      18.319  -0.302  25.225  1.00 10.00      A   
ATOM   2873  OD2 ASP A 305      19.877  -1.627  24.445  1.00 10.00      A   
ATOM   2874  C   ASP A 305      15.219  -2.661  24.559  1.00 10.00      A   
ATOM   2875  O   ASP A 305      14.513  -1.713  24.900  1.00 10.00      A   
ATOM   2876  N   LEU A 306      14.782  -3.636  23.779  1.00 10.00      A   
ATOM   2877  HN  LEU A 306      15.388  -4.376  23.545  1.00 10.00      A   
ATOM   2878  CA  LEU A 306      13.422  -3.639  23.257  1.00 10.00      A   
ATOM   2879  CB  LEU A 306      13.287  -4.673  22.138  1.00 10.00      A   
ATOM   2880  CG  LEU A 306      14.020  -4.357  20.831  1.00 10.00      A   
ATOM   2881  CD1 LEU A 306      14.016  -5.563  19.903  1.00 10.00      A   
ATOM   2882  CD2 LEU A 306      13.393  -3.154  20.148  1.00 10.00      A   
ATOM   2883  C   LEU A 306      12.422  -3.925  24.376  1.00 10.00      A   
ATOM   2884  O   LEU A 306      11.317  -3.383  24.391  1.00 10.00      A   
ATOM   2885  N   VAL A 307      12.829  -4.775  25.315  1.00 10.00      A   
ATOM   2886  HN  VAL A 307      13.722  -5.179  25.234  1.00 10.00      A   
ATOM   2887  CA  VAL A 307      11.989  -5.143  26.452  1.00 10.00      A   
ATOM   2888  CB  VAL A 307      12.706  -6.150  27.386  1.00 10.00      A   
ATOM   2889  CG1 VAL A 307      11.953  -6.329  28.700  1.00 10.00      A   
ATOM   2890  CG2 VAL A 307      12.877  -7.494  26.691  1.00 10.00      A   
ATOM   2891  C   VAL A 307      11.574  -3.904  27.244  1.00 10.00      A   
ATOM   2892  O   VAL A 307      10.404  -3.746  27.595  1.00 10.00      A   
ATOM   2893  N   LYS A 308      12.535  -3.014  27.480  1.00 10.00      A   
ATOM   2894  HN  LYS A 308      13.437  -3.184  27.134  1.00 10.00      A   
ATOM   2895  CA  LYS A 308      12.287  -1.787  28.229  1.00 10.00      A   
ATOM   2896  CB  LYS A 308      13.583  -0.987  28.386  1.00 10.00      A   
ATOM   2897  CG  LYS A 308      14.647  -1.670  29.235  1.00 10.00      A   
ATOM   2898  CD  LYS A 308      15.942  -0.868  29.255  1.00 10.00      A   
ATOM   2899  CE  LYS A 308      16.536  -0.757  27.861  1.00 10.00      A   
ATOM   2900  NZ  LYS A 308      17.697   0.170  27.809  1.00 10.00      A   
ATOM   2901  HZ1 LYS A 308      18.090   0.194  26.840  1.00 10.00      A   
ATOM   2902  HZ2 LYS A 308      18.442  -0.143  28.463  1.00 10.00      A   
ATOM   2903  HZ3 LYS A 308      17.396   1.133  28.068  1.00 10.00      A   
ATOM   2904  C   LYS A 308      11.220  -0.926  27.555  1.00 10.00      A   
ATOM   2905  O   LYS A 308      10.417  -0.279  28.225  1.00 10.00      A   
ATOM   2906  N   LEU A 309      11.213  -0.934  26.231  1.00 10.00      A   
ATOM   2907  HN  LEU A 309      11.872  -1.480  25.756  1.00 10.00      A   
ATOM   2908  CA  LEU A 309      10.253  -0.160  25.461  1.00 10.00      A   
ATOM   2909  CB  LEU A 309      10.690  -0.117  23.990  1.00 10.00      A   
ATOM   2910  CG  LEU A 309      10.403   1.169  23.204  1.00 10.00      A   
ATOM   2911  CD1 LEU A 309      10.924   1.047  21.784  1.00 10.00      A   
ATOM   2912  CD2 LEU A 309       8.920   1.504  23.197  1.00 10.00      A   
ATOM   2913  C   LEU A 309       8.862  -0.783  25.562  1.00 10.00      A   
ATOM   2914  O   LEU A 309       7.888  -0.110  25.906  1.00 10.00      A   
ATOM   2915  N   LEU A 310       8.785  -2.077  25.279  1.00 10.00      A   
ATOM   2916  HN  LEU A 310       9.606  -2.561  25.038  1.00 10.00      A   
ATOM   2917  CA  LEU A 310       7.520  -2.804  25.308  1.00 10.00      A   
ATOM   2918  CB  LEU A 310       7.728  -4.253  24.875  1.00 10.00      A   
ATOM   2919  CG  LEU A 310       8.427  -4.459  23.528  1.00 10.00      A   
ATOM   2920  CD1 LEU A 310       8.678  -5.938  23.272  1.00 10.00      A   
ATOM   2921  CD2 LEU A 310       7.613  -3.848  22.397  1.00 10.00      A   
ATOM   2922  C   LEU A 310       6.854  -2.747  26.680  1.00 10.00      A   
ATOM   2923  O   LEU A 310       5.632  -2.630  26.780  1.00 10.00      A   
ATOM   2924  N   CYS A 311       7.659  -2.810  27.735  1.00 10.00      A   
ATOM   2925  HN  CYS A 311       8.626  -2.905  27.591  1.00 10.00      A   
ATOM   2926  CA  CYS A 311       7.146  -2.765  29.101  1.00 10.00      A   
ATOM   2927  CB  CYS A 311       8.267  -3.034  30.108  1.00 10.00      A   
ATOM   2928  SG  CYS A 311       8.851  -4.745  30.123  1.00 10.00      A   
ATOM   2929  HG  CYS A 311       9.088  -5.082  31.382  1.00 10.00      A   
ATOM   2930  C   CYS A 311       6.452  -1.440  29.417  1.00 10.00      A   
ATOM   2931  O   CYS A 311       5.777  -1.307  30.439  1.00 10.00      A   
ATOM   2932  N   GLN A 312       6.625  -0.461  28.542  1.00 10.00      A   
ATOM   2933  HN  GLN A 312       7.185  -0.618  27.749  1.00 10.00      A   
ATOM   2934  CA  GLN A 312       6.006   0.838  28.731  1.00 10.00      A   
ATOM   2935  CB  GLN A 312       7.059   1.945  28.705  1.00 10.00      A   
ATOM   2936  CG  GLN A 312       8.042   1.891  29.861  1.00 10.00      A   
ATOM   2937  CD  GLN A 312       8.766   3.204  30.080  1.00 10.00      A   
ATOM   2938  OE1 GLN A 312       9.922   3.220  30.495  1.00 10.00      A   
ATOM   2939  NE2 GLN A 312       8.090   4.314  29.819  1.00 10.00      A   
ATOM   2940 HE21 GLN A 312       7.165   4.231  29.505  1.00 10.00      A   
ATOM   2941 HE22 GLN A 312       8.538   5.177  29.959  1.00 10.00      A   
ATOM   2942  C   GLN A 312       4.931   1.103  27.685  1.00 10.00      A   
ATOM   2943  O   GLN A 312       4.407   2.210  27.596  1.00 10.00      A   
ATOM   2944  N   CYS A 313       4.592   0.084  26.904  1.00 10.00      A   
ATOM   2945  HN  CYS A 313       5.030  -0.788  27.026  1.00 10.00      A   
ATOM   2946  CA  CYS A 313       3.576   0.227  25.866  1.00 10.00      A   
ATOM   2947  CB  CYS A 313       4.187  -0.019  24.489  1.00 10.00      A   
ATOM   2948  SG  CYS A 313       5.617   1.019  24.126  1.00 10.00      A   
ATOM   2949  HG  CYS A 313       6.614   0.627  24.911  1.00 10.00      A   
ATOM   2950  C   CYS A 313       2.418  -0.740  26.099  1.00 10.00      A   
ATOM   2951  O   CYS A 313       2.364  -1.809  25.497  1.00 10.00      A   
ATOM   2952  N   PRO A 314       1.479  -0.384  26.986  1.00 10.00      A   
ATOM   2953  CA  PRO A 314       0.323  -1.226  27.295  1.00 10.00      A   
ATOM   2954  CB  PRO A 314      -0.111  -0.734  28.688  1.00 10.00      A   
ATOM   2955  CG  PRO A 314       0.851   0.352  29.064  1.00 10.00      A   
ATOM   2956  CD  PRO A 314       1.469   0.837  27.787  1.00 10.00      A   
ATOM   2957  C   PRO A 314      -0.816  -1.031  26.295  1.00 10.00      A   
ATOM   2958  O   PRO A 314      -1.823  -1.738  26.339  1.00 10.00      A   
ATOM   2959  N   LYS A 315      -0.644  -0.066  25.401  1.00 10.00      A   
ATOM   2960  HN  LYS A 315       0.187   0.452  25.422  1.00 10.00      A   
ATOM   2961  CA  LYS A 315      -1.647   0.246  24.384  1.00 10.00      A   
ATOM   2962  CB  LYS A 315      -1.863   1.761  24.295  1.00 10.00      A   
ATOM   2963  CG  LYS A 315      -2.589   2.369  25.483  1.00 10.00      A   
ATOM   2964  CD  LYS A 315      -2.868   3.850  25.258  1.00 10.00      A   
ATOM   2965  CE  LYS A 315      -3.774   4.417  26.341  1.00 10.00      A   
ATOM   2966  NZ  LYS A 315      -3.089   4.501  27.658  1.00 10.00      A   
ATOM   2967  HZ1 LYS A 315      -3.724   4.926  28.363  1.00 10.00      A   
ATOM   2968  HZ2 LYS A 315      -2.241   5.096  27.581  1.00 10.00      A   
ATOM   2969  HZ3 LYS A 315      -2.808   3.551  27.987  1.00 10.00      A   
ATOM   2970  C   LYS A 315      -1.225  -0.277  23.019  1.00 10.00      A   
ATOM   2971  O   LYS A 315      -1.898  -0.032  22.017  1.00 10.00      A   
ATOM   2972  N   LEU A 316      -0.114  -0.995  22.988  1.00 10.00      A   
ATOM   2973  HN  LEU A 316       0.368  -1.163  23.822  1.00 10.00      A   
ATOM   2974  CA  LEU A 316       0.411  -1.537  21.743  1.00 10.00      A   
ATOM   2975  CB  LEU A 316       1.761  -2.207  21.986  1.00 10.00      A   
ATOM   2976  CG  LEU A 316       2.762  -2.135  20.833  1.00 10.00      A   
ATOM   2977  CD1 LEU A 316       3.054  -0.686  20.473  1.00 10.00      A   
ATOM   2978  CD2 LEU A 316       4.046  -2.857  21.207  1.00 10.00      A   
ATOM   2979  C   LEU A 316      -0.568  -2.508  21.086  1.00 10.00      A   
ATOM   2980  O   LEU A 316      -0.935  -3.528  21.668  1.00 10.00      A   
ATOM   2981  N   GLN A 317      -0.993  -2.170  19.876  1.00 10.00      A   
ATOM   2982  HN  GLN A 317      -0.673  -1.329  19.477  1.00 10.00      A   
ATOM   2983  CA  GLN A 317      -1.925  -3.000  19.120  1.00 10.00      A   
ATOM   2984  CB  GLN A 317      -3.101  -2.163  18.616  1.00 10.00      A   
ATOM   2985  CG  GLN A 317      -4.075  -1.727  19.697  1.00 10.00      A   
ATOM   2986  CD  GLN A 317      -5.325  -1.088  19.126  1.00 10.00      A   
ATOM   2987  OE1 GLN A 317      -5.282  -0.432  18.082  1.00 10.00      A   
ATOM   2988  NE2 GLN A 317      -6.448  -1.278  19.807  1.00 10.00      A   
ATOM   2989 HE21 GLN A 317      -6.403  -1.817  20.639  1.00 10.00      A   
ATOM   2990 HE22 GLN A 317      -7.276  -0.885  19.461  1.00 10.00      A   
ATOM   2991  C   GLN A 317      -1.223  -3.654  17.936  1.00 10.00      A   
ATOM   2992  O   GLN A 317      -1.523  -4.791  17.564  1.00 10.00      A   
ATOM   2993  N   ARG A 318      -0.285  -2.931  17.349  1.00 10.00      A   
ATOM   2994  HN  ARG A 318      -0.082  -2.033  17.696  1.00 10.00      A   
ATOM   2995  CA  ARG A 318       0.460  -3.428  16.206  1.00 10.00      A   
ATOM   2996  CB  ARG A 318       0.089  -2.630  14.953  1.00 10.00      A   
ATOM   2997  CG  ARG A 318       0.411  -3.343  13.652  1.00 10.00      A   
ATOM   2998  CD  ARG A 318      -0.171  -2.607  12.456  1.00 10.00      A   
ATOM   2999  NE  ARG A 318      -0.589  -3.530  11.409  1.00 10.00      A   
ATOM   3000  HE  ARG A 318      -0.225  -4.454  11.452  1.00 10.00      A   
ATOM   3001  CZ  ARG A 318      -1.407  -3.215  10.406  1.00 10.00      A   
ATOM   3002  NH1 ARG A 318      -1.901  -1.983  10.302  1.00 10.00      A   
ATOM   3003 HH11 ARG A 318      -2.540  -1.744   9.511  1.00 10.00      A   
ATOM   3004 HH12 ARG A 318      -1.656  -1.255  11.006  1.00 10.00      A   
ATOM   3005  NH2 ARG A 318      -1.763  -4.149   9.532  1.00 10.00      A   
ATOM   3006 HH21 ARG A 318      -1.408  -5.132   9.637  1.00 10.00      A   
ATOM   3007 HH22 ARG A 318      -2.398  -3.912   8.735  1.00 10.00      A   
ATOM   3008  C   ARG A 318       1.952  -3.307  16.472  1.00 10.00      A   
ATOM   3009  O   ARG A 318       2.463  -2.204  16.663  1.00 10.00      A   
ATOM   3010  N   LEU A 319       2.647  -4.434  16.493  1.00 10.00      A   
ATOM   3011  HN  LEU A 319       2.191  -5.290  16.332  1.00 10.00      A   
ATOM   3012  CA  LEU A 319       4.074  -4.425  16.755  1.00 10.00      A   
ATOM   3013  CB  LEU A 319       4.385  -5.108  18.088  1.00 10.00      A   
ATOM   3014  CG  LEU A 319       5.867  -5.213  18.462  1.00 10.00      A   
ATOM   3015  CD1 LEU A 319       6.488  -3.835  18.608  1.00 10.00      A   
ATOM   3016  CD2 LEU A 319       6.044  -6.028  19.732  1.00 10.00      A   
ATOM   3017  C   LEU A 319       4.874  -5.074  15.633  1.00 10.00      A   
ATOM   3018  O   LEU A 319       4.659  -6.238  15.278  1.00 10.00      A   
ATOM   3019  N   TRP A 320       5.788  -4.300  15.074  1.00 10.00      A   
ATOM   3020  HN  TRP A 320       5.873  -3.368  15.382  1.00 10.00      A   
ATOM   3021  CA  TRP A 320       6.671  -4.767  14.017  1.00 10.00      A   
ATOM   3022  CB  TRP A 320       6.522  -3.887  12.772  1.00 10.00      A   
ATOM   3023  CG  TRP A 320       5.278  -4.142  11.974  1.00 10.00      A   
ATOM   3024  CD1 TRP A 320       4.051  -4.509  12.446  1.00 10.00      A   
ATOM   3025  CD2 TRP A 320       5.146  -4.038  10.553  1.00 10.00      A   
ATOM   3026  NE1 TRP A 320       3.163  -4.641  11.405  1.00 10.00      A   
ATOM   3027  HE1 TRP A 320       2.212  -4.902  11.488  1.00 10.00      A   
ATOM   3028  CE2 TRP A 320       3.812  -4.355  10.232  1.00 10.00      A   
ATOM   3029  CE3 TRP A 320       6.026  -3.705   9.520  1.00 10.00      A   
ATOM   3030  CZ2 TRP A 320       3.338  -4.349   8.923  1.00 10.00      A   
ATOM   3031  CZ3 TRP A 320       5.555  -3.702   8.224  1.00 10.00      A   
ATOM   3032  CH2 TRP A 320       4.223  -4.020   7.934  1.00 10.00      A   
ATOM   3033  C   TRP A 320       8.099  -4.678  14.535  1.00 10.00      A   
ATOM   3034  O   TRP A 320       8.608  -3.581  14.773  1.00 10.00      A   
ATOM   3035  N   VAL A 321       8.736  -5.819  14.732  1.00 10.00      A   
ATOM   3036  HN  VAL A 321       8.293  -6.667  14.498  1.00 10.00      A   
ATOM   3037  CA  VAL A 321      10.094  -5.842  15.260  1.00 10.00      A   
ATOM   3038  CB  VAL A 321      10.121  -6.123  16.779  1.00 10.00      A   
ATOM   3039  CG1 VAL A 321       9.845  -4.854  17.568  1.00 10.00      A   
ATOM   3040  CG2 VAL A 321       9.134  -7.222  17.146  1.00 10.00      A   
ATOM   3041  C   VAL A 321      10.962  -6.875  14.567  1.00 10.00      A   
ATOM   3042  O   VAL A 321      10.551  -7.510  13.597  1.00 10.00      A   
ATOM   3043  N   LEU A 322      12.170  -7.034  15.084  1.00 10.00      A   
ATOM   3044  HN  LEU A 322      12.426  -6.498  15.860  1.00 10.00      A   
ATOM   3045  CA  LEU A 322      13.121  -7.987  14.547  1.00 10.00      A   
ATOM   3046  CB  LEU A 322      14.489  -7.324  14.365  1.00 10.00      A   
ATOM   3047  CG  LEU A 322      14.548  -6.156  13.375  1.00 10.00      A   
ATOM   3048  CD1 LEU A 322      15.845  -5.379  13.540  1.00 10.00      A   
ATOM   3049  CD2 LEU A 322      14.403  -6.657  11.946  1.00 10.00      A   
ATOM   3050  C   LEU A 322      13.236  -9.184  15.481  1.00 10.00      A   
ATOM   3051  O   LEU A 322      12.732  -9.152  16.605  1.00 10.00      A   
ATOM   3052  N   ASP A 323      13.912 -10.226  15.021  1.00 10.00      A   
ATOM   3053  HN  ASP A 323      14.286 -10.187  14.113  1.00 10.00      A   
ATOM   3054  CA  ASP A 323      14.097 -11.440  15.815  1.00 10.00      A   
ATOM   3055  CB  ASP A 323      14.553 -12.625  14.945  1.00 10.00      A   
ATOM   3056  CG  ASP A 323      16.002 -12.547  14.510  1.00 10.00      A   
ATOM   3057  OD1 ASP A 323      16.439 -11.458  14.089  1.00 10.00      A   
ATOM   3058  OD2 ASP A 323      16.703 -13.582  14.559  1.00 10.00      A   
ATOM   3059  C   ASP A 323      15.039 -11.218  16.997  1.00 10.00      A   
ATOM   3060  O   ASP A 323      15.222 -12.100  17.831  1.00 10.00      A   
ATOM   3061  N   TYR A 324      15.607 -10.017  17.080  1.00 10.00      A   
ATOM   3062  HN  TYR A 324      15.408  -9.356  16.390  1.00 10.00      A   
ATOM   3063  CA  TYR A 324      16.516  -9.662  18.164  1.00 10.00      A   
ATOM   3064  CB  TYR A 324      17.206  -8.329  17.867  1.00 10.00      A   
ATOM   3065  CG  TYR A 324      18.508  -8.456  17.112  1.00 10.00      A   
ATOM   3066  CD1 TYR A 324      18.885  -7.503  16.178  1.00 10.00      A   
ATOM   3067  CD2 TYR A 324      19.364  -9.521  17.341  1.00 10.00      A   
ATOM   3068  CE1 TYR A 324      20.080  -7.609  15.493  1.00 10.00      A   
ATOM   3069  CE2 TYR A 324      20.563  -9.637  16.660  1.00 10.00      A   
ATOM   3070  CZ  TYR A 324      20.915  -8.678  15.737  1.00 10.00      A   
ATOM   3071  OH  TYR A 324      22.108  -8.791  15.053  1.00 10.00      A   
ATOM   3072  HH  TYR A 324      22.329  -9.728  14.954  1.00 10.00      A   
ATOM   3073  C   TYR A 324      15.789  -9.579  19.503  1.00 10.00      A   
ATOM   3074  O   TYR A 324      16.422  -9.447  20.548  1.00 10.00      A   
ATOM   3075  N   ILE A 325      14.457  -9.657  19.461  1.00 10.00      A   
ATOM   3076  HN  ILE A 325      14.012  -9.753  18.592  1.00 10.00      A   
ATOM   3077  CA  ILE A 325      13.646  -9.602  20.670  1.00 10.00      A   
ATOM   3078  CB  ILE A 325      12.157  -9.320  20.346  1.00 10.00      A   
ATOM   3079  CG1 ILE A 325      11.346  -9.126  21.629  1.00 10.00      A   
ATOM   3080  CG2 ILE A 325      11.556 -10.419  19.480  1.00 10.00      A   
ATOM   3081  CD1 ILE A 325      11.752  -7.905  22.430  1.00 10.00      A   
ATOM   3082  C   ILE A 325      13.785 -10.888  21.488  1.00 10.00      A   
ATOM   3083  O   ILE A 325      13.647 -10.874  22.711  1.00 10.00      A   
ATOM   3084  N   GLU A 326      14.068 -11.995  20.799  1.00 10.00      A   
ATOM   3085  HN  GLU A 326      14.154 -11.936  19.824  1.00 10.00      A   
ATOM   3086  CA  GLU A 326      14.247 -13.298  21.443  1.00 10.00      A   
ATOM   3087  CB  GLU A 326      15.449 -13.289  22.397  1.00 10.00      A   
ATOM   3088  CG  GLU A 326      16.748 -12.829  21.750  1.00 10.00      A   
ATOM   3089  CD  GLU A 326      17.968 -13.152  22.584  1.00 10.00      A   
ATOM   3090  OE1 GLU A 326      17.989 -12.806  23.783  1.00 10.00      A   
ATOM   3091  OE2 GLU A 326      18.923 -13.747  22.041  1.00 10.00      A   
ATOM   3092  C   GLU A 326      12.979 -13.799  22.154  1.00 10.00      A   
ATOM   3093  O   GLU A 326      11.980 -13.083  22.266  1.00 10.00      A   
ATOM   3094  N   ASP A 327      13.037 -15.041  22.626  1.00 10.00      A   
ATOM   3095  HN  ASP A 327      13.862 -15.558  22.495  1.00 10.00      A   
ATOM   3096  CA  ASP A 327      11.910 -15.666  23.322  1.00 10.00      A   
ATOM   3097  CB  ASP A 327      12.219 -17.127  23.677  1.00 10.00      A   
ATOM   3098  CG  ASP A 327      12.283 -18.054  22.477  1.00 10.00      A   
ATOM   3099  OD1 ASP A 327      11.344 -18.051  21.657  1.00 10.00      A   
ATOM   3100  OD2 ASP A 327      13.267 -18.810  22.357  1.00 10.00      A   
ATOM   3101  C   ASP A 327      11.555 -14.909  24.595  1.00 10.00      A   
ATOM   3102  O   ASP A 327      10.380 -14.682  24.884  1.00 10.00      A   
ATOM   3103  N   ALA A 328      12.582 -14.529  25.354  1.00 10.00      A   
ATOM   3104  HN  ALA A 328      13.494 -14.759  25.070  1.00 10.00      A   
ATOM   3105  CA  ALA A 328      12.394 -13.798  26.607  1.00 10.00      A   
ATOM   3106  CB  ALA A 328      13.730 -13.566  27.297  1.00 10.00      A   
ATOM   3107  C   ALA A 328      11.666 -12.474  26.385  1.00 10.00      A   
ATOM   3108  O   ALA A 328      10.756 -12.125  27.139  1.00 10.00      A   
ATOM   3109  N   GLY A 329      12.059 -11.750  25.344  1.00 10.00      A   
ATOM   3110  HN  GLY A 329      12.782 -12.083  24.772  1.00 10.00      A   
ATOM   3111  CA  GLY A 329      11.430 -10.476  25.042  1.00 10.00      A   
ATOM   3112  C   GLY A 329       9.961 -10.638  24.706  1.00 10.00      A   
ATOM   3113  O   GLY A 329       9.116  -9.877  25.184  1.00 10.00      A   
ATOM   3114  N   LEU A 330       9.657 -11.645  23.898  1.00 10.00      A   
ATOM   3115  HN  LEU A 330      10.380 -12.222  23.562  1.00 10.00      A   
ATOM   3116  CA  LEU A 330       8.283 -11.923  23.499  1.00 10.00      A   
ATOM   3117  CB  LEU A 330       8.257 -13.005  22.423  1.00 10.00      A   
ATOM   3118  CG  LEU A 330       8.862 -12.622  21.073  1.00 10.00      A   
ATOM   3119  CD1 LEU A 330       9.085 -13.858  20.222  1.00 10.00      A   
ATOM   3120  CD2 LEU A 330       7.968 -11.627  20.348  1.00 10.00      A   
ATOM   3121  C   LEU A 330       7.454 -12.359  24.703  1.00 10.00      A   
ATOM   3122  O   LEU A 330       6.260 -12.079  24.784  1.00 10.00      A   
ATOM   3123  N   GLU A 331       8.107 -13.031  25.640  1.00 10.00      A   
ATOM   3124  HN  GLU A 331       9.061 -13.228  25.506  1.00 10.00      A   
ATOM   3125  CA  GLU A 331       7.456 -13.502  26.851  1.00 10.00      A   
ATOM   3126  CB  GLU A 331       8.439 -14.335  27.670  1.00 10.00      A   
ATOM   3127  CG  GLU A 331       7.863 -14.921  28.942  1.00 10.00      A   
ATOM   3128  CD  GLU A 331       8.921 -15.590  29.787  1.00 10.00      A   
ATOM   3129  OE1 GLU A 331       9.044 -16.829  29.720  1.00 10.00      A   
ATOM   3130  OE2 GLU A 331       9.637 -14.879  30.524  1.00 10.00      A   
ATOM   3131  C   GLU A 331       6.932 -12.331  27.679  1.00 10.00      A   
ATOM   3132  O   GLU A 331       5.776 -12.335  28.105  1.00 10.00      A   
ATOM   3133  N   VAL A 332       7.779 -11.323  27.882  1.00 10.00      A   
ATOM   3134  HN  VAL A 332       8.686 -11.377  27.509  1.00 10.00      A   
ATOM   3135  CA  VAL A 332       7.398 -10.145  28.654  1.00 10.00      A   
ATOM   3136  CB  VAL A 332       8.627  -9.280  29.022  1.00 10.00      A   
ATOM   3137  CG1 VAL A 332       8.269  -8.254  30.090  1.00 10.00      A   
ATOM   3138  CG2 VAL A 332       9.793 -10.144  29.478  1.00 10.00      A   
ATOM   3139  C   VAL A 332       6.401  -9.296  27.866  1.00 10.00      A   
ATOM   3140  O   VAL A 332       5.534  -8.632  28.437  1.00 10.00      A   
ATOM   3141  N   LEU A 333       6.527  -9.330  26.547  1.00 10.00      A   
ATOM   3142  HN  LEU A 333       7.239  -9.879  26.152  1.00 10.00      A   
ATOM   3143  CA  LEU A 333       5.648  -8.576  25.662  1.00 10.00      A   
ATOM   3144  CB  LEU A 333       6.057  -8.827  24.206  1.00 10.00      A   
ATOM   3145  CG  LEU A 333       5.045  -8.449  23.124  1.00 10.00      A   
ATOM   3146  CD1 LEU A 333       4.955  -6.942  22.972  1.00 10.00      A   
ATOM   3147  CD2 LEU A 333       5.407  -9.105  21.802  1.00 10.00      A   
ATOM   3148  C   LEU A 333       4.187  -8.969  25.874  1.00 10.00      A   
ATOM   3149  O   LEU A 333       3.304  -8.113  25.964  1.00 10.00      A   
ATOM   3150  N   ALA A 334       3.951 -10.269  25.992  1.00 10.00      A   
ATOM   3151  HN  ALA A 334       4.707 -10.892  25.948  1.00 10.00      A   
ATOM   3152  CA  ALA A 334       2.608 -10.808  26.178  1.00 10.00      A   
ATOM   3153  CB  ALA A 334       2.617 -12.313  25.965  1.00 10.00      A   
ATOM   3154  C   ALA A 334       2.024 -10.470  27.549  1.00 10.00      A   
ATOM   3155  O   ALA A 334       0.851 -10.737  27.815  1.00 10.00      A   
ATOM   3156  N   SER A 335       2.839  -9.890  28.416  1.00 10.00      A   
ATOM   3157  HN  SER A 335       3.766  -9.707  28.155  1.00 10.00      A   
ATOM   3158  CA  SER A 335       2.387  -9.524  29.747  1.00 10.00      A   
ATOM   3159  CB  SER A 335       3.491  -9.772  30.777  1.00 10.00      A   
ATOM   3160  OG  SER A 335       3.983 -11.098  30.680  1.00 10.00      A   
ATOM   3161  HG  SER A 335       4.747 -11.195  31.262  1.00 10.00      A   
ATOM   3162  C   SER A 335       1.911  -8.070  29.800  1.00 10.00      A   
ATOM   3163  O   SER A 335       0.971  -7.745  30.525  1.00 10.00      A   
ATOM   3164  N   THR A 336       2.551  -7.202  29.028  1.00 10.00      A   
ATOM   3165  HN  THR A 336       3.297  -7.513  28.473  1.00 10.00      A   
ATOM   3166  CA  THR A 336       2.182  -5.791  29.006  1.00 10.00      A   
ATOM   3167  CB  THR A 336       3.421  -4.888  28.857  1.00 10.00      A   
ATOM   3168  OG1 THR A 336       4.463  -5.368  29.721  1.00 10.00      A   
ATOM   3169  HG1 THR A 336       5.225  -5.622  29.184  1.00 10.00      A   
ATOM   3170  CG2 THR A 336       3.085  -3.452  29.232  1.00 10.00      A   
ATOM   3171  C   THR A 336       1.187  -5.481  27.890  1.00 10.00      A   
ATOM   3172  O   THR A 336       0.188  -4.796  28.110  1.00 10.00      A   
ATOM   3173  N   CYS A 337       1.448  -5.999  26.699  1.00 10.00      A   
ATOM   3174  HN  CYS A 337       2.241  -6.568  26.581  1.00 10.00      A   
ATOM   3175  CA  CYS A 337       0.579  -5.752  25.562  1.00 10.00      A   
ATOM   3176  CB  CYS A 337       1.388  -5.722  24.268  1.00 10.00      A   
ATOM   3177  SG  CYS A 337       2.844  -4.651  24.350  1.00 10.00      A   
ATOM   3178  HG  CYS A 337       2.516  -3.554  25.025  1.00 10.00      A   
ATOM   3179  C   CYS A 337      -0.536  -6.784  25.483  1.00 10.00      A   
ATOM   3180  O   CYS A 337      -0.402  -7.821  24.836  1.00 10.00      A   
ATOM   3181  N   LYS A 338      -1.636  -6.492  26.158  1.00 10.00      A   
ATOM   3182  HN  LYS A 338      -1.668  -5.657  26.671  1.00 10.00      A   
ATOM   3183  CA  LYS A 338      -2.792  -7.381  26.177  1.00 10.00      A   
ATOM   3184  CB  LYS A 338      -3.513  -7.284  27.525  1.00 10.00      A   
ATOM   3185  CG  LYS A 338      -2.738  -7.858  28.699  1.00 10.00      A   
ATOM   3186  CD  LYS A 338      -2.439  -9.332  28.486  1.00 10.00      A   
ATOM   3187  CE  LYS A 338      -1.717  -9.926  29.684  1.00 10.00      A   
ATOM   3188  NZ  LYS A 338      -1.280 -11.327  29.438  1.00 10.00      A   
ATOM   3189  HZ1 LYS A 338      -2.089 -11.908  29.135  1.00 10.00      A   
ATOM   3190  HZ2 LYS A 338      -0.888 -11.738  30.307  1.00 10.00      A   
ATOM   3191  HZ3 LYS A 338      -0.549 -11.353  28.695  1.00 10.00      A   
ATOM   3192  C   LYS A 338      -3.761  -7.042  25.049  1.00 10.00      A   
ATOM   3193  O   LYS A 338      -4.735  -7.758  24.813  1.00 10.00      A   
ATOM   3194  N   ASP A 339      -3.491  -5.945  24.353  1.00 10.00      A   
ATOM   3195  HN  ASP A 339      -2.698  -5.419  24.580  1.00 10.00      A   
ATOM   3196  CA  ASP A 339      -4.348  -5.508  23.254  1.00 10.00      A   
ATOM   3197  CB  ASP A 339      -4.783  -4.054  23.451  1.00 10.00      A   
ATOM   3198  CG  ASP A 339      -6.073  -3.723  22.719  1.00 10.00      A   
ATOM   3199  OD1 ASP A 339      -6.972  -4.588  22.665  1.00 10.00      A   
ATOM   3200  OD2 ASP A 339      -6.204  -2.589  22.207  1.00 10.00      A   
ATOM   3201  C   ASP A 339      -3.642  -5.672  21.913  1.00 10.00      A   
ATOM   3202  O   ASP A 339      -4.091  -5.149  20.893  1.00 10.00      A   
ATOM   3203  N   LEU A 340      -2.543  -6.417  21.926  1.00 10.00      A   
ATOM   3204  HN  LEU A 340      -2.250  -6.816  22.769  1.00 10.00      A   
ATOM   3205  CA  LEU A 340      -1.764  -6.665  20.720  1.00 10.00      A   
ATOM   3206  CB  LEU A 340      -0.460  -7.383  21.074  1.00 10.00      A   
ATOM   3207  CG  LEU A 340       0.670  -7.278  20.046  1.00 10.00      A   
ATOM   3208  CD1 LEU A 340       1.120  -5.833  19.889  1.00 10.00      A   
ATOM   3209  CD2 LEU A 340       1.838  -8.166  20.443  1.00 10.00      A   
ATOM   3210  C   LEU A 340      -2.578  -7.490  19.728  1.00 10.00      A   
ATOM   3211  O   LEU A 340      -3.004  -8.602  20.037  1.00 10.00      A   
ATOM   3212  N   ARG A 341      -2.801  -6.929  18.548  1.00 10.00      A   
ATOM   3213  HN  ARG A 341      -2.419  -6.042  18.364  1.00 10.00      A   
ATOM   3214  CA  ARG A 341      -3.587  -7.592  17.513  1.00 10.00      A   
ATOM   3215  CB  ARG A 341      -4.527  -6.589  16.835  1.00 10.00      A   
ATOM   3216  CG  ARG A 341      -5.201  -5.604  17.776  1.00 10.00      A   
ATOM   3217  CD  ARG A 341      -6.330  -6.257  18.551  1.00 10.00      A   
ATOM   3218  NE  ARG A 341      -6.885  -5.359  19.566  1.00 10.00      A   
ATOM   3219  HE  ARG A 341      -6.295  -5.108  20.315  1.00 10.00      A   
ATOM   3220  CZ  ARG A 341      -8.121  -4.865  19.534  1.00 10.00      A   
ATOM   3221  NH1 ARG A 341      -8.936  -5.176  18.535  1.00 10.00      A   
ATOM   3222 HH11 ARG A 341      -9.902  -4.788  18.508  1.00 10.00      A   
ATOM   3223 HH12 ARG A 341      -8.613  -5.812  17.769  1.00 10.00      A   
ATOM   3224  NH2 ARG A 341      -8.545  -4.064  20.509  1.00 10.00      A   
ATOM   3225 HH21 ARG A 341      -7.905  -3.818  21.310  1.00 10.00      A   
ATOM   3226 HH22 ARG A 341      -9.515  -3.673  20.485  1.00 10.00      A   
ATOM   3227  C   ARG A 341      -2.692  -8.211  16.448  1.00 10.00      A   
ATOM   3228  O   ARG A 341      -2.896  -9.358  16.040  1.00 10.00      A   
ATOM   3229  N   GLU A 342      -1.696  -7.449  16.010  1.00 10.00      A   
ATOM   3230  HN  GLU A 342      -1.552  -6.571  16.420  1.00 10.00      A   
ATOM   3231  CA  GLU A 342      -0.786  -7.904  14.967  1.00 10.00      A   
ATOM   3232  CB  GLU A 342      -0.988  -7.084  13.691  1.00 10.00      A   
ATOM   3233  CG  GLU A 342      -0.321  -7.672  12.460  1.00 10.00      A   
ATOM   3234  CD  GLU A 342      -0.171  -6.663  11.345  1.00 10.00      A   
ATOM   3235  OE1 GLU A 342      -0.999  -6.658  10.411  1.00 10.00      A   
ATOM   3236  OE2 GLU A 342       0.784  -5.868  11.387  1.00 10.00      A   
ATOM   3237  C   GLU A 342       0.672  -7.827  15.412  1.00 10.00      A   
ATOM   3238  O   GLU A 342       1.128  -6.798  15.919  1.00 10.00      A   
ATOM   3239  N   LEU A 343       1.387  -8.926  15.213  1.00 10.00      A   
ATOM   3240  HN  LEU A 343       0.948  -9.708  14.811  1.00 10.00      A   
ATOM   3241  CA  LEU A 343       2.796  -9.023  15.570  1.00 10.00      A   
ATOM   3242  CB  LEU A 343       2.978  -9.933  16.790  1.00 10.00      A   
ATOM   3243  CG  LEU A 343       4.419 -10.290  17.165  1.00 10.00      A   
ATOM   3244  CD1 LEU A 343       5.150  -9.079  17.720  1.00 10.00      A   
ATOM   3245  CD2 LEU A 343       4.447 -11.440  18.158  1.00 10.00      A   
ATOM   3246  C   LEU A 343       3.608  -9.558  14.391  1.00 10.00      A   
ATOM   3247  O   LEU A 343       3.388 -10.677  13.929  1.00 10.00      A   
ATOM   3248  N   ARG A 344       4.529  -8.750  13.893  1.00 10.00      A   
ATOM   3249  HN  ARG A 344       4.653  -7.857  14.296  1.00 10.00      A   
ATOM   3250  CA  ARG A 344       5.373  -9.149  12.776  1.00 10.00      A   
ATOM   3251  CB  ARG A 344       5.106  -8.279  11.542  1.00 10.00      A   
ATOM   3252  CG  ARG A 344       3.648  -8.285  11.089  1.00 10.00      A   
ATOM   3253  CD  ARG A 344       3.479  -7.771   9.662  1.00 10.00      A   
ATOM   3254  NE  ARG A 344       2.077  -7.462   9.372  1.00 10.00      A   
ATOM   3255  HE  ARG A 344       1.556  -7.033  10.095  1.00 10.00      A   
ATOM   3256  CZ  ARG A 344       1.470  -7.692   8.207  1.00 10.00      A   
ATOM   3257  NH1 ARG A 344       2.132  -8.220   7.189  1.00 10.00      A   
ATOM   3258 HH11 ARG A 344       1.646  -8.398   6.283  1.00 10.00      A   
ATOM   3259 HH12 ARG A 344       3.142  -8.455   7.284  1.00 10.00      A   
ATOM   3260  NH2 ARG A 344       0.184  -7.407   8.065  1.00 10.00      A   
ATOM   3261 HH21 ARG A 344      -0.358  -7.003   8.868  1.00 10.00      A   
ATOM   3262 HH22 ARG A 344      -0.303  -7.591   7.154  1.00 10.00      A   
ATOM   3263  C   ARG A 344       6.842  -9.105  13.184  1.00 10.00      A   
ATOM   3264  O   ARG A 344       7.372  -8.046  13.511  1.00 10.00      A   
ATOM   3265  N   VAL A 345       7.482 -10.268  13.185  1.00 10.00      A   
ATOM   3266  HN  VAL A 345       7.001 -11.079  12.905  1.00 10.00      A   
ATOM   3267  CA  VAL A 345       8.881 -10.380  13.572  1.00 10.00      A   
ATOM   3268  CB  VAL A 345       9.070 -11.456  14.669  1.00 10.00      A   
ATOM   3269  CG1 VAL A 345      10.531 -11.574  15.078  1.00 10.00      A   
ATOM   3270  CG2 VAL A 345       8.199 -11.153  15.881  1.00 10.00      A   
ATOM   3271  C   VAL A 345       9.752 -10.725  12.367  1.00 10.00      A   
ATOM   3272  O   VAL A 345       9.645 -11.815  11.803  1.00 10.00      A   
ATOM   3273  N   PHE A 346      10.610  -9.791  11.979  1.00 10.00      A   
ATOM   3274  HN  PHE A 346      10.644  -8.935  12.473  1.00 10.00      A   
ATOM   3275  CA  PHE A 346      11.503  -9.988  10.841  1.00 10.00      A   
ATOM   3276  CB  PHE A 346      11.608  -8.701  10.021  1.00 10.00      A   
ATOM   3277  CG  PHE A 346      10.292  -8.213   9.483  1.00 10.00      A   
ATOM   3278  CD1 PHE A 346       9.563  -7.252  10.165  1.00 10.00      A   
ATOM   3279  CD2 PHE A 346       9.784  -8.716   8.297  1.00 10.00      A   
ATOM   3280  CE1 PHE A 346       8.352  -6.803   9.674  1.00 10.00      A   
ATOM   3281  CE2 PHE A 346       8.574  -8.272   7.798  1.00 10.00      A   
ATOM   3282  CZ  PHE A 346       7.855  -7.313   8.487  1.00 10.00      A   
ATOM   3283  C   PHE A 346      12.895 -10.423  11.311  1.00 10.00      A   
ATOM   3284  O   PHE A 346      13.380  -9.961  12.341  1.00 10.00      A   
ATOM   3285  N   PRO A 347      13.566 -11.308  10.558  1.00 10.00      A   
ATOM   3286  CA  PRO A 347      14.897 -11.791  10.924  1.00 10.00      A   
ATOM   3287  CB  PRO A 347      15.083 -13.020  10.032  1.00 10.00      A   
ATOM   3288  CG  PRO A 347      14.234 -12.754   8.833  1.00 10.00      A   
ATOM   3289  CD  PRO A 347      13.086 -11.895   9.294  1.00 10.00      A   
ATOM   3290  C   PRO A 347      15.985 -10.759  10.633  1.00 10.00      A   
ATOM   3291  O   PRO A 347      16.035 -10.187   9.543  1.00 10.00      A   
ATOM   3292  N   SER A 348      16.844 -10.517  11.614  1.00 10.00      A   
ATOM   3293  HN  SER A 348      16.736 -10.984  12.479  1.00 10.00      A   
ATOM   3294  CA  SER A 348      17.935  -9.566  11.457  1.00 10.00      A   
ATOM   3295  CB  SER A 348      18.540  -9.234  12.820  1.00 10.00      A   
ATOM   3296  OG  SER A 348      18.737 -10.407  13.595  1.00 10.00      A   
ATOM   3297  HG  SER A 348      17.875 -10.760  13.875  1.00 10.00      A   
ATOM   3298  C   SER A 348      19.003 -10.125  10.525  1.00 10.00      A   
ATOM   3299  O   SER A 348      19.543  -9.408   9.678  1.00 10.00      A   
ATOM   3300  N   GLU A 349      19.312 -11.404  10.707  1.00 10.00      A   
ATOM   3301  HN  GLU A 349      18.874 -11.896  11.431  1.00 10.00      A   
ATOM   3302  CA  GLU A 349      20.296 -12.095   9.884  1.00 10.00      A   
ATOM   3303  CB  GLU A 349      21.449 -12.599  10.753  1.00 10.00      A   
ATOM   3304  CG  GLU A 349      22.199 -11.512  11.504  1.00 10.00      A   
ATOM   3305  CD  GLU A 349      23.160 -10.745  10.618  1.00 10.00      A   
ATOM   3306  OE1 GLU A 349      24.255 -11.270  10.327  1.00 10.00      A   
ATOM   3307  OE2 GLU A 349      22.835  -9.609  10.218  1.00 10.00      A   
ATOM   3308  C   GLU A 349      19.630 -13.271   9.171  1.00 10.00      A   
ATOM   3309  O   GLU A 349      19.729 -14.414   9.617  1.00 10.00      A   
ATOM   3310  N   PRO A 350      18.929 -13.007   8.056  1.00 10.00      A   
ATOM   3311  CA  PRO A 350      18.222 -14.042   7.304  1.00 10.00      A   
ATOM   3312  CB  PRO A 350      17.183 -13.238   6.524  1.00 10.00      A   
ATOM   3313  CG  PRO A 350      17.845 -11.927   6.274  1.00 10.00      A   
ATOM   3314  CD  PRO A 350      18.767 -11.677   7.439  1.00 10.00      A   
ATOM   3315  C   PRO A 350      19.127 -14.811   6.346  1.00 10.00      A   
ATOM   3316  O   PRO A 350      18.693 -15.774   5.714  1.00 10.00      A   
ATOM   3317  N   PHE A 351      20.383 -14.391   6.240  1.00 10.00      A   
ATOM   3318  HN  PHE A 351      20.683 -13.620   6.775  1.00 10.00      A   
ATOM   3319  CA  PHE A 351      21.330 -15.050   5.348  1.00 10.00      A   
ATOM   3320  CB  PHE A 351      22.140 -14.018   4.555  1.00 10.00      A   
ATOM   3321  CG  PHE A 351      21.312 -13.175   3.629  1.00 10.00      A   
ATOM   3322  CD1 PHE A 351      20.941 -11.891   3.988  1.00 10.00      A   
ATOM   3323  CD2 PHE A 351      20.903 -13.665   2.402  1.00 10.00      A   
ATOM   3324  CE1 PHE A 351      20.177 -11.114   3.138  1.00 10.00      A   
ATOM   3325  CE2 PHE A 351      20.139 -12.895   1.546  1.00 10.00      A   
ATOM   3326  CZ  PHE A 351      19.776 -11.616   1.916  1.00 10.00      A   
ATOM   3327  C   PHE A 351      22.254 -15.983   6.122  1.00 10.00      A   
ATOM   3328  O   PHE A 351      23.129 -16.633   5.547  1.00 10.00      A   
ATOM   3329  N   VAL A 352      22.053 -16.046   7.429  1.00 10.00      A   
ATOM   3330  HN  VAL A 352      21.344 -15.501   7.829  1.00 10.00      A   
ATOM   3331  CA  VAL A 352      22.859 -16.904   8.289  1.00 10.00      A   
ATOM   3332  CB  VAL A 352      23.179 -16.208   9.629  1.00 10.00      A   
ATOM   3333  CG1 VAL A 352      24.091 -17.072  10.485  1.00 10.00      A   
ATOM   3334  CG2 VAL A 352      23.824 -14.857   9.379  1.00 10.00      A   
ATOM   3335  C   VAL A 352      22.131 -18.220   8.559  1.00 10.00      A   
ATOM   3336  O   VAL A 352      20.927 -18.228   8.810  1.00 10.00      A   
ATOM   3337  N   MET A 353      22.861 -19.325   8.508  1.00 10.00      A   
ATOM   3338  HN  MET A 353      23.819 -19.255   8.301  1.00 10.00      A   
ATOM   3339  CA  MET A 353      22.274 -20.642   8.749  1.00 10.00      A   
ATOM   3340  CB  MET A 353      23.135 -21.742   8.118  1.00 10.00      A   
ATOM   3341  CG  MET A 353      22.493 -23.120   8.133  1.00 10.00      A   
ATOM   3342  SD  MET A 353      23.343 -24.296   7.061  1.00 10.00      A   
ATOM   3343  CE  MET A 353      22.171 -25.648   7.069  1.00 10.00      A   
ATOM   3344  C   MET A 353      22.086 -20.901  10.239  1.00 10.00      A   
ATOM   3345  O   MET A 353      21.027 -21.357  10.672  1.00 10.00      A   
ATOM   3346  N   GLU A 354      23.116 -20.590  11.019  1.00 10.00      A   
ATOM   3347  HN  GLU A 354      23.924 -20.219  10.612  1.00 10.00      A   
ATOM   3348  CA  GLU A 354      23.077 -20.782  12.463  1.00 10.00      A   
ATOM   3349  CB  GLU A 354      24.496 -20.825  13.032  1.00 10.00      A   
ATOM   3350  CG  GLU A 354      25.313 -22.013  12.557  1.00 10.00      A   
ATOM   3351  CD  GLU A 354      24.570 -23.321  12.720  1.00 10.00      A   
ATOM   3352  OE1 GLU A 354      24.533 -23.851  13.853  1.00 10.00      A   
ATOM   3353  OE2 GLU A 354      24.011 -23.820  11.720  1.00 10.00      A   
ATOM   3354  C   GLU A 354      22.265 -19.680  13.142  1.00 10.00      A   
ATOM   3355  O   GLU A 354      22.251 -18.537  12.679  1.00 10.00      A   
ATOM   3356  N   PRO A 355      21.576 -20.012  14.247  1.00 10.00      A   
ATOM   3357  CA  PRO A 355      20.751 -19.052  14.994  1.00 10.00      A   
ATOM   3358  CB  PRO A 355      20.255 -19.867  16.195  1.00 10.00      A   
ATOM   3359  CG  PRO A 355      20.357 -21.287  15.760  1.00 10.00      A   
ATOM   3360  CD  PRO A 355      21.551 -21.351  14.857  1.00 10.00      A   
ATOM   3361  C   PRO A 355      21.567 -17.859  15.478  1.00 10.00      A   
ATOM   3362  O   PRO A 355      22.594 -18.029  16.137  1.00 10.00      A   
ATOM   3363  N   ASN A 356      21.114 -16.655  15.143  1.00 10.00      A   
ATOM   3364  HN  ASN A 356      20.291 -16.579  14.613  1.00 10.00      A   
ATOM   3365  CA  ASN A 356      21.812 -15.440  15.550  1.00 10.00      A   
ATOM   3366  CB  ASN A 356      21.584 -14.283  14.564  1.00 10.00      A   
ATOM   3367  CG  ASN A 356      20.132 -14.085  14.183  1.00 10.00      A   
ATOM   3368  OD1 ASN A 356      19.628 -14.732  13.265  1.00 10.00      A   
ATOM   3369  ND2 ASN A 356      19.451 -13.187  14.871  1.00 10.00      A   
ATOM   3370 HD21 ASN A 356      19.914 -12.697  15.582  1.00 10.00      A   
ATOM   3371 HD22 ASN A 356      18.498 -13.054  14.647  1.00 10.00      A   
ATOM   3372  C   ASN A 356      21.458 -15.035  16.978  1.00 10.00      A   
ATOM   3373  O   ASN A 356      22.277 -14.439  17.674  1.00 10.00      A   
ATOM   3374  N   VAL A 357      20.241 -15.359  17.411  1.00 10.00      A   
ATOM   3375  HN  VAL A 357      19.626 -15.829  16.809  1.00 10.00      A   
ATOM   3376  CA  VAL A 357      19.795 -15.035  18.761  1.00 10.00      A   
ATOM   3377  CB  VAL A 357      18.992 -13.718  18.830  1.00 10.00      A   
ATOM   3378  CG1 VAL A 357      19.912 -12.511  18.780  1.00 10.00      A   
ATOM   3379  CG2 VAL A 357      17.941 -13.652  17.736  1.00 10.00      A   
ATOM   3380  C   VAL A 357      18.945 -16.163  19.332  1.00 10.00      A   
ATOM   3381  O   VAL A 357      18.698 -17.170  18.658  1.00 10.00      A   
ATOM   3382  N   ALA A 358      18.481 -15.985  20.560  1.00 10.00      A   
ATOM   3383  HN  ALA A 358      18.695 -15.147  21.041  1.00 10.00      A   
ATOM   3384  CA  ALA A 358      17.662 -16.989  21.221  1.00 10.00      A   
ATOM   3385  CB  ALA A 358      17.918 -16.990  22.721  1.00 10.00      A   
ATOM   3386  C   ALA A 358      16.182 -16.780  20.925  1.00 10.00      A   
ATOM   3387  O   ALA A 358      15.380 -16.533  21.830  1.00 10.00      A   
ATOM   3388  N   LEU A 359      15.838 -16.865  19.651  1.00 10.00      A   
ATOM   3389  HN  LEU A 359      16.533 -17.052  18.981  1.00 10.00      A   
ATOM   3390  CA  LEU A 359      14.458 -16.709  19.218  1.00 10.00      A   
ATOM   3391  CB  LEU A 359      14.317 -15.570  18.205  1.00 10.00      A   
ATOM   3392  CG  LEU A 359      12.890 -15.280  17.729  1.00 10.00      A   
ATOM   3393  CD1 LEU A 359      12.441 -13.893  18.165  1.00 10.00      A   
ATOM   3394  CD2 LEU A 359      12.784 -15.429  16.220  1.00 10.00      A   
ATOM   3395  C   LEU A 359      13.970 -18.011  18.604  1.00 10.00      A   
ATOM   3396  O   LEU A 359      14.376 -18.377  17.493  1.00 10.00      A   
ATOM   3397  N   THR A 360      13.125 -18.722  19.335  1.00 10.00      A   
ATOM   3398  HN  THR A 360      12.847 -18.381  20.217  1.00 10.00      A   
ATOM   3399  CA  THR A 360      12.590 -19.988  18.869  1.00 10.00      A   
ATOM   3400  CB  THR A 360      12.932 -21.126  19.851  1.00 10.00      A   
ATOM   3401  OG1 THR A 360      12.261 -20.909  21.099  1.00 10.00      A   
ATOM   3402  HG1 THR A 360      12.513 -20.035  21.454  1.00 10.00      A   
ATOM   3403  CG2 THR A 360      14.433 -21.195  20.095  1.00 10.00      A   
ATOM   3404  C   THR A 360      11.078 -19.901  18.698  1.00 10.00      A   
ATOM   3405  O   THR A 360      10.521 -18.810  18.595  1.00 10.00      A   
ATOM   3406  N   GLU A 361      10.416 -21.050  18.672  1.00 10.00      A   
ATOM   3407  HN  GLU A 361      10.914 -21.902  18.759  1.00 10.00      A   
ATOM   3408  CA  GLU A 361       8.975 -21.098  18.520  1.00 10.00      A   
ATOM   3409  CB  GLU A 361       8.558 -22.427  17.872  1.00 10.00      A   
ATOM   3410  CG  GLU A 361       8.536 -23.634  18.802  1.00 10.00      A   
ATOM   3411  CD  GLU A 361       9.885 -23.972  19.407  1.00 10.00      A   
ATOM   3412  OE1 GLU A 361       9.909 -24.543  20.516  1.00 10.00      A   
ATOM   3413  OE2 GLU A 361      10.922 -23.660  18.789  1.00 10.00      A   
ATOM   3414  C   GLU A 361       8.282 -20.905  19.869  1.00 10.00      A   
ATOM   3415  O   GLU A 361       7.064 -20.757  19.937  1.00 10.00      A   
ATOM   3416  N   GLN A 362       9.071 -20.899  20.939  1.00 10.00      A   
ATOM   3417  HN  GLN A 362      10.038 -21.006  20.818  1.00 10.00      A   
ATOM   3418  CA  GLN A 362       8.544 -20.732  22.283  1.00 10.00      A   
ATOM   3419  CB  GLN A 362       9.641 -20.984  23.323  1.00 10.00      A   
ATOM   3420  CG  GLN A 362       9.160 -21.027  24.765  1.00 10.00      A   
ATOM   3421  CD  GLN A 362       8.103 -22.087  25.003  1.00 10.00      A   
ATOM   3422  OE1 GLN A 362       8.422 -23.247  25.251  1.00 10.00      A   
ATOM   3423  NE2 GLN A 362       6.837 -21.692  24.937  1.00 10.00      A   
ATOM   3424 HE21 GLN A 362       6.655 -20.746  24.738  1.00 10.00      A   
ATOM   3425 HE22 GLN A 362       6.136 -22.360  25.093  1.00 10.00      A   
ATOM   3426  C   GLN A 362       7.928 -19.350  22.468  1.00 10.00      A   
ATOM   3427  O   GLN A 362       6.821 -19.226  22.998  1.00 10.00      A   
ATOM   3428  N   GLY A 363       8.646 -18.322  22.022  1.00 10.00      A   
ATOM   3429  HN  GLY A 363       9.534 -18.489  21.620  1.00 10.00      A   
ATOM   3430  CA  GLY A 363       8.163 -16.958  22.138  1.00 10.00      A   
ATOM   3431  C   GLY A 363       6.805 -16.769  21.494  1.00 10.00      A   
ATOM   3432  O   GLY A 363       5.943 -16.083  22.046  1.00 10.00      A   
ATOM   3433  N   LEU A 364       6.608 -17.393  20.333  1.00 10.00      A   
ATOM   3434  HN  LEU A 364       7.332 -17.934  19.955  1.00 10.00      A   
ATOM   3435  CA  LEU A 364       5.344 -17.297  19.612  1.00 10.00      A   
ATOM   3436  CB  LEU A 364       5.403 -18.119  18.316  1.00 10.00      A   
ATOM   3437  CG  LEU A 364       4.837 -17.464  17.049  1.00 10.00      A   
ATOM   3438  CD1 LEU A 364       4.730 -18.482  15.923  1.00 10.00      A   
ATOM   3439  CD2 LEU A 364       3.485 -16.819  17.318  1.00 10.00      A   
ATOM   3440  C   LEU A 364       4.201 -17.794  20.494  1.00 10.00      A   
ATOM   3441  O   LEU A 364       3.167 -17.133  20.625  1.00 10.00      A   
ATOM   3442  N   VAL A 365       4.409 -18.950  21.112  1.00 10.00      A   
ATOM   3443  HN  VAL A 365       5.263 -19.414  20.974  1.00 10.00      A   
ATOM   3444  CA  VAL A 365       3.406 -19.548  21.991  1.00 10.00      A   
ATOM   3445  CB  VAL A 365       3.860 -20.920  22.536  1.00 10.00      A   
ATOM   3446  CG1 VAL A 365       2.744 -21.589  23.325  1.00 10.00      A   
ATOM   3447  CG2 VAL A 365       4.321 -21.818  21.400  1.00 10.00      A   
ATOM   3448  C   VAL A 365       3.099 -18.622  23.163  1.00 10.00      A   
ATOM   3449  O   VAL A 365       1.942 -18.439  23.540  1.00 10.00      A   
ATOM   3450  N   SER A 366       4.147 -18.030  23.721  1.00 10.00      A   
ATOM   3451  HN  SER A 366       5.043 -18.216  23.365  1.00 10.00      A   
ATOM   3452  CA  SER A 366       4.015 -17.120  24.849  1.00 10.00      A   
ATOM   3453  CB  SER A 366       5.395 -16.621  25.284  1.00 10.00      A   
ATOM   3454  OG  SER A 366       6.250 -17.710  25.594  1.00 10.00      A   
ATOM   3455  HG  SER A 366       5.867 -18.212  26.324  1.00 10.00      A   
ATOM   3456  C   SER A 366       3.102 -15.940  24.518  1.00 10.00      A   
ATOM   3457  O   SER A 366       2.187 -15.620  25.278  1.00 10.00      A   
ATOM   3458  N   VAL A 367       3.342 -15.308  23.373  1.00 10.00      A   
ATOM   3459  HN  VAL A 367       4.080 -15.613  22.799  1.00 10.00      A   
ATOM   3460  CA  VAL A 367       2.535 -14.167  22.952  1.00 10.00      A   
ATOM   3461  CB  VAL A 367       3.131 -13.448  21.721  1.00 10.00      A   
ATOM   3462  CG1 VAL A 367       2.430 -12.120  21.487  1.00 10.00      A   
ATOM   3463  CG2 VAL A 367       4.625 -13.225  21.898  1.00 10.00      A   
ATOM   3464  C   VAL A 367       1.098 -14.592  22.657  1.00 10.00      A   
ATOM   3465  O   VAL A 367       0.153 -13.876  22.977  1.00 10.00      A   
ATOM   3466  N   SER A 368       0.939 -15.773  22.067  1.00 10.00      A   
ATOM   3467  HN  SER A 368       1.733 -16.303  21.839  1.00 10.00      A   
ATOM   3468  CA  SER A 368      -0.382 -16.298  21.735  1.00 10.00      A   
ATOM   3469  CB  SER A 368      -0.238 -17.602  20.951  1.00 10.00      A   
ATOM   3470  OG  SER A 368       0.619 -17.423  19.837  1.00 10.00      A   
ATOM   3471  HG  SER A 368       1.534 -17.372  20.143  1.00 10.00      A   
ATOM   3472  C   SER A 368      -1.232 -16.530  22.988  1.00 10.00      A   
ATOM   3473  O   SER A 368      -2.452 -16.350  22.972  1.00 10.00      A   
ATOM   3474  N   MET A 369      -0.578 -16.928  24.067  1.00 10.00      A   
ATOM   3475  HN  MET A 369       0.395 -17.057  24.016  1.00 10.00      A   
ATOM   3476  CA  MET A 369      -1.265 -17.191  25.323  1.00 10.00      A   
ATOM   3477  CB  MET A 369      -0.505 -18.243  26.133  1.00 10.00      A   
ATOM   3478  CG  MET A 369      -0.649 -19.662  25.608  1.00 10.00      A   
ATOM   3479  SD  MET A 369       0.212 -20.879  26.624  1.00 10.00      A   
ATOM   3480  CE  MET A 369      -0.639 -20.687  28.189  1.00 10.00      A   
ATOM   3481  C   MET A 369      -1.420 -15.920  26.149  1.00 10.00      A   
ATOM   3482  O   MET A 369      -2.262 -15.851  27.042  1.00 10.00      A   
ATOM   3483  N   GLY A 370      -0.604 -14.920  25.850  1.00 10.00      A   
ATOM   3484  HN  GLY A 370       0.044 -15.028  25.123  1.00 10.00      A   
ATOM   3485  CA  GLY A 370      -0.658 -13.675  26.590  1.00 10.00      A   
ATOM   3486  C   GLY A 370      -1.600 -12.656  25.984  1.00 10.00      A   
ATOM   3487  O   GLY A 370      -2.296 -11.944  26.707  1.00 10.00      A   
ATOM   3488  N   CYS A 371      -1.627 -12.578  24.663  1.00 10.00      A   
ATOM   3489  HN  CYS A 371      -1.054 -13.175  24.132  1.00 10.00      A   
ATOM   3490  CA  CYS A 371      -2.482 -11.623  23.975  1.00 10.00      A   
ATOM   3491  CB  CYS A 371      -1.689 -10.897  22.888  1.00 10.00      A   
ATOM   3492  SG  CYS A 371      -0.033 -10.389  23.402  1.00 10.00      A   
ATOM   3493  HG  CYS A 371      -0.143  -9.257  24.081  1.00 10.00      A   
ATOM   3494  C   CYS A 371      -3.703 -12.309  23.371  1.00 10.00      A   
ATOM   3495  O   CYS A 371      -3.592 -13.043  22.389  1.00 10.00      A   
ATOM   3496  N   PRO A 372      -4.891 -12.072  23.955  1.00 10.00      A   
ATOM   3497  CA  PRO A 372      -6.145 -12.664  23.477  1.00 10.00      A   
ATOM   3498  CB  PRO A 372      -7.084 -12.473  24.667  1.00 10.00      A   
ATOM   3499  CG  PRO A 372      -6.589 -11.241  25.345  1.00 10.00      A   
ATOM   3500  CD  PRO A 372      -5.098 -11.215  25.141  1.00 10.00      A   
ATOM   3501  C   PRO A 372      -6.690 -11.929  22.252  1.00 10.00      A   
ATOM   3502  O   PRO A 372      -7.642 -12.378  21.612  1.00 10.00      A   
ATOM   3503  N   LYS A 373      -6.072 -10.798  21.933  1.00 10.00      A   
ATOM   3504  HN  LYS A 373      -5.312 -10.508  22.476  1.00 10.00      A   
ATOM   3505  CA  LYS A 373      -6.482  -9.982  20.796  1.00 10.00      A   
ATOM   3506  CB  LYS A 373      -6.364  -8.493  21.147  1.00 10.00      A   
ATOM   3507  CG  LYS A 373      -7.240  -8.038  22.304  1.00 10.00      A   
ATOM   3508  CD  LYS A 373      -8.702  -7.936  21.898  1.00 10.00      A   
ATOM   3509  CE  LYS A 373      -9.533  -7.283  22.991  1.00 10.00      A   
ATOM   3510  NZ  LYS A 373      -9.303  -5.817  23.069  1.00 10.00      A   
ATOM   3511  HZ1 LYS A 373      -9.775  -5.341  22.277  1.00 10.00      A   
ATOM   3512  HZ2 LYS A 373      -8.281  -5.604  23.022  1.00 10.00      A   
ATOM   3513  HZ3 LYS A 373      -9.684  -5.440  23.961  1.00 10.00      A   
ATOM   3514  C   LYS A 373      -5.626 -10.290  19.574  1.00 10.00      A   
ATOM   3515  O   LYS A 373      -5.797  -9.688  18.516  1.00 10.00      A   
ATOM   3516  N   LEU A 374      -4.698 -11.226  19.737  1.00 10.00      A   
ATOM   3517  HN  LEU A 374      -4.617 -11.667  20.607  1.00 10.00      A   
ATOM   3518  CA  LEU A 374      -3.800 -11.619  18.661  1.00 10.00      A   
ATOM   3519  CB  LEU A 374      -2.655 -12.476  19.217  1.00 10.00      A   
ATOM   3520  CG  LEU A 374      -1.310 -12.387  18.487  1.00 10.00      A   
ATOM   3521  CD1 LEU A 374      -0.215 -13.062  19.293  1.00 10.00      A   
ATOM   3522  CD2 LEU A 374      -1.393 -12.993  17.097  1.00 10.00      A   
ATOM   3523  C   LEU A 374      -4.557 -12.387  17.585  1.00 10.00      A   
ATOM   3524  O   LEU A 374      -5.106 -13.458  17.846  1.00 10.00      A   
ATOM   3525  N   GLU A 375      -4.611 -11.819  16.388  1.00 10.00      A   
ATOM   3526  HN  GLU A 375      -4.199 -10.935  16.259  1.00 10.00      A   
ATOM   3527  CA  GLU A 375      -5.289 -12.465  15.269  1.00 10.00      A   
ATOM   3528  CB  GLU A 375      -6.647 -11.822  15.003  1.00 10.00      A   
ATOM   3529  CG  GLU A 375      -6.584 -10.344  14.663  1.00 10.00      A   
ATOM   3530  CD  GLU A 375      -7.875  -9.845  14.058  1.00 10.00      A   
ATOM   3531  OE1 GLU A 375      -8.043  -9.959  12.828  1.00 10.00      A   
ATOM   3532  OE2 GLU A 375      -8.732  -9.340  14.810  1.00 10.00      A   
ATOM   3533  C   GLU A 375      -4.433 -12.428  14.007  1.00 10.00      A   
ATOM   3534  O   GLU A 375      -4.738 -13.098  13.019  1.00 10.00      A   
ATOM   3535  N   SER A 376      -3.369 -11.642  14.043  1.00 10.00      A   
ATOM   3536  HN  SER A 376      -3.174 -11.132  14.857  1.00 10.00      A   
ATOM   3537  CA  SER A 376      -2.476 -11.520  12.907  1.00 10.00      A   
ATOM   3538  CB  SER A 376      -2.696 -10.179  12.209  1.00 10.00      A   
ATOM   3539  OG  SER A 376      -4.076  -9.922  12.005  1.00 10.00      A   
ATOM   3540  HG  SER A 376      -4.175  -9.079  11.545  1.00 10.00      A   
ATOM   3541  C   SER A 376      -1.031 -11.639  13.374  1.00 10.00      A   
ATOM   3542  O   SER A 376      -0.588 -10.894  14.253  1.00 10.00      A   
ATOM   3543  N   VAL A 377      -0.297 -12.578  12.802  1.00 10.00      A   
ATOM   3544  HN  VAL A 377      -0.693 -13.154  12.103  1.00 10.00      A   
ATOM   3545  CA  VAL A 377       1.085 -12.770  13.189  1.00 10.00      A   
ATOM   3546  CB  VAL A 377       1.223 -13.816  14.324  1.00 10.00      A   
ATOM   3547  CG1 VAL A 377       0.937 -15.223  13.826  1.00 10.00      A   
ATOM   3548  CG2 VAL A 377       2.586 -13.739  14.997  1.00 10.00      A   
ATOM   3549  C   VAL A 377       1.954 -13.159  11.999  1.00 10.00      A   
ATOM   3550  O   VAL A 377       1.500 -13.839  11.076  1.00 10.00      A   
ATOM   3551  N   LEU A 378       3.190 -12.685  12.026  1.00 10.00      A   
ATOM   3552  HN  LEU A 378       3.456 -12.109  12.780  1.00 10.00      A   
ATOM   3553  CA  LEU A 378       4.177 -12.979  11.000  1.00 10.00      A   
ATOM   3554  CB  LEU A 378       4.389 -11.769  10.085  1.00 10.00      A   
ATOM   3555  CG  LEU A 378       5.436 -11.925   8.981  1.00 10.00      A   
ATOM   3556  CD1 LEU A 378       5.044 -13.030   8.014  1.00 10.00      A   
ATOM   3557  CD2 LEU A 378       5.622 -10.613   8.240  1.00 10.00      A   
ATOM   3558  C   LEU A 378       5.473 -13.348  11.712  1.00 10.00      A   
ATOM   3559  O   LEU A 378       6.159 -12.486  12.258  1.00 10.00      A   
ATOM   3560  N   TYR A 379       5.789 -14.629  11.728  1.00 10.00      A   
ATOM   3561  HN  TYR A 379       5.211 -15.270  11.257  1.00 10.00      A   
ATOM   3562  CA  TYR A 379       6.974 -15.108  12.422  1.00 10.00      A   
ATOM   3563  CB  TYR A 379       6.548 -16.100  13.507  1.00 10.00      A   
ATOM   3564  CG  TYR A 379       7.439 -16.137  14.727  1.00 10.00      A   
ATOM   3565  CD1 TYR A 379       7.585 -15.021  15.539  1.00 10.00      A   
ATOM   3566  CD2 TYR A 379       8.113 -17.299  15.082  1.00 10.00      A   
ATOM   3567  CE1 TYR A 379       8.380 -15.060  16.670  1.00 10.00      A   
ATOM   3568  CE2 TYR A 379       8.913 -17.346  16.208  1.00 10.00      A   
ATOM   3569  CZ  TYR A 379       9.042 -16.224  17.000  1.00 10.00      A   
ATOM   3570  OH  TYR A 379       9.824 -16.268  18.133  1.00 10.00      A   
ATOM   3571  HH  TYR A 379      10.190 -17.159  18.244  1.00 10.00      A   
ATOM   3572  C   TYR A 379       7.972 -15.771  11.476  1.00 10.00      A   
ATOM   3573  O   TYR A 379       7.599 -16.581  10.625  1.00 10.00      A   
ATOM   3574  N   PHE A 380       9.240 -15.407  11.632  1.00 10.00      A   
ATOM   3575  HN  PHE A 380       9.457 -14.733  12.307  1.00 10.00      A   
ATOM   3576  CA  PHE A 380      10.321 -15.967  10.831  1.00 10.00      A   
ATOM   3577  CB  PHE A 380      10.975 -14.877   9.969  1.00 10.00      A   
ATOM   3578  CG  PHE A 380      10.065 -14.261   8.937  1.00 10.00      A   
ATOM   3579  CD1 PHE A 380       9.815 -12.899   8.944  1.00 10.00      A   
ATOM   3580  CD2 PHE A 380       9.472 -15.037   7.959  1.00 10.00      A   
ATOM   3581  CE1 PHE A 380       8.992 -12.321   7.997  1.00 10.00      A   
ATOM   3582  CE2 PHE A 380       8.645 -14.466   7.008  1.00 10.00      A   
ATOM   3583  CZ  PHE A 380       8.406 -13.106   7.028  1.00 10.00      A   
ATOM   3584  C   PHE A 380      11.363 -16.600  11.756  1.00 10.00      A   
ATOM   3585  O   PHE A 380      12.154 -15.896  12.389  1.00 10.00      A   
ATOM   3586  N   CYS A 381      11.352 -17.926  11.856  1.00 10.00      A   
ATOM   3587  HN  CYS A 381      10.704 -18.445  11.329  1.00 10.00      A   
ATOM   3588  CA  CYS A 381      12.291 -18.629  12.724  1.00 10.00      A   
ATOM   3589  CB  CYS A 381      11.553 -19.252  13.909  1.00 10.00      A   
ATOM   3590  SG  CYS A 381      10.038 -20.125  13.458  1.00 10.00      A   
ATOM   3591  HG  CYS A 381      10.144 -21.377  13.896  1.00 10.00      A   
ATOM   3592  C   CYS A 381      13.089 -19.689  11.972  1.00 10.00      A   
ATOM   3593  O   CYS A 381      12.920 -19.878  10.771  1.00 10.00      A   
ATOM   3594  N   ARG A 382      13.967 -20.373  12.689  1.00 10.00      A   
ATOM   3595  HN  ARG A 382      14.070 -20.165  13.644  1.00 10.00      A   
ATOM   3596  CA  ARG A 382      14.796 -21.411  12.097  1.00 10.00      A   
ATOM   3597  CB  ARG A 382      16.252 -21.209  12.496  1.00 10.00      A   
ATOM   3598  CG  ARG A 382      16.917 -20.023  11.834  1.00 10.00      A   
ATOM   3599  CD  ARG A 382      18.373 -19.920  12.244  1.00 10.00      A   
ATOM   3600  NE  ARG A 382      19.095 -18.959  11.418  1.00 10.00      A   
ATOM   3601  HE  ARG A 382      19.597 -19.317  10.652  1.00 10.00      A   
ATOM   3602  CZ  ARG A 382      19.130 -17.650  11.652  1.00 10.00      A   
ATOM   3603  NH1 ARG A 382      18.480 -17.132  12.682  1.00 10.00      A   
ATOM   3604 HH11 ARG A 382      17.938 -17.743  13.322  1.00 10.00      A   
ATOM   3605 HH12 ARG A 382      18.516 -16.098  12.863  1.00 10.00      A   
ATOM   3606  NH2 ARG A 382      19.802 -16.859  10.835  1.00 10.00      A   
ATOM   3607 HH21 ARG A 382      19.832 -15.826  11.005  1.00 10.00      A   
ATOM   3608 HH22 ARG A 382      20.309 -17.261  10.013  1.00 10.00      A   
ATOM   3609  C   ARG A 382      14.351 -22.797  12.535  1.00 10.00      A   
ATOM   3610  O   ARG A 382      14.951 -23.795  12.147  1.00 10.00      A   
ATOM   3611  N   GLN A 383      13.300 -22.853  13.340  1.00 10.00      A   
ATOM   3612  HN  GLN A 383      12.845 -22.029  13.593  1.00 10.00      A   
ATOM   3613  CA  GLN A 383      12.789 -24.117  13.838  1.00 10.00      A   
ATOM   3614  CB  GLN A 383      13.580 -24.556  15.074  1.00 10.00      A   
ATOM   3615  CG  GLN A 383      13.253 -23.767  16.330  1.00 10.00      A   
ATOM   3616  CD  GLN A 383      14.121 -24.153  17.507  1.00 10.00      A   
ATOM   3617  OE1 GLN A 383      15.296 -24.481  17.350  1.00 10.00      A   
ATOM   3618  NE2 GLN A 383      13.545 -24.128  18.694  1.00 10.00      A   
ATOM   3619 HE21 GLN A 383      12.589 -23.863  18.747  1.00 10.00      A   
ATOM   3620 HE22 GLN A 383      14.084 -24.372  19.477  1.00 10.00      A   
ATOM   3621  C   GLN A 383      11.315 -23.997  14.192  1.00 10.00      A   
ATOM   3622  O   GLN A 383      10.788 -22.887  14.327  1.00 10.00      A   
ATOM   3623  N   MET A 384      10.660 -25.139  14.331  1.00 10.00      A   
ATOM   3624  HN  MET A 384      11.141 -25.985  14.194  1.00 10.00      A   
ATOM   3625  CA  MET A 384       9.252 -25.185  14.680  1.00 10.00      A   
ATOM   3626  CB  MET A 384       8.382 -24.709  13.511  1.00 10.00      A   
ATOM   3627  CG  MET A 384       6.887 -24.755  13.784  1.00 10.00      A   
ATOM   3628  SD  MET A 384       6.418 -23.843  15.269  1.00 10.00      A   
ATOM   3629  CE  MET A 384       6.662 -22.156  14.718  1.00 10.00      A   
ATOM   3630  C   MET A 384       8.855 -26.595  15.098  1.00 10.00      A   
ATOM   3631  O   MET A 384       9.334 -27.578  14.531  1.00 10.00      A   
ATOM   3632  N   THR A 385       7.989 -26.685  16.094  1.00 10.00      A   
ATOM   3633  HN  THR A 385       7.640 -25.862  16.503  1.00 10.00      A   
ATOM   3634  CA  THR A 385       7.517 -27.968  16.583  1.00 10.00      A   
ATOM   3635  CB  THR A 385       7.810 -28.138  18.087  1.00 10.00      A   
ATOM   3636  OG1 THR A 385       7.818 -26.854  18.725  1.00 10.00      A   
ATOM   3637  HG1 THR A 385       8.710 -26.645  19.012  1.00 10.00      A   
ATOM   3638  CG2 THR A 385       9.152 -28.816  18.296  1.00 10.00      A   
ATOM   3639  C   THR A 385       6.018 -28.101  16.343  1.00 10.00      A   
ATOM   3640  O   THR A 385       5.281 -27.113  16.413  1.00 10.00      A   
ATOM   3641  N   ASN A 386       5.574 -29.314  16.039  1.00 10.00      A   
ATOM   3642  HN  ASN A 386       6.223 -30.061  15.975  1.00 10.00      A   
ATOM   3643  CA  ASN A 386       4.160 -29.571  15.788  1.00 10.00      A   
ATOM   3644  CB  ASN A 386       3.931 -31.016  15.344  1.00 10.00      A   
ATOM   3645  CG  ASN A 386       4.266 -31.232  13.885  1.00 10.00      A   
ATOM   3646  OD1 ASN A 386       3.473 -30.913  13.003  1.00 10.00      A   
ATOM   3647  ND2 ASN A 386       5.439 -31.782  13.623  1.00 10.00      A   
ATOM   3648 HD21 ASN A 386       6.019 -32.015  14.379  1.00 10.00      A   
ATOM   3649 HD22 ASN A 386       5.679 -31.935  12.684  1.00 10.00      A   
ATOM   3650  C   ASN A 386       3.331 -29.265  17.023  1.00 10.00      A   
ATOM   3651  O   ASN A 386       2.247 -28.692  16.928  1.00 10.00      A   
ATOM   3652  N   ALA A 387       3.862 -29.629  18.184  1.00 10.00      A   
ATOM   3653  HN  ALA A 387       4.734 -30.079  18.188  1.00 10.00      A   
ATOM   3654  CA  ALA A 387       3.183 -29.391  19.451  1.00 10.00      A   
ATOM   3655  CB  ALA A 387       4.001 -29.958  20.600  1.00 10.00      A   
ATOM   3656  C   ALA A 387       2.926 -27.904  19.667  1.00 10.00      A   
ATOM   3657  O   ALA A 387       1.858 -27.510  20.133  1.00 10.00      A   
ATOM   3658  N   ALA A 388       3.910 -27.083  19.314  1.00 10.00      A   
ATOM   3659  HN  ALA A 388       4.731 -27.459  18.938  1.00 10.00      A   
ATOM   3660  CA  ALA A 388       3.795 -25.640  19.464  1.00 10.00      A   
ATOM   3661  CB  ALA A 388       5.123 -24.961  19.169  1.00 10.00      A   
ATOM   3662  C   ALA A 388       2.697 -25.101  18.556  1.00 10.00      A   
ATOM   3663  O   ALA A 388       1.854 -24.318  18.993  1.00 10.00      A   
ATOM   3664  N   LEU A 389       2.708 -25.539  17.298  1.00 10.00      A   
ATOM   3665  HN  LEU A 389       3.419 -26.157  17.013  1.00 10.00      A   
ATOM   3666  CA  LEU A 389       1.706 -25.118  16.325  1.00 10.00      A   
ATOM   3667  CB  LEU A 389       1.978 -25.754  14.959  1.00 10.00      A   
ATOM   3668  CG  LEU A 389       3.161 -25.191  14.172  1.00 10.00      A   
ATOM   3669  CD1 LEU A 389       3.456 -26.060  12.958  1.00 10.00      A   
ATOM   3670  CD2 LEU A 389       2.887 -23.754  13.756  1.00 10.00      A   
ATOM   3671  C   LEU A 389       0.306 -25.487  16.800  1.00 10.00      A   
ATOM   3672  O   LEU A 389      -0.610 -24.666  16.761  1.00 10.00      A   
ATOM   3673  N   ILE A 390       0.153 -26.725  17.257  1.00 10.00      A   
ATOM   3674  HN  ILE A 390       0.925 -27.336  17.254  1.00 10.00      A   
ATOM   3675  CA  ILE A 390      -1.130 -27.202  17.753  1.00 10.00      A   
ATOM   3676  CB  ILE A 390      -1.063 -28.693  18.158  1.00 10.00      A   
ATOM   3677  CG1 ILE A 390      -0.756 -29.558  16.930  1.00 10.00      A   
ATOM   3678  CG2 ILE A 390      -2.362 -29.143  18.818  1.00 10.00      A   
ATOM   3679  CD1 ILE A 390      -0.386 -30.990  17.259  1.00 10.00      A   
ATOM   3680  C   ILE A 390      -1.588 -26.356  18.940  1.00 10.00      A   
ATOM   3681  O   ILE A 390      -2.756 -25.974  19.036  1.00 10.00      A   
ATOM   3682  N   THR A 391      -0.652 -26.038  19.827  1.00 10.00      A   
ATOM   3683  HN  THR A 391       0.269 -26.351  19.685  1.00 10.00      A   
ATOM   3684  CA  THR A 391      -0.957 -25.234  20.998  1.00 10.00      A   
ATOM   3685  CB  THR A 391       0.274 -25.085  21.922  1.00 10.00      A   
ATOM   3686  OG1 THR A 391       0.780 -26.382  22.266  1.00 10.00      A   
ATOM   3687  HG1 THR A 391       1.058 -26.841  21.466  1.00 10.00      A   
ATOM   3688  CG2 THR A 391      -0.102 -24.358  23.203  1.00 10.00      A   
ATOM   3689  C   THR A 391      -1.471 -23.852  20.591  1.00 10.00      A   
ATOM   3690  O   THR A 391      -2.540 -23.431  21.027  1.00 10.00      A   
ATOM   3691  N   ILE A 392      -0.725 -23.174  19.720  1.00 10.00      A   
ATOM   3692  HN  ILE A 392       0.099 -23.585  19.377  1.00 10.00      A   
ATOM   3693  CA  ILE A 392      -1.097 -21.837  19.254  1.00 10.00      A   
ATOM   3694  CB  ILE A 392      -0.041 -21.252  18.290  1.00 10.00      A   
ATOM   3695  CG1 ILE A 392       1.283 -21.051  19.024  1.00 10.00      A   
ATOM   3696  CG2 ILE A 392      -0.520 -19.938  17.682  1.00 10.00      A   
ATOM   3697  CD1 ILE A 392       2.400 -20.554  18.135  1.00 10.00      A   
ATOM   3698  C   ILE A 392      -2.462 -21.839  18.572  1.00 10.00      A   
ATOM   3699  O   ILE A 392      -3.278 -20.943  18.799  1.00 10.00      A   
ATOM   3700  N   ALA A 393      -2.703 -22.851  17.747  1.00 10.00      A   
ATOM   3701  HN  ALA A 393      -2.008 -23.533  17.612  1.00 10.00      A   
ATOM   3702  CA  ALA A 393      -3.964 -22.980  17.028  1.00 10.00      A   
ATOM   3703  CB  ALA A 393      -3.941 -24.234  16.175  1.00 10.00      A   
ATOM   3704  C   ALA A 393      -5.141 -23.025  17.996  1.00 10.00      A   
ATOM   3705  O   ALA A 393      -6.161 -22.369  17.788  1.00 10.00      A   
ATOM   3706  N   ARG A 394      -4.974 -23.788  19.066  1.00 10.00      A   
ATOM   3707  HN  ARG A 394      -4.124 -24.268  19.180  1.00 10.00      A   
ATOM   3708  CA  ARG A 394      -6.013 -23.935  20.074  1.00 10.00      A   
ATOM   3709  CB  ARG A 394      -5.770 -25.200  20.898  1.00 10.00      A   
ATOM   3710  CG  ARG A 394      -5.612 -26.454  20.054  1.00 10.00      A   
ATOM   3711  CD  ARG A 394      -5.403 -27.682  20.919  1.00 10.00      A   
ATOM   3712  NE  ARG A 394      -6.609 -28.027  21.670  1.00 10.00      A   
ATOM   3713  HE  ARG A 394      -6.718 -27.613  22.555  1.00 10.00      A   
ATOM   3714  CZ  ARG A 394      -7.550 -28.853  21.229  1.00 10.00      A   
ATOM   3715  NH1 ARG A 394      -7.437 -29.433  20.036  1.00 10.00      A   
ATOM   3716 HH11 ARG A 394      -6.606 -29.239  19.431  1.00 10.00      A   
ATOM   3717 HH12 ARG A 394      -8.177 -30.087  19.697  1.00 10.00      A   
ATOM   3718  NH2 ARG A 394      -8.615 -29.092  21.983  1.00 10.00      A   
ATOM   3719 HH21 ARG A 394      -8.711 -28.634  22.913  1.00 10.00      A   
ATOM   3720 HH22 ARG A 394      -9.363 -29.740  21.649  1.00 10.00      A   
ATOM   3721  C   ARG A 394      -6.080 -22.708  20.983  1.00 10.00      A   
ATOM   3722  O   ARG A 394      -7.126 -22.394  21.548  1.00 10.00      A   
ATOM   3723  N   ASN A 395      -4.951 -22.024  21.121  1.00 10.00      A   
ATOM   3724  HN  ASN A 395      -4.146 -22.341  20.662  1.00 10.00      A   
ATOM   3725  CA  ASN A 395      -4.871 -20.828  21.951  1.00 10.00      A   
ATOM   3726  CB  ASN A 395      -3.416 -20.423  22.195  1.00 10.00      A   
ATOM   3727  CG  ASN A 395      -2.707 -21.264  23.239  1.00 10.00      A   
ATOM   3728  OD1 ASN A 395      -1.497 -21.466  23.163  1.00 10.00      A   
ATOM   3729  ND2 ASN A 395      -3.443 -21.750  24.228  1.00 10.00      A   
ATOM   3730 HD21 ASN A 395      -4.402 -21.542  24.244  1.00 10.00      A   
ATOM   3731 HD22 ASN A 395      -2.997 -22.289  24.907  1.00 10.00      A   
ATOM   3732  C   ASN A 395      -5.602 -19.665  21.303  1.00 10.00      A   
ATOM   3733  O   ASN A 395      -6.400 -18.986  21.949  1.00 10.00      A   
ATOM   3734  N   ARG A 396      -5.327 -19.439  20.024  1.00 10.00      A   
ATOM   3735  HN  ARG A 396      -4.697 -20.032  19.553  1.00 10.00      A   
ATOM   3736  CA  ARG A 396      -5.946 -18.343  19.300  1.00 10.00      A   
ATOM   3737  CB  ARG A 396      -4.888 -17.322  18.869  1.00 10.00      A   
ATOM   3738  CG  ARG A 396      -4.036 -16.781  20.007  1.00 10.00      A   
ATOM   3739  CD  ARG A 396      -4.594 -15.477  20.556  1.00 10.00      A   
ATOM   3740  NE  ARG A 396      -6.005 -15.585  20.926  1.00 10.00      A   
ATOM   3741  HE  ARG A 396      -6.669 -15.489  20.199  1.00 10.00      A   
ATOM   3742  CZ  ARG A 396      -6.437 -15.805  22.169  1.00 10.00      A   
ATOM   3743  NH1 ARG A 396      -5.568 -15.936  23.167  1.00 10.00      A   
ATOM   3744 HH11 ARG A 396      -5.907 -16.109  24.142  1.00 10.00      A   
ATOM   3745 HH12 ARG A 396      -4.542 -15.870  22.982  1.00 10.00      A   
ATOM   3746  NH2 ARG A 396      -7.741 -15.885  22.411  1.00 10.00      A   
ATOM   3747 HH21 ARG A 396      -8.430 -15.781  21.633  1.00 10.00      A   
ATOM   3748 HH22 ARG A 396      -8.084 -16.054  23.385  1.00 10.00      A   
ATOM   3749  C   ARG A 396      -6.722 -18.839  18.084  1.00 10.00      A   
ATOM   3750  O   ARG A 396      -6.196 -18.863  16.973  1.00 10.00      A   
ATOM   3751  N   PRO A 397      -7.985 -19.248  18.279  1.00 10.00      A   
ATOM   3752  CA  PRO A 397      -8.836 -19.721  17.179  1.00 10.00      A   
ATOM   3753  CB  PRO A 397      -9.973 -20.440  17.909  1.00 10.00      A   
ATOM   3754  CG  PRO A 397     -10.072 -19.744  19.224  1.00 10.00      A   
ATOM   3755  CD  PRO A 397      -8.679 -19.301  19.580  1.00 10.00      A   
ATOM   3756  C   PRO A 397      -9.382 -18.539  16.380  1.00 10.00      A   
ATOM   3757  O   PRO A 397     -10.010 -18.703  15.331  1.00 10.00      A   
ATOM   3758  N   ASN A 398      -9.110 -17.346  16.897  1.00 10.00      A   
ATOM   3759  HN  ASN A 398      -8.597 -17.307  17.730  1.00 10.00      A   
ATOM   3760  CA  ASN A 398      -9.539 -16.094  16.285  1.00 10.00      A   
ATOM   3761  CB  ASN A 398      -9.747 -15.032  17.373  1.00 10.00      A   
ATOM   3762  CG  ASN A 398      -8.455 -14.633  18.072  1.00 10.00      A   
ATOM   3763  OD1 ASN A 398      -7.960 -15.346  18.950  1.00 10.00      A   
ATOM   3764  ND2 ASN A 398      -7.906 -13.485  17.697  1.00 10.00      A   
ATOM   3765 HD21 ASN A 398      -8.363 -12.956  17.003  1.00 10.00      A   
ATOM   3766 HD22 ASN A 398      -7.058 -13.219  18.111  1.00 10.00      A   
ATOM   3767  C   ASN A 398      -8.494 -15.603  15.286  1.00 10.00      A   
ATOM   3768  O   ASN A 398      -8.590 -14.489  14.767  1.00 10.00      A   
ATOM   3769  N   MET A 399      -7.489 -16.435  15.046  1.00 10.00      A   
ATOM   3770  HN  MET A 399      -7.467 -17.297  15.510  1.00 10.00      A   
ATOM   3771  CA  MET A 399      -6.418 -16.107  14.114  1.00 10.00      A   
ATOM   3772  CB  MET A 399      -5.357 -17.210  14.124  1.00 10.00      A   
ATOM   3773  CG  MET A 399      -4.106 -16.897  13.318  1.00 10.00      A   
ATOM   3774  SD  MET A 399      -3.111 -15.586  14.053  1.00 10.00      A   
ATOM   3775  CE  MET A 399      -2.782 -16.276  15.673  1.00 10.00      A   
ATOM   3776  C   MET A 399      -6.960 -15.911  12.700  1.00 10.00      A   
ATOM   3777  O   MET A 399      -7.543 -16.826  12.109  1.00 10.00      A   
ATOM   3778  N   THR A 400      -6.767 -14.716  12.165  1.00 10.00      A   
ATOM   3779  HN  THR A 400      -6.293 -14.029  12.685  1.00 10.00      A   
ATOM   3780  CA  THR A 400      -7.237 -14.394  10.828  1.00 10.00      A   
ATOM   3781  CB  THR A 400      -7.898 -12.999  10.781  1.00 10.00      A   
ATOM   3782  OG1 THR A 400      -7.047 -12.035  11.416  1.00 10.00      A   
ATOM   3783  HG1 THR A 400      -7.549 -11.563  12.101  1.00 10.00      A   
ATOM   3784  CG2 THR A 400      -9.244 -13.020  11.486  1.00 10.00      A   
ATOM   3785  C   THR A 400      -6.091 -14.452   9.821  1.00 10.00      A   
ATOM   3786  O   THR A 400      -6.294 -14.788   8.653  1.00 10.00      A   
ATOM   3787  N   ARG A 401      -4.885 -14.133  10.279  1.00 10.00      A   
ATOM   3788  HN  ARG A 401      -4.779 -13.893  11.229  1.00 10.00      A   
ATOM   3789  CA  ARG A 401      -3.716 -14.143   9.412  1.00 10.00      A   
ATOM   3790  CB  ARG A 401      -3.390 -12.728   8.921  1.00 10.00      A   
ATOM   3791  CG  ARG A 401      -4.322 -12.224   7.827  1.00 10.00      A   
ATOM   3792  CD  ARG A 401      -4.623 -10.744   7.990  1.00 10.00      A   
ATOM   3793  NE  ARG A 401      -5.392 -10.471   9.208  1.00 10.00      A   
ATOM   3794  HE  ARG A 401      -5.450 -11.191   9.882  1.00 10.00      A   
ATOM   3795  CZ  ARG A 401      -6.015  -9.314   9.451  1.00 10.00      A   
ATOM   3796  NH1 ARG A 401      -5.953  -8.319   8.572  1.00 10.00      A   
ATOM   3797 HH11 ARG A 401      -6.433  -7.414   8.763  1.00 10.00      A   
ATOM   3798 HH12 ARG A 401      -5.419  -8.433   7.672  1.00 10.00      A   
ATOM   3799  NH2 ARG A 401      -6.696  -9.149  10.577  1.00 10.00      A   
ATOM   3800 HH21 ARG A 401      -6.754  -9.926  11.277  1.00 10.00      A   
ATOM   3801 HH22 ARG A 401      -7.180  -8.246  10.771  1.00 10.00      A   
ATOM   3802  C   ARG A 401      -2.511 -14.767  10.112  1.00 10.00      A   
ATOM   3803  O   ARG A 401      -1.780 -14.090  10.837  1.00 10.00      A   
ATOM   3804  N   PHE A 402      -2.323 -16.062   9.902  1.00 10.00      A   
ATOM   3805  HN  PHE A 402      -2.946 -16.547   9.321  1.00 10.00      A   
ATOM   3806  CA  PHE A 402      -1.209 -16.787  10.499  1.00 10.00      A   
ATOM   3807  CB  PHE A 402      -1.675 -18.141  11.041  1.00 10.00      A   
ATOM   3808  CG  PHE A 402      -0.676 -18.821  11.934  1.00 10.00      A   
ATOM   3809  CD1 PHE A 402      -0.511 -18.417  13.248  1.00 10.00      A   
ATOM   3810  CD2 PHE A 402       0.098 -19.865  11.459  1.00 10.00      A   
ATOM   3811  CE1 PHE A 402       0.408 -19.042  14.071  1.00 10.00      A   
ATOM   3812  CE2 PHE A 402       1.018 -20.495  12.275  1.00 10.00      A   
ATOM   3813  CZ  PHE A 402       1.174 -20.083  13.584  1.00 10.00      A   
ATOM   3814  C   PHE A 402      -0.110 -16.981   9.464  1.00 10.00      A   
ATOM   3815  O   PHE A 402      -0.144 -17.923   8.669  1.00 10.00      A   
ATOM   3816  N   ARG A 403       0.848 -16.074   9.465  1.00 10.00      A   
ATOM   3817  HN  ARG A 403       0.820 -15.346  10.127  1.00 10.00      A   
ATOM   3818  CA  ARG A 403       1.951 -16.128   8.525  1.00 10.00      A   
ATOM   3819  CB  ARG A 403       2.137 -14.765   7.854  1.00 10.00      A   
ATOM   3820  CG  ARG A 403       0.860 -14.215   7.233  1.00 10.00      A   
ATOM   3821  CD  ARG A 403       1.040 -12.788   6.741  1.00 10.00      A   
ATOM   3822  NE  ARG A 403       1.859 -12.714   5.533  1.00 10.00      A   
ATOM   3823  HE  ARG A 403       2.387 -13.516   5.292  1.00 10.00      A   
ATOM   3824  CZ  ARG A 403       1.906 -11.653   4.723  1.00 10.00      A   
ATOM   3825  NH1 ARG A 403       1.169 -10.581   4.984  1.00 10.00      A   
ATOM   3826 HH11 ARG A 403       0.544 -10.563   5.819  1.00 10.00      A   
ATOM   3827 HH12 ARG A 403       1.206  -9.750   4.346  1.00 10.00      A   
ATOM   3828  NH2 ARG A 403       2.677 -11.678   3.649  1.00 10.00      A   
ATOM   3829 HH21 ARG A 403       3.242 -12.529   3.436  1.00 10.00      A   
ATOM   3830 HH22 ARG A 403       2.716 -10.854   3.003  1.00 10.00      A   
ATOM   3831  C   ARG A 403       3.228 -16.574   9.226  1.00 10.00      A   
ATOM   3832  O   ARG A 403       3.705 -15.922  10.158  1.00 10.00      A   
ATOM   3833  N   LEU A 404       3.766 -17.694   8.780  1.00 10.00      A   
ATOM   3834  HN  LEU A 404       3.339 -18.162   8.030  1.00 10.00      A   
ATOM   3835  CA  LEU A 404       4.977 -18.249   9.364  1.00 10.00      A   
ATOM   3836  CB  LEU A 404       4.613 -19.427  10.282  1.00 10.00      A   
ATOM   3837  CG  LEU A 404       5.778 -20.235  10.859  1.00 10.00      A   
ATOM   3838  CD1 LEU A 404       6.455 -19.483  11.995  1.00 10.00      A   
ATOM   3839  CD2 LEU A 404       5.306 -21.605  11.321  1.00 10.00      A   
ATOM   3840  C   LEU A 404       5.946 -18.706   8.279  1.00 10.00      A   
ATOM   3841  O   LEU A 404       5.531 -19.066   7.174  1.00 10.00      A   
ATOM   3842  N   CYS A 405       7.234 -18.663   8.589  1.00 10.00      A   
ATOM   3843  HN  CYS A 405       7.505 -18.327   9.473  1.00 10.00      A   
ATOM   3844  CA  CYS A 405       8.260 -19.089   7.655  1.00 10.00      A   
ATOM   3845  CB  CYS A 405       8.621 -17.961   6.689  1.00 10.00      A   
ATOM   3846  SG  CYS A 405       9.819 -18.408   5.409  1.00 10.00      A   
ATOM   3847  HG  CYS A 405      10.842 -19.015   5.999  1.00 10.00      A   
ATOM   3848  C   CYS A 405       9.496 -19.564   8.400  1.00 10.00      A   
ATOM   3849  O   CYS A 405       9.867 -19.004   9.431  1.00 10.00      A   
ATOM   3850  N   ILE A 406      10.116 -20.605   7.882  1.00 10.00      A   
ATOM   3851  HN  ILE A 406       9.763 -21.015   7.067  1.00 10.00      A   
ATOM   3852  CA  ILE A 406      11.315 -21.153   8.478  1.00 10.00      A   
ATOM   3853  CB  ILE A 406      11.167 -22.668   8.735  1.00 10.00      A   
ATOM   3854  CG1 ILE A 406       9.941 -22.939   9.611  1.00 10.00      A   
ATOM   3855  CG2 ILE A 406      12.424 -23.239   9.377  1.00 10.00      A   
ATOM   3856  CD1 ILE A 406       9.669 -24.407   9.849  1.00 10.00      A   
ATOM   3857  C   ILE A 406      12.489 -20.901   7.544  1.00 10.00      A   
ATOM   3858  O   ILE A 406      12.353 -21.048   6.331  1.00 10.00      A   
ATOM   3859  N   ILE A 407      13.618 -20.490   8.109  1.00 10.00      A   
ATOM   3860  HN  ILE A 407      13.642 -20.363   9.087  1.00 10.00      A   
ATOM   3861  CA  ILE A 407      14.821 -20.207   7.326  1.00 10.00      A   
ATOM   3862  CB  ILE A 407      15.981 -19.722   8.226  1.00 10.00      A   
ATOM   3863  CG1 ILE A 407      15.562 -18.473   9.011  1.00 10.00      A   
ATOM   3864  CG2 ILE A 407      17.240 -19.441   7.410  1.00 10.00      A   
ATOM   3865  CD1 ILE A 407      15.198 -17.289   8.139  1.00 10.00      A   
ATOM   3866  C   ILE A 407      15.257 -21.429   6.514  1.00 10.00      A   
ATOM   3867  O   ILE A 407      15.558 -21.318   5.327  1.00 10.00      A   
ATOM   3868  N   GLU A 408      15.276 -22.590   7.157  1.00 10.00      A   
ATOM   3869  HN  GLU A 408      15.021 -22.615   8.103  1.00 10.00      A   
ATOM   3870  CA  GLU A 408      15.663 -23.829   6.485  1.00 10.00      A   
ATOM   3871  CB  GLU A 408      16.200 -24.850   7.497  1.00 10.00      A   
ATOM   3872  CG  GLU A 408      16.550 -26.210   6.906  1.00 10.00      A   
ATOM   3873  CD  GLU A 408      17.731 -26.175   5.952  1.00 10.00      A   
ATOM   3874  OE1 GLU A 408      18.283 -25.082   5.707  1.00 10.00      A   
ATOM   3875  OE2 GLU A 408      18.115 -27.250   5.440  1.00 10.00      A   
ATOM   3876  C   GLU A 408      14.479 -24.415   5.719  1.00 10.00      A   
ATOM   3877  O   GLU A 408      13.448 -24.739   6.312  1.00 10.00      A   
ATOM   3878  N   PRO A 409      14.601 -24.543   4.389  1.00 10.00      A   
ATOM   3879  CA  PRO A 409      13.534 -25.100   3.554  1.00 10.00      A   
ATOM   3880  CB  PRO A 409      14.061 -24.937   2.120  1.00 10.00      A   
ATOM   3881  CG  PRO A 409      15.214 -23.994   2.217  1.00 10.00      A   
ATOM   3882  CD  PRO A 409      15.781 -24.158   3.597  1.00 10.00      A   
ATOM   3883  C   PRO A 409      13.298 -26.580   3.865  1.00 10.00      A   
ATOM   3884  O   PRO A 409      14.254 -27.345   4.026  1.00 10.00      A   
ATOM   3885  N   LYS A 410      12.025 -26.972   3.955  1.00 10.00      A   
ATOM   3886  HN  LYS A 410      11.314 -26.310   3.815  1.00 10.00      A   
ATOM   3887  CA  LYS A 410      11.646 -28.358   4.243  1.00 10.00      A   
ATOM   3888  CB  LYS A 410      12.131 -29.308   3.140  1.00 10.00      A   
ATOM   3889  CG  LYS A 410      11.627 -28.972   1.746  1.00 10.00      A   
ATOM   3890  CD  LYS A 410      12.153 -29.968   0.727  1.00 10.00      A   
ATOM   3891  CE  LYS A 410      11.918 -29.488  -0.695  1.00 10.00      A   
ATOM   3892  NZ  LYS A 410      12.719 -30.266  -1.681  1.00 10.00      A   
ATOM   3893  HZ1 LYS A 410      12.383 -31.250  -1.724  1.00 10.00      A   
ATOM   3894  HZ2 LYS A 410      13.721 -30.272  -1.406  1.00 10.00      A   
ATOM   3895  HZ3 LYS A 410      12.637 -29.844  -2.628  1.00 10.00      A   
ATOM   3896  C   LYS A 410      12.160 -28.822   5.608  1.00 10.00      A   
ATOM   3897  O   LYS A 410      12.528 -29.985   5.781  1.00 10.00      A   
ATOM   3898  N   ALA A 411      12.206 -27.908   6.566  1.00 10.00      A   
ATOM   3899  HN  ALA A 411      11.935 -26.990   6.365  1.00 10.00      A   
ATOM   3900  CA  ALA A 411      12.659 -28.237   7.909  1.00 10.00      A   
ATOM   3901  CB  ALA A 411      13.178 -27.001   8.622  1.00 10.00      A   
ATOM   3902  C   ALA A 411      11.523 -28.870   8.705  1.00 10.00      A   
ATOM   3903  O   ALA A 411      10.460 -28.273   8.867  1.00 10.00      A   
ATOM   3904  N   PRO A 412      11.716 -30.100   9.182  1.00 10.00      A   
ATOM   3905  CA  PRO A 412      10.701 -30.807   9.958  1.00 10.00      A   
ATOM   3906  CB  PRO A 412      11.080 -32.268   9.723  1.00 10.00      A   
ATOM   3907  CG  PRO A 412      12.567 -32.253   9.577  1.00 10.00      A   
ATOM   3908  CD  PRO A 412      12.935 -30.910   8.996  1.00 10.00      A   
ATOM   3909  C   PRO A 412      10.794 -30.484  11.447  1.00 10.00      A   
ATOM   3910  O   PRO A 412      11.621 -29.669  11.867  1.00 10.00      A   
ATOM   3911  N   ASP A 413       9.934 -31.125  12.234  1.00 10.00      A   
ATOM   3912  HN  ASP A 413       9.284 -31.742  11.827  1.00 10.00      A   
ATOM   3913  CA  ASP A 413       9.922 -30.942  13.680  1.00 10.00      A   
ATOM   3914  CB  ASP A 413       8.857 -31.851  14.301  1.00 10.00      A   
ATOM   3915  CG  ASP A 413       8.633 -31.597  15.775  1.00 10.00      A   
ATOM   3916  OD1 ASP A 413       9.503 -31.976  16.583  1.00 10.00      A   
ATOM   3917  OD2 ASP A 413       7.578 -31.040  16.130  1.00 10.00      A   
ATOM   3918  C   ASP A 413      11.298 -31.297  14.234  1.00 10.00      A   
ATOM   3919  O   ASP A 413      11.790 -32.402  14.012  1.00 10.00      A   
ATOM   3920  N   TYR A 414      11.914 -30.372  14.956  1.00 10.00      A   
ATOM   3921  HN  TYR A 414      11.464 -29.519  15.129  1.00 10.00      A   
ATOM   3922  CA  TYR A 414      13.252 -30.595  15.490  1.00 10.00      A   
ATOM   3923  CB  TYR A 414      14.009 -29.274  15.663  1.00 10.00      A   
ATOM   3924  CG  TYR A 414      13.770 -28.567  16.975  1.00 10.00      A   
ATOM   3925  CD1 TYR A 414      14.768 -28.518  17.940  1.00 10.00      A   
ATOM   3926  CD2 TYR A 414      12.559 -27.950  17.255  1.00 10.00      A   
ATOM   3927  CE1 TYR A 414      14.568 -27.879  19.146  1.00 10.00      A   
ATOM   3928  CE2 TYR A 414      12.349 -27.307  18.462  1.00 10.00      A   
ATOM   3929  CZ  TYR A 414      13.360 -27.278  19.403  1.00 10.00      A   
ATOM   3930  OH  TYR A 414      13.161 -26.645  20.607  1.00 10.00      A   
ATOM   3931  HH  TYR A 414      13.939 -26.116  20.814  1.00 10.00      A   
ATOM   3932  C   TYR A 414      13.287 -31.441  16.763  1.00 10.00      A   
ATOM   3933  O   TYR A 414      14.363 -31.710  17.299  1.00 10.00      A   
ATOM   3934  N   LEU A 415      12.130 -31.868  17.244  1.00 10.00      A   
ATOM   3935  HN  LEU A 415      11.292 -31.632  16.779  1.00 10.00      A   
ATOM   3936  CA  LEU A 415      12.076 -32.685  18.451  1.00 10.00      A   
ATOM   3937  CB  LEU A 415      11.200 -32.029  19.521  1.00 10.00      A   
ATOM   3938  CG  LEU A 415      11.788 -30.799  20.218  1.00 10.00      A   
ATOM   3939  CD1 LEU A 415      10.847 -30.300  21.303  1.00 10.00      A   
ATOM   3940  CD2 LEU A 415      13.161 -31.111  20.798  1.00 10.00      A   
ATOM   3941  C   LEU A 415      11.602 -34.109  18.167  1.00 10.00      A   
ATOM   3942  O   LEU A 415      12.126 -35.068  18.733  1.00 10.00      A   
ATOM   3943  N   THR A 416      10.609 -34.246  17.301  1.00 10.00      A   
ATOM   3944  HN  THR A 416      10.219 -33.441  16.883  1.00 10.00      A   
ATOM   3945  CA  THR A 416      10.071 -35.562  16.968  1.00 10.00      A   
ATOM   3946  CB  THR A 416       8.538 -35.605  17.123  1.00 10.00      A   
ATOM   3947  OG1 THR A 416       7.979 -34.340  16.754  1.00 10.00      A   
ATOM   3948  HG1 THR A 416       8.521 -33.627  17.119  1.00 10.00      A   
ATOM   3949  CG2 THR A 416       8.150 -35.931  18.559  1.00 10.00      A   
ATOM   3950  C   THR A 416      10.462 -35.999  15.559  1.00 10.00      A   
ATOM   3951  O   THR A 416      10.206 -37.141  15.168  1.00 10.00      A   
ATOM   3952  N   LEU A 417      11.081 -35.084  14.809  1.00 10.00      A   
ATOM   3953  HN  LEU A 417      11.251 -34.198  15.193  1.00 10.00      A   
ATOM   3954  CA  LEU A 417      11.517 -35.352  13.437  1.00 10.00      A   
ATOM   3955  CB  LEU A 417      12.638 -36.400  13.404  1.00 10.00      A   
ATOM   3956  CG  LEU A 417      13.965 -35.989  14.050  1.00 10.00      A   
ATOM   3957  CD1 LEU A 417      14.971 -37.126  13.971  1.00 10.00      A   
ATOM   3958  CD2 LEU A 417      14.519 -34.735  13.388  1.00 10.00      A   
ATOM   3959  C   LEU A 417      10.343 -35.754  12.548  1.00 10.00      A   
ATOM   3960  O   LEU A 417      10.436 -36.689  11.753  1.00 10.00      A   
ATOM   3961  N   GLU A 418       9.240 -35.033  12.694  1.00 10.00      A   
ATOM   3962  HN  GLU A 418       9.236 -34.296  13.337  1.00 10.00      A   
ATOM   3963  CA  GLU A 418       8.038 -35.298  11.921  1.00 10.00      A   
ATOM   3964  CB  GLU A 418       6.870 -35.623  12.859  1.00 10.00      A   
ATOM   3965  CG  GLU A 418       6.986 -36.950  13.585  1.00 10.00      A   
ATOM   3966  CD  GLU A 418       5.660 -37.395  14.162  1.00 10.00      A   
ATOM   3967  OE1 GLU A 418       4.864 -38.005  13.419  1.00 10.00      A   
ATOM   3968  OE2 GLU A 418       5.404 -37.141  15.358  1.00 10.00      A   
ATOM   3969  C   GLU A 418       7.663 -34.086  11.084  1.00 10.00      A   
ATOM   3970  O   GLU A 418       8.060 -32.961  11.397  1.00 10.00      A   
ATOM   3971  N   PRO A 419       6.913 -34.295   9.994  1.00 10.00      A   
ATOM   3972  CA  PRO A 419       6.452 -33.201   9.139  1.00 10.00      A   
ATOM   3973  CB  PRO A 419       5.692 -33.920   8.017  1.00 10.00      A   
ATOM   3974  CG  PRO A 419       6.200 -35.321   8.052  1.00 10.00      A   
ATOM   3975  CD  PRO A 419       6.475 -35.606   9.495  1.00 10.00      A   
ATOM   3976  C   PRO A 419       5.506 -32.295   9.927  1.00 10.00      A   
ATOM   3977  O   PRO A 419       4.846 -32.741  10.866  1.00 10.00      A   
ATOM   3978  N   LEU A 420       5.421 -31.037   9.536  1.00 10.00      A   
ATOM   3979  HN  LEU A 420       5.919 -30.746   8.737  1.00 10.00      A   
ATOM   3980  CA  LEU A 420       4.577 -30.077  10.241  1.00 10.00      A   
ATOM   3981  CB  LEU A 420       5.161 -28.670  10.122  1.00 10.00      A   
ATOM   3982  CG  LEU A 420       6.570 -28.480  10.687  1.00 10.00      A   
ATOM   3983  CD1 LEU A 420       7.085 -27.089  10.365  1.00 10.00      A   
ATOM   3984  CD2 LEU A 420       6.585 -28.717  12.190  1.00 10.00      A   
ATOM   3985  C   LEU A 420       3.138 -30.112   9.734  1.00 10.00      A   
ATOM   3986  O   LEU A 420       2.348 -29.201  10.002  1.00 10.00      A   
ATOM   3987  N   ASP A 421       2.807 -31.177   9.014  1.00 10.00      A   
ATOM   3988  HN  ASP A 421       3.492 -31.860   8.847  1.00 10.00      A   
ATOM   3989  CA  ASP A 421       1.471 -31.362   8.450  1.00 10.00      A   
ATOM   3990  CB  ASP A 421       1.371 -32.714   7.729  1.00 10.00      A   
ATOM   3991  CG  ASP A 421       2.127 -32.751   6.416  1.00 10.00      A   
ATOM   3992  OD1 ASP A 421       1.487 -32.904   5.356  1.00 10.00      A   
ATOM   3993  OD2 ASP A 421       3.367 -32.649   6.433  1.00 10.00      A   
ATOM   3994  C   ASP A 421       0.382 -31.274   9.512  1.00 10.00      A   
ATOM   3995  O   ASP A 421      -0.605 -30.558   9.343  1.00 10.00      A   
ATOM   3996  N   ILE A 422       0.566 -31.998  10.610  1.00 10.00      A   
ATOM   3997  HN  ILE A 422       1.380 -32.534  10.699  1.00 10.00      A   
ATOM   3998  CA  ILE A 422      -0.418 -32.005  11.686  1.00 10.00      A   
ATOM   3999  CB  ILE A 422      -0.213 -33.165  12.685  1.00 10.00      A   
ATOM   4000  CG1 ILE A 422       1.253 -33.267  13.113  1.00 10.00      A   
ATOM   4001  CG2 ILE A 422      -0.701 -34.477  12.083  1.00 10.00      A   
ATOM   4002  CD1 ILE A 422       1.483 -34.174  14.301  1.00 10.00      A   
ATOM   4003  C   ILE A 422      -0.461 -30.669  12.422  1.00 10.00      A   
ATOM   4004  O   ILE A 422      -1.523 -30.232  12.861  1.00 10.00      A   
ATOM   4005  N   GLY A 423       0.691 -30.023  12.541  1.00 10.00      A   
ATOM   4006  HN  GLY A 423       1.510 -30.430  12.183  1.00 10.00      A   
ATOM   4007  CA  GLY A 423       0.756 -28.738  13.203  1.00 10.00      A   
ATOM   4008  C   GLY A 423      -0.053 -27.692  12.467  1.00 10.00      A   
ATOM   4009  O   GLY A 423      -0.864 -26.985  13.064  1.00 10.00      A   
ATOM   4010  N   PHE A 424       0.161 -27.599  11.162  1.00 10.00      A   
ATOM   4011  HN  PHE A 424       0.831 -28.185  10.743  1.00 10.00      A   
ATOM   4012  CA  PHE A 424      -0.565 -26.643  10.337  1.00 10.00      A   
ATOM   4013  CB  PHE A 424       0.110 -26.468   8.977  1.00 10.00      A   
ATOM   4014  CG  PHE A 424       1.223 -25.459   8.979  1.00 10.00      A   
ATOM   4015  CD1 PHE A 424       2.540 -25.856   9.157  1.00 10.00      A   
ATOM   4016  CD2 PHE A 424       0.953 -24.114   8.801  1.00 10.00      A   
ATOM   4017  CE1 PHE A 424       3.566 -24.930   9.158  1.00 10.00      A   
ATOM   4018  CE2 PHE A 424       1.973 -23.183   8.802  1.00 10.00      A   
ATOM   4019  CZ  PHE A 424       3.281 -23.592   8.980  1.00 10.00      A   
ATOM   4020  C   PHE A 424      -2.017 -27.077  10.167  1.00 10.00      A   
ATOM   4021  O   PHE A 424      -2.912 -26.243   9.999  1.00 10.00      A   
ATOM   4022  N   GLY A 425      -2.240 -28.386  10.219  1.00 10.00      A   
ATOM   4023  HN  GLY A 425      -1.482 -28.998  10.325  1.00 10.00      A   
ATOM   4024  CA  GLY A 425      -3.581 -28.917  10.099  1.00 10.00      A   
ATOM   4025  C   GLY A 425      -4.450 -28.486  11.261  1.00 10.00      A   
ATOM   4026  O   GLY A 425      -5.649 -28.270  11.104  1.00 10.00      A   
ATOM   4027  N   ALA A 426      -3.836 -28.356  12.430  1.00 10.00      A   
ATOM   4028  HN  ALA A 426      -2.879 -28.564  12.492  1.00 10.00      A   
ATOM   4029  CA  ALA A 426      -4.544 -27.931  13.627  1.00 10.00      A   
ATOM   4030  CB  ALA A 426      -3.711 -28.220  14.865  1.00 10.00      A   
ATOM   4031  C   ALA A 426      -4.870 -26.449  13.542  1.00 10.00      A   
ATOM   4032  O   ALA A 426      -5.872 -25.987  14.091  1.00 10.00      A   
ATOM   4033  N   ILE A 427      -4.016 -25.707  12.843  1.00 10.00      A   
ATOM   4034  HN  ILE A 427      -3.232 -26.139  12.442  1.00 10.00      A   
ATOM   4035  CA  ILE A 427      -4.205 -24.272  12.668  1.00 10.00      A   
ATOM   4036  CB  ILE A 427      -3.067 -23.640  11.835  1.00 10.00      A   
ATOM   4037  CG1 ILE A 427      -1.699 -23.924  12.465  1.00 10.00      A   
ATOM   4038  CG2 ILE A 427      -3.283 -22.140  11.675  1.00 10.00      A   
ATOM   4039  CD1 ILE A 427      -1.458 -23.213  13.781  1.00 10.00      A   
ATOM   4040  C   ILE A 427      -5.536 -23.995  11.983  1.00 10.00      A   
ATOM   4041  O   ILE A 427      -6.381 -23.284  12.519  1.00 10.00      A   
ATOM   4042  N   VAL A 428      -5.723 -24.587  10.809  1.00 10.00      A   
ATOM   4043  HN  VAL A 428      -5.017 -25.163  10.445  1.00 10.00      A   
ATOM   4044  CA  VAL A 428      -6.954 -24.403  10.046  1.00 10.00      A   
ATOM   4045  CB  VAL A 428      -6.804 -24.891   8.590  1.00 10.00      A   
ATOM   4046  CG1 VAL A 428      -5.788 -24.038   7.850  1.00 10.00      A   
ATOM   4047  CG2 VAL A 428      -6.400 -26.357   8.541  1.00 10.00      A   
ATOM   4048  C   VAL A 428      -8.132 -25.112  10.711  1.00 10.00      A   
ATOM   4049  O   VAL A 428      -9.291 -24.797  10.451  1.00 10.00      A   
ATOM   4050  N   GLU A 429      -7.817 -26.069  11.574  1.00 10.00      A   
ATOM   4051  HN  GLU A 429      -6.871 -26.271  11.732  1.00 10.00      A   
ATOM   4052  CA  GLU A 429      -8.830 -26.835  12.288  1.00 10.00      A   
ATOM   4053  CB  GLU A 429      -8.172 -28.053  12.949  1.00 10.00      A   
ATOM   4054  CG  GLU A 429      -9.031 -28.794  13.958  1.00 10.00      A   
ATOM   4055  CD  GLU A 429      -8.306 -29.970  14.580  1.00 10.00      A   
ATOM   4056  OE1 GLU A 429      -7.297 -29.754  15.288  1.00 10.00      A   
ATOM   4057  OE2 GLU A 429      -8.743 -31.117  14.370  1.00 10.00      A   
ATOM   4058  C   GLU A 429      -9.543 -25.978  13.336  1.00 10.00      A   
ATOM   4059  O   GLU A 429     -10.737 -26.156  13.598  1.00 10.00      A   
ATOM   4060  N   HIS A 430      -8.814 -25.043  13.931  1.00 10.00      A   
ATOM   4061  HN  HIS A 430      -7.871 -24.941  13.685  1.00 10.00      A   
ATOM   4062  CA  HIS A 430      -9.387 -24.179  14.954  1.00 10.00      A   
ATOM   4063  CB  HIS A 430      -8.539 -24.193  16.226  1.00 10.00      A   
ATOM   4064  CG  HIS A 430      -8.752 -25.415  17.064  1.00 10.00      A   
ATOM   4065  ND1 HIS A 430      -9.648 -25.426  18.109  1.00 10.00      A   
ATOM   4066  CD2 HIS A 430      -8.181 -26.640  16.954  1.00 10.00      A   
ATOM   4067  CE1 HIS A 430      -9.605 -26.649  18.607  1.00 10.00      A   
ATOM   4068  NE2 HIS A 430      -8.733 -27.414  17.939  1.00 10.00      A   
ATOM   4069  HE2 HIS A 430      -8.537 -28.360  18.109  1.00 10.00      A   
ATOM   4070  C   HIS A 430      -9.619 -22.752  14.463  1.00 10.00      A   
ATOM   4071  O   HIS A 430     -10.591 -22.107  14.861  1.00 10.00      A   
ATOM   4072  N   CYS A 431      -8.738 -22.260  13.600  1.00 10.00      A   
ATOM   4073  HN  CYS A 431      -7.985 -22.818  13.308  1.00 10.00      A   
ATOM   4074  CA  CYS A 431      -8.867 -20.907  13.071  1.00 10.00      A   
ATOM   4075  CB  CYS A 431      -7.503 -20.340  12.675  1.00 10.00      A   
ATOM   4076  SG  CYS A 431      -6.215 -20.579  13.922  1.00 10.00      A   
ATOM   4077  HG  CYS A 431      -5.796 -21.837  13.838  1.00 10.00      A   
ATOM   4078  C   CYS A 431      -9.835 -20.867  11.891  1.00 10.00      A   
ATOM   4079  O   CYS A 431      -9.434 -20.967  10.728  1.00 10.00      A   
ATOM   4080  N   LYS A 432     -11.114 -20.734  12.206  1.00 10.00      A   
ATOM   4081  HN  LYS A 432     -11.366 -20.691  13.155  1.00 10.00      A   
ATOM   4082  CA  LYS A 432     -12.156 -20.677  11.190  1.00 10.00      A   
ATOM   4083  CB  LYS A 432     -13.525 -20.907  11.830  1.00 10.00      A   
ATOM   4084  CG  LYS A 432     -13.733 -22.322  12.350  1.00 10.00      A   
ATOM   4085  CD  LYS A 432     -14.250 -23.248  11.257  1.00 10.00      A   
ATOM   4086  CE  LYS A 432     -14.493 -24.652  11.791  1.00 10.00      A   
ATOM   4087  NZ  LYS A 432     -15.332 -24.637  13.018  1.00 10.00      A   
ATOM   4088  HZ1 LYS A 432     -14.799 -24.228  13.811  1.00 10.00      A   
ATOM   4089  HZ2 LYS A 432     -15.618 -25.604  13.270  1.00 10.00      A   
ATOM   4090  HZ3 LYS A 432     -16.186 -24.068  12.860  1.00 10.00      A   
ATOM   4091  C   LYS A 432     -12.136 -19.348  10.445  1.00 10.00      A   
ATOM   4092  O   LYS A 432     -12.568 -19.262   9.295  1.00 10.00      A   
ATOM   4093  N   ASP A 433     -11.621 -18.318  11.102  1.00 10.00      A   
ATOM   4094  HN  ASP A 433     -11.278 -18.456  12.011  1.00 10.00      A   
ATOM   4095  CA  ASP A 433     -11.548 -16.986  10.506  1.00 10.00      A   
ATOM   4096  CB  ASP A 433     -11.765 -15.903  11.562  1.00 10.00      A   
ATOM   4097  CG  ASP A 433     -13.153 -15.297  11.498  1.00 10.00      A   
ATOM   4098  OD1 ASP A 433     -13.778 -15.116  12.569  1.00 10.00      A   
ATOM   4099  OD2 ASP A 433     -13.633 -15.005  10.381  1.00 10.00      A   
ATOM   4100  C   ASP A 433     -10.219 -16.761   9.799  1.00 10.00      A   
ATOM   4101  O   ASP A 433      -9.882 -15.637   9.430  1.00 10.00      A   
ATOM   4102  N   LEU A 434      -9.470 -17.834   9.612  1.00 10.00      A   
ATOM   4103  HN  LEU A 434      -9.796 -18.697   9.926  1.00 10.00      A   
ATOM   4104  CA  LEU A 434      -8.180 -17.765   8.951  1.00 10.00      A   
ATOM   4105  CB  LEU A 434      -7.419 -19.081   9.129  1.00 10.00      A   
ATOM   4106  CG  LEU A 434      -5.960 -19.079   8.682  1.00 10.00      A   
ATOM   4107  CD1 LEU A 434      -5.128 -18.173   9.575  1.00 10.00      A   
ATOM   4108  CD2 LEU A 434      -5.403 -20.492   8.673  1.00 10.00      A   
ATOM   4109  C   LEU A 434      -8.353 -17.460   7.467  1.00 10.00      A   
ATOM   4110  O   LEU A 434      -8.878 -18.281   6.712  1.00 10.00      A   
ATOM   4111  N   ARG A 435      -7.915 -16.274   7.064  1.00 10.00      A   
ATOM   4112  HN  ARG A 435      -7.516 -15.664   7.726  1.00 10.00      A   
ATOM   4113  CA  ARG A 435      -8.015 -15.845   5.677  1.00 10.00      A   
ATOM   4114  CB  ARG A 435      -8.399 -14.365   5.594  1.00 10.00      A   
ATOM   4115  CG  ARG A 435      -9.605 -13.971   6.430  1.00 10.00      A   
ATOM   4116  CD  ARG A 435     -10.018 -12.535   6.147  1.00 10.00      A   
ATOM   4117  NE  ARG A 435      -8.864 -11.667   5.914  1.00 10.00      A   
ATOM   4118  HE  ARG A 435      -8.239 -11.931   5.197  1.00 10.00      A   
ATOM   4119  CZ  ARG A 435      -8.627 -10.548   6.596  1.00 10.00      A   
ATOM   4120  NH1 ARG A 435      -9.477 -10.159   7.535  1.00 10.00      A   
ATOM   4121 HH11 ARG A 435     -10.324 -10.724   7.740  1.00 10.00      A   
ATOM   4122 HH12 ARG A 435      -9.305  -9.284   8.072  1.00 10.00      A   
ATOM   4123  NH2 ARG A 435      -7.545  -9.828   6.339  1.00 10.00      A   
ATOM   4124 HH21 ARG A 435      -7.353  -8.951   6.873  1.00 10.00      A   
ATOM   4125 HH22 ARG A 435      -6.869 -10.129   5.593  1.00 10.00      A   
ATOM   4126  C   ARG A 435      -6.693 -16.051   4.947  1.00 10.00      A   
ATOM   4127  O   ARG A 435      -6.668 -16.464   3.789  1.00 10.00      A   
ATOM   4128  N   ARG A 436      -5.596 -15.751   5.625  1.00 10.00      A   
ATOM   4129  HN  ARG A 436      -5.673 -15.441   6.552  1.00 10.00      A   
ATOM   4130  CA  ARG A 436      -4.277 -15.892   5.028  1.00 10.00      A   
ATOM   4131  CB  ARG A 436      -3.608 -14.529   4.834  1.00 10.00      A   
ATOM   4132  CG  ARG A 436      -2.338 -14.590   4.000  1.00 10.00      A   
ATOM   4133  CD  ARG A 436      -1.758 -13.210   3.759  1.00 10.00      A   
ATOM   4134  NE  ARG A 436      -0.605 -13.257   2.863  1.00 10.00      A   
ATOM   4135  HE  ARG A 436      -0.104 -14.105   2.810  1.00 10.00      A   
ATOM   4136  CZ  ARG A 436      -0.188 -12.229   2.130  1.00 10.00      A   
ATOM   4137  NH1 ARG A 436      -0.815 -11.063   2.183  1.00 10.00      A   
ATOM   4138 HH11 ARG A 436      -0.463 -10.268   1.599  1.00 10.00      A   
ATOM   4139 HH12 ARG A 436      -1.644 -10.934   2.797  1.00 10.00      A   
ATOM   4140  NH2 ARG A 436       0.861 -12.354   1.339  1.00 10.00      A   
ATOM   4141 HH21 ARG A 436       1.378 -13.265   1.281  1.00 10.00      A   
ATOM   4142 HH22 ARG A 436       1.180 -11.529   0.764  1.00 10.00      A   
ATOM   4143  C   ARG A 436      -3.391 -16.801   5.865  1.00 10.00      A   
ATOM   4144  O   ARG A 436      -3.323 -16.660   7.089  1.00 10.00      A   
ATOM   4145  N   LEU A 437      -2.727 -17.734   5.198  1.00 10.00      A   
ATOM   4146  HN  LEU A 437      -2.836 -17.796   4.225  1.00 10.00      A   
ATOM   4147  CA  LEU A 437      -1.839 -18.671   5.857  1.00 10.00      A   
ATOM   4148  CB  LEU A 437      -2.569 -20.003   6.083  1.00 10.00      A   
ATOM   4149  CG  LEU A 437      -1.755 -21.138   6.713  1.00 10.00      A   
ATOM   4150  CD1 LEU A 437      -1.545 -20.893   8.199  1.00 10.00      A   
ATOM   4151  CD2 LEU A 437      -2.436 -22.478   6.478  1.00 10.00      A   
ATOM   4152  C   LEU A 437      -0.601 -18.893   4.997  1.00 10.00      A   
ATOM   4153  O   LEU A 437      -0.690 -18.953   3.770  1.00 10.00      A   
ATOM   4154  N   SER A 438       0.549 -18.987   5.631  1.00 10.00      A   
ATOM   4155  HN  SER A 438       0.569 -18.895   6.607  1.00 10.00      A   
ATOM   4156  CA  SER A 438       1.791 -19.218   4.916  1.00 10.00      A   
ATOM   4157  CB  SER A 438       2.788 -18.095   5.207  1.00 10.00      A   
ATOM   4158  OG  SER A 438       2.123 -16.863   5.447  1.00 10.00      A   
ATOM   4159  HG  SER A 438       2.345 -16.231   4.743  1.00 10.00      A   
ATOM   4160  C   SER A 438       2.377 -20.567   5.324  1.00 10.00      A   
ATOM   4161  O   SER A 438       2.524 -20.851   6.514  1.00 10.00      A   
ATOM   4162  N   LEU A 439       2.698 -21.398   4.340  1.00 10.00      A   
ATOM   4163  HN  LEU A 439       2.563 -21.113   3.407  1.00 10.00      A   
ATOM   4164  CA  LEU A 439       3.248 -22.720   4.604  1.00 10.00      A   
ATOM   4165  CB  LEU A 439       2.695 -23.738   3.605  1.00 10.00      A   
ATOM   4166  CG  LEU A 439       1.185 -23.988   3.660  1.00 10.00      A   
ATOM   4167  CD1 LEU A 439       0.770 -24.968   2.576  1.00 10.00      A   
ATOM   4168  CD2 LEU A 439       0.771 -24.500   5.035  1.00 10.00      A   
ATOM   4169  C   LEU A 439       4.773 -22.720   4.569  1.00 10.00      A   
ATOM   4170  O   LEU A 439       5.386 -22.150   3.668  1.00 10.00      A   
ATOM   4171  N   SER A 440       5.376 -23.370   5.553  1.00 10.00      A   
ATOM   4172  HN  SER A 440       4.835 -23.805   6.245  1.00 10.00      A   
ATOM   4173  CA  SER A 440       6.822 -23.451   5.645  1.00 10.00      A   
ATOM   4174  CB  SER A 440       7.360 -22.198   6.330  1.00 10.00      A   
ATOM   4175  OG  SER A 440       6.487 -21.774   7.365  1.00 10.00      A   
ATOM   4176  HG  SER A 440       5.852 -21.138   7.012  1.00 10.00      A   
ATOM   4177  C   SER A 440       7.246 -24.698   6.415  1.00 10.00      A   
ATOM   4178  O   SER A 440       6.511 -25.184   7.276  1.00 10.00      A   
ATOM   4179  N   GLY A 441       8.424 -25.215   6.100  1.00 10.00      A   
ATOM   4180  HN  GLY A 441       8.957 -24.795   5.392  1.00 10.00      A   
ATOM   4181  CA  GLY A 441       8.919 -26.400   6.771  1.00 10.00      A   
ATOM   4182  C   GLY A 441       8.622 -27.659   5.979  1.00 10.00      A   
ATOM   4183  O   GLY A 441       8.225 -27.581   4.816  1.00 10.00      A   
ATOM   4184  N   LEU A 442       8.820 -28.818   6.593  1.00 10.00      A   
ATOM   4185  HN  LEU A 442       9.140 -28.823   7.521  1.00 10.00      A   
ATOM   4186  CA  LEU A 442       8.554 -30.079   5.923  1.00 10.00      A   
ATOM   4187  CB  LEU A 442       9.324 -31.235   6.565  1.00 10.00      A   
ATOM   4188  CG  LEU A 442       9.132 -32.608   5.911  1.00 10.00      A   
ATOM   4189  CD1 LEU A 442       9.683 -32.617   4.492  1.00 10.00      A   
ATOM   4190  CD2 LEU A 442       9.767 -33.708   6.750  1.00 10.00      A   
ATOM   4191  C   LEU A 442       7.066 -30.371   5.942  1.00 10.00      A   
ATOM   4192  O   LEU A 442       6.508 -30.746   6.974  1.00 10.00      A   
ATOM   4193  N   LEU A 443       6.432 -30.169   4.803  1.00 10.00      A   
ATOM   4194  HN  LEU A 443       6.941 -29.856   4.021  1.00 10.00      A   
ATOM   4195  CA  LEU A 443       5.012 -30.401   4.664  1.00 10.00      A   
ATOM   4196  CB  LEU A 443       4.295 -29.082   4.399  1.00 10.00      A   
ATOM   4197  CG  LEU A 443       4.386 -28.040   5.511  1.00 10.00      A   
ATOM   4198  CD1 LEU A 443       4.030 -26.663   4.981  1.00 10.00      A   
ATOM   4199  CD2 LEU A 443       3.472 -28.418   6.666  1.00 10.00      A   
ATOM   4200  C   LEU A 443       4.767 -31.368   3.525  1.00 10.00      A   
ATOM   4201  O   LEU A 443       5.156 -31.112   2.380  1.00 10.00      A   
ATOM   4202  N   THR A 444       4.140 -32.483   3.836  1.00 10.00      A   
ATOM   4203  HN  THR A 444       3.846 -32.626   4.771  1.00 10.00      A   
ATOM   4204  CA  THR A 444       3.861 -33.494   2.835  1.00 10.00      A   
ATOM   4205  CB  THR A 444       3.838 -34.913   3.442  1.00 10.00      A   
ATOM   4206  OG1 THR A 444       2.867 -34.996   4.497  1.00 10.00      A   
ATOM   4207  HG1 THR A 444       2.660 -34.101   4.823  1.00 10.00      A   
ATOM   4208  CG2 THR A 444       5.208 -35.282   3.990  1.00 10.00      A   
ATOM   4209  C   THR A 444       2.554 -33.210   2.096  1.00 10.00      A   
ATOM   4210  O   THR A 444       2.102 -32.066   2.027  1.00 10.00      A   
ATOM   4211  N   ASP A 445       1.948 -34.252   1.555  1.00 10.00      A   
ATOM   4212  HN  ASP A 445       2.343 -35.142   1.664  1.00 10.00      A   
ATOM   4213  CA  ASP A 445       0.707 -34.117   0.806  1.00 10.00      A   
ATOM   4214  CB  ASP A 445       0.664 -35.170  -0.305  1.00 10.00      A   
ATOM   4215  CG  ASP A 445       0.474 -34.582  -1.687  1.00 10.00      A   
ATOM   4216  OD1 ASP A 445      -0.364 -35.113  -2.447  1.00 10.00      A   
ATOM   4217  OD2 ASP A 445       1.179 -33.614  -2.033  1.00 10.00      A   
ATOM   4218  C   ASP A 445      -0.506 -34.284   1.716  1.00 10.00      A   
ATOM   4219  O   ASP A 445      -1.641 -34.327   1.246  1.00 10.00      A   
ATOM   4220  N   LYS A 446      -0.269 -34.347   3.020  1.00 10.00      A   
ATOM   4221  HN  LYS A 446       0.655 -34.254   3.345  1.00 10.00      A   
ATOM   4222  CA  LYS A 446      -1.348 -34.535   3.982  1.00 10.00      A   
ATOM   4223  CB  LYS A 446      -0.880 -35.410   5.147  1.00 10.00      A   
ATOM   4224  CG  LYS A 446      -2.003 -36.109   5.890  1.00 10.00      A   
ATOM   4225  CD  LYS A 446      -2.827 -36.974   4.950  1.00 10.00      A   
ATOM   4226  CE  LYS A 446      -3.884 -37.756   5.707  1.00 10.00      A   
ATOM   4227  NZ  LYS A 446      -4.813 -38.467   4.787  1.00 10.00      A   
ATOM   4228  HZ1 LYS A 446      -5.474 -39.054   5.331  1.00 10.00      A   
ATOM   4229  HZ2 LYS A 446      -4.283 -39.077   4.135  1.00 10.00      A   
ATOM   4230  HZ3 LYS A 446      -5.362 -37.774   4.229  1.00 10.00      A   
ATOM   4231  C   LYS A 446      -1.897 -33.206   4.491  1.00 10.00      A   
ATOM   4232  O   LYS A 446      -3.108 -33.044   4.627  1.00 10.00      A   
ATOM   4233  N   VAL A 447      -1.007 -32.262   4.767  1.00 10.00      A   
ATOM   4234  HN  VAL A 447      -0.043 -32.461   4.653  1.00 10.00      A   
ATOM   4235  CA  VAL A 447      -1.403 -30.949   5.273  1.00 10.00      A   
ATOM   4236  CB  VAL A 447      -0.185 -30.031   5.530  1.00 10.00      A   
ATOM   4237  CG1 VAL A 447       0.586 -29.755   4.250  1.00 10.00      A   
ATOM   4238  CG2 VAL A 447      -0.602 -28.736   6.208  1.00 10.00      A   
ATOM   4239  C   VAL A 447      -2.411 -30.255   4.358  1.00 10.00      A   
ATOM   4240  O   VAL A 447      -3.359 -29.629   4.828  1.00 10.00      A   
ATOM   4241  N   PHE A 448      -2.216 -30.397   3.054  1.00 10.00      A   
ATOM   4242  HN  PHE A 448      -1.454 -30.926   2.745  1.00 10.00      A   
ATOM   4243  CA  PHE A 448      -3.101 -29.784   2.073  1.00 10.00      A   
ATOM   4244  CB  PHE A 448      -2.581 -30.025   0.654  1.00 10.00      A   
ATOM   4245  CG  PHE A 448      -1.235 -29.410   0.396  1.00 10.00      A   
ATOM   4246  CD1 PHE A 448      -0.100 -30.201   0.328  1.00 10.00      A   
ATOM   4247  CD2 PHE A 448      -1.105 -28.043   0.232  1.00 10.00      A   
ATOM   4248  CE1 PHE A 448       1.140 -29.637   0.100  1.00 10.00      A   
ATOM   4249  CE2 PHE A 448       0.132 -27.473   0.002  1.00 10.00      A   
ATOM   4250  CZ  PHE A 448       1.256 -28.273  -0.064  1.00 10.00      A   
ATOM   4251  C   PHE A 448      -4.526 -30.306   2.216  1.00 10.00      A   
ATOM   4252  O   PHE A 448      -5.491 -29.554   2.081  1.00 10.00      A   
ATOM   4253  N   GLU A 449      -4.646 -31.593   2.511  1.00 10.00      A   
ATOM   4254  HN  GLU A 449      -3.837 -32.135   2.618  1.00 10.00      A   
ATOM   4255  CA  GLU A 449      -5.947 -32.219   2.690  1.00 10.00      A   
ATOM   4256  CB  GLU A 449      -5.788 -33.731   2.863  1.00 10.00      A   
ATOM   4257  CG  GLU A 449      -7.102 -34.484   2.933  1.00 10.00      A   
ATOM   4258  CD  GLU A 449      -7.002 -35.737   3.772  1.00 10.00      A   
ATOM   4259  OE1 GLU A 449      -6.162 -36.605   3.453  1.00 10.00      A   
ATOM   4260  OE2 GLU A 449      -7.759 -35.862   4.756  1.00 10.00      A   
ATOM   4261  C   GLU A 449      -6.647 -31.621   3.907  1.00 10.00      A   
ATOM   4262  O   GLU A 449      -7.831 -31.283   3.856  1.00 10.00      A   
ATOM   4263  N   TYR A 450      -5.896 -31.479   4.996  1.00 10.00      A   
ATOM   4264  HN  TYR A 450      -4.956 -31.757   4.965  1.00 10.00      A   
ATOM   4265  CA  TYR A 450      -6.428 -30.918   6.227  1.00 10.00      A   
ATOM   4266  CB  TYR A 450      -5.402 -30.999   7.361  1.00 10.00      A   
ATOM   4267  CG  TYR A 450      -5.190 -32.399   7.893  1.00 10.00      A   
ATOM   4268  CD1 TYR A 450      -3.919 -32.953   7.964  1.00 10.00      A   
ATOM   4269  CD2 TYR A 450      -6.264 -33.169   8.323  1.00 10.00      A   
ATOM   4270  CE1 TYR A 450      -3.722 -34.235   8.448  1.00 10.00      A   
ATOM   4271  CE2 TYR A 450      -6.078 -34.450   8.807  1.00 10.00      A   
ATOM   4272  CZ  TYR A 450      -4.806 -34.979   8.867  1.00 10.00      A   
ATOM   4273  OH  TYR A 450      -4.617 -36.256   9.352  1.00 10.00      A   
ATOM   4274  HH  TYR A 450      -3.824 -36.280   9.904  1.00 10.00      A   
ATOM   4275  C   TYR A 450      -6.876 -29.480   6.009  1.00 10.00      A   
ATOM   4276  O   TYR A 450      -7.952 -29.081   6.455  1.00 10.00      A   
ATOM   4277  N   ILE A 451      -6.057 -28.711   5.301  1.00 10.00      A   
ATOM   4278  HN  ILE A 451      -5.211 -29.089   4.965  1.00 10.00      A   
ATOM   4279  CA  ILE A 451      -6.380 -27.320   5.016  1.00 10.00      A   
ATOM   4280  CB  ILE A 451      -5.195 -26.588   4.339  1.00 10.00      A   
ATOM   4281  CG1 ILE A 451      -3.953 -26.636   5.238  1.00 10.00      A   
ATOM   4282  CG2 ILE A 451      -5.559 -25.146   4.015  1.00 10.00      A   
ATOM   4283  CD1 ILE A 451      -2.694 -26.099   4.587  1.00 10.00      A   
ATOM   4284  C   ILE A 451      -7.620 -27.228   4.125  1.00 10.00      A   
ATOM   4285  O   ILE A 451      -8.528 -26.445   4.389  1.00 10.00      A   
ATOM   4286  N   GLY A 452      -7.669 -28.059   3.091  1.00 10.00      A   
ATOM   4287  HN  GLY A 452      -6.928 -28.688   2.941  1.00 10.00      A   
ATOM   4288  CA  GLY A 452      -8.796 -28.046   2.173  1.00 10.00      A   
ATOM   4289  C   GLY A 452     -10.105 -28.467   2.815  1.00 10.00      A   
ATOM   4290  O   GLY A 452     -11.178 -28.124   2.327  1.00 10.00      A   
ATOM   4291  N   THR A 453     -10.030 -29.198   3.918  1.00 10.00      A   
ATOM   4292  HN  THR A 453      -9.150 -29.430   4.282  1.00 10.00      A   
ATOM   4293  CA  THR A 453     -11.234 -29.663   4.596  1.00 10.00      A   
ATOM   4294  CB  THR A 453     -11.096 -31.140   5.033  1.00 10.00      A   
ATOM   4295  OG1 THR A 453     -10.413 -31.879   4.010  1.00 10.00      A   
ATOM   4296  HG1 THR A 453      -9.516 -31.527   3.897  1.00 10.00      A   
ATOM   4297  CG2 THR A 453     -12.462 -31.776   5.250  1.00 10.00      A   
ATOM   4298  C   THR A 453     -11.586 -28.789   5.805  1.00 10.00      A   
ATOM   4299  O   THR A 453     -12.598 -29.014   6.470  1.00 10.00      A   
ATOM   4300  N   TYR A 454     -10.766 -27.787   6.089  1.00 10.00      A   
ATOM   4301  HN  TYR A 454      -9.975 -27.630   5.528  1.00 10.00      A   
ATOM   4302  CA  TYR A 454     -11.024 -26.920   7.235  1.00 10.00      A   
ATOM   4303  CB  TYR A 454     -10.025 -27.194   8.359  1.00 10.00      A   
ATOM   4304  CG  TYR A 454     -10.304 -28.458   9.137  1.00 10.00      A   
ATOM   4305  CD1 TYR A 454      -9.306 -29.401   9.340  1.00 10.00      A   
ATOM   4306  CD2 TYR A 454     -11.562 -28.707   9.671  1.00 10.00      A   
ATOM   4307  CE1 TYR A 454      -9.551 -30.556  10.053  1.00 10.00      A   
ATOM   4308  CE2 TYR A 454     -11.815 -29.860  10.384  1.00 10.00      A   
ATOM   4309  CZ  TYR A 454     -10.808 -30.779  10.572  1.00 10.00      A   
ATOM   4310  OH  TYR A 454     -11.058 -31.923  11.292  1.00 10.00      A   
ATOM   4311  HH  TYR A 454     -11.836 -32.366  10.930  1.00 10.00      A   
ATOM   4312  C   TYR A 454     -11.017 -25.439   6.874  1.00 10.00      A   
ATOM   4313  O   TYR A 454     -11.892 -24.687   7.305  1.00 10.00      A   
ATOM   4314  N   ALA A 455     -10.034 -25.022   6.089  1.00 10.00      A   
ATOM   4315  HN  ALA A 455      -9.374 -25.667   5.758  1.00 10.00      A   
ATOM   4316  CA  ALA A 455      -9.910 -23.624   5.697  1.00 10.00      A   
ATOM   4317  CB  ALA A 455      -8.473 -23.292   5.325  1.00 10.00      A   
ATOM   4318  C   ALA A 455     -10.860 -23.260   4.563  1.00 10.00      A   
ATOM   4319  O   ALA A 455     -10.490 -23.282   3.387  1.00 10.00      A   
ATOM   4320  N   LYS A 456     -12.092 -22.936   4.921  1.00 10.00      A   
ATOM   4321  HN  LYS A 456     -12.335 -22.960   5.873  1.00 10.00      A   
ATOM   4322  CA  LYS A 456     -13.096 -22.553   3.942  1.00 10.00      A   
ATOM   4323  CB  LYS A 456     -14.479 -23.039   4.376  1.00 10.00      A   
ATOM   4324  CG  LYS A 456     -14.741 -24.508   4.086  1.00 10.00      A   
ATOM   4325  CD  LYS A 456     -14.677 -24.792   2.593  1.00 10.00      A   
ATOM   4326  CE  LYS A 456     -15.279 -26.146   2.252  1.00 10.00      A   
ATOM   4327  NZ  LYS A 456     -15.287 -26.390   0.785  1.00 10.00      A   
ATOM   4328  HZ1 LYS A 456     -15.726 -27.307   0.576  1.00 10.00      A   
ATOM   4329  HZ2 LYS A 456     -14.313 -26.395   0.414  1.00 10.00      A   
ATOM   4330  HZ3 LYS A 456     -15.828 -25.637   0.300  1.00 10.00      A   
ATOM   4331  C   LYS A 456     -13.095 -21.043   3.744  1.00 10.00      A   
ATOM   4332  O   LYS A 456     -13.393 -20.547   2.654  1.00 10.00      A   
ATOM   4333  N   LYS A 457     -12.731 -20.320   4.797  1.00 10.00      A   
ATOM   4334  HN  LYS A 457     -12.485 -20.780   5.629  1.00 10.00      A   
ATOM   4335  CA  LYS A 457     -12.686 -18.862   4.753  1.00 10.00      A   
ATOM   4336  CB  LYS A 457     -13.027 -18.264   6.120  1.00 10.00      A   
ATOM   4337  CG  LYS A 457     -14.509 -18.282   6.472  1.00 10.00      A   
ATOM   4338  CD  LYS A 457     -15.324 -17.470   5.479  1.00 10.00      A   
ATOM   4339  CE  LYS A 457     -16.423 -16.677   6.172  1.00 10.00      A   
ATOM   4340  NZ  LYS A 457     -17.392 -17.556   6.878  1.00 10.00      A   
ATOM   4341  HZ1 LYS A 457     -17.682 -18.340   6.261  1.00 10.00      A   
ATOM   4342  HZ2 LYS A 457     -18.241 -17.014   7.140  1.00 10.00      A   
ATOM   4343  HZ3 LYS A 457     -16.964 -17.946   7.739  1.00 10.00      A   
ATOM   4344  C   LYS A 457     -11.320 -18.360   4.298  1.00 10.00      A   
ATOM   4345  O   LYS A 457     -11.106 -17.155   4.182  1.00 10.00      A   
ATOM   4346  N   MET A 458     -10.398 -19.286   4.049  1.00 10.00      A   
ATOM   4347  HN  MET A 458     -10.626 -20.227   4.164  1.00 10.00      A   
ATOM   4348  CA  MET A 458      -9.060 -18.927   3.600  1.00 10.00      A   
ATOM   4349  CB  MET A 458      -8.114 -20.129   3.659  1.00 10.00      A   
ATOM   4350  CG  MET A 458      -6.638 -19.756   3.637  1.00 10.00      A   
ATOM   4351  SD  MET A 458      -5.551 -21.191   3.734  1.00 10.00      A   
ATOM   4352  CE  MET A 458      -5.914 -21.990   2.170  1.00 10.00      A   
ATOM   4353  C   MET A 458      -9.118 -18.360   2.188  1.00 10.00      A   
ATOM   4354  O   MET A 458      -9.630 -19.004   1.271  1.00 10.00      A   
ATOM   4355  N   GLU A 459      -8.589 -17.155   2.026  1.00 10.00      A   
ATOM   4356  HN  GLU A 459      -8.173 -16.711   2.797  1.00 10.00      A   
ATOM   4357  CA  GLU A 459      -8.603 -16.471   0.739  1.00 10.00      A   
ATOM   4358  CB  GLU A 459      -9.185 -15.064   0.906  1.00 10.00      A   
ATOM   4359  CG  GLU A 459     -10.537 -15.042   1.606  1.00 10.00      A   
ATOM   4360  CD  GLU A 459     -11.072 -13.639   1.822  1.00 10.00      A   
ATOM   4361  OE1 GLU A 459     -11.490 -12.998   0.833  1.00 10.00      A   
ATOM   4362  OE2 GLU A 459     -11.089 -13.171   2.977  1.00 10.00      A   
ATOM   4363  C   GLU A 459      -7.218 -16.402   0.098  1.00 10.00      A   
ATOM   4364  O   GLU A 459      -7.098 -16.317  -1.127  1.00 10.00      A   
ATOM   4365  N   MET A 460      -6.172 -16.440   0.914  1.00 10.00      A   
ATOM   4366  HN  MET A 460      -6.317 -16.521   1.884  1.00 10.00      A   
ATOM   4367  CA  MET A 460      -4.809 -16.367   0.398  1.00 10.00      A   
ATOM   4368  CB  MET A 460      -4.254 -14.949   0.557  1.00 10.00      A   
ATOM   4369  CG  MET A 460      -2.947 -14.703  -0.181  1.00 10.00      A   
ATOM   4370  SD  MET A 460      -2.697 -12.966  -0.593  1.00 10.00      A   
ATOM   4371  CE  MET A 460      -1.105 -13.039  -1.422  1.00 10.00      A   
ATOM   4372  C   MET A 460      -3.898 -17.377   1.081  1.00 10.00      A   
ATOM   4373  O   MET A 460      -3.903 -17.499   2.306  1.00 10.00      A   
ATOM   4374  N   LEU A 461      -3.117 -18.096   0.284  1.00 10.00      A   
ATOM   4375  HN  LEU A 461      -3.159 -17.952  -0.688  1.00 10.00      A   
ATOM   4376  CA  LEU A 461      -2.208 -19.102   0.810  1.00 10.00      A   
ATOM   4377  CB  LEU A 461      -2.853 -20.488   0.688  1.00 10.00      A   
ATOM   4378  CG  LEU A 461      -1.994 -21.690   1.087  1.00 10.00      A   
ATOM   4379  CD1 LEU A 461      -1.766 -21.721   2.589  1.00 10.00      A   
ATOM   4380  CD2 LEU A 461      -2.631 -22.987   0.609  1.00 10.00      A   
ATOM   4381  C   LEU A 461      -0.877 -19.077   0.066  1.00 10.00      A   
ATOM   4382  O   LEU A 461      -0.845 -19.033  -1.166  1.00 10.00      A   
ATOM   4383  N   SER A 462       0.211 -19.089   0.817  1.00 10.00      A   
ATOM   4384  HN  SER A 462       0.121 -19.083   1.795  1.00 10.00      A   
ATOM   4385  CA  SER A 462       1.546 -19.092   0.236  1.00 10.00      A   
ATOM   4386  CB  SER A 462       2.395 -17.992   0.878  1.00 10.00      A   
ATOM   4387  OG  SER A 462       1.645 -17.290   1.856  1.00 10.00      A   
ATOM   4388  HG  SER A 462       1.845 -16.344   1.803  1.00 10.00      A   
ATOM   4389  C   SER A 462       2.199 -20.464   0.429  1.00 10.00      A   
ATOM   4390  O   SER A 462       2.426 -20.902   1.563  1.00 10.00      A   
ATOM   4391  N   VAL A 463       2.473 -21.156  -0.674  1.00 10.00      A   
ATOM   4392  HN  VAL A 463       2.258 -20.766  -1.552  1.00 10.00      A   
ATOM   4393  CA  VAL A 463       3.084 -22.480  -0.618  1.00 10.00      A   
ATOM   4394  CB  VAL A 463       2.253 -23.521  -1.403  1.00 10.00      A   
ATOM   4395  CG1 VAL A 463       2.790 -24.927  -1.169  1.00 10.00      A   
ATOM   4396  CG2 VAL A 463       0.782 -23.437  -1.027  1.00 10.00      A   
ATOM   4397  C   VAL A 463       4.507 -22.457  -1.175  1.00 10.00      A   
ATOM   4398  O   VAL A 463       4.728 -22.084  -2.327  1.00 10.00      A   
ATOM   4399  N   ALA A 464       5.467 -22.853  -0.353  1.00 10.00      A   
ATOM   4400  HN  ALA A 464       5.237 -23.136   0.556  1.00 10.00      A   
ATOM   4401  CA  ALA A 464       6.858 -22.882  -0.771  1.00 10.00      A   
ATOM   4402  CB  ALA A 464       7.564 -21.593  -0.379  1.00 10.00      A   
ATOM   4403  C   ALA A 464       7.582 -24.089  -0.187  1.00 10.00      A   
ATOM   4404  O   ALA A 464       7.579 -24.297   1.030  1.00 10.00      A   
ATOM   4405  N   PHE A 465       8.193 -24.878  -1.072  1.00 10.00      A   
ATOM   4406  HN  PHE A 465       8.132 -24.650  -2.025  1.00 10.00      A   
ATOM   4407  CA  PHE A 465       8.946 -26.069  -0.683  1.00 10.00      A   
ATOM   4408  CB  PHE A 465      10.195 -25.687   0.122  1.00 10.00      A   
ATOM   4409  CG  PHE A 465      11.168 -24.820  -0.619  1.00 10.00      A   
ATOM   4410  CD1 PHE A 465      11.079 -23.441  -0.556  1.00 10.00      A   
ATOM   4411  CD2 PHE A 465      12.176 -25.387  -1.377  1.00 10.00      A   
ATOM   4412  CE1 PHE A 465      11.975 -22.642  -1.238  1.00 10.00      A   
ATOM   4413  CE2 PHE A 465      13.076 -24.596  -2.062  1.00 10.00      A   
ATOM   4414  CZ  PHE A 465      12.976 -23.223  -1.992  1.00 10.00      A   
ATOM   4415  C   PHE A 465       8.084 -27.047   0.111  1.00 10.00      A   
ATOM   4416  O   PHE A 465       8.485 -27.521   1.176  1.00 10.00      A   
ATOM   4417  N   ALA A 466       6.906 -27.348  -0.410  1.00 10.00      A   
ATOM   4418  HN  ALA A 466       6.646 -26.951  -1.268  1.00 10.00      A   
ATOM   4419  CA  ALA A 466       5.987 -28.259   0.252  1.00 10.00      A   
ATOM   4420  CB  ALA A 466       4.985 -27.481   1.093  1.00 10.00      A   
ATOM   4421  C   ALA A 466       5.266 -29.125  -0.770  1.00 10.00      A   
ATOM   4422  O   ALA A 466       5.376 -28.899  -1.975  1.00 10.00      A   
ATOM   4423  N   GLY A 467       4.549 -30.128  -0.285  1.00 10.00      A   
ATOM   4424  HN  GLY A 467       4.532 -30.286   0.685  1.00 10.00      A   
ATOM   4425  CA  GLY A 467       3.813 -31.006  -1.168  1.00 10.00      A   
ATOM   4426  C   GLY A 467       4.596 -32.248  -1.521  1.00 10.00      A   
ATOM   4427  O   GLY A 467       5.819 -32.281  -1.367  1.00 10.00      A   
ATOM   4428  N   ASP A 468       3.898 -33.271  -1.987  1.00 10.00      A   
ATOM   4429  HN  ASP A 468       2.916 -33.187  -2.077  1.00 10.00      A   
ATOM   4430  CA  ASP A 468       4.540 -34.523  -2.366  1.00 10.00      A   
ATOM   4431  CB  ASP A 468       4.274 -35.604  -1.316  1.00 10.00      A   
ATOM   4432  CG  ASP A 468       5.547 -36.194  -0.747  1.00 10.00      A   
ATOM   4433  OD1 ASP A 468       6.164 -37.054  -1.411  1.00 10.00      A   
ATOM   4434  OD2 ASP A 468       5.933 -35.808   0.377  1.00 10.00      A   
ATOM   4435  C   ASP A 468       4.046 -34.995  -3.724  1.00 10.00      A   
ATOM   4436  O   ASP A 468       4.813 -35.538  -4.524  1.00 10.00      A   
ATOM   4437  N   SER A 469       2.768 -34.773  -3.988  1.00 10.00      A   
ATOM   4438  HN  SER A 469       2.209 -34.311  -3.317  1.00 10.00      A   
ATOM   4439  CA  SER A 469       2.165 -35.183  -5.245  1.00 10.00      A   
ATOM   4440  CB  SER A 469       1.487 -36.548  -5.087  1.00 10.00      A   
ATOM   4441  OG  SER A 469       1.298 -36.878  -3.718  1.00 10.00      A   
ATOM   4442  HG  SER A 469       0.740 -36.199  -3.300  1.00 10.00      A   
ATOM   4443  C   SER A 469       1.172 -34.144  -5.748  1.00 10.00      A   
ATOM   4444  O   SER A 469       1.075 -33.046  -5.198  1.00 10.00      A   
ATOM   4445  N   ASP A 470       0.421 -34.499  -6.786  1.00 10.00      A   
ATOM   4446  HN  ASP A 470       0.526 -35.397  -7.170  1.00 10.00      A   
ATOM   4447  CA  ASP A 470      -0.561 -33.585  -7.365  1.00 10.00      A   
ATOM   4448  CB  ASP A 470      -0.911 -33.994  -8.797  1.00 10.00      A   
ATOM   4449  CG  ASP A 470      -0.218 -33.146  -9.846  1.00 10.00      A   
ATOM   4450  OD1 ASP A 470      -0.814 -32.147 -10.299  1.00 10.00      A   
ATOM   4451  OD2 ASP A 470       0.922 -33.486 -10.232  1.00 10.00      A   
ATOM   4452  C   ASP A 470      -1.828 -33.533  -6.519  1.00 10.00      A   
ATOM   4453  O   ASP A 470      -2.628 -32.602  -6.630  1.00 10.00      A   
ATOM   4454  N   LEU A 471      -1.996 -34.536  -5.665  1.00 10.00      A   
ATOM   4455  HN  LEU A 471      -1.313 -35.235  -5.620  1.00 10.00      A   
ATOM   4456  CA  LEU A 471      -3.164 -34.623  -4.793  1.00 10.00      A   
ATOM   4457  CB  LEU A 471      -3.152 -35.924  -3.983  1.00 10.00      A   
ATOM   4458  CG  LEU A 471      -3.490 -37.207  -4.747  1.00 10.00      A   
ATOM   4459  CD1 LEU A 471      -3.502 -38.402  -3.806  1.00 10.00      A   
ATOM   4460  CD2 LEU A 471      -4.828 -37.070  -5.457  1.00 10.00      A   
ATOM   4461  C   LEU A 471      -3.247 -33.423  -3.858  1.00 10.00      A   
ATOM   4462  O   LEU A 471      -4.335 -32.906  -3.597  1.00 10.00      A   
ATOM   4463  N   GLY A 472      -2.095 -32.997  -3.354  1.00 10.00      A   
ATOM   4464  HN  GLY A 472      -1.267 -33.480  -3.576  1.00 10.00      A   
ATOM   4465  CA  GLY A 472      -2.042 -31.857  -2.459  1.00 10.00      A   
ATOM   4466  C   GLY A 472      -2.671 -30.622  -3.069  1.00 10.00      A   
ATOM   4467  O   GLY A 472      -3.550 -30.001  -2.468  1.00 10.00      A   
ATOM   4468  N   MET A 473      -2.245 -30.286  -4.282  1.00 10.00      A   
ATOM   4469  HN  MET A 473      -1.561 -30.837  -4.717  1.00 10.00      A   
ATOM   4470  CA  MET A 473      -2.768 -29.121  -4.981  1.00 10.00      A   
ATOM   4471  CB  MET A 473      -1.999 -28.890  -6.285  1.00 10.00      A   
ATOM   4472  CG  MET A 473      -2.552 -27.761  -7.144  1.00 10.00      A   
ATOM   4473  SD  MET A 473      -1.409 -27.227  -8.437  1.00 10.00      A   
ATOM   4474  CE  MET A 473      -1.161 -28.759  -9.332  1.00 10.00      A   
ATOM   4475  C   MET A 473      -4.260 -29.283  -5.264  1.00 10.00      A   
ATOM   4476  O   MET A 473      -5.031 -28.333  -5.152  1.00 10.00      A   
ATOM   4477  N   HIS A 474      -4.654 -30.499  -5.613  1.00 10.00      A   
ATOM   4478  HN  HIS A 474      -3.985 -31.218  -5.671  1.00 10.00      A   
ATOM   4479  CA  HIS A 474      -6.047 -30.805  -5.908  1.00 10.00      A   
ATOM   4480  CB  HIS A 474      -6.164 -32.260  -6.380  1.00 10.00      A   
ATOM   4481  CG  HIS A 474      -7.540 -32.667  -6.790  1.00 10.00      A   
ATOM   4482  ND1 HIS A 474      -8.075 -32.270  -7.991  1.00 10.00      A   
ATOM   4483  CD2 HIS A 474      -8.438 -33.442  -6.135  1.00 10.00      A   
ATOM   4484  CE1 HIS A 474      -9.280 -32.806  -8.043  1.00 10.00      A   
ATOM   4485  NE2 HIS A 474      -9.541 -33.521  -6.940  1.00 10.00      A   
ATOM   4486  HE2 HIS A 474     -10.366 -34.014  -6.745  1.00 10.00      A   
ATOM   4487  C   HIS A 474      -6.938 -30.553  -4.688  1.00 10.00      A   
ATOM   4488  O   HIS A 474      -8.032 -29.995  -4.807  1.00 10.00      A   
ATOM   4489  N   HIS A 475      -6.454 -30.956  -3.515  1.00 10.00      A   
ATOM   4490  HN  HIS A 475      -5.575 -31.395  -3.487  1.00 10.00      A   
ATOM   4491  CA  HIS A 475      -7.196 -30.773  -2.269  1.00 10.00      A   
ATOM   4492  CB  HIS A 475      -6.504 -31.500  -1.108  1.00 10.00      A   
ATOM   4493  CG  HIS A 475      -6.726 -32.981  -1.094  1.00 10.00      A   
ATOM   4494  ND1 HIS A 475      -5.714 -33.915  -1.160  1.00 10.00      A   
ATOM   4495  HD1 HIS A 475      -4.754 -33.724  -1.244  1.00 10.00      A   
ATOM   4496  CD2 HIS A 475      -7.879 -33.690  -1.011  1.00 10.00      A   
ATOM   4497  CE1 HIS A 475      -6.272 -35.133  -1.117  1.00 10.00      A   
ATOM   4498  NE2 HIS A 475      -7.587 -35.050  -1.027  1.00 10.00      A   
ATOM   4499  C   HIS A 475      -7.361 -29.294  -1.937  1.00 10.00      A   
ATOM   4500  O   HIS A 475      -8.357 -28.890  -1.345  1.00 10.00      A   
ATOM   4501  N   VAL A 476      -6.377 -28.495  -2.319  1.00 10.00      A   
ATOM   4502  HN  VAL A 476      -5.601 -28.879  -2.779  1.00 10.00      A   
ATOM   4503  CA  VAL A 476      -6.417 -27.062  -2.064  1.00 10.00      A   
ATOM   4504  CB  VAL A 476      -5.027 -26.411  -2.269  1.00 10.00      A   
ATOM   4505  CG1 VAL A 476      -5.099 -24.903  -2.095  1.00 10.00      A   
ATOM   4506  CG2 VAL A 476      -4.010 -27.002  -1.307  1.00 10.00      A   
ATOM   4507  C   VAL A 476      -7.431 -26.379  -2.979  1.00 10.00      A   
ATOM   4508  O   VAL A 476      -8.318 -25.659  -2.517  1.00 10.00      A   
ATOM   4509  N   LEU A 477      -7.295 -26.632  -4.277  1.00 10.00      A   
ATOM   4510  HN  LEU A 477      -6.580 -27.238  -4.566  1.00 10.00      A   
ATOM   4511  CA  LEU A 477      -8.166 -26.039  -5.283  1.00 10.00      A   
ATOM   4512  CB  LEU A 477      -7.718 -26.429  -6.690  1.00 10.00      A   
ATOM   4513  CG  LEU A 477      -6.356 -25.882  -7.129  1.00 10.00      A   
ATOM   4514  CD1 LEU A 477      -5.917 -26.525  -8.434  1.00 10.00      A   
ATOM   4515  CD2 LEU A 477      -6.399 -24.368  -7.266  1.00 10.00      A   
ATOM   4516  C   LEU A 477      -9.636 -26.379  -5.057  1.00 10.00      A   
ATOM   4517  O   LEU A 477     -10.479 -25.488  -5.002  1.00 10.00      A   
ATOM   4518  N   SER A 478      -9.939 -27.657  -4.885  1.00 10.00      A   
ATOM   4519  HN  SER A 478      -9.225 -28.332  -4.897  1.00 10.00      A   
ATOM   4520  CA  SER A 478     -11.318 -28.079  -4.662  1.00 10.00      A   
ATOM   4521  CB  SER A 478     -11.600 -29.425  -5.336  1.00 10.00      A   
ATOM   4522  OG  SER A 478     -12.008 -29.243  -6.681  1.00 10.00      A   
ATOM   4523  HG  SER A 478     -11.226 -29.094  -7.236  1.00 10.00      A   
ATOM   4524  C   SER A 478     -11.665 -28.131  -3.175  1.00 10.00      A   
ATOM   4525  O   SER A 478     -12.630 -28.786  -2.774  1.00 10.00      A   
ATOM   4526  N   GLY A 479     -10.890 -27.425  -2.362  1.00 10.00      A   
ATOM   4527  HN  GLY A 479     -10.144 -26.908  -2.734  1.00 10.00      A   
ATOM   4528  CA  GLY A 479     -11.137 -27.413  -0.935  1.00 10.00      A   
ATOM   4529  C   GLY A 479     -11.474 -26.030  -0.419  1.00 10.00      A   
ATOM   4530  O   GLY A 479     -12.499 -25.839   0.242  1.00 10.00      A   
ATOM   4531  N   CYS A 480     -10.616 -25.063  -0.731  1.00 10.00      A   
ATOM   4532  HN  CYS A 480      -9.828 -25.283  -1.272  1.00 10.00      A   
ATOM   4533  CA  CYS A 480     -10.814 -23.685  -0.294  1.00 10.00      A   
ATOM   4534  CB  CYS A 480      -9.550 -22.858  -0.528  1.00 10.00      A   
ATOM   4535  SG  CYS A 480      -8.011 -23.709  -0.108  1.00 10.00      A   
ATOM   4536  HG  CYS A 480      -7.771 -24.617  -1.046  1.00 10.00      A   
ATOM   4537  C   CYS A 480     -12.018 -23.051  -0.992  1.00 10.00      A   
ATOM   4538  O   CYS A 480     -12.037 -22.873  -2.213  1.00 10.00      A   
ATOM   4539  N   ASP A 481     -13.020 -22.709  -0.202  1.00 10.00      A   
ATOM   4540  HN  ASP A 481     -12.935 -22.860   0.764  1.00 10.00      A   
ATOM   4541  CA  ASP A 481     -14.244 -22.118  -0.720  1.00 10.00      A   
ATOM   4542  CB  ASP A 481     -15.363 -22.242   0.313  1.00 10.00      A   
ATOM   4543  CG  ASP A 481     -16.572 -22.974  -0.224  1.00 10.00      A   
ATOM   4544  OD1 ASP A 481     -16.523 -24.222  -0.326  1.00 10.00      A   
ATOM   4545  OD2 ASP A 481     -17.583 -22.310  -0.530  1.00 10.00      A   
ATOM   4546  C   ASP A 481     -14.053 -20.656  -1.095  1.00 10.00      A   
ATOM   4547  O   ASP A 481     -14.687 -20.155  -2.022  1.00 10.00      A   
ATOM   4548  N   SER A 482     -13.164 -19.978  -0.384  1.00 10.00      A   
ATOM   4549  HN  SER A 482     -12.675 -20.434   0.331  1.00 10.00      A   
ATOM   4550  CA  SER A 482     -12.910 -18.564  -0.632  1.00 10.00      A   
ATOM   4551  CB  SER A 482     -13.064 -17.771   0.674  1.00 10.00      A   
ATOM   4552  OG  SER A 482     -14.260 -18.132   1.355  1.00 10.00      A   
ATOM   4553  HG  SER A 482     -14.123 -18.965   1.828  1.00 10.00      A   
ATOM   4554  C   SER A 482     -11.535 -18.310  -1.265  1.00 10.00      A   
ATOM   4555  O   SER A 482     -10.923 -17.267  -1.041  1.00 10.00      A   
ATOM   4556  N   LEU A 483     -11.073 -19.248  -2.086  1.00 10.00      A   
ATOM   4557  HN  LEU A 483     -11.622 -20.034  -2.262  1.00 10.00      A   
ATOM   4558  CA  LEU A 483      -9.773 -19.122  -2.748  1.00 10.00      A   
ATOM   4559  CB  LEU A 483      -9.453 -20.380  -3.562  1.00 10.00      A   
ATOM   4560  CG  LEU A 483      -8.210 -21.162  -3.132  1.00 10.00      A   
ATOM   4561  CD1 LEU A 483      -7.960 -22.339  -4.062  1.00 10.00      A   
ATOM   4562  CD2 LEU A 483      -6.994 -20.254  -3.062  1.00 10.00      A   
ATOM   4563  C   LEU A 483      -9.733 -17.894  -3.652  1.00 10.00      A   
ATOM   4564  O   LEU A 483     -10.489 -17.801  -4.618  1.00 10.00      A   
ATOM   4565  N   ARG A 484      -8.853 -16.955  -3.322  1.00 10.00      A   
ATOM   4566  HN  ARG A 484      -8.285 -17.091  -2.534  1.00 10.00      A   
ATOM   4567  CA  ARG A 484      -8.703 -15.727  -4.090  1.00 10.00      A   
ATOM   4568  CB  ARG A 484      -8.936 -14.513  -3.189  1.00 10.00      A   
ATOM   4569  CG  ARG A 484     -10.396 -14.135  -3.000  1.00 10.00      A   
ATOM   4570  CD  ARG A 484     -10.538 -12.961  -2.043  1.00 10.00      A   
ATOM   4571  NE  ARG A 484      -9.439 -11.998  -2.172  1.00 10.00      A   
ATOM   4572  HE  ARG A 484      -9.031 -11.901  -3.060  1.00 10.00      A   
ATOM   4573  CZ  ARG A 484      -8.985 -11.240  -1.165  1.00 10.00      A   
ATOM   4574  NH1 ARG A 484      -9.550 -11.321   0.033  1.00 10.00      A   
ATOM   4575 HH11 ARG A 484      -9.197 -10.730   0.816  1.00 10.00      A   
ATOM   4576 HH12 ARG A 484     -10.352 -11.979   0.201  1.00 10.00      A   
ATOM   4577  NH2 ARG A 484      -7.960 -10.415  -1.348  1.00 10.00      A   
ATOM   4578 HH21 ARG A 484      -7.613  -9.818  -0.554  1.00 10.00      A   
ATOM   4579 HH22 ARG A 484      -7.486 -10.339  -2.279  1.00 10.00      A   
ATOM   4580  C   ARG A 484      -7.315 -15.640  -4.721  1.00 10.00      A   
ATOM   4581  O   ARG A 484      -7.182 -15.570  -5.944  1.00 10.00      A   
ATOM   4582  N   LYS A 485      -6.283 -15.644  -3.882  1.00 10.00      A   
ATOM   4583  HN  LYS A 485      -6.452 -15.718  -2.915  1.00 10.00      A   
ATOM   4584  CA  LYS A 485      -4.905 -15.562  -4.353  1.00 10.00      A   
ATOM   4585  CB  LYS A 485      -4.254 -14.240  -3.927  1.00 10.00      A   
ATOM   4586  CG  LYS A 485      -4.569 -13.067  -4.842  1.00 10.00      A   
ATOM   4587  CD  LYS A 485      -3.804 -11.812  -4.434  1.00 10.00      A   
ATOM   4588  CE  LYS A 485      -4.348 -11.224  -3.140  1.00 10.00      A   
ATOM   4589  NZ  LYS A 485      -3.753  -9.900  -2.820  1.00 10.00      A   
ATOM   4590  HZ1 LYS A 485      -2.904 -10.014  -2.226  1.00 10.00      A   
ATOM   4591  HZ2 LYS A 485      -4.447  -9.313  -2.308  1.00 10.00      A   
ATOM   4592  HZ3 LYS A 485      -3.485  -9.401  -3.692  1.00 10.00      A   
ATOM   4593  C   LYS A 485      -4.090 -16.738  -3.831  1.00 10.00      A   
ATOM   4594  O   LYS A 485      -4.084 -17.021  -2.632  1.00 10.00      A   
ATOM   4595  N   LEU A 486      -3.413 -17.425  -4.735  1.00 10.00      A   
ATOM   4596  HN  LEU A 486      -3.453 -17.145  -5.677  1.00 10.00      A   
ATOM   4597  CA  LEU A 486      -2.597 -18.571  -4.371  1.00 10.00      A   
ATOM   4598  CB  LEU A 486      -3.331 -19.870  -4.712  1.00 10.00      A   
ATOM   4599  CG  LEU A 486      -2.617 -21.183  -4.385  1.00 10.00      A   
ATOM   4600  CD1 LEU A 486      -2.354 -21.304  -2.894  1.00 10.00      A   
ATOM   4601  CD2 LEU A 486      -3.438 -22.363  -4.875  1.00 10.00      A   
ATOM   4602  C   LEU A 486      -1.258 -18.509  -5.092  1.00 10.00      A   
ATOM   4603  O   LEU A 486      -1.201 -18.241  -6.296  1.00 10.00      A   
ATOM   4604  N   GLU A 487      -0.187 -18.730  -4.346  1.00 10.00      A   
ATOM   4605  HN  GLU A 487      -0.299 -18.917  -3.388  1.00 10.00      A   
ATOM   4606  CA  GLU A 487       1.154 -18.701  -4.902  1.00 10.00      A   
ATOM   4607  CB  GLU A 487       1.871 -17.412  -4.511  1.00 10.00      A   
ATOM   4608  CG  GLU A 487       1.598 -16.949  -3.090  1.00 10.00      A   
ATOM   4609  CD  GLU A 487       2.001 -15.510  -2.882  1.00 10.00      A   
ATOM   4610  OE1 GLU A 487       2.849 -15.247  -2.006  1.00 10.00      A   
ATOM   4611  OE2 GLU A 487       1.479 -14.643  -3.609  1.00 10.00      A   
ATOM   4612  C   GLU A 487       1.948 -19.923  -4.461  1.00 10.00      A   
ATOM   4613  O   GLU A 487       1.985 -20.260  -3.276  1.00 10.00      A   
ATOM   4614  N   ILE A 488       2.557 -20.595  -5.424  1.00 10.00      A   
ATOM   4615  HN  ILE A 488       2.466 -20.286  -6.355  1.00 10.00      A   
ATOM   4616  CA  ILE A 488       3.345 -21.787  -5.148  1.00 10.00      A   
ATOM   4617  CB  ILE A 488       2.628 -23.062  -5.652  1.00 10.00      A   
ATOM   4618  CG1 ILE A 488       1.191 -23.141  -5.130  1.00 10.00      A   
ATOM   4619  CG2 ILE A 488       3.400 -24.311  -5.263  1.00 10.00      A   
ATOM   4620  CD1 ILE A 488       0.145 -22.834  -6.178  1.00 10.00      A   
ATOM   4621  C   ILE A 488       4.716 -21.700  -5.819  1.00 10.00      A   
ATOM   4622  O   ILE A 488       4.838 -21.241  -6.960  1.00 10.00      A   
ATOM   4623  N   ARG A 489       5.745 -22.137  -5.104  1.00 10.00      A   
ATOM   4624  HN  ARG A 489       5.587 -22.474  -4.196  1.00 10.00      A   
ATOM   4625  CA  ARG A 489       7.101 -22.131  -5.632  1.00 10.00      A   
ATOM   4626  CB  ARG A 489       7.838 -20.836  -5.272  1.00 10.00      A   
ATOM   4627  CG  ARG A 489       8.336 -20.781  -3.836  1.00 10.00      A   
ATOM   4628  CD  ARG A 489       9.517 -19.840  -3.688  1.00 10.00      A   
ATOM   4629  NE  ARG A 489      10.693 -20.305  -4.419  1.00 10.00      A   
ATOM   4630  HE  ARG A 489      10.634 -21.187  -4.872  1.00 10.00      A   
ATOM   4631  CZ  ARG A 489      11.835 -19.634  -4.506  1.00 10.00      A   
ATOM   4632  NH1 ARG A 489      11.974 -18.461  -3.903  1.00 10.00      A   
ATOM   4633 HH11 ARG A 489      11.183 -18.054  -3.351  1.00 10.00      A   
ATOM   4634 HH12 ARG A 489      12.878 -17.941  -3.979  1.00 10.00      A   
ATOM   4635  NH2 ARG A 489      12.841 -20.138  -5.200  1.00 10.00      A   
ATOM   4636 HH21 ARG A 489      13.742 -19.622  -5.278  1.00 10.00      A   
ATOM   4637 HH22 ARG A 489      12.728 -21.068  -5.675  1.00 10.00      A   
ATOM   4638  C   ARG A 489       7.899 -23.335  -5.142  1.00 10.00      A   
ATOM   4639  O   ARG A 489       7.775 -23.745  -3.982  1.00 10.00      A   
ATOM   4640  N   ASP A 490       8.696 -23.896  -6.050  1.00 10.00      A   
ATOM   4641  HN  ASP A 490       8.697 -23.530  -6.961  1.00 10.00      A   
ATOM   4642  CA  ASP A 490       9.561 -25.043  -5.760  1.00 10.00      A   
ATOM   4643  CB  ASP A 490      10.778 -24.633  -4.921  1.00 10.00      A   
ATOM   4644  CG  ASP A 490      11.750 -23.755  -5.686  1.00 10.00      A   
ATOM   4645  OD1 ASP A 490      12.724 -24.290  -6.257  1.00 10.00      A   
ATOM   4646  OD2 ASP A 490      11.544 -22.523  -5.725  1.00 10.00      A   
ATOM   4647  C   ASP A 490       8.806 -26.197  -5.107  1.00 10.00      A   
ATOM   4648  O   ASP A 490       9.185 -26.682  -4.040  1.00 10.00      A   
ATOM   4649  N   CYS A 491       7.736 -26.621  -5.753  1.00 10.00      A   
ATOM   4650  HN  CYS A 491       7.484 -26.184  -6.594  1.00 10.00      A   
ATOM   4651  CA  CYS A 491       6.921 -27.719  -5.263  1.00 10.00      A   
ATOM   4652  CB  CYS A 491       5.590 -27.194  -4.713  1.00 10.00      A   
ATOM   4653  SG  CYS A 491       5.768 -25.975  -3.385  1.00 10.00      A   
ATOM   4654  HG  CYS A 491       6.663 -25.075  -3.777  1.00 10.00      A   
ATOM   4655  C   CYS A 491       6.689 -28.729  -6.386  1.00 10.00      A   
ATOM   4656  O   CYS A 491       6.651 -28.354  -7.564  1.00 10.00      A   
ATOM   4657  N   PRO A 492       6.525 -30.021  -6.047  1.00 10.00      A   
ATOM   4658  CA  PRO A 492       6.318 -31.094  -7.034  1.00 10.00      A   
ATOM   4659  CB  PRO A 492       6.567 -32.363  -6.220  1.00 10.00      A   
ATOM   4660  CG  PRO A 492       6.171 -31.994  -4.833  1.00 10.00      A   
ATOM   4661  CD  PRO A 492       6.536 -30.545  -4.666  1.00 10.00      A   
ATOM   4662  C   PRO A 492       4.903 -31.116  -7.615  1.00 10.00      A   
ATOM   4663  O   PRO A 492       4.368 -32.181  -7.933  1.00 10.00      A   
ATOM   4664  N   PHE A 493       4.304 -29.947  -7.757  1.00 10.00      A   
ATOM   4665  HN  PHE A 493       4.784 -29.132  -7.497  1.00 10.00      A   
ATOM   4666  CA  PHE A 493       2.961 -29.844  -8.308  1.00 10.00      A   
ATOM   4667  CB  PHE A 493       2.243 -28.598  -7.775  1.00 10.00      A   
ATOM   4668  CG  PHE A 493       1.929 -28.649  -6.303  1.00 10.00      A   
ATOM   4669  CD1 PHE A 493       1.793 -27.480  -5.570  1.00 10.00      A   
ATOM   4670  CD2 PHE A 493       1.771 -29.863  -5.650  1.00 10.00      A   
ATOM   4671  CE1 PHE A 493       1.510 -27.522  -4.219  1.00 10.00      A   
ATOM   4672  CE2 PHE A 493       1.489 -29.912  -4.300  1.00 10.00      A   
ATOM   4673  CZ  PHE A 493       1.357 -28.741  -3.583  1.00 10.00      A   
ATOM   4674  C   PHE A 493       3.026 -29.814  -9.829  1.00 10.00      A   
ATOM   4675  O   PHE A 493       3.744 -28.998 -10.411  1.00 10.00      A   
ATOM   4676  N   GLY A 494       2.292 -30.711 -10.471  1.00 10.00      A   
ATOM   4677  HN  GLY A 494       1.730 -31.338  -9.960  1.00 10.00      A   
ATOM   4678  CA  GLY A 494       2.302 -30.767 -11.916  1.00 10.00      A   
ATOM   4679  C   GLY A 494       1.112 -30.073 -12.531  1.00 10.00      A   
ATOM   4680  O   GLY A 494       0.516 -29.189 -11.925  1.00 10.00      A   
ATOM   4681  N   ASP A 495       0.764 -30.477 -13.738  1.00 10.00      A   
ATOM   4682  HN  ASP A 495       1.283 -31.189 -14.172  1.00 10.00      A   
ATOM   4683  CA  ASP A 495      -0.362 -29.890 -14.450  1.00 10.00      A   
ATOM   4684  CB  ASP A 495       0.014 -29.635 -15.911  1.00 10.00      A   
ATOM   4685  CG  ASP A 495       0.588 -30.860 -16.600  1.00 10.00      A   
ATOM   4686  OD1 ASP A 495       1.832 -30.943 -16.735  1.00 10.00      A   
ATOM   4687  OD2 ASP A 495      -0.193 -31.747 -17.010  1.00 10.00      A   
ATOM   4688  C   ASP A 495      -1.582 -30.800 -14.374  1.00 10.00      A   
ATOM   4689  O   ASP A 495      -2.616 -30.529 -14.987  1.00 10.00      A   
ATOM   4690  N   LYS A 496      -1.460 -31.867 -13.594  1.00 10.00      A   
ATOM   4691  HN  LYS A 496      -0.626 -31.999 -13.097  1.00 10.00      A   
ATOM   4692  CA  LYS A 496      -2.535 -32.835 -13.440  1.00 10.00      A   
ATOM   4693  CB  LYS A 496      -2.014 -34.111 -12.770  1.00 10.00      A   
ATOM   4694  CG  LYS A 496      -0.707 -34.629 -13.348  1.00 10.00      A   
ATOM   4695  CD  LYS A 496      -0.196 -35.830 -12.569  1.00 10.00      A   
ATOM   4696  CE  LYS A 496       1.304 -36.005 -12.746  1.00 10.00      A   
ATOM   4697  NZ  LYS A 496       2.058 -34.780 -12.357  1.00 10.00      A   
ATOM   4698  HZ1 LYS A 496       3.045 -35.023 -12.125  1.00 10.00      A   
ATOM   4699  HZ2 LYS A 496       1.619 -34.336 -11.521  1.00 10.00      A   
ATOM   4700  HZ3 LYS A 496       2.058 -34.094 -13.139  1.00 10.00      A   
ATOM   4701  C   LYS A 496      -3.683 -32.250 -12.627  1.00 10.00      A   
ATOM   4702  O   LYS A 496      -4.827 -32.211 -13.082  1.00 10.00      A   
ATOM   4703  N   ALA A 497      -3.367 -31.773 -11.430  1.00 10.00      A   
ATOM   4704  HN  ALA A 497      -2.424 -31.809 -11.128  1.00 10.00      A   
ATOM   4705  CA  ALA A 497      -4.376 -31.196 -10.553  1.00 10.00      A   
ATOM   4706  CB  ALA A 497      -3.853 -31.092  -9.131  1.00 10.00      A   
ATOM   4707  C   ALA A 497      -4.837 -29.834 -11.059  1.00 10.00      A   
ATOM   4708  O   ALA A 497      -5.951 -29.404 -10.775  1.00 10.00      A   
ATOM   4709  N   LEU A 498      -3.977 -29.166 -11.815  1.00 10.00      A   
ATOM   4710  HN  LEU A 498      -3.105 -29.563 -12.012  1.00 10.00      A   
ATOM   4711  CA  LEU A 498      -4.301 -27.854 -12.357  1.00 10.00      A   
ATOM   4712  CB  LEU A 498      -3.051 -27.185 -12.938  1.00 10.00      A   
ATOM   4713  CG  LEU A 498      -3.168 -25.697 -13.281  1.00 10.00      A   
ATOM   4714  CD1 LEU A 498      -3.553 -24.888 -12.051  1.00 10.00      A   
ATOM   4715  CD2 LEU A 498      -1.869 -25.184 -13.890  1.00 10.00      A   
ATOM   4716  C   LEU A 498      -5.411 -27.955 -13.405  1.00 10.00      A   
ATOM   4717  O   LEU A 498      -6.404 -27.229 -13.345  1.00 10.00      A   
ATOM   4718  N   LEU A 499      -5.248 -28.881 -14.346  1.00 10.00      A   
ATOM   4719  HN  LEU A 499      -4.436 -29.430 -14.340  1.00 10.00      A   
ATOM   4720  CA  LEU A 499      -6.238 -29.088 -15.400  1.00 10.00      A   
ATOM   4721  CB  LEU A 499      -5.726 -30.106 -16.427  1.00 10.00      A   
ATOM   4722  CG  LEU A 499      -4.803 -29.568 -17.526  1.00 10.00      A   
ATOM   4723  CD1 LEU A 499      -4.190 -30.710 -18.322  1.00 10.00      A   
ATOM   4724  CD2 LEU A 499      -5.558 -28.614 -18.443  1.00 10.00      A   
ATOM   4725  C   LEU A 499      -7.564 -29.562 -14.822  1.00 10.00      A   
ATOM   4726  O   LEU A 499      -8.636 -29.145 -15.269  1.00 10.00      A   
ATOM   4727  N   ALA A 500      -7.478 -30.416 -13.806  1.00 10.00      A   
ATOM   4728  HN  ALA A 500      -6.589 -30.682 -13.484  1.00 10.00      A   
ATOM   4729  CA  ALA A 500      -8.658 -30.975 -13.157  1.00 10.00      A   
ATOM   4730  CB  ALA A 500      -8.257 -32.100 -12.214  1.00 10.00      A   
ATOM   4731  C   ALA A 500      -9.463 -29.919 -12.404  1.00 10.00      A   
ATOM   4732  O   ALA A 500     -10.618 -30.154 -12.045  1.00 10.00      A   
ATOM   4733  N   ASN A 501      -8.860 -28.765 -12.167  1.00 10.00      A   
ATOM   4734  HN  ASN A 501      -7.939 -28.629 -12.485  1.00 10.00      A   
ATOM   4735  CA  ASN A 501      -9.532 -27.691 -11.444  1.00 10.00      A   
ATOM   4736  CB  ASN A 501      -8.914 -27.516 -10.051  1.00 10.00      A   
ATOM   4737  CG  ASN A 501      -9.103 -28.726  -9.153  1.00 10.00      A   
ATOM   4738  OD1 ASN A 501     -10.115 -28.854  -8.466  1.00 10.00      A   
ATOM   4739  ND2 ASN A 501      -8.123 -29.620  -9.144  1.00 10.00      A   
ATOM   4740 HD21 ASN A 501      -7.332 -29.458  -9.715  1.00 10.00      A   
ATOM   4741 HD22 ASN A 501      -8.225 -30.416  -8.573  1.00 10.00      A   
ATOM   4742  C   ASN A 501      -9.447 -26.381 -12.217  1.00 10.00      A   
ATOM   4743  O   ASN A 501      -9.327 -25.308 -11.627  1.00 10.00      A   
ATOM   4744  N   ALA A 502      -9.525 -26.476 -13.540  1.00 10.00      A   
ATOM   4745  HN  ALA A 502      -9.649 -27.359 -13.945  1.00 10.00      A   
ATOM   4746  CA  ALA A 502      -9.443 -25.306 -14.405  1.00 10.00      A   
ATOM   4747  CB  ALA A 502      -9.385 -25.730 -15.863  1.00 10.00      A   
ATOM   4748  C   ALA A 502     -10.622 -24.368 -14.182  1.00 10.00      A   
ATOM   4749  O   ALA A 502     -10.471 -23.149 -14.225  1.00 10.00      A   
ATOM   4750  N   SER A 503     -11.791 -24.940 -13.929  1.00 10.00      A   
ATOM   4751  HN  SER A 503     -11.846 -25.920 -13.880  1.00 10.00      A   
ATOM   4752  CA  SER A 503     -12.997 -24.158 -13.709  1.00 10.00      A   
ATOM   4753  CB  SER A 503     -14.201 -25.097 -13.693  1.00 10.00      A   
ATOM   4754  OG  SER A 503     -13.820 -26.384 -14.158  1.00 10.00      A   
ATOM   4755  HG  SER A 503     -13.684 -26.347 -15.115  1.00 10.00      A   
ATOM   4756  C   SER A 503     -12.913 -23.379 -12.400  1.00 10.00      A   
ATOM   4757  O   SER A 503     -13.545 -22.332 -12.245  1.00 10.00      A   
ATOM   4758  N   LYS A 504     -12.116 -23.887 -11.469  1.00 10.00      A   
ATOM   4759  HN  LYS A 504     -11.625 -24.715 -11.663  1.00 10.00      A   
ATOM   4760  CA  LYS A 504     -11.942 -23.256 -10.170  1.00 10.00      A   
ATOM   4761  CB  LYS A 504     -11.242 -24.232  -9.216  1.00 10.00      A   
ATOM   4762  CG  LYS A 504     -10.948 -23.674  -7.832  1.00 10.00      A   
ATOM   4763  CD  LYS A 504     -12.218 -23.218  -7.134  1.00 10.00      A   
ATOM   4764  CE  LYS A 504     -11.921 -22.718  -5.731  1.00 10.00      A   
ATOM   4765  NZ  LYS A 504     -13.137 -22.201  -5.052  1.00 10.00      A   
ATOM   4766  HZ1 LYS A 504     -13.016 -22.241  -4.019  1.00 10.00      A   
ATOM   4767  HZ2 LYS A 504     -13.966 -22.770  -5.314  1.00 10.00      A   
ATOM   4768  HZ3 LYS A 504     -13.315 -21.217  -5.331  1.00 10.00      A   
ATOM   4769  C   LYS A 504     -11.136 -21.966 -10.294  1.00 10.00      A   
ATOM   4770  O   LYS A 504     -11.300 -21.033  -9.503  1.00 10.00      A   
ATOM   4771  N   LEU A 505     -10.289 -21.907 -11.314  1.00 10.00      A   
ATOM   4772  HN  LEU A 505     -10.237 -22.666 -11.935  1.00 10.00      A   
ATOM   4773  CA  LEU A 505      -9.437 -20.746 -11.541  1.00 10.00      A   
ATOM   4774  CB  LEU A 505      -8.376 -21.050 -12.597  1.00 10.00      A   
ATOM   4775  CG  LEU A 505      -7.583 -22.345 -12.413  1.00 10.00      A   
ATOM   4776  CD1 LEU A 505      -6.560 -22.502 -13.524  1.00 10.00      A   
ATOM   4777  CD2 LEU A 505      -6.907 -22.380 -11.054  1.00 10.00      A   
ATOM   4778  C   LEU A 505     -10.242 -19.503 -11.926  1.00 10.00      A   
ATOM   4779  O   LEU A 505      -9.759 -18.381 -11.800  1.00 10.00      A   
ATOM   4780  N   GLU A 506     -11.477 -19.704 -12.378  1.00 10.00      A   
ATOM   4781  HN  GLU A 506     -11.816 -20.620 -12.453  1.00 10.00      A   
ATOM   4782  CA  GLU A 506     -12.338 -18.587 -12.764  1.00 10.00      A   
ATOM   4783  CB  GLU A 506     -13.564 -19.069 -13.541  1.00 10.00      A   
ATOM   4784  CG  GLU A 506     -13.254 -19.628 -14.921  1.00 10.00      A   
ATOM   4785  CD  GLU A 506     -14.496 -19.828 -15.767  1.00 10.00      A   
ATOM   4786  OE1 GLU A 506     -15.448 -20.485 -15.292  1.00 10.00      A   
ATOM   4787  OE2 GLU A 506     -14.526 -19.336 -16.915  1.00 10.00      A   
ATOM   4788  C   GLU A 506     -12.779 -17.789 -11.539  1.00 10.00      A   
ATOM   4789  O   GLU A 506     -13.104 -16.606 -11.637  1.00 10.00      A   
ATOM   4790  N   THR A 507     -12.776 -18.442 -10.386  1.00 10.00      A   
ATOM   4791  HN  THR A 507     -12.501 -19.382 -10.369  1.00 10.00      A   
ATOM   4792  CA  THR A 507     -13.173 -17.803  -9.143  1.00 10.00      A   
ATOM   4793  CB  THR A 507     -13.900 -18.804  -8.226  1.00 10.00      A   
ATOM   4794  OG1 THR A 507     -14.469 -19.852  -9.025  1.00 10.00      A   
ATOM   4795  HG1 THR A 507     -14.691 -20.600  -8.456  1.00 10.00      A   
ATOM   4796  CG2 THR A 507     -15.014 -18.110  -7.458  1.00 10.00      A   
ATOM   4797  C   THR A 507     -11.952 -17.230  -8.418  1.00 10.00      A   
ATOM   4798  O   THR A 507     -12.071 -16.620  -7.356  1.00 10.00      A   
ATOM   4799  N   MET A 508     -10.777 -17.421  -9.005  1.00 10.00      A   
ATOM   4800  HN  MET A 508     -10.742 -17.898  -9.860  1.00 10.00      A   
ATOM   4801  CA  MET A 508      -9.538 -16.928  -8.419  1.00 10.00      A   
ATOM   4802  CB  MET A 508      -8.471 -18.023  -8.425  1.00 10.00      A   
ATOM   4803  CG  MET A 508      -8.744 -19.153  -7.446  1.00 10.00      A   
ATOM   4804  SD  MET A 508      -7.371 -20.314  -7.300  1.00 10.00      A   
ATOM   4805  CE  MET A 508      -6.023 -19.198  -6.913  1.00 10.00      A   
ATOM   4806  C   MET A 508      -9.030 -15.703  -9.169  1.00 10.00      A   
ATOM   4807  O   MET A 508      -9.096 -15.646 -10.395  1.00 10.00      A   
ATOM   4808  N   ARG A 509      -8.523 -14.728  -8.427  1.00 10.00      A   
ATOM   4809  HN  ARG A 509      -8.482 -14.840  -7.457  1.00 10.00      A   
ATOM   4810  CA  ARG A 509      -8.012 -13.503  -9.021  1.00 10.00      A   
ATOM   4811  CB  ARG A 509      -7.766 -12.447  -7.940  1.00 10.00      A   
ATOM   4812  CG  ARG A 509      -7.385 -11.078  -8.484  1.00 10.00      A   
ATOM   4813  CD  ARG A 509      -6.651 -10.243  -7.444  1.00 10.00      A   
ATOM   4814  NE  ARG A 509      -7.461  -9.968  -6.256  1.00 10.00      A   
ATOM   4815  HE  ARG A 509      -8.384 -10.309  -6.253  1.00 10.00      A   
ATOM   4816  CZ  ARG A 509      -7.017  -9.296  -5.182  1.00 10.00      A   
ATOM   4817  NH1 ARG A 509      -5.765  -8.828  -5.146  1.00 10.00      A   
ATOM   4818 HH11 ARG A 509      -5.125  -8.981  -5.952  1.00 10.00      A   
ATOM   4819 HH12 ARG A 509      -5.416  -8.301  -4.299  1.00 10.00      A   
ATOM   4820  NH2 ARG A 509      -7.824  -9.071  -4.156  1.00 10.00      A   
ATOM   4821 HH21 ARG A 509      -8.815  -9.406  -4.174  1.00 10.00      A   
ATOM   4822 HH22 ARG A 509      -7.464  -8.552  -3.313  1.00 10.00      A   
ATOM   4823  C   ARG A 509      -6.720 -13.768  -9.785  1.00 10.00      A   
ATOM   4824  O   ARG A 509      -6.644 -13.535 -10.992  1.00 10.00      A   
ATOM   4825  N   SER A 510      -5.714 -14.262  -9.072  1.00 10.00      A   
ATOM   4826  HN  SER A 510      -5.846 -14.449  -8.122  1.00 10.00      A   
ATOM   4827  CA  SER A 510      -4.425 -14.544  -9.670  1.00 10.00      A   
ATOM   4828  CB  SER A 510      -3.490 -13.340  -9.489  1.00 10.00      A   
ATOM   4829  OG  SER A 510      -4.136 -12.291  -8.778  1.00 10.00      A   
ATOM   4830  HG  SER A 510      -3.518 -11.558  -8.661  1.00 10.00      A   
ATOM   4831  C   SER A 510      -3.792 -15.796  -9.064  1.00 10.00      A   
ATOM   4832  O   SER A 510      -3.775 -15.973  -7.842  1.00 10.00      A   
ATOM   4833  N   LEU A 511      -3.295 -16.668  -9.926  1.00 10.00      A   
ATOM   4834  HN  LEU A 511      -3.370 -16.484 -10.893  1.00 10.00      A   
ATOM   4835  CA  LEU A 511      -2.643 -17.891  -9.493  1.00 10.00      A   
ATOM   4836  CB  LEU A 511      -3.368 -19.123 -10.044  1.00 10.00      A   
ATOM   4837  CG  LEU A 511      -2.719 -20.474  -9.741  1.00 10.00      A   
ATOM   4838  CD1 LEU A 511      -2.703 -20.745  -8.247  1.00 10.00      A   
ATOM   4839  CD2 LEU A 511      -3.437 -21.591 -10.477  1.00 10.00      A   
ATOM   4840  C   LEU A 511      -1.193 -17.885  -9.951  1.00 10.00      A   
ATOM   4841  O   LEU A 511      -0.914 -17.897 -11.151  1.00 10.00      A   
ATOM   4842  N   TRP A 512      -0.280 -17.839  -8.996  1.00 10.00      A   
ATOM   4843  HN  TRP A 512      -0.569 -17.828  -8.056  1.00 10.00      A   
ATOM   4844  CA  TRP A 512       1.140 -17.817  -9.303  1.00 10.00      A   
ATOM   4845  CB  TRP A 512       1.852 -16.718  -8.506  1.00 10.00      A   
ATOM   4846  CG  TRP A 512       3.334 -16.682  -8.732  1.00 10.00      A   
ATOM   4847  CD1 TRP A 512       4.288 -17.368  -8.037  1.00 10.00      A   
ATOM   4848  CD2 TRP A 512       4.032 -15.918  -9.718  1.00 10.00      A   
ATOM   4849  NE1 TRP A 512       5.532 -17.089  -8.538  1.00 10.00      A   
ATOM   4850  HE1 TRP A 512       6.380 -17.470  -8.209  1.00 10.00      A   
ATOM   4851  CE2 TRP A 512       5.404 -16.197  -9.569  1.00 10.00      A   
ATOM   4852  CE3 TRP A 512       3.629 -15.027 -10.714  1.00 10.00      A   
ATOM   4853  CZ2 TRP A 512       6.377 -15.618 -10.380  1.00 10.00      A   
ATOM   4854  CZ3 TRP A 512       4.595 -14.452 -11.518  1.00 10.00      A   
ATOM   4855  CH2 TRP A 512       5.952 -14.751 -11.347  1.00 10.00      A   
ATOM   4856  C   TRP A 512       1.783 -19.169  -9.027  1.00 10.00      A   
ATOM   4857  O   TRP A 512       1.745 -19.668  -7.905  1.00 10.00      A   
ATOM   4858  N   MET A 513       2.367 -19.758 -10.059  1.00 10.00      A   
ATOM   4859  HN  MET A 513       2.340 -19.323 -10.938  1.00 10.00      A   
ATOM   4860  CA  MET A 513       3.033 -21.047  -9.930  1.00 10.00      A   
ATOM   4861  CB  MET A 513       2.188 -22.156 -10.571  1.00 10.00      A   
ATOM   4862  CG  MET A 513       0.841 -22.378  -9.898  1.00 10.00      A   
ATOM   4863  SD  MET A 513      -0.224 -23.517 -10.804  1.00 10.00      A   
ATOM   4864  CE  MET A 513       0.610 -25.073 -10.499  1.00 10.00      A   
ATOM   4865  C   MET A 513       4.417 -20.992 -10.569  1.00 10.00      A   
ATOM   4866  O   MET A 513       4.546 -20.812 -11.780  1.00 10.00      A   
ATOM   4867  N   SER A 514       5.450 -21.143  -9.752  1.00 10.00      A   
ATOM   4868  HN  SER A 514       5.285 -21.309  -8.797  1.00 10.00      A   
ATOM   4869  CA  SER A 514       6.822 -21.096 -10.239  1.00 10.00      A   
ATOM   4870  CB  SER A 514       7.505 -19.809  -9.774  1.00 10.00      A   
ATOM   4871  OG  SER A 514       7.078 -19.444  -8.468  1.00 10.00      A   
ATOM   4872  HG  SER A 514       6.431 -20.084  -8.152  1.00 10.00      A   
ATOM   4873  C   SER A 514       7.603 -22.321  -9.782  1.00 10.00      A   
ATOM   4874  O   SER A 514       7.387 -22.814  -8.672  1.00 10.00      A   
ATOM   4875  N   SER A 515       8.493 -22.811 -10.647  1.00 10.00      A   
ATOM   4876  HN  SER A 515       8.615 -22.356 -11.515  1.00 10.00      A   
ATOM   4877  CA  SER A 515       9.311 -23.987 -10.350  1.00 10.00      A   
ATOM   4878  CB  SER A 515      10.279 -23.691  -9.202  1.00 10.00      A   
ATOM   4879  OG  SER A 515      10.945 -22.461  -9.420  1.00 10.00      A   
ATOM   4880  HG  SER A 515      11.883 -22.632  -9.552  1.00 10.00      A   
ATOM   4881  C   SER A 515       8.453 -25.215 -10.050  1.00 10.00      A   
ATOM   4882  O   SER A 515       8.656 -25.910  -9.053  1.00 10.00      A   
ATOM   4883  N   CYS A 516       7.489 -25.468 -10.915  1.00 10.00      A   
ATOM   4884  HN  CYS A 516       7.370 -24.877 -11.687  1.00 10.00      A   
ATOM   4885  CA  CYS A 516       6.604 -26.605 -10.757  1.00 10.00      A   
ATOM   4886  CB  CYS A 516       5.148 -26.144 -10.835  1.00 10.00      A   
ATOM   4887  SG  CYS A 516       4.887 -24.422 -10.366  1.00 10.00      A   
ATOM   4888  HG  CYS A 516       5.154 -23.668 -11.428  1.00 10.00      A   
ATOM   4889  C   CYS A 516       6.880 -27.636 -11.845  1.00 10.00      A   
ATOM   4890  O   CYS A 516       7.792 -27.469 -12.656  1.00 10.00      A   
ATOM   4891  N   SER A 517       6.088 -28.695 -11.862  1.00 10.00      A   
ATOM   4892  HN  SER A 517       5.381 -28.784 -11.183  1.00 10.00      A   
ATOM   4893  CA  SER A 517       6.241 -29.746 -12.854  1.00 10.00      A   
ATOM   4894  CB  SER A 517       6.066 -31.110 -12.186  1.00 10.00      A   
ATOM   4895  OG  SER A 517       6.658 -31.114 -10.895  1.00 10.00      A   
ATOM   4896  HG  SER A 517       7.399 -31.726 -10.883  1.00 10.00      A   
ATOM   4897  C   SER A 517       5.222 -29.558 -13.978  1.00 10.00      A   
ATOM   4898  O   SER A 517       4.939 -30.477 -14.745  1.00 10.00      A   
ATOM   4899  N   VAL A 518       4.678 -28.351 -14.062  1.00 10.00      A   
ATOM   4900  HN  VAL A 518       4.954 -27.668 -13.423  1.00 10.00      A   
ATOM   4901  CA  VAL A 518       3.688 -28.008 -15.075  1.00 10.00      A   
ATOM   4902  CB  VAL A 518       3.031 -26.643 -14.767  1.00 10.00      A   
ATOM   4903  CG1 VAL A 518       1.924 -26.339 -15.764  1.00 10.00      A   
ATOM   4904  CG2 VAL A 518       2.493 -26.612 -13.345  1.00 10.00      A   
ATOM   4905  C   VAL A 518       4.333 -27.955 -16.456  1.00 10.00      A   
ATOM   4906  O   VAL A 518       5.211 -27.127 -16.708  1.00 10.00      A   
ATOM   4907  N   SER A 519       3.893 -28.836 -17.344  1.00 10.00      A   
ATOM   4908  HN  SER A 519       3.178 -29.463 -17.086  1.00 10.00      A   
ATOM   4909  CA  SER A 519       4.436 -28.903 -18.690  1.00 10.00      A   
ATOM   4910  CB  SER A 519       4.086 -30.254 -19.319  1.00 10.00      A   
ATOM   4911  OG  SER A 519       2.692 -30.521 -19.230  1.00 10.00      A   
ATOM   4912  HG  SER A 519       2.459 -30.758 -18.313  1.00 10.00      A   
ATOM   4913  C   SER A 519       3.925 -27.759 -19.564  1.00 10.00      A   
ATOM   4914  O   SER A 519       2.840 -27.211 -19.324  1.00 10.00      A   
ATOM   4915  N   PHE A 520       4.708 -27.400 -20.581  1.00 10.00      A   
ATOM   4916  HN  PHE A 520       5.567 -27.866 -20.713  1.00 10.00      A   
ATOM   4917  CA  PHE A 520       4.331 -26.332 -21.498  1.00 10.00      A   
ATOM   4918  CB  PHE A 520       5.499 -25.994 -22.431  1.00 10.00      A   
ATOM   4919  CG  PHE A 520       5.167 -24.991 -23.501  1.00 10.00      A   
ATOM   4920  CD1 PHE A 520       4.727 -23.718 -23.175  1.00 10.00      A   
ATOM   4921  CD2 PHE A 520       5.302 -25.326 -24.837  1.00 10.00      A   
ATOM   4922  CE1 PHE A 520       4.427 -22.799 -24.162  1.00 10.00      A   
ATOM   4923  CE2 PHE A 520       5.004 -24.413 -25.829  1.00 10.00      A   
ATOM   4924  CZ  PHE A 520       4.566 -23.147 -25.493  1.00 10.00      A   
ATOM   4925  C   PHE A 520       3.101 -26.727 -22.311  1.00 10.00      A   
ATOM   4926  O   PHE A 520       2.245 -25.892 -22.615  1.00 10.00      A   
ATOM   4927  N   GLY A 521       3.016 -28.006 -22.649  1.00 10.00      A   
ATOM   4928  HN  GLY A 521       3.735 -28.623 -22.383  1.00 10.00      A   
ATOM   4929  CA  GLY A 521       1.891 -28.503 -23.415  1.00 10.00      A   
ATOM   4930  C   GLY A 521       0.573 -28.276 -22.707  1.00 10.00      A   
ATOM   4931  O   GLY A 521      -0.408 -27.863 -23.328  1.00 10.00      A   
ATOM   4932  N   ALA A 522       0.551 -28.537 -21.406  1.00 10.00      A   
ATOM   4933  HN  ALA A 522       1.366 -28.869 -20.971  1.00 10.00      A   
ATOM   4934  CA  ALA A 522      -0.656 -28.356 -20.613  1.00 10.00      A   
ATOM   4935  CB  ALA A 522      -0.496 -28.977 -19.240  1.00 10.00      A   
ATOM   4936  C   ALA A 522      -1.016 -26.884 -20.497  1.00 10.00      A   
ATOM   4937  O   ALA A 522      -2.193 -26.528 -20.463  1.00 10.00      A   
ATOM   4938  N   CYS A 523       0.003 -26.031 -20.443  1.00 10.00      A   
ATOM   4939  HN  CYS A 523       0.919 -26.381 -20.460  1.00 10.00      A   
ATOM   4940  CA  CYS A 523      -0.212 -24.592 -20.350  1.00 10.00      A   
ATOM   4941  CB  CYS A 523       1.122 -23.850 -20.230  1.00 10.00      A   
ATOM   4942  SG  CYS A 523       2.090 -24.301 -18.770  1.00 10.00      A   
ATOM   4943  HG  CYS A 523       2.398 -25.591 -18.861  1.00 10.00      A   
ATOM   4944  C   CYS A 523      -0.991 -24.099 -21.564  1.00 10.00      A   
ATOM   4945  O   CYS A 523      -1.855 -23.228 -21.457  1.00 10.00      A   
ATOM   4946  N   LYS A 524      -0.687 -24.676 -22.724  1.00 10.00      A   
ATOM   4947  HN  LYS A 524       0.013 -25.364 -22.749  1.00 10.00      A   
ATOM   4948  CA  LYS A 524      -1.374 -24.313 -23.956  1.00 10.00      A   
ATOM   4949  CB  LYS A 524      -0.637 -24.865 -25.177  1.00 10.00      A   
ATOM   4950  CG  LYS A 524       0.771 -24.322 -25.351  1.00 10.00      A   
ATOM   4951  CD  LYS A 524       1.296 -24.563 -26.760  1.00 10.00      A   
ATOM   4952  CE  LYS A 524       1.554 -26.038 -27.022  1.00 10.00      A   
ATOM   4953  NZ  LYS A 524       1.899 -26.302 -28.446  1.00 10.00      A   
ATOM   4954  HZ1 LYS A 524       2.666 -25.667 -28.753  1.00 10.00      A   
ATOM   4955  HZ2 LYS A 524       1.071 -26.144 -29.051  1.00 10.00      A   
ATOM   4956  HZ3 LYS A 524       2.217 -27.293 -28.562  1.00 10.00      A   
ATOM   4957  C   LYS A 524      -2.794 -24.860 -23.925  1.00 10.00      A   
ATOM   4958  O   LYS A 524      -3.742 -24.192 -24.328  1.00 10.00      A   
ATOM   4959  N   LEU A 525      -2.928 -26.075 -23.406  1.00 10.00      A   
ATOM   4960  HN  LEU A 525      -2.128 -26.542 -23.078  1.00 10.00      A   
ATOM   4961  CA  LEU A 525      -4.223 -26.733 -23.305  1.00 10.00      A   
ATOM   4962  CB  LEU A 525      -4.060 -28.166 -22.794  1.00 10.00      A   
ATOM   4963  CG  LEU A 525      -5.243 -29.102 -23.040  1.00 10.00      A   
ATOM   4964  CD1 LEU A 525      -5.308 -29.516 -24.502  1.00 10.00      A   
ATOM   4965  CD2 LEU A 525      -5.161 -30.317 -22.138  1.00 10.00      A   
ATOM   4966  C   LEU A 525      -5.151 -25.948 -22.382  1.00 10.00      A   
ATOM   4967  O   LEU A 525      -6.348 -25.835 -22.642  1.00 10.00      A   
ATOM   4968  N   LEU A 526      -4.589 -25.416 -21.296  1.00 10.00      A   
ATOM   4969  HN  LEU A 526      -3.633 -25.579 -21.125  1.00 10.00      A   
ATOM   4970  CA  LEU A 526      -5.357 -24.630 -20.339  1.00 10.00      A   
ATOM   4971  CB  LEU A 526      -4.496 -24.271 -19.125  1.00 10.00      A   
ATOM   4972  CG  LEU A 526      -5.247 -23.748 -17.896  1.00 10.00      A   
ATOM   4973  CD1 LEU A 526      -6.133 -24.836 -17.306  1.00 10.00      A   
ATOM   4974  CD2 LEU A 526      -4.265 -23.232 -16.854  1.00 10.00      A   
ATOM   4975  C   LEU A 526      -5.891 -23.369 -21.006  1.00 10.00      A   
ATOM   4976  O   LEU A 526      -7.040 -22.981 -20.792  1.00 10.00      A   
ATOM   4977  N   GLY A 527      -5.052 -22.746 -21.828  1.00 10.00      A   
ATOM   4978  HN  GLY A 527      -4.149 -23.109 -21.952  1.00 10.00      A   
ATOM   4979  CA  GLY A 527      -5.452 -21.540 -22.536  1.00 10.00      A   
ATOM   4980  C   GLY A 527      -6.522 -21.826 -23.575  1.00 10.00      A   
ATOM   4981  O   GLY A 527      -7.423 -21.016 -23.799  1.00 10.00      A   
ATOM   4982  N   GLN A 528      -6.422 -22.988 -24.206  1.00 10.00      A   
ATOM   4983  HN  GLN A 528      -5.669 -23.582 -23.994  1.00 10.00      A   
ATOM   4984  CA  GLN A 528      -7.386 -23.398 -25.215  1.00 10.00      A   
ATOM   4985  CB  GLN A 528      -6.842 -24.582 -26.026  1.00 10.00      A   
ATOM   4986  CG  GLN A 528      -5.705 -24.227 -26.974  1.00 10.00      A   
ATOM   4987  CD  GLN A 528      -6.185 -23.504 -28.216  1.00 10.00      A   
ATOM   4988  OE1 GLN A 528      -7.300 -23.731 -28.692  1.00 10.00      A   
ATOM   4989  NE2 GLN A 528      -5.346 -22.624 -28.744  1.00 10.00      A   
ATOM   4990 HE21 GLN A 528      -4.476 -22.491 -28.305  1.00 10.00      A   
ATOM   4991 HE22 GLN A 528      -5.627 -22.137 -29.544  1.00 10.00      A   
ATOM   4992  C   GLN A 528      -8.707 -23.781 -24.558  1.00 10.00      A   
ATOM   4993  O   GLN A 528      -9.762 -23.761 -25.197  1.00 10.00      A   
ATOM   4994  N   LYS A 529      -8.644 -24.123 -23.277  1.00 10.00      A   
ATOM   4995  HN  LYS A 529      -7.774 -24.103 -22.821  1.00 10.00      A   
ATOM   4996  CA  LYS A 529      -9.828 -24.524 -22.529  1.00 10.00      A   
ATOM   4997  CB  LYS A 529      -9.448 -25.548 -21.450  1.00 10.00      A   
ATOM   4998  CG  LYS A 529     -10.620 -26.071 -20.630  1.00 10.00      A   
ATOM   4999  CD  LYS A 529     -10.151 -27.055 -19.569  1.00 10.00      A   
ATOM   5000  CE  LYS A 529     -11.260 -27.386 -18.585  1.00 10.00      A   
ATOM   5001  NZ  LYS A 529     -12.361 -28.151 -19.225  1.00 10.00      A   
ATOM   5002  HZ1 LYS A 529     -12.026 -29.094 -19.507  1.00 10.00      A   
ATOM   5003  HZ2 LYS A 529     -12.700 -27.652 -20.069  1.00 10.00      A   
ATOM   5004  HZ3 LYS A 529     -13.158 -28.259 -18.564  1.00 10.00      A   
ATOM   5005  C   LYS A 529     -10.531 -23.324 -21.901  1.00 10.00      A   
ATOM   5006  O   LYS A 529     -11.753 -23.204 -21.971  1.00 10.00      A   
ATOM   5007  N   MET A 530      -9.756 -22.430 -21.302  1.00 10.00      A   
ATOM   5008  HN  MET A 530      -8.779 -22.559 -21.308  1.00 10.00      A   
ATOM   5009  CA  MET A 530     -10.315 -21.252 -20.647  1.00 10.00      A   
ATOM   5010  CB  MET A 530      -9.764 -21.121 -19.221  1.00 10.00      A   
ATOM   5011  CG  MET A 530      -9.658 -22.434 -18.456  1.00 10.00      A   
ATOM   5012  SD  MET A 530     -11.236 -23.295 -18.283  1.00 10.00      A   
ATOM   5013  CE  MET A 530     -12.139 -22.159 -17.237  1.00 10.00      A   
ATOM   5014  C   MET A 530     -10.015 -19.985 -21.448  1.00 10.00      A   
ATOM   5015  O   MET A 530      -8.900 -19.471 -21.413  1.00 10.00      A   
ATOM   5016  N   PRO A 531     -11.016 -19.458 -22.172  1.00 10.00      A   
ATOM   5017  CA  PRO A 531     -10.856 -18.257 -23.002  1.00 10.00      A   
ATOM   5018  CB  PRO A 531     -12.133 -18.235 -23.843  1.00 10.00      A   
ATOM   5019  CG  PRO A 531     -13.143 -18.951 -23.016  1.00 10.00      A   
ATOM   5020  CD  PRO A 531     -12.387 -20.003 -22.248  1.00 10.00      A   
ATOM   5021  C   PRO A 531     -10.730 -16.961 -22.199  1.00 10.00      A   
ATOM   5022  O   PRO A 531     -10.070 -16.016 -22.639  1.00 10.00      A   
ATOM   5023  N   LYS A 532     -11.344 -16.914 -21.020  1.00 10.00      A   
ATOM   5024  HN  LYS A 532     -11.824 -17.705 -20.695  1.00 10.00      A   
ATOM   5025  CA  LYS A 532     -11.299 -15.716 -20.190  1.00 10.00      A   
ATOM   5026  CB  LYS A 532     -12.623 -15.507 -19.454  1.00 10.00      A   
ATOM   5027  CG  LYS A 532     -13.829 -15.334 -20.362  1.00 10.00      A   
ATOM   5028  CD  LYS A 532     -15.049 -14.909 -19.565  1.00 10.00      A   
ATOM   5029  CE  LYS A 532     -16.321 -14.989 -20.393  1.00 10.00      A   
ATOM   5030  NZ  LYS A 532     -16.715 -16.395 -20.666  1.00 10.00      A   
ATOM   5031  HZ1 LYS A 532     -17.739 -16.456 -20.846  1.00 10.00      A   
ATOM   5032  HZ2 LYS A 532     -16.489 -16.998 -19.851  1.00 10.00      A   
ATOM   5033  HZ3 LYS A 532     -16.206 -16.749 -21.502  1.00 10.00      A   
ATOM   5034  C   LYS A 532     -10.143 -15.765 -19.197  1.00 10.00      A   
ATOM   5035  O   LYS A 532      -9.993 -14.876 -18.354  1.00 10.00      A   
ATOM   5036  N   LEU A 533      -9.334 -16.809 -19.294  1.00 10.00      A   
ATOM   5037  HN  LEU A 533      -9.502 -17.481 -19.984  1.00 10.00      A   
ATOM   5038  CA  LEU A 533      -8.193 -16.969 -18.413  1.00 10.00      A   
ATOM   5039  CB  LEU A 533      -8.190 -18.360 -17.776  1.00 10.00      A   
ATOM   5040  CG  LEU A 533      -8.743 -18.456 -16.350  1.00 10.00      A   
ATOM   5041  CD1 LEU A 533     -10.186 -17.973 -16.285  1.00 10.00      A   
ATOM   5042  CD2 LEU A 533      -8.625 -19.878 -15.823  1.00 10.00      A   
ATOM   5043  C   LEU A 533      -6.904 -16.733 -19.176  1.00 10.00      A   
ATOM   5044  O   LEU A 533      -6.624 -17.400 -20.172  1.00 10.00      A   
ATOM   5045  N   ASN A 534      -6.122 -15.780 -18.710  1.00 10.00      A   
ATOM   5046  HN  ASN A 534      -6.392 -15.291 -17.903  1.00 10.00      A   
ATOM   5047  CA  ASN A 534      -4.866 -15.447 -19.353  1.00 10.00      A   
ATOM   5048  CB  ASN A 534      -4.558 -13.956 -19.213  1.00 10.00      A   
ATOM   5049  CG  ASN A 534      -5.251 -13.101 -20.256  1.00 10.00      A   
ATOM   5050  OD1 ASN A 534      -6.141 -13.566 -20.973  1.00 10.00      A   
ATOM   5051  ND2 ASN A 534      -4.852 -11.840 -20.345  1.00 10.00      A   
ATOM   5052 HD21 ASN A 534      -4.139 -11.531 -19.739  1.00 10.00      A   
ATOM   5053 HD22 ASN A 534      -5.295 -11.258 -21.002  1.00 10.00      A   
ATOM   5054  C   ASN A 534      -3.724 -16.278 -18.791  1.00 10.00      A   
ATOM   5055  O   ASN A 534      -3.197 -15.988 -17.716  1.00 10.00      A   
ATOM   5056  N   VAL A 535      -3.372 -17.334 -19.509  1.00 10.00      A   
ATOM   5057  HN  VAL A 535      -3.859 -17.532 -20.338  1.00 10.00      A   
ATOM   5058  CA  VAL A 535      -2.284 -18.206 -19.103  1.00 10.00      A   
ATOM   5059  CB  VAL A 535      -2.497 -19.656 -19.604  1.00 10.00      A   
ATOM   5060  CG1 VAL A 535      -1.464 -20.596 -18.996  1.00 10.00      A   
ATOM   5061  CG2 VAL A 535      -3.909 -20.133 -19.284  1.00 10.00      A   
ATOM   5062  C   VAL A 535      -0.978 -17.662 -19.666  1.00 10.00      A   
ATOM   5063  O   VAL A 535      -0.614 -17.959 -20.808  1.00 10.00      A   
ATOM   5064  N   GLU A 536      -0.303 -16.841 -18.874  1.00 10.00      A   
ATOM   5065  HN  GLU A 536      -0.659 -16.634 -17.980  1.00 10.00      A   
ATOM   5066  CA  GLU A 536       0.953 -16.238 -19.288  1.00 10.00      A   
ATOM   5067  CB  GLU A 536       1.046 -14.793 -18.804  1.00 10.00      A   
ATOM   5068  CG  GLU A 536       0.062 -13.849 -19.478  1.00 10.00      A   
ATOM   5069  CD  GLU A 536       0.281 -12.394 -19.099  1.00 10.00      A   
ATOM   5070  OE1 GLU A 536       1.315 -12.080 -18.475  1.00 10.00      A   
ATOM   5071  OE2 GLU A 536      -0.589 -11.553 -19.425  1.00 10.00      A   
ATOM   5072  C   GLU A 536       2.146 -17.040 -18.788  1.00 10.00      A   
ATOM   5073  O   GLU A 536       2.324 -17.238 -17.585  1.00 10.00      A   
ATOM   5074  N   VAL A 537       2.950 -17.508 -19.722  1.00 10.00      A   
ATOM   5075  HN  VAL A 537       2.739 -17.328 -20.667  1.00 10.00      A   
ATOM   5076  CA  VAL A 537       4.136 -18.283 -19.394  1.00 10.00      A   
ATOM   5077  CB  VAL A 537       4.374 -19.414 -20.419  1.00 10.00      A   
ATOM   5078  CG1 VAL A 537       5.640 -20.189 -20.085  1.00 10.00      A   
ATOM   5079  CG2 VAL A 537       3.173 -20.349 -20.481  1.00 10.00      A   
ATOM   5080  C   VAL A 537       5.359 -17.374 -19.352  1.00 10.00      A   
ATOM   5081  O   VAL A 537       5.685 -16.715 -20.341  1.00 10.00      A   
ATOM   5082  N   ILE A 538       6.020 -17.338 -18.204  1.00 10.00      A   
ATOM   5083  HN  ILE A 538       5.712 -17.902 -17.459  1.00 10.00      A   
ATOM   5084  CA  ILE A 538       7.208 -16.515 -18.020  1.00 10.00      A   
ATOM   5085  CB  ILE A 538       7.129 -15.675 -16.727  1.00 10.00      A   
ATOM   5086  CG1 ILE A 538       5.745 -15.033 -16.585  1.00 10.00      A   
ATOM   5087  CG2 ILE A 538       8.215 -14.608 -16.727  1.00 10.00      A   
ATOM   5088  CD1 ILE A 538       5.467 -14.468 -15.210  1.00 10.00      A   
ATOM   5089  C   ILE A 538       8.437 -17.413 -17.958  1.00 10.00      A   
ATOM   5090  O   ILE A 538       8.736 -18.017 -16.921  1.00 10.00      A   
ATOM   5091  N   ASP A 539       9.137 -17.507 -19.073  1.00 10.00      A   
ATOM   5092  HN  ASP A 539       8.858 -16.991 -19.860  1.00 10.00      A   
ATOM   5093  CA  ASP A 539      10.316 -18.349 -19.162  1.00 10.00      A   
ATOM   5094  CB  ASP A 539      10.025 -19.535 -20.081  1.00 10.00      A   
ATOM   5095  CG  ASP A 539      10.761 -20.787 -19.668  1.00 10.00      A   
ATOM   5096  OD1 ASP A 539      10.120 -21.689 -19.084  1.00 10.00      A   
ATOM   5097  OD2 ASP A 539      11.972 -20.887 -19.940  1.00 10.00      A   
ATOM   5098  C   ASP A 539      11.508 -17.558 -19.688  1.00 10.00      A   
ATOM   5099  O   ASP A 539      11.389 -16.817 -20.666  1.00 10.00      A   
ATOM   5100  N   GLU A 540      12.652 -17.713 -19.036  1.00 10.00      A   
ATOM   5101  HN  GLU A 540      12.684 -18.315 -18.255  1.00 10.00      A   
ATOM   5102  CA  GLU A 540      13.862 -17.004 -19.435  1.00 10.00      A   
ATOM   5103  CB  GLU A 540      14.680 -16.604 -18.207  1.00 10.00      A   
ATOM   5104  CG  GLU A 540      13.950 -15.697 -17.234  1.00 10.00      A   
ATOM   5105  CD  GLU A 540      14.809 -15.325 -16.046  1.00 10.00      A   
ATOM   5106  OE1 GLU A 540      14.863 -16.113 -15.077  1.00 10.00      A   
ATOM   5107  OE2 GLU A 540      15.433 -14.246 -16.072  1.00 10.00      A   
ATOM   5108  C   GLU A 540      14.726 -17.844 -20.369  1.00 10.00      A   
ATOM   5109  O   GLU A 540      15.743 -17.369 -20.875  1.00 10.00      A   
ATOM   5110  N   ARG A 541      14.316 -19.082 -20.615  1.00 10.00      A   
ATOM   5111  HN  ARG A 541      13.476 -19.400 -20.213  1.00 10.00      A   
ATOM   5112  CA  ARG A 541      15.078 -19.974 -21.482  1.00 10.00      A   
ATOM   5113  CB  ARG A 541      14.851 -21.439 -21.094  1.00 10.00      A   
ATOM   5114  CG  ARG A 541      15.396 -21.806 -19.723  1.00 10.00      A   
ATOM   5115  CD  ARG A 541      14.375 -22.575 -18.903  1.00 10.00      A   
ATOM   5116  NE  ARG A 541      14.215 -23.950 -19.372  1.00 10.00      A   
ATOM   5117  HE  ARG A 541      15.017 -24.518 -19.388  1.00 10.00      A   
ATOM   5118  CZ  ARG A 541      13.062 -24.462 -19.791  1.00 10.00      A   
ATOM   5119  NH1 ARG A 541      11.964 -23.711 -19.814  1.00 10.00      A   
ATOM   5120 HH11 ARG A 541      11.992 -22.704 -19.504  1.00 10.00      A   
ATOM   5121 HH12 ARG A 541      11.064 -24.117 -20.144  1.00 10.00      A   
ATOM   5122  NH2 ARG A 541      12.997 -25.729 -20.179  1.00 10.00      A   
ATOM   5123 HH21 ARG A 541      12.093 -26.127 -20.511  1.00 10.00      A   
ATOM   5124 HH22 ARG A 541      13.850 -26.334 -20.152  1.00 10.00      A   
ATOM   5125  C   ARG A 541      14.738 -19.748 -22.954  1.00 10.00      A   
ATOM   5126  O   ARG A 541      15.232 -20.451 -23.836  1.00 10.00      A   
ATOM   5127  N   GLY A 542      13.891 -18.770 -23.219  1.00 10.00      A   
ATOM   5128  HN  GLY A 542      13.516 -18.244 -22.481  1.00 10.00      A   
ATOM   5129  CA  GLY A 542      13.508 -18.473 -24.581  1.00 10.00      A   
ATOM   5130  C   GLY A 542      12.188 -19.111 -24.954  1.00 10.00      A   
ATOM   5131  O   GLY A 542      11.531 -19.727 -24.108  1.00 10.00      A   
ATOM   5132  N   ALA A 543      11.816 -18.979 -26.221  1.00 10.00      A   
ATOM   5133  HN  ALA A 543      12.410 -18.501 -26.841  1.00 10.00      A   
ATOM   5134  CA  ALA A 543      10.568 -19.526 -26.733  1.00 10.00      A   
ATOM   5135  CB  ALA A 543      10.436 -19.234 -28.217  1.00 10.00      A   
ATOM   5136  C   ALA A 543      10.463 -21.021 -26.456  1.00 10.00      A   
ATOM   5137  O   ALA A 543      11.269 -21.812 -26.943  1.00 10.00      A   
ATOM   5138  N   PRO A 544       9.460 -21.423 -25.664  1.00 10.00      A   
ATOM   5139  CA  PRO A 544       9.243 -22.823 -25.291  1.00 10.00      A   
ATOM   5140  CB  PRO A 544       8.155 -22.758 -24.210  1.00 10.00      A   
ATOM   5141  CG  PRO A 544       8.027 -21.314 -23.850  1.00 10.00      A   
ATOM   5142  CD  PRO A 544       8.452 -20.540 -25.061  1.00 10.00      A   
ATOM   5143  C   PRO A 544       8.776 -23.686 -26.459  1.00 10.00      A   
ATOM   5144  O   PRO A 544       8.734 -24.909 -26.351  1.00 10.00      A   
ATOM   5145  N   ASP A 545       8.440 -23.050 -27.576  1.00 10.00      A   
ATOM   5146  HN  ASP A 545       8.496 -22.071 -27.602  1.00 10.00      A   
ATOM   5147  CA  ASP A 545       7.980 -23.772 -28.761  1.00 10.00      A   
ATOM   5148  CB  ASP A 545       7.345 -22.821 -29.778  1.00 10.00      A   
ATOM   5149  CG  ASP A 545       6.452 -23.548 -30.763  1.00 10.00      A   
ATOM   5150  OD1 ASP A 545       5.377 -24.034 -30.355  1.00 10.00      A   
ATOM   5151  OD2 ASP A 545       6.811 -23.637 -31.951  1.00 10.00      A   
ATOM   5152  C   ASP A 545       9.114 -24.563 -29.409  1.00 10.00      A   
ATOM   5153  O   ASP A 545       8.881 -25.451 -30.228  1.00 10.00      A   
ATOM   5154  N   SER A 546      10.346 -24.236 -29.046  1.00 10.00      A   
ATOM   5155  HN  SER A 546      10.482 -23.509 -28.406  1.00 10.00      A   
ATOM   5156  CA  SER A 546      11.499 -24.938 -29.582  1.00 10.00      A   
ATOM   5157  CB  SER A 546      12.653 -23.969 -29.846  1.00 10.00      A   
ATOM   5158  OG  SER A 546      12.822 -23.050 -28.775  1.00 10.00      A   
ATOM   5159  HG  SER A 546      12.081 -22.425 -28.761  1.00 10.00      A   
ATOM   5160  C   SER A 546      11.928 -26.046 -28.629  1.00 10.00      A   
ATOM   5161  O   SER A 546      12.990 -26.646 -28.788  1.00 10.00      A   
ATOM   5162  N   ARG A 547      11.088 -26.302 -27.633  1.00 10.00      A   
ATOM   5163  HN  ARG A 547      10.255 -25.785 -27.569  1.00 10.00      A   
ATOM   5164  CA  ARG A 547      11.348 -27.332 -26.643  1.00 10.00      A   
ATOM   5165  CB  ARG A 547      11.651 -26.698 -25.280  1.00 10.00      A   
ATOM   5166  CG  ARG A 547      12.948 -25.909 -25.231  1.00 10.00      A   
ATOM   5167  CD  ARG A 547      13.277 -25.468 -23.814  1.00 10.00      A
[truncated: 221,457 more chars]
