# Supplementary material for: Flexibility of intrinsically disordered degrons in AUX/IAA proteins reinforces auxin co-receptor assemblies
Source: Nat Commun. 2020 May 8;11:2277. doi: 10.1038/s41467-020-16147-2 (PMC7210949; doi:10.1038/s41467-020-16147-2)
Supplement: Supplementary file 9 — Supplementary Data 6 [file 41467_2020_16147_MOESM9_ESM.gz › haddock_files/IAA07/With_disorder_restraint/cluster2_3.pdb]

REMARK FILENAME="complex_40w.pdb0"
REMARK ===============================================================
REMARK HADDOCK run for complex
REMARK initial structure: complex_40.pdb
REMARK final NOE weights: unambig 50 amb: 50
REMARK ===============================================================
REMARK            total,bonds,angles,improper,dihe,vdw,elec,air,cdih,coup,rdcs,vean,dani,xpcs,rg
REMARK energies: -448.592, 0, 0, 0, 0, -47.8565, -404.187, 3.45174, 0, 0, 0, 0, 0, 0, 0
REMARK ===============================================================
REMARK            bonds,angles,impropers,dihe,air,cdih,coup,rdcs,vean,dani,xpcs
REMARK rms-dev.: 0,0,0,0,5.363254E-02,0,0, 0, 0, 0, 0
REMARK ===============================================================
REMARK               air,cdih,coup,rdcs,vean,dani,xpcs
REMARK               >0.3,>5,>1,>0,>5,>0.2,>0.2
REMARK violations.: 0, 0, 0, 0, 0, 0, 0
REMARK ===============================================================
REMARK                        CVpartition#,violations,rms
REMARK AIRs cross-validation: 2, 0, NaN
REMARK ===============================================================
REMARK NCS energy: 0
REMARK ===============================================================
REMARK Symmetry energy: 0
REMARK ===============================================================
REMARK Desolvation energy: 40.6761
REMARK Internal energy free molecules: -16770.3
REMARK Internal energy complex: -33287.9
REMARK Binding energy: -16929
REMARK ===============================================================
REMARK buried surface area: 1749.05
REMARK ===============================================================
REMARK water - chain1: 0 0 0
REMARK water - chain2: 0 0 0
REMARK water - chain3: 0 0 0
REMARK water - chain4: 0 0 0
REMARK water - chain5: 0 0 0
REMARK water - chain6: 0 0 0
REMARK ===============================================================
REMARK water - water: 0 0 0
REMARK ===============================================================
REMARK DATE:14-Feb-2019  05:39:25       created by user: enmr049
REMARK VERSION:1.3U
ATOM      1  N   PHE A   9     -39.105  -7.166   7.581  1.00 10.00      A   
ATOM      2  HN  PHE A   9     -39.239  -7.324   8.543  1.00 10.00      A   
ATOM      3  CA  PHE A   9     -38.313  -8.122   6.814  1.00 10.00      A   
ATOM      4  CB  PHE A   9     -37.424  -7.395   5.801  1.00 10.00      A   
ATOM      5  CG  PHE A   9     -38.137  -6.354   4.984  1.00 10.00      A   
ATOM      6  CD1 PHE A   9     -39.215  -6.700   4.182  1.00 10.00      A   
ATOM      7  CD2 PHE A   9     -37.726  -5.031   5.016  1.00 10.00      A   
ATOM      8  CE1 PHE A   9     -39.869  -5.744   3.430  1.00 10.00      A   
ATOM      9  CE2 PHE A   9     -38.377  -4.072   4.266  1.00 10.00      A   
ATOM     10  CZ  PHE A   9     -39.450  -4.428   3.472  1.00 10.00      A   
ATOM     11  C   PHE A   9     -37.440  -8.956   7.745  1.00 10.00      A   
ATOM     12  O   PHE A   9     -36.839  -8.418   8.677  1.00 10.00      A   
ATOM     13  N   PRO A  10     -37.375 -10.279   7.517  1.00 10.00      A   
ATOM     14  CA  PRO A  10     -36.562 -11.186   8.334  1.00 10.00      A   
ATOM     15  CB  PRO A  10     -36.713 -12.540   7.629  1.00 10.00      A   
ATOM     16  CG  PRO A  10     -37.990 -12.432   6.874  1.00 10.00      A   
ATOM     17  CD  PRO A  10     -38.097 -10.995   6.452  1.00 10.00      A   
ATOM     18  C   PRO A  10     -35.093 -10.759   8.357  1.00 10.00      A   
ATOM     19  O   PRO A  10     -34.562 -10.270   7.356  1.00 10.00      A   
ATOM     20  N   GLU A  11     -34.442 -10.964   9.497  1.00 10.00      A   
ATOM     21  HN  GLU A  11     -34.918 -11.390  10.244  1.00 10.00      A   
ATOM     22  CA  GLU A  11     -33.038 -10.589   9.674  1.00 10.00      A   
ATOM     23  CB  GLU A  11     -32.578 -10.880  11.105  1.00 10.00      A   
ATOM     24  CG  GLU A  11     -33.478 -10.274  12.172  1.00 10.00      A   
ATOM     25  CD  GLU A  11     -32.855 -10.274  13.555  1.00 10.00      A   
ATOM     26  OE1 GLU A  11     -31.979 -11.125  13.830  1.00 10.00      A   
ATOM     27  OE2 GLU A  11     -33.250  -9.424  14.381  1.00 10.00      A   
ATOM     28  C   GLU A  11     -32.134 -11.294   8.666  1.00 10.00      A   
ATOM     29  O   GLU A  11     -31.187 -10.701   8.148  1.00 10.00      A   
ATOM     30  N   GLU A  12     -32.449 -12.554   8.377  1.00 10.00      A   
ATOM     31  HN  GLU A  12     -33.218 -12.967   8.828  1.00 10.00      A   
ATOM     32  CA  GLU A  12     -31.670 -13.346   7.428  1.00 10.00      A   
ATOM     33  CB  GLU A  12     -32.142 -14.801   7.436  1.00 10.00      A   
ATOM     34  CG  GLU A  12     -33.612 -14.983   7.089  1.00 10.00      A   
ATOM     35  CD  GLU A  12     -34.204 -16.232   7.703  1.00 10.00      A   
ATOM     36  OE1 GLU A  12     -33.824 -17.345   7.287  1.00 10.00      A   
ATOM     37  OE2 GLU A  12     -35.051 -16.107   8.608  1.00 10.00      A   
ATOM     38  C   GLU A  12     -31.742 -12.765   6.015  1.00 10.00      A   
ATOM     39  O   GLU A  12     -30.801 -12.887   5.227  1.00 10.00      A   
ATOM     40  N   VAL A  13     -32.858 -12.127   5.700  1.00 10.00      A   
ATOM     41  HN  VAL A  13     -33.571 -12.052   6.367  1.00 10.00      A   
ATOM     42  CA  VAL A  13     -33.041 -11.523   4.389  1.00 10.00      A   
ATOM     43  CB  VAL A  13     -34.524 -11.233   4.103  1.00 10.00      A   
ATOM     44  CG1 VAL A  13     -34.698 -10.633   2.715  1.00 10.00      A   
ATOM     45  CG2 VAL A  13     -35.330 -12.512   4.236  1.00 10.00      A   
ATOM     46  C   VAL A  13     -32.241 -10.228   4.299  1.00 10.00      A   
ATOM     47  O   VAL A  13     -31.577  -9.962   3.296  1.00 10.00      A   
ATOM     48  N   LEU A  14     -32.284  -9.445   5.375  1.00 10.00      A   
ATOM     49  HN  LEU A  14     -32.815  -9.729   6.149  1.00 10.00      A   
ATOM     50  CA  LEU A  14     -31.566  -8.176   5.434  1.00 10.00      A   
ATOM     51  CB  LEU A  14     -31.898  -7.426   6.727  1.00 10.00      A   
ATOM     52  CG  LEU A  14     -33.349  -6.948   6.851  1.00 10.00      A   
ATOM     53  CD1 LEU A  14     -33.695  -6.626   8.295  1.00 10.00      A   
ATOM     54  CD2 LEU A  14     -33.595  -5.743   5.956  1.00 10.00      A   
ATOM     55  C   LEU A  14     -30.063  -8.382   5.278  1.00 10.00      A   
ATOM     56  O   LEU A  14     -29.400  -7.623   4.573  1.00 10.00      A   
ATOM     57  N   GLU A  15     -29.532  -9.422   5.914  1.00 10.00      A   
ATOM     58  HN  GLU A  15     -30.106  -9.995   6.466  1.00 10.00      A   
ATOM     59  CA  GLU A  15     -28.109  -9.718   5.813  1.00 10.00      A   
ATOM     60  CB  GLU A  15     -27.712 -10.853   6.752  1.00 10.00      A   
ATOM     61  CG  GLU A  15     -26.218 -11.125   6.767  1.00 10.00      A   
ATOM     62  CD  GLU A  15     -25.871 -12.480   7.341  1.00 10.00      A   
ATOM     63  OE1 GLU A  15     -25.772 -13.453   6.564  1.00 10.00      A   
ATOM     64  OE2 GLU A  15     -25.692 -12.579   8.572  1.00 10.00      A   
ATOM     65  C   GLU A  15     -27.748 -10.077   4.374  1.00 10.00      A   
ATOM     66  O   GLU A  15     -26.686  -9.702   3.872  1.00 10.00      A   
ATOM     67  N   HIS A  16     -28.649 -10.795   3.711  1.00 10.00      A   
ATOM     68  HN  HIS A  16     -29.475 -11.060   4.167  1.00 10.00      A   
ATOM     69  CA  HIS A  16     -28.442 -11.199   2.327  1.00 10.00      A   
ATOM     70  CB  HIS A  16     -29.601 -12.074   1.836  1.00 10.00      A   
ATOM     71  CG  HIS A  16     -29.257 -12.967   0.679  1.00 10.00      A   
ATOM     72  ND1 HIS A  16     -29.073 -14.320   0.850  1.00 10.00      A   
ATOM     73  CD2 HIS A  16     -29.080 -12.657  -0.632  1.00 10.00      A   
ATOM     74  CE1 HIS A  16     -28.793 -14.802  -0.347  1.00 10.00      A   
ATOM     75  NE2 HIS A  16     -28.784 -13.836  -1.271  1.00 10.00      A   
ATOM     76  HE2 HIS A  16     -28.596 -13.949  -2.238  1.00 10.00      A   
ATOM     77  C   HIS A  16     -28.294  -9.965   1.444  1.00 10.00      A   
ATOM     78  O   HIS A  16     -27.465  -9.932   0.538  1.00 10.00      A   
ATOM     79  N   VAL A  17     -29.085  -8.942   1.732  1.00 10.00      A   
ATOM     80  HN  VAL A  17     -29.727  -9.028   2.470  1.00 10.00      A   
ATOM     81  CA  VAL A  17     -29.029  -7.697   0.972  1.00 10.00      A   
ATOM     82  CB  VAL A  17     -30.209  -6.757   1.313  1.00 10.00      A   
ATOM     83  CG1 VAL A  17     -30.158  -5.500   0.458  1.00 10.00      A   
ATOM     84  CG2 VAL A  17     -31.540  -7.467   1.135  1.00 10.00      A   
ATOM     85  C   VAL A  17     -27.714  -6.966   1.242  1.00 10.00      A   
ATOM     86  O   VAL A  17     -27.084  -6.436   0.328  1.00 10.00      A   
ATOM     87  N   PHE A  18     -27.288  -6.980   2.497  1.00 10.00      A   
ATOM     88  HN  PHE A  18     -27.817  -7.454   3.175  1.00 10.00      A   
ATOM     89  CA  PHE A  18     -26.057  -6.305   2.903  1.00 10.00      A   
ATOM     90  CB  PHE A  18     -25.945  -6.238   4.427  1.00 10.00      A   
ATOM     91  CG  PHE A  18     -27.056  -5.483   5.096  1.00 10.00      A   
ATOM     92  CD1 PHE A  18     -27.320  -5.674   6.440  1.00 10.00      A   
ATOM     93  CD2 PHE A  18     -27.837  -4.589   4.383  1.00 10.00      A   
ATOM     94  CE1 PHE A  18     -28.344  -4.990   7.063  1.00 10.00      A   
ATOM     95  CE2 PHE A  18     -28.862  -3.901   4.998  1.00 10.00      A   
ATOM     96  CZ  PHE A  18     -29.116  -4.102   6.341  1.00 10.00      A   
ATOM     97  C   PHE A  18     -24.805  -6.952   2.312  1.00 10.00      A   
ATOM     98  O   PHE A  18     -23.771  -6.299   2.186  1.00 10.00      A   
ATOM     99  N   SER A  19     -24.891  -8.229   1.954  1.00 10.00      A   
ATOM    100  HN  SER A  19     -25.733  -8.712   2.094  1.00 10.00      A   
ATOM    101  CA  SER A  19     -23.745  -8.932   1.380  1.00 10.00      A   
ATOM    102  CB  SER A  19     -24.013 -10.440   1.279  1.00 10.00      A   
ATOM    103  OG  SER A  19     -25.005 -10.732   0.308  1.00 10.00      A   
ATOM    104  HG  SER A  19     -25.821 -10.255   0.521  1.00 10.00      A   
ATOM    105  C   SER A  19     -23.353  -8.354   0.018  1.00 10.00      A   
ATOM    106  O   SER A  19     -22.221  -8.519  -0.436  1.00 10.00      A   
ATOM    107  N   PHE A  20     -24.290  -7.656  -0.619  1.00 10.00      A   
ATOM    108  HN  PHE A  20     -25.167  -7.537  -0.197  1.00 10.00      A   
ATOM    109  CA  PHE A  20     -24.046  -7.058  -1.926  1.00 10.00      A   
ATOM    110  CB  PHE A  20     -25.329  -7.058  -2.767  1.00 10.00      A   
ATOM    111  CG  PHE A  20     -25.861  -8.430  -3.072  1.00 10.00      A   
ATOM    112  CD1 PHE A  20     -27.026  -8.886  -2.473  1.00 10.00      A   
ATOM    113  CD2 PHE A  20     -25.198  -9.264  -3.953  1.00 10.00      A   
ATOM    114  CE1 PHE A  20     -27.517 -10.148  -2.749  1.00 10.00      A   
ATOM    115  CE2 PHE A  20     -25.683 -10.527  -4.233  1.00 10.00      A   
ATOM    116  CZ  PHE A  20     -26.845 -10.969  -3.629  1.00 10.00      A   
ATOM    117  C   PHE A  20     -23.510  -5.637  -1.787  1.00 10.00      A   
ATOM    118  O   PHE A  20     -23.262  -4.956  -2.783  1.00 10.00      A   
ATOM    119  N   ILE A  21     -23.348  -5.191  -0.549  1.00 10.00      A   
ATOM    120  HN  ILE A  21     -23.580  -5.777   0.204  1.00 10.00      A   
ATOM    121  CA  ILE A  21     -22.836  -3.854  -0.271  1.00 10.00      A   
ATOM    122  CB  ILE A  21     -23.875  -2.981   0.464  1.00 10.00      A   
ATOM    123  CG1 ILE A  21     -25.236  -3.065  -0.236  1.00 10.00      A   
ATOM    124  CG2 ILE A  21     -23.396  -1.537   0.525  1.00 10.00      A   
ATOM    125  CD1 ILE A  21     -26.374  -2.471   0.563  1.00 10.00      A   
ATOM    126  C   ILE A  21     -21.566  -3.946   0.572  1.00 10.00      A   
ATOM    127  O   ILE A  21     -21.629  -4.078   1.795  1.00 10.00      A   
ATOM    128  N   GLN A  22     -20.413  -3.888  -0.086  1.00 10.00      A   
ATOM    129  HN  GLN A  22     -20.424  -3.780  -1.061  1.00 10.00      A   
ATOM    130  CA  GLN A  22     -19.132  -3.986   0.605  1.00 10.00      A   
ATOM    131  CB  GLN A  22     -18.235  -5.031  -0.069  1.00 10.00      A   
ATOM    132  CG  GLN A  22     -18.817  -6.437  -0.070  1.00 10.00      A   
ATOM    133  CD  GLN A  22     -19.075  -6.965   1.329  1.00 10.00      A   
ATOM    134  OE1 GLN A  22     -18.349  -6.653   2.272  1.00 10.00      A   
ATOM    135  NE2 GLN A  22     -20.117  -7.766   1.474  1.00 10.00      A   
ATOM    136 HE21 GLN A  22     -20.659  -7.972   0.679  1.00 10.00      A   
ATOM    137 HE22 GLN A  22     -20.308  -8.122   2.370  1.00 10.00      A   
ATOM    138  C   GLN A  22     -18.424  -2.637   0.695  1.00 10.00      A   
ATOM    139  O   GLN A  22     -17.428  -2.496   1.406  1.00 10.00      A   
ATOM    140  N   LEU A  23     -18.945  -1.649  -0.024  1.00 10.00      A   
ATOM    141  HN  LEU A  23     -19.736  -1.820  -0.565  1.00 10.00      A   
ATOM    142  CA  LEU A  23     -18.366  -0.309  -0.022  1.00 10.00      A   
ATOM    143  CB  LEU A  23     -19.026   0.567  -1.091  1.00 10.00      A   
ATOM    144  CG  LEU A  23     -18.863   0.100  -2.540  1.00 10.00      A   
ATOM    145  CD1 LEU A  23     -20.207  -0.307  -3.128  1.00 10.00      A   
ATOM    146  CD2 LEU A  23     -18.206   1.182  -3.383  1.00 10.00      A   
ATOM    147  C   LEU A  23     -18.520   0.329   1.352  1.00 10.00      A   
ATOM    148  O   LEU A  23     -19.637   0.503   1.836  1.00 10.00      A   
ATOM    149  N   ASP A  24     -17.389   0.671   1.960  1.00 10.00      A   
ATOM    150  HN  ASP A  24     -16.537   0.494   1.503  1.00 10.00      A   
ATOM    151  CA  ASP A  24     -17.349   1.280   3.291  1.00 10.00      A   
ATOM    152  CB  ASP A  24     -15.921   1.713   3.646  1.00 10.00      A   
ATOM    153  CG  ASP A  24     -14.903   0.607   3.475  1.00 10.00      A   
ATOM    154  OD1 ASP A  24     -14.510  -0.009   4.485  1.00 10.00      A   
ATOM    155  OD2 ASP A  24     -14.486   0.359   2.324  1.00 10.00      A   
ATOM    156  C   ASP A  24     -18.281   2.479   3.409  1.00 10.00      A   
ATOM    157  O   ASP A  24     -19.052   2.584   4.365  1.00 10.00      A   
ATOM    158  N   LYS A  25     -18.219   3.374   2.427  1.00 10.00      A   
ATOM    159  HN  LYS A  25     -17.600   3.219   1.682  1.00 10.00      A   
ATOM    160  CA  LYS A  25     -19.050   4.577   2.427  1.00 10.00      A   
ATOM    161  CB  LYS A  25     -18.755   5.438   1.194  1.00 10.00      A   
ATOM    162  CG  LYS A  25     -17.332   5.977   1.140  1.00 10.00      A   
ATOM    163  CD  LYS A  25     -17.115   6.846  -0.090  1.00 10.00      A   
ATOM    164  CE  LYS A  25     -15.654   7.246  -0.251  1.00 10.00      A   
ATOM    165  NZ  LYS A  25     -15.334   8.528   0.437  1.00 10.00      A   
ATOM    166  HZ1 LYS A  25     -14.386   8.856   0.156  1.00 10.00      A   
ATOM    167  HZ2 LYS A  25     -15.351   8.399   1.475  1.00 10.00      A   
ATOM    168  HZ3 LYS A  25     -16.031   9.257   0.182  1.00 10.00      A   
ATOM    169  C   LYS A  25     -20.533   4.231   2.492  1.00 10.00      A   
ATOM    170  O   LYS A  25     -21.278   4.780   3.304  1.00 10.00      A   
ATOM    171  N   ASP A  26     -20.947   3.296   1.648  1.00 10.00      A   
ATOM    172  HN  ASP A  26     -20.297   2.877   1.047  1.00 10.00      A   
ATOM    173  CA  ASP A  26     -22.342   2.873   1.596  1.00 10.00      A   
ATOM    174  CB  ASP A  26     -22.617   2.042   0.337  1.00 10.00      A   
ATOM    175  CG  ASP A  26     -22.597   2.874  -0.927  1.00 10.00      A   
ATOM    176  OD1 ASP A  26     -23.635   3.475  -1.257  1.00 10.00      A   
ATOM    177  OD2 ASP A  26     -21.539   2.941  -1.589  1.00 10.00      A   
ATOM    178  C   ASP A  26     -22.711   2.085   2.845  1.00 10.00      A   
ATOM    179  O   ASP A  26     -23.839   2.163   3.334  1.00 10.00      A   
ATOM    180  N   ARG A  27     -21.746   1.328   3.358  1.00 10.00      A   
ATOM    181  HN  ARG A  27     -20.873   1.298   2.905  1.00 10.00      A   
ATOM    182  CA  ARG A  27     -21.944   0.529   4.562  1.00 10.00      A   
ATOM    183  CB  ARG A  27     -20.673  -0.263   4.884  1.00 10.00      A   
ATOM    184  CG  ARG A  27     -20.664  -1.677   4.329  1.00 10.00      A   
ATOM    185  CD  ARG A  27     -21.598  -2.565   5.128  1.00 10.00      A   
ATOM    186  NE  ARG A  27     -21.788  -3.878   4.521  1.00 10.00      A   
ATOM    187  HE  ARG A  27     -21.711  -3.938   3.535  1.00 10.00      A   
ATOM    188  CZ  ARG A  27     -22.053  -4.981   5.216  1.00 10.00      A   
ATOM    189  NH1 ARG A  27     -22.160  -4.926   6.541  1.00 10.00      A   
ATOM    190 HH11 ARG A  27     -22.027  -4.009   7.047  1.00 10.00      A   
ATOM    191 HH12 ARG A  27     -22.376  -5.786   7.092  1.00 10.00      A   
ATOM    192  NH2 ARG A  27     -22.233  -6.132   4.581  1.00 10.00      A   
ATOM    193 HH21 ARG A  27     -22.165  -6.170   3.536  1.00 10.00      A   
ATOM    194 HH22 ARG A  27     -22.440  -7.003   5.113  1.00 10.00      A   
ATOM    195  C   ARG A  27     -22.309   1.422   5.740  1.00 10.00      A   
ATOM    196  O   ARG A  27     -23.167   1.079   6.554  1.00 10.00      A   
ATOM    197  N   ASN A  28     -21.666   2.578   5.811  1.00 10.00      A   
ATOM    198  HN  ASN A  28     -20.997   2.796   5.124  1.00 10.00      A   
ATOM    199  CA  ASN A  28     -21.917   3.529   6.885  1.00 10.00      A   
ATOM    200  CB  ASN A  28     -20.919   4.680   6.844  1.00 10.00      A   
ATOM    201  CG  ASN A  28     -19.524   4.248   7.244  1.00 10.00      A   
ATOM    202  OD1 ASN A  28     -19.345   3.307   8.022  1.00 10.00      A   
ATOM    203  ND2 ASN A  28     -18.525   4.934   6.717  1.00 10.00      A   
ATOM    204 HD21 ASN A  28     -18.740   5.671   6.108  1.00 10.00      A   
ATOM    205 HD22 ASN A  28     -17.603   4.676   6.957  1.00 10.00      A   
ATOM    206  C   ASN A  28     -23.339   4.063   6.825  1.00 10.00      A   
ATOM    207  O   ASN A  28     -23.988   4.228   7.861  1.00 10.00      A   
ATOM    208  N   SER A  29     -23.824   4.314   5.612  1.00 10.00      A   
ATOM    209  HN  SER A  29     -23.256   4.158   4.825  1.00 10.00      A   
ATOM    210  CA  SER A  29     -25.175   4.817   5.416  1.00 10.00      A   
ATOM    211  CB  SER A  29     -25.425   5.098   3.931  1.00 10.00      A   
ATOM    212  OG  SER A  29     -24.367   5.865   3.376  1.00 10.00      A   
ATOM    213  HG  SER A  29     -24.494   5.942   2.420  1.00 10.00      A   
ATOM    214  C   SER A  29     -26.194   3.811   5.942  1.00 10.00      A   
ATOM    215  O   SER A  29     -27.185   4.182   6.565  1.00 10.00      A   
ATOM    216  N   VAL A  30     -25.920   2.533   5.710  1.00 10.00      A   
ATOM    217  HN  VAL A  30     -25.100   2.306   5.218  1.00 10.00      A   
ATOM    218  CA  VAL A  30     -26.801   1.459   6.160  1.00 10.00      A   
ATOM    219  CB  VAL A  30     -26.308   0.084   5.661  1.00 10.00      A   
ATOM    220  CG1 VAL A  30     -27.178  -1.042   6.201  1.00 10.00      A   
ATOM    221  CG2 VAL A  30     -26.271   0.048   4.142  1.00 10.00      A   
ATOM    222  C   VAL A  30     -26.895   1.436   7.686  1.00 10.00      A   
ATOM    223  O   VAL A  30     -27.978   1.299   8.251  1.00 10.00      A   
ATOM    224  N   SER A  31     -25.758   1.602   8.348  1.00 10.00      A   
ATOM    225  HN  SER A  31     -24.922   1.711   7.844  1.00 10.00      A   
ATOM    226  CA  SER A  31     -25.710   1.593   9.807  1.00 10.00      A   
ATOM    227  CB  SER A  31     -24.277   1.339  10.283  1.00 10.00      A   
ATOM    228  OG  SER A  31     -23.378   2.293   9.731  1.00 10.00      A   
ATOM    229  HG  SER A  31     -23.851   2.861   9.107  1.00 10.00      A   
ATOM    230  C   SER A  31     -26.250   2.892  10.417  1.00 10.00      A   
ATOM    231  O   SER A  31     -26.270   3.054  11.639  1.00 10.00      A   
ATOM    232  N   LEU A  32     -26.698   3.808   9.567  1.00 10.00      A   
ATOM    233  HN  LEU A  32     -26.685   3.620   8.606  1.00 10.00      A   
ATOM    234  CA  LEU A  32     -27.215   5.085  10.035  1.00 10.00      A   
ATOM    235  CB  LEU A  32     -26.355   6.244   9.516  1.00 10.00      A   
ATOM    236  CG  LEU A  32     -25.150   6.634  10.375  1.00 10.00      A   
ATOM    237  CD1 LEU A  32     -24.222   7.563   9.606  1.00 10.00      A   
ATOM    238  CD2 LEU A  32     -25.610   7.290  11.669  1.00 10.00      A   
ATOM    239  C   LEU A  32     -28.681   5.296   9.666  1.00 10.00      A   
ATOM    240  O   LEU A  32     -29.231   6.372   9.896  1.00 10.00      A   
ATOM    241  N   VAL A  33     -29.316   4.285   9.087  1.00 10.00      A   
ATOM    242  HN  VAL A  33     -28.839   3.449   8.903  1.00 10.00      A   
ATOM    243  CA  VAL A  33     -30.721   4.414   8.717  1.00 10.00      A   
ATOM    244  CB  VAL A  33     -31.138   3.520   7.534  1.00 10.00      A   
ATOM    245  CG1 VAL A  33     -30.358   3.889   6.283  1.00 10.00      A   
ATOM    246  CG2 VAL A  33     -30.969   2.051   7.864  1.00 10.00      A   
ATOM    247  C   VAL A  33     -31.628   4.193   9.922  1.00 10.00      A   
ATOM    248  O   VAL A  33     -32.627   4.898  10.087  1.00 10.00      A   
ATOM    249  N   CYS A  34     -31.262   3.226  10.761  1.00 10.00      A   
ATOM    250  HN  CYS A  34     -30.457   2.704  10.564  1.00 10.00      A   
ATOM    251  CA  CYS A  34     -32.016   2.911  11.966  1.00 10.00      A   
ATOM    252  CB  CYS A  34     -33.412   2.373  11.643  1.00 10.00      A   
ATOM    253  SG  CYS A  34     -33.442   0.717  10.926  1.00 10.00      A   
ATOM    254  HG  CYS A  34     -34.656   0.220  11.123  1.00 10.00      A   
ATOM    255  C   CYS A  34     -31.238   1.924  12.827  1.00 10.00      A   
ATOM    256  O   CYS A  34     -30.351   1.215  12.334  1.00 10.00      A   
ATOM    257  N   LYS A  35     -31.570   1.888  14.109  1.00 10.00      A   
ATOM    258  HN  LYS A  35     -32.299   2.479  14.424  1.00 10.00      A   
ATOM    259  CA  LYS A  35     -30.903   1.017  15.071  1.00 10.00      A   
ATOM    260  CB  LYS A  35     -31.501   1.202  16.469  1.00 10.00      A   
ATOM    261  CG  LYS A  35     -31.320   2.591  17.058  1.00 10.00      A   
ATOM    262  CD  LYS A  35     -31.603   2.597  18.552  1.00 10.00      A   
ATOM    263  CE  LYS A  35     -30.605   1.732  19.304  1.00 10.00      A   
ATOM    264  NZ  LYS A  35     -29.213   2.232  19.155  1.00 10.00      A   
ATOM    265  HZ1 LYS A  35     -28.878   2.087  18.181  1.00 10.00      A   
ATOM    266  HZ2 LYS A  35     -28.581   1.726  19.803  1.00 10.00      A   
ATOM    267  HZ3 LYS A  35     -29.175   3.256  19.375  1.00 10.00      A   
ATOM    268  C   LYS A  35     -30.984  -0.452  14.669  1.00 10.00      A   
ATOM    269  O   LYS A  35     -30.002  -1.192  14.785  1.00 10.00      A   
ATOM    270  N   SER A  36     -32.155  -0.866  14.196  1.00 10.00      A   
ATOM    271  HN  SER A  36     -32.893  -0.222  14.117  1.00 10.00      A   
ATOM    272  CA  SER A  36     -32.374  -2.248  13.791  1.00 10.00      A   
ATOM    273  CB  SER A  36     -33.837  -2.461  13.393  1.00 10.00      A   
ATOM    274  OG  SER A  36     -34.716  -1.893  14.351  1.00 10.00      A   
ATOM    275  HG  SER A  36     -34.539  -2.277  15.216  1.00 10.00      A   
ATOM    276  C   SER A  36     -31.439  -2.669  12.656  1.00 10.00      A   
ATOM    277  O   SER A  36     -30.868  -3.759  12.687  1.00 10.00      A   
ATOM    278  N   TRP A  37     -31.263  -1.796  11.670  1.00 10.00      A   
ATOM    279  HN  TRP A  37     -31.717  -0.926  11.707  1.00 10.00      A   
ATOM    280  CA  TRP A  37     -30.400  -2.100  10.535  1.00 10.00      A   
ATOM    281  CB  TRP A  37     -30.642  -1.128   9.377  1.00 10.00      A   
ATOM    282  CG  TRP A  37     -31.842  -1.475   8.542  1.00 10.00      A   
ATOM    283  CD1 TRP A  37     -33.047  -1.936   8.987  1.00 10.00      A   
ATOM    284  CD2 TRP A  37     -31.955  -1.380   7.116  1.00 10.00      A   
ATOM    285  NE1 TRP A  37     -33.898  -2.142   7.931  1.00 10.00      A   
ATOM    286  HE1 TRP A  37     -34.824  -2.473   7.997  1.00 10.00      A   
ATOM    287  CE2 TRP A  37     -33.253  -1.806   6.771  1.00 10.00      A   
ATOM    288  CE3 TRP A  37     -31.087  -0.976   6.101  1.00 10.00      A   
ATOM    289  CZ2 TRP A  37     -33.701  -1.840   5.452  1.00 10.00      A   
ATOM    290  CZ3 TRP A  37     -31.535  -1.011   4.794  1.00 10.00      A   
ATOM    291  CH2 TRP A  37     -32.829  -1.438   4.480  1.00 10.00      A   
ATOM    292  C   TRP A  37     -28.931  -2.118  10.943  1.00 10.00      A   
ATOM    293  O   TRP A  37     -28.148  -2.925  10.439  1.00 10.00      A   
ATOM    294  N   TYR A  38     -28.569  -1.243  11.874  1.00 10.00      A   
ATOM    295  HN  TYR A  38     -29.246  -0.635  12.246  1.00 10.00      A   
ATOM    296  CA  TYR A  38     -27.193  -1.159  12.354  1.00 10.00      A   
ATOM    297  CB  TYR A  38     -27.021   0.000  13.346  1.00 10.00      A   
ATOM    298  CG  TYR A  38     -25.729  -0.061  14.141  1.00 10.00      A   
ATOM    299  CD1 TYR A  38     -25.738  -0.300  15.511  1.00 10.00      A   
ATOM    300  CD2 TYR A  38     -24.500   0.103  13.515  1.00 10.00      A   
ATOM    301  CE1 TYR A  38     -24.560  -0.374  16.229  1.00 10.00      A   
ATOM    302  CE2 TYR A  38     -23.319   0.035  14.226  1.00 10.00      A   
ATOM    303  CZ  TYR A  38     -23.354  -0.203  15.581  1.00 10.00      A   
ATOM    304  OH  TYR A  38     -22.179  -0.288  16.291  1.00 10.00      A   
ATOM    305  HH  TYR A  38     -22.378  -0.504  17.211  1.00 10.00      A   
ATOM    306  C   TYR A  38     -26.756  -2.468  13.001  1.00 10.00      A   
ATOM    307  O   TYR A  38     -25.645  -2.943  12.767  1.00 10.00      A   
ATOM    308  N   GLU A  39     -27.646  -3.053  13.796  1.00 10.00      A   
ATOM    309  HN  GLU A  39     -28.525  -2.633  13.915  1.00 10.00      A   
ATOM    310  CA  GLU A  39     -27.359  -4.300  14.495  1.00 10.00      A   
ATOM    311  CB  GLU A  39     -28.526  -4.691  15.396  1.00 10.00      A   
ATOM    312  CG  GLU A  39     -28.491  -4.011  16.748  1.00 10.00      A   
ATOM    313  CD  GLU A  39     -27.288  -4.429  17.566  1.00 10.00      A   
ATOM    314  OE1 GLU A  39     -26.316  -3.655  17.645  1.00 10.00      A   
ATOM    315  OE2 GLU A  39     -27.312  -5.537  18.141  1.00 10.00      A   
ATOM    316  C   GLU A  39     -27.009  -5.437  13.538  1.00 10.00      A   
ATOM    317  O   GLU A  39     -26.146  -6.263  13.831  1.00 10.00      A   
ATOM    318  N   ILE A  40     -27.670  -5.475  12.394  1.00 10.00      A   
ATOM    319  HN  ILE A  40     -28.353  -4.794  12.207  1.00 10.00      A   
ATOM    320  CA  ILE A  40     -27.403  -6.518  11.412  1.00 10.00      A   
ATOM    321  CB  ILE A  40     -28.626  -6.794  10.510  1.00 10.00      A   
ATOM    322  CG1 ILE A  40     -29.832  -7.164  11.382  1.00 10.00      A   
ATOM    323  CG2 ILE A  40     -28.325  -7.910   9.514  1.00 10.00      A   
ATOM    324  CD1 ILE A  40     -31.103  -7.435  10.609  1.00 10.00      A   
ATOM    325  C   ILE A  40     -26.177  -6.168  10.571  1.00 10.00      A   
ATOM    326  O   ILE A  40     -25.393  -7.042  10.192  1.00 10.00      A   
ATOM    327  N   GLU A  41     -26.005  -4.884  10.305  1.00 10.00      A   
ATOM    328  HN  GLU A  41     -26.662  -4.234  10.644  1.00 10.00      A   
ATOM    329  CA  GLU A  41     -24.875  -4.405   9.522  1.00 10.00      A   
ATOM    330  CB  GLU A  41     -25.014  -2.896   9.269  1.00 10.00      A   
ATOM    331  CG  GLU A  41     -24.144  -2.345   8.144  1.00 10.00      A   
ATOM    332  CD  GLU A  41     -22.712  -2.082   8.565  1.00 10.00      A   
ATOM    333  OE1 GLU A  41     -22.474  -1.123   9.322  1.00 10.00      A   
ATOM    334  OE2 GLU A  41     -21.816  -2.833   8.128  1.00 10.00      A   
ATOM    335  C   GLU A  41     -23.557  -4.706  10.240  1.00 10.00      A   
ATOM    336  O   GLU A  41     -22.642  -5.298   9.659  1.00 10.00      A   
ATOM    337  N   ARG A  42     -23.489  -4.322  11.514  1.00 10.00      A   
ATOM    338  HN  ARG A  42     -24.272  -3.880  11.915  1.00 10.00      A   
ATOM    339  CA  ARG A  42     -22.293  -4.511  12.333  1.00 10.00      A   
ATOM    340  CB  ARG A  42     -22.490  -3.911  13.727  1.00 10.00      A   
ATOM    341  CG  ARG A  42     -23.592  -4.570  14.540  1.00 10.00      A   
ATOM    342  CD  ARG A  42     -23.689  -3.982  15.939  1.00 10.00      A   
ATOM    343  NE  ARG A  42     -22.627  -4.476  16.817  1.00 10.00      A   
ATOM    344  HE  ARG A  42     -21.718  -4.537  16.439  1.00 10.00      A   
ATOM    345  CZ  ARG A  42     -22.823  -4.849  18.082  1.00 10.00      A   
ATOM    346  NH1 ARG A  42     -24.033  -4.789  18.617  1.00 10.00      A   
ATOM    347 HH11 ARG A  42     -24.852  -4.447  18.050  1.00 10.00      A   
ATOM    348 HH12 ARG A  42     -24.178  -5.079  19.606  1.00 10.00      A   
ATOM    349  NH2 ARG A  42     -21.805  -5.284  18.821  1.00 10.00      A   
ATOM    350 HH21 ARG A  42     -20.838  -5.339  18.422  1.00 10.00      A   
ATOM    351 HH22 ARG A  42     -21.965  -5.575  19.818  1.00 10.00      A   
ATOM    352  C   ARG A  42     -21.865  -5.974  12.448  1.00 10.00      A   
ATOM    353  O   ARG A  42     -20.707  -6.266  12.742  1.00 10.00      A   
ATOM    354  N   TRP A  43     -22.792  -6.886  12.205  1.00 10.00      A   
ATOM    355  HN  TRP A  43     -23.694  -6.598  11.952  1.00 10.00      A   
ATOM    356  CA  TRP A  43     -22.496  -8.307  12.298  1.00 10.00      A   
ATOM    357  CB  TRP A  43     -23.640  -9.060  12.979  1.00 10.00      A   
ATOM    358  CG  TRP A  43     -23.505  -9.126  14.469  1.00 10.00      A   
ATOM    359  CD1 TRP A  43     -24.144  -8.344  15.384  1.00 10.00      A   
ATOM    360  CD2 TRP A  43     -22.676 -10.025  15.220  1.00 10.00      A   
ATOM    361  NE1 TRP A  43     -23.769  -8.698  16.655  1.00 10.00      A   
ATOM    362  HE1 TRP A  43     -24.094  -8.281  17.481  1.00 10.00      A   
ATOM    363  CE2 TRP A  43     -22.871  -9.730  16.582  1.00 10.00      A   
ATOM    364  CE3 TRP A  43     -21.793 -11.054  14.874  1.00 10.00      A   
ATOM    365  CZ2 TRP A  43     -22.213 -10.419  17.599  1.00 10.00      A   
ATOM    366  CZ3 TRP A  43     -21.141 -11.739  15.884  1.00 10.00      A   
ATOM    367  CH2 TRP A  43     -21.356 -11.419  17.229  1.00 10.00      A   
ATOM    368  C   TRP A  43     -22.185  -8.928  10.936  1.00 10.00      A   
ATOM    369  O   TRP A  43     -21.902 -10.121  10.844  1.00 10.00      A   
ATOM    370  N   CYS A  44     -22.216  -8.128   9.877  1.00 10.00      A   
ATOM    371  HN  CYS A  44     -22.433  -7.176   9.989  1.00 10.00      A   
ATOM    372  CA  CYS A  44     -21.934  -8.658   8.548  1.00 10.00      A   
ATOM    373  CB  CYS A  44     -23.197  -8.747   7.687  1.00 10.00      A   
ATOM    374  SG  CYS A  44     -24.102  -7.194   7.523  1.00 10.00      A   
ATOM    375  HG  CYS A  44     -24.767  -6.994   8.657  1.00 10.00      A   
ATOM    376  C   CYS A  44     -20.821  -7.916   7.815  1.00 10.00      A   
ATOM    377  O   CYS A  44     -20.443  -8.308   6.712  1.00 10.00      A   
ATOM    378  N   ARG A  45     -20.293  -6.850   8.416  1.00 10.00      A   
ATOM    379  HN  ARG A  45     -20.630  -6.570   9.296  1.00 10.00      A   
ATOM    380  CA  ARG A  45     -19.211  -6.090   7.783  1.00 10.00      A   
ATOM    381  CB  ARG A  45     -18.987  -4.740   8.470  1.00 10.00      A   
ATOM    382  CG  ARG A  45     -18.390  -3.686   7.547  1.00 10.00      A   
ATOM    383  CD  ARG A  45     -18.080  -2.386   8.272  1.00 10.00      A   
ATOM    384  NE  ARG A  45     -19.268  -1.565   8.489  1.00 10.00      A   
ATOM    385  HE  ARG A  45     -20.115  -2.038   8.693  1.00 10.00      A   
ATOM    386  CZ  ARG A  45     -19.292  -0.233   8.401  1.00 10.00      A   
ATOM    387  NH1 ARG A  45     -18.195   0.446   8.079  1.00 10.00      A   
ATOM    388 HH11 ARG A  45     -18.227   1.488   8.015  1.00 10.00      A   
ATOM    389 HH12 ARG A  45     -17.299  -0.055   7.883  1.00 10.00      A   
ATOM    390  NH2 ARG A  45     -20.415   0.421   8.659  1.00 10.00      A   
ATOM    391 HH21 ARG A  45     -21.289  -0.112   8.933  1.00 10.00      A   
ATOM    392 HH22 ARG A  45     -20.443   1.460   8.598  1.00 10.00      A   
ATOM    393  C   ARG A  45     -17.933  -6.924   7.787  1.00 10.00      A   
ATOM    394  O   ARG A  45     -17.362  -7.187   8.839  1.00 10.00      A   
ATOM    395  N   ARG A  46     -17.497  -7.345   6.608  1.00 10.00      A   
ATOM    396  HN  ARG A  46     -17.983  -7.077   5.797  1.00 10.00      A   
ATOM    397  CA  ARG A  46     -16.313  -8.187   6.479  1.00 10.00      A   
ATOM    398  CB  ARG A  46     -16.442  -9.098   5.257  1.00 10.00      A   
ATOM    399  CG  ARG A  46     -17.636 -10.032   5.307  1.00 10.00      A   
ATOM    400  CD  ARG A  46     -17.774 -10.839   4.027  1.00 10.00      A   
ATOM    401  NE  ARG A  46     -18.896 -11.776   4.105  1.00 10.00      A   
ATOM    402  HE  ARG A  46     -19.176 -12.065   5.003  1.00 10.00      A   
ATOM    403  CZ  ARG A  46     -19.546 -12.257   3.043  1.00 10.00      A   
ATOM    404  NH1 ARG A  46     -19.184 -11.894   1.816  1.00 10.00      A   
ATOM    405 HH11 ARG A  46     -18.387 -11.235   1.677  1.00 10.00      A   
ATOM    406 HH12 ARG A  46     -19.690 -12.266   0.983  1.00 10.00      A   
ATOM    407  NH2 ARG A  46     -20.552 -13.105   3.212  1.00 10.00      A   
ATOM    408 HH21 ARG A  46     -20.835 -13.398   4.177  1.00 10.00      A   
ATOM    409 HH22 ARG A  46     -21.065 -13.486   2.385  1.00 10.00      A   
ATOM    410  C   ARG A  46     -15.028  -7.381   6.376  1.00 10.00      A   
ATOM    411  O   ARG A  46     -13.942  -7.915   6.592  1.00 10.00      A   
ATOM    412  N   LYS A  47     -15.141  -6.107   6.043  1.00 10.00      A   
ATOM    413  HN  LYS A  47     -16.032  -5.723   5.884  1.00 10.00      A   
ATOM    414  CA  LYS A  47     -13.966  -5.266   5.900  1.00 10.00      A   
ATOM    415  CB  LYS A  47     -13.635  -5.110   4.412  1.00 10.00      A   
ATOM    416  CG  LYS A  47     -12.524  -4.121   4.106  1.00 10.00      A   
ATOM    417  CD  LYS A  47     -13.029  -3.006   3.206  1.00 10.00      A   
ATOM    418  CE  LYS A  47     -11.927  -2.018   2.865  1.00 10.00      A   
ATOM    419  NZ  LYS A  47     -12.362  -1.055   1.820  1.00 10.00      A   
ATOM    420  HZ1 LYS A  47     -13.196  -0.513   2.152  1.00 10.00      A   
ATOM    421  HZ2 LYS A  47     -12.622  -1.562   0.949  1.00 10.00      A   
ATOM    422  HZ3 LYS A  47     -11.597  -0.388   1.606  1.00 10.00      A   
ATOM    423  C   LYS A  47     -14.163  -3.903   6.549  1.00 10.00      A   
ATOM    424  O   LYS A  47     -15.255  -3.335   6.502  1.00 10.00      A   
ATOM    425  N   VAL A  48     -13.103  -3.403   7.171  1.00 10.00      A   
ATOM    426  HN  VAL A  48     -12.273  -3.933   7.200  1.00 10.00      A   
ATOM    427  CA  VAL A  48     -13.126  -2.096   7.818  1.00 10.00      A   
ATOM    428  CB  VAL A  48     -13.161  -2.195   9.362  1.00 10.00      A   
ATOM    429  CG1 VAL A  48     -14.561  -2.542   9.847  1.00 10.00      A   
ATOM    430  CG2 VAL A  48     -12.147  -3.211   9.871  1.00 10.00      A   
ATOM    431  C   VAL A  48     -11.930  -1.256   7.381  1.00 10.00      A   
ATOM    432  O   VAL A  48     -10.775  -1.607   7.647  1.00 10.00      A   
ATOM    433  N   PHE A  49     -12.210  -0.159   6.697  1.00 10.00      A   
ATOM    434  HN  PHE A  49     -13.150   0.061   6.505  1.00 10.00      A   
ATOM    435  CA  PHE A  49     -11.161   0.730   6.219  1.00 10.00      A   
ATOM    436  CB  PHE A  49     -11.575   1.417   4.913  1.00 10.00      A   
ATOM    437  CG  PHE A  49     -10.531   2.342   4.353  1.00 10.00      A   
ATOM    438  CD1 PHE A  49      -9.265   1.877   4.039  1.00 10.00      A   
ATOM    439  CD2 PHE A  49     -10.818   3.681   4.138  1.00 10.00      A   
ATOM    440  CE1 PHE A  49      -8.304   2.725   3.521  1.00 10.00      A   
ATOM    441  CE2 PHE A  49      -9.863   4.536   3.622  1.00 10.00      A   
ATOM    442  CZ  PHE A  49      -8.604   4.058   3.313  1.00 10.00      A   
ATOM    443  C   PHE A  49     -10.792   1.771   7.271  1.00 10.00      A   
ATOM    444  O   PHE A  49     -11.505   2.759   7.462  1.00 10.00      A   
ATOM    445  N   ILE A  50      -9.682   1.542   7.959  1.00 10.00      A   
ATOM    446  HN  ILE A  50      -9.162   0.726   7.776  1.00 10.00      A   
ATOM    447  CA  ILE A  50      -9.213   2.466   8.983  1.00 10.00      A   
ATOM    448  CB  ILE A  50      -8.847   1.739  10.298  1.00 10.00      A   
ATOM    449  CG1 ILE A  50      -9.776   0.543  10.555  1.00 10.00      A   
ATOM    450  CG2 ILE A  50      -8.879   2.712  11.469  1.00 10.00      A   
ATOM    451  CD1 ILE A  50     -11.223   0.916  10.806  1.00 10.00      A   
ATOM    452  C   ILE A  50      -7.993   3.233   8.473  1.00 10.00      A   
ATOM    453  O   ILE A  50      -6.865   2.743   8.535  1.00 10.00      A   
ATOM    454  N   GLY A  51      -8.227   4.438   7.972  1.00 10.00      A   
ATOM    455  HN  GLY A  51      -9.144   4.780   7.960  1.00 10.00      A   
ATOM    456  CA  GLY A  51      -7.151   5.256   7.444  1.00 10.00      A   
ATOM    457  C   GLY A  51      -6.277   5.851   8.527  1.00 10.00      A   
ATOM    458  O   GLY A  51      -5.209   6.392   8.243  1.00 10.00      A   
ATOM    459  N   ASN A  52      -6.729   5.754   9.767  1.00 10.00      A   
ATOM    460  HN  ASN A  52      -7.593   5.317   9.929  1.00 10.00      A   
ATOM    461  CA  ASN A  52      -5.975   6.279  10.894  1.00 10.00      A   
ATOM    462  CB  ASN A  52      -6.402   7.719  11.206  1.00 10.00      A   
ATOM    463  CG  ASN A  52      -5.445   8.430  12.147  1.00 10.00      A   
ATOM    464  OD1 ASN A  52      -4.718   7.796  12.915  1.00 10.00      A   
ATOM    465  ND2 ASN A  52      -5.452   9.754  12.107  1.00 10.00      A   
ATOM    466 HD21 ASN A  52      -6.065  10.197  11.483  1.00 10.00      A   
ATOM    467 HD22 ASN A  52      -4.837  10.239  12.705  1.00 10.00      A   
ATOM    468  C   ASN A  52      -6.170   5.396  12.116  1.00 10.00      A   
ATOM    469  O   ASN A  52      -7.270   5.316  12.663  1.00 10.00      A   
ATOM    470  N   CYS A  53      -5.101   4.742  12.546  1.00 10.00      A   
ATOM    471  HN  CYS A  53      -4.246   4.852  12.072  1.00 10.00      A   
ATOM    472  CA  CYS A  53      -5.158   3.854  13.699  1.00 10.00      A   
ATOM    473  CB  CYS A  53      -3.960   2.908  13.687  1.00 10.00      A   
ATOM    474  SG  CYS A  53      -2.374   3.730  13.399  1.00 10.00      A   
ATOM    475  HG  CYS A  53      -2.046   3.541  12.123  1.00 10.00      A   
ATOM    476  C   CYS A  53      -5.204   4.623  15.019  1.00 10.00      A   
ATOM    477  O   CYS A  53      -5.365   4.033  16.084  1.00 10.00      A   
ATOM    478  N   TYR A  54      -5.057   5.937  14.952  1.00 10.00      A   
ATOM    479  HN  TYR A  54      -4.909   6.367  14.078  1.00 10.00      A   
ATOM    480  CA  TYR A  54      -5.086   6.755  16.152  1.00 10.00      A   
ATOM    481  CB  TYR A  54      -3.862   7.665  16.207  1.00 10.00      A   
ATOM    482  CG  TYR A  54      -2.595   6.933  16.589  1.00 10.00      A   
ATOM    483  CD1 TYR A  54      -1.353   7.348  16.124  1.00 10.00      A   
ATOM    484  CD2 TYR A  54      -2.646   5.824  17.422  1.00 10.00      A   
ATOM    485  CE1 TYR A  54      -0.198   6.674  16.482  1.00 10.00      A   
ATOM    486  CE2 TYR A  54      -1.502   5.145  17.782  1.00 10.00      A   
ATOM    487  CZ  TYR A  54      -0.280   5.572  17.314  1.00 10.00      A   
ATOM    488  OH  TYR A  54       0.864   4.892  17.681  1.00 10.00      A   
ATOM    489  HH  TYR A  54       1.080   5.104  18.613  1.00 10.00      A   
ATOM    490  C   TYR A  54      -6.378   7.551  16.265  1.00 10.00      A   
ATOM    491  O   TYR A  54      -6.613   8.241  17.259  1.00 10.00      A   
ATOM    492  N   ALA A  55      -7.224   7.441  15.251  1.00 10.00      A   
ATOM    493  HN  ALA A  55      -6.990   6.871  14.488  1.00 10.00      A   
ATOM    494  CA  ALA A  55      -8.498   8.146  15.248  1.00 10.00      A   
ATOM    495  CB  ALA A  55      -8.949   8.426  13.823  1.00 10.00      A   
ATOM    496  C   ALA A  55      -9.552   7.334  15.994  1.00 10.00      A   
ATOM    497  O   ALA A  55     -10.590   7.859  16.403  1.00 10.00      A   
ATOM    498  N   VAL A  56      -9.260   6.056  16.187  1.00 10.00      A   
ATOM    499  HN  VAL A  56      -8.397   5.715  15.876  1.00 10.00      A   
ATOM    500  CA  VAL A  56     -10.163   5.150  16.873  1.00 10.00      A   
ATOM    501  CB  VAL A  56     -11.081   4.408  15.869  1.00 10.00      A   
ATOM    502  CG1 VAL A  56     -10.316   3.358  15.077  1.00 10.00      A   
ATOM    503  CG2 VAL A  56     -12.297   3.809  16.558  1.00 10.00      A   
ATOM    504  C   VAL A  56      -9.361   4.141  17.689  1.00 10.00      A   
ATOM    505  O   VAL A  56      -8.184   3.912  17.415  1.00 10.00      A   
ATOM    506  N   SER A  57      -9.994   3.564  18.694  1.00 10.00      A   
ATOM    507  HN  SER A  57     -10.923   3.810  18.875  1.00 10.00      A   
ATOM    508  CA  SER A  57      -9.350   2.583  19.543  1.00 10.00      A   
ATOM    509  CB  SER A  57      -9.809   2.798  20.984  1.00 10.00      A   
ATOM    510  OG  SER A  57     -10.893   3.714  21.031  1.00 10.00      A   
ATOM    511  HG  SER A  57     -11.724   3.232  20.897  1.00 10.00      A   
ATOM    512  C   SER A  57      -9.685   1.164  19.070  1.00 10.00      A   
ATOM    513  O   SER A  57     -10.775   0.924  18.544  1.00 10.00      A   
ATOM    514  N   PRO A  58      -8.747   0.214  19.244  1.00 10.00      A   
ATOM    515  CA  PRO A  58      -8.932  -1.184  18.826  1.00 10.00      A   
ATOM    516  CB  PRO A  58      -7.713  -1.894  19.418  1.00 10.00      A   
ATOM    517  CG  PRO A  58      -6.678  -0.832  19.540  1.00 10.00      A   
ATOM    518  CD  PRO A  58      -7.420   0.436  19.850  1.00 10.00      A   
ATOM    519  C   PRO A  58     -10.218  -1.808  19.371  1.00 10.00      A   
ATOM    520  O   PRO A  58     -11.017  -2.365  18.617  1.00 10.00      A   
ATOM    521  N   ALA A  59     -10.427  -1.682  20.679  1.00 10.00      A   
ATOM    522  HN  ALA A  59      -9.774  -1.193  21.224  1.00 10.00      A   
ATOM    523  CA  ALA A  59     -11.606  -2.251  21.326  1.00 10.00      A   
ATOM    524  CB  ALA A  59     -11.540  -2.054  22.830  1.00 10.00      A   
ATOM    525  C   ALA A  59     -12.903  -1.678  20.763  1.00 10.00      A   
ATOM    526  O   ALA A  59     -13.924  -2.363  20.715  1.00 10.00      A   
ATOM    527  N   THR A  60     -12.852  -0.430  20.323  1.00 10.00      A   
ATOM    528  HN  THR A  60     -12.003   0.056  20.362  1.00 10.00      A   
ATOM    529  CA  THR A  60     -14.019   0.237  19.772  1.00 10.00      A   
ATOM    530  CB  THR A  60     -13.717   1.723  19.500  1.00 10.00      A   
ATOM    531  OG1 THR A  60     -13.108   2.294  20.669  1.00 10.00      A   
ATOM    532  HG1 THR A  60     -13.738   2.267  21.402  1.00 10.00      A   
ATOM    533  CG2 THR A  60     -14.989   2.491  19.170  1.00 10.00      A   
ATOM    534  C   THR A  60     -14.494  -0.449  18.487  1.00 10.00      A   
ATOM    535  O   THR A  60     -15.694  -0.676  18.297  1.00 10.00      A   
ATOM    536  N   VAL A  61     -13.550  -0.788  17.611  1.00 10.00      A   
ATOM    537  HN  VAL A  61     -12.611  -0.592  17.818  1.00 10.00      A   
ATOM    538  CA  VAL A  61     -13.881  -1.446  16.353  1.00 10.00      A   
ATOM    539  CB  VAL A  61     -12.688  -1.450  15.372  1.00 10.00      A   
ATOM    540  CG1 VAL A  61     -13.128  -1.909  13.989  1.00 10.00      A   
ATOM    541  CG2 VAL A  61     -12.040  -0.075  15.298  1.00 10.00      A   
ATOM    542  C   VAL A  61     -14.325  -2.880  16.612  1.00 10.00      A   
ATOM    543  O   VAL A  61     -15.319  -3.344  16.052  1.00 10.00      A   
ATOM    544  N   ILE A  62     -13.593  -3.560  17.487  1.00 10.00      A   
ATOM    545  HN  ILE A  62     -12.818  -3.119  17.898  1.00 10.00      A   
ATOM    546  CA  ILE A  62     -13.889  -4.943  17.850  1.00 10.00      A   
ATOM    547  CB  ILE A  62     -12.903  -5.443  18.933  1.00 10.00      A   
ATOM    548  CG1 ILE A  62     -11.491  -5.584  18.353  1.00 10.00      A   
ATOM    549  CG2 ILE A  62     -13.372  -6.755  19.552  1.00 10.00      A   
ATOM    550  CD1 ILE A  62     -10.415  -5.779  19.397  1.00 10.00      A   
ATOM    551  C   ILE A  62     -15.317  -5.085  18.374  1.00 10.00      A   
ATOM    552  O   ILE A  62     -16.045  -6.001  17.989  1.00 10.00      A   
ATOM    553  N   ARG A  63     -15.705  -4.172  19.257  1.00 10.00      A   
ATOM    554  HN  ARG A  63     -15.073  -3.472  19.523  1.00 10.00      A   
ATOM    555  CA  ARG A  63     -17.032  -4.189  19.856  1.00 10.00      A   
ATOM    556  CB  ARG A  63     -17.149  -3.089  20.909  1.00 10.00      A   
ATOM    557  CG  ARG A  63     -18.150  -3.391  22.011  1.00 10.00      A   
ATOM    558  CD  ARG A  63     -17.469  -4.054  23.193  1.00 10.00      A   
ATOM    559  NE  ARG A  63     -16.441  -3.191  23.771  1.00 10.00      A   
ATOM    560  HE  ARG A  63     -16.683  -2.245  23.920  1.00 10.00      A   
ATOM    561  CZ  ARG A  63     -15.218  -3.603  24.099  1.00 10.00      A   
ATOM    562  NH1 ARG A  63     -14.867  -4.869  23.908  1.00 10.00      A   
ATOM    563 HH11 ARG A  63     -13.908  -5.194  24.162  1.00 10.00      A   
ATOM    564 HH12 ARG A  63     -15.550  -5.546  23.504  1.00 10.00      A   
ATOM    565  NH2 ARG A  63     -14.348  -2.751  24.623  1.00 10.00      A   
ATOM    566 HH21 ARG A  63     -14.617  -1.752  24.781  1.00 10.00      A   
ATOM    567 HH22 ARG A  63     -13.389  -3.072  24.883  1.00 10.00      A   
ATOM    568  C   ARG A  63     -18.122  -4.000  18.816  1.00 10.00      A   
ATOM    569  O   ARG A  63     -19.096  -4.750  18.779  1.00 10.00      A   
ATOM    570  N   ARG A  64     -17.950  -2.997  17.967  1.00 10.00      A   
ATOM    571  HN  ARG A  64     -17.134  -2.454  18.028  1.00 10.00      A   
ATOM    572  CA  ARG A  64     -18.935  -2.693  16.942  1.00 10.00      A   
ATOM    573  CB  ARG A  64     -18.692  -1.313  16.320  1.00 10.00      A   
ATOM    574  CG  ARG A  64     -18.932  -0.160  17.285  1.00 10.00      A   
ATOM    575  CD  ARG A  64     -18.899   1.184  16.578  1.00 10.00      A   
ATOM    576  NE  ARG A  64     -19.897   1.273  15.517  1.00 10.00      A   
ATOM    577  HE  ARG A  64     -20.518   0.514  15.421  1.00 10.00      A   
ATOM    578  CZ  ARG A  64     -20.026   2.318  14.697  1.00 10.00      A   
ATOM    579  NH1 ARG A  64     -19.236   3.377  14.826  1.00 10.00      A   
ATOM    580 HH11 ARG A  64     -19.343   4.186  14.177  1.00 10.00      A   
ATOM    581 HH12 ARG A  64     -18.508   3.410  15.585  1.00 10.00      A   
ATOM    582  NH2 ARG A  64     -20.949   2.307  13.744  1.00 10.00      A   
ATOM    583 HH21 ARG A  64     -21.580   1.484  13.627  1.00 10.00      A   
ATOM    584 HH22 ARG A  64     -21.042   3.127  13.098  1.00 10.00      A   
ATOM    585  C   ARG A  64     -19.014  -3.781  15.878  1.00 10.00      A   
ATOM    586  O   ARG A  64     -20.091  -4.319  15.623  1.00 10.00      A   
ATOM    587  N   PHE A  65     -17.874  -4.124  15.287  1.00 10.00      A   
ATOM    588  HN  PHE A  65     -17.033  -3.696  15.574  1.00 10.00      A   
ATOM    589  CA  PHE A  65     -17.827  -5.139  14.245  1.00 10.00      A   
ATOM    590  CB  PHE A  65     -17.321  -4.528  12.933  1.00 10.00      A   
ATOM    591  CG  PHE A  65     -17.953  -3.207  12.590  1.00 10.00      A   
ATOM    592  CD1 PHE A  65     -17.258  -2.024  12.778  1.00 10.00      A   
ATOM    593  CD2 PHE A  65     -19.240  -3.149  12.082  1.00 10.00      A   
ATOM    594  CE1 PHE A  65     -17.834  -0.808  12.468  1.00 10.00      A   
ATOM    595  CE2 PHE A  65     -19.821  -1.936  11.768  1.00 10.00      A   
ATOM    596  CZ  PHE A  65     -19.117  -0.764  11.961  1.00 10.00      A   
ATOM    597  C   PHE A  65     -16.935  -6.303  14.670  1.00 10.00      A   
ATOM    598  O   PHE A  65     -15.712  -6.244  14.530  1.00 10.00      A   
ATOM    599  N   PRO A  66     -17.540  -7.375  15.206  1.00 10.00      A   
ATOM    600  CA  PRO A  66     -16.813  -8.548  15.668  1.00 10.00      A   
ATOM    601  CB  PRO A  66     -17.664  -8.999  16.854  1.00 10.00      A   
ATOM    602  CG  PRO A  66     -19.064  -8.577  16.518  1.00 10.00      A   
ATOM    603  CD  PRO A  66     -18.985  -7.521  15.439  1.00 10.00      A   
ATOM    604  C   PRO A  66     -16.735  -9.662  14.623  1.00 10.00      A   
ATOM    605  O   PRO A  66     -16.311 -10.776  14.926  1.00 10.00      A   
ATOM    606  N   LYS A  67     -17.142  -9.370  13.395  1.00 10.00      A   
ATOM    607  HN  LYS A  67     -17.475  -8.465  13.200  1.00 10.00      A   
ATOM    608  CA  LYS A  67     -17.104 -10.371  12.331  1.00 10.00      A   
ATOM    609  CB  LYS A  67     -18.515 -10.835  11.948  1.00 10.00      A   
ATOM    610  CG  LYS A  67     -18.819 -12.266  12.365  1.00 10.00      A   
ATOM    611  CD  LYS A  67     -20.142 -12.752  11.792  1.00 10.00      A   
ATOM    612  CE  LYS A  67     -20.374 -14.223  12.106  1.00 10.00      A   
ATOM    613  NZ  LYS A  67     -21.691 -14.701  11.612  1.00 10.00      A   
ATOM    614  HZ1 LYS A  67     -21.770 -15.729  11.738  1.00 10.00      A   
ATOM    615  HZ2 LYS A  67     -21.800 -14.480  10.602  1.00 10.00      A   
ATOM    616  HZ3 LYS A  67     -22.460 -14.240  12.139  1.00 10.00      A   
ATOM    617  C   LYS A  67     -16.343  -9.860  11.111  1.00 10.00      A   
ATOM    618  O   LYS A  67     -16.714 -10.134   9.968  1.00 10.00      A   
ATOM    619  N   VAL A  68     -15.272  -9.123  11.362  1.00 10.00      A   
ATOM    620  HN  VAL A  68     -15.018  -8.953  12.292  1.00 10.00      A   
ATOM    621  CA  VAL A  68     -14.450  -8.576  10.289  1.00 10.00      A   
ATOM    622  CB  VAL A  68     -13.771  -7.257  10.708  1.00 10.00      A   
ATOM    623  CG1 VAL A  68     -12.940  -6.690   9.567  1.00 10.00      A   
ATOM    624  CG2 VAL A  68     -14.809  -6.244  11.155  1.00 10.00      A   
ATOM    625  C   VAL A  68     -13.379  -9.584   9.869  1.00 10.00      A   
ATOM    626  O   VAL A  68     -12.778 -10.256  10.714  1.00 10.00      A   
ATOM    627  N   ARG A  69     -13.154  -9.689   8.564  1.00 10.00      A   
ATOM    628  HN  ARG A  69     -13.664  -9.125   7.947  1.00 10.00      A   
ATOM    629  CA  ARG A  69     -12.169 -10.611   8.021  1.00 10.00      A   
ATOM    630  CB  ARG A  69     -12.820 -11.521   6.975  1.00 10.00      A   
ATOM    631  CG  ARG A  69     -14.021 -12.301   7.489  1.00 10.00      A   
ATOM    632  CD  ARG A  69     -14.697 -13.076   6.370  1.00 10.00      A   
ATOM    633  NE  ARG A  69     -15.800 -13.900   6.861  1.00 10.00      A   
ATOM    634  HE  ARG A  69     -16.628 -13.437   7.108  1.00 10.00      A   
ATOM    635  CZ  ARG A  69     -15.746 -15.225   6.976  1.00 10.00      A   
ATOM    636  NH1 ARG A  69     -14.643 -15.884   6.638  1.00 10.00      A   
ATOM    637 HH11 ARG A  69     -14.607 -16.916   6.727  1.00 10.00      A   
ATOM    638 HH12 ARG A  69     -13.798 -15.361   6.278  1.00 10.00      A   
ATOM    639  NH2 ARG A  69     -16.792 -15.894   7.443  1.00 10.00      A   
ATOM    640 HH21 ARG A  69     -16.752 -16.934   7.529  1.00 10.00      A   
ATOM    641 HH22 ARG A  69     -17.658 -15.386   7.727  1.00 10.00      A   
ATOM    642  C   ARG A  69     -11.002  -9.856   7.391  1.00 10.00      A   
ATOM    643  O   ARG A  69      -9.874 -10.347   7.377  1.00 10.00      A   
ATOM    644  N   SER A  70     -11.281  -8.666   6.866  1.00 10.00      A   
ATOM    645  HN  SER A  70     -12.203  -8.329   6.902  1.00 10.00      A   
ATOM    646  CA  SER A  70     -10.259  -7.849   6.231  1.00 10.00      A   
ATOM    647  CB  SER A  70     -10.641  -7.586   4.770  1.00 10.00      A   
ATOM    648  OG  SER A  70      -9.551  -7.053   4.036  1.00 10.00      A   
ATOM    649  HG  SER A  70      -9.263  -7.706   3.375  1.00 10.00      A   
ATOM    650  C   SER A  70     -10.084  -6.529   6.973  1.00 10.00      A   
ATOM    651  O   SER A  70     -11.025  -5.739   7.083  1.00 10.00      A   
ATOM    652  N   VAL A  71      -8.881  -6.297   7.485  1.00 10.00      A   
ATOM    653  HN  VAL A  71      -8.171  -6.968   7.367  1.00 10.00      A   
ATOM    654  CA  VAL A  71      -8.580  -5.074   8.212  1.00 10.00      A   
ATOM    655  CB  VAL A  71      -8.212  -5.363   9.686  1.00 10.00      A   
ATOM    656  CG1 VAL A  71      -7.908  -4.072  10.435  1.00 10.00      A   
ATOM    657  CG2 VAL A  71      -9.325  -6.129  10.382  1.00 10.00      A   
ATOM    658  C   VAL A  71      -7.432  -4.320   7.550  1.00 10.00      A   
ATOM    659  O   VAL A  71      -6.384  -4.899   7.257  1.00 10.00      A   
ATOM    660  N   GLU A  72      -7.647  -3.038   7.298  1.00 10.00      A   
ATOM    661  HN  GLU A  72      -8.515  -2.646   7.532  1.00 10.00      A   
ATOM    662  CA  GLU A  72      -6.633  -2.187   6.692  1.00 10.00      A   
ATOM    663  CB  GLU A  72      -7.105  -1.697   5.321  1.00 10.00      A   
ATOM    664  CG  GLU A  72      -6.084  -0.853   4.572  1.00 10.00      A   
ATOM    665  CD  GLU A  72      -6.113  -1.088   3.075  1.00 10.00      A   
ATOM    666  OE1 GLU A  72      -7.217  -1.228   2.508  1.00 10.00      A   
ATOM    667  OE2 GLU A  72      -5.030  -1.134   2.456  1.00 10.00      A   
ATOM    668  C   GLU A  72      -6.360  -1.002   7.617  1.00 10.00      A   
ATOM    669  O   GLU A  72      -7.291  -0.300   8.018  1.00 10.00      A   
ATOM    670  N   LEU A  73      -5.095  -0.791   7.968  1.00 10.00      A   
ATOM    671  HN  LEU A  73      -4.393  -1.380   7.616  1.00 10.00      A   
ATOM    672  CA  LEU A  73      -4.725   0.292   8.866  1.00 10.00      A   
ATOM    673  CB  LEU A  73      -4.368  -0.276  10.242  1.00 10.00      A   
ATOM    674  CG  LEU A  73      -5.524  -0.808  11.086  1.00 10.00      A   
ATOM    675  CD1 LEU A  73      -5.041  -1.920  12.003  1.00 10.00      A   
ATOM    676  CD2 LEU A  73      -6.134   0.317  11.903  1.00 10.00      A   
ATOM    677  C   LEU A  73      -3.536   1.093   8.350  1.00 10.00      A   
ATOM    678  O   LEU A  73      -2.573   0.529   7.822  1.00 10.00      A   
ATOM    679  N   LYS A  74      -3.618   2.409   8.508  1.00 10.00      A   
ATOM    680  HN  LYS A  74      -4.430   2.790   8.908  1.00 10.00      A   
ATOM    681  CA  LYS A  74      -2.542   3.309   8.116  1.00 10.00      A   
ATOM    682  CB  LYS A  74      -3.034   4.353   7.107  1.00 10.00      A   
ATOM    683  CG  LYS A  74      -3.713   3.780   5.869  1.00 10.00      A   
ATOM    684  CD  LYS A  74      -3.971   4.864   4.832  1.00 10.00      A   
ATOM    685  CE  LYS A  74      -4.917   4.387   3.740  1.00 10.00      A   
ATOM    686  NZ  LYS A  74      -5.020   5.367   2.631  1.00 10.00      A   
ATOM    687  HZ1 LYS A  74      -4.227   5.238   1.968  1.00 10.00      A   
ATOM    688  HZ2 LYS A  74      -4.980   6.338   3.003  1.00 10.00      A   
ATOM    689  HZ3 LYS A  74      -5.911   5.244   2.109  1.00 10.00      A   
ATOM    690  C   LYS A  74      -2.036   4.005   9.377  1.00 10.00      A   
ATOM    691  O   LYS A  74      -2.809   4.207  10.318  1.00 10.00      A   
ATOM    692  N   GLY A  75      -0.753   4.352   9.415  1.00 10.00      A   
ATOM    693  HN  GLY A  75      -0.177   4.165   8.643  1.00 10.00      A   
ATOM    694  CA  GLY A  75      -0.205   4.998  10.598  1.00 10.00      A   
ATOM    695  C   GLY A  75       0.554   6.274  10.302  1.00 10.00      A   
ATOM    696  O   GLY A  75       0.025   7.370  10.477  1.00 10.00      A   
ATOM    697  N   LYS A  76       1.797   6.134   9.869  1.00 10.00      A   
ATOM    698  HN  LYS A  76       2.160   5.227   9.747  1.00 10.00      A   
ATOM    699  CA  LYS A  76       2.634   7.291   9.556  1.00 10.00      A   
ATOM    700  CB  LYS A  76       4.086   6.872   9.304  1.00 10.00      A   
ATOM    701  CG  LYS A  76       4.916   6.723  10.569  1.00 10.00      A   
ATOM    702  CD  LYS A  76       6.392   6.506  10.254  1.00 10.00      A   
ATOM    703  CE  LYS A  76       6.672   5.085   9.783  1.00 10.00      A   
ATOM    704  NZ  LYS A  76       8.122   4.857   9.546  1.00 10.00      A   
ATOM    705  HZ1 LYS A  76       8.672   5.180  10.368  1.00 10.00      A   
ATOM    706  HZ2 LYS A  76       8.439   5.378   8.705  1.00 10.00      A   
ATOM    707  HZ3 LYS A  76       8.311   3.841   9.397  1.00 10.00      A   
ATOM    708  C   LYS A  76       2.091   8.062   8.356  1.00 10.00      A   
ATOM    709  O   LYS A  76       1.606   7.463   7.395  1.00 10.00      A   
ATOM    710  N   PRO A  77       2.147   9.406   8.413  1.00 10.00      A   
ATOM    711  CA  PRO A  77       1.667  10.268   7.328  1.00 10.00      A   
ATOM    712  CB  PRO A  77       1.698  11.680   7.932  1.00 10.00      A   
ATOM    713  CG  PRO A  77       1.908  11.486   9.396  1.00 10.00      A   
ATOM    714  CD  PRO A  77       2.658  10.195   9.540  1.00 10.00      A   
ATOM    715  C   PRO A  77       2.565  10.192   6.092  1.00 10.00      A   
ATOM    716  O   PRO A  77       3.629   9.572   6.121  1.00 10.00      A   
ATOM    717  N   HIS A  78       2.131  10.836   5.017  1.00 10.00      A   
ATOM    718  HN  HIS A  78       1.286  11.331   5.068  1.00 10.00      A   
ATOM    719  CA  HIS A  78       2.868  10.837   3.755  1.00 10.00      A   
ATOM    720  CB  HIS A  78       2.052  11.567   2.677  1.00 10.00      A   
ATOM    721  CG  HIS A  78       2.754  11.770   1.367  1.00 10.00      A   
ATOM    722  ND1 HIS A  78       2.830  12.984   0.720  1.00 10.00      A   
ATOM    723  HD1 HIS A  78       2.429  13.837   1.032  1.00 10.00      A   
ATOM    724  CD2 HIS A  78       3.414  10.887   0.573  1.00 10.00      A   
ATOM    725  CE1 HIS A  78       3.515  12.805  -0.415  1.00 10.00      A   
ATOM    726  NE2 HIS A  78       3.894  11.549  -0.553  1.00 10.00      A   
ATOM    727  C   HIS A  78       4.266  11.449   3.896  1.00 10.00      A   
ATOM    728  O   HIS A  78       5.251  10.889   3.407  1.00 10.00      A   
ATOM    729  N   PHE A  79       4.357  12.576   4.592  1.00 10.00      A   
ATOM    730  HN  PHE A  79       3.546  12.958   4.992  1.00 10.00      A   
ATOM    731  CA  PHE A  79       5.636  13.266   4.773  1.00 10.00      A   
ATOM    732  CB  PHE A  79       5.442  14.678   5.327  1.00 10.00      A   
ATOM    733  CG  PHE A  79       5.142  15.715   4.282  1.00 10.00      A   
ATOM    734  CD1 PHE A  79       4.991  15.362   2.951  1.00 10.00      A   
ATOM    735  CD2 PHE A  79       5.018  17.048   4.633  1.00 10.00      A   
ATOM    736  CE1 PHE A  79       4.722  16.317   1.991  1.00 10.00      A   
ATOM    737  CE2 PHE A  79       4.747  18.009   3.679  1.00 10.00      A   
ATOM    738  CZ  PHE A  79       4.599  17.643   2.355  1.00 10.00      A   
ATOM    739  C   PHE A  79       6.629  12.475   5.622  1.00 10.00      A   
ATOM    740  O   PHE A  79       7.810  12.827   5.705  1.00 10.00      A   
ATOM    741  N   ALA A  80       6.162  11.394   6.233  1.00 10.00      A   
ATOM    742  HN  ALA A  80       5.218  11.149   6.119  1.00 10.00      A   
ATOM    743  CA  ALA A  80       7.023  10.557   7.057  1.00 10.00      A   
ATOM    744  CB  ALA A  80       6.201   9.611   7.920  1.00 10.00      A   
ATOM    745  C   ALA A  80       8.000   9.780   6.178  1.00 10.00      A   
ATOM    746  O   ALA A  80       9.082   9.396   6.624  1.00 10.00      A   
ATOM    747  N   ASP A  81       7.617   9.589   4.914  1.00 10.00      A   
ATOM    748  HN  ASP A  81       6.746   9.940   4.624  1.00 10.00      A   
ATOM    749  CA  ASP A  81       8.443   8.871   3.943  1.00 10.00      A   
ATOM    750  CB  ASP A  81       7.646   8.609   2.655  1.00 10.00      A   
ATOM    751  CG  ASP A  81       7.012   7.230   2.599  1.00 10.00      A   
ATOM    752  OD1 ASP A  81       7.160   6.457   3.570  1.00 10.00      A   
ATOM    753  OD2 ASP A  81       6.356   6.915   1.579  1.00 10.00      A   
ATOM    754  C   ASP A  81       9.695   9.672   3.604  1.00 10.00      A   
ATOM    755  O   ASP A  81      10.647   9.154   3.018  1.00 10.00      A   
ATOM    756  N   PHE A  82       9.688  10.941   3.980  1.00 10.00      A   
ATOM    757  HN  PHE A  82       8.906  11.293   4.454  1.00 10.00      A   
ATOM    758  CA  PHE A  82      10.810  11.825   3.710  1.00 10.00      A   
ATOM    759  CB  PHE A  82      10.309  13.153   3.144  1.00 10.00      A   
ATOM    760  CG  PHE A  82       9.277  12.990   2.067  1.00 10.00      A   
ATOM    761  CD1 PHE A  82       9.460  12.070   1.044  1.00 10.00      A   
ATOM    762  CD2 PHE A  82       8.124  13.750   2.075  1.00 10.00      A   
ATOM    763  CE1 PHE A  82       8.512  11.910   0.053  1.00 10.00      A   
ATOM    764  CE2 PHE A  82       7.171  13.597   1.086  1.00 10.00      A   
ATOM    765  CZ  PHE A  82       7.365  12.675   0.074  1.00 10.00      A   
ATOM    766  C   PHE A  82      11.638  12.053   4.968  1.00 10.00      A   
ATOM    767  O   PHE A  82      12.523  12.910   4.995  1.00 10.00      A   
ATOM    768  N   ASN A  83      11.327  11.288   6.010  1.00 10.00      A   
ATOM    769  HN  ASN A  83      10.590  10.645   5.919  1.00 10.00      A   
ATOM    770  CA  ASN A  83      12.036  11.368   7.286  1.00 10.00      A   
ATOM    771  CB  ASN A  83      13.530  11.079   7.118  1.00 10.00      A   
ATOM    772  CG  ASN A  83      13.876   9.622   7.342  1.00 10.00      A   
ATOM    773  OD1 ASN A  83      14.253   9.223   8.445  1.00 10.00      A   
ATOM    774  ND2 ASN A  83      13.748   8.819   6.295  1.00 10.00      A   
ATOM    775 HD21 ASN A  83      13.442   9.206   5.447  1.00 10.00      A   
ATOM    776 HD22 ASN A  83      13.967   7.865   6.411  1.00 10.00      A   
ATOM    777  C   ASN A  83      11.821  12.702   7.990  1.00 10.00      A   
ATOM    778  O   ASN A  83      12.683  13.164   8.733  1.00 10.00      A   
ATOM    779  N   LEU A  84      10.665  13.317   7.762  1.00 10.00      A   
ATOM    780  HN  LEU A  84      10.017  12.907   7.150  1.00 10.00      A   
ATOM    781  CA  LEU A  84      10.345  14.593   8.403  1.00 10.00      A   
ATOM    782  CB  LEU A  84       9.262  15.349   7.625  1.00 10.00      A   
ATOM    783  CG  LEU A  84       9.715  16.052   6.344  1.00 10.00      A   
ATOM    784  CD1 LEU A  84       8.566  16.838   5.735  1.00 10.00      A   
ATOM    785  CD2 LEU A  84      10.901  16.964   6.623  1.00 10.00      A   
ATOM    786  C   LEU A  84       9.898  14.373   9.844  1.00 10.00      A   
ATOM    787  O   LEU A  84       9.881  15.301  10.656  1.00 10.00      A   
ATOM    788  N   VAL A  85       9.534  13.135  10.145  1.00 10.00      A   
ATOM    789  HN  VAL A  85       9.587  12.447   9.455  1.00 10.00      A   
ATOM    790  CA  VAL A  85       9.088  12.761  11.478  1.00 10.00      A   
ATOM    791  CB  VAL A  85       7.701  12.074  11.446  1.00 10.00      A   
ATOM    792  CG1 VAL A  85       7.055  12.106  12.821  1.00 10.00      A   
ATOM    793  CG2 VAL A  85       6.787  12.702  10.405  1.00 10.00      A   
ATOM    794  C   VAL A  85      10.093  11.791  12.091  1.00 10.00      A   
ATOM    795  O   VAL A  85      10.453  10.792  11.460  1.00 10.00      A   
ATOM    796  N   PRO A  86      10.578  12.085  13.312  1.00 10.00      A   
ATOM    797  CA  PRO A  86      11.547  11.229  14.014  1.00 10.00      A   
ATOM    798  CB  PRO A  86      11.830  11.985  15.319  1.00 10.00      A   
ATOM    799  CG  PRO A  86      11.394  13.383  15.052  1.00 10.00      A   
ATOM    800  CD  PRO A  86      10.241  13.280  14.096  1.00 10.00      A   
ATOM    801  C   PRO A  86      10.977   9.848  14.324  1.00 10.00      A   
ATOM    802  O   PRO A  86       9.761   9.676  14.460  1.00 10.00      A   
ATOM    803  N   ASP A  87      11.863   8.868  14.443  1.00 10.00      A   
ATOM    804  HN  ASP A  87      12.819   9.068  14.331  1.00 10.00      A   
ATOM    805  CA  ASP A  87      11.456   7.500  14.735  1.00 10.00      A   
ATOM    806  CB  ASP A  87      12.599   6.517  14.469  1.00 10.00      A   
ATOM    807  CG  ASP A  87      12.717   6.142  13.007  1.00 10.00      A   
ATOM    808  OD1 ASP A  87      13.594   6.696  12.310  1.00 10.00      A   
ATOM    809  OD2 ASP A  87      11.933   5.291  12.544  1.00 10.00      A   
ATOM    810  C   ASP A  87      10.949   7.360  16.166  1.00 10.00      A   
ATOM    811  O   ASP A  87      11.372   8.089  17.062  1.00 10.00      A   
ATOM    812  N   GLY A  88      10.031   6.424  16.367  1.00 10.00      A   
ATOM    813  HN  GLY A  88       9.732   5.874  15.612  1.00 10.00      A   
ATOM    814  CA  GLY A  88       9.468   6.204  17.684  1.00 10.00      A   
ATOM    815  C   GLY A  88       8.155   6.938  17.852  1.00 10.00      A   
ATOM    816  O   GLY A  88       7.461   6.758  18.848  1.00 10.00      A   
ATOM    817  N   TRP A  89       7.819   7.756  16.856  1.00 10.00      A   
ATOM    818  HN  TRP A  89       8.430   7.836  16.093  1.00 10.00      A   
ATOM    819  CA  TRP A  89       6.587   8.549  16.853  1.00 10.00      A   
ATOM    820  CB  TRP A  89       6.397   9.201  15.477  1.00 10.00      A   
ATOM    821  CG  TRP A  89       5.048   9.822  15.261  1.00 10.00      A   
ATOM    822  CD1 TRP A  89       4.622  11.032  15.720  1.00 10.00      A   
ATOM    823  CD2 TRP A  89       3.948   9.262  14.526  1.00 10.00      A   
ATOM    824  NE1 TRP A  89       3.329  11.260  15.320  1.00 10.00      A   
ATOM    825  HE1 TRP A  89       2.801  12.065  15.529  1.00 10.00      A   
ATOM    826  CE2 TRP A  89       2.892  10.191  14.587  1.00 10.00      A   
ATOM    827  CE3 TRP A  89       3.758   8.070  13.823  1.00 10.00      A   
ATOM    828  CZ2 TRP A  89       1.661   9.963  13.972  1.00 10.00      A   
ATOM    829  CZ3 TRP A  89       2.536   7.844  13.216  1.00 10.00      A   
ATOM    830  CH2 TRP A  89       1.504   8.785  13.293  1.00 10.00      A   
ATOM    831  C   TRP A  89       5.356   7.717  17.226  1.00 10.00      A   
ATOM    832  O   TRP A  89       4.536   8.135  18.049  1.00 10.00      A   
ATOM    833  N   GLY A  90       5.230   6.546  16.621  1.00 10.00      A   
ATOM    834  HN  GLY A  90       5.909   6.261  15.973  1.00 10.00      A   
ATOM    835  CA  GLY A  90       4.102   5.690  16.902  1.00 10.00      A   
ATOM    836  C   GLY A  90       3.743   4.828  15.716  1.00 10.00      A   
ATOM    837  O   GLY A  90       4.611   4.454  14.928  1.00 10.00      A   
ATOM    838  N   GLY A  91       2.466   4.520  15.584  1.00 10.00      A   
ATOM    839  HN  GLY A  91       1.819   4.853  16.250  1.00 10.00      A   
ATOM    840  CA  GLY A  91       2.008   3.697  14.490  1.00 10.00      A   
ATOM    841  C   GLY A  91       2.261   2.232  14.762  1.00 10.00      A   
ATOM    842  O   GLY A  91       2.473   1.452  13.839  1.00 10.00      A   
ATOM    843  N   TYR A  92       2.247   1.859  16.036  1.00 10.00      A   
ATOM    844  HN  TYR A  92       2.059   2.527  16.729  1.00 10.00      A   
ATOM    845  CA  TYR A  92       2.481   0.477  16.425  1.00 10.00      A   
ATOM    846  CB  TYR A  92       2.891   0.380  17.902  1.00 10.00      A   
ATOM    847  CG  TYR A  92       3.880   1.427  18.368  1.00 10.00      A   
ATOM    848  CD1 TYR A  92       3.542   2.323  19.376  1.00 10.00      A   
ATOM    849  CD2 TYR A  92       5.151   1.519  17.814  1.00 10.00      A   
ATOM    850  CE1 TYR A  92       4.437   3.277  19.817  1.00 10.00      A   
ATOM    851  CE2 TYR A  92       6.055   2.471  18.250  1.00 10.00      A   
ATOM    852  CZ  TYR A  92       5.692   3.348  19.251  1.00 10.00      A   
ATOM    853  OH  TYR A  92       6.585   4.296  19.693  1.00 10.00      A   
ATOM    854  HH  TYR A  92       6.584   5.052  19.090  1.00 10.00      A   
ATOM    855  C   TYR A  92       1.225  -0.353  16.196  1.00 10.00      A   
ATOM    856  O   TYR A  92       0.144   0.002  16.660  1.00 10.00      A   
ATOM    857  N   VAL A  93       1.361  -1.454  15.474  1.00 10.00      A   
ATOM    858  HN  VAL A  93       2.242  -1.684  15.102  1.00 10.00      A   
ATOM    859  CA  VAL A  93       0.222  -2.319  15.209  1.00 10.00      A   
ATOM    860  CB  VAL A  93       0.333  -2.995  13.827  1.00 10.00      A   
ATOM    861  CG1 VAL A  93       1.420  -4.058  13.824  1.00 10.00      A   
ATOM    862  CG2 VAL A  93      -1.005  -3.575  13.398  1.00 10.00      A   
ATOM    863  C   VAL A  93       0.095  -3.374  16.307  1.00 10.00      A   
ATOM    864  O   VAL A  93      -0.883  -4.121  16.360  1.00 10.00      A   
ATOM    865  N   TYR A  94       1.083  -3.399  17.196  1.00 10.00      A   
ATOM    866  HN  TYR A  94       1.813  -2.753  17.106  1.00 10.00      A   
ATOM    867  CA  TYR A  94       1.112  -4.354  18.301  1.00 10.00      A   
ATOM    868  CB  TYR A  94       2.332  -4.136  19.203  1.00 10.00      A   
ATOM    869  CG  TYR A  94       2.531  -5.237  20.214  1.00 10.00      A   
ATOM    870  CD1 TYR A  94       3.134  -6.433  19.854  1.00 10.00      A   
ATOM    871  CD2 TYR A  94       2.112  -5.082  21.528  1.00 10.00      A   
ATOM    872  CE1 TYR A  94       3.313  -7.446  20.774  1.00 10.00      A   
ATOM    873  CE2 TYR A  94       2.290  -6.087  22.454  1.00 10.00      A   
ATOM    874  CZ  TYR A  94       2.890  -7.267  22.071  1.00 10.00      A   
ATOM    875  OH  TYR A  94       3.059  -8.276  22.991  1.00 10.00      A   
ATOM    876  HH  TYR A  94       2.186  -8.549  23.325  1.00 10.00      A   
ATOM    877  C   TYR A  94      -0.192  -4.379  19.114  1.00 10.00      A   
ATOM    878  O   TYR A  94      -0.792  -5.442  19.272  1.00 10.00      A   
ATOM    879  N   PRO A  95      -0.658  -3.225  19.645  1.00 10.00      A   
ATOM    880  CA  PRO A  95      -1.899  -3.172  20.429  1.00 10.00      A   
ATOM    881  CB  PRO A  95      -2.084  -1.681  20.720  1.00 10.00      A   
ATOM    882  CG  PRO A  95      -0.723  -1.100  20.610  1.00 10.00      A   
ATOM    883  CD  PRO A  95      -0.016  -1.897  19.555  1.00 10.00      A   
ATOM    884  C   PRO A  95      -3.093  -3.697  19.641  1.00 10.00      A   
ATOM    885  O   PRO A  95      -4.021  -4.272  20.208  1.00 10.00      A   
ATOM    886  N   TRP A  96      -3.059  -3.499  18.330  1.00 10.00      A   
ATOM    887  HN  TRP A  96      -2.285  -3.044  17.938  1.00 10.00      A   
ATOM    888  CA  TRP A  96      -4.133  -3.957  17.464  1.00 10.00      A   
ATOM    889  CB  TRP A  96      -4.055  -3.280  16.093  1.00 10.00      A   
ATOM    890  CG  TRP A  96      -4.365  -1.815  16.136  1.00 10.00      A   
ATOM    891  CD1 TRP A  96      -3.496  -0.800  16.409  1.00 10.00      A   
ATOM    892  CD2 TRP A  96      -5.635  -1.201  15.896  1.00 10.00      A   
ATOM    893  NE1 TRP A  96      -4.147   0.406  16.361  1.00 10.00      A   
ATOM    894  HE1 TRP A  96      -3.736   1.283  16.527  1.00 10.00      A   
ATOM    895  CE2 TRP A  96      -5.461   0.189  16.044  1.00 10.00      A   
ATOM    896  CE3 TRP A  96      -6.900  -1.690  15.570  1.00 10.00      A   
ATOM    897  CZ2 TRP A  96      -6.509   1.091  15.878  1.00 10.00      A   
ATOM    898  CZ3 TRP A  96      -7.937  -0.793  15.405  1.00 10.00      A   
ATOM    899  CH2 TRP A  96      -7.735   0.582  15.559  1.00 10.00      A   
ATOM    900  C   TRP A  96      -4.103  -5.479  17.321  1.00 10.00      A   
ATOM    901  O   TRP A  96      -5.100  -6.149  17.578  1.00 10.00      A   
ATOM    902  N   ILE A  97      -2.944  -6.018  16.946  1.00 10.00      A   
ATOM    903  HN  ILE A  97      -2.172  -5.429  16.789  1.00 10.00      A   
ATOM    904  CA  ILE A  97      -2.784  -7.460  16.768  1.00 10.00      A   
ATOM    905  CB  ILE A  97      -1.340  -7.826  16.339  1.00 10.00      A   
ATOM    906  CG1 ILE A  97      -0.910  -7.041  15.090  1.00 10.00      A   
ATOM    907  CG2 ILE A  97      -1.198  -9.328  16.115  1.00 10.00      A   
ATOM    908  CD1 ILE A  97      -1.722  -7.339  13.844  1.00 10.00      A   
ATOM    909  C   ILE A  97      -3.119  -8.211  18.058  1.00 10.00      A   
ATOM    910  O   ILE A  97      -3.867  -9.190  18.048  1.00 10.00      A   
ATOM    911  N   GLU A  98      -2.580  -7.723  19.170  1.00 10.00      A   
ATOM    912  HN  GLU A  98      -2.022  -6.914  19.115  1.00 10.00      A   
ATOM    913  CA  GLU A  98      -2.792  -8.348  20.471  1.00 10.00      A   
ATOM    914  CB  GLU A  98      -1.915  -7.677  21.536  1.00 10.00      A   
ATOM    915  CG  GLU A  98      -1.650  -8.540  22.760  1.00 10.00      A   
ATOM    916  CD  GLU A  98      -0.395  -8.138  23.511  1.00 10.00      A   
ATOM    917  OE1 GLU A  98       0.555  -8.950  23.575  1.00 10.00      A   
ATOM    918  OE2 GLU A  98      -0.353  -7.016  24.059  1.00 10.00      A   
ATOM    919  C   GLU A  98      -4.266  -8.334  20.885  1.00 10.00      A   
ATOM    920  O   GLU A  98      -4.752  -9.274  21.515  1.00 10.00      A   
ATOM    921  N   ALA A  99      -4.985  -7.281  20.508  1.00 10.00      A   
ATOM    922  HN  ALA A  99      -4.556  -6.566  19.989  1.00 10.00      A   
ATOM    923  CA  ALA A  99      -6.400  -7.161  20.852  1.00 10.00      A   
ATOM    924  CB  ALA A  99      -6.814  -5.698  20.913  1.00 10.00      A   
ATOM    925  C   ALA A  99      -7.291  -7.932  19.874  1.00 10.00      A   
ATOM    926  O   ALA A  99      -8.365  -8.410  20.240  1.00 10.00      A   
ATOM    927  N   MET A 100      -6.841  -8.058  18.634  1.00 10.00      A   
ATOM    928  HN  MET A 100      -5.976  -7.652  18.391  1.00 10.00      A   
ATOM    929  CA  MET A 100      -7.610  -8.766  17.610  1.00 10.00      A   
ATOM    930  CB  MET A 100      -7.167  -8.338  16.212  1.00 10.00      A   
ATOM    931  CG  MET A 100      -7.548  -6.917  15.837  1.00 10.00      A   
ATOM    932  SD  MET A 100      -7.025  -6.483  14.168  1.00 10.00      A   
ATOM    933  CE  MET A 100      -7.581  -4.782  14.077  1.00 10.00      A   
ATOM    934  C   MET A 100      -7.479 -10.280  17.746  1.00 10.00      A   
ATOM    935  O   MET A 100      -8.355 -11.027  17.301  1.00 10.00      A   
ATOM    936  N   SER A 101      -6.397 -10.717  18.386  1.00 10.00      A   
ATOM    937  HN  SER A 101      -5.759 -10.059  18.739  1.00 10.00      A   
ATOM    938  CA  SER A 101      -6.112 -12.138  18.579  1.00 10.00      A   
ATOM    939  CB  SER A 101      -4.877 -12.319  19.469  1.00 10.00      A   
ATOM    940  OG  SER A 101      -3.711 -11.784  18.854  1.00 10.00      A   
ATOM    941  HG  SER A 101      -3.900 -10.904  18.500  1.00 10.00      A   
ATOM    942  C   SER A 101      -7.306 -12.931  19.126  1.00 10.00      A   
ATOM    943  O   SER A 101      -7.637 -13.997  18.611  1.00 10.00      A   
ATOM    944  N   SER A 102      -7.960 -12.408  20.152  1.00 10.00      A   
ATOM    945  HN  SER A 102      -7.668 -11.550  20.527  1.00 10.00      A   
ATOM    946  CA  SER A 102      -9.101 -13.092  20.741  1.00 10.00      A   
ATOM    947  CB  SER A 102      -8.962 -13.096  22.261  1.00 10.00      A   
ATOM    948  OG  SER A 102      -7.602 -13.221  22.650  1.00 10.00      A   
ATOM    949  HG  SER A 102      -7.235 -12.340  22.805  1.00 10.00      A   
ATOM    950  C   SER A 102     -10.410 -12.418  20.347  1.00 10.00      A   
ATOM    951  O   SER A 102     -11.399 -12.485  21.079  1.00 10.00      A   
ATOM    952  N   SER A 103     -10.418 -11.772  19.191  1.00 10.00      A   
ATOM    953  HN  SER A 103      -9.605 -11.759  18.642  1.00 10.00      A   
ATOM    954  CA  SER A 103     -11.610 -11.081  18.729  1.00 10.00      A   
ATOM    955  CB  SER A 103     -11.417  -9.572  18.861  1.00 10.00      A   
ATOM    956  OG  SER A 103     -10.909  -9.240  20.144  1.00 10.00      A   
ATOM    957  HG  SER A 103      -9.970  -9.019  20.067  1.00 10.00      A   
ATOM    958  C   SER A 103     -11.981 -11.447  17.294  1.00 10.00      A   
ATOM    959  O   SER A 103     -13.158 -11.638  16.985  1.00 10.00      A   
ATOM    960  N   TYR A 104     -10.978 -11.547  16.425  1.00 10.00      A   
ATOM    961  HN  TYR A 104     -10.055 -11.406  16.736  1.00 10.00      A   
ATOM    962  CA  TYR A 104     -11.213 -11.871  15.024  1.00 10.00      A   
ATOM    963  CB  TYR A 104     -10.614 -10.798  14.109  1.00 10.00      A   
ATOM    964  CG  TYR A 104     -11.239  -9.431  14.268  1.00 10.00      A   
ATOM    965  CD1 TYR A 104     -10.530  -8.387  14.844  1.00 10.00      A   
ATOM    966  CD2 TYR A 104     -12.538  -9.187  13.847  1.00 10.00      A   
ATOM    967  CE1 TYR A 104     -11.096  -7.138  14.996  1.00 10.00      A   
ATOM    968  CE2 TYR A 104     -13.111  -7.941  13.993  1.00 10.00      A   
ATOM    969  CZ  TYR A 104     -12.387  -6.921  14.568  1.00 10.00      A   
ATOM    970  OH  TYR A 104     -12.957  -5.679  14.717  1.00 10.00      A   
ATOM    971  HH  TYR A 104     -13.921  -5.767  14.738  1.00 10.00      A   
ATOM    972  C   TYR A 104     -10.665 -13.243  14.660  1.00 10.00      A   
ATOM    973  O   TYR A 104      -9.600 -13.359  14.058  1.00 10.00      A   
ATOM    974  N   THR A 105     -11.394 -14.279  15.037  1.00 10.00      A   
ATOM    975  HN  THR A 105     -12.219 -14.131  15.548  1.00 10.00      A   
ATOM    976  CA  THR A 105     -10.992 -15.643  14.734  1.00 10.00      A   
ATOM    977  CB  THR A 105     -11.868 -16.639  15.511  1.00 10.00      A   
ATOM    978  OG1 THR A 105     -12.704 -15.900  16.411  1.00 10.00      A   
ATOM    979  HG1 THR A 105     -13.074 -16.501  17.066  1.00 10.00      A   
ATOM    980  CG2 THR A 105     -11.004 -17.601  16.314  1.00 10.00      A   
ATOM    981  C   THR A 105     -11.122 -15.908  13.234  1.00 10.00      A   
ATOM    982  O   THR A 105     -10.480 -16.804  12.687  1.00 10.00      A   
ATOM    983  N   TRP A 106     -11.931 -15.090  12.571  1.00 10.00      A   
ATOM    984  HN  TRP A 106     -12.383 -14.376  13.060  1.00 10.00      A   
ATOM    985  CA  TRP A 106     -12.162 -15.220  11.139  1.00 10.00      A   
ATOM    986  CB  TRP A 106     -13.646 -15.014  10.812  1.00 10.00      A   
ATOM    987  CG  TRP A 106     -14.491 -16.230  11.027  1.00 10.00      A   
ATOM    988  CD1 TRP A 106     -15.505 -16.371  11.927  1.00 10.00      A   
ATOM    989  CD2 TRP A 106     -14.398 -17.479  10.327  1.00 10.00      A   
ATOM    990  NE1 TRP A 106     -16.047 -17.630  11.835  1.00 10.00      A   
ATOM    991  HE1 TRP A 106     -16.788 -17.975  12.381  1.00 10.00      A   
ATOM    992  CE2 TRP A 106     -15.385 -18.330  10.860  1.00 10.00      A   
ATOM    993  CE3 TRP A 106     -13.572 -17.962   9.303  1.00 10.00      A   
ATOM    994  CZ2 TRP A 106     -15.576 -19.632  10.403  1.00 10.00      A   
ATOM    995  CZ3 TRP A 106     -13.762 -19.256   8.853  1.00 10.00      A   
ATOM    996  CH2 TRP A 106     -14.754 -20.077   9.404  1.00 10.00      A   
ATOM    997  C   TRP A 106     -11.318 -14.229  10.343  1.00 10.00      A   
ATOM    998  O   TRP A 106     -11.626 -13.932   9.191  1.00 10.00      A   
ATOM    999  N   LEU A 107     -10.261 -13.714  10.958  1.00 10.00      A   
ATOM   1000  HN  LEU A 107     -10.068 -13.977  11.884  1.00 10.00      A   
ATOM   1001  CA  LEU A 107      -9.386 -12.764  10.281  1.00 10.00      A   
ATOM   1002  CB  LEU A 107      -8.405 -12.123  11.266  1.00 10.00      A   
ATOM   1003  CG  LEU A 107      -7.867 -10.744  10.875  1.00 10.00      A   
ATOM   1004  CD1 LEU A 107      -9.006  -9.746  10.732  1.00 10.00      A   
ATOM   1005  CD2 LEU A 107      -6.852 -10.251  11.894  1.00 10.00      A   
ATOM   1006  C   LEU A 107      -8.635 -13.459   9.150  1.00 10.00      A   
ATOM   1007  O   LEU A 107      -7.895 -14.418   9.384  1.00 10.00      A   
ATOM   1008  N   GLU A 108      -8.842 -12.981   7.927  1.00 10.00      A   
ATOM   1009  HN  GLU A 108      -9.442 -12.213   7.810  1.00 10.00      A   
ATOM   1010  CA  GLU A 108      -8.211 -13.571   6.756  1.00 10.00      A   
ATOM   1011  CB  GLU A 108      -9.278 -14.117   5.794  1.00 10.00      A   
ATOM   1012  CG  GLU A 108     -10.163 -15.198   6.403  1.00 10.00      A   
ATOM   1013  CD  GLU A 108     -11.323 -15.613   5.513  1.00 10.00      A   
ATOM   1014  OE1 GLU A 108     -11.204 -16.637   4.804  1.00 10.00      A   
ATOM   1015  OE2 GLU A 108     -12.373 -14.938   5.539  1.00 10.00      A   
ATOM   1016  C   GLU A 108      -7.297 -12.580   6.035  1.00 10.00      A   
ATOM   1017  O   GLU A 108      -6.322 -12.981   5.397  1.00 10.00      A   
ATOM   1018  N   GLU A 109      -7.589 -11.289   6.144  1.00 10.00      A   
ATOM   1019  HN  GLU A 109      -8.357 -11.009   6.694  1.00 10.00      A   
ATOM   1020  CA  GLU A 109      -6.781 -10.275   5.472  1.00 10.00      A   
ATOM   1021  CB  GLU A 109      -7.555  -9.627   4.322  1.00 10.00      A   
ATOM   1022  CG  GLU A 109      -7.949 -10.575   3.202  1.00 10.00      A   
ATOM   1023  CD  GLU A 109      -8.708  -9.879   2.086  1.00 10.00      A   
ATOM   1024  OE1 GLU A 109      -8.819  -8.634   2.115  1.00 10.00      A   
ATOM   1025  OE2 GLU A 109      -9.195 -10.572   1.168  1.00 10.00      A   
ATOM   1026  C   GLU A 109      -6.292  -9.199   6.434  1.00 10.00      A   
ATOM   1027  O   GLU A 109      -7.086  -8.547   7.114  1.00 10.00      A   
ATOM   1028  N   ILE A 110      -4.978  -9.018   6.475  1.00 10.00      A   
ATOM   1029  HN  ILE A 110      -4.403  -9.577   5.903  1.00 10.00      A   
ATOM   1030  CA  ILE A 110      -4.358  -8.016   7.334  1.00 10.00      A   
ATOM   1031  CB  ILE A 110      -3.451  -8.663   8.411  1.00 10.00      A   
ATOM   1032  CG1 ILE A 110      -4.211  -9.753   9.176  1.00 10.00      A   
ATOM   1033  CG2 ILE A 110      -2.928  -7.606   9.374  1.00 10.00      A   
ATOM   1034  CD1 ILE A 110      -3.364 -10.508  10.174  1.00 10.00      A   
ATOM   1035  C   ILE A 110      -3.526  -7.058   6.481  1.00 10.00      A   
ATOM   1036  O   ILE A 110      -2.508  -7.450   5.910  1.00 10.00      A   
ATOM   1037  N   ARG A 111      -3.966  -5.810   6.388  1.00 10.00      A   
ATOM   1038  HN  ARG A 111      -4.785  -5.551   6.875  1.00 10.00      A   
ATOM   1039  CA  ARG A 111      -3.273  -4.805   5.588  1.00 10.00      A   
ATOM   1040  CB  ARG A 111      -4.219  -4.258   4.518  1.00 10.00      A   
ATOM   1041  CG  ARG A 111      -4.956  -5.345   3.753  1.00 10.00      A   
ATOM   1042  CD  ARG A 111      -6.036  -4.780   2.845  1.00 10.00      A   
ATOM   1043  NE  ARG A 111      -6.802  -5.848   2.197  1.00 10.00      A   
ATOM   1044  HE  ARG A 111      -7.540  -6.252   2.715  1.00 10.00      A   
ATOM   1045  CZ  ARG A 111      -6.568  -6.293   0.959  1.00 10.00      A   
ATOM   1046  NH1 ARG A 111      -5.598  -5.759   0.224  1.00 10.00      A   
ATOM   1047 HH11 ARG A 111      -5.004  -4.988   0.603  1.00 10.00      A   
ATOM   1048 HH12 ARG A 111      -5.425  -6.112  -0.743  1.00 10.00      A   
ATOM   1049  NH2 ARG A 111      -7.295  -7.281   0.460  1.00 10.00      A   
ATOM   1050 HH21 ARG A 111      -8.052  -7.721   1.040  1.00 10.00      A   
ATOM   1051 HH22 ARG A 111      -7.120  -7.629  -0.510  1.00 10.00      A   
ATOM   1052  C   ARG A 111      -2.752  -3.668   6.458  1.00 10.00      A   
ATOM   1053  O   ARG A 111      -3.452  -3.191   7.355  1.00 10.00      A   
ATOM   1054  N   LEU A 112      -1.525  -3.237   6.186  1.00 10.00      A   
ATOM   1055  HN  LEU A 112      -1.021  -3.654   5.452  1.00 10.00      A   
ATOM   1056  CA  LEU A 112      -0.899  -2.161   6.942  1.00 10.00      A   
ATOM   1057  CB  LEU A 112      -0.017  -2.749   8.045  1.00 10.00      A   
ATOM   1058  CG  LEU A 112      -0.753  -3.420   9.201  1.00 10.00      A   
ATOM   1059  CD1 LEU A 112       0.214  -4.216  10.057  1.00 10.00      A   
ATOM   1060  CD2 LEU A 112      -1.477  -2.379  10.037  1.00 10.00      A   
ATOM   1061  C   LEU A 112      -0.053  -1.271   6.037  1.00 10.00      A   
ATOM   1062  O   LEU A 112       0.671  -1.764   5.167  1.00 10.00      A   
ATOM   1063  N   LYS A 113      -0.158   0.039   6.235  1.00 10.00      A   
ATOM   1064  HN  LYS A 113      -0.781   0.375   6.919  1.00 10.00      A   
ATOM   1065  CA  LYS A 113       0.620   0.993   5.457  1.00 10.00      A   
ATOM   1066  CB  LYS A 113      -0.259   1.727   4.441  1.00 10.00      A   
ATOM   1067  CG  LYS A 113       0.536   2.532   3.426  1.00 10.00      A   
ATOM   1068  CD  LYS A 113      -0.306   3.625   2.797  1.00 10.00      A   
ATOM   1069  CE  LYS A 113       0.526   4.473   1.850  1.00 10.00      A   
ATOM   1070  NZ  LYS A 113      -0.174   5.723   1.462  1.00 10.00      A   
ATOM   1071  HZ1 LYS A 113      -1.088   5.498   1.021  1.00 10.00      A   
ATOM   1072  HZ2 LYS A 113       0.402   6.270   0.789  1.00 10.00      A   
ATOM   1073  HZ3 LYS A 113      -0.349   6.312   2.303  1.00 10.00      A   
ATOM   1074  C   LYS A 113       1.295   1.997   6.388  1.00 10.00      A   
ATOM   1075  O   LYS A 113       0.623   2.664   7.178  1.00 10.00      A   
ATOM   1076  N   ARG A 114       2.624   2.089   6.291  1.00 10.00      A   
ATOM   1077  HN  ARG A 114       3.090   1.520   5.639  1.00 10.00      A   
ATOM   1078  CA  ARG A 114       3.415   3.002   7.119  1.00 10.00      A   
ATOM   1079  CB  ARG A 114       3.154   4.466   6.734  1.00 10.00      A   
ATOM   1080  CG  ARG A 114       3.703   4.849   5.367  1.00 10.00      A   
ATOM   1081  CD  ARG A 114       3.283   6.249   4.944  1.00 10.00      A   
ATOM   1082  NE  ARG A 114       3.842   6.609   3.638  1.00 10.00      A   
ATOM   1083  HE  ARG A 114       4.799   6.415   3.488  1.00 10.00      A   
ATOM   1084  CZ  ARG A 114       3.142   7.179   2.651  1.00 10.00      A   
ATOM   1085  NH1 ARG A 114       1.859   7.468   2.808  1.00 10.00      A   
ATOM   1086 HH11 ARG A 114       1.371   7.257   3.705  1.00 10.00      A   
ATOM   1087 HH12 ARG A 114       1.322   7.908   2.016  1.00 10.00      A   
ATOM   1088  NH2 ARG A 114       3.730   7.457   1.502  1.00 10.00      A   
ATOM   1089 HH21 ARG A 114       4.746   7.228   1.360  1.00 10.00      A   
ATOM   1090 HH22 ARG A 114       3.180   7.907   0.729  1.00 10.00      A   
ATOM   1091  C   ARG A 114       3.156   2.757   8.606  1.00 10.00      A   
ATOM   1092  O   ARG A 114       2.849   3.681   9.358  1.00 10.00      A   
ATOM   1093  N   MET A 115       3.282   1.499   9.021  1.00 10.00      A   
ATOM   1094  HN  MET A 115       3.548   0.806   8.377  1.00 10.00      A   
ATOM   1095  CA  MET A 115       3.052   1.121  10.409  1.00 10.00      A   
ATOM   1096  CB  MET A 115       1.812   0.226  10.511  1.00 10.00      A   
ATOM   1097  CG  MET A 115       0.500   0.941  10.237  1.00 10.00      A   
ATOM   1098  SD  MET A 115      -0.132   1.822  11.679  1.00 10.00      A   
ATOM   1099  CE  MET A 115      -0.602   0.460  12.742  1.00 10.00      A   
ATOM   1100  C   MET A 115       4.257   0.381  10.974  1.00 10.00      A   
ATOM   1101  O   MET A 115       5.067  -0.166  10.227  1.00 10.00      A   
ATOM   1102  N   VAL A 116       4.373   0.367  12.293  1.00 10.00      A   
ATOM   1103  HN  VAL A 116       3.697   0.828  12.838  1.00 10.00      A   
ATOM   1104  CA  VAL A 116       5.467  -0.323  12.959  1.00 10.00      A   
ATOM   1105  CB  VAL A 116       5.938   0.427  14.222  1.00 10.00      A   
ATOM   1106  CG1 VAL A 116       7.021  -0.364  14.947  1.00 10.00      A   
ATOM   1107  CG2 VAL A 116       6.448   1.812  13.859  1.00 10.00      A   
ATOM   1108  C   VAL A 116       5.016  -1.724  13.345  1.00 10.00      A   
ATOM   1109  O   VAL A 116       4.183  -1.900  14.243  1.00 10.00      A   
ATOM   1110  N   VAL A 117       5.548  -2.714  12.648  1.00 10.00      A   
ATOM   1111  HN  VAL A 117       6.212  -2.507  11.950  1.00 10.00      A   
ATOM   1112  CA  VAL A 117       5.199  -4.100  12.900  1.00 10.00      A   
ATOM   1113  CB  VAL A 117       4.764  -4.799  11.595  1.00 10.00      A   
ATOM   1114  CG1 VAL A 117       4.155  -6.162  11.889  1.00 10.00      A   
ATOM   1115  CG2 VAL A 117       3.786  -3.924  10.822  1.00 10.00      A   
ATOM   1116  C   VAL A 117       6.392  -4.837  13.482  1.00 10.00      A   
ATOM   1117  O   VAL A 117       7.418  -4.968  12.828  1.00 10.00      A   
ATOM   1118  N   THR A 118       6.261  -5.303  14.711  1.00 10.00      A   
ATOM   1119  HN  THR A 118       5.419  -5.164  15.191  1.00 10.00      A   
ATOM   1120  CA  THR A 118       7.341  -6.022  15.367  1.00 10.00      A   
ATOM   1121  CB  THR A 118       7.318  -5.769  16.882  1.00 10.00      A   
ATOM   1122  OG1 THR A 118       5.969  -5.866  17.360  1.00 10.00      A   
ATOM   1123  HG1 THR A 118       5.973  -5.806  18.324  1.00 10.00      A   
ATOM   1124  CG2 THR A 118       7.863  -4.382  17.195  1.00 10.00      A   
ATOM   1125  C   THR A 118       7.240  -7.521  15.095  1.00 10.00      A   
ATOM   1126  O   THR A 118       6.195  -8.010  14.661  1.00 10.00      A   
ATOM   1127  N   ASP A 119       8.320  -8.247  15.359  1.00 10.00      A   
ATOM   1128  HN  ASP A 119       9.120  -7.801  15.709  1.00 10.00      A   
ATOM   1129  CA  ASP A 119       8.348  -9.695  15.140  1.00 10.00      A   
ATOM   1130  CB  ASP A 119       9.726 -10.279  15.479  1.00 10.00      A   
ATOM   1131  CG  ASP A 119      10.864  -9.636  14.710  1.00 10.00      A   
ATOM   1132  OD1 ASP A 119      11.120 -10.040  13.557  1.00 10.00      A   
ATOM   1133  OD2 ASP A 119      11.516  -8.728  15.263  1.00 10.00      A   
ATOM   1134  C   ASP A 119       7.287 -10.374  15.995  1.00 10.00      A   
ATOM   1135  O   ASP A 119       6.705 -11.386  15.604  1.00 10.00      A   
ATOM   1136  N   ASP A 120       7.039  -9.795  17.163  1.00 10.00      A   
ATOM   1137  HN  ASP A 120       7.545  -8.993  17.410  1.00 10.00      A   
ATOM   1138  CA  ASP A 120       6.047 -10.319  18.091  1.00 10.00      A   
ATOM   1139  CB  ASP A 120       6.060  -9.524  19.398  1.00 10.00      A   
ATOM   1140  CG  ASP A 120       7.142  -9.990  20.353  1.00 10.00      A   
ATOM   1141  OD1 ASP A 120       8.268  -9.458  20.279  1.00 10.00      A   
ATOM   1142  OD2 ASP A 120       6.871 -10.891  21.179  1.00 10.00      A   
ATOM   1143  C   ASP A 120       4.657 -10.291  17.469  1.00 10.00      A   
ATOM   1144  O   ASP A 120       3.855 -11.201  17.678  1.00 10.00      A   
ATOM   1145  N   CYS A 121       4.382  -9.246  16.695  1.00 10.00      A   
ATOM   1146  HN  CYS A 121       5.060  -8.550  16.569  1.00 10.00      A   
ATOM   1147  CA  CYS A 121       3.095  -9.115  16.028  1.00 10.00      A   
ATOM   1148  CB  CYS A 121       2.995  -7.776  15.298  1.00 10.00      A   
ATOM   1149  SG  CYS A 121       3.183  -6.328  16.361  1.00 10.00      A   
ATOM   1150  HG  CYS A 121       4.416  -6.338  16.856  1.00 10.00      A   
ATOM   1151  C   CYS A 121       2.912 -10.258  15.036  1.00 10.00      A   
ATOM   1152  O   CYS A 121       1.861 -10.888  14.992  1.00 10.00      A   
ATOM   1153  N   LEU A 122       3.961 -10.539  14.268  1.00 10.00      A   
ATOM   1154  HN  LEU A 122       4.781 -10.014  14.374  1.00 10.00      A   
ATOM   1155  CA  LEU A 122       3.928 -11.612  13.280  1.00 10.00      A   
ATOM   1156  CB  LEU A 122       5.230 -11.634  12.481  1.00 10.00      A   
ATOM   1157  CG  LEU A 122       5.567 -10.353  11.716  1.00 10.00      A   
ATOM   1158  CD1 LEU A 122       6.950 -10.453  11.100  1.00 10.00      A   
ATOM   1159  CD2 LEU A 122       4.522 -10.062  10.646  1.00 10.00      A   
ATOM   1160  C   LEU A 122       3.698 -12.959  13.956  1.00 10.00      A   
ATOM   1161  O   LEU A 122       2.881 -13.761  13.504  1.00 10.00      A   
ATOM   1162  N   GLU A 123       4.408 -13.187  15.056  1.00 10.00      A   
ATOM   1163  HN  GLU A 123       5.039 -12.504  15.362  1.00 10.00      A   
ATOM   1164  CA  GLU A 123       4.276 -14.426  15.814  1.00 10.00      A   
ATOM   1165  CB  GLU A 123       5.260 -14.448  16.991  1.00 10.00      A   
ATOM   1166  CG  GLU A 123       6.538 -15.230  16.731  1.00 10.00      A   
ATOM   1167  CD  GLU A 123       6.339 -16.726  16.878  1.00 10.00      A   
ATOM   1168  OE1 GLU A 123       6.822 -17.298  17.879  1.00 10.00      A   
ATOM   1169  OE2 GLU A 123       5.694 -17.340  16.002  1.00 10.00      A   
ATOM   1170  C   GLU A 123       2.843 -14.593  16.314  1.00 10.00      A   
ATOM   1171  O   GLU A 123       2.264 -15.680  16.232  1.00 10.00      A   
ATOM   1172  N   LEU A 124       2.272 -13.502  16.817  1.00 10.00      A   
ATOM   1173  HN  LEU A 124       2.791 -12.669  16.859  1.00 10.00      A   
ATOM   1174  CA  LEU A 124       0.902 -13.510  17.315  1.00 10.00      A   
ATOM   1175  CB  LEU A 124       0.540 -12.160  17.935  1.00 10.00      A   
ATOM   1176  CG  LEU A 124       1.029 -11.915  19.363  1.00 10.00      A   
ATOM   1177  CD1 LEU A 124       0.761 -10.475  19.777  1.00 10.00      A   
ATOM   1178  CD2 LEU A 124       0.367 -12.885  20.331  1.00 10.00      A   
ATOM   1179  C   LEU A 124      -0.076 -13.845  16.196  1.00 10.00      A   
ATOM   1180  O   LEU A 124      -0.996 -14.639  16.380  1.00 10.00      A   
ATOM   1181  N   ILE A 125       0.144 -13.241  15.035  1.00 10.00      A   
ATOM   1182  HN  ILE A 125       0.901 -12.619  14.958  1.00 10.00      A   
ATOM   1183  CA  ILE A 125      -0.705 -13.471  13.869  1.00 10.00      A   
ATOM   1184  CB  ILE A 125      -0.232 -12.622  12.663  1.00 10.00      A   
ATOM   1185  CG1 ILE A 125      -0.461 -11.132  12.922  1.00 10.00      A   
ATOM   1186  CG2 ILE A 125      -0.923 -13.055  11.373  1.00 10.00      A   
ATOM   1187  CD1 ILE A 125       0.225 -10.224  11.921  1.00 10.00      A   
ATOM   1188  C   ILE A 125      -0.686 -14.947  13.471  1.00 10.00      A   
ATOM   1189  O   ILE A 125      -1.736 -15.572  13.296  1.00 10.00      A   
ATOM   1190  N   ALA A 126       0.516 -15.502  13.372  1.00 10.00      A   
ATOM   1191  HN  ALA A 126       1.309 -14.956  13.570  1.00 10.00      A   
ATOM   1192  CA  ALA A 126       0.703 -16.892  12.973  1.00 10.00      A   
ATOM   1193  CB  ALA A 126       2.184 -17.205  12.815  1.00 10.00      A   
ATOM   1194  C   ALA A 126       0.041 -17.893  13.918  1.00 10.00      A   
ATOM   1195  O   ALA A 126      -0.499 -18.904  13.473  1.00 10.00      A   
ATOM   1196  N   LYS A 127       0.060 -17.614  15.216  1.00 10.00      A   
ATOM   1197  HN  LYS A 127       0.470 -16.776  15.527  1.00 10.00      A   
ATOM   1198  CA  LYS A 127      -0.521 -18.544  16.181  1.00 10.00      A   
ATOM   1199  CB  LYS A 127       0.340 -18.668  17.444  1.00 10.00      A   
ATOM   1200  CG  LYS A 127       0.530 -17.379  18.235  1.00 10.00      A   
ATOM   1201  CD  LYS A 127       1.842 -17.394  19.018  1.00 10.00      A   
ATOM   1202  CE  LYS A 127       1.906 -18.562  19.991  1.00 10.00      A   
ATOM   1203  NZ  LYS A 127       3.181 -18.594  20.757  1.00 10.00      A   
ATOM   1204  HZ1 LYS A 127       3.388 -17.655  21.152  1.00 10.00      A   
ATOM   1205  HZ2 LYS A 127       3.967 -18.876  20.139  1.00 10.00      A   
ATOM   1206  HZ3 LYS A 127       3.107 -19.276  21.539  1.00 10.00      A   
ATOM   1207  C   LYS A 127      -1.986 -18.257  16.521  1.00 10.00      A   
ATOM   1208  O   LYS A 127      -2.677 -19.115  17.075  1.00 10.00      A   
ATOM   1209  N   SER A 128      -2.472 -17.075  16.187  1.00 10.00      A   
ATOM   1210  HN  SER A 128      -1.892 -16.418  15.740  1.00 10.00      A   
ATOM   1211  CA  SER A 128      -3.854 -16.732  16.494  1.00 10.00      A   
ATOM   1212  CB  SER A 128      -3.944 -15.337  17.110  1.00 10.00      A   
ATOM   1213  OG  SER A 128      -3.067 -15.225  18.220  1.00 10.00      A   
ATOM   1214  HG  SER A 128      -2.265 -14.758  17.947  1.00 10.00      A   
ATOM   1215  C   SER A 128      -4.775 -16.840  15.286  1.00 10.00      A   
ATOM   1216  O   SER A 128      -5.921 -17.266  15.413  1.00 10.00      A   
ATOM   1217  N   PHE A 129      -4.274 -16.493  14.112  1.00 10.00      A   
ATOM   1218  HN  PHE A 129      -3.331 -16.223  14.044  1.00 10.00      A   
ATOM   1219  CA  PHE A 129      -5.093 -16.524  12.908  1.00 10.00      A   
ATOM   1220  CB  PHE A 129      -5.014 -15.189  12.160  1.00 10.00      A   
ATOM   1221  CG  PHE A 129      -5.126 -13.993  13.067  1.00 10.00      A   
ATOM   1222  CD1 PHE A 129      -4.098 -13.070  13.145  1.00 10.00      A   
ATOM   1223  CD2 PHE A 129      -6.251 -13.802  13.854  1.00 10.00      A   
ATOM   1224  CE1 PHE A 129      -4.190 -11.981  13.989  1.00 10.00      A   
ATOM   1225  CE2 PHE A 129      -6.350 -12.714  14.698  1.00 10.00      A   
ATOM   1226  CZ  PHE A 129      -5.318 -11.801  14.767  1.00 10.00      A   
ATOM   1227  C   PHE A 129      -4.745 -17.697  11.996  1.00 10.00      A   
ATOM   1228  O   PHE A 129      -3.795 -17.641  11.210  1.00 10.00      A   
ATOM   1229  N   LYS A 130      -5.537 -18.760  12.101  1.00 10.00      A   
ATOM   1230  HN  LYS A 130      -6.282 -18.737  12.744  1.00 10.00      A   
ATOM   1231  CA  LYS A 130      -5.332 -19.958  11.292  1.00 10.00      A   
ATOM   1232  CB  LYS A 130      -5.836 -21.206  12.026  1.00 10.00      A   
ATOM   1233  CG  LYS A 130      -4.891 -21.748  13.087  1.00 10.00      A   
ATOM   1234  CD  LYS A 130      -5.089 -21.046  14.421  1.00 10.00      A   
ATOM   1235  CE  LYS A 130      -4.486 -21.855  15.555  1.00 10.00      A   
ATOM   1236  NZ  LYS A 130      -4.538 -21.133  16.851  1.00 10.00      A   
ATOM   1237  HZ1 LYS A 130      -4.358 -21.795  17.631  1.00 10.00      A   
ATOM   1238  HZ2 LYS A 130      -5.474 -20.701  16.987  1.00 10.00      A   
ATOM   1239  HZ3 LYS A 130      -3.814 -20.383  16.878  1.00 10.00      A   
ATOM   1240  C   LYS A 130      -6.035 -19.834   9.943  1.00 10.00      A   
ATOM   1241  O   LYS A 130      -5.836 -20.656   9.046  1.00 10.00      A   
ATOM   1242  N   ASN A 131      -6.876 -18.819   9.814  1.00 10.00      A   
ATOM   1243  HN  ASN A 131      -7.015 -18.217  10.577  1.00 10.00      A   
ATOM   1244  CA  ASN A 131      -7.607 -18.575   8.575  1.00 10.00      A   
ATOM   1245  CB  ASN A 131      -9.089 -18.305   8.854  1.00 10.00      A   
ATOM   1246  CG  ASN A 131      -9.848 -19.559   9.244  1.00 10.00      A   
ATOM   1247  OD1 ASN A 131      -9.926 -19.913  10.418  1.00 10.00      A   
ATOM   1248  ND2 ASN A 131     -10.427 -20.232   8.261  1.00 10.00      A   
ATOM   1249 HD21 ASN A 131     -10.334 -19.888   7.348  1.00 10.00      A   
ATOM   1250 HD22 ASN A 131     -10.923 -21.048   8.485  1.00 10.00      A   
ATOM   1251  C   ASN A 131      -6.991 -17.405   7.821  1.00 10.00      A   
ATOM   1252  O   ASN A 131      -7.477 -17.008   6.765  1.00 10.00      A   
ATOM   1253  N   PHE A 132      -5.913 -16.866   8.378  1.00 10.00      A   
ATOM   1254  HN  PHE A 132      -5.583 -17.240   9.218  1.00 10.00      A   
ATOM   1255  CA  PHE A 132      -5.199 -15.745   7.780  1.00 10.00      A   
ATOM   1256  CB  PHE A 132      -4.087 -15.293   8.736  1.00 10.00      A   
ATOM   1257  CG  PHE A 132      -2.919 -14.612   8.088  1.00 10.00      A   
ATOM   1258  CD1 PHE A 132      -3.010 -13.298   7.665  1.00 10.00      A   
ATOM   1259  CD2 PHE A 132      -1.724 -15.290   7.909  1.00 10.00      A   
ATOM   1260  CE1 PHE A 132      -1.933 -12.676   7.075  1.00 10.00      A   
ATOM   1261  CE2 PHE A 132      -0.643 -14.674   7.319  1.00 10.00      A   
ATOM   1262  CZ  PHE A 132      -0.748 -13.366   6.902  1.00 10.00      A   
ATOM   1263  C   PHE A 132      -4.633 -16.146   6.417  1.00 10.00      A   
ATOM   1264  O   PHE A 132      -3.954 -17.168   6.300  1.00 10.00      A   
ATOM   1265  N   LYS A 133      -4.912 -15.339   5.396  1.00 10.00      A   
ATOM   1266  HN  LYS A 133      -5.436 -14.524   5.560  1.00 10.00      A   
ATOM   1267  CA  LYS A 133      -4.464 -15.637   4.039  1.00 10.00      A   
ATOM   1268  CB  LYS A 133      -5.671 -15.953   3.145  1.00 10.00      A   
ATOM   1269  CG  LYS A 133      -6.559 -17.077   3.649  1.00 10.00      A   
ATOM   1270  CD  LYS A 133      -7.912 -17.058   2.962  1.00 10.00      A   
ATOM   1271  CE  LYS A 133      -8.745 -18.263   3.351  1.00 10.00      A   
ATOM   1272  NZ  LYS A 133     -10.153 -18.117   2.903  1.00 10.00      A   
ATOM   1273  HZ1 LYS A 133     -10.662 -19.014   3.022  1.00 10.00      A   
ATOM   1274  HZ2 LYS A 133     -10.184 -17.840   1.903  1.00 10.00      A   
ATOM   1275  HZ3 LYS A 133     -10.633 -17.380   3.473  1.00 10.00      A   
ATOM   1276  C   LYS A 133      -3.671 -14.495   3.401  1.00 10.00      A   
ATOM   1277  O   LYS A 133      -2.651 -14.727   2.755  1.00 10.00      A   
ATOM   1278  N   VAL A 134      -4.135 -13.265   3.571  1.00 10.00      A   
ATOM   1279  HN  VAL A 134      -4.931 -13.121   4.129  1.00 10.00      A   
ATOM   1280  CA  VAL A 134      -3.477 -12.118   2.949  1.00 10.00      A   
ATOM   1281  CB  VAL A 134      -4.473 -11.285   2.110  1.00 10.00      A   
ATOM   1282  CG1 VAL A 134      -3.775 -10.108   1.444  1.00 10.00      A   
ATOM   1283  CG2 VAL A 134      -5.153 -12.157   1.064  1.00 10.00      A   
ATOM   1284  C   VAL A 134      -2.759 -11.206   3.946  1.00 10.00      A   
ATOM   1285  O   VAL A 134      -3.361 -10.710   4.901  1.00 10.00      A   
ATOM   1286  N   LEU A 135      -1.469 -10.987   3.697  1.00 10.00      A   
ATOM   1287  HN  LEU A 135      -1.052 -11.429   2.923  1.00 10.00      A   
ATOM   1288  CA  LEU A 135      -0.649 -10.118   4.525  1.00 10.00      A   
ATOM   1289  CB  LEU A 135       0.499 -10.907   5.158  1.00 10.00      A   
ATOM   1290  CG  LEU A 135       1.273 -10.196   6.269  1.00 10.00      A   
ATOM   1291  CD1 LEU A 135       0.367  -9.926   7.461  1.00 10.00      A   
ATOM   1292  CD2 LEU A 135       2.477 -11.021   6.693  1.00 10.00      A   
ATOM   1293  C   LEU A 135      -0.075  -9.007   3.657  1.00 10.00      A   
ATOM   1294  O   LEU A 135       0.682  -9.274   2.721  1.00 10.00      A   
ATOM   1295  N   VAL A 136      -0.450  -7.772   3.949  1.00 10.00      A   
ATOM   1296  HN  VAL A 136      -1.068  -7.623   4.699  1.00 10.00      A   
ATOM   1297  CA  VAL A 136       0.031  -6.631   3.184  1.00 10.00      A   
ATOM   1298  CB  VAL A 136      -1.124  -5.883   2.483  1.00 10.00      A   
ATOM   1299  CG1 VAL A 136      -0.584  -4.755   1.617  1.00 10.00      A   
ATOM   1300  CG2 VAL A 136      -1.966  -6.836   1.650  1.00 10.00      A   
ATOM   1301  C   VAL A 136       0.779  -5.653   4.082  1.00 10.00      A   
ATOM   1302  O   VAL A 136       0.236  -5.177   5.083  1.00 10.00      A   
ATOM   1303  N   LEU A 137       2.022  -5.366   3.721  1.00 10.00      A   
ATOM   1304  HN  LEU A 137       2.394  -5.788   2.911  1.00 10.00      A   
ATOM   1305  CA  LEU A 137       2.855  -4.442   4.472  1.00 10.00      A   
ATOM   1306  CB  LEU A 137       3.936  -5.200   5.246  1.00 10.00      A   
ATOM   1307  CG  LEU A 137       3.451  -6.002   6.452  1.00 10.00      A   
ATOM   1308  CD1 LEU A 137       4.585  -6.820   7.045  1.00 10.00      A   
ATOM   1309  CD2 LEU A 137       2.855  -5.072   7.497  1.00 10.00      A   
ATOM   1310  C   LEU A 137       3.493  -3.426   3.537  1.00 10.00      A   
ATOM   1311  O   LEU A 137       4.487  -3.724   2.869  1.00 10.00      A   
ATOM   1312  N   SER A 138       2.907  -2.239   3.467  1.00 10.00      A   
ATOM   1313  HN  SER A 138       2.100  -2.069   4.008  1.00 10.00      A   
ATOM   1314  CA  SER A 138       3.425  -1.179   2.615  1.00 10.00      A   
ATOM   1315  CB  SER A 138       2.281  -0.480   1.872  1.00 10.00      A   
ATOM   1316  OG  SER A 138       2.779   0.416   0.891  1.00 10.00      A   
ATOM   1317  HG  SER A 138       3.367   1.054   1.306  1.00 10.00      A   
ATOM   1318  C   SER A 138       4.214  -0.177   3.452  1.00 10.00      A   
ATOM   1319  O   SER A 138       3.640   0.534   4.280  1.00 10.00      A   
ATOM   1320  N   SER A 139       5.528  -0.144   3.244  1.00 10.00      A   
ATOM   1321  HN  SER A 139       5.917  -0.751   2.574  1.00 10.00      A   
ATOM   1322  CA  SER A 139       6.417   0.756   3.973  1.00 10.00      A   
ATOM   1323  CB  SER A 139       6.190   2.210   3.540  1.00 10.00      A   
ATOM   1324  OG  SER A 139       6.123   2.310   2.124  1.00 10.00      A   
ATOM   1325  HG  SER A 139       6.997   2.523   1.779  1.00 10.00      A   
ATOM   1326  C   SER A 139       6.257   0.587   5.486  1.00 10.00      A   
ATOM   1327  O   SER A 139       5.941   1.536   6.204  1.00 10.00      A   
ATOM   1328  N   CYS A 140       6.452  -0.637   5.958  1.00 10.00      A   
ATOM   1329  HN  CYS A 140       6.687  -1.360   5.332  1.00 10.00      A   
ATOM   1330  CA  CYS A 140       6.332  -0.941   7.377  1.00 10.00      A   
ATOM   1331  CB  CYS A 140       5.129  -1.852   7.621  1.00 10.00      A   
ATOM   1332  SG  CYS A 140       3.566  -1.196   6.989  1.00 10.00      A   
ATOM   1333  HG  CYS A 140       3.831  -0.492   5.895  1.00 10.00      A   
ATOM   1334  C   CYS A 140       7.608  -1.591   7.905  1.00 10.00      A   
ATOM   1335  O   CYS A 140       8.056  -2.613   7.384  1.00 10.00      A   
ATOM   1336  N   GLU A 141       8.192  -0.990   8.931  1.00 10.00      A   
ATOM   1337  HN  GLU A 141       7.789  -0.173   9.300  1.00 10.00      A   
ATOM   1338  CA  GLU A 141       9.417  -1.501   9.528  1.00 10.00      A   
ATOM   1339  CB  GLU A 141      10.501  -0.416   9.498  1.00 10.00      A   
ATOM   1340  CG  GLU A 141      10.293   0.690  10.522  1.00 10.00      A   
ATOM   1341  CD  GLU A 141       9.566   1.899   9.965  1.00 10.00      A   
ATOM   1342  OE1 GLU A 141      10.013   3.030  10.231  1.00 10.00      A   
ATOM   1343  OE2 GLU A 141       8.549   1.732   9.262  1.00 10.00      A   
ATOM   1344  C   GLU A 141       9.168  -1.934  10.971  1.00 10.00      A   
ATOM   1345  O   GLU A 141       8.052  -1.809  11.480  1.00 10.00      A   
ATOM   1346  N   GLY A 142      10.208  -2.451  11.623  1.00 10.00      A   
ATOM   1347  HN  GLY A 142      11.069  -2.545  11.160  1.00 10.00      A   
ATOM   1348  CA  GLY A 142      10.081  -2.869  13.006  1.00 10.00      A   
ATOM   1349  C   GLY A 142      10.291  -4.356  13.209  1.00 10.00      A   
ATOM   1350  O   GLY A 142      10.495  -4.811  14.338  1.00 10.00      A   
ATOM   1351  N   PHE A 143      10.251  -5.117  12.128  1.00 10.00      A   
ATOM   1352  HN  PHE A 143      10.108  -4.700  11.254  1.00 10.00      A   
ATOM   1353  CA  PHE A 143      10.418  -6.560  12.216  1.00 10.00      A   
ATOM   1354  CB  PHE A 143       9.157  -7.296  11.750  1.00 10.00      A   
ATOM   1355  CG  PHE A 143       8.781  -7.042  10.316  1.00 10.00      A   
ATOM   1356  CD1 PHE A 143       8.996  -8.011   9.351  1.00 10.00      A   
ATOM   1357  CD2 PHE A 143       8.206  -5.838   9.933  1.00 10.00      A   
ATOM   1358  CE1 PHE A 143       8.647  -7.786   8.035  1.00 10.00      A   
ATOM   1359  CE2 PHE A 143       7.856  -5.606   8.618  1.00 10.00      A   
ATOM   1360  CZ  PHE A 143       8.077  -6.583   7.668  1.00 10.00      A   
ATOM   1361  C   PHE A 143      11.641  -7.047  11.454  1.00 10.00      A   
ATOM   1362  O   PHE A 143      12.281  -6.293  10.718  1.00 10.00      A   
ATOM   1363  N   SER A 144      11.964  -8.315  11.644  1.00 10.00      A   
ATOM   1364  HN  SER A 144      11.421  -8.867  12.259  1.00 10.00      A   
ATOM   1365  CA  SER A 144      13.102  -8.918  10.984  1.00 10.00      A   
ATOM   1366  CB  SER A 144      14.218  -9.183  12.000  1.00 10.00      A   
ATOM   1367  OG  SER A 144      13.754  -9.935  13.114  1.00 10.00      A   
ATOM   1368  HG  SER A 144      12.802  -9.778  13.242  1.00 10.00      A   
ATOM   1369  C   SER A 144      12.693 -10.199  10.261  1.00 10.00      A   
ATOM   1370  O   SER A 144      11.534 -10.614  10.323  1.00 10.00      A   
ATOM   1371  N   THR A 145      13.644 -10.818   9.575  1.00 10.00      A   
ATOM   1372  HN  THR A 145      14.544 -10.430   9.552  1.00 10.00      A   
ATOM   1373  CA  THR A 145      13.389 -12.052   8.838  1.00 10.00      A   
ATOM   1374  CB  THR A 145      14.632 -12.481   8.038  1.00 10.00      A   
ATOM   1375  OG1 THR A 145      15.795 -12.397   8.878  1.00 10.00      A   
ATOM   1376  HG1 THR A 145      15.856 -13.200   9.416  1.00 10.00      A   
ATOM   1377  CG2 THR A 145      14.819 -11.580   6.830  1.00 10.00      A   
ATOM   1378  C   THR A 145      12.981 -13.185   9.779  1.00 10.00      A   
ATOM   1379  O   THR A 145      12.304 -14.135   9.377  1.00 10.00      A   
ATOM   1380  N   ASP A 146      13.390 -13.060  11.038  1.00 10.00      A   
ATOM   1381  HN  ASP A 146      13.911 -12.272  11.288  1.00 10.00      A   
ATOM   1382  CA  ASP A 146      13.090 -14.058  12.059  1.00 10.00      A   
ATOM   1383  CB  ASP A 146      13.762 -13.676  13.380  1.00 10.00      A   
ATOM   1384  CG  ASP A 146      13.773 -14.805  14.390  1.00 10.00      A   
ATOM   1385  OD1 ASP A 146      13.116 -14.669  15.442  1.00 10.00      A   
ATOM   1386  OD2 ASP A 146      14.454 -15.824  14.142  1.00 10.00      A   
ATOM   1387  C   ASP A 146      11.586 -14.205  12.252  1.00 10.00      A   
ATOM   1388  O   ASP A 146      11.064 -15.320  12.326  1.00 10.00      A   
ATOM   1389  N   GLY A 147      10.891 -13.074  12.308  1.00 10.00      A   
ATOM   1390  HN  GLY A 147      11.362 -12.214  12.245  1.00 10.00      A   
ATOM   1391  CA  GLY A 147       9.449 -13.096  12.470  1.00 10.00      A   
ATOM   1392  C   GLY A 147       8.746 -13.565  11.211  1.00 10.00      A   
ATOM   1393  O   GLY A 147       7.703 -14.211  11.275  1.00 10.00      A   
ATOM   1394  N   LEU A 148       9.332 -13.248  10.061  1.00 10.00      A   
ATOM   1395  HN  LEU A 148      10.167 -12.734  10.081  1.00 10.00      A   
ATOM   1396  CA  LEU A 148       8.766 -13.644   8.774  1.00 10.00      A   
ATOM   1397  CB  LEU A 148       9.540 -12.998   7.624  1.00 10.00      A   
ATOM   1398  CG  LEU A 148       9.294 -11.503   7.397  1.00 10.00      A   
ATOM   1399  CD1 LEU A 148      10.249 -10.955   6.347  1.00 10.00      A   
ATOM   1400  CD2 LEU A 148       7.850 -11.250   6.990  1.00 10.00      A   
ATOM   1401  C   LEU A 148       8.768 -15.164   8.619  1.00 10.00      A   
ATOM   1402  O   LEU A 148       7.883 -15.738   7.979  1.00 10.00      A   
ATOM   1403  N   ALA A 149       9.764 -15.808   9.223  1.00 10.00      A   
ATOM   1404  HN  ALA A 149      10.443 -15.287   9.709  1.00 10.00      A   
ATOM   1405  CA  ALA A 149       9.889 -17.258   9.173  1.00 10.00      A   
ATOM   1406  CB  ALA A 149      11.213 -17.694   9.780  1.00 10.00      A   
ATOM   1407  C   ALA A 149       8.731 -17.923   9.904  1.00 10.00      A   
ATOM   1408  O   ALA A 149       8.265 -18.991   9.513  1.00 10.00      A   
ATOM   1409  N   ALA A 150       8.268 -17.274  10.964  1.00 10.00      A   
ATOM   1410  HN  ALA A 150       8.684 -16.423  11.217  1.00 10.00      A   
ATOM   1411  CA  ALA A 150       7.162 -17.788  11.759  1.00 10.00      A   
ATOM   1412  CB  ALA A 150       6.941 -16.907  12.978  1.00 10.00      A   
ATOM   1413  C   ALA A 150       5.892 -17.862  10.920  1.00 10.00      A   
ATOM   1414  O   ALA A 150       5.157 -18.850  10.965  1.00 10.00      A   
ATOM   1415  N   ILE A 151       5.655 -16.819  10.138  1.00 10.00      A   
ATOM   1416  HN  ILE A 151       6.288 -16.071  10.137  1.00 10.00      A   
ATOM   1417  CA  ILE A 151       4.481 -16.755   9.278  1.00 10.00      A   
ATOM   1418  CB  ILE A 151       4.400 -15.390   8.565  1.00 10.00      A   
ATOM   1419  CG1 ILE A 151       4.258 -14.255   9.585  1.00 10.00      A   
ATOM   1420  CG2 ILE A 151       3.258 -15.365   7.556  1.00 10.00      A   
ATOM   1421  CD1 ILE A 151       2.925 -14.232  10.301  1.00 10.00      A   
ATOM   1422  C   ILE A 151       4.525 -17.861   8.224  1.00 10.00      A   
ATOM   1423  O   ILE A 151       3.523 -18.512   7.952  1.00 10.00      A   
ATOM   1424  N   ALA A 152       5.704 -18.081   7.666  1.00 10.00      A   
ATOM   1425  HN  ALA A 152       6.473 -17.549   7.959  1.00 10.00      A   
ATOM   1426  CA  ALA A 152       5.895 -19.087   6.627  1.00 10.00      A   
ATOM   1427  CB  ALA A 152       7.279 -18.940   6.014  1.00 10.00      A   
ATOM   1428  C   ALA A 152       5.707 -20.513   7.138  1.00 10.00      A   
ATOM   1429  O   ALA A 152       5.374 -21.410   6.369  1.00 10.00      A   
ATOM   1430  N   ALA A 153       5.914 -20.717   8.428  1.00 10.00      A   
ATOM   1431  HN  ALA A 153       6.159 -19.962   9.002  1.00 10.00      A   
ATOM   1432  CA  ALA A 153       5.800 -22.046   9.006  1.00 10.00      A   
ATOM   1433  CB  ALA A 153       6.911 -22.266  10.022  1.00 10.00      A   
ATOM   1434  C   ALA A 153       4.438 -22.329   9.638  1.00 10.00      A   
ATOM   1435  O   ALA A 153       3.937 -23.454   9.563  1.00 10.00      A   
ATOM   1436  N   THR A 154       3.840 -21.328  10.262  1.00 10.00      A   
ATOM   1437  HN  THR A 154       4.268 -20.446  10.284  1.00 10.00      A   
ATOM   1438  CA  THR A 154       2.558 -21.520  10.928  1.00 10.00      A   
ATOM   1439  CB  THR A 154       2.501 -20.760  12.267  1.00 10.00      A   
ATOM   1440  OG1 THR A 154       3.791 -20.829  12.898  1.00 10.00      A   
ATOM   1441  HG1 THR A 154       4.208 -21.671  12.676  1.00 10.00      A   
ATOM   1442  CG2 THR A 154       1.466 -21.387  13.190  1.00 10.00      A   
ATOM   1443  C   THR A 154       1.350 -21.169  10.051  1.00 10.00      A   
ATOM   1444  O   THR A 154       0.307 -21.823  10.131  1.00 10.00      A   
ATOM   1445  N   CYS A 155       1.488 -20.164   9.202  1.00 10.00      A   
ATOM   1446  HN  CYS A 155       2.346 -19.692   9.142  1.00 10.00      A   
ATOM   1447  CA  CYS A 155       0.386 -19.751   8.346  1.00 10.00      A   
ATOM   1448  CB  CYS A 155       0.484 -18.265   8.005  1.00 10.00      A   
ATOM   1449  SG  CYS A 155       0.641 -17.189   9.448  1.00 10.00      A   
ATOM   1450  HG  CYS A 155       1.360 -16.136   9.091  1.00 10.00      A   
ATOM   1451  C   CYS A 155       0.277 -20.607   7.086  1.00 10.00      A   
ATOM   1452  O   CYS A 155       0.759 -20.235   6.018  1.00 10.00      A   
ATOM   1453  N   ARG A 156      -0.371 -21.758   7.223  1.00 10.00      A   
ATOM   1454  HN  ARG A 156      -0.730 -21.998   8.107  1.00 10.00      A   
ATOM   1455  CA  ARG A 156      -0.563 -22.676   6.102  1.00 10.00      A   
ATOM   1456  CB  ARG A 156      -0.775 -24.109   6.596  1.00 10.00      A   
ATOM   1457  CG  ARG A 156      -1.658 -24.217   7.828  1.00 10.00      A   
ATOM   1458  CD  ARG A 156      -2.191 -25.628   8.004  1.00 10.00      A   
ATOM   1459  NE  ARG A 156      -3.464 -25.822   7.310  1.00 10.00      A   
ATOM   1460  HE  ARG A 156      -3.670 -25.211   6.565  1.00 10.00      A   
ATOM   1461  CZ  ARG A 156      -4.345 -26.774   7.618  1.00 10.00      A   
ATOM   1462  NH1 ARG A 156      -4.096 -27.629   8.604  1.00 10.00      A   
ATOM   1463 HH11 ARG A 156      -3.204 -27.569   9.139  1.00 10.00      A   
ATOM   1464 HH12 ARG A 156      -4.792 -28.371   8.845  1.00 10.00      A   
ATOM   1465  NH2 ARG A 156      -5.475 -26.870   6.930  1.00 10.00      A   
ATOM   1466 HH21 ARG A 156      -5.672 -26.208   6.146  1.00 10.00      A   
ATOM   1467 HH22 ARG A 156      -6.171 -27.607   7.169  1.00 10.00      A   
ATOM   1468  C   ARG A 156      -1.743 -22.236   5.243  1.00 10.00      A   
ATOM   1469  O   ARG A 156      -2.043 -22.844   4.216  1.00 10.00      A   
ATOM   1470  N   ASN A 157      -2.410 -21.180   5.673  1.00 10.00      A   
ATOM   1471  HN  ASN A 157      -2.128 -20.747   6.503  1.00 10.00      A   
ATOM   1472  CA  ASN A 157      -3.551 -20.643   4.945  1.00 10.00      A   
ATOM   1473  CB  ASN A 157      -4.693 -20.305   5.910  1.00 10.00      A   
ATOM   1474  CG  ASN A 157      -6.050 -20.774   5.418  1.00 10.00      A   
ATOM   1475  OD1 ASN A 157      -6.289 -20.897   4.219  1.00 10.00      A   
ATOM   1476  ND2 ASN A 157      -6.950 -21.048   6.350  1.00 10.00      A   
ATOM   1477 HD21 ASN A 157      -6.693 -20.932   7.291  1.00 10.00      A   
ATOM   1478 HD22 ASN A 157      -7.839 -21.350   6.064  1.00 10.00      A   
ATOM   1479  C   ASN A 157      -3.136 -19.402   4.165  1.00 10.00      A   
ATOM   1480  O   ASN A 157      -3.950 -18.775   3.493  1.00 10.00      A   
ATOM   1481  N   LEU A 158      -1.852 -19.064   4.258  1.00 10.00      A   
ATOM   1482  HN  LEU A 158      -1.253 -19.625   4.789  1.00 10.00      A   
ATOM   1483  CA  LEU A 158      -1.308 -17.895   3.576  1.00 10.00      A   
ATOM   1484  CB  LEU A 158       0.174 -17.715   3.929  1.00 10.00      A   
ATOM   1485  CG  LEU A 158       0.917 -16.575   3.224  1.00 10.00      A   
ATOM   1486  CD1 LEU A 158       0.477 -15.223   3.765  1.00 10.00      A   
ATOM   1487  CD2 LEU A 158       2.423 -16.745   3.362  1.00 10.00      A   
ATOM   1488  C   LEU A 158      -1.478 -18.015   2.066  1.00 10.00      A   
ATOM   1489  O   LEU A 158      -1.183 -19.052   1.478  1.00 10.00      A   
ATOM   1490  N   LYS A 159      -1.958 -16.949   1.447  1.00 10.00      A   
ATOM   1491  HN  LYS A 159      -2.179 -16.152   1.976  1.00 10.00      A   
ATOM   1492  CA  LYS A 159      -2.171 -16.926   0.010  1.00 10.00      A   
ATOM   1493  CB  LYS A 159      -3.655 -16.715  -0.305  1.00 10.00      A   
ATOM   1494  CG  LYS A 159      -4.547 -17.913  -0.031  1.00 10.00      A   
ATOM   1495  CD  LYS A 159      -5.964 -17.652  -0.512  1.00 10.00      A   
ATOM   1496  CE  LYS A 159      -6.019 -17.546  -2.027  1.00 10.00      A   
ATOM   1497  NZ  LYS A 159      -7.325 -17.034  -2.514  1.00 10.00      A   
ATOM   1498  HZ1 LYS A 159      -7.394 -16.008  -2.346  1.00 10.00      A   
ATOM   1499  HZ2 LYS A 159      -8.106 -17.506  -2.018  1.00 10.00      A   
ATOM   1500  HZ3 LYS A 159      -7.418 -17.212  -3.537  1.00 10.00      A   
ATOM   1501  C   LYS A 159      -1.369 -15.816  -0.652  1.00 10.00      A   
ATOM   1502  O   LYS A 159      -0.734 -16.021  -1.690  1.00 10.00      A   
ATOM   1503  N   GLU A 160      -1.402 -14.632  -0.053  1.00 10.00      A   
ATOM   1504  HN  GLU A 160      -1.890 -14.530   0.791  1.00 10.00      A   
ATOM   1505  CA  GLU A 160      -0.706 -13.485  -0.615  1.00 10.00      A   
ATOM   1506  CB  GLU A 160      -1.711 -12.493  -1.207  1.00 10.00      A   
ATOM   1507  CG  GLU A 160      -2.639 -13.093  -2.253  1.00 10.00      A   
ATOM   1508  CD  GLU A 160      -3.389 -12.045  -3.048  1.00 10.00      A   
ATOM   1509  OE1 GLU A 160      -4.634 -12.115  -3.110  1.00 10.00      A   
ATOM   1510  OE2 GLU A 160      -2.732 -11.150  -3.623  1.00 10.00      A   
ATOM   1511  C   GLU A 160       0.182 -12.787   0.404  1.00 10.00      A   
ATOM   1512  O   GLU A 160      -0.260 -12.437   1.502  1.00 10.00      A   
ATOM   1513  N   LEU A 161       1.437 -12.592   0.024  1.00 10.00      A   
ATOM   1514  HN  LEU A 161       1.723 -12.915  -0.862  1.00 10.00      A   
ATOM   1515  CA  LEU A 161       2.413 -11.916   0.869  1.00 10.00      A   
ATOM   1516  CB  LEU A 161       3.573 -12.861   1.202  1.00 10.00      A   
ATOM   1517  CG  LEU A 161       4.603 -12.348   2.213  1.00 10.00      A   
ATOM   1518  CD1 LEU A 161       3.992 -12.248   3.603  1.00 10.00      A   
ATOM   1519  CD2 LEU A 161       5.835 -13.240   2.229  1.00 10.00      A   
ATOM   1520  C   LEU A 161       2.932 -10.684   0.138  1.00 10.00      A   
ATOM   1521  O   LEU A 161       3.851 -10.776  -0.682  1.00 10.00      A   
ATOM   1522  N   ASP A 162       2.334  -9.540   0.427  1.00 10.00      A   
ATOM   1523  HN  ASP A 162       1.630  -9.529   1.113  1.00 10.00      A   
ATOM   1524  CA  ASP A 162       2.711  -8.291  -0.226  1.00 10.00      A   
ATOM   1525  CB  ASP A 162       1.471  -7.536  -0.720  1.00 10.00      A   
ATOM   1526  CG  ASP A 162       1.813  -6.256  -1.464  1.00 10.00      A   
ATOM   1527  OD1 ASP A 162       2.910  -6.179  -2.060  1.00 10.00      A   
ATOM   1528  OD2 ASP A 162       0.978  -5.324  -1.467  1.00 10.00      A   
ATOM   1529  C   ASP A 162       3.541  -7.404   0.686  1.00 10.00      A   
ATOM   1530  O   ASP A 162       3.019  -6.761   1.595  1.00 10.00      A   
ATOM   1531  N   LEU A 163       4.838  -7.390   0.443  1.00 10.00      A   
ATOM   1532  HN  LEU A 163       5.190  -7.951  -0.281  1.00 10.00      A   
ATOM   1533  CA  LEU A 163       5.762  -6.576   1.218  1.00 10.00      A   
ATOM   1534  CB  LEU A 163       6.808  -7.477   1.882  1.00 10.00      A   
ATOM   1535  CG  LEU A 163       6.274  -8.738   2.569  1.00 10.00      A   
ATOM   1536  CD1 LEU A 163       7.414  -9.669   2.947  1.00 10.00      A   
ATOM   1537  CD2 LEU A 163       5.450  -8.379   3.795  1.00 10.00      A   
ATOM   1538  C   LEU A 163       6.437  -5.578   0.287  1.00 10.00      A   
ATOM   1539  O   LEU A 163       7.446  -5.893  -0.343  1.00 10.00      A   
ATOM   1540  N   ARG A 164       5.887  -4.374   0.194  1.00 10.00      A   
ATOM   1541  HN  ARG A 164       5.107  -4.150   0.751  1.00 10.00      A   
ATOM   1542  CA  ARG A 164       6.435  -3.370  -0.708  1.00 10.00      A   
ATOM   1543  CB  ARG A 164       5.385  -2.925  -1.729  1.00 10.00      A   
ATOM   1544  CG  ARG A 164       4.141  -2.293  -1.125  1.00 10.00      A   
ATOM   1545  CD  ARG A 164       2.893  -2.692  -1.895  1.00 10.00      A   
ATOM   1546  NE  ARG A 164       1.976  -1.571  -2.090  1.00 10.00      A   
ATOM   1547  HE  ARG A 164       2.376  -0.682  -2.219  1.00 10.00      A   
ATOM   1548  CZ  ARG A 164       0.647  -1.684  -2.113  1.00 10.00      A   
ATOM   1549  NH1 ARG A 164       0.069  -2.868  -1.946  1.00 10.00      A   
ATOM   1550 HH11 ARG A 164       0.653  -3.731  -1.790  1.00 10.00      A   
ATOM   1551 HH12 ARG A 164      -0.969  -2.951  -1.973  1.00 10.00      A   
ATOM   1552  NH2 ARG A 164      -0.103  -0.603  -2.307  1.00 10.00      A   
ATOM   1553 HH21 ARG A 164      -1.143  -0.681  -2.325  1.00 10.00      A   
ATOM   1554 HH22 ARG A 164       0.346   0.330  -2.445  1.00 10.00      A   
ATOM   1555  C   ARG A 164       7.041  -2.168   0.006  1.00 10.00      A   
ATOM   1556  O   ARG A 164       6.423  -1.573   0.893  1.00 10.00      A   
ATOM   1557  N   GLU A 165       8.266  -1.831  -0.400  1.00 10.00      A   
ATOM   1558  HN  GLU A 165       8.693  -2.373  -1.099  1.00 10.00      A   
ATOM   1559  CA  GLU A 165       9.009  -0.693   0.138  1.00 10.00      A   
ATOM   1560  CB  GLU A 165       8.491   0.631  -0.434  1.00 10.00      A   
ATOM   1561  CG  GLU A 165       8.943   0.909  -1.865  1.00 10.00      A   
ATOM   1562  CD  GLU A 165       8.018   0.321  -2.916  1.00 10.00      A   
ATOM   1563  OE1 GLU A 165       6.996   0.966  -3.238  1.00 10.00      A   
ATOM   1564  OE2 GLU A 165       8.310  -0.778  -3.436  1.00 10.00      A   
ATOM   1565  C   GLU A 165       9.063  -0.663   1.666  1.00 10.00      A   
ATOM   1566  O   GLU A 165       9.038   0.405   2.275  1.00 10.00      A   
ATOM   1567  N   SER A 166       9.156  -1.832   2.280  1.00 10.00      A   
ATOM   1568  HN  SER A 166       9.185  -2.651   1.748  1.00 10.00      A   
ATOM   1569  CA  SER A 166       9.224  -1.924   3.731  1.00 10.00      A   
ATOM   1570  CB  SER A 166       8.213  -2.948   4.245  1.00 10.00      A   
ATOM   1571  OG  SER A 166       6.894  -2.573   3.890  1.00 10.00      A   
ATOM   1572  HG  SER A 166       6.430  -3.336   3.528  1.00 10.00      A   
ATOM   1573  C   SER A 166      10.628  -2.299   4.188  1.00 10.00      A   
ATOM   1574  O   SER A 166      11.170  -3.324   3.773  1.00 10.00      A   
ATOM   1575  N   ASP A 167      11.222  -1.466   5.031  1.00 10.00      A   
ATOM   1576  HN  ASP A 167      10.748  -0.654   5.325  1.00 10.00      A   
ATOM   1577  CA  ASP A 167      12.564  -1.735   5.533  1.00 10.00      A   
ATOM   1578  CB  ASP A 167      13.223  -0.471   6.085  1.00 10.00      A   
ATOM   1579  CG  ASP A 167      14.648  -0.723   6.546  1.00 10.00      A   
ATOM   1580  OD1 ASP A 167      15.560  -0.767   5.691  1.00 10.00      A   
ATOM   1581  OD2 ASP A 167      14.864  -0.881   7.760  1.00 10.00      A   
ATOM   1582  C   ASP A 167      12.543  -2.823   6.600  1.00 10.00      A   
ATOM   1583  O   ASP A 167      12.140  -2.592   7.740  1.00 10.00      A   
ATOM   1584  N   VAL A 168      12.967  -4.014   6.220  1.00 10.00      A   
ATOM   1585  HN  VAL A 168      13.259  -4.145   5.295  1.00 10.00      A   
ATOM   1586  CA  VAL A 168      13.001  -5.140   7.137  1.00 10.00      A   
ATOM   1587  CB  VAL A 168      12.464  -6.413   6.453  1.00 10.00      A   
ATOM   1588  CG1 VAL A 168      12.303  -7.546   7.455  1.00 10.00      A   
ATOM   1589  CG2 VAL A 168      11.152  -6.127   5.745  1.00 10.00      A   
ATOM   1590  C   VAL A 168      14.429  -5.404   7.589  1.00 10.00      A   
ATOM   1591  O   VAL A 168      15.369  -5.272   6.802  1.00 10.00      A   
ATOM   1592  N   ASP A 169      14.593  -5.749   8.860  1.00 10.00      A   
ATOM   1593  HN  ASP A 169      13.807  -5.808   9.450  1.00 10.00      A   
ATOM   1594  CA  ASP A 169      15.914  -6.051   9.397  1.00 10.00      A   
ATOM   1595  CB  ASP A 169      15.936  -5.921  10.927  1.00 10.00      A   
ATOM   1596  CG  ASP A 169      17.293  -5.497  11.459  1.00 10.00      A   
ATOM   1597  OD1 ASP A 169      18.261  -6.277  11.335  1.00 10.00      A   
ATOM   1598  OD2 ASP A 169      17.397  -4.377  12.006  1.00 10.00      A   
ATOM   1599  C   ASP A 169      16.305  -7.459   8.976  1.00 10.00      A   
ATOM   1600  O   ASP A 169      15.754  -8.444   9.468  1.00 10.00      A   
ATOM   1601  N   ASP A 170      17.226  -7.549   8.039  1.00 10.00      A   
ATOM   1602  HN  ASP A 170      17.625  -6.730   7.683  1.00 10.00      A   
ATOM   1603  CA  ASP A 170      17.669  -8.838   7.528  1.00 10.00      A   
ATOM   1604  CB  ASP A 170      18.325  -8.679   6.162  1.00 10.00      A   
ATOM   1605  CG  ASP A 170      18.694 -10.015   5.556  1.00 10.00      A   
ATOM   1606  OD1 ASP A 170      17.818 -10.901   5.476  1.00 10.00      A   
ATOM   1607  OD2 ASP A 170      19.859 -10.184   5.151  1.00 10.00      A   
ATOM   1608  C   ASP A 170      18.613  -9.550   8.486  1.00 10.00      A   
ATOM   1609  O   ASP A 170      19.654  -9.011   8.872  1.00 10.00      A   
ATOM   1610  N   VAL A 171      18.243 -10.764   8.866  1.00 10.00      A   
ATOM   1611  HN  VAL A 171      17.407 -11.140   8.510  1.00 10.00      A   
ATOM   1612  CA  VAL A 171      19.050 -11.566   9.778  1.00 10.00      A   
ATOM   1613  CB  VAL A 171      18.260 -11.974  11.044  1.00 10.00      A   
ATOM   1614  CG1 VAL A 171      19.167 -12.675  12.044  1.00 10.00      A   
ATOM   1615  CG2 VAL A 171      17.583 -10.769  11.683  1.00 10.00      A   
ATOM   1616  C   VAL A 171      19.533 -12.827   9.065  1.00 10.00      A   
ATOM   1617  O   VAL A 171      20.720 -13.149   9.073  1.00 10.00      A   
ATOM   1618  N   SER A 172      18.605 -13.526   8.435  1.00 10.00      A   
ATOM   1619  HN  SER A 172      17.676 -13.210   8.446  1.00 10.00      A   
ATOM   1620  CA  SER A 172      18.921 -14.743   7.707  1.00 10.00      A   
ATOM   1621  CB  SER A 172      18.923 -15.958   8.644  1.00 10.00      A   
ATOM   1622  OG  SER A 172      19.412 -17.117   7.983  1.00 10.00      A   
ATOM   1623  HG  SER A 172      20.146 -16.866   7.387  1.00 10.00      A   
ATOM   1624  C   SER A 172      17.914 -14.934   6.583  1.00 10.00      A   
ATOM   1625  O   SER A 172      16.714 -14.721   6.775  1.00 10.00      A   
ATOM   1626  N   GLY A 173      18.397 -15.339   5.416  1.00 10.00      A   
ATOM   1627  HN  GLY A 173      19.359 -15.518   5.329  1.00 10.00      A   
ATOM   1628  CA  GLY A 173      17.520 -15.527   4.272  1.00 10.00      A   
ATOM   1629  C   GLY A 173      16.974 -16.937   4.168  1.00 10.00      A   
ATOM   1630  O   GLY A 173      16.222 -17.258   3.242  1.00 10.00      A   
ATOM   1631  N   HIS A 174      17.327 -17.777   5.132  1.00 10.00      A   
ATOM   1632  HN  HIS A 174      17.904 -17.455   5.856  1.00 10.00      A   
ATOM   1633  CA  HIS A 174      16.882 -19.165   5.135  1.00 10.00      A   
ATOM   1634  CB  HIS A 174      17.806 -20.044   5.980  1.00 10.00      A   
ATOM   1635  CG  HIS A 174      17.874 -21.462   5.500  1.00 10.00      A   
ATOM   1636  ND1 HIS A 174      18.437 -21.775   4.285  1.00 10.00      A   
ATOM   1637  CD2 HIS A 174      17.417 -22.595   6.083  1.00 10.00      A   
ATOM   1638  CE1 HIS A 174      18.312 -23.080   4.152  1.00 10.00      A   
ATOM   1639  NE2 HIS A 174      17.701 -23.619   5.213  1.00 10.00      A   
ATOM   1640  HE2 HIS A 174      17.489 -24.569   5.342  1.00 10.00      A   
ATOM   1641  C   HIS A 174      15.431 -19.302   5.588  1.00 10.00      A   
ATOM   1642  O   HIS A 174      14.871 -20.400   5.583  1.00 10.00      A   
ATOM   1643  N   TRP A 175      14.813 -18.179   5.948  1.00 10.00      A   
ATOM   1644  HN  TRP A 175      15.302 -17.331   5.910  1.00 10.00      A   
ATOM   1645  CA  TRP A 175      13.423 -18.181   6.392  1.00 10.00      A   
ATOM   1646  CB  TRP A 175      13.012 -16.804   6.930  1.00 10.00      A   
ATOM   1647  CG  TRP A 175      12.875 -15.737   5.884  1.00 10.00      A   
ATOM   1648  CD1 TRP A 175      13.867 -14.948   5.386  1.00 10.00      A   
ATOM   1649  CD2 TRP A 175      11.671 -15.337   5.214  1.00 10.00      A   
ATOM   1650  NE1 TRP A 175      13.362 -14.088   4.446  1.00 10.00      A   
ATOM   1651  HE1 TRP A 175      13.885 -13.424   3.945  1.00 10.00      A   
ATOM   1652  CE2 TRP A 175      12.016 -14.304   4.322  1.00 10.00      A   
ATOM   1653  CE3 TRP A 175      10.337 -15.752   5.277  1.00 10.00      A   
ATOM   1654  CZ2 TRP A 175      11.078 -13.680   3.502  1.00 10.00      A   
ATOM   1655  CZ3 TRP A 175       9.408 -15.131   4.465  1.00 10.00      A   
ATOM   1656  CH2 TRP A 175       9.782 -14.106   3.587  1.00 10.00      A   
ATOM   1657  C   TRP A 175      12.494 -18.622   5.262  1.00 10.00      A   
ATOM   1658  O   TRP A 175      11.390 -19.106   5.507  1.00 10.00      A   
ATOM   1659  N   LEU A 176      12.961 -18.468   4.024  1.00 10.00      A   
ATOM   1660  HN  LEU A 176      13.852 -18.080   3.902  1.00 10.00      A   
ATOM   1661  CA  LEU A 176      12.187 -18.854   2.849  1.00 10.00      A   
ATOM   1662  CB  LEU A 176      12.875 -18.343   1.580  1.00 10.00      A   
ATOM   1663  CG  LEU A 176      12.050 -18.395   0.293  1.00 10.00      A   
ATOM   1664  CD1 LEU A 176      11.013 -17.283   0.271  1.00 10.00      A   
ATOM   1665  CD2 LEU A 176      12.956 -18.317  -0.924  1.00 10.00      A   
ATOM   1666  C   LEU A 176      12.029 -20.373   2.784  1.00 10.00      A   
ATOM   1667  O   LEU A 176      11.096 -20.890   2.170  1.00 10.00      A   
ATOM   1668  N   SER A 177      12.926 -21.081   3.454  1.00 10.00      A   
ATOM   1669  HN  SER A 177      13.629 -20.612   3.954  1.00 10.00      A   
ATOM   1670  CA  SER A 177      12.894 -22.536   3.475  1.00 10.00      A   
ATOM   1671  CB  SER A 177      14.300 -23.089   3.724  1.00 10.00      A   
ATOM   1672  OG  SER A 177      15.278 -22.390   2.967  1.00 10.00      A   
ATOM   1673  HG  SER A 177      15.938 -22.022   3.568  1.00 10.00      A   
ATOM   1674  C   SER A 177      11.937 -23.048   4.552  1.00 10.00      A   
ATOM   1675  O   SER A 177      11.702 -24.248   4.669  1.00 10.00      A   
ATOM   1676  N   HIS A 178      11.370 -22.132   5.325  1.00 10.00      A   
ATOM   1677  HN  HIS A 178      11.568 -21.186   5.169  1.00 10.00      A   
ATOM   1678  CA  HIS A 178      10.450 -22.501   6.394  1.00 10.00      A   
ATOM   1679  CB  HIS A 178      10.365 -21.407   7.463  1.00 10.00      A   
ATOM   1680  CG  HIS A 178      11.500 -21.424   8.445  1.00 10.00      A   
ATOM   1681  ND1 HIS A 178      11.278 -21.586   9.794  1.00 10.00      A   
ATOM   1682  CD2 HIS A 178      12.832 -21.278   8.229  1.00 10.00      A   
ATOM   1683  CE1 HIS A 178      12.469 -21.532  10.366  1.00 10.00      A   
ATOM   1684  NE2 HIS A 178      13.435 -21.347   9.459  1.00 10.00      A   
ATOM   1685  HE2 HIS A 178      14.403 -21.270   9.643  1.00 10.00      A   
ATOM   1686  C   HIS A 178       9.065 -22.857   5.857  1.00 10.00      A   
ATOM   1687  O   HIS A 178       8.209 -23.344   6.597  1.00 10.00      A   
ATOM   1688  N   PHE A 179       8.850 -22.615   4.567  1.00 10.00      A   
ATOM   1689  HN  PHE A 179       9.569 -22.221   4.027  1.00 10.00      A   
ATOM   1690  CA  PHE A 179       7.574 -22.933   3.937  1.00 10.00      A   
ATOM   1691  CB  PHE A 179       7.474 -22.286   2.554  1.00 10.00      A   
ATOM   1692  CG  PHE A 179       7.064 -20.842   2.565  1.00 10.00      A   
ATOM   1693  CD1 PHE A 179       7.986 -19.851   2.277  1.00 10.00      A   
ATOM   1694  CD2 PHE A 179       5.758 -20.477   2.848  1.00 10.00      A   
ATOM   1695  CE1 PHE A 179       7.617 -18.523   2.268  1.00 10.00      A   
ATOM   1696  CE2 PHE A 179       5.381 -19.148   2.844  1.00 10.00      A   
ATOM   1697  CZ  PHE A 179       6.312 -18.167   2.553  1.00 10.00      A   
ATOM   1698  C   PHE A 179       7.429 -24.443   3.799  1.00 10.00      A   
ATOM   1699  O   PHE A 179       8.272 -25.096   3.184  1.00 10.00      A   
ATOM   1700  N   PRO A 180       6.372 -25.020   4.385  1.00 10.00      A   
ATOM   1701  CA  PRO A 180       6.121 -26.463   4.324  1.00 10.00      A   
ATOM   1702  CB  PRO A 180       4.792 -26.642   5.073  1.00 10.00      A   
ATOM   1703  CG  PRO A 180       4.187 -25.279   5.121  1.00 10.00      A   
ATOM   1704  CD  PRO A 180       5.337 -24.314   5.151  1.00 10.00      A   
ATOM   1705  C   PRO A 180       5.992 -26.956   2.883  1.00 10.00      A   
ATOM   1706  O   PRO A 180       5.522 -26.226   2.005  1.00 10.00      A   
ATOM   1707  N   ASP A 181       6.400 -28.200   2.649  1.00 10.00      A   
ATOM   1708  HN  ASP A 181       6.755 -28.733   3.392  1.00 10.00      A   
ATOM   1709  CA  ASP A 181       6.344 -28.794   1.310  1.00 10.00      A   
ATOM   1710  CB  ASP A 181       7.071 -30.140   1.287  1.00 10.00      A   
ATOM   1711  CG  ASP A 181       7.798 -30.399  -0.017  1.00 10.00      A   
ATOM   1712  OD1 ASP A 181       7.428 -31.352  -0.733  1.00 10.00      A   
ATOM   1713  OD2 ASP A 181       8.758 -29.662  -0.326  1.00 10.00      A   
ATOM   1714  C   ASP A 181       4.903 -28.965   0.839  1.00 10.00      A   
ATOM   1715  O   ASP A 181       4.639 -29.147  -0.351  1.00 10.00      A   
ATOM   1716  N   THR A 182       3.976 -28.892   1.783  1.00 10.00      A   
ATOM   1717  HN  THR A 182       4.252 -28.752   2.711  1.00 10.00      A   
ATOM   1718  CA  THR A 182       2.559 -29.028   1.494  1.00 10.00      A   
ATOM   1719  CB  THR A 182       1.822 -29.606   2.716  1.00 10.00      A   
ATOM   1720  OG1 THR A 182       2.666 -29.507   3.878  1.00 10.00      A   
ATOM   1721  HG1 THR A 182       2.116 -29.564   4.673  1.00 10.00      A   
ATOM   1722  CG2 THR A 182       1.442 -31.060   2.484  1.00 10.00      A   
ATOM   1723  C   THR A 182       1.940 -27.674   1.152  1.00 10.00      A   
ATOM   1724  O   THR A 182       0.746 -27.577   0.878  1.00 10.00      A   
ATOM   1725  N   TYR A 183       2.755 -26.629   1.173  1.00 10.00      A   
ATOM   1726  HN  TYR A 183       3.703 -26.764   1.388  1.00 10.00      A   
ATOM   1727  CA  TYR A 183       2.276 -25.290   0.878  1.00 10.00      A   
ATOM   1728  CB  TYR A 183       3.154 -24.230   1.541  1.00 10.00      A   
ATOM   1729  CG  TYR A 183       2.685 -22.820   1.281  1.00 10.00      A   
ATOM   1730  CD1 TYR A 183       1.475 -22.368   1.787  1.00 10.00      A   
ATOM   1731  CD2 TYR A 183       3.446 -21.945   0.519  1.00 10.00      A   
ATOM   1732  CE1 TYR A 183       1.037 -21.083   1.540  1.00 10.00      A   
ATOM   1733  CE2 TYR A 183       3.018 -20.658   0.270  1.00 10.00      A   
ATOM   1734  CZ  TYR A 183       1.812 -20.231   0.780  1.00 10.00      A   
ATOM   1735  OH  TYR A 183       1.377 -18.952   0.523  1.00 10.00      A   
ATOM   1736  HH  TYR A 183       0.491 -18.836   0.890  1.00 10.00      A   
ATOM   1737  C   TYR A 183       2.177 -25.037  -0.622  1.00 10.00      A   
ATOM   1738  O   TYR A 183       3.193 -24.883  -1.309  1.00 10.00      A   
ATOM   1739  N   THR A 184       0.946 -24.992  -1.115  1.00 10.00      A   
ATOM   1740  HN  THR A 184       0.188 -25.144  -0.512  1.00 10.00      A   
ATOM   1741  CA  THR A 184       0.675 -24.755  -2.528  1.00 10.00      A   
ATOM   1742  CB  THR A 184       0.203 -26.061  -3.202  1.00 10.00      A   
ATOM   1743  OG1 THR A 184      -0.769 -26.703  -2.362  1.00 10.00      A   
ATOM   1744  HG1 THR A 184      -1.652 -26.538  -2.715  1.00 10.00      A   
ATOM   1745  CG2 THR A 184       1.370 -27.009  -3.419  1.00 10.00      A   
ATOM   1746  C   THR A 184      -0.424 -23.701  -2.686  1.00 10.00      A   
ATOM   1747  O   THR A 184      -1.162 -23.693  -3.675  1.00 10.00      A   
ATOM   1748  N   SER A 185      -0.518 -22.800  -1.718  1.00 10.00      A   
ATOM   1749  HN  SER A 185       0.111 -22.832  -0.971  1.00 10.00      A   
ATOM   1750  CA  SER A 185      -1.547 -21.767  -1.741  1.00 10.00      A   
ATOM   1751  CB  SER A 185      -2.283 -21.752  -0.398  1.00 10.00      A   
ATOM   1752  OG  SER A 185      -2.316 -23.050   0.187  1.00 10.00      A   
ATOM   1753  HG  SER A 185      -2.627 -22.979   1.101  1.00 10.00      A   
ATOM   1754  C   SER A 185      -0.984 -20.377  -2.047  1.00 10.00      A   
ATOM   1755  O   SER A 185      -1.653 -19.371  -1.823  1.00 10.00      A   
ATOM   1756  N   LEU A 186       0.232 -20.319  -2.573  1.00 10.00      A   
ATOM   1757  HN  LEU A 186       0.713 -21.149  -2.762  1.00 10.00      A   
ATOM   1758  CA  LEU A 186       0.859 -19.036  -2.883  1.00 10.00      A   
ATOM   1759  CB  LEU A 186       2.383 -19.164  -2.945  1.00 10.00      A   
ATOM   1760  CG  LEU A 186       3.182 -17.853  -2.948  1.00 10.00      A   
ATOM   1761  CD1 LEU A 186       2.691 -16.909  -1.856  1.00 10.00      A   
ATOM   1762  CD2 LEU A 186       4.664 -18.139  -2.767  1.00 10.00      A   
ATOM   1763  C   LEU A 186       0.306 -18.439  -4.175  1.00 10.00      A   
ATOM   1764  O   LEU A 186       0.419 -19.034  -5.249  1.00 10.00      A   
ATOM   1765  N   VAL A 187      -0.303 -17.262  -4.052  1.00 10.00      A   
ATOM   1766  HN  VAL A 187      -0.374 -16.856  -3.159  1.00 10.00      A   
ATOM   1767  CA  VAL A 187      -0.882 -16.561  -5.191  1.00 10.00      A   
ATOM   1768  CB  VAL A 187      -2.341 -16.140  -4.905  1.00 10.00      A   
ATOM   1769  CG1 VAL A 187      -2.962 -15.477  -6.126  1.00 10.00      A   
ATOM   1770  CG2 VAL A 187      -3.171 -17.336  -4.471  1.00 10.00      A   
ATOM   1771  C   VAL A 187      -0.062 -15.318  -5.552  1.00 10.00      A   
ATOM   1772  O   VAL A 187       0.192 -15.046  -6.727  1.00 10.00      A   
ATOM   1773  N   SER A 188       0.352 -14.563  -4.540  1.00 10.00      A   
ATOM   1774  HN  SER A 188       0.127 -14.820  -3.626  1.00 10.00      A   
ATOM   1775  CA  SER A 188       1.141 -13.360  -4.759  1.00 10.00      A   
ATOM   1776  CB  SER A 188       0.270 -12.104  -4.609  1.00 10.00      A   
ATOM   1777  OG  SER A 188      -0.950 -12.231  -5.327  1.00 10.00      A   
ATOM   1778  HG  SER A 188      -1.677 -11.892  -4.781  1.00 10.00      A   
ATOM   1779  C   SER A 188       2.320 -13.303  -3.790  1.00 10.00      A   
ATOM   1780  O   SER A 188       2.144 -13.402  -2.575  1.00 10.00      A   
ATOM   1781  N   LEU A 189       3.517 -13.159  -4.332  1.00 10.00      A   
ATOM   1782  HN  LEU A 189       3.598 -13.100  -5.310  1.00 10.00      A   
ATOM   1783  CA  LEU A 189       4.719 -13.084  -3.518  1.00 10.00      A   
ATOM   1784  CB  LEU A 189       5.564 -14.351  -3.686  1.00 10.00      A   
ATOM   1785  CG  LEU A 189       6.808 -14.451  -2.799  1.00 10.00      A   
ATOM   1786  CD1 LEU A 189       6.417 -14.634  -1.341  1.00 10.00      A   
ATOM   1787  CD2 LEU A 189       7.713 -15.584  -3.262  1.00 10.00      A   
ATOM   1788  C   LEU A 189       5.539 -11.851  -3.879  1.00 10.00      A   
ATOM   1789  O   LEU A 189       6.080 -11.752  -4.981  1.00 10.00      A   
ATOM   1790  N   ASN A 190       5.599 -10.902  -2.957  1.00 10.00      A   
ATOM   1791  HN  ASN A 190       5.112 -11.029  -2.110  1.00 10.00      A   
ATOM   1792  CA  ASN A 190       6.358  -9.674  -3.160  1.00 10.00      A   
ATOM   1793  CB  ASN A 190       5.426  -8.455  -3.174  1.00 10.00      A   
ATOM   1794  CG  ASN A 190       6.156  -7.134  -3.354  1.00 10.00      A   
ATOM   1795  OD1 ASN A 190       7.300  -7.090  -3.811  1.00 10.00      A   
ATOM   1796  ND2 ASN A 190       5.489  -6.042  -3.020  1.00 10.00      A   
ATOM   1797 HD21 ASN A 190       4.565  -6.142  -2.677  1.00 10.00      A   
ATOM   1798 HD22 ASN A 190       5.933  -5.177  -3.132  1.00 10.00      A   
ATOM   1799  C   ASN A 190       7.420  -9.527  -2.078  1.00 10.00      A   
ATOM   1800  O   ASN A 190       7.111  -9.207  -0.931  1.00 10.00      A   
ATOM   1801  N   ILE A 191       8.667  -9.781  -2.449  1.00 10.00      A   
ATOM   1802  HN  ILE A 191       8.845 -10.034  -3.383  1.00 10.00      A   
ATOM   1803  CA  ILE A 191       9.781  -9.693  -1.513  1.00 10.00      A   
ATOM   1804  CB  ILE A 191      10.392 -11.081  -1.227  1.00 10.00      A   
ATOM   1805  CG1 ILE A 191      10.687 -11.822  -2.536  1.00 10.00      A   
ATOM   1806  CG2 ILE A 191       9.474 -11.900  -0.333  1.00 10.00      A   
ATOM   1807  CD1 ILE A 191      11.415 -13.137  -2.356  1.00 10.00      A   
ATOM   1808  C   ILE A 191      10.874  -8.778  -2.052  1.00 10.00      A   
ATOM   1809  O   ILE A 191      12.045  -8.925  -1.712  1.00 10.00      A   
ATOM   1810  N   SER A 192      10.471  -7.813  -2.865  1.00 10.00      A   
ATOM   1811  HN  SER A 192       9.515  -7.734  -3.067  1.00 10.00      A   
ATOM   1812  CA  SER A 192      11.400  -6.867  -3.483  1.00 10.00      A   
ATOM   1813  CB  SER A 192      10.629  -5.944  -4.426  1.00 10.00      A   
ATOM   1814  OG  SER A 192       9.674  -6.675  -5.177  1.00 10.00      A   
ATOM   1815  HG  SER A 192       8.807  -6.609  -4.754  1.00 10.00      A   
ATOM   1816  C   SER A 192      12.181  -6.032  -2.464  1.00 10.00      A   
ATOM   1817  O   SER A 192      13.241  -5.492  -2.780  1.00 10.00      A   
ATOM   1818  N   CYS A 193      11.665  -5.940  -1.245  1.00 10.00      A   
ATOM   1819  HN  CYS A 193      10.831  -6.414  -1.042  1.00 10.00      A   
ATOM   1820  CA  CYS A 193      12.310  -5.145  -0.201  1.00 10.00      A   
ATOM   1821  CB  CYS A 193      11.279  -4.676   0.825  1.00 10.00      A   
ATOM   1822  SG  CYS A 193       9.988  -5.891   1.180  1.00 10.00      A   
ATOM   1823  HG  CYS A 193       8.973  -5.668   0.350  1.00 10.00      A   
ATOM   1824  C   CYS A 193      13.464  -5.876   0.486  1.00 10.00      A   
ATOM   1825  O   CYS A 193      14.228  -5.269   1.239  1.00 10.00      A   
ATOM   1826  N   LEU A 194      13.591  -7.174   0.231  1.00 10.00      A   
ATOM   1827  HN  LEU A 194      12.963  -7.604  -0.389  1.00 10.00      A   
ATOM   1828  CA  LEU A 194      14.657  -7.967   0.838  1.00 10.00      A   
ATOM   1829  CB  LEU A 194      14.333  -9.464   0.763  1.00 10.00      A   
ATOM   1830  CG  LEU A 194      13.166  -9.950   1.631  1.00 10.00      A   
ATOM   1831  CD1 LEU A 194      12.933 -11.440   1.427  1.00 10.00      A   
ATOM   1832  CD2 LEU A 194      13.424  -9.643   3.099  1.00 10.00      A   
ATOM   1833  C   LEU A 194      16.001  -7.672   0.171  1.00 10.00      A   
ATOM   1834  O   LEU A 194      16.075  -7.495  -1.046  1.00 10.00      A   
ATOM   1835  N   ALA A 195      17.061  -7.622   0.965  1.00 10.00      A   
ATOM   1836  HN  ALA A 195      16.948  -7.766   1.926  1.00 10.00      A   
ATOM   1837  CA  ALA A 195      18.393  -7.339   0.437  1.00 10.00      A   
ATOM   1838  CB  ALA A 195      19.050  -6.215   1.224  1.00 10.00      A   
ATOM   1839  C   ALA A 195      19.287  -8.576   0.440  1.00 10.00      A   
ATOM   1840  O   ALA A 195      20.392  -8.551  -0.093  1.00 10.00      A   
ATOM   1841  N   SER A 196      18.803  -9.652   1.041  1.00 10.00      A   
ATOM   1842  HN  SER A 196      17.911  -9.619   1.439  1.00 10.00      A   
ATOM   1843  CA  SER A 196      19.565 -10.887   1.129  1.00 10.00      A   
ATOM   1844  CB  SER A 196      19.276 -11.550   2.469  1.00 10.00      A   
ATOM   1845  OG  SER A 196      17.957 -11.245   2.891  1.00 10.00      A   
ATOM   1846  HG  SER A 196      17.951 -11.126   3.860  1.00 10.00      A   
ATOM   1847  C   SER A 196      19.229 -11.847  -0.003  1.00 10.00      A   
ATOM   1848  O   SER A 196      18.159 -11.758  -0.618  1.00 10.00      A   
ATOM   1849  N   GLU A 197      20.158 -12.753  -0.281  1.00 10.00      A   
ATOM   1850  HN  GLU A 197      20.998 -12.741   0.225  1.00 10.00      A   
ATOM   1851  CA  GLU A 197      19.983 -13.754  -1.316  1.00 10.00      A   
ATOM   1852  CB  GLU A 197      21.335 -14.378  -1.674  1.00 10.00      A   
ATOM   1853  CG  GLU A 197      21.619 -14.436  -3.167  1.00 10.00      A   
ATOM   1854  CD  GLU A 197      21.274 -15.780  -3.775  1.00 10.00      A   
ATOM   1855  OE1 GLU A 197      20.529 -16.553  -3.141  1.00 10.00      A   
ATOM   1856  OE2 GLU A 197      21.735 -16.068  -4.898  1.00 10.00      A   
ATOM   1857  C   GLU A 197      19.018 -14.829  -0.832  1.00 10.00      A   
ATOM   1858  O   GLU A 197      19.215 -15.422   0.233  1.00 10.00      A   
ATOM   1859  N   VAL A 198      17.963 -15.052  -1.595  1.00 10.00      A   
ATOM   1860  HN  VAL A 198      17.855 -14.541  -2.419  1.00 10.00      A   
ATOM   1861  CA  VAL A 198      16.968 -16.055  -1.245  1.00 10.00      A   
ATOM   1862  CB  VAL A 198      15.540 -15.638  -1.667  1.00 10.00      A   
ATOM   1863  CG1 VAL A 198      15.014 -14.549  -0.743  1.00 10.00      A   
ATOM   1864  CG2 VAL A 198      15.510 -15.168  -3.116  1.00 10.00      A   
ATOM   1865  C   VAL A 198      17.324 -17.403  -1.856  1.00 10.00      A   
ATOM   1866  O   VAL A 198      17.616 -17.491  -3.049  1.00 10.00      A   
ATOM   1867  N   SER A 199      17.302 -18.446  -1.030  1.00 10.00      A   
ATOM   1868  HN  SER A 199      17.060 -18.303  -0.091  1.00 10.00      A   
ATOM   1869  CA  SER A 199      17.633 -19.793  -1.480  1.00 10.00      A   
ATOM   1870  CB  SER A 199      17.485 -20.808  -0.337  1.00 10.00      A   
ATOM   1871  OG  SER A 199      18.237 -21.987  -0.590  1.00 10.00      A   
ATOM   1872  HG  SER A 199      19.040 -21.974  -0.055  1.00 10.00      A   
ATOM   1873  C   SER A 199      16.794 -20.212  -2.690  1.00 10.00      A   
ATOM   1874  O   SER A 199      15.604 -20.521  -2.566  1.00 10.00      A   
ATOM   1875  N   PHE A 200      17.429 -20.207  -3.860  1.00 10.00      A   
ATOM   1876  HN  PHE A 200      18.372 -19.922  -3.886  1.00 10.00      A   
ATOM   1877  CA  PHE A 200      16.771 -20.583  -5.106  1.00 10.00      A   
ATOM   1878  CB  PHE A 200      17.736 -20.413  -6.285  1.00 10.00      A   
ATOM   1879  CG  PHE A 200      17.095 -20.564  -7.635  1.00 10.00      A   
ATOM   1880  CD1 PHE A 200      16.238 -19.592  -8.119  1.00 10.00      A   
ATOM   1881  CD2 PHE A 200      17.356 -21.672  -8.423  1.00 10.00      A   
ATOM   1882  CE1 PHE A 200      15.655 -19.722  -9.364  1.00 10.00      A   
ATOM   1883  CE2 PHE A 200      16.775 -21.810  -9.669  1.00 10.00      A   
ATOM   1884  CZ  PHE A 200      15.923 -20.833 -10.141  1.00 10.00      A   
ATOM   1885  C   PHE A 200      16.271 -22.022  -5.033  1.00 10.00      A   
ATOM   1886  O   PHE A 200      15.274 -22.377  -5.661  1.00 10.00      A   
ATOM   1887  N   SER A 201      16.959 -22.829  -4.232  1.00 10.00      A   
ATOM   1888  HN  SER A 201      17.737 -22.469  -3.757  1.00 10.00      A   
ATOM   1889  CA  SER A 201      16.615 -24.233  -4.035  1.00 10.00      A   
ATOM   1890  CB  SER A 201      17.617 -24.860  -3.056  1.00 10.00      A   
ATOM   1891  OG  SER A 201      18.577 -23.896  -2.636  1.00 10.00      A   
ATOM   1892  HG  SER A 201      18.308 -23.524  -1.784  1.00 10.00      A   
ATOM   1893  C   SER A 201      15.184 -24.393  -3.509  1.00 10.00      A   
ATOM   1894  O   SER A 201      14.537 -25.415  -3.736  1.00 10.00      A   
ATOM   1895  N   ALA A 202      14.700 -23.380  -2.800  1.00 10.00      A   
ATOM   1896  HN  ALA A 202      15.267 -22.595  -2.643  1.00 10.00      A   
ATOM   1897  CA  ALA A 202      13.350 -23.403  -2.256  1.00 10.00      A   
ATOM   1898  CB  ALA A 202      13.359 -22.947  -0.804  1.00 10.00      A   
ATOM   1899  C   ALA A 202      12.435 -22.514  -3.091  1.00 10.00      A   
ATOM   1900  O   ALA A 202      11.273 -22.852  -3.333  1.00 10.00      A   
ATOM   1901  N   LEU A 203      12.989 -21.394  -3.548  1.00 10.00      A   
ATOM   1902  HN  LEU A 203      13.927 -21.208  -3.326  1.00 10.00      A   
ATOM   1903  CA  LEU A 203      12.254 -20.426  -4.357  1.00 10.00      A   
ATOM   1904  CB  LEU A 203      13.170 -19.254  -4.732  1.00 10.00      A   
ATOM   1905  CG  LEU A 203      12.497 -18.022  -5.337  1.00 10.00      A   
ATOM   1906  CD1 LEU A 203      11.728 -17.257  -4.274  1.00 10.00      A   
ATOM   1907  CD2 LEU A 203      13.525 -17.126  -6.010  1.00 10.00      A   
ATOM   1908  C   LEU A 203      11.694 -21.064  -5.622  1.00 10.00      A   
ATOM   1909  O   LEU A 203      10.512 -20.914  -5.934  1.00 10.00      A   
ATOM   1910  N   GLU A 204      12.550 -21.786  -6.340  1.00 10.00      A   
ATOM   1911  HN  GLU A 204      13.479 -21.875  -6.026  1.00 10.00      A   
ATOM   1912  CA  GLU A 204      12.154 -22.445  -7.583  1.00 10.00      A   
ATOM   1913  CB  GLU A 204      13.338 -23.206  -8.182  1.00 10.00      A   
ATOM   1914  CG  GLU A 204      13.027 -23.899  -9.499  1.00 10.00      A   
ATOM   1915  CD  GLU A 204      13.904 -25.105  -9.752  1.00 10.00      A   
ATOM   1916  OE1 GLU A 204      14.601 -25.554  -8.816  1.00 10.00      A   
ATOM   1917  OE2 GLU A 204      13.891 -25.619 -10.889  1.00 10.00      A   
ATOM   1918  C   GLU A 204      10.990 -23.406  -7.359  1.00 10.00      A   
ATOM   1919  O   GLU A 204       9.998 -23.385  -8.090  1.00 10.00      A   
ATOM   1920  N   ARG A 205      11.112 -24.227  -6.329  1.00 10.00      A   
ATOM   1921  HN  ARG A 205      11.911 -24.165  -5.767  1.00 10.00      A   
ATOM   1922  CA  ARG A 205      10.095 -25.215  -6.005  1.00 10.00      A   
ATOM   1923  CB  ARG A 205      10.594 -26.155  -4.909  1.00 10.00      A   
ATOM   1924  CG  ARG A 205      11.912 -26.830  -5.257  1.00 10.00      A   
ATOM   1925  CD  ARG A 205      12.216 -27.994  -4.330  1.00 10.00      A   
ATOM   1926  NE  ARG A 205      12.448 -27.565  -2.952  1.00 10.00      A   
ATOM   1927  HE  ARG A 205      13.197 -26.945  -2.794  1.00 10.00      A   
ATOM   1928  CZ  ARG A 205      11.718 -27.975  -1.916  1.00 10.00      A   
ATOM   1929  NH1 ARG A 205      10.705 -28.815  -2.108  1.00 10.00      A   
ATOM   1930 HH11 ARG A 205      10.123 -29.141  -1.300  1.00 10.00      A   
ATOM   1931 HH12 ARG A 205      10.491 -29.160  -3.071  1.00 10.00      A   
ATOM   1932  NH2 ARG A 205      12.009 -27.558  -0.688  1.00 10.00      A   
ATOM   1933 HH21 ARG A 205      11.440 -27.875   0.127  1.00 10.00      A   
ATOM   1934 HH22 ARG A 205      12.817 -26.915  -0.531  1.00 10.00      A   
ATOM   1935  C   ARG A 205       8.771 -24.571  -5.612  1.00 10.00      A   
ATOM   1936  O   ARG A 205       7.705 -25.053  -5.991  1.00 10.00      A   
ATOM   1937  N   LEU A 206       8.840 -23.470  -4.875  1.00 10.00      A   
ATOM   1938  HN  LEU A 206       9.723 -23.123  -4.613  1.00 10.00      A   
ATOM   1939  CA  LEU A 206       7.635 -22.764  -4.441  1.00 10.00      A   
ATOM   1940  CB  LEU A 206       7.986 -21.620  -3.492  1.00 10.00      A   
ATOM   1941  CG  LEU A 206       8.178 -21.996  -2.021  1.00 10.00      A   
ATOM   1942  CD1 LEU A 206       8.862 -20.867  -1.266  1.00 10.00      A   
ATOM   1943  CD2 LEU A 206       6.843 -22.338  -1.377  1.00 10.00      A   
ATOM   1944  C   LEU A 206       6.837 -22.232  -5.628  1.00 10.00      A   
ATOM   1945  O   LEU A 206       5.608 -22.346  -5.667  1.00 10.00      A   
ATOM   1946  N   VAL A 207       7.543 -21.664  -6.594  1.00 10.00      A   
ATOM   1947  HN  VAL A 207       8.519 -21.600  -6.496  1.00 10.00      A   
ATOM   1948  CA  VAL A 207       6.913 -21.116  -7.791  1.00 10.00      A   
ATOM   1949  CB  VAL A 207       7.939 -20.323  -8.642  1.00 10.00      A   
ATOM   1950  CG1 VAL A 207       7.313 -19.812  -9.932  1.00 10.00      A   
ATOM   1951  CG2 VAL A 207       8.532 -19.171  -7.845  1.00 10.00      A   
ATOM   1952  C   VAL A 207       6.304 -22.233  -8.646  1.00 10.00      A   
ATOM   1953  O   VAL A 207       5.229 -22.077  -9.234  1.00 10.00      A   
ATOM   1954  N   THR A 208       6.987 -23.366  -8.685  1.00 10.00      A   
ATOM   1955  HN  THR A 208       7.815 -23.436  -8.168  1.00 10.00      A   
ATOM   1956  CA  THR A 208       6.546 -24.504  -9.478  1.00 10.00      A   
ATOM   1957  CB  THR A 208       7.674 -25.536  -9.641  1.00 10.00      A   
ATOM   1958  OG1 THR A 208       8.885 -24.855  -9.976  1.00 10.00      A   
ATOM   1959  HG1 THR A 208       9.301 -24.513  -9.171  1.00 10.00      A   
ATOM   1960  CG2 THR A 208       7.342 -26.522 -10.746  1.00 10.00      A   
ATOM   1961  C   THR A 208       5.309 -25.196  -8.910  1.00 10.00      A   
ATOM   1962  O   THR A 208       4.399 -25.554  -9.659  1.00 10.00      A   
ATOM   1963  N   ARG A 209       5.262 -25.385  -7.598  1.00 10.00      A   
ATOM   1964  HN  ARG A 209       6.000 -25.065  -7.034  1.00 10.00      A   
ATOM   1965  CA  ARG A 209       4.127 -26.070  -6.985  1.00 10.00      A   
ATOM   1966  CB  ARG A 209       4.511 -26.831  -5.713  1.00 10.00      A   
ATOM   1967  CG  ARG A 209       4.898 -25.975  -4.522  1.00 10.00      A   
ATOM   1968  CD  ARG A 209       5.213 -26.862  -3.328  1.00 10.00      A   
ATOM   1969  NE  ARG A 209       5.614 -26.106  -2.142  1.00 10.00      A   
ATOM   1970  HE  ARG A 209       5.007 -25.389  -1.837  1.00 10.00      A   
ATOM   1971  CZ  ARG A 209       6.736 -26.354  -1.458  1.00 10.00      A   
ATOM   1972  NH1 ARG A 209       7.548 -27.323  -1.855  1.00 10.00      A   
ATOM   1973 HH11 ARG A 209       7.311 -27.890  -2.700  1.00 10.00      A   
ATOM   1974 HH12 ARG A 209       8.427 -27.527  -1.327  1.00 10.00      A   
ATOM   1975  NH2 ARG A 209       7.033 -25.646  -0.376  1.00 10.00      A   
ATOM   1976 HH21 ARG A 209       6.394 -24.896  -0.048  1.00 10.00      A   
ATOM   1977 HH22 ARG A 209       7.910 -25.847   0.159  1.00 10.00      A   
ATOM   1978  C   ARG A 209       2.902 -25.179  -6.785  1.00 10.00      A   
ATOM   1979  O   ARG A 209       1.855 -25.648  -6.337  1.00 10.00      A   
ATOM   1980  N   CYS A 210       3.023 -23.903  -7.121  1.00 10.00      A   
ATOM   1981  HN  CYS A 210       3.877 -23.574  -7.475  1.00 10.00      A   
ATOM   1982  CA  CYS A 210       1.907 -22.979  -6.986  1.00 10.00      A   
ATOM   1983  CB  CYS A 210       2.270 -21.822  -6.053  1.00 10.00      A   
ATOM   1984  SG  CYS A 210       2.914 -22.337  -4.441  1.00 10.00      A   
ATOM   1985  HG  CYS A 210       4.240 -22.404  -4.543  1.00 10.00      A   
ATOM   1986  C   CYS A 210       1.479 -22.455  -8.355  1.00 10.00      A   
ATOM   1987  O   CYS A 210       1.988 -21.438  -8.822  1.00 10.00      A   
ATOM   1988  N   PRO A 211       0.533 -23.151  -9.019  1.00 10.00      A   
ATOM   1989  CA  PRO A 211       0.047 -22.760 -10.344  1.00 10.00      A   
ATOM   1990  CB  PRO A 211      -0.674 -24.016 -10.835  1.00 10.00      A   
ATOM   1991  CG  PRO A 211      -1.147 -24.689  -9.594  1.00 10.00      A   
ATOM   1992  CD  PRO A 211      -0.131 -24.375  -8.529  1.00 10.00      A   
ATOM   1993  C   PRO A 211      -0.922 -21.584 -10.279  1.00 10.00      A   
ATOM   1994  O   PRO A 211      -1.284 -21.011 -11.304  1.00 10.00      A   
ATOM   1995  N   ASN A 212      -1.336 -21.220  -9.067  1.00 10.00      A   
ATOM   1996  HN  ASN A 212      -1.002 -21.704  -8.282  1.00 10.00      A   
ATOM   1997  CA  ASN A 212      -2.265 -20.111  -8.885  1.00 10.00      A   
ATOM   1998  CB  ASN A 212      -3.224 -20.379  -7.717  1.00 10.00      A   
ATOM   1999  CG  ASN A 212      -4.575 -19.709  -7.903  1.00 10.00      A   
ATOM   2000  OD1 ASN A 212      -5.510 -20.301  -8.449  1.00 10.00      A   
ATOM   2001  ND2 ASN A 212      -4.690 -18.471  -7.452  1.00 10.00      A   
ATOM   2002 HD21 ASN A 212      -3.906 -18.058  -7.032  1.00 10.00      A   
ATOM   2003 HD22 ASN A 212      -5.553 -18.012  -7.562  1.00 10.00      A   
ATOM   2004  C   ASN A 212      -1.503 -18.808  -8.670  1.00 10.00      A   
ATOM   2005  O   ASN A 212      -2.085 -17.782  -8.324  1.00 10.00      A   
ATOM   2006  N   LEU A 213      -0.195 -18.861  -8.877  1.00 10.00      A   
ATOM   2007  HN  LEU A 213       0.210 -19.709  -9.146  1.00 10.00      A   
ATOM   2008  CA  LEU A 213       0.658 -17.692  -8.720  1.00 10.00      A   
ATOM   2009  CB  LEU A 213       2.128 -18.107  -8.774  1.00 10.00      A   
ATOM   2010  CG  LEU A 213       3.156 -17.049  -8.370  1.00 10.00      A   
ATOM   2011  CD1 LEU A 213       3.080 -16.761  -6.879  1.00 10.00      A   
ATOM   2012  CD2 LEU A 213       4.555 -17.492  -8.764  1.00 10.00      A   
ATOM   2013  C   LEU A 213       0.356 -16.675  -9.815  1.00 10.00      A   
ATOM   2014  O   LEU A 213       0.497 -16.968 -11.007  1.00 10.00      A   
ATOM   2015  N   LYS A 214      -0.072 -15.488  -9.406  1.00 10.00      A   
ATOM   2016  HN  LYS A 214      -0.161 -15.320  -8.440  1.00 10.00      A   
ATOM   2017  CA  LYS A 214      -0.414 -14.428 -10.343  1.00 10.00      A   
ATOM   2018  CB  LYS A 214      -1.821 -13.901 -10.055  1.00 10.00      A   
ATOM   2019  CG  LYS A 214      -2.927 -14.926 -10.236  1.00 10.00      A   
ATOM   2020  CD  LYS A 214      -3.151 -15.242 -11.704  1.00 10.00      A   
ATOM   2021  CE  LYS A 214      -4.557 -15.761 -11.945  1.00 10.00      A   
ATOM   2022  NZ  LYS A 214      -4.764 -17.113 -11.364  1.00 10.00      A   
ATOM   2023  HZ1 LYS A 214      -4.275 -17.833 -11.939  1.00 10.00      A   
ATOM   2024  HZ2 LYS A 214      -5.778 -17.337 -11.338  1.00 10.00      A   
ATOM   2025  HZ3 LYS A 214      -4.393 -17.149 -10.395  1.00 10.00      A   
ATOM   2026  C   LYS A 214       0.578 -13.274 -10.271  1.00 10.00      A   
ATOM   2027  O   LYS A 214       0.930 -12.677 -11.293  1.00 10.00      A   
ATOM   2028  N   SER A 215       1.028 -12.957  -9.067  1.00 10.00      A   
ATOM   2029  HN  SER A 215       0.734 -13.477  -8.287  1.00 10.00      A   
ATOM   2030  CA  SER A 215       1.967 -11.859  -8.879  1.00 10.00      A   
ATOM   2031  CB  SER A 215       1.341 -10.761  -8.012  1.00 10.00      A   
ATOM   2032  OG  SER A 215       2.143  -9.592  -7.993  1.00 10.00      A   
ATOM   2033  HG  SER A 215       1.605  -8.826  -8.246  1.00 10.00      A   
ATOM   2034  C   SER A 215       3.257 -12.351  -8.244  1.00 10.00      A   
ATOM   2035  O   SER A 215       3.243 -12.933  -7.158  1.00 10.00      A   
ATOM   2036  N   LEU A 216       4.370 -12.127  -8.924  1.00 10.00      A   
ATOM   2037  HN  LEU A 216       4.325 -11.662  -9.789  1.00 10.00      A   
ATOM   2038  CA  LEU A 216       5.661 -12.551  -8.416  1.00 10.00      A   
ATOM   2039  CB  LEU A 216       6.149 -13.795  -9.157  1.00 10.00      A   
ATOM   2040  CG  LEU A 216       7.284 -14.563  -8.485  1.00 10.00      A   
ATOM   2041  CD1 LEU A 216       6.810 -15.171  -7.174  1.00 10.00      A   
ATOM   2042  CD2 LEU A 216       7.832 -15.630  -9.418  1.00 10.00      A   
ATOM   2043  C   LEU A 216       6.682 -11.433  -8.540  1.00 10.00      A   
ATOM   2044  O   LEU A 216       7.174 -11.141  -9.628  1.00 10.00      A   
ATOM   2045  N   LYS A 217       6.981 -10.797  -7.424  1.00 10.00      A   
ATOM   2046  HN  LYS A 217       6.543 -11.066  -6.584  1.00 10.00      A   
ATOM   2047  CA  LYS A 217       7.944  -9.713  -7.402  1.00 10.00      A   
ATOM   2048  CB  LYS A 217       7.318  -8.457  -6.805  1.00 10.00      A   
ATOM   2049  CG  LYS A 217       6.066  -7.996  -7.537  1.00 10.00      A   
ATOM   2050  CD  LYS A 217       5.439  -6.782  -6.873  1.00 10.00      A   
ATOM   2051  CE  LYS A 217       4.195  -6.331  -7.621  1.00 10.00      A   
ATOM   2052  NZ  LYS A 217       3.675  -5.034  -7.116  1.00 10.00      A   
ATOM   2053  HZ1 LYS A 217       3.373  -5.128  -6.128  1.00 10.00      A   
ATOM   2054  HZ2 LYS A 217       2.860  -4.729  -7.683  1.00 10.00      A   
ATOM   2055  HZ3 LYS A 217       4.415  -4.303  -7.172  1.00 10.00      A   
ATOM   2056  C   LYS A 217       9.193 -10.128  -6.634  1.00 10.00      A   
ATOM   2057  O   LYS A 217       9.153 -10.338  -5.417  1.00 10.00      A   
ATOM   2058  N   LEU A 218      10.294 -10.263  -7.359  1.00 10.00      A   
ATOM   2059  HN  LEU A 218      10.259 -10.061  -8.321  1.00 10.00      A   
ATOM   2060  CA  LEU A 218      11.562 -10.675  -6.782  1.00 10.00      A   
ATOM   2061  CB  LEU A 218      12.348 -11.500  -7.801  1.00 10.00      A   
ATOM   2062  CG  LEU A 218      11.659 -12.758  -8.328  1.00 10.00      A   
ATOM   2063  CD1 LEU A 218      12.108 -13.054  -9.747  1.00 10.00      A   
ATOM   2064  CD2 LEU A 218      11.945 -13.942  -7.422  1.00 10.00      A   
ATOM   2065  C   LEU A 218      12.388  -9.471  -6.353  1.00 10.00      A   
ATOM   2066  O   LEU A 218      12.115  -8.338  -6.754  1.00 10.00      A   
ATOM   2067  N   ASN A 219      13.398  -9.728  -5.536  1.00 10.00      A   
ATOM   2068  HN  ASN A 219      13.561 -10.654  -5.254  1.00 10.00      A   
ATOM   2069  CA  ASN A 219      14.279  -8.677  -5.048  1.00 10.00      A   
ATOM   2070  CB  ASN A 219      14.608  -8.866  -3.564  1.00 10.00      A   
ATOM   2071  CG  ASN A 219      15.454 -10.095  -3.273  1.00 10.00      A   
ATOM   2072  OD1 ASN A 219      15.359 -11.112  -3.957  1.00 10.00      A   
ATOM   2073  ND2 ASN A 219      16.294 -10.002  -2.253  1.00 10.00      A   
ATOM   2074 HD21 ASN A 219      16.321  -9.155  -1.751  1.00 10.00      A   
ATOM   2075 HD22 ASN A 219      16.844 -10.786  -2.029  1.00 10.00      A   
ATOM   2076  C   ASN A 219      15.557  -8.611  -5.875  1.00 10.00      A   
ATOM   2077  O   ASN A 219      15.781  -9.441  -6.757  1.00 10.00      A   
ATOM   2078  N   ARG A 220      16.400  -7.636  -5.562  1.00 10.00      A   
ATOM   2079  HN  ARG A 220      16.173  -7.035  -4.823  1.00 10.00      A   
ATOM   2080  CA  ARG A 220      17.656  -7.424  -6.283  1.00 10.00      A   
ATOM   2081  CB  ARG A 220      18.348  -6.157  -5.786  1.00 10.00      A   
ATOM   2082  CG  ARG A 220      19.482  -5.681  -6.678  1.00 10.00      A   
ATOM   2083  CD  ARG A 220      20.281  -4.578  -6.011  1.00 10.00      A   
ATOM   2084  NE  ARG A 220      20.656  -3.537  -6.961  1.00 10.00      A   
ATOM   2085  HE  ARG A 220      20.723  -3.793  -7.912  1.00 10.00      A   
ATOM   2086  CZ  ARG A 220      20.913  -2.276  -6.625  1.00 10.00      A   
ATOM   2087  NH1 ARG A 220      20.841  -1.885  -5.357  1.00 10.00      A   
ATOM   2088 HH11 ARG A 220      21.041  -0.894  -5.103  1.00 10.00      A   
ATOM   2089 HH12 ARG A 220      20.582  -2.571  -4.596  1.00 10.00      A   
ATOM   2090  NH2 ARG A 220      21.248  -1.410  -7.566  1.00 10.00      A   
ATOM   2091 HH21 ARG A 220      21.311  -1.722  -8.570  1.00 10.00      A   
ATOM   2092 HH22 ARG A 220      21.455  -0.419  -7.321  1.00 10.00      A   
ATOM   2093  C   ARG A 220      18.613  -8.616  -6.181  1.00 10.00      A   
ATOM   2094  O   ARG A 220      19.487  -8.791  -7.028  1.00 10.00      A   
ATOM   2095  N   ALA A 221      18.435  -9.438  -5.156  1.00 10.00      A   
ATOM   2096  HN  ALA A 221      17.715  -9.257  -4.520  1.00 10.00      A   
ATOM   2097  CA  ALA A 221      19.294 -10.602  -4.952  1.00 10.00      A   
ATOM   2098  CB  ALA A 221      19.046 -11.215  -3.589  1.00 10.00      A   
ATOM   2099  C   ALA A 221      19.120 -11.649  -6.048  1.00 10.00      A   
ATOM   2100  O   ALA A 221      19.986 -12.497  -6.241  1.00 10.00      A   
ATOM   2101  N   VAL A 222      17.994 -11.600  -6.749  1.00 10.00      A   
ATOM   2102  HN  VAL A 222      17.329 -10.911  -6.540  1.00 10.00      A   
ATOM   2103  CA  VAL A 222      17.726 -12.543  -7.827  1.00 10.00      A   
ATOM   2104  CB  VAL A 222      16.210 -12.706  -8.082  1.00 10.00      A   
ATOM   2105  CG1 VAL A 222      15.959 -13.712  -9.199  1.00 10.00      A   
ATOM   2106  CG2 VAL A 222      15.509 -13.143  -6.802  1.00 10.00      A   
ATOM   2107  C   VAL A 222      18.427 -12.093  -9.109  1.00 10.00      A   
ATOM   2108  O   VAL A 222      18.071 -11.066  -9.692  1.00 10.00      A   
ATOM   2109  N   PRO A 223      19.443 -12.850  -9.552  1.00 10.00      A   
ATOM   2110  CA  PRO A 223      20.201 -12.524 -10.761  1.00 10.00      A   
ATOM   2111  CB  PRO A 223      21.369 -13.510 -10.723  1.00 10.00      A   
ATOM   2112  CG  PRO A 223      20.862 -14.660  -9.926  1.00 10.00      A   
ATOM   2113  CD  PRO A 223      19.934 -14.079  -8.903  1.00 10.00      A   
ATOM   2114  C   PRO A 223      19.383 -12.703 -12.042  1.00 10.00      A   
ATOM   2115  O   PRO A 223      18.438 -13.498 -12.096  1.00 10.00      A   
ATOM   2116  N   LEU A 224      19.766 -11.956 -13.068  1.00 10.00      A   
ATOM   2117  HN  LEU A 224      20.526 -11.346 -12.946  1.00 10.00      A   
ATOM   2118  CA  LEU A 224      19.099 -11.994 -14.365  1.00 10.00      A   
ATOM   2119  CB  LEU A 224      19.766 -10.975 -15.301  1.00 10.00      A   
ATOM   2120  CG  LEU A 224      19.222 -10.888 -16.727  1.00 10.00      A   
ATOM   2121  CD1 LEU A 224      17.764 -10.466 -16.718  1.00 10.00      A   
ATOM   2122  CD2 LEU A 224      20.054  -9.917 -17.550  1.00 10.00      A   
ATOM   2123  C   LEU A 224      19.139 -13.391 -14.988  1.00 10.00      A   
ATOM   2124  O   LEU A 224      18.229 -13.782 -15.722  1.00 10.00      A   
ATOM   2125  N   GLU A 225      20.191 -14.139 -14.686  1.00 10.00      A   
ATOM   2126  HN  GLU A 225      20.891 -13.767 -14.094  1.00 10.00      A   
ATOM   2127  CA  GLU A 225      20.366 -15.485 -15.224  1.00 10.00      A   
ATOM   2128  CB  GLU A 225      21.813 -15.950 -15.055  1.00 10.00      A   
ATOM   2129  CG  GLU A 225      22.849 -14.917 -15.472  1.00 10.00      A   
ATOM   2130  CD  GLU A 225      23.356 -14.081 -14.309  1.00 10.00      A   
ATOM   2131  OE1 GLU A 225      22.579 -13.268 -13.760  1.00 10.00      A   
ATOM   2132  OE2 GLU A 225      24.542 -14.228 -13.945  1.00 10.00      A   
ATOM   2133  C   GLU A 225      19.414 -16.505 -14.597  1.00 10.00      A   
ATOM   2134  O   GLU A 225      19.256 -17.612 -15.114  1.00 10.00      A   
ATOM   2135  N   LYS A 226      18.777 -16.140 -13.493  1.00 10.00      A   
ATOM   2136  HN  LYS A 226      18.928 -15.241 -13.124  1.00 10.00      A   
ATOM   2137  CA  LYS A 226      17.851 -17.048 -12.818  1.00 10.00      A   
ATOM   2138  CB  LYS A 226      18.098 -17.042 -11.305  1.00 10.00      A   
ATOM   2139  CG  LYS A 226      19.391 -17.721 -10.871  1.00 10.00      A   
ATOM   2140  CD  LYS A 226      19.274 -19.239 -10.916  1.00 10.00      A   
ATOM   2141  CE  LYS A 226      20.610 -19.914 -10.630  1.00 10.00      A   
ATOM   2142  NZ  LYS A 226      20.929 -19.951  -9.176  1.00 10.00      A   
ATOM   2143  HZ1 LYS A 226      20.275 -19.340  -8.644  1.00 10.00      A   
ATOM   2144  HZ2 LYS A 226      21.900 -19.616  -9.015  1.00 10.00      A   
ATOM   2145  HZ3 LYS A 226      20.850 -20.931  -8.815  1.00 10.00      A   
ATOM   2146  C   LYS A 226      16.393 -16.697 -13.120  1.00 10.00      A   
ATOM   2147  O   LYS A 226      15.471 -17.360 -12.640  1.00 10.00      A   
ATOM   2148  N   LEU A 227      16.188 -15.664 -13.928  1.00 10.00      A   
ATOM   2149  HN  LEU A 227      16.960 -15.189 -14.300  1.00 10.00      A   
ATOM   2150  CA  LEU A 227      14.838 -15.219 -14.276  1.00 10.00      A   
ATOM   2151  CB  LEU A 227      14.864 -13.836 -14.928  1.00 10.00      A   
ATOM   2152  CG  LEU A 227      14.998 -12.647 -13.978  1.00 10.00      A   
ATOM   2153  CD1 LEU A 227      14.942 -11.341 -14.749  1.00 10.00      A   
ATOM   2154  CD2 LEU A 227      13.914 -12.686 -12.911  1.00 10.00      A   
ATOM   2155  C   LEU A 227      14.107 -16.208 -15.178  1.00 10.00      A   
ATOM   2156  O   LEU A 227      12.964 -16.582 -14.898  1.00 10.00      A   
ATOM   2157  N   ALA A 228      14.773 -16.630 -16.254  1.00 10.00      A   
ATOM   2158  HN  ALA A 228      15.689 -16.311 -16.401  1.00 10.00      A   
ATOM   2159  CA  ALA A 228      14.187 -17.560 -17.217  1.00 10.00      A   
ATOM   2160  CB  ALA A 228      15.188 -17.889 -18.316  1.00 10.00      A   
ATOM   2161  C   ALA A 228      13.707 -18.832 -16.536  1.00 10.00      A   
ATOM   2162  O   ALA A 228      12.644 -19.358 -16.865  1.00 10.00      A   
ATOM   2163  N   THR A 229      14.488 -19.305 -15.574  1.00 10.00      A   
ATOM   2164  HN  THR A 229      15.316 -18.826 -15.356  1.00 10.00      A   
ATOM   2165  CA  THR A 229      14.158 -20.516 -14.834  1.00 10.00      A   
ATOM   2166  CB  THR A 229      15.245 -20.836 -13.794  1.00 10.00      A   
ATOM   2167  OG1 THR A 229      16.519 -20.447 -14.324  1.00 10.00      A   
ATOM   2168  HG1 THR A 229      16.715 -20.987 -15.100  1.00 10.00      A   
ATOM   2169  CG2 THR A 229      15.270 -22.327 -13.493  1.00 10.00      A   
ATOM   2170  C   THR A 229      12.804 -20.387 -14.137  1.00 10.00      A   
ATOM   2171  O   THR A 229      11.959 -21.280 -14.230  1.00 10.00      A   
ATOM   2172  N   LEU A 230      12.595 -19.261 -13.464  1.00 10.00      A   
ATOM   2173  HN  LEU A 230      13.300 -18.577 -13.442  1.00 10.00      A   
ATOM   2174  CA  LEU A 230      11.347 -19.016 -12.752  1.00 10.00      A   
ATOM   2175  CB  LEU A 230      11.508 -17.875 -11.750  1.00 10.00      A   
ATOM   2176  CG  LEU A 230      12.485 -18.131 -10.602  1.00 10.00      A   
ATOM   2177  CD1 LEU A 230      12.700 -16.863  -9.796  1.00 10.00      A   
ATOM   2178  CD2 LEU A 230      11.984 -19.260  -9.711  1.00 10.00      A   
ATOM   2179  C   LEU A 230      10.194 -18.726 -13.706  1.00 10.00      A   
ATOM   2180  O   LEU A 230       9.079 -19.201 -13.501  1.00 10.00      A   
ATOM   2181  N   LEU A 231      10.471 -17.957 -14.753  1.00 10.00      A   
ATOM   2182  HN  LEU A 231      11.383 -17.609 -14.865  1.00 10.00      A   
ATOM   2183  CA  LEU A 231       9.454 -17.602 -15.739  1.00 10.00      A   
ATOM   2184  CB  LEU A 231      10.021 -16.629 -16.772  1.00 10.00      A   
ATOM   2185  CG  LEU A 231      10.065 -15.160 -16.356  1.00 10.00      A   
ATOM   2186  CD1 LEU A 231      10.803 -14.333 -17.399  1.00 10.00      A   
ATOM   2187  CD2 LEU A 231       8.654 -14.629 -16.145  1.00 10.00      A   
ATOM   2188  C   LEU A 231       8.889 -18.835 -16.430  1.00 10.00      A   
ATOM   2189  O   LEU A 231       7.710 -18.873 -16.783  1.00 10.00      A   
ATOM   2190  N   GLN A 232       9.736 -19.838 -16.627  1.00 10.00      A   
ATOM   2191  HN  GLN A 232      10.676 -19.733 -16.353  1.00 10.00      A   
ATOM   2192  CA  GLN A 232       9.314 -21.080 -17.260  1.00 10.00      A   
ATOM   2193  CB  GLN A 232      10.527 -21.896 -17.710  1.00 10.00      A   
ATOM   2194  CG  GLN A 232      11.152 -21.443 -19.022  1.00 10.00      A   
ATOM   2195  CD  GLN A 232      10.228 -21.621 -20.211  1.00 10.00      A   
ATOM   2196  OE1 GLN A 232       9.313 -22.450 -20.192  1.00 10.00      A   
ATOM   2197  NE2 GLN A 232      10.479 -20.866 -21.268  1.00 10.00      A   
ATOM   2198 HE21 GLN A 232      11.240 -20.243 -21.220  1.00 10.00      A   
ATOM   2199 HE22 GLN A 232       9.899 -20.962 -22.058  1.00 10.00      A   
ATOM   2200  C   GLN A 232       8.449 -21.911 -16.311  1.00 10.00      A   
ATOM   2201  O   GLN A 232       7.702 -22.791 -16.743  1.00 10.00      A   
ATOM   2202  N   ARG A 233       8.551 -21.623 -15.016  1.00 10.00      A   
ATOM   2203  HN  ARG A 233       9.153 -20.902 -14.734  1.00 10.00      A   
ATOM   2204  CA  ARG A 233       7.785 -22.339 -14.006  1.00 10.00      A   
ATOM   2205  CB  ARG A 233       8.536 -22.358 -12.667  1.00 10.00      A   
ATOM   2206  CG  ARG A 233       9.899 -23.045 -12.697  1.00 10.00      A   
ATOM   2207  CD  ARG A 233       9.782 -24.538 -12.965  1.00 10.00      A   
ATOM   2208  NE  ARG A 233      10.863 -25.296 -12.329  1.00 10.00      A   
ATOM   2209  HE  ARG A 233      11.603 -24.778 -11.934  1.00 10.00      A   
ATOM   2210  CZ  ARG A 233      10.901 -26.633 -12.250  1.00 10.00      A   
ATOM   2211  NH1 ARG A 233       9.927 -27.362 -12.781  1.00 10.00      A   
ATOM   2212 HH11 ARG A 233       9.134 -26.898 -13.267  1.00 10.00      A   
ATOM   2213 HH12 ARG A 233       9.955 -28.403 -12.712  1.00 10.00      A   
ATOM   2214  NH2 ARG A 233      11.915 -27.237 -11.644  1.00 10.00      A   
ATOM   2215 HH21 ARG A 233      11.945 -28.282 -11.573  1.00 10.00      A   
ATOM   2216 HH22 ARG A 233      12.695 -26.668 -11.230  1.00 10.00      A   
ATOM   2217  C   ARG A 233       6.405 -21.712 -13.822  1.00 10.00      A   
ATOM   2218  O   ARG A 233       5.448 -22.393 -13.443  1.00 10.00      A   
ATOM   2219  N   ALA A 234       6.303 -20.414 -14.097  1.00 10.00      A   
ATOM   2220  HN  ALA A 234       7.099 -19.920 -14.399  1.00 10.00      A   
ATOM   2221  CA  ALA A 234       5.034 -19.703 -13.957  1.00 10.00      A   
ATOM   2222  CB  ALA A 234       5.041 -18.830 -12.712  1.00 10.00      A   
ATOM   2223  C   ALA A 234       4.706 -18.876 -15.201  1.00 10.00      A   
ATOM   2224  O   ALA A 234       4.903 -17.659 -15.226  1.00 10.00      A   
ATOM   2225  N   PRO A 235       4.205 -19.531 -16.260  1.00 10.00      A   
ATOM   2226  CA  PRO A 235       3.841 -18.864 -17.513  1.00 10.00      A   
ATOM   2227  CB  PRO A 235       3.760 -20.017 -18.533  1.00 10.00      A   
ATOM   2228  CG  PRO A 235       4.230 -21.234 -17.802  1.00 10.00      A   
ATOM   2229  CD  PRO A 235       3.978 -20.975 -16.345  1.00 10.00      A   
ATOM   2230  C   PRO A 235       2.494 -18.145 -17.420  1.00 10.00      A   
ATOM   2231  O   PRO A 235       2.097 -17.426 -18.337  1.00 10.00      A   
ATOM   2232  N   GLN A 236       1.796 -18.338 -16.309  1.00 10.00      A   
ATOM   2233  HN  GLN A 236       2.161 -18.928 -15.613  1.00 10.00      A   
ATOM   2234  CA  GLN A 236       0.497 -17.703 -16.098  1.00 10.00      A   
ATOM   2235  CB  GLN A 236      -0.512 -18.692 -15.499  1.00 10.00      A   
ATOM   2236  CG  GLN A 236      -0.334 -18.984 -14.012  1.00 10.00      A   
ATOM   2237  CD  GLN A 236       0.863 -19.862 -13.709  1.00 10.00      A   
ATOM   2238  OE1 GLN A 236       1.266 -20.687 -14.527  1.00 10.00      A   
ATOM   2239  NE2 GLN A 236       1.432 -19.693 -12.525  1.00 10.00      A   
ATOM   2240 HE21 GLN A 236       1.050 -19.018 -11.920  1.00 10.00      A   
ATOM   2241 HE22 GLN A 236       2.210 -20.248 -12.299  1.00 10.00      A   
ATOM   2242  C   GLN A 236       0.627 -16.460 -15.220  1.00 10.00      A   
ATOM   2243  O   GLN A 236      -0.362 -15.929 -14.717  1.00 10.00      A   
ATOM   2244  N   LEU A 237       1.857 -16.001 -15.049  1.00 10.00      A   
ATOM   2245  HN  LEU A 237       2.600 -16.463 -15.486  1.00 10.00      A   
ATOM   2246  CA  LEU A 237       2.137 -14.827 -14.233  1.00 10.00      A   
ATOM   2247  CB  LEU A 237       3.644 -14.708 -14.003  1.00 10.00      A   
ATOM   2248  CG  LEU A 237       4.083 -14.014 -12.715  1.00 10.00      A   
ATOM   2249  CD1 LEU A 237       3.686 -14.842 -11.502  1.00 10.00      A   
ATOM   2250  CD2 LEU A 237       5.584 -13.769 -12.732  1.00 10.00      A   
ATOM   2251  C   LEU A 237       1.609 -13.552 -14.893  1.00 10.00      A   
ATOM   2252  O   LEU A 237       1.798 -13.338 -16.093  1.00 10.00      A   
ATOM   2253  N   GLU A 238       0.950 -12.715 -14.102  1.00 10.00      A   
ATOM   2254  HN  GLU A 238       0.828 -12.949 -13.156  1.00 10.00      A   
ATOM   2255  CA  GLU A 238       0.403 -11.459 -14.596  1.00 10.00      A   
ATOM   2256  CB  GLU A 238      -0.997 -11.216 -14.028  1.00 10.00      A   
ATOM   2257  CG  GLU A 238      -2.071 -12.145 -14.569  1.00 10.00      A   
ATOM   2258  CD  GLU A 238      -3.462 -11.586 -14.366  1.00 10.00      A   
ATOM   2259  OE1 GLU A 238      -3.957 -10.879 -15.265  1.00 10.00      A   
ATOM   2260  OE2 GLU A 238      -4.065 -11.836 -13.297  1.00 10.00      A   
ATOM   2261  C   GLU A 238       1.320 -10.298 -14.224  1.00 10.00      A   
ATOM   2262  O   GLU A 238       1.543  -9.379 -15.016  1.00 10.00      A   
ATOM   2263  N   GLU A 239       1.854 -10.353 -13.012  1.00 10.00      A   
ATOM   2264  HN  GLU A 239       1.650 -11.120 -12.437  1.00 10.00      A   
ATOM   2265  CA  GLU A 239       2.753  -9.322 -12.518  1.00 10.00      A   
ATOM   2266  CB  GLU A 239       2.274  -8.775 -11.176  1.00 10.00      A   
ATOM   2267  CG  GLU A 239       1.316  -7.603 -11.281  1.00 10.00      A   
ATOM   2268  CD  GLU A 239       1.321  -6.751 -10.029  1.00 10.00      A   
ATOM   2269  OE1 GLU A 239       0.880  -7.250  -8.970  1.00 10.00      A   
ATOM   2270  OE2 GLU A 239       1.770  -5.583 -10.099  1.00 10.00      A   
ATOM   2271  C   GLU A 239       4.151  -9.891 -12.353  1.00 10.00      A   
ATOM   2272  O   GLU A 239       4.369 -10.791 -11.538  1.00 10.00      A   
ATOM   2273  N   LEU A 240       5.091  -9.370 -13.122  1.00 10.00      A   
ATOM   2274  HN  LEU A 240       4.858  -8.650 -13.755  1.00 10.00      A   
ATOM   2275  CA  LEU A 240       6.464  -9.840 -13.049  1.00 10.00      A   
ATOM   2276  CB  LEU A 240       6.964 -10.292 -14.423  1.00 10.00      A   
ATOM   2277  CG  LEU A 240       8.446 -10.669 -14.516  1.00 10.00      A   
ATOM   2278  CD1 LEU A 240       8.760 -11.867 -13.633  1.00 10.00      A   
ATOM   2279  CD2 LEU A 240       8.839 -10.946 -15.959  1.00 10.00      A   
ATOM   2280  C   LEU A 240       7.398  -8.790 -12.461  1.00 10.00      A   
ATOM   2281  O   LEU A 240       7.674  -7.758 -13.081  1.00 10.00      A   
ATOM   2282  N   GLY A 241       7.861  -9.051 -11.252  1.00 10.00      A   
ATOM   2283  HN  GLY A 241       7.573  -9.875 -10.791  1.00 10.00      A   
ATOM   2284  CA  GLY A 241       8.785  -8.156 -10.596  1.00 10.00      A   
ATOM   2285  C   GLY A 241      10.185  -8.716 -10.707  1.00 10.00      A   
ATOM   2286  O   GLY A 241      10.529  -9.679 -10.024  1.00 10.00      A   
ATOM   2287  N   THR A 242      10.979  -8.142 -11.589  1.00 10.00      A   
ATOM   2288  HN  THR A 242      10.653  -7.367 -12.095  1.00 10.00      A   
ATOM   2289  CA  THR A 242      12.334  -8.612 -11.806  1.00 10.00      A   
ATOM   2290  CB  THR A 242      12.815  -8.265 -13.227  1.00 10.00      A   
ATOM   2291  OG1 THR A 242      12.548  -6.886 -13.506  1.00 10.00      A   
ATOM   2292  HG1 THR A 242      11.602  -6.759 -13.632  1.00 10.00      A   
ATOM   2293  CG2 THR A 242      12.088  -9.120 -14.249  1.00 10.00      A   
ATOM   2294  C   THR A 242      13.294  -8.025 -10.782  1.00 10.00      A   
ATOM   2295  O   THR A 242      13.059  -6.942 -10.247  1.00 10.00      A   
ATOM   2296  N   GLY A 243      14.364  -8.748 -10.503  1.00 10.00      A   
ATOM   2297  HN  GLY A 243      14.498  -9.605 -10.958  1.00 10.00      A   
ATOM   2298  CA  GLY A 243      15.346  -8.275  -9.556  1.00 10.00      A   
ATOM   2299  C   GLY A 243      16.510  -7.636 -10.276  1.00 10.00      A   
ATOM   2300  O   GLY A 243      16.358  -6.582 -10.897  1.00 10.00      A   
ATOM   2301  N   GLY A 244      17.668  -8.277 -10.218  1.00 10.00      A   
ATOM   2302  HN  GLY A 244      17.731  -9.124  -9.726  1.00 10.00      A   
ATOM   2303  CA  GLY A 244      18.829  -7.752 -10.895  1.00 10.00      A   
ATOM   2304  C   GLY A 244      18.728  -7.980 -12.388  1.00 10.00      A   
ATOM   2305  O   GLY A 244      18.682  -9.120 -12.847  1.00 10.00      A   
ATOM   2306  N   TYR A 245      18.669  -6.902 -13.149  1.00 10.00      A   
ATOM   2307  HN  TYR A 245      18.693  -6.010 -12.724  1.00 10.00      A   
ATOM   2308  CA  TYR A 245      18.561  -7.001 -14.598  1.00 10.00      A   
ATOM   2309  CB  TYR A 245      17.461  -6.064 -15.109  1.00 10.00      A   
ATOM   2310  CG  TYR A 245      16.705  -6.588 -16.311  1.00 10.00      A   
ATOM   2311  CD1 TYR A 245      15.770  -7.609 -16.179  1.00 10.00      A   
ATOM   2312  CD2 TYR A 245      16.925  -6.064 -17.577  1.00 10.00      A   
ATOM   2313  CE1 TYR A 245      15.080  -8.091 -17.272  1.00 10.00      A   
ATOM   2314  CE2 TYR A 245      16.239  -6.540 -18.675  1.00 10.00      A   
ATOM   2315  CZ  TYR A 245      15.320  -7.553 -18.519  1.00 10.00      A   
ATOM   2316  OH  TYR A 245      14.633  -8.026 -19.613  1.00 10.00      A   
ATOM   2317  HH  TYR A 245      15.173  -7.915 -20.408  1.00 10.00      A   
ATOM   2318  C   TYR A 245      19.899  -6.684 -15.255  1.00 10.00      A   
ATOM   2319  O   TYR A 245      19.960  -6.219 -16.398  1.00 10.00      A   
ATOM   2320  N   THR A 246      20.970  -6.952 -14.524  1.00 10.00      A   
ATOM   2321  HN  THR A 246      20.852  -7.333 -13.630  1.00 10.00      A   
ATOM   2322  CA  THR A 246      22.314  -6.710 -15.012  1.00 10.00      A   
ATOM   2323  CB  THR A 246      23.069  -5.686 -14.125  1.00 10.00      A   
ATOM   2324  OG1 THR A 246      24.413  -5.500 -14.593  1.00 10.00      A   
ATOM   2325  HG1 THR A 246      24.798  -4.735 -14.147  1.00 10.00      A   
ATOM   2326  CG2 THR A 246      23.088  -6.123 -12.668  1.00 10.00      A   
ATOM   2327  C   THR A 246      23.093  -8.020 -15.103  1.00 10.00      A   
ATOM   2328  O   THR A 246      23.128  -8.802 -14.151  1.00 10.00      A   
ATOM   2329  N   ALA A 247      23.686  -8.267 -16.264  1.00 10.00      A   
ATOM   2330  HN  ALA A 247      23.607  -7.611 -16.988  1.00 10.00      A   
ATOM   2331  CA  ALA A 247      24.463  -9.476 -16.496  1.00 10.00      A   
ATOM   2332  CB  ALA A 247      23.548 -10.687 -16.628  1.00 10.00      A   
ATOM   2333  C   ALA A 247      25.310  -9.320 -17.749  1.00 10.00      A   
ATOM   2334  O   ALA A 247      25.095  -8.397 -18.539  1.00 10.00      A   
ATOM   2335  N   GLU A 248      26.264 -10.222 -17.929  1.00 10.00      A   
ATOM   2336  HN  GLU A 248      26.376 -10.934 -17.265  1.00 10.00      A   
ATOM   2337  CA  GLU A 248      27.142 -10.194 -19.093  1.00 10.00      A   
ATOM   2338  CB  GLU A 248      28.245 -11.246 -18.949  1.00 10.00      A   
ATOM   2339  CG  GLU A 248      29.255 -11.266 -20.088  1.00 10.00      A   
ATOM   2340  CD  GLU A 248      30.432 -12.178 -19.808  1.00 10.00      A   
ATOM   2341  OE1 GLU A 248      31.587 -11.731 -19.968  1.00 10.00      A   
ATOM   2342  OE2 GLU A 248      30.209 -13.345 -19.428  1.00 10.00      A   
ATOM   2343  C   GLU A 248      26.333 -10.447 -20.360  1.00 10.00      A   
ATOM   2344  O   GLU A 248      25.467 -11.323 -20.379  1.00 10.00      A   
ATOM   2345  N   VAL A 249      26.603  -9.661 -21.399  1.00 10.00      A   
ATOM   2346  HN  VAL A 249      27.293  -8.972 -21.304  1.00 10.00      A   
ATOM   2347  CA  VAL A 249      25.901  -9.785 -22.672  1.00 10.00      A   
ATOM   2348  CB  VAL A 249      26.257  -8.633 -23.639  1.00 10.00      A   
ATOM   2349  CG1 VAL A 249      25.394  -8.694 -24.890  1.00 10.00      A   
ATOM   2350  CG2 VAL A 249      26.098  -7.288 -22.948  1.00 10.00      A   
ATOM   2351  C   VAL A 249      26.208 -11.119 -23.343  1.00 10.00      A   
ATOM   2352  O   VAL A 249      27.298 -11.319 -23.880  1.00 10.00      A   
ATOM   2353  N   ARG A 250      25.245 -12.031 -23.291  1.00 10.00      A   
ATOM   2354  HN  ARG A 250      24.398 -11.812 -22.833  1.00 10.00      A   
ATOM   2355  CA  ARG A 250      25.395 -13.350 -23.889  1.00 10.00      A   
ATOM   2356  CB  ARG A 250      25.683 -14.395 -22.813  1.00 10.00      A   
ATOM   2357  CG  ARG A 250      27.102 -14.371 -22.276  1.00 10.00      A   
ATOM   2358  CD  ARG A 250      27.310 -15.449 -21.226  1.00 10.00      A   
ATOM   2359  NE  ARG A 250      27.029 -16.785 -21.750  1.00 10.00      A   
ATOM   2360  HE  ARG A 250      26.135 -16.935 -22.151  1.00 10.00      A   
ATOM   2361  CZ  ARG A 250      27.900 -17.794 -21.734  1.00 10.00      A   
ATOM   2362  NH1 ARG A 250      29.115 -17.625 -21.222  1.00 10.00      A   
ATOM   2363 HH11 ARG A 250      29.391 -16.701 -20.826  1.00 10.00      A   
ATOM   2364 HH12 ARG A 250      29.799 -18.413 -21.215  1.00 10.00      A   
ATOM   2365  NH2 ARG A 250      27.549 -18.974 -22.212  1.00 10.00      A   
ATOM   2366 HH21 ARG A 250      26.586 -19.116 -22.599  1.00 10.00      A   
ATOM   2367 HH22 ARG A 250      28.226 -19.765 -22.205  1.00 10.00      A   
ATOM   2368  C   ARG A 250      24.132 -13.732 -24.652  1.00 10.00      A   
ATOM   2369  O   ARG A 250      23.026 -13.650 -24.116  1.00 10.00      A   
ATOM   2370  N   PRO A 251      24.280 -14.158 -25.913  1.00 10.00      A   
ATOM   2371  CA  PRO A 251      23.145 -14.552 -26.761  1.00 10.00      A   
ATOM   2372  CB  PRO A 251      23.806 -15.021 -28.061  1.00 10.00      A   
ATOM   2373  CG  PRO A 251      25.153 -14.389 -28.057  1.00 10.00      A   
ATOM   2374  CD  PRO A 251      25.565 -14.282 -26.619  1.00 10.00      A   
ATOM   2375  C   PRO A 251      22.345 -15.697 -26.148  1.00 10.00      A   
ATOM   2376  O   PRO A 251      21.113 -15.713 -26.214  1.00 10.00      A   
ATOM   2377  N   ASP A 252      23.055 -16.641 -25.536  1.00 10.00      A   
ATOM   2378  HN  ASP A 252      24.032 -16.554 -25.501  1.00 10.00      A   
ATOM   2379  CA  ASP A 252      22.424 -17.797 -24.907  1.00 10.00      A   
ATOM   2380  CB  ASP A 252      23.446 -18.885 -24.546  1.00 10.00      A   
ATOM   2381  CG  ASP A 252      24.427 -18.484 -23.460  1.00 10.00      A   
ATOM   2382  OD1 ASP A 252      24.809 -19.354 -22.647  1.00 10.00      A   
ATOM   2383  OD2 ASP A 252      24.848 -17.310 -23.430  1.00 10.00      A   
ATOM   2384  C   ASP A 252      21.586 -17.389 -23.702  1.00 10.00      A   
ATOM   2385  O   ASP A 252      20.624 -18.071 -23.345  1.00 10.00      A   
ATOM   2386  N   VAL A 253      21.939 -16.266 -23.090  1.00 10.00      A   
ATOM   2387  HN  VAL A 253      22.716 -15.765 -23.419  1.00 10.00      A   
ATOM   2388  CA  VAL A 253      21.201 -15.759 -21.946  1.00 10.00      A   
ATOM   2389  CB  VAL A 253      22.093 -14.892 -21.031  1.00 10.00      A   
ATOM   2390  CG1 VAL A 253      21.300 -14.354 -19.849  1.00 10.00      A   
ATOM   2391  CG2 VAL A 253      23.291 -15.689 -20.542  1.00 10.00      A   
ATOM   2392  C   VAL A 253      20.015 -14.936 -22.438  1.00 10.00      A   
ATOM   2393  O   VAL A 253      18.888 -15.097 -21.960  1.00 10.00      A   
ATOM   2394  N   TYR A 254      20.281 -14.079 -23.420  1.00 10.00      A   
ATOM   2395  HN  TYR A 254      21.203 -14.021 -23.757  1.00 10.00      A   
ATOM   2396  CA  TYR A 254      19.265 -13.218 -24.015  1.00 10.00      A   
ATOM   2397  CB  TYR A 254      19.904 -12.333 -25.095  1.00 10.00      A   
ATOM   2398  CG  TYR A 254      18.940 -11.411 -25.811  1.00 10.00      A   
ATOM   2399  CD1 TYR A 254      18.485 -10.242 -25.213  1.00 10.00      A   
ATOM   2400  CD2 TYR A 254      18.492 -11.705 -27.093  1.00 10.00      A   
ATOM   2401  CE1 TYR A 254      17.609  -9.398 -25.871  1.00 10.00      A   
ATOM   2402  CE2 TYR A 254      17.614 -10.868 -27.758  1.00 10.00      A   
ATOM   2403  CZ  TYR A 254      17.175  -9.716 -27.142  1.00 10.00      A   
ATOM   2404  OH  TYR A 254      16.301  -8.880 -27.799  1.00 10.00      A   
ATOM   2405  HH  TYR A 254      15.534  -9.386 -28.095  1.00 10.00      A   
ATOM   2406  C   TYR A 254      18.127 -14.046 -24.605  1.00 10.00      A   
ATOM   2407  O   TYR A 254      16.956 -13.806 -24.306  1.00 10.00      A   
ATOM   2408  N   SER A 255      18.479 -15.036 -25.419  1.00 10.00      A   
ATOM   2409  HN  SER A 255      19.436 -15.189 -25.606  1.00 10.00      A   
ATOM   2410  CA  SER A 255      17.491 -15.900 -26.050  1.00 10.00      A   
ATOM   2411  CB  SER A 255      18.178 -16.909 -26.979  1.00 10.00      A   
ATOM   2412  OG  SER A 255      17.237 -17.585 -27.799  1.00 10.00      A   
ATOM   2413  HG  SER A 255      17.018 -18.436 -27.393  1.00 10.00      A   
ATOM   2414  C   SER A 255      16.643 -16.619 -25.001  1.00 10.00      A   
ATOM   2415  O   SER A 255      15.419 -16.687 -25.125  1.00 10.00      A   
ATOM   2416  N   GLY A 256      17.301 -17.127 -23.959  1.00 10.00      A   
ATOM   2417  HN  GLY A 256      18.275 -17.026 -23.911  1.00 10.00      A   
ATOM   2418  CA  GLY A 256      16.596 -17.827 -22.902  1.00 10.00      A   
ATOM   2419  C   GLY A 256      15.543 -16.953 -22.253  1.00 10.00      A   
ATOM   2420  O   GLY A 256      14.448 -17.414 -21.930  1.00 10.00      A   
ATOM   2421  N   LEU A 257      15.872 -15.676 -22.083  1.00 10.00      A   
ATOM   2422  HN  LEU A 257      16.761 -15.369 -22.373  1.00 10.00      A   
ATOM   2423  CA  LEU A 257      14.950 -14.723 -21.482  1.00 10.00      A   
ATOM   2424  CB  LEU A 257      15.681 -13.432 -21.118  1.00 10.00      A   
ATOM   2425  CG  LEU A 257      16.566 -13.492 -19.875  1.00 10.00      A   
ATOM   2426  CD1 LEU A 257      17.585 -12.368 -19.897  1.00 10.00      A   
ATOM   2427  CD2 LEU A 257      15.717 -13.414 -18.617  1.00 10.00      A   
ATOM   2428  C   LEU A 257      13.791 -14.419 -22.424  1.00 10.00      A   
ATOM   2429  O   LEU A 257      12.632 -14.405 -22.012  1.00 10.00      A   
ATOM   2430  N   SER A 258      14.113 -14.202 -23.696  1.00 10.00      A   
ATOM   2431  HN  SER A 258      15.056 -14.257 -23.965  1.00 10.00      A   
ATOM   2432  CA  SER A 258      13.105 -13.895 -24.704  1.00 10.00      A   
ATOM   2433  CB  SER A 258      13.768 -13.649 -26.058  1.00 10.00      A   
ATOM   2434  OG  SER A 258      14.872 -12.764 -25.928  1.00 10.00      A   
ATOM   2435  HG  SER A 258      14.837 -12.335 -25.067  1.00 10.00      A   
ATOM   2436  C   SER A 258      12.066 -15.014 -24.814  1.00 10.00      A   
ATOM   2437  O   SER A 258      10.862 -14.752 -24.845  1.00 10.00      A   
ATOM   2438  N   VAL A 259      12.536 -16.260 -24.852  1.00 10.00      A   
ATOM   2439  HN  VAL A 259      13.507 -16.407 -24.823  1.00 10.00      A   
ATOM   2440  CA  VAL A 259      11.644 -17.413 -24.954  1.00 10.00      A   
ATOM   2441  CB  VAL A 259      12.429 -18.727 -25.166  1.00 10.00      A   
ATOM   2442  CG1 VAL A 259      11.487 -19.921 -25.224  1.00 10.00      A   
ATOM   2443  CG2 VAL A 259      13.264 -18.658 -26.434  1.00 10.00      A   
ATOM   2444  C   VAL A 259      10.763 -17.542 -23.711  1.00 10.00      A   
ATOM   2445  O   VAL A 259       9.579 -17.863 -23.805  1.00 10.00      A   
ATOM   2446  N   ALA A 260      11.344 -17.277 -22.549  1.00 10.00      A   
ATOM   2447  HN  ALA A 260      12.288 -17.009 -22.536  1.00 10.00      A   
ATOM   2448  CA  ALA A 260      10.611 -17.371 -21.291  1.00 10.00      A   
ATOM   2449  CB  ALA A 260      11.571 -17.311 -20.114  1.00 10.00      A   
ATOM   2450  C   ALA A 260       9.558 -16.272 -21.178  1.00 10.00      A   
ATOM   2451  O   ALA A 260       8.428 -16.520 -20.760  1.00 10.00      A   
ATOM   2452  N   LEU A 261       9.937 -15.062 -21.571  1.00 10.00      A   
ATOM   2453  HN  LEU A 261      10.853 -14.938 -21.904  1.00 10.00      A   
ATOM   2454  CA  LEU A 261       9.042 -13.908 -21.513  1.00 10.00      A   
ATOM   2455  CB  LEU A 261       9.812 -12.615 -21.784  1.00 10.00      A   
ATOM   2456  CG  LEU A 261      10.614 -12.059 -20.607  1.00 10.00      A   
ATOM   2457  CD1 LEU A 261      11.796 -11.244 -21.099  1.00 10.00      A   
ATOM   2458  CD2 LEU A 261       9.723 -11.220 -19.706  1.00 10.00      A   
ATOM   2459  C   LEU A 261       7.865 -14.043 -22.473  1.00 10.00      A   
ATOM   2460  O   LEU A 261       6.757 -13.603 -22.171  1.00 10.00      A   
ATOM   2461  N   SER A 262       8.101 -14.659 -23.625  1.00 10.00      A   
ATOM   2462  HN  SER A 262       9.002 -14.990 -23.817  1.00 10.00      A   
ATOM   2463  CA  SER A 262       7.046 -14.848 -24.612  1.00 10.00      A   
ATOM   2464  CB  SER A 262       7.636 -15.095 -26.002  1.00 10.00      A   
ATOM   2465  OG  SER A 262       8.774 -15.938 -25.934  1.00 10.00      A   
ATOM   2466  HG  SER A 262       9.557 -15.405 -25.726  1.00 10.00      A   
ATOM   2467  C   SER A 262       6.103 -15.981 -24.205  1.00 10.00      A   
ATOM   2468  O   SER A 262       5.026 -16.148 -24.780  1.00 10.00      A   
ATOM   2469  N   GLY A 263       6.510 -16.750 -23.202  1.00 10.00      A   
ATOM   2470  HN  GLY A 263       7.376 -16.571 -22.781  1.00 10.00      A   
ATOM   2471  CA  GLY A 263       5.695 -17.846 -22.728  1.00 10.00      A   
ATOM   2472  C   GLY A 263       4.578 -17.368 -21.822  1.00 10.00      A   
ATOM   2473  O   GLY A 263       3.537 -18.017 -21.707  1.00 10.00      A   
ATOM   2474  N   CYS A 264       4.787 -16.225 -21.187  1.00 10.00      A   
ATOM   2475  HN  CYS A 264       5.631 -15.744 -21.329  1.00 10.00      A   
ATOM   2476  CA  CYS A 264       3.793 -15.662 -20.290  1.00 10.00      A   
ATOM   2477  CB  CYS A 264       4.473 -15.017 -19.081  1.00 10.00      A   
ATOM   2478  SG  CYS A 264       5.809 -16.002 -18.362  1.00 10.00      A   
ATOM   2479  HG  CYS A 264       5.549 -16.170 -17.072  1.00 10.00      A   
ATOM   2480  C   CYS A 264       2.917 -14.648 -21.022  1.00 10.00      A   
ATOM   2481  O   CYS A 264       3.310 -13.496 -21.232  1.00 10.00      A   
ATOM   2482  N   LYS A 265       1.730 -15.082 -21.415  1.00 10.00      A   
ATOM   2483  HN  LYS A 265       1.475 -16.013 -21.224  1.00 10.00      A   
ATOM   2484  CA  LYS A 265       0.792 -14.220 -22.132  1.00 10.00      A   
ATOM   2485  CB  LYS A 265      -0.085 -15.045 -23.075  1.00 10.00      A   
ATOM   2486  CG  LYS A 265       0.501 -15.251 -24.464  1.00 10.00      A   
ATOM   2487  CD  LYS A 265       1.570 -16.331 -24.471  1.00 10.00      A   
ATOM   2488  CE  LYS A 265       1.953 -16.720 -25.890  1.00 10.00      A   
ATOM   2489  NZ  LYS A 265       3.084 -17.683 -25.915  1.00 10.00      A   
ATOM   2490  HZ1 LYS A 265       2.846 -18.534 -25.367  1.00 10.00      A   
ATOM   2491  HZ2 LYS A 265       3.937 -17.247 -25.501  1.00 10.00      A   
ATOM   2492  HZ3 LYS A 265       3.299 -17.963 -26.895  1.00 10.00      A   
ATOM   2493  C   LYS A 265      -0.090 -13.431 -21.173  1.00 10.00      A   
ATOM   2494  O   LYS A 265      -0.709 -12.438 -21.559  1.00 10.00      A   
ATOM   2495  N   GLU A 266      -0.137 -13.869 -19.927  1.00 10.00      A   
ATOM   2496  HN  GLU A 266       0.388 -14.658 -19.679  1.00 10.00      A   
ATOM   2497  CA  GLU A 266      -0.956 -13.216 -18.916  1.00 10.00      A   
ATOM   2498  CB  GLU A 266      -1.345 -14.215 -17.824  1.00 10.00      A   
ATOM   2499  CG  GLU A 266      -2.152 -15.399 -18.337  1.00 10.00      A   
ATOM   2500  CD  GLU A 266      -3.338 -14.972 -19.179  1.00 10.00      A   
ATOM   2501  OE1 GLU A 266      -3.284 -15.134 -20.421  1.00 10.00      A   
ATOM   2502  OE2 GLU A 266      -4.328 -14.465 -18.606  1.00 10.00      A   
ATOM   2503  C   GLU A 266      -0.261 -11.994 -18.320  1.00 10.00      A   
ATOM   2504  O   GLU A 266      -0.863 -11.237 -17.561  1.00 10.00      A   
ATOM   2505  N   LEU A 267       1.004 -11.800 -18.678  1.00 10.00      A   
ATOM   2506  HN  LEU A 267       1.429 -12.435 -19.289  1.00 10.00      A   
ATOM   2507  CA  LEU A 267       1.775 -10.665 -18.179  1.00 10.00      A   
ATOM   2508  CB  LEU A 267       3.207 -10.697 -18.719  1.00 10.00      A   
ATOM   2509  CG  LEU A 267       4.180 -11.637 -18.006  1.00 10.00      A   
ATOM   2510  CD1 LEU A 267       5.548 -11.582 -18.669  1.00 10.00      A   
ATOM   2511  CD2 LEU A 267       4.286 -11.274 -16.532  1.00 10.00      A   
ATOM   2512  C   LEU A 267       1.109  -9.347 -18.550  1.00 10.00      A   
ATOM   2513  O   LEU A 267       0.800  -9.108 -19.719  1.00 10.00      A   
ATOM   2514  N   ARG A 268       0.862  -8.517 -17.550  1.00 10.00      A   
ATOM   2515  HN  ARG A 268       1.098  -8.791 -16.635  1.00 10.00      A   
ATOM   2516  CA  ARG A 268       0.230  -7.223 -17.762  1.00 10.00      A   
ATOM   2517  CB  ARG A 268      -1.206  -7.245 -17.234  1.00 10.00      A   
ATOM   2518  CG  ARG A 268      -2.193  -7.976 -18.129  1.00 10.00      A   
ATOM   2519  CD  ARG A 268      -2.134  -7.455 -19.554  1.00 10.00      A   
ATOM   2520  NE  ARG A 268      -3.108  -8.114 -20.418  1.00 10.00      A   
ATOM   2521  HE  ARG A 268      -3.926  -7.617 -20.625  1.00 10.00      A   
ATOM   2522  CZ  ARG A 268      -2.956  -9.333 -20.924  1.00 10.00      A   
ATOM   2523  NH1 ARG A 268      -1.865 -10.042 -20.657  1.00 10.00      A   
ATOM   2524 HH11 ARG A 268      -1.752 -11.004 -21.056  1.00 10.00      A   
ATOM   2525 HH12 ARG A 268      -1.116  -9.649 -20.042  1.00 10.00      A   
ATOM   2526  NH2 ARG A 268      -3.901  -9.842 -21.698  1.00 10.00      A   
ATOM   2527 HH21 ARG A 268      -4.761  -9.289 -21.909  1.00 10.00      A   
ATOM   2528 HH22 ARG A 268      -3.792 -10.801 -22.091  1.00 10.00      A   
ATOM   2529  C   ARG A 268       1.003  -6.115 -17.061  1.00 10.00      A   
ATOM   2530  O   ARG A 268       0.920  -4.946 -17.443  1.00 10.00      A   
ATOM   2531  N   CYS A 269       1.760  -6.480 -16.039  1.00 10.00      A   
ATOM   2532  HN  CYS A 269       1.808  -7.429 -15.785  1.00 10.00      A   
ATOM   2533  CA  CYS A 269       2.522  -5.505 -15.280  1.00 10.00      A   
ATOM   2534  CB  CYS A 269       1.854  -5.282 -13.921  1.00 10.00      A   
ATOM   2535  SG  CYS A 269       2.903  -4.529 -12.658  1.00 10.00      A   
ATOM   2536  HG  CYS A 269       2.515  -5.019 -11.484  1.00 10.00      A   
ATOM   2537  C   CYS A 269       3.969  -5.946 -15.103  1.00 10.00      A   
ATOM   2538  O   CYS A 269       4.239  -7.098 -14.756  1.00 10.00      A   
ATOM   2539  N   LEU A 270       4.891  -5.029 -15.365  1.00 10.00      A   
ATOM   2540  HN  LEU A 270       4.602  -4.134 -15.659  1.00 10.00      A   
ATOM   2541  CA  LEU A 270       6.317  -5.298 -15.225  1.00 10.00      A   
ATOM   2542  CB  LEU A 270       7.036  -5.200 -16.578  1.00 10.00      A   
ATOM   2543  CG  LEU A 270       6.880  -6.389 -17.530  1.00 10.00      A   
ATOM   2544  CD1 LEU A 270       7.695  -6.171 -18.794  1.00 10.00      A   
ATOM   2545  CD2 LEU A 270       7.284  -7.685 -16.847  1.00 10.00      A   
ATOM   2546  C   LEU A 270       6.934  -4.318 -14.239  1.00 10.00      A   
ATOM   2547  O   LEU A 270       6.664  -3.114 -14.292  1.00 10.00      A   
ATOM   2548  N   SER A 271       7.731  -4.837 -13.320  1.00 10.00      A   
ATOM   2549  HN  SER A 271       7.882  -5.810 -13.306  1.00 10.00      A   
ATOM   2550  CA  SER A 271       8.386  -4.008 -12.323  1.00 10.00      A   
ATOM   2551  CB  SER A 271       7.534  -3.944 -11.049  1.00 10.00      A   
ATOM   2552  OG  SER A 271       6.218  -3.492 -11.334  1.00 10.00      A   
ATOM   2553  HG  SER A 271       6.140  -3.316 -12.281  1.00 10.00      A   
ATOM   2554  C   SER A 271       9.779  -4.549 -12.008  1.00 10.00      A   
ATOM   2555  O   SER A 271      10.161  -5.621 -12.492  1.00 10.00      A   
ATOM   2556  N   GLY A 272      10.528  -3.809 -11.197  1.00 10.00      A   
ATOM   2557  HN  GLY A 272      10.169  -2.967 -10.843  1.00 10.00      A   
ATOM   2558  CA  GLY A 272      11.866  -4.221 -10.829  1.00 10.00      A   
ATOM   2559  C   GLY A 272      12.909  -3.624 -11.746  1.00 10.00      A   
ATOM   2560  O   GLY A 272      13.121  -2.409 -11.739  1.00 10.00      A   
ATOM   2561  N   PHE A 273      13.542  -4.477 -12.548  1.00 10.00      A   
ATOM   2562  HN  PHE A 273      13.305  -5.432 -12.508  1.00 10.00      A   
ATOM   2563  CA  PHE A 273      14.572  -4.051 -13.492  1.00 10.00      A   
ATOM   2564  CB  PHE A 273      13.977  -3.223 -14.639  1.00 10.00      A   
ATOM   2565  CG  PHE A 273      12.955  -3.952 -15.465  1.00 10.00      A   
ATOM   2566  CD1 PHE A 273      11.602  -3.826 -15.189  1.00 10.00      A   
ATOM   2567  CD2 PHE A 273      13.346  -4.766 -16.516  1.00 10.00      A   
ATOM   2568  CE1 PHE A 273      10.660  -4.495 -15.943  1.00 10.00      A   
ATOM   2569  CE2 PHE A 273      12.408  -5.438 -17.276  1.00 10.00      A   
ATOM   2570  CZ  PHE A 273      11.063  -5.303 -16.989  1.00 10.00      A   
ATOM   2571  C   PHE A 273      15.699  -3.285 -12.802  1.00 10.00      A   
ATOM   2572  O   PHE A 273      16.095  -2.207 -13.252  1.00 10.00      A   
ATOM   2573  N   TRP A 274      16.213  -3.847 -11.713  1.00 10.00      A   
ATOM   2574  HN  TRP A 274      15.864  -4.717 -11.408  1.00 10.00      A   
ATOM   2575  CA  TRP A 274      17.298  -3.218 -10.972  1.00 10.00      A   
ATOM   2576  CB  TRP A 274      17.506  -3.910  -9.623  1.00 10.00      A   
ATOM   2577  CG  TRP A 274      16.755  -3.287  -8.489  1.00 10.00      A   
ATOM   2578  CD1 TRP A 274      17.067  -2.129  -7.842  1.00 10.00      A   
ATOM   2579  CD2 TRP A 274      15.580  -3.798  -7.852  1.00 10.00      A   
ATOM   2580  NE1 TRP A 274      16.153  -1.880  -6.851  1.00 10.00      A   
ATOM   2581  HE1 TRP A 274      16.163  -1.103  -6.251  1.00 10.00      A   
ATOM   2582  CE2 TRP A 274      15.228  -2.892  -6.836  1.00 10.00      A   
ATOM   2583  CE3 TRP A 274      14.787  -4.932  -8.049  1.00 10.00      A   
ATOM   2584  CZ2 TRP A 274      14.119  -3.083  -6.014  1.00 10.00      A   
ATOM   2585  CZ3 TRP A 274      13.688  -5.122  -7.234  1.00 10.00      A   
ATOM   2586  CH2 TRP A 274      13.363  -4.202  -6.231  1.00 10.00      A   
ATOM   2587  C   TRP A 274      18.583  -3.291 -11.778  1.00 10.00      A   
ATOM   2588  O   TRP A 274      19.028  -4.383 -12.138  1.00 10.00      A   
ATOM   2589  N   ASP A 275      19.162  -2.127 -12.070  1.00 10.00      A   
ATOM   2590  HN  ASP A 275      18.739  -1.299 -11.759  1.00 10.00      A   
ATOM   2591  CA  ASP A 275      20.402  -2.043 -12.847  1.00 10.00      A   
ATOM   2592  CB  ASP A 275      21.574  -2.724 -12.120  1.00 10.00      A   
ATOM   2593  CG  ASP A 275      21.758  -2.262 -10.688  1.00 10.00      A   
ATOM   2594  OD1 ASP A 275      22.486  -1.273 -10.458  1.00 10.00      A   
ATOM   2595  OD2 ASP A 275      21.181  -2.891  -9.776  1.00 10.00      A   
ATOM   2596  C   ASP A 275      20.196  -2.675 -14.219  1.00 10.00      A   
ATOM   2597  O   ASP A 275      21.087  -3.330 -14.760  1.00 10.00      A   
ATOM   2598  N   ALA A 276      19.005  -2.469 -14.766  1.00 10.00      A   
ATOM   2599  HN  ALA A 276      18.348  -1.938 -14.270  1.00 10.00      A   
ATOM   2600  CA  ALA A 276      18.629  -3.017 -16.063  1.00 10.00      A   
ATOM   2601  CB  ALA A 276      17.197  -2.640 -16.402  1.00 10.00      A   
ATOM   2602  C   ALA A 276      19.576  -2.611 -17.191  1.00 10.00      A   
ATOM   2603  O   ALA A 276      19.706  -1.430 -17.522  1.00 10.00      A   
ATOM   2604  N   VAL A 277      20.231  -3.607 -17.776  1.00 10.00      A   
ATOM   2605  HN  VAL A 277      20.090  -4.522 -17.453  1.00 10.00      A   
ATOM   2606  CA  VAL A 277      21.153  -3.388 -18.879  1.00 10.00      A   
ATOM   2607  CB  VAL A 277      22.159  -4.557 -18.995  1.00 10.00      A   
ATOM   2608  CG1 VAL A 277      23.028  -4.427 -20.236  1.00 10.00      A   
ATOM   2609  CG2 VAL A 277      23.024  -4.629 -17.750  1.00 10.00      A   
ATOM   2610  C   VAL A 277      20.370  -3.238 -20.186  1.00 10.00      A   
ATOM   2611  O   VAL A 277      19.504  -4.061 -20.496  1.00 10.00      A   
ATOM   2612  N   PRO A 278      20.664  -2.179 -20.958  1.00 10.00      A   
ATOM   2613  CA  PRO A 278      19.986  -1.893 -22.233  1.00 10.00      A   
ATOM   2614  CB  PRO A 278      20.806  -0.742 -22.819  1.00 10.00      A   
ATOM   2615  CG  PRO A 278      21.422  -0.077 -21.639  1.00 10.00      A   
ATOM   2616  CD  PRO A 278      21.686  -1.164 -20.640  1.00 10.00      A   
ATOM   2617  C   PRO A 278      19.986  -3.079 -23.201  1.00 10.00      A   
ATOM   2618  O   PRO A 278      19.008  -3.303 -23.915  1.00 10.00      A   
ATOM   2619  N   ALA A 279      21.076  -3.837 -23.215  1.00 10.00      A   
ATOM   2620  HN  ALA A 279      21.826  -3.602 -22.623  1.00 10.00      A   
ATOM   2621  CA  ALA A 279      21.209  -4.992 -24.100  1.00 10.00      A   
ATOM   2622  CB  ALA A 279      22.619  -5.556 -24.027  1.00 10.00      A   
ATOM   2623  C   ALA A 279      20.189  -6.091 -23.805  1.00 10.00      A   
ATOM   2624  O   ALA A 279      19.945  -6.957 -24.646  1.00 10.00      A   
ATOM   2625  N   TYR A 280      19.596  -6.064 -22.618  1.00 10.00      A   
ATOM   2626  HN  TYR A 280      19.825  -5.354 -21.977  1.00 10.00      A   
ATOM   2627  CA  TYR A 280      18.614  -7.075 -22.245  1.00 10.00      A   
ATOM   2628  CB  TYR A 280      18.989  -7.743 -20.923  1.00 10.00      A   
ATOM   2629  CG  TYR A 280      20.100  -8.756 -21.073  1.00 10.00      A   
ATOM   2630  CD1 TYR A 280      21.419  -8.419 -20.803  1.00 10.00      A   
ATOM   2631  CD2 TYR A 280      19.828 -10.049 -21.496  1.00 10.00      A   
ATOM   2632  CE1 TYR A 280      22.439  -9.343 -20.950  1.00 10.00      A   
ATOM   2633  CE2 TYR A 280      20.838 -10.980 -21.642  1.00 10.00      A   
ATOM   2634  CZ  TYR A 280      22.141 -10.625 -21.369  1.00 10.00      A   
ATOM   2635  OH  TYR A 280      23.148 -11.553 -21.525  1.00 10.00      A   
ATOM   2636  HH  TYR A 280      23.805 -11.445 -20.817  1.00 10.00      A   
ATOM   2637  C   TYR A 280      17.197  -6.519 -22.202  1.00 10.00      A   
ATOM   2638  O   TYR A 280      16.254  -7.214 -21.821  1.00 10.00      A   
ATOM   2639  N   LEU A 281      17.052  -5.269 -22.612  1.00 10.00      A   
ATOM   2640  HN  LEU A 281      17.843  -4.774 -22.912  1.00 10.00      A   
ATOM   2641  CA  LEU A 281      15.752  -4.608 -22.632  1.00 10.00      A   
ATOM   2642  CB  LEU A 281      15.900  -3.087 -22.730  1.00 10.00      A   
ATOM   2643  CG  LEU A 281      16.499  -2.384 -21.511  1.00 10.00      A   
ATOM   2644  CD1 LEU A 281      16.550  -0.882 -21.740  1.00 10.00      A   
ATOM   2645  CD2 LEU A 281      15.702  -2.712 -20.257  1.00 10.00      A   
ATOM   2646  C   LEU A 281      14.825  -5.139 -23.734  1.00 10.00      A   
ATOM   2647  O   LEU A 281      13.662  -5.437 -23.461  1.00 10.00      A   
ATOM   2648  N   PRO A 282      15.307  -5.280 -24.998  1.00 10.00      A   
ATOM   2649  CA  PRO A 282      14.483  -5.776 -26.117  1.00 10.00      A   
ATOM   2650  CB  PRO A 282      15.450  -5.802 -27.306  1.00 10.00      A   
ATOM   2651  CG  PRO A 282      16.509  -4.829 -26.943  1.00 10.00      A   
ATOM   2652  CD  PRO A 282      16.672  -4.943 -25.456  1.00 10.00      A   
ATOM   2653  C   PRO A 282      13.906  -7.171 -25.885  1.00 10.00      A   
ATOM   2654  O   PRO A 282      13.047  -7.627 -26.639  1.00 10.00      A   
ATOM   2655  N   ALA A 283      14.365  -7.842 -24.841  1.00 10.00      A   
ATOM   2656  HN  ALA A 283      15.038  -7.421 -24.266  1.00 10.00      A   
ATOM   2657  CA  ALA A 283      13.891  -9.181 -24.524  1.00 10.00      A   
ATOM   2658  CB  ALA A 283      14.759  -9.808 -23.442  1.00 10.00      A   
ATOM   2659  C   ALA A 283      12.422  -9.172 -24.098  1.00 10.00      A   
ATOM   2660  O   ALA A 283      11.722 -10.174 -24.234  1.00 10.00      A   
ATOM   2661  N   VAL A 284      11.951  -8.034 -23.593  1.00 10.00      A   
ATOM   2662  HN  VAL A 284      12.551  -7.258 -23.515  1.00 10.00      A   
ATOM   2663  CA  VAL A 284      10.565  -7.917 -23.139  1.00 10.00      A   
ATOM   2664  CB  VAL A 284      10.442  -7.061 -21.858  1.00 10.00      A   
ATOM   2665  CG1 VAL A 284      11.301  -7.626 -20.738  1.00 10.00      A   
ATOM   2666  CG2 VAL A 284      10.801  -5.606 -22.133  1.00 10.00      A   
ATOM   2667  C   VAL A 284       9.644  -7.337 -24.217  1.00 10.00      A   
ATOM   2668  O   VAL A 284       8.461  -7.101 -23.960  1.00 10.00      A   
ATOM   2669  N   TYR A 285      10.179  -7.133 -25.421  1.00 10.00      A   
ATOM   2670  HN  TYR A 285      11.116  -7.373 -25.574  1.00 10.00      A   
ATOM   2671  CA  TYR A 285       9.400  -6.565 -26.526  1.00 10.00      A   
ATOM   2672  CB  TYR A 285      10.240  -6.464 -27.803  1.00 10.00      A   
ATOM   2673  CG  TYR A 285      11.143  -5.251 -27.871  1.00 10.00      A   
ATOM   2674  CD1 TYR A 285      11.026  -4.208 -26.957  1.00 10.00      A   
ATOM   2675  CD2 TYR A 285      12.117  -5.149 -28.855  1.00 10.00      A   
ATOM   2676  CE1 TYR A 285      11.856  -3.104 -27.024  1.00 10.00      A   
ATOM   2677  CE2 TYR A 285      12.948  -4.050 -28.930  1.00 10.00      A   
ATOM   2678  CZ  TYR A 285      12.815  -3.030 -28.013  1.00 10.00      A   
ATOM   2679  OH  TYR A 285      13.652  -1.937 -28.081  1.00 10.00      A   
ATOM   2680  HH  TYR A 285      13.913  -1.789 -28.999  1.00 10.00      A   
ATOM   2681  C   TYR A 285       8.137  -7.371 -26.808  1.00 10.00      A   
ATOM   2682  O   TYR A 285       7.095  -6.806 -27.143  1.00 10.00      A   
ATOM   2683  N   SER A 286       8.236  -8.687 -26.657  1.00 10.00      A   
ATOM   2684  HN  SER A 286       9.094  -9.073 -26.381  1.00 10.00      A   
ATOM   2685  CA  SER A 286       7.116  -9.586 -26.899  1.00 10.00      A   
ATOM   2686  CB  SER A 286       7.620 -11.031 -26.865  1.00 10.00      A   
ATOM   2687  OG  SER A 286       9.037 -11.069 -26.982  1.00 10.00      A   
ATOM   2688  HG  SER A 286       9.290 -11.757 -27.612  1.00 10.00      A   
ATOM   2689  C   SER A 286       5.998  -9.396 -25.868  1.00 10.00      A   
ATOM   2690  O   SER A 286       4.851  -9.773 -26.102  1.00 10.00      A   
ATOM   2691  N   VAL A 287       6.337  -8.804 -24.731  1.00 10.00      A   
ATOM   2692  HN  VAL A 287       7.266  -8.509 -24.604  1.00 10.00      A   
ATOM   2693  CA  VAL A 287       5.366  -8.576 -23.665  1.00 10.00      A   
ATOM   2694  CB  VAL A 287       6.009  -8.773 -22.273  1.00 10.00      A   
ATOM   2695  CG1 VAL A 287       4.955  -8.740 -21.176  1.00 10.00      A   
ATOM   2696  CG2 VAL A 287       6.795 -10.076 -22.222  1.00 10.00      A   
ATOM   2697  C   VAL A 287       4.773  -7.170 -23.749  1.00 10.00      A   
ATOM   2698  O   VAL A 287       3.659  -6.926 -23.282  1.00 10.00      A   
ATOM   2699  N   CYS A 288       5.512  -6.257 -24.371  1.00 10.00      A   
ATOM   2700  HN  CYS A 288       6.378  -6.524 -24.746  1.00 10.00      A   
ATOM   2701  CA  CYS A 288       5.082  -4.864 -24.510  1.00 10.00      A   
ATOM   2702  CB  CYS A 288       6.129  -4.055 -25.274  1.00 10.00      A   
ATOM   2703  SG  CYS A 288       7.751  -3.990 -24.477  1.00 10.00      A   
ATOM   2704  HG  CYS A 288       7.556  -3.817 -23.177  1.00 10.00      A   
ATOM   2705  C   CYS A 288       3.711  -4.727 -25.177  1.00 10.00      A   
ATOM   2706  O   CYS A 288       2.992  -3.752 -24.948  1.00 10.00      A   
ATOM   2707  N   SER A 289       3.347  -5.721 -25.980  1.00 10.00      A   
ATOM   2708  HN  SER A 289       3.962  -6.474 -26.113  1.00 10.00      A   
ATOM   2709  CA  SER A 289       2.070  -5.726 -26.686  1.00 10.00      A   
ATOM   2710  CB  SER A 289       2.019  -6.915 -27.644  1.00 10.00      A   
ATOM   2711  OG  SER A 289       3.311  -7.206 -28.155  1.00 10.00      A   
ATOM   2712  HG  SER A 289       3.590  -6.491 -28.742  1.00 10.00      A   
ATOM   2713  C   SER A 289       0.881  -5.786 -25.723  1.00 10.00      A   
ATOM   2714  O   SER A 289      -0.251  -5.492 -26.105  1.00 10.00      A   
ATOM   2715  N   ARG A 290       1.139  -6.166 -24.480  1.00 10.00      A   
ATOM   2716  HN  ARG A 290       2.066  -6.383 -24.222  1.00 10.00      A   
ATOM   2717  CA  ARG A 290       0.082  -6.267 -23.485  1.00 10.00      A   
ATOM   2718  CB  ARG A 290      -0.307  -7.734 -23.277  1.00 10.00      A   
ATOM   2719  CG  ARG A 290       0.869  -8.646 -22.966  1.00 10.00      A   
ATOM   2720  CD  ARG A 290       0.577 -10.083 -23.357  1.00 10.00      A   
ATOM   2721  NE  ARG A 290       1.730 -10.956 -23.131  1.00 10.00      A   
ATOM   2722  HE  ARG A 290       1.954 -11.172 -22.198  1.00 10.00      A   
ATOM   2723  CZ  ARG A 290       2.491 -11.458 -24.106  1.00 10.00      A   
ATOM   2724  NH1 ARG A 290       2.229 -11.176 -25.383  1.00 10.00      A   
ATOM   2725 HH11 ARG A 290       1.430 -10.556 -25.636  1.00 10.00      A   
ATOM   2726 HH12 ARG A 290       2.830 -11.569 -26.141  1.00 10.00      A   
ATOM   2727  NH2 ARG A 290       3.505 -12.262 -23.810  1.00 10.00      A   
ATOM   2728 HH21 ARG A 290       3.714 -12.507 -22.814  1.00 10.00      A   
ATOM   2729 HH22 ARG A 290       4.101 -12.656 -24.574  1.00 10.00      A   
ATOM   2730  C   ARG A 290       0.513  -5.638 -22.166  1.00 10.00      A   
ATOM   2731  O   ARG A 290       0.045  -6.023 -21.100  1.00 10.00      A   
ATOM   2732  N   LEU A 291       1.403  -4.662 -22.243  1.00 10.00      A   
ATOM   2733  HN  LEU A 291       1.735  -4.381 -23.118  1.00 10.00      A   
ATOM   2734  CA  LEU A 291       1.888  -3.996 -21.051  1.00 10.00      A   
ATOM   2735  CB  LEU A 291       3.331  -3.526 -21.245  1.00 10.00      A   
ATOM   2736  CG  LEU A 291       4.420  -4.559 -20.969  1.00 10.00      A   
ATOM   2737  CD1 LEU A 291       5.790  -3.907 -21.035  1.00 10.00      A   
ATOM   2738  CD2 LEU A 291       4.200  -5.217 -19.616  1.00 10.00      A   
ATOM   2739  C   LEU A 291       1.005  -2.819 -20.676  1.00 10.00      A   
ATOM   2740  O   LEU A 291       1.078  -1.759 -21.295  1.00 10.00      A   
ATOM   2741  N   THR A 292       0.153  -3.019 -19.680  1.00 10.00      A   
ATOM   2742  HN  THR A 292       0.104  -3.905 -19.261  1.00 10.00      A   
ATOM   2743  CA  THR A 292      -0.725  -1.962 -19.207  1.00 10.00      A   
ATOM   2744  CB  THR A 292      -2.053  -2.529 -18.678  1.00 10.00      A   
ATOM   2745  OG1 THR A 292      -1.922  -3.942 -18.466  1.00 10.00      A   
ATOM   2746  HG1 THR A 292      -1.642  -4.104 -17.556  1.00 10.00      A   
ATOM   2747  CG2 THR A 292      -3.178  -2.265 -19.665  1.00 10.00      A   
ATOM   2748  C   THR A 292      -0.036  -1.168 -18.098  1.00 10.00      A   
ATOM   2749  O   THR A 292      -0.232   0.042 -17.965  1.00 10.00      A   
ATOM   2750  N   THR A 293       0.784  -1.858 -17.318  1.00 10.00      A   
ATOM   2751  HN  THR A 293       0.914  -2.816 -17.493  1.00 10.00      A   
ATOM   2752  CA  THR A 293       1.512  -1.238 -16.222  1.00 10.00      A   
ATOM   2753  CB  THR A 293       1.010  -1.760 -14.859  1.00 10.00      A   
ATOM   2754  OG1 THR A 293      -0.418  -1.615 -14.781  1.00 10.00      A   
ATOM   2755  HG1 THR A 293      -0.838  -2.300 -15.319  1.00 10.00      A   
ATOM   2756  CG2 THR A 293       1.657  -0.996 -13.715  1.00 10.00      A   
ATOM   2757  C   THR A 293       3.006  -1.532 -16.352  1.00 10.00      A   
ATOM   2758  O   THR A 293       3.419  -2.691 -16.379  1.00 10.00      A   
ATOM   2759  N   LEU A 294       3.807  -0.483 -16.442  1.00 10.00      A   
ATOM   2760  HN  LEU A 294       3.423   0.424 -16.419  1.00 10.00      A   
ATOM   2761  CA  LEU A 294       5.245  -0.637 -16.574  1.00 10.00      A   
ATOM   2762  CB  LEU A 294       5.671  -0.380 -18.022  1.00 10.00      A   
ATOM   2763  CG  LEU A 294       7.165  -0.498 -18.323  1.00 10.00      A   
ATOM   2764  CD1 LEU A 294       7.673  -1.889 -17.983  1.00 10.00      A   
ATOM   2765  CD2 LEU A 294       7.445  -0.164 -19.779  1.00 10.00      A   
ATOM   2766  C   LEU A 294       5.983   0.305 -15.629  1.00 10.00      A   
ATOM   2767  O   LEU A 294       5.782   1.523 -15.662  1.00 10.00      A   
ATOM   2768  N   ASN A 295       6.820  -0.263 -14.774  1.00 10.00      A   
ATOM   2769  HN  ASN A 295       6.924  -1.241 -14.779  1.00 10.00      A   
ATOM   2770  CA  ASN A 295       7.592   0.526 -13.826  1.00 10.00      A   
ATOM   2771  CB  ASN A 295       7.246   0.148 -12.383  1.00 10.00      A   
ATOM   2772  CG  ASN A 295       8.039   0.947 -11.359  1.00 10.00      A   
ATOM   2773  OD1 ASN A 295       8.650   1.970 -11.677  1.00 10.00      A   
ATOM   2774  ND2 ASN A 295       8.017   0.498 -10.115  1.00 10.00      A   
ATOM   2775 HD21 ASN A 295       7.499  -0.314  -9.925  1.00 10.00      A   
ATOM   2776 HD22 ASN A 295       8.517   0.996  -9.431  1.00 10.00      A   
ATOM   2777  C   ASN A 295       9.080   0.348 -14.079  1.00 10.00      A   
ATOM   2778  O   ASN A 295       9.613  -0.754 -13.963  1.00 10.00      A   
ATOM   2779  N   LEU A 296       9.737   1.434 -14.442  1.00 10.00      A   
ATOM   2780  HN  LEU A 296       9.245   2.287 -14.522  1.00 10.00      A   
ATOM   2781  CA  LEU A 296      11.161   1.420 -14.720  1.00 10.00      A   
ATOM   2782  CB  LEU A 296      11.408   1.644 -16.216  1.00 10.00      A   
ATOM   2783  CG  LEU A 296      10.837   0.590 -17.168  1.00 10.00      A   
ATOM   2784  CD1 LEU A 296      10.861   1.100 -18.601  1.00 10.00      A   
ATOM   2785  CD2 LEU A 296      11.617  -0.713 -17.055  1.00 10.00      A   
ATOM   2786  C   LEU A 296      11.857   2.508 -13.912  1.00 10.00      A   
ATOM   2787  O   LEU A 296      12.760   3.188 -14.407  1.00 10.00      A   
ATOM   2788  N   SER A 297      11.439   2.665 -12.662  1.00 10.00      A   
ATOM   2789  HN  SER A 297      10.724   2.086 -12.319  1.00 10.00      A   
ATOM   2790  CA  SER A 297      12.010   3.671 -11.778  1.00 10.00      A   
ATOM   2791  CB  SER A 297      11.114   3.883 -10.556  1.00 10.00      A   
ATOM   2792  OG  SER A 297       9.812   4.282 -10.943  1.00 10.00      A   
ATOM   2793  HG  SER A 297       9.319   3.509 -11.248  1.00 10.00      A   
ATOM   2794  C   SER A 297      13.431   3.308 -11.338  1.00 10.00      A   
ATOM   2795  O   SER A 297      14.149   4.139 -10.781  1.00 10.00      A   
ATOM   2796  N   TYR A 298      13.837   2.074 -11.590  1.00 10.00      A   
ATOM   2797  HN  TYR A 298      13.226   1.449 -12.037  1.00 10.00      A   
ATOM   2798  CA  TYR A 298      15.173   1.628 -11.223  1.00 10.00      A   
ATOM   2799  CB  TYR A 298      15.109   0.386 -10.327  1.00 10.00      A   
ATOM   2800  CG  TYR A 298      14.492   0.633  -8.965  1.00 10.00      A   
ATOM   2801  CD1 TYR A 298      13.270   0.071  -8.619  1.00 10.00      A   
ATOM   2802  CD2 TYR A 298      15.135   1.427  -8.023  1.00 10.00      A   
ATOM   2803  CE1 TYR A 298      12.703   0.293  -7.377  1.00 10.00      A   
ATOM   2804  CE2 TYR A 298      14.577   1.655  -6.780  1.00 10.00      A   
ATOM   2805  CZ  TYR A 298      13.361   1.086  -6.461  1.00 10.00      A   
ATOM   2806  OH  TYR A 298      12.799   1.318  -5.224  1.00 10.00      A   
ATOM   2807  HH  TYR A 298      12.543   0.476  -4.822  1.00 10.00      A   
ATOM   2808  C   TYR A 298      16.013   1.350 -12.467  1.00 10.00      A   
ATOM   2809  O   TYR A 298      17.105   0.791 -12.384  1.00 10.00      A   
ATOM   2810  N   ALA A 299      15.498   1.758 -13.620  1.00 10.00      A   
ATOM   2811  HN  ALA A 299      14.628   2.208 -13.621  1.00 10.00      A   
ATOM   2812  CA  ALA A 299      16.188   1.548 -14.884  1.00 10.00      A   
ATOM   2813  CB  ALA A 299      15.182   1.337 -16.003  1.00 10.00      A   
ATOM   2814  C   ALA A 299      17.105   2.719 -15.213  1.00 10.00      A   
ATOM   2815  O   ALA A 299      16.642   3.801 -15.584  1.00 10.00      A   
ATOM   2816  N   THR A 300      18.403   2.500 -15.064  1.00 10.00      A   
ATOM   2817  HN  THR A 300      18.708   1.631 -14.733  1.00 10.00      A   
ATOM   2818  CA  THR A 300      19.396   3.522 -15.349  1.00 10.00      A   
ATOM   2819  CB  THR A 300      20.649   3.312 -14.480  1.00 10.00      A   
ATOM   2820  OG1 THR A 300      20.599   1.996 -13.902  1.00 10.00      A   
ATOM   2821  HG1 THR A 300      21.491   1.717 -13.673  1.00 10.00      A   
ATOM   2822  CG2 THR A 300      20.710   4.353 -13.370  1.00 10.00      A   
ATOM   2823  C   THR A 300      19.789   3.509 -16.825  1.00 10.00      A   
ATOM   2824  O   THR A 300      20.851   3.012 -17.199  1.00 10.00      A   
ATOM   2825  N   VAL A 301      18.915   4.037 -17.669  1.00 10.00      A   
ATOM   2826  HN  VAL A 301      18.075   4.406 -17.320  1.00 10.00      A   
ATOM   2827  CA  VAL A 301      19.175   4.084 -19.105  1.00 10.00      A   
ATOM   2828  CB  VAL A 301      18.254   3.130 -19.895  1.00 10.00      A   
ATOM   2829  CG1 VAL A 301      18.807   1.715 -19.871  1.00 10.00      A   
ATOM   2830  CG2 VAL A 301      16.833   3.168 -19.352  1.00 10.00      A   
ATOM   2831  C   VAL A 301      19.026   5.499 -19.648  1.00 10.00      A   
ATOM   2832  O   VAL A 301      18.975   6.463 -18.885  1.00 10.00      A   
ATOM   2833  N   GLN A 302      18.972   5.618 -20.964  1.00 10.00      A   
ATOM   2834  HN  GLN A 302      19.032   4.812 -21.522  1.00 10.00      A   
ATOM   2835  CA  GLN A 302      18.821   6.912 -21.606  1.00 10.00      A   
ATOM   2836  CB  GLN A 302      19.969   7.161 -22.592  1.00 10.00      A   
ATOM   2837  CG  GLN A 302      21.357   7.169 -21.971  1.00 10.00      A   
ATOM   2838  CD  GLN A 302      21.608   8.393 -21.111  1.00 10.00      A   
ATOM   2839  OE1 GLN A 302      22.055   9.427 -21.602  1.00 10.00      A   
ATOM   2840  NE2 GLN A 302      21.319   8.286 -19.821  1.00 10.00      A   
ATOM   2841 HE21 GLN A 302      20.964   7.431 -19.494  1.00 10.00      A   
ATOM   2842 HE22 GLN A 302      21.486   9.061 -19.246  1.00 10.00      A   
ATOM   2843  C   GLN A 302      17.479   6.991 -22.327  1.00 10.00      A   
ATOM   2844  O   GLN A 302      16.751   5.999 -22.409  1.00 10.00      A   
ATOM   2845  N   SER A 303      17.175   8.168 -22.858  1.00 10.00      A   
ATOM   2846  HN  SER A 303      17.813   8.907 -22.764  1.00 10.00      A   
ATOM   2847  CA  SER A 303      15.926   8.408 -23.574  1.00 10.00      A   
ATOM   2848  CB  SER A 303      15.886   9.858 -24.081  1.00 10.00      A   
ATOM   2849  OG  SER A 303      14.843  10.060 -25.022  1.00 10.00      A   
ATOM   2850  HG  SER A 303      15.020   9.534 -25.814  1.00 10.00      A   
ATOM   2851  C   SER A 303      15.737   7.435 -24.736  1.00 10.00      A   
ATOM   2852  O   SER A 303      14.686   6.812 -24.860  1.00 10.00      A   
ATOM   2853  N   TYR A 304      16.767   7.294 -25.568  1.00 10.00      A   
ATOM   2854  HN  TYR A 304      17.595   7.789 -25.389  1.00 10.00      A   
ATOM   2855  CA  TYR A 304      16.705   6.419 -26.735  1.00 10.00      A   
ATOM   2856  CB  TYR A 304      18.030   6.448 -27.505  1.00 10.00      A   
ATOM   2857  CG  TYR A 304      17.979   5.742 -28.842  1.00 10.00      A   
ATOM   2858  CD1 TYR A 304      17.280   6.288 -29.911  1.00 10.00      A   
ATOM   2859  CD2 TYR A 304      18.626   4.530 -29.034  1.00 10.00      A   
ATOM   2860  CE1 TYR A 304      17.225   5.642 -31.131  1.00 10.00      A   
ATOM   2861  CE2 TYR A 304      18.578   3.878 -30.251  1.00 10.00      A   
ATOM   2862  CZ  TYR A 304      17.875   4.438 -31.295  1.00 10.00      A   
ATOM   2863  OH  TYR A 304      17.818   3.788 -32.509  1.00 10.00      A   
ATOM   2864  HH  TYR A 304      18.208   4.351 -33.188  1.00 10.00      A   
ATOM   2865  C   TYR A 304      16.315   4.987 -26.371  1.00 10.00      A   
ATOM   2866  O   TYR A 304      15.435   4.395 -27.001  1.00 10.00      A   
ATOM   2867  N   ASP A 305      16.950   4.439 -25.341  1.00 10.00      A   
ATOM   2868  HN  ASP A 305      17.627   4.965 -24.860  1.00 10.00      A   
ATOM   2869  CA  ASP A 305      16.660   3.073 -24.907  1.00 10.00      A   
ATOM   2870  CB  ASP A 305      17.706   2.557 -23.914  1.00 10.00      A   
ATOM   2871  CG  ASP A 305      18.983   2.109 -24.598  1.00 10.00      A   
ATOM   2872  OD1 ASP A 305      18.968   1.054 -25.264  1.00 10.00      A   
ATOM   2873  OD2 ASP A 305      20.010   2.815 -24.478  1.00 10.00      A   
ATOM   2874  C   ASP A 305      15.253   2.953 -24.335  1.00 10.00      A   
ATOM   2875  O   ASP A 305      14.607   1.912 -24.468  1.00 10.00      A   
ATOM   2876  N   LEU A 306      14.783   4.022 -23.713  1.00 10.00      A   
ATOM   2877  HN  LEU A 306      15.351   4.821 -23.639  1.00 10.00      A   
ATOM   2878  CA  LEU A 306      13.444   4.044 -23.136  1.00 10.00      A   
ATOM   2879  CB  LEU A 306      13.294   5.216 -22.159  1.00 10.00      A   
ATOM   2880  CG  LEU A 306      13.980   5.063 -20.798  1.00 10.00      A   
ATOM   2881  CD1 LEU A 306      14.067   6.405 -20.094  1.00 10.00      A   
ATOM   2882  CD2 LEU A 306      13.234   4.060 -19.931  1.00 10.00      A   
ATOM   2883  C   LEU A 306      12.388   4.145 -24.239  1.00 10.00      A   
ATOM   2884  O   LEU A 306      11.398   3.407 -24.244  1.00 10.00      A   
ATOM   2885  N   VAL A 307      12.617   5.056 -25.180  1.00 10.00      A   
ATOM   2886  HN  VAL A 307      13.430   5.610 -25.116  1.00 10.00      A   
ATOM   2887  CA  VAL A 307      11.706   5.274 -26.297  1.00 10.00      A   
ATOM   2888  CB  VAL A 307      12.191   6.442 -27.188  1.00 10.00      A   
ATOM   2889  CG1 VAL A 307      11.388   6.530 -28.477  1.00 10.00      A   
ATOM   2890  CG2 VAL A 307      12.109   7.758 -26.430  1.00 10.00      A   
ATOM   2891  C   VAL A 307      11.550   4.008 -27.138  1.00 10.00      A   
ATOM   2892  O   VAL A 307      10.460   3.711 -27.629  1.00 10.00      A   
ATOM   2893  N   LYS A 308      12.642   3.260 -27.288  1.00 10.00      A   
ATOM   2894  HN  LYS A 308      13.484   3.558 -26.876  1.00 10.00      A   
ATOM   2895  CA  LYS A 308      12.627   2.020 -28.067  1.00 10.00      A   
ATOM   2896  CB  LYS A 308      14.004   1.354 -28.076  1.00 10.00      A   
ATOM   2897  CG  LYS A 308      14.977   1.950 -29.084  1.00 10.00      A   
ATOM   2898  CD  LYS A 308      16.271   1.155 -29.146  1.00 10.00      A   
ATOM   2899  CE  LYS A 308      17.059   1.285 -27.851  1.00 10.00      A   
ATOM   2900  NZ  LYS A 308      18.210   0.345 -27.788  1.00 10.00      A   
ATOM   2901  HZ1 LYS A 308      18.669   0.402 -26.851  1.00 10.00      A   
ATOM   2902  HZ2 LYS A 308      18.910   0.581 -28.516  1.00 10.00      A   
ATOM   2903  HZ3 LYS A 308      17.881  -0.631 -27.941  1.00 10.00      A   
ATOM   2904  C   LYS A 308      11.567   1.037 -27.569  1.00 10.00      A   
ATOM   2905  O   LYS A 308      10.901   0.376 -28.368  1.00 10.00      A   
ATOM   2906  N   LEU A 309      11.405   0.957 -26.252  1.00 10.00      A   
ATOM   2907  HN  LEU A 309      11.953   1.519 -25.669  1.00 10.00      A   
ATOM   2908  CA  LEU A 309      10.426   0.054 -25.656  1.00 10.00      A   
ATOM   2909  CB  LEU A 309      10.792  -0.260 -24.204  1.00 10.00      A   
ATOM   2910  CG  LEU A 309      11.732  -1.443 -23.976  1.00 10.00      A   
ATOM   2911  CD1 LEU A 309      13.162  -1.082 -24.333  1.00 10.00      A   
ATOM   2912  CD2 LEU A 309      11.646  -1.919 -22.538  1.00 10.00      A   
ATOM   2913  C   LEU A 309       9.023   0.644 -25.715  1.00 10.00      A   
ATOM   2914  O   LEU A 309       8.051  -0.064 -25.990  1.00 10.00      A   
ATOM   2915  N   LEU A 310       8.926   1.945 -25.466  1.00 10.00      A   
ATOM   2916  HN  LEU A 310       9.743   2.454 -25.267  1.00 10.00      A   
ATOM   2917  CA  LEU A 310       7.639   2.639 -25.470  1.00 10.00      A   
ATOM   2918  CB  LEU A 310       7.798   4.096 -25.035  1.00 10.00      A   
ATOM   2919  CG  LEU A 310       8.259   4.313 -23.594  1.00 10.00      A   
ATOM   2920  CD1 LEU A 310       8.403   5.797 -23.304  1.00 10.00      A   
ATOM   2921  CD2 LEU A 310       7.297   3.657 -22.613  1.00 10.00      A   
ATOM   2922  C   LEU A 310       6.938   2.559 -26.823  1.00 10.00      A   
ATOM   2923  O   LEU A 310       5.710   2.508 -26.891  1.00 10.00      A   
ATOM   2924  N   CYS A 311       7.723   2.521 -27.895  1.00 10.00      A   
ATOM   2925  HN  CYS A 311       8.697   2.547 -27.774  1.00 10.00      A   
ATOM   2926  CA  CYS A 311       7.175   2.443 -29.245  1.00 10.00      A   
ATOM   2927  CB  CYS A 311       8.284   2.595 -30.291  1.00 10.00      A   
ATOM   2928  SG  CYS A 311       9.116   4.199 -30.268  1.00 10.00      A   
ATOM   2929  HG  CYS A 311       9.808   4.282 -29.137  1.00 10.00      A   
ATOM   2930  C   CYS A 311       6.416   1.136 -29.467  1.00 10.00      A   
ATOM   2931  O   CYS A 311       5.556   1.046 -30.342  1.00 10.00      A   
ATOM   2932  N   GLN A 312       6.725   0.124 -28.663  1.00 10.00      A   
ATOM   2933  HN  GLN A 312       7.404   0.250 -27.963  1.00 10.00      A   
ATOM   2934  CA  GLN A 312       6.065  -1.166 -28.791  1.00 10.00      A   
ATOM   2935  CB  GLN A 312       7.068  -2.319 -28.711  1.00 10.00      A   
ATOM   2936  CG  GLN A 312       7.911  -2.479 -29.964  1.00 10.00      A   
ATOM   2937  CD  GLN A 312       8.361  -3.908 -30.200  1.00 10.00      A   
ATOM   2938  OE1 GLN A 312       9.418  -4.150 -30.780  1.00 10.00      A   
ATOM   2939  NE2 GLN A 312       7.560  -4.869 -29.758  1.00 10.00      A   
ATOM   2940 HE21 GLN A 312       6.731  -4.610 -29.303  1.00 10.00      A   
ATOM   2941 HE22 GLN A 312       7.826  -5.803 -29.910  1.00 10.00      A   
ATOM   2942  C   GLN A 312       4.958  -1.338 -27.758  1.00 10.00      A   
ATOM   2943  O   GLN A 312       4.359  -2.408 -27.658  1.00 10.00      A   
ATOM   2944  N   CYS A 313       4.678  -0.278 -27.009  1.00 10.00      A   
ATOM   2945  HN  CYS A 313       5.174   0.558 -27.156  1.00 10.00      A   
ATOM   2946  CA  CYS A 313       3.639  -0.316 -25.984  1.00 10.00      A   
ATOM   2947  CB  CYS A 313       4.208   0.120 -24.632  1.00 10.00      A   
ATOM   2948  SG  CYS A 313       5.638  -0.838 -24.081  1.00 10.00      A   
ATOM   2949  HG  CYS A 313       6.625  -0.644 -24.948  1.00 10.00      A   
ATOM   2950  C   CYS A 313       2.457   0.571 -26.379  1.00 10.00      A   
ATOM   2951  O   CYS A 313       2.427   1.763 -26.064  1.00 10.00      A   
ATOM   2952  N   PRO A 314       1.467   0.003 -27.088  1.00 10.00      A   
ATOM   2953  CA  PRO A 314       0.298   0.740 -27.542  1.00 10.00      A   
ATOM   2954  CB  PRO A 314      -0.006   0.045 -28.868  1.00 10.00      A   
ATOM   2955  CG  PRO A 314       0.410  -1.378 -28.660  1.00 10.00      A   
ATOM   2956  CD  PRO A 314       1.416  -1.398 -27.530  1.00 10.00      A   
ATOM   2957  C   PRO A 314      -0.898   0.618 -26.596  1.00 10.00      A   
ATOM   2958  O   PRO A 314      -1.968   1.167 -26.870  1.00 10.00      A   
ATOM   2959  N   LYS A 315      -0.727  -0.098 -25.490  1.00 10.00      A   
ATOM   2960  HN  LYS A 315       0.146  -0.519 -25.315  1.00 10.00      A   
ATOM   2961  CA  LYS A 315      -1.811  -0.277 -24.529  1.00 10.00      A   
ATOM   2962  CB  LYS A 315      -2.371  -1.698 -24.593  1.00 10.00      A   
ATOM   2963  CG  LYS A 315      -3.549  -1.853 -25.539  1.00 10.00      A   
ATOM   2964  CD  LYS A 315      -4.099  -3.268 -25.516  1.00 10.00      A   
ATOM   2965  CE  LYS A 315      -5.351  -3.386 -26.371  1.00 10.00      A   
ATOM   2966  NZ  LYS A 315      -5.095  -3.061 -27.802  1.00 10.00      A   
ATOM   2967  HZ1 LYS A 315      -4.296  -3.623 -28.163  1.00 10.00      A   
ATOM   2968  HZ2 LYS A 315      -4.872  -2.052 -27.908  1.00 10.00      A   
ATOM   2969  HZ3 LYS A 315      -5.941  -3.277 -28.373  1.00 10.00      A   
ATOM   2970  C   LYS A 315      -1.366   0.059 -23.111  1.00 10.00      A   
ATOM   2971  O   LYS A 315      -1.945  -0.415 -22.134  1.00 10.00      A   
ATOM   2972  N   LEU A 316      -0.340   0.884 -23.011  1.00 10.00      A   
ATOM   2973  HN  LEU A 316       0.067   1.231 -23.828  1.00 10.00      A   
ATOM   2974  CA  LEU A 316       0.188   1.292 -21.721  1.00 10.00      A   
ATOM   2975  CB  LEU A 316       1.581   1.897 -21.902  1.00 10.00      A   
ATOM   2976  CG  LEU A 316       2.399   2.142 -20.633  1.00 10.00      A   
ATOM   2977  CD1 LEU A 316       2.572   0.857 -19.840  1.00 10.00      A   
ATOM   2978  CD2 LEU A 316       3.751   2.737 -20.988  1.00 10.00      A   
ATOM   2979  C   LEU A 316      -0.753   2.298 -21.061  1.00 10.00      A   
ATOM   2980  O   LEU A 316      -1.144   3.290 -21.677  1.00 10.00      A   
ATOM   2981  N   GLN A 317      -1.128   2.023 -19.817  1.00 10.00      A   
ATOM   2982  HN  GLN A 317      -0.796   1.203 -19.389  1.00 10.00      A   
ATOM   2983  CA  GLN A 317      -2.021   2.901 -19.070  1.00 10.00      A   
ATOM   2984  CB  GLN A 317      -3.264   2.149 -18.601  1.00 10.00      A   
ATOM   2985  CG  GLN A 317      -4.176   1.660 -19.715  1.00 10.00      A   
ATOM   2986  CD  GLN A 317      -5.533   1.227 -19.194  1.00 10.00      A   
ATOM   2987  OE1 GLN A 317      -5.673   0.821 -18.039  1.00 10.00      A   
ATOM   2988  NE2 GLN A 317      -6.541   1.298 -20.046  1.00 10.00      A   
ATOM   2989 HE21 GLN A 317      -6.357   1.621 -20.963  1.00 10.00      A   
ATOM   2990 HE22 GLN A 317      -7.429   1.034 -19.736  1.00 10.00      A   
ATOM   2991  C   GLN A 317      -1.315   3.506 -17.864  1.00 10.00      A   
ATOM   2992  O   GLN A 317      -1.614   4.628 -17.454  1.00 10.00      A   
ATOM   2993  N   ARG A 318      -0.383   2.762 -17.292  1.00 10.00      A   
ATOM   2994  HN  ARG A 318      -0.182   1.871 -17.660  1.00 10.00      A   
ATOM   2995  CA  ARG A 318       0.355   3.230 -16.130  1.00 10.00      A   
ATOM   2996  CB  ARG A 318      -0.034   2.412 -14.899  1.00 10.00      A   
ATOM   2997  CG  ARG A 318       0.463   3.001 -13.591  1.00 10.00      A   
ATOM   2998  CD  ARG A 318       0.237   2.058 -12.419  1.00 10.00      A   
ATOM   2999  NE  ARG A 318      -1.170   1.699 -12.244  1.00 10.00      A   
ATOM   3000  HE  ARG A 318      -1.485   0.883 -12.691  1.00 10.00      A   
ATOM   3001  CZ  ARG A 318      -2.029   2.408 -11.511  1.00 10.00      A   
ATOM   3002  NH1 ARG A 318      -1.624   3.509 -10.889  1.00 10.00      A   
ATOM   3003 HH11 ARG A 318      -2.294   4.066 -10.311  1.00 10.00      A   
ATOM   3004 HH12 ARG A 318      -0.634   3.836 -10.976  1.00 10.00      A   
ATOM   3005  NH2 ARG A 318      -3.294   2.016 -11.401  1.00 10.00      A   
ATOM   3006 HH21 ARG A 318      -3.627   1.154 -11.885  1.00 10.00      A   
ATOM   3007 HH22 ARG A 318      -3.967   2.577 -10.827  1.00 10.00      A   
ATOM   3008  C   ARG A 318       1.851   3.114 -16.373  1.00 10.00      A   
ATOM   3009  O   ARG A 318       2.372   2.007 -16.536  1.00 10.00      A   
ATOM   3010  N   LEU A 319       2.537   4.249 -16.404  1.00 10.00      A   
ATOM   3011  HN  LEU A 319       2.069   5.105 -16.274  1.00 10.00      A   
ATOM   3012  CA  LEU A 319       3.972   4.254 -16.631  1.00 10.00      A   
ATOM   3013  CB  LEU A 319       4.304   4.830 -18.006  1.00 10.00      A   
ATOM   3014  CG  LEU A 319       5.788   4.864 -18.377  1.00 10.00      A   
ATOM   3015  CD1 LEU A 319       6.355   3.456 -18.499  1.00 10.00      A   
ATOM   3016  CD2 LEU A 319       6.001   5.644 -19.662  1.00 10.00      A   
ATOM   3017  C   LEU A 319       4.726   5.014 -15.550  1.00 10.00      A   
ATOM   3018  O   LEU A 319       4.419   6.171 -15.250  1.00 10.00      A   
ATOM   3019  N   TRP A 320       5.702   4.341 -14.965  1.00 10.00      A   
ATOM   3020  HN  TRP A 320       5.870   3.413 -15.245  1.00 10.00      A   
ATOM   3021  CA  TRP A 320       6.545   4.919 -13.931  1.00 10.00      A   
ATOM   3022  CB  TRP A 320       6.463   4.080 -12.654  1.00 10.00      A   
ATOM   3023  CG  TRP A 320       5.180   4.191 -11.884  1.00 10.00      A   
ATOM   3024  CD1 TRP A 320       3.939   4.498 -12.365  1.00 10.00      A   
ATOM   3025  CD2 TRP A 320       5.021   3.984 -10.478  1.00 10.00      A   
ATOM   3026  NE1 TRP A 320       3.022   4.497 -11.343  1.00 10.00      A   
ATOM   3027  HE1 TRP A 320       2.052   4.694 -11.437  1.00 10.00      A   
ATOM   3028  CE2 TRP A 320       3.663   4.183 -10.175  1.00 10.00      A   
ATOM   3029  CE3 TRP A 320       5.900   3.650  -9.444  1.00 10.00      A   
ATOM   3030  CZ2 TRP A 320       3.162   4.058  -8.881  1.00 10.00      A   
ATOM   3031  CZ3 TRP A 320       5.401   3.527  -8.161  1.00 10.00      A   
ATOM   3032  CH2 TRP A 320       4.045   3.729  -7.892  1.00 10.00      A   
ATOM   3033  C   TRP A 320       7.983   4.900 -14.436  1.00 10.00      A   
ATOM   3034  O   TRP A 320       8.546   3.829 -14.662  1.00 10.00      A   
ATOM   3035  N   VAL A 321       8.572   6.069 -14.638  1.00 10.00      A   
ATOM   3036  HN  VAL A 321       8.087   6.900 -14.427  1.00 10.00      A   
ATOM   3037  CA  VAL A 321       9.938   6.147 -15.147  1.00 10.00      A   
ATOM   3038  CB  VAL A 321       9.991   6.225 -16.695  1.00 10.00      A   
ATOM   3039  CG1 VAL A 321      10.458   4.905 -17.285  1.00 10.00      A   
ATOM   3040  CG2 VAL A 321       8.641   6.617 -17.276  1.00 10.00      A   
ATOM   3041  C   VAL A 321      10.697   7.331 -14.561  1.00 10.00      A   
ATOM   3042  O   VAL A 321      10.131   8.159 -13.847  1.00 10.00      A   
ATOM   3043  N   LEU A 322      11.981   7.409 -14.883  1.00 10.00      A   
ATOM   3044  HN  LEU A 322      12.369   6.727 -15.473  1.00 10.00      A   
ATOM   3045  CA  LEU A 322      12.832   8.480 -14.391  1.00 10.00      A   
ATOM   3046  CB  LEU A 322      14.250   7.960 -14.141  1.00 10.00      A   
ATOM   3047  CG  LEU A 322      14.385   6.863 -13.083  1.00 10.00      A   
ATOM   3048  CD1 LEU A 322      15.801   6.314 -13.061  1.00 10.00      A   
ATOM   3049  CD2 LEU A 322      13.997   7.391 -11.710  1.00 10.00      A   
ATOM   3050  C   LEU A 322      12.862   9.660 -15.355  1.00 10.00      A   
ATOM   3051  O   LEU A 322      12.200   9.650 -16.394  1.00 10.00      A   
ATOM   3052  N   ASP A 323      13.648  10.669 -15.006  1.00 10.00      A   
ATOM   3053  HN  ASP A 323      14.157  10.606 -14.163  1.00 10.00      A   
ATOM   3054  CA  ASP A 323      13.787  11.879 -15.816  1.00 10.00      A   
ATOM   3055  CB  ASP A 323      14.422  13.009 -14.992  1.00 10.00      A   
ATOM   3056  CG  ASP A 323      15.791  12.657 -14.434  1.00 10.00      A   
ATOM   3057  OD1 ASP A 323      15.901  11.635 -13.724  1.00 10.00      A   
ATOM   3058  OD2 ASP A 323      16.758  13.401 -14.690  1.00 10.00      A   
ATOM   3059  C   ASP A 323      14.610  11.629 -17.076  1.00 10.00      A   
ATOM   3060  O   ASP A 323      14.676  12.479 -17.963  1.00 10.00      A   
ATOM   3061  N   TYR A 324      15.211  10.446 -17.160  1.00 10.00      A   
ATOM   3062  HN  TYR A 324      15.098   9.807 -16.426  1.00 10.00      A   
ATOM   3063  CA  TYR A 324      16.041  10.076 -18.307  1.00 10.00      A   
ATOM   3064  CB  TYR A 324      16.724   8.726 -18.067  1.00 10.00      A   
ATOM   3065  CG  TYR A 324      17.778   8.732 -16.980  1.00 10.00      A   
ATOM   3066  CD1 TYR A 324      17.770   7.771 -15.981  1.00 10.00      A   
ATOM   3067  CD2 TYR A 324      18.781   9.694 -16.957  1.00 10.00      A   
ATOM   3068  CE1 TYR A 324      18.729   7.763 -14.987  1.00 10.00      A   
ATOM   3069  CE2 TYR A 324      19.748   9.695 -15.965  1.00 10.00      A   
ATOM   3070  CZ  TYR A 324      19.715   8.726 -14.982  1.00 10.00      A   
ATOM   3071  OH  TYR A 324      20.670   8.719 -13.990  1.00 10.00      A   
ATOM   3072  HH  TYR A 324      20.825   9.621 -13.693  1.00 10.00      A   
ATOM   3073  C   TYR A 324      15.256  10.022 -19.618  1.00 10.00      A   
ATOM   3074  O   TYR A 324      15.848   9.939 -20.691  1.00 10.00      A   
ATOM   3075  N   ILE A 325      13.930  10.062 -19.528  1.00 10.00      A   
ATOM   3076  HN  ILE A 325      13.517  10.134 -18.645  1.00 10.00      A   
ATOM   3077  CA  ILE A 325      13.079  10.011 -20.711  1.00 10.00      A   
ATOM   3078  CB  ILE A 325      11.604   9.716 -20.337  1.00 10.00      A   
ATOM   3079  CG1 ILE A 325      10.752   9.482 -21.588  1.00 10.00      A   
ATOM   3080  CG2 ILE A 325      11.017  10.830 -19.480  1.00 10.00      A   
ATOM   3081  CD1 ILE A 325      11.149   8.258 -22.385  1.00 10.00      A   
ATOM   3082  C   ILE A 325      13.171  11.309 -21.519  1.00 10.00      A   
ATOM   3083  O   ILE A 325      13.027  11.301 -22.743  1.00 10.00      A   
ATOM   3084  N   GLU A 326      13.430  12.413 -20.818  1.00 10.00      A   
ATOM   3085  HN  GLU A 326      13.558  12.334 -19.850  1.00 10.00      A   
ATOM   3086  CA  GLU A 326      13.549  13.739 -21.433  1.00 10.00      A   
ATOM   3087  CB  GLU A 326      14.711  13.796 -22.429  1.00 10.00      A   
ATOM   3088  CG  GLU A 326      16.051  13.381 -21.838  1.00 10.00      A   
ATOM   3089  CD  GLU A 326      17.221  13.751 -22.723  1.00 10.00      A   
ATOM   3090  OE1 GLU A 326      17.194  13.416 -23.927  1.00 10.00      A   
ATOM   3091  OE2 GLU A 326      18.173  14.384 -22.223  1.00 10.00      A   
ATOM   3092  C   GLU A 326      12.238  14.216 -22.071  1.00 10.00      A   
ATOM   3093  O   GLU A 326      11.278  13.451 -22.200  1.00 10.00      A   
ATOM   3094  N   ASP A 327      12.200  15.491 -22.460  1.00 10.00      A   
ATOM   3095  HN  ASP A 327      12.991  16.059 -22.316  1.00 10.00      A   
ATOM   3096  CA  ASP A 327      11.009  16.075 -23.084  1.00 10.00      A   
ATOM   3097  CB  ASP A 327      11.161  17.590 -23.277  1.00 10.00      A   
ATOM   3098  CG  ASP A 327      11.252  18.361 -21.975  1.00 10.00      A   
ATOM   3099  OD1 ASP A 327      10.205  18.614 -21.348  1.00 10.00      A   
ATOM   3100  OD2 ASP A 327      12.375  18.719 -21.578  1.00 10.00      A   
ATOM   3101  C   ASP A 327      10.726  15.419 -24.427  1.00 10.00      A   
ATOM   3102  O   ASP A 327       9.565  15.180 -24.789  1.00 10.00      A   
ATOM   3103  N   ALA A 328      11.790  15.127 -25.162  1.00 10.00      A   
ATOM   3104  HN  ALA A 328      12.683  15.350 -24.815  1.00 10.00      A   
ATOM   3105  CA  ALA A 328      11.677  14.497 -26.467  1.00 10.00      A   
ATOM   3106  CB  ALA A 328      13.036  14.418 -27.141  1.00 10.00      A   
ATOM   3107  C   ALA A 328      11.043  13.112 -26.359  1.00 10.00      A   
ATOM   3108  O   ALA A 328      10.138  12.773 -27.129  1.00 10.00      A   
ATOM   3109  N   GLY A 329      11.515  12.321 -25.397  1.00 10.00      A   
ATOM   3110  HN  GLY A 329      12.238  12.645 -24.819  1.00 10.00      A   
ATOM   3111  CA  GLY A 329      10.984  10.987 -25.197  1.00 10.00      A   
ATOM   3112  C   GLY A 329       9.526  11.013 -24.783  1.00 10.00      A   
ATOM   3113  O   GLY A 329       8.725  10.199 -25.247  1.00 10.00      A   
ATOM   3114  N   LEU A 330       9.180  11.959 -23.912  1.00 10.00      A   
ATOM   3115  HN  LEU A 330       9.871  12.569 -23.569  1.00 10.00      A   
ATOM   3116  CA  LEU A 330       7.809  12.104 -23.440  1.00 10.00      A   
ATOM   3117  CB  LEU A 330       7.711  13.224 -22.405  1.00 10.00      A   
ATOM   3118  CG  LEU A 330       8.135  12.851 -20.985  1.00 10.00      A   
ATOM   3119  CD1 LEU A 330       8.225  14.089 -20.109  1.00 10.00      A   
ATOM   3120  CD2 LEU A 330       7.169  11.844 -20.389  1.00 10.00      A   
ATOM   3121  C   LEU A 330       6.857  12.374 -24.599  1.00 10.00      A   
ATOM   3122  O   LEU A 330       5.732  11.876 -24.619  1.00 10.00      A   
ATOM   3123  N   GLU A 331       7.325  13.141 -25.575  1.00 10.00      A   
ATOM   3124  HN  GLU A 331       8.244  13.487 -25.514  1.00 10.00      A   
ATOM   3125  CA  GLU A 331       6.512  13.472 -26.738  1.00 10.00      A   
ATOM   3126  CB  GLU A 331       7.216  14.506 -27.611  1.00 10.00      A   
ATOM   3127  CG  GLU A 331       6.283  15.268 -28.535  1.00 10.00      A   
ATOM   3128  CD  GLU A 331       7.006  16.337 -29.321  1.00 10.00      A   
ATOM   3129  OE1 GLU A 331       7.851  17.045 -28.730  1.00 10.00      A   
ATOM   3130  OE2 GLU A 331       6.745  16.468 -30.536  1.00 10.00      A   
ATOM   3131  C   GLU A 331       6.204  12.214 -27.544  1.00 10.00      A   
ATOM   3132  O   GLU A 331       5.078  12.020 -28.009  1.00 10.00      A   
ATOM   3133  N   VAL A 332       7.212  11.359 -27.702  1.00 10.00      A   
ATOM   3134  HN  VAL A 332       8.090  11.579 -27.320  1.00 10.00      A   
ATOM   3135  CA  VAL A 332       7.045  10.104 -28.432  1.00 10.00      A   
ATOM   3136  CB  VAL A 332       8.380   9.341 -28.591  1.00 10.00      A   
ATOM   3137  CG1 VAL A 332       8.173   8.040 -29.355  1.00 10.00      A   
ATOM   3138  CG2 VAL A 332       9.417  10.207 -29.288  1.00 10.00      A   
ATOM   3139  C   VAL A 332       6.053   9.216 -27.690  1.00 10.00      A   
ATOM   3140  O   VAL A 332       5.182   8.587 -28.295  1.00 10.00      A   
ATOM   3141  N   LEU A 333       6.187   9.192 -26.370  1.00 10.00      A   
ATOM   3142  HN  LEU A 333       6.909   9.718 -25.956  1.00 10.00      A   
ATOM   3143  CA  LEU A 333       5.314   8.406 -25.509  1.00 10.00      A   
ATOM   3144  CB  LEU A 333       5.769   8.566 -24.056  1.00 10.00      A   
ATOM   3145  CG  LEU A 333       4.804   8.085 -22.975  1.00 10.00      A   
ATOM   3146  CD1 LEU A 333       4.708   6.567 -22.976  1.00 10.00      A   
ATOM   3147  CD2 LEU A 333       5.236   8.600 -21.614  1.00 10.00      A   
ATOM   3148  C   LEU A 333       3.860   8.856 -25.658  1.00 10.00      A   
ATOM   3149  O   LEU A 333       2.956   8.033 -25.828  1.00 10.00      A   
ATOM   3150  N   ALA A 334       3.649  10.168 -25.607  1.00 10.00      A   
ATOM   3151  HN  ALA A 334       4.416  10.766 -25.460  1.00 10.00      A   
ATOM   3152  CA  ALA A 334       2.319  10.749 -25.735  1.00 10.00      A   
ATOM   3153  CB  ALA A 334       2.376  12.239 -25.448  1.00 10.00      A   
ATOM   3154  C   ALA A 334       1.739  10.506 -27.125  1.00 10.00      A   
ATOM   3155  O   ALA A 334       0.524  10.522 -27.316  1.00 10.00      A   
ATOM   3156  N   SER A 335       2.614  10.279 -28.092  1.00 10.00      A   
ATOM   3157  HN  SER A 335       3.574  10.278 -27.879  1.00 10.00      A   
ATOM   3158  CA  SER A 335       2.193  10.041 -29.462  1.00 10.00      A   
ATOM   3159  CB  SER A 335       3.185  10.688 -30.432  1.00 10.00      A   
ATOM   3160  OG  SER A 335       3.349  12.069 -30.140  1.00 10.00      A   
ATOM   3161  HG  SER A 335       4.095  12.187 -29.531  1.00 10.00      A   
ATOM   3162  C   SER A 335       2.043   8.547 -29.753  1.00 10.00      A   
ATOM   3163  O   SER A 335       1.739   8.150 -30.877  1.00 10.00      A   
ATOM   3164  N   THR A 336       2.240   7.725 -28.734  1.00 10.00      A   
ATOM   3165  HN  THR A 336       2.457   8.097 -27.853  1.00 10.00      A   
ATOM   3166  CA  THR A 336       2.128   6.280 -28.890  1.00 10.00      A   
ATOM   3167  CB  THR A 336       3.484   5.578 -28.671  1.00 10.00      A   
ATOM   3168  OG1 THR A 336       4.498   6.273 -29.416  1.00 10.00      A   
ATOM   3169  HG1 THR A 336       4.748   7.078 -28.937  1.00 10.00      A   
ATOM   3170  CG2 THR A 336       3.423   4.132 -29.145  1.00 10.00      A   
ATOM   3171  C   THR A 336       1.069   5.709 -27.949  1.00 10.00      A   
ATOM   3172  O   THR A 336       0.116   5.066 -28.388  1.00 10.00      A   
ATOM   3173  N   CYS A 337       1.217   5.969 -26.658  1.00 10.00      A   
ATOM   3174  HN  CYS A 337       1.978   6.512 -26.358  1.00 10.00      A   
ATOM   3175  CA  CYS A 337       0.266   5.468 -25.674  1.00 10.00      A   
ATOM   3176  CB  CYS A 337       0.968   5.159 -24.351  1.00 10.00      A   
ATOM   3177  SG  CYS A 337       2.575   4.350 -24.539  1.00 10.00      A   
ATOM   3178  HG  CYS A 337       2.395   3.238 -25.247  1.00 10.00      A   
ATOM   3179  C   CYS A 337      -0.862   6.469 -25.457  1.00 10.00      A   
ATOM   3180  O   CYS A 337      -0.776   7.351 -24.603  1.00 10.00      A   
ATOM   3181  N   LYS A 338      -1.919   6.320 -26.238  1.00 10.00      A   
ATOM   3182  HN  LYS A 338      -1.931   5.584 -26.889  1.00 10.00      A   
ATOM   3183  CA  LYS A 338      -3.069   7.204 -26.152  1.00 10.00      A   
ATOM   3184  CB  LYS A 338      -3.779   7.277 -27.506  1.00 10.00      A   
ATOM   3185  CG  LYS A 338      -2.909   7.783 -28.646  1.00 10.00      A   
ATOM   3186  CD  LYS A 338      -2.479   9.224 -28.414  1.00 10.00      A   
ATOM   3187  CE  LYS A 338      -1.670   9.760 -29.584  1.00 10.00      A   
ATOM   3188  NZ  LYS A 338      -1.246  11.168 -29.366  1.00 10.00      A   
ATOM   3189  HZ1 LYS A 338      -2.076  11.795 -29.369  1.00 10.00      A   
ATOM   3190  HZ2 LYS A 338      -0.595  11.471 -30.120  1.00 10.00      A   
ATOM   3191  HZ3 LYS A 338      -0.762  11.257 -28.451  1.00 10.00      A   
ATOM   3192  C   LYS A 338      -4.037   6.728 -25.076  1.00 10.00      A   
ATOM   3193  O   LYS A 338      -5.012   7.404 -24.758  1.00 10.00      A   
ATOM   3194  N   ASP A 339      -3.768   5.558 -24.517  1.00 10.00      A   
ATOM   3195  HN  ASP A 339      -2.987   5.047 -24.823  1.00 10.00      A   
ATOM   3196  CA  ASP A 339      -4.626   4.997 -23.474  1.00 10.00      A   
ATOM   3197  CB  ASP A 339      -4.896   3.513 -23.732  1.00 10.00      A   
ATOM   3198  CG  ASP A 339      -6.173   3.031 -23.076  1.00 10.00      A   
ATOM   3199  OD1 ASP A 339      -7.140   3.817 -23.000  1.00 10.00      A   
ATOM   3200  OD2 ASP A 339      -6.224   1.862 -22.645  1.00 10.00      A   
ATOM   3201  C   ASP A 339      -4.017   5.198 -22.088  1.00 10.00      A   
ATOM   3202  O   ASP A 339      -4.574   4.752 -21.082  1.00 10.00      A   
ATOM   3203  N   LEU A 340      -2.881   5.888 -22.046  1.00 10.00      A   
ATOM   3204  HN  LEU A 340      -2.502   6.231 -22.880  1.00 10.00      A   
ATOM   3205  CA  LEU A 340      -2.188   6.151 -20.791  1.00 10.00      A   
ATOM   3206  CB  LEU A 340      -0.852   6.855 -21.046  1.00 10.00      A   
ATOM   3207  CG  LEU A 340       0.194   6.725 -19.936  1.00 10.00      A   
ATOM   3208  CD1 LEU A 340       0.822   5.342 -19.949  1.00 10.00      A   
ATOM   3209  CD2 LEU A 340       1.260   7.794 -20.072  1.00 10.00      A   
ATOM   3210  C   LEU A 340      -3.062   6.982 -19.858  1.00 10.00      A   
ATOM   3211  O   LEU A 340      -3.724   7.925 -20.292  1.00 10.00      A   
ATOM   3212  N   ARG A 341      -3.073   6.616 -18.585  1.00 10.00      A   
ATOM   3213  HN  ARG A 341      -2.518   5.856 -18.303  1.00 10.00      A   
ATOM   3214  CA  ARG A 341      -3.877   7.314 -17.590  1.00 10.00      A   
ATOM   3215  CB  ARG A 341      -4.849   6.341 -16.908  1.00 10.00      A   
ATOM   3216  CG  ARG A 341      -5.609   5.430 -17.855  1.00 10.00      A   
ATOM   3217  CD  ARG A 341      -6.617   6.204 -18.684  1.00 10.00      A   
ATOM   3218  NE  ARG A 341      -7.119   5.417 -19.810  1.00 10.00      A   
ATOM   3219  HE  ARG A 341      -6.457   5.112 -20.478  1.00 10.00      A   
ATOM   3220  CZ  ARG A 341      -8.398   5.087 -19.973  1.00 10.00      A   
ATOM   3221  NH1 ARG A 341      -9.302   5.473 -19.079  1.00 10.00      A   
ATOM   3222 HH11 ARG A 341     -10.304   5.217 -19.202  1.00 10.00      A   
ATOM   3223 HH12 ARG A 341      -9.012   6.035 -18.247  1.00 10.00      A   
ATOM   3224  NH2 ARG A 341      -8.779   4.392 -21.036  1.00 10.00      A   
ATOM   3225 HH21 ARG A 341      -8.069   4.098 -21.759  1.00 10.00      A   
ATOM   3226 HH22 ARG A 341      -9.781   4.133 -21.163  1.00 10.00      A   
ATOM   3227  C   ARG A 341      -2.994   7.946 -16.525  1.00 10.00      A   
ATOM   3228  O   ARG A 341      -3.255   9.059 -16.062  1.00 10.00      A   
ATOM   3229  N   GLU A 342      -1.942   7.235 -16.149  1.00 10.00      A   
ATOM   3230  HN  GLU A 342      -1.760   6.377 -16.587  1.00 10.00      A   
ATOM   3231  CA  GLU A 342      -1.038   7.704 -15.117  1.00 10.00      A   
ATOM   3232  CB  GLU A 342      -1.160   6.808 -13.879  1.00 10.00      A   
ATOM   3233  CG  GLU A 342      -0.240   7.209 -12.741  1.00 10.00      A   
ATOM   3234  CD  GLU A 342      -0.334   6.285 -11.554  1.00 10.00      A   
ATOM   3235  OE1 GLU A 342      -1.215   6.495 -10.699  1.00 10.00      A   
ATOM   3236  OE2 GLU A 342       0.491   5.357 -11.456  1.00 10.00      A   
ATOM   3237  C   GLU A 342       0.410   7.724 -15.596  1.00 10.00      A   
ATOM   3238  O   GLU A 342       0.877   6.779 -16.244  1.00 10.00      A   
ATOM   3239  N   LEU A 343       1.109   8.802 -15.262  1.00 10.00      A   
ATOM   3240  HN  LEU A 343       0.664   9.519 -14.753  1.00 10.00      A   
ATOM   3241  CA  LEU A 343       2.509   8.965 -15.615  1.00 10.00      A   
ATOM   3242  CB  LEU A 343       2.656   9.886 -16.827  1.00 10.00      A   
ATOM   3243  CG  LEU A 343       4.078  10.090 -17.360  1.00 10.00      A   
ATOM   3244  CD1 LEU A 343       4.702   8.759 -17.748  1.00 10.00      A   
ATOM   3245  CD2 LEU A 343       4.065  11.036 -18.549  1.00 10.00      A   
ATOM   3246  C   LEU A 343       3.264   9.538 -14.421  1.00 10.00      A   
ATOM   3247  O   LEU A 343       2.955  10.633 -13.945  1.00 10.00      A   
ATOM   3248  N   ARG A 344       4.224   8.780 -13.918  1.00 10.00      A   
ATOM   3249  HN  ARG A 344       4.408   7.905 -14.327  1.00 10.00      A   
ATOM   3250  CA  ARG A 344       5.017   9.212 -12.777  1.00 10.00      A   
ATOM   3251  CB  ARG A 344       4.808   8.280 -11.574  1.00 10.00      A   
ATOM   3252  CG  ARG A 344       3.344   8.144 -11.170  1.00 10.00      A   
ATOM   3253  CD  ARG A 344       3.164   7.582  -9.763  1.00 10.00      A   
ATOM   3254  NE  ARG A 344       1.760   7.237  -9.519  1.00 10.00      A   
ATOM   3255  HE  ARG A 344       1.262   6.853 -10.277  1.00 10.00      A   
ATOM   3256  CZ  ARG A 344       1.121   7.378  -8.352  1.00 10.00      A   
ATOM   3257  NH1 ARG A 344       1.751   7.844  -7.281  1.00 10.00      A   
ATOM   3258 HH11 ARG A 344       1.235   7.951  -6.374  1.00 10.00      A   
ATOM   3259 HH12 ARG A 344       2.758   8.102  -7.332  1.00 10.00      A   
ATOM   3260  NH2 ARG A 344      -0.169   7.079  -8.276  1.00 10.00      A   
ATOM   3261 HH21 ARG A 344      -0.682   6.740  -9.128  1.00 10.00      A   
ATOM   3262 HH22 ARG A 344      -0.690   7.188  -7.373  1.00 10.00      A   
ATOM   3263  C   ARG A 344       6.490   9.334 -13.145  1.00 10.00      A   
ATOM   3264  O   ARG A 344       7.152   8.341 -13.449  1.00 10.00      A   
ATOM   3265  N   VAL A 345       6.983  10.565 -13.139  1.00 10.00      A   
ATOM   3266  HN  VAL A 345       6.393  11.312 -12.891  1.00 10.00      A   
ATOM   3267  CA  VAL A 345       8.369  10.852 -13.470  1.00 10.00      A   
ATOM   3268  CB  VAL A 345       8.480  12.060 -14.430  1.00 10.00      A   
ATOM   3269  CG1 VAL A 345       9.925  12.278 -14.864  1.00 10.00      A   
ATOM   3270  CG2 VAL A 345       7.573  11.877 -15.639  1.00 10.00      A   
ATOM   3271  C   VAL A 345       9.165  11.148 -12.206  1.00 10.00      A   
ATOM   3272  O   VAL A 345       8.894  12.123 -11.502  1.00 10.00      A   
ATOM   3273  N   PHE A 346      10.139  10.301 -11.919  1.00 10.00      A   
ATOM   3274  HN  PHE A 346      10.300   9.535 -12.517  1.00 10.00      A   
ATOM   3275  CA  PHE A 346      10.981  10.475 -10.744  1.00 10.00      A   
ATOM   3276  CB  PHE A 346      11.103   9.159  -9.969  1.00 10.00      A   
ATOM   3277  CG  PHE A 346       9.807   8.662  -9.392  1.00 10.00      A   
ATOM   3278  CD1 PHE A 346       9.088   7.669 -10.032  1.00 10.00      A   
ATOM   3279  CD2 PHE A 346       9.314   9.183  -8.207  1.00 10.00      A   
ATOM   3280  CE1 PHE A 346       7.901   7.201  -9.502  1.00 10.00      A   
ATOM   3281  CE2 PHE A 346       8.126   8.722  -7.672  1.00 10.00      A   
ATOM   3282  CZ  PHE A 346       7.419   7.728  -8.319  1.00 10.00      A   
ATOM   3283  C   PHE A 346      12.366  10.975 -11.147  1.00 10.00      A   
ATOM   3284  O   PHE A 346      12.928  10.519 -12.143  1.00 10.00      A   
ATOM   3285  N   PRO A 347      12.927  11.930 -10.389  1.00 10.00      A   
ATOM   3286  CA  PRO A 347      14.254  12.483 -10.667  1.00 10.00      A   
ATOM   3287  CB  PRO A 347      14.255  13.791  -9.872  1.00 10.00      A   
ATOM   3288  CG  PRO A 347      13.344  13.530  -8.719  1.00 10.00      A   
ATOM   3289  CD  PRO A 347      12.308  12.549  -9.201  1.00 10.00      A   
ATOM   3290  C   PRO A 347      15.375  11.559 -10.178  1.00 10.00      A   
ATOM   3291  O   PRO A 347      15.411  11.166  -9.008  1.00 10.00      A   
ATOM   3292  N   SER A 348      16.289  11.218 -11.078  1.00 10.00      A   
ATOM   3293  HN  SER A 348      16.200  11.552 -12.005  1.00 10.00      A   
ATOM   3294  CA  SER A 348      17.407  10.349 -10.745  1.00 10.00      A   
ATOM   3295  CB  SER A 348      18.079   9.856 -12.028  1.00 10.00      A   
ATOM   3296  OG  SER A 348      18.301  10.928 -12.933  1.00 10.00      A   
ATOM   3297  HG  SER A 348      17.456  11.194 -13.341  1.00 10.00      A   
ATOM   3298  C   SER A 348      18.419  11.062  -9.848  1.00 10.00      A   
ATOM   3299  O   SER A 348      18.918  10.490  -8.875  1.00 10.00      A   
ATOM   3300  N   GLU A 349      18.712  12.310 -10.183  1.00 10.00      A   
ATOM   3301  HN  GLU A 349      18.276  12.700 -10.969  1.00 10.00      A   
ATOM   3302  CA  GLU A 349      19.658  13.118  -9.422  1.00 10.00      A   
ATOM   3303  CB  GLU A 349      20.814  13.572 -10.320  1.00 10.00      A   
ATOM   3304  CG  GLU A 349      21.636  12.441 -10.922  1.00 10.00      A   
ATOM   3305  CD  GLU A 349      22.687  11.894  -9.972  1.00 10.00      A   
ATOM   3306  OE1 GLU A 349      22.533  12.048  -8.741  1.00 10.00      A   
ATOM   3307  OE2 GLU A 349      23.678  11.307 -10.454  1.00 10.00      A   
ATOM   3308  C   GLU A 349      18.955  14.340  -8.830  1.00 10.00      A   
ATOM   3309  O   GLU A 349      19.063  15.445  -9.364  1.00 10.00      A   
ATOM   3310  N   PRO A 350      18.214  14.168  -7.721  1.00 10.00      A   
ATOM   3311  CA  PRO A 350      17.487  15.264  -7.080  1.00 10.00      A   
ATOM   3312  CB  PRO A 350      16.449  14.532  -6.231  1.00 10.00      A   
ATOM   3313  CG  PRO A 350      17.104  13.245  -5.869  1.00 10.00      A   
ATOM   3314  CD  PRO A 350      18.016  12.887  -7.013  1.00 10.00      A   
ATOM   3315  C   PRO A 350      18.380  16.131  -6.196  1.00 10.00      A   
ATOM   3316  O   PRO A 350      17.996  17.228  -5.793  1.00 10.00      A   
ATOM   3317  N   PHE A 351      19.577  15.647  -5.902  1.00 10.00      A   
ATOM   3318  HN  PHE A 351      19.845  14.770  -6.265  1.00 10.00      A   
ATOM   3319  CA  PHE A 351      20.506  16.386  -5.058  1.00 10.00      A   
ATOM   3320  CB  PHE A 351      21.281  15.436  -4.145  1.00 10.00      A   
ATOM   3321  CG  PHE A 351      20.472  14.925  -2.985  1.00 10.00      A   
ATOM   3322  CD1 PHE A 351      19.676  13.799  -3.115  1.00 10.00      A   
ATOM   3323  CD2 PHE A 351      20.505  15.577  -1.762  1.00 10.00      A   
ATOM   3324  CE1 PHE A 351      18.930  13.335  -2.047  1.00 10.00      A   
ATOM   3325  CE2 PHE A 351      19.764  15.118  -0.690  1.00 10.00      A   
ATOM   3326  CZ  PHE A 351      18.975  13.994  -0.832  1.00 10.00      A   
ATOM   3327  C   PHE A 351      21.452  17.240  -5.894  1.00 10.00      A   
ATOM   3328  O   PHE A 351      22.413  17.816  -5.381  1.00 10.00      A   
ATOM   3329  N   VAL A 352      21.176  17.310  -7.190  1.00 10.00      A   
ATOM   3330  HN  VAL A 352      20.405  16.816  -7.540  1.00 10.00      A   
ATOM   3331  CA  VAL A 352      21.987  18.098  -8.110  1.00 10.00      A   
ATOM   3332  CB  VAL A 352      22.523  17.235  -9.277  1.00 10.00      A   
ATOM   3333  CG1 VAL A 352      23.453  18.046 -10.167  1.00 10.00      A   
ATOM   3334  CG2 VAL A 352      23.238  15.998  -8.754  1.00 10.00      A   
ATOM   3335  C   VAL A 352      21.159  19.249  -8.672  1.00 10.00      A   
ATOM   3336  O   VAL A 352      20.107  19.026  -9.272  1.00 10.00      A   
ATOM   3337  N   MET A 353      21.634  20.471  -8.474  1.00 10.00      A   
ATOM   3338  HN  MET A 353      22.483  20.585  -7.995  1.00 10.00      A   
ATOM   3339  CA  MET A 353      20.936  21.654  -8.952  1.00 10.00      A   
ATOM   3340  CB  MET A 353      21.571  22.915  -8.353  1.00 10.00      A   
ATOM   3341  CG  MET A 353      20.996  24.215  -8.886  1.00 10.00      A   
ATOM   3342  SD  MET A 353      21.635  25.664  -8.027  1.00 10.00      A   
ATOM   3343  CE  MET A 353      20.738  26.965  -8.872  1.00 10.00      A   
ATOM   3344  C   MET A 353      20.960  21.729 -10.473  1.00 10.00      A   
ATOM   3345  O   MET A 353      19.938  21.994 -11.109  1.00 10.00      A   
ATOM   3346  N   GLU A 354      22.126  21.474 -11.048  1.00 10.00      A   
ATOM   3347  HN  GLU A 354      22.894  21.241 -10.481  1.00 10.00      A   
ATOM   3348  CA  GLU A 354      22.297  21.529 -12.495  1.00 10.00      A   
ATOM   3349  CB  GLU A 354      23.783  21.504 -12.855  1.00 10.00      A   
ATOM   3350  CG  GLU A 354      24.627  22.501 -12.074  1.00 10.00      A   
ATOM   3351  CD  GLU A 354      24.284  23.942 -12.391  1.00 10.00      A   
ATOM   3352  OE1 GLU A 354      24.764  24.458 -13.423  1.00 10.00      A   
ATOM   3353  OE2 GLU A 354      23.543  24.574 -11.608  1.00 10.00      A   
ATOM   3354  C   GLU A 354      21.561  20.385 -13.197  1.00 10.00      A   
ATOM   3355  O   GLU A 354      21.655  19.231 -12.780  1.00 10.00      A   
ATOM   3356  N   PRO A 355      20.817  20.700 -14.272  1.00 10.00      A   
ATOM   3357  CA  PRO A 355      20.052  19.707 -15.043  1.00 10.00      A   
ATOM   3358  CB  PRO A 355      19.385  20.540 -16.145  1.00 10.00      A   
ATOM   3359  CG  PRO A 355      19.393  21.933 -15.620  1.00 10.00      A   
ATOM   3360  CD  PRO A 355      20.657  22.054 -14.822  1.00 10.00      A   
ATOM   3361  C   PRO A 355      20.940  18.634 -15.665  1.00 10.00      A   
ATOM   3362  O   PRO A 355      21.859  18.936 -16.427  1.00 10.00      A   
ATOM   3363  N   ASN A 356      20.658  17.381 -15.334  1.00 10.00      A   
ATOM   3364  HN  ASN A 356      19.922  17.207 -14.712  1.00 10.00      A   
ATOM   3365  CA  ASN A 356      21.428  16.257 -15.857  1.00 10.00      A   
ATOM   3366  CB  ASN A 356      21.401  15.062 -14.890  1.00 10.00      A   
ATOM   3367  CG  ASN A 356      20.003  14.687 -14.425  1.00 10.00      A   
ATOM   3368  OD1 ASN A 356      19.496  15.230 -13.442  1.00 10.00      A   
ATOM   3369  ND2 ASN A 356      19.374  13.751 -15.117  1.00 10.00      A   
ATOM   3370 HD21 ASN A 356      19.834  13.347 -15.882  1.00 10.00      A   
ATOM   3371 HD22 ASN A 356      18.453  13.504 -14.839  1.00 10.00      A   
ATOM   3372  C   ASN A 356      20.973  15.840 -17.255  1.00 10.00      A   
ATOM   3373  O   ASN A 356      21.787  15.426 -18.079  1.00 10.00      A   
ATOM   3374  N   VAL A 357      19.676  15.943 -17.516  1.00 10.00      A   
ATOM   3375  HN  VAL A 357      19.073  16.284 -16.824  1.00 10.00      A   
ATOM   3376  CA  VAL A 357      19.128  15.575 -18.822  1.00 10.00      A   
ATOM   3377  CB  VAL A 357      18.354  14.238 -18.785  1.00 10.00      A   
ATOM   3378  CG1 VAL A 357      19.299  13.065 -18.576  1.00 10.00      A   
ATOM   3379  CG2 VAL A 357      17.276  14.265 -17.717  1.00 10.00      A   
ATOM   3380  C   VAL A 357      18.210  16.673 -19.350  1.00 10.00      A   
ATOM   3381  O   VAL A 357      17.929  17.655 -18.650  1.00 10.00      A   
ATOM   3382  N   ALA A 358      17.736  16.504 -20.574  1.00 10.00      A   
ATOM   3383  HN  ALA A 358      17.983  15.691 -21.083  1.00 10.00      A   
ATOM   3384  CA  ALA A 358      16.861  17.486 -21.193  1.00 10.00      A   
ATOM   3385  CB  ALA A 358      17.059  17.509 -22.701  1.00 10.00      A   
ATOM   3386  C   ALA A 358      15.395  17.246 -20.833  1.00 10.00      A   
ATOM   3387  O   ALA A 358      14.581  16.908 -21.692  1.00 10.00      A   
ATOM   3388  N   LEU A 359      15.080  17.389 -19.553  1.00 10.00      A   
ATOM   3389  HN  LEU A 359      15.784  17.624 -18.914  1.00 10.00      A   
ATOM   3390  CA  LEU A 359      13.720  17.219 -19.068  1.00 10.00      A   
ATOM   3391  CB  LEU A 359      13.627  16.008 -18.138  1.00 10.00      A   
ATOM   3392  CG  LEU A 359      12.230  15.673 -17.605  1.00 10.00      A   
ATOM   3393  CD1 LEU A 359      11.702  14.400 -18.247  1.00 10.00      A   
ATOM   3394  CD2 LEU A 359      12.245  15.549 -16.090  1.00 10.00      A   
ATOM   3395  C   LEU A 359      13.321  18.477 -18.313  1.00 10.00      A   
ATOM   3396  O   LEU A 359      13.711  18.668 -17.153  1.00 10.00      A   
ATOM   3397  N   THR A 360      12.581  19.351 -18.973  1.00 10.00      A   
ATOM   3398  HN  THR A 360      12.310  19.154 -19.905  1.00 10.00      A   
ATOM   3399  CA  THR A 360      12.167  20.599 -18.359  1.00 10.00      A   
ATOM   3400  CB  THR A 360      12.658  21.838 -19.146  1.00 10.00      A   
ATOM   3401  OG1 THR A 360      12.275  21.748 -20.525  1.00 10.00      A   
ATOM   3402  HG1 THR A 360      11.526  22.340 -20.691  1.00 10.00      A   
ATOM   3403  CG2 THR A 360      14.172  21.945 -19.064  1.00 10.00      A   
ATOM   3404  C   THR A 360      10.665  20.677 -18.089  1.00 10.00      A   
ATOM   3405  O   THR A 360      10.223  20.474 -16.956  1.00 10.00      A   
ATOM   3406  N   GLU A 361       9.880  20.936 -19.126  1.00 10.00      A   
ATOM   3407  HN  GLU A 361      10.277  21.016 -20.017  1.00 10.00      A   
ATOM   3408  CA  GLU A 361       8.437  21.079 -18.966  1.00 10.00      A   
ATOM   3409  CB  GLU A 361       8.096  22.496 -18.480  1.00 10.00      A   
ATOM   3410  CG  GLU A 361       8.256  23.590 -19.533  1.00 10.00      A   
ATOM   3411  CD  GLU A 361       9.679  23.745 -20.041  1.00 10.00      A   
ATOM   3412  OE1 GLU A 361       9.987  23.234 -21.140  1.00 10.00      A   
ATOM   3413  OE2 GLU A 361      10.496  24.388 -19.355  1.00 10.00      A   
ATOM   3414  C   GLU A 361       7.660  20.767 -20.248  1.00 10.00      A   
ATOM   3415  O   GLU A 361       6.469  20.443 -20.194  1.00 10.00      A   
ATOM   3416  N   GLN A 362       8.324  20.879 -21.397  1.00 10.00      A   
ATOM   3417  HN  GLN A 362       9.265  21.146 -21.376  1.00 10.00      A   
ATOM   3418  CA  GLN A 362       7.689  20.623 -22.686  1.00 10.00      A   
ATOM   3419  CB  GLN A 362       8.686  20.817 -23.829  1.00 10.00      A   
ATOM   3420  CG  GLN A 362       8.058  20.822 -25.218  1.00 10.00      A   
ATOM   3421  CD  GLN A 362       6.951  21.849 -25.366  1.00 10.00      A   
ATOM   3422  OE1 GLN A 362       6.970  22.904 -24.732  1.00 10.00      A   
ATOM   3423  NE2 GLN A 362       5.978  21.550 -26.205  1.00 10.00      A   
ATOM   3424 HE21 GLN A 362       6.024  20.692 -26.681  1.00 10.00      A   
ATOM   3425 HE22 GLN A 362       5.249  22.196 -26.316  1.00 10.00      A   
ATOM   3426  C   GLN A 362       7.072  19.228 -22.742  1.00 10.00      A   
ATOM   3427  O   GLN A 362       6.015  19.031 -23.346  1.00 10.00      A   
ATOM   3428  N   GLY A 363       7.729  18.272 -22.099  1.00 10.00      A   
ATOM   3429  HN  GLY A 363       8.582  18.492 -21.642  1.00 10.00      A   
ATOM   3430  CA  GLY A 363       7.235  16.916 -22.070  1.00 10.00      A   
ATOM   3431  C   GLY A 363       5.841  16.836 -21.484  1.00 10.00      A   
ATOM   3432  O   GLY A 363       4.970  16.178 -22.046  1.00 10.00      A   
ATOM   3433  N   LEU A 364       5.621  17.536 -20.373  1.00 10.00      A   
ATOM   3434  HN  LEU A 364       6.350  18.073 -19.997  1.00 10.00      A   
ATOM   3435  CA  LEU A 364       4.319  17.535 -19.714  1.00 10.00      A   
ATOM   3436  CB  LEU A 364       4.373  18.305 -18.388  1.00 10.00      A   
ATOM   3437  CG  LEU A 364       3.740  17.623 -17.169  1.00 10.00      A   
ATOM   3438  CD1 LEU A 364       3.833  18.523 -15.949  1.00 10.00      A   
ATOM   3439  CD2 LEU A 364       2.293  17.230 -17.436  1.00 10.00      A   
ATOM   3440  C   LEU A 364       3.254  18.130 -20.633  1.00 10.00      A   
ATOM   3441  O   LEU A 364       2.128  17.628 -20.710  1.00 10.00      A   
ATOM   3442  N   VAL A 365       3.615  19.199 -21.334  1.00 10.00      A   
ATOM   3443  HN  VAL A 365       4.521  19.561 -21.220  1.00 10.00      A   
ATOM   3444  CA  VAL A 365       2.699  19.854 -22.260  1.00 10.00      A   
ATOM   3445  CB  VAL A 365       3.322  21.142 -22.846  1.00 10.00      A   
ATOM   3446  CG1 VAL A 365       2.348  21.846 -23.782  1.00 10.00      A   
ATOM   3447  CG2 VAL A 365       3.759  22.079 -21.730  1.00 10.00      A   
ATOM   3448  C   VAL A 365       2.334  18.902 -23.399  1.00 10.00      A   
ATOM   3449  O   VAL A 365       1.159  18.713 -23.722  1.00 10.00      A   
ATOM   3450  N   SER A 366       3.348  18.286 -23.985  1.00 10.00      A   
ATOM   3451  HN  SER A 366       4.266  18.466 -23.675  1.00 10.00      A   
ATOM   3452  CA  SER A 366       3.141  17.352 -25.079  1.00 10.00      A   
ATOM   3453  CB  SER A 366       4.480  16.967 -25.703  1.00 10.00      A   
ATOM   3454  OG  SER A 366       5.218  18.133 -26.039  1.00 10.00      A   
ATOM   3455  HG  SER A 366       6.145  18.005 -25.795  1.00 10.00      A   
ATOM   3456  C   SER A 366       2.363  16.118 -24.620  1.00 10.00      A   
ATOM   3457  O   SER A 366       1.592  15.546 -25.389  1.00 10.00      A   
ATOM   3458  N   VAL A 367       2.556  15.729 -23.364  1.00 10.00      A   
ATOM   3459  HN  VAL A 367       3.190  16.227 -22.800  1.00 10.00      A   
ATOM   3460  CA  VAL A 367       1.870  14.573 -22.803  1.00 10.00      A   
ATOM   3461  CB  VAL A 367       2.502  14.126 -21.463  1.00 10.00      A   
ATOM   3462  CG1 VAL A 367       1.538  13.266 -20.659  1.00 10.00      A   
ATOM   3463  CG2 VAL A 367       3.795  13.367 -21.719  1.00 10.00      A   
ATOM   3464  C   VAL A 367       0.382  14.857 -22.617  1.00 10.00      A   
ATOM   3465  O   VAL A 367      -0.460  14.057 -23.013  1.00 10.00      A   
ATOM   3466  N   SER A 368       0.062  16.010 -22.047  1.00 10.00      A   
ATOM   3467  HN  SER A 368       0.777  16.632 -21.782  1.00 10.00      A   
ATOM   3468  CA  SER A 368      -1.331  16.375 -21.814  1.00 10.00      A   
ATOM   3469  CB  SER A 368      -1.421  17.640 -20.961  1.00 10.00      A   
ATOM   3470  OG  SER A 368      -0.402  18.558 -21.306  1.00 10.00      A   
ATOM   3471  HG  SER A 368       0.422  18.305 -20.869  1.00 10.00      A   
ATOM   3472  C   SER A 368      -2.091  16.551 -23.128  1.00 10.00      A   
ATOM   3473  O   SER A 368      -3.288  16.262 -23.212  1.00 10.00      A   
ATOM   3474  N   MET A 369      -1.387  17.018 -24.153  1.00 10.00      A   
ATOM   3475  HN  MET A 369      -0.438  17.242 -24.019  1.00 10.00      A   
ATOM   3476  CA  MET A 369      -1.987  17.228 -25.462  1.00 10.00      A   
ATOM   3477  CB  MET A 369      -1.206  18.282 -26.250  1.00 10.00      A   
ATOM   3478  CG  MET A 369      -1.269  19.682 -25.665  1.00 10.00      A   
ATOM   3479  SD  MET A 369      -0.285  20.865 -26.606  1.00 10.00      A   
ATOM   3480  CE  MET A 369      -1.112  20.806 -28.196  1.00 10.00      A   
ATOM   3481  C   MET A 369      -2.030  15.930 -26.260  1.00 10.00      A   
ATOM   3482  O   MET A 369      -2.871  15.758 -27.138  1.00 10.00      A   
ATOM   3483  N   GLY A 370      -1.115  15.020 -25.958  1.00 10.00      A   
ATOM   3484  HN  GLY A 370      -0.463  15.208 -25.250  1.00 10.00      A   
ATOM   3485  CA  GLY A 370      -1.063  13.758 -26.668  1.00 10.00      A   
ATOM   3486  C   GLY A 370      -1.967  12.709 -26.068  1.00 10.00      A   
ATOM   3487  O   GLY A 370      -2.626  11.968 -26.795  1.00 10.00      A   
ATOM   3488  N   CYS A 371      -1.998  12.653 -24.748  1.00 10.00      A   
ATOM   3489  HN  CYS A 371      -1.448  13.282 -24.231  1.00 10.00      A   
ATOM   3490  CA  CYS A 371      -2.815  11.689 -24.035  1.00 10.00      A   
ATOM   3491  CB  CYS A 371      -2.035  11.129 -22.850  1.00 10.00      A   
ATOM   3492  SG  CYS A 371      -0.359  10.610 -23.275  1.00 10.00      A   
ATOM   3493  HG  CYS A 371       0.448  10.990 -22.292  1.00 10.00      A   
ATOM   3494  C   CYS A 371      -4.113  12.327 -23.563  1.00 10.00      A   
ATOM   3495  O   CYS A 371      -4.114  13.176 -22.669  1.00 10.00      A   
ATOM   3496  N   PRO A 372      -5.238  11.938 -24.170  1.00 10.00      A   
ATOM   3497  CA  PRO A 372      -6.546  12.475 -23.818  1.00 10.00      A   
ATOM   3498  CB  PRO A 372      -7.393  12.139 -25.046  1.00 10.00      A   
ATOM   3499  CG  PRO A 372      -6.799  10.875 -25.561  1.00 10.00      A   
ATOM   3500  CD  PRO A 372      -5.322  10.949 -25.265  1.00 10.00      A   
ATOM   3501  C   PRO A 372      -7.140  11.823 -22.570  1.00 10.00      A   
ATOM   3502  O   PRO A 372      -8.174  12.261 -22.071  1.00 10.00      A   
ATOM   3503  N   LYS A 373      -6.493  10.783 -22.060  1.00 10.00      A   
ATOM   3504  HN  LYS A 373      -5.662  10.474 -22.485  1.00 10.00      A   
ATOM   3505  CA  LYS A 373      -6.994  10.088 -20.879  1.00 10.00      A   
ATOM   3506  CB  LYS A 373      -7.275   8.621 -21.197  1.00 10.00      A   
ATOM   3507  CG  LYS A 373      -8.406   8.408 -22.190  1.00 10.00      A   
ATOM   3508  CD  LYS A 373      -9.745   8.805 -21.592  1.00 10.00      A   
ATOM   3509  CE  LYS A 373     -10.865   8.664 -22.609  1.00 10.00      A   
ATOM   3510  NZ  LYS A 373     -11.186   7.240 -22.904  1.00 10.00      A   
ATOM   3511  HZ1 LYS A 373     -11.465   6.745 -22.033  1.00 10.00      A   
ATOM   3512  HZ2 LYS A 373     -10.357   6.760 -23.310  1.00 10.00      A   
ATOM   3513  HZ3 LYS A 373     -11.970   7.186 -23.587  1.00 10.00      A   
ATOM   3514  C   LYS A 373      -6.040  10.209 -19.696  1.00 10.00      A   
ATOM   3515  O   LYS A 373      -6.168   9.491 -18.704  1.00 10.00      A   
ATOM   3516  N   LEU A 374      -5.083  11.116 -19.807  1.00 10.00      A   
ATOM   3517  HN  LEU A 374      -5.024  11.648 -20.625  1.00 10.00      A   
ATOM   3518  CA  LEU A 374      -4.120  11.336 -18.741  1.00 10.00      A   
ATOM   3519  CB  LEU A 374      -2.894  12.079 -19.287  1.00 10.00      A   
ATOM   3520  CG  LEU A 374      -1.524  11.581 -18.816  1.00 10.00      A   
ATOM   3521  CD1 LEU A 374      -1.398  11.683 -17.307  1.00 10.00      A   
ATOM   3522  CD2 LEU A 374      -1.283  10.153 -19.275  1.00 10.00      A   
ATOM   3523  C   LEU A 374      -4.767  12.150 -17.625  1.00 10.00      A   
ATOM   3524  O   LEU A 374      -5.153  13.300 -17.838  1.00 10.00      A   
ATOM   3525  N   GLU A 375      -4.899  11.549 -16.448  1.00 10.00      A   
ATOM   3526  HN  GLU A 375      -4.585  10.624 -16.341  1.00 10.00      A   
ATOM   3527  CA  GLU A 375      -5.511  12.233 -15.316  1.00 10.00      A   
ATOM   3528  CB  GLU A 375      -6.939  11.745 -15.081  1.00 10.00      A   
ATOM   3529  CG  GLU A 375      -7.078  10.241 -14.927  1.00 10.00      A   
ATOM   3530  CD  GLU A 375      -8.458   9.856 -14.450  1.00 10.00      A   
ATOM   3531  OE1 GLU A 375      -8.668   9.791 -13.222  1.00 10.00      A   
ATOM   3532  OE2 GLU A 375      -9.347   9.632 -15.298  1.00 10.00      A   
ATOM   3533  C   GLU A 375      -4.678  12.121 -14.040  1.00 10.00      A   
ATOM   3534  O   GLU A 375      -4.955  12.808 -13.052  1.00 10.00      A   
ATOM   3535  N   SER A 376      -3.674  11.256 -14.052  1.00 10.00      A   
ATOM   3536  HN  SER A 376      -3.512  10.711 -14.852  1.00 10.00      A   
ATOM   3537  CA  SER A 376      -2.801  11.091 -12.902  1.00 10.00      A   
ATOM   3538  CB  SER A 376      -2.858   9.654 -12.386  1.00 10.00      A   
ATOM   3539  OG  SER A 376      -4.192   9.265 -12.099  1.00 10.00      A   
ATOM   3540  HG  SER A 376      -4.183   8.574 -11.425  1.00 10.00      A   
ATOM   3541  C   SER A 376      -1.375  11.472 -13.287  1.00 10.00      A   
ATOM   3542  O   SER A 376      -0.658  10.696 -13.928  1.00 10.00      A   
ATOM   3543  N   VAL A 377      -0.973  12.674 -12.905  1.00 10.00      A   
ATOM   3544  HN  VAL A 377      -1.587  13.242 -12.385  1.00 10.00      A   
ATOM   3545  CA  VAL A 377       0.351  13.175 -13.238  1.00 10.00      A   
ATOM   3546  CB  VAL A 377       0.266  14.529 -13.988  1.00 10.00      A   
ATOM   3547  CG1 VAL A 377       1.651  15.116 -14.231  1.00 10.00      A   
ATOM   3548  CG2 VAL A 377      -0.481  14.380 -15.301  1.00 10.00      A   
ATOM   3549  C   VAL A 377       1.248  13.348 -12.014  1.00 10.00      A   
ATOM   3550  O   VAL A 377       0.831  13.866 -10.980  1.00 10.00      A   
ATOM   3551  N   LEU A 378       2.479  12.888 -12.155  1.00 10.00      A   
ATOM   3552  HN  LEU A 378       2.715  12.434 -12.997  1.00 10.00      A   
ATOM   3553  CA  LEU A 378       3.506  13.018 -11.130  1.00 10.00      A   
ATOM   3554  CB  LEU A 378       3.739  11.679 -10.421  1.00 10.00      A   
ATOM   3555  CG  LEU A 378       4.676  11.700  -9.207  1.00 10.00      A   
ATOM   3556  CD1 LEU A 378       4.172  10.757  -8.127  1.00 10.00      A   
ATOM   3557  CD2 LEU A 378       6.093  11.330  -9.614  1.00 10.00      A   
ATOM   3558  C   LEU A 378       4.764  13.463 -11.857  1.00 10.00      A   
ATOM   3559  O   LEU A 378       5.349  12.690 -12.619  1.00 10.00      A   
ATOM   3560  N   TYR A 379       5.174  14.702 -11.649  1.00 10.00      A   
ATOM   3561  HN  TYR A 379       4.701  15.271 -10.994  1.00 10.00      A   
ATOM   3562  CA  TYR A 379       6.323  15.233 -12.364  1.00 10.00      A   
ATOM   3563  CB  TYR A 379       5.809  16.096 -13.523  1.00 10.00      A   
ATOM   3564  CG  TYR A 379       6.835  16.466 -14.569  1.00 10.00      A   
ATOM   3565  CD1 TYR A 379       7.480  15.492 -15.317  1.00 10.00      A   
ATOM   3566  CD2 TYR A 379       7.142  17.796 -14.824  1.00 10.00      A   
ATOM   3567  CE1 TYR A 379       8.402  15.831 -16.289  1.00 10.00      A   
ATOM   3568  CE2 TYR A 379       8.065  18.145 -15.791  1.00 10.00      A   
ATOM   3569  CZ  TYR A 379       8.693  17.158 -16.520  1.00 10.00      A   
ATOM   3570  OH  TYR A 379       9.607  17.497 -17.492  1.00 10.00      A   
ATOM   3571  HH  TYR A 379       9.970  18.371 -17.306  1.00 10.00      A   
ATOM   3572  C   TYR A 379       7.258  16.045 -11.468  1.00 10.00      A   
ATOM   3573  O   TYR A 379       6.833  16.965 -10.765  1.00 10.00      A   
ATOM   3574  N   PHE A 380       8.534  15.684 -11.502  1.00 10.00      A   
ATOM   3575  HN  PHE A 380       8.797  14.924 -12.066  1.00 10.00      A   
ATOM   3576  CA  PHE A 380       9.562  16.374 -10.739  1.00 10.00      A   
ATOM   3577  CB  PHE A 380      10.267  15.403  -9.789  1.00 10.00      A   
ATOM   3578  CG  PHE A 380       9.496  15.071  -8.541  1.00 10.00      A   
ATOM   3579  CD1 PHE A 380       8.410  14.212  -8.584  1.00 10.00      A   
ATOM   3580  CD2 PHE A 380       9.865  15.613  -7.321  1.00 10.00      A   
ATOM   3581  CE1 PHE A 380       7.706  13.900  -7.435  1.00 10.00      A   
ATOM   3582  CE2 PHE A 380       9.165  15.306  -6.168  1.00 10.00      A   
ATOM   3583  CZ  PHE A 380       8.084  14.448  -6.225  1.00 10.00      A   
ATOM   3584  C   PHE A 380      10.577  16.958 -11.717  1.00 10.00      A   
ATOM   3585  O   PHE A 380      11.338  16.223 -12.343  1.00 10.00      A   
ATOM   3586  N   CYS A 381      10.573  18.268 -11.867  1.00 10.00      A   
ATOM   3587  HN  CYS A 381       9.944  18.812 -11.346  1.00 10.00      A   
ATOM   3588  CA  CYS A 381      11.488  18.916 -12.792  1.00 10.00      A   
ATOM   3589  CB  CYS A 381      10.717  19.510 -13.971  1.00 10.00      A   
ATOM   3590  SG  CYS A 381       9.371  20.624 -13.502  1.00 10.00      A   
ATOM   3591  HG  CYS A 381       9.430  21.694 -14.295  1.00 10.00      A   
ATOM   3592  C   CYS A 381      12.330  19.985 -12.107  1.00 10.00      A   
ATOM   3593  O   CYS A 381      12.313  20.121 -10.881  1.00 10.00      A   
ATOM   3594  N   ARG A 382      13.066  20.745 -12.908  1.00 10.00      A   
ATOM   3595  HN  ARG A 382      13.036  20.590 -13.876  1.00 10.00      A   
ATOM   3596  CA  ARG A 382      13.924  21.796 -12.383  1.00 10.00      A   
ATOM   3597  CB  ARG A 382      15.357  21.604 -12.878  1.00 10.00      A   
ATOM   3598  CG  ARG A 382      16.135  20.555 -12.104  1.00 10.00      A   
ATOM   3599  CD  ARG A 382      17.404  20.168 -12.835  1.00 10.00      A   
ATOM   3600  NE  ARG A 382      18.300  19.386 -11.992  1.00 10.00      A   
ATOM   3601  HE  ARG A 382      18.803  19.874 -11.297  1.00 10.00      A   
ATOM   3602  CZ  ARG A 382      18.481  18.073 -12.115  1.00 10.00      A   
ATOM   3603  NH1 ARG A 382      17.830  17.381 -13.042  1.00 10.00      A   
ATOM   3604 HH11 ARG A 382      17.168  17.862 -13.688  1.00 10.00      A   
ATOM   3605 HH12 ARG A 382      17.982  16.348 -13.131  1.00 10.00      A   
ATOM   3606  NH2 ARG A 382      19.306  17.451 -11.292  1.00 10.00      A   
ATOM   3607 HH21 ARG A 382      19.458  16.421 -11.373  1.00 10.00      A   
ATOM   3608 HH22 ARG A 382      19.811  17.993 -10.552  1.00 10.00      A   
ATOM   3609  C   ARG A 382      13.422  23.186 -12.749  1.00 10.00      A   
ATOM   3610  O   ARG A 382      13.997  24.189 -12.325  1.00 10.00      A   
ATOM   3611  N   GLN A 383      12.347  23.242 -13.519  1.00 10.00      A   
ATOM   3612  HN  GLN A 383      11.916  22.413 -13.803  1.00 10.00      A   
ATOM   3613  CA  GLN A 383      11.771  24.511 -13.940  1.00 10.00      A   
ATOM   3614  CB  GLN A 383      12.622  25.158 -15.043  1.00 10.00      A   
ATOM   3615  CG  GLN A 383      12.500  24.496 -16.405  1.00 10.00      A   
ATOM   3616  CD  GLN A 383      13.482  25.049 -17.416  1.00 10.00      A   
ATOM   3617  OE1 GLN A 383      14.603  25.426 -17.076  1.00 10.00      A   
ATOM   3618  NE2 GLN A 383      13.070  25.090 -18.670  1.00 10.00      A   
ATOM   3619 HE21 GLN A 383      12.158  24.760 -18.873  1.00 10.00      A   
ATOM   3620 HE22 GLN A 383      13.679  25.452 -19.348  1.00 10.00      A   
ATOM   3621  C   GLN A 383      10.346  24.294 -14.424  1.00 10.00      A   
ATOM   3622  O   GLN A 383       9.986  23.181 -14.811  1.00 10.00      A   
ATOM   3623  N   MET A 384       9.542  25.342 -14.388  1.00 10.00      A   
ATOM   3624  HN  MET A 384       9.887  26.202 -14.055  1.00 10.00      A   
ATOM   3625  CA  MET A 384       8.158  25.259 -14.828  1.00 10.00      A   
ATOM   3626  CB  MET A 384       7.259  24.715 -13.710  1.00 10.00      A   
ATOM   3627  CG  MET A 384       5.792  24.558 -14.095  1.00 10.00      A   
ATOM   3628  SD  MET A 384       5.563  23.623 -15.620  1.00 10.00      A   
ATOM   3629  CE  MET A 384       6.136  22.006 -15.111  1.00 10.00      A   
ATOM   3630  C   MET A 384       7.669  26.625 -15.284  1.00 10.00      A   
ATOM   3631  O   MET A 384       7.964  27.641 -14.654  1.00 10.00      A   
ATOM   3632  N   THR A 385       6.934  26.645 -16.381  1.00 10.00      A   
ATOM   3633  HN  THR A 385       6.737  25.799 -16.842  1.00 10.00      A   
ATOM   3634  CA  THR A 385       6.404  27.885 -16.927  1.00 10.00      A   
ATOM   3635  CB  THR A 385       6.598  27.925 -18.453  1.00 10.00      A   
ATOM   3636  OG1 THR A 385       7.382  26.795 -18.867  1.00 10.00      A   
ATOM   3637  HG1 THR A 385       8.281  27.080 -19.066  1.00 10.00      A   
ATOM   3638  CG2 THR A 385       7.296  29.209 -18.874  1.00 10.00      A   
ATOM   3639  C   THR A 385       4.916  28.015 -16.628  1.00 10.00      A   
ATOM   3640  O   THR A 385       4.181  27.025 -16.651  1.00 10.00      A   
ATOM   3641  N   ASN A 386       4.478  29.238 -16.355  1.00 10.00      A   
ATOM   3642  HN  ASN A 386       5.129  29.986 -16.341  1.00 10.00      A   
ATOM   3643  CA  ASN A 386       3.076  29.512 -16.066  1.00 10.00      A   
ATOM   3644  CB  ASN A 386       2.884  30.994 -15.738  1.00 10.00      A   
ATOM   3645  CG  ASN A 386       2.962  31.285 -14.254  1.00 10.00      A   
ATOM   3646  OD1 ASN A 386       2.467  30.519 -13.425  1.00 10.00      A   
ATOM   3647  ND2 ASN A 386       3.592  32.395 -13.903  1.00 10.00      A   
ATOM   3648 HD21 ASN A 386       3.969  32.959 -14.612  1.00 10.00      A   
ATOM   3649 HD22 ASN A 386       3.658  32.610 -12.944  1.00 10.00      A   
ATOM   3650  C   ASN A 386       2.222  29.142 -17.263  1.00 10.00      A   
ATOM   3651  O   ASN A 386       1.177  28.507 -17.125  1.00 10.00      A   
ATOM   3652  N   ALA A 387       2.694  29.532 -18.443  1.00 10.00      A   
ATOM   3653  HN  ALA A 387       3.534  30.039 -18.470  1.00 10.00      A   
ATOM   3654  CA  ALA A 387       2.002  29.250 -19.693  1.00 10.00      A   
ATOM   3655  CB  ALA A 387       2.773  29.848 -20.861  1.00 10.00      A   
ATOM   3656  C   ALA A 387       1.835  27.749 -19.891  1.00 10.00      A   
ATOM   3657  O   ALA A 387       0.784  27.284 -20.330  1.00 10.00      A   
ATOM   3658  N   ALA A 388       2.876  26.999 -19.546  1.00 10.00      A   
ATOM   3659  HN  ALA A 388       3.676  27.435 -19.185  1.00 10.00      A   
ATOM   3660  CA  ALA A 388       2.860  25.548 -19.682  1.00 10.00      A   
ATOM   3661  CB  ALA A 388       4.213  24.962 -19.309  1.00 10.00      A   
ATOM   3662  C   ALA A 388       1.754  24.930 -18.833  1.00 10.00      A   
ATOM   3663  O   ALA A 388       0.987  24.094 -19.311  1.00 10.00      A   
ATOM   3664  N   LEU A 389       1.671  25.355 -17.577  1.00 10.00      A   
ATOM   3665  HN  LEU A 389       2.316  26.021 -17.252  1.00 10.00      A   
ATOM   3666  CA  LEU A 389       0.652  24.849 -16.669  1.00 10.00      A   
ATOM   3667  CB  LEU A 389       0.837  25.420 -15.261  1.00 10.00      A   
ATOM   3668  CG  LEU A 389       1.894  24.728 -14.400  1.00 10.00      A   
ATOM   3669  CD1 LEU A 389       1.970  25.369 -13.025  1.00 10.00      A   
ATOM   3670  CD2 LEU A 389       1.582  23.246 -14.279  1.00 10.00      A   
ATOM   3671  C   LEU A 389      -0.745  25.162 -17.191  1.00 10.00      A   
ATOM   3672  O   LEU A 389      -1.657  24.338 -17.089  1.00 10.00      A   
ATOM   3673  N   ILE A 390      -0.899  26.352 -17.761  1.00 10.00      A   
ATOM   3674  HN  ILE A 390      -0.131  26.963 -17.809  1.00 10.00      A   
ATOM   3675  CA  ILE A 390      -2.176  26.773 -18.315  1.00 10.00      A   
ATOM   3676  CB  ILE A 390      -2.123  28.235 -18.814  1.00 10.00      A   
ATOM   3677  CG1 ILE A 390      -1.967  29.194 -17.628  1.00 10.00      A   
ATOM   3678  CG2 ILE A 390      -3.359  28.582 -19.632  1.00 10.00      A   
ATOM   3679  CD1 ILE A 390      -1.757  30.639 -18.021  1.00 10.00      A   
ATOM   3680  C   ILE A 390      -2.586  25.841 -19.454  1.00 10.00      A   
ATOM   3681  O   ILE A 390      -3.740  25.420 -19.539  1.00 10.00      A   
ATOM   3682  N   THR A 391      -1.626  25.498 -20.309  1.00 10.00      A   
ATOM   3683  HN  THR A 391      -0.718  25.849 -20.180  1.00 10.00      A   
ATOM   3684  CA  THR A 391      -1.888  24.608 -21.430  1.00 10.00      A   
ATOM   3685  CB  THR A 391      -0.640  24.442 -22.321  1.00 10.00      A   
ATOM   3686  OG1 THR A 391      -0.021  25.720 -22.514  1.00 10.00      A   
ATOM   3687  HG1 THR A 391      -0.705  26.400 -22.555  1.00 10.00      A   
ATOM   3688  CG2 THR A 391      -1.025  23.863 -23.676  1.00 10.00      A   
ATOM   3689  C   THR A 391      -2.345  23.235 -20.933  1.00 10.00      A   
ATOM   3690  O   THR A 391      -3.342  22.693 -21.413  1.00 10.00      A   
ATOM   3691  N   ILE A 392      -1.619  22.693 -19.958  1.00 10.00      A   
ATOM   3692  HN  ILE A 392      -0.840  23.186 -19.614  1.00 10.00      A   
ATOM   3693  CA  ILE A 392      -1.938  21.390 -19.386  1.00 10.00      A   
ATOM   3694  CB  ILE A 392      -0.922  21.002 -18.293  1.00 10.00      A   
ATOM   3695  CG1 ILE A 392       0.496  20.972 -18.868  1.00 10.00      A   
ATOM   3696  CG2 ILE A 392      -1.279  19.656 -17.678  1.00 10.00      A   
ATOM   3697  CD1 ILE A 392       1.581  21.031 -17.815  1.00 10.00      A   
ATOM   3698  C   ILE A 392      -3.345  21.380 -18.788  1.00 10.00      A   
ATOM   3699  O   ILE A 392      -4.146  20.484 -19.069  1.00 10.00      A   
ATOM   3700  N   ALA A 393      -3.643  22.397 -17.984  1.00 10.00      A   
ATOM   3701  HN  ALA A 393      -2.969  23.095 -17.827  1.00 10.00      A   
ATOM   3702  CA  ALA A 393      -4.942  22.510 -17.327  1.00 10.00      A   
ATOM   3703  CB  ALA A 393      -4.948  23.688 -16.365  1.00 10.00      A   
ATOM   3704  C   ALA A 393      -6.079  22.647 -18.331  1.00 10.00      A   
ATOM   3705  O   ALA A 393      -7.127  22.018 -18.185  1.00 10.00      A   
ATOM   3706  N   ARG A 394      -5.869  23.471 -19.349  1.00 10.00      A   
ATOM   3707  HN  ARG A 394      -5.009  23.940 -19.417  1.00 10.00      A   
ATOM   3708  CA  ARG A 394      -6.889  23.692 -20.365  1.00 10.00      A   
ATOM   3709  CB  ARG A 394      -6.557  24.903 -21.241  1.00 10.00      A   
ATOM   3710  CG  ARG A 394      -6.575  26.234 -20.505  1.00 10.00      A   
ATOM   3711  CD  ARG A 394      -6.719  27.404 -21.464  1.00 10.00      A   
ATOM   3712  NE  ARG A 394      -8.056  27.466 -22.048  1.00 10.00      A   
ATOM   3713  HE  ARG A 394      -8.385  26.660 -22.507  1.00 10.00      A   
ATOM   3714  CZ  ARG A 394      -8.849  28.536 -21.988  1.00 10.00      A   
ATOM   3715  NH1 ARG A 394      -8.446  29.637 -21.364  1.00 10.00      A   
ATOM   3716 HH11 ARG A 394      -7.506  29.675 -20.912  1.00 10.00      A   
ATOM   3717 HH12 ARG A 394      -9.071  30.475 -21.321  1.00 10.00      A   
ATOM   3718  NH2 ARG A 394     -10.052  28.498 -22.550  1.00 10.00      A   
ATOM   3719 HH21 ARG A 394     -10.377  27.634 -23.037  1.00 10.00      A   
ATOM   3720 HH22 ARG A 394     -10.679  29.329 -22.507  1.00 10.00      A   
ATOM   3721  C   ARG A 394      -7.100  22.460 -21.235  1.00 10.00      A   
ATOM   3722  O   ARG A 394      -8.230  22.140 -21.603  1.00 10.00      A   
ATOM   3723  N   ASN A 395      -6.016  21.774 -21.564  1.00 10.00      A   
ATOM   3724  HN  ASN A 395      -5.139  22.077 -21.240  1.00 10.00      A   
ATOM   3725  CA  ASN A 395      -6.093  20.587 -22.405  1.00 10.00      A   
ATOM   3726  CB  ASN A 395      -4.728  20.233 -22.995  1.00 10.00      A   
ATOM   3727  CG  ASN A 395      -4.505  20.867 -24.353  1.00 10.00      A   
ATOM   3728  OD1 ASN A 395      -4.016  21.994 -24.453  1.00 10.00      A   
ATOM   3729  ND2 ASN A 395      -4.863  20.151 -25.412  1.00 10.00      A   
ATOM   3730 HD21 ASN A 395      -5.246  19.259 -25.267  1.00 10.00      A   
ATOM   3731 HD22 ASN A 395      -4.739  20.550 -26.301  1.00 10.00      A   
ATOM   3732  C   ASN A 395      -6.683  19.389 -21.677  1.00 10.00      A   
ATOM   3733  O   ASN A 395      -7.505  18.664 -22.240  1.00 10.00      A   
ATOM   3734  N   ARG A 396      -6.264  19.180 -20.434  1.00 10.00      A   
ATOM   3735  HN  ARG A 396      -5.611  19.799 -20.031  1.00 10.00      A   
ATOM   3736  CA  ARG A 396      -6.753  18.055 -19.646  1.00 10.00      A   
ATOM   3737  CB  ARG A 396      -5.598  17.148 -19.206  1.00 10.00      A   
ATOM   3738  CG  ARG A 396      -4.920  16.386 -20.332  1.00 10.00      A   
ATOM   3739  CD  ARG A 396      -5.626  15.070 -20.623  1.00 10.00      A   
ATOM   3740  NE  ARG A 396      -6.930  15.257 -21.265  1.00 10.00      A   
ATOM   3741  HE  ARG A 396      -7.732  15.168 -20.695  1.00 10.00      A   
ATOM   3742  CZ  ARG A 396      -7.088  15.550 -22.555  1.00 10.00      A   
ATOM   3743  NH1 ARG A 396      -6.029  15.693 -23.341  1.00 10.00      A   
ATOM   3744 HH11 ARG A 396      -6.157  15.921 -24.351  1.00 10.00      A   
ATOM   3745 HH12 ARG A 396      -5.062  15.580 -22.956  1.00 10.00      A   
ATOM   3746  NH2 ARG A 396      -8.310  15.687 -23.066  1.00 10.00      A   
ATOM   3747 HH21 ARG A 396      -9.153  15.565 -22.463  1.00 10.00      A   
ATOM   3748 HH22 ARG A 396      -8.429  15.922 -24.080  1.00 10.00      A   
ATOM   3749  C   ARG A 396      -7.538  18.519 -18.425  1.00 10.00      A   
ATOM   3750  O   ARG A 396      -7.020  18.512 -17.311  1.00 10.00      A   
ATOM   3751  N   PRO A 397      -8.809  18.911 -18.605  1.00 10.00      A   
ATOM   3752  CA  PRO A 397      -9.655  19.359 -17.504  1.00 10.00      A   
ATOM   3753  CB  PRO A 397     -10.800  20.116 -18.202  1.00 10.00      A   
ATOM   3754  CG  PRO A 397     -10.476  20.100 -19.665  1.00 10.00      A   
ATOM   3755  CD  PRO A 397      -9.531  18.957 -19.880  1.00 10.00      A   
ATOM   3756  C   PRO A 397     -10.209  18.162 -16.739  1.00 10.00      A   
ATOM   3757  O   PRO A 397     -10.938  18.308 -15.761  1.00 10.00      A   
ATOM   3758  N   ASN A 398      -9.835  16.974 -17.197  1.00 10.00      A   
ATOM   3759  HN  ASN A 398      -9.240  16.938 -17.977  1.00 10.00      A   
ATOM   3760  CA  ASN A 398     -10.276  15.722 -16.593  1.00 10.00      A   
ATOM   3761  CB  ASN A 398     -10.520  14.677 -17.687  1.00 10.00      A   
ATOM   3762  CG  ASN A 398      -9.291  14.430 -18.545  1.00 10.00      A   
ATOM   3763  OD1 ASN A 398      -8.939  15.252 -19.393  1.00 10.00      A   
ATOM   3764  ND2 ASN A 398      -8.641  13.293 -18.352  1.00 10.00      A   
ATOM   3765 HD21 ASN A 398      -8.984  12.666 -17.676  1.00 10.00      A   
ATOM   3766 HD22 ASN A 398      -7.843  13.119 -18.891  1.00 10.00      A   
ATOM   3767  C   ASN A 398      -9.246  15.199 -15.591  1.00 10.00      A   
ATOM   3768  O   ASN A 398      -9.371  14.085 -15.080  1.00 10.00      A   
ATOM   3769  N   MET A 399      -8.229  16.011 -15.322  1.00 10.00      A   
ATOM   3770  HN  MET A 399      -8.186  16.878 -15.772  1.00 10.00      A   
ATOM   3771  CA  MET A 399      -7.171  15.650 -14.384  1.00 10.00      A   
ATOM   3772  CB  MET A 399      -6.110  16.752 -14.351  1.00 10.00      A   
ATOM   3773  CG  MET A 399      -4.788  16.332 -13.732  1.00 10.00      A   
ATOM   3774  SD  MET A 399      -3.767  15.378 -14.870  1.00 10.00      A   
ATOM   3775  CE  MET A 399      -3.491  16.580 -16.169  1.00 10.00      A   
ATOM   3776  C   MET A 399      -7.740  15.441 -12.982  1.00 10.00      A   
ATOM   3777  O   MET A 399      -8.504  16.270 -12.484  1.00 10.00      A   
ATOM   3778  N   THR A 400      -7.377  14.328 -12.358  1.00 10.00      A   
ATOM   3779  HN  THR A 400      -6.774  13.696 -12.812  1.00 10.00      A   
ATOM   3780  CA  THR A 400      -7.856  14.014 -11.016  1.00 10.00      A   
ATOM   3781  CB  THR A 400      -8.471  12.604 -10.958  1.00 10.00      A   
ATOM   3782  OG1 THR A 400      -7.641  11.693 -11.694  1.00 10.00      A   
ATOM   3783  HG1 THR A 400      -8.186  11.198 -12.330  1.00 10.00      A   
ATOM   3784  CG2 THR A 400      -9.869  12.610 -11.559  1.00 10.00      A   
ATOM   3785  C   THR A 400      -6.729  14.119  -9.990  1.00 10.00      A   
ATOM   3786  O   THR A 400      -6.956  14.476  -8.832  1.00 10.00      A   
ATOM   3787  N   ARG A 401      -5.514  13.810 -10.423  1.00 10.00      A   
ATOM   3788  HN  ARG A 401      -5.393  13.545 -11.364  1.00 10.00      A   
ATOM   3789  CA  ARG A 401      -4.350  13.861  -9.551  1.00 10.00      A   
ATOM   3790  CB  ARG A 401      -3.942  12.445  -9.140  1.00 10.00      A   
ATOM   3791  CG  ARG A 401      -4.917  11.771  -8.190  1.00 10.00      A   
ATOM   3792  CD  ARG A 401      -5.055  10.292  -8.502  1.00 10.00      A   
ATOM   3793  NE  ARG A 401      -5.915  10.051  -9.663  1.00 10.00      A   
ATOM   3794  HE  ARG A 401      -6.012  10.780 -10.317  1.00 10.00      A   
ATOM   3795  CZ  ARG A 401      -6.564   8.912  -9.876  1.00 10.00      A   
ATOM   3796  NH1 ARG A 401      -6.456   7.915  -9.008  1.00 10.00      A   
ATOM   3797 HH11 ARG A 401      -6.966   7.019  -9.164  1.00 10.00      A   
ATOM   3798 HH12 ARG A 401      -5.849   8.020  -8.155  1.00 10.00      A   
ATOM   3799  NH2 ARG A 401      -7.309   8.768 -10.964  1.00 10.00      A   
ATOM   3800 HH21 ARG A 401      -7.382   9.549 -11.658  1.00 10.00      A   
ATOM   3801 HH22 ARG A 401      -7.823   7.877 -11.137  1.00 10.00      A   
ATOM   3802  C   ARG A 401      -3.191  14.559 -10.255  1.00 10.00      A   
ATOM   3803  O   ARG A 401      -2.752  14.128 -11.322  1.00 10.00      A   
ATOM   3804  N   PHE A 402      -2.704  15.640  -9.659  1.00 10.00      A   
ATOM   3805  HN  PHE A 402      -3.091  15.933  -8.802  1.00 10.00      A   
ATOM   3806  CA  PHE A 402      -1.604  16.401 -10.237  1.00 10.00      A   
ATOM   3807  CB  PHE A 402      -2.123  17.706 -10.852  1.00 10.00      A   
ATOM   3808  CG  PHE A 402      -1.190  18.334 -11.853  1.00 10.00      A   
ATOM   3809  CD1 PHE A 402      -1.051  17.795 -13.120  1.00 10.00      A   
ATOM   3810  CD2 PHE A 402      -0.458  19.466 -11.529  1.00 10.00      A   
ATOM   3811  CE1 PHE A 402      -0.203  18.370 -14.046  1.00 10.00      A   
ATOM   3812  CE2 PHE A 402       0.393  20.046 -12.451  1.00 10.00      A   
ATOM   3813  CZ  PHE A 402       0.520  19.497 -13.712  1.00 10.00      A   
ATOM   3814  C   PHE A 402      -0.528  16.689  -9.191  1.00 10.00      A   
ATOM   3815  O   PHE A 402      -0.656  17.608  -8.381  1.00 10.00      A   
ATOM   3816  N   ARG A 403       0.522  15.890  -9.210  1.00 10.00      A   
ATOM   3817  HN  ARG A 403       0.563  15.172  -9.882  1.00 10.00      A   
ATOM   3818  CA  ARG A 403       1.629  16.048  -8.279  1.00 10.00      A   
ATOM   3819  CB  ARG A 403       2.023  14.694  -7.687  1.00 10.00      A   
ATOM   3820  CG  ARG A 403       0.896  13.989  -6.949  1.00 10.00      A   
ATOM   3821  CD  ARG A 403       1.173  12.501  -6.797  1.00 10.00      A   
ATOM   3822  NE  ARG A 403       1.857  12.184  -5.546  1.00 10.00      A   
ATOM   3823  HE  ARG A 403       2.556  12.816  -5.232  1.00 10.00      A   
ATOM   3824  CZ  ARG A 403       1.583  11.114  -4.799  1.00 10.00      A   
ATOM   3825  NH1 ARG A 403       0.637  10.264  -5.175  1.00 10.00      A   
ATOM   3826 HH11 ARG A 403       0.100  10.427  -6.051  1.00 10.00      A   
ATOM   3827 HH12 ARG A 403       0.426   9.424  -4.591  1.00 10.00      A   
ATOM   3828  NH2 ARG A 403       2.261  10.899  -3.681  1.00 10.00      A   
ATOM   3829 HH21 ARG A 403       3.015  11.567  -3.390  1.00 10.00      A   
ATOM   3830 HH22 ARG A 403       2.039  10.073  -3.073  1.00 10.00      A   
ATOM   3831  C   ARG A 403       2.819  16.670  -8.996  1.00 10.00      A   
ATOM   3832  O   ARG A 403       3.556  15.983  -9.705  1.00 10.00      A   
ATOM   3833  N   LEU A 404       2.999  17.970  -8.825  1.00 10.00      A   
ATOM   3834  HN  LEU A 404       2.380  18.469  -8.252  1.00 10.00      A   
ATOM   3835  CA  LEU A 404       4.092  18.679  -9.467  1.00 10.00      A   
ATOM   3836  CB  LEU A 404       3.538  19.862 -10.259  1.00 10.00      A   
ATOM   3837  CG  LEU A 404       4.399  20.377 -11.409  1.00 10.00      A   
ATOM   3838  CD1 LEU A 404       4.556  19.308 -12.477  1.00 10.00      A   
ATOM   3839  CD2 LEU A 404       3.794  21.636 -12.001  1.00 10.00      A   
ATOM   3840  C   LEU A 404       5.079  19.175  -8.424  1.00 10.00      A   
ATOM   3841  O   LEU A 404       4.679  19.588  -7.334  1.00 10.00      A   
ATOM   3842  N   CYS A 405       6.364  19.130  -8.754  1.00 10.00      A   
ATOM   3843  HN  CYS A 405       6.625  18.775  -9.634  1.00 10.00      A   
ATOM   3844  CA  CYS A 405       7.395  19.587  -7.834  1.00 10.00      A   
ATOM   3845  CB  CYS A 405       7.726  18.504  -6.801  1.00 10.00      A   
ATOM   3846  SG  CYS A 405       8.805  19.054  -5.458  1.00 10.00      A   
ATOM   3847  HG  CYS A 405       9.797  19.755  -5.993  1.00 10.00      A   
ATOM   3848  C   CYS A 405       8.660  20.013  -8.574  1.00 10.00      A   
ATOM   3849  O   CYS A 405       9.001  19.460  -9.619  1.00 10.00      A   
ATOM   3850  N   ILE A 406       9.330  21.023  -8.038  1.00 10.00      A   
ATOM   3851  HN  ILE A 406       8.976  21.457  -7.228  1.00 10.00      A   
ATOM   3852  CA  ILE A 406      10.570  21.519  -8.611  1.00 10.00      A   
ATOM   3853  CB  ILE A 406      10.483  23.034  -8.898  1.00 10.00      A   
ATOM   3854  CG1 ILE A 406       9.245  23.354  -9.740  1.00 10.00      A   
ATOM   3855  CG2 ILE A 406      11.744  23.523  -9.593  1.00 10.00      A   
ATOM   3856  CD1 ILE A 406       9.033  24.834  -9.974  1.00 10.00      A   
ATOM   3857  C   ILE A 406      11.688  21.276  -7.606  1.00 10.00      A   
ATOM   3858  O   ILE A 406      11.448  21.330  -6.398  1.00 10.00      A   
ATOM   3859  N   ILE A 407      12.886  20.991  -8.100  1.00 10.00      A   
ATOM   3860  HN  ILE A 407      13.002  20.945  -9.073  1.00 10.00      A   
ATOM   3861  CA  ILE A 407      14.035  20.742  -7.234  1.00 10.00      A   
ATOM   3862  CB  ILE A 407      15.273  20.287  -8.040  1.00 10.00      A   
ATOM   3863  CG1 ILE A 407      14.952  19.036  -8.872  1.00 10.00      A   
ATOM   3864  CG2 ILE A 407      16.461  20.036  -7.119  1.00 10.00      A   
ATOM   3865  CD1 ILE A 407      14.480  17.849  -8.056  1.00 10.00      A   
ATOM   3866  C   ILE A 407      14.383  21.989  -6.422  1.00 10.00      A   
ATOM   3867  O   ILE A 407      14.595  21.919  -5.211  1.00 10.00      A   
ATOM   3868  N   GLU A 408      14.425  23.125  -7.094  1.00 10.00      A   
ATOM   3869  HN  GLU A 408      14.238  23.116  -8.057  1.00 10.00      A   
ATOM   3870  CA  GLU A 408      14.739  24.385  -6.443  1.00 10.00      A   
ATOM   3871  CB  GLU A 408      15.242  25.403  -7.472  1.00 10.00      A   
ATOM   3872  CG  GLU A 408      16.537  26.093  -7.081  1.00 10.00      A   
ATOM   3873  CD  GLU A 408      17.603  25.113  -6.640  1.00 10.00      A   
ATOM   3874  OE1 GLU A 408      18.093  24.335  -7.487  1.00 10.00      A   
ATOM   3875  OE2 GLU A 408      17.956  25.115  -5.439  1.00 10.00      A   
ATOM   3876  C   GLU A 408      13.511  24.929  -5.716  1.00 10.00      A   
ATOM   3877  O   GLU A 408      12.442  25.083  -6.315  1.00 10.00      A   
ATOM   3878  N   PRO A 409      13.638  25.206  -4.410  1.00 10.00      A   
ATOM   3879  CA  PRO A 409      12.543  25.736  -3.599  1.00 10.00      A   
ATOM   3880  CB  PRO A 409      13.082  25.670  -2.158  1.00 10.00      A   
ATOM   3881  CG  PRO A 409      14.314  24.829  -2.235  1.00 10.00      A   
ATOM   3882  CD  PRO A 409      14.861  25.023  -3.616  1.00 10.00      A   
ATOM   3883  C   PRO A 409      12.233  27.181  -3.971  1.00 10.00      A   
ATOM   3884  O   PRO A 409      13.149  27.979  -4.192  1.00 10.00      A   
ATOM   3885  N   LYS A 410      10.939  27.500  -4.056  1.00 10.00      A   
ATOM   3886  HN  LYS A 410      10.266  26.802  -3.880  1.00 10.00      A   
ATOM   3887  CA  LYS A 410      10.480  28.847  -4.394  1.00 10.00      A   
ATOM   3888  CB  LYS A 410      10.903  29.861  -3.325  1.00 10.00      A   
ATOM   3889  CG  LYS A 410      10.105  29.780  -2.037  1.00 10.00      A   
ATOM   3890  CD  LYS A 410      10.649  30.736  -0.991  1.00 10.00      A   
ATOM   3891  CE  LYS A 410       9.749  30.776   0.229  1.00 10.00      A   
ATOM   3892  NZ  LYS A 410      10.382  31.490   1.366  1.00 10.00      A   
ATOM   3893  HZ1 LYS A 410       9.688  31.641   2.126  1.00 10.00      A   
ATOM   3894  HZ2 LYS A 410      10.741  32.414   1.054  1.00 10.00      A   
ATOM   3895  HZ3 LYS A 410      11.175  30.934   1.740  1.00 10.00      A   
ATOM   3896  C   LYS A 410      10.960  29.296  -5.771  1.00 10.00      A   
ATOM   3897  O   LYS A 410      11.259  30.470  -5.978  1.00 10.00      A   
ATOM   3898  N   ALA A 411      11.042  28.361  -6.704  1.00 10.00      A   
ATOM   3899  HN  ALA A 411      10.810  27.437  -6.475  1.00 10.00      A   
ATOM   3900  CA  ALA A 411      11.479  28.673  -8.059  1.00 10.00      A   
ATOM   3901  CB  ALA A 411      11.988  27.420  -8.757  1.00 10.00      A   
ATOM   3902  C   ALA A 411      10.348  29.312  -8.862  1.00 10.00      A   
ATOM   3903  O   ALA A 411       9.285  28.714  -9.037  1.00 10.00      A   
ATOM   3904  N   PRO A 412      10.548  30.552  -9.330  1.00 10.00      A   
ATOM   3905  CA  PRO A 412       9.550  31.270 -10.122  1.00 10.00      A   
ATOM   3906  CB  PRO A 412       9.943  32.727  -9.893  1.00 10.00      A   
ATOM   3907  CG  PRO A 412      11.428  32.688  -9.751  1.00 10.00      A   
ATOM   3908  CD  PRO A 412      11.765  31.360  -9.120  1.00 10.00      A   
ATOM   3909  C   PRO A 412       9.681  30.937 -11.601  1.00 10.00      A   
ATOM   3910  O   PRO A 412      10.594  30.213 -11.999  1.00 10.00      A   
ATOM   3911  N   ASP A 413       8.773  31.472 -12.410  1.00 10.00      A   
ATOM   3912  HN  ASP A 413       8.072  32.046 -12.030  1.00 10.00      A   
ATOM   3913  CA  ASP A 413       8.793  31.243 -13.852  1.00 10.00      A   
ATOM   3914  CB  ASP A 413       7.618  31.980 -14.504  1.00 10.00      A   
ATOM   3915  CG  ASP A 413       7.416  31.633 -15.966  1.00 10.00      A   
ATOM   3916  OD1 ASP A 413       8.266  32.009 -16.792  1.00 10.00      A   
ATOM   3917  OD2 ASP A 413       6.388  31.014 -16.298  1.00 10.00      A   
ATOM   3918  C   ASP A 413      10.116  31.742 -14.431  1.00 10.00      A   
ATOM   3919  O   ASP A 413      10.557  32.842 -14.121  1.00 10.00      A   
ATOM   3920  N   TYR A 414      10.746  30.924 -15.258  1.00 10.00      A   
ATOM   3921  HN  TYR A 414      10.340  30.060 -15.472  1.00 10.00      A   
ATOM   3922  CA  TYR A 414      12.036  31.272 -15.854  1.00 10.00      A   
ATOM   3923  CB  TYR A 414      12.827  30.006 -16.212  1.00 10.00      A   
ATOM   3924  CG  TYR A 414      12.180  29.155 -17.286  1.00 10.00      A   
ATOM   3925  CD1 TYR A 414      12.693  29.119 -18.576  1.00 10.00      A   
ATOM   3926  CD2 TYR A 414      11.055  28.394 -17.009  1.00 10.00      A   
ATOM   3927  CE1 TYR A 414      12.099  28.352 -19.561  1.00 10.00      A   
ATOM   3928  CE2 TYR A 414      10.456  27.623 -17.984  1.00 10.00      A   
ATOM   3929  CZ  TYR A 414      10.981  27.605 -19.257  1.00 10.00      A   
ATOM   3930  OH  TYR A 414      10.379  26.840 -20.227  1.00 10.00      A   
ATOM   3931  HH  TYR A 414      10.437  25.904 -19.968  1.00 10.00      A   
ATOM   3932  C   TYR A 414      11.918  32.194 -17.072  1.00 10.00      A   
ATOM   3933  O   TYR A 414      12.904  32.802 -17.487  1.00 10.00      A   
ATOM   3934  N   LEU A 415      10.724  32.305 -17.642  1.00 10.00      A   
ATOM   3935  HN  LEU A 415       9.954  31.825 -17.256  1.00 10.00      A   
ATOM   3936  CA  LEU A 415      10.518  33.145 -18.813  1.00 10.00      A   
ATOM   3937  CB  LEU A 415       9.606  32.454 -19.835  1.00 10.00      A   
ATOM   3938  CG  LEU A 415      10.178  31.214 -20.533  1.00 10.00      A   
ATOM   3939  CD1 LEU A 415       9.191  30.655 -21.549  1.00 10.00      A   
ATOM   3940  CD2 LEU A 415      11.516  31.524 -21.190  1.00 10.00      A   
ATOM   3941  C   LEU A 415       9.950  34.506 -18.431  1.00 10.00      A   
ATOM   3942  O   LEU A 415      10.427  35.543 -18.895  1.00 10.00      A   
ATOM   3943  N   THR A 416       8.939  34.500 -17.580  1.00 10.00      A   
ATOM   3944  HN  THR A 416       8.607  33.633 -17.233  1.00 10.00      A   
ATOM   3945  CA  THR A 416       8.305  35.740 -17.152  1.00 10.00      A   
ATOM   3946  CB  THR A 416       6.779  35.581 -17.027  1.00 10.00      A   
ATOM   3947  OG1 THR A 416       6.478  34.458 -16.187  1.00 10.00      A   
ATOM   3948  HG1 THR A 416       6.374  33.667 -16.731  1.00 10.00      A   
ATOM   3949  CG2 THR A 416       6.154  35.367 -18.397  1.00 10.00      A   
ATOM   3950  C   THR A 416       8.884  36.234 -15.830  1.00 10.00      A   
ATOM   3951  O   THR A 416       8.799  37.423 -15.512  1.00 10.00      A   
ATOM   3952  N   LEU A 417       9.481  35.309 -15.075  1.00 10.00      A   
ATOM   3953  HN  LEU A 417       9.514  34.384 -15.403  1.00 10.00      A   
ATOM   3954  CA  LEU A 417      10.092  35.609 -13.777  1.00 10.00      A   
ATOM   3955  CB  LEU A 417      11.164  36.701 -13.880  1.00 10.00      A   
ATOM   3956  CG  LEU A 417      12.361  36.390 -14.783  1.00 10.00      A   
ATOM   3957  CD1 LEU A 417      13.346  37.547 -14.784  1.00 10.00      A   
ATOM   3958  CD2 LEU A 417      13.043  35.098 -14.358  1.00 10.00      A   
ATOM   3959  C   LEU A 417       9.048  35.936 -12.713  1.00 10.00      A   
ATOM   3960  O   LEU A 417       9.366  36.494 -11.659  1.00 10.00      A   
ATOM   3961  N   GLU A 418       7.808  35.555 -12.987  1.00 10.00      A   
ATOM   3962  HN  GLU A 418       7.632  35.086 -13.831  1.00 10.00      A   
ATOM   3963  CA  GLU A 418       6.700  35.798 -12.073  1.00 10.00      A   
ATOM   3964  CB  GLU A 418       5.483  36.299 -12.854  1.00 10.00      A   
ATOM   3965  CG  GLU A 418       5.711  37.618 -13.570  1.00 10.00      A   
ATOM   3966  CD  GLU A 418       4.454  38.140 -14.229  1.00 10.00      A   
ATOM   3967  OE1 GLU A 418       3.644  38.786 -13.533  1.00 10.00      A   
ATOM   3968  OE2 GLU A 418       4.274  37.913 -15.447  1.00 10.00      A   
ATOM   3969  C   GLU A 418       6.353  34.523 -11.305  1.00 10.00      A   
ATOM   3970  O   GLU A 418       6.783  33.434 -11.684  1.00 10.00      A   
ATOM   3971  N   PRO A 419       5.605  34.640 -10.194  1.00 10.00      A   
ATOM   3972  CA  PRO A 419       5.201  33.481  -9.392  1.00 10.00      A   
ATOM   3973  CB  PRO A 419       4.441  34.102  -8.215  1.00 10.00      A   
ATOM   3974  CG  PRO A 419       4.872  35.526  -8.186  1.00 10.00      A   
ATOM   3975  CD  PRO A 419       5.115  35.900  -9.616  1.00 10.00      A   
ATOM   3976  C   PRO A 419       4.291  32.538 -10.182  1.00 10.00      A   
ATOM   3977  O   PRO A 419       3.702  32.925 -11.193  1.00 10.00      A   
ATOM   3978  N   LEU A 420       4.164  31.304  -9.718  1.00 10.00      A   
ATOM   3979  HN  LEU A 420       4.629  31.050  -8.888  1.00 10.00      A   
ATOM   3980  CA  LEU A 420       3.339  30.316 -10.402  1.00 10.00      A   
ATOM   3981  CB  LEU A 420       3.955  28.923 -10.264  1.00 10.00      A   
ATOM   3982  CG  LEU A 420       5.388  28.764 -10.780  1.00 10.00      A   
ATOM   3983  CD1 LEU A 420       5.922  27.380 -10.448  1.00 10.00      A   
ATOM   3984  CD2 LEU A 420       5.452  29.019 -12.280  1.00 10.00      A   
ATOM   3985  C   LEU A 420       1.906  30.316  -9.872  1.00 10.00      A   
ATOM   3986  O   LEU A 420       1.181  29.326 -10.011  1.00 10.00      A   
ATOM   3987  N   ASP A 421       1.501  31.439  -9.283  1.00 10.00      A   
ATOM   3988  HN  ASP A 421       2.124  32.191  -9.222  1.00 10.00      A   
ATOM   3989  CA  ASP A 421       0.160  31.586  -8.718  1.00 10.00      A   
ATOM   3990  CB  ASP A 421      -0.040  32.988  -8.135  1.00 10.00      A   
ATOM   3991  CG  ASP A 421       0.749  33.233  -6.867  1.00 10.00      A   
ATOM   3992  OD1 ASP A 421       0.544  32.508  -5.874  1.00 10.00      A   
ATOM   3993  OD2 ASP A 421       1.570  34.170  -6.851  1.00 10.00      A   
ATOM   3994  C   ASP A 421      -0.910  31.329  -9.766  1.00 10.00      A   
ATOM   3995  O   ASP A 421      -1.827  30.536  -9.553  1.00 10.00      A   
ATOM   3996  N   ILE A 422      -0.783  32.003 -10.905  1.00 10.00      A   
ATOM   3997  HN  ILE A 422      -0.021  32.610 -11.018  1.00 10.00      A   
ATOM   3998  CA  ILE A 422      -1.745  31.856 -11.988  1.00 10.00      A   
ATOM   3999  CB  ILE A 422      -1.607  32.968 -13.051  1.00 10.00      A   
ATOM   4000  CG1 ILE A 422      -0.187  33.001 -13.627  1.00 10.00      A   
ATOM   4001  CG2 ILE A 422      -1.982  34.321 -12.460  1.00 10.00      A   
ATOM   4002  CD1 ILE A 422      -0.034  33.916 -14.822  1.00 10.00      A   
ATOM   4003  C   ILE A 422      -1.633  30.485 -12.649  1.00 10.00      A   
ATOM   4004  O   ILE A 422      -2.617  29.960 -13.169  1.00 10.00      A   
ATOM   4005  N   GLY A 423      -0.432  29.913 -12.623  1.00 10.00      A   
ATOM   4006  HN  GLY A 423       0.316  30.387 -12.202  1.00 10.00      A   
ATOM   4007  CA  GLY A 423      -0.216  28.605 -13.210  1.00 10.00      A   
ATOM   4008  C   GLY A 423      -1.005  27.530 -12.492  1.00 10.00      A   
ATOM   4009  O   GLY A 423      -1.799  26.818 -13.105  1.00 10.00      A   
ATOM   4010  N   PHE A 424      -0.801  27.417 -11.187  1.00 10.00      A   
ATOM   4011  HN  PHE A 424      -0.159  28.017 -10.743  1.00 10.00      A   
ATOM   4012  CA  PHE A 424      -1.513  26.422 -10.398  1.00 10.00      A   
ATOM   4013  CB  PHE A 424      -0.872  26.257  -9.023  1.00 10.00      A   
ATOM   4014  CG  PHE A 424       0.273  25.287  -9.002  1.00 10.00      A   
ATOM   4015  CD1 PHE A 424       1.583  25.734  -9.004  1.00 10.00      A   
ATOM   4016  CD2 PHE A 424       0.035  23.923  -8.977  1.00 10.00      A   
ATOM   4017  CE1 PHE A 424       2.633  24.836  -8.982  1.00 10.00      A   
ATOM   4018  CE2 PHE A 424       1.079  23.021  -8.956  1.00 10.00      A   
ATOM   4019  CZ  PHE A 424       2.381  23.477  -8.958  1.00 10.00      A   
ATOM   4020  C   PHE A 424      -2.984  26.796 -10.275  1.00 10.00      A   
ATOM   4021  O   PHE A 424      -3.853  25.930 -10.172  1.00 10.00      A   
ATOM   4022  N   GLY A 425      -3.257  28.097 -10.312  1.00 10.00      A   
ATOM   4023  HN  GLY A 425      -2.520  28.741 -10.387  1.00 10.00      A   
ATOM   4024  CA  GLY A 425      -4.621  28.574 -10.226  1.00 10.00      A   
ATOM   4025  C   GLY A 425      -5.455  28.094 -11.399  1.00 10.00      A   
ATOM   4026  O   GLY A 425      -6.636  27.781 -11.246  1.00 10.00      A   
ATOM   4027  N   ALA A 426      -4.833  28.022 -12.570  1.00 10.00      A   
ATOM   4028  HN  ALA A 426      -3.887  28.286 -12.626  1.00 10.00      A   
ATOM   4029  CA  ALA A 426      -5.516  27.566 -13.769  1.00 10.00      A   
ATOM   4030  CB  ALA A 426      -4.672  27.859 -15.000  1.00 10.00      A   
ATOM   4031  C   ALA A 426      -5.821  26.075 -13.672  1.00 10.00      A   
ATOM   4032  O   ALA A 426      -6.832  25.600 -14.193  1.00 10.00      A   
ATOM   4033  N   ILE A 427      -4.944  25.348 -12.983  1.00 10.00      A   
ATOM   4034  HN  ILE A 427      -4.171  25.798 -12.579  1.00 10.00      A   
ATOM   4035  CA  ILE A 427      -5.105  23.909 -12.802  1.00 10.00      A   
ATOM   4036  CB  ILE A 427      -3.921  23.293 -12.014  1.00 10.00      A   
ATOM   4037  CG1 ILE A 427      -2.577  23.621 -12.675  1.00 10.00      A   
ATOM   4038  CG2 ILE A 427      -4.092  21.787 -11.861  1.00 10.00      A   
ATOM   4039  CD1 ILE A 427      -2.361  22.953 -14.016  1.00 10.00      A   
ATOM   4040  C   ILE A 427      -6.398  23.608 -12.052  1.00 10.00      A   
ATOM   4041  O   ILE A 427      -7.244  22.854 -12.530  1.00 10.00      A   
ATOM   4042  N   VAL A 428      -6.558  24.229 -10.890  1.00 10.00      A   
ATOM   4043  HN  VAL A 428      -5.860  24.849 -10.581  1.00 10.00      A   
ATOM   4044  CA  VAL A 428      -7.742  24.013 -10.058  1.00 10.00      A   
ATOM   4045  CB  VAL A 428      -7.552  24.531  -8.612  1.00 10.00      A   
ATOM   4046  CG1 VAL A 428      -6.454  23.756  -7.903  1.00 10.00      A   
ATOM   4047  CG2 VAL A 428      -7.260  26.026  -8.590  1.00 10.00      A   
ATOM   4048  C   VAL A 428      -8.999  24.632 -10.668  1.00 10.00      A   
ATOM   4049  O   VAL A 428     -10.116  24.235 -10.341  1.00 10.00      A   
ATOM   4050  N   GLU A 429      -8.813  25.606 -11.549  1.00 10.00      A   
ATOM   4051  HN  GLU A 429      -7.902  25.884 -11.771  1.00 10.00      A   
ATOM   4052  CA  GLU A 429      -9.934  26.278 -12.187  1.00 10.00      A   
ATOM   4053  CB  GLU A 429      -9.511  27.658 -12.707  1.00 10.00      A   
ATOM   4054  CG  GLU A 429     -10.673  28.570 -13.068  1.00 10.00      A   
ATOM   4055  CD  GLU A 429     -10.252  29.763 -13.898  1.00 10.00      A   
ATOM   4056  OE1 GLU A 429     -10.131  30.873 -13.340  1.00 10.00      A   
ATOM   4057  OE2 GLU A 429     -10.063  29.604 -15.119  1.00 10.00      A   
ATOM   4058  C   GLU A 429     -10.510  25.435 -13.321  1.00 10.00      A   
ATOM   4059  O   GLU A 429     -11.727  25.394 -13.522  1.00 10.00      A   
ATOM   4060  N   HIS A 430      -9.636  24.754 -14.058  1.00 10.00      A   
ATOM   4061  HN  HIS A 430      -8.675  24.810 -13.846  1.00 10.00      A   
ATOM   4062  CA  HIS A 430     -10.072  23.924 -15.176  1.00 10.00      A   
ATOM   4063  CB  HIS A 430      -9.035  23.922 -16.302  1.00 10.00      A   
ATOM   4064  CG  HIS A 430      -9.097  25.134 -17.181  1.00 10.00      A   
ATOM   4065  ND1 HIS A 430      -9.845  25.144 -18.338  1.00 10.00      A   
ATOM   4066  CD2 HIS A 430      -8.507  26.349 -17.024  1.00 10.00      A   
ATOM   4067  CE1 HIS A 430      -9.701  26.351 -18.851  1.00 10.00      A   
ATOM   4068  NE2 HIS A 430      -8.902  27.112 -18.094  1.00 10.00      A   
ATOM   4069  HE2 HIS A 430      -8.647  28.043 -18.271  1.00 10.00      A   
ATOM   4070  C   HIS A 430     -10.403  22.500 -14.744  1.00 10.00      A   
ATOM   4071  O   HIS A 430     -11.401  21.929 -15.181  1.00 10.00      A   
ATOM   4072  N   CYS A 431      -9.573  21.928 -13.887  1.00 10.00      A   
ATOM   4073  HN  CYS A 431      -8.798  22.432 -13.553  1.00 10.00      A   
ATOM   4074  CA  CYS A 431      -9.797  20.570 -13.410  1.00 10.00      A   
ATOM   4075  CB  CYS A 431      -8.468  19.887 -13.092  1.00 10.00      A   
ATOM   4076  SG  CYS A 431      -7.211  20.087 -14.374  1.00 10.00      A   
ATOM   4077  HG  CYS A 431      -7.800  20.593 -15.447  1.00 10.00      A   
ATOM   4078  C   CYS A 431     -10.696  20.580 -12.176  1.00 10.00      A   
ATOM   4079  O   CYS A 431     -10.249  20.901 -11.076  1.00 10.00      A   
ATOM   4080  N   LYS A 432     -11.963  20.226 -12.365  1.00 10.00      A   
ATOM   4081  HN  LYS A 432     -12.261  19.969 -13.267  1.00 10.00      A   
ATOM   4082  CA  LYS A 432     -12.924  20.216 -11.270  1.00 10.00      A   
ATOM   4083  CB  LYS A 432     -14.343  20.462 -11.789  1.00 10.00      A   
ATOM   4084  CG  LYS A 432     -14.581  21.890 -12.256  1.00 10.00      A   
ATOM   4085  CD  LYS A 432     -14.542  22.864 -11.090  1.00 10.00      A   
ATOM   4086  CE  LYS A 432     -14.553  24.311 -11.560  1.00 10.00      A   
ATOM   4087  NZ  LYS A 432     -15.714  24.614 -12.439  1.00 10.00      A   
ATOM   4088  HZ1 LYS A 432     -15.630  24.100 -13.342  1.00 10.00      A   
ATOM   4089  HZ2 LYS A 432     -15.753  25.633 -12.639  1.00 10.00      A   
ATOM   4090  HZ3 LYS A 432     -16.599  24.333 -11.974  1.00 10.00      A   
ATOM   4091  C   LYS A 432     -12.860  18.929 -10.450  1.00 10.00      A   
ATOM   4092  O   LYS A 432     -13.154  18.938  -9.255  1.00 10.00      A   
ATOM   4093  N   ASP A 433     -12.471  17.834 -11.089  1.00 10.00      A   
ATOM   4094  HN  ASP A 433     -12.249  17.893 -12.043  1.00 10.00      A   
ATOM   4095  CA  ASP A 433     -12.366  16.540 -10.408  1.00 10.00      A   
ATOM   4096  CB  ASP A 433     -12.690  15.379 -11.353  1.00 10.00      A   
ATOM   4097  CG  ASP A 433     -14.138  14.946 -11.263  1.00 10.00      A   
ATOM   4098  OD1 ASP A 433     -14.987  15.546 -11.954  1.00 10.00      A   
ATOM   4099  OD2 ASP A 433     -14.440  14.000 -10.504  1.00 10.00      A   
ATOM   4100  C   ASP A 433     -10.987  16.347  -9.790  1.00 10.00      A   
ATOM   4101  O   ASP A 433     -10.599  15.231  -9.435  1.00 10.00      A   
ATOM   4102  N   LEU A 434     -10.254  17.441  -9.660  1.00 10.00      A   
ATOM   4103  HN  LEU A 434     -10.627  18.299  -9.945  1.00 10.00      A   
ATOM   4104  CA  LEU A 434      -8.922  17.402  -9.082  1.00 10.00      A   
ATOM   4105  CB  LEU A 434      -8.180  18.707  -9.366  1.00 10.00      A   
ATOM   4106  CG  LEU A 434      -6.724  18.764  -8.908  1.00 10.00      A   
ATOM   4107  CD1 LEU A 434      -5.866  17.815  -9.727  1.00 10.00      A   
ATOM   4108  CD2 LEU A 434      -6.196  20.185  -9.002  1.00 10.00      A   
ATOM   4109  C   LEU A 434      -9.020  17.166  -7.581  1.00 10.00      A   
ATOM   4110  O   LEU A 434      -9.475  18.033  -6.836  1.00 10.00      A   
ATOM   4111  N   ARG A 435      -8.601  15.985  -7.147  1.00 10.00      A   
ATOM   4112  HN  ARG A 435      -8.238  15.339  -7.792  1.00 10.00      A   
ATOM   4113  CA  ARG A 435      -8.661  15.626  -5.737  1.00 10.00      A   
ATOM   4114  CB  ARG A 435      -9.010  14.144  -5.569  1.00 10.00      A   
ATOM   4115  CG  ARG A 435     -10.111  13.646  -6.491  1.00 10.00      A   
ATOM   4116  CD  ARG A 435     -10.433  12.184  -6.227  1.00 10.00      A   
ATOM   4117  NE  ARG A 435      -9.227  11.360  -6.136  1.00 10.00      A   
ATOM   4118  HE  ARG A 435      -8.590  11.569  -5.415  1.00 10.00      A   
ATOM   4119  CZ  ARG A 435      -8.943  10.358  -6.964  1.00 10.00      A   
ATOM   4120  NH1 ARG A 435      -9.780  10.056  -7.948  1.00 10.00      A   
ATOM   4121 HH11 ARG A 435     -10.664  10.599  -8.075  1.00 10.00      A   
ATOM   4122 HH12 ARG A 435      -9.560   9.273  -8.594  1.00 10.00      A   
ATOM   4123  NH2 ARG A 435      -7.826   9.657  -6.803  1.00 10.00      A   
ATOM   4124 HH21 ARG A 435      -7.604   8.870  -7.448  1.00 10.00      A   
ATOM   4125 HH22 ARG A 435      -7.155   9.887  -6.023  1.00 10.00      A   
ATOM   4126  C   ARG A 435      -7.344  15.917  -5.035  1.00 10.00      A   
ATOM   4127  O   ARG A 435      -7.302  16.623  -4.030  1.00 10.00      A   
ATOM   4128  N   ARG A 436      -6.268  15.369  -5.569  1.00 10.00      A   
ATOM   4129  HN  ARG A 436      -6.359  14.828  -6.382  1.00 10.00      A   
ATOM   4130  CA  ARG A 436      -4.954  15.551  -4.979  1.00 10.00      A   
ATOM   4131  CB  ARG A 436      -4.278  14.194  -4.790  1.00 10.00      A   
ATOM   4132  CG  ARG A 436      -3.012  14.245  -3.956  1.00 10.00      A   
ATOM   4133  CD  ARG A 436      -2.488  12.852  -3.677  1.00 10.00      A   
ATOM   4134  NE  ARG A 436      -1.292  12.869  -2.844  1.00 10.00      A   
ATOM   4135  HE  ARG A 436      -0.909  13.749  -2.613  1.00 10.00      A   
ATOM   4136  CZ  ARG A 436      -0.688  11.773  -2.395  1.00 10.00      A   
ATOM   4137  NH1 ARG A 436      -1.165  10.575  -2.699  1.00 10.00      A   
ATOM   4138 HH11 ARG A 436      -0.673   9.722  -2.344  1.00 10.00      A   
ATOM   4139 HH12 ARG A 436      -2.019  10.474  -3.290  1.00 10.00      A   
ATOM   4140  NH2 ARG A 436       0.409  11.868  -1.656  1.00 10.00      A   
ATOM   4141 HH21 ARG A 436       0.815  12.802  -1.425  1.00 10.00      A   
ATOM   4142 HH22 ARG A 436       0.878  10.994  -1.305  1.00 10.00      A   
ATOM   4143  C   ARG A 436      -4.076  16.451  -5.835  1.00 10.00      A   
ATOM   4144  O   ARG A 436      -3.917  16.221  -7.037  1.00 10.00      A   
ATOM   4145  N   LEU A 437      -3.499  17.462  -5.207  1.00 10.00      A   
ATOM   4146  HN  LEU A 437      -3.662  17.583  -4.243  1.00 10.00      A   
ATOM   4147  CA  LEU A 437      -2.625  18.397  -5.894  1.00 10.00      A   
ATOM   4148  CB  LEU A 437      -3.373  19.688  -6.230  1.00 10.00      A   
ATOM   4149  CG  LEU A 437      -2.566  20.758  -6.969  1.00 10.00      A   
ATOM   4150  CD1 LEU A 437      -2.402  20.398  -8.436  1.00 10.00      A   
ATOM   4151  CD2 LEU A 437      -3.203  22.126  -6.815  1.00 10.00      A   
ATOM   4152  C   LEU A 437      -1.404  18.704  -5.031  1.00 10.00      A   
ATOM   4153  O   LEU A 437      -1.499  18.803  -3.805  1.00 10.00      A   
ATOM   4154  N   SER A 438      -0.259  18.827  -5.671  1.00 10.00      A   
ATOM   4155  HN  SER A 438      -0.241  18.701  -6.644  1.00 10.00      A   
ATOM   4156  CA  SER A 438       0.977  19.137  -4.972  1.00 10.00      A   
ATOM   4157  CB  SER A 438       2.000  18.017  -5.169  1.00 10.00      A   
ATOM   4158  OG  SER A 438       1.415  16.747  -4.937  1.00 10.00      A   
ATOM   4159  HG  SER A 438       2.110  16.110  -4.703  1.00 10.00      A   
ATOM   4160  C   SER A 438       1.535  20.469  -5.466  1.00 10.00      A   
ATOM   4161  O   SER A 438       1.717  20.662  -6.667  1.00 10.00      A   
ATOM   4162  N   LEU A 439       1.798  21.379  -4.537  1.00 10.00      A   
ATOM   4163  HN  LEU A 439       1.659  21.152  -3.589  1.00 10.00      A   
ATOM   4164  CA  LEU A 439       2.310  22.700  -4.882  1.00 10.00      A   
ATOM   4165  CB  LEU A 439       1.811  23.738  -3.873  1.00 10.00      A   
ATOM   4166  CG  LEU A 439       0.297  23.926  -3.776  1.00 10.00      A   
ATOM   4167  CD1 LEU A 439      -0.036  24.900  -2.659  1.00 10.00      A   
ATOM   4168  CD2 LEU A 439      -0.270  24.414  -5.103  1.00 10.00      A   
ATOM   4169  C   LEU A 439       3.832  22.719  -4.937  1.00 10.00      A   
ATOM   4170  O   LEU A 439       4.499  21.939  -4.255  1.00 10.00      A   
ATOM   4171  N   SER A 440       4.370  23.618  -5.750  1.00 10.00      A   
ATOM   4172  HN  SER A 440       3.784  24.214  -6.261  1.00 10.00      A   
ATOM   4173  CA  SER A 440       5.810  23.753  -5.904  1.00 10.00      A   
ATOM   4174  CB  SER A 440       6.351  22.607  -6.758  1.00 10.00      A   
ATOM   4175  OG  SER A 440       5.448  22.280  -7.804  1.00 10.00      A   
ATOM   4176  HG  SER A 440       4.878  21.553  -7.517  1.00 10.00      A   
ATOM   4177  C   SER A 440       6.160  25.090  -6.545  1.00 10.00      A   
ATOM   4178  O   SER A 440       5.310  25.723  -7.170  1.00 10.00      A   
ATOM   4179  N   GLY A 441       7.405  25.520  -6.377  1.00 10.00      A   
ATOM   4180  HN  GLY A 441       8.034  24.984  -5.845  1.00 10.00      A   
ATOM   4181  CA  GLY A 441       7.839  26.772  -6.962  1.00 10.00      A   
ATOM   4182  C   GLY A 441       7.488  27.976  -6.113  1.00 10.00      A   
ATOM   4183  O   GLY A 441       7.070  27.837  -4.961  1.00 10.00      A   
ATOM   4184  N   LEU A 442       7.680  29.159  -6.677  1.00 10.00      A   
ATOM   4185  HN  LEU A 442       8.029  29.195  -7.596  1.00 10.00      A   
ATOM   4186  CA  LEU A 442       7.383  30.397  -5.976  1.00 10.00      A   
ATOM   4187  CB  LEU A 442       8.179  31.566  -6.559  1.00 10.00      A   
ATOM   4188  CG  LEU A 442       8.052  32.902  -5.823  1.00 10.00      A   
ATOM   4189  CD1 LEU A 442       8.596  32.791  -4.406  1.00 10.00      A   
ATOM   4190  CD2 LEU A 442       8.772  34.001  -6.586  1.00 10.00      A   
ATOM   4191  C   LEU A 442       5.894  30.695  -6.039  1.00 10.00      A   
ATOM   4192  O   LEU A 442       5.369  31.073  -7.089  1.00 10.00      A   
ATOM   4193  N   LEU A 443       5.224  30.503  -4.921  1.00 10.00      A   
ATOM   4194  HN  LEU A 443       5.703  30.180  -4.127  1.00 10.00      A   
ATOM   4195  CA  LEU A 443       3.795  30.748  -4.834  1.00 10.00      A   
ATOM   4196  CB  LEU A 443       3.057  29.429  -4.597  1.00 10.00      A   
ATOM   4197  CG  LEU A 443       3.295  28.317  -5.620  1.00 10.00      A   
ATOM   4198  CD1 LEU A 443       2.847  26.977  -5.061  1.00 10.00      A   
ATOM   4199  CD2 LEU A 443       2.568  28.620  -6.916  1.00 10.00      A   
ATOM   4200  C   LEU A 443       3.505  31.714  -3.692  1.00 10.00      A   
ATOM   4201  O   LEU A 443       4.179  31.681  -2.657  1.00 10.00      A   
ATOM   4202  N   THR A 444       2.516  32.574  -3.880  1.00 10.00      A   
ATOM   4203  HN  THR A 444       2.005  32.550  -4.727  1.00 10.00      A   
ATOM   4204  CA  THR A 444       2.148  33.540  -2.860  1.00 10.00      A   
ATOM   4205  CB  THR A 444       2.105  34.971  -3.442  1.00 10.00      A   
ATOM   4206  OG1 THR A 444       1.033  35.086  -4.385  1.00 10.00      A   
ATOM   4207  HG1 THR A 444       1.293  34.656  -5.222  1.00 10.00      A   
ATOM   4208  CG2 THR A 444       3.416  35.312  -4.134  1.00 10.00      A   
ATOM   4209  C   THR A 444       0.782  33.180  -2.285  1.00 10.00      A   
ATOM   4210  O   THR A 444       0.274  32.085  -2.534  1.00 10.00      A   
ATOM   4211  N   ASP A 445       0.177  34.092  -1.532  1.00 10.00      A   
ATOM   4212  HN  ASP A 445       0.624  34.951  -1.355  1.00 10.00      A   
ATOM   4213  CA  ASP A 445      -1.144  33.838  -0.962  1.00 10.00      A   
ATOM   4214  CB  ASP A 445      -1.474  34.843   0.150  1.00 10.00      A   
ATOM   4215  CG  ASP A 445      -0.775  34.544   1.463  1.00 10.00      A   
ATOM   4216  OD1 ASP A 445      -0.823  35.401   2.373  1.00 10.00      A   
ATOM   4217  OD2 ASP A 445      -0.165  33.466   1.590  1.00 10.00      A   
ATOM   4218  C   ASP A 445      -2.205  33.900  -2.059  1.00 10.00      A   
ATOM   4219  O   ASP A 445      -3.351  33.500  -1.860  1.00 10.00      A   
ATOM   4220  N   LYS A 446      -1.800  34.384  -3.231  1.00 10.00      A   
ATOM   4221  HN  LYS A 446      -0.860  34.652  -3.333  1.00 10.00      A   
ATOM   4222  CA  LYS A 446      -2.703  34.511  -4.369  1.00 10.00      A   
ATOM   4223  CB  LYS A 446      -2.054  35.318  -5.496  1.00 10.00      A   
ATOM   4224  CG  LYS A 446      -2.994  35.677  -6.635  1.00 10.00      A   
ATOM   4225  CD  LYS A 446      -4.250  36.363  -6.121  1.00 10.00      A   
ATOM   4226  CE  LYS A 446      -5.120  36.854  -7.263  1.00 10.00      A   
ATOM   4227  NZ  LYS A 446      -6.391  37.451  -6.774  1.00 10.00      A   
ATOM   4228  HZ1 LYS A 446      -6.910  37.879  -7.561  1.00 10.00      A   
ATOM   4229  HZ2 LYS A 446      -6.199  38.184  -6.063  1.00 10.00      A   
ATOM   4230  HZ3 LYS A 446      -6.996  36.710  -6.339  1.00 10.00      A   
ATOM   4231  C   LYS A 446      -3.159  33.147  -4.876  1.00 10.00      A   
ATOM   4232  O   LYS A 446      -4.348  32.939  -5.120  1.00 10.00      A   
ATOM   4233  N   VAL A 447      -2.219  32.216  -5.038  1.00 10.00      A   
ATOM   4234  HN  VAL A 447      -1.274  32.439  -4.854  1.00 10.00      A   
ATOM   4235  CA  VAL A 447      -2.558  30.875  -5.508  1.00 10.00      A   
ATOM   4236  CB  VAL A 447      -1.308  29.995  -5.751  1.00 10.00      A   
ATOM   4237  CG1 VAL A 447      -0.647  29.590  -4.443  1.00 10.00      A   
ATOM   4238  CG2 VAL A 447      -1.656  28.773  -6.586  1.00 10.00      A   
ATOM   4239  C   VAL A 447      -3.515  30.191  -4.533  1.00 10.00      A   
ATOM   4240  O   VAL A 447      -4.368  29.399  -4.931  1.00 10.00      A   
ATOM   4241  N   PHE A 448      -3.396  30.539  -3.257  1.00 10.00      A   
ATOM   4242  HN  PHE A 448      -2.720  31.207  -3.003  1.00 10.00      A   
ATOM   4243  CA  PHE A 448      -4.248  29.962  -2.228  1.00 10.00      A   
ATOM   4244  CB  PHE A 448      -3.698  30.256  -0.837  1.00 10.00      A   
ATOM   4245  CG  PHE A 448      -2.510  29.414  -0.474  1.00 10.00      A   
ATOM   4246  CD1 PHE A 448      -1.349  29.994   0.004  1.00 10.00      A   
ATOM   4247  CD2 PHE A 448      -2.556  28.038  -0.610  1.00 10.00      A   
ATOM   4248  CE1 PHE A 448      -0.259  29.217   0.340  1.00 10.00      A   
ATOM   4249  CE2 PHE A 448      -1.472  27.253  -0.278  1.00 10.00      A   
ATOM   4250  CZ  PHE A 448      -0.321  27.844   0.198  1.00 10.00      A   
ATOM   4251  C   PHE A 448      -5.679  30.457  -2.370  1.00 10.00      A   
ATOM   4252  O   PHE A 448      -6.629  29.737  -2.060  1.00 10.00      A   
ATOM   4253  N   GLU A 449      -5.828  31.687  -2.845  1.00 10.00      A   
ATOM   4254  HN  GLU A 449      -5.032  32.223  -3.051  1.00 10.00      A   
ATOM   4255  CA  GLU A 449      -7.146  32.260  -3.061  1.00 10.00      A   
ATOM   4256  CB  GLU A 449      -7.036  33.722  -3.499  1.00 10.00      A   
ATOM   4257  CG  GLU A 449      -8.378  34.397  -3.733  1.00 10.00      A   
ATOM   4258  CD  GLU A 449      -8.260  35.693  -4.503  1.00 10.00      A   
ATOM   4259  OE1 GLU A 449      -8.443  36.771  -3.900  1.00 10.00      A   
ATOM   4260  OE2 GLU A 449      -7.986  35.643  -5.720  1.00 10.00      A   
ATOM   4261  C   GLU A 449      -7.868  31.445  -4.130  1.00 10.00      A   
ATOM   4262  O   GLU A 449      -9.063  31.178  -4.029  1.00 10.00      A   
ATOM   4263  N   TYR A 450      -7.116  31.032  -5.142  1.00 10.00      A   
ATOM   4264  HN  TYR A 450      -6.164  31.271  -5.155  1.00 10.00      A   
ATOM   4265  CA  TYR A 450      -7.661  30.230  -6.230  1.00 10.00      A   
ATOM   4266  CB  TYR A 450      -6.642  30.098  -7.364  1.00 10.00      A   
ATOM   4267  CG  TYR A 450      -6.346  31.401  -8.068  1.00 10.00      A   
ATOM   4268  CD1 TYR A 450      -5.057  31.920  -8.105  1.00 10.00      A   
ATOM   4269  CD2 TYR A 450      -7.357  32.115  -8.690  1.00 10.00      A   
ATOM   4270  CE1 TYR A 450      -4.789  33.116  -8.741  1.00 10.00      A   
ATOM   4271  CE2 TYR A 450      -7.098  33.307  -9.329  1.00 10.00      A   
ATOM   4272  CZ  TYR A 450      -5.815  33.804  -9.351  1.00 10.00      A   
ATOM   4273  OH  TYR A 450      -5.565  35.001  -9.983  1.00 10.00      A   
ATOM   4274  HH  TYR A 450      -4.820  34.901 -10.586  1.00 10.00      A   
ATOM   4275  C   TYR A 450      -8.045  28.851  -5.713  1.00 10.00      A   
ATOM   4276  O   TYR A 450      -9.090  28.306  -6.070  1.00 10.00      A   
ATOM   4277  N   ILE A 451      -7.192  28.303  -4.857  1.00 10.00      A   
ATOM   4278  HN  ILE A 451      -6.380  28.796  -4.614  1.00 10.00      A   
ATOM   4279  CA  ILE A 451      -7.424  26.992  -4.269  1.00 10.00      A   
ATOM   4280  CB  ILE A 451      -6.236  26.560  -3.379  1.00 10.00      A   
ATOM   4281  CG1 ILE A 451      -4.987  26.331  -4.234  1.00 10.00      A   
ATOM   4282  CG2 ILE A 451      -6.573  25.305  -2.584  1.00 10.00      A   
ATOM   4283  CD1 ILE A 451      -3.727  26.068  -3.431  1.00 10.00      A   
ATOM   4284  C   ILE A 451      -8.703  27.002  -3.437  1.00 10.00      A   
ATOM   4285  O   ILE A 451      -9.557  26.128  -3.580  1.00 10.00      A   
ATOM   4286  N   GLY A 452      -8.850  28.019  -2.603  1.00 10.00      A   
ATOM   4287  HN  GLY A 452      -8.151  28.711  -2.555  1.00 10.00      A   
ATOM   4288  CA  GLY A 452     -10.026  28.118  -1.757  1.00 10.00      A   
ATOM   4289  C   GLY A 452     -11.271  28.589  -2.490  1.00 10.00      A   
ATOM   4290  O   GLY A 452     -12.285  28.895  -1.864  1.00 10.00      A   
ATOM   4291  N   THR A 453     -11.209  28.657  -3.812  1.00 10.00      A   
ATOM   4292  HN  THR A 453     -10.374  28.425  -4.268  1.00 10.00      A   
ATOM   4293  CA  THR A 453     -12.357  29.096  -4.592  1.00 10.00      A   
ATOM   4294  CB  THR A 453     -12.121  30.499  -5.186  1.00 10.00      A   
ATOM   4295  OG1 THR A 453     -11.664  31.381  -4.153  1.00 10.00      A   
ATOM   4296  HG1 THR A 453     -10.697  31.345  -4.107  1.00 10.00      A   
ATOM   4297  CG2 THR A 453     -13.402  31.059  -5.786  1.00 10.00      A   
ATOM   4298  C   THR A 453     -12.710  28.112  -5.714  1.00 10.00      A   
ATOM   4299  O   THR A 453     -13.886  27.843  -5.962  1.00 10.00      A   
ATOM   4300  N   TYR A 454     -11.698  27.560  -6.373  1.00 10.00      A   
ATOM   4301  HN  TYR A 454     -10.774  27.781  -6.115  1.00 10.00      A   
ATOM   4302  CA  TYR A 454     -11.932  26.636  -7.479  1.00 10.00      A   
ATOM   4303  CB  TYR A 454     -11.119  27.047  -8.708  1.00 10.00      A   
ATOM   4304  CG  TYR A 454     -11.400  28.465  -9.152  1.00 10.00      A   
ATOM   4305  CD1 TYR A 454     -10.427  29.450  -9.051  1.00 10.00      A   
ATOM   4306  CD2 TYR A 454     -12.646  28.823  -9.653  1.00 10.00      A   
ATOM   4307  CE1 TYR A 454     -10.684  30.751  -9.435  1.00 10.00      A   
ATOM   4308  CE2 TYR A 454     -12.910  30.121 -10.045  1.00 10.00      A   
ATOM   4309  CZ  TYR A 454     -11.927  31.081  -9.932  1.00 10.00      A   
ATOM   4310  OH  TYR A 454     -12.188  32.381 -10.312  1.00 10.00      A   
ATOM   4311  HH  TYR A 454     -13.112  32.593 -10.125  1.00 10.00      A   
ATOM   4312  C   TYR A 454     -11.661  25.184  -7.107  1.00 10.00      A   
ATOM   4313  O   TYR A 454     -12.147  24.271  -7.770  1.00 10.00      A   
ATOM   4314  N   ALA A 455     -10.902  24.965  -6.045  1.00 10.00      A   
ATOM   4315  HN  ALA A 455     -10.556  25.724  -5.531  1.00 10.00      A   
ATOM   4316  CA  ALA A 455     -10.592  23.610  -5.612  1.00 10.00      A   
ATOM   4317  CB  ALA A 455      -9.149  23.496  -5.152  1.00 10.00      A   
ATOM   4318  C   ALA A 455     -11.560  23.160  -4.527  1.00 10.00      A   
ATOM   4319  O   ALA A 455     -11.275  23.258  -3.330  1.00 10.00      A   
ATOM   4320  N   LYS A 456     -12.718  22.683  -4.958  1.00 10.00      A   
ATOM   4321  HN  LYS A 456     -12.877  22.624  -5.927  1.00 10.00      A   
ATOM   4322  CA  LYS A 456     -13.754  22.233  -4.045  1.00 10.00      A   
ATOM   4323  CB  LYS A 456     -15.134  22.618  -4.580  1.00 10.00      A   
ATOM   4324  CG  LYS A 456     -15.408  24.114  -4.584  1.00 10.00      A   
ATOM   4325  CD  LYS A 456     -15.234  24.701  -3.194  1.00 10.00      A   
ATOM   4326  CE  LYS A 456     -15.926  26.047  -3.054  1.00 10.00      A   
ATOM   4327  NZ  LYS A 456     -16.274  26.332  -1.637  1.00 10.00      A   
ATOM   4328  HZ1 LYS A 456     -16.949  25.618  -1.285  1.00 10.00      A   
ATOM   4329  HZ2 LYS A 456     -16.709  27.272  -1.555  1.00 10.00      A   
ATOM   4330  HZ3 LYS A 456     -15.416  26.303  -1.044  1.00 10.00      A   
ATOM   4331  C   LYS A 456     -13.680  20.729  -3.815  1.00 10.00      A   
ATOM   4332  O   LYS A 456     -13.950  20.248  -2.713  1.00 10.00      A   
ATOM   4333  N   LYS A 457     -13.288  19.993  -4.849  1.00 10.00      A   
ATOM   4334  HN  LYS A 457     -13.045  20.442  -5.689  1.00 10.00      A   
ATOM   4335  CA  LYS A 457     -13.184  18.537  -4.769  1.00 10.00      A   
ATOM   4336  CB  LYS A 457     -13.481  17.902  -6.130  1.00 10.00      A   
ATOM   4337  CG  LYS A 457     -14.892  18.153  -6.643  1.00 10.00      A   
ATOM   4338  CD  LYS A 457     -15.929  17.407  -5.816  1.00 10.00      A   
ATOM   4339  CE  LYS A 457     -17.338  17.645  -6.338  1.00 10.00      A   
ATOM   4340  NZ  LYS A 457     -17.757  19.068  -6.211  1.00 10.00      A   
ATOM   4341  HZ1 LYS A 457     -17.737  19.365  -5.213  1.00 10.00      A   
ATOM   4342  HZ2 LYS A 457     -18.723  19.190  -6.572  1.00 10.00      A   
ATOM   4343  HZ3 LYS A 457     -17.116  19.678  -6.756  1.00 10.00      A   
ATOM   4344  C   LYS A 457     -11.803  18.115  -4.288  1.00 10.00      A   
ATOM   4345  O   LYS A 457     -11.496  16.924  -4.204  1.00 10.00      A   
ATOM   4346  N   MET A 458     -10.975  19.106  -3.983  1.00 10.00      A   
ATOM   4347  HN  MET A 458     -11.284  20.028  -4.088  1.00 10.00      A   
ATOM   4348  CA  MET A 458      -9.622  18.864  -3.504  1.00 10.00      A   
ATOM   4349  CB  MET A 458      -8.836  20.172  -3.409  1.00 10.00      A   
ATOM   4350  CG  MET A 458      -7.351  19.971  -3.144  1.00 10.00      A   
ATOM   4351  SD  MET A 458      -6.602  21.345  -2.249  1.00 10.00      A   
ATOM   4352  CE  MET A 458      -7.227  21.057  -0.594  1.00 10.00      A   
ATOM   4353  C   MET A 458      -9.657  18.185  -2.145  1.00 10.00      A   
ATOM   4354  O   MET A 458     -10.101  18.771  -1.158  1.00 10.00      A   
ATOM   4355  N   GLU A 459      -9.182  16.954  -2.104  1.00 10.00      A   
ATOM   4356  HN  GLU A 459      -8.825  16.555  -2.925  1.00 10.00      A   
ATOM   4357  CA  GLU A 459      -9.165  16.184  -0.876  1.00 10.00      A   
ATOM   4358  CB  GLU A 459      -9.571  14.732  -1.140  1.00 10.00      A   
ATOM   4359  CG  GLU A 459     -10.953  14.556  -1.754  1.00 10.00      A   
ATOM   4360  CD  GLU A 459     -11.312  13.098  -1.955  1.00 10.00      A   
ATOM   4361  OE1 GLU A 459     -11.870  12.480  -1.023  1.00 10.00      A   
ATOM   4362  OE2 GLU A 459     -11.035  12.556  -3.043  1.00 10.00      A   
ATOM   4363  C   GLU A 459      -7.794  16.229  -0.212  1.00 10.00      A   
ATOM   4364  O   GLU A 459      -7.691  16.176   1.012  1.00 10.00      A   
ATOM   4365  N   MET A 460      -6.741  16.330  -1.014  1.00 10.00      A   
ATOM   4366  HN  MET A 460      -6.876  16.381  -1.988  1.00 10.00      A   
ATOM   4367  CA  MET A 460      -5.384  16.365  -0.478  1.00 10.00      A   
ATOM   4368  CB  MET A 460      -4.738  14.980  -0.575  1.00 10.00      A   
ATOM   4369  CG  MET A 460      -3.352  14.883   0.045  1.00 10.00      A   
ATOM   4370  SD  MET A 460      -2.818  13.178   0.276  1.00 10.00      A   
ATOM   4371  CE  MET A 460      -1.178  13.423   0.948  1.00 10.00      A   
ATOM   4372  C   MET A 460      -4.521  17.405  -1.182  1.00 10.00      A   
ATOM   4373  O   MET A 460      -4.581  17.556  -2.403  1.00 10.00      A   
ATOM   4374  N   LEU A 461      -3.721  18.117  -0.399  1.00 10.00      A   
ATOM   4375  HN  LEU A 461      -3.722  17.949   0.567  1.00 10.00      A   
ATOM   4376  CA  LEU A 461      -2.840  19.142  -0.932  1.00 10.00      A   
ATOM   4377  CB  LEU A 461      -3.529  20.510  -0.863  1.00 10.00      A   
ATOM   4378  CG  LEU A 461      -2.740  21.710  -1.395  1.00 10.00      A   
ATOM   4379  CD1 LEU A 461      -2.704  21.703  -2.914  1.00 10.00      A   
ATOM   4380  CD2 LEU A 461      -3.334  23.011  -0.878  1.00 10.00      A   
ATOM   4381  C   LEU A 461      -1.530  19.187  -0.154  1.00 10.00      A   
ATOM   4382  O   LEU A 461      -1.529  19.194   1.080  1.00 10.00      A   
ATOM   4383  N   SER A 462      -0.422  19.207  -0.882  1.00 10.00      A   
ATOM   4384  HN  SER A 462      -0.497  19.166  -1.859  1.00 10.00      A   
ATOM   4385  CA  SER A 462       0.901  19.277  -0.274  1.00 10.00      A   
ATOM   4386  CB  SER A 462       1.811  18.194  -0.858  1.00 10.00      A   
ATOM   4387  OG  SER A 462       1.166  16.927  -0.842  1.00 10.00      A   
ATOM   4388  HG  SER A 462       1.439  16.436  -0.041  1.00 10.00      A   
ATOM   4389  C   SER A 462       1.499  20.670  -0.493  1.00 10.00      A   
ATOM   4390  O   SER A 462       1.682  21.102  -1.633  1.00 10.00      A   
ATOM   4391  N   VAL A 463       1.777  21.374   0.600  1.00 10.00      A   
ATOM   4392  HN  VAL A 463       1.618  20.968   1.485  1.00 10.00      A   
ATOM   4393  CA  VAL A 463       2.328  22.726   0.530  1.00 10.00      A   
ATOM   4394  CB  VAL A 463       1.456  23.736   1.312  1.00 10.00      A   
ATOM   4395  CG1 VAL A 463       1.889  25.164   1.021  1.00 10.00      A   
ATOM   4396  CG2 VAL A 463      -0.020  23.550   0.992  1.00 10.00      A   
ATOM   4397  C   VAL A 463       3.752  22.770   1.084  1.00 10.00      A   
ATOM   4398  O   VAL A 463       4.008  22.315   2.202  1.00 10.00      A   
ATOM   4399  N   ALA A 464       4.676  23.313   0.300  1.00 10.00      A   
ATOM   4400  HN  ALA A 464       4.418  23.653  -0.584  1.00 10.00      A   
ATOM   4401  CA  ALA A 464       6.065  23.420   0.723  1.00 10.00      A   
ATOM   4402  CB  ALA A 464       6.848  22.182   0.314  1.00 10.00      A   
ATOM   4403  C   ALA A 464       6.717  24.674   0.154  1.00 10.00      A   
ATOM   4404  O   ALA A 464       6.721  24.881  -1.061  1.00 10.00      A   
ATOM   4405  N   PHE A 465       7.256  25.510   1.044  1.00 10.00      A   
ATOM   4406  HN  PHE A 465       7.198  25.286   2.001  1.00 10.00      A   
ATOM   4407  CA  PHE A 465       7.928  26.752   0.651  1.00 10.00      A   
ATOM   4408  CB  PHE A 465       9.219  26.455  -0.124  1.00 10.00      A   
ATOM   4409  CG  PHE A 465      10.242  25.661   0.645  1.00 10.00      A   
ATOM   4410  CD1 PHE A 465      10.274  24.276   0.558  1.00 10.00      A   
ATOM   4411  CD2 PHE A 465      11.177  26.299   1.445  1.00 10.00      A   
ATOM   4412  CE1 PHE A 465      11.217  23.545   1.253  1.00 10.00      A   
ATOM   4413  CE2 PHE A 465      12.122  25.572   2.143  1.00 10.00      A   
ATOM   4414  CZ  PHE A 465      12.143  24.192   2.047  1.00 10.00      A   
ATOM   4415  C   PHE A 465       7.008  27.657  -0.170  1.00 10.00      A   
ATOM   4416  O   PHE A 465       7.409  28.194  -1.204  1.00 10.00      A   
ATOM   4417  N   ALA A 466       5.781  27.832   0.302  1.00 10.00      A   
ATOM   4418  HN  ALA A 466       5.524  27.402   1.144  1.00 10.00      A   
ATOM   4419  CA  ALA A 466       4.807  28.659  -0.395  1.00 10.00      A   
ATOM   4420  CB  ALA A 466       3.942  27.789  -1.295  1.00 10.00      A   
ATOM   4421  C   ALA A 466       3.942  29.425   0.596  1.00 10.00      A   
ATOM   4422  O   ALA A 466       3.747  28.982   1.730  1.00 10.00      A   
ATOM   4423  N   GLY A 467       3.429  30.571   0.171  1.00 10.00      A   
ATOM   4424  HN  GLY A 467       3.615  30.869  -0.749  1.00 10.00      A   
ATOM   4425  CA  GLY A 467       2.591  31.378   1.036  1.00 10.00      A   
ATOM   4426  C   GLY A 467       3.283  32.638   1.511  1.00 10.00      A   
ATOM   4427  O   GLY A 467       4.511  32.675   1.637  1.00 10.00      A   
ATOM   4428  N   ASP A 468       2.497  33.674   1.766  1.00 10.00      A   
ATOM   4429  HN  ASP A 468       1.519  33.581   1.631  1.00 10.00      A   
ATOM   4430  CA  ASP A 468       3.030  34.945   2.238  1.00 10.00      A   
ATOM   4431  CB  ASP A 468       2.539  36.106   1.376  1.00 10.00      A   
ATOM   4432  CG  ASP A 468       3.328  36.278   0.100  1.00 10.00      A   
ATOM   4433  OD1 ASP A 468       4.578  36.258   0.152  1.00 10.00      A   
ATOM   4434  OD2 ASP A 468       2.701  36.449  -0.963  1.00 10.00      A   
ATOM   4435  C   ASP A 468       2.636  35.197   3.683  1.00 10.00      A   
ATOM   4436  O   ASP A 468       3.423  35.727   4.467  1.00 10.00      A   
ATOM   4437  N   SER A 469       1.411  34.824   4.030  1.00 10.00      A   
ATOM   4438  HN  SER A 469       0.822  34.407   3.358  1.00 10.00      A   
ATOM   4439  CA  SER A 469       0.916  35.015   5.382  1.00 10.00      A   
ATOM   4440  CB  SER A 469       0.385  36.442   5.556  1.00 10.00      A   
ATOM   4441  OG  SER A 469      -0.620  36.741   4.602  1.00 10.00      A   
ATOM   4442  HG  SER A 469      -0.519  36.154   3.830  1.00 10.00      A   
ATOM   4443  C   SER A 469      -0.171  34.001   5.716  1.00 10.00      A   
ATOM   4444  O   SER A 469      -0.372  33.031   4.986  1.00 10.00      A   
ATOM   4445  N   ASP A 470      -0.878  34.242   6.817  1.00 10.00      A   
ATOM   4446  HN  ASP A 470      -0.670  35.039   7.347  1.00 10.00      A   
ATOM   4447  CA  ASP A 470      -1.951  33.358   7.265  1.00 10.00      A   
ATOM   4448  CB  ASP A 470      -2.442  33.768   8.655  1.00 10.00      A   
ATOM   4449  CG  ASP A 470      -1.631  33.160   9.776  1.00 10.00      A   
ATOM   4450  OD1 ASP A 470      -2.118  32.202  10.409  1.00 10.00      A   
ATOM   4451  OD2 ASP A 470      -0.509  33.649  10.039  1.00 10.00      A   
ATOM   4452  C   ASP A 470      -3.125  33.376   6.296  1.00 10.00      A   
ATOM   4453  O   ASP A 470      -3.941  32.453   6.279  1.00 10.00      A   
ATOM   4454  N   LEU A 471      -3.203  34.432   5.493  1.00 10.00      A   
ATOM   4455  HN  LEU A 471      -2.516  35.128   5.558  1.00 10.00      A   
ATOM   4456  CA  LEU A 471      -4.277  34.587   4.514  1.00 10.00      A   
ATOM   4457  CB  LEU A 471      -4.045  35.837   3.661  1.00 10.00      A   
ATOM   4458  CG  LEU A 471      -5.053  36.976   3.820  1.00 10.00      A   
ATOM   4459  CD1 LEU A 471      -4.713  38.119   2.879  1.00 10.00      A   
ATOM   4460  CD2 LEU A 471      -6.472  36.484   3.577  1.00 10.00      A   
ATOM   4461  C   LEU A 471      -4.381  33.367   3.605  1.00 10.00      A   
ATOM   4462  O   LEU A 471      -5.478  32.867   3.345  1.00 10.00      A   
ATOM   4463  N   GLY A 472      -3.231  32.883   3.146  1.00 10.00      A   
ATOM   4464  HN  GLY A 472      -2.389  33.314   3.410  1.00 10.00      A   
ATOM   4465  CA  GLY A 472      -3.200  31.733   2.265  1.00 10.00      A   
ATOM   4466  C   GLY A 472      -3.833  30.501   2.877  1.00 10.00      A   
ATOM   4467  O   GLY A 472      -4.701  29.873   2.270  1.00 10.00      A   
ATOM   4468  N   MET A 473      -3.420  30.168   4.091  1.00 10.00      A   
ATOM   4469  HN  MET A 473      -2.755  30.728   4.540  1.00 10.00      A   
ATOM   4470  CA  MET A 473      -3.948  28.995   4.779  1.00 10.00      A   
ATOM   4471  CB  MET A 473      -3.171  28.730   6.070  1.00 10.00      A   
ATOM   4472  CG  MET A 473      -3.568  27.441   6.775  1.00 10.00      A   
ATOM   4473  SD  MET A 473      -2.388  26.921   8.036  1.00 10.00      A   
ATOM   4474  CE  MET A 473      -2.522  28.258   9.219  1.00 10.00      A   
ATOM   4475  C   MET A 473      -5.438  29.153   5.070  1.00 10.00      A   
ATOM   4476  O   MET A 473      -6.205  28.193   4.981  1.00 10.00      A   
ATOM   4477  N   HIS A 474      -5.843  30.374   5.396  1.00 10.00      A   
ATOM   4478  HN  HIS A 474      -5.182  31.104   5.431  1.00 10.00      A   
ATOM   4479  CA  HIS A 474      -7.238  30.663   5.697  1.00 10.00      A   
ATOM   4480  CB  HIS A 474      -7.384  32.103   6.206  1.00 10.00      A   
ATOM   4481  CG  HIS A 474      -8.678  32.376   6.910  1.00 10.00      A   
ATOM   4482  ND1 HIS A 474      -8.746  32.474   8.283  1.00 10.00      A   
ATOM   4483  CD2 HIS A 474      -9.918  32.559   6.392  1.00 10.00      A   
ATOM   4484  CE1 HIS A 474     -10.016  32.713   8.566  1.00 10.00      A   
ATOM   4485  NE2 HIS A 474     -10.757  32.770   7.454  1.00 10.00      A   
ATOM   4486  HE2 HIS A 474     -11.725  32.936   7.404  1.00 10.00      A   
ATOM   4487  C   HIS A 474      -8.116  30.444   4.468  1.00 10.00      A   
ATOM   4488  O   HIS A 474      -9.194  29.861   4.562  1.00 10.00      A   
ATOM   4489  N   HIS A 475      -7.634  30.893   3.315  1.00 10.00      A   
ATOM   4490  HN  HIS A 475      -6.754  31.333   3.304  1.00 10.00      A   
ATOM   4491  CA  HIS A 475      -8.376  30.752   2.064  1.00 10.00      A   
ATOM   4492  CB  HIS A 475      -7.654  31.447   0.909  1.00 10.00      A   
ATOM   4493  CG  HIS A 475      -8.093  32.862   0.690  1.00 10.00      A   
ATOM   4494  ND1 HIS A 475      -9.126  33.226  -0.148  1.00 10.00      A   
ATOM   4495  HD1 HIS A 475      -9.679  32.618  -0.687  1.00 10.00      A   
ATOM   4496  CD2 HIS A 475      -7.620  34.019   1.219  1.00 10.00      A   
ATOM   4497  CE1 HIS A 475      -9.247  34.556  -0.099  1.00 10.00      A   
ATOM   4498  NE2 HIS A 475      -8.356  35.089   0.716  1.00 10.00      A   
ATOM   4499  C   HIS A 475      -8.645  29.290   1.721  1.00 10.00      A   
ATOM   4500  O   HIS A 475      -9.726  28.948   1.242  1.00 10.00      A   
ATOM   4501  N   VAL A 476      -7.662  28.434   1.971  1.00 10.00      A   
ATOM   4502  HN  VAL A 476      -6.820  28.769   2.352  1.00 10.00      A   
ATOM   4503  CA  VAL A 476      -7.799  27.011   1.685  1.00 10.00      A   
ATOM   4504  CB  VAL A 476      -6.440  26.282   1.773  1.00 10.00      A   
ATOM   4505  CG1 VAL A 476      -6.594  24.803   1.443  1.00 10.00      A   
ATOM   4506  CG2 VAL A 476      -5.423  26.930   0.852  1.00 10.00      A   
ATOM   4507  C   VAL A 476      -8.783  26.352   2.649  1.00 10.00      A   
ATOM   4508  O   VAL A 476      -9.748  25.714   2.229  1.00 10.00      A   
ATOM   4509  N   LEU A 477      -8.542  26.537   3.944  1.00 10.00      A   
ATOM   4510  HN  LEU A 477      -7.768  27.084   4.211  1.00 10.00      A   
ATOM   4511  CA  LEU A 477      -9.384  25.950   4.981  1.00 10.00      A   
ATOM   4512  CB  LEU A 477      -8.798  26.219   6.370  1.00 10.00      A   
ATOM   4513  CG  LEU A 477      -7.356  25.750   6.602  1.00 10.00      A   
ATOM   4514  CD1 LEU A 477      -6.880  26.125   7.997  1.00 10.00      A   
ATOM   4515  CD2 LEU A 477      -7.230  24.251   6.372  1.00 10.00      A   
ATOM   4516  C   LEU A 477     -10.827  26.442   4.895  1.00 10.00      A   
ATOM   4517  O   LEU A 477     -11.767  25.679   5.122  1.00 10.00      A   
ATOM   4518  N   SER A 478     -11.002  27.713   4.566  1.00 10.00      A   
ATOM   4519  HN  SER A 478     -10.215  28.283   4.414  1.00 10.00      A   
ATOM   4520  CA  SER A 478     -12.331  28.294   4.440  1.00 10.00      A   
ATOM   4521  CB  SER A 478     -12.335  29.730   4.974  1.00 10.00      A   
ATOM   4522  OG  SER A 478     -11.926  29.774   6.331  1.00 10.00      A   
ATOM   4523  HG  SER A 478     -11.521  28.931   6.569  1.00 10.00      A   
ATOM   4524  C   SER A 478     -12.798  28.276   2.985  1.00 10.00      A   
ATOM   4525  O   SER A 478     -13.673  29.051   2.596  1.00 10.00      A   
ATOM   4526  N   GLY A 479     -12.220  27.389   2.182  1.00 10.00      A   
ATOM   4527  HN  GLY A 479     -11.535  26.782   2.539  1.00 10.00      A   
ATOM   4528  CA  GLY A 479     -12.596  27.316   0.784  1.00 10.00      A   
ATOM   4529  C   GLY A 479     -12.857  25.905   0.303  1.00 10.00      A   
ATOM   4530  O   GLY A 479     -13.898  25.634  -0.298  1.00 10.00      A   
ATOM   4531  N   CYS A 480     -11.918  25.005   0.554  1.00 10.00      A   
ATOM   4532  HN  CYS A 480     -11.102  25.282   1.030  1.00 10.00      A   
ATOM   4533  CA  CYS A 480     -12.060  23.614   0.133  1.00 10.00      A   
ATOM   4534  CB  CYS A 480     -10.711  22.898   0.160  1.00 10.00      A   
ATOM   4535  SG  CYS A 480      -9.452  23.683  -0.872  1.00 10.00      A   
ATOM   4536  HG  CYS A 480      -9.925  23.758  -2.112  1.00 10.00      A   
ATOM   4537  C   CYS A 480     -13.094  22.869   0.975  1.00 10.00      A   
ATOM   4538  O   CYS A 480     -12.990  22.794   2.200  1.00 10.00      A   
ATOM   4539  N   ASP A 481     -14.096  22.317   0.308  1.00 10.00      A   
ATOM   4540  HN  ASP A 481     -14.127  22.409  -0.669  1.00 10.00      A   
ATOM   4541  CA  ASP A 481     -15.157  21.590   0.994  1.00 10.00      A   
ATOM   4542  CB  ASP A 481     -16.480  21.697   0.232  1.00 10.00      A   
ATOM   4543  CG  ASP A 481     -16.997  23.119   0.134  1.00 10.00      A   
ATOM   4544  OD1 ASP A 481     -17.286  23.728   1.183  1.00 10.00      A   
ATOM   4545  OD2 ASP A 481     -17.122  23.634  -0.995  1.00 10.00      A   
ATOM   4546  C   ASP A 481     -14.797  20.126   1.210  1.00 10.00      A   
ATOM   4547  O   ASP A 481     -15.147  19.538   2.229  1.00 10.00      A   
ATOM   4548  N   SER A 482     -14.091  19.543   0.253  1.00 10.00      A   
ATOM   4549  HN  SER A 482     -13.840  20.058  -0.542  1.00 10.00      A   
ATOM   4550  CA  SER A 482     -13.694  18.141   0.345  1.00 10.00      A   
ATOM   4551  CB  SER A 482     -13.692  17.502  -1.046  1.00 10.00      A   
ATOM   4552  OG  SER A 482     -14.914  17.762  -1.725  1.00 10.00      A   
ATOM   4553  HG  SER A 482     -14.829  18.584  -2.228  1.00 10.00      A   
ATOM   4554  C   SER A 482     -12.325  17.982   1.009  1.00 10.00      A   
ATOM   4555  O   SER A 482     -11.635  16.987   0.798  1.00 10.00      A   
ATOM   4556  N   LEU A 483     -11.949  18.960   1.826  1.00 10.00      A   
ATOM   4557  HN  LEU A 483     -12.554  19.712   1.975  1.00 10.00      A   
ATOM   4558  CA  LEU A 483     -10.668  18.936   2.517  1.00 10.00      A   
ATOM   4559  CB  LEU A 483     -10.495  20.213   3.344  1.00 10.00      A   
ATOM   4560  CG  LEU A 483      -9.299  21.097   2.984  1.00 10.00      A   
ATOM   4561  CD1 LEU A 483      -9.323  22.384   3.794  1.00 10.00      A   
ATOM   4562  CD2 LEU A 483      -7.990  20.348   3.191  1.00 10.00      A   
ATOM   4563  C   LEU A 483     -10.551  17.708   3.419  1.00 10.00      A   
ATOM   4564  O   LEU A 483     -11.283  17.570   4.399  1.00 10.00      A   
ATOM   4565  N   ARG A 484      -9.638  16.815   3.073  1.00 10.00      A   
ATOM   4566  HN  ARG A 484      -9.103  16.968   2.265  1.00 10.00      A   
ATOM   4567  CA  ARG A 484      -9.420  15.604   3.844  1.00 10.00      A   
ATOM   4568  CB  ARG A 484      -9.609  14.373   2.961  1.00 10.00      A   
ATOM   4569  CG  ARG A 484     -11.051  13.919   2.806  1.00 10.00      A   
ATOM   4570  CD  ARG A 484     -11.129  12.657   1.962  1.00 10.00      A   
ATOM   4571  NE  ARG A 484      -9.991  11.772   2.209  1.00 10.00      A   
ATOM   4572  HE  ARG A 484      -9.644  11.736   3.130  1.00 10.00      A   
ATOM   4573  CZ  ARG A 484      -9.402  11.020   1.276  1.00 10.00      A   
ATOM   4574  NH1 ARG A 484      -9.844  11.022   0.029  1.00 10.00      A   
ATOM   4575 HH11 ARG A 484      -9.371  10.427  -0.687  1.00 10.00      A   
ATOM   4576 HH12 ARG A 484     -10.661  11.618  -0.247  1.00 10.00      A   
ATOM   4577  NH2 ARG A 484      -8.355  10.283   1.589  1.00 10.00      A   
ATOM   4578 HH21 ARG A 484      -7.890   9.689   0.862  1.00 10.00      A   
ATOM   4579 HH22 ARG A 484      -7.976  10.283   2.555  1.00 10.00      A   
ATOM   4580  C   ARG A 484      -8.023  15.586   4.455  1.00 10.00      A   
ATOM   4581  O   ARG A 484      -7.868  15.539   5.676  1.00 10.00      A   
ATOM   4582  N   LYS A 485      -7.013  15.632   3.599  1.00 10.00      A   
ATOM   4583  HN  LYS A 485      -7.204  15.705   2.637  1.00 10.00      A   
ATOM   4584  CA  LYS A 485      -5.624  15.611   4.040  1.00 10.00      A   
ATOM   4585  CB  LYS A 485      -4.890  14.389   3.473  1.00 10.00      A   
ATOM   4586  CG  LYS A 485      -5.255  13.075   4.144  1.00 10.00      A   
ATOM   4587  CD  LYS A 485      -4.269  11.969   3.790  1.00 10.00      A   
ATOM   4588  CE  LYS A 485      -4.589  11.330   2.449  1.00 10.00      A   
ATOM   4589  NZ  LYS A 485      -3.870  10.044   2.257  1.00 10.00      A   
ATOM   4590  HZ1 LYS A 485      -4.540   9.308   1.939  1.00 10.00      A   
ATOM   4591  HZ2 LYS A 485      -3.442   9.731   3.148  1.00 10.00      A   
ATOM   4592  HZ3 LYS A 485      -3.121  10.148   1.546  1.00 10.00      A   
ATOM   4593  C   LYS A 485      -4.906  16.889   3.626  1.00 10.00      A   
ATOM   4594  O   LYS A 485      -5.080  17.380   2.506  1.00 10.00      A   
ATOM   4595  N   LEU A 486      -4.095  17.419   4.527  1.00 10.00      A   
ATOM   4596  HN  LEU A 486      -3.977  16.966   5.391  1.00 10.00      A   
ATOM   4597  CA  LEU A 486      -3.348  18.640   4.261  1.00 10.00      A   
ATOM   4598  CB  LEU A 486      -4.137  19.874   4.714  1.00 10.00      A   
ATOM   4599  CG  LEU A 486      -3.610  21.234   4.242  1.00 10.00      A   
ATOM   4600  CD1 LEU A 486      -3.671  21.332   2.728  1.00 10.00      A   
ATOM   4601  CD2 LEU A 486      -4.398  22.367   4.880  1.00 10.00      A   
ATOM   4602  C   LEU A 486      -1.990  18.595   4.946  1.00 10.00      A   
ATOM   4603  O   LEU A 486      -1.904  18.460   6.168  1.00 10.00      A   
ATOM   4604  N   GLU A 487      -0.935  18.697   4.154  1.00 10.00      A   
ATOM   4605  HN  GLU A 487      -1.070  18.787   3.184  1.00 10.00      A   
ATOM   4606  CA  GLU A 487       0.423  18.672   4.676  1.00 10.00      A   
ATOM   4607  CB  GLU A 487       1.156  17.422   4.190  1.00 10.00      A   
ATOM   4608  CG  GLU A 487       0.716  16.942   2.816  1.00 10.00      A   
ATOM   4609  CD  GLU A 487       1.303  15.598   2.451  1.00 10.00      A   
ATOM   4610  OE1 GLU A 487       1.737  15.434   1.291  1.00 10.00      A   
ATOM   4611  OE2 GLU A 487       1.331  14.700   3.320  1.00 10.00      A   
ATOM   4612  C   GLU A 487       1.173  19.937   4.276  1.00 10.00      A   
ATOM   4613  O   GLU A 487       1.287  20.257   3.093  1.00 10.00      A   
ATOM   4614  N   ILE A 488       1.665  20.663   5.266  1.00 10.00      A   
ATOM   4615  HN  ILE A 488       1.538  20.359   6.196  1.00 10.00      A   
ATOM   4616  CA  ILE A 488       2.385  21.900   5.020  1.00 10.00      A   
ATOM   4617  CB  ILE A 488       1.601  23.114   5.568  1.00 10.00      A   
ATOM   4618  CG1 ILE A 488       0.147  23.089   5.080  1.00 10.00      A   
ATOM   4619  CG2 ILE A 488       2.281  24.412   5.163  1.00 10.00      A   
ATOM   4620  CD1 ILE A 488      -0.772  24.032   5.831  1.00 10.00      A   
ATOM   4621  C   ILE A 488       3.759  21.865   5.679  1.00 10.00      A   
ATOM   4622  O   ILE A 488       3.884  21.540   6.862  1.00 10.00      A   
ATOM   4623  N   ARG A 489       4.785  22.197   4.915  1.00 10.00      A   
ATOM   4624  HN  ARG A 489       4.622  22.439   3.971  1.00 10.00      A   
ATOM   4625  CA  ARG A 489       6.143  22.217   5.434  1.00 10.00      A   
ATOM   4626  CB  ARG A 489       6.907  20.944   5.050  1.00 10.00      A   
ATOM   4627  CG  ARG A 489       7.176  20.792   3.563  1.00 10.00      A   
ATOM   4628  CD  ARG A 489       8.489  20.069   3.307  1.00 10.00      A   
ATOM   4629  NE  ARG A 489       9.624  20.728   3.958  1.00 10.00      A   
ATOM   4630  HE  ARG A 489       9.482  21.639   4.298  1.00 10.00      A   
ATOM   4631  CZ  ARG A 489      10.823  20.170   4.116  1.00 10.00      A   
ATOM   4632  NH1 ARG A 489      11.052  18.942   3.669  1.00 10.00      A   
ATOM   4633 HH11 ARG A 489      10.293  18.405   3.190  1.00 10.00      A   
ATOM   4634 HH12 ARG A 489      11.993  18.507   3.797  1.00 10.00      A   
ATOM   4635  NH2 ARG A 489      11.793  20.842   4.722  1.00 10.00      A   
ATOM   4636 HH21 ARG A 489      12.733  20.406   4.852  1.00 10.00      A   
ATOM   4637 HH22 ARG A 489      11.615  21.820   5.079  1.00 10.00      A   
ATOM   4638  C   ARG A 489       6.894  23.464   4.966  1.00 10.00      A   
ATOM   4639  O   ARG A 489       6.847  23.821   3.785  1.00 10.00      A   
ATOM   4640  N   ASP A 490       7.569  24.119   5.904  1.00 10.00      A   
ATOM   4641  HN  ASP A 490       7.538  23.780   6.828  1.00 10.00      A   
ATOM   4642  CA  ASP A 490       8.349  25.326   5.622  1.00 10.00      A   
ATOM   4643  CB  ASP A 490       9.581  25.015   4.760  1.00 10.00      A   
ATOM   4644  CG  ASP A 490      10.734  24.425   5.553  1.00 10.00      A   
ATOM   4645  OD1 ASP A 490      11.513  25.204   6.144  1.00 10.00      A   
ATOM   4646  OD2 ASP A 490      10.872  23.181   5.581  1.00 10.00      A   
ATOM   4647  C   ASP A 490       7.499  26.428   4.994  1.00 10.00      A   
ATOM   4648  O   ASP A 490       7.718  26.835   3.852  1.00 10.00      A   
ATOM   4649  N   CYS A 491       6.532  26.914   5.753  1.00 10.00      A   
ATOM   4650  HN  CYS A 491       6.420  26.571   6.667  1.00 10.00      A   
ATOM   4651  CA  CYS A 491       5.642  27.960   5.280  1.00 10.00      A   
ATOM   4652  CB  CYS A 491       4.313  27.359   4.822  1.00 10.00      A   
ATOM   4653  SG  CYS A 491       4.383  26.556   3.206  1.00 10.00      A   
ATOM   4654  HG  CYS A 491       3.830  27.381   2.327  1.00 10.00      A   
ATOM   4655  C   CYS A 491       5.405  29.002   6.367  1.00 10.00      A   
ATOM   4656  O   CYS A 491       5.398  28.676   7.557  1.00 10.00      A   
ATOM   4657  N   PRO A 492       5.205  30.270   5.968  1.00 10.00      A   
ATOM   4658  CA  PRO A 492       4.967  31.385   6.895  1.00 10.00      A   
ATOM   4659  CB  PRO A 492       5.223  32.631   6.034  1.00 10.00      A   
ATOM   4660  CG  PRO A 492       5.706  32.134   4.710  1.00 10.00      A   
ATOM   4661  CD  PRO A 492       5.207  30.728   4.577  1.00 10.00      A   
ATOM   4662  C   PRO A 492       3.531  31.409   7.416  1.00 10.00      A   
ATOM   4663  O   PRO A 492       2.917  32.470   7.529  1.00 10.00      A   
ATOM   4664  N   PHE A 493       3.003  30.237   7.727  1.00 10.00      A   
ATOM   4665  HN  PHE A 493       3.545  29.430   7.620  1.00 10.00      A   
ATOM   4666  CA  PHE A 493       1.646  30.122   8.242  1.00 10.00      A   
ATOM   4667  CB  PHE A 493       0.977  28.839   7.745  1.00 10.00      A   
ATOM   4668  CG  PHE A 493       0.737  28.806   6.263  1.00 10.00      A   
ATOM   4669  CD1 PHE A 493       0.632  27.597   5.596  1.00 10.00      A   
ATOM   4670  CD2 PHE A 493       0.615  29.981   5.537  1.00 10.00      A   
ATOM   4671  CE1 PHE A 493       0.413  27.558   4.235  1.00 10.00      A   
ATOM   4672  CE2 PHE A 493       0.396  29.949   4.175  1.00 10.00      A   
ATOM   4673  CZ  PHE A 493       0.294  28.735   3.524  1.00 10.00      A   
ATOM   4674  C   PHE A 493       1.679  30.139   9.759  1.00 10.00      A   
ATOM   4675  O   PHE A 493       2.379  29.335  10.378  1.00 10.00      A   
ATOM   4676  N   GLY A 494       0.943  31.061  10.355  1.00 10.00      A   
ATOM   4677  HN  GLY A 494       0.397  31.676   9.816  1.00 10.00      A   
ATOM   4678  CA  GLY A 494       0.924  31.165  11.792  1.00 10.00      A   
ATOM   4679  C   GLY A 494      -0.268  30.479  12.417  1.00 10.00      A   
ATOM   4680  O   GLY A 494      -0.839  29.545  11.851  1.00 10.00      A   
ATOM   4681  N   ASP A 495      -0.647  30.956  13.585  1.00 10.00      A   
ATOM   4682  HN  ASP A 495      -0.156  31.711  13.972  1.00 10.00      A   
ATOM   4683  CA  ASP A 495      -1.771  30.398  14.314  1.00 10.00      A   
ATOM   4684  CB  ASP A 495      -1.409  30.203  15.790  1.00 10.00      A   
ATOM   4685  CG  ASP A 495      -0.658  31.380  16.394  1.00 10.00      A   
ATOM   4686  OD1 ASP A 495       0.544  31.230  16.709  1.00 10.00      A   
ATOM   4687  OD2 ASP A 495      -1.261  32.461  16.561  1.00 10.00      A   
ATOM   4688  C   ASP A 495      -3.016  31.268  14.170  1.00 10.00      A   
ATOM   4689  O   ASP A 495      -4.035  31.022  14.822  1.00 10.00      A   
ATOM   4690  N   LYS A 496      -2.943  32.264  13.294  1.00 10.00      A   
ATOM   4691  HN  LYS A 496      -2.122  32.383  12.770  1.00 10.00      A   
ATOM   4692  CA  LYS A 496      -4.069  33.166  13.072  1.00 10.00      A   
ATOM   4693  CB  LYS A 496      -3.629  34.429  12.329  1.00 10.00      A   
ATOM   4694  CG  LYS A 496      -2.371  35.078  12.872  1.00 10.00      A   
ATOM   4695  CD  LYS A 496      -1.930  36.223  11.976  1.00 10.00      A   
ATOM   4696  CE  LYS A 496      -0.461  36.555  12.171  1.00 10.00      A   
ATOM   4697  NZ  LYS A 496       0.411  35.380  11.908  1.00 10.00      A   
ATOM   4698  HZ1 LYS A 496       1.337  35.693  11.562  1.00 10.00      A   
ATOM   4699  HZ2 LYS A 496      -0.024  34.759  11.189  1.00 10.00      A   
ATOM   4700  HZ3 LYS A 496       0.550  34.834  12.783  1.00 10.00      A   
ATOM   4701  C   LYS A 496      -5.163  32.466  12.276  1.00 10.00      A   
ATOM   4702  O   LYS A 496      -6.335  32.484  12.657  1.00 10.00      A   
ATOM   4703  N   ALA A 497      -4.771  31.848  11.170  1.00 10.00      A   
ATOM   4704  HN  ALA A 497      -3.813  31.874  10.918  1.00 10.00      A   
ATOM   4705  CA  ALA A 497      -5.717  31.144  10.315  1.00 10.00      A   
ATOM   4706  CB  ALA A 497      -5.131  30.944   8.933  1.00 10.00      A   
ATOM   4707  C   ALA A 497      -6.105  29.806  10.927  1.00 10.00      A   
ATOM   4708  O   ALA A 497      -7.175  29.269  10.642  1.00 10.00      A   
ATOM   4709  N   LEU A 498      -5.232  29.288  11.782  1.00 10.00      A   
ATOM   4710  HN  LEU A 498      -4.404  29.775  11.969  1.00 10.00      A   
ATOM   4711  CA  LEU A 498      -5.462  28.014  12.445  1.00 10.00      A   
ATOM   4712  CB  LEU A 498      -4.201  27.581  13.198  1.00 10.00      A   
ATOM   4713  CG  LEU A 498      -4.317  26.305  14.034  1.00 10.00      A   
ATOM   4714  CD1 LEU A 498      -4.280  25.072  13.145  1.00 10.00      A   
ATOM   4715  CD2 LEU A 498      -3.224  26.250  15.091  1.00 10.00      A   
ATOM   4716  C   LEU A 498      -6.640  28.096  13.412  1.00 10.00      A   
ATOM   4717  O   LEU A 498      -7.604  27.343  13.296  1.00 10.00      A   
ATOM   4718  N   LEU A 499      -6.568  29.027  14.351  1.00 10.00      A   
ATOM   4719  HN  LEU A 499      -5.789  29.624  14.376  1.00 10.00      A   
ATOM   4720  CA  LEU A 499      -7.620  29.191  15.352  1.00 10.00      A   
ATOM   4721  CB  LEU A 499      -7.164  30.138  16.461  1.00 10.00      A   
ATOM   4722  CG  LEU A 499      -5.920  29.700  17.240  1.00 10.00      A   
ATOM   4723  CD1 LEU A 499      -5.469  30.791  18.199  1.00 10.00      A   
ATOM   4724  CD2 LEU A 499      -6.169  28.395  17.983  1.00 10.00      A   
ATOM   4725  C   LEU A 499      -8.929  29.677  14.734  1.00 10.00      A   
ATOM   4726  O   LEU A 499     -10.007  29.481  15.302  1.00 10.00      A   
ATOM   4727  N   ALA A 500      -8.835  30.309  13.568  1.00 10.00      A   
ATOM   4728  HN  ALA A 500      -7.952  30.440  13.162  1.00 10.00      A   
ATOM   4729  CA  ALA A 500     -10.016  30.814  12.883  1.00 10.00      A   
ATOM   4730  CB  ALA A 500      -9.673  32.045  12.059  1.00 10.00      A   
ATOM   4731  C   ALA A 500     -10.646  29.735  12.008  1.00 10.00      A   
ATOM   4732  O   ALA A 500     -11.651  29.975  11.336  1.00 10.00      A   
ATOM   4733  N   ASN A 501     -10.055  28.546  12.027  1.00 10.00      A   
ATOM   4734  HN  ASN A 501      -9.258  28.416  12.590  1.00 10.00      A   
ATOM   4735  CA  ASN A 501     -10.552  27.422  11.235  1.00 10.00      A   
ATOM   4736  CB  ASN A 501      -9.733  27.248   9.952  1.00 10.00      A   
ATOM   4737  CG  ASN A 501     -10.106  28.237   8.867  1.00 10.00      A   
ATOM   4738  OD1 ASN A 501     -11.024  27.998   8.083  1.00 10.00      A   
ATOM   4739  ND2 ASN A 501      -9.392  29.347   8.805  1.00 10.00      A   
ATOM   4740 HD21 ASN A 501      -8.662  29.469   9.457  1.00 10.00      A   
ATOM   4741 HD22 ASN A 501      -9.617  30.009   8.114  1.00 10.00      A   
ATOM   4742  C   ASN A 501     -10.517  26.139  12.053  1.00 10.00      A   
ATOM   4743  O   ASN A 501     -10.370  25.042  11.511  1.00 10.00      A   
ATOM   4744  N   ALA A 502     -10.683  26.288  13.361  1.00 10.00      A   
ATOM   4745  HN  ALA A 502     -10.840  27.188  13.721  1.00 10.00      A   
ATOM   4746  CA  ALA A 502     -10.663  25.155  14.275  1.00 10.00      A   
ATOM   4747  CB  ALA A 502     -10.680  25.638  15.719  1.00 10.00      A   
ATOM   4748  C   ALA A 502     -11.835  24.216  14.005  1.00 10.00      A   
ATOM   4749  O   ALA A 502     -11.703  22.998  14.128  1.00 10.00      A   
ATOM   4750  N   SER A 503     -12.975  24.786  13.620  1.00 10.00      A   
ATOM   4751  HN  SER A 503     -13.015  25.764  13.530  1.00 10.00      A   
ATOM   4752  CA  SER A 503     -14.169  24.000  13.333  1.00 10.00      A   
ATOM   4753  CB  SER A 503     -15.381  24.923  13.201  1.00 10.00      A   
ATOM   4754  OG  SER A 503     -14.991  26.194  12.701  1.00 10.00      A   
ATOM   4755  HG  SER A 503     -15.299  26.288  11.791  1.00 10.00      A   
ATOM   4756  C   SER A 503     -13.999  23.161  12.065  1.00 10.00      A   
ATOM   4757  O   SER A 503     -14.553  22.065  11.951  1.00 10.00      A   
ATOM   4758  N   LYS A 504     -13.200  23.663  11.130  1.00 10.00      A   
ATOM   4759  HN  LYS A 504     -12.746  24.517  11.297  1.00 10.00      A   
ATOM   4760  CA  LYS A 504     -12.964  22.966   9.874  1.00 10.00      A   
ATOM   4761  CB  LYS A 504     -12.282  23.898   8.869  1.00 10.00      A   
ATOM   4762  CG  LYS A 504     -12.215  23.344   7.455  1.00 10.00      A   
ATOM   4763  CD  LYS A 504     -13.602  23.169   6.863  1.00 10.00      A   
ATOM   4764  CE  LYS A 504     -13.531  22.618   5.450  1.00 10.00      A   
ATOM   4765  NZ  LYS A 504     -14.882  22.350   4.899  1.00 10.00      A   
ATOM   4766  HZ1 LYS A 504     -14.821  22.154   3.882  1.00 10.00      A   
ATOM   4767  HZ2 LYS A 504     -15.500  23.177   5.044  1.00 10.00      A   
ATOM   4768  HZ3 LYS A 504     -15.307  21.529   5.376  1.00 10.00      A   
ATOM   4769  C   LYS A 504     -12.117  21.715  10.096  1.00 10.00      A   
ATOM   4770  O   LYS A 504     -12.272  20.708   9.396  1.00 10.00      A   
ATOM   4771  N   LEU A 505     -11.248  21.778  11.097  1.00 10.00      A   
ATOM   4772  HN  LEU A 505     -11.194  22.603  11.626  1.00 10.00      A   
ATOM   4773  CA  LEU A 505     -10.362  20.669  11.428  1.00 10.00      A   
ATOM   4774  CB  LEU A 505      -9.346  21.098  12.487  1.00 10.00      A   
ATOM   4775  CG  LEU A 505      -8.280  22.096  12.034  1.00 10.00      A   
ATOM   4776  CD1 LEU A 505      -7.504  22.620  13.231  1.00 10.00      A   
ATOM   4777  CD2 LEU A 505      -7.339  21.452  11.028  1.00 10.00      A   
ATOM   4778  C   LEU A 505     -11.129  19.435  11.902  1.00 10.00      A   
ATOM   4779  O   LEU A 505     -10.597  18.323  11.892  1.00 10.00      A   
ATOM   4780  N   GLU A 506     -12.382  19.625  12.302  1.00 10.00      A   
ATOM   4781  HN  GLU A 506     -12.762  20.531  12.281  1.00 10.00      A   
ATOM   4782  CA  GLU A 506     -13.204  18.519  12.776  1.00 10.00      A   
ATOM   4783  CB  GLU A 506     -14.402  19.041  13.580  1.00 10.00      A   
ATOM   4784  CG  GLU A 506     -14.943  18.053  14.604  1.00 10.00      A   
ATOM   4785  CD  GLU A 506     -16.197  18.543  15.299  1.00 10.00      A   
ATOM   4786  OE1 GLU A 506     -17.272  18.542  14.662  1.00 10.00      A   
ATOM   4787  OE2 GLU A 506     -16.116  18.927  16.490  1.00 10.00      A   
ATOM   4788  C   GLU A 506     -13.678  17.647  11.610  1.00 10.00      A   
ATOM   4789  O   GLU A 506     -14.115  16.512  11.810  1.00 10.00      A   
ATOM   4790  N   THR A 507     -13.580  18.173  10.392  1.00 10.00      A   
ATOM   4791  HN  THR A 507     -13.220  19.078  10.288  1.00 10.00      A   
ATOM   4792  CA  THR A 507     -14.006  17.434   9.208  1.00 10.00      A   
ATOM   4793  CB  THR A 507     -14.875  18.308   8.286  1.00 10.00      A   
ATOM   4794  OG1 THR A 507     -14.745  19.692   8.657  1.00 10.00      A   
ATOM   4795  HG1 THR A 507     -13.810  19.938   8.678  1.00 10.00      A   
ATOM   4796  CG2 THR A 507     -16.335  17.892   8.377  1.00 10.00      A   
ATOM   4797  C   THR A 507     -12.815  16.875   8.416  1.00 10.00      A   
ATOM   4798  O   THR A 507     -12.990  16.084   7.484  1.00 10.00      A   
ATOM   4799  N   MET A 508     -11.609  17.280   8.795  1.00 10.00      A   
ATOM   4800  HN  MET A 508     -11.528  17.882   9.561  1.00 10.00      A   
ATOM   4801  CA  MET A 508     -10.400  16.823   8.116  1.00 10.00      A   
ATOM   4802  CB  MET A 508      -9.356  17.939   8.075  1.00 10.00      A   
ATOM   4803  CG  MET A 508      -9.666  19.055   7.089  1.00 10.00      A   
ATOM   4804  SD  MET A 508      -8.481  20.414   7.184  1.00 10.00      A   
ATOM   4805  CE  MET A 508      -6.931  19.531   7.001  1.00 10.00      A   
ATOM   4806  C   MET A 508      -9.822  15.603   8.822  1.00 10.00      A   
ATOM   4807  O   MET A 508     -10.057  15.408  10.011  1.00 10.00      A   
ATOM   4808  N   ARG A 509      -9.073  14.784   8.091  1.00 10.00      A   
ATOM   4809  HN  ARG A 509      -8.919  14.991   7.142  1.00 10.00      A   
ATOM   4810  CA  ARG A 509      -8.470  13.587   8.666  1.00 10.00      A   
ATOM   4811  CB  ARG A 509      -7.929  12.657   7.571  1.00 10.00      A   
ATOM   4812  CG  ARG A 509      -7.450  11.305   8.090  1.00 10.00      A   
ATOM   4813  CD  ARG A 509      -6.683  10.523   7.031  1.00 10.00      A   
ATOM   4814  NE  ARG A 509      -7.563   9.937   6.018  1.00 10.00      A   
ATOM   4815  HE  ARG A 509      -8.532  10.056   6.142  1.00 10.00      A   
ATOM   4816  CZ  ARG A 509      -7.131   9.275   4.937  1.00 10.00      A   
ATOM   4817  NH1 ARG A 509      -5.831   9.111   4.721  1.00 10.00      A   
ATOM   4818 HH11 ARG A 509      -5.128   9.490   5.392  1.00 10.00      A   
ATOM   4819 HH12 ARG A 509      -5.506   8.599   3.858  1.00 10.00      A   
ATOM   4820  NH2 ARG A 509      -8.003   8.759   4.082  1.00 10.00      A   
ATOM   4821 HH21 ARG A 509      -9.030   8.858   4.245  1.00 10.00      A   
ATOM   4822 HH22 ARG A 509      -7.658   8.248   3.229  1.00 10.00      A   
ATOM   4823  C   ARG A 509      -7.349  13.964   9.625  1.00 10.00      A   
ATOM   4824  O   ARG A 509      -7.382  13.617  10.809  1.00 10.00      A   
ATOM   4825  N   SER A 510      -6.362  14.677   9.105  1.00 10.00      A   
ATOM   4826  HN  SER A 510      -6.391  14.915   8.155  1.00 10.00      A   
ATOM   4827  CA  SER A 510      -5.223  15.096   9.899  1.00 10.00      A   
ATOM   4828  CB  SER A 510      -4.271  13.911  10.088  1.00 10.00      A   
ATOM   4829  OG  SER A 510      -4.205  13.115   8.911  1.00 10.00      A   
ATOM   4830  HG  SER A 510      -3.448  12.520   8.969  1.00 10.00      A   
ATOM   4831  C   SER A 510      -4.487  16.260   9.237  1.00 10.00      A   
ATOM   4832  O   SER A 510      -4.352  16.312   8.011  1.00 10.00      A   
ATOM   4833  N   LEU A 511      -4.028  17.198  10.052  1.00 10.00      A   
ATOM   4834  HN  LEU A 511      -4.187  17.108  11.020  1.00 10.00      A   
ATOM   4835  CA  LEU A 511      -3.292  18.354   9.562  1.00 10.00      A   
ATOM   4836  CB  LEU A 511      -3.928  19.656  10.060  1.00 10.00      A   
ATOM   4837  CG  LEU A 511      -3.186  20.951   9.704  1.00 10.00      A   
ATOM   4838  CD1 LEU A 511      -3.159  21.166   8.201  1.00 10.00      A   
ATOM   4839  CD2 LEU A 511      -3.810  22.147  10.403  1.00 10.00      A   
ATOM   4840  C   LEU A 511      -1.841  18.278  10.016  1.00 10.00      A   
ATOM   4841  O   LEU A 511      -1.556  18.234  11.215  1.00 10.00      A   
ATOM   4842  N   TRP A 512      -0.936  18.256   9.055  1.00 10.00      A   
ATOM   4843  HN  TRP A 512      -1.231  18.307   8.119  1.00 10.00      A   
ATOM   4844  CA  TRP A 512       0.485  18.184   9.347  1.00 10.00      A   
ATOM   4845  CB  TRP A 512       1.141  17.026   8.580  1.00 10.00      A   
ATOM   4846  CG  TRP A 512       2.643  17.033   8.643  1.00 10.00      A   
ATOM   4847  CD1 TRP A 512       3.500  17.464   7.675  1.00 10.00      A   
ATOM   4848  CD2 TRP A 512       3.463  16.596   9.734  1.00 10.00      A   
ATOM   4849  NE1 TRP A 512       4.800  17.325   8.094  1.00 10.00      A   
ATOM   4850  HE1 TRP A 512       5.597  17.572   7.575  1.00 10.00      A   
ATOM   4851  CE2 TRP A 512       4.806  16.793   9.352  1.00 10.00      A   
ATOM   4852  CE3 TRP A 512       3.194  16.058  10.993  1.00 10.00      A   
ATOM   4853  CZ2 TRP A 512       5.874  16.473  10.186  1.00 10.00      A   
ATOM   4854  CZ3 TRP A 512       4.254  15.740  11.818  1.00 10.00      A   
ATOM   4855  CH2 TRP A 512       5.576  15.948  11.413  1.00 10.00      A   
ATOM   4856  C   TRP A 512       1.169  19.501   9.007  1.00 10.00      A   
ATOM   4857  O   TRP A 512       1.097  19.971   7.873  1.00 10.00      A   
ATOM   4858  N   MET A 513       1.816  20.097   9.995  1.00 10.00      A   
ATOM   4859  HN  MET A 513       1.807  19.687  10.889  1.00 10.00      A   
ATOM   4860  CA  MET A 513       2.527  21.351   9.795  1.00 10.00      A   
ATOM   4861  CB  MET A 513       1.781  22.514  10.449  1.00 10.00      A   
ATOM   4862  CG  MET A 513       0.394  22.763   9.884  1.00 10.00      A   
ATOM   4863  SD  MET A 513      -0.452  24.133  10.696  1.00 10.00      A   
ATOM   4864  CE  MET A 513       0.412  25.533   9.990  1.00 10.00      A   
ATOM   4865  C   MET A 513       3.948  21.269  10.347  1.00 10.00      A   
ATOM   4866  O   MET A 513       4.152  21.034  11.538  1.00 10.00      A   
ATOM   4867  N   SER A 514       4.924  21.450   9.472  1.00 10.00      A   
ATOM   4868  HN  SER A 514       4.692  21.631   8.532  1.00 10.00      A   
ATOM   4869  CA  SER A 514       6.332  21.414   9.861  1.00 10.00      A   
ATOM   4870  CB  SER A 514       7.047  20.252   9.166  1.00 10.00      A   
ATOM   4871  OG  SER A 514       6.257  19.733   8.113  1.00 10.00      A   
ATOM   4872  HG  SER A 514       5.328  19.799   8.351  1.00 10.00      A   
ATOM   4873  C   SER A 514       6.995  22.742   9.507  1.00 10.00      A   
ATOM   4874  O   SER A 514       6.861  23.220   8.381  1.00 10.00      A   
ATOM   4875  N   SER A 515       7.699  23.335  10.471  1.00 10.00      A   
ATOM   4876  HN  SER A 515       7.772  22.895  11.349  1.00 10.00      A   
ATOM   4877  CA  SER A 515       8.364  24.617  10.268  1.00 10.00      A   
ATOM   4878  CB  SER A 515       9.507  24.505   9.251  1.00 10.00      A   
ATOM   4879  OG  SER A 515      10.580  23.714   9.754  1.00 10.00      A   
ATOM   4880  HG  SER A 515      10.709  23.905  10.692  1.00 10.00      A   
ATOM   4881  C   SER A 515       7.354  25.688   9.852  1.00 10.00      A   
ATOM   4882  O   SER A 515       7.216  26.027   8.670  1.00 10.00      A   
ATOM   4883  N   CYS A 516       6.635  26.196  10.835  1.00 10.00      A   
ATOM   4884  HN  CYS A 516       6.803  25.892  11.752  1.00 10.00      A   
ATOM   4885  CA  CYS A 516       5.625  27.215  10.607  1.00 10.00      A   
ATOM   4886  CB  CYS A 516       4.229  26.585  10.575  1.00 10.00      A   
ATOM   4887  SG  CYS A 516       4.066  25.219   9.401  1.00 10.00      A   
ATOM   4888  HG  CYS A 516       5.272  24.974   8.899  1.00 10.00      A   
ATOM   4889  C   CYS A 516       5.710  28.289  11.689  1.00 10.00      A   
ATOM   4890  O   CYS A 516       6.549  28.211  12.582  1.00 10.00      A   
ATOM   4891  N   SER A 517       4.841  29.281  11.611  1.00 10.00      A   
ATOM   4892  HN  SER A 517       4.177  29.283  10.884  1.00 10.00      A   
ATOM   4893  CA  SER A 517       4.836  30.373  12.574  1.00 10.00      A   
ATOM   4894  CB  SER A 517       4.638  31.702  11.843  1.00 10.00      A   
ATOM   4895  OG  SER A 517       5.555  31.824  10.763  1.00 10.00      A   
ATOM   4896  HG  SER A 517       5.759  32.758  10.631  1.00 10.00      A   
ATOM   4897  C   SER A 517       3.769  30.171  13.651  1.00 10.00      A   
ATOM   4898  O   SER A 517       3.197  31.130  14.172  1.00 10.00      A   
ATOM   4899  N   VAL A 518       3.515  28.917  13.987  1.00 10.00      A   
ATOM   4900  HN  VAL A 518       4.015  28.199  13.554  1.00 10.00      A   
ATOM   4901  CA  VAL A 518       2.525  28.581  14.999  1.00 10.00      A   
ATOM   4902  CB  VAL A 518       1.889  27.199  14.738  1.00 10.00      A   
ATOM   4903  CG1 VAL A 518       0.797  26.910  15.757  1.00 10.00      A   
ATOM   4904  CG2 VAL A 518       1.335  27.124  13.324  1.00 10.00      A   
ATOM   4905  C   VAL A 518       3.171  28.592  16.380  1.00 10.00      A   
ATOM   4906  O   VAL A 518       4.105  27.831  16.641  1.00 10.00      A   
ATOM   4907  N   SER A 519       2.679  29.459  17.254  1.00 10.00      A   
ATOM   4908  HN  SER A 519       1.928  30.040  16.985  1.00 10.00      A   
ATOM   4909  CA  SER A 519       3.214  29.570  18.602  1.00 10.00      A   
ATOM   4910  CB  SER A 519       2.817  30.912  19.218  1.00 10.00      A   
ATOM   4911  OG  SER A 519       1.409  31.096  19.190  1.00 10.00      A   
ATOM   4912  HG  SER A 519       1.104  31.127  18.263  1.00 10.00      A   
ATOM   4913  C   SER A 519       2.742  28.417  19.485  1.00 10.00      A   
ATOM   4914  O   SER A 519       1.664  27.852  19.271  1.00 10.00      A   
ATOM   4915  N   PHE A 520       3.553  28.073  20.480  1.00 10.00      A   
ATOM   4916  HN  PHE A 520       4.403  28.558  20.592  1.00 10.00      A   
ATOM   4917  CA  PHE A 520       3.227  26.992  21.402  1.00 10.00      A   
ATOM   4918  CB  PHE A 520       4.401  26.726  22.354  1.00 10.00      A   
ATOM   4919  CG  PHE A 520       4.117  25.679  23.398  1.00 10.00      A   
ATOM   4920  CD1 PHE A 520       3.872  24.364  23.033  1.00 10.00      A   
ATOM   4921  CD2 PHE A 520       4.093  26.011  24.742  1.00 10.00      A   
ATOM   4922  CE1 PHE A 520       3.608  23.402  23.990  1.00 10.00      A   
ATOM   4923  CE2 PHE A 520       3.830  25.053  25.703  1.00 10.00      A   
ATOM   4924  CZ  PHE A 520       3.588  23.746  25.327  1.00 10.00      A   
ATOM   4925  C   PHE A 520       1.956  27.309  22.188  1.00 10.00      A   
ATOM   4926  O   PHE A 520       1.154  26.418  22.476  1.00 10.00      A   
ATOM   4927  N   GLY A 521       1.774  28.582  22.524  1.00 10.00      A   
ATOM   4928  HN  GLY A 521       2.453  29.249  22.273  1.00 10.00      A   
ATOM   4929  CA  GLY A 521       0.600  28.996  23.267  1.00 10.00      A   
ATOM   4930  C   GLY A 521      -0.686  28.673  22.532  1.00 10.00      A   
ATOM   4931  O   GLY A 521      -1.672  28.253  23.142  1.00 10.00      A   
ATOM   4932  N   ALA A 522      -0.669  28.849  21.217  1.00 10.00      A   
ATOM   4933  HN  ALA A 522       0.155  29.166  20.788  1.00 10.00      A   
ATOM   4934  CA  ALA A 522      -1.837  28.577  20.393  1.00 10.00      A   
ATOM   4935  CB  ALA A 522      -1.641  29.133  18.996  1.00 10.00      A   
ATOM   4936  C   ALA A 522      -2.127  27.082  20.345  1.00 10.00      A   
ATOM   4937  O   ALA A 522      -3.282  26.666  20.264  1.00 10.00      A   
ATOM   4938  N   CYS A 523      -1.074  26.278  20.413  1.00 10.00      A   
ATOM   4939  HN  CYS A 523      -0.178  26.667  20.475  1.00 10.00      A   
ATOM   4940  CA  CYS A 523      -1.218  24.827  20.394  1.00 10.00      A   
ATOM   4941  CB  CYS A 523       0.158  24.161  20.405  1.00 10.00      A   
ATOM   4942  SG  CYS A 523       1.288  24.773  19.133  1.00 10.00      A   
ATOM   4943  HG  CYS A 523       1.261  26.100  19.156  1.00 10.00      A   
ATOM   4944  C   CYS A 523      -2.047  24.365  21.592  1.00 10.00      A   
ATOM   4945  O   CYS A 523      -2.898  23.478  21.477  1.00 10.00      A   
ATOM   4946  N   LYS A 524      -1.807  25.000  22.734  1.00 10.00      A   
ATOM   4947  HN  LYS A 524      -1.123  25.700  22.754  1.00 10.00      A   
ATOM   4948  CA  LYS A 524      -2.529  24.679  23.957  1.00 10.00      A   
ATOM   4949  CB  LYS A 524      -1.854  25.329  25.172  1.00 10.00      A   
ATOM   4950  CG  LYS A 524      -0.448  24.812  25.447  1.00 10.00      A   
ATOM   4951  CD  LYS A 524       0.012  25.130  26.863  1.00 10.00      A   
ATOM   4952  CE  LYS A 524       0.428  26.586  27.004  1.00 10.00      A   
ATOM   4953  NZ  LYS A 524       0.940  26.895  28.366  1.00 10.00      A   
ATOM   4954  HZ1 LYS A 524       1.762  26.295  28.584  1.00 10.00      A   
ATOM   4955  HZ2 LYS A 524       0.203  26.723  29.080  1.00 10.00      A   
ATOM   4956  HZ3 LYS A 524       1.234  27.896  28.420  1.00 10.00      A   
ATOM   4957  C   LYS A 524      -3.976  25.140  23.856  1.00 10.00      A   
ATOM   4958  O   LYS A 524      -4.894  24.433  24.269  1.00 10.00      A   
ATOM   4959  N   LEU A 525      -4.171  26.324  23.285  1.00 10.00      A   
ATOM   4960  HN  LEU A 525      -3.397  26.828  22.958  1.00 10.00      A   
ATOM   4961  CA  LEU A 525      -5.503  26.895  23.130  1.00 10.00      A   
ATOM   4962  CB  LEU A 525      -5.413  28.341  22.642  1.00 10.00      A   
ATOM   4963  CG  LEU A 525      -6.703  29.161  22.722  1.00 10.00      A   
ATOM   4964  CD1 LEU A 525      -7.214  29.230  24.153  1.00 10.00      A   
ATOM   4965  CD2 LEU A 525      -6.483  30.557  22.163  1.00 10.00      A   
ATOM   4966  C   LEU A 525      -6.359  26.062  22.180  1.00 10.00      A   
ATOM   4967  O   LEU A 525      -7.556  25.883  22.407  1.00 10.00      A   
ATOM   4968  N   LEU A 526      -5.742  25.550  21.121  1.00 10.00      A   
ATOM   4969  HN  LEU A 526      -4.785  25.742  20.984  1.00 10.00      A   
ATOM   4970  CA  LEU A 526      -6.450  24.724  20.149  1.00 10.00      A   
ATOM   4971  CB  LEU A 526      -5.555  24.416  18.947  1.00 10.00      A   
ATOM   4972  CG  LEU A 526      -6.165  23.537  17.851  1.00 10.00      A   
ATOM   4973  CD1 LEU A 526      -7.368  24.220  17.219  1.00 10.00      A   
ATOM   4974  CD2 LEU A 526      -5.124  23.203  16.795  1.00 10.00      A   
ATOM   4975  C   LEU A 526      -6.929  23.426  20.792  1.00 10.00      A   
ATOM   4976  O   LEU A 526      -8.070  23.003  20.592  1.00 10.00      A   
ATOM   4977  N   GLY A 527      -6.050  22.804  21.572  1.00 10.00      A   
ATOM   4978  HN  GLY A 527      -5.152  23.184  21.682  1.00 10.00      A   
ATOM   4979  CA  GLY A 527      -6.396  21.566  22.246  1.00 10.00      A   
ATOM   4980  C   GLY A 527      -7.503  21.766  23.262  1.00 10.00      A   
ATOM   4981  O   GLY A 527      -8.333  20.883  23.479  1.00 10.00      A   
ATOM   4982  N   GLN A 528      -7.513  22.935  23.884  1.00 10.00      A   
ATOM   4983  HN  GLN A 528      -6.813  23.589  23.673  1.00 10.00      A   
ATOM   4984  CA  GLN A 528      -8.517  23.270  24.879  1.00 10.00      A   
ATOM   4985  CB  GLN A 528      -8.092  24.528  25.647  1.00 10.00      A   
ATOM   4986  CG  GLN A 528      -8.222  24.420  27.161  1.00 10.00      A   
ATOM   4987  CD  GLN A 528      -9.660  24.263  27.612  1.00 10.00      A   
ATOM   4988  OE1 GLN A 528     -10.370  25.247  27.828  1.00 10.00      A   
ATOM   4989  NE2 GLN A 528     -10.101  23.029  27.762  1.00 10.00      A   
ATOM   4990 HE21 GLN A 528      -9.488  22.287  27.569  1.00 10.00      A   
ATOM   4991 HE22 GLN A 528     -11.029  22.904  28.053  1.00 10.00      A   
ATOM   4992  C   GLN A 528      -9.873  23.500  24.220  1.00 10.00      A   
ATOM   4993  O   GLN A 528     -10.898  23.034  24.710  1.00 10.00      A   
ATOM   4994  N   LYS A 529      -9.861  24.197  23.090  1.00 10.00      A   
ATOM   4995  HN  LYS A 529      -9.002  24.513  22.734  1.00 10.00      A   
ATOM   4996  CA  LYS A 529     -11.086  24.507  22.361  1.00 10.00      A   
ATOM   4997  CB  LYS A 529     -10.825  25.601  21.319  1.00 10.00      A   
ATOM   4998  CG  LYS A 529     -12.065  26.054  20.561  1.00 10.00      A   
ATOM   4999  CD  LYS A 529     -11.702  26.919  19.365  1.00 10.00      A   
ATOM   5000  CE  LYS A 529     -12.901  27.142  18.459  1.00 10.00      A   
ATOM   5001  NZ  LYS A 529     -13.845  28.150  19.007  1.00 10.00      A   
ATOM   5002  HZ1 LYS A 529     -13.443  29.104  18.909  1.00 10.00      A   
ATOM   5003  HZ2 LYS A 529     -14.025  27.964  20.015  1.00 10.00      A   
ATOM   5004  HZ3 LYS A 529     -14.748  28.115  18.492  1.00 10.00      A   
ATOM   5005  C   LYS A 529     -11.680  23.266  21.693  1.00 10.00      A   
ATOM   5006  O   LYS A 529     -12.903  23.132  21.591  1.00 10.00      A   
ATOM   5007  N   MET A 530     -10.819  22.362  21.234  1.00 10.00      A   
ATOM   5008  HN  MET A 530      -9.853  22.513  21.348  1.00 10.00      A   
ATOM   5009  CA  MET A 530     -11.278  21.148  20.568  1.00 10.00      A   
ATOM   5010  CB  MET A 530     -10.782  21.096  19.121  1.00 10.00      A   
ATOM   5011  CG  MET A 530     -11.294  22.230  18.243  1.00 10.00      A   
ATOM   5012  SD  MET A 530     -13.079  22.171  17.979  1.00 10.00      A   
ATOM   5013  CE  MET A 530     -13.168  21.236  16.454  1.00 10.00      A   
ATOM   5014  C   MET A 530     -10.863  19.894  21.336  1.00 10.00      A   
ATOM   5015  O   MET A 530      -9.747  19.401  21.183  1.00 10.00      A   
ATOM   5016  N   PRO A 531     -11.767  19.365  22.177  1.00 10.00      A   
ATOM   5017  CA  PRO A 531     -11.503  18.167  22.982  1.00 10.00      A   
ATOM   5018  CB  PRO A 531     -12.590  18.230  24.060  1.00 10.00      A   
ATOM   5019  CG  PRO A 531     -13.723  18.946  23.412  1.00 10.00      A   
ATOM   5020  CD  PRO A 531     -13.117  19.909  22.426  1.00 10.00      A   
ATOM   5021  C   PRO A 531     -11.630  16.875  22.177  1.00 10.00      A   
ATOM   5022  O   PRO A 531     -11.398  15.786  22.695  1.00 10.00      A   
ATOM   5023  N   LYS A 532     -12.006  16.999  20.914  1.00 10.00      A   
ATOM   5024  HN  LYS A 532     -12.187  17.890  20.555  1.00 10.00      A   
ATOM   5025  CA  LYS A 532     -12.158  15.836  20.050  1.00 10.00      A   
ATOM   5026  CB  LYS A 532     -13.495  15.887  19.314  1.00 10.00      A   
ATOM   5027  CG  LYS A 532     -14.698  15.617  20.197  1.00 10.00      A   
ATOM   5028  CD  LYS A 532     -15.979  15.612  19.384  1.00 10.00      A   
ATOM   5029  CE  LYS A 532     -17.181  15.268  20.248  1.00 10.00      A   
ATOM   5030  NZ  LYS A 532     -17.362  16.230  21.366  1.00 10.00      A   
ATOM   5031  HZ1 LYS A 532     -18.144  15.922  21.978  1.00 10.00      A   
ATOM   5032  HZ2 LYS A 532     -17.577  17.177  20.998  1.00 10.00      A   
ATOM   5033  HZ3 LYS A 532     -16.495  16.284  21.934  1.00 10.00      A   
ATOM   5034  C   LYS A 532     -11.010  15.749  19.053  1.00 10.00      A   
ATOM   5035  O   LYS A 532     -11.024  14.935  18.126  1.00 10.00      A   
ATOM   5036  N   LEU A 533     -10.018  16.605  19.241  1.00 10.00      A   
ATOM   5037  HN  LEU A 533     -10.060  17.226  19.997  1.00 10.00      A   
ATOM   5038  CA  LEU A 533      -8.861  16.633  18.362  1.00 10.00      A   
ATOM   5039  CB  LEU A 533      -8.847  17.905  17.516  1.00 10.00      A   
ATOM   5040  CG  LEU A 533      -9.689  17.879  16.239  1.00 10.00      A   
ATOM   5041  CD1 LEU A 533     -11.149  18.170  16.539  1.00 10.00      A   
ATOM   5042  CD2 LEU A 533      -9.141  18.859  15.217  1.00 10.00      A   
ATOM   5043  C   LEU A 533      -7.578  16.532  19.170  1.00 10.00      A   
ATOM   5044  O   LEU A 533      -7.392  17.258  20.146  1.00 10.00      A   
ATOM   5045  N   ASN A 534      -6.699  15.635  18.766  1.00 10.00      A   
ATOM   5046  HN  ASN A 534      -6.895  15.091  17.968  1.00 10.00      A   
ATOM   5047  CA  ASN A 534      -5.434  15.454  19.459  1.00 10.00      A   
ATOM   5048  CB  ASN A 534      -4.982  13.990  19.425  1.00 10.00      A   
ATOM   5049  CG  ASN A 534      -5.638  13.128  20.490  1.00 10.00      A   
ATOM   5050  OD1 ASN A 534      -6.222  13.631  21.455  1.00 10.00      A   
ATOM   5051  ND2 ASN A 534      -5.528  11.816  20.332  1.00 10.00      A   
ATOM   5052 HD21 ASN A 534      -5.028  11.484  19.555  1.00 10.00      A   
ATOM   5053 HD22 ASN A 534      -5.945  11.230  21.004  1.00 10.00      A   
ATOM   5054  C   ASN A 534      -4.364  16.334  18.840  1.00 10.00      A   
ATOM   5055  O   ASN A 534      -3.894  16.063  17.732  1.00 10.00      A   
ATOM   5056  N   VAL A 535      -4.009  17.401  19.538  1.00 10.00      A   
ATOM   5057  HN  VAL A 535      -4.445  17.574  20.401  1.00 10.00      A   
ATOM   5058  CA  VAL A 535      -2.980  18.312  19.063  1.00 10.00      A   
ATOM   5059  CB  VAL A 535      -3.226  19.760  19.527  1.00 10.00      A   
ATOM   5060  CG1 VAL A 535      -2.271  20.715  18.830  1.00 10.00      A   
ATOM   5061  CG2 VAL A 535      -4.667  20.164  19.270  1.00 10.00      A   
ATOM   5062  C   VAL A 535      -1.631  17.836  19.576  1.00 10.00      A   
ATOM   5063  O   VAL A 535      -1.176  18.262  20.636  1.00 10.00      A   
ATOM   5064  N   GLU A 536      -1.014  16.934  18.834  1.00 10.00      A   
ATOM   5065  HN  GLU A 536      -1.425  16.639  17.989  1.00 10.00      A   
ATOM   5066  CA  GLU A 536       0.265  16.374  19.226  1.00 10.00      A   
ATOM   5067  CB  GLU A 536       0.388  14.926  18.757  1.00 10.00      A   
ATOM   5068  CG  GLU A 536      -0.678  14.003  19.329  1.00 10.00      A   
ATOM   5069  CD  GLU A 536      -0.430  12.547  19.006  1.00 10.00      A   
ATOM   5070  OE1 GLU A 536       0.605  12.240  18.385  1.00 10.00      A   
ATOM   5071  OE2 GLU A 536      -1.274  11.703  19.374  1.00 10.00      A   
ATOM   5072  C   GLU A 536       1.425  17.212  18.716  1.00 10.00      A   
ATOM   5073  O   GLU A 536       1.567  17.437  17.513  1.00 10.00      A   
ATOM   5074  N   VAL A 537       2.236  17.673  19.649  1.00 10.00      A   
ATOM   5075  HN  VAL A 537       2.046  17.450  20.589  1.00 10.00      A   
ATOM   5076  CA  VAL A 537       3.398  18.490  19.340  1.00 10.00      A   
ATOM   5077  CB  VAL A 537       3.695  19.492  20.480  1.00 10.00      A   
ATOM   5078  CG1 VAL A 537       4.810  20.451  20.085  1.00 10.00      A   
ATOM   5079  CG2 VAL A 537       2.443  20.252  20.883  1.00 10.00      A   
ATOM   5080  C   VAL A 537       4.627  17.608  19.157  1.00 10.00      A   
ATOM   5081  O   VAL A 537       4.983  16.836  20.049  1.00 10.00      A   
ATOM   5082  N   ILE A 538       5.261  17.723  18.000  1.00 10.00      A   
ATOM   5083  HN  ILE A 538       4.916  18.353  17.325  1.00 10.00      A   
ATOM   5084  CA  ILE A 538       6.462  16.958  17.700  1.00 10.00      A   
ATOM   5085  CB  ILE A 538       6.350  16.209  16.358  1.00 10.00      A   
ATOM   5086  CG1 ILE A 538       5.105  15.320  16.358  1.00 10.00      A   
ATOM   5087  CG2 ILE A 538       7.597  15.375  16.108  1.00 10.00      A   
ATOM   5088  CD1 ILE A 538       4.813  14.668  15.028  1.00 10.00      A   
ATOM   5089  C   ILE A 538       7.656  17.907  17.667  1.00 10.00      A   
ATOM   5090  O   ILE A 538       7.987  18.488  16.626  1.00 10.00      A   
ATOM   5091  N   ASP A 539       8.289  18.066  18.813  1.00 10.00      A   
ATOM   5092  HN  ASP A 539       7.999  17.547  19.597  1.00 10.00      A   
ATOM   5093  CA  ASP A 539       9.419  18.972  18.943  1.00 10.00      A   
ATOM   5094  CB  ASP A 539       8.973  20.203  19.730  1.00 10.00      A   
ATOM   5095  CG  ASP A 539      10.007  21.301  19.782  1.00 10.00      A   
ATOM   5096  OD1 ASP A 539       9.921  22.245  18.966  1.00 10.00      A   
ATOM   5097  OD2 ASP A 539      10.892  21.233  20.658  1.00 10.00      A   
ATOM   5098  C   ASP A 539      10.601  18.277  19.624  1.00 10.00      A   
ATOM   5099  O   ASP A 539      10.430  17.566  20.618  1.00 10.00      A   
ATOM   5100  N   GLU A 540      11.798  18.476  19.079  1.00 10.00      A   
ATOM   5101  HN  GLU A 540      11.879  19.055  18.283  1.00 10.00      A   
ATOM   5102  CA  GLU A 540      12.997  17.849  19.626  1.00 10.00      A   
ATOM   5103  CB  GLU A 540      13.837  17.218  18.510  1.00 10.00      A   
ATOM   5104  CG  GLU A 540      13.088  16.211  17.646  1.00 10.00      A   
ATOM   5105  CD  GLU A 540      14.018  15.405  16.757  1.00 10.00      A   
ATOM   5106  OE1 GLU A 540      14.393  15.901  15.668  1.00 10.00      A   
ATOM   5107  OE2 GLU A 540      14.385  14.273  17.140  1.00 10.00      A   
ATOM   5108  C   GLU A 540      13.854  18.821  20.447  1.00 10.00      A   
ATOM   5109  O   GLU A 540      15.017  18.539  20.733  1.00 10.00      A   
ATOM   5110  N   ARG A 541      13.286  19.948  20.852  1.00 10.00      A   
ATOM   5111  HN  ARG A 541      12.342  20.133  20.626  1.00 10.00      A   
ATOM   5112  CA  ARG A 541      14.037  20.924  21.637  1.00 10.00      A   
ATOM   5113  CB  ARG A 541      13.679  22.358  21.227  1.00 10.00      A   
ATOM   5114  CG  ARG A 541      13.990  22.701  19.778  1.00 10.00      A   
ATOM   5115  CD  ARG A 541      12.808  23.381  19.104  1.00 10.00      A   
ATOM   5116  NE  ARG A 541      12.657  24.779  19.505  1.00 10.00      A   
ATOM   5117  HE  ARG A 541      13.471  25.257  19.784  1.00 10.00      A   
ATOM   5118  CZ  ARG A 541      11.496  25.429  19.508  1.00 10.00      A   
ATOM   5119  NH1 ARG A 541      10.380  24.817  19.150  1.00 10.00      A   
ATOM   5120 HH11 ARG A 541      10.398  23.798  18.872  1.00 10.00      A   
ATOM   5121 HH12 ARG A 541       9.478  25.337  19.144  1.00 10.00      A   
ATOM   5122  NH2 ARG A 541      11.442  26.695  19.891  1.00 10.00      A   
ATOM   5123 HH21 ARG A 541      10.535  27.204  19.891  1.00 10.00      A   
ATOM   5124 HH22 ARG A 541      12.312  27.188  20.198  1.00 10.00      A   
ATOM   5125  C   ARG A 541      13.808  20.724  23.137  1.00 10.00      A   
ATOM   5126  O   ARG A 541      14.027  21.634  23.939  1.00 10.00      A   
ATOM   5127  N   GLY A 542      13.359  19.533  23.513  1.00 10.00      A   
ATOM   5128  HN  GLY A 542      13.183  18.850  22.834  1.00 10.00      A   
ATOM   5129  CA  GLY A 542      13.120  19.236  24.912  1.00 10.00      A   
ATOM   5130  C   GLY A 542      11.778  19.746  25.393  1.00 10.00      A   
ATOM   5131  O   GLY A 542      10.832  19.832  24.615  1.00 10.00      A   
ATOM   5132  N   ALA A 543      11.701  20.092  26.671  1.00 10.00      A   
ATOM   5133  HN  ALA A 543      12.501  20.016  27.233  1.00 10.00      A   
ATOM   5134  CA  ALA A 543      10.464  20.589  27.264  1.00 10.00      A   
ATOM   5135  CB  ALA A 543      10.605  20.694  28.774  1.00 10.00      A   
ATOM   5136  C   ALA A 543      10.053  21.935  26.660  1.00 10.00      A   
ATOM   5137  O   ALA A 543      10.808  22.907  26.705  1.00 10.00      A   
ATOM   5138  N   PRO A 544       8.840  22.001  26.089  1.00 10.00      A   
ATOM   5139  CA  PRO A 544       8.325  23.225  25.465  1.00 10.00      A   
ATOM   5140  CB  PRO A 544       7.085  22.739  24.709  1.00 10.00      A   
ATOM   5141  CG  PRO A 544       6.630  21.543  25.470  1.00 10.00      A   
ATOM   5142  CD  PRO A 544       7.878  20.887  25.994  1.00 10.00      A   
ATOM   5143  C   PRO A 544       7.934  24.286  26.494  1.00 10.00      A   
ATOM   5144  O   PRO A 544       7.870  25.474  26.176  1.00 10.00      A   
ATOM   5145  N   ASP A 545       7.693  23.852  27.727  1.00 10.00      A   
ATOM   5146  HN  ASP A 545       7.786  22.894  27.922  1.00 10.00      A   
ATOM   5147  CA  ASP A 545       7.297  24.766  28.799  1.00 10.00      A   
ATOM   5148  CB  ASP A 545       6.734  24.001  29.998  1.00 10.00      A   
ATOM   5149  CG  ASP A 545       5.303  23.552  29.781  1.00 10.00      A   
ATOM   5150  OD1 ASP A 545       4.389  24.395  29.879  1.00 10.00      A   
ATOM   5151  OD2 ASP A 545       5.086  22.352  29.515  1.00 10.00      A   
ATOM   5152  C   ASP A 545       8.458  25.650  29.234  1.00 10.00      A   
ATOM   5153  O   ASP A 545       8.254  26.739  29.775  1.00 10.00      A   
ATOM   5154  N   SER A 546       9.675  25.179  28.988  1.00 10.00      A   
ATOM   5155  HN  SER A 546       9.774  24.300  28.564  1.00 10.00      A   
ATOM   5156  CA  SER A 546      10.873  25.923  29.346  1.00 10.00      A   
ATOM   5157  CB  SER A 546      12.086  24.995  29.345  1.00 10.00      A   
ATOM   5158  OG  SER A 546      11.743  23.731  29.890  1.00 10.00      A   
ATOM   5159  HG  SER A 546      12.292  23.558  30.662  1.00 10.00      A   
ATOM   5160  C   SER A 546      11.100  27.089  28.388  1.00 10.00      A   
ATOM   5161  O   SER A 546      11.933  27.958  28.638  1.00 10.00      A   
ATOM   5162  N   ARG A 547      10.353  27.101  27.295  1.00 10.00      A   
ATOM   5163  HN  ARG A 547       9.698  26.382  27.156  1.00 10.00      A   
ATOM   5164  CA  ARG A 547      10.464  28.161  26.304  1.00 10.00      A   
ATOM   5165  CB  ARG A 547      10.750  27.564  24.922  1.00 10.00      A   
ATOM   5166  CG  ARG A 547      11.871  26.533  24.910  1.00 10.00      A   
ATOM   5167  CD  ARG A 547      12.114  25.984  23.513  1.00 10.00      A
[truncated: 221,457 more chars]
