# Supplementary material for: Flexibility of intrinsically disordered degrons in AUX/IAA proteins reinforces auxin co-receptor assemblies
Source: Nat Commun. 2020 May 8;11:2277. doi: 10.1038/s41467-020-16147-2 (PMC7210949; doi:10.1038/s41467-020-16147-2)
Supplement: Supplementary file 9 — Supplementary Data 6 [file 41467_2020_16147_MOESM9_ESM.gz › haddock_files/IAA07/With_disorder_restraint/cluster2_4.pdb]

REMARK FILENAME="complex_136w.pdb0"
REMARK ===============================================================
REMARK HADDOCK run for complex
REMARK initial structure: complex_136.pdb
REMARK final NOE weights: unambig 50 amb: 50
REMARK ===============================================================
REMARK            total,bonds,angles,improper,dihe,vdw,elec,air,cdih,coup,rdcs,vean,dani,xpcs,rg
REMARK energies: -426.717, 0, 0, 0, 0, -39.4578, -390.223, 2.9643, 0, 0, 0, 0, 0, 0, 0
REMARK ===============================================================
REMARK            bonds,angles,impropers,dihe,air,cdih,coup,rdcs,vean,dani,xpcs
REMARK rms-dev.: 0,0,0,0,4.970162E-02,0,0, 0, 0, 0, 0
REMARK ===============================================================
REMARK               air,cdih,coup,rdcs,vean,dani,xpcs
REMARK               >0.3,>5,>1,>0,>5,>0.2,>0.2
REMARK violations.: 0, 0, 0, 0, 0, 0, 0
REMARK ===============================================================
REMARK                        CVpartition#,violations,rms
REMARK AIRs cross-validation: 2, 0, NaN
REMARK ===============================================================
REMARK NCS energy: 0
REMARK ===============================================================
REMARK Symmetry energy: 0
REMARK ===============================================================
REMARK Desolvation energy: 29.7243
REMARK Internal energy free molecules: -22173.4
REMARK Internal energy complex: -33519.8
REMARK Binding energy: -11746.4
REMARK ===============================================================
REMARK buried surface area: 1449.98
REMARK ===============================================================
REMARK water - chain1: 0 0 0
REMARK water - chain2: 0 0 0
REMARK water - chain3: 0 0 0
REMARK water - chain4: 0 0 0
REMARK water - chain5: 0 0 0
REMARK water - chain6: 0 0 0
REMARK ===============================================================
REMARK water - water: 0 0 0
REMARK ===============================================================
REMARK DATE:14-Feb-2019  05:53:42       created by user: enmr049
REMARK VERSION:1.3U
ATOM      1  N   PHE A   9     -39.589  -6.439   7.083  1.00 10.00      A   
ATOM      2  HN  PHE A   9     -39.633  -6.422   8.066  1.00 10.00      A   
ATOM      3  CA  PHE A   9     -38.502  -7.161   6.436  1.00 10.00      A   
ATOM      4  CB  PHE A   9     -37.552  -6.191   5.724  1.00 10.00      A   
ATOM      5  CG  PHE A   9     -38.235  -5.242   4.780  1.00 10.00      A   
ATOM      6  CD1 PHE A   9     -38.515  -3.944   5.169  1.00 10.00      A   
ATOM      7  CD2 PHE A   9     -38.595  -5.646   3.503  1.00 10.00      A   
ATOM      8  CE1 PHE A   9     -39.141  -3.066   4.307  1.00 10.00      A   
ATOM      9  CE2 PHE A   9     -39.223  -4.773   2.636  1.00 10.00      A   
ATOM     10  CZ  PHE A   9     -39.496  -3.480   3.038  1.00 10.00      A   
ATOM     11  C   PHE A   9     -37.725  -7.979   7.460  1.00 10.00      A   
ATOM     12  O   PHE A   9     -37.138  -7.420   8.389  1.00 10.00      A   
ATOM     13  N   PRO A  10     -37.728  -9.310   7.318  1.00 10.00      A   
ATOM     14  CA  PRO A  10     -37.011 -10.202   8.232  1.00 10.00      A   
ATOM     15  CB  PRO A  10     -37.247 -11.594   7.634  1.00 10.00      A   
ATOM     16  CG  PRO A  10     -38.479 -11.451   6.808  1.00 10.00      A   
ATOM     17  CD  PRO A  10     -38.444 -10.052   6.266  1.00 10.00      A   
ATOM     18  C   PRO A  10     -35.511  -9.887   8.282  1.00 10.00      A   
ATOM     19  O   PRO A  10     -34.918  -9.471   7.278  1.00 10.00      A   
ATOM     20  N   GLU A  11     -34.911 -10.084   9.453  1.00 10.00      A   
ATOM     21  HN  GLU A  11     -35.444 -10.412  10.210  1.00 10.00      A   
ATOM     22  CA  GLU A  11     -33.489  -9.822   9.655  1.00 10.00      A   
ATOM     23  CB  GLU A  11     -33.086 -10.110  11.104  1.00 10.00      A   
ATOM     24  CG  GLU A  11     -33.792  -9.238  12.128  1.00 10.00      A   
ATOM     25  CD  GLU A  11     -33.252  -9.426  13.528  1.00 10.00      A   
ATOM     26  OE1 GLU A  11     -33.730 -10.336  14.239  1.00 10.00      A   
ATOM     27  OE2 GLU A  11     -32.348  -8.665  13.923  1.00 10.00      A   
ATOM     28  C   GLU A  11     -32.622 -10.638   8.701  1.00 10.00      A   
ATOM     29  O   GLU A  11     -31.573 -10.176   8.251  1.00 10.00      A   
ATOM     30  N   GLU A  12     -33.069 -11.846   8.387  1.00 10.00      A   
ATOM     31  HN  GLU A  12     -33.922 -12.157   8.768  1.00 10.00      A   
ATOM     32  CA  GLU A  12     -32.329 -12.723   7.489  1.00 10.00      A   
ATOM     33  CB  GLU A  12     -32.938 -14.125   7.488  1.00 10.00      A   
ATOM     34  CG  GLU A  12     -34.410 -14.173   7.111  1.00 10.00      A   
ATOM     35  CD  GLU A  12     -34.973 -15.576   7.161  1.00 10.00      A   
ATOM     36  OE1 GLU A  12     -34.302 -16.511   6.676  1.00 10.00      A   
ATOM     37  OE2 GLU A  12     -36.095 -15.753   7.678  1.00 10.00      A   
ATOM     38  C   GLU A  12     -32.288 -12.152   6.074  1.00 10.00      A   
ATOM     39  O   GLU A  12     -31.271 -12.248   5.387  1.00 10.00      A   
ATOM     40  N   VAL A  13     -33.391 -11.530   5.659  1.00 10.00      A   
ATOM     41  HN  VAL A  13     -34.156 -11.462   6.266  1.00 10.00      A   
ATOM     42  CA  VAL A  13     -33.482 -10.943   4.330  1.00 10.00      A   
ATOM     43  CB  VAL A  13     -34.912 -10.453   4.005  1.00 10.00      A   
ATOM     44  CG1 VAL A  13     -34.945  -9.734   2.663  1.00 10.00      A   
ATOM     45  CG2 VAL A  13     -35.890 -11.617   4.009  1.00 10.00      A   
ATOM     46  C   VAL A  13     -32.508  -9.777   4.193  1.00 10.00      A   
ATOM     47  O   VAL A  13     -31.678  -9.754   3.284  1.00 10.00      A   
ATOM     48  N   LEU A  14     -32.604  -8.822   5.116  1.00 10.00      A   
ATOM     49  HN  LEU A  14     -33.276  -8.911   5.826  1.00 10.00      A   
ATOM     50  CA  LEU A  14     -31.737  -7.648   5.105  1.00 10.00      A   
ATOM     51  CB  LEU A  14     -32.099  -6.701   6.250  1.00 10.00      A   
ATOM     52  CG  LEU A  14     -33.467  -6.019   6.150  1.00 10.00      A   
ATOM     53  CD1 LEU A  14     -33.782  -5.251   7.425  1.00 10.00      A   
ATOM     54  CD2 LEU A  14     -33.527  -5.100   4.939  1.00 10.00      A   
ATOM     55  C   LEU A  14     -30.267  -8.044   5.178  1.00 10.00      A   
ATOM     56  O   LEU A  14     -29.400  -7.378   4.608  1.00 10.00      A   
ATOM     57  N   GLU A  15     -29.998  -9.140   5.880  1.00 10.00      A   
ATOM     58  HN  GLU A  15     -30.738  -9.606   6.330  1.00 10.00      A   
ATOM     59  CA  GLU A  15     -28.645  -9.661   6.024  1.00 10.00      A   
ATOM     60  CB  GLU A  15     -28.675 -10.928   6.878  1.00 10.00      A   
ATOM     61  CG  GLU A  15     -27.318 -11.553   7.139  1.00 10.00      A   
ATOM     62  CD  GLU A  15     -27.414 -12.762   8.037  1.00 10.00      A   
ATOM     63  OE1 GLU A  15     -27.400 -13.896   7.519  1.00 10.00      A   
ATOM     64  OE2 GLU A  15     -27.506 -12.582   9.270  1.00 10.00      A   
ATOM     65  C   GLU A  15     -28.043  -9.970   4.657  1.00 10.00      A   
ATOM     66  O   GLU A  15     -26.875  -9.678   4.400  1.00 10.00      A   
ATOM     67  N   HIS A  16     -28.852 -10.558   3.786  1.00 10.00      A   
ATOM     68  HN  HIS A  16     -29.773 -10.774   4.058  1.00 10.00      A   
ATOM     69  CA  HIS A  16     -28.408 -10.901   2.445  1.00 10.00      A   
ATOM     70  CB  HIS A  16     -29.270 -12.026   1.860  1.00 10.00      A   
ATOM     71  CG  HIS A  16     -28.660 -12.710   0.674  1.00 10.00      A   
ATOM     72  ND1 HIS A  16     -28.014 -13.917   0.795  1.00 10.00      A   
ATOM     73  CD2 HIS A  16     -28.640 -12.323  -0.628  1.00 10.00      A   
ATOM     74  CE1 HIS A  16     -27.620 -14.237  -0.422  1.00 10.00      A   
ATOM     75  NE2 HIS A  16     -27.972 -13.305  -1.311  1.00 10.00      A   
ATOM     76  HE2 HIS A  16     -27.779 -13.317  -2.281  1.00 10.00      A   
ATOM     77  C   HIS A  16     -28.444  -9.673   1.540  1.00 10.00      A   
ATOM     78  O   HIS A  16     -27.585  -9.502   0.679  1.00 10.00      A   
ATOM     79  N   VAL A  17     -29.432  -8.813   1.755  1.00 10.00      A   
ATOM     80  HN  VAL A  17     -30.086  -9.007   2.464  1.00 10.00      A   
ATOM     81  CA  VAL A  17     -29.582  -7.594   0.960  1.00 10.00      A   
ATOM     82  CB  VAL A  17     -30.779  -6.742   1.443  1.00 10.00      A   
ATOM     83  CG1 VAL A  17     -30.800  -5.387   0.745  1.00 10.00      A   
ATOM     84  CG2 VAL A  17     -32.092  -7.469   1.205  1.00 10.00      A   
ATOM     85  C   VAL A  17     -28.320  -6.738   1.008  1.00 10.00      A   
ATOM     86  O   VAL A  17     -27.809  -6.297  -0.022  1.00 10.00      A   
ATOM     87  N   PHE A  18     -27.801  -6.531   2.206  1.00 10.00      A   
ATOM     88  HN  PHE A  18     -28.228  -6.938   2.995  1.00 10.00      A   
ATOM     89  CA  PHE A  18     -26.621  -5.698   2.378  1.00 10.00      A   
ATOM     90  CB  PHE A  18     -26.636  -4.988   3.729  1.00 10.00      A   
ATOM     91  CG  PHE A  18     -27.858  -4.135   3.916  1.00 10.00      A   
ATOM     92  CD1 PHE A  18     -28.736  -4.376   4.958  1.00 10.00      A   
ATOM     93  CD2 PHE A  18     -28.137  -3.102   3.032  1.00 10.00      A   
ATOM     94  CE1 PHE A  18     -29.871  -3.605   5.117  1.00 10.00      A   
ATOM     95  CE2 PHE A  18     -29.266  -2.324   3.186  1.00 10.00      A   
ATOM     96  CZ  PHE A  18     -30.133  -2.578   4.231  1.00 10.00      A   
ATOM     97  C   PHE A  18     -25.303  -6.430   2.125  1.00 10.00      A   
ATOM     98  O   PHE A  18     -24.225  -5.875   2.353  1.00 10.00      A   
ATOM     99  N   SER A  19     -25.378  -7.660   1.634  1.00 10.00      A   
ATOM    100  HN  SER A  19     -26.257  -8.067   1.473  1.00 10.00      A   
ATOM    101  CA  SER A  19     -24.169  -8.417   1.338  1.00 10.00      A   
ATOM    102  CB  SER A  19     -24.443  -9.924   1.317  1.00 10.00      A   
ATOM    103  OG  SER A  19     -25.131 -10.308   0.139  1.00 10.00      A   
ATOM    104  HG  SER A  19     -26.082 -10.180   0.265  1.00 10.00      A   
ATOM    105  C   SER A  19     -23.583  -7.957   0.008  1.00 10.00      A   
ATOM    106  O   SER A  19     -22.404  -8.164  -0.280  1.00 10.00      A   
ATOM    107  N   PHE A  20     -24.425  -7.326  -0.803  1.00 10.00      A   
ATOM    108  HN  PHE A  20     -25.359  -7.215  -0.531  1.00 10.00      A   
ATOM    109  CA  PHE A  20     -24.000  -6.818  -2.096  1.00 10.00      A   
ATOM    110  CB  PHE A  20     -25.200  -6.652  -3.025  1.00 10.00      A   
ATOM    111  CG  PHE A  20     -25.946  -7.926  -3.288  1.00 10.00      A   
ATOM    112  CD1 PHE A  20     -27.210  -8.126  -2.759  1.00 10.00      A   
ATOM    113  CD2 PHE A  20     -25.387  -8.924  -4.065  1.00 10.00      A   
ATOM    114  CE1 PHE A  20     -27.898  -9.299  -3.004  1.00 10.00      A   
ATOM    115  CE2 PHE A  20     -26.069 -10.098  -4.313  1.00 10.00      A   
ATOM    116  CZ  PHE A  20     -27.327 -10.285  -3.781  1.00 10.00      A   
ATOM    117  C   PHE A  20     -23.279  -5.489  -1.937  1.00 10.00      A   
ATOM    118  O   PHE A  20     -22.456  -5.114  -2.772  1.00 10.00      A   
ATOM    119  N   ILE A  21     -23.596  -4.781  -0.861  1.00 10.00      A   
ATOM    120  HN  ILE A  21     -24.260  -5.136  -0.233  1.00 10.00      A   
ATOM    121  CA  ILE A  21     -22.976  -3.498  -0.583  1.00 10.00      A   
ATOM    122  CB  ILE A  21     -23.969  -2.521   0.092  1.00 10.00      A   
ATOM    123  CG1 ILE A  21     -25.241  -2.382  -0.755  1.00 10.00      A   
ATOM    124  CG2 ILE A  21     -23.320  -1.159   0.306  1.00 10.00      A   
ATOM    125  CD1 ILE A  21     -26.386  -1.688  -0.046  1.00 10.00      A   
ATOM    126  C   ILE A  21     -21.764  -3.686   0.321  1.00 10.00      A   
ATOM    127  O   ILE A  21     -21.898  -3.804   1.538  1.00 10.00      A   
ATOM    128  N   GLN A  22     -20.580  -3.734  -0.279  1.00 10.00      A   
ATOM    129  HN  GLN A  22     -20.531  -3.677  -1.261  1.00 10.00      A   
ATOM    130  CA  GLN A  22     -19.355  -3.904   0.488  1.00 10.00      A   
ATOM    131  CB  GLN A  22     -18.479  -4.991  -0.126  1.00 10.00      A   
ATOM    132  CG  GLN A  22     -19.093  -6.378  -0.023  1.00 10.00      A   
ATOM    133  CD  GLN A  22     -19.375  -6.790   1.411  1.00 10.00      A   
ATOM    134  OE1 GLN A  22     -18.637  -6.437   2.330  1.00 10.00      A   
ATOM    135  NE2 GLN A  22     -20.450  -7.531   1.610  1.00 10.00      A   
ATOM    136 HE21 GLN A  22     -20.999  -7.775   0.828  1.00 10.00      A   
ATOM    137 HE22 GLN A  22     -20.661  -7.814   2.528  1.00 10.00      A   
ATOM    138  C   GLN A  22     -18.599  -2.589   0.620  1.00 10.00      A   
ATOM    139  O   GLN A  22     -17.557  -2.520   1.276  1.00 10.00      A   
ATOM    140  N   LEU A  23     -19.129  -1.549  -0.009  1.00 10.00      A   
ATOM    141  HN  LEU A  23     -19.955  -1.671  -0.521  1.00 10.00      A   
ATOM    142  CA  LEU A  23     -18.517  -0.232   0.057  1.00 10.00      A   
ATOM    143  CB  LEU A  23     -19.134   0.717  -0.978  1.00 10.00      A   
ATOM    144  CG  LEU A  23     -18.524   0.692  -2.383  1.00 10.00      A   
ATOM    145  CD1 LEU A  23     -19.004  -0.516  -3.171  1.00 10.00      A   
ATOM    146  CD2 LEU A  23     -18.839   1.981  -3.124  1.00 10.00      A   
ATOM    147  C   LEU A  23     -18.695   0.336   1.459  1.00 10.00      A   
ATOM    148  O   LEU A  23     -19.816   0.605   1.890  1.00 10.00      A   
ATOM    149  N   ASP A  24     -17.589   0.516   2.159  1.00 10.00      A   
ATOM    150  HN  ASP A  24     -16.726   0.315   1.740  1.00 10.00      A   
ATOM    151  CA  ASP A  24     -17.609   1.026   3.529  1.00 10.00      A   
ATOM    152  CB  ASP A  24     -16.201   1.046   4.133  1.00 10.00      A   
ATOM    153  CG  ASP A  24     -15.124   1.346   3.111  1.00 10.00      A   
ATOM    154  OD1 ASP A  24     -14.390   0.412   2.722  1.00 10.00      A   
ATOM    155  OD2 ASP A  24     -15.015   2.510   2.677  1.00 10.00      A   
ATOM    156  C   ASP A  24     -18.272   2.398   3.639  1.00 10.00      A   
ATOM    157  O   ASP A  24     -19.082   2.631   4.537  1.00 10.00      A   
ATOM    158  N   LYS A  25     -17.944   3.292   2.718  1.00 10.00      A   
ATOM    159  HN  LYS A  25     -17.296   3.046   2.022  1.00 10.00      A   
ATOM    160  CA  LYS A  25     -18.513   4.637   2.721  1.00 10.00      A   
ATOM    161  CB  LYS A  25     -17.822   5.518   1.675  1.00 10.00      A   
ATOM    162  CG  LYS A  25     -16.333   5.712   1.904  1.00 10.00      A   
ATOM    163  CD  LYS A  25     -15.707   6.559   0.806  1.00 10.00      A   
ATOM    164  CE  LYS A  25     -14.196   6.634   0.958  1.00 10.00      A   
ATOM    165  NZ  LYS A  25     -13.564   7.418  -0.134  1.00 10.00      A   
ATOM    166  HZ1 LYS A  25     -13.940   8.387  -0.144  1.00 10.00      A   
ATOM    167  HZ2 LYS A  25     -13.757   6.973  -1.056  1.00 10.00      A   
ATOM    168  HZ3 LYS A  25     -12.534   7.460   0.005  1.00 10.00      A   
ATOM    169  C   LYS A  25     -20.017   4.597   2.457  1.00 10.00      A   
ATOM    170  O   LYS A  25     -20.778   5.406   2.992  1.00 10.00      A   
ATOM    171  N   ASP A  26     -20.444   3.642   1.639  1.00 10.00      A   
ATOM    172  HN  ASP A  26     -19.796   3.015   1.255  1.00 10.00      A   
ATOM    173  CA  ASP A  26     -21.855   3.505   1.305  1.00 10.00      A   
ATOM    174  CB  ASP A  26     -22.028   2.750  -0.016  1.00 10.00      A   
ATOM    175  CG  ASP A  26     -22.648   3.609  -1.102  1.00 10.00      A   
ATOM    176  OD1 ASP A  26     -23.877   3.508  -1.312  1.00 10.00      A   
ATOM    177  OD2 ASP A  26     -21.912   4.384  -1.750  1.00 10.00      A   
ATOM    178  C   ASP A  26     -22.608   2.804   2.428  1.00 10.00      A   
ATOM    179  O   ASP A  26     -23.758   3.128   2.717  1.00 10.00      A   
ATOM    180  N   ARG A  27     -21.934   1.856   3.067  1.00 10.00      A   
ATOM    181  HN  ARG A  27     -21.017   1.652   2.778  1.00 10.00      A   
ATOM    182  CA  ARG A  27     -22.509   1.097   4.173  1.00 10.00      A   
ATOM    183  CB  ARG A  27     -21.542  -0.007   4.615  1.00 10.00      A   
ATOM    184  CG  ARG A  27     -21.772  -1.353   3.950  1.00 10.00      A   
ATOM    185  CD  ARG A  27     -22.892  -2.118   4.636  1.00 10.00      A   
ATOM    186  NE  ARG A  27     -22.883  -3.535   4.282  1.00 10.00      A   
ATOM    187  HE  ARG A  27     -22.947  -3.761   3.326  1.00 10.00      A   
ATOM    188  CZ  ARG A  27     -22.783  -4.522   5.169  1.00 10.00      A   
ATOM    189  NH1 ARG A  27     -22.682  -4.255   6.464  1.00 10.00      A   
ATOM    190 HH11 ARG A  27     -22.678  -3.255   6.800  1.00 10.00      A   
ATOM    191 HH12 ARG A  27     -22.609  -5.026   7.157  1.00 10.00      A   
ATOM    192  NH2 ARG A  27     -22.808  -5.783   4.761  1.00 10.00      A   
ATOM    193 HH21 ARG A  27     -22.911  -6.001   3.746  1.00 10.00      A   
ATOM    194 HH22 ARG A  27     -22.718  -6.563   5.453  1.00 10.00      A   
ATOM    195  C   ARG A  27     -22.820   2.011   5.353  1.00 10.00      A   
ATOM    196  O   ARG A  27     -23.730   1.743   6.136  1.00 10.00      A   
ATOM    197  N   ASN A  28     -22.064   3.098   5.461  1.00 10.00      A   
ATOM    198  HN  ASN A  28     -21.364   3.260   4.792  1.00 10.00      A   
ATOM    199  CA  ASN A  28     -22.245   4.059   6.546  1.00 10.00      A   
ATOM    200  CB  ASN A  28     -21.194   5.167   6.483  1.00 10.00      A   
ATOM    201  CG  ASN A  28     -19.812   4.684   6.872  1.00 10.00      A   
ATOM    202  OD1 ASN A  28     -19.648   3.579   7.398  1.00 10.00      A   
ATOM    203  ND2 ASN A  28     -18.809   5.511   6.639  1.00 10.00      A   
ATOM    204 HD21 ASN A  28     -19.007   6.393   6.231  1.00 10.00      A   
ATOM    205 HD22 ASN A  28     -17.901   5.214   6.875  1.00 10.00      A   
ATOM    206  C   ASN A  28     -23.644   4.662   6.540  1.00 10.00      A   
ATOM    207  O   ASN A  28     -24.255   4.832   7.592  1.00 10.00      A   
ATOM    208  N   SER A  29     -24.151   4.969   5.350  1.00 10.00      A   
ATOM    209  HN  SER A  29     -23.621   4.798   4.542  1.00 10.00      A   
ATOM    210  CA  SER A  29     -25.476   5.555   5.209  1.00 10.00      A   
ATOM    211  CB  SER A  29     -25.708   5.953   3.750  1.00 10.00      A   
ATOM    212  OG  SER A  29     -24.532   6.516   3.182  1.00 10.00      A   
ATOM    213  HG  SER A  29     -24.484   6.272   2.248  1.00 10.00      A   
ATOM    214  C   SER A  29     -26.556   4.574   5.668  1.00 10.00      A   
ATOM    215  O   SER A  29     -27.607   4.978   6.167  1.00 10.00      A   
ATOM    216  N   VAL A  30     -26.271   3.285   5.518  1.00 10.00      A   
ATOM    217  HN  VAL A  30     -25.401   3.032   5.146  1.00 10.00      A   
ATOM    218  CA  VAL A  30     -27.208   2.234   5.906  1.00 10.00      A   
ATOM    219  CB  VAL A  30     -26.731   0.851   5.407  1.00 10.00      A   
ATOM    220  CG1 VAL A  30     -27.731  -0.236   5.773  1.00 10.00      A   
ATOM    221  CG2 VAL A  30     -26.484   0.874   3.905  1.00 10.00      A   
ATOM    222  C   VAL A  30     -27.371   2.184   7.422  1.00 10.00      A   
ATOM    223  O   VAL A  30     -28.464   1.945   7.936  1.00 10.00      A   
ATOM    224  N   SER A  31     -26.285   2.429   8.131  1.00 10.00      A   
ATOM    225  HN  SER A  31     -25.440   2.622   7.668  1.00 10.00      A   
ATOM    226  CA  SER A  31     -26.298   2.399   9.585  1.00 10.00      A   
ATOM    227  CB  SER A  31     -24.885   2.136  10.102  1.00 10.00      A   
ATOM    228  OG  SER A  31     -23.952   2.113   9.037  1.00 10.00      A   
ATOM    229  HG  SER A  31     -23.640   1.204   8.905  1.00 10.00      A   
ATOM    230  C   SER A  31     -26.835   3.696  10.195  1.00 10.00      A   
ATOM    231  O   SER A  31     -26.990   3.792  11.410  1.00 10.00      A   
ATOM    232  N   LEU A  32     -27.133   4.684   9.363  1.00 10.00      A   
ATOM    233  HN  LEU A  32     -27.013   4.556   8.398  1.00 10.00      A   
ATOM    234  CA  LEU A  32     -27.622   5.965   9.866  1.00 10.00      A   
ATOM    235  CB  LEU A  32     -26.787   7.122   9.305  1.00 10.00      A   
ATOM    236  CG  LEU A  32     -25.274   7.041   9.527  1.00 10.00      A   
ATOM    237  CD1 LEU A  32     -24.551   8.142   8.763  1.00 10.00      A   
ATOM    238  CD2 LEU A  32     -24.942   7.109  11.006  1.00 10.00      A   
ATOM    239  C   LEU A  32     -29.104   6.194   9.578  1.00 10.00      A   
ATOM    240  O   LEU A  32     -29.622   7.282   9.833  1.00 10.00      A   
ATOM    241  N   VAL A  33     -29.791   5.185   9.063  1.00 10.00      A   
ATOM    242  HN  VAL A  33     -29.342   4.332   8.886  1.00 10.00      A   
ATOM    243  CA  VAL A  33     -31.212   5.336   8.751  1.00 10.00      A   
ATOM    244  CB  VAL A  33     -31.688   4.432   7.591  1.00 10.00      A   
ATOM    245  CG1 VAL A  33     -30.997   4.815   6.293  1.00 10.00      A   
ATOM    246  CG2 VAL A  33     -31.459   2.967   7.906  1.00 10.00      A   
ATOM    247  C   VAL A  33     -32.108   5.152   9.980  1.00 10.00      A   
ATOM    248  O   VAL A  33     -33.059   5.909  10.172  1.00 10.00      A   
ATOM    249  N   CYS A  34     -31.791   4.155  10.799  1.00 10.00      A   
ATOM    250  HN  CYS A  34     -31.015   3.599  10.585  1.00 10.00      A   
ATOM    251  CA  CYS A  34     -32.550   3.861  12.014  1.00 10.00      A   
ATOM    252  CB  CYS A  34     -33.956   3.348  11.672  1.00 10.00      A   
ATOM    253  SG  CYS A  34     -33.990   1.805  10.724  1.00 10.00      A   
ATOM    254  HG  CYS A  34     -35.259   1.422  10.616  1.00 10.00      A   
ATOM    255  C   CYS A  34     -31.807   2.827  12.849  1.00 10.00      A   
ATOM    256  O   CYS A  34     -30.859   2.205  12.359  1.00 10.00      A   
ATOM    257  N   LYS A  35     -32.228   2.639  14.099  1.00 10.00      A   
ATOM    258  HN  LYS A  35     -32.991   3.174  14.439  1.00 10.00      A   
ATOM    259  CA  LYS A  35     -31.585   1.673  14.985  1.00 10.00      A   
ATOM    260  CB  LYS A  35     -32.129   1.771  16.412  1.00 10.00      A   
ATOM    261  CG  LYS A  35     -31.369   0.932  17.430  1.00 10.00      A   
ATOM    262  CD  LYS A  35     -32.012   1.019  18.808  1.00 10.00      A   
ATOM    263  CE  LYS A  35     -31.364   0.059  19.797  1.00 10.00      A   
ATOM    264  NZ  LYS A  35     -30.032   0.535  20.266  1.00 10.00      A   
ATOM    265  HZ1 LYS A  35     -29.383   0.634  19.462  1.00 10.00      A   
ATOM    266  HZ2 LYS A  35     -29.625  -0.146  20.942  1.00 10.00      A   
ATOM    267  HZ3 LYS A  35     -30.125   1.458  20.738  1.00 10.00      A   
ATOM    268  C   LYS A  35     -31.720   0.250  14.456  1.00 10.00      A   
ATOM    269  O   LYS A  35     -30.770  -0.525  14.515  1.00 10.00      A   
ATOM    270  N   SER A  36     -32.896  -0.078  13.929  1.00 10.00      A   
ATOM    271  HN  SER A  36     -33.610   0.595  13.907  1.00 10.00      A   
ATOM    272  CA  SER A  36     -33.151  -1.412  13.390  1.00 10.00      A   
ATOM    273  CB  SER A  36     -34.564  -1.503  12.804  1.00 10.00      A   
ATOM    274  OG  SER A  36     -35.546  -1.241  13.793  1.00 10.00      A   
ATOM    275  HG  SER A  36     -35.698  -0.290  13.845  1.00 10.00      A   
ATOM    276  C   SER A  36     -32.113  -1.796  12.337  1.00 10.00      A   
ATOM    277  O   SER A  36     -31.496  -2.858  12.416  1.00 10.00      A   
ATOM    278  N   TRP A  37     -31.900  -0.916  11.369  1.00 10.00      A   
ATOM    279  HN  TRP A  37     -32.402  -0.071  11.366  1.00 10.00      A   
ATOM    280  CA  TRP A  37     -30.933  -1.181  10.309  1.00 10.00      A   
ATOM    281  CB  TRP A  37     -31.159  -0.253   9.115  1.00 10.00      A   
ATOM    282  CG  TRP A  37     -32.332  -0.634   8.254  1.00 10.00      A   
ATOM    283  CD1 TRP A  37     -33.486  -1.238   8.659  1.00 10.00      A   
ATOM    284  CD2 TRP A  37     -32.464  -0.430   6.839  1.00 10.00      A   
ATOM    285  NE1 TRP A  37     -34.326  -1.424   7.592  1.00 10.00      A   
ATOM    286  HE1 TRP A  37     -35.217  -1.836   7.634  1.00 10.00      A   
ATOM    287  CE2 TRP A  37     -33.723  -0.937   6.462  1.00 10.00      A   
ATOM    288  CE3 TRP A  37     -31.642   0.129   5.857  1.00 10.00      A   
ATOM    289  CZ2 TRP A  37     -34.177  -0.902   5.145  1.00 10.00      A   
ATOM    290  CZ3 TRP A  37     -32.096   0.165   4.553  1.00 10.00      A   
ATOM    291  CH2 TRP A  37     -33.352  -0.346   4.208  1.00 10.00      A   
ATOM    292  C   TRP A  37     -29.497  -1.070  10.821  1.00 10.00      A   
ATOM    293  O   TRP A  37     -28.618  -1.820  10.393  1.00 10.00      A   
ATOM    294  N   TYR A  38     -29.268  -0.149  11.751  1.00 10.00      A   
ATOM    295  HN  TYR A  38     -30.013   0.411  12.063  1.00 10.00      A   
ATOM    296  CA  TYR A  38     -27.941   0.052  12.323  1.00 10.00      A   
ATOM    297  CB  TYR A  38     -27.947   1.240  13.292  1.00 10.00      A   
ATOM    298  CG  TYR A  38     -26.657   1.415  14.060  1.00 10.00      A   
ATOM    299  CD1 TYR A  38     -26.588   1.129  15.417  1.00 10.00      A   
ATOM    300  CD2 TYR A  38     -25.503   1.859  13.428  1.00 10.00      A   
ATOM    301  CE1 TYR A  38     -25.408   1.280  16.121  1.00 10.00      A   
ATOM    302  CE2 TYR A  38     -24.320   2.013  14.124  1.00 10.00      A   
ATOM    303  CZ  TYR A  38     -24.277   1.721  15.468  1.00 10.00      A   
ATOM    304  OH  TYR A  38     -23.102   1.870  16.160  1.00 10.00      A   
ATOM    305  HH  TYR A  38     -22.737   2.742  15.988  1.00 10.00      A   
ATOM    306  C   TYR A  38     -27.455  -1.209  13.031  1.00 10.00      A   
ATOM    307  O   TYR A  38     -26.308  -1.624  12.860  1.00 10.00      A   
ATOM    308  N   GLU A  39     -28.351  -1.829  13.793  1.00 10.00      A   
ATOM    309  HN  GLU A  39     -29.260  -1.459  13.856  1.00 10.00      A   
ATOM    310  CA  GLU A  39     -28.032  -3.042  14.538  1.00 10.00      A   
ATOM    311  CB  GLU A  39     -29.178  -3.409  15.480  1.00 10.00      A   
ATOM    312  CG  GLU A  39     -29.346  -2.444  16.640  1.00 10.00      A   
ATOM    313  CD  GLU A  39     -28.173  -2.478  17.596  1.00 10.00      A   
ATOM    314  OE1 GLU A  39     -27.296  -1.591  17.507  1.00 10.00      A   
ATOM    315  OE2 GLU A  39     -28.130  -3.388  18.448  1.00 10.00      A   
ATOM    316  C   GLU A  39     -27.697  -4.213  13.619  1.00 10.00      A   
ATOM    317  O   GLU A  39     -26.873  -5.063  13.957  1.00 10.00      A   
ATOM    318  N   ILE A  40     -28.341  -4.267  12.465  1.00 10.00      A   
ATOM    319  HN  ILE A  40     -29.008  -3.581  12.251  1.00 10.00      A   
ATOM    320  CA  ILE A  40     -28.083  -5.338  11.510  1.00 10.00      A   
ATOM    321  CB  ILE A  40     -29.260  -5.533  10.531  1.00 10.00      A   
ATOM    322  CG1 ILE A  40     -30.547  -5.817  11.316  1.00 10.00      A   
ATOM    323  CG2 ILE A  40     -28.969  -6.672   9.558  1.00 10.00      A   
ATOM    324  CD1 ILE A  40     -31.805  -5.825  10.471  1.00 10.00      A   
ATOM    325  C   ILE A  40     -26.790  -5.067  10.741  1.00 10.00      A   
ATOM    326  O   ILE A  40     -25.984  -5.971  10.518  1.00 10.00      A   
ATOM    327  N   GLU A  41     -26.585  -3.806  10.378  1.00 10.00      A   
ATOM    328  HN  GLU A  41     -27.255  -3.128  10.614  1.00 10.00      A   
ATOM    329  CA  GLU A  41     -25.398  -3.395   9.636  1.00 10.00      A   
ATOM    330  CB  GLU A  41     -25.485  -1.901   9.299  1.00 10.00      A   
ATOM    331  CG  GLU A  41     -24.702  -1.488   8.062  1.00 10.00      A   
ATOM    332  CD  GLU A  41     -23.231  -1.257   8.338  1.00 10.00      A   
ATOM    333  OE1 GLU A  41     -22.901  -0.321   9.096  1.00 10.00      A   
ATOM    334  OE2 GLU A  41     -22.394  -1.998   7.786  1.00 10.00      A   
ATOM    335  C   GLU A  41     -24.130  -3.683  10.436  1.00 10.00      A   
ATOM    336  O   GLU A  41     -23.162  -4.233   9.908  1.00 10.00      A   
ATOM    337  N   ARG A  42     -24.164  -3.340  11.721  1.00 10.00      A   
ATOM    338  HN  ARG A  42     -24.984  -2.940  12.081  1.00 10.00      A   
ATOM    339  CA  ARG A  42     -23.021  -3.539  12.610  1.00 10.00      A   
ATOM    340  CB  ARG A  42     -23.218  -2.783  13.927  1.00 10.00      A   
ATOM    341  CG  ARG A  42     -24.402  -3.255  14.755  1.00 10.00      A   
ATOM    342  CD  ARG A  42     -24.569  -2.419  16.009  1.00 10.00      A   
ATOM    343  NE  ARG A  42     -23.577  -2.751  17.023  1.00 10.00      A   
ATOM    344  HE  ARG A  42     -22.704  -3.090  16.707  1.00 10.00      A   
ATOM    345  CZ  ARG A  42     -23.787  -2.644  18.332  1.00 10.00      A   
ATOM    346  NH1 ARG A  42     -24.958  -2.215  18.794  1.00 10.00      A   
ATOM    347 HH11 ARG A  42     -25.734  -1.957  18.128  1.00 10.00      A   
ATOM    348 HH12 ARG A  42     -25.118  -2.134  19.820  1.00 10.00      A   
ATOM    349  NH2 ARG A  42     -22.825  -2.972  19.179  1.00 10.00      A   
ATOM    350 HH21 ARG A  42     -21.906  -3.315  18.821  1.00 10.00      A   
ATOM    351 HH22 ARG A  42     -22.979  -2.897  20.205  1.00 10.00      A   
ATOM    352  C   ARG A  42     -22.745  -5.016  12.881  1.00 10.00      A   
ATOM    353  O   ARG A  42     -21.751  -5.366  13.514  1.00 10.00      A   
ATOM    354  N   TRP A  43     -23.625  -5.880  12.404  1.00 10.00      A   
ATOM    355  HN  TRP A  43     -24.401  -5.550  11.902  1.00 10.00      A   
ATOM    356  CA  TRP A  43     -23.463  -7.309  12.610  1.00 10.00      A   
ATOM    357  CB  TRP A  43     -24.662  -7.883  13.370  1.00 10.00      A   
ATOM    358  CG  TRP A  43     -24.501  -7.864  14.860  1.00 10.00      A   
ATOM    359  CD1 TRP A  43     -24.888  -6.876  15.715  1.00 10.00      A   
ATOM    360  CD2 TRP A  43     -23.920  -8.891  15.670  1.00 10.00      A   
ATOM    361  NE1 TRP A  43     -24.578  -7.221  17.008  1.00 10.00      A   
ATOM    362  HE1 TRP A  43     -24.759  -6.672  17.802  1.00 10.00      A   
ATOM    363  CE2 TRP A  43     -23.986  -8.454  17.007  1.00 10.00      A   
ATOM    364  CE3 TRP A  43     -23.352 -10.136  15.394  1.00 10.00      A   
ATOM    365  CZ2 TRP A  43     -23.505  -9.220  18.066  1.00 10.00      A   
ATOM    366  CZ3 TRP A  43     -22.877 -10.895  16.445  1.00 10.00      A   
ATOM    367  CH2 TRP A  43     -22.956 -10.436  17.765  1.00 10.00      A   
ATOM    368  C   TRP A  43     -23.268  -8.048  11.291  1.00 10.00      A   
ATOM    369  O   TRP A  43     -23.260  -9.278  11.260  1.00 10.00      A   
ATOM    370  N   CYS A  44     -23.102  -7.305  10.200  1.00 10.00      A   
ATOM    371  HN  CYS A  44     -23.121  -6.326  10.270  1.00 10.00      A   
ATOM    372  CA  CYS A  44     -22.914  -7.934   8.898  1.00 10.00      A   
ATOM    373  CB  CYS A  44     -24.246  -8.075   8.149  1.00 10.00      A   
ATOM    374  SG  CYS A  44     -25.064  -6.512   7.749  1.00 10.00      A   
ATOM    375  HG  CYS A  44     -25.712  -6.108   8.836  1.00 10.00      A   
ATOM    376  C   CYS A  44     -21.866  -7.239   8.028  1.00 10.00      A   
ATOM    377  O   CYS A  44     -21.831  -7.448   6.817  1.00 10.00      A   
ATOM    378  N   ARG A  45     -21.023  -6.398   8.623  1.00 10.00      A   
ATOM    379  HN  ARG A  45     -21.097  -6.233   9.583  1.00 10.00      A   
ATOM    380  CA  ARG A  45     -19.980  -5.725   7.854  1.00 10.00      A   
ATOM    381  CB  ARG A  45     -19.595  -4.376   8.465  1.00 10.00      A   
ATOM    382  CG  ARG A  45     -18.848  -3.470   7.495  1.00 10.00      A   
ATOM    383  CD  ARG A  45     -18.528  -2.112   8.100  1.00 10.00      A   
ATOM    384  NE  ARG A  45     -19.687  -1.217   8.116  1.00 10.00      A   
ATOM    385  HE  ARG A  45     -20.565  -1.618   8.332  1.00 10.00      A   
ATOM    386  CZ  ARG A  45     -19.635   0.087   7.836  1.00 10.00      A   
ATOM    387  NH1 ARG A  45     -18.486   0.670   7.503  1.00 10.00      A   
ATOM    388 HH11 ARG A  45     -18.459   1.692   7.284  1.00 10.00      A   
ATOM    389 HH12 ARG A  45     -17.609   0.112   7.458  1.00 10.00      A   
ATOM    390  NH2 ARG A  45     -20.741   0.816   7.926  1.00 10.00      A   
ATOM    391 HH21 ARG A  45     -21.645   0.364   8.217  1.00 10.00      A   
ATOM    392 HH22 ARG A  45     -20.718   1.838   7.710  1.00 10.00      A   
ATOM    393  C   ARG A  45     -18.769  -6.648   7.736  1.00 10.00      A   
ATOM    394  O   ARG A  45     -18.260  -7.140   8.743  1.00 10.00      A   
ATOM    395  N   ARG A  46     -18.320  -6.887   6.508  1.00 10.00      A   
ATOM    396  HN  ARG A  46     -18.746  -6.435   5.749  1.00 10.00      A   
ATOM    397  CA  ARG A  46     -17.197  -7.790   6.259  1.00 10.00      A   
ATOM    398  CB  ARG A  46     -17.330  -8.454   4.882  1.00 10.00      A   
ATOM    399  CG  ARG A  46     -18.536  -9.361   4.703  1.00 10.00      A   
ATOM    400  CD  ARG A  46     -18.486 -10.049   3.345  1.00 10.00      A   
ATOM    401  NE  ARG A  46     -19.701 -10.808   3.051  1.00 10.00      A   
ATOM    402  HE  ARG A  46     -20.257 -11.083   3.815  1.00 10.00      A   
ATOM    403  CZ  ARG A  46     -20.096 -11.134   1.817  1.00 10.00      A   
ATOM    404  NH1 ARG A  46     -19.376 -10.762   0.762  1.00 10.00      A   
ATOM    405 HH11 ARG A  46     -18.498 -10.213   0.892  1.00 10.00      A   
ATOM    406 HH12 ARG A  46     -19.684 -11.017  -0.202  1.00 10.00      A   
ATOM    407  NH2 ARG A  46     -21.209 -11.828   1.640  1.00 10.00      A   
ATOM    408 HH21 ARG A  46     -21.780 -12.120   2.464  1.00 10.00      A   
ATOM    409 HH22 ARG A  46     -21.522 -12.084   0.677  1.00 10.00      A   
ATOM    410  C   ARG A  46     -15.845  -7.086   6.321  1.00 10.00      A   
ATOM    411  O   ARG A  46     -14.840  -7.691   6.706  1.00 10.00      A   
ATOM    412  N   LYS A  47     -15.809  -5.815   5.947  1.00 10.00      A   
ATOM    413  HN  LYS A  47     -16.639  -5.361   5.689  1.00 10.00      A   
ATOM    414  CA  LYS A  47     -14.552  -5.074   5.924  1.00 10.00      A   
ATOM    415  CB  LYS A  47     -14.116  -4.853   4.471  1.00 10.00      A   
ATOM    416  CG  LYS A  47     -15.203  -4.245   3.591  1.00 10.00      A   
ATOM    417  CD  LYS A  47     -14.918  -4.458   2.113  1.00 10.00      A   
ATOM    418  CE  LYS A  47     -13.904  -3.457   1.587  1.00 10.00      A   
ATOM    419  NZ  LYS A  47     -14.459  -2.078   1.516  1.00 10.00      A   
ATOM    420  HZ1 LYS A  47     -14.023  -1.473   2.246  1.00 10.00      A   
ATOM    421  HZ2 LYS A  47     -15.488  -2.096   1.662  1.00 10.00      A   
ATOM    422  HZ3 LYS A  47     -14.265  -1.663   0.581  1.00 10.00      A   
ATOM    423  C   LYS A  47     -14.643  -3.729   6.634  1.00 10.00      A   
ATOM    424  O   LYS A  47     -15.712  -3.129   6.717  1.00 10.00      A   
ATOM    425  N   VAL A  48     -13.504  -3.274   7.149  1.00 10.00      A   
ATOM    426  HN  VAL A  48     -12.696  -3.829   7.075  1.00 10.00      A   
ATOM    427  CA  VAL A  48     -13.409  -1.982   7.828  1.00 10.00      A   
ATOM    428  CB  VAL A  48     -13.378  -2.095   9.373  1.00 10.00      A   
ATOM    429  CG1 VAL A  48     -14.772  -2.340   9.925  1.00 10.00      A   
ATOM    430  CG2 VAL A  48     -12.410  -3.173   9.836  1.00 10.00      A   
ATOM    431  C   VAL A  48     -12.173  -1.225   7.352  1.00 10.00      A   
ATOM    432  O   VAL A  48     -11.046  -1.717   7.457  1.00 10.00      A   
ATOM    433  N   PHE A  49     -12.390  -0.045   6.801  1.00 10.00      A   
ATOM    434  HN  PHE A  49     -13.313   0.290   6.735  1.00 10.00      A   
ATOM    435  CA  PHE A  49     -11.297   0.776   6.305  1.00 10.00      A   
ATOM    436  CB  PHE A  49     -11.602   1.274   4.888  1.00 10.00      A   
ATOM    437  CG  PHE A  49     -10.480   2.051   4.259  1.00 10.00      A   
ATOM    438  CD1 PHE A  49      -9.407   1.395   3.678  1.00 10.00      A   
ATOM    439  CD2 PHE A  49     -10.496   3.437   4.252  1.00 10.00      A   
ATOM    440  CE1 PHE A  49      -8.370   2.100   3.100  1.00 10.00      A   
ATOM    441  CE2 PHE A  49      -9.462   4.148   3.675  1.00 10.00      A   
ATOM    442  CZ  PHE A  49      -8.398   3.479   3.098  1.00 10.00      A   
ATOM    443  C   PHE A  49     -11.069   1.959   7.237  1.00 10.00      A   
ATOM    444  O   PHE A  49     -11.943   2.812   7.394  1.00 10.00      A   
ATOM    445  N   ILE A  50      -9.902   1.996   7.859  1.00 10.00      A   
ATOM    446  HN  ILE A  50      -9.246   1.276   7.697  1.00 10.00      A   
ATOM    447  CA  ILE A  50      -9.561   3.075   8.776  1.00 10.00      A   
ATOM    448  CB  ILE A  50      -9.196   2.542  10.179  1.00 10.00      A   
ATOM    449  CG1 ILE A  50     -10.197   1.473  10.645  1.00 10.00      A   
ATOM    450  CG2 ILE A  50      -9.126   3.684  11.179  1.00 10.00      A   
ATOM    451  CD1 ILE A  50     -11.604   1.988  10.872  1.00 10.00      A   
ATOM    452  C   ILE A  50      -8.390   3.885   8.225  1.00 10.00      A   
ATOM    453  O   ILE A  50      -7.265   3.390   8.146  1.00 10.00      A   
ATOM    454  N   GLY A  51      -8.661   5.131   7.849  1.00 10.00      A   
ATOM    455  HN  GLY A  51      -9.579   5.469   7.939  1.00 10.00      A   
ATOM    456  CA  GLY A  51      -7.625   5.992   7.299  1.00 10.00      A   
ATOM    457  C   GLY A  51      -6.673   6.538   8.350  1.00 10.00      A   
ATOM    458  O   GLY A  51      -5.668   7.163   8.018  1.00 10.00      A   
ATOM    459  N   ASN A  52      -6.991   6.310   9.616  1.00 10.00      A   
ATOM    460  HN  ASN A  52      -7.809   5.811   9.818  1.00 10.00      A   
ATOM    461  CA  ASN A  52      -6.155   6.777  10.720  1.00 10.00      A   
ATOM    462  CB  ASN A  52      -6.488   8.229  11.084  1.00 10.00      A   
ATOM    463  CG  ASN A  52      -5.457   8.853  12.010  1.00 10.00      A   
ATOM    464  OD1 ASN A  52      -4.734   8.150  12.723  1.00 10.00      A   
ATOM    465  ND2 ASN A  52      -5.392  10.178  12.015  1.00 10.00      A   
ATOM    466 HD21 ASN A  52      -6.006  10.673  11.434  1.00 10.00      A   
ATOM    467 HD22 ASN A  52      -4.728  10.611  12.597  1.00 10.00      A   
ATOM    468  C   ASN A  52      -6.354   5.878  11.932  1.00 10.00      A   
ATOM    469  O   ASN A  52      -7.407   5.909  12.567  1.00 10.00      A   
ATOM    470  N   CYS A  53      -5.332   5.097  12.261  1.00 10.00      A   
ATOM    471  HN  CYS A  53      -4.505   5.143  11.728  1.00 10.00      A   
ATOM    472  CA  CYS A  53      -5.393   4.166  13.387  1.00 10.00      A   
ATOM    473  CB  CYS A  53      -4.169   3.251  13.390  1.00 10.00      A   
ATOM    474  SG  CYS A  53      -2.591   4.125  13.314  1.00 10.00      A   
ATOM    475  HG  CYS A  53      -2.129   4.006  12.076  1.00 10.00      A   
ATOM    476  C   CYS A  53      -5.525   4.871  14.736  1.00 10.00      A   
ATOM    477  O   CYS A  53      -5.818   4.233  15.742  1.00 10.00      A   
ATOM    478  N   TYR A  54      -5.318   6.182  14.758  1.00 10.00      A   
ATOM    479  HN  TYR A  54      -5.085   6.653  13.926  1.00 10.00      A   
ATOM    480  CA  TYR A  54      -5.414   6.934  15.998  1.00 10.00      A   
ATOM    481  CB  TYR A  54      -4.159   7.778  16.228  1.00 10.00      A   
ATOM    482  CG  TYR A  54      -2.952   6.929  16.560  1.00 10.00      A   
ATOM    483  CD1 TYR A  54      -1.756   7.070  15.866  1.00 10.00      A   
ATOM    484  CD2 TYR A  54      -3.021   5.969  17.559  1.00 10.00      A   
ATOM    485  CE1 TYR A  54      -0.662   6.273  16.162  1.00 10.00      A   
ATOM    486  CE2 TYR A  54      -1.937   5.173  17.863  1.00 10.00      A   
ATOM    487  CZ  TYR A  54      -0.760   5.325  17.165  1.00 10.00      A   
ATOM    488  OH  TYR A  54       0.321   4.524  17.465  1.00 10.00      A   
ATOM    489  HH  TYR A  54       0.685   4.789  18.334  1.00 10.00      A   
ATOM    490  C   TYR A  54      -6.686   7.766  16.062  1.00 10.00      A   
ATOM    491  O   TYR A  54      -6.957   8.435  17.061  1.00 10.00      A   
ATOM    492  N   ALA A  55      -7.477   7.710  15.000  1.00 10.00      A   
ATOM    493  HN  ALA A  55      -7.218   7.153  14.233  1.00 10.00      A   
ATOM    494  CA  ALA A  55      -8.728   8.450  14.953  1.00 10.00      A   
ATOM    495  CB  ALA A  55      -9.160   8.687  13.515  1.00 10.00      A   
ATOM    496  C   ALA A  55      -9.802   7.675  15.702  1.00 10.00      A   
ATOM    497  O   ALA A  55     -10.807   8.237  16.143  1.00 10.00      A   
ATOM    498  N   VAL A  56      -9.565   6.381  15.866  1.00 10.00      A   
ATOM    499  HN  VAL A  56      -8.724   6.003  15.529  1.00 10.00      A   
ATOM    500  CA  VAL A  56     -10.505   5.514  16.547  1.00 10.00      A   
ATOM    501  CB  VAL A  56     -11.362   4.718  15.532  1.00 10.00      A   
ATOM    502  CG1 VAL A  56     -10.534   3.673  14.800  1.00 10.00      A   
ATOM    503  CG2 VAL A  56     -12.576   4.093  16.201  1.00 10.00      A   
ATOM    504  C   VAL A  56      -9.758   4.557  17.476  1.00 10.00      A   
ATOM    505  O   VAL A  56      -8.565   4.322  17.298  1.00 10.00      A   
ATOM    506  N   SER A  57     -10.457   4.039  18.474  1.00 10.00      A   
ATOM    507  HN  SER A  57     -11.395   4.302  18.587  1.00 10.00      A   
ATOM    508  CA  SER A  57      -9.874   3.104  19.419  1.00 10.00      A   
ATOM    509  CB  SER A  57     -10.453   3.377  20.804  1.00 10.00      A   
ATOM    510  OG  SER A  57     -11.501   4.334  20.717  1.00 10.00      A   
ATOM    511  HG  SER A  57     -12.353   3.876  20.665  1.00 10.00      A   
ATOM    512  C   SER A  57     -10.185   1.671  18.995  1.00 10.00      A   
ATOM    513  O   SER A  57     -11.227   1.419  18.386  1.00 10.00      A   
ATOM    514  N   PRO A  58      -9.293   0.713  19.301  1.00 10.00      A   
ATOM    515  CA  PRO A  58      -9.486  -0.698  18.942  1.00 10.00      A   
ATOM    516  CB  PRO A  58      -8.333  -1.409  19.654  1.00 10.00      A   
ATOM    517  CG  PRO A  58      -7.284  -0.363  19.800  1.00 10.00      A   
ATOM    518  CD  PRO A  58      -8.014   0.934  20.003  1.00 10.00      A   
ATOM    519  C   PRO A  58     -10.820  -1.260  19.433  1.00 10.00      A   
ATOM    520  O   PRO A  58     -11.585  -1.831  18.653  1.00 10.00      A   
ATOM    521  N   ALA A  59     -11.104  -1.075  20.724  1.00 10.00      A   
ATOM    522  HN  ALA A  59     -10.460  -0.587  21.287  1.00 10.00      A   
ATOM    523  CA  ALA A  59     -12.340  -1.577  21.329  1.00 10.00      A   
ATOM    524  CB  ALA A  59     -12.373  -1.272  22.819  1.00 10.00      A   
ATOM    525  C   ALA A  59     -13.584  -1.019  20.643  1.00 10.00      A   
ATOM    526  O   ALA A  59     -14.611  -1.687  20.571  1.00 10.00      A   
ATOM    527  N   THR A  60     -13.480   0.207  20.145  1.00 10.00      A   
ATOM    528  HN  THR A  60     -12.629   0.684  20.237  1.00 10.00      A   
ATOM    529  CA  THR A  60     -14.589   0.861  19.461  1.00 10.00      A   
ATOM    530  CB  THR A  60     -14.204   2.298  19.047  1.00 10.00      A   
ATOM    531  OG1 THR A  60     -13.780   3.024  20.206  1.00 10.00      A   
ATOM    532  HG1 THR A  60     -14.553   3.241  20.740  1.00 10.00      A   
ATOM    533  CG2 THR A  60     -15.382   3.019  18.407  1.00 10.00      A   
ATOM    534  C   THR A  60     -15.011   0.062  18.228  1.00 10.00      A   
ATOM    535  O   THR A  60     -16.189  -0.233  18.041  1.00 10.00      A   
ATOM    536  N   VAL A  61     -14.036  -0.317  17.412  1.00 10.00      A   
ATOM    537  HN  VAL A  61     -13.111  -0.088  17.636  1.00 10.00      A   
ATOM    538  CA  VAL A  61     -14.308  -1.075  16.201  1.00 10.00      A   
ATOM    539  CB  VAL A  61     -13.065  -1.161  15.290  1.00 10.00      A   
ATOM    540  CG1 VAL A  61     -13.442  -1.705  13.921  1.00 10.00      A   
ATOM    541  CG2 VAL A  61     -12.392   0.198  15.165  1.00 10.00      A   
ATOM    542  C   VAL A  61     -14.786  -2.484  16.539  1.00 10.00      A   
ATOM    543  O   VAL A  61     -15.706  -3.001  15.910  1.00 10.00      A   
ATOM    544  N   ILE A  62     -14.168  -3.087  17.545  1.00 10.00      A   
ATOM    545  HN  ILE A  62     -13.443  -2.613  18.007  1.00 10.00      A   
ATOM    546  CA  ILE A  62     -14.519  -4.443  17.972  1.00 10.00      A   
ATOM    547  CB  ILE A  62     -13.548  -4.966  19.057  1.00 10.00      A   
ATOM    548  CG1 ILE A  62     -12.101  -4.922  18.557  1.00 10.00      A   
ATOM    549  CG2 ILE A  62     -13.919  -6.384  19.470  1.00 10.00      A   
ATOM    550  CD1 ILE A  62     -11.068  -5.215  19.628  1.00 10.00      A   
ATOM    551  C   ILE A  62     -15.947  -4.512  18.512  1.00 10.00      A   
ATOM    552  O   ILE A  62     -16.721  -5.399  18.144  1.00 10.00      A   
ATOM    553  N   ARG A  63     -16.290  -3.563  19.367  1.00 10.00      A   
ATOM    554  HN  ARG A  63     -15.629  -2.869  19.603  1.00 10.00      A   
ATOM    555  CA  ARG A  63     -17.610  -3.518  19.979  1.00 10.00      A   
ATOM    556  CB  ARG A  63     -17.615  -2.520  21.136  1.00 10.00      A   
ATOM    557  CG  ARG A  63     -18.863  -2.569  21.999  1.00 10.00      A   
ATOM    558  CD  ARG A  63     -18.537  -2.294  23.457  1.00 10.00      A   
ATOM    559  NE  ARG A  63     -17.741  -1.082  23.620  1.00 10.00      A   
ATOM    560  HE  ARG A  63     -17.982  -0.310  23.064  1.00 10.00      A   
ATOM    561  CZ  ARG A  63     -16.725  -0.973  24.476  1.00 10.00      A   
ATOM    562  NH1 ARG A  63     -16.382  -1.999  25.250  1.00 10.00      A   
ATOM    563 HH11 ARG A  63     -15.590  -1.912  25.921  1.00 10.00      A   
ATOM    564 HH12 ARG A  63     -16.905  -2.902  25.190  1.00 10.00      A   
ATOM    565  NH2 ARG A  63     -16.050   0.168  24.555  1.00 10.00      A   
ATOM    566 HH21 ARG A  63     -16.311   0.979  23.951  1.00 10.00      A   
ATOM    567 HH22 ARG A  63     -15.252   0.255  25.221  1.00 10.00      A   
ATOM    568  C   ARG A  63     -18.705  -3.173  18.967  1.00 10.00      A   
ATOM    569  O   ARG A  63     -19.867  -3.558  19.133  1.00 10.00      A   
ATOM    570  N   ARG A  64     -18.339  -2.451  17.924  1.00 10.00      A   
ATOM    571  HN  ARG A  64     -17.403  -2.165  17.840  1.00 10.00      A   
ATOM    572  CA  ARG A  64     -19.305  -2.067  16.906  1.00 10.00      A   
ATOM    573  CB  ARG A  64     -18.980  -0.695  16.318  1.00 10.00      A   
ATOM    574  CG  ARG A  64     -20.081  -0.141  15.433  1.00 10.00      A   
ATOM    575  CD  ARG A  64     -19.764   1.257  14.943  1.00 10.00      A   
ATOM    576  NE  ARG A  64     -20.623   1.633  13.823  1.00 10.00      A   
ATOM    577  HE  ARG A  64     -21.039   0.903  13.311  1.00 10.00      A   
ATOM    578  CZ  ARG A  64     -20.877   2.888  13.463  1.00 10.00      A   
ATOM    579  NH1 ARG A  64     -20.344   3.905  14.132  1.00 10.00      A   
ATOM    580 HH11 ARG A  64     -20.548   4.884  13.844  1.00 10.00      A   
ATOM    581 HH12 ARG A  64     -19.713   3.731  14.963  1.00 10.00      A   
ATOM    582  NH2 ARG A  64     -21.680   3.124  12.435  1.00 10.00      A   
ATOM    583 HH21 ARG A  64     -22.115   2.332  11.913  1.00 10.00      A   
ATOM    584 HH22 ARG A  64     -21.880   4.111  12.142  1.00 10.00      A   
ATOM    585  C   ARG A  64     -19.417  -3.116  15.799  1.00 10.00      A   
ATOM    586  O   ARG A  64     -20.505  -3.378  15.295  1.00 10.00      A   
ATOM    587  N   PHE A  65     -18.292  -3.720  15.435  1.00 10.00      A   
ATOM    588  HN  PHE A  65     -17.454  -3.487  15.887  1.00 10.00      A   
ATOM    589  CA  PHE A  65     -18.268  -4.732  14.385  1.00 10.00      A   
ATOM    590  CB  PHE A  65     -17.606  -4.181  13.120  1.00 10.00      A   
ATOM    591  CG  PHE A  65     -18.223  -2.926  12.582  1.00 10.00      A   
ATOM    592  CD1 PHE A  65     -17.534  -1.728  12.636  1.00 10.00      A   
ATOM    593  CD2 PHE A  65     -19.486  -2.943  12.019  1.00 10.00      A   
ATOM    594  CE1 PHE A  65     -18.095  -0.571  12.137  1.00 10.00      A   
ATOM    595  CE2 PHE A  65     -20.053  -1.789  11.518  1.00 10.00      A   
ATOM    596  CZ  PHE A  65     -19.356  -0.599  11.576  1.00 10.00      A   
ATOM    597  C   PHE A  65     -17.520  -5.987  14.840  1.00 10.00      A   
ATOM    598  O   PHE A  65     -16.297  -6.065  14.723  1.00 10.00      A   
ATOM    599  N   PRO A  66     -18.247  -6.985  15.367  1.00 10.00      A   
ATOM    600  CA  PRO A  66     -17.659  -8.238  15.835  1.00 10.00      A   
ATOM    601  CB  PRO A  66     -18.577  -8.579  17.008  1.00 10.00      A   
ATOM    602  CG  PRO A  66     -19.924  -8.074  16.592  1.00 10.00      A   
ATOM    603  CD  PRO A  66     -19.699  -6.965  15.589  1.00 10.00      A   
ATOM    604  C   PRO A  66     -17.730  -9.351  14.786  1.00 10.00      A   
ATOM    605  O   PRO A  66     -17.690 -10.536  15.120  1.00 10.00      A   
ATOM    606  N   LYS A  67     -17.827  -8.970  13.518  1.00 10.00      A   
ATOM    607  HN  LYS A  67     -17.842  -8.016  13.307  1.00 10.00      A   
ATOM    608  CA  LYS A  67     -17.912  -9.944  12.435  1.00 10.00      A   
ATOM    609  CB  LYS A  67     -19.367 -10.149  12.011  1.00 10.00      A   
ATOM    610  CG  LYS A  67     -20.101 -11.229  12.783  1.00 10.00      A   
ATOM    611  CD  LYS A  67     -21.290 -11.744  11.990  1.00 10.00      A   
ATOM    612  CE  LYS A  67     -22.030 -12.834  12.742  1.00 10.00      A   
ATOM    613  NZ  LYS A  67     -23.148 -13.390  11.938  1.00 10.00      A   
ATOM    614  HZ1 LYS A  67     -23.747 -14.004  12.531  1.00 10.00      A   
ATOM    615  HZ2 LYS A  67     -22.775 -13.951  11.146  1.00 10.00      A   
ATOM    616  HZ3 LYS A  67     -23.735 -12.620  11.555  1.00 10.00      A   
ATOM    617  C   LYS A  67     -17.080  -9.520  11.228  1.00 10.00      A   
ATOM    618  O   LYS A  67     -17.359  -9.929  10.103  1.00 10.00      A   
ATOM    619  N   VAL A  68     -16.056  -8.717  11.464  1.00 10.00      A   
ATOM    620  HN  VAL A  68     -15.860  -8.449  12.382  1.00 10.00      A   
ATOM    621  CA  VAL A  68     -15.199  -8.243  10.382  1.00 10.00      A   
ATOM    622  CB  VAL A  68     -14.486  -6.924  10.755  1.00 10.00      A   
ATOM    623  CG1 VAL A  68     -13.557  -6.473   9.640  1.00 10.00      A   
ATOM    624  CG2 VAL A  68     -15.502  -5.836  11.060  1.00 10.00      A   
ATOM    625  C   VAL A  68     -14.164  -9.299   9.999  1.00 10.00      A   
ATOM    626  O   VAL A  68     -13.577  -9.950  10.865  1.00 10.00      A   
ATOM    627  N   ARG A  69     -13.950  -9.468   8.696  1.00 10.00      A   
ATOM    628  HN  ARG A  69     -14.460  -8.926   8.052  1.00 10.00      A   
ATOM    629  CA  ARG A  69     -12.985 -10.436   8.198  1.00 10.00      A   
ATOM    630  CB  ARG A  69     -13.646 -11.403   7.210  1.00 10.00      A   
ATOM    631  CG  ARG A  69     -14.606 -12.391   7.853  1.00 10.00      A   
ATOM    632  CD  ARG A  69     -15.010 -13.487   6.877  1.00 10.00      A   
ATOM    633  NE  ARG A  69     -15.866 -14.495   7.509  1.00 10.00      A   
ATOM    634  HE  ARG A  69     -16.585 -14.166   8.098  1.00 10.00      A   
ATOM    635  CZ  ARG A  69     -15.724 -15.816   7.328  1.00 10.00      A   
ATOM    636  NH1 ARG A  69     -14.771 -16.288   6.535  1.00 10.00      A   
ATOM    637 HH11 ARG A  69     -14.668 -17.316   6.398  1.00 10.00      A   
ATOM    638 HH12 ARG A  69     -14.116 -15.636   6.043  1.00 10.00      A   
ATOM    639  NH2 ARG A  69     -16.534 -16.662   7.948  1.00 10.00      A   
ATOM    640 HH21 ARG A  69     -16.422 -17.690   7.809  1.00 10.00      A   
ATOM    641 HH22 ARG A  69     -17.285 -16.305   8.579  1.00 10.00      A   
ATOM    642  C   ARG A  69     -11.788  -9.743   7.540  1.00 10.00      A   
ATOM    643  O   ARG A  69     -10.724 -10.341   7.393  1.00 10.00      A   
ATOM    644  N   SER A  70     -11.958  -8.479   7.153  1.00 10.00      A   
ATOM    645  HN  SER A  70     -12.812  -8.030   7.326  1.00 10.00      A   
ATOM    646  CA  SER A  70     -10.884  -7.733   6.501  1.00 10.00      A   
ATOM    647  CB  SER A  70     -11.179  -7.592   5.009  1.00 10.00      A   
ATOM    648  OG  SER A  70     -11.802  -8.768   4.513  1.00 10.00      A   
ATOM    649  HG  SER A  70     -12.389  -9.123   5.191  1.00 10.00      A   
ATOM    650  C   SER A  70     -10.697  -6.356   7.138  1.00 10.00      A   
ATOM    651  O   SER A  70     -11.619  -5.537   7.156  1.00 10.00      A   
ATOM    652  N   VAL A  71      -9.503  -6.110   7.664  1.00 10.00      A   
ATOM    653  HN  VAL A  71      -8.809  -6.805   7.626  1.00 10.00      A   
ATOM    654  CA  VAL A  71      -9.196  -4.834   8.307  1.00 10.00      A   
ATOM    655  CB  VAL A  71      -8.804  -5.033   9.787  1.00 10.00      A   
ATOM    656  CG1 VAL A  71      -8.582  -3.694  10.469  1.00 10.00      A   
ATOM    657  CG2 VAL A  71      -9.856  -5.842  10.526  1.00 10.00      A   
ATOM    658  C   VAL A  71      -8.053  -4.105   7.596  1.00 10.00      A   
ATOM    659  O   VAL A  71      -7.000  -4.690   7.327  1.00 10.00      A   
ATOM    660  N   GLU A  72      -8.271  -2.827   7.302  1.00 10.00      A   
ATOM    661  HN  GLU A  72      -9.137  -2.426   7.543  1.00 10.00      A   
ATOM    662  CA  GLU A  72      -7.270  -1.987   6.644  1.00 10.00      A   
ATOM    663  CB  GLU A  72      -7.766  -1.527   5.267  1.00 10.00      A   
ATOM    664  CG  GLU A  72      -7.691  -2.597   4.192  1.00 10.00      A   
ATOM    665  CD  GLU A  72      -8.205  -2.122   2.849  1.00 10.00      A   
ATOM    666  OE1 GLU A  72      -9.439  -2.128   2.650  1.00 10.00      A   
ATOM    667  OE2 GLU A  72      -7.382  -1.756   1.981  1.00 10.00      A   
ATOM    668  C   GLU A  72      -6.961  -0.776   7.528  1.00 10.00      A   
ATOM    669  O   GLU A  72      -7.835   0.056   7.776  1.00 10.00      A   
ATOM    670  N   LEU A  73      -5.717  -0.668   7.986  1.00 10.00      A   
ATOM    671  HN  LEU A  73      -5.041  -1.327   7.709  1.00 10.00      A   
ATOM    672  CA  LEU A  73      -5.326   0.427   8.872  1.00 10.00      A   
ATOM    673  CB  LEU A  73      -4.985  -0.108  10.270  1.00 10.00      A   
ATOM    674  CG  LEU A  73      -6.142  -0.671  11.101  1.00 10.00      A   
ATOM    675  CD1 LEU A  73      -5.627  -1.705  12.092  1.00 10.00      A   
ATOM    676  CD2 LEU A  73      -6.857   0.448  11.838  1.00 10.00      A   
ATOM    677  C   LEU A  73      -4.140   1.223   8.335  1.00 10.00      A   
ATOM    678  O   LEU A  73      -3.233   0.672   7.708  1.00 10.00      A   
ATOM    679  N   LYS A  74      -4.163   2.528   8.582  1.00 10.00      A   
ATOM    680  HN  LYS A  74      -4.935   2.909   9.052  1.00 10.00      A   
ATOM    681  CA  LYS A  74      -3.086   3.417   8.167  1.00 10.00      A   
ATOM    682  CB  LYS A  74      -3.605   4.463   7.176  1.00 10.00      A   
ATOM    683  CG  LYS A  74      -4.106   3.884   5.862  1.00 10.00      A   
ATOM    684  CD  LYS A  74      -4.566   4.984   4.918  1.00 10.00      A   
ATOM    685  CE  LYS A  74      -5.022   4.415   3.583  1.00 10.00      A   
ATOM    686  NZ  LYS A  74      -5.423   5.484   2.637  1.00 10.00      A   
ATOM    687  HZ1 LYS A  74      -5.616   5.084   1.697  1.00 10.00      A   
ATOM    688  HZ2 LYS A  74      -4.658   6.185   2.551  1.00 10.00      A   
ATOM    689  HZ3 LYS A  74      -6.280   5.971   2.977  1.00 10.00      A   
ATOM    690  C   LYS A  74      -2.499   4.098   9.401  1.00 10.00      A   
ATOM    691  O   LYS A  74      -3.243   4.481  10.310  1.00 10.00      A   
ATOM    692  N   GLY A  75      -1.178   4.225   9.452  1.00 10.00      A   
ATOM    693  HN  GLY A  75      -0.628   3.888   8.709  1.00 10.00      A   
ATOM    694  CA  GLY A  75      -0.544   4.844  10.601  1.00 10.00      A   
ATOM    695  C   GLY A  75       0.085   6.187  10.301  1.00 10.00      A   
ATOM    696  O   GLY A  75      -0.546   7.232  10.480  1.00 10.00      A   
ATOM    697  N   LYS A  76       1.330   6.157   9.855  1.00 10.00      A   
ATOM    698  HN  LYS A  76       1.767   5.286   9.727  1.00 10.00      A   
ATOM    699  CA  LYS A  76       2.066   7.372   9.531  1.00 10.00      A   
ATOM    700  CB  LYS A  76       3.554   7.055   9.342  1.00 10.00      A   
ATOM    701  CG  LYS A  76       4.254   6.475  10.564  1.00 10.00      A   
ATOM    702  CD  LYS A  76       5.724   6.204  10.272  1.00 10.00      A   
ATOM    703  CE  LYS A  76       6.445   5.620  11.476  1.00 10.00      A   
ATOM    704  NZ  LYS A  76       7.893   5.412  11.203  1.00 10.00      A   
ATOM    705  HZ1 LYS A  76       8.036   4.549  10.630  1.00 10.00      A   
ATOM    706  HZ2 LYS A  76       8.417   5.308  12.096  1.00 10.00      A   
ATOM    707  HZ3 LYS A  76       8.283   6.225  10.682  1.00 10.00      A   
ATOM    708  C   LYS A  76       1.509   8.007   8.258  1.00 10.00      A   
ATOM    709  O   LYS A  76       1.063   7.301   7.353  1.00 10.00      A   
ATOM    710  N   PRO A  77       1.513   9.347   8.180  1.00 10.00      A   
ATOM    711  CA  PRO A  77       1.017  10.073   7.008  1.00 10.00      A   
ATOM    712  CB  PRO A  77       0.804  11.487   7.547  1.00 10.00      A   
ATOM    713  CG  PRO A  77       1.803  11.626   8.641  1.00 10.00      A   
ATOM    714  CD  PRO A  77       1.984  10.256   9.235  1.00 10.00      A   
ATOM    715  C   PRO A  77       2.027  10.079   5.854  1.00 10.00      A   
ATOM    716  O   PRO A  77       3.118   9.523   5.972  1.00 10.00      A   
ATOM    717  N   HIS A  78       1.655  10.739   4.760  1.00 10.00      A   
ATOM    718  HN  HIS A  78       0.784  11.188   4.760  1.00 10.00      A   
ATOM    719  CA  HIS A  78       2.484  10.828   3.549  1.00 10.00      A   
ATOM    720  CB  HIS A  78       1.785  11.725   2.513  1.00 10.00      A   
ATOM    721  CG  HIS A  78       2.584  12.032   1.277  1.00 10.00      A   
ATOM    722  ND1 HIS A  78       2.708  13.296   0.741  1.00 10.00      A   
ATOM    723  HD1 HIS A  78       2.298  14.129   1.098  1.00 10.00      A   
ATOM    724  CD2 HIS A  78       3.293  11.213   0.459  1.00 10.00      A   
ATOM    725  CE1 HIS A  78       3.472  13.210  -0.350  1.00 10.00      A   
ATOM    726  NE2 HIS A  78       3.853  11.967  -0.570  1.00 10.00      A   
ATOM    727  C   HIS A  78       3.913  11.322   3.818  1.00 10.00      A   
ATOM    728  O   HIS A  78       4.872  10.817   3.232  1.00 10.00      A   
ATOM    729  N   PHE A  79       4.064  12.290   4.714  1.00 10.00      A   
ATOM    730  HN  PHE A  79       3.268  12.649   5.171  1.00 10.00      A   
ATOM    731  CA  PHE A  79       5.385  12.851   5.016  1.00 10.00      A   
ATOM    732  CB  PHE A  79       5.282  14.193   5.743  1.00 10.00      A   
ATOM    733  CG  PHE A  79       5.024  15.369   4.833  1.00 10.00      A   
ATOM    734  CD1 PHE A  79       4.670  15.181   3.505  1.00 10.00      A   
ATOM    735  CD2 PHE A  79       5.140  16.664   5.308  1.00 10.00      A   
ATOM    736  CE1 PHE A  79       4.435  16.260   2.672  1.00 10.00      A   
ATOM    737  CE2 PHE A  79       4.907  17.746   4.482  1.00 10.00      A   
ATOM    738  CZ  PHE A  79       4.554  17.544   3.162  1.00 10.00      A   
ATOM    739  C   PHE A  79       6.319  11.885   5.752  1.00 10.00      A   
ATOM    740  O   PHE A  79       7.471  12.219   6.038  1.00 10.00      A   
ATOM    741  N   ALA A  80       5.838  10.685   6.042  1.00 10.00      A   
ATOM    742  HN  ALA A  80       4.912  10.463   5.786  1.00 10.00      A   
ATOM    743  CA  ALA A  80       6.648   9.688   6.728  1.00 10.00      A   
ATOM    744  CB  ALA A  80       5.774   8.580   7.279  1.00 10.00      A   
ATOM    745  C   ALA A  80       7.695   9.109   5.784  1.00 10.00      A   
ATOM    746  O   ALA A  80       8.750   8.643   6.217  1.00 10.00      A   
ATOM    747  N   ASP A  81       7.401   9.171   4.491  1.00 10.00      A   
ATOM    748  HN  ASP A  81       6.546   9.569   4.217  1.00 10.00      A   
ATOM    749  CA  ASP A  81       8.300   8.655   3.463  1.00 10.00      A   
ATOM    750  CB  ASP A  81       7.545   8.455   2.141  1.00 10.00      A   
ATOM    751  CG  ASP A  81       6.713   7.189   2.095  1.00 10.00      A   
ATOM    752  OD1 ASP A  81       5.820   7.026   2.947  1.00 10.00      A   
ATOM    753  OD2 ASP A  81       6.929   6.363   1.181  1.00 10.00      A   
ATOM    754  C   ASP A  81       9.463   9.613   3.222  1.00 10.00      A   
ATOM    755  O   ASP A  81      10.368   9.320   2.441  1.00 10.00      A   
ATOM    756  N   PHE A  82       9.439  10.760   3.896  1.00 10.00      A   
ATOM    757  HN  PHE A  82       8.706  10.935   4.522  1.00 10.00      A   
ATOM    758  CA  PHE A  82      10.482  11.768   3.717  1.00 10.00      A   
ATOM    759  CB  PHE A  82       9.865  13.115   3.332  1.00 10.00      A   
ATOM    760  CG  PHE A  82       8.876  13.023   2.202  1.00 10.00      A   
ATOM    761  CD1 PHE A  82       9.128  12.218   1.104  1.00 10.00      A   
ATOM    762  CD2 PHE A  82       7.689  13.737   2.242  1.00 10.00      A   
ATOM    763  CE1 PHE A  82       8.217  12.124   0.070  1.00 10.00      A   
ATOM    764  CE2 PHE A  82       6.775  13.650   1.211  1.00 10.00      A   
ATOM    765  CZ  PHE A  82       7.039  12.842   0.125  1.00 10.00      A   
ATOM    766  C   PHE A  82      11.391  11.910   4.937  1.00 10.00      A   
ATOM    767  O   PHE A  82      12.295  12.748   4.944  1.00 10.00      A   
ATOM    768  N   ASN A  83      11.149  11.084   5.959  1.00 10.00      A   
ATOM    769  HN  ASN A  83      10.416  10.439   5.880  1.00 10.00      A   
ATOM    770  CA  ASN A  83      11.951  11.095   7.196  1.00 10.00      A   
ATOM    771  CB  ASN A  83      13.423  10.742   6.918  1.00 10.00      A   
ATOM    772  CG  ASN A  83      13.617   9.368   6.307  1.00 10.00      A   
ATOM    773  OD1 ASN A  83      13.745   8.368   7.014  1.00 10.00      A   
ATOM    774  ND2 ASN A  83      13.666   9.311   4.985  1.00 10.00      A   
ATOM    775 HD21 ASN A  83      13.576  10.150   4.482  1.00 10.00      A   
ATOM    776 HD22 ASN A  83      13.797   8.437   4.560  1.00 10.00      A   
ATOM    777  C   ASN A  83      11.866  12.432   7.934  1.00 10.00      A   
ATOM    778  O   ASN A  83      12.809  12.838   8.616  1.00 10.00      A   
ATOM    779  N   LEU A  84      10.723  13.098   7.822  1.00 10.00      A   
ATOM    780  HN  LEU A  84       9.990  12.706   7.300  1.00 10.00      A   
ATOM    781  CA  LEU A  84      10.527  14.393   8.469  1.00 10.00      A   
ATOM    782  CB  LEU A  84       9.508  15.234   7.697  1.00 10.00      A   
ATOM    783  CG  LEU A  84       9.853  15.536   6.237  1.00 10.00      A   
ATOM    784  CD1 LEU A  84       8.763  16.377   5.593  1.00 10.00      A   
ATOM    785  CD2 LEU A  84      11.201  16.232   6.137  1.00 10.00      A   
ATOM    786  C   LEU A  84      10.092  14.228   9.921  1.00 10.00      A   
ATOM    787  O   LEU A  84      10.181  15.162  10.722  1.00 10.00      A   
ATOM    788  N   VAL A  85       9.644  13.030  10.258  1.00 10.00      A   
ATOM    789  HN  VAL A  85       9.638  12.316   9.585  1.00 10.00      A   
ATOM    790  CA  VAL A  85       9.183  12.731  11.605  1.00 10.00      A   
ATOM    791  CB  VAL A  85       7.763  12.115  11.584  1.00 10.00      A   
ATOM    792  CG1 VAL A  85       7.184  12.010  12.990  1.00 10.00      A   
ATOM    793  CG2 VAL A  85       6.841  12.926  10.685  1.00 10.00      A   
ATOM    794  C   VAL A  85      10.145  11.762  12.288  1.00 10.00      A   
ATOM    795  O   VAL A  85      10.494  10.724  11.718  1.00 10.00      A   
ATOM    796  N   PRO A  86      10.608  12.105  13.502  1.00 10.00      A   
ATOM    797  CA  PRO A  86      11.531  11.263  14.270  1.00 10.00      A   
ATOM    798  CB  PRO A  86      11.717  12.030  15.582  1.00 10.00      A   
ATOM    799  CG  PRO A  86      11.357  13.437  15.256  1.00 10.00      A   
ATOM    800  CD  PRO A  86      10.280  13.350  14.214  1.00 10.00      A   
ATOM    801  C   PRO A  86      10.943   9.884  14.546  1.00 10.00      A   
ATOM    802  O   PRO A  86       9.722   9.715  14.620  1.00 10.00      A   
ATOM    803  N   ASP A  87      11.819   8.905  14.701  1.00 10.00      A   
ATOM    804  HN  ASP A  87      12.776   9.112  14.656  1.00 10.00      A   
ATOM    805  CA  ASP A  87      11.400   7.536  14.958  1.00 10.00      A   
ATOM    806  CB  ASP A  87      12.562   6.561  14.768  1.00 10.00      A   
ATOM    807  CG  ASP A  87      13.011   6.424  13.330  1.00 10.00      A   
ATOM    808  OD1 ASP A  87      14.235   6.315  13.098  1.00 10.00      A   
ATOM    809  OD2 ASP A  87      12.152   6.423  12.425  1.00 10.00      A   
ATOM    810  C   ASP A  87      10.835   7.390  16.360  1.00 10.00      A   
ATOM    811  O   ASP A  87      11.327   8.004  17.309  1.00 10.00      A   
ATOM    812  N   GLY A  88       9.805   6.570  16.483  1.00 10.00      A   
ATOM    813  HN  GLY A  88       9.466   6.104  15.689  1.00 10.00      A   
ATOM    814  CA  GLY A  88       9.185   6.346  17.774  1.00 10.00      A   
ATOM    815  C   GLY A  88       7.971   7.225  17.993  1.00 10.00      A   
ATOM    816  O   GLY A  88       7.405   7.240  19.082  1.00 10.00      A   
ATOM    817  N   TRP A  89       7.575   7.969  16.958  1.00 10.00      A   
ATOM    818  HN  TRP A  89       8.093   7.944  16.125  1.00 10.00      A   
ATOM    819  CA  TRP A  89       6.406   8.844  17.051  1.00 10.00      A   
ATOM    820  CB  TRP A  89       6.211   9.666  15.767  1.00 10.00      A   
ATOM    821  CG  TRP A  89       4.866  10.338  15.683  1.00 10.00      A   
ATOM    822  CD1 TRP A  89       4.422  11.385  16.441  1.00 10.00      A   
ATOM    823  CD2 TRP A  89       3.788  10.003  14.798  1.00 10.00      A   
ATOM    824  NE1 TRP A  89       3.137  11.716  16.087  1.00 10.00      A   
ATOM    825  HE1 TRP A  89       2.598  12.434  16.493  1.00 10.00      A   
ATOM    826  CE2 TRP A  89       2.726  10.887  15.080  1.00 10.00      A   
ATOM    827  CE3 TRP A  89       3.616   9.044  13.797  1.00 10.00      A   
ATOM    828  CZ2 TRP A  89       1.512  10.839  14.398  1.00 10.00      A   
ATOM    829  CZ3 TRP A  89       2.411   9.000  13.121  1.00 10.00      A   
ATOM    830  CH2 TRP A  89       1.375   9.892  13.424  1.00 10.00      A   
ATOM    831  C   TRP A  89       5.139   8.054  17.365  1.00 10.00      A   
ATOM    832  O   TRP A  89       4.407   8.385  18.297  1.00 10.00      A   
ATOM    833  N   GLY A  90       4.883   7.019  16.581  1.00 10.00      A   
ATOM    834  HN  GLY A  90       5.500   6.802  15.852  1.00 10.00      A   
ATOM    835  CA  GLY A  90       3.706   6.206  16.787  1.00 10.00      A   
ATOM    836  C   GLY A  90       3.460   5.277  15.622  1.00 10.00      A   
ATOM    837  O   GLY A  90       4.330   5.107  14.765  1.00 10.00      A   
ATOM    838  N   GLY A  91       2.276   4.689  15.583  1.00 10.00      A   
ATOM    839  HN  GLY A  91       1.622   4.875  16.296  1.00 10.00      A   
ATOM    840  CA  GLY A  91       1.932   3.771  14.519  1.00 10.00      A   
ATOM    841  C   GLY A  91       2.047   2.336  14.976  1.00 10.00      A   
ATOM    842  O   GLY A  91       2.298   1.438  14.177  1.00 10.00      A   
ATOM    843  N   TYR A  92       1.863   2.120  16.270  1.00 10.00      A   
ATOM    844  HN  TYR A  92       1.645   2.877  16.851  1.00 10.00      A   
ATOM    845  CA  TYR A  92       1.959   0.784  16.842  1.00 10.00      A   
ATOM    846  CB  TYR A  92       2.179   0.856  18.354  1.00 10.00      A   
ATOM    847  CG  TYR A  92       3.596   1.200  18.745  1.00 10.00      A   
ATOM    848  CD1 TYR A  92       3.896   2.410  19.356  1.00 10.00      A   
ATOM    849  CD2 TYR A  92       4.637   0.313  18.502  1.00 10.00      A   
ATOM    850  CE1 TYR A  92       5.193   2.729  19.716  1.00 10.00      A   
ATOM    851  CE2 TYR A  92       5.936   0.623  18.858  1.00 10.00      A   
ATOM    852  CZ  TYR A  92       6.208   1.832  19.465  1.00 10.00      A   
ATOM    853  OH  TYR A  92       7.503   2.142  19.823  1.00 10.00      A   
ATOM    854  HH  TYR A  92       8.104   1.861  19.124  1.00 10.00      A   
ATOM    855  C   TYR A  92       0.727  -0.053  16.527  1.00 10.00      A   
ATOM    856  O   TYR A  92      -0.396   0.324  16.863  1.00 10.00      A   
ATOM    857  N   VAL A  93       0.938  -1.189  15.881  1.00 10.00      A   
ATOM    858  HN  VAL A  93       1.855  -1.440  15.636  1.00 10.00      A   
ATOM    859  CA  VAL A  93      -0.162  -2.073  15.529  1.00 10.00      A   
ATOM    860  CB  VAL A  93       0.071  -2.768  14.167  1.00 10.00      A   
ATOM    861  CG1 VAL A  93       1.131  -3.854  14.272  1.00 10.00      A   
ATOM    862  CG2 VAL A  93      -1.231  -3.322  13.609  1.00 10.00      A   
ATOM    863  C   VAL A  93      -0.387  -3.116  16.621  1.00 10.00      A   
ATOM    864  O   VAL A  93      -1.418  -3.790  16.651  1.00 10.00      A   
ATOM    865  N   TYR A  94       0.585  -3.227  17.524  1.00 10.00      A   
ATOM    866  HN  TYR A  94       1.374  -2.652  17.438  1.00 10.00      A   
ATOM    867  CA  TYR A  94       0.527  -4.181  18.628  1.00 10.00      A   
ATOM    868  CB  TYR A  94       1.701  -3.989  19.595  1.00 10.00      A   
ATOM    869  CG  TYR A  94       1.672  -4.925  20.779  1.00 10.00      A   
ATOM    870  CD1 TYR A  94       1.972  -6.272  20.629  1.00 10.00      A   
ATOM    871  CD2 TYR A  94       1.332  -4.464  22.044  1.00 10.00      A   
ATOM    872  CE1 TYR A  94       1.937  -7.131  21.707  1.00 10.00      A   
ATOM    873  CE2 TYR A  94       1.297  -5.315  23.126  1.00 10.00      A   
ATOM    874  CZ  TYR A  94       1.599  -6.647  22.951  1.00 10.00      A   
ATOM    875  OH  TYR A  94       1.558  -7.503  24.022  1.00 10.00      A   
ATOM    876  HH  TYR A  94       0.644  -7.549  24.352  1.00 10.00      A   
ATOM    877  C   TYR A  94      -0.820  -4.175  19.371  1.00 10.00      A   
ATOM    878  O   TYR A  94      -1.431  -5.235  19.528  1.00 10.00      A   
ATOM    879  N   PRO A  95      -1.308  -3.002  19.854  1.00 10.00      A   
ATOM    880  CA  PRO A  95      -2.593  -2.919  20.561  1.00 10.00      A   
ATOM    881  CB  PRO A  95      -2.798  -1.418  20.767  1.00 10.00      A   
ATOM    882  CG  PRO A  95      -1.423  -0.858  20.769  1.00 10.00      A   
ATOM    883  CD  PRO A  95      -0.646  -1.681  19.783  1.00 10.00      A   
ATOM    884  C   PRO A  95      -3.737  -3.489  19.731  1.00 10.00      A   
ATOM    885  O   PRO A  95      -4.601  -4.191  20.247  1.00 10.00      A   
ATOM    886  N   TRP A  96      -3.720  -3.205  18.431  1.00 10.00      A   
ATOM    887  HN  TRP A  96      -2.987  -2.664  18.072  1.00 10.00      A   
ATOM    888  CA  TRP A  96      -4.756  -3.688  17.530  1.00 10.00      A   
ATOM    889  CB  TRP A  96      -4.640  -3.017  16.157  1.00 10.00      A   
ATOM    890  CG  TRP A  96      -4.961  -1.555  16.177  1.00 10.00      A   
ATOM    891  CD1 TRP A  96      -4.095  -0.532  16.418  1.00 10.00      A   
ATOM    892  CD2 TRP A  96      -6.242  -0.954  15.957  1.00 10.00      A   
ATOM    893  NE1 TRP A  96      -4.753   0.670  16.361  1.00 10.00      A   
ATOM    894  HE1 TRP A  96      -4.341   1.554  16.500  1.00 10.00      A   
ATOM    895  CE2 TRP A  96      -6.075   0.439  16.080  1.00 10.00      A   
ATOM    896  CE3 TRP A  96      -7.512  -1.458  15.667  1.00 10.00      A   
ATOM    897  CZ2 TRP A  96      -7.131   1.332  15.922  1.00 10.00      A   
ATOM    898  CZ3 TRP A  96      -8.559  -0.569  15.512  1.00 10.00      A   
ATOM    899  CH2 TRP A  96      -8.362   0.810  15.639  1.00 10.00      A   
ATOM    900  C   TRP A  96      -4.684  -5.201  17.383  1.00 10.00      A   
ATOM    901  O   TRP A  96      -5.704  -5.887  17.450  1.00 10.00      A   
ATOM    902  N   ILE A  97      -3.471  -5.713  17.203  1.00 10.00      A   
ATOM    903  HN  ILE A  97      -2.697  -5.108  17.173  1.00 10.00      A   
ATOM    904  CA  ILE A  97      -3.253  -7.148  17.045  1.00 10.00      A   
ATOM    905  CB  ILE A  97      -1.767  -7.480  16.764  1.00 10.00      A   
ATOM    906  CG1 ILE A  97      -1.259  -6.724  15.529  1.00 10.00      A   
ATOM    907  CG2 ILE A  97      -1.566  -8.983  16.593  1.00 10.00      A   
ATOM    908  CD1 ILE A  97      -2.004  -7.043  14.248  1.00 10.00      A   
ATOM    909  C   ILE A  97      -3.712  -7.906  18.288  1.00 10.00      A   
ATOM    910  O   ILE A  97      -4.427  -8.903  18.191  1.00 10.00      A   
ATOM    911  N   GLU A  98      -3.318  -7.410  19.453  1.00 10.00      A   
ATOM    912  HN  GLU A  98      -2.770  -6.591  19.463  1.00 10.00      A   
ATOM    913  CA  GLU A  98      -3.674  -8.044  20.721  1.00 10.00      A   
ATOM    914  CB  GLU A  98      -2.911  -7.395  21.880  1.00 10.00      A   
ATOM    915  CG  GLU A  98      -2.826  -8.257  23.128  1.00 10.00      A   
ATOM    916  CD  GLU A  98      -2.234  -7.525  24.311  1.00 10.00      A   
ATOM    917  OE1 GLU A  98      -1.013  -7.637  24.537  1.00 10.00      A   
ATOM    918  OE2 GLU A  98      -2.989  -6.844  25.032  1.00 10.00      A   
ATOM    919  C   GLU A  98      -5.180  -7.979  20.980  1.00 10.00      A   
ATOM    920  O   GLU A  98      -5.773  -8.937  21.470  1.00 10.00      A   
ATOM    921  N   ALA A  99      -5.787  -6.853  20.630  1.00 10.00      A   
ATOM    922  HN  ALA A  99      -5.259  -6.130  20.225  1.00 10.00      A   
ATOM    923  CA  ALA A  99      -7.214  -6.651  20.835  1.00 10.00      A   
ATOM    924  CB  ALA A  99      -7.544  -5.171  20.735  1.00 10.00      A   
ATOM    925  C   ALA A  99      -8.058  -7.447  19.840  1.00 10.00      A   
ATOM    926  O   ALA A  99      -9.089  -8.013  20.197  1.00 10.00      A   
ATOM    927  N   MET A 100      -7.616  -7.490  18.592  1.00 10.00      A   
ATOM    928  HN  MET A 100      -6.778  -7.028  18.361  1.00 10.00      A   
ATOM    929  CA  MET A 100      -8.354  -8.200  17.553  1.00 10.00      A   
ATOM    930  CB  MET A 100      -7.990  -7.699  16.151  1.00 10.00      A   
ATOM    931  CG  MET A 100      -8.498  -6.294  15.854  1.00 10.00      A   
ATOM    932  SD  MET A 100      -8.442  -5.873  14.101  1.00 10.00      A   
ATOM    933  CE  MET A 100      -6.681  -5.664  13.850  1.00 10.00      A   
ATOM    934  C   MET A 100      -8.215  -9.715  17.654  1.00 10.00      A   
ATOM    935  O   MET A 100      -9.165 -10.445  17.379  1.00 10.00      A   
ATOM    936  N   SER A 101      -7.050 -10.188  18.071  1.00 10.00      A   
ATOM    937  HN  SER A 101      -6.326  -9.565  18.300  1.00 10.00      A   
ATOM    938  CA  SER A 101      -6.815 -11.625  18.185  1.00 10.00      A   
ATOM    939  CB  SER A 101      -5.328 -11.924  18.395  1.00 10.00      A   
ATOM    940  OG  SER A 101      -4.799 -11.173  19.474  1.00 10.00      A   
ATOM    941  HG  SER A 101      -4.510 -10.308  19.149  1.00 10.00      A   
ATOM    942  C   SER A 101      -7.661 -12.270  19.280  1.00 10.00      A   
ATOM    943  O   SER A 101      -7.873 -13.481  19.278  1.00 10.00      A   
ATOM    944  N   SER A 102      -8.159 -11.458  20.203  1.00 10.00      A   
ATOM    945  HN  SER A 102      -7.980 -10.495  20.151  1.00 10.00      A   
ATOM    946  CA  SER A 102      -8.967 -11.963  21.296  1.00 10.00      A   
ATOM    947  CB  SER A 102      -8.609 -11.224  22.587  1.00 10.00      A   
ATOM    948  OG  SER A 102      -8.292  -9.864  22.319  1.00 10.00      A   
ATOM    949  HG  SER A 102      -7.331  -9.741  22.363  1.00 10.00      A   
ATOM    950  C   SER A 102     -10.464 -11.840  20.996  1.00 10.00      A   
ATOM    951  O   SER A 102     -11.301 -12.082  21.866  1.00 10.00      A   
ATOM    952  N   SER A 103     -10.805 -11.464  19.763  1.00 10.00      A   
ATOM    953  HN  SER A 103     -10.103 -11.285  19.101  1.00 10.00      A   
ATOM    954  CA  SER A 103     -12.207 -11.314  19.386  1.00 10.00      A   
ATOM    955  CB  SER A 103     -12.666  -9.872  19.596  1.00 10.00      A   
ATOM    956  OG  SER A 103     -12.418  -9.454  20.926  1.00 10.00      A   
ATOM    957  HG  SER A 103     -11.975 -10.165  21.404  1.00 10.00      A   
ATOM    958  C   SER A 103     -12.494 -11.760  17.949  1.00 10.00      A   
ATOM    959  O   SER A 103     -13.430 -12.521  17.709  1.00 10.00      A   
ATOM    960  N   TYR A 104     -11.684 -11.300  17.004  1.00 10.00      A   
ATOM    961  HN  TYR A 104     -10.924 -10.727  17.256  1.00 10.00      A   
ATOM    962  CA  TYR A 104     -11.877 -11.639  15.597  1.00 10.00      A   
ATOM    963  CB  TYR A 104     -11.234 -10.588  14.687  1.00 10.00      A   
ATOM    964  CG  TYR A 104     -11.872  -9.216  14.760  1.00 10.00      A   
ATOM    965  CD1 TYR A 104     -11.535  -8.320  15.766  1.00 10.00      A   
ATOM    966  CD2 TYR A 104     -12.805  -8.812  13.814  1.00 10.00      A   
ATOM    967  CE1 TYR A 104     -12.109  -7.065  15.826  1.00 10.00      A   
ATOM    968  CE2 TYR A 104     -13.385  -7.562  13.869  1.00 10.00      A   
ATOM    969  CZ  TYR A 104     -13.033  -6.692  14.876  1.00 10.00      A   
ATOM    970  OH  TYR A 104     -13.604  -5.442  14.930  1.00 10.00      A   
ATOM    971  HH  TYR A 104     -14.567  -5.521  14.837  1.00 10.00      A   
ATOM    972  C   TYR A 104     -11.330 -13.024  15.270  1.00 10.00      A   
ATOM    973  O   TYR A 104     -10.219 -13.160  14.759  1.00 10.00      A   
ATOM    974  N   THR A 105     -12.109 -14.048  15.575  1.00 10.00      A   
ATOM    975  HN  THR A 105     -12.975 -13.882  16.009  1.00 10.00      A   
ATOM    976  CA  THR A 105     -11.707 -15.417  15.309  1.00 10.00      A   
ATOM    977  CB  THR A 105     -12.559 -16.405  16.127  1.00 10.00      A   
ATOM    978  OG1 THR A 105     -13.574 -15.683  16.846  1.00 10.00      A   
ATOM    979  HG1 THR A 105     -14.398 -15.694  16.339  1.00 10.00      A   
ATOM    980  CG2 THR A 105     -11.690 -17.160  17.119  1.00 10.00      A   
ATOM    981  C   THR A 105     -11.821 -15.754  13.822  1.00 10.00      A   
ATOM    982  O   THR A 105     -11.151 -16.664  13.331  1.00 10.00      A   
ATOM    983  N   TRP A 106     -12.656 -15.010  13.107  1.00 10.00      A   
ATOM    984  HN  TRP A 106     -13.155 -14.289  13.552  1.00 10.00      A   
ATOM    985  CA  TRP A 106     -12.861 -15.245  11.683  1.00 10.00      A   
ATOM    986  CB  TRP A 106     -14.353 -15.212  11.341  1.00 10.00      A   
ATOM    987  CG  TRP A 106     -15.071 -16.488  11.650  1.00 10.00      A   
ATOM    988  CD1 TRP A 106     -16.105 -16.662  12.524  1.00 10.00      A   
ATOM    989  CD2 TRP A 106     -14.802 -17.774  11.084  1.00 10.00      A   
ATOM    990  NE1 TRP A 106     -16.497 -17.977  12.535  1.00 10.00      A   
ATOM    991  HE1 TRP A 106     -17.220 -18.351  13.082  1.00 10.00      A   
ATOM    992  CE2 TRP A 106     -15.713 -18.681  11.660  1.00 10.00      A   
ATOM    993  CE3 TRP A 106     -13.882 -18.246  10.147  1.00 10.00      A   
ATOM    994  CZ2 TRP A 106     -15.727 -20.033  11.329  1.00 10.00      A   
ATOM    995  CZ3 TRP A 106     -13.898 -19.585   9.819  1.00 10.00      A   
ATOM    996  CH2 TRP A 106     -14.815 -20.462  10.408  1.00 10.00      A   
ATOM    997  C   TRP A 106     -12.106 -14.252  10.807  1.00 10.00      A   
ATOM    998  O   TRP A 106     -12.385 -14.150   9.616  1.00 10.00      A   
ATOM    999  N   LEU A 107     -11.151 -13.531  11.390  1.00 10.00      A   
ATOM   1000  HN  LEU A 107     -10.975 -13.651  12.345  1.00 10.00      A   
ATOM   1001  CA  LEU A 107     -10.364 -12.555  10.639  1.00 10.00      A   
ATOM   1002  CB  LEU A 107      -9.500 -11.724  11.588  1.00 10.00      A   
ATOM   1003  CG  LEU A 107      -8.923 -10.428  11.018  1.00 10.00      A   
ATOM   1004  CD1 LEU A 107     -10.038  -9.465  10.652  1.00 10.00      A   
ATOM   1005  CD2 LEU A 107      -7.969  -9.786  12.011  1.00 10.00      A   
ATOM   1006  C   LEU A 107      -9.488 -13.253   9.597  1.00 10.00      A   
ATOM   1007  O   LEU A 107      -8.832 -14.254   9.896  1.00 10.00      A   
ATOM   1008  N   GLU A 108      -9.475 -12.723   8.375  1.00 10.00      A   
ATOM   1009  HN  GLU A 108      -9.996 -11.910   8.193  1.00 10.00      A   
ATOM   1010  CA  GLU A 108      -8.690 -13.321   7.298  1.00 10.00      A   
ATOM   1011  CB  GLU A 108      -9.593 -13.918   6.207  1.00 10.00      A   
ATOM   1012  CG  GLU A 108     -11.064 -14.038   6.570  1.00 10.00      A   
ATOM   1013  CD  GLU A 108     -11.907 -14.522   5.407  1.00 10.00      A   
ATOM   1014  OE1 GLU A 108     -12.162 -13.723   4.485  1.00 10.00      A   
ATOM   1015  OE2 GLU A 108     -12.319 -15.703   5.406  1.00 10.00      A   
ATOM   1016  C   GLU A 108      -7.717 -12.327   6.660  1.00 10.00      A   
ATOM   1017  O   GLU A 108      -6.568 -12.672   6.376  1.00 10.00      A   
ATOM   1018  N   GLU A 109      -8.172 -11.096   6.436  1.00 10.00      A   
ATOM   1019  HN  GLU A 109      -9.085 -10.863   6.715  1.00 10.00      A   
ATOM   1020  CA  GLU A 109      -7.340 -10.080   5.793  1.00 10.00      A   
ATOM   1021  CB  GLU A 109      -8.074  -9.443   4.613  1.00 10.00      A   
ATOM   1022  CG  GLU A 109      -7.805 -10.102   3.274  1.00 10.00      A   
ATOM   1023  CD  GLU A 109      -8.403  -9.327   2.118  1.00 10.00      A   
ATOM   1024  OE1 GLU A 109      -8.059  -8.139   1.949  1.00 10.00      A   
ATOM   1025  OE2 GLU A 109      -9.220  -9.901   1.366  1.00 10.00      A   
ATOM   1026  C   GLU A 109      -6.879  -8.992   6.748  1.00 10.00      A   
ATOM   1027  O   GLU A 109      -7.688  -8.378   7.452  1.00 10.00      A   
ATOM   1028  N   ILE A 110      -5.574  -8.756   6.751  1.00 10.00      A   
ATOM   1029  HN  ILE A 110      -4.990  -9.301   6.173  1.00 10.00      A   
ATOM   1030  CA  ILE A 110      -4.970  -7.725   7.581  1.00 10.00      A   
ATOM   1031  CB  ILE A 110      -4.154  -8.333   8.744  1.00 10.00      A   
ATOM   1032  CG1 ILE A 110      -5.012  -9.312   9.543  1.00 10.00      A   
ATOM   1033  CG2 ILE A 110      -3.622  -7.233   9.654  1.00 10.00      A   
ATOM   1034  CD1 ILE A 110      -4.248 -10.070  10.607  1.00 10.00      A   
ATOM   1035  C   ILE A 110      -4.049  -6.858   6.718  1.00 10.00      A   
ATOM   1036  O   ILE A 110      -2.990  -7.304   6.277  1.00 10.00      A   
ATOM   1037  N   ARG A 111      -4.468  -5.630   6.448  1.00 10.00      A   
ATOM   1038  HN  ARG A 111      -5.333  -5.322   6.805  1.00 10.00      A   
ATOM   1039  CA  ARG A 111      -3.669  -4.718   5.633  1.00 10.00      A   
ATOM   1040  CB  ARG A 111      -4.431  -4.308   4.372  1.00 10.00      A   
ATOM   1041  CG  ARG A 111      -4.957  -5.483   3.562  1.00 10.00      A   
ATOM   1042  CD  ARG A 111      -5.633  -5.031   2.279  1.00 10.00      A   
ATOM   1043  NE  ARG A 111      -6.202  -6.157   1.542  1.00 10.00      A   
ATOM   1044  HE  ARG A 111      -6.892  -6.698   2.005  1.00 10.00      A   
ATOM   1045  CZ  ARG A 111      -5.858  -6.504   0.305  1.00 10.00      A   
ATOM   1046  NH1 ARG A 111      -4.937  -5.817  -0.361  1.00 10.00      A   
ATOM   1047 HH11 ARG A 111      -4.478  -4.990   0.080  1.00 10.00      A   
ATOM   1048 HH12 ARG A 111      -4.673  -6.101  -1.328  1.00 10.00      A   
ATOM   1049  NH2 ARG A 111      -6.451  -7.542  -0.269  1.00 10.00      A   
ATOM   1050 HH21 ARG A 111      -7.189  -8.075   0.253  1.00 10.00      A   
ATOM   1051 HH22 ARG A 111      -6.188  -7.832  -1.235  1.00 10.00      A   
ATOM   1052  C   ARG A 111      -3.265  -3.494   6.446  1.00 10.00      A   
ATOM   1053  O   ARG A 111      -4.090  -2.907   7.151  1.00 10.00      A   
ATOM   1054  N   LEU A 112      -1.995  -3.129   6.366  1.00 10.00      A   
ATOM   1055  HN  LEU A 112      -1.382  -3.645   5.797  1.00 10.00      A   
ATOM   1056  CA  LEU A 112      -1.479  -1.987   7.108  1.00 10.00      A   
ATOM   1057  CB  LEU A 112      -0.702  -2.479   8.333  1.00 10.00      A   
ATOM   1058  CG  LEU A 112      -1.476  -3.349   9.322  1.00 10.00      A   
ATOM   1059  CD1 LEU A 112      -0.519  -4.176  10.161  1.00 10.00      A   
ATOM   1060  CD2 LEU A 112      -2.354  -2.485  10.212  1.00 10.00      A   
ATOM   1061  C   LEU A 112      -0.564  -1.126   6.246  1.00 10.00      A   
ATOM   1062  O   LEU A 112       0.234  -1.642   5.458  1.00 10.00      A   
ATOM   1063  N   LYS A 113      -0.686   0.186   6.394  1.00 10.00      A   
ATOM   1064  HN  LYS A 113      -1.366   0.538   7.013  1.00 10.00      A   
ATOM   1065  CA  LYS A 113       0.149   1.118   5.649  1.00 10.00      A   
ATOM   1066  CB  LYS A 113      -0.677   1.937   4.647  1.00 10.00      A   
ATOM   1067  CG  LYS A 113       0.171   2.773   3.697  1.00 10.00      A   
ATOM   1068  CD  LYS A 113      -0.656   3.817   2.962  1.00 10.00      A   
ATOM   1069  CE  LYS A 113       0.211   4.637   2.017  1.00 10.00      A   
ATOM   1070  NZ  LYS A 113      -0.491   5.845   1.513  1.00 10.00      A   
ATOM   1071  HZ1 LYS A 113       0.091   6.327   0.794  1.00 10.00      A   
ATOM   1072  HZ2 LYS A 113      -0.675   6.510   2.296  1.00 10.00      A   
ATOM   1073  HZ3 LYS A 113      -1.399   5.576   1.085  1.00 10.00      A   
ATOM   1074  C   LYS A 113       0.882   2.050   6.607  1.00 10.00      A   
ATOM   1075  O   LYS A 113       0.248   2.768   7.385  1.00 10.00      A   
ATOM   1076  N   ARG A 114       2.213   2.025   6.544  1.00 10.00      A   
ATOM   1077  HN  ARG A 114       2.645   1.424   5.892  1.00 10.00      A   
ATOM   1078  CA  ARG A 114       3.060   2.858   7.400  1.00 10.00      A   
ATOM   1079  CB  ARG A 114       2.888   4.348   7.082  1.00 10.00      A   
ATOM   1080  CG  ARG A 114       3.319   4.765   5.684  1.00 10.00      A   
ATOM   1081  CD  ARG A 114       3.276   6.278   5.540  1.00 10.00      A   
ATOM   1082  NE  ARG A 114       3.486   6.724   4.164  1.00 10.00      A   
ATOM   1083  HE  ARG A 114       4.411   6.659   3.798  1.00 10.00      A   
ATOM   1084  CZ  ARG A 114       2.528   7.232   3.390  1.00 10.00      A   
ATOM   1085  NH1 ARG A 114       1.287   7.371   3.853  1.00 10.00      A   
ATOM   1086 HH11 ARG A 114       1.051   7.090   4.832  1.00 10.00      A   
ATOM   1087 HH12 ARG A 114       0.538   7.766   3.239  1.00 10.00      A   
ATOM   1088  NH2 ARG A 114       2.823   7.624   2.158  1.00 10.00      A   
ATOM   1089 HH21 ARG A 114       3.798   7.537   1.801  1.00 10.00      A   
ATOM   1090 HH22 ARG A 114       2.076   8.019   1.536  1.00 10.00      A   
ATOM   1091  C   ARG A 114       2.778   2.589   8.874  1.00 10.00      A   
ATOM   1092  O   ARG A 114       2.401   3.494   9.626  1.00 10.00      A   
ATOM   1093  N   MET A 115       2.953   1.337   9.275  1.00 10.00      A   
ATOM   1094  HN  MET A 115       3.272   0.671   8.633  1.00 10.00      A   
ATOM   1095  CA  MET A 115       2.703   0.928  10.648  1.00 10.00      A   
ATOM   1096  CB  MET A 115       1.465   0.029  10.722  1.00 10.00      A   
ATOM   1097  CG  MET A 115       0.153   0.730  10.408  1.00 10.00      A   
ATOM   1098  SD  MET A 115      -0.452   1.747  11.771  1.00 10.00      A   
ATOM   1099  CE  MET A 115      -0.998   0.497  12.932  1.00 10.00      A   
ATOM   1100  C   MET A 115       3.902   0.186  11.223  1.00 10.00      A   
ATOM   1101  O   MET A 115       4.691  -0.414  10.488  1.00 10.00      A   
ATOM   1102  N   VAL A 116       4.038   0.236  12.537  1.00 10.00      A   
ATOM   1103  HN  VAL A 116       3.379   0.737  13.068  1.00 10.00      A   
ATOM   1104  CA  VAL A 116       5.125  -0.439  13.218  1.00 10.00      A   
ATOM   1105  CB  VAL A 116       5.561   0.319  14.492  1.00 10.00      A   
ATOM   1106  CG1 VAL A 116       6.738  -0.377  15.158  1.00 10.00      A   
ATOM   1107  CG2 VAL A 116       5.915   1.762  14.164  1.00 10.00      A   
ATOM   1108  C   VAL A 116       4.674  -1.842  13.594  1.00 10.00      A   
ATOM   1109  O   VAL A 116       3.927  -2.028  14.553  1.00 10.00      A   
ATOM   1110  N   VAL A 117       5.107  -2.818  12.816  1.00 10.00      A   
ATOM   1111  HN  VAL A 117       5.712  -2.604  12.072  1.00 10.00      A   
ATOM   1112  CA  VAL A 117       4.742  -4.203  13.054  1.00 10.00      A   
ATOM   1113  CB  VAL A 117       4.231  -4.879  11.762  1.00 10.00      A   
ATOM   1114  CG1 VAL A 117       3.707  -6.274  12.061  1.00 10.00      A   
ATOM   1115  CG2 VAL A 117       3.159  -4.035  11.091  1.00 10.00      A   
ATOM   1116  C   VAL A 117       5.947  -4.974  13.555  1.00 10.00      A   
ATOM   1117  O   VAL A 117       6.875  -5.226  12.800  1.00 10.00      A   
ATOM   1118  N   THR A 118       5.940  -5.327  14.828  1.00 10.00      A   
ATOM   1119  HN  THR A 118       5.179  -5.081  15.394  1.00 10.00      A   
ATOM   1120  CA  THR A 118       7.041  -6.069  15.412  1.00 10.00      A   
ATOM   1121  CB  THR A 118       7.157  -5.762  16.916  1.00 10.00      A   
ATOM   1122  OG1 THR A 118       6.040  -4.954  17.319  1.00 10.00      A   
ATOM   1123  HG1 THR A 118       6.323  -4.330  17.996  1.00 10.00      A   
ATOM   1124  CG2 THR A 118       8.450  -5.017  17.209  1.00 10.00      A   
ATOM   1125  C   THR A 118       6.839  -7.567  15.200  1.00 10.00      A   
ATOM   1126  O   THR A 118       5.750  -8.003  14.821  1.00 10.00      A   
ATOM   1127  N   ASP A 119       7.882  -8.353  15.449  1.00 10.00      A   
ATOM   1128  HN  ASP A 119       8.720  -7.948  15.759  1.00 10.00      A   
ATOM   1129  CA  ASP A 119       7.810  -9.803  15.282  1.00 10.00      A   
ATOM   1130  CB  ASP A 119       9.157 -10.463  15.599  1.00 10.00      A   
ATOM   1131  CG  ASP A 119      10.283  -9.974  14.710  1.00 10.00      A   
ATOM   1132  OD1 ASP A 119      10.371 -10.419  13.546  1.00 10.00      A   
ATOM   1133  OD2 ASP A 119      11.094  -9.146  15.177  1.00 10.00      A   
ATOM   1134  C   ASP A 119       6.734 -10.373  16.190  1.00 10.00      A   
ATOM   1135  O   ASP A 119       6.034 -11.321  15.828  1.00 10.00      A   
ATOM   1136  N   ASP A 120       6.596  -9.760  17.363  1.00 10.00      A   
ATOM   1137  HN  ASP A 120       7.192  -9.008  17.576  1.00 10.00      A   
ATOM   1138  CA  ASP A 120       5.601 -10.174  18.347  1.00 10.00      A   
ATOM   1139  CB  ASP A 120       5.647  -9.272  19.589  1.00 10.00      A   
ATOM   1140  CG  ASP A 120       6.793  -9.592  20.527  1.00 10.00      A   
ATOM   1141  OD1 ASP A 120       7.911  -9.087  20.297  1.00 10.00      A   
ATOM   1142  OD2 ASP A 120       6.579 -10.334  21.509  1.00 10.00      A   
ATOM   1143  C   ASP A 120       4.200 -10.141  17.745  1.00 10.00      A   
ATOM   1144  O   ASP A 120       3.403 -11.053  17.952  1.00 10.00      A   
ATOM   1145  N   CYS A 121       3.916  -9.094  16.979  1.00 10.00      A   
ATOM   1146  HN  CYS A 121       4.608  -8.420  16.818  1.00 10.00      A   
ATOM   1147  CA  CYS A 121       2.615  -8.935  16.348  1.00 10.00      A   
ATOM   1148  CB  CYS A 121       2.527  -7.572  15.659  1.00 10.00      A   
ATOM   1149  SG  CYS A 121       3.058  -6.186  16.696  1.00 10.00      A   
ATOM   1150  HG  CYS A 121       3.353  -6.666  17.897  1.00 10.00      A   
ATOM   1151  C   CYS A 121       2.377 -10.051  15.336  1.00 10.00      A   
ATOM   1152  O   CYS A 121       1.299 -10.646  15.293  1.00 10.00      A   
ATOM   1153  N   LEU A 122       3.403 -10.346  14.540  1.00 10.00      A   
ATOM   1154  HN  LEU A 122       4.244  -9.850  14.640  1.00 10.00      A   
ATOM   1155  CA  LEU A 122       3.312 -11.394  13.532  1.00 10.00      A   
ATOM   1156  CB  LEU A 122       4.583 -11.437  12.682  1.00 10.00      A   
ATOM   1157  CG  LEU A 122       4.896 -10.182  11.869  1.00 10.00      A   
ATOM   1158  CD1 LEU A 122       6.280 -10.281  11.255  1.00 10.00      A   
ATOM   1159  CD2 LEU A 122       3.847  -9.966  10.791  1.00 10.00      A   
ATOM   1160  C   LEU A 122       3.069 -12.752  14.183  1.00 10.00      A   
ATOM   1161  O   LEU A 122       2.221 -13.524  13.734  1.00 10.00      A   
ATOM   1162  N   GLU A 123       3.811 -13.035  15.247  1.00 10.00      A   
ATOM   1163  HN  GLU A 123       4.482 -12.379  15.556  1.00 10.00      A   
ATOM   1164  CA  GLU A 123       3.669 -14.299  15.961  1.00 10.00      A   
ATOM   1165  CB  GLU A 123       4.699 -14.411  17.082  1.00 10.00      A   
ATOM   1166  CG  GLU A 123       6.134 -14.516  16.591  1.00 10.00      A   
ATOM   1167  CD  GLU A 123       7.029 -15.244  17.572  1.00 10.00      A   
ATOM   1168  OE1 GLU A 123       7.785 -14.581  18.309  1.00 10.00      A   
ATOM   1169  OE2 GLU A 123       6.981 -16.491  17.612  1.00 10.00      A   
ATOM   1170  C   GLU A 123       2.255 -14.468  16.513  1.00 10.00      A   
ATOM   1171  O   GLU A 123       1.680 -15.560  16.460  1.00 10.00      A   
ATOM   1172  N   LEU A 124       1.695 -13.376  17.025  1.00 10.00      A   
ATOM   1173  HN  LEU A 124       2.212 -12.540  17.040  1.00 10.00      A   
ATOM   1174  CA  LEU A 124       0.344 -13.389  17.579  1.00 10.00      A   
ATOM   1175  CB  LEU A 124       0.019 -12.065  18.271  1.00 10.00      A   
ATOM   1176  CG  LEU A 124       0.873 -11.697  19.485  1.00 10.00      A   
ATOM   1177  CD1 LEU A 124       0.408 -10.378  20.075  1.00 10.00      A   
ATOM   1178  CD2 LEU A 124       0.841 -12.800  20.532  1.00 10.00      A   
ATOM   1179  C   LEU A 124      -0.690 -13.672  16.495  1.00 10.00      A   
ATOM   1180  O   LEU A 124      -1.653 -14.408  16.721  1.00 10.00      A   
ATOM   1181  N   ILE A 125      -0.482 -13.086  15.322  1.00 10.00      A   
ATOM   1182  HN  ILE A 125       0.303 -12.503  15.213  1.00 10.00      A   
ATOM   1183  CA  ILE A 125      -1.385 -13.273  14.196  1.00 10.00      A   
ATOM   1184  CB  ILE A 125      -0.948 -12.413  12.984  1.00 10.00      A   
ATOM   1185  CG1 ILE A 125      -1.124 -10.927  13.298  1.00 10.00      A   
ATOM   1186  CG2 ILE A 125      -1.735 -12.785  11.734  1.00 10.00      A   
ATOM   1187  CD1 ILE A 125      -0.511 -10.007  12.264  1.00 10.00      A   
ATOM   1188  C   ILE A 125      -1.434 -14.741  13.775  1.00 10.00      A   
ATOM   1189  O   ILE A 125      -2.507 -15.336  13.685  1.00 10.00      A   
ATOM   1190  N   ALA A 126      -0.258 -15.319  13.560  1.00 10.00      A   
ATOM   1191  HN  ALA A 126       0.560 -14.790  13.695  1.00 10.00      A   
ATOM   1192  CA  ALA A 126      -0.137 -16.707  13.122  1.00 10.00      A   
ATOM   1193  CB  ALA A 126       1.326 -17.057  12.893  1.00 10.00      A   
ATOM   1194  C   ALA A 126      -0.775 -17.710  14.084  1.00 10.00      A   
ATOM   1195  O   ALA A 126      -1.344 -18.712  13.652  1.00 10.00      A   
ATOM   1196  N   LYS A 127      -0.684 -17.449  15.380  1.00 10.00      A   
ATOM   1197  HN  LYS A 127      -0.234 -16.627  15.674  1.00 10.00      A   
ATOM   1198  CA  LYS A 127      -1.235 -18.367  16.374  1.00 10.00      A   
ATOM   1199  CB  LYS A 127      -0.476 -18.268  17.705  1.00 10.00      A   
ATOM   1200  CG  LYS A 127      -0.614 -16.928  18.414  1.00 10.00      A   
ATOM   1201  CD  LYS A 127       0.034 -16.947  19.791  1.00 10.00      A   
ATOM   1202  CE  LYS A 127      -0.857 -17.622  20.824  1.00 10.00      A   
ATOM   1203  NZ  LYS A 127      -2.110 -16.859  21.069  1.00 10.00      A   
ATOM   1204  HZ1 LYS A 127      -2.730 -16.908  20.236  1.00 10.00      A   
ATOM   1205  HZ2 LYS A 127      -1.890 -15.864  21.262  1.00 10.00      A   
ATOM   1206  HZ3 LYS A 127      -2.617 -17.256  21.886  1.00 10.00      A   
ATOM   1207  C   LYS A 127      -2.736 -18.189  16.604  1.00 10.00      A   
ATOM   1208  O   LYS A 127      -3.448 -19.164  16.841  1.00 10.00      A   
ATOM   1209  N   SER A 128      -3.219 -16.961  16.516  1.00 10.00      A   
ATOM   1210  HN  SER A 128      -2.620 -16.224  16.271  1.00 10.00      A   
ATOM   1211  CA  SER A 128      -4.623 -16.685  16.775  1.00 10.00      A   
ATOM   1212  CB  SER A 128      -4.772 -15.289  17.372  1.00 10.00      A   
ATOM   1213  OG  SER A 128      -3.738 -15.039  18.313  1.00 10.00      A   
ATOM   1214  HG  SER A 128      -2.961 -14.697  17.848  1.00 10.00      A   
ATOM   1215  C   SER A 128      -5.522 -16.842  15.551  1.00 10.00      A   
ATOM   1216  O   SER A 128      -6.583 -17.465  15.628  1.00 10.00      A   
ATOM   1217  N   PHE A 129      -5.102 -16.297  14.426  1.00 10.00      A   
ATOM   1218  HN  PHE A 129      -4.222 -15.859  14.396  1.00 10.00      A   
ATOM   1219  CA  PHE A 129      -5.910 -16.352  13.219  1.00 10.00      A   
ATOM   1220  CB  PHE A 129      -5.725 -15.077  12.392  1.00 10.00      A   
ATOM   1221  CG  PHE A 129      -5.899 -13.818  13.196  1.00 10.00      A   
ATOM   1222  CD1 PHE A 129      -4.884 -12.881  13.273  1.00 10.00      A   
ATOM   1223  CD2 PHE A 129      -7.072 -13.581  13.890  1.00 10.00      A   
ATOM   1224  CE1 PHE A 129      -5.034 -11.731  14.025  1.00 10.00      A   
ATOM   1225  CE2 PHE A 129      -7.230 -12.432  14.642  1.00 10.00      A   
ATOM   1226  CZ  PHE A 129      -6.210 -11.507  14.709  1.00 10.00      A   
ATOM   1227  C   PHE A 129      -5.629 -17.595  12.382  1.00 10.00      A   
ATOM   1228  O   PHE A 129      -4.616 -17.679  11.692  1.00 10.00      A   
ATOM   1229  N   LYS A 130      -6.531 -18.565  12.453  1.00 10.00      A   
ATOM   1230  HN  LYS A 130      -7.312 -18.448  13.034  1.00 10.00      A   
ATOM   1231  CA  LYS A 130      -6.393 -19.799  11.686  1.00 10.00      A   
ATOM   1232  CB  LYS A 130      -7.048 -20.979  12.405  1.00 10.00      A   
ATOM   1233  CG  LYS A 130      -6.128 -21.732  13.356  1.00 10.00      A   
ATOM   1234  CD  LYS A 130      -5.967 -21.003  14.683  1.00 10.00      A   
ATOM   1235  CE  LYS A 130      -5.147 -21.824  15.666  1.00 10.00      A   
ATOM   1236  NZ  LYS A 130      -5.170 -21.248  17.036  1.00 10.00      A   
ATOM   1237  HZ1 LYS A 130      -6.141 -20.995  17.300  1.00 10.00      A   
ATOM   1238  HZ2 LYS A 130      -4.574 -20.393  17.079  1.00 10.00      A   
ATOM   1239  HZ3 LYS A 130      -4.806 -21.940  17.723  1.00 10.00      A   
ATOM   1240  C   LYS A 130      -7.013 -19.619  10.308  1.00 10.00      A   
ATOM   1241  O   LYS A 130      -6.751 -20.387   9.382  1.00 10.00      A   
ATOM   1242  N   ASN A 131      -7.833 -18.584  10.183  1.00 10.00      A   
ATOM   1243  HN  ASN A 131      -7.992 -18.006  10.958  1.00 10.00      A   
ATOM   1244  CA  ASN A 131      -8.497 -18.275   8.928  1.00 10.00      A   
ATOM   1245  CB  ASN A 131      -9.950 -17.856   9.180  1.00 10.00      A   
ATOM   1246  CG  ASN A 131     -10.813 -17.923   7.932  1.00 10.00      A   
ATOM   1247  OD1 ASN A 131     -10.655 -18.813   7.095  1.00 10.00      A   
ATOM   1248  ND2 ASN A 131     -11.731 -16.981   7.805  1.00 10.00      A   
ATOM   1249 HD21 ASN A 131     -11.806 -16.308   8.513  1.00 10.00      A   
ATOM   1250 HD22 ASN A 131     -12.286 -16.979   6.997  1.00 10.00      A   
ATOM   1251  C   ASN A 131      -7.735 -17.163   8.213  1.00 10.00      A   
ATOM   1252  O   ASN A 131      -8.213 -16.585   7.239  1.00 10.00      A   
ATOM   1253  N   PHE A 132      -6.546 -16.869   8.729  1.00 10.00      A   
ATOM   1254  HN  PHE A 132      -6.244 -17.359   9.519  1.00 10.00      A   
ATOM   1255  CA  PHE A 132      -5.678 -15.845   8.165  1.00 10.00      A   
ATOM   1256  CB  PHE A 132      -4.410 -15.740   9.013  1.00 10.00      A   
ATOM   1257  CG  PHE A 132      -3.388 -14.769   8.507  1.00 10.00      A   
ATOM   1258  CD1 PHE A 132      -3.692 -13.427   8.369  1.00 10.00      A   
ATOM   1259  CD2 PHE A 132      -2.118 -15.203   8.181  1.00 10.00      A   
ATOM   1260  CE1 PHE A 132      -2.746 -12.533   7.916  1.00 10.00      A   
ATOM   1261  CE2 PHE A 132      -1.167 -14.317   7.727  1.00 10.00      A   
ATOM   1262  CZ  PHE A 132      -1.481 -12.981   7.596  1.00 10.00      A   
ATOM   1263  C   PHE A 132      -5.324 -16.199   6.725  1.00 10.00      A   
ATOM   1264  O   PHE A 132      -4.907 -17.326   6.444  1.00 10.00      A   
ATOM   1265  N   LYS A 133      -5.489 -15.246   5.814  1.00 10.00      A   
ATOM   1266  HN  LYS A 133      -5.807 -14.362   6.094  1.00 10.00      A   
ATOM   1267  CA  LYS A 133      -5.221 -15.501   4.406  1.00 10.00      A   
ATOM   1268  CB  LYS A 133      -6.544 -15.644   3.642  1.00 10.00      A   
ATOM   1269  CG  LYS A 133      -7.402 -16.818   4.083  1.00 10.00      A   
ATOM   1270  CD  LYS A 133      -8.833 -16.673   3.595  1.00 10.00      A   
ATOM   1271  CE  LYS A 133      -9.725 -17.751   4.191  1.00 10.00      A   
ATOM   1272  NZ  LYS A 133     -11.163 -17.530   3.868  1.00 10.00      A   
ATOM   1273  HZ1 LYS A 133     -11.694 -18.419   3.967  1.00 10.00      A   
ATOM   1274  HZ2 LYS A 133     -11.263 -17.185   2.893  1.00 10.00      A   
ATOM   1275  HZ3 LYS A 133     -11.575 -16.819   4.520  1.00 10.00      A   
ATOM   1276  C   LYS A 133      -4.364 -14.431   3.734  1.00 10.00      A   
ATOM   1277  O   LYS A 133      -3.446 -14.757   2.979  1.00 10.00      A   
ATOM   1278  N   VAL A 134      -4.654 -13.159   3.985  1.00 10.00      A   
ATOM   1279  HN  VAL A 134      -5.370 -12.935   4.620  1.00 10.00      A   
ATOM   1280  CA  VAL A 134      -3.907 -12.089   3.333  1.00 10.00      A   
ATOM   1281  CB  VAL A 134      -4.785 -11.343   2.300  1.00 10.00      A   
ATOM   1282  CG1 VAL A 134      -3.999 -10.246   1.597  1.00 10.00      A   
ATOM   1283  CG2 VAL A 134      -5.368 -12.310   1.284  1.00 10.00      A   
ATOM   1284  C   VAL A 134      -3.313 -11.081   4.313  1.00 10.00      A   
ATOM   1285  O   VAL A 134      -4.002 -10.578   5.205  1.00 10.00      A   
ATOM   1286  N   LEU A 135      -2.029 -10.790   4.124  1.00 10.00      A   
ATOM   1287  HN  LEU A 135      -1.544 -11.242   3.398  1.00 10.00      A   
ATOM   1288  CA  LEU A 135      -1.313  -9.823   4.947  1.00 10.00      A   
ATOM   1289  CB  LEU A 135      -0.333 -10.514   5.894  1.00 10.00      A   
ATOM   1290  CG  LEU A 135       0.330  -9.616   6.942  1.00 10.00      A   
ATOM   1291  CD1 LEU A 135      -0.679  -9.176   7.989  1.00 10.00      A   
ATOM   1292  CD2 LEU A 135       1.506 -10.326   7.592  1.00 10.00      A   
ATOM   1293  C   LEU A 135      -0.560  -8.851   4.050  1.00 10.00      A   
ATOM   1294  O   LEU A 135       0.347  -9.244   3.315  1.00 10.00      A   
ATOM   1295  N   VAL A 136      -0.944  -7.588   4.104  1.00 10.00      A   
ATOM   1296  HN  VAL A 136      -1.665  -7.329   4.721  1.00 10.00      A   
ATOM   1297  CA  VAL A 136      -0.304  -6.570   3.288  1.00 10.00      A   
ATOM   1298  CB  VAL A 136      -1.302  -5.897   2.321  1.00 10.00      A   
ATOM   1299  CG1 VAL A 136      -0.599  -4.848   1.471  1.00 10.00      A   
ATOM   1300  CG2 VAL A 136      -1.966  -6.939   1.434  1.00 10.00      A   
ATOM   1301  C   VAL A 136       0.349  -5.513   4.166  1.00 10.00      A   
ATOM   1302  O   VAL A 136      -0.336  -4.752   4.850  1.00 10.00      A   
ATOM   1303  N   LEU A 137       1.670  -5.486   4.159  1.00 10.00      A   
ATOM   1304  HN  LEU A 137       2.162  -6.142   3.608  1.00 10.00      A   
ATOM   1305  CA  LEU A 137       2.424  -4.522   4.939  1.00 10.00      A   
ATOM   1306  CB  LEU A 137       3.473  -5.236   5.799  1.00 10.00      A   
ATOM   1307  CG  LEU A 137       2.946  -6.278   6.785  1.00 10.00      A   
ATOM   1308  CD1 LEU A 137       4.090  -6.899   7.568  1.00 10.00      A   
ATOM   1309  CD2 LEU A 137       1.922  -5.663   7.726  1.00 10.00      A   
ATOM   1310  C   LEU A 137       3.108  -3.521   4.017  1.00 10.00      A   
ATOM   1311  O   LEU A 137       4.117  -3.833   3.388  1.00 10.00      A   
ATOM   1312  N   SER A 138       2.546  -2.328   3.924  1.00 10.00      A   
ATOM   1313  HN  SER A 138       1.726  -2.140   4.440  1.00 10.00      A   
ATOM   1314  CA  SER A 138       3.109  -1.288   3.080  1.00 10.00      A   
ATOM   1315  CB  SER A 138       2.002  -0.575   2.293  1.00 10.00      A   
ATOM   1316  OG  SER A 138       2.536   0.420   1.430  1.00 10.00      A   
ATOM   1317  HG  SER A 138       3.110   0.006   0.775  1.00 10.00      A   
ATOM   1318  C   SER A 138       3.882  -0.289   3.929  1.00 10.00      A   
ATOM   1319  O   SER A 138       3.321   0.312   4.842  1.00 10.00      A   
ATOM   1320  N   SER A 139       5.170  -0.141   3.637  1.00 10.00      A   
ATOM   1321  HN  SER A 139       5.553  -0.678   2.907  1.00 10.00      A   
ATOM   1322  CA  SER A 139       6.042   0.787   4.359  1.00 10.00      A   
ATOM   1323  CB  SER A 139       5.739   2.238   3.978  1.00 10.00      A   
ATOM   1324  OG  SER A 139       5.971   2.452   2.593  1.00 10.00      A   
ATOM   1325  HG  SER A 139       5.256   2.056   2.084  1.00 10.00      A   
ATOM   1326  C   SER A 139       5.994   0.578   5.878  1.00 10.00      A   
ATOM   1327  O   SER A 139       5.923   1.534   6.655  1.00 10.00      A   
ATOM   1328  N   CYS A 140       6.014  -0.680   6.292  1.00 10.00      A   
ATOM   1329  HN  CYS A 140       6.055  -1.407   5.627  1.00 10.00      A   
ATOM   1330  CA  CYS A 140       5.988  -1.017   7.706  1.00 10.00      A   
ATOM   1331  CB  CYS A 140       5.086  -2.229   7.938  1.00 10.00      A   
ATOM   1332  SG  CYS A 140       3.382  -1.974   7.385  1.00 10.00      A   
ATOM   1333  HG  CYS A 140       3.412  -1.156   6.341  1.00 10.00      A   
ATOM   1334  C   CYS A 140       7.403  -1.282   8.208  1.00 10.00      A   
ATOM   1335  O   CYS A 140       8.297  -1.602   7.425  1.00 10.00      A   
ATOM   1336  N   GLU A 141       7.609  -1.138   9.506  1.00 10.00      A   
ATOM   1337  HN  GLU A 141       6.863  -0.877  10.084  1.00 10.00      A   
ATOM   1338  CA  GLU A 141       8.923  -1.348  10.096  1.00 10.00      A   
ATOM   1339  CB  GLU A 141       9.631   0.005  10.237  1.00 10.00      A   
ATOM   1340  CG  GLU A 141       8.849   1.022  11.055  1.00 10.00      A   
ATOM   1341  CD  GLU A 141       9.314   2.445  10.838  1.00 10.00      A   
ATOM   1342  OE1 GLU A 141      10.288   2.867  11.497  1.00 10.00      A   
ATOM   1343  OE2 GLU A 141       8.697   3.156  10.016  1.00 10.00      A   
ATOM   1344  C   GLU A 141       8.808  -2.017  11.461  1.00 10.00      A   
ATOM   1345  O   GLU A 141       7.742  -1.998  12.078  1.00 10.00      A   
ATOM   1346  N   GLY A 142       9.901  -2.621  11.921  1.00 10.00      A   
ATOM   1347  HN  GLY A 142      10.717  -2.631  11.373  1.00 10.00      A   
ATOM   1348  CA  GLY A 142       9.899  -3.258  13.226  1.00 10.00      A   
ATOM   1349  C   GLY A 142       9.936  -4.777  13.182  1.00 10.00      A   
ATOM   1350  O   GLY A 142      10.199  -5.419  14.201  1.00 10.00      A   
ATOM   1351  N   PHE A 143       9.675  -5.362  12.020  1.00 10.00      A   
ATOM   1352  HN  PHE A 143       9.480  -4.810  11.235  1.00 10.00      A   
ATOM   1353  CA  PHE A 143       9.671  -6.817  11.897  1.00 10.00      A   
ATOM   1354  CB  PHE A 143       8.414  -7.329  11.173  1.00 10.00      A   
ATOM   1355  CG  PHE A 143       8.216  -6.805   9.777  1.00 10.00      A   
ATOM   1356  CD1 PHE A 143       8.526  -7.591   8.680  1.00 10.00      A   
ATOM   1357  CD2 PHE A 143       7.712  -5.533   9.563  1.00 10.00      A   
ATOM   1358  CE1 PHE A 143       8.338  -7.119   7.397  1.00 10.00      A   
ATOM   1359  CE2 PHE A 143       7.523  -5.054   8.283  1.00 10.00      A   
ATOM   1360  CZ  PHE A 143       7.836  -5.849   7.198  1.00 10.00      A   
ATOM   1361  C   PHE A 143      10.934  -7.349  11.240  1.00 10.00      A   
ATOM   1362  O   PHE A 143      11.550  -6.676  10.408  1.00 10.00      A   
ATOM   1363  N   SER A 144      11.320  -8.558  11.624  1.00 10.00      A   
ATOM   1364  HN  SER A 144      10.782  -9.044  12.294  1.00 10.00      A   
ATOM   1365  CA  SER A 144      12.502  -9.199  11.082  1.00 10.00      A   
ATOM   1366  CB  SER A 144      13.488  -9.534  12.211  1.00 10.00      A   
ATOM   1367  OG  SER A 144      12.969 -10.542  13.060  1.00 10.00      A   
ATOM   1368  HG  SER A 144      12.065 -10.298  13.332  1.00 10.00      A   
ATOM   1369  C   SER A 144      12.097 -10.472  10.347  1.00 10.00      A   
ATOM   1370  O   SER A 144      10.913 -10.713  10.106  1.00 10.00      A   
ATOM   1371  N   THR A 145      13.076 -11.290   9.998  1.00 10.00      A   
ATOM   1372  HN  THR A 145      14.001 -11.052  10.212  1.00 10.00      A   
ATOM   1373  CA  THR A 145      12.811 -12.532   9.298  1.00 10.00      A   
ATOM   1374  CB  THR A 145      14.094 -13.071   8.633  1.00 10.00      A   
ATOM   1375  OG1 THR A 145      15.179 -13.046   9.575  1.00 10.00      A   
ATOM   1376  HG1 THR A 145      15.260 -13.919   9.990  1.00 10.00      A   
ATOM   1377  CG2 THR A 145      14.466 -12.214   7.430  1.00 10.00      A   
ATOM   1378  C   THR A 145      12.231 -13.578  10.255  1.00 10.00      A   
ATOM   1379  O   THR A 145      11.683 -14.593   9.824  1.00 10.00      A   
ATOM   1380  N   ASP A 146      12.339 -13.306  11.556  1.00 10.00      A   
ATOM   1381  HN  ASP A 146      12.765 -12.467  11.831  1.00 10.00      A   
ATOM   1382  CA  ASP A 146      11.837 -14.211  12.585  1.00 10.00      A   
ATOM   1383  CB  ASP A 146      12.271 -13.741  13.973  1.00 10.00      A   
ATOM   1384  CG  ASP A 146      12.163 -14.832  15.020  1.00 10.00      A   
ATOM   1385  OD1 ASP A 146      11.033 -15.227  15.369  1.00 10.00      A   
ATOM   1386  OD2 ASP A 146      13.218 -15.307  15.501  1.00 10.00      A   
ATOM   1387  C   ASP A 146      10.321 -14.317  12.516  1.00 10.00      A   
ATOM   1388  O   ASP A 146       9.773 -15.410  12.359  1.00 10.00      A   
ATOM   1389  N   GLY A 147       9.646 -13.172  12.611  1.00 10.00      A   
ATOM   1390  HN  GLY A 147      10.139 -12.329  12.745  1.00 10.00      A   
ATOM   1391  CA  GLY A 147       8.197 -13.152  12.541  1.00 10.00      A   
ATOM   1392  C   GLY A 147       7.687 -13.707  11.228  1.00 10.00      A   
ATOM   1393  O   GLY A 147       6.650 -14.370  11.185  1.00 10.00      A   
ATOM   1394  N   LEU A 148       8.420 -13.436  10.154  1.00 10.00      A   
ATOM   1395  HN  LEU A 148       9.230 -12.885  10.253  1.00 10.00      A   
ATOM   1396  CA  LEU A 148       8.045 -13.921   8.832  1.00 10.00      A   
ATOM   1397  CB  LEU A 148       8.959 -13.328   7.757  1.00 10.00      A   
ATOM   1398  CG  LEU A 148       8.874 -11.811   7.550  1.00 10.00      A   
ATOM   1399  CD1 LEU A 148       9.884 -11.355   6.508  1.00 10.00      A   
ATOM   1400  CD2 LEU A 148       7.464 -11.397   7.152  1.00 10.00      A   
ATOM   1401  C   LEU A 148       8.074 -15.447   8.778  1.00 10.00      A   
ATOM   1402  O   LEU A 148       7.184 -16.077   8.199  1.00 10.00      A   
ATOM   1403  N   ALA A 149       9.094 -16.037   9.388  1.00 10.00      A   
ATOM   1404  HN  ALA A 149       9.775 -15.483   9.832  1.00 10.00      A   
ATOM   1405  CA  ALA A 149       9.230 -17.484   9.415  1.00 10.00      A   
ATOM   1406  CB  ALA A 149      10.603 -17.877   9.941  1.00 10.00      A   
ATOM   1407  C   ALA A 149       8.125 -18.102  10.267  1.00 10.00      A   
ATOM   1408  O   ALA A 149       7.602 -19.170   9.945  1.00 10.00      A   
ATOM   1409  N   ALA A 150       7.767 -17.408  11.343  1.00 10.00      A   
ATOM   1410  HN  ALA A 150       8.235 -16.566  11.541  1.00 10.00      A   
ATOM   1411  CA  ALA A 150       6.718 -17.864  12.249  1.00 10.00      A   
ATOM   1412  CB  ALA A 150       6.640 -16.949  13.461  1.00 10.00      A   
ATOM   1413  C   ALA A 150       5.363 -17.920  11.549  1.00 10.00      A   
ATOM   1414  O   ALA A 150       4.573 -18.832  11.784  1.00 10.00      A   
ATOM   1415  N   ILE A 151       5.107 -16.940  10.690  1.00 10.00      A   
ATOM   1416  HN  ILE A 151       5.783 -16.245  10.544  1.00 10.00      A   
ATOM   1417  CA  ILE A 151       3.849 -16.869   9.960  1.00 10.00      A   
ATOM   1418  CB  ILE A 151       3.784 -15.613   9.060  1.00 10.00      A   
ATOM   1419  CG1 ILE A 151       3.668 -14.341   9.906  1.00 10.00      A   
ATOM   1420  CG2 ILE A 151       2.635 -15.701   8.063  1.00 10.00      A   
ATOM   1421  CD1 ILE A 151       2.331 -14.177  10.594  1.00 10.00      A   
ATOM   1422  C   ILE A 151       3.633 -18.121   9.117  1.00 10.00      A   
ATOM   1423  O   ILE A 151       2.655 -18.837   9.303  1.00 10.00      A   
ATOM   1424  N   ALA A 152       4.578 -18.408   8.231  1.00 10.00      A   
ATOM   1425  HN  ALA A 152       5.373 -17.833   8.179  1.00 10.00      A   
ATOM   1426  CA  ALA A 152       4.469 -19.564   7.342  1.00 10.00      A   
ATOM   1427  CB  ALA A 152       5.561 -19.536   6.288  1.00 10.00      A   
ATOM   1428  C   ALA A 152       4.489 -20.888   8.094  1.00 10.00      A   
ATOM   1429  O   ALA A 152       3.973 -21.892   7.606  1.00 10.00      A   
ATOM   1430  N   ALA A 153       5.069 -20.883   9.284  1.00 10.00      A   
ATOM   1431  HN  ALA A 153       5.447 -20.046   9.629  1.00 10.00      A   
ATOM   1432  CA  ALA A 153       5.163 -22.089  10.089  1.00 10.00      A   
ATOM   1433  CB  ALA A 153       6.195 -21.917  11.198  1.00 10.00      A   
ATOM   1434  C   ALA A 153       3.812 -22.496  10.670  1.00 10.00      A   
ATOM   1435  O   ALA A 153       3.632 -23.643  11.081  1.00 10.00      A   
ATOM   1436  N   THR A 154       2.866 -21.565  10.709  1.00 10.00      A   
ATOM   1437  HN  THR A 154       3.061 -20.664  10.369  1.00 10.00      A   
ATOM   1438  CA  THR A 154       1.547 -21.859  11.259  1.00 10.00      A   
ATOM   1439  CB  THR A 154       1.301 -21.060  12.551  1.00 10.00      A   
ATOM   1440  OG1 THR A 154       2.543 -20.910  13.258  1.00 10.00      A   
ATOM   1441  HG1 THR A 154       3.146 -21.626  13.006  1.00 10.00      A   
ATOM   1442  CG2 THR A 154       0.307 -21.787  13.444  1.00 10.00      A   
ATOM   1443  C   THR A 154       0.417 -21.576  10.268  1.00 10.00      A   
ATOM   1444  O   THR A 154      -0.549 -22.340  10.181  1.00 10.00      A   
ATOM   1445  N   CYS A 155       0.539 -20.481   9.526  1.00 10.00      A   
ATOM   1446  HN  CYS A 155       1.341 -19.922   9.621  1.00 10.00      A   
ATOM   1447  CA  CYS A 155      -0.480 -20.090   8.559  1.00 10.00      A   
ATOM   1448  CB  CYS A 155      -0.349 -18.611   8.199  1.00 10.00      A   
ATOM   1449  SG  CYS A 155      -0.173 -17.522   9.633  1.00 10.00      A   
ATOM   1450  HG  CYS A 155       1.077 -17.633  10.071  1.00 10.00      A   
ATOM   1451  C   CYS A 155      -0.430 -20.956   7.305  1.00 10.00      A   
ATOM   1452  O   CYS A 155       0.418 -20.770   6.430  1.00 10.00      A   
ATOM   1453  N   ARG A 156      -1.355 -21.897   7.222  1.00 10.00      A   
ATOM   1454  HN  ARG A 156      -2.009 -21.986   7.950  1.00 10.00      A   
ATOM   1455  CA  ARG A 156      -1.430 -22.801   6.087  1.00 10.00      A   
ATOM   1456  CB  ARG A 156      -1.711 -24.227   6.571  1.00 10.00      A   
ATOM   1457  CG  ARG A 156      -2.485 -24.296   7.881  1.00 10.00      A   
ATOM   1458  CD  ARG A 156      -2.581 -25.717   8.415  1.00 10.00      A   
ATOM   1459  NE  ARG A 156      -3.715 -26.445   7.849  1.00 10.00      A   
ATOM   1460  HE  ARG A 156      -4.221 -25.997   7.128  1.00 10.00      A   
ATOM   1461  CZ  ARG A 156      -4.099 -27.657   8.249  1.00 10.00      A   
ATOM   1462  NH1 ARG A 156      -3.440 -28.284   9.217  1.00 10.00      A   
ATOM   1463 HH11 ARG A 156      -2.619 -27.830   9.675  1.00 10.00      A   
ATOM   1464 HH12 ARG A 156      -3.740 -29.233   9.528  1.00 10.00      A   
ATOM   1465  NH2 ARG A 156      -5.150 -28.242   7.687  1.00 10.00      A   
ATOM   1466 HH21 ARG A 156      -5.683 -27.754   6.931  1.00 10.00      A   
ATOM   1467 HH22 ARG A 156      -5.448 -29.192   7.998  1.00 10.00      A   
ATOM   1468  C   ARG A 156      -2.501 -22.346   5.102  1.00 10.00      A   
ATOM   1469  O   ARG A 156      -2.696 -22.953   4.049  1.00 10.00      A   
ATOM   1470  N   ASN A 157      -3.191 -21.265   5.446  1.00 10.00      A   
ATOM   1471  HN  ASN A 157      -2.997 -20.822   6.301  1.00 10.00      A   
ATOM   1472  CA  ASN A 157      -4.240 -20.723   4.589  1.00 10.00      A   
ATOM   1473  CB  ASN A 157      -5.544 -20.541   5.368  1.00 10.00      A   
ATOM   1474  CG  ASN A 157      -6.269 -21.849   5.597  1.00 10.00      A   
ATOM   1475  OD1 ASN A 157      -6.184 -22.770   4.783  1.00 10.00      A   
ATOM   1476  ND2 ASN A 157      -6.984 -21.944   6.706  1.00 10.00      A   
ATOM   1477 HD21 ASN A 157      -7.004 -21.175   7.314  1.00 10.00      A   
ATOM   1478 HD22 ASN A 157      -7.462 -22.780   6.877  1.00 10.00      A   
ATOM   1479  C   ASN A 157      -3.812 -19.400   3.973  1.00 10.00      A   
ATOM   1480  O   ASN A 157      -4.624 -18.686   3.384  1.00 10.00      A   
ATOM   1481  N   LEU A 158      -2.530 -19.081   4.111  1.00 10.00      A   
ATOM   1482  HN  LEU A 158      -1.939 -19.693   4.589  1.00 10.00      A   
ATOM   1483  CA  LEU A 158      -1.983 -17.847   3.564  1.00 10.00      A   
ATOM   1484  CB  LEU A 158      -0.533 -17.658   4.019  1.00 10.00      A   
ATOM   1485  CG  LEU A 158       0.168 -16.391   3.525  1.00 10.00      A   
ATOM   1486  CD1 LEU A 158      -0.468 -15.151   4.133  1.00 10.00      A   
ATOM   1487  CD2 LEU A 158       1.655 -16.446   3.839  1.00 10.00      A   
ATOM   1488  C   LEU A 158      -2.066 -17.869   2.043  1.00 10.00      A   
ATOM   1489  O   LEU A 158      -1.713 -18.865   1.409  1.00 10.00      A   
ATOM   1490  N   LYS A 159      -2.542 -16.780   1.465  1.00 10.00      A   
ATOM   1491  HN  LYS A 159      -2.801 -16.013   2.029  1.00 10.00      A   
ATOM   1492  CA  LYS A 159      -2.687 -16.686   0.020  1.00 10.00      A   
ATOM   1493  CB  LYS A 159      -4.155 -16.486  -0.365  1.00 10.00      A   
ATOM   1494  CG  LYS A 159      -5.053 -17.678  -0.066  1.00 10.00      A   
ATOM   1495  CD  LYS A 159      -6.468 -17.442  -0.566  1.00 10.00      A   
ATOM   1496  CE  LYS A 159      -6.514 -17.419  -2.085  1.00 10.00      A   
ATOM   1497  NZ  LYS A 159      -7.823 -16.945  -2.602  1.00 10.00      A   
ATOM   1498  HZ1 LYS A 159      -8.003 -15.972  -2.284  1.00 10.00      A   
ATOM   1499  HZ2 LYS A 159      -8.589 -17.555  -2.260  1.00 10.00      A   
ATOM   1500  HZ3 LYS A 159      -7.818 -16.960  -3.643  1.00 10.00      A   
ATOM   1501  C   LYS A 159      -1.844 -15.558  -0.554  1.00 10.00      A   
ATOM   1502  O   LYS A 159      -1.121 -15.745  -1.537  1.00 10.00      A   
ATOM   1503  N   GLU A 160      -1.927 -14.389   0.072  1.00 10.00      A   
ATOM   1504  HN  GLU A 160      -2.485 -14.312   0.876  1.00 10.00      A   
ATOM   1505  CA  GLU A 160      -1.195 -13.223  -0.403  1.00 10.00      A   
ATOM   1506  CB  GLU A 160      -2.159 -12.188  -0.983  1.00 10.00      A   
ATOM   1507  CG  GLU A 160      -2.951 -12.681  -2.179  1.00 10.00      A   
ATOM   1508  CD  GLU A 160      -3.988 -11.682  -2.640  1.00 10.00      A   
ATOM   1509  OE1 GLU A 160      -5.190 -11.917  -2.405  1.00 10.00      A   
ATOM   1510  OE2 GLU A 160      -3.610 -10.666  -3.259  1.00 10.00      A   
ATOM   1511  C   GLU A 160      -0.351 -12.586   0.689  1.00 10.00      A   
ATOM   1512  O   GLU A 160      -0.859 -12.209   1.747  1.00 10.00      A   
ATOM   1513  N   LEU A 161       0.936 -12.465   0.414  1.00 10.00      A   
ATOM   1514  HN  LEU A 161       1.269 -12.791  -0.452  1.00 10.00      A   
ATOM   1515  CA  LEU A 161       1.875 -11.858   1.343  1.00 10.00      A   
ATOM   1516  CB  LEU A 161       2.885 -12.892   1.852  1.00 10.00      A   
ATOM   1517  CG  LEU A 161       4.038 -12.353   2.710  1.00 10.00      A   
ATOM   1518  CD1 LEU A 161       3.514 -11.587   3.914  1.00 10.00      A   
ATOM   1519  CD2 LEU A 161       4.960 -13.480   3.149  1.00 10.00      A   
ATOM   1520  C   LEU A 161       2.593 -10.700   0.660  1.00 10.00      A   
ATOM   1521  O   LEU A 161       3.435 -10.906  -0.216  1.00 10.00      A   
ATOM   1522  N   ASP A 162       2.257  -9.485   1.062  1.00 10.00      A   
ATOM   1523  HN  ASP A 162       1.599  -9.384   1.787  1.00 10.00      A   
ATOM   1524  CA  ASP A 162       2.850  -8.295   0.471  1.00 10.00      A   
ATOM   1525  CB  ASP A 162       1.756  -7.434  -0.174  1.00 10.00      A   
ATOM   1526  CG  ASP A 162       2.285  -6.381  -1.128  1.00 10.00      A   
ATOM   1527  OD1 ASP A 162       3.488  -6.053  -1.063  1.00 10.00      A   
ATOM   1528  OD2 ASP A 162       1.495  -5.880  -1.957  1.00 10.00      A   
ATOM   1529  C   ASP A 162       3.603  -7.491   1.525  1.00 10.00      A   
ATOM   1530  O   ASP A 162       3.057  -7.175   2.581  1.00 10.00      A   
ATOM   1531  N   LEU A 163       4.857  -7.171   1.236  1.00 10.00      A   
ATOM   1532  HN  LEU A 163       5.233  -7.459   0.378  1.00 10.00      A   
ATOM   1533  CA  LEU A 163       5.694  -6.402   2.148  1.00 10.00      A   
ATOM   1534  CB  LEU A 163       6.873  -7.256   2.631  1.00 10.00      A   
ATOM   1535  CG  LEU A 163       6.525  -8.599   3.274  1.00 10.00      A   
ATOM   1536  CD1 LEU A 163       7.778  -9.438   3.446  1.00 10.00      A   
ATOM   1537  CD2 LEU A 163       5.830  -8.392   4.609  1.00 10.00      A   
ATOM   1538  C   LEU A 163       6.212  -5.149   1.442  1.00 10.00      A   
ATOM   1539  O   LEU A 163       7.286  -4.642   1.766  1.00 10.00      A   
ATOM   1540  N   ARG A 164       5.428  -4.665   0.483  1.00 10.00      A   
ATOM   1541  HN  ARG A 164       4.581  -5.131   0.291  1.00 10.00      A   
ATOM   1542  CA  ARG A 164       5.769  -3.485  -0.314  1.00 10.00      A   
ATOM   1543  CB  ARG A 164       4.564  -3.020  -1.137  1.00 10.00      A   
ATOM   1544  CG  ARG A 164       3.340  -2.668  -0.309  1.00 10.00      A   
ATOM   1545  CD  ARG A 164       2.056  -3.007  -1.041  1.00 10.00      A   
ATOM   1546  NE  ARG A 164       1.789  -2.112  -2.165  1.00 10.00      A   
ATOM   1547  HE  ARG A 164       2.069  -1.172  -2.072  1.00 10.00      A   
ATOM   1548  CZ  ARG A 164       1.201  -2.501  -3.296  1.00 10.00      A   
ATOM   1549  NH1 ARG A 164       0.835  -3.768  -3.457  1.00 10.00      A   
ATOM   1550 HH11 ARG A 164       1.015  -4.475  -2.696  1.00 10.00      A   
ATOM   1551 HH12 ARG A 164       0.370  -4.073  -4.342  1.00 10.00      A   
ATOM   1552  NH2 ARG A 164       0.975  -1.622  -4.266  1.00 10.00      A   
ATOM   1553 HH21 ARG A 164       0.511  -1.926  -5.152  1.00 10.00      A   
ATOM   1554 HH22 ARG A 164       1.257  -0.623  -4.150  1.00 10.00      A   
ATOM   1555  C   ARG A 164       6.371  -2.317   0.480  1.00 10.00      A   
ATOM   1556  O   ARG A 164       5.736  -1.746   1.372  1.00 10.00      A   
ATOM   1557  N   GLU A 165       7.622  -2.001   0.148  1.00 10.00      A   
ATOM   1558  HN  GLU A 165       8.064  -2.536  -0.546  1.00 10.00      A   
ATOM   1559  CA  GLU A 165       8.365  -0.887   0.747  1.00 10.00      A   
ATOM   1560  CB  GLU A 165       7.765   0.458   0.313  1.00 10.00      A   
ATOM   1561  CG  GLU A 165       8.191   0.916  -1.075  1.00 10.00      A   
ATOM   1562  CD  GLU A 165       7.869  -0.100  -2.148  1.00 10.00      A   
ATOM   1563  OE1 GLU A 165       6.757  -0.045  -2.719  1.00 10.00      A   
ATOM   1564  OE2 GLU A 165       8.726  -0.966  -2.423  1.00 10.00      A   
ATOM   1565  C   GLU A 165       8.506  -0.958   2.270  1.00 10.00      A   
ATOM   1566  O   GLU A 165       8.694   0.067   2.922  1.00 10.00      A   
ATOM   1567  N   SER A 166       8.441  -2.154   2.830  1.00 10.00      A   
ATOM   1568  HN  SER A 166       8.301  -2.944   2.267  1.00 10.00      A   
ATOM   1569  CA  SER A 166       8.570  -2.321   4.269  1.00 10.00      A   
ATOM   1570  CB  SER A 166       7.629  -3.418   4.772  1.00 10.00      A   
ATOM   1571  OG  SER A 166       6.276  -2.987   4.721  1.00 10.00      A   
ATOM   1572  HG  SER A 166       5.822  -3.426   3.986  1.00 10.00      A   
ATOM   1573  C   SER A 166      10.017  -2.609   4.669  1.00 10.00      A   
ATOM   1574  O   SER A 166      10.727  -3.348   3.985  1.00 10.00      A   
ATOM   1575  N   ASP A 167      10.444  -2.003   5.773  1.00 10.00      A   
ATOM   1576  HN  ASP A 167       9.820  -1.430   6.272  1.00 10.00      A   
ATOM   1577  CA  ASP A 167      11.796  -2.178   6.279  1.00 10.00      A   
ATOM   1578  CB  ASP A 167      12.214  -0.972   7.129  1.00 10.00      A   
ATOM   1579  CG  ASP A 167      13.635  -1.083   7.645  1.00 10.00      A   
ATOM   1580  OD1 ASP A 167      14.578  -0.799   6.875  1.00 10.00      A   
ATOM   1581  OD2 ASP A 167      13.815  -1.447   8.826  1.00 10.00      A   
ATOM   1582  C   ASP A 167      11.887  -3.458   7.095  1.00 10.00      A   
ATOM   1583  O   ASP A 167      11.446  -3.514   8.244  1.00 10.00      A   
ATOM   1584  N   VAL A 168      12.424  -4.496   6.480  1.00 10.00      A   
ATOM   1585  HN  VAL A 168      12.729  -4.394   5.553  1.00 10.00      A   
ATOM   1586  CA  VAL A 168      12.570  -5.784   7.140  1.00 10.00      A   
ATOM   1587  CB  VAL A 168      12.322  -6.956   6.164  1.00 10.00      A   
ATOM   1588  CG1 VAL A 168      12.117  -8.256   6.929  1.00 10.00      A   
ATOM   1589  CG2 VAL A 168      11.136  -6.667   5.256  1.00 10.00      A   
ATOM   1590  C   VAL A 168      13.966  -5.926   7.733  1.00 10.00      A   
ATOM   1591  O   VAL A 168      14.963  -5.663   7.063  1.00 10.00      A   
ATOM   1592  N   ASP A 169      14.036  -6.323   8.993  1.00 10.00      A   
ATOM   1593  HN  ASP A 169      13.206  -6.495   9.492  1.00 10.00      A   
ATOM   1594  CA  ASP A 169      15.322  -6.512   9.649  1.00 10.00      A   
ATOM   1595  CB  ASP A 169      15.181  -6.429  11.171  1.00 10.00      A   
ATOM   1596  CG  ASP A 169      16.512  -6.263  11.879  1.00 10.00      A   
ATOM   1597  OD1 ASP A 169      17.536  -6.034  11.200  1.00 10.00      A   
ATOM   1598  OD2 ASP A 169      16.540  -6.345  13.123  1.00 10.00      A   
ATOM   1599  C   ASP A 169      15.910  -7.858   9.233  1.00 10.00      A   
ATOM   1600  O   ASP A 169      15.463  -8.913   9.692  1.00 10.00      A   
ATOM   1601  N   ASP A 170      16.890  -7.813   8.341  1.00 10.00      A   
ATOM   1602  HN  ASP A 170      17.191  -6.940   8.009  1.00 10.00      A   
ATOM   1603  CA  ASP A 170      17.531  -9.023   7.839  1.00 10.00      A   
ATOM   1604  CB  ASP A 170      18.453  -8.716   6.656  1.00 10.00      A   
ATOM   1605  CG  ASP A 170      17.707  -8.358   5.387  1.00 10.00      A   
ATOM   1606  OD1 ASP A 170      17.062  -9.248   4.796  1.00 10.00      A   
ATOM   1607  OD2 ASP A 170      17.779  -7.186   4.966  1.00 10.00      A   
ATOM   1608  C   ASP A 170      18.322  -9.744   8.921  1.00 10.00      A   
ATOM   1609  O   ASP A 170      19.288  -9.203   9.471  1.00 10.00      A   
ATOM   1610  N   VAL A 171      17.898 -10.961   9.227  1.00 10.00      A   
ATOM   1611  HN  VAL A 171      17.106 -11.314   8.769  1.00 10.00      A   
ATOM   1612  CA  VAL A 171      18.574 -11.792  10.216  1.00 10.00      A   
ATOM   1613  CB  VAL A 171      17.639 -12.222  11.372  1.00 10.00      A   
ATOM   1614  CG1 VAL A 171      18.395 -13.060  12.397  1.00 10.00      A   
ATOM   1615  CG2 VAL A 171      17.009 -11.009  12.041  1.00 10.00      A   
ATOM   1616  C   VAL A 171      19.108 -13.033   9.517  1.00 10.00      A   
ATOM   1617  O   VAL A 171      20.297 -13.342   9.594  1.00 10.00      A   
ATOM   1618  N   SER A 172      18.210 -13.729   8.830  1.00 10.00      A   
ATOM   1619  HN  SER A 172      17.275 -13.432   8.833  1.00 10.00      A   
ATOM   1620  CA  SER A 172      18.554 -14.923   8.078  1.00 10.00      A   
ATOM   1621  CB  SER A 172      18.549 -16.162   8.976  1.00 10.00      A   
ATOM   1622  OG  SER A 172      19.744 -16.227   9.738  1.00 10.00      A   
ATOM   1623  HG  SER A 172      20.487 -15.971   9.173  1.00 10.00      A   
ATOM   1624  C   SER A 172      17.595 -15.093   6.903  1.00 10.00      A   
ATOM   1625  O   SER A 172      16.383 -15.194   7.090  1.00 10.00      A   
ATOM   1626  N   GLY A 173      18.145 -15.121   5.693  1.00 10.00      A   
ATOM   1627  HN  GLY A 173      19.122 -15.035   5.610  1.00 10.00      A   
ATOM   1628  CA  GLY A 173      17.326 -15.257   4.495  1.00 10.00      A   
ATOM   1629  C   GLY A 173      16.782 -16.656   4.282  1.00 10.00      A   
ATOM   1630  O   GLY A 173      16.137 -16.932   3.270  1.00 10.00      A   
ATOM   1631  N   HIS A 174      17.015 -17.539   5.238  1.00 10.00      A   
ATOM   1632  HN  HIS A 174      17.518 -17.261   6.032  1.00 10.00      A   
ATOM   1633  CA  HIS A 174      16.545 -18.914   5.137  1.00 10.00      A   
ATOM   1634  CB  HIS A 174      17.491 -19.846   5.900  1.00 10.00      A   
ATOM   1635  CG  HIS A 174      17.595 -21.224   5.320  1.00 10.00      A   
ATOM   1636  ND1 HIS A 174      18.041 -21.430   4.034  1.00 10.00      A   
ATOM   1637  CD2 HIS A 174      17.293 -22.419   5.883  1.00 10.00      A   
ATOM   1638  CE1 HIS A 174      18.004 -22.734   3.841  1.00 10.00      A   
ATOM   1639  NE2 HIS A 174      17.556 -23.371   4.932  1.00 10.00      A   
ATOM   1640  HE2 HIS A 174      17.429 -24.339   5.029  1.00 10.00      A   
ATOM   1641  C   HIS A 174      15.112 -19.041   5.661  1.00 10.00      A   
ATOM   1642  O   HIS A 174      14.581 -20.140   5.808  1.00 10.00      A   
ATOM   1643  N   TRP A 175      14.482 -17.898   5.909  1.00 10.00      A   
ATOM   1644  HN  TRP A 175      14.950 -17.055   5.739  1.00 10.00      A   
ATOM   1645  CA  TRP A 175      13.120 -17.854   6.426  1.00 10.00      A   
ATOM   1646  CB  TRP A 175      12.756 -16.426   6.859  1.00 10.00      A   
ATOM   1647  CG  TRP A 175      12.635 -15.451   5.722  1.00 10.00      A   
ATOM   1648  CD1 TRP A 175      13.642 -14.738   5.141  1.00 10.00      A   
ATOM   1649  CD2 TRP A 175      11.433 -15.076   5.033  1.00 10.00      A   
ATOM   1650  NE1 TRP A 175      13.148 -13.963   4.123  1.00 10.00      A   
ATOM   1651  HE1 TRP A 175      13.680 -13.366   3.552  1.00 10.00      A   
ATOM   1652  CE2 TRP A 175      11.792 -14.147   4.042  1.00 10.00      A   
ATOM   1653  CE3 TRP A 175      10.090 -15.442   5.156  1.00 10.00      A   
ATOM   1654  CZ2 TRP A 175      10.857 -13.580   3.179  1.00 10.00      A   
ATOM   1655  CZ3 TRP A 175       9.163 -14.875   4.301  1.00 10.00      A   
ATOM   1656  CH2 TRP A 175       9.552 -13.954   3.325  1.00 10.00      A   
ATOM   1657  C   TRP A 175      12.107 -18.374   5.408  1.00 10.00      A   
ATOM   1658  O   TRP A 175      11.011 -18.796   5.776  1.00 10.00      A   
ATOM   1659  N   LEU A 176      12.476 -18.345   4.133  1.00 10.00      A   
ATOM   1660  HN  LEU A 176      13.368 -18.016   3.901  1.00 10.00      A   
ATOM   1661  CA  LEU A 176      11.590 -18.808   3.071  1.00 10.00      A   
ATOM   1662  CB  LEU A 176      12.080 -18.306   1.708  1.00 10.00      A   
ATOM   1663  CG  LEU A 176      11.110 -18.462   0.533  1.00 10.00      A   
ATOM   1664  CD1 LEU A 176       9.967 -17.465   0.637  1.00 10.00      A   
ATOM   1665  CD2 LEU A 176      11.843 -18.312  -0.791  1.00 10.00      A   
ATOM   1666  C   LEU A 176      11.500 -20.332   3.073  1.00 10.00      A   
ATOM   1667  O   LEU A 176      10.524 -20.920   2.598  1.00 10.00      A   
ATOM   1668  N   SER A 177      12.512 -20.967   3.641  1.00 10.00      A   
ATOM   1669  HN  SER A 177      13.251 -20.447   4.021  1.00 10.00      A   
ATOM   1670  CA  SER A 177      12.565 -22.417   3.709  1.00 10.00      A   
ATOM   1671  CB  SER A 177      14.017 -22.863   3.896  1.00 10.00      A   
ATOM   1672  OG  SER A 177      14.910 -21.929   3.298  1.00 10.00      A   
ATOM   1673  HG  SER A 177      15.791 -22.040   3.679  1.00 10.00      A   
ATOM   1674  C   SER A 177      11.692 -22.950   4.848  1.00 10.00      A   
ATOM   1675  O   SER A 177      11.721 -24.141   5.158  1.00 10.00      A   
ATOM   1676  N   HIS A 178      10.915 -22.064   5.465  1.00 10.00      A   
ATOM   1677  HN  HIS A 178      10.926 -21.128   5.168  1.00 10.00      A   
ATOM   1678  CA  HIS A 178      10.041 -22.450   6.570  1.00 10.00      A   
ATOM   1679  CB  HIS A 178      10.050 -21.388   7.675  1.00 10.00      A   
ATOM   1680  CG  HIS A 178      11.300 -21.378   8.505  1.00 10.00      A   
ATOM   1681  ND1 HIS A 178      11.268 -21.636   9.855  1.00 10.00      A   
ATOM   1682  CD2 HIS A 178      12.582 -21.134   8.132  1.00 10.00      A   
ATOM   1683  CE1 HIS A 178      12.519 -21.544  10.274  1.00 10.00      A   
ATOM   1684  NE2 HIS A 178      13.346 -21.244   9.266  1.00 10.00      A   
ATOM   1685  HE2 HIS A 178      14.331 -21.134   9.324  1.00 10.00      A   
ATOM   1686  C   HIS A 178       8.614 -22.706   6.088  1.00 10.00      A   
ATOM   1687  O   HIS A 178       7.702 -22.925   6.889  1.00 10.00      A   
ATOM   1688  N   PHE A 179       8.430 -22.673   4.774  1.00 10.00      A   
ATOM   1689  HN  PHE A 179       9.195 -22.487   4.189  1.00 10.00      A   
ATOM   1690  CA  PHE A 179       7.123 -22.915   4.179  1.00 10.00      A   
ATOM   1691  CB  PHE A 179       7.035 -22.285   2.785  1.00 10.00      A   
ATOM   1692  CG  PHE A 179       6.618 -20.839   2.783  1.00 10.00      A   
ATOM   1693  CD1 PHE A 179       7.547 -19.832   2.982  1.00 10.00      A   
ATOM   1694  CD2 PHE A 179       5.294 -20.487   2.573  1.00 10.00      A   
ATOM   1695  CE1 PHE A 179       7.166 -18.502   2.970  1.00 10.00      A   
ATOM   1696  CE2 PHE A 179       4.905 -19.158   2.561  1.00 10.00      A   
ATOM   1697  CZ  PHE A 179       5.843 -18.164   2.759  1.00 10.00      A   
ATOM   1698  C   PHE A 179       6.851 -24.414   4.087  1.00 10.00      A   
ATOM   1699  O   PHE A 179       7.650 -25.162   3.517  1.00 10.00      A   
ATOM   1700  N   PRO A 180       5.727 -24.873   4.657  1.00 10.00      A   
ATOM   1701  CA  PRO A 180       5.346 -26.289   4.635  1.00 10.00      A   
ATOM   1702  CB  PRO A 180       4.029 -26.327   5.420  1.00 10.00      A   
ATOM   1703  CG  PRO A 180       3.526 -24.923   5.401  1.00 10.00      A   
ATOM   1704  CD  PRO A 180       4.742 -24.048   5.378  1.00 10.00      A   
ATOM   1705  C   PRO A 180       5.133 -26.799   3.210  1.00 10.00      A   
ATOM   1706  O   PRO A 180       4.671 -26.062   2.334  1.00 10.00      A   
ATOM   1707  N   ASP A 181       5.465 -28.065   2.989  1.00 10.00      A   
ATOM   1708  HN  ASP A 181       5.810 -28.603   3.736  1.00 10.00      A   
ATOM   1709  CA  ASP A 181       5.324 -28.682   1.669  1.00 10.00      A   
ATOM   1710  CB  ASP A 181       6.014 -30.048   1.629  1.00 10.00      A   
ATOM   1711  CG  ASP A 181       6.813 -30.264   0.355  1.00 10.00      A   
ATOM   1712  OD1 ASP A 181       7.839 -29.580   0.173  1.00 10.00      A   
ATOM   1713  OD2 ASP A 181       6.431 -31.130  -0.463  1.00 10.00      A   
ATOM   1714  C   ASP A 181       3.853 -28.829   1.295  1.00 10.00      A   
ATOM   1715  O   ASP A 181       3.501 -28.932   0.121  1.00 10.00      A   
ATOM   1716  N   THR A 182       2.998 -28.823   2.308  1.00 10.00      A   
ATOM   1717  HN  THR A 182       3.344 -28.744   3.223  1.00 10.00      A   
ATOM   1718  CA  THR A 182       1.562 -28.946   2.113  1.00 10.00      A   
ATOM   1719  CB  THR A 182       0.907 -29.494   3.394  1.00 10.00      A   
ATOM   1720  OG1 THR A 182       1.695 -29.101   4.531  1.00 10.00      A   
ATOM   1721  HG1 THR A 182       1.367 -28.258   4.870  1.00 10.00      A   
ATOM   1722  CG2 THR A 182       0.825 -31.010   3.340  1.00 10.00      A   
ATOM   1723  C   THR A 182       0.934 -27.595   1.759  1.00 10.00      A   
ATOM   1724  O   THR A 182      -0.264 -27.505   1.492  1.00 10.00      A   
ATOM   1725  N   TYR A 183       1.755 -26.554   1.756  1.00 10.00      A   
ATOM   1726  HN  TYR A 183       2.702 -26.699   1.954  1.00 10.00      A   
ATOM   1727  CA  TYR A 183       1.301 -25.208   1.442  1.00 10.00      A   
ATOM   1728  CB  TYR A 183       2.196 -24.179   2.145  1.00 10.00      A   
ATOM   1729  CG  TYR A 183       1.866 -22.738   1.840  1.00 10.00      A   
ATOM   1730  CD1 TYR A 183       0.938 -22.042   2.601  1.00 10.00      A   
ATOM   1731  CD2 TYR A 183       2.487 -22.070   0.791  1.00 10.00      A   
ATOM   1732  CE1 TYR A 183       0.632 -20.723   2.325  1.00 10.00      A   
ATOM   1733  CE2 TYR A 183       2.187 -20.750   0.508  1.00 10.00      A   
ATOM   1734  CZ  TYR A 183       1.259 -20.081   1.277  1.00 10.00      A   
ATOM   1735  OH  TYR A 183       0.959 -18.768   0.994  1.00 10.00      A   
ATOM   1736  HH  TYR A 183      -0.001 -18.656   0.974  1.00 10.00      A   
ATOM   1737  C   TYR A 183       1.308 -24.988  -0.066  1.00 10.00      A   
ATOM   1738  O   TYR A 183       2.372 -24.933  -0.689  1.00 10.00      A   
ATOM   1739  N   THR A 184       0.121 -24.877  -0.651  1.00 10.00      A   
ATOM   1740  HN  THR A 184      -0.693 -24.949  -0.106  1.00 10.00      A   
ATOM   1741  CA  THR A 184      -0.011 -24.672  -2.086  1.00 10.00      A   
ATOM   1742  CB  THR A 184      -0.509 -25.964  -2.768  1.00 10.00      A   
ATOM   1743  OG1 THR A 184      -1.686 -26.436  -2.097  1.00 10.00      A   
ATOM   1744  HG1 THR A 184      -2.249 -26.895  -2.733  1.00 10.00      A   
ATOM   1745  CG2 THR A 184       0.557 -27.049  -2.717  1.00 10.00      A   
ATOM   1746  C   THR A 184      -0.999 -23.542  -2.387  1.00 10.00      A   
ATOM   1747  O   THR A 184      -1.544 -23.448  -3.489  1.00 10.00      A   
ATOM   1748  N   SER A 185      -1.218 -22.675  -1.409  1.00 10.00      A   
ATOM   1749  HN  SER A 185      -0.741 -22.780  -0.558  1.00 10.00      A   
ATOM   1750  CA  SER A 185      -2.163 -21.573  -1.566  1.00 10.00      A   
ATOM   1751  CB  SER A 185      -3.027 -21.452  -0.308  1.00 10.00      A   
ATOM   1752  OG  SER A 185      -2.238 -21.613   0.863  1.00 10.00      A   
ATOM   1753  HG  SER A 185      -2.034 -20.740   1.223  1.00 10.00      A   
ATOM   1754  C   SER A 185      -1.480 -20.240  -1.880  1.00 10.00      A   
ATOM   1755  O   SER A 185      -2.067 -19.179  -1.676  1.00 10.00      A   
ATOM   1756  N   LEU A 186      -0.258 -20.292  -2.388  1.00 10.00      A   
ATOM   1757  HN  LEU A 186       0.155 -21.163  -2.555  1.00 10.00      A   
ATOM   1758  CA  LEU A 186       0.471 -19.071  -2.718  1.00 10.00      A   
ATOM   1759  CB  LEU A 186       1.966 -19.348  -2.874  1.00 10.00      A   
ATOM   1760  CG  LEU A 186       2.877 -18.121  -2.982  1.00 10.00      A   
ATOM   1761  CD1 LEU A 186       2.806 -17.283  -1.715  1.00 10.00      A   
ATOM   1762  CD2 LEU A 186       4.311 -18.537  -3.274  1.00 10.00      A   
ATOM   1763  C   LEU A 186      -0.093 -18.421  -3.981  1.00 10.00      A   
ATOM   1764  O   LEU A 186      -0.065 -19.010  -5.059  1.00 10.00      A   
ATOM   1765  N   VAL A 187      -0.622 -17.214  -3.830  1.00 10.00      A   
ATOM   1766  HN  VAL A 187      -0.633 -16.805  -2.934  1.00 10.00      A   
ATOM   1767  CA  VAL A 187      -1.204 -16.483  -4.948  1.00 10.00      A   
ATOM   1768  CB  VAL A 187      -2.667 -16.083  -4.651  1.00 10.00      A   
ATOM   1769  CG1 VAL A 187      -3.311 -15.442  -5.871  1.00 10.00      A   
ATOM   1770  CG2 VAL A 187      -3.471 -17.286  -4.184  1.00 10.00      A   
ATOM   1771  C   VAL A 187      -0.406 -15.222  -5.259  1.00 10.00      A   
ATOM   1772  O   VAL A 187      -0.142 -14.910  -6.422  1.00 10.00      A   
ATOM   1773  N   SER A 188      -0.032 -14.500  -4.219  1.00 10.00      A   
ATOM   1774  HN  SER A 188      -0.262 -14.808  -3.315  1.00 10.00      A   
ATOM   1775  CA  SER A 188       0.719 -13.266  -4.382  1.00 10.00      A   
ATOM   1776  CB  SER A 188      -0.214 -12.061  -4.226  1.00 10.00      A   
ATOM   1777  OG  SER A 188       0.451 -10.847  -4.519  1.00 10.00      A   
ATOM   1778  HG  SER A 188      -0.197 -10.173  -4.753  1.00 10.00      A   
ATOM   1779  C   SER A 188       1.864 -13.194  -3.378  1.00 10.00      A   
ATOM   1780  O   SER A 188       1.662 -13.388  -2.175  1.00 10.00      A   
ATOM   1781  N   LEU A 189       3.063 -12.926  -3.876  1.00 10.00      A   
ATOM   1782  HN  LEU A 189       3.160 -12.784  -4.846  1.00 10.00      A   
ATOM   1783  CA  LEU A 189       4.240 -12.833  -3.029  1.00 10.00      A   
ATOM   1784  CB  LEU A 189       5.020 -14.150  -3.058  1.00 10.00      A   
ATOM   1785  CG  LEU A 189       6.139 -14.289  -2.027  1.00 10.00      A   
ATOM   1786  CD1 LEU A 189       5.576 -14.708  -0.678  1.00 10.00      A   
ATOM   1787  CD2 LEU A 189       7.192 -15.273  -2.506  1.00 10.00      A   
ATOM   1788  C   LEU A 189       5.143 -11.687  -3.479  1.00 10.00      A   
ATOM   1789  O   LEU A 189       5.669 -11.697  -4.596  1.00 10.00      A   
ATOM   1790  N   ASN A 190       5.297 -10.697  -2.613  1.00 10.00      A   
ATOM   1791  HN  ASN A 190       4.823 -10.738  -1.754  1.00 10.00      A   
ATOM   1792  CA  ASN A 190       6.146  -9.545  -2.900  1.00 10.00      A   
ATOM   1793  CB  ASN A 190       5.321  -8.256  -2.962  1.00 10.00      A   
ATOM   1794  CG  ASN A 190       6.187  -7.016  -3.108  1.00 10.00      A   
ATOM   1795  OD1 ASN A 190       7.242  -7.047  -3.747  1.00 10.00      A   
ATOM   1796  ND2 ASN A 190       5.747  -5.915  -2.517  1.00 10.00      A   
ATOM   1797 HD21 ASN A 190       4.889  -5.961  -2.022  1.00 10.00      A   
ATOM   1798 HD22 ASN A 190       6.291  -5.101  -2.586  1.00 10.00      A   
ATOM   1799  C   ASN A 190       7.229  -9.406  -1.838  1.00 10.00      A   
ATOM   1800  O   ASN A 190       6.946  -9.039  -0.693  1.00 10.00      A   
ATOM   1801  N   ILE A 191       8.463  -9.698  -2.220  1.00 10.00      A   
ATOM   1802  HN  ILE A 191       8.621  -9.988  -3.150  1.00 10.00      A   
ATOM   1803  CA  ILE A 191       9.594  -9.607  -1.304  1.00 10.00      A   
ATOM   1804  CB  ILE A 191      10.150 -11.000  -0.932  1.00 10.00      A   
ATOM   1805  CG1 ILE A 191      10.226 -11.906  -2.166  1.00 10.00      A   
ATOM   1806  CG2 ILE A 191       9.315 -11.641   0.168  1.00 10.00      A   
ATOM   1807  CD1 ILE A 191      10.837 -13.261  -1.894  1.00 10.00      A   
ATOM   1808  C   ILE A 191      10.712  -8.767  -1.911  1.00 10.00      A   
ATOM   1809  O   ILE A 191      11.889  -9.026  -1.677  1.00 10.00      A   
ATOM   1810  N   SER A 192      10.334  -7.738  -2.663  1.00 10.00      A   
ATOM   1811  HN  SER A 192       9.376  -7.561  -2.778  1.00 10.00      A   
ATOM   1812  CA  SER A 192      11.305  -6.866  -3.325  1.00 10.00      A   
ATOM   1813  CB  SER A 192      10.650  -6.139  -4.503  1.00 10.00      A   
ATOM   1814  OG  SER A 192       9.423  -5.534  -4.113  1.00 10.00      A   
ATOM   1815  HG  SER A 192       8.693  -6.159  -4.246  1.00 10.00      A   
ATOM   1816  C   SER A 192      11.969  -5.866  -2.370  1.00 10.00      A   
ATOM   1817  O   SER A 192      12.681  -4.959  -2.803  1.00 10.00      A   
ATOM   1818  N   CYS A 193      11.759  -6.045  -1.075  1.00 10.00      A   
ATOM   1819  HN  CYS A 193      11.203  -6.793  -0.779  1.00 10.00      A   
ATOM   1820  CA  CYS A 193      12.339  -5.153  -0.083  1.00 10.00      A   
ATOM   1821  CB  CYS A 193      11.235  -4.503   0.752  1.00 10.00      A   
ATOM   1822  SG  CYS A 193       9.904  -5.635   1.212  1.00 10.00      A   
ATOM   1823  HG  CYS A 193       8.762  -4.952   1.252  1.00 10.00      A   
ATOM   1824  C   CYS A 193      13.340  -5.881   0.814  1.00 10.00      A   
ATOM   1825  O   CYS A 193      13.800  -5.337   1.812  1.00 10.00      A   
ATOM   1826  N   LEU A 194      13.676  -7.115   0.454  1.00 10.00      A   
ATOM   1827  HN  LEU A 194      13.285  -7.503  -0.356  1.00 10.00      A   
ATOM   1828  CA  LEU A 194      14.624  -7.904   1.234  1.00 10.00      A   
ATOM   1829  CB  LEU A 194      14.314  -9.396   1.088  1.00 10.00      A   
ATOM   1830  CG  LEU A 194      13.207  -9.962   1.974  1.00 10.00      A   
ATOM   1831  CD1 LEU A 194      12.926 -11.408   1.605  1.00 10.00      A   
ATOM   1832  CD2 LEU A 194      13.587  -9.846   3.441  1.00 10.00      A   
ATOM   1833  C   LEU A 194      16.046  -7.647   0.757  1.00 10.00      A   
ATOM   1834  O   LEU A 194      16.268  -7.387  -0.426  1.00 10.00      A   
ATOM   1835  N   ALA A 195      17.008  -7.731   1.665  1.00 10.00      A   
ATOM   1836  HN  ALA A 195      16.780  -7.935   2.597  1.00 10.00      A   
ATOM   1837  CA  ALA A 195      18.404  -7.517   1.309  1.00 10.00      A   
ATOM   1838  CB  ALA A 195      19.020  -6.420   2.161  1.00 10.00      A   
ATOM   1839  C   ALA A 195      19.202  -8.811   1.423  1.00 10.00      A   
ATOM   1840  O   ALA A 195      20.363  -8.881   1.014  1.00 10.00      A   
ATOM   1841  N   SER A 196      18.576  -9.838   1.977  1.00 10.00      A   
ATOM   1842  HN  SER A 196      17.657  -9.723   2.295  1.00 10.00      A   
ATOM   1843  CA  SER A 196      19.219 -11.134   2.138  1.00 10.00      A   
ATOM   1844  CB  SER A 196      18.758 -11.784   3.448  1.00 10.00      A   
ATOM   1845  OG  SER A 196      17.373 -11.574   3.660  1.00 10.00      A   
ATOM   1846  HG  SER A 196      17.247 -10.751   4.165  1.00 10.00      A   
ATOM   1847  C   SER A 196      18.897 -12.044   0.955  1.00 10.00      A   
ATOM   1848  O   SER A 196      17.976 -11.761   0.178  1.00 10.00      A   
ATOM   1849  N   GLU A 197      19.657 -13.126   0.810  1.00 10.00      A   
ATOM   1850  HN  GLU A 197      20.390 -13.286   1.443  1.00 10.00      A   
ATOM   1851  CA  GLU A 197      19.438 -14.073  -0.272  1.00 10.00      A   
ATOM   1852  CB  GLU A 197      20.763 -14.663  -0.757  1.00 10.00      A   
ATOM   1853  CG  GLU A 197      20.824 -14.858  -2.262  1.00 10.00      A   
ATOM   1854  CD  GLU A 197      21.631 -16.069  -2.674  1.00 10.00      A   
ATOM   1855  OE1 GLU A 197      21.092 -16.909  -3.426  1.00 10.00      A   
ATOM   1856  OE2 GLU A 197      22.805 -16.177  -2.264  1.00 10.00      A   
ATOM   1857  C   GLU A 197      18.516 -15.196   0.180  1.00 10.00      A   
ATOM   1858  O   GLU A 197      18.667 -15.730   1.277  1.00 10.00      A   
ATOM   1859  N   VAL A 198      17.564 -15.550  -0.668  1.00 10.00      A   
ATOM   1860  HN  VAL A 198      17.494 -15.088  -1.528  1.00 10.00      A   
ATOM   1861  CA  VAL A 198      16.627 -16.620  -0.360  1.00 10.00      A   
ATOM   1862  CB  VAL A 198      15.184 -16.270  -0.788  1.00 10.00      A   
ATOM   1863  CG1 VAL A 198      14.598 -15.200   0.119  1.00 10.00      A   
ATOM   1864  CG2 VAL A 198      15.137 -15.827  -2.245  1.00 10.00      A   
ATOM   1865  C   VAL A 198      17.060 -17.914  -1.038  1.00 10.00      A   
ATOM   1866  O   VAL A 198      17.689 -17.890  -2.096  1.00 10.00      A   
ATOM   1867  N   SER A 199      16.731 -19.039  -0.423  1.00 10.00      A   
ATOM   1868  HN  SER A 199      16.233 -18.994   0.421  1.00 10.00      A   
ATOM   1869  CA  SER A 199      17.088 -20.339  -0.961  1.00 10.00      A   
ATOM   1870  CB  SER A 199      16.774 -21.438   0.059  1.00 10.00      A   
ATOM   1871  OG  SER A 199      17.268 -22.697  -0.372  1.00 10.00      A   
ATOM   1872  HG  SER A 199      18.023 -22.945   0.179  1.00 10.00      A   
ATOM   1873  C   SER A 199      16.348 -20.610  -2.263  1.00 10.00      A   
ATOM   1874  O   SER A 199      15.123 -20.760  -2.270  1.00 10.00      A   
ATOM   1875  N   PHE A 200      17.096 -20.668  -3.361  1.00 10.00      A   
ATOM   1876  HN  PHE A 200      18.065 -20.523  -3.287  1.00 10.00      A   
ATOM   1877  CA  PHE A 200      16.512 -20.930  -4.672  1.00 10.00      A   
ATOM   1878  CB  PHE A 200      17.587 -20.892  -5.766  1.00 10.00      A   
ATOM   1879  CG  PHE A 200      17.057 -21.110  -7.158  1.00 10.00      A   
ATOM   1880  CD1 PHE A 200      16.445 -20.079  -7.854  1.00 10.00      A   
ATOM   1881  CD2 PHE A 200      17.168 -22.348  -7.768  1.00 10.00      A   
ATOM   1882  CE1 PHE A 200      15.953 -20.280  -9.128  1.00 10.00      A   
ATOM   1883  CE2 PHE A 200      16.680 -22.555  -9.042  1.00 10.00      A   
ATOM   1884  CZ  PHE A 200      16.071 -21.520  -9.724  1.00 10.00      A   
ATOM   1885  C   PHE A 200      15.807 -22.281  -4.669  1.00 10.00      A   
ATOM   1886  O   PHE A 200      14.766 -22.453  -5.298  1.00 10.00      A   
ATOM   1887  N   SER A 201      16.374 -23.220  -3.931  1.00 10.00      A   
ATOM   1888  HN  SER A 201      17.200 -23.009  -3.442  1.00 10.00      A   
ATOM   1889  CA  SER A 201      15.822 -24.558  -3.820  1.00 10.00      A   
ATOM   1890  CB  SER A 201      16.718 -25.382  -2.899  1.00 10.00      A   
ATOM   1891  OG  SER A 201      17.836 -24.609  -2.486  1.00 10.00      A   
ATOM   1892  HG  SER A 201      17.686 -24.283  -1.590  1.00 10.00      A   
ATOM   1893  C   SER A 201      14.392 -24.508  -3.278  1.00 10.00      A   
ATOM   1894  O   SER A 201      13.497 -25.178  -3.793  1.00 10.00      A   
ATOM   1895  N   ALA A 202      14.184 -23.682  -2.258  1.00 10.00      A   
ATOM   1896  HN  ALA A 202      14.937 -23.160  -1.906  1.00 10.00      A   
ATOM   1897  CA  ALA A 202      12.869 -23.525  -1.649  1.00 10.00      A   
ATOM   1898  CB  ALA A 202      13.006 -22.967  -0.240  1.00 10.00      A   
ATOM   1899  C   ALA A 202      11.988 -22.615  -2.500  1.00 10.00      A   
ATOM   1900  O   ALA A 202      10.790 -22.858  -2.649  1.00 10.00      A   
ATOM   1901  N   LEU A 203      12.595 -21.570  -3.053  1.00 10.00      A   
ATOM   1902  HN  LEU A 203      13.551 -21.426  -2.879  1.00 10.00      A   
ATOM   1903  CA  LEU A 203      11.885 -20.616  -3.898  1.00 10.00      A   
ATOM   1904  CB  LEU A 203      12.848 -19.520  -4.369  1.00 10.00      A   
ATOM   1905  CG  LEU A 203      12.241 -18.361  -5.165  1.00 10.00      A   
ATOM   1906  CD1 LEU A 203      11.189 -17.636  -4.340  1.00 10.00      A   
ATOM   1907  CD2 LEU A 203      13.331 -17.396  -5.606  1.00 10.00      A   
ATOM   1908  C   LEU A 203      11.264 -21.323  -5.098  1.00 10.00      A   
ATOM   1909  O   LEU A 203      10.088 -21.130  -5.408  1.00 10.00      A   
ATOM   1910  N   GLU A 204      12.058 -22.156  -5.757  1.00 10.00      A   
ATOM   1911  HN  GLU A 204      12.991 -22.271  -5.459  1.00 10.00      A   
ATOM   1912  CA  GLU A 204      11.586 -22.901  -6.914  1.00 10.00      A   
ATOM   1913  CB  GLU A 204      12.762 -23.597  -7.606  1.00 10.00      A   
ATOM   1914  CG  GLU A 204      12.406 -24.320  -8.896  1.00 10.00      A   
ATOM   1915  CD  GLU A 204      13.533 -25.197  -9.397  1.00 10.00      A   
ATOM   1916  OE1 GLU A 204      14.029 -26.036  -8.617  1.00 10.00      A   
ATOM   1917  OE2 GLU A 204      13.916 -25.064 -10.577  1.00 10.00      A   
ATOM   1918  C   GLU A 204      10.531 -23.926  -6.493  1.00 10.00      A   
ATOM   1919  O   GLU A 204       9.499 -24.081  -7.150  1.00 10.00      A   
ATOM   1920  N   ARG A 205      10.788 -24.597  -5.374  1.00 10.00      A   
ATOM   1921  HN  ARG A 205      11.618 -24.409  -4.887  1.00 10.00      A   
ATOM   1922  CA  ARG A 205       9.876 -25.612  -4.852  1.00 10.00      A   
ATOM   1923  CB  ARG A 205      10.476 -26.268  -3.603  1.00 10.00      A   
ATOM   1924  CG  ARG A 205       9.839 -27.595  -3.220  1.00 10.00      A   
ATOM   1925  CD  ARG A 205      10.525 -28.213  -2.007  1.00 10.00      A   
ATOM   1926  NE  ARG A 205      11.954 -28.433  -2.236  1.00 10.00      A   
ATOM   1927  HE  ARG A 205      12.262 -28.440  -3.170  1.00 10.00      A   
ATOM   1928  CZ  ARG A 205      12.848 -28.647  -1.270  1.00 10.00      A   
ATOM   1929  NH1 ARG A 205      12.471 -28.680   0.001  1.00 10.00      A   
ATOM   1930 HH11 ARG A 205      13.178 -28.852   0.752  1.00 10.00      A   
ATOM   1931 HH12 ARG A 205      11.468 -28.542   0.259  1.00 10.00      A   
ATOM   1932  NH2 ARG A 205      14.125 -28.836  -1.580  1.00 10.00      A   
ATOM   1933 HH21 ARG A 205      14.828 -29.001  -0.826  1.00 10.00      A   
ATOM   1934 HH22 ARG A 205      14.435 -28.820  -2.579  1.00 10.00      A   
ATOM   1935  C   ARG A 205       8.506 -25.016  -4.530  1.00 10.00      A   
ATOM   1936  O   ARG A 205       7.472 -25.634  -4.791  1.00 10.00      A   
ATOM   1937  N   LEU A 206       8.515 -23.810  -3.979  1.00 10.00      A   
ATOM   1938  HN  LEU A 206       9.378 -23.373  -3.804  1.00 10.00      A   
ATOM   1939  CA  LEU A 206       7.290 -23.114  -3.616  1.00 10.00      A   
ATOM   1940  CB  LEU A 206       7.617 -21.849  -2.825  1.00 10.00      A   
ATOM   1941  CG  LEU A 206       7.515 -21.963  -1.308  1.00 10.00      A   
ATOM   1942  CD1 LEU A 206       8.155 -20.753  -0.647  1.00 10.00      A   
ATOM   1943  CD2 LEU A 206       6.059 -22.098  -0.888  1.00 10.00      A   
ATOM   1944  C   LEU A 206       6.460 -22.754  -4.842  1.00 10.00      A   
ATOM   1945  O   LEU A 206       5.301 -23.145  -4.949  1.00 10.00      A   
ATOM   1946  N   VAL A 207       7.065 -22.014  -5.765  1.00 10.00      A   
ATOM   1947  HN  VAL A 207       8.001 -21.745  -5.622  1.00 10.00      A   
ATOM   1948  CA  VAL A 207       6.382 -21.580  -6.987  1.00 10.00      A   
ATOM   1949  CB  VAL A 207       7.320 -20.744  -7.888  1.00 10.00      A   
ATOM   1950  CG1 VAL A 207       6.646 -20.377  -9.205  1.00 10.00      A   
ATOM   1951  CG2 VAL A 207       7.780 -19.490  -7.158  1.00 10.00      A   
ATOM   1952  C   VAL A 207       5.825 -22.757  -7.790  1.00 10.00      A   
ATOM   1953  O   VAL A 207       4.675 -22.733  -8.226  1.00 10.00      A   
ATOM   1954  N   THR A 208       6.637 -23.789  -7.962  1.00 10.00      A   
ATOM   1955  HN  THR A 208       7.537 -23.763  -7.568  1.00 10.00      A   
ATOM   1956  CA  THR A 208       6.233 -24.963  -8.733  1.00 10.00      A   
ATOM   1957  CB  THR A 208       7.400 -25.960  -8.893  1.00 10.00      A   
ATOM   1958  OG1 THR A 208       8.577 -25.245  -9.294  1.00 10.00      A   
ATOM   1959  HG1 THR A 208       9.001 -24.861  -8.516  1.00 10.00      A   
ATOM   1960  CG2 THR A 208       7.075 -26.998  -9.957  1.00 10.00      A   
ATOM   1961  C   THR A 208       5.015 -25.679  -8.138  1.00 10.00      A   
ATOM   1962  O   THR A 208       4.208 -26.249  -8.872  1.00 10.00      A   
ATOM   1963  N   ARG A 209       4.867 -25.637  -6.816  1.00 10.00      A   
ATOM   1964  HN  ARG A 209       5.519 -25.148  -6.268  1.00 10.00      A   
ATOM   1965  CA  ARG A 209       3.739 -26.305  -6.177  1.00 10.00      A   
ATOM   1966  CB  ARG A 209       4.137 -27.002  -4.872  1.00 10.00      A   
ATOM   1967  CG  ARG A 209       4.404 -26.079  -3.694  1.00 10.00      A   
ATOM   1968  CD  ARG A 209       4.609 -26.888  -2.425  1.00 10.00      A   
ATOM   1969  NE  ARG A 209       5.034 -26.069  -1.291  1.00 10.00      A   
ATOM   1970  HE  ARG A 209       4.369 -25.448  -0.908  1.00 10.00      A   
ATOM   1971  CZ  ARG A 209       6.251 -26.124  -0.753  1.00 10.00      A   
ATOM   1972  NH1 ARG A 209       7.161 -26.953  -1.251  1.00 10.00      A   
ATOM   1973 HH11 ARG A 209       6.929 -27.568  -2.062  1.00 10.00      A   
ATOM   1974 HH12 ARG A 209       8.114 -26.994  -0.828  1.00 10.00      A   
ATOM   1975  NH2 ARG A 209       6.555 -25.378   0.303  1.00 10.00      A   
ATOM   1976 HH21 ARG A 209       5.840 -24.748   0.720  1.00 10.00      A   
ATOM   1977 HH22 ARG A 209       7.507 -25.426   0.725  1.00 10.00      A   
ATOM   1978  C   ARG A 209       2.535 -25.386  -5.986  1.00 10.00      A   
ATOM   1979  O   ARG A 209       1.505 -25.806  -5.459  1.00 10.00      A   
ATOM   1980  N   CYS A 210       2.655 -24.142  -6.427  1.00 10.00      A   
ATOM   1981  HN  CYS A 210       3.497 -23.858  -6.849  1.00 10.00      A   
ATOM   1982  CA  CYS A 210       1.563 -23.185  -6.304  1.00 10.00      A   
ATOM   1983  CB  CYS A 210       1.957 -22.035  -5.376  1.00 10.00      A   
ATOM   1984  SG  CYS A 210       2.598 -22.567  -3.771  1.00 10.00      A   
ATOM   1985  HG  CYS A 210       3.855 -22.953  -3.955  1.00 10.00      A   
ATOM   1986  C   CYS A 210       1.153 -22.657  -7.674  1.00 10.00      A   
ATOM   1987  O   CYS A 210       1.647 -21.627  -8.127  1.00 10.00      A   
ATOM   1988  N   PRO A 211       0.232 -23.358  -8.355  1.00 10.00      A   
ATOM   1989  CA  PRO A 211      -0.232 -22.969  -9.690  1.00 10.00      A   
ATOM   1990  CB  PRO A 211      -0.954 -24.226 -10.185  1.00 10.00      A   
ATOM   1991  CG  PRO A 211      -1.450 -24.881  -8.944  1.00 10.00      A   
ATOM   1992  CD  PRO A 211      -0.426 -24.592  -7.878  1.00 10.00      A   
ATOM   1993  C   PRO A 211      -1.196 -21.787  -9.656  1.00 10.00      A   
ATOM   1994  O   PRO A 211      -1.648 -21.309 -10.697  1.00 10.00      A   
ATOM   1995  N   ASN A 212      -1.511 -21.320  -8.456  1.00 10.00      A   
ATOM   1996  HN  ASN A 212      -1.115 -21.740  -7.665  1.00 10.00      A   
ATOM   1997  CA  ASN A 212      -2.427 -20.196  -8.287  1.00 10.00      A   
ATOM   1998  CB  ASN A 212      -3.341 -20.414  -7.076  1.00 10.00      A   
ATOM   1999  CG  ASN A 212      -4.683 -19.708  -7.212  1.00 10.00      A   
ATOM   2000  OD1 ASN A 212      -5.227 -19.583  -8.312  1.00 10.00      A   
ATOM   2001  ND2 ASN A 212      -5.225 -19.247  -6.095  1.00 10.00      A   
ATOM   2002 HD21 ASN A 212      -4.740 -19.381  -5.257  1.00 10.00      A   
ATOM   2003 HD22 ASN A 212      -6.089 -18.789  -6.152  1.00 10.00      A   
ATOM   2004  C   ASN A 212      -1.658 -18.892  -8.135  1.00 10.00      A   
ATOM   2005  O   ASN A 212      -2.242 -17.832  -7.911  1.00 10.00      A   
ATOM   2006  N   LEU A 213      -0.339 -18.979  -8.253  1.00 10.00      A   
ATOM   2007  HN  LEU A 213       0.067 -19.855  -8.424  1.00 10.00      A   
ATOM   2008  CA  LEU A 213       0.518 -17.811  -8.136  1.00 10.00      A   
ATOM   2009  CB  LEU A 213       1.987 -18.230  -8.052  1.00 10.00      A   
ATOM   2010  CG  LEU A 213       3.003 -17.101  -7.862  1.00 10.00      A   
ATOM   2011  CD1 LEU A 213       2.925 -16.532  -6.451  1.00 10.00      A   
ATOM   2012  CD2 LEU A 213       4.409 -17.591  -8.172  1.00 10.00      A   
ATOM   2013  C   LEU A 213       0.306 -16.882  -9.324  1.00 10.00      A   
ATOM   2014  O   LEU A 213       0.589 -17.244 -10.463  1.00 10.00      A   
ATOM   2015  N   LYS A 214      -0.208 -15.694  -9.056  1.00 10.00      A   
ATOM   2016  HN  LYS A 214      -0.421 -15.464  -8.123  1.00 10.00      A   
ATOM   2017  CA  LYS A 214      -0.470 -14.724 -10.109  1.00 10.00      A   
ATOM   2018  CB  LYS A 214      -1.928 -14.262 -10.053  1.00 10.00      A   
ATOM   2019  CG  LYS A 214      -2.937 -15.397 -10.075  1.00 10.00      A   
ATOM   2020  CD  LYS A 214      -3.016 -16.040 -11.446  1.00 10.00      A   
ATOM   2021  CE  LYS A 214      -4.361 -15.776 -12.094  1.00 10.00      A   
ATOM   2022  NZ  LYS A 214      -5.482 -16.353 -11.303  1.00 10.00      A   
ATOM   2023  HZ1 LYS A 214      -5.324 -17.371 -11.149  1.00 10.00      A   
ATOM   2024  HZ2 LYS A 214      -6.378 -16.229 -11.816  1.00 10.00      A   
ATOM   2025  HZ3 LYS A 214      -5.555 -15.879 -10.381  1.00 10.00      A   
ATOM   2026  C   LYS A 214       0.458 -13.526  -9.995  1.00 10.00      A   
ATOM   2027  O   LYS A 214       0.784 -12.886 -10.996  1.00 10.00      A   
ATOM   2028  N   SER A 215       0.885 -13.231  -8.776  1.00 10.00      A   
ATOM   2029  HN  SER A 215       0.602 -13.790  -8.020  1.00 10.00      A   
ATOM   2030  CA  SER A 215       1.771 -12.107  -8.529  1.00 10.00      A   
ATOM   2031  CB  SER A 215       1.059 -11.057  -7.672  1.00 10.00      A   
ATOM   2032  OG  SER A 215       1.500  -9.746  -7.982  1.00 10.00      A   
ATOM   2033  HG  SER A 215       0.765  -9.242  -8.368  1.00 10.00      A   
ATOM   2034  C   SER A 215       3.052 -12.576  -7.846  1.00 10.00      A   
ATOM   2035  O   SER A 215       3.019 -13.106  -6.732  1.00 10.00      A   
ATOM   2036  N   LEU A 216       4.179 -12.391  -8.520  1.00 10.00      A   
ATOM   2037  HN  LEU A 216       4.145 -11.967  -9.408  1.00 10.00      A   
ATOM   2038  CA  LEU A 216       5.468 -12.798  -7.981  1.00 10.00      A   
ATOM   2039  CB  LEU A 216       5.961 -14.059  -8.689  1.00 10.00      A   
ATOM   2040  CG  LEU A 216       7.339 -14.573  -8.275  1.00 10.00      A   
ATOM   2041  CD1 LEU A 216       7.280 -15.216  -6.898  1.00 10.00      A   
ATOM   2042  CD2 LEU A 216       7.869 -15.549  -9.312  1.00 10.00      A   
ATOM   2043  C   LEU A 216       6.494 -11.679  -8.128  1.00 10.00      A   
ATOM   2044  O   LEU A 216       6.912 -11.345  -9.234  1.00 10.00      A   
ATOM   2045  N   LYS A 217       6.886 -11.097  -7.010  1.00 10.00      A   
ATOM   2046  HN  LYS A 217       6.507 -11.399  -6.152  1.00 10.00      A   
ATOM   2047  CA  LYS A 217       7.867 -10.023  -7.008  1.00 10.00      A   
ATOM   2048  CB  LYS A 217       7.235  -8.718  -6.511  1.00 10.00      A   
ATOM   2049  CG  LYS A 217       6.029  -8.267  -7.322  1.00 10.00      A   
ATOM   2050  CD  LYS A 217       5.334  -7.078  -6.679  1.00 10.00      A   
ATOM   2051  CE  LYS A 217       4.036  -6.748  -7.398  1.00 10.00      A   
ATOM   2052  NZ  LYS A 217       3.324  -5.610  -6.770  1.00 10.00      A   
ATOM   2053  HZ1 LYS A 217       3.946  -4.775  -6.729  1.00 10.00      A   
ATOM   2054  HZ2 LYS A 217       3.032  -5.860  -5.805  1.00 10.00      A   
ATOM   2055  HZ3 LYS A 217       2.478  -5.371  -7.322  1.00 10.00      A   
ATOM   2056  C   LYS A 217       9.053 -10.414  -6.135  1.00 10.00      A   
ATOM   2057  O   LYS A 217       8.926 -10.514  -4.912  1.00 10.00      A   
ATOM   2058  N   LEU A 218      10.198 -10.636  -6.769  1.00 10.00      A   
ATOM   2059  HN  LEU A 218      10.237 -10.508  -7.745  1.00 10.00      A   
ATOM   2060  CA  LEU A 218      11.409 -11.042  -6.069  1.00 10.00      A   
ATOM   2061  CB  LEU A 218      12.186 -12.051  -6.914  1.00 10.00      A   
ATOM   2062  CG  LEU A 218      11.411 -13.304  -7.333  1.00 10.00      A   
ATOM   2063  CD1 LEU A 218      12.201 -14.105  -8.356  1.00 10.00      A   
ATOM   2064  CD2 LEU A 218      11.072 -14.159  -6.120  1.00 10.00      A   
ATOM   2065  C   LEU A 218      12.286  -9.843  -5.723  1.00 10.00      A   
ATOM   2066  O   LEU A 218      11.990  -8.711  -6.116  1.00 10.00      A   
ATOM   2067  N   ASN A 219      13.364 -10.097  -4.984  1.00 10.00      A   
ATOM   2068  HN  ASN A 219      13.551 -11.022  -4.713  1.00 10.00      A   
ATOM   2069  CA  ASN A 219      14.281  -9.041  -4.570  1.00 10.00      A   
ATOM   2070  CB  ASN A 219      14.590  -9.114  -3.065  1.00 10.00      A   
ATOM   2071  CG  ASN A 219      15.606 -10.181  -2.691  1.00 10.00      A   
ATOM   2072  OD1 ASN A 219      15.652 -11.255  -3.283  1.00 10.00      A   
ATOM   2073  ND2 ASN A 219      16.439  -9.881  -1.706  1.00 10.00      A   
ATOM   2074 HD21 ASN A 219      16.357  -8.994  -1.282  1.00 10.00      A   
ATOM   2075 HD22 ASN A 219      17.097 -10.555  -1.431  1.00 10.00      A   
ATOM   2076  C   ASN A 219      15.566  -9.043  -5.389  1.00 10.00      A   
ATOM   2077  O   ASN A 219      15.763  -9.894  -6.259  1.00 10.00      A   
ATOM   2078  N   ARG A 220      16.443  -8.090  -5.084  1.00 10.00      A   
ATOM   2079  HN  ARG A 220      16.224  -7.462  -4.357  1.00 10.00      A   
ATOM   2080  CA  ARG A 220      17.713  -7.930  -5.790  1.00 10.00      A   
ATOM   2081  CB  ARG A 220      18.387  -6.628  -5.348  1.00 10.00      A   
ATOM   2082  CG  ARG A 220      19.371  -6.051  -6.352  1.00 10.00      A   
ATOM   2083  CD  ARG A 220      20.158  -4.906  -5.737  1.00 10.00      A   
ATOM   2084  NE  ARG A 220      20.595  -3.929  -6.734  1.00 10.00      A   
ATOM   2085  HE  ARG A 220      20.727  -4.250  -7.652  1.00 10.00      A   
ATOM   2086  CZ  ARG A 220      20.836  -2.645  -6.460  1.00 10.00      A   
ATOM   2087  NH1 ARG A 220      20.692  -2.187  -5.225  1.00 10.00      A   
ATOM   2088 HH11 ARG A 220      20.876  -1.185  -5.012  1.00 10.00      A   
ATOM   2089 HH12 ARG A 220      20.402  -2.830  -4.457  1.00 10.00      A   
ATOM   2090  NH2 ARG A 220      21.219  -1.817  -7.418  1.00 10.00      A   
ATOM   2091 HH21 ARG A 220      21.338  -2.168  -8.406  1.00 10.00      A   
ATOM   2092 HH22 ARG A 220      21.413  -0.818  -7.203  1.00 10.00      A   
ATOM   2093  C   ARG A 220      18.668  -9.107  -5.580  1.00 10.00      A   
ATOM   2094  O   ARG A 220      19.667  -9.229  -6.286  1.00 10.00      A   
ATOM   2095  N   ALA A 221      18.363  -9.977  -4.624  1.00 10.00      A   
ATOM   2096  HN  ALA A 221      17.540  -9.855  -4.106  1.00 10.00      A   
ATOM   2097  CA  ALA A 221      19.224 -11.120  -4.340  1.00 10.00      A   
ATOM   2098  CB  ALA A 221      18.991 -11.639  -2.930  1.00 10.00      A   
ATOM   2099  C   ALA A 221      19.043 -12.238  -5.366  1.00 10.00      A   
ATOM   2100  O   ALA A 221      19.804 -13.206  -5.381  1.00 10.00      A   
ATOM   2101  N   VAL A 222      18.038 -12.110  -6.218  1.00 10.00      A   
ATOM   2102  HN  VAL A 222      17.461 -11.319  -6.167  1.00 10.00      A   
ATOM   2103  CA  VAL A 222      17.785 -13.116  -7.241  1.00 10.00      A   
ATOM   2104  CB  VAL A 222      16.277 -13.289  -7.525  1.00 10.00      A   
ATOM   2105  CG1 VAL A 222      16.043 -14.331  -8.610  1.00 10.00      A   
ATOM   2106  CG2 VAL A 222      15.543 -13.673  -6.251  1.00 10.00      A   
ATOM   2107  C   VAL A 222      18.519 -12.759  -8.530  1.00 10.00      A   
ATOM   2108  O   VAL A 222      18.273 -11.706  -9.120  1.00 10.00      A   
ATOM   2109  N   PRO A 223      19.450 -13.623  -8.961  1.00 10.00      A   
ATOM   2110  CA  PRO A 223      20.230 -13.412 -10.185  1.00 10.00      A   
ATOM   2111  CB  PRO A 223      21.262 -14.547 -10.157  1.00 10.00      A   
ATOM   2112  CG  PRO A 223      21.240 -15.055  -8.756  1.00 10.00      A   
ATOM   2113  CD  PRO A 223      19.836 -14.865  -8.278  1.00 10.00      A   
ATOM   2114  C   PRO A 223      19.370 -13.500 -11.449  1.00 10.00      A   
ATOM   2115  O   PRO A 223      18.350 -14.193 -11.475  1.00 10.00      A   
ATOM   2116  N   LEU A 224      19.804 -12.805 -12.495  1.00 10.00      A   
ATOM   2117  HN  LEU A 224      20.639 -12.294 -12.407  1.00 10.00      A   
ATOM   2118  CA  LEU A 224      19.092 -12.768 -13.772  1.00 10.00      A   
ATOM   2119  CB  LEU A 224      19.805 -11.814 -14.740  1.00 10.00      A   
ATOM   2120  CG  LEU A 224      19.146 -11.600 -16.108  1.00 10.00      A   
ATOM   2121  CD1 LEU A 224      17.780 -10.953 -15.956  1.00 10.00      A   
ATOM   2122  CD2 LEU A 224      20.041 -10.760 -17.007  1.00 10.00      A   
ATOM   2123  C   LEU A 224      18.965 -14.154 -14.402  1.00 10.00      A   
ATOM   2124  O   LEU A 224      17.921 -14.505 -14.951  1.00 10.00      A   
ATOM   2125  N   GLU A 225      20.019 -14.947 -14.299  1.00 10.00      A   
ATOM   2126  HN  GLU A 225      20.821 -14.622 -13.822  1.00 10.00      A   
ATOM   2127  CA  GLU A 225      20.030 -16.288 -14.878  1.00 10.00      A   
ATOM   2128  CB  GLU A 225      21.450 -16.863 -14.899  1.00 10.00      A   
ATOM   2129  CG  GLU A 225      22.526 -15.871 -15.323  1.00 10.00      A   
ATOM   2130  CD  GLU A 225      23.208 -15.209 -14.143  1.00 10.00      A   
ATOM   2131  OE1 GLU A 225      22.509 -14.590 -13.314  1.00 10.00      A   
ATOM   2132  OE2 GLU A 225      24.446 -15.313 -14.030  1.00 10.00      A   
ATOM   2133  C   GLU A 225      19.077 -17.247 -14.156  1.00 10.00      A   
ATOM   2134  O   GLU A 225      18.706 -18.291 -14.695  1.00 10.00      A   
ATOM   2135  N   LYS A 226      18.667 -16.880 -12.947  1.00 10.00      A   
ATOM   2136  HN  LYS A 226      18.967 -16.022 -12.579  1.00 10.00      A   
ATOM   2137  CA  LYS A 226      17.767 -17.719 -12.161  1.00 10.00      A   
ATOM   2138  CB  LYS A 226      18.069 -17.593 -10.663  1.00 10.00      A   
ATOM   2139  CG  LYS A 226      19.422 -18.152 -10.245  1.00 10.00      A   
ATOM   2140  CD  LYS A 226      19.492 -19.665 -10.412  1.00 10.00      A   
ATOM   2141  CE  LYS A 226      20.872 -20.202 -10.057  1.00 10.00      A   
ATOM   2142  NZ  LYS A 226      21.162 -20.088  -8.602  1.00 10.00      A   
ATOM   2143  HZ1 LYS A 226      20.790 -19.192  -8.230  1.00 10.00      A   
ATOM   2144  HZ2 LYS A 226      22.187 -20.107  -8.441  1.00 10.00      A   
ATOM   2145  HZ3 LYS A 226      20.723 -20.882  -8.080  1.00 10.00      A   
ATOM   2146  C   LYS A 226      16.300 -17.390 -12.443  1.00 10.00      A   
ATOM   2147  O   LYS A 226      15.411 -18.193 -12.155  1.00 10.00      A   
ATOM   2148  N   LEU A 227      16.054 -16.217 -13.023  1.00 10.00      A   
ATOM   2149  HN  LEU A 227      16.805 -15.626 -13.249  1.00 10.00      A   
ATOM   2150  CA  LEU A 227      14.690 -15.786 -13.336  1.00 10.00      A   
ATOM   2151  CB  LEU A 227      14.688 -14.367 -13.913  1.00 10.00      A   
ATOM   2152  CG  LEU A 227      14.963 -13.227 -12.936  1.00 10.00      A   
ATOM   2153  CD1 LEU A 227      14.972 -11.899 -13.673  1.00 10.00      A   
ATOM   2154  CD2 LEU A 227      13.925 -13.214 -11.826  1.00 10.00      A   
ATOM   2155  C   LEU A 227      14.020 -16.729 -14.326  1.00 10.00      A   
ATOM   2156  O   LEU A 227      12.865 -17.120 -14.141  1.00 10.00      A   
ATOM   2157  N   ALA A 228      14.759 -17.093 -15.370  1.00 10.00      A   
ATOM   2158  HN  ALA A 228      15.679 -16.764 -15.435  1.00 10.00      A   
ATOM   2159  CA  ALA A 228      14.248 -17.969 -16.416  1.00 10.00      A   
ATOM   2160  CB  ALA A 228      15.316 -18.219 -17.467  1.00 10.00      A   
ATOM   2161  C   ALA A 228      13.728 -19.289 -15.857  1.00 10.00      A   
ATOM   2162  O   ALA A 228      12.695 -19.789 -16.298  1.00 10.00      A   
ATOM   2163  N   THR A 229      14.434 -19.840 -14.880  1.00 10.00      A   
ATOM   2164  HN  THR A 229      15.240 -19.387 -14.555  1.00 10.00      A   
ATOM   2165  CA  THR A 229      14.037 -21.103 -14.274  1.00 10.00      A   
ATOM   2166  CB  THR A 229      15.113 -21.617 -13.303  1.00 10.00      A   
ATOM   2167  OG1 THR A 229      16.412 -21.293 -13.824  1.00 10.00      A   
ATOM   2168  HG1 THR A 229      16.391 -21.342 -14.788  1.00 10.00      A   
ATOM   2169  CG2 THR A 229      14.995 -23.124 -13.141  1.00 10.00      A   
ATOM   2170  C   THR A 229      12.711 -20.961 -13.527  1.00 10.00      A   
ATOM   2171  O   THR A 229      11.819 -21.799 -13.654  1.00 10.00      A   
ATOM   2172  N   LEU A 230      12.582 -19.884 -12.767  1.00 10.00      A   
ATOM   2173  HN  LEU A 230      13.320 -19.235 -12.725  1.00 10.00      A   
ATOM   2174  CA  LEU A 230      11.374 -19.636 -11.993  1.00 10.00      A   
ATOM   2175  CB  LEU A 230      11.616 -18.516 -10.981  1.00 10.00      A   
ATOM   2176  CG  LEU A 230      12.725 -18.782  -9.960  1.00 10.00      A   
ATOM   2177  CD1 LEU A 230      13.207 -17.485  -9.327  1.00 10.00      A   
ATOM   2178  CD2 LEU A 230      12.254 -19.765  -8.900  1.00 10.00      A   
ATOM   2179  C   LEU A 230      10.199 -19.299 -12.904  1.00 10.00      A   
ATOM   2180  O   LEU A 230       9.065 -19.712 -12.653  1.00 10.00      A   
ATOM   2181  N   LEU A 231      10.475 -18.556 -13.970  1.00 10.00      A   
ATOM   2182  HN  LEU A 231      11.398 -18.242 -14.112  1.00 10.00      A   
ATOM   2183  CA  LEU A 231       9.443 -18.172 -14.924  1.00 10.00      A   
ATOM   2184  CB  LEU A 231       9.976 -17.128 -15.904  1.00 10.00      A   
ATOM   2185  CG  LEU A 231      10.032 -15.693 -15.382  1.00 10.00      A   
ATOM   2186  CD1 LEU A 231      10.689 -14.775 -16.401  1.00 10.00      A   
ATOM   2187  CD2 LEU A 231       8.636 -15.200 -15.030  1.00 10.00      A   
ATOM   2188  C   LEU A 231       8.912 -19.383 -15.681  1.00 10.00      A   
ATOM   2189  O   LEU A 231       7.784 -19.378 -16.170  1.00 10.00      A   
ATOM   2190  N   GLN A 232       9.735 -20.415 -15.770  1.00 10.00      A   
ATOM   2191  HN  GLN A 232      10.626 -20.348 -15.369  1.00 10.00      A   
ATOM   2192  CA  GLN A 232       9.357 -21.642 -16.454  1.00 10.00      A   
ATOM   2193  CB  GLN A 232      10.603 -22.432 -16.859  1.00 10.00      A   
ATOM   2194  CG  GLN A 232      11.161 -22.066 -18.228  1.00 10.00      A   
ATOM   2195  CD  GLN A 232      10.147 -22.260 -19.336  1.00 10.00      A   
ATOM   2196  OE1 GLN A 232       9.203 -23.041 -19.202  1.00 10.00      A   
ATOM   2197  NE2 GLN A 232      10.346 -21.572 -20.448  1.00 10.00      A   
ATOM   2198 HE21 GLN A 232      11.132 -20.988 -20.497  1.00 10.00      A   
ATOM   2199 HE22 GLN A 232       9.696 -21.676 -21.177  1.00 10.00      A   
ATOM   2200  C   GLN A 232       8.456 -22.501 -15.575  1.00 10.00      A   
ATOM   2201  O   GLN A 232       7.850 -23.467 -16.043  1.00 10.00      A   
ATOM   2202  N   ARG A 233       8.370 -22.144 -14.301  1.00 10.00      A   
ATOM   2203  HN  ARG A 233       8.871 -21.359 -13.989  1.00 10.00      A   
ATOM   2204  CA  ARG A 233       7.545 -22.884 -13.356  1.00 10.00      A   
ATOM   2205  CB  ARG A 233       8.149 -22.826 -11.948  1.00 10.00      A   
ATOM   2206  CG  ARG A 233       9.588 -23.319 -11.851  1.00 10.00      A   
ATOM   2207  CD  ARG A 233       9.719 -24.768 -12.297  1.00 10.00      A   
ATOM   2208  NE  ARG A 233      11.038 -25.321 -11.994  1.00 10.00      A   
ATOM   2209  HE  ARG A 233      11.690 -24.724 -11.557  1.00 10.00      A   
ATOM   2210  CZ  ARG A 233      11.404 -26.576 -12.271  1.00 10.00      A   
ATOM   2211  NH1 ARG A 233      10.556 -27.408 -12.861  1.00 10.00      A   
ATOM   2212 HH11 ARG A 233       9.596 -27.091 -13.112  1.00 10.00      A   
ATOM   2213 HH12 ARG A 233      10.847 -28.386 -13.081  1.00 10.00      A   
ATOM   2214  NH2 ARG A 233      12.621 -26.991 -11.943  1.00 10.00      A   
ATOM   2215 HH21 ARG A 233      12.918 -27.969 -12.156  1.00 10.00      A   
ATOM   2216 HH22 ARG A 233      13.292 -26.336 -11.465  1.00 10.00      A   
ATOM   2217  C   ARG A 233       6.118 -22.344 -13.340  1.00 10.00      A   
ATOM   2218  O   ARG A 233       5.152 -23.109 -13.277  1.00 10.00      A   
ATOM   2219  N   ALA A 234       5.991 -21.025 -13.407  1.00 10.00      A   
ATOM   2220  HN  ALA A 234       6.797 -20.471 -13.470  1.00 10.00      A   
ATOM   2221  CA  ALA A 234       4.685 -20.383 -13.395  1.00 10.00      A   
ATOM   2222  CB  ALA A 234       4.500 -19.565 -12.126  1.00 10.00      A   
ATOM   2223  C   ALA A 234       4.476 -19.514 -14.631  1.00 10.00      A   
ATOM   2224  O   ALA A 234       4.818 -18.331 -14.636  1.00 10.00      A   
ATOM   2225  N   PRO A 235       3.916 -20.092 -15.704  1.00 10.00      A   
ATOM   2226  CA  PRO A 235       3.650 -19.366 -16.947  1.00 10.00      A   
ATOM   2227  CB  PRO A 235       3.578 -20.488 -17.980  1.00 10.00      A   
ATOM   2228  CG  PRO A 235       3.042 -21.656 -17.221  1.00 10.00      A   
ATOM   2229  CD  PRO A 235       3.519 -21.511 -15.798  1.00 10.00      A   
ATOM   2230  C   PRO A 235       2.324 -18.606 -16.895  1.00 10.00      A   
ATOM   2231  O   PRO A 235       1.977 -17.870 -17.819  1.00 10.00      A   
ATOM   2232  N   GLN A 236       1.587 -18.792 -15.804  1.00 10.00      A   
ATOM   2233  HN  GLN A 236       1.915 -19.400 -15.103  1.00 10.00      A   
ATOM   2234  CA  GLN A 236       0.299 -18.128 -15.624  1.00 10.00      A   
ATOM   2235  CB  GLN A 236      -0.716 -19.068 -14.957  1.00 10.00      A   
ATOM   2236  CG  GLN A 236      -0.597 -19.187 -13.439  1.00 10.00      A   
ATOM   2237  CD  GLN A 236       0.667 -19.890 -12.988  1.00 10.00      A   
ATOM   2238  OE1 GLN A 236       1.211 -20.731 -13.698  1.00 10.00      A   
ATOM   2239  NE2 GLN A 236       1.151 -19.543 -11.810  1.00 10.00      A   
ATOM   2240 HE21 GLN A 236       0.674 -18.851 -11.294  1.00 10.00      A   
ATOM   2241 HE22 GLN A 236       1.961 -19.993 -11.493  1.00 10.00      A   
ATOM   2242  C   GLN A 236       0.464 -16.847 -14.810  1.00 10.00      A   
ATOM   2243  O   GLN A 236      -0.515 -16.252 -14.358  1.00 10.00      A   
ATOM   2244  N   LEU A 237       1.710 -16.432 -14.635  1.00 10.00      A   
ATOM   2245  HN  LEU A 237       2.443 -16.943 -15.038  1.00 10.00      A   
ATOM   2246  CA  LEU A 237       2.021 -15.234 -13.872  1.00 10.00      A   
ATOM   2247  CB  LEU A 237       3.536 -15.111 -13.708  1.00 10.00      A   
ATOM   2248  CG  LEU A 237       4.020 -14.356 -12.473  1.00 10.00      A   
ATOM   2249  CD1 LEU A 237       3.531 -15.036 -11.205  1.00 10.00      A   
ATOM   2250  CD2 LEU A 237       5.535 -14.261 -12.474  1.00 10.00      A   
ATOM   2251  C   LEU A 237       1.467 -13.988 -14.559  1.00 10.00      A   
ATOM   2252  O   LEU A 237       1.640 -13.810 -15.765  1.00 10.00      A   
ATOM   2253  N   GLU A 238       0.794 -13.141 -13.788  1.00 10.00      A   
ATOM   2254  HN  GLU A 238       0.684 -13.348 -12.833  1.00 10.00      A   
ATOM   2255  CA  GLU A 238       0.220 -11.910 -14.315  1.00 10.00      A   
ATOM   2256  CB  GLU A 238      -1.201 -11.692 -13.776  1.00 10.00      A   
ATOM   2257  CG  GLU A 238      -2.212 -12.735 -14.240  1.00 10.00      A   
ATOM   2258  CD  GLU A 238      -3.641 -12.408 -13.831  1.00 10.00      A   
ATOM   2259  OE1 GLU A 238      -4.546 -13.218 -14.119  1.00 10.00      A   
ATOM   2260  OE2 GLU A 238      -3.872 -11.337 -13.224  1.00 10.00      A   
ATOM   2261  C   GLU A 238       1.109 -10.719 -13.970  1.00 10.00      A   
ATOM   2262  O   GLU A 238       1.320  -9.821 -14.788  1.00 10.00      A   
ATOM   2263  N   GLU A 239       1.626 -10.718 -12.753  1.00 10.00      A   
ATOM   2264  HN  GLU A 239       1.415 -11.461 -12.144  1.00 10.00      A   
ATOM   2265  CA  GLU A 239       2.502  -9.651 -12.292  1.00 10.00      A   
ATOM   2266  CB  GLU A 239       1.900  -8.947 -11.075  1.00 10.00      A   
ATOM   2267  CG  GLU A 239       0.471  -8.461 -11.257  1.00 10.00      A   
ATOM   2268  CD  GLU A 239      -0.030  -7.697 -10.049  1.00 10.00      A   
ATOM   2269  OE1 GLU A 239      -0.578  -8.329  -9.117  1.00 10.00      A   
ATOM   2270  OE2 GLU A 239       0.129  -6.459 -10.019  1.00 10.00      A   
ATOM   2271  C   GLU A 239       3.859 -10.233 -11.919  1.00 10.00      A   
ATOM   2272  O   GLU A 239       3.938 -11.147 -11.099  1.00 10.00      A   
ATOM   2273  N   LEU A 240       4.920  -9.713 -12.523  1.00 10.00      A   
ATOM   2274  HN  LEU A 240       4.794  -8.983 -13.170  1.00 10.00      A   
ATOM   2275  CA  LEU A 240       6.266 -10.204 -12.245  1.00 10.00      A   
ATOM   2276  CB  LEU A 240       6.831 -10.969 -13.448  1.00 10.00      A   
ATOM   2277  CG  LEU A 240       8.335 -11.271 -13.412  1.00 10.00      A   
ATOM   2278  CD1 LEU A 240       8.659 -12.349 -12.387  1.00 10.00      A   
ATOM   2279  CD2 LEU A 240       8.839 -11.664 -14.790  1.00 10.00      A   
ATOM   2280  C   LEU A 240       7.228  -9.093 -11.843  1.00 10.00      A   
ATOM   2281  O   LEU A 240       7.419  -8.121 -12.575  1.00 10.00      A   
ATOM   2282  N   GLY A 241       7.826  -9.254 -10.673  1.00 10.00      A   
ATOM   2283  HN  GLY A 241       7.603 -10.044 -10.127  1.00 10.00      A   
ATOM   2284  CA  GLY A 241       8.794  -8.300 -10.180  1.00 10.00      A   
ATOM   2285  C   GLY A 241      10.175  -8.918 -10.194  1.00 10.00      A   
ATOM   2286  O   GLY A 241      10.488  -9.767  -9.359  1.00 10.00      A   
ATOM   2287  N   THR A 242      10.989  -8.516 -11.151  1.00 10.00      A   
ATOM   2288  HN  THR A 242      10.684  -7.829 -11.780  1.00 10.00      A   
ATOM   2289  CA  THR A 242      12.332  -9.051 -11.284  1.00 10.00      A   
ATOM   2290  CB  THR A 242      12.882  -8.807 -12.703  1.00 10.00      A   
ATOM   2291  OG1 THR A 242      12.782  -7.416 -13.038  1.00 10.00      A   
ATOM   2292  HG1 THR A 242      11.852  -7.148 -13.038  1.00 10.00      A   
ATOM   2293  CG2 THR A 242      12.098  -9.621 -13.717  1.00 10.00      A   
ATOM   2294  C   THR A 242      13.282  -8.441 -10.255  1.00 10.00      A   
ATOM   2295  O   THR A 242      12.996  -7.393  -9.670  1.00 10.00      A   
ATOM   2296  N   GLY A 243      14.395  -9.112 -10.020  1.00 10.00      A   
ATOM   2297  HN  GLY A 243      14.558  -9.958 -10.489  1.00 10.00      A   
ATOM   2298  CA  GLY A 243      15.373  -8.611  -9.083  1.00 10.00      A   
ATOM   2299  C   GLY A 243      16.565  -8.040  -9.815  1.00 10.00      A   
ATOM   2300  O   GLY A 243      16.446  -7.021 -10.498  1.00 10.00      A   
ATOM   2301  N   GLY A 244      17.707  -8.703  -9.695  1.00 10.00      A   
ATOM   2302  HN  GLY A 244      17.736  -9.525  -9.158  1.00 10.00      A   
ATOM   2303  CA  GLY A 244      18.896  -8.244 -10.375  1.00 10.00      A   
ATOM   2304  C   GLY A 244      18.797  -8.518 -11.860  1.00 10.00      A   
ATOM   2305  O   GLY A 244      18.864  -9.670 -12.290  1.00 10.00      A   
ATOM   2306  N   TYR A 245      18.618  -7.466 -12.646  1.00 10.00      A   
ATOM   2307  HN  TYR A 245      18.582  -6.568 -12.248  1.00 10.00      A   
ATOM   2308  CA  TYR A 245      18.498  -7.605 -14.087  1.00 10.00      A   
ATOM   2309  CB  TYR A 245      17.462  -6.617 -14.627  1.00 10.00      A   
ATOM   2310  CG  TYR A 245      16.736  -7.100 -15.865  1.00 10.00      A   
ATOM   2311  CD1 TYR A 245      15.694  -8.016 -15.776  1.00 10.00      A   
ATOM   2312  CD2 TYR A 245      17.089  -6.636 -17.125  1.00 10.00      A   
ATOM   2313  CE1 TYR A 245      15.031  -8.457 -16.909  1.00 10.00      A   
ATOM   2314  CE2 TYR A 245      16.434  -7.068 -18.257  1.00 10.00      A   
ATOM   2315  CZ  TYR A 245      15.407  -7.977 -18.146  1.00 10.00      A   
ATOM   2316  OH  TYR A 245      14.755  -8.408 -19.280  1.00 10.00      A   
ATOM   2317  HH  TYR A 245      15.329  -8.273 -20.052  1.00 10.00      A   
ATOM   2318  C   TYR A 245      19.855  -7.384 -14.749  1.00 10.00      A   
ATOM   2319  O   TYR A 245      19.951  -6.936 -15.894  1.00 10.00      A   
ATOM   2320  N   THR A 246      20.902  -7.721 -14.017  1.00 10.00      A   
ATOM   2321  HN  THR A 246      20.754  -8.098 -13.122  1.00 10.00      A   
ATOM   2322  CA  THR A 246      22.260  -7.566 -14.503  1.00 10.00      A   
ATOM   2323  CB  THR A 246      23.042  -6.511 -13.689  1.00 10.00      A   
ATOM   2324  OG1 THR A 246      24.399  -6.448 -14.142  1.00 10.00      A   
ATOM   2325  HG1 THR A 246      24.760  -5.575 -13.952  1.00 10.00      A   
ATOM   2326  CG2 THR A 246      23.014  -6.824 -12.198  1.00 10.00      A   
ATOM   2327  C   THR A 246      22.986  -8.905 -14.478  1.00 10.00      A   
ATOM   2328  O   THR A 246      22.847  -9.678 -13.528  1.00 10.00      A   
ATOM   2329  N   ALA A 247      23.736  -9.171 -15.537  1.00 10.00      A   
ATOM   2330  HN  ALA A 247      23.792  -8.503 -16.253  1.00 10.00      A   
ATOM   2331  CA  ALA A 247      24.495 -10.407 -15.672  1.00 10.00      A   
ATOM   2332  CB  ALA A 247      23.553 -11.590 -15.863  1.00 10.00      A   
ATOM   2333  C   ALA A 247      25.444 -10.299 -16.860  1.00 10.00      A   
ATOM   2334  O   ALA A 247      25.501  -9.256 -17.520  1.00 10.00      A   
ATOM   2335  N   GLU A 248      26.174 -11.369 -17.139  1.00 10.00      A   
ATOM   2336  HN  GLU A 248      26.070 -12.180 -16.596  1.00 10.00      A   
ATOM   2337  CA  GLU A 248      27.105 -11.384 -18.251  1.00 10.00      A   
ATOM   2338  CB  GLU A 248      28.068 -12.567 -18.122  1.00 10.00      A   
ATOM   2339  CG  GLU A 248      29.114 -12.635 -19.225  1.00 10.00      A   
ATOM   2340  CD  GLU A 248      30.061 -13.810 -19.072  1.00 10.00      A   
ATOM   2341  OE1 GLU A 248      30.933 -13.766 -18.176  1.00 10.00      A   
ATOM   2342  OE2 GLU A 248      29.953 -14.781 -19.858  1.00 10.00      A   
ATOM   2343  C   GLU A 248      26.328 -11.482 -19.557  1.00 10.00      A   
ATOM   2344  O   GLU A 248      25.435 -12.322 -19.685  1.00 10.00      A   
ATOM   2345  N   VAL A 249      26.652 -10.611 -20.507  1.00 10.00      A   
ATOM   2346  HN  VAL A 249      27.363  -9.959 -20.329  1.00 10.00      A   
ATOM   2347  CA  VAL A 249      25.986 -10.592 -21.809  1.00 10.00      A   
ATOM   2348  CB  VAL A 249      26.374  -9.337 -22.621  1.00 10.00      A   
ATOM   2349  CG1 VAL A 249      25.707  -9.334 -23.990  1.00 10.00      A   
ATOM   2350  CG2 VAL A 249      26.013  -8.075 -21.848  1.00 10.00      A   
ATOM   2351  C   VAL A 249      26.324 -11.848 -22.599  1.00 10.00      A   
ATOM   2352  O   VAL A 249      27.406 -11.965 -23.174  1.00 10.00      A   
ATOM   2353  N   ARG A 250      25.393 -12.786 -22.615  1.00 10.00      A   
ATOM   2354  HN  ARG A 250      24.541 -12.621 -22.148  1.00 10.00      A   
ATOM   2355  CA  ARG A 250      25.583 -14.049 -23.304  1.00 10.00      A   
ATOM   2356  CB  ARG A 250      25.794 -15.162 -22.278  1.00 10.00      A   
ATOM   2357  CG  ARG A 250      26.879 -14.901 -21.249  1.00 10.00      A   
ATOM   2358  CD  ARG A 250      27.079 -16.120 -20.365  1.00 10.00      A   
ATOM   2359  NE  ARG A 250      27.132 -17.347 -21.159  1.00 10.00      A   
ATOM   2360  HE  ARG A 250      26.265 -17.740 -21.441  1.00 10.00      A   
ATOM   2361  CZ  ARG A 250      28.258 -17.956 -21.524  1.00 10.00      A   
ATOM   2362  NH1 ARG A 250      29.439 -17.461 -21.159  1.00 10.00      A   
ATOM   2363 HH11 ARG A 250      29.492 -16.589 -20.582  1.00 10.00      A   
ATOM   2364 HH12 ARG A 250      30.319 -17.944 -21.445  1.00 10.00      A   
ATOM   2365  NH2 ARG A 250      28.200 -19.058 -22.267  1.00 10.00      A   
ATOM   2366 HH21 ARG A 250      27.264 -19.447 -22.562  1.00 10.00      A   
ATOM   2367 HH22 ARG A 250      29.078 -19.539 -22.564  1.00 10.00      A   
ATOM   2368  C   ARG A 250      24.359 -14.397 -24.137  1.00 10.00      A   
ATOM   2369  O   ARG A 250      23.232 -14.063 -23.764  1.00 10.00      A   
ATOM   2370  N   PRO A 251      24.564 -15.073 -25.278  1.00 10.00      A   
ATOM   2371  CA  PRO A 251      23.467 -15.488 -26.160  1.00 10.00      A   
ATOM   2372  CB  PRO A 251      24.178 -16.069 -27.390  1.00 10.00      A   
ATOM   2373  CG  PRO A 251      25.591 -15.604 -27.285  1.00 10.00      A   
ATOM   2374  CD  PRO A 251      25.875 -15.458 -25.819  1.00 10.00      A   
ATOM   2375  C   PRO A 251      22.591 -16.561 -25.506  1.00 10.00      A   
ATOM   2376  O   PRO A 251      21.373 -16.571 -25.695  1.00 10.00      A   
ATOM   2377  N   ASP A 252      23.212 -17.454 -24.736  1.00 10.00      A   
ATOM   2378  HN  ASP A 252      24.186 -17.395 -24.622  1.00 10.00      A   
ATOM   2379  CA  ASP A 252      22.479 -18.524 -24.054  1.00 10.00      A   
ATOM   2380  CB  ASP A 252      23.402 -19.624 -23.493  1.00 10.00      A   
ATOM   2381  CG  ASP A 252      24.648 -19.112 -22.792  1.00 10.00      A   
ATOM   2382  OD1 ASP A 252      25.662 -19.848 -22.766  1.00 10.00      A   
ATOM   2383  OD2 ASP A 252      24.632 -17.987 -22.271  1.00 10.00      A   
ATOM   2384  C   ASP A 252      21.545 -17.979 -22.979  1.00 10.00      A   
ATOM   2385  O   ASP A 252      20.371 -18.350 -22.918  1.00 10.00      A   
ATOM   2386  N   VAL A 253      22.073 -17.111 -22.129  1.00 10.00      A   
ATOM   2387  HN  VAL A 253      23.031 -16.897 -22.204  1.00 10.00      A   
ATOM   2388  CA  VAL A 253      21.286 -16.496 -21.064  1.00 10.00      A   
ATOM   2389  CB  VAL A 253      22.155 -15.586 -20.168  1.00 10.00      A   
ATOM   2390  CG1 VAL A 253      21.318 -14.935 -19.075  1.00 10.00      A   
ATOM   2391  CG2 VAL A 253      23.298 -16.376 -19.557  1.00 10.00      A   
ATOM   2392  C   VAL A 253      20.139 -15.683 -21.662  1.00 10.00      A   
ATOM   2393  O   VAL A 253      19.000 -15.753 -21.191  1.00 10.00      A   
ATOM   2394  N   TYR A 254      20.449 -14.941 -22.721  1.00 10.00      A   
ATOM   2395  HN  TYR A 254      21.375 -14.948 -23.052  1.00 10.00      A   
ATOM   2396  CA  TYR A 254      19.467 -14.109 -23.404  1.00 10.00      A   
ATOM   2397  CB  TYR A 254      20.135 -13.363 -24.565  1.00 10.00      A   
ATOM   2398  CG  TYR A 254      19.212 -12.448 -25.338  1.00 10.00      A   
ATOM   2399  CD1 TYR A 254      18.765 -11.253 -24.790  1.00 10.00      A   
ATOM   2400  CD2 TYR A 254      18.790 -12.779 -26.620  1.00 10.00      A   
ATOM   2401  CE1 TYR A 254      17.925 -10.415 -25.498  1.00 10.00      A   
ATOM   2402  CE2 TYR A 254      17.948 -11.947 -27.335  1.00 10.00      A   
ATOM   2403  CZ  TYR A 254      17.519 -10.766 -26.769  1.00 10.00      A   
ATOM   2404  OH  TYR A 254      16.681  -9.928 -27.473  1.00 10.00      A   
ATOM   2405  HH  TYR A 254      15.874 -10.398 -27.710  1.00 10.00      A   
ATOM   2406  C   TYR A 254      18.294 -14.939 -23.917  1.00 10.00      A   
ATOM   2407  O   TYR A 254      17.146 -14.688 -23.559  1.00 10.00      A   
ATOM   2408  N   SER A 255      18.597 -15.936 -24.741  1.00 10.00      A   
ATOM   2409  HN  SER A 255      19.537 -16.092 -24.975  1.00 10.00      A   
ATOM   2410  CA  SER A 255      17.573 -16.802 -25.313  1.00 10.00      A   
ATOM   2411  CB  SER A 255      18.219 -17.831 -26.239  1.00 10.00      A   
ATOM   2412  OG  SER A 255      19.160 -17.206 -27.094  1.00 10.00      A   
ATOM   2413  HG  SER A 255      20.036 -17.249 -26.688  1.00 10.00      A   
ATOM   2414  C   SER A 255      16.752 -17.497 -24.230  1.00 10.00      A   
ATOM   2415  O   SER A 255      15.528 -17.571 -24.323  1.00 10.00      A   
ATOM   2416  N   GLY A 256      17.433 -17.982 -23.196  1.00 10.00      A   
ATOM   2417  HN  GLY A 256      18.408 -17.875 -23.171  1.00 10.00      A   
ATOM   2418  CA  GLY A 256      16.754 -18.662 -22.107  1.00 10.00      A   
ATOM   2419  C   GLY A 256      15.696 -17.792 -21.458  1.00 10.00      A   
ATOM   2420  O   GLY A 256      14.609 -18.269 -21.122  1.00 10.00      A   
ATOM   2421  N   LEU A 257      16.013 -16.515 -21.294  1.00 10.00      A   
ATOM   2422  HN  LEU A 257      16.896 -16.200 -21.590  1.00 10.00      A   
ATOM   2423  CA  LEU A 257      15.088 -15.569 -20.690  1.00 10.00      A   
ATOM   2424  CB  LEU A 257      15.809 -14.263 -20.348  1.00 10.00      A   
ATOM   2425  CG  LEU A 257      16.831 -14.336 -19.214  1.00 10.00      A   
ATOM   2426  CD1 LEU A 257      17.688 -13.080 -19.189  1.00 10.00      A   
ATOM   2427  CD2 LEU A 257      16.129 -14.533 -17.879  1.00 10.00      A   
ATOM   2428  C   LEU A 257      13.911 -15.291 -21.617  1.00 10.00      A   
ATOM   2429  O   LEU A 257      12.753 -15.353 -21.199  1.00 10.00      A   
ATOM   2430  N   SER A 258      14.214 -15.013 -22.880  1.00 10.00      A   
ATOM   2431  HN  SER A 258      15.159 -14.986 -23.151  1.00 10.00      A   
ATOM   2432  CA  SER A 258      13.189 -14.724 -23.877  1.00 10.00      A   
ATOM   2433  CB  SER A 258      13.841 -14.427 -25.229  1.00 10.00      A   
ATOM   2434  OG  SER A 258      14.865 -13.456 -25.086  1.00 10.00      A   
ATOM   2435  HG  SER A 258      14.582 -12.633 -25.499  1.00 10.00      A   
ATOM   2436  C   SER A 258      12.192 -15.874 -24.009  1.00 10.00      A   
ATOM   2437  O   SER A 258      10.981 -15.652 -24.067  1.00 10.00      A   
ATOM   2438  N   VAL A 259      12.703 -17.098 -24.035  1.00 10.00      A   
ATOM   2439  HN  VAL A 259      13.680 -17.212 -23.982  1.00 10.00      A   
ATOM   2440  CA  VAL A 259      11.856 -18.283 -24.154  1.00 10.00      A   
ATOM   2441  CB  VAL A 259      12.691 -19.573 -24.326  1.00 10.00      A   
ATOM   2442  CG1 VAL A 259      11.792 -20.801 -24.355  1.00 10.00      A   
ATOM   2443  CG2 VAL A 259      13.528 -19.505 -25.594  1.00 10.00      A   
ATOM   2444  C   VAL A 259      10.930 -18.427 -22.944  1.00 10.00      A   
ATOM   2445  O   VAL A 259       9.764 -18.798 -23.079  1.00 10.00      A   
ATOM   2446  N   ALA A 260      11.449 -18.114 -21.764  1.00 10.00      A   
ATOM   2447  HN  ALA A 260      12.383 -17.807 -21.714  1.00 10.00      A   
ATOM   2448  CA  ALA A 260      10.662 -18.211 -20.542  1.00 10.00      A   
ATOM   2449  CB  ALA A 260      11.569 -18.106 -19.326  1.00 10.00      A   
ATOM   2450  C   ALA A 260       9.580 -17.135 -20.499  1.00 10.00      A   
ATOM   2451  O   ALA A 260       8.434 -17.405 -20.143  1.00 10.00      A   
ATOM   2452  N   LEU A 261       9.950 -15.922 -20.891  1.00 10.00      A   
ATOM   2453  HN  LEU A 261      10.874 -15.781 -21.194  1.00 10.00      A   
ATOM   2454  CA  LEU A 261       9.028 -14.792 -20.886  1.00 10.00      A   
ATOM   2455  CB  LEU A 261       9.780 -13.477 -21.104  1.00 10.00      A   
ATOM   2456  CG  LEU A 261      10.466 -12.897 -19.867  1.00 10.00      A   
ATOM   2457  CD1 LEU A 261      11.544 -11.908 -20.270  1.00 10.00      A   
ATOM   2458  CD2 LEU A 261       9.446 -12.233 -18.955  1.00 10.00      A   
ATOM   2459  C   LEU A 261       7.909 -14.950 -21.909  1.00 10.00      A   
ATOM   2460  O   LEU A 261       6.800 -14.463 -21.704  1.00 10.00      A   
ATOM   2461  N   SER A 262       8.190 -15.635 -23.008  1.00 10.00      A   
ATOM   2462  HN  SER A 262       9.088 -16.011 -23.127  1.00 10.00      A   
ATOM   2463  CA  SER A 262       7.183 -15.838 -24.043  1.00 10.00      A   
ATOM   2464  CB  SER A 262       7.824 -16.202 -25.383  1.00 10.00      A   
ATOM   2465  OG  SER A 262       8.997 -16.978 -25.204  1.00 10.00      A   
ATOM   2466  HG  SER A 262       9.733 -16.397 -24.958  1.00 10.00      A   
ATOM   2467  C   SER A 262       6.155 -16.887 -23.624  1.00 10.00      A   
ATOM   2468  O   SER A 262       5.137 -17.074 -24.288  1.00 10.00      A   
ATOM   2469  N   GLY A 263       6.428 -17.566 -22.518  1.00 10.00      A   
ATOM   2470  HN  GLY A 263       7.262 -17.381 -22.037  1.00 10.00      A   
ATOM   2471  CA  GLY A 263       5.512 -18.575 -22.020  1.00 10.00      A   
ATOM   2472  C   GLY A 263       4.418 -17.964 -21.168  1.00 10.00      A   
ATOM   2473  O   GLY A 263       3.298 -18.477 -21.107  1.00 10.00      A   
ATOM   2474  N   CYS A 264       4.743 -16.857 -20.519  1.00 10.00      A   
ATOM   2475  HN  CYS A 264       5.650 -16.495 -20.617  1.00 10.00      A   
ATOM   2476  CA  CYS A 264       3.793 -16.165 -19.664  1.00 10.00      A   
ATOM   2477  CB  CYS A 264       4.524 -15.461 -18.522  1.00 10.00      A   
ATOM   2478  SG  CYS A 264       5.855 -16.439 -17.788  1.00 10.00      A   
ATOM   2479  HG  CYS A 264       5.465 -16.821 -16.578  1.00 10.00      A   
ATOM   2480  C   CYS A 264       2.965 -15.165 -20.467  1.00 10.00      A   
ATOM   2481  O   CYS A 264       3.352 -14.006 -20.627  1.00 10.00      A   
ATOM   2482  N   LYS A 265       1.831 -15.622 -20.985  1.00 10.00      A   
ATOM   2483  HN  LYS A 265       1.583 -16.563 -20.842  1.00 10.00      A   
ATOM   2484  CA  LYS A 265       0.947 -14.768 -21.771  1.00 10.00      A   
ATOM   2485  CB  LYS A 265       0.127 -15.594 -22.768  1.00 10.00      A   
ATOM   2486  CG  LYS A 265       0.847 -15.933 -24.065  1.00 10.00      A   
ATOM   2487  CD  LYS A 265       1.772 -17.129 -23.905  1.00 10.00      A   
ATOM   2488  CE  LYS A 265       2.139 -17.721 -25.257  1.00 10.00      A   
ATOM   2489  NZ  LYS A 265       3.176 -18.777 -25.140  1.00 10.00      A   
ATOM   2490  HZ1 LYS A 265       2.932 -19.430 -24.371  1.00 10.00      A   
ATOM   2491  HZ2 LYS A 265       4.105 -18.349 -24.940  1.00 10.00      A   
ATOM   2492  HZ3 LYS A 265       3.240 -19.317 -26.028  1.00 10.00      A   
ATOM   2493  C   LYS A 265       0.009 -13.970 -20.874  1.00 10.00      A   
ATOM   2494  O   LYS A 265      -0.630 -13.019 -21.323  1.00 10.00      A   
ATOM   2495  N   GLU A 266      -0.052 -14.343 -19.604  1.00 10.00      A   
ATOM   2496  HN  GLU A 266       0.504 -15.091 -19.298  1.00 10.00      A   
ATOM   2497  CA  GLU A 266      -0.930 -13.671 -18.651  1.00 10.00      A   
ATOM   2498  CB  GLU A 266      -1.352 -14.630 -17.539  1.00 10.00      A   
ATOM   2499  CG  GLU A 266      -2.186 -15.803 -18.021  1.00 10.00      A   
ATOM   2500  CD  GLU A 266      -3.285 -15.390 -18.980  1.00 10.00      A   
ATOM   2501  OE1 GLU A 266      -3.427 -16.041 -20.039  1.00 10.00      A   
ATOM   2502  OE2 GLU A 266      -4.013 -14.419 -18.682  1.00 10.00      A   
ATOM   2503  C   GLU A 266      -0.294 -12.423 -18.048  1.00 10.00      A   
ATOM   2504  O   GLU A 266      -0.964 -11.649 -17.359  1.00 10.00      A   
ATOM   2505  N   LEU A 267       0.989 -12.222 -18.314  1.00 10.00      A   
ATOM   2506  HN  LEU A 267       1.465 -12.864 -18.878  1.00 10.00      A   
ATOM   2507  CA  LEU A 267       1.703 -11.067 -17.787  1.00 10.00      A   
ATOM   2508  CB  LEU A 267       3.176 -11.103 -18.197  1.00 10.00      A   
ATOM   2509  CG  LEU A 267       4.092 -11.993 -17.358  1.00 10.00      A   
ATOM   2510  CD1 LEU A 267       5.492 -12.010 -17.950  1.00 10.00      A   
ATOM   2511  CD2 LEU A 267       4.130 -11.509 -15.917  1.00 10.00      A   
ATOM   2512  C   LEU A 267       1.068  -9.759 -18.241  1.00 10.00      A   
ATOM   2513  O   LEU A 267       0.844  -9.547 -19.436  1.00 10.00      A   
ATOM   2514  N   ARG A 268       0.758  -8.904 -17.277  1.00 10.00      A   
ATOM   2515  HN  ARG A 268       0.931  -9.164 -16.341  1.00 10.00      A   
ATOM   2516  CA  ARG A 268       0.158  -7.603 -17.554  1.00 10.00      A   
ATOM   2517  CB  ARG A 268      -1.296  -7.549 -17.074  1.00 10.00      A   
ATOM   2518  CG  ARG A 268      -2.230  -8.544 -17.743  1.00 10.00      A   
ATOM   2519  CD  ARG A 268      -2.373  -8.281 -19.235  1.00 10.00      A   
ATOM   2520  NE  ARG A 268      -3.280  -9.240 -19.864  1.00 10.00      A   
ATOM   2521  HE  ARG A 268      -4.243  -9.049 -19.810  1.00 10.00      A   
ATOM   2522  CZ  ARG A 268      -2.883 -10.343 -20.496  1.00 10.00      A   
ATOM   2523  NH1 ARG A 268      -1.588 -10.626 -20.594  1.00 10.00      A   
ATOM   2524 HH11 ARG A 268      -1.281 -11.498 -21.082  1.00 10.00      A   
ATOM   2525 HH12 ARG A 268      -0.872  -9.985 -20.181  1.00 10.00      A   
ATOM   2526  NH2 ARG A 268      -3.783 -11.173 -21.013  1.00 10.00      A   
ATOM   2527 HH21 ARG A 268      -4.803 -10.964 -20.921  1.00 10.00      A   
ATOM   2528 HH22 ARG A 268      -3.480 -12.039 -21.508  1.00 10.00      A   
ATOM   2529  C   ARG A 268       0.962  -6.490 -16.885  1.00 10.00      A   
ATOM   2530  O   ARG A 268       0.736  -5.308 -17.138  1.00 10.00      A   
ATOM   2531  N   CYS A 269       1.919  -6.872 -16.052  1.00 10.00      A   
ATOM   2532  HN  CYS A 269       2.078  -7.827 -15.910  1.00 10.00      A   
ATOM   2533  CA  CYS A 269       2.744  -5.903 -15.344  1.00 10.00      A   
ATOM   2534  CB  CYS A 269       2.081  -5.523 -14.018  1.00 10.00      A   
ATOM   2535  SG  CYS A 269       2.966  -4.268 -13.062  1.00 10.00      A   
ATOM   2536  HG  CYS A 269       2.439  -4.242 -11.846  1.00 10.00      A   
ATOM   2537  C   CYS A 269       4.142  -6.455 -15.084  1.00 10.00      A   
ATOM   2538  O   CYS A 269       4.303  -7.633 -14.743  1.00 10.00      A   
ATOM   2539  N   LEU A 270       5.147  -5.600 -15.257  1.00 10.00      A   
ATOM   2540  HN  LEU A 270       4.943  -4.681 -15.537  1.00 10.00      A   
ATOM   2541  CA  LEU A 270       6.538  -5.972 -15.035  1.00 10.00      A   
ATOM   2542  CB  LEU A 270       7.278  -6.159 -16.363  1.00 10.00      A   
ATOM   2543  CG  LEU A 270       7.009  -7.463 -17.120  1.00 10.00      A   
ATOM   2544  CD1 LEU A 270       7.892  -7.549 -18.355  1.00 10.00      A   
ATOM   2545  CD2 LEU A 270       7.251  -8.663 -16.222  1.00 10.00      A   
ATOM   2546  C   LEU A 270       7.246  -4.920 -14.186  1.00 10.00      A   
ATOM   2547  O   LEU A 270       7.132  -3.717 -14.442  1.00 10.00      A   
ATOM   2548  N   SER A 271       7.954  -5.375 -13.165  1.00 10.00      A   
ATOM   2549  HN  SER A 271       7.980  -6.344 -12.994  1.00 10.00      A   
ATOM   2550  CA  SER A 271       8.684  -4.482 -12.278  1.00 10.00      A   
ATOM   2551  CB  SER A 271       7.896  -4.290 -10.981  1.00 10.00      A   
ATOM   2552  OG  SER A 271       7.195  -5.473 -10.641  1.00 10.00      A   
ATOM   2553  HG  SER A 271       6.249  -5.293 -10.649  1.00 10.00      A   
ATOM   2554  C   SER A 271      10.079  -5.033 -11.983  1.00 10.00      A   
ATOM   2555  O   SER A 271      10.450  -6.102 -12.480  1.00 10.00      A   
ATOM   2556  N   GLY A 272      10.848  -4.304 -11.187  1.00 10.00      A   
ATOM   2557  HN  GLY A 272      10.505  -3.454 -10.832  1.00 10.00      A   
ATOM   2558  CA  GLY A 272      12.188  -4.735 -10.844  1.00 10.00      A   
ATOM   2559  C   GLY A 272      13.222  -4.091 -11.734  1.00 10.00      A   
ATOM   2560  O   GLY A 272      13.429  -2.881 -11.668  1.00 10.00      A   
ATOM   2561  N   PHE A 273      13.855  -4.899 -12.575  1.00 10.00      A   
ATOM   2562  HN  PHE A 273      13.621  -5.854 -12.579  1.00 10.00      A   
ATOM   2563  CA  PHE A 273      14.872  -4.422 -13.506  1.00 10.00      A   
ATOM   2564  CB  PHE A 273      14.251  -3.516 -14.579  1.00 10.00      A   
ATOM   2565  CG  PHE A 273      13.242  -4.202 -15.459  1.00 10.00      A   
ATOM   2566  CD1 PHE A 273      11.908  -4.264 -15.091  1.00 10.00      A   
ATOM   2567  CD2 PHE A 273      13.628  -4.777 -16.658  1.00 10.00      A   
ATOM   2568  CE1 PHE A 273      10.978  -4.889 -15.900  1.00 10.00      A   
ATOM   2569  CE2 PHE A 273      12.704  -5.404 -17.472  1.00 10.00      A   
ATOM   2570  CZ  PHE A 273      11.378  -5.460 -17.092  1.00 10.00      A   
ATOM   2571  C   PHE A 273      16.030  -3.711 -12.801  1.00 10.00      A   
ATOM   2572  O   PHE A 273      16.563  -2.722 -13.311  1.00 10.00      A   
ATOM   2573  N   TRP A 274      16.426  -4.225 -11.639  1.00 10.00      A   
ATOM   2574  HN  TRP A 274      15.975  -5.025 -11.286  1.00 10.00      A   
ATOM   2575  CA  TRP A 274      17.528  -3.634 -10.884  1.00 10.00      A   
ATOM   2576  CB  TRP A 274      17.716  -4.350  -9.549  1.00 10.00      A   
ATOM   2577  CG  TRP A 274      17.107  -3.632  -8.388  1.00 10.00      A   
ATOM   2578  CD1 TRP A 274      17.507  -2.438  -7.862  1.00 10.00      A   
ATOM   2579  CD2 TRP A 274      15.994  -4.065  -7.602  1.00 10.00      A   
ATOM   2580  NE1 TRP A 274      16.710  -2.100  -6.796  1.00 10.00      A   
ATOM   2581  HE1 TRP A 274      16.800  -1.283  -6.254  1.00 10.00      A   
ATOM   2582  CE2 TRP A 274      15.769  -3.082  -6.618  1.00 10.00      A   
ATOM   2583  CE3 TRP A 274      15.163  -5.188  -7.635  1.00 10.00      A   
ATOM   2584  CZ2 TRP A 274      14.749  -3.189  -5.678  1.00 10.00      A   
ATOM   2585  CZ3 TRP A 274      14.150  -5.291  -6.703  1.00 10.00      A   
ATOM   2586  CH2 TRP A 274      13.949  -4.298  -5.738  1.00 10.00      A   
ATOM   2587  C   TRP A 274      18.817  -3.719 -11.689  1.00 10.00      A   
ATOM   2588  O   TRP A 274      19.311  -4.818 -11.955  1.00 10.00      A   
ATOM   2589  N   ASP A 275      19.342  -2.557 -12.087  1.00 10.00      A   
ATOM   2590  HN  ASP A 275      18.887  -1.721 -11.846  1.00 10.00      A   
ATOM   2591  CA  ASP A 275      20.567  -2.491 -12.884  1.00 10.00      A   
ATOM   2592  CB  ASP A 275      21.766  -3.083 -12.132  1.00 10.00      A   
ATOM   2593  CG  ASP A 275      22.195  -2.250 -10.947  1.00 10.00      A   
ATOM   2594  OD1 ASP A 275      22.884  -1.228 -11.147  1.00 10.00      A   
ATOM   2595  OD2 ASP A 275      21.854  -2.614  -9.803  1.00 10.00      A   
ATOM   2596  C   ASP A 275      20.366  -3.214 -14.211  1.00 10.00      A   
ATOM   2597  O   ASP A 275      21.252  -3.919 -14.693  1.00 10.00      A   
ATOM   2598  N   ALA A 276      19.178  -3.031 -14.777  1.00 10.00      A   
ATOM   2599  HN  ALA A 276      18.524  -2.464 -14.321  1.00 10.00      A   
ATOM   2600  CA  ALA A 276      18.804  -3.651 -16.039  1.00 10.00      A   
ATOM   2601  CB  ALA A 276      17.427  -3.170 -16.474  1.00 10.00      A   
ATOM   2602  C   ALA A 276      19.822  -3.388 -17.139  1.00 10.00      A   
ATOM   2603  O   ALA A 276      19.983  -2.253 -17.597  1.00 10.00      A   
ATOM   2604  N   VAL A 277      20.515  -4.439 -17.545  1.00 10.00      A   
ATOM   2605  HN  VAL A 277      20.369  -5.308 -17.107  1.00 10.00      A   
ATOM   2606  CA  VAL A 277      21.494  -4.336 -18.613  1.00 10.00      A   
ATOM   2607  CB  VAL A 277      22.401  -5.584 -18.674  1.00 10.00      A   
ATOM   2608  CG1 VAL A 277      23.387  -5.477 -19.828  1.00 10.00      A   
ATOM   2609  CG2 VAL A 277      23.147  -5.756 -17.362  1.00 10.00      A   
ATOM   2610  C   VAL A 277      20.762  -4.172 -19.944  1.00 10.00      A   
ATOM   2611  O   VAL A 277      19.905  -4.990 -20.291  1.00 10.00      A   
ATOM   2612  N   PRO A 278      21.079  -3.100 -20.690  1.00 10.00      A   
ATOM   2613  CA  PRO A 278      20.449  -2.805 -21.982  1.00 10.00      A   
ATOM   2614  CB  PRO A 278      21.320  -1.689 -22.552  1.00 10.00      A   
ATOM   2615  CG  PRO A 278      21.861  -1.001 -21.350  1.00 10.00      A   
ATOM   2616  CD  PRO A 278      22.074  -2.077 -20.322  1.00 10.00      A   
ATOM   2617  C   PRO A 278      20.426  -4.000 -22.933  1.00 10.00      A   
ATOM   2618  O   PRO A 278      19.475  -4.176 -23.693  1.00 10.00      A   
ATOM   2619  N   ALA A 279      21.460  -4.829 -22.874  1.00 10.00      A   
ATOM   2620  HN  ALA A 279      22.186  -4.643 -22.239  1.00 10.00      A   
ATOM   2621  CA  ALA A 279      21.554  -6.005 -23.740  1.00 10.00      A   
ATOM   2622  CB  ALA A 279      22.951  -6.597 -23.683  1.00 10.00      A   
ATOM   2623  C   ALA A 279      20.512  -7.068 -23.395  1.00 10.00      A   
ATOM   2624  O   ALA A 279      20.283  -7.996 -24.169  1.00 10.00      A   
ATOM   2625  N   TYR A 280      19.875  -6.931 -22.238  1.00 10.00      A   
ATOM   2626  HN  TYR A 280      20.078  -6.161 -21.661  1.00 10.00      A   
ATOM   2627  CA  TYR A 280      18.872  -7.894 -21.810  1.00 10.00      A   
ATOM   2628  CB  TYR A 280      19.243  -8.508 -20.461  1.00 10.00      A   
ATOM   2629  CG  TYR A 280      20.294  -9.582 -20.579  1.00 10.00      A   
ATOM   2630  CD1 TYR A 280      21.617  -9.332 -20.241  1.00 10.00      A   
ATOM   2631  CD2 TYR A 280      19.963 -10.845 -21.044  1.00 10.00      A   
ATOM   2632  CE1 TYR A 280      22.580 -10.314 -20.365  1.00 10.00      A   
ATOM   2633  CE2 TYR A 280      20.916 -11.832 -21.167  1.00 10.00      A   
ATOM   2634  CZ  TYR A 280      22.221 -11.564 -20.828  1.00 10.00      A   
ATOM   2635  OH  TYR A 280      23.172 -12.546 -20.959  1.00 10.00      A   
ATOM   2636  HH  TYR A 280      23.789 -12.498 -20.213  1.00 10.00      A   
ATOM   2637  C   TYR A 280      17.481  -7.281 -21.769  1.00 10.00      A   
ATOM   2638  O   TYR A 280      16.524  -7.924 -21.341  1.00 10.00      A   
ATOM   2639  N   LEU A 281      17.376  -6.037 -22.213  1.00 10.00      A   
ATOM   2640  HN  LEU A 281      18.182  -5.572 -22.529  1.00 10.00      A   
ATOM   2641  CA  LEU A 281      16.093  -5.334 -22.244  1.00 10.00      A   
ATOM   2642  CB  LEU A 281      16.275  -3.840 -22.536  1.00 10.00      A   
ATOM   2643  CG  LEU A 281      16.836  -2.982 -21.400  1.00 10.00      A   
ATOM   2644  CD1 LEU A 281      17.004  -1.542 -21.860  1.00 10.00      A   
ATOM   2645  CD2 LEU A 281      15.936  -3.050 -20.175  1.00 10.00      A   
ATOM   2646  C   LEU A 281      15.097  -5.955 -23.238  1.00 10.00      A   
ATOM   2647  O   LEU A 281      13.945  -6.199 -22.880  1.00 10.00      A   
ATOM   2648  N   PRO A 282      15.519  -6.227 -24.499  1.00 10.00      A   
ATOM   2649  CA  PRO A 282      14.635  -6.806 -25.527  1.00 10.00      A   
ATOM   2650  CB  PRO A 282      15.528  -6.902 -26.771  1.00 10.00      A   
ATOM   2651  CG  PRO A 282      16.639  -5.947 -26.520  1.00 10.00      A   
ATOM   2652  CD  PRO A 282      16.866  -5.973 -25.042  1.00 10.00      A   
ATOM   2653  C   PRO A 282      14.077  -8.189 -25.174  1.00 10.00      A   
ATOM   2654  O   PRO A 282      13.299  -8.756 -25.939  1.00 10.00      A   
ATOM   2655  N   ALA A 283      14.455  -8.726 -24.023  1.00 10.00      A   
ATOM   2656  HN  ALA A 283      15.065  -8.228 -23.437  1.00 10.00      A   
ATOM   2657  CA  ALA A 283      13.973 -10.039 -23.603  1.00 10.00      A   
ATOM   2658  CB  ALA A 283      14.735 -10.526 -22.383  1.00 10.00      A   
ATOM   2659  C   ALA A 283      12.471 -10.012 -23.320  1.00 10.00      A   
ATOM   2660  O   ALA A 283      11.770 -11.005 -23.521  1.00 10.00      A   
ATOM   2661  N   VAL A 284      11.976  -8.859 -22.883  1.00 10.00      A   
ATOM   2662  HN  VAL A 284      12.577  -8.091 -22.769  1.00 10.00      A   
ATOM   2663  CA  VAL A 284      10.559  -8.710 -22.563  1.00 10.00      A   
ATOM   2664  CB  VAL A 284      10.347  -7.795 -21.335  1.00 10.00      A   
ATOM   2665  CG1 VAL A 284      11.067  -8.352 -20.116  1.00 10.00      A   
ATOM   2666  CG2 VAL A 284      10.809  -6.375 -21.627  1.00 10.00      A   
ATOM   2667  C   VAL A 284       9.767  -8.168 -23.753  1.00 10.00      A   
ATOM   2668  O   VAL A 284       8.587  -7.837 -23.625  1.00 10.00      A   
ATOM   2669  N   TYR A 285      10.409  -8.114 -24.914  1.00 10.00      A   
ATOM   2670  HN  TYR A 285      11.337  -8.435 -24.957  1.00 10.00      A   
ATOM   2671  CA  TYR A 285       9.779  -7.598 -26.130  1.00 10.00      A   
ATOM   2672  CB  TYR A 285      10.787  -7.530 -27.279  1.00 10.00      A   
ATOM   2673  CG  TYR A 285      11.499  -6.205 -27.408  1.00 10.00      A   
ATOM   2674  CD1 TYR A 285      11.243  -5.165 -26.523  1.00 10.00      A   
ATOM   2675  CD2 TYR A 285      12.422  -5.992 -28.422  1.00 10.00      A   
ATOM   2676  CE1 TYR A 285      11.889  -3.949 -26.647  1.00 10.00      A   
ATOM   2677  CE2 TYR A 285      13.072  -4.781 -28.552  1.00 10.00      A   
ATOM   2678  CZ  TYR A 285      12.801  -3.763 -27.662  1.00 10.00      A   
ATOM   2679  OH  TYR A 285      13.446  -2.555 -27.789  1.00 10.00      A   
ATOM   2680  HH  TYR A 285      13.579  -2.366 -28.727  1.00 10.00      A   
ATOM   2681  C   TYR A 285       8.567  -8.416 -26.565  1.00 10.00      A   
ATOM   2682  O   TYR A 285       7.724  -7.932 -27.316  1.00 10.00      A   
ATOM   2683  N   SER A 286       8.481  -9.652 -26.101  1.00 10.00      A   
ATOM   2684  HN  SER A 286       9.183  -9.996 -25.511  1.00 10.00      A   
ATOM   2685  CA  SER A 286       7.371 -10.518 -26.464  1.00 10.00      A   
ATOM   2686  CB  SER A 286       7.851 -11.971 -26.532  1.00 10.00      A   
ATOM   2687  OG  SER A 286       9.142 -12.048 -27.119  1.00 10.00      A   
ATOM   2688  HG  SER A 286       9.243 -11.333 -27.761  1.00 10.00      A   
ATOM   2689  C   SER A 286       6.206 -10.389 -25.481  1.00 10.00      A   
ATOM   2690  O   SER A 286       5.172 -11.035 -25.649  1.00 10.00      A   
ATOM   2691  N   VAL A 287       6.365  -9.548 -24.460  1.00 10.00      A   
ATOM   2692  HN  VAL A 287       7.201  -9.037 -24.378  1.00 10.00      A   
ATOM   2693  CA  VAL A 287       5.318  -9.374 -23.455  1.00 10.00      A   
ATOM   2694  CB  VAL A 287       5.790  -9.854 -22.060  1.00 10.00      A   
ATOM   2695  CG1 VAL A 287       4.600 -10.159 -21.166  1.00 10.00      A   
ATOM   2696  CG2 VAL A 287       6.701 -11.068 -22.169  1.00 10.00      A   
ATOM   2697  C   VAL A 287       4.855  -7.921 -23.346  1.00 10.00      A   
ATOM   2698  O   VAL A 287       3.726  -7.655 -22.938  1.00 10.00      A   
ATOM   2699  N   CYS A 288       5.719  -6.990 -23.736  1.00 10.00      A   
ATOM   2700  HN  CYS A 288       6.590  -7.266 -24.088  1.00 10.00      A   
ATOM   2701  CA  CYS A 288       5.421  -5.561 -23.652  1.00 10.00      A   
ATOM   2702  CB  CYS A 288       6.623  -4.754 -24.148  1.00 10.00      A   
ATOM   2703  SG  CYS A 288       7.067  -5.071 -25.873  1.00 10.00      A   
ATOM   2704  HG  CYS A 288       6.168  -4.458 -26.636  1.00 10.00      A   
ATOM   2705  C   CYS A 288       4.157  -5.161 -24.416  1.00 10.00      A   
ATOM   2706  O   CYS A 288       3.496  -4.181 -24.065  1.00 10.00      A   
ATOM   2707  N   SER A 289       3.810  -5.932 -25.435  1.00 10.00      A   
ATOM   2708  HN  SER A 289       4.357  -6.719 -25.650  1.00 10.00      A   
ATOM   2709  CA  SER A 289       2.644  -5.645 -26.256  1.00 10.00      A   
ATOM   2710  CB  SER A 289       2.669  -6.533 -27.497  1.00 10.00      A   
ATOM   2711  OG  SER A 289       3.805  -7.388 -27.484  1.00 10.00      A   
ATOM   2712  HG  SER A 289       4.231  -7.356 -28.349  1.00 10.00      A   
ATOM   2713  C   SER A 289       1.320  -5.820 -25.501  1.00 10.00      A   
ATOM   2714  O   SER A 289       0.272  -5.380 -25.975  1.00 10.00      A   
ATOM   2715  N   ARG A 290       1.365  -6.454 -24.333  1.00 10.00      A   
ATOM   2716  HN  ARG A 290       2.228  -6.778 -23.995  1.00 10.00      A   
ATOM   2717  CA  ARG A 290       0.156  -6.681 -23.547  1.00 10.00      A   
ATOM   2718  CB  ARG A 290      -0.202  -8.172 -23.547  1.00 10.00      A   
ATOM   2719  CG  ARG A 290       0.875  -9.069 -22.957  1.00 10.00      A   
ATOM   2720  CD  ARG A 290       0.634 -10.529 -23.299  1.00 10.00      A   
ATOM   2721  NE  ARG A 290       1.771 -11.373 -22.929  1.00 10.00      A   
ATOM   2722  HE  ARG A 290       2.105 -11.298 -22.007  1.00 10.00      A   
ATOM   2723  CZ  ARG A 290       2.369 -12.225 -23.765  1.00 10.00      A   
ATOM   2724  NH1 ARG A 290       1.937 -12.350 -25.017  1.00 10.00      A   
ATOM   2725 HH11 ARG A 290       1.127 -11.784 -25.352  1.00 10.00      A   
ATOM   2726 HH12 ARG A 290       2.405 -13.018 -25.672  1.00 10.00      A   
ATOM   2727  NH2 ARG A 290       3.382 -12.970 -23.350  1.00 10.00      A   
ATOM   2728 HH21 ARG A 290       3.720 -12.902 -22.365  1.00 10.00      A   
ATOM   2729 HH22 ARG A 290       3.848 -13.628 -24.012  1.00 10.00      A   
ATOM   2730  C   ARG A 290       0.302  -6.179 -22.112  1.00 10.00      A   
ATOM   2731  O   ARG A 290      -0.539  -6.463 -21.259  1.00 10.00      A   
ATOM   2732  N   LEU A 291       1.352  -5.422 -21.847  1.00 10.00      A   
ATOM   2733  HN  LEU A 291       1.974  -5.191 -22.567  1.00 10.00      A   
ATOM   2734  CA  LEU A 291       1.591  -4.907 -20.505  1.00 10.00      A   
ATOM   2735  CB  LEU A 291       3.089  -4.760 -20.235  1.00 10.00      A   
ATOM   2736  CG  LEU A 291       3.922  -6.041 -20.314  1.00 10.00      A   
ATOM   2737  CD1 LEU A 291       5.380  -5.745 -20.012  1.00 10.00      A   
ATOM   2738  CD2 LEU A 291       3.382  -7.100 -19.366  1.00 10.00      A   
ATOM   2739  C   LEU A 291       0.891  -3.572 -20.288  1.00 10.00      A   
ATOM   2740  O   LEU A 291       1.152  -2.605 -21.001  1.00 10.00      A   
ATOM   2741  N   THR A 292       0.006  -3.528 -19.303  1.00 10.00      A   
ATOM   2742  HN  THR A 292      -0.168  -4.337 -18.775  1.00 10.00      A   
ATOM   2743  CA  THR A 292      -0.725  -2.313 -18.981  1.00 10.00      A   
ATOM   2744  CB  THR A 292      -2.120  -2.655 -18.432  1.00 10.00      A   
ATOM   2745  OG1 THR A 292      -2.106  -3.988 -17.898  1.00 10.00      A   
ATOM   2746  HG1 THR A 292      -2.736  -4.045 -17.172  1.00 10.00      A   
ATOM   2747  CG2 THR A 292      -3.167  -2.555 -19.529  1.00 10.00      A   
ATOM   2748  C   THR A 292       0.028  -1.498 -17.936  1.00 10.00      A   
ATOM   2749  O   THR A 292      -0.126  -0.276 -17.853  1.00 10.00      A   
ATOM   2750  N   THR A 293       0.846  -2.175 -17.142  1.00 10.00      A   
ATOM   2751  HN  THR A 293       0.938  -3.144 -17.257  1.00 10.00      A   
ATOM   2752  CA  THR A 293       1.613  -1.512 -16.104  1.00 10.00      A   
ATOM   2753  CB  THR A 293       1.093  -1.900 -14.704  1.00 10.00      A   
ATOM   2754  OG1 THR A 293      -0.345  -1.936 -14.711  1.00 10.00      A   
ATOM   2755  HG1 THR A 293      -0.645  -2.781 -14.350  1.00 10.00      A   
ATOM   2756  CG2 THR A 293       1.563  -0.894 -13.664  1.00 10.00      A   
ATOM   2757  C   THR A 293       3.093  -1.867 -16.213  1.00 10.00      A   
ATOM   2758  O   THR A 293       3.453  -3.035 -16.375  1.00 10.00      A   
ATOM   2759  N   LEU A 294       3.949  -0.855 -16.147  1.00 10.00      A   
ATOM   2760  HN  LEU A 294       3.605   0.062 -16.037  1.00 10.00      A   
ATOM   2761  CA  LEU A 294       5.386  -1.067 -16.234  1.00 10.00      A   
ATOM   2762  CB  LEU A 294       5.881  -0.829 -17.663  1.00 10.00      A   
ATOM   2763  CG  LEU A 294       7.360  -1.124 -17.925  1.00 10.00      A   
ATOM   2764  CD1 LEU A 294       7.646  -2.615 -17.809  1.00 10.00      A   
ATOM   2765  CD2 LEU A 294       7.778  -0.600 -19.288  1.00 10.00      A   
ATOM   2766  C   LEU A 294       6.115  -0.145 -15.268  1.00 10.00      A   
ATOM   2767  O   LEU A 294       5.909   1.068 -15.281  1.00 10.00      A   
ATOM   2768  N   ASN A 295       6.958  -0.722 -14.428  1.00 10.00      A   
ATOM   2769  HN  ASN A 295       7.089  -1.698 -14.469  1.00 10.00      A   
ATOM   2770  CA  ASN A 295       7.708   0.056 -13.455  1.00 10.00      A   
ATOM   2771  CB  ASN A 295       7.415  -0.438 -12.036  1.00 10.00      A   
ATOM   2772  CG  ASN A 295       7.770   0.581 -10.966  1.00 10.00      A   
ATOM   2773  OD1 ASN A 295       8.681   1.392 -11.130  1.00 10.00      A   
ATOM   2774  ND2 ASN A 295       7.060   0.533  -9.852  1.00 10.00      A   
ATOM   2775 HD21 ASN A 295       6.356  -0.149  -9.779  1.00 10.00      A   
ATOM   2776 HD22 ASN A 295       7.262   1.184  -9.146  1.00 10.00      A   
ATOM   2777  C   ASN A 295       9.203  -0.018 -13.752  1.00 10.00      A   
ATOM   2778  O   ASN A 295       9.855  -1.025 -13.473  1.00 10.00      A   
ATOM   2779  N   LEU A 296       9.736   1.054 -14.320  1.00 10.00      A   
ATOM   2780  HN  LEU A 296       9.164   1.839 -14.492  1.00 10.00      A   
ATOM   2781  CA  LEU A 296      11.150   1.126 -14.669  1.00 10.00      A   
ATOM   2782  CB  LEU A 296      11.329   1.377 -16.172  1.00 10.00      A   
ATOM   2783  CG  LEU A 296      11.002   0.205 -17.099  1.00 10.00      A   
ATOM   2784  CD1 LEU A 296      11.234   0.596 -18.549  1.00 10.00      A   
ATOM   2785  CD2 LEU A 296      11.834  -1.015 -16.737  1.00 10.00      A   
ATOM   2786  C   LEU A 296      11.848   2.216 -13.866  1.00 10.00      A   
ATOM   2787  O   LEU A 296      12.550   3.064 -14.415  1.00 10.00      A   
ATOM   2788  N   SER A 297      11.657   2.179 -12.559  1.00 10.00      A   
ATOM   2789  HN  SER A 297      11.106   1.466 -12.175  1.00 10.00      A   
ATOM   2790  CA  SER A 297      12.258   3.165 -11.678  1.00 10.00      A   
ATOM   2791  CB  SER A 297      11.312   3.487 -10.520  1.00 10.00      A   
ATOM   2792  OG  SER A 297      10.040   3.877 -11.008  1.00 10.00      A   
ATOM   2793  HG  SER A 297       9.495   3.093 -11.146  1.00 10.00      A   
ATOM   2794  C   SER A 297      13.614   2.690 -11.154  1.00 10.00      A   
ATOM   2795  O   SER A 297      14.313   3.424 -10.458  1.00 10.00      A   
ATOM   2796  N   TYR A 298      13.978   1.456 -11.486  1.00 10.00      A   
ATOM   2797  HN  TYR A 298      13.373   0.912 -12.035  1.00 10.00      A   
ATOM   2798  CA  TYR A 298      15.250   0.887 -11.050  1.00 10.00      A   
ATOM   2799  CB  TYR A 298      15.026  -0.400 -10.252  1.00 10.00      A   
ATOM   2800  CG  TYR A 298      14.387  -0.192  -8.894  1.00 10.00      A   
ATOM   2801  CD1 TYR A 298      13.224  -0.863  -8.546  1.00 10.00      A   
ATOM   2802  CD2 TYR A 298      14.946   0.678  -7.964  1.00 10.00      A   
ATOM   2803  CE1 TYR A 298      12.634  -0.676  -7.312  1.00 10.00      A   
ATOM   2804  CE2 TYR A 298      14.361   0.868  -6.726  1.00 10.00      A   
ATOM   2805  CZ  TYR A 298      13.206   0.187  -6.406  1.00 10.00      A   
ATOM   2806  OH  TYR A 298      12.621   0.371  -5.171  1.00 10.00      A   
ATOM   2807  HH  TYR A 298      12.082  -0.405  -4.952  1.00 10.00      A   
ATOM   2808  C   TYR A 298      16.167   0.612 -12.239  1.00 10.00      A   
ATOM   2809  O   TYR A 298      17.325   0.221 -12.068  1.00 10.00      A   
ATOM   2810  N   ALA A 299      15.645   0.817 -13.441  1.00 10.00      A   
ATOM   2811  HN  ALA A 299      14.719   1.141 -13.516  1.00 10.00      A   
ATOM   2812  CA  ALA A 299      16.419   0.593 -14.652  1.00 10.00      A   
ATOM   2813  CB  ALA A 299      15.505   0.150 -15.782  1.00 10.00      A   
ATOM   2814  C   ALA A 299      17.166   1.860 -15.039  1.00 10.00      A   
ATOM   2815  O   ALA A 299      16.561   2.839 -15.469  1.00 10.00      A   
ATOM   2816  N   THR A 300      18.480   1.841 -14.879  1.00 10.00      A   
ATOM   2817  HN  THR A 300      18.912   1.030 -14.537  1.00 10.00      A   
ATOM   2818  CA  THR A 300      19.303   3.000 -15.195  1.00 10.00      A   
ATOM   2819  CB  THR A 300      20.522   3.074 -14.260  1.00 10.00      A   
ATOM   2820  OG1 THR A 300      20.862   1.748 -13.824  1.00 10.00      A   
ATOM   2821  HG1 THR A 300      21.188   1.241 -14.583  1.00 10.00      A   
ATOM   2822  CG2 THR A 300      20.222   3.949 -13.051  1.00 10.00      A   
ATOM   2823  C   THR A 300      19.777   2.978 -16.648  1.00 10.00      A   
ATOM   2824  O   THR A 300      20.976   3.049 -16.926  1.00 10.00      A   
ATOM   2825  N   VAL A 301      18.836   2.877 -17.575  1.00 10.00      A   
ATOM   2826  HN  VAL A 301      17.895   2.830 -17.301  1.00 10.00      A   
ATOM   2827  CA  VAL A 301      19.167   2.855 -18.993  1.00 10.00      A   
ATOM   2828  CB  VAL A 301      18.296   1.860 -19.779  1.00 10.00      A   
ATOM   2829  CG1 VAL A 301      18.642   0.437 -19.370  1.00 10.00      A   
ATOM   2830  CG2 VAL A 301      16.817   2.130 -19.550  1.00 10.00      A   
ATOM   2831  C   VAL A 301      19.045   4.253 -19.592  1.00 10.00      A   
ATOM   2832  O   VAL A 301      18.503   5.156 -18.961  1.00 10.00      A   
ATOM   2833  N   GLN A 302      19.555   4.433 -20.801  1.00 10.00      A   
ATOM   2834  HN  GLN A 302      19.970   3.675 -21.267  1.00 10.00      A   
ATOM   2835  CA  GLN A 302      19.507   5.734 -21.458  1.00 10.00      A   
ATOM   2836  CB  GLN A 302      20.700   5.907 -22.400  1.00 10.00      A   
ATOM   2837  CG  GLN A 302      22.054   5.801 -21.707  1.00 10.00      A   
ATOM   2838  CD  GLN A 302      22.304   6.926 -20.718  1.00 10.00      A   
ATOM   2839  OE1 GLN A 302      22.903   7.947 -21.058  1.00 10.00      A   
ATOM   2840  NE2 GLN A 302      21.842   6.750 -19.486  1.00 10.00      A   
ATOM   2841 HE21 GLN A 302      21.366   5.915 -19.284  1.00 10.00      A   
ATOM   2842 HE22 GLN A 302      21.994   7.461 -18.828  1.00 10.00      A   
ATOM   2843  C   GLN A 302      18.189   5.944 -22.199  1.00 10.00      A   
ATOM   2844  O   GLN A 302      17.415   5.002 -22.383  1.00 10.00      A   
ATOM   2845  N   SER A 303      17.961   7.183 -22.629  1.00 10.00      A   
ATOM   2846  HN  SER A 303      18.638   7.876 -22.455  1.00 10.00      A   
ATOM   2847  CA  SER A 303      16.742   7.566 -23.339  1.00 10.00      A   
ATOM   2848  CB  SER A 303      16.834   9.030 -23.781  1.00 10.00      A   
ATOM   2849  OG  SER A 303      15.605   9.487 -24.317  1.00 10.00      A   
ATOM   2850  HG  SER A 303      15.009   9.718 -23.593  1.00 10.00      A   
ATOM   2851  C   SER A 303      16.448   6.664 -24.537  1.00 10.00      A   
ATOM   2852  O   SER A 303      15.338   6.143 -24.668  1.00 10.00      A   
ATOM   2853  N   TYR A 304      17.441   6.466 -25.394  1.00 10.00      A   
ATOM   2854  HN  TYR A 304      18.307   6.884 -25.222  1.00 10.00      A   
ATOM   2855  CA  TYR A 304      17.276   5.639 -26.585  1.00 10.00      A   
ATOM   2856  CB  TYR A 304      18.563   5.622 -27.409  1.00 10.00      A   
ATOM   2857  CG  TYR A 304      18.451   4.876 -28.717  1.00 10.00      A   
ATOM   2858  CD1 TYR A 304      17.433   5.162 -29.618  1.00 10.00      A   
ATOM   2859  CD2 TYR A 304      19.367   3.888 -29.055  1.00 10.00      A   
ATOM   2860  CE1 TYR A 304      17.335   4.485 -30.815  1.00 10.00      A   
ATOM   2861  CE2 TYR A 304      19.276   3.206 -30.251  1.00 10.00      A   
ATOM   2862  CZ  TYR A 304      18.258   3.510 -31.126  1.00 10.00      A   
ATOM   2863  OH  TYR A 304      18.161   2.836 -32.319  1.00 10.00      A   
ATOM   2864  HH  TYR A 304      17.585   3.331 -32.917  1.00 10.00      A   
ATOM   2865  C   TYR A 304      16.836   4.217 -26.238  1.00 10.00      A   
ATOM   2866  O   TYR A 304      15.935   3.660 -26.875  1.00 10.00      A   
ATOM   2867  N   ASP A 305      17.455   3.635 -25.216  1.00 10.00      A   
ATOM   2868  HN  ASP A 305      18.154   4.131 -24.736  1.00 10.00      A   
ATOM   2869  CA  ASP A 305      17.121   2.278 -24.793  1.00 10.00      A   
ATOM   2870  CB  ASP A 305      18.139   1.721 -23.796  1.00 10.00      A   
ATOM   2871  CG  ASP A 305      19.183   0.847 -24.465  1.00 10.00      A   
ATOM   2872  OD1 ASP A 305      18.802  -0.096 -25.187  1.00 10.00      A   
ATOM   2873  OD2 ASP A 305      20.392   1.103 -24.280  1.00 10.00      A   
ATOM   2874  C   ASP A 305      15.708   2.197 -24.234  1.00 10.00      A   
ATOM   2875  O   ASP A 305      15.048   1.160 -24.341  1.00 10.00      A   
ATOM   2876  N   LEU A 306      15.247   3.294 -23.646  1.00 10.00      A   
ATOM   2877  HN  LEU A 306      15.829   4.083 -23.587  1.00 10.00      A   
ATOM   2878  CA  LEU A 306      13.904   3.361 -23.086  1.00 10.00      A   
ATOM   2879  CB  LEU A 306      13.778   4.552 -22.131  1.00 10.00      A   
ATOM   2880  CG  LEU A 306      14.413   4.384 -20.749  1.00 10.00      A   
ATOM   2881  CD1 LEU A 306      14.903   5.723 -20.222  1.00 10.00      A   
ATOM   2882  CD2 LEU A 306      13.422   3.763 -19.777  1.00 10.00      A   
ATOM   2883  C   LEU A 306      12.867   3.479 -24.200  1.00 10.00      A   
ATOM   2884  O   LEU A 306      11.879   2.739 -24.224  1.00 10.00      A   
ATOM   2885  N   VAL A 307      13.114   4.399 -25.126  1.00 10.00      A   
ATOM   2886  HN  VAL A 307      13.930   4.943 -25.048  1.00 10.00      A   
ATOM   2887  CA  VAL A 307      12.212   4.642 -26.248  1.00 10.00      A   
ATOM   2888  CB  VAL A 307      12.765   5.734 -27.196  1.00 10.00      A   
ATOM   2889  CG1 VAL A 307      11.885   5.892 -28.426  1.00 10.00      A   
ATOM   2890  CG2 VAL A 307      12.891   7.063 -26.468  1.00 10.00      A   
ATOM   2891  C   VAL A 307      11.931   3.365 -27.041  1.00 10.00      A   
ATOM   2892  O   VAL A 307      10.777   3.055 -27.335  1.00 10.00      A   
ATOM   2893  N   LYS A 308      12.986   2.620 -27.360  1.00 10.00      A   
ATOM   2894  HN  LYS A 308      13.877   2.913 -27.068  1.00 10.00      A   
ATOM   2895  CA  LYS A 308      12.856   1.385 -28.130  1.00 10.00      A   
ATOM   2896  CB  LYS A 308      14.211   0.688 -28.262  1.00 10.00      A   
ATOM   2897  CG  LYS A 308      15.189   1.379 -29.200  1.00 10.00      A   
ATOM   2898  CD  LYS A 308      16.531   0.667 -29.216  1.00 10.00      A   
ATOM   2899  CE  LYS A 308      17.220   0.769 -27.864  1.00 10.00      A   
ATOM   2900  NZ  LYS A 308      18.518   0.040 -27.824  1.00 10.00      A   
ATOM   2901  HZ1 LYS A 308      18.857  -0.036 -26.835  1.00 10.00      A   
ATOM   2902  HZ2 LYS A 308      19.235   0.548 -28.382  1.00 10.00      A   
ATOM   2903  HZ3 LYS A 308      18.404  -0.915 -28.213  1.00 10.00      A   
ATOM   2904  C   LYS A 308      11.837   0.426 -27.517  1.00 10.00      A   
ATOM   2905  O   LYS A 308      11.023  -0.170 -28.227  1.00 10.00      A   
ATOM   2906  N   LEU A 309      11.871   0.294 -26.199  1.00 10.00      A   
ATOM   2907  HN  LEU A 309      12.515   0.821 -25.683  1.00 10.00      A   
ATOM   2908  CA  LEU A 309      10.957  -0.601 -25.502  1.00 10.00      A   
ATOM   2909  CB  LEU A 309      11.455  -0.877 -24.082  1.00 10.00      A   
ATOM   2910  CG  LEU A 309      10.772  -2.022 -23.333  1.00 10.00      A   
ATOM   2911  CD1 LEU A 309      11.813  -2.968 -22.753  1.00 10.00      A   
ATOM   2912  CD2 LEU A 309       9.872  -1.478 -22.234  1.00 10.00      A   
ATOM   2913  C   LEU A 309       9.545  -0.022 -25.470  1.00 10.00      A   
ATOM   2914  O   LEU A 309       8.565  -0.732 -25.703  1.00 10.00      A   
ATOM   2915  N   LEU A 310       9.451   1.277 -25.206  1.00 10.00      A   
ATOM   2916  HN  LEU A 310      10.273   1.792 -25.050  1.00 10.00      A   
ATOM   2917  CA  LEU A 310       8.161   1.963 -25.138  1.00 10.00      A   
ATOM   2918  CB  LEU A 310       8.340   3.412 -24.692  1.00 10.00      A   
ATOM   2919  CG  LEU A 310       8.926   3.620 -23.295  1.00 10.00      A   
ATOM   2920  CD1 LEU A 310       9.122   5.100 -23.021  1.00 10.00      A   
ATOM   2921  CD2 LEU A 310       8.033   2.991 -22.236  1.00 10.00      A   
ATOM   2922  C   LEU A 310       7.419   1.912 -26.474  1.00 10.00      A   
ATOM   2923  O   LEU A 310       6.190   1.864 -26.508  1.00 10.00      A   
ATOM   2924  N   CYS A 311       8.172   1.910 -27.571  1.00 10.00      A   
ATOM   2925  HN  CYS A 311       9.150   1.963 -27.479  1.00 10.00      A   
ATOM   2926  CA  CYS A 311       7.590   1.858 -28.908  1.00 10.00      A   
ATOM   2927  CB  CYS A 311       8.666   2.090 -29.974  1.00 10.00      A   
ATOM   2928  SG  CYS A 311       9.365   3.757 -29.976  1.00 10.00      A   
ATOM   2929  HG  CYS A 311       9.157   4.288 -28.778  1.00 10.00      A   
ATOM   2930  C   CYS A 311       6.865   0.538 -29.158  1.00 10.00      A   
ATOM   2931  O   CYS A 311       6.060   0.425 -30.080  1.00 10.00      A   
ATOM   2932  N   GLN A 312       7.142  -0.456 -28.327  1.00 10.00      A   
ATOM   2933  HN  GLN A 312       7.782  -0.309 -27.597  1.00 10.00      A   
ATOM   2934  CA  GLN A 312       6.508  -1.755 -28.466  1.00 10.00      A   
ATOM   2935  CB  GLN A 312       7.543  -2.876 -28.433  1.00 10.00      A   
ATOM   2936  CG  GLN A 312       8.341  -3.005 -29.715  1.00 10.00      A   
ATOM   2937  CD  GLN A 312       9.141  -4.288 -29.786  1.00 10.00      A   
ATOM   2938  OE1 GLN A 312      10.230  -4.317 -30.354  1.00 10.00      A   
ATOM   2939  NE2 GLN A 312       8.617  -5.356 -29.203  1.00 10.00      A   
ATOM   2940 HE21 GLN A 312       7.750  -5.263 -28.756  1.00 10.00      A   
ATOM   2941 HE22 GLN A 312       9.115  -6.198 -29.249  1.00 10.00      A   
ATOM   2942  C   GLN A 312       5.448  -1.971 -27.393  1.00 10.00      A   
ATOM   2943  O   GLN A 312       4.982  -3.091 -27.189  1.00 10.00      A   
ATOM   2944  N   CYS A 313       5.069  -0.894 -26.713  1.00 10.00      A   
ATOM   2945  HN  CYS A 313       5.487  -0.028 -26.914  1.00 10.00      A   
ATOM   2946  CA  CYS A 313       4.056  -0.965 -25.667  1.00 10.00      A   
ATOM   2947  CB  CYS A 313       4.650  -0.530 -24.326  1.00 10.00      A   
ATOM   2948  SG  CYS A 313       6.185  -1.377 -23.882  1.00 10.00      A   
ATOM   2949  HG  CYS A 313       7.109  -1.054 -24.783  1.00 10.00      A   
ATOM   2950  C   CYS A 313       2.851  -0.092 -26.019  1.00 10.00      A   
ATOM   2951  O   CYS A 313       2.758   1.055 -25.583  1.00 10.00      A   
ATOM   2952  N   PRO A 314       1.915  -0.615 -26.829  1.00 10.00      A   
ATOM   2953  CA  PRO A 314       0.729   0.132 -27.238  1.00 10.00      A   
ATOM   2954  CB  PRO A 314       0.409  -0.496 -28.592  1.00 10.00      A   
ATOM   2955  CG  PRO A 314       0.837  -1.923 -28.458  1.00 10.00      A   
ATOM   2956  CD  PRO A 314       1.947  -1.961 -27.435  1.00 10.00      A   
ATOM   2957  C   PRO A 314      -0.450  -0.052 -26.278  1.00 10.00      A   
ATOM   2958  O   PRO A 314      -1.501   0.563 -26.452  1.00 10.00      A   
ATOM   2959  N   LYS A 315      -0.271  -0.894 -25.268  1.00 10.00      A   
ATOM   2960  HN  LYS A 315       0.589  -1.349 -25.171  1.00 10.00      A   
ATOM   2961  CA  LYS A 315      -1.328  -1.159 -24.295  1.00 10.00      A   
ATOM   2962  CB  LYS A 315      -1.688  -2.648 -24.287  1.00 10.00      A   
ATOM   2963  CG  LYS A 315      -2.716  -3.046 -25.336  1.00 10.00      A   
ATOM   2964  CD  LYS A 315      -2.920  -4.551 -25.356  1.00 10.00      A   
ATOM   2965  CE  LYS A 315      -4.189  -4.939 -26.099  1.00 10.00      A   
ATOM   2966  NZ  LYS A 315      -4.235  -4.382 -27.480  1.00 10.00      A   
ATOM   2967  HZ1 LYS A 315      -4.657  -3.433 -27.468  1.00 10.00      A   
ATOM   2968  HZ2 LYS A 315      -4.812  -4.992 -28.092  1.00 10.00      A   
ATOM   2969  HZ3 LYS A 315      -3.277  -4.318 -27.878  1.00 10.00      A   
ATOM   2970  C   LYS A 315      -0.916  -0.714 -22.897  1.00 10.00      A   
ATOM   2971  O   LYS A 315      -1.480  -1.163 -21.901  1.00 10.00      A   
ATOM   2972  N   LEU A 316       0.064   0.173 -22.834  1.00 10.00      A   
ATOM   2973  HN  LEU A 316       0.461   0.500 -23.664  1.00 10.00      A   
ATOM   2974  CA  LEU A 316       0.555   0.679 -21.561  1.00 10.00      A   
ATOM   2975  CB  LEU A 316       1.964   1.252 -21.737  1.00 10.00      A   
ATOM   2976  CG  LEU A 316       2.788   1.447 -20.463  1.00 10.00      A   
ATOM   2977  CD1 LEU A 316       2.940   0.130 -19.718  1.00 10.00      A   
ATOM   2978  CD2 LEU A 316       4.153   2.022 -20.806  1.00 10.00      A   
ATOM   2979  C   LEU A 316      -0.390   1.742 -21.000  1.00 10.00      A   
ATOM   2980  O   LEU A 316      -0.795   2.662 -21.713  1.00 10.00      A   
ATOM   2981  N   GLN A 317      -0.753   1.599 -19.727  1.00 10.00      A   
ATOM   2982  HN  GLN A 317      -0.405   0.836 -19.217  1.00 10.00      A   
ATOM   2983  CA  GLN A 317      -1.655   2.538 -19.070  1.00 10.00      A   
ATOM   2984  CB  GLN A 317      -2.914   1.820 -18.586  1.00 10.00      A   
ATOM   2985  CG  GLN A 317      -3.875   1.428 -19.694  1.00 10.00      A   
ATOM   2986  CD  GLN A 317      -5.133   0.775 -19.158  1.00 10.00      A   
ATOM   2987  OE1 GLN A 317      -5.107   0.105 -18.126  1.00 10.00      A   
ATOM   2988  NE2 GLN A 317      -6.244   0.965 -19.856  1.00 10.00      A   
ATOM   2989 HE21 GLN A 317      -6.191   1.512 -20.677  1.00 10.00      A   
ATOM   2990 HE22 GLN A 317      -7.070   0.565 -19.525  1.00 10.00      A   
ATOM   2991  C   GLN A 317      -0.976   3.231 -17.893  1.00 10.00      A   
ATOM   2992  O   GLN A 317      -1.115   4.438 -17.709  1.00 10.00      A   
ATOM   2993  N   ARG A 318      -0.260   2.466 -17.087  1.00 10.00      A   
ATOM   2994  HN  ARG A 318      -0.192   1.502 -17.274  1.00 10.00      A   
ATOM   2995  CA  ARG A 318       0.436   3.020 -15.928  1.00 10.00      A   
ATOM   2996  CB  ARG A 318      -0.082   2.394 -14.624  1.00 10.00      A   
ATOM   2997  CG  ARG A 318       0.343   3.128 -13.359  1.00 10.00      A   
ATOM   2998  CD  ARG A 318      -0.260   2.494 -12.111  1.00 10.00      A   
ATOM   2999  NE  ARG A 318      -1.724   2.600 -12.067  1.00 10.00      A   
ATOM   3000  HE  ARG A 318      -2.229   2.116 -12.756  1.00 10.00      A   
ATOM   3001  CZ  ARG A 318      -2.397   3.305 -11.153  1.00 10.00      A   
ATOM   3002  NH1 ARG A 318      -1.748   3.975 -10.214  1.00 10.00      A   
ATOM   3003 HH11 ARG A 318      -2.275   4.524  -9.500  1.00 10.00      A   
ATOM   3004 HH12 ARG A 318      -0.706   3.968 -10.187  1.00 10.00      A   
ATOM   3005  NH2 ARG A 318      -3.725   3.346 -11.184  1.00 10.00      A   
ATOM   3006 HH21 ARG A 318      -4.251   2.830 -11.920  1.00 10.00      A   
ATOM   3007 HH22 ARG A 318      -4.249   3.901 -10.470  1.00 10.00      A   
ATOM   3008  C   ARG A 318       1.936   2.805 -16.077  1.00 10.00      A   
ATOM   3009  O   ARG A 318       2.409   1.668 -16.082  1.00 10.00      A   
ATOM   3010  N   LEU A 319       2.680   3.893 -16.216  1.00 10.00      A   
ATOM   3011  HN  LEU A 319       2.252   4.779 -16.206  1.00 10.00      A   
ATOM   3012  CA  LEU A 319       4.120   3.797 -16.388  1.00 10.00      A   
ATOM   3013  CB  LEU A 319       4.509   4.188 -17.814  1.00 10.00      A   
ATOM   3014  CG  LEU A 319       6.007   4.236 -18.128  1.00 10.00      A   
ATOM   3015  CD1 LEU A 319       6.611   2.841 -18.115  1.00 10.00      A   
ATOM   3016  CD2 LEU A 319       6.249   4.915 -19.465  1.00 10.00      A   
ATOM   3017  C   LEU A 319       4.889   4.648 -15.383  1.00 10.00      A   
ATOM   3018  O   LEU A 319       4.605   5.833 -15.194  1.00 10.00      A   
ATOM   3019  N   TRP A 320       5.859   4.020 -14.741  1.00 10.00      A   
ATOM   3020  HN  TRP A 320       6.009   3.067 -14.928  1.00 10.00      A   
ATOM   3021  CA  TRP A 320       6.720   4.687 -13.773  1.00 10.00      A   
ATOM   3022  CB  TRP A 320       6.622   4.005 -12.401  1.00 10.00      A   
ATOM   3023  CG  TRP A 320       5.312   4.191 -11.679  1.00 10.00      A   
ATOM   3024  CD1 TRP A 320       4.102   4.532 -12.216  1.00 10.00      A   
ATOM   3025  CD2 TRP A 320       5.087   4.031 -10.272  1.00 10.00      A   
ATOM   3026  NE1 TRP A 320       3.145   4.595 -11.234  1.00 10.00      A   
ATOM   3027  HE1 TRP A 320       2.188   4.829 -11.370  1.00 10.00      A   
ATOM   3028  CE2 TRP A 320       3.724   4.292 -10.032  1.00 10.00      A   
ATOM   3029  CE3 TRP A 320       5.906   3.693  -9.191  1.00 10.00      A   
ATOM   3030  CZ2 TRP A 320       3.163   4.226  -8.760  1.00 10.00      A   
ATOM   3031  CZ3 TRP A 320       5.345   3.629  -7.930  1.00 10.00      A   
ATOM   3032  CH2 TRP A 320       3.988   3.893  -7.724  1.00 10.00      A   
ATOM   3033  C   TRP A 320       8.151   4.594 -14.293  1.00 10.00      A   
ATOM   3034  O   TRP A 320       8.645   3.493 -14.528  1.00 10.00      A   
ATOM   3035  N   VAL A 321       8.805   5.732 -14.503  1.00 10.00      A   
ATOM   3036  HN  VAL A 321       8.373   6.589 -14.279  1.00 10.00      A   
ATOM   3037  CA  VAL A 321      10.168   5.732 -15.033  1.00 10.00      A   
ATOM   3038  CB  VAL A 321      10.186   5.969 -16.558  1.00 10.00      A   
ATOM   3039  CG1 VAL A 321       9.831   4.700 -17.316  1.00 10.00      A   
ATOM   3040  CG2 VAL A 321       9.254   7.109 -16.941  1.00 10.00      A   
ATOM   3041  C   VAL A 321      11.039   6.791 -14.380  1.00 10.00      A   
ATOM   3042  O   VAL A 321      10.595   7.531 -13.501  1.00 10.00      A   
ATOM   3043  N   LEU A 322      12.283   6.861 -14.834  1.00 10.00      A   
ATOM   3044  HN  LEU A 322      12.569   6.236 -15.537  1.00 10.00      A   
ATOM   3045  CA  LEU A 322      13.236   7.834 -14.323  1.00 10.00      A   
ATOM   3046  CB  LEU A 322      14.614   7.196 -14.138  1.00 10.00      A   
ATOM   3047  CG  LEU A 322      14.716   6.097 -13.081  1.00 10.00      A   
ATOM   3048  CD1 LEU A 322      16.090   5.454 -13.122  1.00 10.00      A   
ATOM   3049  CD2 LEU A 322      14.427   6.653 -11.695  1.00 10.00      A   
ATOM   3050  C   LEU A 322      13.333   9.032 -15.260  1.00 10.00      A   
ATOM   3051  O   LEU A 322      12.641   9.095 -16.281  1.00 10.00      A   
ATOM   3052  N   ASP A 323      14.207   9.969 -14.916  1.00 10.00      A   
ATOM   3053  HN  ASP A 323      14.731   9.848 -14.090  1.00 10.00      A   
ATOM   3054  CA  ASP A 323      14.413  11.185 -15.705  1.00 10.00      A   
ATOM   3055  CB  ASP A 323      15.113  12.260 -14.864  1.00 10.00      A   
ATOM   3056  CG  ASP A 323      16.452  11.802 -14.312  1.00 10.00      A   
ATOM   3057  OD1 ASP A 323      16.487  10.779 -13.595  1.00 10.00      A   
ATOM   3058  OD2 ASP A 323      17.468  12.473 -14.567  1.00 10.00      A   
ATOM   3059  C   ASP A 323      15.211  10.922 -16.981  1.00 10.00      A   
ATOM   3060  O   ASP A 323      15.265  11.771 -17.875  1.00 10.00      A   
ATOM   3061  N   TYR A 324      15.795   9.730 -17.077  1.00 10.00      A   
ATOM   3062  HN  TYR A 324      15.679   9.088 -16.346  1.00 10.00      A   
ATOM   3063  CA  TYR A 324      16.604   9.348 -18.236  1.00 10.00      A   
ATOM   3064  CB  TYR A 324      17.316   8.017 -17.978  1.00 10.00      A   
ATOM   3065  CG  TYR A 324      18.403   8.093 -16.932  1.00 10.00      A   
ATOM   3066  CD1 TYR A 324      18.606   7.055 -16.035  1.00 10.00      A   
ATOM   3067  CD2 TYR A 324      19.230   9.204 -16.846  1.00 10.00      A   
ATOM   3068  CE1 TYR A 324      19.601   7.125 -15.079  1.00 10.00      A   
ATOM   3069  CE2 TYR A 324      20.226   9.283 -15.897  1.00 10.00      A   
ATOM   3070  CZ  TYR A 324      20.409   8.240 -15.017  1.00 10.00      A   
ATOM   3071  OH  TYR A 324      21.399   8.319 -14.065  1.00 10.00      A   
ATOM   3072  HH  TYR A 324      21.137   8.959 -13.389  1.00 10.00      A   
ATOM   3073  C   TYR A 324      15.786   9.258 -19.526  1.00 10.00      A   
ATOM   3074  O   TYR A 324      16.344   9.112 -20.612  1.00 10.00      A   
ATOM   3075  N   ILE A 325      14.469   9.343 -19.404  1.00 10.00      A   
ATOM   3076  HN  ILE A 325      14.080   9.461 -18.513  1.00 10.00      A   
ATOM   3077  CA  ILE A 325      13.593   9.267 -20.565  1.00 10.00      A   
ATOM   3078  CB  ILE A 325      12.114   9.047 -20.159  1.00 10.00      A   
ATOM   3079  CG1 ILE A 325      11.224   8.840 -21.390  1.00 10.00      A   
ATOM   3080  CG2 ILE A 325      11.599  10.191 -19.295  1.00 10.00      A   
ATOM   3081  CD1 ILE A 325      11.553   7.592 -22.180  1.00 10.00      A   
ATOM   3082  C   ILE A 325      13.733  10.506 -21.456  1.00 10.00      A   
ATOM   3083  O   ILE A 325      13.609  10.415 -22.681  1.00 10.00      A   
ATOM   3084  N   GLU A 326      14.022  11.651 -20.830  1.00 10.00      A   
ATOM   3085  HN  GLU A 326      14.141  11.637 -19.858  1.00 10.00      A   
ATOM   3086  CA  GLU A 326      14.184  12.923 -21.537  1.00 10.00      A   
ATOM   3087  CB  GLU A 326      15.324  12.859 -22.554  1.00 10.00      A   
ATOM   3088  CG  GLU A 326      16.682  12.546 -21.947  1.00 10.00      A   
ATOM   3089  CD  GLU A 326      17.828  13.028 -22.809  1.00 10.00      A   
ATOM   3090  OE1 GLU A 326      17.741  12.906 -24.050  1.00 10.00      A   
ATOM   3091  OE2 GLU A 326      18.824  13.536 -22.249  1.00 10.00      A   
ATOM   3092  C   GLU A 326      12.886  13.396 -22.197  1.00 10.00      A   
ATOM   3093  O   GLU A 326      11.889  12.668 -22.239  1.00 10.00      A   
ATOM   3094  N   ASP A 327      12.905  14.625 -22.712  1.00 10.00      A   
ATOM   3095  HN  ASP A 327      13.725  15.160 -22.637  1.00 10.00      A   
ATOM   3096  CA  ASP A 327      11.734  15.202 -23.376  1.00 10.00      A   
ATOM   3097  CB  ASP A 327      11.983  16.665 -23.765  1.00 10.00      A   
ATOM   3098  CG  ASP A 327      12.084  17.602 -22.582  1.00 10.00      A   
ATOM   3099  OD1 ASP A 327      11.225  17.530 -21.686  1.00 10.00      A   
ATOM   3100  OD2 ASP A 327      13.015  18.435 -22.554  1.00 10.00      A   
ATOM   3101  C   ASP A 327      11.393  14.406 -24.627  1.00 10.00      A   
ATOM   3102  O   ASP A 327      10.229  14.088 -24.886  1.00 10.00      A   
ATOM   3103  N   ALA A 328      12.429  14.075 -25.388  1.00 10.00      A   
ATOM   3104  HN  ALA A 328      13.325  14.362 -25.112  1.00 10.00      A   
ATOM   3105  CA  ALA A 328      12.280  13.315 -26.621  1.00 10.00      A   
ATOM   3106  CB  ALA A 328      13.631  13.135 -27.295  1.00 10.00      A   
ATOM   3107  C   ALA A 328      11.616  11.962 -26.373  1.00 10.00      A   
ATOM   3108  O   ALA A 328      10.820  11.495 -27.186  1.00 10.00      A   
ATOM   3109  N   GLY A 329      11.932  11.341 -25.241  1.00 10.00      A   
ATOM   3110  HN  GLY A 329      12.556  11.766 -24.612  1.00 10.00      A   
ATOM   3111  CA  GLY A 329      11.354  10.054 -24.922  1.00 10.00      A   
ATOM   3112  C   GLY A 329       9.870  10.153 -24.641  1.00 10.00      A   
ATOM   3113  O   GLY A 329       9.083   9.332 -25.116  1.00 10.00      A   
ATOM   3114  N   LEU A 330       9.482  11.173 -23.880  1.00 10.00      A   
ATOM   3115  HN  LEU A 330      10.161  11.803 -23.547  1.00 10.00      A   
ATOM   3116  CA  LEU A 330       8.078  11.383 -23.533  1.00 10.00      A   
ATOM   3117  CB  LEU A 330       7.944  12.458 -22.449  1.00 10.00      A   
ATOM   3118  CG  LEU A 330       8.576  12.121 -21.096  1.00 10.00      A   
ATOM   3119  CD1 LEU A 330       8.445  13.285 -20.128  1.00 10.00      A   
ATOM   3120  CD2 LEU A 330       7.952  10.865 -20.512  1.00 10.00      A   
ATOM   3121  C   LEU A 330       7.258  11.759 -24.767  1.00 10.00      A   
ATOM   3122  O   LEU A 330       6.061  11.472 -24.848  1.00 10.00      A   
ATOM   3123  N   GLU A 331       7.918  12.394 -25.726  1.00 10.00      A   
ATOM   3124  HN  GLU A 331       8.870  12.594 -25.591  1.00 10.00      A   
ATOM   3125  CA  GLU A 331       7.282  12.811 -26.968  1.00 10.00      A   
ATOM   3126  CB  GLU A 331       8.260  13.646 -27.799  1.00 10.00      A   
ATOM   3127  CG  GLU A 331       7.667  14.228 -29.071  1.00 10.00      A   
ATOM   3128  CD  GLU A 331       8.715  14.832 -29.984  1.00 10.00      A   
ATOM   3129  OE1 GLU A 331       9.284  14.096 -30.816  1.00 10.00      A   
ATOM   3130  OE2 GLU A 331       8.982  16.045 -29.873  1.00 10.00      A   
ATOM   3131  C   GLU A 331       6.803  11.594 -27.760  1.00 10.00      A   
ATOM   3132  O   GLU A 331       5.694  11.587 -28.296  1.00 10.00      A   
ATOM   3133  N   VAL A 332       7.638  10.557 -27.810  1.00 10.00      A   
ATOM   3134  HN  VAL A 332       8.506  10.618 -27.352  1.00 10.00      A   
ATOM   3135  CA  VAL A 332       7.295   9.332 -28.529  1.00 10.00      A   
ATOM   3136  CB  VAL A 332       8.532   8.432 -28.761  1.00 10.00      A   
ATOM   3137  CG1 VAL A 332       8.244   7.369 -29.811  1.00 10.00      A   
ATOM   3138  CG2 VAL A 332       9.745   9.253 -29.151  1.00 10.00      A   
ATOM   3139  C   VAL A 332       6.254   8.539 -27.749  1.00 10.00      A   
ATOM   3140  O   VAL A 332       5.323   7.975 -28.326  1.00 10.00      A   
ATOM   3141  N   LEU A 333       6.417   8.515 -26.432  1.00 10.00      A   
ATOM   3142  HN  LEU A 333       7.176   9.000 -26.043  1.00 10.00      A   
ATOM   3143  CA  LEU A 333       5.513   7.794 -25.542  1.00 10.00      A   
ATOM   3144  CB  LEU A 333       5.935   8.018 -24.089  1.00 10.00      A   
ATOM   3145  CG  LEU A 333       5.092   7.329 -23.017  1.00 10.00      A   
ATOM   3146  CD1 LEU A 333       5.345   5.831 -23.012  1.00 10.00      A   
ATOM   3147  CD2 LEU A 333       5.382   7.931 -21.653  1.00 10.00      A   
ATOM   3148  C   LEU A 333       4.067   8.246 -25.738  1.00 10.00      A   
ATOM   3149  O   LEU A 333       3.148   7.425 -25.790  1.00 10.00      A   
ATOM   3150  N   ALA A 334       3.880   9.555 -25.870  1.00 10.00      A   
ATOM   3151  HN  ALA A 334       4.658  10.150 -25.839  1.00 10.00      A   
ATOM   3152  CA  ALA A 334       2.557  10.139 -26.052  1.00 10.00      A   
ATOM   3153  CB  ALA A 334       2.640  11.654 -25.954  1.00 10.00      A   
ATOM   3154  C   ALA A 334       1.923   9.720 -27.376  1.00 10.00      A   
ATOM   3155  O   ALA A 334       0.712   9.836 -27.560  1.00 10.00      A   
ATOM   3156  N   SER A 335       2.743   9.242 -28.299  1.00 10.00      A   
ATOM   3157  HN  SER A 335       3.705   9.197 -28.111  1.00 10.00      A   
ATOM   3158  CA  SER A 335       2.255   8.802 -29.591  1.00 10.00      A   
ATOM   3159  CB  SER A 335       3.279   9.123 -30.679  1.00 10.00      A   
ATOM   3160  OG  SER A 335       3.664  10.488 -30.613  1.00 10.00      A   
ATOM   3161  HG  SER A 335       4.535  10.598 -31.017  1.00 10.00      A   
ATOM   3162  C   SER A 335       1.920   7.309 -29.583  1.00 10.00      A   
ATOM   3163  O   SER A 335       0.943   6.880 -30.198  1.00 10.00      A   
ATOM   3164  N   THR A 336       2.714   6.523 -28.871  1.00 10.00      A   
ATOM   3165  HN  THR A 336       3.470   6.915 -28.383  1.00 10.00      A   
ATOM   3166  CA  THR A 336       2.496   5.089 -28.806  1.00 10.00      A   
ATOM   3167  CB  THR A 336       3.802   4.350 -28.465  1.00 10.00      A   
ATOM   3168  OG1 THR A 336       4.898   4.991 -29.135  1.00 10.00      A   
ATOM   3169  HG1 THR A 336       4.700   5.063 -30.077  1.00 10.00      A   
ATOM   3170  CG2 THR A 336       3.721   2.898 -28.909  1.00 10.00      A   
ATOM   3171  C   THR A 336       1.424   4.718 -27.777  1.00 10.00      A   
ATOM   3172  O   THR A 336       0.526   3.919 -28.058  1.00 10.00      A   
ATOM   3173  N   CYS A 337       1.505   5.309 -26.592  1.00 10.00      A   
ATOM   3174  HN  CYS A 337       2.212   5.972 -26.430  1.00 10.00      A   
ATOM   3175  CA  CYS A 337       0.555   5.015 -25.533  1.00 10.00      A   
ATOM   3176  CB  CYS A 337       1.271   4.896 -24.186  1.00 10.00      A   
ATOM   3177  SG  CYS A 337       2.726   3.821 -24.215  1.00 10.00      A   
ATOM   3178  HG  CYS A 337       2.462   2.784 -25.004  1.00 10.00      A   
ATOM   3179  C   CYS A 337      -0.546   6.069 -25.466  1.00 10.00      A   
ATOM   3180  O   CYS A 337      -0.423   7.078 -24.770  1.00 10.00      A   
ATOM   3181  N   LYS A 338      -1.618   5.831 -26.211  1.00 10.00      A   
ATOM   3182  HN  LYS A 338      -1.649   5.017 -26.755  1.00 10.00      A   
ATOM   3183  CA  LYS A 338      -2.747   6.746 -26.242  1.00 10.00      A   
ATOM   3184  CB  LYS A 338      -3.518   6.600 -27.557  1.00 10.00      A   
ATOM   3185  CG  LYS A 338      -2.782   7.142 -28.770  1.00 10.00      A   
ATOM   3186  CD  LYS A 338      -2.400   8.599 -28.568  1.00 10.00      A   
ATOM   3187  CE  LYS A 338      -1.738   9.182 -29.803  1.00 10.00      A   
ATOM   3188  NZ  LYS A 338      -1.078  10.480 -29.509  1.00 10.00      A   
ATOM   3189  HZ1 LYS A 338      -1.780  11.173 -29.180  1.00 10.00      A   
ATOM   3190  HZ2 LYS A 338      -0.619  10.854 -30.365  1.00 10.00      A   
ATOM   3191  HZ3 LYS A 338      -0.357  10.355 -28.765  1.00 10.00      A   
ATOM   3192  C   LYS A 338      -3.674   6.483 -25.066  1.00 10.00      A   
ATOM   3193  O   LYS A 338      -4.404   7.370 -24.628  1.00 10.00      A   
ATOM   3194  N   ASP A 339      -3.633   5.263 -24.551  1.00 10.00      A   
ATOM   3195  HN  ASP A 339      -3.024   4.602 -24.940  1.00 10.00      A   
ATOM   3196  CA  ASP A 339      -4.477   4.881 -23.426  1.00 10.00      A   
ATOM   3197  CB  ASP A 339      -5.007   3.455 -23.600  1.00 10.00      A   
ATOM   3198  CG  ASP A 339      -6.409   3.291 -23.050  1.00 10.00      A   
ATOM   3199  OD1 ASP A 339      -7.340   3.938 -23.576  1.00 10.00      A   
ATOM   3200  OD2 ASP A 339      -6.596   2.506 -22.094  1.00 10.00      A   
ATOM   3201  C   ASP A 339      -3.740   5.026 -22.100  1.00 10.00      A   
ATOM   3202  O   ASP A 339      -4.163   4.478 -21.083  1.00 10.00      A   
ATOM   3203  N   LEU A 340      -2.639   5.773 -22.116  1.00 10.00      A   
ATOM   3204  HN  LEU A 340      -2.354   6.180 -22.957  1.00 10.00      A   
ATOM   3205  CA  LEU A 340      -1.848   6.005 -20.910  1.00 10.00      A   
ATOM   3206  CB  LEU A 340      -0.560   6.760 -21.250  1.00 10.00      A   
ATOM   3207  CG  LEU A 340       0.582   6.662 -20.235  1.00 10.00      A   
ATOM   3208  CD1 LEU A 340       1.128   5.244 -20.171  1.00 10.00      A   
ATOM   3209  CD2 LEU A 340       1.688   7.648 -20.583  1.00 10.00      A   
ATOM   3210  C   LEU A 340      -2.680   6.789 -19.899  1.00 10.00      A   
ATOM   3211  O   LEU A 340      -3.220   7.844 -20.222  1.00 10.00      A   
ATOM   3212  N   ARG A 341      -2.786   6.266 -18.688  1.00 10.00      A   
ATOM   3213  HN  ARG A 341      -2.300   5.436 -18.484  1.00 10.00      A   
ATOM   3214  CA  ARG A 341      -3.584   6.895 -17.645  1.00 10.00      A   
ATOM   3215  CB  ARG A 341      -4.405   5.833 -16.903  1.00 10.00      A   
ATOM   3216  CG  ARG A 341      -5.129   4.854 -17.809  1.00 10.00      A   
ATOM   3217  CD  ARG A 341      -6.141   5.566 -18.683  1.00 10.00      A   
ATOM   3218  NE  ARG A 341      -6.758   4.659 -19.638  1.00 10.00      A   
ATOM   3219  HE  ARG A 341      -6.158   4.179 -20.259  1.00 10.00      A   
ATOM   3220  CZ  ARG A 341      -8.064   4.445 -19.712  1.00 10.00      A   
ATOM   3221  NH1 ARG A 341      -8.890   5.073 -18.883  1.00 10.00      A   
ATOM   3222 HH11 ARG A 341      -9.918   4.903 -18.938  1.00 10.00      A   
ATOM   3223 HH12 ARG A 341      -8.518   5.743 -18.177  1.00 10.00      A   
ATOM   3224  NH2 ARG A 341      -8.544   3.613 -20.625  1.00 10.00      A   
ATOM   3225 HH21 ARG A 341      -7.887   3.127 -21.292  1.00 10.00      A   
ATOM   3226 HH22 ARG A 341      -9.570   3.443 -20.693  1.00 10.00      A   
ATOM   3227  C   ARG A 341      -2.718   7.621 -16.634  1.00 10.00      A   
ATOM   3228  O   ARG A 341      -3.021   8.751 -16.234  1.00 10.00      A   
ATOM   3229  N   GLU A 342      -1.639   6.970 -16.224  1.00 10.00      A   
ATOM   3230  HN  GLU A 342      -1.425   6.094 -16.618  1.00 10.00      A   
ATOM   3231  CA  GLU A 342      -0.750   7.531 -15.222  1.00 10.00      A   
ATOM   3232  CB  GLU A 342      -0.937   6.798 -13.893  1.00 10.00      A   
ATOM   3233  CG  GLU A 342      -0.126   7.380 -12.750  1.00 10.00      A   
ATOM   3234  CD  GLU A 342      -0.200   6.542 -11.495  1.00 10.00      A   
ATOM   3235  OE1 GLU A 342      -1.074   6.808 -10.647  1.00 10.00      A   
ATOM   3236  OE2 GLU A 342       0.636   5.629 -11.341  1.00 10.00      A   
ATOM   3237  C   GLU A 342       0.710   7.461 -15.643  1.00 10.00      A   
ATOM   3238  O   GLU A 342       1.166   6.464 -16.212  1.00 10.00      A   
ATOM   3239  N   LEU A 343       1.435   8.528 -15.352  1.00 10.00      A   
ATOM   3240  HN  LEU A 343       1.000   9.293 -14.906  1.00 10.00      A   
ATOM   3241  CA  LEU A 343       2.850   8.608 -15.666  1.00 10.00      A   
ATOM   3242  CB  LEU A 343       3.077   9.406 -16.954  1.00 10.00      A   
ATOM   3243  CG  LEU A 343       4.527   9.513 -17.438  1.00 10.00      A   
ATOM   3244  CD1 LEU A 343       5.102   8.140 -17.751  1.00 10.00      A   
ATOM   3245  CD2 LEU A 343       4.628  10.428 -18.648  1.00 10.00      A   
ATOM   3246  C   LEU A 343       3.601   9.251 -14.503  1.00 10.00      A   
ATOM   3247  O   LEU A 343       3.380  10.420 -14.178  1.00 10.00      A   
ATOM   3248  N   ARG A 344       4.468   8.479 -13.866  1.00 10.00      A   
ATOM   3249  HN  ARG A 344       4.602   7.553 -14.173  1.00 10.00      A   
ATOM   3250  CA  ARG A 344       5.250   8.977 -12.743  1.00 10.00      A   
ATOM   3251  CB  ARG A 344       4.953   8.198 -11.457  1.00 10.00      A   
ATOM   3252  CG  ARG A 344       3.496   8.274 -11.022  1.00 10.00      A   
ATOM   3253  CD  ARG A 344       3.268   7.695  -9.630  1.00 10.00      A   
ATOM   3254  NE  ARG A 344       1.851   7.416  -9.414  1.00 10.00      A   
ATOM   3255  HE  ARG A 344       1.314   7.209 -10.215  1.00 10.00      A   
ATOM   3256  CZ  ARG A 344       1.238   7.380  -8.227  1.00 10.00      A   
ATOM   3257  NH1 ARG A 344       1.908   7.593  -7.097  1.00 10.00      A   
ATOM   3258 HH11 ARG A 344       1.406   7.568  -6.174  1.00 10.00      A   
ATOM   3259 HH12 ARG A 344       2.935   7.775  -7.117  1.00 10.00      A   
ATOM   3260  NH2 ARG A 344      -0.064   7.138  -8.181  1.00 10.00      A   
ATOM   3261 HH21 ARG A 344      -0.601   6.977  -9.071  1.00 10.00      A   
ATOM   3262 HH22 ARG A 344      -0.566   7.100  -7.260  1.00 10.00      A   
ATOM   3263  C   ARG A 344       6.734   8.934 -13.073  1.00 10.00      A   
ATOM   3264  O   ARG A 344       7.306   7.864 -13.281  1.00 10.00      A   
ATOM   3265  N   VAL A 345       7.342  10.106 -13.140  1.00 10.00      A   
ATOM   3266  HN  VAL A 345       6.822  10.924 -12.962  1.00 10.00      A   
ATOM   3267  CA  VAL A 345       8.756  10.221 -13.457  1.00 10.00      A   
ATOM   3268  CB  VAL A 345       8.998  11.248 -14.580  1.00 10.00      A   
ATOM   3269  CG1 VAL A 345      10.475  11.327 -14.933  1.00 10.00      A   
ATOM   3270  CG2 VAL A 345       8.164  10.919 -15.809  1.00 10.00      A   
ATOM   3271  C   VAL A 345       9.553  10.634 -12.225  1.00 10.00      A   
ATOM   3272  O   VAL A 345       9.329  11.707 -11.658  1.00 10.00      A   
ATOM   3273  N   PHE A 346      10.484   9.779 -11.827  1.00 10.00      A   
ATOM   3274  HN  PHE A 346      10.614   8.946 -12.337  1.00 10.00      A   
ATOM   3275  CA  PHE A 346      11.321  10.034 -10.665  1.00 10.00      A   
ATOM   3276  CB  PHE A 346      11.316   8.816  -9.731  1.00 10.00      A   
ATOM   3277  CG  PHE A 346       9.942   8.324  -9.363  1.00 10.00      A   
ATOM   3278  CD1 PHE A 346       9.399   7.216  -9.993  1.00 10.00      A   
ATOM   3279  CD2 PHE A 346       9.195   8.971  -8.390  1.00 10.00      A   
ATOM   3280  CE1 PHE A 346       8.139   6.761  -9.659  1.00 10.00      A   
ATOM   3281  CE2 PHE A 346       7.933   8.521  -8.050  1.00 10.00      A   
ATOM   3282  CZ  PHE A 346       7.404   7.414  -8.686  1.00 10.00      A   
ATOM   3283  C   PHE A 346      12.752  10.358 -11.090  1.00 10.00      A   
ATOM   3284  O   PHE A 346      13.277   9.762 -12.027  1.00 10.00      A   
ATOM   3285  N   PRO A 347      13.400  11.315 -10.409  1.00 10.00      A   
ATOM   3286  CA  PRO A 347      14.773  11.704 -10.727  1.00 10.00      A   
ATOM   3287  CB  PRO A 347      14.911  13.070 -10.050  1.00 10.00      A   
ATOM   3288  CG  PRO A 347      13.973  13.016  -8.889  1.00 10.00      A   
ATOM   3289  CD  PRO A 347      12.849  12.092  -9.283  1.00 10.00      A   
ATOM   3290  C   PRO A 347      15.794  10.717 -10.157  1.00 10.00      A   
ATOM   3291  O   PRO A 347      15.752  10.372  -8.973  1.00 10.00      A   
ATOM   3292  N   SER A 348      16.700  10.260 -11.009  1.00 10.00      A   
ATOM   3293  HN  SER A 348      16.663  10.558 -11.952  1.00 10.00      A   
ATOM   3294  CA  SER A 348      17.741   9.323 -10.605  1.00 10.00      A   
ATOM   3295  CB  SER A 348      18.367   8.675 -11.839  1.00 10.00      A   
ATOM   3296  OG  SER A 348      18.728   9.658 -12.799  1.00 10.00      A   
ATOM   3297  HG  SER A 348      17.924  10.059 -13.172  1.00 10.00      A   
ATOM   3298  C   SER A 348      18.812  10.039  -9.785  1.00 10.00      A   
ATOM   3299  O   SER A 348      19.409   9.463  -8.870  1.00 10.00      A   
ATOM   3300  N   GLU A 349      19.048  11.301 -10.126  1.00 10.00      A   
ATOM   3301  HN  GLU A 349      18.550  11.690 -10.874  1.00 10.00      A   
ATOM   3302  CA  GLU A 349      20.027  12.124  -9.433  1.00 10.00      A   
ATOM   3303  CB  GLU A 349      21.164  12.506 -10.385  1.00 10.00      A   
ATOM   3304  CG  GLU A 349      21.943  11.326 -10.940  1.00 10.00      A   
ATOM   3305  CD  GLU A 349      23.017  10.840  -9.993  1.00 10.00      A   
ATOM   3306  OE1 GLU A 349      22.679  10.251  -8.946  1.00 10.00      A   
ATOM   3307  OE2 GLU A 349      24.213  11.033 -10.295  1.00 10.00      A   
ATOM   3308  C   GLU A 349      19.358  13.387  -8.898  1.00 10.00      A   
ATOM   3309  O   GLU A 349      19.545  14.473  -9.446  1.00 10.00      A   
ATOM   3310  N   PRO A 350      18.570  13.266  -7.818  1.00 10.00      A   
ATOM   3311  CA  PRO A 350      17.863  14.403  -7.227  1.00 10.00      A   
ATOM   3312  CB  PRO A 350      16.779  13.726  -6.394  1.00 10.00      A   
ATOM   3313  CG  PRO A 350      17.385  12.433  -5.971  1.00 10.00      A   
ATOM   3314  CD  PRO A 350      18.306  12.012  -7.083  1.00 10.00      A   
ATOM   3315  C   PRO A 350      18.759  15.262  -6.338  1.00 10.00      A   
ATOM   3316  O   PRO A 350      18.349  16.328  -5.877  1.00 10.00      A   
ATOM   3317  N   PHE A 351      19.982  14.805  -6.105  1.00 10.00      A   
ATOM   3318  HN  PHE A 351      20.262  13.950  -6.500  1.00 10.00      A   
ATOM   3319  CA  PHE A 351      20.916  15.542  -5.268  1.00 10.00      A   
ATOM   3320  CB  PHE A 351      21.696  14.584  -4.369  1.00 10.00      A   
ATOM   3321  CG  PHE A 351      20.808  13.731  -3.503  1.00 10.00      A   
ATOM   3322  CD1 PHE A 351      20.804  12.351  -3.637  1.00 10.00      A   
ATOM   3323  CD2 PHE A 351      19.975  14.310  -2.559  1.00 10.00      A   
ATOM   3324  CE1 PHE A 351      19.987  11.566  -2.846  1.00 10.00      A   
ATOM   3325  CE2 PHE A 351      19.156  13.531  -1.765  1.00 10.00      A   
ATOM   3326  CZ  PHE A 351      19.161  12.156  -1.908  1.00 10.00      A   
ATOM   3327  C   PHE A 351      21.854  16.400  -6.110  1.00 10.00      A   
ATOM   3328  O   PHE A 351      22.785  17.021  -5.597  1.00 10.00      A   
ATOM   3329  N   VAL A 352      21.597  16.437  -7.408  1.00 10.00      A   
ATOM   3330  HN  VAL A 352      20.840  15.927  -7.760  1.00 10.00      A   
ATOM   3331  CA  VAL A 352      22.406  17.224  -8.326  1.00 10.00      A   
ATOM   3332  CB  VAL A 352      22.888  16.391  -9.534  1.00 10.00      A   
ATOM   3333  CG1 VAL A 352      23.824  17.209 -10.414  1.00 10.00      A   
ATOM   3334  CG2 VAL A 352      23.572  15.112  -9.071  1.00 10.00      A   
ATOM   3335  C   VAL A 352      21.601  18.417  -8.828  1.00 10.00      A   
ATOM   3336  O   VAL A 352      20.501  18.250  -9.358  1.00 10.00      A   
ATOM   3337  N   MET A 353      22.137  19.614  -8.636  1.00 10.00      A   
ATOM   3338  HN  MET A 353      23.002  19.678  -8.173  1.00 10.00      A   
ATOM   3339  CA  MET A 353      21.465  20.842  -9.072  1.00 10.00      A   
ATOM   3340  CB  MET A 353      22.170  22.079  -8.514  1.00 10.00      A   
ATOM   3341  CG  MET A 353      21.595  23.399  -9.004  1.00 10.00      A   
ATOM   3342  SD  MET A 353      22.539  24.828  -8.432  1.00 10.00      A   
ATOM   3343  CE  MET A 353      21.852  26.124  -9.467  1.00 10.00      A   
ATOM   3344  C   MET A 353      21.377  20.934 -10.595  1.00 10.00      A   
ATOM   3345  O   MET A 353      20.298  21.136 -11.157  1.00 10.00      A   
ATOM   3346  N   GLU A 354      22.519  20.787 -11.255  1.00 10.00      A   
ATOM   3347  HN  GLU A 354      23.341  20.626 -10.752  1.00 10.00      A   
ATOM   3348  CA  GLU A 354      22.576  20.858 -12.710  1.00 10.00      A   
ATOM   3349  CB  GLU A 354      24.028  20.889 -13.195  1.00 10.00      A   
ATOM   3350  CG  GLU A 354      24.837  22.080 -12.703  1.00 10.00      A   
ATOM   3351  CD  GLU A 354      24.156  23.407 -12.966  1.00 10.00      A   
ATOM   3352  OE1 GLU A 354      23.797  23.681 -14.135  1.00 10.00      A   
ATOM   3353  OE2 GLU A 354      23.985  24.186 -12.005  1.00 10.00      A   
ATOM   3354  C   GLU A 354      21.829  19.690 -13.356  1.00 10.00      A   
ATOM   3355  O   GLU A 354      21.849  18.567 -12.847  1.00 10.00      A   
ATOM   3356  N   PRO A 355      21.150  19.949 -14.484  1.00 10.00      A   
ATOM   3357  CA  PRO A 355      20.392  18.926 -15.214  1.00 10.00      A   
ATOM   3358  CB  PRO A 355      19.674  19.716 -16.319  1.00 10.00      A   
ATOM   3359  CG  PRO A 355      19.780  21.147 -15.910  1.00 10.00      A   
ATOM   3360  CD  PRO A 355      21.061  21.260 -15.139  1.00 10.00      A   
ATOM   3361  C   PRO A 355      21.312  17.883 -15.841  1.00 10.00      A   
ATOM   3362  O   PRO A 355      22.118  18.198 -16.718  1.00 10.00      A   
ATOM   3363  N   ASN A 356      21.202  16.648 -15.367  1.00 10.00      A   
ATOM   3364  HN  ASN A 356      20.568  16.473 -14.639  1.00 10.00      A   
ATOM   3365  CA  ASN A 356      22.015  15.546 -15.871  1.00 10.00      A   
ATOM   3366  CB  ASN A 356      22.013  14.371 -14.887  1.00 10.00      A   
ATOM   3367  CG  ASN A 356      20.618  13.966 -14.458  1.00 10.00      A   
ATOM   3368  OD1 ASN A 356      20.048  14.551 -13.536  1.00 10.00      A   
ATOM   3369  ND2 ASN A 356      20.065  12.957 -15.112  1.00 10.00      A   
ATOM   3370 HD21 ASN A 356      20.581  12.530 -15.827  1.00 10.00      A   
ATOM   3371 HD22 ASN A 356      19.146  12.681 -14.860  1.00 10.00      A   
ATOM   3372  C   ASN A 356      21.546  15.087 -17.247  1.00 10.00      A   
ATOM   3373  O   ASN A 356      22.334  14.566 -18.030  1.00 10.00      A   
ATOM   3374  N   VAL A 357      20.262  15.284 -17.538  1.00 10.00      A   
ATOM   3375  HN  VAL A 357      19.682  15.714 -16.878  1.00 10.00      A   
ATOM   3376  CA  VAL A 357      19.695  14.887 -18.829  1.00 10.00      A   
ATOM   3377  CB  VAL A 357      18.797  13.637 -18.717  1.00 10.00      A   
ATOM   3378  CG1 VAL A 357      19.633  12.391 -18.486  1.00 10.00      A   
ATOM   3379  CG2 VAL A 357      17.762  13.813 -17.614  1.00 10.00      A   
ATOM   3380  C   VAL A 357      18.873  16.019 -19.430  1.00 10.00      A   
ATOM   3381  O   VAL A 357      18.646  17.045 -18.786  1.00 10.00      A   
ATOM   3382  N   ALA A 358      18.415  15.822 -20.659  1.00 10.00      A   
ATOM   3383  HN  ALA A 358      18.612  14.970 -21.118  1.00 10.00      A   
ATOM   3384  CA  ALA A 358      17.618  16.824 -21.340  1.00 10.00      A   
ATOM   3385  CB  ALA A 358      17.936  16.838 -22.824  1.00 10.00      A   
ATOM   3386  C   ALA A 358      16.134  16.572 -21.114  1.00 10.00      A   
ATOM   3387  O   ALA A 358      15.422  16.124 -22.013  1.00 10.00      A   
ATOM   3388  N   LEU A 359      15.684  16.836 -19.898  1.00 10.00      A   
ATOM   3389  HN  LEU A 359      16.308  17.170 -19.221  1.00 10.00      A   
ATOM   3390  CA  LEU A 359      14.288  16.656 -19.541  1.00 10.00      A   
ATOM   3391  CB  LEU A 359      14.133  15.477 -18.571  1.00 10.00      A   
ATOM   3392  CG  LEU A 359      12.715  15.179 -18.082  1.00 10.00      A   
ATOM   3393  CD1 LEU A 359      11.774  14.960 -19.256  1.00 10.00      A   
ATOM   3394  CD2 LEU A 359      12.716  13.968 -17.166  1.00 10.00      A   
ATOM   3395  C   LEU A 359      13.754  17.933 -18.915  1.00 10.00      A   
ATOM   3396  O   LEU A 359      14.267  18.394 -17.893  1.00 10.00      A   
ATOM   3397  N   THR A 360      12.740  18.505 -19.538  1.00 10.00      A   
ATOM   3398  HN  THR A 360      12.371  18.077 -20.350  1.00 10.00      A   
ATOM   3399  CA  THR A 360      12.138  19.737 -19.062  1.00 10.00      A   
ATOM   3400  CB  THR A 360      12.507  20.916 -19.989  1.00 10.00      A   
ATOM   3401  OG1 THR A 360      12.114  20.628 -21.339  1.00 10.00      A   
ATOM   3402  HG1 THR A 360      12.475  19.766 -21.609  1.00 10.00      A   
ATOM   3403  CG2 THR A 360      14.000  21.205 -19.947  1.00 10.00      A   
ATOM   3404  C   THR A 360      10.621  19.583 -19.026  1.00 10.00      A   
ATOM   3405  O   THR A 360      10.110  18.464 -18.941  1.00 10.00      A   
ATOM   3406  N   GLU A 361       9.901  20.698 -19.097  1.00 10.00      A   
ATOM   3407  HN  GLU A 361      10.360  21.571 -19.162  1.00 10.00      A   
ATOM   3408  CA  GLU A 361       8.447  20.661 -19.086  1.00 10.00      A   
ATOM   3409  CB  GLU A 361       7.865  22.013 -18.650  1.00 10.00      A   
ATOM   3410  CG  GLU A 361       8.273  23.189 -19.524  1.00 10.00      A   
ATOM   3411  CD  GLU A 361       9.555  23.847 -19.061  1.00 10.00      A   
ATOM   3412  OE1 GLU A 361      10.645  23.301 -19.346  1.00 10.00      A   
ATOM   3413  OE2 GLU A 361       9.477  24.912 -18.419  1.00 10.00      A   
ATOM   3414  C   GLU A 361       7.918  20.272 -20.463  1.00 10.00      A   
ATOM   3415  O   GLU A 361       6.732  19.970 -20.626  1.00 10.00      A   
ATOM   3416  N   GLN A 362       8.819  20.274 -21.445  1.00 10.00      A   
ATOM   3417  HN  GLN A 362       9.751  20.508 -21.229  1.00 10.00      A   
ATOM   3418  CA  GLN A 362       8.480  19.931 -22.823  1.00 10.00      A   
ATOM   3419  CB  GLN A 362       9.731  19.985 -23.703  1.00 10.00      A   
ATOM   3420  CG  GLN A 362       9.481  19.713 -25.176  1.00 10.00      A   
ATOM   3421  CD  GLN A 362       8.765  20.853 -25.871  1.00 10.00      A   
ATOM   3422  OE1 GLN A 362       8.898  22.013 -25.487  1.00 10.00      A   
ATOM   3423  NE2 GLN A 362       8.011  20.532 -26.909  1.00 10.00      A   
ATOM   3424 HE21 GLN A 362       7.961  19.587 -27.173  1.00 10.00      A   
ATOM   3425 HE22 GLN A 362       7.541  21.250 -27.377  1.00 10.00      A   
ATOM   3426  C   GLN A 362       7.842  18.545 -22.893  1.00 10.00      A   
ATOM   3427  O   GLN A 362       6.787  18.369 -23.508  1.00 10.00      A   
ATOM   3428  N   GLY A 363       8.486  17.567 -22.265  1.00 10.00      A   
ATOM   3429  HN  GLY A 363       9.346  17.760 -21.817  1.00 10.00      A   
ATOM   3430  CA  GLY A 363       7.959  16.219 -22.256  1.00 10.00      A   
ATOM   3431  C   GLY A 363       6.589  16.151 -21.607  1.00 10.00      A   
ATOM   3432  O   GLY A 363       5.698  15.458 -22.099  1.00 10.00      A   
ATOM   3433  N   LEU A 364       6.417  16.894 -20.517  1.00 10.00      A   
ATOM   3434  HN  LEU A 364       7.165  17.439 -20.188  1.00 10.00      A   
ATOM   3435  CA  LEU A 364       5.146  16.924 -19.794  1.00 10.00      A   
ATOM   3436  CB  LEU A 364       5.260  17.817 -18.551  1.00 10.00      A   
ATOM   3437  CG  LEU A 364       4.605  17.300 -17.264  1.00 10.00      A   
ATOM   3438  CD1 LEU A 364       4.909  18.228 -16.101  1.00 10.00      A   
ATOM   3439  CD2 LEU A 364       3.104  17.147 -17.441  1.00 10.00      A   
ATOM   3440  C   LEU A 364       4.033  17.428 -20.709  1.00 10.00      A   
ATOM   3441  O   LEU A 364       2.963  16.823 -20.797  1.00 10.00      A   
ATOM   3442  N   VAL A 365       4.300  18.529 -21.402  1.00 10.00      A   
ATOM   3443  HN  VAL A 365       5.175  18.966 -21.286  1.00 10.00      A   
ATOM   3444  CA  VAL A 365       3.330  19.109 -22.322  1.00 10.00      A   
ATOM   3445  CB  VAL A 365       3.831  20.452 -22.894  1.00 10.00      A   
ATOM   3446  CG1 VAL A 365       2.833  21.025 -23.890  1.00 10.00      A   
ATOM   3447  CG2 VAL A 365       4.075  21.443 -21.767  1.00 10.00      A   
ATOM   3448  C   VAL A 365       3.032  18.141 -23.466  1.00 10.00      A   
ATOM   3449  O   VAL A 365       1.873  17.943 -23.840  1.00 10.00      A   
ATOM   3450  N   SER A 366       4.082  17.512 -23.984  1.00 10.00      A   
ATOM   3451  HN  SER A 366       4.973  17.684 -23.609  1.00 10.00      A   
ATOM   3452  CA  SER A 366       3.949  16.564 -25.086  1.00 10.00      A   
ATOM   3453  CB  SER A 366       5.327  16.061 -25.530  1.00 10.00      A   
ATOM   3454  OG  SER A 366       6.193  17.141 -25.856  1.00 10.00      A   
ATOM   3455  HG  SER A 366       6.316  17.702 -25.078  1.00 10.00      A   
ATOM   3456  C   SER A 366       3.048  15.388 -24.705  1.00 10.00      A   
ATOM   3457  O   SER A 366       2.187  14.980 -25.485  1.00 10.00      A   
ATOM   3458  N   VAL A 367       3.235  14.860 -23.496  1.00 10.00      A   
ATOM   3459  HN  VAL A 367       3.930  15.233 -22.910  1.00 10.00      A   
ATOM   3460  CA  VAL A 367       2.433  13.739 -23.022  1.00 10.00      A   
ATOM   3461  CB  VAL A 367       3.004  13.146 -21.711  1.00 10.00      A   
ATOM   3462  CG1 VAL A 367       2.076  12.080 -21.145  1.00 10.00      A   
ATOM   3463  CG2 VAL A 367       4.389  12.562 -21.947  1.00 10.00      A   
ATOM   3464  C   VAL A 367       0.978  14.160 -22.808  1.00 10.00      A   
ATOM   3465  O   VAL A 367       0.055  13.442 -23.183  1.00 10.00      A   
ATOM   3466  N   SER A 368       0.786  15.339 -22.229  1.00 10.00      A   
ATOM   3467  HN  SER A 368       1.568  15.877 -21.976  1.00 10.00      A   
ATOM   3468  CA  SER A 368      -0.553  15.856 -21.953  1.00 10.00      A   
ATOM   3469  CB  SER A 368      -0.464  17.170 -21.171  1.00 10.00      A   
ATOM   3470  OG  SER A 368       0.367  17.024 -20.033  1.00 10.00      A   
ATOM   3471  HG  SER A 368       1.288  17.174 -20.287  1.00 10.00      A   
ATOM   3472  C   SER A 368      -1.370  16.055 -23.232  1.00 10.00      A   
ATOM   3473  O   SER A 368      -2.587  15.864 -23.240  1.00 10.00      A   
ATOM   3474  N   MET A 369      -0.700  16.432 -24.307  1.00 10.00      A   
ATOM   3475  HN  MET A 369       0.272  16.558 -24.247  1.00 10.00      A   
ATOM   3476  CA  MET A 369      -1.373  16.661 -25.581  1.00 10.00      A   
ATOM   3477  CB  MET A 369      -0.672  17.771 -26.368  1.00 10.00      A   
ATOM   3478  CG  MET A 369      -0.611  19.108 -25.643  1.00 10.00      A   
ATOM   3479  SD  MET A 369       0.202  20.394 -26.614  1.00 10.00      A   
ATOM   3480  CE  MET A 369      -1.039  20.685 -27.877  1.00 10.00      A   
ATOM   3481  C   MET A 369      -1.430  15.389 -26.417  1.00 10.00      A   
ATOM   3482  O   MET A 369      -2.207  15.294 -27.367  1.00 10.00      A   
ATOM   3483  N   GLY A 370      -0.605  14.414 -26.061  1.00 10.00      A   
ATOM   3484  HN  GLY A 370      -0.013  14.543 -25.288  1.00 10.00      A   
ATOM   3485  CA  GLY A 370      -0.563  13.169 -26.802  1.00 10.00      A   
ATOM   3486  C   GLY A 370      -1.476  12.102 -26.234  1.00 10.00      A   
ATOM   3487  O   GLY A 370      -2.163  11.411 -26.983  1.00 10.00      A   
ATOM   3488  N   CYS A 371      -1.475  11.963 -24.915  1.00 10.00      A   
ATOM   3489  HN  CYS A 371      -0.898  12.541 -24.372  1.00 10.00      A   
ATOM   3490  CA  CYS A 371      -2.302  10.973 -24.244  1.00 10.00      A   
ATOM   3491  CB  CYS A 371      -1.516  10.313 -23.107  1.00 10.00      A   
ATOM   3492  SG  CYS A 371       0.155   9.791 -23.563  1.00 10.00      A   
ATOM   3493  HG  CYS A 371       0.078   8.554 -24.048  1.00 10.00      A   
ATOM   3494  C   CYS A 371      -3.584  11.608 -23.711  1.00 10.00      A   
ATOM   3495  O   CYS A 371      -3.565  12.350 -22.723  1.00 10.00      A   
ATOM   3496  N   PRO A 372      -4.724  11.320 -24.358  1.00 10.00      A   
ATOM   3497  CA  PRO A 372      -6.023  11.868 -23.961  1.00 10.00      A   
ATOM   3498  CB  PRO A 372      -6.880  11.643 -25.206  1.00 10.00      A   
ATOM   3499  CG  PRO A 372      -6.314  10.409 -25.818  1.00 10.00      A   
ATOM   3500  CD  PRO A 372      -4.835  10.443 -25.542  1.00 10.00      A   
ATOM   3501  C   PRO A 372      -6.629  11.141 -22.760  1.00 10.00      A   
ATOM   3502  O   PRO A 372      -7.735  11.460 -22.324  1.00 10.00      A   
ATOM   3503  N   LYS A 373      -5.904  10.165 -22.228  1.00 10.00      A   
ATOM   3504  HN  LYS A 373      -5.029   9.957 -22.615  1.00 10.00      A   
ATOM   3505  CA  LYS A 373      -6.379   9.394 -21.083  1.00 10.00      A   
ATOM   3506  CB  LYS A 373      -6.316   7.889 -21.380  1.00 10.00      A   
ATOM   3507  CG  LYS A 373      -7.016   7.450 -22.660  1.00 10.00      A   
ATOM   3508  CD  LYS A 373      -8.498   7.776 -22.631  1.00 10.00      A   
ATOM   3509  CE  LYS A 373      -9.232   7.096 -23.772  1.00 10.00      A   
ATOM   3510  NZ  LYS A 373      -9.394   5.642 -23.526  1.00 10.00      A   
ATOM   3511  HZ1 LYS A 373      -9.816   5.488 -22.590  1.00 10.00      A   
ATOM   3512  HZ2 LYS A 373      -8.469   5.157 -23.561  1.00 10.00      A   
ATOM   3513  HZ3 LYS A 373     -10.015   5.226 -24.244  1.00 10.00      A   
ATOM   3514  C   LYS A 373      -5.567   9.712 -19.824  1.00 10.00      A   
ATOM   3515  O   LYS A 373      -5.814   9.145 -18.754  1.00 10.00      A   
ATOM   3516  N   LEU A 374      -4.600  10.617 -19.957  1.00 10.00      A   
ATOM   3517  HN  LEU A 374      -4.461  11.042 -20.831  1.00 10.00      A   
ATOM   3518  CA  LEU A 374      -3.745  10.997 -18.835  1.00 10.00      A   
ATOM   3519  CB  LEU A 374      -2.553  11.836 -19.319  1.00 10.00      A   
ATOM   3520  CG  LEU A 374      -1.163  11.363 -18.881  1.00 10.00      A   
ATOM   3521  CD1 LEU A 374      -1.070  11.267 -17.368  1.00 10.00      A   
ATOM   3522  CD2 LEU A 374      -0.821  10.031 -19.522  1.00 10.00      A   
ATOM   3523  C   LEU A 374      -4.533  11.759 -17.773  1.00 10.00      A   
ATOM   3524  O   LEU A 374      -5.052  12.847 -18.029  1.00 10.00      A   
ATOM   3525  N   GLU A 375      -4.630  11.176 -16.588  1.00 10.00      A   
ATOM   3526  HN  GLU A 375      -4.215  10.294 -16.449  1.00 10.00      A   
ATOM   3527  CA  GLU A 375      -5.353  11.806 -15.496  1.00 10.00      A   
ATOM   3528  CB  GLU A 375      -6.685  11.099 -15.250  1.00 10.00      A   
ATOM   3529  CG  GLU A 375      -6.545   9.634 -14.882  1.00 10.00      A   
ATOM   3530  CD  GLU A 375      -7.831   9.045 -14.359  1.00 10.00      A   
ATOM   3531  OE1 GLU A 375      -8.254   9.434 -13.252  1.00 10.00      A   
ATOM   3532  OE2 GLU A 375      -8.417   8.183 -15.047  1.00 10.00      A   
ATOM   3533  C   GLU A 375      -4.525  11.828 -14.214  1.00 10.00      A   
ATOM   3534  O   GLU A 375      -4.888  12.490 -13.244  1.00 10.00      A   
ATOM   3535  N   SER A 376      -3.422  11.092 -14.204  1.00 10.00      A   
ATOM   3536  HN  SER A 376      -3.182  10.566 -14.998  1.00 10.00      A   
ATOM   3537  CA  SER A 376      -2.555  11.045 -13.037  1.00 10.00      A   
ATOM   3538  CB  SER A 376      -2.654   9.679 -12.362  1.00 10.00      A   
ATOM   3539  OG  SER A 376      -3.979   9.182 -12.435  1.00 10.00      A   
ATOM   3540  HG  SER A 376      -4.507   9.779 -12.971  1.00 10.00      A   
ATOM   3541  C   SER A 376      -1.111  11.349 -13.430  1.00 10.00      A   
ATOM   3542  O   SER A 376      -0.454  10.546 -14.098  1.00 10.00      A   
ATOM   3543  N   VAL A 377      -0.629  12.519 -13.029  1.00 10.00      A   
ATOM   3544  HN  VAL A 377      -1.208  13.125 -12.509  1.00 10.00      A   
ATOM   3545  CA  VAL A 377       0.729  12.938 -13.351  1.00 10.00      A   
ATOM   3546  CB  VAL A 377       0.731  14.224 -14.215  1.00 10.00      A   
ATOM   3547  CG1 VAL A 377       2.152  14.698 -14.493  1.00 10.00      A   
ATOM   3548  CG2 VAL A 377      -0.014  14.004 -15.520  1.00 10.00      A   
ATOM   3549  C   VAL A 377       1.564  13.195 -12.100  1.00 10.00      A   
ATOM   3550  O   VAL A 377       1.105  13.823 -11.147  1.00 10.00      A   
ATOM   3551  N   LEU A 378       2.782  12.677 -12.116  1.00 10.00      A   
ATOM   3552  HN  LEU A 378       3.055  12.136 -12.891  1.00 10.00      A   
ATOM   3553  CA  LEU A 378       3.740  12.867 -11.037  1.00 10.00      A   
ATOM   3554  CB  LEU A 378       3.705  11.700 -10.046  1.00 10.00      A   
ATOM   3555  CG  LEU A 378       4.821  11.665  -8.989  1.00 10.00      A   
ATOM   3556  CD1 LEU A 378       4.880  12.965  -8.203  1.00 10.00      A   
ATOM   3557  CD2 LEU A 378       4.641  10.483  -8.049  1.00 10.00      A   
ATOM   3558  C   LEU A 378       5.113  12.991 -11.671  1.00 10.00      A   
ATOM   3559  O   LEU A 378       5.676  12.003 -12.138  1.00 10.00      A   
ATOM   3560  N   TYR A 379       5.638  14.204 -11.706  1.00 10.00      A   
ATOM   3561  HN  TYR A 379       5.158  14.951 -11.289  1.00 10.00      A   
ATOM   3562  CA  TYR A 379       6.916  14.447 -12.344  1.00 10.00      A   
ATOM   3563  CB  TYR A 379       6.648  14.887 -13.794  1.00 10.00      A   
ATOM   3564  CG  TYR A 379       7.797  15.548 -14.520  1.00 10.00      A   
ATOM   3565  CD1 TYR A 379       8.828  14.798 -15.070  1.00 10.00      A   
ATOM   3566  CD2 TYR A 379       7.838  16.926 -14.672  1.00 10.00      A   
ATOM   3567  CE1 TYR A 379       9.873  15.408 -15.742  1.00 10.00      A   
ATOM   3568  CE2 TYR A 379       8.873  17.541 -15.340  1.00 10.00      A   
ATOM   3569  CZ  TYR A 379       9.889  16.781 -15.874  1.00 10.00      A   
ATOM   3570  OH  TYR A 379      10.930  17.401 -16.535  1.00 10.00      A   
ATOM   3571  HH  TYR A 379      10.763  17.388 -17.488  1.00 10.00      A   
ATOM   3572  C   TYR A 379       7.755  15.477 -11.593  1.00 10.00      A   
ATOM   3573  O   TYR A 379       7.236  16.465 -11.065  1.00 10.00      A   
ATOM   3574  N   PHE A 380       9.053  15.214 -11.533  1.00 10.00      A   
ATOM   3575  HN  PHE A 380       9.387  14.389 -11.947  1.00 10.00      A   
ATOM   3576  CA  PHE A 380      10.002  16.105 -10.883  1.00 10.00      A   
ATOM   3577  CB  PHE A 380      10.959  15.304  -9.993  1.00 10.00      A   
ATOM   3578  CG  PHE A 380      10.344  14.764  -8.729  1.00 10.00      A   
ATOM   3579  CD1 PHE A 380       9.347  13.799  -8.777  1.00 10.00      A   
ATOM   3580  CD2 PHE A 380      10.776  15.211  -7.492  1.00 10.00      A   
ATOM   3581  CE1 PHE A 380       8.792  13.293  -7.617  1.00 10.00      A   
ATOM   3582  CE2 PHE A 380      10.225  14.713  -6.328  1.00 10.00      A   
ATOM   3583  CZ  PHE A 380       9.232  13.753  -6.391  1.00 10.00      A   
ATOM   3584  C   PHE A 380      10.797  16.832 -11.964  1.00 10.00      A   
ATOM   3585  O   PHE A 380      11.320  16.194 -12.877  1.00 10.00      A   
ATOM   3586  N   CYS A 381      10.899  18.149 -11.868  1.00 10.00      A   
ATOM   3587  HN  CYS A 381      10.494  18.611 -11.105  1.00 10.00      A   
ATOM   3588  CA  CYS A 381      11.612  18.919 -12.877  1.00 10.00      A   
ATOM   3589  CB  CYS A 381      10.621  19.746 -13.696  1.00 10.00      A   
ATOM   3590  SG  CYS A 381       9.583  20.854 -12.720  1.00 10.00      A   
ATOM   3591  HG  CYS A 381       9.603  22.041 -13.315  1.00 10.00      A   
ATOM   3592  C   CYS A 381      12.681  19.834 -12.288  1.00 10.00      A   
ATOM   3593  O   CYS A 381      12.802  19.982 -11.072  1.00 10.00      A   
ATOM   3594  N   ARG A 382      13.460  20.438 -13.179  1.00 10.00      A   
ATOM   3595  HN  ARG A 382      13.325  20.245 -14.132  1.00 10.00      A   
ATOM   3596  CA  ARG A 382      14.512  21.365 -12.794  1.00 10.00      A   
ATOM   3597  CB  ARG A 382      15.803  21.055 -13.557  1.00 10.00      A   
ATOM   3598  CG  ARG A 382      16.920  20.484 -12.701  1.00 10.00      A   
ATOM   3599  CD  ARG A 382      16.644  19.036 -12.338  1.00 10.00      A   
ATOM   3600  NE  ARG A 382      17.746  18.433 -11.600  1.00 10.00      A   
ATOM   3601  HE  ARG A 382      18.348  19.041 -11.111  1.00 10.00      A   
ATOM   3602  CZ  ARG A 382      17.986  17.125 -11.559  1.00 10.00      A   
ATOM   3603  NH1 ARG A 382      17.203  16.277 -12.221  1.00 10.00      A   
ATOM   3604 HH11 ARG A 382      16.398  16.631 -12.775  1.00 10.00      A   
ATOM   3605 HH12 ARG A 382      17.395  15.250 -12.187  1.00 10.00      A   
ATOM   3606  NH2 ARG A 382      19.006  16.662 -10.857  1.00 10.00      A   
ATOM   3607 HH21 ARG A 382      19.202  15.635 -10.814  1.00 10.00      A   
ATOM   3608 HH22 ARG A 382      19.629  17.327 -10.333  1.00 10.00      A   
ATOM   3609  C   ARG A 382      14.081  22.788 -13.110  1.00 10.00      A   
ATOM   3610  O   ARG A 382      14.699  23.746 -12.656  1.00 10.00      A   
ATOM   3611  N   GLN A 383      13.018  22.908 -13.898  1.00 10.00      A   
ATOM   3612  HN  GLN A 383      12.570  22.097 -14.220  1.00 10.00      A   
ATOM   3613  CA  GLN A 383      12.487  24.201 -14.295  1.00 10.00      A   
ATOM   3614  CB  GLN A 383      13.242  24.723 -15.517  1.00 10.00      A   
ATOM   3615  CG  GLN A 383      12.965  23.947 -16.796  1.00 10.00      A   
ATOM   3616  CD  GLN A 383      13.764  24.451 -17.979  1.00 10.00      A   
ATOM   3617  OE1 GLN A 383      14.908  24.886 -17.840  1.00 10.00      A   
ATOM   3618  NE2 GLN A 383      13.157  24.408 -19.148  1.00 10.00      A   
ATOM   3619 HE21 GLN A 383      12.232  24.055 -19.178  1.00 10.00      A   
ATOM   3620 HE22 GLN A 383      13.643  24.723 -19.940  1.00 10.00      A   
ATOM   3621  C   GLN A 383      11.007  24.066 -14.626  1.00 10.00      A   
ATOM   3622  O   GLN A 383      10.485  22.950 -14.690  1.00 10.00      A   
ATOM   3623  N   MET A 384      10.340  25.192 -14.828  1.00 10.00      A   
ATOM   3624  HN  MET A 384      10.814  26.052 -14.751  1.00 10.00      A   
ATOM   3625  CA  MET A 384       8.921  25.191 -15.159  1.00 10.00      A   
ATOM   3626  CB  MET A 384       8.088  24.754 -13.947  1.00 10.00      A   
ATOM   3627  CG  MET A 384       6.592  24.666 -14.208  1.00 10.00      A   
ATOM   3628  SD  MET A 384       6.180  23.605 -15.608  1.00 10.00      A   
ATOM   3629  CE  MET A 384       6.761  22.019 -15.014  1.00 10.00      A   
ATOM   3630  C   MET A 384       8.464  26.563 -15.642  1.00 10.00      A   
ATOM   3631  O   MET A 384       8.898  27.592 -15.122  1.00 10.00      A   
ATOM   3632  N   THR A 385       7.604  26.569 -16.652  1.00 10.00      A   
ATOM   3633  HN  THR A 385       7.326  25.717 -17.048  1.00 10.00      A   
ATOM   3634  CA  THR A 385       7.069  27.805 -17.193  1.00 10.00      A   
ATOM   3635  CB  THR A 385       7.371  27.957 -18.695  1.00 10.00      A   
ATOM   3636  OG1 THR A 385       7.626  26.676 -19.289  1.00 10.00      A   
ATOM   3637  HG1 THR A 385       8.355  26.236 -18.817  1.00 10.00      A   
ATOM   3638  CG2 THR A 385       8.564  28.871 -18.915  1.00 10.00      A   
ATOM   3639  C   THR A 385       5.562  27.875 -16.973  1.00 10.00      A   
ATOM   3640  O   THR A 385       4.877  26.846 -16.974  1.00 10.00      A   
ATOM   3641  N   ASN A 386       5.049  29.081 -16.777  1.00 10.00      A   
ATOM   3642  HN  ASN A 386       5.651  29.864 -16.783  1.00 10.00      A   
ATOM   3643  CA  ASN A 386       3.622  29.280 -16.556  1.00 10.00      A   
ATOM   3644  CB  ASN A 386       3.304  30.741 -16.234  1.00 10.00      A   
ATOM   3645  CG  ASN A 386       3.571  31.094 -14.786  1.00 10.00      A   
ATOM   3646  OD1 ASN A 386       2.789  30.753 -13.901  1.00 10.00      A   
ATOM   3647  ND2 ASN A 386       4.673  31.784 -14.536  1.00 10.00      A   
ATOM   3648 HD21 ASN A 386       5.255  32.022 -15.292  1.00 10.00      A   
ATOM   3649 HD22 ASN A 386       4.859  32.037 -13.604  1.00 10.00      A   
ATOM   3650  C   ASN A 386       2.823  28.837 -17.767  1.00 10.00      A   
ATOM   3651  O   ASN A 386       1.798  28.170 -17.633  1.00 10.00      A   
ATOM   3652  N   ALA A 387       3.312  29.196 -18.951  1.00 10.00      A   
ATOM   3653  HN  ALA A 387       4.141  29.723 -18.985  1.00 10.00      A   
ATOM   3654  CA  ALA A 387       2.649  28.840 -20.200  1.00 10.00      A   
ATOM   3655  CB  ALA A 387       3.389  29.438 -21.388  1.00 10.00      A   
ATOM   3656  C   ALA A 387       2.531  27.327 -20.348  1.00 10.00      A   
ATOM   3657  O   ALA A 387       1.548  26.819 -20.888  1.00 10.00      A   
ATOM   3658  N   ALA A 388       3.530  26.613 -19.849  1.00 10.00      A   
ATOM   3659  HN  ALA A 388       4.270  27.076 -19.406  1.00 10.00      A   
ATOM   3660  CA  ALA A 388       3.539  25.160 -19.923  1.00 10.00      A   
ATOM   3661  CB  ALA A 388       4.896  24.617 -19.509  1.00 10.00      A   
ATOM   3662  C   ALA A 388       2.440  24.579 -19.045  1.00 10.00      A   
ATOM   3663  O   ALA A 388       1.628  23.775 -19.504  1.00 10.00      A   
ATOM   3664  N   LEU A 389       2.409  25.015 -17.789  1.00 10.00      A   
ATOM   3665  HN  LEU A 389       3.085  25.668 -17.496  1.00 10.00      A   
ATOM   3666  CA  LEU A 389       1.408  24.553 -16.831  1.00 10.00      A   
ATOM   3667  CB  LEU A 389       1.592  25.266 -15.488  1.00 10.00      A   
ATOM   3668  CG  LEU A 389       2.832  24.887 -14.678  1.00 10.00      A   
ATOM   3669  CD1 LEU A 389       3.049  25.871 -13.538  1.00 10.00      A   
ATOM   3670  CD2 LEU A 389       2.706  23.469 -14.141  1.00 10.00      A   
ATOM   3671  C   LEU A 389      -0.004  24.795 -17.354  1.00 10.00      A   
ATOM   3672  O   LEU A 389      -0.855  23.906 -17.307  1.00 10.00      A   
ATOM   3673  N   ILE A 390      -0.233  25.998 -17.870  1.00 10.00      A   
ATOM   3674  HN  ILE A 390       0.495  26.658 -17.883  1.00 10.00      A   
ATOM   3675  CA  ILE A 390      -1.535  26.366 -18.406  1.00 10.00      A   
ATOM   3676  CB  ILE A 390      -1.577  27.851 -18.831  1.00 10.00      A   
ATOM   3677  CG1 ILE A 390      -1.297  28.748 -17.621  1.00 10.00      A   
ATOM   3678  CG2 ILE A 390      -2.920  28.200 -19.454  1.00 10.00      A   
ATOM   3679  CD1 ILE A 390      -1.238  30.223 -17.948  1.00 10.00      A   
ATOM   3680  C   ILE A 390      -1.913  25.462 -19.579  1.00 10.00      A   
ATOM   3681  O   ILE A 390      -3.049  25.000 -19.674  1.00 10.00      A   
ATOM   3682  N   THR A 391      -0.948  25.188 -20.449  1.00 10.00      A   
ATOM   3683  HN  THR A 391      -0.055  25.579 -20.317  1.00 10.00      A   
ATOM   3684  CA  THR A 391      -1.186  24.326 -21.602  1.00 10.00      A   
ATOM   3685  CB  THR A 391       0.044  24.263 -22.527  1.00 10.00      A   
ATOM   3686  OG1 THR A 391       0.409  25.599 -22.906  1.00 10.00      A   
ATOM   3687  HG1 THR A 391       0.978  25.981 -22.222  1.00 10.00      A   
ATOM   3688  CG2 THR A 391      -0.261  23.461 -23.782  1.00 10.00      A   
ATOM   3689  C   THR A 391      -1.597  22.919 -21.164  1.00 10.00      A   
ATOM   3690  O   THR A 391      -2.492  22.314 -21.752  1.00 10.00      A   
ATOM   3691  N   ILE A 392      -0.959  22.417 -20.112  1.00 10.00      A   
ATOM   3692  HN  ILE A 392      -0.257  22.952 -19.675  1.00 10.00      A   
ATOM   3693  CA  ILE A 392      -1.266  21.094 -19.588  1.00 10.00      A   
ATOM   3694  CB  ILE A 392      -0.315  20.727 -18.431  1.00 10.00      A   
ATOM   3695  CG1 ILE A 392       1.136  20.726 -18.919  1.00 10.00      A   
ATOM   3696  CG2 ILE A 392      -0.679  19.373 -17.844  1.00 10.00      A   
ATOM   3697  CD1 ILE A 392       2.156  20.720 -17.802  1.00 10.00      A   
ATOM   3698  C   ILE A 392      -2.712  21.030 -19.099  1.00 10.00      A   
ATOM   3699  O   ILE A 392      -3.442  20.089 -19.404  1.00 10.00      A   
ATOM   3700  N   ALA A 393      -3.125  22.053 -18.366  1.00 10.00      A   
ATOM   3701  HN  ALA A 393      -2.502  22.790 -18.177  1.00 10.00      A   
ATOM   3702  CA  ALA A 393      -4.480  22.112 -17.830  1.00 10.00      A   
ATOM   3703  CB  ALA A 393      -4.593  23.210 -16.787  1.00 10.00      A   
ATOM   3704  C   ALA A 393      -5.519  22.316 -18.930  1.00 10.00      A   
ATOM   3705  O   ALA A 393      -6.593  21.718 -18.897  1.00 10.00      A   
ATOM   3706  N   ARG A 394      -5.188  23.156 -19.902  1.00 10.00      A   
ATOM   3707  HN  ARG A 394      -4.307  23.595 -19.875  1.00 10.00      A   
ATOM   3708  CA  ARG A 394      -6.099  23.451 -21.004  1.00 10.00      A   
ATOM   3709  CB  ARG A 394      -5.597  24.642 -21.821  1.00 10.00      A   
ATOM   3710  CG  ARG A 394      -5.695  25.969 -21.094  1.00 10.00      A   
ATOM   3711  CD  ARG A 394      -5.243  27.119 -21.975  1.00 10.00      A   
ATOM   3712  NE  ARG A 394      -6.118  27.304 -23.126  1.00 10.00      A   
ATOM   3713  HE  ARG A 394      -5.987  26.702 -23.893  1.00 10.00      A   
ATOM   3714  CZ  ARG A 394      -7.074  28.229 -23.197  1.00 10.00      A   
ATOM   3715  NH1 ARG A 394      -7.279  29.059 -22.182  1.00 10.00      A   
ATOM   3716 HH11 ARG A 394      -6.689  28.998 -21.324  1.00 10.00      A   
ATOM   3717 HH12 ARG A 394      -8.031  29.782 -22.242  1.00 10.00      A   
ATOM   3718  NH2 ARG A 394      -7.813  28.330 -24.296  1.00 10.00      A   
ATOM   3719 HH21 ARG A 394      -7.644  27.687 -25.104  1.00 10.00      A   
ATOM   3720 HH22 ARG A 394      -8.572  29.046 -24.357  1.00 10.00      A   
ATOM   3721  C   ARG A 394      -6.326  22.249 -21.917  1.00 10.00      A   
ATOM   3722  O   ARG A 394      -7.366  22.139 -22.562  1.00 10.00      A   
ATOM   3723  N   ASN A 395      -5.352  21.355 -21.980  1.00 10.00      A   
ATOM   3724  HN  ASN A 395      -4.536  21.493 -21.451  1.00 10.00      A   
ATOM   3725  CA  ASN A 395      -5.465  20.177 -22.829  1.00 10.00      A   
ATOM   3726  CB  ASN A 395      -4.144  19.875 -23.540  1.00 10.00      A   
ATOM   3727  CG  ASN A 395      -3.991  20.655 -24.833  1.00 10.00      A   
ATOM   3728  OD1 ASN A 395      -3.497  21.783 -24.839  1.00 10.00      A   
ATOM   3729  ND2 ASN A 395      -4.417  20.062 -25.939  1.00 10.00      A   
ATOM   3730 HD21 ASN A 395      -4.804  19.162 -25.866  1.00 10.00      A   
ATOM   3731 HD22 ASN A 395      -4.336  20.548 -26.788  1.00 10.00      A   
ATOM   3732  C   ASN A 395      -5.955  18.958 -22.056  1.00 10.00      A   
ATOM   3733  O   ASN A 395      -6.613  18.085 -22.623  1.00 10.00      A   
ATOM   3734  N   ARG A 396      -5.649  18.900 -20.763  1.00 10.00      A   
ATOM   3735  HN  ARG A 396      -5.131  19.631 -20.358  1.00 10.00      A   
ATOM   3736  CA  ARG A 396      -6.067  17.775 -19.928  1.00 10.00      A   
ATOM   3737  CB  ARG A 396      -4.855  17.004 -19.398  1.00 10.00      A   
ATOM   3738  CG  ARG A 396      -4.060  16.263 -20.458  1.00 10.00      A   
ATOM   3739  CD  ARG A 396      -4.572  14.846 -20.663  1.00 10.00      A   
ATOM   3740  NE  ARG A 396      -5.939  14.813 -21.183  1.00 10.00      A   
ATOM   3741  HE  ARG A 396      -6.667  14.683 -20.526  1.00 10.00      A   
ATOM   3742  CZ  ARG A 396      -6.249  14.949 -22.470  1.00 10.00      A   
ATOM   3743  NH1 ARG A 396      -5.292  15.142 -23.374  1.00 10.00      A   
ATOM   3744 HH11 ARG A 396      -5.537  15.245 -24.381  1.00 10.00      A   
ATOM   3745 HH12 ARG A 396      -4.290  15.197 -23.081  1.00 10.00      A   
ATOM   3746  NH2 ARG A 396      -7.516  14.885 -22.864  1.00 10.00      A   
ATOM   3747 HH21 ARG A 396      -8.278  14.728 -22.164  1.00 10.00      A   
ATOM   3748 HH22 ARG A 396      -7.756  14.989 -23.875  1.00 10.00      A   
ATOM   3749  C   ARG A 396      -6.931  18.237 -18.758  1.00 10.00      A   
ATOM   3750  O   ARG A 396      -6.441  18.379 -17.637  1.00 10.00      A   
ATOM   3751  N   PRO A 397      -8.233  18.471 -18.994  1.00 10.00      A   
ATOM   3752  CA  PRO A 397      -9.156  18.912 -17.946  1.00 10.00      A   
ATOM   3753  CB  PRO A 397     -10.305  19.521 -18.748  1.00 10.00      A   
ATOM   3754  CG  PRO A 397     -10.327  18.747 -20.023  1.00 10.00      A   
ATOM   3755  CD  PRO A 397      -8.906  18.333 -20.302  1.00 10.00      A   
ATOM   3756  C   PRO A 397      -9.652  17.729 -17.118  1.00 10.00      A   
ATOM   3757  O   PRO A 397     -10.355  17.894 -16.117  1.00 10.00      A   
ATOM   3758  N   ASN A 398      -9.257  16.533 -17.536  1.00 10.00      A   
ATOM   3759  HN  ASN A 398      -8.675  16.476 -18.325  1.00 10.00      A   
ATOM   3760  CA  ASN A 398      -9.649  15.304 -16.863  1.00 10.00      A   
ATOM   3761  CB  ASN A 398      -9.904  14.181 -17.878  1.00 10.00      A   
ATOM   3762  CG  ASN A 398      -8.681  13.806 -18.701  1.00 10.00      A   
ATOM   3763  OD1 ASN A 398      -7.877  14.661 -19.083  1.00 10.00      A   
ATOM   3764  ND2 ASN A 398      -8.543  12.526 -18.988  1.00 10.00      A   
ATOM   3765 HD21 ASN A 398      -9.227  11.900 -18.662  1.00 10.00      A   
ATOM   3766 HD22 ASN A 398      -7.767  12.251 -19.516  1.00 10.00      A   
ATOM   3767  C   ASN A 398      -8.599  14.870 -15.844  1.00 10.00      A   
ATOM   3768  O   ASN A 398      -8.661  13.759 -15.310  1.00 10.00      A   
ATOM   3769  N   MET A 399      -7.644  15.755 -15.567  1.00 10.00      A   
ATOM   3770  HN  MET A 399      -7.655  16.627 -16.017  1.00 10.00      A   
ATOM   3771  CA  MET A 399      -6.582  15.471 -14.610  1.00 10.00      A   
ATOM   3772  CB  MET A 399      -5.530  16.581 -14.657  1.00 10.00      A   
ATOM   3773  CG  MET A 399      -4.223  16.241 -13.959  1.00 10.00      A   
ATOM   3774  SD  MET A 399      -3.328  14.899 -14.764  1.00 10.00      A   
ATOM   3775  CE  MET A 399      -3.165  15.541 -16.428  1.00 10.00      A   
ATOM   3776  C   MET A 399      -7.147  15.353 -13.196  1.00 10.00      A   
ATOM   3777  O   MET A 399      -7.611  16.338 -12.622  1.00 10.00      A   
ATOM   3778  N   THR A 400      -7.115  14.146 -12.641  1.00 10.00      A   
ATOM   3779  HN  THR A 400      -6.733  13.391 -13.143  1.00 10.00      A   
ATOM   3780  CA  THR A 400      -7.630  13.914 -11.301  1.00 10.00      A   
ATOM   3781  CB  THR A 400      -8.307  12.533 -11.192  1.00 10.00      A   
ATOM   3782  OG1 THR A 400      -7.471  11.541 -11.806  1.00 10.00      A   
ATOM   3783  HG1 THR A 400      -7.997  11.010 -12.429  1.00 10.00      A   
ATOM   3784  CG2 THR A 400      -9.659  12.546 -11.884  1.00 10.00      A   
ATOM   3785  C   THR A 400      -6.515  14.019 -10.264  1.00 10.00      A   
ATOM   3786  O   THR A 400      -6.761  14.319  -9.097  1.00 10.00      A   
ATOM   3787  N   ARG A 401      -5.284  13.780 -10.695  1.00 10.00      A   
ATOM   3788  HN  ARG A 401      -5.141  13.555 -11.644  1.00 10.00      A   
ATOM   3789  CA  ARG A 401      -4.137  13.849  -9.798  1.00 10.00      A   
ATOM   3790  CB  ARG A 401      -3.747  12.451  -9.317  1.00 10.00      A   
ATOM   3791  CG  ARG A 401      -4.637  11.904  -8.213  1.00 10.00      A   
ATOM   3792  CD  ARG A 401      -4.868  10.411  -8.373  1.00 10.00      A   
ATOM   3793  NE  ARG A 401      -5.708  10.109  -9.536  1.00 10.00      A   
ATOM   3794  HE  ARG A 401      -5.980  10.863 -10.109  1.00 10.00      A   
ATOM   3795  CZ  ARG A 401      -6.122   8.884  -9.850  1.00 10.00      A   
ATOM   3796  NH1 ARG A 401      -5.785   7.849  -9.088  1.00 10.00      A   
ATOM   3797 HH11 ARG A 401      -6.102   6.892  -9.333  1.00 10.00      A   
ATOM   3798 HH12 ARG A 401      -5.198   7.990  -8.224  1.00 10.00      A   
ATOM   3799  NH2 ARG A 401      -6.896   8.692 -10.917  1.00 10.00      A   
ATOM   3800 HH21 ARG A 401      -7.185   9.503 -11.514  1.00 10.00      A   
ATOM   3801 HH22 ARG A 401      -7.219   7.736 -11.167  1.00 10.00      A   
ATOM   3802  C   ARG A 401      -2.951  14.521 -10.475  1.00 10.00      A   
ATOM   3803  O   ARG A 401      -2.310  13.940 -11.348  1.00 10.00      A   
ATOM   3804  N   PHE A 402      -2.666  15.747 -10.071  1.00 10.00      A   
ATOM   3805  HN  PHE A 402      -3.201  16.155  -9.355  1.00 10.00      A   
ATOM   3806  CA  PHE A 402      -1.552  16.495 -10.640  1.00 10.00      A   
ATOM   3807  CB  PHE A 402      -2.025  17.809 -11.273  1.00 10.00      A   
ATOM   3808  CG  PHE A 402      -0.978  18.489 -12.117  1.00 10.00      A   
ATOM   3809  CD1 PHE A 402      -0.795  18.126 -13.441  1.00 10.00      A   
ATOM   3810  CD2 PHE A 402      -0.172  19.486 -11.584  1.00 10.00      A   
ATOM   3811  CE1 PHE A 402       0.169  18.744 -14.214  1.00 10.00      A   
ATOM   3812  CE2 PHE A 402       0.792  20.109 -12.353  1.00 10.00      A   
ATOM   3813  CZ  PHE A 402       0.964  19.737 -13.671  1.00 10.00      A   
ATOM   3814  C   PHE A 402      -0.506  16.762  -9.569  1.00 10.00      A   
ATOM   3815  O   PHE A 402      -0.724  17.558  -8.656  1.00 10.00      A   
ATOM   3816  N   ARG A 403       0.622  16.080  -9.668  1.00 10.00      A   
ATOM   3817  HN  ARG A 403       0.741  15.446 -10.413  1.00 10.00      A   
ATOM   3818  CA  ARG A 403       1.691  16.236  -8.698  1.00 10.00      A   
ATOM   3819  CB  ARG A 403       1.918  14.914  -7.963  1.00 10.00      A   
ATOM   3820  CG  ARG A 403       0.666  14.364  -7.298  1.00 10.00      A   
ATOM   3821  CD  ARG A 403       0.754  12.865  -7.090  1.00 10.00      A   
ATOM   3822  NE  ARG A 403       1.762  12.511  -6.100  1.00 10.00      A   
ATOM   3823  HE  ARG A 403       2.445  13.199  -5.882  1.00 10.00      A   
ATOM   3824  CZ  ARG A 403       1.796  11.349  -5.454  1.00 10.00      A   
ATOM   3825  NH1 ARG A 403       0.866  10.424  -5.682  1.00 10.00      A   
ATOM   3826 HH11 ARG A 403       0.099  10.602  -6.365  1.00 10.00      A   
ATOM   3827 HH12 ARG A 403       0.892   9.515  -5.167  1.00 10.00      A   
ATOM   3828  NH2 ARG A 403       2.755  11.110  -4.571  1.00 10.00      A   
ATOM   3829 HH21 ARG A 403       3.481  11.836  -4.378  1.00 10.00      A   
ATOM   3830 HH22 ARG A 403       2.783  10.199  -4.061  1.00 10.00      A   
ATOM   3831  C   ARG A 403       2.974  16.696  -9.377  1.00 10.00      A   
ATOM   3832  O   ARG A 403       3.508  16.012 -10.256  1.00 10.00      A   
ATOM   3833  N   LEU A 404       3.460  17.862  -8.974  1.00 10.00      A   
ATOM   3834  HN  LEU A 404       2.993  18.359  -8.265  1.00 10.00      A   
ATOM   3835  CA  LEU A 404       4.680  18.417  -9.538  1.00 10.00      A   
ATOM   3836  CB  LEU A 404       4.357  19.594 -10.465  1.00 10.00      A   
ATOM   3837  CG  LEU A 404       5.556  20.330 -11.073  1.00 10.00      A   
ATOM   3838  CD1 LEU A 404       6.263  19.459 -12.100  1.00 10.00      A   
ATOM   3839  CD2 LEU A 404       5.115  21.644 -11.693  1.00 10.00      A   
ATOM   3840  C   LEU A 404       5.618  18.875  -8.430  1.00 10.00      A   
ATOM   3841  O   LEU A 404       5.212  19.597  -7.517  1.00 10.00      A   
ATOM   3842  N   CYS A 405       6.870  18.463  -8.510  1.00 10.00      A   
ATOM   3843  HN  CYS A 405       7.147  17.887  -9.258  1.00 10.00      A   
ATOM   3844  CA  CYS A 405       7.843  18.847  -7.511  1.00 10.00      A   
ATOM   3845  CB  CYS A 405       8.068  17.720  -6.502  1.00 10.00      A   
ATOM   3846  SG  CYS A 405       9.050  18.209  -5.066  1.00 10.00      A   
ATOM   3847  HG  CYS A 405      10.066  18.938  -5.502  1.00 10.00      A   
ATOM   3848  C   CYS A 405       9.156  19.269  -8.153  1.00 10.00      A   
ATOM   3849  O   CYS A 405       9.938  18.433  -8.606  1.00 10.00      A   
ATOM   3850  N   ILE A 406       9.373  20.574  -8.230  1.00 10.00      A   
ATOM   3851  HN  ILE A 406       8.673  21.193  -7.918  1.00 10.00      A   
ATOM   3852  CA  ILE A 406      10.606  21.108  -8.788  1.00 10.00      A   
ATOM   3853  CB  ILE A 406      10.489  22.617  -9.092  1.00 10.00      A   
ATOM   3854  CG1 ILE A 406       9.206  22.906  -9.874  1.00 10.00      A   
ATOM   3855  CG2 ILE A 406      11.709  23.099  -9.868  1.00 10.00      A   
ATOM   3856  CD1 ILE A 406       8.949  24.378 -10.111  1.00 10.00      A   
ATOM   3857  C   ILE A 406      11.740  20.887  -7.791  1.00 10.00      A   
ATOM   3858  O   ILE A 406      11.564  21.108  -6.590  1.00 10.00      A   
ATOM   3859  N   ILE A 407      12.888  20.446  -8.288  1.00 10.00      A   
ATOM   3860  HN  ILE A 407      12.960  20.289  -9.256  1.00 10.00      A   
ATOM   3861  CA  ILE A 407      14.044  20.187  -7.437  1.00 10.00      A   
ATOM   3862  CB  ILE A 407      15.225  19.602  -8.248  1.00 10.00      A   
ATOM   3863  CG1 ILE A 407      14.808  18.319  -8.980  1.00 10.00      A   
ATOM   3864  CG2 ILE A 407      16.439  19.344  -7.361  1.00 10.00      A   
ATOM   3865  CD1 ILE A 407      14.334  17.204  -8.069  1.00 10.00      A   
ATOM   3866  C   ILE A 407      14.488  21.454  -6.705  1.00 10.00      A   
ATOM   3867  O   ILE A 407      14.789  21.417  -5.511  1.00 10.00      A   
ATOM   3868  N   GLU A 408      14.510  22.573  -7.417  1.00 10.00      A   
ATOM   3869  HN  GLU A 408      14.245  22.548  -8.356  1.00 10.00      A   
ATOM   3870  CA  GLU A 408      14.915  23.844  -6.829  1.00 10.00      A   
ATOM   3871  CB  GLU A 408      15.471  24.775  -7.909  1.00 10.00      A   
ATOM   3872  CG  GLU A 408      16.278  25.949  -7.376  1.00 10.00      A   
ATOM   3873  CD  GLU A 408      17.578  25.523  -6.722  1.00 10.00      A   
ATOM   3874  OE1 GLU A 408      17.564  25.172  -5.524  1.00 10.00      A   
ATOM   3875  OE2 GLU A 408      18.625  25.544  -7.400  1.00 10.00      A   
ATOM   3876  C   GLU A 408      13.733  24.501  -6.116  1.00 10.00      A   
ATOM   3877  O   GLU A 408      12.710  24.798  -6.740  1.00 10.00      A   
ATOM   3878  N   PRO A 409      13.845  24.706  -4.794  1.00 10.00      A   
ATOM   3879  CA  PRO A 409      12.785  25.328  -3.998  1.00 10.00      A   
ATOM   3880  CB  PRO A 409      13.247  25.102  -2.554  1.00 10.00      A   
ATOM   3881  CG  PRO A 409      14.729  24.998  -2.651  1.00 10.00      A   
ATOM   3882  CD  PRO A 409      15.013  24.340  -3.972  1.00 10.00      A   
ATOM   3883  C   PRO A 409      12.655  26.822  -4.288  1.00 10.00      A   
ATOM   3884  O   PRO A 409      13.655  27.530  -4.435  1.00 10.00      A   
ATOM   3885  N   LYS A 410      11.411  27.282  -4.389  1.00 10.00      A   
ATOM   3886  HN  LYS A 410      10.667  26.652  -4.287  1.00 10.00      A   
ATOM   3887  CA  LYS A 410      11.104  28.689  -4.650  1.00 10.00      A   
ATOM   3888  CB  LYS A 410      11.618  29.604  -3.529  1.00 10.00      A   
ATOM   3889  CG  LYS A 410      11.076  29.247  -2.152  1.00 10.00      A   
ATOM   3890  CD  LYS A 410      11.205  30.405  -1.178  1.00 10.00      A   
ATOM   3891  CE  LYS A 410      10.668  30.024   0.192  1.00 10.00      A   
ATOM   3892  NZ  LYS A 410      10.532  31.206   1.085  1.00 10.00      A   
ATOM   3893  HZ1 LYS A 410      10.230  30.910   2.032  1.00 10.00      A   
ATOM   3894  HZ2 LYS A 410       9.823  31.864   0.703  1.00 10.00      A   
ATOM   3895  HZ3 LYS A 410      11.442  31.705   1.161  1.00 10.00      A   
ATOM   3896  C   LYS A 410      11.573  29.147  -6.033  1.00 10.00      A   
ATOM   3897  O   LYS A 410      11.877  30.323  -6.244  1.00 10.00      A   
ATOM   3898  N   ALA A 411      11.611  28.214  -6.977  1.00 10.00      A   
ATOM   3899  HN  ALA A 411      11.356  27.295  -6.750  1.00 10.00      A   
ATOM   3900  CA  ALA A 411      12.018  28.520  -8.344  1.00 10.00      A   
ATOM   3901  CB  ALA A 411      12.665  27.311  -9.004  1.00 10.00      A   
ATOM   3902  C   ALA A 411      10.814  28.985  -9.155  1.00 10.00      A   
ATOM   3903  O   ALA A 411       9.799  28.293  -9.224  1.00 10.00      A   
ATOM   3904  N   PRO A 412      10.897  30.176  -9.753  1.00 10.00      A   
ATOM   3905  CA  PRO A 412       9.813  30.732 -10.555  1.00 10.00      A   
ATOM   3906  CB  PRO A 412      10.046  32.229 -10.373  1.00 10.00      A   
ATOM   3907  CG  PRO A 412      11.530  32.360 -10.316  1.00 10.00      A   
ATOM   3908  CD  PRO A 412      12.049  31.093  -9.686  1.00 10.00      A   
ATOM   3909  C   PRO A 412       9.944  30.370 -12.033  1.00 10.00      A   
ATOM   3910  O   PRO A 412      10.716  29.483 -12.404  1.00 10.00      A   
ATOM   3911  N   ASP A 413       9.172  31.063 -12.864  1.00 10.00      A   
ATOM   3912  HN  ASP A 413       8.566  31.743 -12.491  1.00 10.00      A   
ATOM   3913  CA  ASP A 413       9.194  30.861 -14.311  1.00 10.00      A   
ATOM   3914  CB  ASP A 413       8.228  31.858 -14.963  1.00 10.00      A   
ATOM   3915  CG  ASP A 413       7.959  31.584 -16.429  1.00 10.00      A   
ATOM   3916  OD1 ASP A 413       8.830  31.892 -17.265  1.00 10.00      A   
ATOM   3917  OD2 ASP A 413       6.860  31.094 -16.752  1.00 10.00      A   
ATOM   3918  C   ASP A 413      10.613  31.111 -14.815  1.00 10.00      A   
ATOM   3919  O   ASP A 413      11.168  32.179 -14.577  1.00 10.00      A   
ATOM   3920  N   TYR A 414      11.198  30.141 -15.505  1.00 10.00      A   
ATOM   3921  HN  TYR A 414      10.702  29.313 -15.689  1.00 10.00      A   
ATOM   3922  CA  TYR A 414      12.572  30.276 -15.984  1.00 10.00      A   
ATOM   3923  CB  TYR A 414      13.196  28.910 -16.314  1.00 10.00      A   
ATOM   3924  CG  TYR A 414      12.984  28.431 -17.734  1.00 10.00      A   
ATOM   3925  CD1 TYR A 414      13.966  28.613 -18.701  1.00 10.00      A   
ATOM   3926  CD2 TYR A 414      11.810  27.791 -18.108  1.00 10.00      A   
ATOM   3927  CE1 TYR A 414      13.783  28.177 -20.000  1.00 10.00      A   
ATOM   3928  CE2 TYR A 414      11.620  27.351 -19.406  1.00 10.00      A   
ATOM   3929  CZ  TYR A 414      12.608  27.550 -20.347  1.00 10.00      A   
ATOM   3930  OH  TYR A 414      12.418  27.120 -21.640  1.00 10.00      A   
ATOM   3931  HH  TYR A 414      13.274  26.915 -22.035  1.00 10.00      A   
ATOM   3932  C   TYR A 414      12.730  31.266 -17.141  1.00 10.00      A   
ATOM   3933  O   TYR A 414      13.840  31.713 -17.431  1.00 10.00      A   
ATOM   3934  N   LEU A 415      11.631  31.628 -17.788  1.00 10.00      A   
ATOM   3935  HN  LEU A 415      10.756  31.286 -17.492  1.00 10.00      A   
ATOM   3936  CA  LEU A 415      11.695  32.551 -18.915  1.00 10.00      A   
ATOM   3937  CB  LEU A 415      10.831  32.055 -20.078  1.00 10.00      A   
ATOM   3938  CG  LEU A 415      11.392  30.891 -20.898  1.00 10.00      A   
ATOM   3939  CD1 LEU A 415      10.374  30.433 -21.928  1.00 10.00      A   
ATOM   3940  CD2 LEU A 415      12.694  31.289 -21.577  1.00 10.00      A   
ATOM   3941  C   LEU A 415      11.273  33.960 -18.517  1.00 10.00      A   
ATOM   3942  O   LEU A 415      12.009  34.923 -18.730  1.00 10.00      A   
ATOM   3943  N   THR A 416      10.096  34.066 -17.922  1.00 10.00      A   
ATOM   3944  HN  THR A 416       9.577  33.245 -17.748  1.00 10.00      A   
ATOM   3945  CA  THR A 416       9.540  35.352 -17.516  1.00 10.00      A   
ATOM   3946  CB  THR A 416       8.001  35.303 -17.525  1.00 10.00      A   
ATOM   3947  OG1 THR A 416       7.563  34.201 -18.339  1.00 10.00      A   
ATOM   3948  HG1 THR A 416       7.903  33.370 -17.974  1.00 10.00      A   
ATOM   3949  CG2 THR A 416       7.440  36.598 -18.087  1.00 10.00      A   
ATOM   3950  C   THR A 416      10.019  35.775 -16.129  1.00 10.00      A   
ATOM   3951  O   THR A 416       9.895  36.942 -15.755  1.00 10.00      A   
ATOM   3952  N   LEU A 417      10.557  34.819 -15.375  1.00 10.00      A   
ATOM   3953  HN  LEU A 417      10.622  33.911 -15.737  1.00 10.00      A   
ATOM   3954  CA  LEU A 417      11.060  35.074 -14.028  1.00 10.00      A   
ATOM   3955  CB  LEU A 417      12.256  36.031 -14.052  1.00 10.00      A   
ATOM   3956  CG  LEU A 417      13.483  35.554 -14.836  1.00 10.00      A   
ATOM   3957  CD1 LEU A 417      14.577  36.609 -14.825  1.00 10.00      A   
ATOM   3958  CD2 LEU A 417      14.002  34.238 -14.275  1.00 10.00      A   
ATOM   3959  C   LEU A 417       9.954  35.568 -13.096  1.00 10.00      A   
ATOM   3960  O   LEU A 417      10.175  36.428 -12.244  1.00 10.00      A   
ATOM   3961  N   GLU A 418       8.765  35.000 -13.261  1.00 10.00      A   
ATOM   3962  HN  GLU A 418       8.663  34.305 -13.941  1.00 10.00      A   
ATOM   3963  CA  GLU A 418       7.609  35.364 -12.450  1.00 10.00      A   
ATOM   3964  CB  GLU A 418       6.489  35.901 -13.342  1.00 10.00      A   
ATOM   3965  CG  GLU A 418       6.805  37.224 -14.010  1.00 10.00      A   
ATOM   3966  CD  GLU A 418       5.555  37.964 -14.429  1.00 10.00      A   
ATOM   3967  OE1 GLU A 418       5.079  38.815 -13.650  1.00 10.00      A   
ATOM   3968  OE2 GLU A 418       5.038  37.691 -15.530  1.00 10.00      A   
ATOM   3969  C   GLU A 418       7.096  34.145 -11.695  1.00 10.00      A   
ATOM   3970  O   GLU A 418       7.412  33.014 -12.061  1.00 10.00      A   
ATOM   3971  N   PRO A 419       6.312  34.355 -10.625  1.00 10.00      A   
ATOM   3972  CA  PRO A 419       5.743  33.256  -9.835  1.00 10.00      A   
ATOM   3973  CB  PRO A 419       4.878  33.970  -8.790  1.00 10.00      A   
ATOM   3974  CG  PRO A 419       5.443  35.343  -8.702  1.00 10.00      A   
ATOM   3975  CD  PRO A 419       5.930  35.673 -10.084  1.00 10.00      A   
ATOM   3976  C   PRO A 419       4.879  32.336 -10.699  1.00 10.00      A   
ATOM   3977  O   PRO A 419       4.401  32.733 -11.764  1.00 10.00      A   
ATOM   3978  N   LEU A 420       4.678  31.111 -10.240  1.00 10.00      A   
ATOM   3979  HN  LEU A 420       5.071  30.855  -9.375  1.00 10.00      A   
ATOM   3980  CA  LEU A 420       3.884  30.132 -10.978  1.00 10.00      A   
ATOM   3981  CB  LEU A 420       4.509  28.736 -10.860  1.00 10.00      A   
ATOM   3982  CG  LEU A 420       5.950  28.606 -11.358  1.00 10.00      A   
ATOM   3983  CD1 LEU A 420       6.535  27.257 -10.962  1.00 10.00      A   
ATOM   3984  CD2 LEU A 420       6.009  28.805 -12.864  1.00 10.00      A   
ATOM   3985  C   LEU A 420       2.440  30.109 -10.488  1.00 10.00      A   
ATOM   3986  O   LEU A 420       1.704  29.148 -10.723  1.00 10.00      A   
ATOM   3987  N   ASP A 421       2.050  31.178  -9.804  1.00 10.00      A   
ATOM   3988  HN  ASP A 421       2.699  31.892  -9.638  1.00 10.00      A   
ATOM   3989  CA  ASP A 421       0.701  31.316  -9.259  1.00 10.00      A   
ATOM   3990  CB  ASP A 421       0.531  32.673  -8.566  1.00 10.00      A   
ATOM   3991  CG  ASP A 421       1.249  32.757  -7.230  1.00 10.00      A   
ATOM   3992  OD1 ASP A 421       0.577  32.955  -6.196  1.00 10.00      A   
ATOM   3993  OD2 ASP A 421       2.487  32.632  -7.202  1.00 10.00      A   
ATOM   3994  C   ASP A 421      -0.367  31.150 -10.332  1.00 10.00      A   
ATOM   3995  O   ASP A 421      -1.358  30.451 -10.126  1.00 10.00      A   
ATOM   3996  N   ILE A 422      -0.160  31.789 -11.479  1.00 10.00      A   
ATOM   3997  HN  ILE A 422       0.653  32.330 -11.590  1.00 10.00      A   
ATOM   3998  CA  ILE A 422      -1.121  31.704 -12.575  1.00 10.00      A   
ATOM   3999  CB  ILE A 422      -0.916  32.810 -13.633  1.00 10.00      A   
ATOM   4000  CG1 ILE A 422       0.574  33.067 -13.880  1.00 10.00      A   
ATOM   4001  CG2 ILE A 422      -1.625  34.087 -13.211  1.00 10.00      A   
ATOM   4002  CD1 ILE A 422       0.865  33.927 -15.091  1.00 10.00      A   
ATOM   4003  C   ILE A 422      -1.099  30.327 -13.239  1.00 10.00      A   
ATOM   4004  O   ILE A 422      -2.137  29.821 -13.673  1.00 10.00      A   
ATOM   4005  N   GLY A 423       0.084  29.726 -13.309  1.00 10.00      A   
ATOM   4006  HN  GLY A 423       0.876  30.183 -12.952  1.00 10.00      A   
ATOM   4007  CA  GLY A 423       0.220  28.417 -13.909  1.00 10.00      A   
ATOM   4008  C   GLY A 423      -0.557  27.372 -13.144  1.00 10.00      A   
ATOM   4009  O   GLY A 423      -1.379  26.654 -13.713  1.00 10.00      A   
ATOM   4010  N   PHE A 424      -0.310  27.302 -11.844  1.00 10.00      A   
ATOM   4011  HN  PHE A 424       0.356  27.907 -11.447  1.00 10.00      A   
ATOM   4012  CA  PHE A 424      -0.999  26.347 -10.991  1.00 10.00      A   
ATOM   4013  CB  PHE A 424      -0.326  26.259  -9.623  1.00 10.00      A   
ATOM   4014  CG  PHE A 424       0.910  25.401  -9.599  1.00 10.00      A   
ATOM   4015  CD1 PHE A 424       2.169  25.966  -9.721  1.00 10.00      A   
ATOM   4016  CD2 PHE A 424       0.811  24.027  -9.447  1.00 10.00      A   
ATOM   4017  CE1 PHE A 424       3.306  25.180  -9.689  1.00 10.00      A   
ATOM   4018  CE2 PHE A 424       1.943  23.234  -9.414  1.00 10.00      A   
ATOM   4019  CZ  PHE A 424       3.191  23.813  -9.534  1.00 10.00      A   
ATOM   4020  C   PHE A 424      -2.468  26.721 -10.845  1.00 10.00      A   
ATOM   4021  O   PHE A 424      -3.326  25.854 -10.682  1.00 10.00      A   
ATOM   4022  N   GLY A 425      -2.749  28.018 -10.915  1.00 10.00      A   
ATOM   4023  HN  GLY A 425      -2.018  28.662 -11.030  1.00 10.00      A   
ATOM   4024  CA  GLY A 425      -4.114  28.494 -10.809  1.00 10.00      A   
ATOM   4025  C   GLY A 425      -4.970  27.979 -11.945  1.00 10.00      A   
ATOM   4026  O   GLY A 425      -6.136  27.643 -11.752  1.00 10.00      A   
ATOM   4027  N   ALA A 426      -4.382  27.905 -13.132  1.00 10.00      A   
ATOM   4028  HN  ALA A 426      -3.448  28.200 -13.224  1.00 10.00      A   
ATOM   4029  CA  ALA A 426      -5.092  27.408 -14.303  1.00 10.00      A   
ATOM   4030  CB  ALA A 426      -4.308  27.698 -15.570  1.00 10.00      A   
ATOM   4031  C   ALA A 426      -5.351  25.913 -14.164  1.00 10.00      A   
ATOM   4032  O   ALA A 426      -6.343  25.391 -14.675  1.00 10.00      A   
ATOM   4033  N   ILE A 427      -4.447  25.234 -13.466  1.00 10.00      A   
ATOM   4034  HN  ILE A 427      -3.676  25.712 -13.095  1.00 10.00      A   
ATOM   4035  CA  ILE A 427      -4.567  23.798 -13.242  1.00 10.00      A   
ATOM   4036  CB  ILE A 427      -3.373  23.238 -12.433  1.00 10.00      A   
ATOM   4037  CG1 ILE A 427      -2.051  23.455 -13.179  1.00 10.00      A   
ATOM   4038  CG2 ILE A 427      -3.573  21.760 -12.114  1.00 10.00      A   
ATOM   4039  CD1 ILE A 427      -1.901  22.621 -14.434  1.00 10.00      A   
ATOM   4040  C   ILE A 427      -5.863  23.487 -12.499  1.00 10.00      A   
ATOM   4041  O   ILE A 427      -6.653  22.656 -12.937  1.00 10.00      A   
ATOM   4042  N   VAL A 428      -6.086  24.177 -11.386  1.00 10.00      A   
ATOM   4043  HN  VAL A 428      -5.426  24.843 -11.093  1.00 10.00      A   
ATOM   4044  CA  VAL A 428      -7.290  23.963 -10.584  1.00 10.00      A   
ATOM   4045  CB  VAL A 428      -7.149  24.505  -9.143  1.00 10.00      A   
ATOM   4046  CG1 VAL A 428      -6.103  23.713  -8.378  1.00 10.00      A   
ATOM   4047  CG2 VAL A 428      -6.802  25.988  -9.139  1.00 10.00      A   
ATOM   4048  C   VAL A 428      -8.532  24.560 -11.245  1.00 10.00      A   
ATOM   4049  O   VAL A 428      -9.657  24.187 -10.918  1.00 10.00      A   
ATOM   4050  N   GLU A 429      -8.322  25.484 -12.175  1.00 10.00      A   
ATOM   4051  HN  GLU A 429      -7.403  25.745 -12.390  1.00 10.00      A   
ATOM   4052  CA  GLU A 429      -9.427  26.123 -12.878  1.00 10.00      A   
ATOM   4053  CB  GLU A 429      -8.954  27.404 -13.575  1.00 10.00      A   
ATOM   4054  CG  GLU A 429     -10.085  28.244 -14.153  1.00 10.00      A   
ATOM   4055  CD  GLU A 429      -9.620  29.217 -15.219  1.00 10.00      A   
ATOM   4056  OE1 GLU A 429      -9.399  30.405 -14.898  1.00 10.00      A   
ATOM   4057  OE2 GLU A 429      -9.496  28.801 -16.388  1.00 10.00      A   
ATOM   4058  C   GLU A 429     -10.038  25.173 -13.905  1.00 10.00      A   
ATOM   4059  O   GLU A 429     -11.258  25.005 -13.970  1.00 10.00      A   
ATOM   4060  N   HIS A 430      -9.181  24.540 -14.695  1.00 10.00      A   
ATOM   4061  HN  HIS A 430      -8.216  24.700 -14.583  1.00 10.00      A   
ATOM   4062  CA  HIS A 430      -9.636  23.617 -15.725  1.00 10.00      A   
ATOM   4063  CB  HIS A 430      -8.607  23.495 -16.855  1.00 10.00      A   
ATOM   4064  CG  HIS A 430      -8.535  24.697 -17.743  1.00 10.00      A   
ATOM   4065  ND1 HIS A 430      -9.214  24.747 -18.942  1.00 10.00      A   
ATOM   4066  CD2 HIS A 430      -7.864  25.864 -17.564  1.00 10.00      A   
ATOM   4067  CE1 HIS A 430      -8.945  25.931 -19.460  1.00 10.00      A   
ATOM   4068  NE2 HIS A 430      -8.135  26.639 -18.663  1.00 10.00      A   
ATOM   4069  HE2 HIS A 430      -7.807  27.551 -18.826  1.00 10.00      A   
ATOM   4070  C   HIS A 430      -9.957  22.243 -15.153  1.00 10.00      A   
ATOM   4071  O   HIS A 430     -10.959  21.630 -15.526  1.00 10.00      A   
ATOM   4072  N   CYS A 431      -9.109  21.762 -14.253  1.00 10.00      A   
ATOM   4073  HN  CYS A 431      -8.336  22.305 -13.979  1.00 10.00      A   
ATOM   4074  CA  CYS A 431      -9.304  20.451 -13.645  1.00 10.00      A   
ATOM   4075  CB  CYS A 431      -7.961  19.826 -13.256  1.00 10.00      A   
ATOM   4076  SG  CYS A 431      -6.705  19.894 -14.556  1.00 10.00      A   
ATOM   4077  HG  CYS A 431      -6.006  21.006 -14.380  1.00 10.00      A   
ATOM   4078  C   CYS A 431     -10.222  20.550 -12.432  1.00 10.00      A   
ATOM   4079  O   CYS A 431      -9.779  20.877 -11.330  1.00 10.00      A   
ATOM   4080  N   LYS A 432     -11.504  20.283 -12.645  1.00 10.00      A   
ATOM   4081  HN  LYS A 432     -11.793  20.032 -13.549  1.00 10.00      A   
ATOM   4082  CA  LYS A 432     -12.494  20.351 -11.577  1.00 10.00      A   
ATOM   4083  CB  LYS A 432     -13.890  20.583 -12.163  1.00 10.00      A   
ATOM   4084  CG  LYS A 432     -13.957  21.629 -13.266  1.00 10.00      A   
ATOM   4085  CD  LYS A 432     -13.928  23.040 -12.707  1.00 10.00      A   
ATOM   4086  CE  LYS A 432     -14.386  24.050 -13.748  1.00 10.00      A   
ATOM   4087  NZ  LYS A 432     -15.814  23.860 -14.124  1.00 10.00      A   
ATOM   4088  HZ1 LYS A 432     -15.924  23.010 -14.720  1.00 10.00      A   
ATOM   4089  HZ2 LYS A 432     -16.153  24.688 -14.654  1.00 10.00      A   
ATOM   4090  HZ3 LYS A 432     -16.399  23.751 -13.270  1.00 10.00      A   
ATOM   4091  C   LYS A 432     -12.503  19.061 -10.767  1.00 10.00      A   
ATOM   4092  O   LYS A 432     -12.857  19.058  -9.588  1.00 10.00      A   
ATOM   4093  N   ASP A 433     -12.093  17.973 -11.405  1.00 10.00      A   
ATOM   4094  HN  ASP A 433     -11.789  18.054 -12.334  1.00 10.00      A   
ATOM   4095  CA  ASP A 433     -12.069  16.660 -10.767  1.00 10.00      A   
ATOM   4096  CB  ASP A 433     -12.423  15.557 -11.774  1.00 10.00      A   
ATOM   4097  CG  ASP A 433     -13.900  15.521 -12.111  1.00 10.00      A   
ATOM   4098  OD1 ASP A 433     -14.309  16.178 -13.094  1.00 10.00      A   
ATOM   4099  OD2 ASP A 433     -14.667  14.838 -11.395  1.00 10.00      A   
ATOM   4100  C   ASP A 433     -10.720  16.370 -10.118  1.00 10.00      A   
ATOM   4101  O   ASP A 433     -10.373  15.213  -9.866  1.00 10.00      A   
ATOM   4102  N   LEU A 434      -9.961  17.426  -9.858  1.00 10.00      A   
ATOM   4103  HN  LEU A 434     -10.287  18.316 -10.107  1.00 10.00      A   
ATOM   4104  CA  LEU A 434      -8.658  17.301  -9.224  1.00 10.00      A   
ATOM   4105  CB  LEU A 434      -7.902  18.629  -9.321  1.00 10.00      A   
ATOM   4106  CG  LEU A 434      -6.429  18.607  -8.911  1.00 10.00      A   
ATOM   4107  CD1 LEU A 434      -5.632  17.696  -9.831  1.00 10.00      A   
ATOM   4108  CD2 LEU A 434      -5.853  20.013  -8.929  1.00 10.00      A   
ATOM   4109  C   LEU A 434      -8.826  16.894  -7.760  1.00 10.00      A   
ATOM   4110  O   LEU A 434      -9.414  17.630  -6.970  1.00 10.00      A   
ATOM   4111  N   ARG A 435      -8.317  15.718  -7.412  1.00 10.00      A   
ATOM   4112  HN  ARG A 435      -7.855  15.180  -8.091  1.00 10.00      A   
ATOM   4113  CA  ARG A 435      -8.422  15.204  -6.052  1.00 10.00      A   
ATOM   4114  CB  ARG A 435      -8.724  13.700  -6.071  1.00 10.00      A   
ATOM   4115  CG  ARG A 435      -9.763  13.280  -7.100  1.00 10.00      A   
ATOM   4116  CD  ARG A 435     -10.266  11.867  -6.849  1.00 10.00      A   
ATOM   4117  NE  ARG A 435      -9.184  10.884  -6.784  1.00 10.00      A   
ATOM   4118  HE  ARG A 435      -8.428  11.084  -6.187  1.00 10.00      A   
ATOM   4119  CZ  ARG A 435      -9.165   9.750  -7.478  1.00 10.00      A   
ATOM   4120  NH1 ARG A 435     -10.160   9.449  -8.304  1.00 10.00      A   
ATOM   4121 HH11 ARG A 435     -10.973  10.098  -8.410  1.00 10.00      A   
ATOM   4122 HH12 ARG A 435     -10.139   8.560  -8.847  1.00 10.00      A   
ATOM   4123  NH2 ARG A 435      -8.171   8.887  -7.303  1.00 10.00      A   
ATOM   4124 HH21 ARG A 435      -8.144   7.999  -7.846  1.00 10.00      A   
ATOM   4125 HH22 ARG A 435      -7.411   9.086  -6.609  1.00 10.00      A   
ATOM   4126  C   ARG A 435      -7.142  15.461  -5.265  1.00 10.00      A   
ATOM   4127  O   ARG A 435      -7.182  15.823  -4.092  1.00 10.00      A   
ATOM   4128  N   ARG A 436      -6.007  15.275  -5.916  1.00 10.00      A   
ATOM   4129  HN  ARG A 436      -6.034  14.997  -6.856  1.00 10.00      A   
ATOM   4130  CA  ARG A 436      -4.716  15.484  -5.273  1.00 10.00      A   
ATOM   4131  CB  ARG A 436      -3.990  14.149  -5.077  1.00 10.00      A   
ATOM   4132  CG  ARG A 436      -2.657  14.254  -4.348  1.00 10.00      A   
ATOM   4133  CD  ARG A 436      -1.960  12.904  -4.292  1.00 10.00      A   
ATOM   4134  NE  ARG A 436      -0.700  12.950  -3.550  1.00 10.00      A   
ATOM   4135  HE  ARG A 436      -0.186  13.790  -3.575  1.00 10.00      A   
ATOM   4136  CZ  ARG A 436      -0.212  11.921  -2.859  1.00 10.00      A   
ATOM   4137  NH1 ARG A 436      -0.865  10.773  -2.808  1.00 10.00      A   
ATOM   4138 HH11 ARG A 436      -0.460   9.975  -2.261  1.00 10.00      A   
ATOM   4139 HH12 ARG A 436      -1.773  10.659  -3.308  1.00 10.00      A   
ATOM   4140  NH2 ARG A 436       0.946  12.024  -2.231  1.00 10.00      A   
ATOM   4141 HH21 ARG A 436       1.493  12.913  -2.273  1.00 10.00      A   
ATOM   4142 HH22 ARG A 436       1.316  11.203  -1.687  1.00 10.00      A   
ATOM   4143  C   ARG A 436      -3.862  16.436  -6.098  1.00 10.00      A   
ATOM   4144  O   ARG A 436      -3.717  16.257  -7.310  1.00 10.00      A   
ATOM   4145  N   LEU A 437      -3.319  17.452  -5.444  1.00 10.00      A   
ATOM   4146  HN  LEU A 437      -3.484  17.549  -4.479  1.00 10.00      A   
ATOM   4147  CA  LEU A 437      -2.483  18.426  -6.116  1.00 10.00      A   
ATOM   4148  CB  LEU A 437      -3.267  19.714  -6.382  1.00 10.00      A   
ATOM   4149  CG  LEU A 437      -2.496  20.845  -7.071  1.00 10.00      A   
ATOM   4150  CD1 LEU A 437      -2.190  20.497  -8.519  1.00 10.00      A   
ATOM   4151  CD2 LEU A 437      -3.263  22.154  -6.979  1.00 10.00      A   
ATOM   4152  C   LEU A 437      -1.242  18.731  -5.291  1.00 10.00      A   
ATOM   4153  O   LEU A 437      -1.327  19.047  -4.101  1.00 10.00      A   
ATOM   4154  N   SER A 438      -0.094  18.631  -5.931  1.00 10.00      A   
ATOM   4155  HN  SER A 438      -0.096  18.361  -6.872  1.00 10.00      A   
ATOM   4156  CA  SER A 438       1.172  18.906  -5.285  1.00 10.00      A   
ATOM   4157  CB  SER A 438       2.050  17.656  -5.328  1.00 10.00      A   
ATOM   4158  OG  SER A 438       1.280  16.502  -5.020  1.00 10.00      A   
ATOM   4159  HG  SER A 438       1.838  15.848  -4.569  1.00 10.00      A   
ATOM   4160  C   SER A 438       1.847  20.084  -5.984  1.00 10.00      A   
ATOM   4161  O   SER A 438       2.017  20.073  -7.206  1.00 10.00      A   
ATOM   4162  N   LEU A 439       2.221  21.101  -5.213  1.00 10.00      A   
ATOM   4163  HN  LEU A 439       2.086  21.040  -4.240  1.00 10.00      A   
ATOM   4164  CA  LEU A 439       2.838  22.299  -5.776  1.00 10.00      A   
ATOM   4165  CB  LEU A 439       2.073  23.559  -5.348  1.00 10.00      A   
ATOM   4166  CG  LEU A 439       0.658  23.733  -5.900  1.00 10.00      A   
ATOM   4167  CD1 LEU A 439      -0.332  22.902  -5.105  1.00 10.00      A   
ATOM   4168  CD2 LEU A 439       0.256  25.200  -5.886  1.00 10.00      A   
ATOM   4169  C   LEU A 439       4.294  22.446  -5.372  1.00 10.00      A   
ATOM   4170  O   LEU A 439       4.746  21.851  -4.392  1.00 10.00      A   
ATOM   4171  N   SER A 440       5.012  23.259  -6.136  1.00 10.00      A   
ATOM   4172  HN  SER A 440       4.581  23.690  -6.904  1.00 10.00      A   
ATOM   4173  CA  SER A 440       6.415  23.544  -5.889  1.00 10.00      A   
ATOM   4174  CB  SER A 440       7.286  22.346  -6.272  1.00 10.00      A   
ATOM   4175  OG  SER A 440       6.885  21.791  -7.515  1.00 10.00      A   
ATOM   4176  HG  SER A 440       6.107  21.228  -7.380  1.00 10.00      A   
ATOM   4177  C   SER A 440       6.828  24.784  -6.679  1.00 10.00      A   
ATOM   4178  O   SER A 440       6.117  25.200  -7.597  1.00 10.00      A   
ATOM   4179  N   GLY A 441       7.963  25.370  -6.323  1.00 10.00      A   
ATOM   4180  HN  GLY A 441       8.489  24.994  -5.588  1.00 10.00      A   
ATOM   4181  CA  GLY A 441       8.429  26.557  -7.012  1.00 10.00      A   
ATOM   4182  C   GLY A 441       8.047  27.829  -6.282  1.00 10.00      A   
ATOM   4183  O   GLY A 441       7.666  27.788  -5.111  1.00 10.00      A   
ATOM   4184  N   LEU A 442       8.172  28.962  -6.964  1.00 10.00      A   
ATOM   4185  HN  LEU A 442       8.494  28.927  -7.893  1.00 10.00      A   
ATOM   4186  CA  LEU A 442       7.838  30.253  -6.373  1.00 10.00      A   
ATOM   4187  CB  LEU A 442       8.639  31.383  -7.032  1.00 10.00      A   
ATOM   4188  CG  LEU A 442       8.508  32.766  -6.384  1.00 10.00      A   
ATOM   4189  CD1 LEU A 442       9.080  32.756  -4.974  1.00 10.00      A   
ATOM   4190  CD2 LEU A 442       9.178  33.835  -7.233  1.00 10.00      A   
ATOM   4191  C   LEU A 442       6.340  30.520  -6.487  1.00 10.00      A   
ATOM   4192  O   LEU A 442       5.816  30.744  -7.582  1.00 10.00      A   
ATOM   4193  N   LEU A 443       5.660  30.484  -5.355  1.00 10.00      A   
ATOM   4194  HN  LEU A 443       6.134  30.304  -4.517  1.00 10.00      A   
ATOM   4195  CA  LEU A 443       4.225  30.706  -5.319  1.00 10.00      A   
ATOM   4196  CB  LEU A 443       3.499  29.372  -5.125  1.00 10.00      A   
ATOM   4197  CG  LEU A 443       3.775  28.291  -6.170  1.00 10.00      A   
ATOM   4198  CD1 LEU A 443       3.595  26.910  -5.563  1.00 10.00      A   
ATOM   4199  CD2 LEU A 443       2.860  28.469  -7.370  1.00 10.00      A   
ATOM   4200  C   LEU A 443       3.859  31.656  -4.187  1.00 10.00      A   
ATOM   4201  O   LEU A 443       4.327  31.506  -3.055  1.00 10.00      A   
ATOM   4202  N   THR A 444       3.033  32.639  -4.497  1.00 10.00      A   
ATOM   4203  HN  THR A 444       2.696  32.708  -5.424  1.00 10.00      A   
ATOM   4204  CA  THR A 444       2.591  33.604  -3.500  1.00 10.00      A   
ATOM   4205  CB  THR A 444       2.541  35.039  -4.063  1.00 10.00      A   
ATOM   4206  OG1 THR A 444       1.659  35.102  -5.191  1.00 10.00      A   
ATOM   4207  HG1 THR A 444       1.474  34.201  -5.516  1.00 10.00      A   
ATOM   4208  CG2 THR A 444       3.928  35.502  -4.478  1.00 10.00      A   
ATOM   4209  C   THR A 444       1.226  33.201  -2.952  1.00 10.00      A   
ATOM   4210  O   THR A 444       0.833  32.042  -3.063  1.00 10.00      A   
ATOM   4211  N   ASP A 445       0.502  34.146  -2.368  1.00 10.00      A   
ATOM   4212  HN  ASP A 445       0.857  35.057  -2.305  1.00 10.00      A   
ATOM   4213  CA  ASP A 445      -0.820  33.856  -1.813  1.00 10.00      A   
ATOM   4214  CB  ASP A 445      -1.213  34.892  -0.754  1.00 10.00      A   
ATOM   4215  CG  ASP A 445      -0.522  34.698   0.579  1.00 10.00      A   
ATOM   4216  OD1 ASP A 445      -0.698  35.557   1.471  1.00 10.00      A   
ATOM   4217  OD2 ASP A 445       0.208  33.699   0.741  1.00 10.00      A   
ATOM   4218  C   ASP A 445      -1.884  33.826  -2.905  1.00 10.00      A   
ATOM   4219  O   ASP A 445      -3.015  33.399  -2.671  1.00 10.00      A   
ATOM   4220  N   LYS A 446      -1.514  34.275  -4.099  1.00 10.00      A   
ATOM   4221  HN  LYS A 446      -0.590  34.573  -4.233  1.00 10.00      A   
ATOM   4222  CA  LYS A 446      -2.440  34.317  -5.224  1.00 10.00      A   
ATOM   4223  CB  LYS A 446      -1.841  35.095  -6.402  1.00 10.00      A   
ATOM   4224  CG  LYS A 446      -2.842  35.417  -7.504  1.00 10.00      A   
ATOM   4225  CD  LYS A 446      -3.978  36.288  -6.987  1.00 10.00      A   
ATOM   4226  CE  LYS A 446      -5.063  36.470  -8.037  1.00 10.00      A   
ATOM   4227  NZ  LYS A 446      -6.193  37.288  -7.530  1.00 10.00      A   
ATOM   4228  HZ1 LYS A 446      -6.954  37.317  -8.233  1.00 10.00      A   
ATOM   4229  HZ2 LYS A 446      -5.878  38.261  -7.339  1.00 10.00      A   
ATOM   4230  HZ3 LYS A 446      -6.570  36.876  -6.644  1.00 10.00      A   
ATOM   4231  C   LYS A 446      -2.852  32.913  -5.656  1.00 10.00      A   
ATOM   4232  O   LYS A 446      -4.029  32.660  -5.917  1.00 10.00      A   
ATOM   4233  N   VAL A 447      -1.883  32.007  -5.736  1.00 10.00      A   
ATOM   4234  HN  VAL A 447      -0.948  32.279  -5.553  1.00 10.00      A   
ATOM   4235  CA  VAL A 447      -2.162  30.630  -6.125  1.00 10.00      A   
ATOM   4236  CB  VAL A 447      -0.876  29.786  -6.294  1.00 10.00      A   
ATOM   4237  CG1 VAL A 447      -0.151  29.587  -4.970  1.00 10.00      A   
ATOM   4238  CG2 VAL A 447      -1.190  28.451  -6.953  1.00 10.00      A   
ATOM   4239  C   VAL A 447      -3.117  29.971  -5.128  1.00 10.00      A   
ATOM   4240  O   VAL A 447      -4.003  29.203  -5.507  1.00 10.00      A   
ATOM   4241  N   PHE A 448      -2.958  30.312  -3.855  1.00 10.00      A   
ATOM   4242  HN  PHE A 448      -2.254  30.952  -3.617  1.00 10.00      A   
ATOM   4243  CA  PHE A 448      -3.807  29.766  -2.808  1.00 10.00      A   
ATOM   4244  CB  PHE A 448      -3.268  30.131  -1.427  1.00 10.00      A   
ATOM   4245  CG  PHE A 448      -1.927  29.525  -1.117  1.00 10.00      A   
ATOM   4246  CD1 PHE A 448      -0.778  30.298  -1.135  1.00 10.00      A   
ATOM   4247  CD2 PHE A 448      -1.818  28.179  -0.810  1.00 10.00      A   
ATOM   4248  CE1 PHE A 448       0.455  29.743  -0.855  1.00 10.00      A   
ATOM   4249  CE2 PHE A 448      -0.587  27.619  -0.527  1.00 10.00      A   
ATOM   4250  CZ  PHE A 448       0.552  28.400  -0.550  1.00 10.00      A   
ATOM   4251  C   PHE A 448      -5.231  30.279  -2.978  1.00 10.00      A   
ATOM   4252  O   PHE A 448      -6.198  29.550  -2.752  1.00 10.00      A   
ATOM   4253  N   GLU A 449      -5.345  31.542  -3.381  1.00 10.00      A   
ATOM   4254  HN  GLU A 449      -4.531  32.073  -3.507  1.00 10.00      A   
ATOM   4255  CA  GLU A 449      -6.640  32.166  -3.622  1.00 10.00      A   
ATOM   4256  CB  GLU A 449      -6.445  33.635  -4.013  1.00 10.00      A   
ATOM   4257  CG  GLU A 449      -7.734  34.405  -4.240  1.00 10.00      A   
ATOM   4258  CD  GLU A 449      -7.610  35.424  -5.350  1.00 10.00      A   
ATOM   4259  OE1 GLU A 449      -7.030  36.504  -5.115  1.00 10.00      A   
ATOM   4260  OE2 GLU A 449      -8.091  35.155  -6.469  1.00 10.00      A   
ATOM   4261  C   GLU A 449      -7.352  31.420  -4.742  1.00 10.00      A   
ATOM   4262  O   GLU A 449      -8.555  31.154  -4.666  1.00 10.00      A   
ATOM   4263  N   TYR A 450      -6.590  31.069  -5.772  1.00 10.00      A   
ATOM   4264  HN  TYR A 450      -5.639  31.319  -5.767  1.00 10.00      A   
ATOM   4265  CA  TYR A 450      -7.127  30.327  -6.908  1.00 10.00      A   
ATOM   4266  CB  TYR A 450      -6.056  30.139  -7.985  1.00 10.00      A   
ATOM   4267  CG  TYR A 450      -5.760  31.369  -8.813  1.00 10.00      A   
ATOM   4268  CD1 TYR A 450      -4.457  31.690  -9.170  1.00 10.00      A   
ATOM   4269  CD2 TYR A 450      -6.783  32.200  -9.251  1.00 10.00      A   
ATOM   4270  CE1 TYR A 450      -4.182  32.802  -9.939  1.00 10.00      A   
ATOM   4271  CE2 TYR A 450      -6.516  33.317 -10.020  1.00 10.00      A   
ATOM   4272  CZ  TYR A 450      -5.214  33.610 -10.363  1.00 10.00      A   
ATOM   4273  OH  TYR A 450      -4.940  34.716 -11.134  1.00 10.00      A   
ATOM   4274  HH  TYR A 450      -4.435  34.443 -11.911  1.00 10.00      A   
ATOM   4275  C   TYR A 450      -7.616  28.962  -6.449  1.00 10.00      A   
ATOM   4276  O   TYR A 450      -8.711  28.532  -6.799  1.00 10.00      A   
ATOM   4277  N   ILE A 451      -6.795  28.297  -5.648  1.00 10.00      A   
ATOM   4278  HN  ILE A 451      -5.933  28.705  -5.407  1.00 10.00      A   
ATOM   4279  CA  ILE A 451      -7.123  26.978  -5.121  1.00 10.00      A   
ATOM   4280  CB  ILE A 451      -5.972  26.427  -4.248  1.00 10.00      A   
ATOM   4281  CG1 ILE A 451      -4.745  26.135  -5.117  1.00 10.00      A   
ATOM   4282  CG2 ILE A 451      -6.402  25.178  -3.490  1.00 10.00      A   
ATOM   4283  CD1 ILE A 451      -3.514  25.742  -4.330  1.00 10.00      A   
ATOM   4284  C   ILE A 451      -8.421  27.011  -4.317  1.00 10.00      A   
ATOM   4285  O   ILE A 451      -9.305  26.184  -4.519  1.00 10.00      A   
ATOM   4286  N   GLY A 452      -8.549  27.992  -3.439  1.00 10.00      A   
ATOM   4287  HN  GLY A 452      -7.820  28.648  -3.338  1.00 10.00      A   
ATOM   4288  CA  GLY A 452      -9.741  28.099  -2.618  1.00 10.00      A   
ATOM   4289  C   GLY A 452     -10.985  28.474  -3.403  1.00 10.00      A   
ATOM   4290  O   GLY A 452     -12.105  28.276  -2.932  1.00 10.00      A   
ATOM   4291  N   THR A 453     -10.803  29.002  -4.606  1.00 10.00      A   
ATOM   4292  HN  THR A 453      -9.891  29.122  -4.947  1.00 10.00      A   
ATOM   4293  CA  THR A 453     -11.933  29.406  -5.427  1.00 10.00      A   
ATOM   4294  CB  THR A 453     -11.664  30.761  -6.116  1.00 10.00      A   
ATOM   4295  OG1 THR A 453     -11.174  31.695  -5.141  1.00 10.00      A   
ATOM   4296  HG1 THR A 453     -10.349  31.359  -4.766  1.00 10.00      A   
ATOM   4297  CG2 THR A 453     -12.939  31.314  -6.744  1.00 10.00      A   
ATOM   4298  C   THR A 453     -12.297  28.349  -6.477  1.00 10.00      A   
ATOM   4299  O   THR A 453     -13.475  28.119  -6.750  1.00 10.00      A   
ATOM   4300  N   TYR A 454     -11.294  27.687  -7.042  1.00 10.00      A   
ATOM   4301  HN  TYR A 454     -10.371  27.872  -6.755  1.00 10.00      A   
ATOM   4302  CA  TYR A 454     -11.533  26.689  -8.082  1.00 10.00      A   
ATOM   4303  CB  TYR A 454     -10.547  26.866  -9.238  1.00 10.00      A   
ATOM   4304  CG  TYR A 454     -10.591  28.232  -9.886  1.00 10.00      A   
ATOM   4305  CD1 TYR A 454      -9.477  29.059  -9.878  1.00 10.00      A   
ATOM   4306  CD2 TYR A 454     -11.744  28.693 -10.507  1.00 10.00      A   
ATOM   4307  CE1 TYR A 454      -9.512  30.306 -10.470  1.00 10.00      A   
ATOM   4308  CE2 TYR A 454     -11.790  29.939 -11.101  1.00 10.00      A   
ATOM   4309  CZ  TYR A 454     -10.670  30.741 -11.081  1.00 10.00      A   
ATOM   4310  OH  TYR A 454     -10.710  31.985 -11.669  1.00 10.00      A   
ATOM   4311  HH  TYR A 454     -11.569  32.389 -11.499  1.00 10.00      A   
ATOM   4312  C   TYR A 454     -11.486  25.253  -7.563  1.00 10.00      A   
ATOM   4313  O   TYR A 454     -12.364  24.448  -7.877  1.00 10.00      A   
ATOM   4314  N   ALA A 455     -10.474  24.929  -6.765  1.00 10.00      A   
ATOM   4315  HN  ALA A 455      -9.823  25.616  -6.506  1.00 10.00      A   
ATOM   4316  CA  ALA A 455     -10.325  23.576  -6.240  1.00 10.00      A   
ATOM   4317  CB  ALA A 455      -8.885  23.311  -5.824  1.00 10.00      A   
ATOM   4318  C   ALA A 455     -11.290  23.300  -5.091  1.00 10.00      A   
ATOM   4319  O   ALA A 455     -10.937  23.423  -3.919  1.00 10.00      A   
ATOM   4320  N   LYS A 456     -12.510  22.925  -5.437  1.00 10.00      A   
ATOM   4321  HN  LYS A 456     -12.736  22.861  -6.391  1.00 10.00      A   
ATOM   4322  CA  LYS A 456     -13.532  22.624  -4.444  1.00 10.00      A   
ATOM   4323  CB  LYS A 456     -14.892  23.148  -4.908  1.00 10.00      A   
ATOM   4324  CG  LYS A 456     -14.980  24.660  -5.002  1.00 10.00      A   
ATOM   4325  CD  LYS A 456     -14.928  25.300  -3.627  1.00 10.00      A   
ATOM   4326  CE  LYS A 456     -15.059  26.808  -3.723  1.00 10.00      A   
ATOM   4327  NZ  LYS A 456     -15.019  27.454  -2.388  1.00 10.00      A   
ATOM   4328  HZ1 LYS A 456     -15.909  27.281  -1.878  1.00 10.00      A   
ATOM   4329  HZ2 LYS A 456     -14.884  28.480  -2.489  1.00 10.00      A   
ATOM   4330  HZ3 LYS A 456     -14.230  27.067  -1.829  1.00 10.00      A   
ATOM   4331  C   LYS A 456     -13.615  21.124  -4.179  1.00 10.00      A   
ATOM   4332  O   LYS A 456     -14.047  20.699  -3.106  1.00 10.00      A   
ATOM   4333  N   LYS A 457     -13.198  20.333  -5.166  1.00 10.00      A   
ATOM   4334  HN  LYS A 457     -12.865  20.742  -5.995  1.00 10.00      A   
ATOM   4335  CA  LYS A 457     -13.225  18.874  -5.056  1.00 10.00      A   
ATOM   4336  CB  LYS A 457     -13.611  18.235  -6.399  1.00 10.00      A   
ATOM   4337  CG  LYS A 457     -13.921  16.747  -6.323  1.00 10.00      A   
ATOM   4338  CD  LYS A 457     -13.741  16.074  -7.671  1.00 10.00      A   
ATOM   4339  CE  LYS A 457     -14.933  16.320  -8.576  1.00 10.00      A   
ATOM   4340  NZ  LYS A 457     -15.991  15.300  -8.378  1.00 10.00      A   
ATOM   4341  HZ1 LYS A 457     -15.608  14.350  -8.556  1.00 10.00      A   
ATOM   4342  HZ2 LYS A 457     -16.777  15.470  -9.037  1.00 10.00      A   
ATOM   4343  HZ3 LYS A 457     -16.355  15.341  -7.405  1.00 10.00      A   
ATOM   4344  C   LYS A 457     -11.878  18.327  -4.589  1.00 10.00      A   
ATOM   4345  O   LYS A 457     -11.763  17.154  -4.237  1.00 10.00      A   
ATOM   4346  N   MET A 458     -10.866  19.186  -4.580  1.00 10.00      A   
ATOM   4347  HN  MET A 458     -11.024  20.111  -4.848  1.00 10.00      A   
ATOM   4348  CA  MET A 458      -9.531  18.779  -4.159  1.00 10.00      A   
ATOM   4349  CB  MET A 458      -8.548  19.934  -4.301  1.00 10.00      A   
ATOM   4350  CG  MET A 458      -7.092  19.503  -4.281  1.00 10.00      A   
ATOM   4351  SD  MET A 458      -5.965  20.905  -4.306  1.00 10.00      A   
ATOM   4352  CE  MET A 458      -6.430  21.716  -2.780  1.00 10.00      A   
ATOM   4353  C   MET A 458      -9.558  18.281  -2.717  1.00 10.00      A   
ATOM   4354  O   MET A 458     -10.106  18.947  -1.837  1.00 10.00      A   
ATOM   4355  N   GLU A 459      -8.977  17.111  -2.489  1.00 10.00      A   
ATOM   4356  HN  GLU A 459      -8.558  16.636  -3.238  1.00 10.00      A   
ATOM   4357  CA  GLU A 459      -8.952  16.502  -1.163  1.00 10.00      A   
ATOM   4358  CB  GLU A 459      -9.483  15.067  -1.239  1.00 10.00      A   
ATOM   4359  CG  GLU A 459     -10.935  14.957  -1.683  1.00 10.00      A   
ATOM   4360  CD  GLU A 459     -11.436  13.526  -1.741  1.00 10.00      A   
ATOM   4361  OE1 GLU A 459     -10.999  12.703  -0.917  1.00 10.00      A   
ATOM   4362  OE2 GLU A 459     -12.282  13.222  -2.609  1.00 10.00      A   
ATOM   4363  C   GLU A 459      -7.561  16.511  -0.529  1.00 10.00      A   
ATOM   4364  O   GLU A 459      -7.429  16.641   0.690  1.00 10.00      A   
ATOM   4365  N   MET A 460      -6.528  16.365  -1.342  1.00 10.00      A   
ATOM   4366  HN  MET A 460      -6.682  16.278  -2.306  1.00 10.00      A   
ATOM   4367  CA  MET A 460      -5.163  16.345  -0.828  1.00 10.00      A   
ATOM   4368  CB  MET A 460      -4.523  14.977  -1.063  1.00 10.00      A   
ATOM   4369  CG  MET A 460      -3.159  14.816  -0.418  1.00 10.00      A   
ATOM   4370  SD  MET A 460      -2.692  13.090  -0.208  1.00 10.00      A   
ATOM   4371  CE  MET A 460      -1.048  13.286   0.475  1.00 10.00      A   
ATOM   4372  C   MET A 460      -4.319  17.454  -1.439  1.00 10.00      A   
ATOM   4373  O   MET A 460      -4.248  17.592  -2.663  1.00 10.00      A   
ATOM   4374  N   LEU A 461      -3.674  18.232  -0.580  1.00 10.00      A   
ATOM   4375  HN  LEU A 461      -3.754  18.057   0.385  1.00 10.00      A   
ATOM   4376  CA  LEU A 461      -2.836  19.332  -1.028  1.00 10.00      A   
ATOM   4377  CB  LEU A 461      -3.564  20.667  -0.848  1.00 10.00      A   
ATOM   4378  CG  LEU A 461      -2.815  21.909  -1.338  1.00 10.00      A   
ATOM   4379  CD1 LEU A 461      -2.718  21.912  -2.852  1.00 10.00      A   
ATOM   4380  CD2 LEU A 461      -3.485  23.179  -0.839  1.00 10.00      A   
ATOM   4381  C   LEU A 461      -1.516  19.359  -0.267  1.00 10.00      A   
ATOM   4382  O   LEU A 461      -1.497  19.400   0.968  1.00 10.00      A   
ATOM   4383  N   SER A 462      -0.421  19.322  -1.008  1.00 10.00      A   
ATOM   4384  HN  SER A 462      -0.506  19.250  -1.983  1.00 10.00      A   
ATOM   4385  CA  SER A 462       0.907  19.362  -0.411  1.00 10.00      A   
ATOM   4386  CB  SER A 462       1.772  18.212  -0.934  1.00 10.00      A   
ATOM   4387  OG  SER A 462       1.056  16.987  -0.897  1.00 10.00      A   
ATOM   4388  HG  SER A 462       1.268  16.507  -0.077  1.00 10.00      A   
ATOM   4389  C   SER A 462       1.576  20.708  -0.684  1.00 10.00      A   
ATOM   4390  O   SER A 462       1.864  21.055  -1.835  1.00 10.00      A   
ATOM   4391  N   VAL A 463       1.807  21.467   0.378  1.00 10.00      A   
ATOM   4392  HN  VAL A 463       1.554  21.131   1.269  1.00 10.00      A   
ATOM   4393  CA  VAL A 463       2.429  22.781   0.271  1.00 10.00      A   
ATOM   4394  CB  VAL A 463       1.608  23.848   1.020  1.00 10.00      A   
ATOM   4395  CG1 VAL A 463       2.170  25.240   0.764  1.00 10.00      A   
ATOM   4396  CG2 VAL A 463       0.141  23.778   0.623  1.00 10.00      A   
ATOM   4397  C   VAL A 463       3.839  22.749   0.847  1.00 10.00      A   
ATOM   4398  O   VAL A 463       4.055  22.246   1.950  1.00 10.00      A   
ATOM   4399  N   ALA A 464       4.790  23.298   0.107  1.00 10.00      A   
ATOM   4400  HN  ALA A 464       4.550  23.714  -0.749  1.00 10.00      A   
ATOM   4401  CA  ALA A 464       6.180  23.321   0.544  1.00 10.00      A   
ATOM   4402  CB  ALA A 464       6.879  22.033   0.136  1.00 10.00      A   
ATOM   4403  C   ALA A 464       6.925  24.522  -0.026  1.00 10.00      A   
ATOM   4404  O   ALA A 464       6.929  24.736  -1.242  1.00 10.00      A   
ATOM   4405  N   PHE A 465       7.531  25.306   0.866  1.00 10.00      A   
ATOM   4406  HN  PHE A 465       7.446  25.086   1.821  1.00 10.00      A   
ATOM   4407  CA  PHE A 465       8.309  26.490   0.483  1.00 10.00      A   
ATOM   4408  CB  PHE A 465       9.586  26.089  -0.277  1.00 10.00      A   
ATOM   4409  CG  PHE A 465      10.602  25.353   0.552  1.00 10.00      A   
ATOM   4410  CD1 PHE A 465      10.490  23.988   0.754  1.00 10.00      A   
ATOM   4411  CD2 PHE A 465      11.668  26.023   1.126  1.00 10.00      A   
ATOM   4412  CE1 PHE A 465      11.421  23.305   1.513  1.00 10.00      A   
ATOM   4413  CE2 PHE A 465      12.604  25.347   1.886  1.00 10.00      A   
ATOM   4414  CZ  PHE A 465      12.481  23.986   2.080  1.00 10.00      A   
ATOM   4415  C   PHE A 465       7.492  27.476  -0.348  1.00 10.00      A   
ATOM   4416  O   PHE A 465       7.956  27.957  -1.382  1.00 10.00      A   
ATOM   4417  N   ALA A 466       6.285  27.789   0.108  1.00 10.00      A   
ATOM   4418  HN  ALA A 466       5.972  27.394   0.947  1.00 10.00      A   
ATOM   4419  CA  ALA A 466       5.417  28.719  -0.610  1.00 10.00      A   
ATOM   4420  CB  ALA A 466       4.561  27.975  -1.625  1.00 10.00      A   
ATOM   4421  C   ALA A 466       4.534  29.504   0.351  1.00 10.00      A   
ATOM   4422  O   ALA A 466       4.361  29.117   1.510  1.00 10.00      A   
ATOM   4423  N   GLY A 467       3.977  30.606  -0.136  1.00 10.00      A   
ATOM   4424  HN  GLY A 467       4.163  30.869  -1.063  1.00 10.00      A   
ATOM   4425  CA  GLY A 467       3.107  31.429   0.684  1.00 10.00      A   
ATOM   4426  C   GLY A 467       3.689  32.800   0.948  1.00 10.00      A   
ATOM   4427  O   GLY A 467       4.892  32.939   1.153  1.00 10.00      A   
ATOM   4428  N   ASP A 468       2.840  33.816   0.944  1.00 10.00      A   
ATOM   4429  HN  ASP A 468       1.877  33.642   0.788  1.00 10.00      A   
ATOM   4430  CA  ASP A 468       3.285  35.184   1.189  1.00 10.00      A   
ATOM   4431  CB  ASP A 468       2.634  36.153   0.198  1.00 10.00      A   
ATOM   4432  CG  ASP A 468       3.174  37.567   0.309  1.00 10.00      A   
ATOM   4433  OD1 ASP A 468       4.405  37.749   0.171  1.00 10.00      A   
ATOM   4434  OD2 ASP A 468       2.374  38.507   0.499  1.00 10.00      A   
ATOM   4435  C   ASP A 468       2.955  35.589   2.615  1.00 10.00      A   
ATOM   4436  O   ASP A 468       3.769  36.200   3.308  1.00 10.00      A   
ATOM   4437  N   SER A 469       1.757  35.237   3.050  1.00 10.00      A   
ATOM   4438  HN  SER A 469       1.147  34.756   2.441  1.00 10.00      A   
ATOM   4439  CA  SER A 469       1.315  35.543   4.400  1.00 10.00      A   
ATOM   4440  CB  SER A 469       0.629  36.915   4.440  1.00 10.00      A   
ATOM   4441  OG  SER A 469      -0.608  36.894   3.742  1.00 10.00      A   
ATOM   4442  HG  SER A 469      -0.498  36.425   2.894  1.00 10.00      A   
ATOM   4443  C   SER A 469       0.367  34.459   4.900  1.00 10.00      A   
ATOM   4444  O   SER A 469       0.295  33.375   4.316  1.00 10.00      A   
ATOM   4445  N   ASP A 470      -0.371  34.758   5.965  1.00 10.00      A   
ATOM   4446  HN  ASP A 470      -0.272  35.640   6.382  1.00 10.00      A   
ATOM   4447  CA  ASP A 470      -1.322  33.809   6.533  1.00 10.00      A   
ATOM   4448  CB  ASP A 470      -1.761  34.257   7.931  1.00 10.00      A   
ATOM   4449  CG  ASP A 470      -0.643  34.228   8.952  1.00 10.00      A   
ATOM   4450  OD1 ASP A 470      -0.390  33.153   9.537  1.00 10.00      A   
ATOM   4451  OD2 ASP A 470      -0.019  35.286   9.190  1.00 10.00      A   
ATOM   4452  C   ASP A 470      -2.548  33.673   5.633  1.00 10.00      A   
ATOM   4453  O   ASP A 470      -3.326  32.724   5.760  1.00 10.00      A   
ATOM   4454  N   LEU A 471      -2.708  34.627   4.717  1.00 10.00      A   
ATOM   4455  HN  LEU A 471      -2.039  35.345   4.660  1.00 10.00      A   
ATOM   4456  CA  LEU A 471      -3.836  34.637   3.791  1.00 10.00      A   
ATOM   4457  CB  LEU A 471      -3.830  35.904   2.940  1.00 10.00      A   
ATOM   4458  CG  LEU A 471      -4.293  37.180   3.643  1.00 10.00      A   
ATOM   4459  CD1 LEU A 471      -4.024  38.395   2.769  1.00 10.00      A   
ATOM   4460  CD2 LEU A 471      -5.770  37.086   3.988  1.00 10.00      A   
ATOM   4461  C   LEU A 471      -3.844  33.397   2.910  1.00 10.00      A   
ATOM   4462  O   LEU A 471      -4.903  32.842   2.623  1.00 10.00      A   
ATOM   4463  N   GLY A 472      -2.659  32.954   2.511  1.00 10.00      A   
ATOM   4464  HN  GLY A 472      -1.846  33.439   2.784  1.00 10.00      A   
ATOM   4465  CA  GLY A 472      -2.548  31.774   1.674  1.00 10.00      A   
ATOM   4466  C   GLY A 472      -3.190  30.557   2.307  1.00 10.00      A   
ATOM   4467  O   GLY A 472      -3.924  29.820   1.653  1.00 10.00      A   
ATOM   4468  N   MET A 473      -2.934  30.362   3.590  1.00 10.00      A   
ATOM   4469  HN  MET A 473      -2.357  30.994   4.065  1.00 10.00      A   
ATOM   4470  CA  MET A 473      -3.498  29.231   4.306  1.00 10.00      A   
ATOM   4471  CB  MET A 473      -2.833  29.067   5.674  1.00 10.00      A   
ATOM   4472  CG  MET A 473      -3.232  27.789   6.397  1.00 10.00      A   
ATOM   4473  SD  MET A 473      -2.615  27.714   8.092  1.00 10.00      A   
ATOM   4474  CE  MET A 473      -3.305  26.149   8.634  1.00 10.00      A   
ATOM   4475  C   MET A 473      -5.004  29.409   4.473  1.00 10.00      A   
ATOM   4476  O   MET A 473      -5.776  28.466   4.310  1.00 10.00      A   
ATOM   4477  N   HIS A 474      -5.408  30.633   4.775  1.00 10.00      A   
ATOM   4478  HN  HIS A 474      -4.737  31.343   4.868  1.00 10.00      A   
ATOM   4479  CA  HIS A 474      -6.815  30.959   4.967  1.00 10.00      A   
ATOM   4480  CB  HIS A 474      -6.969  32.425   5.392  1.00 10.00      A   
ATOM   4481  CG  HIS A 474      -8.385  32.858   5.633  1.00 10.00      A   
ATOM   4482  ND1 HIS A 474      -9.011  32.622   6.835  1.00 10.00      A   
ATOM   4483  CD2 HIS A 474      -9.244  33.501   4.801  1.00 10.00      A   
ATOM   4484  CE1 HIS A 474     -10.228  33.122   6.712  1.00 10.00      A   
ATOM   4485  NE2 HIS A 474     -10.411  33.662   5.501  1.00 10.00      A   
ATOM   4486  HE2 HIS A 474     -11.230  34.095   5.174  1.00 10.00      A   
ATOM   4487  C   HIS A 474      -7.619  30.683   3.698  1.00 10.00      A   
ATOM   4488  O   HIS A 474      -8.698  30.089   3.758  1.00 10.00      A   
ATOM   4489  N   HIS A 475      -7.077  31.103   2.555  1.00 10.00      A   
ATOM   4490  HN  HIS A 475      -6.204  31.554   2.578  1.00 10.00      A   
ATOM   4491  CA  HIS A 475      -7.739  30.913   1.268  1.00 10.00      A   
ATOM   4492  CB  HIS A 475      -6.928  31.542   0.129  1.00 10.00      A   
ATOM   4493  CG  HIS A 475      -7.094  33.028   0.008  1.00 10.00      A   
ATOM   4494  ND1 HIS A 475      -8.316  33.670  -0.025  1.00 10.00      A   
ATOM   4495  HD1 HIS A 475      -9.198  33.243   0.034  1.00 10.00      A   
ATOM   4496  CD2 HIS A 475      -6.159  34.007  -0.085  1.00 10.00      A   
ATOM   4497  CE1 HIS A 475      -8.088  34.985  -0.140  1.00 10.00      A   
ATOM   4498  NE2 HIS A 475      -6.792  35.243  -0.176  1.00 10.00      A   
ATOM   4499  C   HIS A 475      -8.009  29.440   0.987  1.00 10.00      A   
ATOM   4500  O   HIS A 475      -9.025  29.096   0.387  1.00 10.00      A   
ATOM   4501  N   VAL A 476      -7.106  28.573   1.437  1.00 10.00      A   
ATOM   4502  HN  VAL A 476      -6.314  28.908   1.911  1.00 10.00      A   
ATOM   4503  CA  VAL A 476      -7.263  27.139   1.237  1.00 10.00      A   
ATOM   4504  CB  VAL A 476      -5.913  26.395   1.375  1.00 10.00      A   
ATOM   4505  CG1 VAL A 476      -6.112  24.887   1.283  1.00 10.00      A   
ATOM   4506  CG2 VAL A 476      -4.946  26.865   0.303  1.00 10.00      A   
ATOM   4507  C   VAL A 476      -8.268  26.563   2.231  1.00 10.00      A   
ATOM   4508  O   VAL A 476      -9.183  25.836   1.850  1.00 10.00      A   
ATOM   4509  N   LEU A 477      -8.108  26.927   3.498  1.00 10.00      A   
ATOM   4510  HN  LEU A 477      -7.379  27.546   3.728  1.00 10.00      A   
ATOM   4511  CA  LEU A 477      -8.979  26.434   4.558  1.00 10.00      A   
ATOM   4512  CB  LEU A 477      -8.499  26.936   5.918  1.00 10.00      A   
ATOM   4513  CG  LEU A 477      -7.133  26.433   6.382  1.00 10.00      A   
ATOM   4514  CD1 LEU A 477      -6.737  27.117   7.679  1.00 10.00      A   
ATOM   4515  CD2 LEU A 477      -7.146  24.923   6.552  1.00 10.00      A   
ATOM   4516  C   LEU A 477     -10.443  26.813   4.343  1.00 10.00      A   
ATOM   4517  O   LEU A 477     -11.340  25.997   4.557  1.00 10.00      A   
ATOM   4518  N   SER A 478     -10.682  28.048   3.929  1.00 10.00      A   
ATOM   4519  HN  SER A 478      -9.925  28.659   3.779  1.00 10.00      A   
ATOM   4520  CA  SER A 478     -12.048  28.519   3.698  1.00 10.00      A   
ATOM   4521  CB  SER A 478     -12.178  30.008   4.030  1.00 10.00      A   
ATOM   4522  OG  SER A 478     -11.200  30.774   3.345  1.00 10.00      A   
ATOM   4523  HG  SER A 478     -10.343  30.661   3.779  1.00 10.00      A   
ATOM   4524  C   SER A 478     -12.483  28.263   2.264  1.00 10.00      A   
ATOM   4525  O   SER A 478     -13.672  28.332   1.938  1.00 10.00      A   
ATOM   4526  N   GLY A 479     -11.519  27.955   1.414  1.00 10.00      A   
ATOM   4527  HN  GLY A 479     -10.596  27.890   1.736  1.00 10.00      A   
ATOM   4528  CA  GLY A 479     -11.811  27.713   0.023  1.00 10.00      A   
ATOM   4529  C   GLY A 479     -12.127  26.267  -0.293  1.00 10.00      A   
ATOM   4530  O   GLY A 479     -13.162  25.977  -0.891  1.00 10.00      A   
ATOM   4531  N   CYS A 480     -11.251  25.360   0.109  1.00 10.00      A   
ATOM   4532  HN  CYS A 480     -10.455  25.645   0.613  1.00 10.00      A   
ATOM   4533  CA  CYS A 480     -11.448  23.944  -0.162  1.00 10.00      A   
ATOM   4534  CB  CYS A 480     -10.141  23.176   0.027  1.00 10.00      A   
ATOM   4535  SG  CYS A 480      -8.865  23.635  -1.165  1.00 10.00      A   
ATOM   4536  HG  CYS A 480      -9.462  23.858  -2.330  1.00 10.00      A   
ATOM   4537  C   CYS A 480     -12.557  23.351   0.696  1.00 10.00      A   
ATOM   4538  O   CYS A 480     -12.558  23.488   1.919  1.00 10.00      A   
ATOM   4539  N   ASP A 481     -13.502  22.694   0.042  1.00 10.00      A   
ATOM   4540  HN  ASP A 481     -13.448  22.627  -0.934  1.00 10.00      A   
ATOM   4541  CA  ASP A 481     -14.621  22.079   0.738  1.00 10.00      A   
ATOM   4542  CB  ASP A 481     -15.876  22.074  -0.139  1.00 10.00      A   
ATOM   4543  CG  ASP A 481     -16.689  23.346  -0.008  1.00 10.00      A   
ATOM   4544  OD1 ASP A 481     -17.643  23.367   0.799  1.00 10.00      A   
ATOM   4545  OD2 ASP A 481     -16.376  24.335  -0.705  1.00 10.00      A   
ATOM   4546  C   ASP A 481     -14.281  20.665   1.192  1.00 10.00      A   
ATOM   4547  O   ASP A 481     -14.298  20.368   2.388  1.00 10.00      A   
ATOM   4548  N   SER A 482     -13.948  19.799   0.243  1.00 10.00      A   
ATOM   4549  HN  SER A 482     -13.933  20.091  -0.692  1.00 10.00      A   
ATOM   4550  CA  SER A 482     -13.615  18.413   0.551  1.00 10.00      A   
ATOM   4551  CB  SER A 482     -13.871  17.536  -0.674  1.00 10.00      A   
ATOM   4552  OG  SER A 482     -13.413  18.187  -1.846  1.00 10.00      A   
ATOM   4553  HG  SER A 482     -12.460  18.053  -1.930  1.00 10.00      A   
ATOM   4554  C   SER A 482     -12.169  18.260   1.024  1.00 10.00      A   
ATOM   4555  O   SER A 482     -11.381  17.546   0.414  1.00 10.00      A   
ATOM   4556  N   LEU A 483     -11.831  18.937   2.109  1.00 10.00      A   
ATOM   4557  HN  LEU A 483     -12.500  19.502   2.545  1.00 10.00      A   
ATOM   4558  CA  LEU A 483     -10.489  18.865   2.665  1.00 10.00      A   
ATOM   4559  CB  LEU A 483     -10.261  20.011   3.657  1.00 10.00      A   
ATOM   4560  CG  LEU A 483      -9.387  21.168   3.163  1.00 10.00      A   
ATOM   4561  CD1 LEU A 483      -9.613  22.411   4.013  1.00 10.00      A   
ATOM   4562  CD2 LEU A 483      -7.918  20.770   3.182  1.00 10.00      A   
ATOM   4563  C   LEU A 483     -10.273  17.516   3.343  1.00 10.00      A   
ATOM   4564  O   LEU A 483     -10.876  17.228   4.374  1.00 10.00      A   
ATOM   4565  N   ARG A 484      -9.429  16.689   2.745  1.00 10.00      A   
ATOM   4566  HN  ARG A 484      -8.985  16.978   1.917  1.00 10.00      A   
ATOM   4567  CA  ARG A 484      -9.135  15.364   3.277  1.00 10.00      A   
ATOM   4568  CB  ARG A 484      -9.069  14.343   2.131  1.00 10.00      A   
ATOM   4569  CG  ARG A 484      -8.814  12.901   2.549  1.00 10.00      A   
ATOM   4570  CD  ARG A 484      -9.202  11.936   1.434  1.00 10.00      A   
ATOM   4571  NE  ARG A 484      -8.053  11.216   0.877  1.00 10.00      A   
ATOM   4572  HE  ARG A 484      -7.402  10.825   1.513  1.00 10.00      A   
ATOM   4573  CZ  ARG A 484      -7.848  11.030  -0.430  1.00 10.00      A   
ATOM   4574  NH1 ARG A 484      -8.707  11.493  -1.328  1.00 10.00      A   
ATOM   4575 HH11 ARG A 484      -8.536  11.336  -2.341  1.00 10.00      A   
ATOM   4576 HH12 ARG A 484      -9.569  12.016  -1.020  1.00 10.00      A   
ATOM   4577  NH2 ARG A 484      -6.785  10.354  -0.828  1.00 10.00      A   
ATOM   4578 HH21 ARG A 484      -6.604  10.195  -1.841  1.00 10.00      A   
ATOM   4579 HH22 ARG A 484      -6.125   9.967  -0.110  1.00 10.00      A   
ATOM   4580  C   ARG A 484      -7.824  15.384   4.059  1.00 10.00      A   
ATOM   4581  O   ARG A 484      -7.795  15.062   5.249  1.00 10.00      A   
ATOM   4582  N   LYS A 485      -6.745  15.787   3.390  1.00 10.00      A   
ATOM   4583  HN  LYS A 485      -6.841  16.073   2.454  1.00 10.00      A   
ATOM   4584  CA  LYS A 485      -5.429  15.845   4.012  1.00 10.00      A   
ATOM   4585  CB  LYS A 485      -4.625  14.573   3.699  1.00 10.00      A   
ATOM   4586  CG  LYS A 485      -5.178  13.303   4.333  1.00 10.00      A   
ATOM   4587  CD  LYS A 485      -4.301  12.091   4.044  1.00 10.00      A   
ATOM   4588  CE  LYS A 485      -4.341  11.710   2.571  1.00 10.00      A   
ATOM   4589  NZ  LYS A 485      -3.782  10.354   2.325  1.00 10.00      A   
ATOM   4590  HZ1 LYS A 485      -3.280  10.009   3.167  1.00 10.00      A   
ATOM   4591  HZ2 LYS A 485      -3.120  10.375   1.528  1.00 10.00      A   
ATOM   4592  HZ3 LYS A 485      -4.554   9.685   2.103  1.00 10.00      A   
ATOM   4593  C   LYS A 485      -4.655  17.068   3.538  1.00 10.00      A   
ATOM   4594  O   LYS A 485      -4.502  17.289   2.336  1.00 10.00      A   
ATOM   4595  N   LEU A 486      -4.168  17.859   4.486  1.00 10.00      A   
ATOM   4596  HN  LEU A 486      -4.318  17.629   5.431  1.00 10.00      A   
ATOM   4597  CA  LEU A 486      -3.401  19.051   4.162  1.00 10.00      A   
ATOM   4598  CB  LEU A 486      -4.161  20.321   4.559  1.00 10.00      A   
ATOM   4599  CG  LEU A 486      -3.469  21.653   4.250  1.00 10.00      A   
ATOM   4600  CD1 LEU A 486      -3.182  21.785   2.761  1.00 10.00      A   
ATOM   4601  CD2 LEU A 486      -4.301  22.825   4.746  1.00 10.00      A   
ATOM   4602  C   LEU A 486      -2.041  19.000   4.846  1.00 10.00      A   
ATOM   4603  O   LEU A 486      -1.954  18.907   6.073  1.00 10.00      A   
ATOM   4604  N   GLU A 487      -0.992  19.046   4.044  1.00 10.00      A   
ATOM   4605  HN  GLU A 487      -1.133  19.118   3.077  1.00 10.00      A   
ATOM   4606  CA  GLU A 487       0.371  18.995   4.549  1.00 10.00      A   
ATOM   4607  CB  GLU A 487       1.056  17.712   4.073  1.00 10.00      A   
ATOM   4608  CG  GLU A 487       0.405  17.094   2.846  1.00 10.00      A   
ATOM   4609  CD  GLU A 487       0.938  15.719   2.523  1.00 10.00      A   
ATOM   4610  OE1 GLU A 487       1.476  15.539   1.411  1.00 10.00      A   
ATOM   4611  OE2 GLU A 487       0.819  14.813   3.376  1.00 10.00      A   
ATOM   4612  C   GLU A 487       1.157  20.227   4.113  1.00 10.00      A   
ATOM   4613  O   GLU A 487       1.266  20.521   2.922  1.00 10.00      A   
ATOM   4614  N   ILE A 488       1.686  20.948   5.088  1.00 10.00      A   
ATOM   4615  HN  ILE A 488       1.560  20.657   6.020  1.00 10.00      A   
ATOM   4616  CA  ILE A 488       2.450  22.156   4.829  1.00 10.00      A   
ATOM   4617  CB  ILE A 488       1.708  23.399   5.374  1.00 10.00      A   
ATOM   4618  CG1 ILE A 488       0.299  23.494   4.783  1.00 10.00      A   
ATOM   4619  CG2 ILE A 488       2.491  24.667   5.086  1.00 10.00      A   
ATOM   4620  CD1 ILE A 488      -0.605  24.475   5.498  1.00 10.00      A   
ATOM   4621  C   ILE A 488       3.823  22.074   5.491  1.00 10.00      A   
ATOM   4622  O   ILE A 488       3.930  21.792   6.685  1.00 10.00      A   
ATOM   4623  N   ARG A 489       4.870  22.304   4.712  1.00 10.00      A   
ATOM   4624  HN  ARG A 489       4.726  22.495   3.756  1.00 10.00      A   
ATOM   4625  CA  ARG A 489       6.228  22.272   5.238  1.00 10.00      A   
ATOM   4626  CB  ARG A 489       6.951  20.973   4.865  1.00 10.00      A   
ATOM   4627  CG  ARG A 489       7.359  20.860   3.405  1.00 10.00      A   
ATOM   4628  CD  ARG A 489       8.629  20.037   3.251  1.00 10.00      A   
ATOM   4629  NE  ARG A 489       9.756  20.639   3.962  1.00 10.00      A   
ATOM   4630  HE  ARG A 489       9.614  21.527   4.355  1.00 10.00      A   
ATOM   4631  CZ  ARG A 489      10.945  20.067   4.104  1.00 10.00      A   
ATOM   4632  NH1 ARG A 489      11.189  18.874   3.580  1.00 10.00      A   
ATOM   4633 HH11 ARG A 489      10.443  18.370   3.047  1.00 10.00      A   
ATOM   4634 HH12 ARG A 489      12.129  18.436   3.698  1.00 10.00      A   
ATOM   4635  NH2 ARG A 489      11.896  20.695   4.781  1.00 10.00      A   
ATOM   4636 HH21 ARG A 489      12.833  20.258   4.902  1.00 10.00      A   
ATOM   4637 HH22 ARG A 489      11.702  21.645   5.197  1.00 10.00      A   
ATOM   4638  C   ARG A 489       7.029  23.494   4.792  1.00 10.00      A   
ATOM   4639  O   ARG A 489       6.988  23.880   3.619  1.00 10.00      A   
ATOM   4640  N   ASP A 490       7.739  24.098   5.746  1.00 10.00      A   
ATOM   4641  HN  ASP A 490       7.689  23.742   6.663  1.00 10.00      A   
ATOM   4642  CA  ASP A 490       8.570  25.278   5.492  1.00 10.00      A   
ATOM   4643  CB  ASP A 490       9.790  24.941   4.621  1.00 10.00      A   
ATOM   4644  CG  ASP A 490      10.920  24.290   5.399  1.00 10.00      A   
ATOM   4645  OD1 ASP A 490      11.814  25.019   5.880  1.00 10.00      A   
ATOM   4646  OD2 ASP A 490      10.927  23.044   5.525  1.00 10.00      A   
ATOM   4647  C   ASP A 490       7.760  26.421   4.886  1.00 10.00      A   
ATOM   4648  O   ASP A 490       8.008  26.846   3.757  1.00 10.00      A   
ATOM   4649  N   CYS A 491       6.794  26.918   5.643  1.00 10.00      A   
ATOM   4650  HN  CYS A 491       6.650  26.549   6.539  1.00 10.00      A   
ATOM   4651  CA  CYS A 491       5.944  28.003   5.177  1.00 10.00      A   
ATOM   4652  CB  CYS A 491       4.592  27.456   4.723  1.00 10.00      A   
ATOM   4653  SG  CYS A 491       4.624  26.655   3.106  1.00 10.00      A   
ATOM   4654  HG  CYS A 491       4.259  27.561   2.209  1.00 10.00      A   
ATOM   4655  C   CYS A 491       5.757  29.076   6.249  1.00 10.00      A   
ATOM   4656  O   CYS A 491       5.867  28.794   7.443  1.00 10.00      A   
ATOM   4657  N   PRO A 492       5.465  30.324   5.830  1.00 10.00      A   
ATOM   4658  CA  PRO A 492       5.268  31.452   6.749  1.00 10.00      A   
ATOM   4659  CB  PRO A 492       5.391  32.668   5.827  1.00 10.00      A   
ATOM   4660  CG  PRO A 492       4.897  32.178   4.511  1.00 10.00      A   
ATOM   4661  CD  PRO A 492       5.320  30.738   4.417  1.00 10.00      A   
ATOM   4662  C   PRO A 492       3.891  31.440   7.413  1.00 10.00      A   
ATOM   4663  O   PRO A 492       3.542  32.367   8.141  1.00 10.00      A   
ATOM   4664  N   PHE A 493       3.113  30.396   7.147  1.00 10.00      A   
ATOM   4665  HN  PHE A 493       3.445  29.695   6.557  1.00 10.00      A   
ATOM   4666  CA  PHE A 493       1.781  30.270   7.728  1.00 10.00      A   
ATOM   4667  CB  PHE A 493       1.034  29.067   7.138  1.00 10.00      A   
ATOM   4668  CG  PHE A 493       0.914  29.097   5.639  1.00 10.00      A   
ATOM   4669  CD1 PHE A 493       1.101  27.949   4.893  1.00 10.00      A   
ATOM   4670  CD2 PHE A 493       0.622  30.275   4.978  1.00 10.00      A   
ATOM   4671  CE1 PHE A 493       0.999  27.975   3.514  1.00 10.00      A   
ATOM   4672  CE2 PHE A 493       0.518  30.310   3.601  1.00 10.00      A   
ATOM   4673  CZ  PHE A 493       0.707  29.158   2.868  1.00 10.00      A   
ATOM   4674  C   PHE A 493       1.890  30.136   9.239  1.00 10.00      A   
ATOM   4675  O   PHE A 493       2.571  29.242   9.743  1.00 10.00      A   
ATOM   4676  N   GLY A 494       1.245  31.042   9.952  1.00 10.00      A   
ATOM   4677  HN  GLY A 494       0.721  31.740   9.493  1.00 10.00      A   
ATOM   4678  CA  GLY A 494       1.301  31.017  11.393  1.00 10.00      A   
ATOM   4679  C   GLY A 494       0.071  30.420  12.032  1.00 10.00      A   
ATOM   4680  O   GLY A 494      -0.400  29.357  11.626  1.00 10.00      A   
ATOM   4681  N   ASP A 495      -0.465  31.128  13.011  1.00 10.00      A   
ATOM   4682  HN  ASP A 495      -0.058  31.988  13.253  1.00 10.00      A   
ATOM   4683  CA  ASP A 495      -1.634  30.667  13.748  1.00 10.00      A   
ATOM   4684  CB  ASP A 495      -1.364  30.755  15.256  1.00 10.00      A   
ATOM   4685  CG  ASP A 495      -0.655  32.036  15.663  1.00 10.00      A   
ATOM   4686  OD1 ASP A 495       0.421  31.956  16.299  1.00 10.00      A   
ATOM   4687  OD2 ASP A 495      -1.163  33.130  15.342  1.00 10.00      A   
ATOM   4688  C   ASP A 495      -2.907  31.436  13.398  1.00 10.00      A   
ATOM   4689  O   ASP A 495      -3.999  31.068  13.831  1.00 10.00      A   
ATOM   4690  N   LYS A 496      -2.769  32.489  12.604  1.00 10.00      A   
ATOM   4691  HN  LYS A 496      -1.879  32.716  12.264  1.00 10.00      A   
ATOM   4692  CA  LYS A 496      -3.915  33.315  12.224  1.00 10.00      A   
ATOM   4693  CB  LYS A 496      -3.483  34.490  11.348  1.00 10.00      A   
ATOM   4694  CG  LYS A 496      -2.573  35.487  12.038  1.00 10.00      A   
ATOM   4695  CD  LYS A 496      -2.359  36.718  11.170  1.00 10.00      A   
ATOM   4696  CE  LYS A 496      -1.149  37.512  11.625  1.00 10.00      A   
ATOM   4697  NZ  LYS A 496       0.105  36.728  11.495  1.00 10.00      A   
ATOM   4698  HZ1 LYS A 496       0.931  37.354  11.578  1.00 10.00      A   
ATOM   4699  HZ2 LYS A 496       0.133  36.248  10.567  1.00 10.00      A   
ATOM   4700  HZ3 LYS A 496       0.154  36.007  12.244  1.00 10.00      A   
ATOM   4701  C   LYS A 496      -5.015  32.519  11.527  1.00 10.00      A   
ATOM   4702  O   LYS A 496      -6.120  32.378  12.052  1.00 10.00      A   
ATOM   4703  N   ALA A 497      -4.703  31.990  10.352  1.00 10.00      A   
ATOM   4704  HN  ALA A 497      -3.793  32.103  10.004  1.00 10.00      A   
ATOM   4705  CA  ALA A 497      -5.669  31.225   9.572  1.00 10.00      A   
ATOM   4706  CB  ALA A 497      -5.116  30.935   8.188  1.00 10.00      A   
ATOM   4707  C   ALA A 497      -6.047  29.922  10.265  1.00 10.00      A   
ATOM   4708  O   ALA A 497      -7.194  29.477  10.184  1.00 10.00      A   
ATOM   4709  N   LEU A 498      -5.076  29.324  10.939  1.00 10.00      A   
ATOM   4710  HN  LEU A 498      -4.189  29.742  10.958  1.00 10.00      A   
ATOM   4711  CA  LEU A 498      -5.278  28.066  11.648  1.00 10.00      A   
ATOM   4712  CB  LEU A 498      -3.963  27.587  12.275  1.00 10.00      A   
ATOM   4713  CG  LEU A 498      -4.001  26.245  13.010  1.00 10.00      A   
ATOM   4714  CD1 LEU A 498      -4.586  25.164  12.116  1.00 10.00      A   
ATOM   4715  CD2 LEU A 498      -2.605  25.855  13.456  1.00 10.00      A   
ATOM   4716  C   LEU A 498      -6.373  28.190  12.709  1.00 10.00      A   
ATOM   4717  O   LEU A 498      -7.303  27.381  12.752  1.00 10.00      A   
ATOM   4718  N   LEU A 499      -6.278  29.220  13.538  1.00 10.00      A   
ATOM   4719  HN  LEU A 499      -5.526  29.849  13.439  1.00 10.00      A   
ATOM   4720  CA  LEU A 499      -7.256  29.441  14.599  1.00 10.00      A   
ATOM   4721  CB  LEU A 499      -6.677  30.350  15.687  1.00 10.00      A   
ATOM   4722  CG  LEU A 499      -5.578  29.746  16.565  1.00 10.00      A   
ATOM   4723  CD1 LEU A 499      -4.894  30.825  17.395  1.00 10.00      A   
ATOM   4724  CD2 LEU A 499      -6.153  28.661  17.462  1.00 10.00      A   
ATOM   4725  C   LEU A 499      -8.561  30.028  14.064  1.00 10.00      A   
ATOM   4726  O   LEU A 499      -9.619  29.865  14.677  1.00 10.00      A   
ATOM   4727  N   ALA A 500      -8.485  30.704  12.921  1.00 10.00      A   
ATOM   4728  HN  ALA A 500      -7.614  30.803  12.477  1.00 10.00      A   
ATOM   4729  CA  ALA A 500      -9.666  31.318  12.319  1.00 10.00      A   
ATOM   4730  CB  ALA A 500      -9.264  32.432  11.364  1.00 10.00      A   
ATOM   4731  C   ALA A 500     -10.545  30.296  11.608  1.00 10.00      A   
ATOM   4732  O   ALA A 500     -11.740  30.527  11.411  1.00 10.00      A   
ATOM   4733  N   ASN A 501      -9.957  29.169  11.227  1.00 10.00      A   
ATOM   4734  HN  ASN A 501      -9.000  29.031  11.425  1.00 10.00      A   
ATOM   4735  CA  ASN A 501     -10.698  28.125  10.524  1.00 10.00      A   
ATOM   4736  CB  ASN A 501     -10.215  28.003   9.074  1.00 10.00      A   
ATOM   4737  CG  ASN A 501     -10.362  29.285   8.276  1.00 10.00      A   
ATOM   4738  OD1 ASN A 501     -11.395  29.538   7.655  1.00 10.00      A   
ATOM   4739  ND2 ASN A 501      -9.318  30.096   8.285  1.00 10.00      A   
ATOM   4740 HD21 ASN A 501      -8.527  29.822   8.801  1.00 10.00      A   
ATOM   4741 HD22 ASN A 501      -9.373  30.939   7.780  1.00 10.00      A   
ATOM   4742  C   ASN A 501     -10.527  26.789  11.234  1.00 10.00      A   
ATOM   4743  O   ASN A 501     -10.385  25.743  10.599  1.00 10.00      A   
ATOM   4744  N   ALA A 502     -10.553  26.832  12.556  1.00 10.00      A   
ATOM   4745  HN  ALA A 502     -10.697  27.693  13.001  1.00 10.00      A   
ATOM   4746  CA  ALA A 502     -10.388  25.632  13.367  1.00 10.00      A   
ATOM   4747  CB  ALA A 502     -10.238  26.005  14.832  1.00 10.00      A   
ATOM   4748  C   ALA A 502     -11.556  24.670  13.187  1.00 10.00      A   
ATOM   4749  O   ALA A 502     -11.403  23.458  13.332  1.00 10.00      A   
ATOM   4750  N   SER A 503     -12.720  25.217  12.865  1.00 10.00      A   
ATOM   4751  HN  SER A 503     -12.781  26.191  12.768  1.00 10.00      A   
ATOM   4752  CA  SER A 503     -13.919  24.416  12.666  1.00 10.00      A   
ATOM   4753  CB  SER A 503     -15.138  25.332  12.555  1.00 10.00      A   
ATOM   4754  OG  SER A 503     -14.740  26.651  12.209  1.00 10.00      A   
ATOM   4755  HG  SER A 503     -14.801  26.760  11.250  1.00 10.00      A   
ATOM   4756  C   SER A 503     -13.806  23.521  11.431  1.00 10.00      A   
ATOM   4757  O   SER A 503     -14.410  22.448  11.374  1.00 10.00      A   
ATOM   4758  N   LYS A 504     -13.013  23.950  10.457  1.00 10.00      A   
ATOM   4759  HN  LYS A 504     -12.533  24.799  10.570  1.00 10.00      A   
ATOM   4760  CA  LYS A 504     -12.834  23.194   9.223  1.00 10.00      A   
ATOM   4761  CB  LYS A 504     -12.145  24.054   8.160  1.00 10.00      A   
ATOM   4762  CG  LYS A 504     -12.157  23.452   6.764  1.00 10.00      A   
ATOM   4763  CD  LYS A 504     -13.566  23.059   6.348  1.00 10.00      A   
ATOM   4764  CE  LYS A 504     -13.570  22.310   5.026  1.00 10.00      A   
ATOM   4765  NZ  LYS A 504     -14.760  21.429   4.895  1.00 10.00      A   
ATOM   4766  HZ1 LYS A 504     -14.733  20.923   3.982  1.00 10.00      A   
ATOM   4767  HZ2 LYS A 504     -15.629  21.996   4.936  1.00 10.00      A   
ATOM   4768  HZ3 LYS A 504     -14.778  20.731   5.669  1.00 10.00      A   
ATOM   4769  C   LYS A 504     -12.054  21.906   9.470  1.00 10.00      A   
ATOM   4770  O   LYS A 504     -12.185  20.928   8.725  1.00 10.00      A   
ATOM   4771  N   LEU A 505     -11.278  21.898  10.546  1.00 10.00      A   
ATOM   4772  HN  LEU A 505     -11.250  22.696  11.116  1.00 10.00      A   
ATOM   4773  CA  LEU A 505     -10.469  20.740  10.907  1.00 10.00      A   
ATOM   4774  CB  LEU A 505      -9.521  21.075  12.060  1.00 10.00      A   
ATOM   4775  CG  LEU A 505      -8.377  22.037  11.735  1.00 10.00      A   
ATOM   4776  CD1 LEU A 505      -7.579  22.371  12.987  1.00 10.00      A   
ATOM   4777  CD2 LEU A 505      -7.475  21.440  10.668  1.00 10.00      A   
ATOM   4778  C   LEU A 505     -11.325  19.522  11.251  1.00 10.00      A   
ATOM   4779  O   LEU A 505     -10.837  18.394  11.239  1.00 10.00      A   
ATOM   4780  N   GLU A 506     -12.602  19.748  11.557  1.00 10.00      A   
ATOM   4781  HN  GLU A 506     -12.935  20.669  11.572  1.00 10.00      A   
ATOM   4782  CA  GLU A 506     -13.511  18.654  11.884  1.00 10.00      A   
ATOM   4783  CB  GLU A 506     -14.865  19.189  12.355  1.00 10.00      A   
ATOM   4784  CG  GLU A 506     -14.881  19.691  13.788  1.00 10.00      A   
ATOM   4785  CD  GLU A 506     -16.285  19.985  14.275  1.00 10.00      A   
ATOM   4786  OE1 GLU A 506     -16.928  20.912  13.735  1.00 10.00      A   
ATOM   4787  OE2 GLU A 506     -16.756  19.296  15.205  1.00 10.00      A   
ATOM   4788  C   GLU A 506     -13.718  17.743  10.681  1.00 10.00      A   
ATOM   4789  O   GLU A 506     -13.894  16.534  10.825  1.00 10.00      A   
ATOM   4790  N   THR A 507     -13.681  18.330   9.492  1.00 10.00      A   
ATOM   4791  HN  THR A 507     -13.526  19.297   9.440  1.00 10.00      A   
ATOM   4792  CA  THR A 507     -13.874  17.575   8.264  1.00 10.00      A   
ATOM   4793  CB  THR A 507     -14.666  18.392   7.220  1.00 10.00      A   
ATOM   4794  OG1 THR A 507     -14.100  19.707   7.087  1.00 10.00      A   
ATOM   4795  HG1 THR A 507     -13.342  19.794   7.681  1.00 10.00      A   
ATOM   4796  CG2 THR A 507     -16.124  18.513   7.634  1.00 10.00      A   
ATOM   4797  C   THR A 507     -12.542  17.126   7.666  1.00 10.00      A   
ATOM   4798  O   THR A 507     -12.504  16.554   6.578  1.00 10.00      A   
ATOM   4799  N   MET A 508     -11.455  17.362   8.390  1.00 10.00      A   
ATOM   4800  HN  MET A 508     -11.545  17.777   9.276  1.00 10.00      A   
ATOM   4801  CA  MET A 508     -10.131  16.991   7.915  1.00 10.00      A   
ATOM   4802  CB  MET A 508      -9.170  18.172   8.028  1.00 10.00      A   
ATOM   4803  CG  MET A 508      -9.455  19.299   7.052  1.00 10.00      A   
ATOM   4804  SD  MET A 508      -8.266  20.644   7.188  1.00 10.00      A   
ATOM   4805  CE  MET A 508      -6.733  19.748   6.980  1.00 10.00      A   
ATOM   4806  C   MET A 508      -9.594  15.811   8.701  1.00 10.00      A   
ATOM   4807  O   MET A 508      -9.741  15.755   9.920  1.00 10.00      A   
ATOM   4808  N   ARG A 509      -8.978  14.869   7.997  1.00 10.00      A   
ATOM   4809  HN  ARG A 509      -8.892  14.976   7.027  1.00 10.00      A   
ATOM   4810  CA  ARG A 509      -8.417  13.687   8.631  1.00 10.00      A   
ATOM   4811  CB  ARG A 509      -8.052  12.639   7.575  1.00 10.00      A   
ATOM   4812  CG  ARG A 509      -7.329  11.416   8.128  1.00 10.00      A   
ATOM   4813  CD  ARG A 509      -6.651  10.624   7.018  1.00 10.00      A   
ATOM   4814  NE  ARG A 509      -7.565  10.343   5.917  1.00 10.00      A   
ATOM   4815  HE  ARG A 509      -8.478  10.701   5.992  1.00 10.00      A   
ATOM   4816  CZ  ARG A 509      -7.240   9.634   4.833  1.00 10.00      A   
ATOM   4817  NH1 ARG A 509      -6.021   9.122   4.690  1.00 10.00      A   
ATOM   4818 HH11 ARG A 509      -5.298   9.267   5.424  1.00 10.00      A   
ATOM   4819 HH12 ARG A 509      -5.779   8.561   3.826  1.00 10.00      A   
ATOM   4820  NH2 ARG A 509      -8.145   9.440   3.889  1.00 10.00      A   
ATOM   4821 HH21 ARG A 509      -9.105   9.829   3.985  1.00 10.00      A   
ATOM   4822 HH22 ARG A 509      -7.892   8.882   3.038  1.00 10.00      A   
ATOM   4823  C   ARG A 509      -7.178  14.044   9.437  1.00 10.00      A   
ATOM   4824  O   ARG A 509      -7.090  13.744  10.630  1.00 10.00      A   
ATOM   4825  N   SER A 510      -6.229  14.695   8.783  1.00 10.00      A   
ATOM   4826  HN  SER A 510      -6.361  14.924   7.843  1.00 10.00      A   
ATOM   4827  CA  SER A 510      -4.991  15.072   9.429  1.00 10.00      A   
ATOM   4828  CB  SER A 510      -3.999  13.908   9.320  1.00 10.00      A   
ATOM   4829  OG  SER A 510      -4.238  13.149   8.141  1.00 10.00      A   
ATOM   4830  HG  SER A 510      -3.559  12.467   8.049  1.00 10.00      A   
ATOM   4831  C   SER A 510      -4.395  16.339   8.815  1.00 10.00      A   
ATOM   4832  O   SER A 510      -4.431  16.538   7.596  1.00 10.00      A   
ATOM   4833  N   LEU A 511      -3.878  17.202   9.677  1.00 10.00      A   
ATOM   4834  HN  LEU A 511      -3.928  17.003  10.641  1.00 10.00      A   
ATOM   4835  CA  LEU A 511      -3.244  18.437   9.253  1.00 10.00      A   
ATOM   4836  CB  LEU A 511      -3.993  19.651   9.806  1.00 10.00      A   
ATOM   4837  CG  LEU A 511      -3.344  21.015   9.545  1.00 10.00      A   
ATOM   4838  CD1 LEU A 511      -3.453  21.400   8.079  1.00 10.00      A   
ATOM   4839  CD2 LEU A 511      -3.960  22.084  10.429  1.00 10.00      A   
ATOM   4840  C   LEU A 511      -1.813  18.444   9.758  1.00 10.00      A   
ATOM   4841  O   LEU A 511      -1.568  18.185  10.937  1.00 10.00      A   
ATOM   4842  N   TRP A 512      -0.874  18.709   8.869  1.00 10.00      A   
ATOM   4843  HN  TRP A 512      -1.130  18.890   7.938  1.00 10.00      A   
ATOM   4844  CA  TRP A 512       0.529  18.741   9.239  1.00 10.00      A   
ATOM   4845  CB  TRP A 512       1.281  17.575   8.588  1.00 10.00      A   
ATOM   4846  CG  TRP A 512       2.770  17.636   8.762  1.00 10.00      A   
ATOM   4847  CD1 TRP A 512       3.665  18.256   7.941  1.00 10.00      A   
ATOM   4848  CD2 TRP A 512       3.538  17.054   9.823  1.00 10.00      A   
ATOM   4849  NE1 TRP A 512       4.939  18.094   8.421  1.00 10.00      A   
ATOM   4850  HE1 TRP A 512       5.758  18.454   8.008  1.00 10.00      A   
ATOM   4851  CE2 TRP A 512       4.890  17.363   9.574  1.00 10.00      A   
ATOM   4852  CE3 TRP A 512       3.215  16.305  10.957  1.00 10.00      A   
ATOM   4853  CZ2 TRP A 512       5.916  16.950  10.416  1.00 10.00      A   
ATOM   4854  CZ3 TRP A 512       4.237  15.895  11.793  1.00 10.00      A   
ATOM   4855  CH2 TRP A 512       5.571  16.218  11.518  1.00 10.00      A   
ATOM   4856  C   TRP A 512       1.177  20.066   8.857  1.00 10.00      A   
ATOM   4857  O   TRP A 512       1.022  20.549   7.734  1.00 10.00      A   
ATOM   4858  N   MET A 513       1.909  20.644   9.798  1.00 10.00      A   
ATOM   4859  HN  MET A 513       1.975  20.214  10.681  1.00 10.00      A   
ATOM   4860  CA  MET A 513       2.610  21.898   9.567  1.00 10.00      A   
ATOM   4861  CB  MET A 513       1.810  23.087  10.118  1.00 10.00      A   
ATOM   4862  CG  MET A 513       0.526  23.392   9.361  1.00 10.00      A   
ATOM   4863  SD  MET A 513      -0.428  24.720  10.121  1.00 10.00      A   
ATOM   4864  CE  MET A 513       0.509  26.157   9.591  1.00 10.00      A   
ATOM   4865  C   MET A 513       3.986  21.853  10.218  1.00 10.00      A   
ATOM   4866  O   MET A 513       4.100  21.854  11.445  1.00 10.00      A   
ATOM   4867  N   SER A 514       5.025  21.776   9.401  1.00 10.00      A   
ATOM   4868  HN  SER A 514       4.874  21.733   8.430  1.00 10.00      A   
ATOM   4869  CA  SER A 514       6.388  21.743   9.910  1.00 10.00      A   
ATOM   4870  CB  SER A 514       7.105  20.470   9.451  1.00 10.00      A   
ATOM   4871  OG  SER A 514       6.854  20.199   8.080  1.00 10.00      A   
ATOM   4872  HG  SER A 514       7.559  20.586   7.543  1.00 10.00      A   
ATOM   4873  C   SER A 514       7.153  22.981   9.467  1.00 10.00      A   
ATOM   4874  O   SER A 514       6.959  23.468   8.351  1.00 10.00      A   
ATOM   4875  N   SER A 515       7.999  23.499  10.353  1.00 10.00      A   
ATOM   4876  HN  SER A 515       8.092  23.067  11.233  1.00 10.00      A   
ATOM   4877  CA  SER A 515       8.797  24.685  10.062  1.00 10.00      A   
ATOM   4878  CB  SER A 515       9.822  24.389   8.964  1.00 10.00      A   
ATOM   4879  OG  SER A 515      10.791  23.460   9.422  1.00 10.00      A   
ATOM   4880  HG  SER A 515      11.419  23.917   9.993  1.00 10.00      A   
ATOM   4881  C   SER A 515       7.912  25.875   9.692  1.00 10.00      A   
ATOM   4882  O   SER A 515       8.230  26.651   8.788  1.00 10.00      A   
ATOM   4883  N   CYS A 516       6.800  26.007  10.402  1.00 10.00      A   
ATOM   4884  HN  CYS A 516       6.612  25.364  11.117  1.00 10.00      A   
ATOM   4885  CA  CYS A 516       5.862  27.090  10.164  1.00 10.00      A   
ATOM   4886  CB  CYS A 516       4.465  26.533   9.890  1.00 10.00      A   
ATOM   4887  SG  CYS A 516       4.393  25.380   8.497  1.00 10.00      A   
ATOM   4888  HG  CYS A 516       5.514  24.662   8.497  1.00 10.00      A   
ATOM   4889  C   CYS A 516       5.843  28.060  11.344  1.00 10.00      A   
ATOM   4890  O   CYS A 516       6.473  27.807  12.374  1.00 10.00      A   
ATOM   4891  N   SER A 517       5.096  29.150  11.206  1.00 10.00      A   
ATOM   4892  HN  SER A 517       4.565  29.271  10.387  1.00 10.00      A   
ATOM   4893  CA  SER A 517       5.020  30.161  12.251  1.00 10.00      A   
ATOM   4894  CB  SER A 517       4.744  31.529  11.628  1.00 10.00      A   
ATOM   4895  OG  SER A 517       5.624  31.776  10.539  1.00 10.00      A   
ATOM   4896  HG  SER A 517       6.294  31.083  10.504  1.00 10.00      A   
ATOM   4897  C   SER A 517       3.961  29.828  13.304  1.00 10.00      A   
ATOM   4898  O   SER A 517       3.306  30.717  13.849  1.00 10.00      A   
ATOM   4899  N   VAL A 518       3.808  28.544  13.602  1.00 10.00      A   
ATOM   4900  HN  VAL A 518       4.377  27.881  13.160  1.00 10.00      A   
ATOM   4901  CA  VAL A 518       2.832  28.099  14.588  1.00 10.00      A   
ATOM   4902  CB  VAL A 518       2.407  26.635  14.356  1.00 10.00      A   
ATOM   4903  CG1 VAL A 518       1.226  26.275  15.247  1.00 10.00      A   
ATOM   4904  CG2 VAL A 518       2.060  26.404  12.894  1.00 10.00      A   
ATOM   4905  C   VAL A 518       3.409  28.237  15.992  1.00 10.00      A   
ATOM   4906  O   VAL A 518       4.321  27.502  16.374  1.00 10.00      A   
ATOM   4907  N   SER A 519       2.883  29.186  16.747  1.00 10.00      A   
ATOM   4908  HN  SER A 519       2.159  29.742  16.386  1.00 10.00      A   
ATOM   4909  CA  SER A 519       3.352  29.425  18.101  1.00 10.00      A   
ATOM   4910  CB  SER A 519       2.904  30.809  18.580  1.00 10.00      A   
ATOM   4911  OG  SER A 519       1.490  30.939  18.536  1.00 10.00      A   
ATOM   4912  HG  SER A 519       1.218  31.316  17.678  1.00 10.00      A   
ATOM   4913  C   SER A 519       2.866  28.340  19.059  1.00 10.00      A   
ATOM   4914  O   SER A 519       1.857  27.678  18.805  1.00 10.00      A   
ATOM   4915  N   PHE A 520       3.592  28.155  20.155  1.00 10.00      A   
ATOM   4916  HN  PHE A 520       4.400  28.697  20.293  1.00 10.00      A   
ATOM   4917  CA  PHE A 520       3.224  27.161  21.152  1.00 10.00      A   
ATOM   4918  CB  PHE A 520       4.323  27.024  22.206  1.00 10.00      A   
ATOM   4919  CG  PHE A 520       4.077  25.937  23.217  1.00 10.00      A   
ATOM   4920  CD1 PHE A 520       3.853  24.630  22.810  1.00 10.00      A   
ATOM   4921  CD2 PHE A 520       4.079  26.217  24.572  1.00 10.00      A   
ATOM   4922  CE1 PHE A 520       3.637  23.626  23.737  1.00 10.00      A   
ATOM   4923  CE2 PHE A 520       3.862  25.217  25.504  1.00 10.00      A   
ATOM   4924  CZ  PHE A 520       3.641  23.919  25.086  1.00 10.00      A   
ATOM   4925  C   PHE A 520       1.897  27.531  21.808  1.00 10.00      A   
ATOM   4926  O   PHE A 520       1.093  26.661  22.147  1.00 10.00      A   
ATOM   4927  N   GLY A 521       1.668  28.832  21.964  1.00 10.00      A   
ATOM   4928  HN  GLY A 521       2.348  29.483  21.667  1.00 10.00      A   
ATOM   4929  CA  GLY A 521       0.436  29.304  22.570  1.00 10.00      A   
ATOM   4930  C   GLY A 521      -0.780  28.964  21.736  1.00 10.00      A   
ATOM   4931  O   GLY A 521      -1.827  28.590  22.269  1.00 10.00      A   
ATOM   4932  N   ALA A 522      -0.631  29.075  20.422  1.00 10.00      A   
ATOM   4933  HN  ALA A 522       0.232  29.372  20.060  1.00 10.00      A   
ATOM   4934  CA  ALA A 522      -1.715  28.776  19.503  1.00 10.00      A   
ATOM   4935  CB  ALA A 522      -1.308  29.125  18.086  1.00 10.00      A   
ATOM   4936  C   ALA A 522      -2.093  27.306  19.591  1.00 10.00      A   
ATOM   4937  O   ALA A 522      -3.269  26.946  19.493  1.00 10.00      A   
ATOM   4938  N   CYS A 523      -1.091  26.461  19.779  1.00 10.00      A   
ATOM   4939  HN  CYS A 523      -0.177  26.809  19.837  1.00 10.00      A   
ATOM   4940  CA  CYS A 523      -1.310  25.031  19.894  1.00 10.00      A   
ATOM   4941  CB  CYS A 523       0.030  24.292  19.959  1.00 10.00      A   
ATOM   4942  SG  CYS A 523       1.161  24.672  18.597  1.00 10.00      A   
ATOM   4943  HG  CYS A 523       1.428  25.974  18.633  1.00 10.00      A   
ATOM   4944  C   CYS A 523      -2.144  24.733  21.135  1.00 10.00      A   
ATOM   4945  O   CYS A 523      -3.089  23.941  21.092  1.00 10.00      A   
ATOM   4946  N   LYS A 524      -1.800  25.399  22.234  1.00 10.00      A   
ATOM   4947  HN  LYS A 524      -1.044  26.024  22.194  1.00 10.00      A   
ATOM   4948  CA  LYS A 524      -2.508  25.227  23.497  1.00 10.00      A   
ATOM   4949  CB  LYS A 524      -1.782  25.967  24.623  1.00 10.00      A   
ATOM   4950  CG  LYS A 524      -0.350  25.514  24.860  1.00 10.00      A   
ATOM   4951  CD  LYS A 524       0.264  26.217  26.061  1.00 10.00      A   
ATOM   4952  CE  LYS A 524       0.336  27.721  25.851  1.00 10.00      A   
ATOM   4953  NZ  LYS A 524       0.871  28.434  27.043  1.00 10.00      A   
ATOM   4954  HZ1 LYS A 524       1.868  28.183  27.198  1.00 10.00      A   
ATOM   4955  HZ2 LYS A 524       0.328  28.173  27.890  1.00 10.00      A   
ATOM   4956  HZ3 LYS A 524       0.801  29.470  26.906  1.00 10.00      A   
ATOM   4957  C   LYS A 524      -3.937  25.748  23.389  1.00 10.00      A   
ATOM   4958  O   LYS A 524      -4.879  25.122  23.876  1.00 10.00      A   
ATOM   4959  N   LEU A 525      -4.091  26.899  22.741  1.00 10.00      A   
ATOM   4960  HN  LEU A 525      -3.298  27.350  22.367  1.00 10.00      A   
ATOM   4961  CA  LEU A 525      -5.401  27.516  22.571  1.00 10.00      A   
ATOM   4962  CB  LEU A 525      -5.266  28.902  21.928  1.00 10.00      A   
ATOM   4963  CG  LEU A 525      -6.557  29.720  21.804  1.00 10.00      A   
ATOM   4964  CD1 LEU A 525      -7.126  30.048  23.178  1.00 10.00      A   
ATOM   4965  CD2 LEU A 525      -6.311  30.991  21.007  1.00 10.00      A   
ATOM   4966  C   LEU A 525      -6.319  26.630  21.735  1.00 10.00      A   
ATOM   4967  O   LEU A 525      -7.481  26.425  22.081  1.00 10.00      A   
ATOM   4968  N   LEU A 526      -5.789  26.095  20.640  1.00 10.00      A   
ATOM   4969  HN  LEU A 526      -4.853  26.297  20.415  1.00 10.00      A   
ATOM   4970  CA  LEU A 526      -6.560  25.225  19.759  1.00 10.00      A   
ATOM   4971  CB  LEU A 526      -5.761  24.892  18.497  1.00 10.00      A   
ATOM   4972  CG  LEU A 526      -6.484  24.052  17.443  1.00 10.00      A   
ATOM   4973  CD1 LEU A 526      -7.782  24.722  17.021  1.00 10.00      A   
ATOM   4974  CD2 LEU A 526      -5.590  23.827  16.238  1.00 10.00      A   
ATOM   4975  C   LEU A 526      -6.974  23.946  20.478  1.00 10.00      A   
ATOM   4976  O   LEU A 526      -8.068  23.424  20.256  1.00 10.00      A   
ATOM   4977  N   GLY A 527      -6.100  23.453  21.352  1.00 10.00      A   
ATOM   4978  HN  GLY A 527      -5.247  23.915  21.493  1.00 10.00      A   
ATOM   4979  CA  GLY A 527      -6.389  22.245  22.098  1.00 10.00      A   
ATOM   4980  C   GLY A 527      -7.590  22.404  23.012  1.00 10.00      A   
ATOM   4981  O   GLY A 527      -8.371  21.468  23.191  1.00 10.00      A   
ATOM   4982  N   GLN A 528      -7.734  23.588  23.597  1.00 10.00      A   
ATOM   4983  HN  GLN A 528      -7.071  24.291  23.424  1.00 10.00      A   
ATOM   4984  CA  GLN A 528      -8.850  23.869  24.493  1.00 10.00      A   
ATOM   4985  CB  GLN A 528      -8.500  25.005  25.454  1.00 10.00      A   
ATOM   4986  CG  GLN A 528      -7.325  24.705  26.368  1.00 10.00      A   
ATOM   4987  CD  GLN A 528      -7.117  25.774  27.422  1.00 10.00      A   
ATOM   4988  OE1 GLN A 528      -7.411  26.951  27.202  1.00 10.00      A   
ATOM   4989  NE2 GLN A 528      -6.613  25.373  28.576  1.00 10.00      A   
ATOM   4990 HE21 GLN A 528      -6.395  24.421  28.680  1.00 10.00      A   
ATOM   4991 HE22 GLN A 528      -6.478  26.040  29.282  1.00 10.00      A   
ATOM   4992  C   GLN A 528     -10.102  24.222  23.697  1.00 10.00      A   
ATOM   4993  O   GLN A 528     -11.219  23.875  24.084  1.00 10.00      A   
ATOM   4994  N   LYS A 529      -9.901  24.918  22.582  1.00 10.00      A   
ATOM   4995  HN  LYS A 529      -8.984  25.159  22.334  1.00 10.00      A   
ATOM   4996  CA  LYS A 529     -10.995  25.336  21.716  1.00 10.00      A   
ATOM   4997  CB  LYS A 529     -10.479  26.285  20.629  1.00 10.00      A   
ATOM   4998  CG  LYS A 529     -11.555  26.804  19.688  1.00 10.00      A   
ATOM   4999  CD  LYS A 529     -10.989  27.810  18.694  1.00 10.00      A   
ATOM   5000  CE  LYS A 529     -12.014  28.183  17.633  1.00 10.00      A   
ATOM   5001  NZ  LYS A 529     -13.216  28.841  18.213  1.00 10.00      A   
ATOM   5002  HZ1 LYS A 529     -12.955  29.747  18.652  1.00 10.00      A   
ATOM   5003  HZ2 LYS A 529     -13.649  28.231  18.937  1.00 10.00      A   
ATOM   5004  HZ3 LYS A 529     -13.919  29.020  17.468  1.00 10.00      A   
ATOM   5005  C   LYS A 529     -11.677  24.128  21.082  1.00 10.00      A   
ATOM   5006  O   LYS A 529     -12.901  24.084  20.954  1.00 10.00      A   
ATOM   5007  N   MET A 530     -10.879  23.143  20.696  1.00 10.00      A   
ATOM   5008  HN  MET A 530      -9.910  23.231  20.831  1.00 10.00      A   
ATOM   5009  CA  MET A 530     -11.401  21.933  20.077  1.00 10.00      A   
ATOM   5010  CB  MET A 530     -11.034  21.876  18.590  1.00 10.00      A   
ATOM   5011  CG  MET A 530     -11.848  22.815  17.711  1.00 10.00      A   
ATOM   5012  SD  MET A 530     -13.616  22.457  17.760  1.00 10.00      A   
ATOM   5013  CE  MET A 530     -13.652  20.822  17.028  1.00 10.00      A   
ATOM   5014  C   MET A 530     -10.907  20.683  20.803  1.00 10.00      A   
ATOM   5015  O   MET A 530      -9.833  20.159  20.506  1.00 10.00      A   
ATOM   5016  N   PRO A 531     -11.706  20.183  21.761  1.00 10.00      A   
ATOM   5017  CA  PRO A 531     -11.365  18.986  22.551  1.00 10.00      A   
ATOM   5018  CB  PRO A 531     -12.317  19.084  23.743  1.00 10.00      A   
ATOM   5019  CG  PRO A 531     -13.512  19.792  23.201  1.00 10.00      A   
ATOM   5020  CD  PRO A 531     -13.005  20.755  22.160  1.00 10.00      A   
ATOM   5021  C   PRO A 531     -11.616  17.692  21.773  1.00 10.00      A   
ATOM   5022  O   PRO A 531     -11.590  16.596  22.336  1.00 10.00      A   
ATOM   5023  N   LYS A 532     -11.879  17.830  20.483  1.00 10.00      A   
ATOM   5024  HN  LYS A 532     -11.907  18.730  20.102  1.00 10.00      A   
ATOM   5025  CA  LYS A 532     -12.121  16.685  19.613  1.00 10.00      A   
ATOM   5026  CB  LYS A 532     -13.408  16.884  18.805  1.00 10.00      A   
ATOM   5027  CG  LYS A 532     -14.692  16.653  19.583  1.00 10.00      A   
ATOM   5028  CD  LYS A 532     -15.840  16.311  18.646  1.00 10.00      A   
ATOM   5029  CE  LYS A 532     -17.122  16.021  19.408  1.00 10.00      A   
ATOM   5030  NZ  LYS A 532     -18.046  17.180  19.398  1.00 10.00      A   
ATOM   5031  HZ1 LYS A 532     -19.026  16.851  19.495  1.00 10.00      A   
ATOM   5032  HZ2 LYS A 532     -17.955  17.701  18.501  1.00 10.00      A   
ATOM   5033  HZ3 LYS A 532     -17.827  17.823  20.187  1.00 10.00      A   
ATOM   5034  C   LYS A 532     -10.948  16.505  18.658  1.00 10.00      A   
ATOM   5035  O   LYS A 532     -10.907  15.561  17.867  1.00 10.00      A   
ATOM   5036  N   LEU A 533      -9.994  17.419  18.745  1.00 10.00      A   
ATOM   5037  HN  LEU A 533     -10.061  18.120  19.427  1.00 10.00      A   
ATOM   5038  CA  LEU A 533      -8.826  17.387  17.885  1.00 10.00      A   
ATOM   5039  CB  LEU A 533      -8.707  18.694  17.096  1.00 10.00      A   
ATOM   5040  CG  LEU A 533      -9.813  18.976  16.075  1.00 10.00      A   
ATOM   5041  CD1 LEU A 533      -9.731  20.411  15.580  1.00 10.00      A   
ATOM   5042  CD2 LEU A 533      -9.722  18.008  14.907  1.00 10.00      A   
ATOM   5043  C   LEU A 533      -7.570  17.166  18.712  1.00 10.00      A   
ATOM   5044  O   LEU A 533      -7.343  17.854  19.711  1.00 10.00      A   
ATOM   5045  N   ASN A 534      -6.772  16.195  18.302  1.00 10.00      A   
ATOM   5046  HN  ASN A 534      -7.023  15.670  17.508  1.00 10.00      A   
ATOM   5047  CA  ASN A 534      -5.528  15.884  18.988  1.00 10.00      A   
ATOM   5048  CB  ASN A 534      -5.189  14.397  18.848  1.00 10.00      A   
ATOM   5049  CG  ASN A 534      -5.767  13.542  19.959  1.00 10.00      A   
ATOM   5050  OD1 ASN A 534      -6.675  13.959  20.678  1.00 10.00      A   
ATOM   5051  ND2 ASN A 534      -5.256  12.329  20.094  1.00 10.00      A   
ATOM   5052 HD21 ASN A 534      -4.540  12.055  19.475  1.00 10.00      A   
ATOM   5053 HD22 ASN A 534      -5.619  11.748  20.797  1.00 10.00      A   
ATOM   5054  C   ASN A 534      -4.404  16.726  18.408  1.00 10.00      A   
ATOM   5055  O   ASN A 534      -3.910  16.444  17.312  1.00 10.00      A   
ATOM   5056  N   VAL A 535      -4.032  17.777  19.121  1.00 10.00      A   
ATOM   5057  HN  VAL A 535      -4.480  17.958  19.973  1.00 10.00      A   
ATOM   5058  CA  VAL A 535      -2.967  18.661  18.677  1.00 10.00      A   
ATOM   5059  CB  VAL A 535      -3.187  20.107  19.179  1.00 10.00      A   
ATOM   5060  CG1 VAL A 535      -2.240  21.074  18.482  1.00 10.00      A   
ATOM   5061  CG2 VAL A 535      -4.631  20.541  18.970  1.00 10.00      A   
ATOM   5062  C   VAL A 535      -1.629  18.141  19.187  1.00 10.00      A   
ATOM   5063  O   VAL A 535      -1.159  18.553  20.253  1.00 10.00      A   
ATOM   5064  N   GLU A 536      -1.040  17.214  18.441  1.00 10.00      A   
ATOM   5065  HN  GLU A 536      -1.470  16.924  17.603  1.00 10.00      A   
ATOM   5066  CA  GLU A 536       0.230  16.624  18.819  1.00 10.00      A   
ATOM   5067  CB  GLU A 536       0.357  15.195  18.282  1.00 10.00      A   
ATOM   5068  CG  GLU A 536      -0.679  14.230  18.841  1.00 10.00      A   
ATOM   5069  CD  GLU A 536      -0.284  12.774  18.679  1.00 10.00      A   
ATOM   5070  OE1 GLU A 536       0.842  12.498  18.210  1.00 10.00      A   
ATOM   5071  OE2 GLU A 536      -1.106  11.894  19.023  1.00 10.00      A   
ATOM   5072  C   GLU A 536       1.396  17.481  18.354  1.00 10.00      A   
ATOM   5073  O   GLU A 536       1.631  17.646  17.154  1.00 10.00      A   
ATOM   5074  N   VAL A 537       2.109  18.035  19.316  1.00 10.00      A   
ATOM   5075  HN  VAL A 537       1.855  17.866  20.250  1.00 10.00      A   
ATOM   5076  CA  VAL A 537       3.258  18.872  19.037  1.00 10.00      A   
ATOM   5077  CB  VAL A 537       3.384  20.008  20.073  1.00 10.00      A   
ATOM   5078  CG1 VAL A 537       4.586  20.889  19.761  1.00 10.00      A   
ATOM   5079  CG2 VAL A 537       2.110  20.839  20.111  1.00 10.00      A   
ATOM   5080  C   VAL A 537       4.525  18.030  19.068  1.00 10.00      A   
ATOM   5081  O   VAL A 537       4.798  17.345  20.054  1.00 10.00      A   
ATOM   5082  N   ILE A 538       5.285  18.076  17.983  1.00 10.00      A   
ATOM   5083  HN  ILE A 538       5.009  18.647  17.230  1.00 10.00      A   
ATOM   5084  CA  ILE A 538       6.523  17.320  17.879  1.00 10.00      A   
ATOM   5085  CB  ILE A 538       6.540  16.445  16.610  1.00 10.00      A   
ATOM   5086  CG1 ILE A 538       5.248  15.626  16.500  1.00 10.00      A   
ATOM   5087  CG2 ILE A 538       7.757  15.531  16.614  1.00 10.00      A   
ATOM   5088  CD1 ILE A 538       5.090  14.906  15.176  1.00 10.00      A   
ATOM   5089  C   ILE A 538       7.713  18.274  17.842  1.00 10.00      A   
ATOM   5090  O   ILE A 538       8.009  18.882  16.805  1.00 10.00      A   
ATOM   5091  N   ASP A 539       8.390  18.403  18.972  1.00 10.00      A   
ATOM   5092  HN  ASP A 539       8.120  17.872  19.756  1.00 10.00      A   
ATOM   5093  CA  ASP A 539       9.535  19.297  19.083  1.00 10.00      A   
ATOM   5094  CB  ASP A 539       9.158  20.500  19.952  1.00 10.00      A   
ATOM   5095  CG  ASP A 539      10.155  21.632  19.866  1.00 10.00      A   
ATOM   5096  OD1 ASP A 539       9.980  22.516  18.999  1.00 10.00      A   
ATOM   5097  OD2 ASP A 539      11.096  21.665  20.688  1.00 10.00      A   
ATOM   5098  C   ASP A 539      10.721  18.552  19.690  1.00 10.00      A   
ATOM   5099  O   ASP A 539      10.571  17.831  20.678  1.00 10.00      A   
ATOM   5100  N   GLU A 540      11.895  18.717  19.097  1.00 10.00      A   
ATOM   5101  HN  GLU A 540      11.957  19.313  18.309  1.00 10.00      A   
ATOM   5102  CA  GLU A 540      13.099  18.042  19.572  1.00 10.00      A   
ATOM   5103  CB  GLU A 540      13.842  17.382  18.410  1.00 10.00      A   
ATOM   5104  CG  GLU A 540      13.245  16.058  17.965  1.00 10.00      A   
ATOM   5105  CD  GLU A 540      14.310  15.050  17.594  1.00 10.00      A   
ATOM   5106  OE1 GLU A 540      14.423  14.702  16.400  1.00 10.00      A   
ATOM   5107  OE2 GLU A 540      15.044  14.598  18.501  1.00 10.00      A   
ATOM   5108  C   GLU A 540      14.039  18.978  20.325  1.00 10.00      A   
ATOM   5109  O   GLU A 540      15.191  18.627  20.597  1.00 10.00      A   
ATOM   5110  N   ARG A 541      13.553  20.156  20.684  1.00 10.00      A   
ATOM   5111  HN  ARG A 541      12.620  20.381  20.463  1.00 10.00      A   
ATOM   5112  CA  ARG A 541      14.373  21.124  21.410  1.00 10.00      A   
ATOM   5113  CB  ARG A 541      14.162  22.542  20.872  1.00 10.00      A   
ATOM   5114  CG  ARG A 541      14.334  22.677  19.370  1.00 10.00      A   
ATOM   5115  CD  ARG A 541      13.112  23.320  18.736  1.00 10.00      A   
ATOM   5116  NE  ARG A 541      13.161  24.778  18.792  1.00 10.00      A   
ATOM   5117  HE  ARG A 541      14.027  25.188  19.018  1.00 10.00      A   
ATOM   5118  CZ  ARG A 541      12.116  25.573  18.550  1.00 10.00      A   
ATOM   5119  NH1 ARG A 541      10.929  25.053  18.250  1.00 10.00      A   
ATOM   5120 HH11 ARG A 541      10.806  24.011  18.210  1.00 10.00      A   
ATOM   5121 HH12 ARG A 541      10.114  25.678  18.052  1.00 10.00      A   
ATOM   5122  NH2 ARG A 541      12.257  26.892  18.630  1.00 10.00      A   
ATOM   5123 HH21 ARG A 541      11.448  27.522  18.443  1.00 10.00      A   
ATOM   5124 HH22 ARG A 541      13.183  27.307  18.887  1.00 10.00      A   
ATOM   5125  C   ARG A 541      14.078  21.077  22.909  1.00 10.00      A   
ATOM   5126  O   ARG A 541      14.498  21.953  23.672  1.00 10.00      A   
ATOM   5127  N   GLY A 542      13.352  20.052  23.326  1.00 10.00      A   
ATOM   5128  HN  GLY A 542      13.026  19.399  22.674  1.00 10.00      A   
ATOM   5129  CA  GLY A 542      13.009  19.905  24.726  1.00 10.00      A   
ATOM   5130  C   GLY A 542      11.562  20.270  24.968  1.00 10.00      A   
ATOM   5131  O   GLY A 542      10.771  20.309  24.025  1.00 10.00      A   
ATOM   5132  N   ALA A 543      11.210  20.543  26.214  1.00 10.00      A   
ATOM   5133  HN  ALA A 543      11.886  20.505  26.926  1.00 10.00      A   
ATOM   5134  CA  ALA A 543       9.841  20.908  26.548  1.00 10.00      A   
ATOM   5135  CB  ALA A 543       9.553  20.624  28.011  1.00 10.00      A   
ATOM   5136  C   ALA A 543       9.580  22.374  26.226  1.00 10.00      A   
ATOM   5137  O   ALA A 543      10.168  23.264  26.839  1.00 10.00      A   
ATOM   5138  N   PRO A 544       8.678  22.646  25.267  1.00 10.00      A   
ATOM   5139  CA  PRO A 544       8.344  24.012  24.840  1.00 10.00      A   
ATOM   5140  CB  PRO A 544       7.296  23.807  23.742  1.00 10.00      A   
ATOM   5141  CG  PRO A 544       7.483  22.400  23.295  1.00 10.00      A   
ATOM   5142  CD  PRO A 544       7.911  21.639  24.515  1.00 10.00      A   
ATOM   5143  C   PRO A 544       7.769  24.863  25.969  1.00 10.00      A   
ATOM   5144  O   PRO A 544       7.673  26.082  25.844  1.00 10.00      A   
ATOM   5145  N   ASP A 545       7.396  24.216  27.069  1.00 10.00      A   
ATOM   5146  HN  ASP A 545       7.484  23.241  27.100  1.00 10.00      A   
ATOM   5147  CA  ASP A 545       6.845  24.918  28.226  1.00 10.00      A   
ATOM   5148  CB  ASP A 545       6.369  23.935  29.297  1.00 10.00      A   
ATOM   5149  CG  ASP A 545       4.893  23.614  29.202  1.00 10.00      A   
ATOM   5150  OD1 ASP A 545       4.059  24.525  29.393  1.00 10.00      A   
ATOM   5151  OD2 ASP A 545       4.559  22.436  28.963  1.00 10.00      A   
ATOM   5152  C   ASP A 545       7.870  25.871  28.838  1.00 10.00      A   
ATOM   5153  O   ASP A 545       7.506  26.849  29.491  1.00 10.00      A   
ATOM   5154  N   SER A 546       9.151  25.583  28.620  1.00 10.00      A   
ATOM   5155  HN  SER A 546       9.378  24.797  28.081  1.00 10.00      A   
ATOM   5156  CA  SER A 546      10.223  26.415  29.159  1.00 10.00      A   
ATOM   5157  CB  SER A 546      11.437  25.558  29.533  1.00 10.00      A   
ATOM   5158  OG  SER A 546      11.843  24.744  28.446  1.00 10.00      A   
ATOM   5159  HG  SER A 546      11.208  24.027  28.321  1.00 10.00      A   
ATOM   5160  C   SER A 546      10.620  27.516  28.178  1.00 10.00      A   
ATOM   5161  O   SER A 546      11.561  28.276  28.421  1.00 10.00      A   
ATOM   5162  N   ARG A 547       9.895  27.602  27.070  1.00 10.00      A   
ATOM   5163  HN  ARG A 547       9.144  26.981  26.936  1.00 10.00      A   
ATOM   5164  CA  ARG A 547      10.166  28.606  26.056  1.00 10.00      A   
ATOM   5165  CB  ARG A 547      10.493  27.939  24.717  1.00 10.00      A   
ATOM   5166  CG  ARG A 547      11.566  26.867  24.809  1.00 10.00      A   
ATOM   5167  CD  ARG A 547      12.163  26.562  23.447  1.00 10.00      A
[truncated: 221,457 more chars]
