# Supplementary material for: Flexibility of intrinsically disordered degrons in AUX/IAA proteins reinforces auxin co-receptor assemblies
Source: Nat Commun. 2020 May 8;11:2277. doi: 10.1038/s41467-020-16147-2 (PMC7210949; doi:10.1038/s41467-020-16147-2)
Supplement: Supplementary file 9 — Supplementary Data 6 [file 41467_2020_16147_MOESM9_ESM.gz › haddock_files/IAA07/With_disorder_restraint/Input/complex.psf]

data_cns_mtf

_cns_mtf.title
; FILENAME="complex.psf"
  coordinates built for more than 100 hundred atoms
  coordinates built for more than 100 hundred atoms
  coordinates built for more than 100 hundred atoms
  coordinates built for more than 100 hundred atoms
  coordinates built for more than 100 hundred atoms
  coordinates built for more than 100 hundred atoms
  coordinates built for more than 100 hundred atoms
  coordinates built for more than 100 hundred atoms
  coordinates built for more than 100 hundred atoms
  coordinates built for more than 100 hundred atoms
  DATE:13-Feb-2019  23:19:57       created by user: enmr
  VERSION:1.3U
;

loop_
_cns_mtf_atom.id
_cns_mtf_atom.segment_id
_cns_mtf_atom.residue_id
_cns_mtf_atom.residue_name
_cns_mtf_atom.atom_name
_cns_mtf_atom.chemical_type
_cns_mtf_atom.charge
_cns_mtf_atom.atom_mass
1 'A' '9' 'PHE' 'N' 'NH1' -0.570000 14.0070
2 'A' '9' 'PHE' 'HN' 'H' 0.370000 1.00800
3 'A' '9' 'PHE' 'CA' 'CH1E' 0.200000 12.0110
4 'A' '9' 'PHE' 'CB' 'CH2E' 0.00000 12.0110
5 'A' '9' 'PHE' 'CG' 'CF' 0.00000 12.0110
6 'A' '9' 'PHE' 'CD1' 'CR1E' 0.00000 12.0110
7 'A' '9' 'PHE' 'CD2' 'CR1E' 0.00000 12.0110
8 'A' '9' 'PHE' 'CE1' 'CR1E' 0.00000 12.0110
9 'A' '9' 'PHE' 'CE2' 'CR1E' 0.00000 12.0110
10 'A' '9' 'PHE' 'CZ' 'CR1E' 0.00000 12.0110
11 'A' '9' 'PHE' 'C' 'C' 0.500000 12.0110
12 'A' '9' 'PHE' 'O' 'O' -0.500000 15.9990
13 'A' '10' 'PRO' 'N' 'N' -0.570000 14.0070
14 'A' '10' 'PRO' 'CA' 'CH1E' 0.285000 12.0110
15 'A' '10' 'PRO' 'CB' 'CH2E' 0.00000 12.0110
16 'A' '10' 'PRO' 'CG' 'CH2P' 0.00000 12.0110
17 'A' '10' 'PRO' 'CD' 'CH2P' 0.285000 12.0110
18 'A' '10' 'PRO' 'C' 'C' 0.500000 12.0110
19 'A' '10' 'PRO' 'O' 'O' -0.500000 15.9990
20 'A' '11' 'GLU' 'N' 'NH1' -0.570000 14.0070
21 'A' '11' 'GLU' 'HN' 'H' 0.370000 1.00800
22 'A' '11' 'GLU' 'CA' 'CH1E' 0.200000 12.0110
23 'A' '11' 'GLU' 'CB' 'CH2E' 0.00000 12.0110
24 'A' '11' 'GLU' 'CG' 'CH2E' -0.100000 12.0110
25 'A' '11' 'GLU' 'CD' 'C' 0.700000 12.0110
26 'A' '11' 'GLU' 'OE1' 'OC' -0.800000 15.9990
27 'A' '11' 'GLU' 'OE2' 'OC' -0.800000 15.9990
28 'A' '11' 'GLU' 'C' 'C' 0.500000 12.0110
29 'A' '11' 'GLU' 'O' 'O' -0.500000 15.9990
30 'A' '12' 'GLU' 'N' 'NH1' -0.570000 14.0070
31 'A' '12' 'GLU' 'HN' 'H' 0.370000 1.00800
32 'A' '12' 'GLU' 'CA' 'CH1E' 0.200000 12.0110
33 'A' '12' 'GLU' 'CB' 'CH2E' 0.00000 12.0110
34 'A' '12' 'GLU' 'CG' 'CH2E' -0.100000 12.0110
35 'A' '12' 'GLU' 'CD' 'C' 0.700000 12.0110
36 'A' '12' 'GLU' 'OE1' 'OC' -0.800000 15.9990
37 'A' '12' 'GLU' 'OE2' 'OC' -0.800000 15.9990
38 'A' '12' 'GLU' 'C' 'C' 0.500000 12.0110
39 'A' '12' 'GLU' 'O' 'O' -0.500000 15.9990
40 'A' '13' 'VAL' 'N' 'NH1' -0.570000 14.0070
41 'A' '13' 'VAL' 'HN' 'H' 0.370000 1.00800
42 'A' '13' 'VAL' 'CA' 'CH1E' 0.200000 12.0110
43 'A' '13' 'VAL' 'CB' 'CH1E' 0.00000 12.0110
44 'A' '13' 'VAL' 'CG1' 'CH3E' 0.00000 12.0110
45 'A' '13' 'VAL' 'CG2' 'CH3E' 0.00000 12.0110
46 'A' '13' 'VAL' 'C' 'C' 0.500000 12.0110
47 'A' '13' 'VAL' 'O' 'O' -0.500000 15.9990
48 'A' '14' 'LEU' 'N' 'NH1' -0.570000 14.0070
49 'A' '14' 'LEU' 'HN' 'H' 0.370000 1.00800
50 'A' '14' 'LEU' 'CA' 'CH1E' 0.200000 12.0110
51 'A' '14' 'LEU' 'CB' 'CH2E' 0.00000 12.0110
52 'A' '14' 'LEU' 'CG' 'CH1E' 0.00000 12.0110
53 'A' '14' 'LEU' 'CD1' 'CH3E' 0.00000 12.0110
54 'A' '14' 'LEU' 'CD2' 'CH3E' 0.00000 12.0110
55 'A' '14' 'LEU' 'C' 'C' 0.500000 12.0110
56 'A' '14' 'LEU' 'O' 'O' -0.500000 15.9990
57 'A' '15' 'GLU' 'N' 'NH1' -0.570000 14.0070
58 'A' '15' 'GLU' 'HN' 'H' 0.370000 1.00800
59 'A' '15' 'GLU' 'CA' 'CH1E' 0.200000 12.0110
60 'A' '15' 'GLU' 'CB' 'CH2E' 0.00000 12.0110
61 'A' '15' 'GLU' 'CG' 'CH2E' -0.100000 12.0110
62 'A' '15' 'GLU' 'CD' 'C' 0.700000 12.0110
63 'A' '15' 'GLU' 'OE1' 'OC' -0.800000 15.9990
64 'A' '15' 'GLU' 'OE2' 'OC' -0.800000 15.9990
65 'A' '15' 'GLU' 'C' 'C' 0.500000 12.0110
66 'A' '15' 'GLU' 'O' 'O' -0.500000 15.9990
67 'A' '16' 'HIS' 'N' 'NH1' -0.570000 14.0070
68 'A' '16' 'HIS' 'HN' 'H' 0.370000 1.00800
69 'A' '16' 'HIS' 'CA' 'CH1E' 0.200000 12.0110
70 'A' '16' 'HIS' 'CB' 'CH2E' 0.00000 12.0110
71 'A' '16' 'HIS' 'CG' 'C5' 0.130000 12.0110
72 'A' '16' 'HIS' 'ND1' 'NR' -0.570000 14.0070
73 'A' '16' 'HIS' 'CD2' 'CR1E' 0.100000 12.0110
74 'A' '16' 'HIS' 'CE1' 'CRH' 0.410000 12.0110
75 'A' '16' 'HIS' 'NE2' 'NH1' -0.570000 14.0070
76 'A' '16' 'HIS' 'HE2' 'H' 0.420000 1.00800
77 'A' '16' 'HIS' 'C' 'C' 0.500000 12.0110
78 'A' '16' 'HIS' 'O' 'O' -0.500000 15.9990
79 'A' '17' 'VAL' 'N' 'NH1' -0.570000 14.0070
80 'A' '17' 'VAL' 'HN' 'H' 0.370000 1.00800
81 'A' '17' 'VAL' 'CA' 'CH1E' 0.200000 12.0110
82 'A' '17' 'VAL' 'CB' 'CH1E' 0.00000 12.0110
83 'A' '17' 'VAL' 'CG1' 'CH3E' 0.00000 12.0110
84 'A' '17' 'VAL' 'CG2' 'CH3E' 0.00000 12.0110
85 'A' '17' 'VAL' 'C' 'C' 0.500000 12.0110
86 'A' '17' 'VAL' 'O' 'O' -0.500000 15.9990
87 'A' '18' 'PHE' 'N' 'NH1' -0.570000 14.0070
88 'A' '18' 'PHE' 'HN' 'H' 0.370000 1.00800
89 'A' '18' 'PHE' 'CA' 'CH1E' 0.200000 12.0110
90 'A' '18' 'PHE' 'CB' 'CH2E' 0.00000 12.0110
91 'A' '18' 'PHE' 'CG' 'CF' 0.00000 12.0110
92 'A' '18' 'PHE' 'CD1' 'CR1E' 0.00000 12.0110
93 'A' '18' 'PHE' 'CD2' 'CR1E' 0.00000 12.0110
94 'A' '18' 'PHE' 'CE1' 'CR1E' 0.00000 12.0110
95 'A' '18' 'PHE' 'CE2' 'CR1E' 0.00000 12.0110
96 'A' '18' 'PHE' 'CZ' 'CR1E' 0.00000 12.0110
97 'A' '18' 'PHE' 'C' 'C' 0.500000 12.0110
98 'A' '18' 'PHE' 'O' 'O' -0.500000 15.9990
99 'A' '19' 'SER' 'N' 'NH1' -0.570000 14.0070
100 'A' '19' 'SER' 'HN' 'H' 0.370000 1.00800
101 'A' '19' 'SER' 'CA' 'CH1E' 0.200000 12.0110
102 'A' '19' 'SER' 'CB' 'CH2E' 0.265000 12.0110
103 'A' '19' 'SER' 'OG' 'OH1' -0.700000 15.9990
104 'A' '19' 'SER' 'HG' 'H' 0.435000 1.00800
105 'A' '19' 'SER' 'C' 'C' 0.500000 12.0110
106 'A' '19' 'SER' 'O' 'O' -0.500000 15.9990
107 'A' '20' 'PHE' 'N' 'NH1' -0.570000 14.0070
108 'A' '20' 'PHE' 'HN' 'H' 0.370000 1.00800
109 'A' '20' 'PHE' 'CA' 'CH1E' 0.200000 12.0110
110 'A' '20' 'PHE' 'CB' 'CH2E' 0.00000 12.0110
111 'A' '20' 'PHE' 'CG' 'CF' 0.00000 12.0110
112 'A' '20' 'PHE' 'CD1' 'CR1E' 0.00000 12.0110
113 'A' '20' 'PHE' 'CD2' 'CR1E' 0.00000 12.0110
114 'A' '20' 'PHE' 'CE1' 'CR1E' 0.00000 12.0110
115 'A' '20' 'PHE' 'CE2' 'CR1E' 0.00000 12.0110
116 'A' '20' 'PHE' 'CZ' 'CR1E' 0.00000 12.0110
117 'A' '20' 'PHE' 'C' 'C' 0.500000 12.0110
118 'A' '20' 'PHE' 'O' 'O' -0.500000 15.9990
119 'A' '21' 'ILE' 'N' 'NH1' -0.570000 14.0070
120 'A' '21' 'ILE' 'HN' 'H' 0.370000 1.00800
121 'A' '21' 'ILE' 'CA' 'CH1E' 0.200000 12.0110
122 'A' '21' 'ILE' 'CB' 'CH1E' 0.00000 12.0110
123 'A' '21' 'ILE' 'CG1' 'CH2E' 0.00000 12.0110
124 'A' '21' 'ILE' 'CG2' 'CH3E' 0.00000 12.0110
125 'A' '21' 'ILE' 'CD1' 'CH3E' 0.00000 12.0110
126 'A' '21' 'ILE' 'C' 'C' 0.500000 12.0110
127 'A' '21' 'ILE' 'O' 'O' -0.500000 15.9990
128 'A' '22' 'GLN' 'N' 'NH1' -0.570000 14.0070
129 'A' '22' 'GLN' 'HN' 'H' 0.370000 1.00800
130 'A' '22' 'GLN' 'CA' 'CH1E' 0.200000 12.0110
131 'A' '22' 'GLN' 'CB' 'CH2E' 0.00000 12.0110
132 'A' '22' 'GLN' 'CG' 'CH2E' 0.00000 12.0110
133 'A' '22' 'GLN' 'CD' 'C' 0.500000 12.0110
134 'A' '22' 'GLN' 'OE1' 'O' -0.500000 15.9990
135 'A' '22' 'GLN' 'NE2' 'NH2' -0.850000 14.0070
136 'A' '22' 'GLN' 'HE21' 'H' 0.425000 1.00800
137 'A' '22' 'GLN' 'HE22' 'H' 0.425000 1.00800
138 'A' '22' 'GLN' 'C' 'C' 0.500000 12.0110
139 'A' '22' 'GLN' 'O' 'O' -0.500000 15.9990
140 'A' '23' 'LEU' 'N' 'NH1' -0.570000 14.0070
141 'A' '23' 'LEU' 'HN' 'H' 0.370000 1.00800
142 'A' '23' 'LEU' 'CA' 'CH1E' 0.200000 12.0110
143 'A' '23' 'LEU' 'CB' 'CH2E' 0.00000 12.0110
144 'A' '23' 'LEU' 'CG' 'CH1E' 0.00000 12.0110
145 'A' '23' 'LEU' 'CD1' 'CH3E' 0.00000 12.0110
146 'A' '23' 'LEU' 'CD2' 'CH3E' 0.00000 12.0110
147 'A' '23' 'LEU' 'C' 'C' 0.500000 12.0110
148 'A' '23' 'LEU' 'O' 'O' -0.500000 15.9990
149 'A' '24' 'ASP' 'N' 'NH1' -0.570000 14.0070
150 'A' '24' 'ASP' 'HN' 'H' 0.370000 1.00800
151 'A' '24' 'ASP' 'CA' 'CH1E' 0.200000 12.0110
152 'A' '24' 'ASP' 'CB' 'CH2E' -0.100000 12.0110
153 'A' '24' 'ASP' 'CG' 'C' 0.700000 12.0110
154 'A' '24' 'ASP' 'OD1' 'OC' -0.800000 15.9990
155 'A' '24' 'ASP' 'OD2' 'OC' -0.800000 15.9990
156 'A' '24' 'ASP' 'C' 'C' 0.500000 12.0110
157 'A' '24' 'ASP' 'O' 'O' -0.500000 15.9990
158 'A' '25' 'LYS' 'N' 'NH1' -0.570000 14.0070
159 'A' '25' 'LYS' 'HN' 'H' 0.370000 1.00800
160 'A' '25' 'LYS' 'CA' 'CH1E' 0.200000 12.0110
161 'A' '25' 'LYS' 'CB' 'CH2E' 0.00000 12.0110
162 'A' '25' 'LYS' 'CG' 'CH2E' 0.00000 12.0110
163 'A' '25' 'LYS' 'CD' 'CH2E' 0.00000 12.0110
164 'A' '25' 'LYS' 'CE' 'CH2E' 0.310000 12.0110
165 'A' '25' 'LYS' 'NZ' 'NH3' -0.300000 14.0070
166 'A' '25' 'LYS' 'HZ1' 'HC' 0.330000 1.00800
167 'A' '25' 'LYS' 'HZ2' 'HC' 0.330000 1.00800
168 'A' '25' 'LYS' 'HZ3' 'HC' 0.330000 1.00800
169 'A' '25' 'LYS' 'C' 'C' 0.500000 12.0110
170 'A' '25' 'LYS' 'O' 'O' -0.500000 15.9990
171 'A' '26' 'ASP' 'N' 'NH1' -0.570000 14.0070
172 'A' '26' 'ASP' 'HN' 'H' 0.370000 1.00800
173 'A' '26' 'ASP' 'CA' 'CH1E' 0.200000 12.0110
174 'A' '26' 'ASP' 'CB' 'CH2E' -0.100000 12.0110
175 'A' '26' 'ASP' 'CG' 'C' 0.700000 12.0110
176 'A' '26' 'ASP' 'OD1' 'OC' -0.800000 15.9990
177 'A' '26' 'ASP' 'OD2' 'OC' -0.800000 15.9990
178 'A' '26' 'ASP' 'C' 'C' 0.500000 12.0110
179 'A' '26' 'ASP' 'O' 'O' -0.500000 15.9990
180 'A' '27' 'ARG' 'N' 'NH1' -0.570000 14.0070
181 'A' '27' 'ARG' 'HN' 'H' 0.370000 1.00800
182 'A' '27' 'ARG' 'CA' 'CH1E' 0.200000 12.0110
183 'A' '27' 'ARG' 'CB' 'CH2E' 0.00000 12.0110
184 'A' '27' 'ARG' 'CG' 'CH2E' 0.700000E-01 12.0110
185 'A' '27' 'ARG' 'CD' 'CH2E' 0.310000 12.0110
186 'A' '27' 'ARG' 'NE' 'NH1' -0.700000 14.0070
187 'A' '27' 'ARG' 'HE' 'H' 0.440000 1.00800
188 'A' '27' 'ARG' 'CZ' 'C' 0.640000 12.0110
189 'A' '27' 'ARG' 'NH1' 'NC2' -0.800000 14.0070
190 'A' '27' 'ARG' 'HH11' 'HC' 0.460000 1.00800
191 'A' '27' 'ARG' 'HH12' 'HC' 0.460000 1.00800
192 'A' '27' 'ARG' 'NH2' 'NC2' -0.800000 14.0070
193 'A' '27' 'ARG' 'HH21' 'HC' 0.460000 1.00800
194 'A' '27' 'ARG' 'HH22' 'HC' 0.460000 1.00800
195 'A' '27' 'ARG' 'C' 'C' 0.500000 12.0110
196 'A' '27' 'ARG' 'O' 'O' -0.500000 15.9990
197 'A' '28' 'ASN' 'N' 'NH1' -0.570000 14.0070
198 'A' '28' 'ASN' 'HN' 'H' 0.370000 1.00800
199 'A' '28' 'ASN' 'CA' 'CH1E' 0.200000 12.0110
200 'A' '28' 'ASN' 'CB' 'CH2E' 0.00000 12.0110
201 'A' '28' 'ASN' 'CG' 'C' 0.500000 12.0110
202 'A' '28' 'ASN' 'OD1' 'O' -0.500000 15.9990
203 'A' '28' 'ASN' 'ND2' 'NH2' -0.850000 14.0070
204 'A' '28' 'ASN' 'HD21' 'H' 0.425000 1.00800
205 'A' '28' 'ASN' 'HD22' 'H' 0.425000 1.00800
206 'A' '28' 'ASN' 'C' 'C' 0.500000 12.0110
207 'A' '28' 'ASN' 'O' 'O' -0.500000 15.9990
208 'A' '29' 'SER' 'N' 'NH1' -0.570000 14.0070
209 'A' '29' 'SER' 'HN' 'H' 0.370000 1.00800
210 'A' '29' 'SER' 'CA' 'CH1E' 0.200000 12.0110
211 'A' '29' 'SER' 'CB' 'CH2E' 0.265000 12.0110
212 'A' '29' 'SER' 'OG' 'OH1' -0.700000 15.9990
213 'A' '29' 'SER' 'HG' 'H' 0.435000 1.00800
214 'A' '29' 'SER' 'C' 'C' 0.500000 12.0110
215 'A' '29' 'SER' 'O' 'O' -0.500000 15.9990
216 'A' '30' 'VAL' 'N' 'NH1' -0.570000 14.0070
217 'A' '30' 'VAL' 'HN' 'H' 0.370000 1.00800
218 'A' '30' 'VAL' 'CA' 'CH1E' 0.200000 12.0110
219 'A' '30' 'VAL' 'CB' 'CH1E' 0.00000 12.0110
220 'A' '30' 'VAL' 'CG1' 'CH3E' 0.00000 12.0110
221 'A' '30' 'VAL' 'CG2' 'CH3E' 0.00000 12.0110
222 'A' '30' 'VAL' 'C' 'C' 0.500000 12.0110
223 'A' '30' 'VAL' 'O' 'O' -0.500000 15.9990
224 'A' '31' 'SER' 'N' 'NH1' -0.570000 14.0070
225 'A' '31' 'SER' 'HN' 'H' 0.370000 1.00800
226 'A' '31' 'SER' 'CA' 'CH1E' 0.200000 12.0110
227 'A' '31' 'SER' 'CB' 'CH2E' 0.265000 12.0110
228 'A' '31' 'SER' 'OG' 'OH1' -0.700000 15.9990
229 'A' '31' 'SER' 'HG' 'H' 0.435000 1.00800
230 'A' '31' 'SER' 'C' 'C' 0.500000 12.0110
231 'A' '31' 'SER' 'O' 'O' -0.500000 15.9990
232 'A' '32' 'LEU' 'N' 'NH1' -0.570000 14.0070
233 'A' '32' 'LEU' 'HN' 'H' 0.370000 1.00800
234 'A' '32' 'LEU' 'CA' 'CH1E' 0.200000 12.0110
235 'A' '32' 'LEU' 'CB' 'CH2E' 0.00000 12.0110
236 'A' '32' 'LEU' 'CG' 'CH1E' 0.00000 12.0110
237 'A' '32' 'LEU' 'CD1' 'CH3E' 0.00000 12.0110
238 'A' '32' 'LEU' 'CD2' 'CH3E' 0.00000 12.0110
239 'A' '32' 'LEU' 'C' 'C' 0.500000 12.0110
240 'A' '32' 'LEU' 'O' 'O' -0.500000 15.9990
241 'A' '33' 'VAL' 'N' 'NH1' -0.570000 14.0070
242 'A' '33' 'VAL' 'HN' 'H' 0.370000 1.00800
243 'A' '33' 'VAL' 'CA' 'CH1E' 0.200000 12.0110
244 'A' '33' 'VAL' 'CB' 'CH1E' 0.00000 12.0110
245 'A' '33' 'VAL' 'CG1' 'CH3E' 0.00000 12.0110
246 'A' '33' 'VAL' 'CG2' 'CH3E' 0.00000 12.0110
247 'A' '33' 'VAL' 'C' 'C' 0.500000 12.0110
248 'A' '33' 'VAL' 'O' 'O' -0.500000 15.9990
249 'A' '34' 'CYS' 'N' 'NH1' -0.570000 14.0070
250 'A' '34' 'CYS' 'HN' 'H' 0.370000 1.00800
251 'A' '34' 'CYS' 'CA' 'CH1E' 0.200000 12.0110
252 'A' '34' 'CYS' 'CB' 'CH2E' 0.180000 12.0110
253 'A' '34' 'CYS' 'SG' 'SH1E' -0.450000 32.0600
254 'A' '34' 'CYS' 'HG' 'H' 0.270000 1.00800
255 'A' '34' 'CYS' 'C' 'C' 0.500000 12.0110
256 'A' '34' 'CYS' 'O' 'O' -0.500000 15.9990
257 'A' '35' 'LYS' 'N' 'NH1' -0.570000 14.0070
258 'A' '35' 'LYS' 'HN' 'H' 0.370000 1.00800
259 'A' '35' 'LYS' 'CA' 'CH1E' 0.200000 12.0110
260 'A' '35' 'LYS' 'CB' 'CH2E' 0.00000 12.0110
261 'A' '35' 'LYS' 'CG' 'CH2E' 0.00000 12.0110
262 'A' '35' 'LYS' 'CD' 'CH2E' 0.00000 12.0110
263 'A' '35' 'LYS' 'CE' 'CH2E' 0.310000 12.0110
264 'A' '35' 'LYS' 'NZ' 'NH3' -0.300000 14.0070
265 'A' '35' 'LYS' 'HZ1' 'HC' 0.330000 1.00800
266 'A' '35' 'LYS' 'HZ2' 'HC' 0.330000 1.00800
267 'A' '35' 'LYS' 'HZ3' 'HC' 0.330000 1.00800
268 'A' '35' 'LYS' 'C' 'C' 0.500000 12.0110
269 'A' '35' 'LYS' 'O' 'O' -0.500000 15.9990
270 'A' '36' 'SER' 'N' 'NH1' -0.570000 14.0070
271 'A' '36' 'SER' 'HN' 'H' 0.370000 1.00800
272 'A' '36' 'SER' 'CA' 'CH1E' 0.200000 12.0110
273 'A' '36' 'SER' 'CB' 'CH2E' 0.265000 12.0110
274 'A' '36' 'SER' 'OG' 'OH1' -0.700000 15.9990
275 'A' '36' 'SER' 'HG' 'H' 0.435000 1.00800
276 'A' '36' 'SER' 'C' 'C' 0.500000 12.0110
277 'A' '36' 'SER' 'O' 'O' -0.500000 15.9990
278 'A' '37' 'TRP' 'N' 'NH1' -0.570000 14.0070
279 'A' '37' 'TRP' 'HN' 'H' 0.370000 1.00800
280 'A' '37' 'TRP' 'CA' 'CH1E' 0.200000 12.0110
281 'A' '37' 'TRP' 'CB' 'CH2E' 0.00000 12.0110
282 'A' '37' 'TRP' 'CG' 'C5W' -0.550000E-01 12.0110
283 'A' '37' 'TRP' 'CD1' 'CR1E' 0.130000 12.0110
284 'A' '37' 'TRP' 'CD2' 'CW' -0.550000E-01 12.0110
285 'A' '37' 'TRP' 'NE1' 'NH1' -0.570000 14.0070
286 'A' '37' 'TRP' 'HE1' 'H' 0.420000 1.00800
287 'A' '37' 'TRP' 'CE2' 'CW' 0.130000 12.0110
288 'A' '37' 'TRP' 'CE3' 'CR1E' 0.00000 12.0110
289 'A' '37' 'TRP' 'CZ2' 'CR1W' 0.00000 12.0110
290 'A' '37' 'TRP' 'CZ3' 'CR1E' 0.00000 12.0110
291 'A' '37' 'TRP' 'CH2' 'CR1W' 0.00000 12.0110
292 'A' '37' 'TRP' 'C' 'C' 0.500000 12.0110
293 'A' '37' 'TRP' 'O' 'O' -0.500000 15.9990
294 'A' '38' 'TYR' 'N' 'NH1' -0.570000 14.0070
295 'A' '38' 'TYR' 'HN' 'H' 0.370000 1.00800
296 'A' '38' 'TYR' 'CA' 'CH1E' 0.200000 12.0110
297 'A' '38' 'TYR' 'CB' 'CH2E' 0.00000 12.0110
298 'A' '38' 'TYR' 'CG' 'CY' 0.00000 12.0110
299 'A' '38' 'TYR' 'CD1' 'CR1E' 0.00000 12.0110
300 'A' '38' 'TYR' 'CD2' 'CR1E' 0.00000 12.0110
301 'A' '38' 'TYR' 'CE1' 'CR1E' 0.00000 12.0110
302 'A' '38' 'TYR' 'CE2' 'CR1E' 0.00000 12.0110
303 'A' '38' 'TYR' 'CZ' 'CY2' 0.265000 12.0110
304 'A' '38' 'TYR' 'OH' 'OH1' -0.700000 15.9990
305 'A' '38' 'TYR' 'HH' 'H' 0.435000 1.00800
306 'A' '38' 'TYR' 'C' 'C' 0.500000 12.0110
307 'A' '38' 'TYR' 'O' 'O' -0.500000 15.9990
308 'A' '39' 'GLU' 'N' 'NH1' -0.570000 14.0070
309 'A' '39' 'GLU' 'HN' 'H' 0.370000 1.00800
310 'A' '39' 'GLU' 'CA' 'CH1E' 0.200000 12.0110
311 'A' '39' 'GLU' 'CB' 'CH2E' 0.00000 12.0110
312 'A' '39' 'GLU' 'CG' 'CH2E' -0.100000 12.0110
313 'A' '39' 'GLU' 'CD' 'C' 0.700000 12.0110
314 'A' '39' 'GLU' 'OE1' 'OC' -0.800000 15.9990
315 'A' '39' 'GLU' 'OE2' 'OC' -0.800000 15.9990
316 'A' '39' 'GLU' 'C' 'C' 0.500000 12.0110
317 'A' '39' 'GLU' 'O' 'O' -0.500000 15.9990
318 'A' '40' 'ILE' 'N' 'NH1' -0.570000 14.0070
319 'A' '40' 'ILE' 'HN' 'H' 0.370000 1.00800
320 'A' '40' 'ILE' 'CA' 'CH1E' 0.200000 12.0110
321 'A' '40' 'ILE' 'CB' 'CH1E' 0.00000 12.0110
322 'A' '40' 'ILE' 'CG1' 'CH2E' 0.00000 12.0110
323 'A' '40' 'ILE' 'CG2' 'CH3E' 0.00000 12.0110
324 'A' '40' 'ILE' 'CD1' 'CH3E' 0.00000 12.0110
325 'A' '40' 'ILE' 'C' 'C' 0.500000 12.0110
326 'A' '40' 'ILE' 'O' 'O' -0.500000 15.9990
327 'A' '41' 'GLU' 'N' 'NH1' -0.570000 14.0070
328 'A' '41' 'GLU' 'HN' 'H' 0.370000 1.00800
329 'A' '41' 'GLU' 'CA' 'CH1E' 0.200000 12.0110
330 'A' '41' 'GLU' 'CB' 'CH2E' 0.00000 12.0110
331 'A' '41' 'GLU' 'CG' 'CH2E' -0.100000 12.0110
332 'A' '41' 'GLU' 'CD' 'C' 0.700000 12.0110
333 'A' '41' 'GLU' 'OE1' 'OC' -0.800000 15.9990
334 'A' '41' 'GLU' 'OE2' 'OC' -0.800000 15.9990
335 'A' '41' 'GLU' 'C' 'C' 0.500000 12.0110
336 'A' '41' 'GLU' 'O' 'O' -0.500000 15.9990
337 'A' '42' 'ARG' 'N' 'NH1' -0.570000 14.0070
338 'A' '42' 'ARG' 'HN' 'H' 0.370000 1.00800
339 'A' '42' 'ARG' 'CA' 'CH1E' 0.200000 12.0110
340 'A' '42' 'ARG' 'CB' 'CH2E' 0.00000 12.0110
341 'A' '42' 'ARG' 'CG' 'CH2E' 0.700000E-01 12.0110
342 'A' '42' 'ARG' 'CD' 'CH2E' 0.310000 12.0110
343 'A' '42' 'ARG' 'NE' 'NH1' -0.700000 14.0070
344 'A' '42' 'ARG' 'HE' 'H' 0.440000 1.00800
345 'A' '42' 'ARG' 'CZ' 'C' 0.640000 12.0110
346 'A' '42' 'ARG' 'NH1' 'NC2' -0.800000 14.0070
347 'A' '42' 'ARG' 'HH11' 'HC' 0.460000 1.00800
348 'A' '42' 'ARG' 'HH12' 'HC' 0.460000 1.00800
349 'A' '42' 'ARG' 'NH2' 'NC2' -0.800000 14.0070
350 'A' '42' 'ARG' 'HH21' 'HC' 0.460000 1.00800
351 'A' '42' 'ARG' 'HH22' 'HC' 0.460000 1.00800
352 'A' '42' 'ARG' 'C' 'C' 0.500000 12.0110
353 'A' '42' 'ARG' 'O' 'O' -0.500000 15.9990
354 'A' '43' 'TRP' 'N' 'NH1' -0.570000 14.0070
355 'A' '43' 'TRP' 'HN' 'H' 0.370000 1.00800
356 'A' '43' 'TRP' 'CA' 'CH1E' 0.200000 12.0110
357 'A' '43' 'TRP' 'CB' 'CH2E' 0.00000 12.0110
358 'A' '43' 'TRP' 'CG' 'C5W' -0.550000E-01 12.0110
359 'A' '43' 'TRP' 'CD1' 'CR1E' 0.130000 12.0110
360 'A' '43' 'TRP' 'CD2' 'CW' -0.550000E-01 12.0110
361 'A' '43' 'TRP' 'NE1' 'NH1' -0.570000 14.0070
362 'A' '43' 'TRP' 'HE1' 'H' 0.420000 1.00800
363 'A' '43' 'TRP' 'CE2' 'CW' 0.130000 12.0110
364 'A' '43' 'TRP' 'CE3' 'CR1E' 0.00000 12.0110
365 'A' '43' 'TRP' 'CZ2' 'CR1W' 0.00000 12.0110
366 'A' '43' 'TRP' 'CZ3' 'CR1E' 0.00000 12.0110
367 'A' '43' 'TRP' 'CH2' 'CR1W' 0.00000 12.0110
368 'A' '43' 'TRP' 'C' 'C' 0.500000 12.0110
369 'A' '43' 'TRP' 'O' 'O' -0.500000 15.9990
370 'A' '44' 'CYS' 'N' 'NH1' -0.570000 14.0070
371 'A' '44' 'CYS' 'HN' 'H' 0.370000 1.00800
372 'A' '44' 'CYS' 'CA' 'CH1E' 0.200000 12.0110
373 'A' '44' 'CYS' 'CB' 'CH2E' 0.180000 12.0110
374 'A' '44' 'CYS' 'SG' 'SH1E' -0.450000 32.0600
375 'A' '44' 'CYS' 'HG' 'H' 0.270000 1.00800
376 'A' '44' 'CYS' 'C' 'C' 0.500000 12.0110
377 'A' '44' 'CYS' 'O' 'O' -0.500000 15.9990
378 'A' '45' 'ARG' 'N' 'NH1' -0.570000 14.0070
379 'A' '45' 'ARG' 'HN' 'H' 0.370000 1.00800
380 'A' '45' 'ARG' 'CA' 'CH1E' 0.200000 12.0110
381 'A' '45' 'ARG' 'CB' 'CH2E' 0.00000 12.0110
382 'A' '45' 'ARG' 'CG' 'CH2E' 0.700000E-01 12.0110
383 'A' '45' 'ARG' 'CD' 'CH2E' 0.310000 12.0110
384 'A' '45' 'ARG' 'NE' 'NH1' -0.700000 14.0070
385 'A' '45' 'ARG' 'HE' 'H' 0.440000 1.00800
386 'A' '45' 'ARG' 'CZ' 'C' 0.640000 12.0110
387 'A' '45' 'ARG' 'NH1' 'NC2' -0.800000 14.0070
388 'A' '45' 'ARG' 'HH11' 'HC' 0.460000 1.00800
389 'A' '45' 'ARG' 'HH12' 'HC' 0.460000 1.00800
390 'A' '45' 'ARG' 'NH2' 'NC2' -0.800000 14.0070
391 'A' '45' 'ARG' 'HH21' 'HC' 0.460000 1.00800
392 'A' '45' 'ARG' 'HH22' 'HC' 0.460000 1.00800
393 'A' '45' 'ARG' 'C' 'C' 0.500000 12.0110
394 'A' '45' 'ARG' 'O' 'O' -0.500000 15.9990
395 'A' '46' 'ARG' 'N' 'NH1' -0.570000 14.0070
396 'A' '46' 'ARG' 'HN' 'H' 0.370000 1.00800
397 'A' '46' 'ARG' 'CA' 'CH1E' 0.200000 12.0110
398 'A' '46' 'ARG' 'CB' 'CH2E' 0.00000 12.0110
399 'A' '46' 'ARG' 'CG' 'CH2E' 0.700000E-01 12.0110
400 'A' '46' 'ARG' 'CD' 'CH2E' 0.310000 12.0110
401 'A' '46' 'ARG' 'NE' 'NH1' -0.700000 14.0070
402 'A' '46' 'ARG' 'HE' 'H' 0.440000 1.00800
403 'A' '46' 'ARG' 'CZ' 'C' 0.640000 12.0110
404 'A' '46' 'ARG' 'NH1' 'NC2' -0.800000 14.0070
405 'A' '46' 'ARG' 'HH11' 'HC' 0.460000 1.00800
406 'A' '46' 'ARG' 'HH12' 'HC' 0.460000 1.00800
407 'A' '46' 'ARG' 'NH2' 'NC2' -0.800000 14.0070
408 'A' '46' 'ARG' 'HH21' 'HC' 0.460000 1.00800
409 'A' '46' 'ARG' 'HH22' 'HC' 0.460000 1.00800
410 'A' '46' 'ARG' 'C' 'C' 0.500000 12.0110
411 'A' '46' 'ARG' 'O' 'O' -0.500000 15.9990
412 'A' '47' 'LYS' 'N' 'NH1' -0.570000 14.0070
413 'A' '47' 'LYS' 'HN' 'H' 0.370000 1.00800
414 'A' '47' 'LYS' 'CA' 'CH1E' 0.200000 12.0110
415 'A' '47' 'LYS' 'CB' 'CH2E' 0.00000 12.0110
416 'A' '47' 'LYS' 'CG' 'CH2E' 0.00000 12.0110
417 'A' '47' 'LYS' 'CD' 'CH2E' 0.00000 12.0110
418 'A' '47' 'LYS' 'CE' 'CH2E' 0.310000 12.0110
419 'A' '47' 'LYS' 'NZ' 'NH3' -0.300000 14.0070
420 'A' '47' 'LYS' 'HZ1' 'HC' 0.330000 1.00800
421 'A' '47' 'LYS' 'HZ2' 'HC' 0.330000 1.00800
422 'A' '47' 'LYS' 'HZ3' 'HC' 0.330000 1.00800
423 'A' '47' 'LYS' 'C' 'C' 0.500000 12.0110
424 'A' '47' 'LYS' 'O' 'O' -0.500000 15.9990
425 'A' '48' 'VAL' 'N' 'NH1' -0.570000 14.0070
426 'A' '48' 'VAL' 'HN' 'H' 0.370000 1.00800
427 'A' '48' 'VAL' 'CA' 'CH1E' 0.200000 12.0110
428 'A' '48' 'VAL' 'CB' 'CH1E' 0.00000 12.0110
429 'A' '48' 'VAL' 'CG1' 'CH3E' 0.00000 12.0110
430 'A' '48' 'VAL' 'CG2' 'CH3E' 0.00000 12.0110
431 'A' '48' 'VAL' 'C' 'C' 0.500000 12.0110
432 'A' '48' 'VAL' 'O' 'O' -0.500000 15.9990
433 'A' '49' 'PHE' 'N' 'NH1' -0.570000 14.0070
434 'A' '49' 'PHE' 'HN' 'H' 0.370000 1.00800
435 'A' '49' 'PHE' 'CA' 'CH1E' 0.200000 12.0110
436 'A' '49' 'PHE' 'CB' 'CH2E' 0.00000 12.0110
437 'A' '49' 'PHE' 'CG' 'CF' 0.00000 12.0110
438 'A' '49' 'PHE' 'CD1' 'CR1E' 0.00000 12.0110
439 'A' '49' 'PHE' 'CD2' 'CR1E' 0.00000 12.0110
440 'A' '49' 'PHE' 'CE1' 'CR1E' 0.00000 12.0110
441 'A' '49' 'PHE' 'CE2' 'CR1E' 0.00000 12.0110
442 'A' '49' 'PHE' 'CZ' 'CR1E' 0.00000 12.0110
443 'A' '49' 'PHE' 'C' 'C' 0.500000 12.0110
444 'A' '49' 'PHE' 'O' 'O' -0.500000 15.9990
445 'A' '50' 'ILE' 'N' 'NH1' -0.570000 14.0070
446 'A' '50' 'ILE' 'HN' 'H' 0.370000 1.00800
447 'A' '50' 'ILE' 'CA' 'CH1E' 0.200000 12.0110
448 'A' '50' 'ILE' 'CB' 'CH1E' 0.00000 12.0110
449 'A' '50' 'ILE' 'CG1' 'CH2E' 0.00000 12.0110
450 'A' '50' 'ILE' 'CG2' 'CH3E' 0.00000 12.0110
451 'A' '50' 'ILE' 'CD1' 'CH3E' 0.00000 12.0110
452 'A' '50' 'ILE' 'C' 'C' 0.500000 12.0110
453 'A' '50' 'ILE' 'O' 'O' -0.500000 15.9990
454 'A' '51' 'GLY' 'N' 'NH1' -0.570000 14.0070
455 'A' '51' 'GLY' 'HN' 'H' 0.370000 1.00800
456 'A' '51' 'GLY' 'CA' 'CH2G' 0.200000 12.0110
457 'A' '51' 'GLY' 'C' 'C' 0.500000 12.0110
458 'A' '51' 'GLY' 'O' 'O' -0.500000 15.9990
459 'A' '52' 'ASN' 'N' 'NH1' -0.570000 14.0070
460 'A' '52' 'ASN' 'HN' 'H' 0.370000 1.00800
461 'A' '52' 'ASN' 'CA' 'CH1E' 0.200000 12.0110
462 'A' '52' 'ASN' 'CB' 'CH2E' 0.00000 12.0110
463 'A' '52' 'ASN' 'CG' 'C' 0.500000 12.0110
464 'A' '52' 'ASN' 'OD1' 'O' -0.500000 15.9990
465 'A' '52' 'ASN' 'ND2' 'NH2' -0.850000 14.0070
466 'A' '52' 'ASN' 'HD21' 'H' 0.425000 1.00800
467 'A' '52' 'ASN' 'HD22' 'H' 0.425000 1.00800
468 'A' '52' 'ASN' 'C' 'C' 0.500000 12.0110
469 'A' '52' 'ASN' 'O' 'O' -0.500000 15.9990
470 'A' '53' 'CYS' 'N' 'NH1' -0.570000 14.0070
471 'A' '53' 'CYS' 'HN' 'H' 0.370000 1.00800
472 'A' '53' 'CYS' 'CA' 'CH1E' 0.200000 12.0110
473 'A' '53' 'CYS' 'CB' 'CH2E' 0.180000 12.0110
474 'A' '53' 'CYS' 'SG' 'SH1E' -0.450000 32.0600
475 'A' '53' 'CYS' 'HG' 'H' 0.270000 1.00800
476 'A' '53' 'CYS' 'C' 'C' 0.500000 12.0110
477 'A' '53' 'CYS' 'O' 'O' -0.500000 15.9990
478 'A' '54' 'TYR' 'N' 'NH1' -0.570000 14.0070
479 'A' '54' 'TYR' 'HN' 'H' 0.370000 1.00800
480 'A' '54' 'TYR' 'CA' 'CH1E' 0.200000 12.0110
481 'A' '54' 'TYR' 'CB' 'CH2E' 0.00000 12.0110
482 'A' '54' 'TYR' 'CG' 'CY' 0.00000 12.0110
483 'A' '54' 'TYR' 'CD1' 'CR1E' 0.00000 12.0110
484 'A' '54' 'TYR' 'CD2' 'CR1E' 0.00000 12.0110
485 'A' '54' 'TYR' 'CE1' 'CR1E' 0.00000 12.0110
486 'A' '54' 'TYR' 'CE2' 'CR1E' 0.00000 12.0110
487 'A' '54' 'TYR' 'CZ' 'CY2' 0.265000 12.0110
488 'A' '54' 'TYR' 'OH' 'OH1' -0.700000 15.9990
489 'A' '54' 'TYR' 'HH' 'H' 0.435000 1.00800
490 'A' '54' 'TYR' 'C' 'C' 0.500000 12.0110
491 'A' '54' 'TYR' 'O' 'O' -0.500000 15.9990
492 'A' '55' 'ALA' 'N' 'NH1' -0.570000 14.0070
493 'A' '55' 'ALA' 'HN' 'H' 0.370000 1.00800
494 'A' '55' 'ALA' 'CA' 'CH1E' 0.200000 12.0110
495 'A' '55' 'ALA' 'CB' 'CH3E' 0.00000 12.0110
496 'A' '55' 'ALA' 'C' 'C' 0.500000 12.0110
497 'A' '55' 'ALA' 'O' 'O' -0.500000 15.9990
498 'A' '56' 'VAL' 'N' 'NH1' -0.570000 14.0070
499 'A' '56' 'VAL' 'HN' 'H' 0.370000 1.00800
500 'A' '56' 'VAL' 'CA' 'CH1E' 0.200000 12.0110
501 'A' '56' 'VAL' 'CB' 'CH1E' 0.00000 12.0110
502 'A' '56' 'VAL' 'CG1' 'CH3E' 0.00000 12.0110
503 'A' '56' 'VAL' 'CG2' 'CH3E' 0.00000 12.0110
504 'A' '56' 'VAL' 'C' 'C' 0.500000 12.0110
505 'A' '56' 'VAL' 'O' 'O' -0.500000 15.9990
506 'A' '57' 'SER' 'N' 'NH1' -0.570000 14.0070
507 'A' '57' 'SER' 'HN' 'H' 0.370000 1.00800
508 'A' '57' 'SER' 'CA' 'CH1E' 0.200000 12.0110
509 'A' '57' 'SER' 'CB' 'CH2E' 0.265000 12.0110
510 'A' '57' 'SER' 'OG' 'OH1' -0.700000 15.9990
511 'A' '57' 'SER' 'HG' 'H' 0.435000 1.00800
512 'A' '57' 'SER' 'C' 'C' 0.500000 12.0110
513 'A' '57' 'SER' 'O' 'O' -0.500000 15.9990
514 'A' '58' 'PRO' 'N' 'N' -0.570000 14.0070
515 'A' '58' 'PRO' 'CA' 'CH1E' 0.285000 12.0110
516 'A' '58' 'PRO' 'CB' 'CH2E' 0.00000 12.0110
517 'A' '58' 'PRO' 'CG' 'CH2P' 0.00000 12.0110
518 'A' '58' 'PRO' 'CD' 'CH2P' 0.285000 12.0110
519 'A' '58' 'PRO' 'C' 'C' 0.500000 12.0110
520 'A' '58' 'PRO' 'O' 'O' -0.500000 15.9990
521 'A' '59' 'ALA' 'N' 'NH1' -0.570000 14.0070
522 'A' '59' 'ALA' 'HN' 'H' 0.370000 1.00800
523 'A' '59' 'ALA' 'CA' 'CH1E' 0.200000 12.0110
524 'A' '59' 'ALA' 'CB' 'CH3E' 0.00000 12.0110
525 'A' '59' 'ALA' 'C' 'C' 0.500000 12.0110
526 'A' '59' 'ALA' 'O' 'O' -0.500000 15.9990
527 'A' '60' 'THR' 'N' 'NH1' -0.570000 14.0070
528 'A' '60' 'THR' 'HN' 'H' 0.370000 1.00800
529 'A' '60' 'THR' 'CA' 'CH1E' 0.200000 12.0110
530 'A' '60' 'THR' 'CB' 'CH1E' 0.265000 12.0110
531 'A' '60' 'THR' 'OG1' 'OH1' -0.700000 15.9990
532 'A' '60' 'THR' 'HG1' 'H' 0.435000 1.00800
533 'A' '60' 'THR' 'CG2' 'CH3E' 0.00000 12.0110
534 'A' '60' 'THR' 'C' 'C' 0.500000 12.0110
535 'A' '60' 'THR' 'O' 'O' -0.500000 15.9990
536 'A' '61' 'VAL' 'N' 'NH1' -0.570000 14.0070
537 'A' '61' 'VAL' 'HN' 'H' 0.370000 1.00800
538 'A' '61' 'VAL' 'CA' 'CH1E' 0.200000 12.0110
539 'A' '61' 'VAL' 'CB' 'CH1E' 0.00000 12.0110
540 'A' '61' 'VAL' 'CG1' 'CH3E' 0.00000 12.0110
541 'A' '61' 'VAL' 'CG2' 'CH3E' 0.00000 12.0110
542 'A' '61' 'VAL' 'C' 'C' 0.500000 12.0110
543 'A' '61' 'VAL' 'O' 'O' -0.500000 15.9990
544 'A' '62' 'ILE' 'N' 'NH1' -0.570000 14.0070
545 'A' '62' 'ILE' 'HN' 'H' 0.370000 1.00800
546 'A' '62' 'ILE' 'CA' 'CH1E' 0.200000 12.0110
547 'A' '62' 'ILE' 'CB' 'CH1E' 0.00000 12.0110
548 'A' '62' 'ILE' 'CG1' 'CH2E' 0.00000 12.0110
549 'A' '62' 'ILE' 'CG2' 'CH3E' 0.00000 12.0110
550 'A' '62' 'ILE' 'CD1' 'CH3E' 0.00000 12.0110
551 'A' '62' 'ILE' 'C' 'C' 0.500000 12.0110
552 'A' '62' 'ILE' 'O' 'O' -0.500000 15.9990
553 'A' '63' 'ARG' 'N' 'NH1' -0.570000 14.0070
554 'A' '63' 'ARG' 'HN' 'H' 0.370000 1.00800
555 'A' '63' 'ARG' 'CA' 'CH1E' 0.200000 12.0110
556 'A' '63' 'ARG' 'CB' 'CH2E' 0.00000 12.0110
557 'A' '63' 'ARG' 'CG' 'CH2E' 0.700000E-01 12.0110
558 'A' '63' 'ARG' 'CD' 'CH2E' 0.310000 12.0110
559 'A' '63' 'ARG' 'NE' 'NH1' -0.700000 14.0070
560 'A' '63' 'ARG' 'HE' 'H' 0.440000 1.00800
561 'A' '63' 'ARG' 'CZ' 'C' 0.640000 12.0110
562 'A' '63' 'ARG' 'NH1' 'NC2' -0.800000 14.0070
563 'A' '63' 'ARG' 'HH11' 'HC' 0.460000 1.00800
564 'A' '63' 'ARG' 'HH12' 'HC' 0.460000 1.00800
565 'A' '63' 'ARG' 'NH2' 'NC2' -0.800000 14.0070
566 'A' '63' 'ARG' 'HH21' 'HC' 0.460000 1.00800
567 'A' '63' 'ARG' 'HH22' 'HC' 0.460000 1.00800
568 'A' '63' 'ARG' 'C' 'C' 0.500000 12.0110
569 'A' '63' 'ARG' 'O' 'O' -0.500000 15.9990
570 'A' '64' 'ARG' 'N' 'NH1' -0.570000 14.0070
571 'A' '64' 'ARG' 'HN' 'H' 0.370000 1.00800
572 'A' '64' 'ARG' 'CA' 'CH1E' 0.200000 12.0110
573 'A' '64' 'ARG' 'CB' 'CH2E' 0.00000 12.0110
574 'A' '64' 'ARG' 'CG' 'CH2E' 0.700000E-01 12.0110
575 'A' '64' 'ARG' 'CD' 'CH2E' 0.310000 12.0110
576 'A' '64' 'ARG' 'NE' 'NH1' -0.700000 14.0070
577 'A' '64' 'ARG' 'HE' 'H' 0.440000 1.00800
578 'A' '64' 'ARG' 'CZ' 'C' 0.640000 12.0110
579 'A' '64' 'ARG' 'NH1' 'NC2' -0.800000 14.0070
580 'A' '64' 'ARG' 'HH11' 'HC' 0.460000 1.00800
581 'A' '64' 'ARG' 'HH12' 'HC' 0.460000 1.00800
582 'A' '64' 'ARG' 'NH2' 'NC2' -0.800000 14.0070
583 'A' '64' 'ARG' 'HH21' 'HC' 0.460000 1.00800
584 'A' '64' 'ARG' 'HH22' 'HC' 0.460000 1.00800
585 'A' '64' 'ARG' 'C' 'C' 0.500000 12.0110
586 'A' '64' 'ARG' 'O' 'O' -0.500000 15.9990
587 'A' '65' 'PHE' 'N' 'NH1' -0.570000 14.0070
588 'A' '65' 'PHE' 'HN' 'H' 0.370000 1.00800
589 'A' '65' 'PHE' 'CA' 'CH1E' 0.200000 12.0110
590 'A' '65' 'PHE' 'CB' 'CH2E' 0.00000 12.0110
591 'A' '65' 'PHE' 'CG' 'CF' 0.00000 12.0110
592 'A' '65' 'PHE' 'CD1' 'CR1E' 0.00000 12.0110
593 'A' '65' 'PHE' 'CD2' 'CR1E' 0.00000 12.0110
594 'A' '65' 'PHE' 'CE1' 'CR1E' 0.00000 12.0110
595 'A' '65' 'PHE' 'CE2' 'CR1E' 0.00000 12.0110
596 'A' '65' 'PHE' 'CZ' 'CR1E' 0.00000 12.0110
597 'A' '65' 'PHE' 'C' 'C' 0.500000 12.0110
598 'A' '65' 'PHE' 'O' 'O' -0.500000 15.9990
599 'A' '66' 'PRO' 'N' 'N' -0.570000 14.0070
600 'A' '66' 'PRO' 'CA' 'CH1E' 0.285000 12.0110
601 'A' '66' 'PRO' 'CB' 'CH2E' 0.00000 12.0110
602 'A' '66' 'PRO' 'CG' 'CH2P' 0.00000 12.0110
603 'A' '66' 'PRO' 'CD' 'CH2P' 0.285000 12.0110
604 'A' '66' 'PRO' 'C' 'C' 0.500000 12.0110
605 'A' '66' 'PRO' 'O' 'O' -0.500000 15.9990
606 'A' '67' 'LYS' 'N' 'NH1' -0.570000 14.0070
607 'A' '67' 'LYS' 'HN' 'H' 0.370000 1.00800
608 'A' '67' 'LYS' 'CA' 'CH1E' 0.200000 12.0110
609 'A' '67' 'LYS' 'CB' 'CH2E' 0.00000 12.0110
610 'A' '67' 'LYS' 'CG' 'CH2E' 0.00000 12.0110
611 'A' '67' 'LYS' 'CD' 'CH2E' 0.00000 12.0110
612 'A' '67' 'LYS' 'CE' 'CH2E' 0.310000 12.0110
613 'A' '67' 'LYS' 'NZ' 'NH3' -0.300000 14.0070
614 'A' '67' 'LYS' 'HZ1' 'HC' 0.330000 1.00800
615 'A' '67' 'LYS' 'HZ2' 'HC' 0.330000 1.00800
616 'A' '67' 'LYS' 'HZ3' 'HC' 0.330000 1.00800
617 'A' '67' 'LYS' 'C' 'C' 0.500000 12.0110
618 'A' '67' 'LYS' 'O' 'O' -0.500000 15.9990
619 'A' '68' 'VAL' 'N' 'NH1' -0.570000 14.0070
620 'A' '68' 'VAL' 'HN' 'H' 0.370000 1.00800
621 'A' '68' 'VAL' 'CA' 'CH1E' 0.200000 12.0110
622 'A' '68' 'VAL' 'CB' 'CH1E' 0.00000 12.0110
623 'A' '68' 'VAL' 'CG1' 'CH3E' 0.00000 12.0110
624 'A' '68' 'VAL' 'CG2' 'CH3E' 0.00000 12.0110
625 'A' '68' 'VAL' 'C' 'C' 0.500000 12.0110
626 'A' '68' 'VAL' 'O' 'O' -0.500000 15.9990
627 'A' '69' 'ARG' 'N' 'NH1' -0.570000 14.0070
628 'A' '69' 'ARG' 'HN' 'H' 0.370000 1.00800
629 'A' '69' 'ARG' 'CA' 'CH1E' 0.200000 12.0110
630 'A' '69' 'ARG' 'CB' 'CH2E' 0.00000 12.0110
631 'A' '69' 'ARG' 'CG' 'CH2E' 0.700000E-01 12.0110
632 'A' '69' 'ARG' 'CD' 'CH2E' 0.310000 12.0110
633 'A' '69' 'ARG' 'NE' 'NH1' -0.700000 14.0070
634 'A' '69' 'ARG' 'HE' 'H' 0.440000 1.00800
635 'A' '69' 'ARG' 'CZ' 'C' 0.640000 12.0110
636 'A' '69' 'ARG' 'NH1' 'NC2' -0.800000 14.0070
637 'A' '69' 'ARG' 'HH11' 'HC' 0.460000 1.00800
638 'A' '69' 'ARG' 'HH12' 'HC' 0.460000 1.00800
639 'A' '69' 'ARG' 'NH2' 'NC2' -0.800000 14.0070
640 'A' '69' 'ARG' 'HH21' 'HC' 0.460000 1.00800
641 'A' '69' 'ARG' 'HH22' 'HC' 0.460000 1.00800
642 'A' '69' 'ARG' 'C' 'C' 0.500000 12.0110
643 'A' '69' 'ARG' 'O' 'O' -0.500000 15.9990
644 'A' '70' 'SER' 'N' 'NH1' -0.570000 14.0070
645 'A' '70' 'SER' 'HN' 'H' 0.370000 1.00800
646 'A' '70' 'SER' 'CA' 'CH1E' 0.200000 12.0110
647 'A' '70' 'SER' 'CB' 'CH2E' 0.265000 12.0110
648 'A' '70' 'SER' 'OG' 'OH1' -0.700000 15.9990
649 'A' '70' 'SER' 'HG' 'H' 0.435000 1.00800
650 'A' '70' 'SER' 'C' 'C' 0.500000 12.0110
651 'A' '70' 'SER' 'O' 'O' -0.500000 15.9990
652 'A' '71' 'VAL' 'N' 'NH1' -0.570000 14.0070
653 'A' '71' 'VAL' 'HN' 'H' 0.370000 1.00800
654 'A' '71' 'VAL' 'CA' 'CH1E' 0.200000 12.0110
655 'A' '71' 'VAL' 'CB' 'CH1E' 0.00000 12.0110
656 'A' '71' 'VAL' 'CG1' 'CH3E' 0.00000 12.0110
657 'A' '71' 'VAL' 'CG2' 'CH3E' 0.00000 12.0110
658 'A' '71' 'VAL' 'C' 'C' 0.500000 12.0110
659 'A' '71' 'VAL' 'O' 'O' -0.500000 15.9990
660 'A' '72' 'GLU' 'N' 'NH1' -0.570000 14.0070
661 'A' '72' 'GLU' 'HN' 'H' 0.370000 1.00800
662 'A' '72' 'GLU' 'CA' 'CH1E' 0.200000 12.0110
663 'A' '72' 'GLU' 'CB' 'CH2E' 0.00000 12.0110
664 'A' '72' 'GLU' 'CG' 'CH2E' -0.100000 12.0110
665 'A' '72' 'GLU' 'CD' 'C' 0.700000 12.0110
666 'A' '72' 'GLU' 'OE1' 'OC' -0.800000 15.9990
667 'A' '72' 'GLU' 'OE2' 'OC' -0.800000 15.9990
668 'A' '72' 'GLU' 'C' 'C' 0.500000 12.0110
669 'A' '72' 'GLU' 'O' 'O' -0.500000 15.9990
670 'A' '73' 'LEU' 'N' 'NH1' -0.570000 14.0070
671 'A' '73' 'LEU' 'HN' 'H' 0.370000 1.00800
672 'A' '73' 'LEU' 'CA' 'CH1E' 0.200000 12.0110
673 'A' '73' 'LEU' 'CB' 'CH2E' 0.00000 12.0110
674 'A' '73' 'LEU' 'CG' 'CH1E' 0.00000 12.0110
675 'A' '73' 'LEU' 'CD1' 'CH3E' 0.00000 12.0110
676 'A' '73' 'LEU' 'CD2' 'CH3E' 0.00000 12.0110
677 'A' '73' 'LEU' 'C' 'C' 0.500000 12.0110
678 'A' '73' 'LEU' 'O' 'O' -0.500000 15.9990
679 'A' '74' 'LYS' 'N' 'NH1' -0.570000 14.0070
680 'A' '74' 'LYS' 'HN' 'H' 0.370000 1.00800
681 'A' '74' 'LYS' 'CA' 'CH1E' 0.200000 12.0110
682 'A' '74' 'LYS' 'CB' 'CH2E' 0.00000 12.0110
683 'A' '74' 'LYS' 'CG' 'CH2E' 0.00000 12.0110
684 'A' '74' 'LYS' 'CD' 'CH2E' 0.00000 12.0110
685 'A' '74' 'LYS' 'CE' 'CH2E' 0.310000 12.0110
686 'A' '74' 'LYS' 'NZ' 'NH3' -0.300000 14.0070
687 'A' '74' 'LYS' 'HZ1' 'HC' 0.330000 1.00800
688 'A' '74' 'LYS' 'HZ2' 'HC' 0.330000 1.00800
689 'A' '74' 'LYS' 'HZ3' 'HC' 0.330000 1.00800
690 'A' '74' 'LYS' 'C' 'C' 0.500000 12.0110
691 'A' '74' 'LYS' 'O' 'O' -0.500000 15.9990
692 'A' '75' 'GLY' 'N' 'NH1' -0.570000 14.0070
693 'A' '75' 'GLY' 'HN' 'H' 0.370000 1.00800
694 'A' '75' 'GLY' 'CA' 'CH2G' 0.200000 12.0110
695 'A' '75' 'GLY' 'C' 'C' 0.500000 12.0110
696 'A' '75' 'GLY' 'O' 'O' -0.500000 15.9990
697 'A' '76' 'LYS' 'N' 'NH1' -0.570000 14.0070
698 'A' '76' 'LYS' 'HN' 'H' 0.370000 1.00800
699 'A' '76' 'LYS' 'CA' 'CH1E' 0.200000 12.0110
700 'A' '76' 'LYS' 'CB' 'CH2E' 0.00000 12.0110
701 'A' '76' 'LYS' 'CG' 'CH2E' 0.00000 12.0110
702 'A' '76' 'LYS' 'CD' 'CH2E' 0.00000 12.0110
703 'A' '76' 'LYS' 'CE' 'CH2E' 0.310000 12.0110
704 'A' '76' 'LYS' 'NZ' 'NH3' -0.300000 14.0070
705 'A' '76' 'LYS' 'HZ1' 'HC' 0.330000 1.00800
706 'A' '76' 'LYS' 'HZ2' 'HC' 0.330000 1.00800
707 'A' '76' 'LYS' 'HZ3' 'HC' 0.330000 1.00800
708 'A' '76' 'LYS' 'C' 'C' 0.500000 12.0110
709 'A' '76' 'LYS' 'O' 'O' -0.500000 15.9990
710 'A' '77' 'PRO' 'N' 'N' -0.570000 14.0070
711 'A' '77' 'PRO' 'CA' 'CH1E' 0.285000 12.0110
712 'A' '77' 'PRO' 'CB' 'CH2E' 0.00000 12.0110
713 'A' '77' 'PRO' 'CG' 'CH2P' 0.00000 12.0110
714 'A' '77' 'PRO' 'CD' 'CH2P' 0.285000 12.0110
715 'A' '77' 'PRO' 'C' 'C' 0.500000 12.0110
716 'A' '77' 'PRO' 'O' 'O' -0.500000 15.9990
717 'A' '78' 'HIS' 'N' 'NH1' -0.570000 14.0070
718 'A' '78' 'HIS' 'HN' 'H' 0.370000 1.00800
719 'A' '78' 'HIS' 'CA' 'CH1E' 0.200000 12.0110
720 'A' '78' 'HIS' 'CB' 'CH2E' 0.00000 12.0110
721 'A' '78' 'HIS' 'CG' 'C5' 0.130000 12.0110
722 'A' '78' 'HIS' 'ND1' 'NH1' -0.570000 14.0070
723 'A' '78' 'HIS' 'HD1' 'H' 0.420000 1.00800
724 'A' '78' 'HIS' 'CD2' 'CR1E' 0.100000 12.0110
725 'A' '78' 'HIS' 'CE1' 'CRH' 0.410000 12.0110
726 'A' '78' 'HIS' 'NE2' 'NR' -0.490000 14.0070
727 'A' '78' 'HIS' 'C' 'C' 0.500000 12.0110
728 'A' '78' 'HIS' 'O' 'O' -0.500000 15.9990
729 'A' '79' 'PHE' 'N' 'NH1' -0.570000 14.0070
730 'A' '79' 'PHE' 'HN' 'H' 0.370000 1.00800
731 'A' '79' 'PHE' 'CA' 'CH1E' 0.200000 12.0110
732 'A' '79' 'PHE' 'CB' 'CH2E' 0.00000 12.0110
733 'A' '79' 'PHE' 'CG' 'CF' 0.00000 12.0110
734 'A' '79' 'PHE' 'CD1' 'CR1E' 0.00000 12.0110
735 'A' '79' 'PHE' 'CD2' 'CR1E' 0.00000 12.0110
736 'A' '79' 'PHE' 'CE1' 'CR1E' 0.00000 12.0110
737 'A' '79' 'PHE' 'CE2' 'CR1E' 0.00000 12.0110
738 'A' '79' 'PHE' 'CZ' 'CR1E' 0.00000 12.0110
739 'A' '79' 'PHE' 'C' 'C' 0.500000 12.0110
740 'A' '79' 'PHE' 'O' 'O' -0.500000 15.9990
741 'A' '80' 'ALA' 'N' 'NH1' -0.570000 14.0070
742 'A' '80' 'ALA' 'HN' 'H' 0.370000 1.00800
743 'A' '80' 'ALA' 'CA' 'CH1E' 0.200000 12.0110
744 'A' '80' 'ALA' 'CB' 'CH3E' 0.00000 12.0110
745 'A' '80' 'ALA' 'C' 'C' 0.500000 12.0110
746 'A' '80' 'ALA' 'O' 'O' -0.500000 15.9990
747 'A' '81' 'ASP' 'N' 'NH1' -0.570000 14.0070
748 'A' '81' 'ASP' 'HN' 'H' 0.370000 1.00800
749 'A' '81' 'ASP' 'CA' 'CH1E' 0.200000 12.0110
750 'A' '81' 'ASP' 'CB' 'CH2E' -0.100000 12.0110
751 'A' '81' 'ASP' 'CG' 'C' 0.700000 12.0110
752 'A' '81' 'ASP' 'OD1' 'OC' -0.800000 15.9990
753 'A' '81' 'ASP' 'OD2' 'OC' -0.800000 15.9990
754 'A' '81' 'ASP' 'C' 'C' 0.500000 12.0110
755 'A' '81' 'ASP' 'O' 'O' -0.500000 15.9990
756 'A' '82' 'PHE' 'N' 'NH1' -0.570000 14.0070
757 'A' '82' 'PHE' 'HN' 'H' 0.370000 1.00800
758 'A' '82' 'PHE' 'CA' 'CH1E' 0.200000 12.0110
759 'A' '82' 'PHE' 'CB' 'CH2E' 0.00000 12.0110
760 'A' '82' 'PHE' 'CG' 'CF' 0.00000 12.0110
761 'A' '82' 'PHE' 'CD1' 'CR1E' 0.00000 12.0110
762 'A' '82' 'PHE' 'CD2' 'CR1E' 0.00000 12.0110
763 'A' '82' 'PHE' 'CE1' 'CR1E' 0.00000 12.0110
764 'A' '82' 'PHE' 'CE2' 'CR1E' 0.00000 12.0110
765 'A' '82' 'PHE' 'CZ' 'CR1E' 0.00000 12.0110
766 'A' '82' 'PHE' 'C' 'C' 0.500000 12.0110
767 'A' '82' 'PHE' 'O' 'O' -0.500000 15.9990
768 'A' '83' 'ASN' 'N' 'NH1' -0.570000 14.0070
769 'A' '83' 'ASN' 'HN' 'H' 0.370000 1.00800
770 'A' '83' 'ASN' 'CA' 'CH1E' 0.200000 12.0110
771 'A' '83' 'ASN' 'CB' 'CH2E' 0.00000 12.0110
772 'A' '83' 'ASN' 'CG' 'C' 0.500000 12.0110
773 'A' '83' 'ASN' 'OD1' 'O' -0.500000 15.9990
774 'A' '83' 'ASN' 'ND2' 'NH2' -0.850000 14.0070
775 'A' '83' 'ASN' 'HD21' 'H' 0.425000 1.00800
776 'A' '83' 'ASN' 'HD22' 'H' 0.425000 1.00800
777 'A' '83' 'ASN' 'C' 'C' 0.500000 12.0110
778 'A' '83' 'ASN' 'O' 'O' -0.500000 15.9990
779 'A' '84' 'LEU' 'N' 'NH1' -0.570000 14.0070
780 'A' '84' 'LEU' 'HN' 'H' 0.370000 1.00800
781 'A' '84' 'LEU' 'CA' 'CH1E' 0.200000 12.0110
782 'A' '84' 'LEU' 'CB' 'CH2E' 0.00000 12.0110
783 'A' '84' 'LEU' 'CG' 'CH1E' 0.00000 12.0110
784 'A' '84' 'LEU' 'CD1' 'CH3E' 0.00000 12.0110
785 'A' '84' 'LEU' 'CD2' 'CH3E' 0.00000 12.0110
786 'A' '84' 'LEU' 'C' 'C' 0.500000 12.0110
787 'A' '84' 'LEU' 'O' 'O' -0.500000 15.9990
788 'A' '85' 'VAL' 'N' 'NH1' -0.570000 14.0070
789 'A' '85' 'VAL' 'HN' 'H' 0.370000 1.00800
790 'A' '85' 'VAL' 'CA' 'CH1E' 0.200000 12.0110
791 'A' '85' 'VAL' 'CB' 'CH1E' 0.00000 12.0110
792 'A' '85' 'VAL' 'CG1' 'CH3E' 0.00000 12.0110
793 'A' '85' 'VAL' 'CG2' 'CH3E' 0.00000 12.0110
794 'A' '85' 'VAL' 'C' 'C' 0.500000 12.0110
795 'A' '85' 'VAL' 'O' 'O' -0.500000 15.9990
796 'A' '86' 'PRO' 'N' 'N' -0.570000 14.0070
797 'A' '86' 'PRO' 'CA' 'CH1E' 0.285000 12.0110
798 'A' '86' 'PRO' 'CB' 'CH2E' 0.00000 12.0110
799 'A' '86' 'PRO' 'CG' 'CH2P' 0.00000 12.0110
800 'A' '86' 'PRO' 'CD' 'CH2P' 0.285000 12.0110
801 'A' '86' 'PRO' 'C' 'C' 0.500000 12.0110
802 'A' '86' 'PRO' 'O' 'O' -0.500000 15.9990
803 'A' '87' 'ASP' 'N' 'NH1' -0.570000 14.0070
804 'A' '87' 'ASP' 'HN' 'H' 0.370000 1.00800
805 'A' '87' 'ASP' 'CA' 'CH1E' 0.200000 12.0110
806 'A' '87' 'ASP' 'CB' 'CH2E' -0.100000 12.0110
807 'A' '87' 'ASP' 'CG' 'C' 0.700000 12.0110
808 'A' '87' 'ASP' 'OD1' 'OC' -0.800000 15.9990
809 'A' '87' 'ASP' 'OD2' 'OC' -0.800000 15.9990
810 'A' '87' 'ASP' 'C' 'C' 0.500000 12.0110
811 'A' '87' 'ASP' 'O' 'O' -0.500000 15.9990
812 'A' '88' 'GLY' 'N' 'NH1' -0.570000 14.0070
813 'A' '88' 'GLY' 'HN' 'H' 0.370000 1.00800
814 'A' '88' 'GLY' 'CA' 'CH2G' 0.200000 12.0110
815 'A' '88' 'GLY' 'C' 'C' 0.500000 12.0110
816 'A' '88' 'GLY' 'O' 'O' -0.500000 15.9990
817 'A' '89' 'TRP' 'N' 'NH1' -0.570000 14.0070
818 'A' '89' 'TRP' 'HN' 'H' 0.370000 1.00800
819 'A' '89' 'TRP' 'CA' 'CH1E' 0.200000 12.0110
820 'A' '89' 'TRP' 'CB' 'CH2E' 0.00000 12.0110
821 'A' '89' 'TRP' 'CG' 'C5W' -0.550000E-01 12.0110
822 'A' '89' 'TRP' 'CD1' 'CR1E' 0.130000 12.0110
823 'A' '89' 'TRP' 'CD2' 'CW' -0.550000E-01 12.0110
824 'A' '89' 'TRP' 'NE1' 'NH1' -0.570000 14.0070
825 'A' '89' 'TRP' 'HE1' 'H' 0.420000 1.00800
826 'A' '89' 'TRP' 'CE2' 'CW' 0.130000 12.0110
827 'A' '89' 'TRP' 'CE3' 'CR1E' 0.00000 12.0110
828 'A' '89' 'TRP' 'CZ2' 'CR1W' 0.00000 12.0110
829 'A' '89' 'TRP' 'CZ3' 'CR1E' 0.00000 12.0110
830 'A' '89' 'TRP' 'CH2' 'CR1W' 0.00000 12.0110
831 'A' '89' 'TRP' 'C' 'C' 0.500000 12.0110
832 'A' '89' 'TRP' 'O' 'O' -0.500000 15.9990
833 'A' '90' 'GLY' 'N' 'NH1' -0.570000 14.0070
834 'A' '90' 'GLY' 'HN' 'H' 0.370000 1.00800
835 'A' '90' 'GLY' 'CA' 'CH2G' 0.200000 12.0110
836 'A' '90' 'GLY' 'C' 'C' 0.500000 12.0110
837 'A' '90' 'GLY' 'O' 'O' -0.500000 15.9990
838 'A' '91' 'GLY' 'N' 'NH1' -0.570000 14.0070
839 'A' '91' 'GLY' 'HN' 'H' 0.370000 1.00800
840 'A' '91' 'GLY' 'CA' 'CH2G' 0.200000 12.0110
841 'A' '91' 'GLY' 'C' 'C' 0.500000 12.0110
842 'A' '91' 'GLY' 'O' 'O' -0.500000 15.9990
843 'A' '92' 'TYR' 'N' 'NH1' -0.570000 14.0070
844 'A' '92' 'TYR' 'HN' 'H' 0.370000 1.00800
845 'A' '92' 'TYR' 'CA' 'CH1E' 0.200000 12.0110
846 'A' '92' 'TYR' 'CB' 'CH2E' 0.00000 12.0110
847 'A' '92' 'TYR' 'CG' 'CY' 0.00000 12.0110
848 'A' '92' 'TYR' 'CD1' 'CR1E' 0.00000 12.0110
849 'A' '92' 'TYR' 'CD2' 'CR1E' 0.00000 12.0110
850 'A' '92' 'TYR' 'CE1' 'CR1E' 0.00000 12.0110
851 'A' '92' 'TYR' 'CE2' 'CR1E' 0.00000 12.0110
852 'A' '92' 'TYR' 'CZ' 'CY2' 0.265000 12.0110
853 'A' '92' 'TYR' 'OH' 'OH1' -0.700000 15.9990
854 'A' '92' 'TYR' 'HH' 'H' 0.435000 1.00800
855 'A' '92' 'TYR' 'C' 'C' 0.500000 12.0110
856 'A' '92' 'TYR' 'O' 'O' -0.500000 15.9990
857 'A' '93' 'VAL' 'N' 'NH1' -0.570000 14.0070
858 'A' '93' 'VAL' 'HN' 'H' 0.370000 1.00800
859 'A' '93' 'VAL' 'CA' 'CH1E' 0.200000 12.0110
860 'A' '93' 'VAL' 'CB' 'CH1E' 0.00000 12.0110
861 'A' '93' 'VAL' 'CG1' 'CH3E' 0.00000 12.0110
862 'A' '93' 'VAL' 'CG2' 'CH3E' 0.00000 12.0110
863 'A' '93' 'VAL' 'C' 'C' 0.500000 12.0110
864 'A' '93' 'VAL' 'O' 'O' -0.500000 15.9990
865 'A' '94' 'TYR' 'N' 'NH1' -0.570000 14.0070
866 'A' '94' 'TYR' 'HN' 'H' 0.370000 1.00800
867 'A' '94' 'TYR' 'CA' 'CH1E' 0.200000 12.0110
868 'A' '94' 'TYR' 'CB' 'CH2E' 0.00000 12.0110
869 'A' '94' 'TYR' 'CG' 'CY' 0.00000 12.0110
870 'A' '94' 'TYR' 'CD1' 'CR1E' 0.00000 12.0110
871 'A' '94' 'TYR' 'CD2' 'CR1E' 0.00000 12.0110
872 'A' '94' 'TYR' 'CE1' 'CR1E' 0.00000 12.0110
873 'A' '94' 'TYR' 'CE2' 'CR1E' 0.00000 12.0110
874 'A' '94' 'TYR' 'CZ' 'CY2' 0.265000 12.0110
875 'A' '94' 'TYR' 'OH' 'OH1' -0.700000 15.9990
876 'A' '94' 'TYR' 'HH' 'H' 0.435000 1.00800
877 'A' '94' 'TYR' 'C' 'C' 0.500000 12.0110
878 'A' '94' 'TYR' 'O' 'O' -0.500000 15.9990
879 'A' '95' 'PRO' 'N' 'N' -0.570000 14.0070
880 'A' '95' 'PRO' 'CA' 'CH1E' 0.285000 12.0110
881 'A' '95' 'PRO' 'CB' 'CH2E' 0.00000 12.0110
882 'A' '95' 'PRO' 'CG' 'CH2P' 0.00000 12.0110
883 'A' '95' 'PRO' 'CD' 'CH2P' 0.285000 12.0110
884 'A' '95' 'PRO' 'C' 'C' 0.500000 12.0110
885 'A' '95' 'PRO' 'O' 'O' -0.500000 15.9990
886 'A' '96' 'TRP' 'N' 'NH1' -0.570000 14.0070
887 'A' '96' 'TRP' 'HN' 'H' 0.370000 1.00800
888 'A' '96' 'TRP' 'CA' 'CH1E' 0.200000 12.0110
889 'A' '96' 'TRP' 'CB' 'CH2E' 0.00000 12.0110
890 'A' '96' 'TRP' 'CG' 'C5W' -0.550000E-01 12.0110
891 'A' '96' 'TRP' 'CD1' 'CR1E' 0.130000 12.0110
892 'A' '96' 'TRP' 'CD2' 'CW' -0.550000E-01 12.0110
893 'A' '96' 'TRP' 'NE1' 'NH1' -0.570000 14.0070
894 'A' '96' 'TRP' 'HE1' 'H' 0.420000 1.00800
895 'A' '96' 'TRP' 'CE2' 'CW' 0.130000 12.0110
896 'A' '96' 'TRP' 'CE3' 'CR1E' 0.00000 12.0110
897 'A' '96' 'TRP' 'CZ2' 'CR1W' 0.00000 12.0110
898 'A' '96' 'TRP' 'CZ3' 'CR1E' 0.00000 12.0110
899 'A' '96' 'TRP' 'CH2' 'CR1W' 0.00000 12.0110
900 'A' '96' 'TRP' 'C' 'C' 0.500000 12.0110
901 'A' '96' 'TRP' 'O' 'O' -0.500000 15.9990
902 'A' '97' 'ILE' 'N' 'NH1' -0.570000 14.0070
903 'A' '97' 'ILE' 'HN' 'H' 0.370000 1.00800
904 'A' '97' 'ILE' 'CA' 'CH1E' 0.200000 12.0110
905 'A' '97' 'ILE' 'CB' 'CH1E' 0.00000 12.0110
906 'A' '97' 'ILE' 'CG1' 'CH2E' 0.00000 12.0110
907 'A' '97' 'ILE' 'CG2' 'CH3E' 0.00000 12.0110
908 'A' '97' 'ILE' 'CD1' 'CH3E' 0.00000 12.0110
909 'A' '97' 'ILE' 'C' 'C' 0.500000 12.0110
910 'A' '97' 'ILE' 'O' 'O' -0.500000 15.9990
911 'A' '98' 'GLU' 'N' 'NH1' -0.570000 14.0070
912 'A' '98' 'GLU' 'HN' 'H' 0.370000 1.00800
913 'A' '98' 'GLU' 'CA' 'CH1E' 0.200000 12.0110
914 'A' '98' 'GLU' 'CB' 'CH2E' 0.00000 12.0110
915 'A' '98' 'GLU' 'CG' 'CH2E' -0.100000 12.0110
916 'A' '98' 'GLU' 'CD' 'C' 0.700000 12.0110
917 'A' '98' 'GLU' 'OE1' 'OC' -0.800000 15.9990
918 'A' '98' 'GLU' 'OE2' 'OC' -0.800000 15.9990
919 'A' '98' 'GLU' 'C' 'C' 0.500000 12.0110
920 'A' '98' 'GLU' 'O' 'O' -0.500000 15.9990
921 'A' '99' 'ALA' 'N' 'NH1' -0.570000 14.0070
922 'A' '99' 'ALA' 'HN' 'H' 0.370000 1.00800
923 'A' '99' 'ALA' 'CA' 'CH1E' 0.200000 12.0110
924 'A' '99' 'ALA' 'CB' 'CH3E' 0.00000 12.0110
925 'A' '99' 'ALA' 'C' 'C' 0.500000 12.0110
926 'A' '99' 'ALA' 'O' 'O' -0.500000 15.9990
927 'A' '100' 'MET' 'N' 'NH1' -0.570000 14.0070
928 'A' '100' 'MET' 'HN' 'H' 0.370000 1.00800
929 'A' '100' 'MET' 'CA' 'CH1E' 0.200000 12.0110
930 'A' '100' 'MET' 'CB' 'CH2E' 0.00000 12.0110
931 'A' '100' 'MET' 'CG' 'CH2E' 0.235000 12.0110
932 'A' '100' 'MET' 'SD' 'SM' -0.470000 32.0600
933 'A' '100' 'MET' 'CE' 'CH3E' 0.235000 12.0110
934 'A' '100' 'MET' 'C' 'C' 0.500000 12.0110
935 'A' '100' 'MET' 'O' 'O' -0.500000 15.9990
936 'A' '101' 'SER' 'N' 'NH1' -0.570000 14.0070
937 'A' '101' 'SER' 'HN' 'H' 0.370000 1.00800
938 'A' '101' 'SER' 'CA' 'CH1E' 0.200000 12.0110
939 'A' '101' 'SER' 'CB' 'CH2E' 0.265000 12.0110
940 'A' '101' 'SER' 'OG' 'OH1' -0.700000 15.9990
941 'A' '101' 'SER' 'HG' 'H' 0.435000 1.00800
942 'A' '101' 'SER' 'C' 'C' 0.500000 12.0110
943 'A' '101' 'SER' 'O' 'O' -0.500000 15.9990
944 'A' '102' 'SER' 'N' 'NH1' -0.570000 14.0070
945 'A' '102' 'SER' 'HN' 'H' 0.370000 1.00800
946 'A' '102' 'SER' 'CA' 'CH1E' 0.200000 12.0110
947 'A' '102' 'SER' 'CB' 'CH2E' 0.265000 12.0110
948 'A' '102' 'SER' 'OG' 'OH1' -0.700000 15.9990
949 'A' '102' 'SER' 'HG' 'H' 0.435000 1.00800
950 'A' '102' 'SER' 'C' 'C' 0.500000 12.0110
951 'A' '102' 'SER' 'O' 'O' -0.500000 15.9990
952 'A' '103' 'SER' 'N' 'NH1' -0.570000 14.0070
953 'A' '103' 'SER' 'HN' 'H' 0.370000 1.00800
954 'A' '103' 'SER' 'CA' 'CH1E' 0.200000 12.0110
955 'A' '103' 'SER' 'CB' 'CH2E' 0.265000 12.0110
956 'A' '103' 'SER' 'OG' 'OH1' -0.700000 15.9990
957 'A' '103' 'SER' 'HG' 'H' 0.435000 1.00800
958 'A' '103' 'SER' 'C' 'C' 0.500000 12.0110
959 'A' '103' 'SER' 'O' 'O' -0.500000 15.9990
960 'A' '104' 'TYR' 'N' 'NH1' -0.570000 14.0070
961 'A' '104' 'TYR' 'HN' 'H' 0.370000 1.00800
962 'A' '104' 'TYR' 'CA' 'CH1E' 0.200000 12.0110
963 'A' '104' 'TYR' 'CB' 'CH2E' 0.00000 12.0110
964 'A' '104' 'TYR' 'CG' 'CY' 0.00000 12.0110
965 'A' '104' 'TYR' 'CD1' 'CR1E' 0.00000 12.0110
966 'A' '104' 'TYR' 'CD2' 'CR1E' 0.00000 12.0110
967 'A' '104' 'TYR' 'CE1' 'CR1E' 0.00000 12.0110
968 'A' '104' 'TYR' 'CE2' 'CR1E' 0.00000 12.0110
969 'A' '104' 'TYR' 'CZ' 'CY2' 0.265000 12.0110
970 'A' '104' 'TYR' 'OH' 'OH1' -0.700000 15.9990
971 'A' '104' 'TYR' 'HH' 'H' 0.435000 1.00800
972 'A' '104' 'TYR' 'C' 'C' 0.500000 12.0110
973 'A' '104' 'TYR' 'O' 'O' -0.500000 15.9990
974 'A' '105' 'THR' 'N' 'NH1' -0.570000 14.0070
975 'A' '105' 'THR' 'HN' 'H' 0.370000 1.00800
976 'A' '105' 'THR' 'CA' 'CH1E' 0.200000 12.0110
977 'A' '105' 'THR' 'CB' 'CH1E' 0.265000 12.0110
978 'A' '105' 'THR' 'OG1' 'OH1' -0.700000 15.9990
979 'A' '105' 'THR' 'HG1' 'H' 0.435000 1.00800
980 'A' '105' 'THR' 'CG2' 'CH3E' 0.00000 12.0110
981 'A' '105' 'THR' 'C' 'C' 0.500000 12.0110
982 'A' '105' 'THR' 'O' 'O' -0.500000 15.9990
983 'A' '106' 'TRP' 'N' 'NH1' -0.570000 14.0070
984 'A' '106' 'TRP' 'HN' 'H' 0.370000 1.00800
985 'A' '106' 'TRP' 'CA' 'CH1E' 0.200000 12.0110
986 'A' '106' 'TRP' 'CB' 'CH2E' 0.00000 12.0110
987 'A' '106' 'TRP' 'CG' 'C5W' -0.550000E-01 12.0110
988 'A' '106' 'TRP' 'CD1' 'CR1E' 0.130000 12.0110
989 'A' '106' 'TRP' 'CD2' 'CW' -0.550000E-01 12.0110
990 'A' '106' 'TRP' 'NE1' 'NH1' -0.570000 14.0070
991 'A' '106' 'TRP' 'HE1' 'H' 0.420000 1.00800
992 'A' '106' 'TRP' 'CE2' 'CW' 0.130000 12.0110
993 'A' '106' 'TRP' 'CE3' 'CR1E' 0.00000 12.0110
994 'A' '106' 'TRP' 'CZ2' 'CR1W' 0.00000 12.0110
995 'A' '106' 'TRP' 'CZ3' 'CR1E' 0.00000 12.0110
996 'A' '106' 'TRP' 'CH2' 'CR1W' 0.00000 12.0110
997 'A' '106' 'TRP' 'C' 'C' 0.500000 12.0110
998 'A' '106' 'TRP' 'O' 'O' -0.500000 15.9990
999 'A' '107' 'LEU' 'N' 'NH1' -0.570000 14.0070
1000 'A' '107' 'LEU' 'HN' 'H' 0.370000 1.00800
1001 'A' '107' 'LEU' 'CA' 'CH1E' 0.200000 12.0110
1002 'A' '107' 'LEU' 'CB' 'CH2E' 0.00000 12.0110
1003 'A' '107' 'LEU' 'CG' 'CH1E' 0.00000 12.0110
1004 'A' '107' 'LEU' 'CD1' 'CH3E' 0.00000 12.0110
1005 'A' '107' 'LEU' 'CD2' 'CH3E' 0.00000 12.0110
1006 'A' '107' 'LEU' 'C' 'C' 0.500000 12.0110
1007 'A' '107' 'LEU' 'O' 'O' -0.500000 15.9990
1008 'A' '108' 'GLU' 'N' 'NH1' -0.570000 14.0070
1009 'A' '108' 'GLU' 'HN' 'H' 0.370000 1.00800
1010 'A' '108' 'GLU' 'CA' 'CH1E' 0.200000 12.0110
1011 'A' '108' 'GLU' 'CB' 'CH2E' 0.00000 12.0110
1012 'A' '108' 'GLU' 'CG' 'CH2E' -0.100000 12.0110
1013 'A' '108' 'GLU' 'CD' 'C' 0.700000 12.0110
1014 'A' '108' 'GLU' 'OE1' 'OC' -0.800000 15.9990
1015 'A' '108' 'GLU' 'OE2' 'OC' -0.800000 15.9990
1016 'A' '108' 'GLU' 'C' 'C' 0.500000 12.0110
1017 'A' '108' 'GLU' 'O' 'O' -0.500000 15.9990
1018 'A' '109' 'GLU' 'N' 'NH1' -0.570000 14.0070
1019 'A' '109' 'GLU' 'HN' 'H' 0.370000 1.00800
1020 'A' '109' 'GLU' 'CA' 'CH1E' 0.200000 12.0110
1021 'A' '109' 'GLU' 'CB' 'CH2E' 0.00000 12.0110
1022 'A' '109' 'GLU' 'CG' 'CH2E' -0.100000 12.0110
1023 'A' '109' 'GLU' 'CD' 'C' 0.700000 12.0110
1024 'A' '109' 'GLU' 'OE1' 'OC' -0.800000 15.9990
1025 'A' '109' 'GLU' 'OE2' 'OC' -0.800000 15.9990
1026 'A' '109' 'GLU' 'C' 'C' 0.500000 12.0110
1027 'A' '109' 'GLU' 'O' 'O' -0.500000 15.9990
1028 'A' '110' 'ILE' 'N' 'NH1' -0.570000 14.0070
1029 'A' '110' 'ILE' 'HN' 'H' 0.370000 1.00800
1030 'A' '110' 'ILE' 'CA' 'CH1E' 0.200000 12.0110
1031 'A' '110' 'ILE' 'CB' 'CH1E' 0.00000 12.0110
1032 'A' '110' 'ILE' 'CG1' 'CH2E' 0.00000 12.0110
1033 'A' '110' 'ILE' 'CG2' 'CH3E' 0.00000 12.0110
1034 'A' '110' 'ILE' 'CD1' 'CH3E' 0.00000 12.0110
1035 'A' '110' 'ILE' 'C' 'C' 0.500000 12.0110
1036 'A' '110' 'ILE' 'O' 'O' -0.500000 15.9990
1037 'A' '111' 'ARG' 'N' 'NH1' -0.570000 14.0070
1038 'A' '111' 'ARG' 'HN' 'H' 0.370000 1.00800
1039 'A' '111' 'ARG' 'CA' 'CH1E' 0.200000 12.0110
1040 'A' '111' 'ARG' 'CB' 'CH2E' 0.00000 12.0110
1041 'A' '111' 'ARG' 'CG' 'CH2E' 0.700000E-01 12.0110
1042 'A' '111' 'ARG' 'CD' 'CH2E' 0.310000 12.0110
1043 'A' '111' 'ARG' 'NE' 'NH1' -0.700000 14.0070
1044 'A' '111' 'ARG' 'HE' 'H' 0.440000 1.00800
1045 'A' '111' 'ARG' 'CZ' 'C' 0.640000 12.0110
1046 'A' '111' 'ARG' 'NH1' 'NC2' -0.800000 14.0070
1047 'A' '111' 'ARG' 'HH11' 'HC' 0.460000 1.00800
1048 'A' '111' 'ARG' 'HH12' 'HC' 0.460000 1.00800
1049 'A' '111' 'ARG' 'NH2' 'NC2' -0.800000 14.0070
1050 'A' '111' 'ARG' 'HH21' 'HC' 0.460000 1.00800
1051 'A' '111' 'ARG' 'HH22' 'HC' 0.460000 1.00800
1052 'A' '111' 'ARG' 'C' 'C' 0.500000 12.0110
1053 'A' '111' 'ARG' 'O' 'O' -0.500000 15.9990
1054 'A' '112' 'LEU' 'N' 'NH1' -0.570000 14.0070
1055 'A' '112' 'LEU' 'HN' 'H' 0.370000 1.00800
1056 'A' '112' 'LEU' 'CA' 'CH1E' 0.200000 12.0110
1057 'A' '112' 'LEU' 'CB' 'CH2E' 0.00000 12.0110
1058 'A' '112' 'LEU' 'CG' 'CH1E' 0.00000 12.0110
1059 'A' '112' 'LEU' 'CD1' 'CH3E' 0.00000 12.0110
1060 'A' '112' 'LEU' 'CD2' 'CH3E' 0.00000 12.0110
1061 'A' '112' 'LEU' 'C' 'C' 0.500000 12.0110
1062 'A' '112' 'LEU' 'O' 'O' -0.500000 15.9990
1063 'A' '113' 'LYS' 'N' 'NH1' -0.570000 14.0070
1064 'A' '113' 'LYS' 'HN' 'H' 0.370000 1.00800
1065 'A' '113' 'LYS' 'CA' 'CH1E' 0.200000 12.0110
1066 'A' '113' 'LYS' 'CB' 'CH2E' 0.00000 12.0110
1067 'A' '113' 'LYS' 'CG' 'CH2E' 0.00000 12.0110
1068 'A' '113' 'LYS' 'CD' 'CH2E' 0.00000 12.0110
1069 'A' '113' 'LYS' 'CE' 'CH2E' 0.310000 12.0110
1070 'A' '113' 'LYS' 'NZ' 'NH3' -0.300000 14.0070
1071 'A' '113' 'LYS' 'HZ1' 'HC' 0.330000 1.00800
1072 'A' '113' 'LYS' 'HZ2' 'HC' 0.330000 1.00800
1073 'A' '113' 'LYS' 'HZ3' 'HC' 0.330000 1.00800
1074 'A' '113' 'LYS' 'C' 'C' 0.500000 12.0110
1075 'A' '113' 'LYS' 'O' 'O' -0.500000 15.9990
1076 'A' '114' 'ARG' 'N' 'NH1' -0.570000 14.0070
1077 'A' '114' 'ARG' 'HN' 'H' 0.370000 1.00800
1078 'A' '114' 'ARG' 'CA' 'CH1E' 0.200000 12.0110
1079 'A' '114' 'ARG' 'CB' 'CH2E' 0.00000 12.0110
1080 'A' '114' 'ARG' 'CG' 'CH2E' 0.700000E-01 12.0110
1081 'A' '114' 'ARG' 'CD' 'CH2E' 0.310000 12.0110
1082 'A' '114' 'ARG' 'NE' 'NH1' -0.700000 14.0070
1083 'A' '114' 'ARG' 'HE' 'H' 0.440000 1.00800
1084 'A' '114' 'ARG' 'CZ' 'C' 0.640000 12.0110
1085 'A' '114' 'ARG' 'NH1' 'NC2' -0.800000 14.0070
1086 'A' '114' 'ARG' 'HH11' 'HC' 0.460000 1.00800
1087 'A' '114' 'ARG' 'HH12' 'HC' 0.460000 1.00800
1088 'A' '114' 'ARG' 'NH2' 'NC2' -0.800000 14.0070
1089 'A' '114' 'ARG' 'HH21' 'HC' 0.460000 1.00800
1090 'A' '114' 'ARG' 'HH22' 'HC' 0.460000 1.00800
1091 'A' '114' 'ARG' 'C' 'C' 0.500000 12.0110
1092 'A' '114' 'ARG' 'O' 'O' -0.500000 15.9990
1093 'A' '115' 'MET' 'N' 'NH1' -0.570000 14.0070
1094 'A' '115' 'MET' 'HN' 'H' 0.370000 1.00800
1095 'A' '115' 'MET' 'CA' 'CH1E' 0.200000 12.0110
1096 'A' '115' 'MET' 'CB' 'CH2E' 0.00000 12.0110
1097 'A' '115' 'MET' 'CG' 'CH2E' 0.235000 12.0110
1098 'A' '115' 'MET' 'SD' 'SM' -0.470000 32.0600
1099 'A' '115' 'MET' 'CE' 'CH3E' 0.235000 12.0110
1100 'A' '115' 'MET' 'C' 'C' 0.500000 12.0110
1101 'A' '115' 'MET' 'O' 'O' -0.500000 15.9990
1102 'A' '116' 'VAL' 'N' 'NH1' -0.570000 14.0070
1103 'A' '116' 'VAL' 'HN' 'H' 0.370000 1.00800
1104 'A' '116' 'VAL' 'CA' 'CH1E' 0.200000 12.0110
1105 'A' '116' 'VAL' 'CB' 'CH1E' 0.00000 12.0110
1106 'A' '116' 'VAL' 'CG1' 'CH3E' 0.00000 12.0110
1107 'A' '116' 'VAL' 'CG2' 'CH3E' 0.00000 12.0110
1108 'A' '116' 'VAL' 'C' 'C' 0.500000 12.0110
1109 'A' '116' 'VAL' 'O' 'O' -0.500000 15.9990
1110 'A' '117' 'VAL' 'N' 'NH1' -0.570000 14.0070
1111 'A' '117' 'VAL' 'HN' 'H' 0.370000 1.00800
1112 'A' '117' 'VAL' 'CA' 'CH1E' 0.200000 12.0110
1113 'A' '117' 'VAL' 'CB' 'CH1E' 0.00000 12.0110
1114 'A' '117' 'VAL' 'CG1' 'CH3E' 0.00000 12.0110
1115 'A' '117' 'VAL' 'CG2' 'CH3E' 0.00000 12.0110
1116 'A' '117' 'VAL' 'C' 'C' 0.500000 12.0110
1117 'A' '117' 'VAL' 'O' 'O' -0.500000 15.9990
1118 'A' '118' 'THR' 'N' 'NH1' -0.570000 14.0070
1119 'A' '118' 'THR' 'HN' 'H' 0.370000 1.00800
1120 'A' '118' 'THR' 'CA' 'CH1E' 0.200000 12.0110
1121 'A' '118' 'THR' 'CB' 'CH1E' 0.265000 12.0110
1122 'A' '118' 'THR' 'OG1' 'OH1' -0.700000 15.9990
1123 'A' '118' 'THR' 'HG1' 'H' 0.435000 1.00800
1124 'A' '118' 'THR' 'CG2' 'CH3E' 0.00000 12.0110
1125 'A' '118' 'THR' 'C' 'C' 0.500000 12.0110
1126 'A' '118' 'THR' 'O' 'O' -0.500000 15.9990
1127 'A' '119' 'ASP' 'N' 'NH1' -0.570000 14.0070
1128 'A' '119' 'ASP' 'HN' 'H' 0.370000 1.00800
1129 'A' '119' 'ASP' 'CA' 'CH1E' 0.200000 12.0110
1130 'A' '119' 'ASP' 'CB' 'CH2E' -0.100000 12.0110
1131 'A' '119' 'ASP' 'CG' 'C' 0.700000 12.0110
1132 'A' '119' 'ASP' 'OD1' 'OC' -0.800000 15.9990
1133 'A' '119' 'ASP' 'OD2' 'OC' -0.800000 15.9990
1134 'A' '119' 'ASP' 'C' 'C' 0.500000 12.0110
1135 'A' '119' 'ASP' 'O' 'O' -0.500000 15.9990
1136 'A' '120' 'ASP' 'N' 'NH1' -0.570000 14.0070
1137 'A' '120' 'ASP' 'HN' 'H' 0.370000 1.00800
1138 'A' '120' 'ASP' 'CA' 'CH1E' 0.200000 12.0110
1139 'A' '120' 'ASP' 'CB' 'CH2E' -0.100000 12.0110
1140 'A' '120' 'ASP' 'CG' 'C' 0.700000 12.0110
1141 'A' '120' 'ASP' 'OD1' 'OC' -0.800000 15.9990
1142 'A' '120' 'ASP' 'OD2' 'OC' -0.800000 15.9990
1143 'A' '120' 'ASP' 'C' 'C' 0.500000 12.0110
1144 'A' '120' 'ASP' 'O' 'O' -0.500000 15.9990
1145 'A' '121' 'CYS' 'N' 'NH1' -0.570000 14.0070
1146 'A' '121' 'CYS' 'HN' 'H' 0.370000 1.00800
1147 'A' '121' 'CYS' 'CA' 'CH1E' 0.200000 12.0110
1148 'A' '121' 'CYS' 'CB' 'CH2E' 0.180000 12.0110
1149 'A' '121' 'CYS' 'SG' 'SH1E' -0.450000 32.0600
1150 'A' '121' 'CYS' 'HG' 'H' 0.270000 1.00800
1151 'A' '121' 'CYS' 'C' 'C' 0.500000 12.0110
1152 'A' '121' 'CYS' 'O' 'O' -0.500000 15.9990
1153 'A' '122' 'LEU' 'N' 'NH1' -0.570000 14.0070
1154 'A' '122' 'LEU' 'HN' 'H' 0.370000 1.00800
1155 'A' '122' 'LEU' 'CA' 'CH1E' 0.200000 12.0110
1156 'A' '122' 'LEU' 'CB' 'CH2E' 0.00000 12.0110
1157 'A' '122' 'LEU' 'CG' 'CH1E' 0.00000 12.0110
1158 'A' '122' 'LEU' 'CD1' 'CH3E' 0.00000 12.0110
1159 'A' '122' 'LEU' 'CD2' 'CH3E' 0.00000 12.0110
1160 'A' '122' 'LEU' 'C' 'C' 0.500000 12.0110
1161 'A' '122' 'LEU' 'O' 'O' -0.500000 15.9990
1162 'A' '123' 'GLU' 'N' 'NH1' -0.570000 14.0070
1163 'A' '123' 'GLU' 'HN' 'H' 0.370000 1.00800
1164 'A' '123' 'GLU' 'CA' 'CH1E' 0.200000 12.0110
1165 'A' '123' 'GLU' 'CB' 'CH2E' 0.00000 12.0110
1166 'A' '123' 'GLU' 'CG' 'CH2E' -0.100000 12.0110
1167 'A' '123' 'GLU' 'CD' 'C' 0.700000 12.0110
1168 'A' '123' 'GLU' 'OE1' 'OC' -0.800000 15.9990
1169 'A' '123' 'GLU' 'OE2' 'OC' -0.800000 15.9990
1170 'A' '123' 'GLU' 'C' 'C' 0.500000 12.0110
1171 'A' '123' 'GLU' 'O' 'O' -0.500000 15.9990
1172 'A' '124' 'LEU' 'N' 'NH1' -0.570000 14.0070
1173 'A' '124' 'LEU' 'HN' 'H' 0.370000 1.00800
1174 'A' '124' 'LEU' 'CA' 'CH1E' 0.200000 12.0110
1175 'A' '124' 'LEU' 'CB' 'CH2E' 0.00000 12.0110
1176 'A' '124' 'LEU' 'CG' 'CH1E' 0.00000 12.0110
1177 'A' '124' 'LEU' 'CD1' 'CH3E' 0.00000 12.0110
1178 'A' '124' 'LEU' 'CD2' 'CH3E' 0.00000 12.0110
1179 'A' '124' 'LEU' 'C' 'C' 0.500000 12.0110
1180 'A' '124' 'LEU' 'O' 'O' -0.500000 15.9990
1181 'A' '125' 'ILE' 'N' 'NH1' -0.570000 14.0070
1182 'A' '125' 'ILE' 'HN' 'H' 0.370000 1.00800
1183 'A' '125' 'ILE' 'CA' 'CH1E' 0.200000 12.0110
1184 'A' '125' 'ILE' 'CB' 'CH1E' 0.00000 12.0110
1185 'A' '125' 'ILE' 'CG1' 'CH2E' 0.00000 12.0110
1186 'A' '125' 'ILE' 'CG2' 'CH3E' 0.00000 12.0110
1187 'A' '125' 'ILE' 'CD1' 'CH3E' 0.00000 12.0110
1188 'A' '125' 'ILE' 'C' 'C' 0.500000 12.0110
1189 'A' '125' 'ILE' 'O' 'O' -0.500000 15.9990
1190 'A' '126' 'ALA' 'N' 'NH1' -0.570000 14.0070
1191 'A' '126' 'ALA' 'HN' 'H' 0.370000 1.00800
1192 'A' '126' 'ALA' 'CA' 'CH1E' 0.200000 12.0110
1193 'A' '126' 'ALA' 'CB' 'CH3E' 0.00000 12.0110
1194 'A' '126' 'ALA' 'C' 'C' 0.500000 12.0110
1195 'A' '126' 'ALA' 'O' 'O' -0.500000 15.9990
1196 'A' '127' 'LYS' 'N' 'NH1' -0.570000 14.0070
1197 'A' '127' 'LYS' 'HN' 'H' 0.370000 1.00800
1198 'A' '127' 'LYS' 'CA' 'CH1E' 0.200000 12.0110
1199 'A' '127' 'LYS' 'CB' 'CH2E' 0.00000 12.0110
1200 'A' '127' 'LYS' 'CG' 'CH2E' 0.00000 12.0110
1201 'A' '127' 'LYS' 'CD' 'CH2E' 0.00000 12.0110
1202 'A' '127' 'LYS' 'CE' 'CH2E' 0.310000 12.0110
1203 'A' '127' 'LYS' 'NZ' 'NH3' -0.300000 14.0070
1204 'A' '127' 'LYS' 'HZ1' 'HC' 0.330000 1.00800
1205 'A' '127' 'LYS' 'HZ2' 'HC' 0.330000 1.00800
1206 'A' '127' 'LYS' 'HZ3' 'HC' 0.330000 1.00800
1207 'A' '127' 'LYS' 'C' 'C' 0.500000 12.0110
1208 'A' '127' 'LYS' 'O' 'O' -0.500000 15.9990
1209 'A' '128' 'SER' 'N' 'NH1' -0.570000 14.0070
1210 'A' '128' 'SER' 'HN' 'H' 0.370000 1.00800
1211 'A' '128' 'SER' 'CA' 'CH1E' 0.200000 12.0110
1212 'A' '128' 'SER' 'CB' 'CH2E' 0.265000 12.0110
1213 'A' '128' 'SER' 'OG' 'OH1' -0.700000 15.9990
1214 'A' '128' 'SER' 'HG' 'H' 0.435000 1.00800
1215 'A' '128' 'SER' 'C' 'C' 0.500000 12.0110
1216 'A' '128' 'SER' 'O' 'O' -0.500000 15.9990
1217 'A' '129' 'PHE' 'N' 'NH1' -0.570000 14.0070
1218 'A' '129' 'PHE' 'HN' 'H' 0.370000 1.00800
1219 'A' '129' 'PHE' 'CA' 'CH1E' 0.200000 12.0110
1220 'A' '129' 'PHE' 'CB' 'CH2E' 0.00000 12.0110
1221 'A' '129' 'PHE' 'CG' 'CF' 0.00000 12.0110
1222 'A' '129' 'PHE' 'CD1' 'CR1E' 0.00000 12.0110
1223 'A' '129' 'PHE' 'CD2' 'CR1E' 0.00000 12.0110
1224 'A' '129' 'PHE' 'CE1' 'CR1E' 0.00000 12.0110
1225 'A' '129' 'PHE' 'CE2' 'CR1E' 0.00000 12.0110
1226 'A' '129' 'PHE' 'CZ' 'CR1E' 0.00000 12.0110
1227 'A' '129' 'PHE' 'C' 'C' 0.500000 12.0110
1228 'A' '129' 'PHE' 'O' 'O' -0.500000 15.9990
1229 'A' '130' 'LYS' 'N' 'NH1' -0.570000 14.0070
1230 'A' '130' 'LYS' 'HN' 'H' 0.370000 1.00800
1231 'A' '130' 'LYS' 'CA' 'CH1E' 0.200000 12.0110
1232 'A' '130' 'LYS' 'CB' 'CH2E' 0.00000 12.0110
1233 'A' '130' 'LYS' 'CG' 'CH2E' 0.00000 12.0110
1234 'A' '130' 'LYS' 'CD' 'CH2E' 0.00000 12.0110
1235 'A' '130' 'LYS' 'CE' 'CH2E' 0.310000 12.0110
1236 'A' '130' 'LYS' 'NZ' 'NH3' -0.300000 14.0070
1237 'A' '130' 'LYS' 'HZ1' 'HC' 0.330000 1.00800
1238 'A' '130' 'LYS' 'HZ2' 'HC' 0.330000 1.00800
1239 'A' '130' 'LYS' 'HZ3' 'HC' 0.330000 1.00800
1240 'A' '130' 'LYS' 'C' 'C' 0.500000 12.0110
1241 'A' '130' 'LYS' 'O' 'O' -0.500000 15.9990
1242 'A' '131' 'ASN' 'N' 'NH1' -0.570000 14.0070
1243 'A' '131' 'ASN' 'HN' 'H' 0.370000 1.00800
1244 'A' '131' 'ASN' 'CA' 'CH1E' 0.200000 12.0110
1245 'A' '131' 'ASN' 'CB' 'CH2E' 0.00000 12.0110
1246 'A' '131' 'ASN' 'CG' 'C' 0.500000 12.0110
1247 'A' '131' 'ASN' 'OD1' 'O' -0.500000 15.9990
1248 'A' '131' 'ASN' 'ND2' 'NH2' -0.850000 14.0070
1249 'A' '131' 'ASN' 'HD21' 'H' 0.425000 1.00800
1250 'A' '131' 'ASN' 'HD22' 'H' 0.425000 1.00800
1251 'A' '131' 'ASN' 'C' 'C' 0.500000 12.0110
1252 'A' '131' 'ASN' 'O' 'O' -0.500000 15.9990
1253 'A' '132' 'PHE' 'N' 'NH1' -0.570000 14.0070
1254 'A' '132' 'PHE' 'HN' 'H' 0.370000 1.00800
1255 'A' '132' 'PHE' 'CA' 'CH1E' 0.200000 12.0110
1256 'A' '132' 'PHE' 'CB' 'CH2E' 0.00000 12.0110
1257 'A' '132' 'PHE' 'CG' 'CF' 0.00000 12.0110
1258 'A' '132' 'PHE' 'CD1' 'CR1E' 0.00000 12.0110
1259 'A' '132' 'PHE' 'CD2' 'CR1E' 0.00000 12.0110
1260 'A' '132' 'PHE' 'CE1' 'CR1E' 0.00000 12.0110
1261 'A' '132' 'PHE' 'CE2' 'CR1E' 0.00000 12.0110
1262 'A' '132' 'PHE' 'CZ' 'CR1E' 0.00000 12.0110
1263 'A' '132' 'PHE' 'C' 'C' 0.500000 12.0110
1264 'A' '132' 'PHE' 'O' 'O' -0.500000 15.9990
1265 'A' '133' 'LYS' 'N' 'NH1' -0.570000 14.0070
1266 'A' '133' 'LYS' 'HN' 'H' 0.370000 1.00800
1267 'A' '133' 'LYS' 'CA' 'CH1E' 0.200000 12.0110
1268 'A' '133' 'LYS' 'CB' 'CH2E' 0.00000 12.0110
1269 'A' '133' 'LYS' 'CG' 'CH2E' 0.00000 12.0110
1270 'A' '133' 'LYS' 'CD' 'CH2E' 0.00000 12.0110
1271 'A' '133' 'LYS' 'CE' 'CH2E' 0.310000 12.0110
1272 'A' '133' 'LYS' 'NZ' 'NH3' -0.300000 14.0070
1273 'A' '133' 'LYS' 'HZ1' 'HC' 0.330000 1.00800
1274 'A' '133' 'LYS' 'HZ2' 'HC' 0.330000 1.00800
1275 'A' '133' 'LYS' 'HZ3' 'HC' 0.330000 1.00800
1276 'A' '133' 'LYS' 'C' 'C' 0.500000 12.0110
1277 'A' '133' 'LYS' 'O' 'O' -0.500000 15.9990
1278 'A' '134' 'VAL' 'N' 'NH1' -0.570000 14.0070
1279 'A' '134' 'VAL' 'HN' 'H' 0.370000 1.00800
1280 'A' '134' 'VAL' 'CA' 'CH1E' 0.200000 12.0110
1281 'A' '134' 'VAL' 'CB' 'CH1E' 0.00000 12.0110
1282 'A' '134' 'VAL' 'CG1' 'CH3E' 0.00000 12.0110
1283 'A' '134' 'VAL' 'CG2' 'CH3E' 0.00000 12.0110
1284 'A' '134' 'VAL' 'C' 'C' 0.500000 12.0110
1285 'A' '134' 'VAL' 'O' 'O' -0.500000 15.9990
1286 'A' '135' 'LEU' 'N' 'NH1' -0.570000 14.0070
1287 'A' '135' 'LEU' 'HN' 'H' 0.370000 1.00800
1288 'A' '135' 'LEU' 'CA' 'CH1E' 0.200000 12.0110
1289 'A' '135' 'LEU' 'CB' 'CH2E' 0.00000 12.0110
1290 'A' '135' 'LEU' 'CG' 'CH1E' 0.00000 12.0110
1291 'A' '135' 'LEU' 'CD1' 'CH3E' 0.00000 12.0110
1292 'A' '135' 'LEU' 'CD2' 'CH3E' 0.00000 12.0110
1293 'A' '135' 'LEU' 'C' 'C' 0.500000 12.0110
1294 'A' '135' 'LEU' 'O' 'O' -0.500000 15.9990
1295 'A' '136' 'VAL' 'N' 'NH1' -0.570000 14.0070
1296 'A' '136' 'VAL' 'HN' 'H' 0.370000 1.00800
1297 'A' '136' 'VAL' 'CA' 'CH1E' 0.200000 12.0110
1298 'A' '136' 'VAL' 'CB' 'CH1E' 0.00000 12.0110
1299 'A' '136' 'VAL' 'CG1' 'CH3E' 0.00000 12.0110
1300 'A' '136' 'VAL' 'CG2' 'CH3E' 0.00000 12.0110
1301 'A' '136' 'VAL' 'C' 'C' 0.500000 12.0110
1302 'A' '136' 'VAL' 'O' 'O' -0.500000 15.9990
1303 'A' '137' 'LEU' 'N' 'NH1' -0.570000 14.0070
1304 'A' '137' 'LEU' 'HN' 'H' 0.370000 1.00800
1305 'A' '137' 'LEU' 'CA' 'CH1E' 0.200000 12.0110
1306 'A' '137' 'LEU' 'CB' 'CH2E' 0.00000 12.0110
1307 'A' '137' 'LEU' 'CG' 'CH1E' 0.00000 12.0110
1308 'A' '137' 'LEU' 'CD1' 'CH3E' 0.00000 12.0110
1309 'A' '137' 'LEU' 'CD2' 'CH3E' 0.00000 12.0110
1310 'A' '137' 'LEU' 'C' 'C' 0.500000 12.0110
1311 'A' '137' 'LEU' 'O' 'O' -0.500000 15.9990
1312 'A' '138' 'SER' 'N' 'NH1' -0.570000 14.0070
1313 'A' '138' 'SER' 'HN' 'H' 0.370000 1.00800
1314 'A' '138' 'SER' 'CA' 'CH1E' 0.200000 12.0110
1315 'A' '138' 'SER' 'CB' 'CH2E' 0.265000 12.0110
1316 'A' '138' 'SER' 'OG' 'OH1' -0.700000 15.9990
1317 'A' '138' 'SER' 'HG' 'H' 0.435000 1.00800
1318 'A' '138' 'SER' 'C' 'C' 0.500000 12.0110
1319 'A' '138' 'SER' 'O' 'O' -0.500000 15.9990
1320 'A' '139' 'SER' 'N' 'NH1' -0.570000 14.0070
1321 'A' '139' 'SER' 'HN' 'H' 0.370000 1.00800
1322 'A' '139' 'SER' 'CA' 'CH1E' 0.200000 12.0110
1323 'A' '139' 'SER' 'CB' 'CH2E' 0.265000 12.0110
1324 'A' '139' 'SER' 'OG' 'OH1' -0.700000 15.9990
1325 'A' '139' 'SER' 'HG' 'H' 0.435000 1.00800
1326 'A' '139' 'SER' 'C' 'C' 0.500000 12.0110
1327 'A' '139' 'SER' 'O' 'O' -0.500000 15.9990
1328 'A' '140' 'CYS' 'N' 'NH1' -0.570000 14.0070
1329 'A' '140' 'CYS' 'HN' 'H' 0.370000 1.00800
1330 'A' '140' 'CYS' 'CA' 'CH1E' 0.200000 12.0110
1331 'A' '140' 'CYS' 'CB' 'CH2E' 0.180000 12.0110
1332 'A' '140' 'CYS' 'SG' 'SH1E' -0.450000 32.0600
1333 'A' '140' 'CYS' 'HG' 'H' 0.270000 1.00800
1334 'A' '140' 'CYS' 'C' 'C' 0.500000 12.0110
1335 'A' '140' 'CYS' 'O' 'O' -0.500000 15.9990
1336 'A' '141' 'GLU' 'N' 'NH1' -0.570000 14.0070
1337 'A' '141' 'GLU' 'HN' 'H' 0.370000 1.00800
1338 'A' '141' 'GLU' 'CA' 'CH1E' 0.200000 12.0110
1339 'A' '141' 'GLU' 'CB' 'CH2E' 0.00000 12.0110
1340 'A' '141' 'GLU' 'CG' 'CH2E' -0.100000 12.0110
1341 'A' '141' 'GLU' 'CD' 'C' 0.700000 12.0110
1342 'A' '141' 'GLU' 'OE1' 'OC' -0.800000 15.9990
1343 'A' '141' 'GLU' 'OE2' 'OC' -0.800000 15.9990
1344 'A' '141' 'GLU' 'C' 'C' 0.500000 12.0110
1345 'A' '141' 'GLU' 'O' 'O' -0.500000 15.9990
1346 'A' '142' 'GLY' 'N' 'NH1' -0.570000 14.0070
1347 'A' '142' 'GLY' 'HN' 'H' 0.370000 1.00800
1348 'A' '142' 'GLY' 'CA' 'CH2G' 0.200000 12.0110
1349 'A' '142' 'GLY' 'C' 'C' 0.500000 12.0110
1350 'A' '142' 'GLY' 'O' 'O' -0.500000 15.9990
1351 'A' '143' 'PHE' 'N' 'NH1' -0.570000 14.0070
1352 'A' '143' 'PHE' 'HN' 'H' 0.370000 1.00800
1353 'A' '143' 'PHE' 'CA' 'CH1E' 0.200000 12.0110
1354 'A' '143' 'PHE' 'CB' 'CH2E' 0.00000 12.0110
1355 'A' '143' 'PHE' 'CG' 'CF' 0.00000 12.0110
1356 'A' '143' 'PHE' 'CD1' 'CR1E' 0.00000 12.0110
1357 'A' '143' 'PHE' 'CD2' 'CR1E' 0.00000 12.0110
1358 'A' '143' 'PHE' 'CE1' 'CR1E' 0.00000 12.0110
1359 'A' '143' 'PHE' 'CE2' 'CR1E' 0.00000 12.0110
1360 'A' '143' 'PHE' 'CZ' 'CR1E' 0.00000 12.0110
1361 'A' '143' 'PHE' 'C' 'C' 0.500000 12.0110
1362 'A' '143' 'PHE' 'O' 'O' -0.500000 15.9990
1363 'A' '144' 'SER' 'N' 'NH1' -0.570000 14.0070
1364 'A' '144' 'SER' 'HN' 'H' 0.370000 1.00800
1365 'A' '144' 'SER' 'CA' 'CH1E' 0.200000 12.0110
1366 'A' '144' 'SER' 'CB' 'CH2E' 0.265000 12.0110
1367 'A' '144' 'SER' 'OG' 'OH1' -0.700000 15.9990
1368 'A' '144' 'SER' 'HG' 'H' 0.435000 1.00800
1369 'A' '144' 'SER' 'C' 'C' 0.500000 12.0110
1370 'A' '144' 'SER' 'O' 'O' -0.500000 15.9990
1371 'A' '145' 'THR' 'N' 'NH1' -0.570000 14.0070
1372 'A' '145' 'THR' 'HN' 'H' 0.370000 1.00800
1373 'A' '145' 'THR' 'CA' 'CH1E' 0.200000 12.0110
1374 'A' '145' 'THR' 'CB' 'CH1E' 0.265000 12.0110
1375 'A' '145' 'THR' 'OG1' 'OH1' -0.700000 15.9990
1376 'A' '145' 'THR' 'HG1' 'H' 0.435000 1.00800
1377 'A' '145' 'THR' 'CG2' 'CH3E' 0.00000 12.0110
1378 'A' '145' 'THR' 'C' 'C' 0.500000 12.0110
1379 'A' '145' 'THR' 'O' 'O' -0.500000 15.9990
1380 'A' '146' 'ASP' 'N' 'NH1' -0.570000 14.0070
1381 'A' '146' 'ASP' 'HN' 'H' 0.370000 1.00800
1382 'A' '146' 'ASP' 'CA' 'CH1E' 0.200000 12.0110
1383 'A' '146' 'ASP' 'CB' 'CH2E' -0.100000 12.0110
1384 'A' '146' 'ASP' 'CG' 'C' 0.700000 12.0110
1385 'A' '146' 'ASP' 'OD1' 'OC' -0.800000 15.9990
1386 'A' '146' 'ASP' 'OD2' 'OC' -0.800000 15.9990
1387 'A' '146' 'ASP' 'C' 'C' 0.500000 12.0110
1388 'A' '146' 'ASP' 'O' 'O' -0.500000 15.9990
1389 'A' '147' 'GLY' 'N' 'NH1' -0.570000 14.0070
1390 'A' '147' 'GLY' 'HN' 'H' 0.370000 1.00800
1391 'A' '147' 'GLY' 'CA' 'CH2G' 0.200000 12.0110
1392 'A' '147' 'GLY' 'C' 'C' 0.500000 12.0110
1393 'A' '147' 'GLY' 'O' 'O' -0.500000 15.9990
1394 'A' '148' 'LEU' 'N' 'NH1' -0.570000 14.0070
1395 'A' '148' 'LEU' 'HN' 'H' 0.370000 1.00800
1396 'A' '148' 'LEU' 'CA' 'CH1E' 0.200000 12.0110
1397 'A' '148' 'LEU' 'CB' 'CH2E' 0.00000 12.0110
1398 'A' '148' 'LEU' 'CG' 'CH1E' 0.00000 12.0110
1399 'A' '148' 'LEU' 'CD1' 'CH3E' 0.00000 12.0110
1400 'A' '148' 'LEU' 'CD2' 'CH3E' 0.00000 12.0110
1401 'A' '148' 'LEU' 'C' 'C' 0.500000 12.0110
1402 'A' '148' 'LEU' 'O' 'O' -0.500000 15.9990
1403 'A' '149' 'ALA' 'N' 'NH1' -0.570000 14.0070
1404 'A' '149' 'ALA' 'HN' 'H' 0.370000 1.00800
1405 'A' '149' 'ALA' 'CA' 'CH1E' 0.200000 12.0110
1406 'A' '149' 'ALA' 'CB' 'CH3E' 0.00000 12.0110
1407 'A' '149' 'ALA' 'C' 'C' 0.500000 12.0110
1408 'A' '149' 'ALA' 'O' 'O' -0.500000 15.9990
1409 'A' '150' 'ALA' 'N' 'NH1' -0.570000 14.0070
1410 'A' '150' 'ALA' 'HN' 'H' 0.370000 1.00800
1411 'A' '150' 'ALA' 'CA' 'CH1E' 0.200000 12.0110
1412 'A' '150' 'ALA' 'CB' 'CH3E' 0.00000 12.0110
1413 'A' '150' 'ALA' 'C' 'C' 0.500000 12.0110
1414 'A' '150' 'ALA' 'O' 'O' -0.500000 15.9990
1415 'A' '151' 'ILE' 'N' 'NH1' -0.570000 14.0070
1416 'A' '151' 'ILE' 'HN' 'H' 0.370000 1.00800
1417 'A' '151' 'ILE' 'CA' 'CH1E' 0.200000 12.0110
1418 'A' '151' 'ILE' 'CB' 'CH1E' 0.00000 12.0110
1419 'A' '151' 'ILE' 'CG1' 'CH2E' 0.00000 12.0110
1420 'A' '151' 'ILE' 'CG2' 'CH3E' 0.00000 12.0110
1421 'A' '151' 'ILE' 'CD1' 'CH3E' 0.00000 12.0110
1422 'A' '151' 'ILE' 'C' 'C' 0.500000 12.0110
1423 'A' '151' 'ILE' 'O' 'O' -0.500000 15.9990
1424 'A' '152' 'ALA' 'N' 'NH1' -0.570000 14.0070
1425 'A' '152' 'ALA' 'HN' 'H' 0.370000 1.00800
1426 'A' '152' 'ALA' 'CA' 'CH1E' 0.200000 12.0110
1427 'A' '152' 'ALA' 'CB' 'CH3E' 0.00000 12.0110
1428 'A' '152' 'ALA' 'C' 'C' 0.500000 12.0110
1429 'A' '152' 'ALA' 'O' 'O' -0.500000 15.9990
1430 'A' '153' 'ALA' 'N' 'NH1' -0.570000 14.0070
1431 'A' '153' 'ALA' 'HN' 'H' 0.370000 1.00800
1432 'A' '153' 'ALA' 'CA' 'CH1E' 0.200000 12.0110
1433 'A' '153' 'ALA' 'CB' 'CH3E' 0.00000 12.0110
1434 'A' '153' 'ALA' 'C' 'C' 0.500000 12.0110
1435 'A' '153' 'ALA' 'O' 'O' -0.500000 15.9990
1436 'A' '154' 'THR' 'N' 'NH1' -0.570000 14.0070
1437 'A' '154' 'THR' 'HN' 'H' 0.370000 1.00800
1438 'A' '154' 'THR' 'CA' 'CH1E' 0.200000 12.0110
1439 'A' '154' 'THR' 'CB' 'CH1E' 0.265000 12.0110
1440 'A' '154' 'THR' 'OG1' 'OH1' -0.700000 15.9990
1441 'A' '154' 'THR' 'HG1' 'H' 0.435000 1.00800
1442 'A' '154' 'THR' 'CG2' 'CH3E' 0.00000 12.0110
1443 'A' '154' 'THR' 'C' 'C' 0.500000 12.0110
1444 'A' '154' 'THR' 'O' 'O' -0.500000 15.9990
1445 'A' '155' 'CYS' 'N' 'NH1' -0.570000 14.0070
1446 'A' '155' 'CYS' 'HN' 'H' 0.370000 1.00800
1447 'A' '155' 'CYS' 'CA' 'CH1E' 0.200000 12.0110
1448 'A' '155' 'CYS' 'CB' 'CH2E' 0.180000 12.0110
1449 'A' '155' 'CYS' 'SG' 'SH1E' -0.450000 32.0600
1450 'A' '155' 'CYS' 'HG' 'H' 0.270000 1.00800
1451 'A' '155' 'CYS' 'C' 'C' 0.500000 12.0110
1452 'A' '155' 'CYS' 'O' 'O' -0.500000 15.9990
1453 'A' '156' 'ARG' 'N' 'NH1' -0.570000 14.0070
1454 'A' '156' 'ARG' 'HN' 'H' 0.370000 1.00800
1455 'A' '156' 'ARG' 'CA' 'CH1E' 0.200000 12.0110
1456 'A' '156' 'ARG' 'CB' 'CH2E' 0.00000 12.0110
1457 'A' '156' 'ARG' 'CG' 'CH2E' 0.700000E-01 12.0110
1458 'A' '156' 'ARG' 'CD' 'CH2E' 0.310000 12.0110
1459 'A' '156' 'ARG' 'NE' 'NH1' -0.700000 14.0070
1460 'A' '156' 'ARG' 'HE' 'H' 0.440000 1.00800
1461 'A' '156' 'ARG' 'CZ' 'C' 0.640000 12.0110
1462 'A' '156' 'ARG' 'NH1' 'NC2' -0.800000 14.0070
1463 'A' '156' 'ARG' 'HH11' 'HC' 0.460000 1.00800
1464 'A' '156' 'ARG' 'HH12' 'HC' 0.460000 1.00800
1465 'A' '156' 'ARG' 'NH2' 'NC2' -0.800000 14.0070
1466 'A' '156' 'ARG' 'HH21' 'HC' 0.460000 1.00800
1467 'A' '156' 'ARG' 'HH22' 'HC' 0.460000 1.00800
1468 'A' '156' 'ARG' 'C' 'C' 0.500000 12.0110
1469 'A' '156' 'ARG' 'O' 'O' -0.500000 15.9990
1470 'A' '157' 'ASN' 'N' 'NH1' -0.570000 14.0070
1471 'A' '157' 'ASN' 'HN' 'H' 0.370000 1.00800
1472 'A' '157' 'ASN' 'CA' 'CH1E' 0.200000 12.0110
1473 'A' '157' 'ASN' 'CB' 'CH2E' 0.00000 12.0110
1474 'A' '157' 'ASN' 'CG' 'C' 0.500000 12.0110
1475 'A' '157' 'ASN' 'OD1' 'O' -0.500000 15.9990
1476 'A' '157' 'ASN' 'ND2' 'NH2' -0.850000 14.0070
1477 'A' '157' 'ASN' 'HD21' 'H' 0.425000 1.00800
1478 'A' '157' 'ASN' 'HD22' 'H' 0.425000 1.00800
1479 'A' '157' 'ASN' 'C' 'C' 0.500000 12.0110
1480 'A' '157' 'ASN' 'O' 'O' -0.500000 15.9990
1481 'A' '158' 'LEU' 'N' 'NH1' -0.570000 14.0070
1482 'A' '158' 'LEU' 'HN' 'H' 0.370000 1.00800
1483 'A' '158' 'LEU' 'CA' 'CH1E' 0.200000 12.0110
1484 'A' '158' 'LEU' 'CB' 'CH2E' 0.00000 12.0110
1485 'A' '158' 'LEU' 'CG' 'CH1E' 0.00000 12.0110
1486 'A' '158' 'LEU' 'CD1' 'CH3E' 0.00000 12.0110
1487 'A' '158' 'LEU' 'CD2' 'CH3E' 0.00000 12.0110
1488 'A' '158' 'LEU' 'C' 'C' 0.500000 12.0110
1489 'A' '158' 'LEU' 'O' 'O' -0.500000 15.9990
1490 'A' '159' 'LYS' 'N' 'NH1' -0.570000 14.0070
1491 'A' '159' 'LYS' 'HN' 'H' 0.370000 1.00800
1492 'A' '159' 'LYS' 'CA' 'CH1E' 0.200000 12.0110
1493 'A' '159' 'LYS' 'CB' 'CH2E' 0.00000 12.0110
1494 'A' '159' 'LYS' 'CG' 'CH2E' 0.00000 12.0110
1495 'A' '159' 'LYS' 'CD' 'CH2E' 0.00000 12.0110
1496 'A' '159' 'LYS' 'CE' 'CH2E' 0.310000 12.0110
1497 'A' '159' 'LYS' 'NZ' 'NH3' -0.300000 14.0070
1498 'A' '159' 'LYS' 'HZ1' 'HC' 0.330000 1.00800
1499 'A' '159' 'LYS' 'HZ2' 'HC' 0.330000 1.00800
1500 'A' '159' 'LYS' 'HZ3' 'HC' 0.330000 1.00800
1501 'A' '159' 'LYS' 'C' 'C' 0.500000 12.0110
1502 'A' '159' 'LYS' 'O' 'O' -0.500000 15.9990
1503 'A' '160' 'GLU' 'N' 'NH1' -0.570000 14.0070
1504 'A' '160' 'GLU' 'HN' 'H' 0.370000 1.00800
1505 'A' '160' 'GLU' 'CA' 'CH1E' 0.200000 12.0110
1506 'A' '160' 'GLU' 'CB' 'CH2E' 0.00000 12.0110
1507 'A' '160' 'GLU' 'CG' 'CH2E' -0.100000 12.0110
1508 'A' '160' 'GLU' 'CD' 'C' 0.700000 12.0110
1509 'A' '160' 'GLU' 'OE1' 'OC' -0.800000 15.9990
1510 'A' '160' 'GLU' 'OE2' 'OC' -0.800000 15.9990
1511 'A' '160' 'GLU' 'C' 'C' 0.500000 12.0110
1512 'A' '160' 'GLU' 'O' 'O' -0.500000 15.9990
1513 'A' '161' 'LEU' 'N' 'NH1' -0.570000 14.0070
1514 'A' '161' 'LEU' 'HN' 'H' 0.370000 1.00800
1515 'A' '161' 'LEU' 'CA' 'CH1E' 0.200000 12.0110
1516 'A' '161' 'LEU' 'CB' 'CH2E' 0.00000 12.0110
1517 'A' '161' 'LEU' 'CG' 'CH1E' 0.00000 12.0110
1518 'A' '161' 'LEU' 'CD1' 'CH3E' 0.00000 12.0110
1519 'A' '161' 'LEU' 'CD2' 'CH3E' 0.00000 12.0110
1520 'A' '161' 'LEU' 'C' 'C' 0.500000 12.0110
1521 'A' '161' 'LEU' 'O' 'O' -0.500000 15.9990
1522 'A' '162' 'ASP' 'N' 'NH1' -0.570000 14.0070
1523 'A' '162' 'ASP' 'HN' 'H' 0.370000 1.00800
1524 'A' '162' 'ASP' 'CA' 'CH1E' 0.200000 12.0110
1525 'A' '162' 'ASP' 'CB' 'CH2E' -0.100000 12.0110
1526 'A' '162' 'ASP' 'CG' 'C' 0.700000 12.0110
1527 'A' '162' 'ASP' 'OD1' 'OC' -0.800000 15.9990
1528 'A' '162' 'ASP' 'OD2' 'OC' -0.800000 15.9990
1529 'A' '162' 'ASP' 'C' 'C' 0.500000 12.0110
1530 'A' '162' 'ASP' 'O' 'O' -0.500000 15.9990
1531 'A' '163' 'LEU' 'N' 'NH1' -0.570000 14.0070
1532 'A' '163' 'LEU' 'HN' 'H' 0.370000 1.00800
1533 'A' '163' 'LEU' 'CA' 'CH1E' 0.200000 12.0110
1534 'A' '163' 'LEU' 'CB' 'CH2E' 0.00000 12.0110
1535 'A' '163' 'LEU' 'CG' 'CH1E' 0.00000 12.0110
1536 'A' '163' 'LEU' 'CD1' 'CH3E' 0.00000 12.0110
1537 'A' '163' 'LEU' 'CD2' 'CH3E' 0.00000 12.0110
1538 'A' '163' 'LEU' 'C' 'C' 0.500000 12.0110
1539 'A' '163' 'LEU' 'O' 'O' -0.500000 15.9990
1540 'A' '164' 'ARG' 'N' 'NH1' -0.570000 14.0070
1541 'A' '164' 'ARG' 'HN' 'H' 0.370000 1.00800
1542 'A' '164' 'ARG' 'CA' 'CH1E' 0.200000 12.0110
1543 'A' '164' 'ARG' 'CB' 'CH2E' 0.00000 12.0110
1544 'A' '164' 'ARG' 'CG' 'CH2E' 0.700000E-01 12.0110
1545 'A' '164' 'ARG' 'CD' 'CH2E' 0.310000 12.0110
1546 'A' '164' 'ARG' 'NE' 'NH1' -0.700000 14.0070
1547 'A' '164' 'ARG' 'HE' 'H' 0.440000 1.00800
1548 'A' '164' 'ARG' 'CZ' 'C' 0.640000 12.0110
1549 'A' '164' 'ARG' 'NH1' 'NC2' -0.800000 14.0070
1550 'A' '164' 'ARG' 'HH11' 'HC' 0.460000 1.00800
1551 'A' '164' 'ARG' 'HH12' 'HC' 0.460000 1.00800
1552 'A' '164' 'ARG' 'NH2' 'NC2' -0.800000 14.0070
1553 'A' '164' 'ARG' 'HH21' 'HC' 0.460000 1.00800
1554 'A' '164' 'ARG' 'HH22' 'HC' 0.460000 1.00800
1555 'A' '164' 'ARG' 'C' 'C' 0.500000 12.0110
1556 'A' '164' 'ARG' 'O' 'O' -0.500000 15.9990
1557 'A' '165' 'GLU' 'N' 'NH1' -0.570000 14.0070
1558 'A' '165' 'GLU' 'HN' 'H' 0.370000 1.00800
1559 'A' '165' 'GLU' 'CA' 'CH1E' 0.200000 12.0110
1560 'A' '165' 'GLU' 'CB' 'CH2E' 0.00000 12.0110
1561 'A' '165' 'GLU' 'CG' 'CH2E' -0.100000 12.0110
1562 'A' '165' 'GLU' 'CD' 'C' 0.700000 12.0110
1563 'A' '165' 'GLU' 'OE1' 'OC' -0.800000 15.9990
1564 'A' '165' 'GLU' 'OE2' 'OC' -0.800000 15.9990
1565 'A' '165' 'GLU' 'C' 'C' 0.500000 12.0110
1566 'A' '165' 'GLU' 'O' 'O' -0.500000 15.9990
1567 'A' '166' 'SER' 'N' 'NH1' -0.570000 14.0070
1568 'A' '166' 'SER' 'HN' 'H' 0.370000 1.00800
1569 'A' '166' 'SER' 'CA' 'CH1E' 0.200000 12.0110
1570 'A' '166' 'SER' 'CB' 'CH2E' 0.265000 12.0110
1571 'A' '166' 'SER' 'OG' 'OH1' -0.700000 15.9990
1572 'A' '166' 'SER' 'HG' 'H' 0.435000 1.00800
1573 'A' '166' 'SER' 'C' 'C' 0.500000 12.0110
1574 'A' '166' 'SER' 'O' 'O' -0.500000 15.9990
1575 'A' '167' 'ASP' 'N' 'NH1' -0.570000 14.0070
1576 'A' '167' 'ASP' 'HN' 'H' 0.370000 1.00800
1577 'A' '167' 'ASP' 'CA' 'CH1E' 0.200000 12.0110
1578 'A' '167' 'ASP' 'CB' 'CH2E' -0.100000 12.0110
1579 'A' '167' 'ASP' 'CG' 'C' 0.700000 12.0110
1580 'A' '167' 'ASP' 'OD1' 'OC' -0.800000 15.9990
1581 'A' '167' 'ASP' 'OD2' 'OC' -0.800000 15.9990
1582 'A' '167' 'ASP' 'C' 'C' 0.500000 12.0110
1583 'A' '167' 'ASP' 'O' 'O' -0.500000 15.9990
1584 'A' '168' 'VAL' 'N' 'NH1' -0.570000 14.0070
1585 'A' '168' 'VAL' 'HN' 'H' 0.370000 1.00800
1586 'A' '168' 'VAL' 'CA' 'CH1E' 0.200000 12.0110
1587 'A' '168' 'VAL' 'CB' 'CH1E' 0.00000 12.0110
1588 'A' '168' 'VAL' 'CG1' 'CH3E' 0.00000 12.0110
1589 'A' '168' 'VAL' 'CG2' 'CH3E' 0.00000 12.0110
1590 'A' '168' 'VAL' 'C' 'C' 0.500000 12.0110
1591 'A' '168' 'VAL' 'O' 'O' -0.500000 15.9990
1592 'A' '169' 'ASP' 'N' 'NH1' -0.570000 14.0070
1593 'A' '169' 'ASP' 'HN' 'H' 0.370000 1.00800
1594 'A' '169' 'ASP' 'CA' 'CH1E' 0.200000 12.0110
1595 'A' '169' 'ASP' 'CB' 'CH2E' -0.100000 12.0110
1596 'A' '169' 'ASP' 'CG' 'C' 0.700000 12.0110
1597 'A' '169' 'ASP' 'OD1' 'OC' -0.800000 15.9990
1598 'A' '169' 'ASP' 'OD2' 'OC' -0.800000 15.9990
1599 'A' '169' 'ASP' 'C' 'C' 0.500000 12.0110
1600 'A' '169' 'ASP' 'O' 'O' -0.500000 15.9990
1601 'A' '170' 'ASP' 'N' 'NH1' -0.570000 14.0070
1602 'A' '170' 'ASP' 'HN' 'H' 0.370000 1.00800
1603 'A' '170' 'ASP' 'CA' 'CH1E' 0.200000 12.0110
1604 'A' '170' 'ASP' 'CB' 'CH2E' -0.100000 12.0110
1605 'A' '170' 'ASP' 'CG' 'C' 0.700000 12.0110
1606 'A' '170' 'ASP' 'OD1' 'OC' -0.800000 15.9990
1607 'A' '170' 'ASP' 'OD2' 'OC' -0.800000 15.9990
1608 'A' '170' 'ASP' 'C' 'C' 0.500000 12.0110
1609 'A' '170' 'ASP' 'O' 'O' -0.500000 15.9990
1610 'A' '171' 'VAL' 'N' 'NH1' -0.570000 14.0070
1611 'A' '171' 'VAL' 'HN' 'H' 0.370000 1.00800
1612 'A' '171' 'VAL' 'CA' 'CH1E' 0.200000 12.0110
1613 'A' '171' 'VAL' 'CB' 'CH1E' 0.00000 12.0110
1614 'A' '171' 'VAL' 'CG1' 'CH3E' 0.00000 12.0110
1615 'A' '171' 'VAL' 'CG2' 'CH3E' 0.00000 12.0110
1616 'A' '171' 'VAL' 'C' 'C' 0.500000 12.0110
1617 'A' '171' 'VAL' 'O' 'O' -0.500000 15.9990
1618 'A' '172' 'SER' 'N' 'NH1' -0.570000 14.0070
1619 'A' '172' 'SER' 'HN' 'H' 0.370000 1.00800
1620 'A' '172' 'SER' 'CA' 'CH1E' 0.200000 12.0110
1621 'A' '172' 'SER' 'CB' 'CH2E' 0.265000 12.0110
1622 'A' '172' 'SER' 'OG' 'OH1' -0.700000 15.9990
1623 'A' '172' 'SER' 'HG' 'H' 0.435000 1.00800
1624 'A' '172' 'SER' 'C' 'C' 0.500000 12.0110
1625 'A' '172' 'SER' 'O' 'O' -0.500000 15.9990
1626 'A' '173' 'GLY' 'N' 'NH1' -0.570000 14.0070
1627 'A' '173' 'GLY' 'HN' 'H' 0.370000 1.00800
1628 'A' '173' 'GLY' 'CA' 'CH2G' 0.200000 12.0110
1629 'A' '173' 'GLY' 'C' 'C' 0.500000 12.0110
1630 'A' '173' 'GLY' 'O' 'O' -0.500000 15.9990
1631 'A' '174' 'HIS' 'N' 'NH1' -0.570000 14.0070
1632 'A' '174' 'HIS' 'HN' 'H' 0.370000 1.00800
1633 'A' '174' 'HIS' 'CA' 'CH1E' 0.200000 12.0110
1634 'A' '174' 'HIS' 'CB' 'CH2E' 0.00000 12.0110
1635 'A' '174' 'HIS' 'CG' 'C5' 0.130000 12.0110
1636 'A' '174' 'HIS' 'ND1' 'NR' -0.570000 14.0070
1637 'A' '174' 'HIS' 'CD2' 'CR1E' 0.100000 12.0110
1638 'A' '174' 'HIS' 'CE1' 'CRH' 0.410000 12.0110
1639 'A' '174' 'HIS' 'NE2' 'NH1' -0.570000 14.0070
1640 'A' '174' 'HIS' 'HE2' 'H' 0.420000 1.00800
1641 'A' '174' 'HIS' 'C' 'C' 0.500000 12.0110
1642 'A' '174' 'HIS' 'O' 'O' -0.500000 15.9990
1643 'A' '175' 'TRP' 'N' 'NH1' -0.570000 14.0070
1644 'A' '175' 'TRP' 'HN' 'H' 0.370000 1.00800
1645 'A' '175' 'TRP' 'CA' 'CH1E' 0.200000 12.0110
1646 'A' '175' 'TRP' 'CB' 'CH2E' 0.00000 12.0110
1647 'A' '175' 'TRP' 'CG' 'C5W' -0.550000E-01 12.0110
1648 'A' '175' 'TRP' 'CD1' 'CR1E' 0.130000 12.0110
1649 'A' '175' 'TRP' 'CD2' 'CW' -0.550000E-01 12.0110
1650 'A' '175' 'TRP' 'NE1' 'NH1' -0.570000 14.0070
1651 'A' '175' 'TRP' 'HE1' 'H' 0.420000 1.00800
1652 'A' '175' 'TRP' 'CE2' 'CW' 0.130000 12.0110
1653 'A' '175' 'TRP' 'CE3' 'CR1E' 0.00000 12.0110
1654 'A' '175' 'TRP' 'CZ2' 'CR1W' 0.00000 12.0110
1655 'A' '175' 'TRP' 'CZ3' 'CR1E' 0.00000 12.0110
1656 'A' '175' 'TRP' 'CH2' 'CR1W' 0.00000 12.0110
1657 'A' '175' 'TRP' 'C' 'C' 0.500000 12.0110
1658 'A' '175' 'TRP' 'O' 'O' -0.500000 15.9990
1659 'A' '176' 'LEU' 'N' 'NH1' -0.570000 14.0070
1660 'A' '176' 'LEU' 'HN' 'H' 0.370000 1.00800
1661 'A' '176' 'LEU' 'CA' 'CH1E' 0.200000 12.0110
1662 'A' '176' 'LEU' 'CB' 'CH2E' 0.00000 12.0110
1663 'A' '176' 'LEU' 'CG' 'CH1E' 0.00000 12.0110
1664 'A' '176' 'LEU' 'CD1' 'CH3E' 0.00000 12.0110
1665 'A' '176' 'LEU' 'CD2' 'CH3E' 0.00000 12.0110
1666 'A' '176' 'LEU' 'C' 'C' 0.500000 12.0110
1667 'A' '176' 'LEU' 'O' 'O' -0.500000 15.9990
1668 'A' '177' 'SER' 'N' 'NH1' -0.570000 14.0070
1669 'A' '177' 'SER' 'HN' 'H' 0.370000 1.00800
1670 'A' '177' 'SER' 'CA' 'CH1E' 0.200000 12.0110
1671 'A' '177' 'SER' 'CB' 'CH2E' 0.265000 12.0110
1672 'A' '177' 'SER' 'OG' 'OH1' -0.700000 15.9990
1673 'A' '177' 'SER' 'HG' 'H' 0.435000 1.00800
1674 'A' '177' 'SER' 'C' 'C' 0.500000 12.0110
1675 'A' '177' 'SER' 'O' 'O' -0.500000 15.9990
1676 'A' '178' 'HIS' 'N' 'NH1' -0.570000 14.0070
1677 'A' '178' 'HIS' 'HN' 'H' 0.370000 1.00800
1678 'A' '178' 'HIS' 'CA' 'CH1E' 0.200000 12.0110
1679 'A' '178' 'HIS' 'CB' 'CH2E' 0.00000 12.0110
1680 'A' '178' 'HIS' 'CG' 'C5' 0.130000 12.0110
1681 'A' '178' 'HIS' 'ND1' 'NR' -0.570000 14.0070
1682 'A' '178' 'HIS' 'CD2' 'CR1E' 0.100000 12.0110
1683 'A' '178' 'HIS' 'CE1' 'CRH' 0.410000 12.0110
1684 'A' '178' 'HIS' 'NE2' 'NH1' -0.570000 14.0070
1685 'A' '178' 'HIS' 'HE2' 'H' 0.420000 1.00800
1686 'A' '178' 'HIS' 'C' 'C' 0.500000 12.0110
1687 'A' '178' 'HIS' 'O' 'O' -0.500000 15.9990
1688 'A' '179' 'PHE' 'N' 'NH1' -0.570000 14.0070
1689 'A' '179' 'PHE' 'HN' 'H' 0.370000 1.00800
1690 'A' '179' 'PHE' 'CA' 'CH1E' 0.200000 12.0110
1691 'A' '179' 'PHE' 'CB' 'CH2E' 0.00000 12.0110
1692 'A' '179' 'PHE' 'CG' 'CF' 0.00000 12.0110
1693 'A' '179' 'PHE' 'CD1' 'CR1E' 0.00000 12.0110
1694 'A' '179' 'PHE' 'CD2' 'CR1E' 0.00000 12.0110
1695 'A' '179' 'PHE' 'CE1' 'CR1E' 0.00000 12.0110
1696 'A' '179' 'PHE' 'CE2' 'CR1E' 0.00000 12.0110
1697 'A' '179' 'PHE' 'CZ' 'CR1E' 0.00000 12.0110
1698 'A' '179' 'PHE' 'C' 'C' 0.500000 12.0110
1699 'A' '179' 'PHE' 'O' 'O' -0.500000 15.9990
1700 'A' '180' 'PRO' 'N' 'N' -0.570000 14.0070
1701 'A' '180' 'PRO' 'CA' 'CH1E' 0.285000 12.0110
1702 'A' '180' 'PRO' 'CB' 'CH2E' 0.00000 12.0110
1703 'A' '180' 'PRO' 'CG' 'CH2P' 0.00000 12.0110
1704 'A' '180' 'PRO' 'CD' 'CH2P' 0.285000 12.0110
1705 'A' '180' 'PRO' 'C' 'C' 0.500000 12.0110
1706 'A' '180' 'PRO' 'O' 'O' -0.500000 15.9990
1707 'A' '181' 'ASP' 'N' 'NH1' -0.570000 14.0070
1708 'A' '181' 'ASP' 'HN' 'H' 0.370000 1.00800
1709 'A' '181' 'ASP' 'CA' 'CH1E' 0.200000 12.0110
1710 'A' '181' 'ASP' 'CB' 'CH2E' -0.100000 12.0110
1711 'A' '181' 'ASP' 'CG' 'C' 0.700000 12.0110
1712 'A' '181' 'ASP' 'OD1' 'OC' -0.800000 15.9990
1713 'A' '181' 'ASP' 'OD2' 'OC' -0.800000 15.9990
1714 'A' '181' 'ASP' 'C' 'C' 0.500000 12.0110
1715 'A' '181' 'ASP' 'O' 'O' -0.500000 15.9990
1716 'A' '182' 'THR' 'N' 'NH1' -0.570000 14.0070
1717 'A' '182' 'THR' 'HN' 'H' 0.370000 1.00800
1718 'A' '182' 'THR' 'CA' 'CH1E' 0.200000 12.0110
1719 'A' '182' 'THR' 'CB' 'CH1E' 0.265000 12.0110
1720 'A' '182' 'THR' 'OG1' 'OH1' -0.700000 15.9990
1721 'A' '182' 'THR' 'HG1' 'H' 0.435000 1.00800
1722 'A' '182' 'THR' 'CG2' 'CH3E' 0.00000 12.0110
1723 'A' '182' 'THR' 'C' 'C' 0.500000 12.0110
1724 'A' '182' 'THR' 'O' 'O' -0.500000 15.9990
1725 'A' '183' 'TYR' 'N' 'NH1' -0.570000 14.0070
1726 'A' '183' 'TYR' 'HN' 'H' 0.370000 1.00800
1727 'A' '183' 'TYR' 'CA' 'CH1E' 0.200000 12.0110
1728 'A' '183' 'TYR' 'CB' 'CH2E' 0.00000 12.0110
1729 'A' '183' 'TYR' 'CG' 'CY' 0.00000 12.0110
1730 'A' '183' 'TYR' 'CD1' 'CR1E' 0.00000 12.0110
1731 'A' '183' 'TYR' 'CD2' 'CR1E' 0.00000 12.0110
1732 'A' '183' 'TYR' 'CE1' 'CR1E' 0.00000 12.0110
1733 'A' '183' 'TYR' 'CE2' 'CR1E' 0.00000 12.0110
1734 'A' '183' 'TYR' 'CZ' 'CY2' 0.265000 12.0110
1735 'A' '183' 'TYR' 'OH' 'OH1' -0.700000 15.9990
1736 'A' '183' 'TYR' 'HH' 'H' 0.435000 1.00800
1737 'A' '183' 'TYR' 'C' 'C' 0.500000 12.0110
1738 'A' '183' 'TYR' 'O' 'O' -0.500000 15.9990
1739 'A' '184' 'THR' 'N' 'NH1' -0.570000 14.0070
1740 'A' '184' 'THR' 'HN' 'H' 0.370000 1.00800
1741 'A' '184' 'THR' 'CA' 'CH1E' 0.200000 12.0110
1742 'A' '184' 'THR' 'CB' 'CH1E' 0.265000 12.0110
1743 'A' '184' 'THR' 'OG1' 'OH1' -0.700000 15.9990
1744 'A' '184' 'THR' 'HG1' 'H' 0.435000 1.00800
1745 'A' '184' 'THR' 'CG2' 'CH3E' 0.00000 12.0110
1746 'A' '184' 'THR' 'C' 'C' 0.500000 12.0110
1747 'A' '184' 'THR' 'O' 'O' -0.500000 15.9990
1748 'A' '185' 'SER' 'N' 'NH1' -0.570000 14.0070
1749 'A' '185' 'SER' 'HN' 'H' 0.370000 1.00800
1750 'A' '185' 'SER' 'CA' 'CH1E' 0.200000 12.0110
1751 'A' '185' 'SER' 'CB' 'CH2E' 0.265000 12.0110
1752 'A' '185' 'SER' 'OG' 'OH1' -0.700000 15.9990
1753 'A' '185' 'SER' 'HG' 'H' 0.435000 1.00800
1754 'A' '185' 'SER' 'C' 'C' 0.500000 12.0110
1755 'A' '185' 'SER' 'O' 'O' -0.500000 15.9990
1756 'A' '186' 'LEU' 'N' 'NH1' -0.570000 14.0070
1757 'A' '186' 'LEU' 'HN' 'H' 0.370000 1.00800
1758 'A' '186' 'LEU' 'CA' 'CH1E' 0.200000 12.0110
1759 'A' '186' 'LEU' 'CB' 'CH2E' 0.00000 12.0110
1760 'A' '186' 'LEU' 'CG' 'CH1E' 0.00000 12.0110
1761 'A' '186' 'LEU' 'CD1' 'CH3E' 0.00000 12.0110
1762 'A' '186' 'LEU' 'CD2' 'CH3E' 0.00000 12.0110
1763 'A' '186' 'LEU' 'C' 'C' 0.500000 12.0110
1764 'A' '186' 'LEU' 'O' 'O' -0.500000 15.9990
1765 'A' '187' 'VAL' 'N' 'NH1' -0.570000 14.0070
1766 'A' '187' 'VAL' 'HN' 'H' 0.370000 1.00800
1767 'A' '187' 'VAL' 'CA' 'CH1E' 0.200000 12.0110
1768 'A' '187' 'VAL' 'CB' 'CH1E' 0.00000 12.0110
1769 'A' '187' 'VAL' 'CG1' 'CH3E' 0.00000 12.0110
1770 'A' '187' 'VAL' 'CG2' 'CH3E' 0.00000 12.0110
1771 'A' '187' 'VAL' 'C' 'C' 0.500000 12.0110
1772 'A' '187' 'VAL' 'O' 'O' -0.500000 15.9990
1773 'A' '188' 'SER' 'N' 'NH1' -0.570000 14.0070
1774 'A' '188' 'SER' 'HN' 'H' 0.370000 1.00800
1775 'A' '188' 'SER' 'CA' 'CH1E' 0.200000 12.0110
1776 'A' '188' 'SER' 'CB' 'CH2E' 0.265000 12.0110
1777 'A' '188' 'SER' 'OG' 'OH1' -0.700000 15.9990
1778 'A' '188' 'SER' 'HG' 'H' 0.435000 1.00800
1779 'A' '188' 'SER' 'C' 'C' 0.500000 12.0110
1780 'A' '188' 'SER' 'O' 'O' -0.500000 15.9990
1781 'A' '189' 'LEU' 'N' 'NH1' -0.570000 14.0070
1782 'A' '189' 'LEU' 'HN' 'H' 0.370000 1.00800
1783 'A' '189' 'LEU' 'CA' 'CH1E' 0.200000 12.0110
1784 'A' '189' 'LEU' 'CB' 'CH2E' 0.00000 12.0110
1785 'A' '189' 'LEU' 'CG' 'CH1E' 0.00000 12.0110
1786 'A' '189' 'LEU' 'CD1' 'CH3E' 0.00000 12.0110
1787 'A' '189' 'LEU' 'CD2' 'CH3E' 0.00000 12.0110
1788 'A' '189' 'LEU' 'C' 'C' 0.500000 12.0110
1789 'A' '189' 'LEU' 'O' 'O' -0.500000 15.9990
1790 'A' '190' 'ASN' 'N' 'NH1' -0.570000 14.0070
1791 'A' '190' 'ASN' 'HN' 'H' 0.370000 1.00800
1792 'A' '190' 'ASN' 'CA' 'CH1E' 0.200000 12.0110
1793 'A' '190' 'ASN' 'CB' 'CH2E' 0.00000 12.0110
1794 'A' '190' 'ASN' 'CG' 'C' 0.500000 12.0110
1795 'A' '190' 'ASN' 'OD1' 'O' -0.500000 15.9990
1796 'A' '190' 'ASN' 'ND2' 'NH2' -0.850000 14.0070
1797 'A' '190' 'ASN' 'HD21' 'H' 0.425000 1.00800
1798 'A' '190' 'ASN' 'HD22' 'H' 0.425000 1.00800
1799 'A' '190' 'ASN' 'C' 'C' 0.500000 12.0110
1800 'A' '190' 'ASN' 'O' 'O' -0.500000 15.9990
1801 'A' '191' 'ILE' 'N' 'NH1' -0.570000 14.0070
1802 'A' '191' 'ILE' 'HN' 'H' 0.370000 1.00800
1803 'A' '191' 'ILE' 'CA' 'CH1E' 0.200000 12.0110
1804 'A' '191' 'ILE' 'CB' 'CH1E' 0.00000 12.0110
1805 'A' '191' 'ILE' 'CG1' 'CH2E' 0.00000 12.0110
1806 'A' '191' 'ILE' 'CG2' 'CH3E' 0.00000 12.0110
1807 'A' '191' 'ILE' 'CD1' 'CH3E' 0.00000 12.0110
1808 'A' '191' 'ILE' 'C' 'C' 0.500000 12.0110
1809 'A' '191' 'ILE' 'O' 'O' -0.500000 15.9990
1810 'A' '192' 'SER' 'N' 'NH1' -0.570000 14.0070
1811 'A' '192' 'SER' 'HN' 'H' 0.370000 1.00800
1812 'A' '192' 'SER' 'CA' 'CH1E' 0.200000 12.0110
1813 'A' '192' 'SER' 'CB' 'CH2E' 0.265000 12.0110
1814 'A' '192' 'SER' 'OG' 'OH1' -0.700000 15.9990
1815 'A' '192' 'SER' 'HG' 'H' 0.435000 1.00800
1816 'A' '192' 'SER' 'C' 'C' 0.500000 12.0110
1817 'A' '192' 'SER' 'O' 'O' -0.500000 15.9990
1818 'A' '193' 'CYS' 'N' 'NH1' -0.570000 14.0070
1819 'A' '193' 'CYS' 'HN' 'H' 0.370000 1.00800
1820 'A' '193' 'CYS' 'CA' 'CH1E' 0.200000 12.0110
1821 'A' '193' 'CYS' 'CB' 'CH2E' 0.180000 12.0110
1822 'A' '193' 'CYS' 'SG' 'SH1E' -0.450000 32.0600
1823 'A' '193' 'CYS' 'HG' 'H' 0.270000 1.00800
1824 'A' '193' 'CYS' 'C' 'C' 0.500000 12.0110
1825 'A' '193' 'CYS' 'O' 'O' -0.500000 15.9990
1826 'A' '194' 'LEU' 'N' 'NH1' -0.570000 14.0070
1827 'A' '194' 'LEU' 'HN' 'H' 0.370000 1.00800
1828 'A' '194' 'LEU' 'CA' 'CH1E' 0.200000 12.0110
1829 'A' '194' 'LEU' 'CB' 'CH2E' 0.00000 12.0110
1830 'A' '194' 'LEU' 'CG' 'CH1E' 0.00000 12.0110
1831 'A' '194' 'LEU' 'CD1' 'CH3E' 0.00000 12.0110
1832 'A' '194' 'LEU' 'CD2' 'CH3E' 0.00000 12.0110
1833 'A' '194' 'LEU' 'C' 'C' 0.500000 12.0110
1834 'A' '194' 'LEU' 'O' 'O' -0.500000 15.9990
1835 'A' '195' 'ALA' 'N' 'NH1' -0.570000 14.0070
1836 'A' '195' 'ALA' 'HN' 'H' 0.370000 1.00800
1837 'A' '195' 'ALA' 'CA' 'CH1E' 0.200000 12.0110
1838 'A' '195' 'ALA' 'CB' 'CH3E' 0.00000 12.0110
1839 'A' '195' 'ALA' 'C' 'C' 0.500000 12.0110
1840 'A' '195' 'ALA' 'O' 'O' -0.500000 15.9990
1841 'A' '196' 'SER' 'N' 'NH1' -0.570000 14.0070
1842 'A' '196' 'SER' 'HN' 'H' 0.370000 1.00800
1843 'A' '196' 'SER' 'CA' 'CH1E' 0.200000 12.0110
1844 'A' '196' 'SER' 'CB' 'CH2E' 0.265000 12.0110
1845 'A' '196' 'SER' 'OG' 'OH1' -0.700000 15.9990
1846 'A' '196' 'SER' 'HG' 'H' 0.435000 1.00800
1847 'A' '196' 'SER' 'C' 'C' 0.500000 12.0110
1848 'A' '196' 'SER' 'O' 'O' -0.500000 15.9990
1849 'A' '197' 'GLU' 'N' 'NH1' -0.570000 14.0070
1850 'A' '197' 'GLU' 'HN' 'H' 0.370000 1.00800
1851 'A' '197' 'GLU' 'CA' 'CH1E' 0.200000 12.0110
1852 'A' '197' 'GLU' 'CB' 'CH2E' 0.00000 12.0110
1853 'A' '197' 'GLU' 'CG' 'CH2E' -0.100000 12.0110
1854 'A' '197' 'GLU' 'CD' 'C' 0.700000 12.0110
1855 'A' '197' 'GLU' 'OE1' 'OC' -0.800000 15.9990
1856 'A' '197' 'GLU' 'OE2' 'OC' -0.800000 15.9990
1857 'A' '197' 'GLU' 'C' 'C' 0.500000 12.0110
1858 'A' '197' 'GLU' 'O' 'O' -0.500000 15.9990
1859 'A' '198' 'VAL' 'N' 'NH1' -0.570000 14.0070
1860 'A' '198' 'VAL' 'HN' 'H' 0.370000 1.00800
1861 'A' '198' 'VAL' 'CA' 'CH1E' 0.200000 12.0110
1862 'A' '198' 'VAL' 'CB' 'CH1E' 0.00000 12.0110
1863 'A' '198' 'VAL' 'CG1' 'CH3E' 0.00000 12.0110
1864 'A' '198' 'VAL' 'CG2' 'CH3E' 0.00000 12.0110
1865 'A' '198' 'VAL' 'C' 'C' 0.500000 12.0110
1866 'A' '198' 'VAL' 'O' 'O' -0.500000 15.9990
1867 'A' '199' 'SER' 'N' 'NH1' -0.570000 14.0070
1868 'A' '199' 'SER' 'HN' 'H' 0.370000 1.00800
1869 'A' '199' 'SER' 'CA' 'CH1E' 0.200000 12.0110
1870 'A' '199' 'SER' 'CB' 'CH2E' 0.265000 12.0110
1871 'A' '199' 'SER' 'OG' 'OH1' -0.700000 15.9990
1872 'A' '199' 'SER' 'HG' 'H' 0.435000 1.00800
1873 'A' '199' 'SER' 'C' 'C' 0.500000 12.0110
1874 'A' '199' 'SER' 'O' 'O' -0.500000 15.9990
1875 'A' '200' 'PHE' 'N' 'NH1' -0.570000 14.0070
1876 'A' '200' 'PHE' 'HN' 'H' 0.370000 1.00800
1877 'A' '200' 'PHE' 'CA' 'CH1E' 0.200000 12.0110
1878 'A' '200' 'PHE' 'CB' 'CH2E' 0.00000 12.0110
1879 'A' '200' 'PHE' 'CG' 'CF' 0.00000 12.0110
1880 'A' '200' 'PHE' 'CD1' 'CR1E' 0.00000 12.0110
1881 'A' '200' 'PHE' 'CD2' 'CR1E' 0.00000 12.0110
1882 'A' '200' 'PHE' 'CE1' 'CR1E' 0.00000 12.0110
1883 'A' '200' 'PHE' 'CE2' 'CR1E' 0.00000 12.0110
1884 'A' '200' 'PHE' 'CZ' 'CR1E' 0.00000 12.0110
1885 'A' '200' 'PHE' 'C' 'C' 0.500000 12.0110
1886 'A' '200' 'PHE' 'O' 'O' -0.500000 15.9990
1887 'A' '201' 'SER' 'N' 'NH1' -0.570000 14.0070
1888 'A' '201' 'SER' 'HN' 'H' 0.370000 1.00800
1889 'A' '201' 'SER' 'CA' 'CH1E' 0.200000 12.0110
1890 'A' '201' 'SER' 'CB' 'CH2E' 0.265000 12.0110
1891 'A' '201' 'SER' 'OG' 'OH1' -0.700000 15.9990
1892 'A' '201' 'SER' 'HG' 'H' 0.435000 1.00800
1893 'A' '201' 'SER' 'C' 'C' 0.500000 12.0110
1894 'A' '201' 'SER' 'O' 'O' -0.500000 15.9990
1895 'A' '202' 'ALA' 'N' 'NH1' -0.570000 14.0070
1896 'A' '202' 'ALA' 'HN' 'H' 0.370000 1.00800
1897 'A' '202' 'ALA' 'CA' 'CH1E' 0.200000 12.0110
1898 'A' '202' 'ALA' 'CB' 'CH3E' 0.00000 12.0110
1899 'A' '202' 'ALA' 'C' 'C' 0.500000 12.0110
1900 'A' '202' 'ALA' 'O' 'O' -0.500000 15.9990
1901 'A' '203' 'LEU' 'N' 'NH1' -0.570000 14.0070
1902 'A' '203' 'LEU' 'HN' 'H' 0.370000 1.00800
1903 'A' '203' 'LEU' 'CA' 'CH1E' 0.200000 12.0110
1904 'A' '203' 'LEU' 'CB' 'CH2E' 0.00000 12.0110
1905 'A' '203' 'LEU' 'CG' 'CH1E' 0.00000 12.0110
1906 'A' '203' 'LEU' 'CD1' 'CH3E' 0.00000 12.0110
1907 'A' '203' 'LEU' 'CD2' 'CH3E' 0.00000 12.0110
1908 'A' '203' 'LEU' 'C' 'C' 0.500000 12.0110
1909 'A' '203' 'LEU' 'O' 'O' -0.500000 15.9990
1910 'A' '204' 'GLU' 'N' 'NH1' -0.570000 14.0070
1911 'A' '204' 'GLU' 'HN' 'H' 0.370000 1.00800
1912 'A' '204' 'GLU' 'CA' 'CH1E' 0.200000 12.0110
1913 'A' '204' 'GLU' 'CB' 'CH2E' 0.00000 12.0110
1914 'A' '204' 'GLU' 'CG' 'CH2E' -0.100000 12.0110
1915 'A' '204' 'GLU' 'CD' 'C' 0.700000 12.0110
1916 'A' '204' 'GLU' 'OE1' 'OC' -0.800000 15.9990
1917 'A' '204' 'GLU' 'OE2' 'OC' -0.800000 15.9990
1918 'A' '204' 'GLU' 'C' 'C' 0.500000 12.0110
1919 'A' '204' 'GLU' 'O' 'O' -0.500000 15.9990
1920 'A' '205' 'ARG' 'N' 'NH1' -0.570000 14.0070
1921 'A' '205' 'ARG' 'HN' 'H' 0.370000 1.00800
1922 'A' '205' 'ARG' 'CA' 'CH1E' 0.200000 12.0110
1923 'A' '205' 'ARG' 'CB' 'CH2E' 0.00000 12.0110
1924 'A' '205' 'ARG' 'CG' 'CH2E' 0.700000E-01 12.0110
1925 'A' '205' 'ARG' 'CD' 'CH2E' 0.310000 12.0110
1926 'A' '205' 'ARG' 'NE' 'NH1' -0.700000 14.0070
1927 'A' '205' 'ARG' 'HE' 'H' 0.440000 1.00800
1928 'A' '205' 'ARG' 'CZ' 'C' 0.640000 12.0110
1929 'A' '205' 'ARG' 'NH1' 'NC2' -0.800000 14.0070
1930 'A' '205' 'ARG' 'HH11' 'HC' 0.460000 1.00800
1931 'A' '205' 'ARG' 'HH12' 'HC' 0.460000 1.00800
1932 'A' '205' 'ARG' 'NH2' 'NC2' -0.800000 14.0070
1933 'A' '205' 'ARG' 'HH21' 'HC' 0.460000 1.00800
1934 'A' '205' 'ARG' 'HH22' 'HC' 0.460000 1.00800
1935 'A' '205' 'ARG' 'C' 'C' 0.500000 12.0110
1936 'A' '205' 'ARG' 'O' 'O' -0.500000 15.9990
1937 'A' '206' 'LEU' 'N' 'NH1' -0.570000 14.0070
1938 'A' '206' 'LEU' 'HN' 'H' 0.370000 1.00800
1939 'A' '206' 'LEU' 'CA' 'CH1E' 0.200000 12.0110
1940 'A' '206' 'LEU' 'CB' 'CH2E' 0.00000 12.0110
1941 'A' '206' 'LEU' 'CG' 'CH1E' 0.00000 12.0110
1942 'A' '206' 'LEU' 'CD1' 'CH3E' 0.00000 12.0110
1943 'A' '206' 'LEU' 'CD2' 'CH3E' 0.00000 12.0110
1944 'A' '206' 'LEU' 'C' 'C' 0.500000 12.0110
1945 'A' '206' 'LEU' 'O' 'O' -0.500000 15.9990
1946 'A' '207' 'VAL' 'N' 'NH1' -0.570000 14.0070
1947 'A' '207' 'VAL' 'HN' 'H' 0.370000 1.00800
1948 'A' '207' 'VAL' 'CA' 'CH1E' 0.200000 12.0110
1949 'A' '207' 'VAL' 'CB' 'CH1E' 0.00000 12.0110
1950 'A' '207' 'VAL' 'CG1' 'CH3E' 0.00000 12.0110
1951 'A' '207' 'VAL' 'CG2' 'CH3E' 0.00000 12.0110
1952 'A' '207' 'VAL' 'C' 'C' 0.500000 12.0110
1953 'A' '207' 'VAL' 'O' 'O' -0.500000 15.9990
1954 'A' '208' 'THR' 'N' 'NH1' -0.570000 14.0070
1955 'A' '208' 'THR' 'HN' 'H' 0.370000 1.00800
1956 'A' '208' 'THR' 'CA' 'CH1E' 0.200000 12.0110
1957 'A' '208' 'THR' 'CB' 'CH1E' 0.265000 12.0110
1958 'A' '208' 'THR' 'OG1' 'OH1' -0.700000 15.9990
1959 'A' '208' 'THR' 'HG1' 'H' 0.435000 1.00800
1960 'A' '208' 'THR' 'CG2' 'CH3E' 0.00000 12.0110
1961 'A' '208' 'THR' 'C' 'C' 0.500000 12.0110
1962 'A' '208' 'THR' 'O' 'O' -0.500000 15.9990
1963 'A' '209' 'ARG' 'N' 'NH1' -0.570000 14.0070
1964 'A' '209' 'ARG' 'HN' 'H' 0.370000 1.00800
1965 'A' '209' 'ARG' 'CA' 'CH1E' 0.200000 12.0110
1966 'A' '209' 'ARG' 'CB' 'CH2E' 0.00000 12.0110
1967 'A' '209' 'ARG' 'CG' 'CH2E' 0.700000E-01 12.0110
1968 'A' '209' 'ARG' 'CD' 'CH2E' 0.310000 12.0110
1969 'A' '209' 'ARG' 'NE' 'NH1' -0.700000 14.0070
1970 'A' '209' 'ARG' 'HE' 'H' 0.440000 1.00800
1971 'A' '209' 'ARG' 'CZ' 'C' 0.640000 12.0110
1972 'A' '209' 'ARG' 'NH1' 'NC2' -0.800000 14.0070
1973 'A' '209' 'ARG' 'HH11' 'HC' 0.460000 1.00800
1974 'A' '209' 'ARG' 'HH12' 'HC' 0.460000 1.00800
1975 'A' '209' 'ARG' 'NH2' 'NC2' -0.800000 14.0070
1976 'A' '209' 'ARG' 'HH21' 'HC' 0.460000 1.00800
1977 'A' '209' 'ARG' 'HH22' 'HC' 0.460000 1.00800
1978 'A' '209' 'ARG' 'C' 'C' 0.500000 12.0110
1979 'A' '209' 'ARG' 'O' 'O' -0.500000 15.9990
1980 'A' '210' 'CYS' 'N' 'NH1' -0.570000 14.0070
1981 'A' '210' 'CYS' 'HN' 'H' 0.370000 1.00800
1982 'A' '210' 'CYS' 'CA' 'CH1E' 0.200000 12.0110
1983 'A' '210' 'CYS' 'CB' 'CH2E' 0.180000 12.0110
1984 'A' '210' 'CYS' 'SG' 'SH1E' -0.450000 32.0600
1985 'A' '210' 'CYS' 'HG' 'H' 0.270000 1.00800
1986 'A' '210' 'CYS' 'C' 'C' 0.500000 12.0110
1987 'A' '210' 'CYS' 'O' 'O' -0.500000 15.9990
1988 'A' '211' 'PRO' 'N' 'N' -0.570000 14.0070
1989 'A' '211' 'PRO' 'CA' 'CH1E' 0.285000 12.0110
1990 'A' '211' 'PRO' 'CB' 'CH2E' 0.00000 12.0110
1991 'A' '211' 'PRO' 'CG' 'CH2P' 0.00000 12.0110
1992 'A' '211' 'PRO' 'CD' 'CH2P' 0.285000 12.0110
1993 'A' '211' 'PRO' 'C' 'C' 0.500000 12.0110
1994 'A' '211' 'PRO' 'O' 'O' -0.500000 15.9990
1995 'A' '212' 'ASN' 'N' 'NH1' -0.570000 14.0070
1996 'A' '212' 'ASN' 'HN' 'H' 0.370000 1.00800
1997 'A' '212' 'ASN' 'CA' 'CH1E' 0.200000 12.0110
1998 'A' '212' 'ASN' 'CB' 'CH2E' 0.00000 12.0110
1999 'A' '212' 'ASN' 'CG' 'C' 0.500000 12.0110
2000 'A' '212' 'ASN' 'OD1' 'O' -0.500000 15.9990
2001 'A' '212' 'ASN' 'ND2' 'NH2' -0.850000 14.0070
2002 'A' '212' 'ASN' 'HD21' 'H' 0.425000 1.00800
2003 'A' '212' 'ASN' 'HD22' 'H' 0.425000 1.00800
2004 'A' '212' 'ASN' 'C' 'C' 0.500000 12.0110
2005 'A' '212' 'ASN' 'O' 'O' -0.500000 15.9990
2006 'A' '213' 'LEU' 'N' 'NH1' -0.570000 14.0070
2007 'A' '213' 'LEU' 'HN' 'H' 0.370000 1.00800
2008 'A' '213' 'LEU' 'CA' 'CH1E' 0.200000 12.0110
2009 'A' '213' 'LEU' 'CB' 'CH2E' 0.00000 12.0110
2010 'A' '213' 'LEU' 'CG' 'CH1E' 0.00000 12.0110
2011 'A' '213' 'LEU' 'CD1' 'CH3E' 0.00000 12.0110
2012 'A' '213' 'LEU' 'CD2' 'CH3E' 0.00000 12.0110
2013 'A' '213' 'LEU' 'C' 'C' 0.500000 12.0110
2014 'A' '213' 'LEU' 'O' 'O' -0.500000 15.9990
2015 'A' '214' 'LYS' 'N' 'NH1' -0.570000 14.0070
2016 'A' '214' 'LYS' 'HN' 'H' 0.370000 1.00800
2017 'A' '214' 'LYS' 'CA' 'CH1E' 0.200000 12.0110
2018 'A' '214' 'LYS' 'CB' 'CH2E' 0.00000 12.0110
2019 'A' '214' 'LYS' 'CG' 'CH2E' 0.00000 12.0110
2020 'A' '214' 'LYS' 'CD' 'CH2E' 0.00000 12.0110
2021 'A' '214' 'LYS' 'CE' 'CH2E' 0.310000 12.0110
2022 'A' '214' 'LYS' 'NZ' 'NH3' -0.300000 14.0070
2023 'A' '214' 'LYS' 'HZ1' 'HC' 0.330000 1.00800
2024 'A' '214' 'LYS' 'HZ2' 'HC' 0.330000 1.00800
2025 'A' '214' 'LYS' 'HZ3' 'HC' 0.330000 1.00800
2026 'A' '214' 'LYS' 'C' 'C' 0.500000 12.0110
2027 'A' '214' 'LYS' 'O' 'O' -0.500000 15.9990
2028 'A' '215' 'SER' 'N' 'NH1' -0.570000 14.0070
2029 'A' '215' 'SER' 'HN' 'H' 0.370000 1.00800
2030 'A' '215' 'SER' 'CA' 'CH1E' 0.200000 12.0110
2031 'A' '215' 'SER' 'CB' 'CH2E' 0.265000 12.0110
2032 'A' '215' 'SER' 'OG' 'OH1' -0.700000 15.9990
2033 'A' '215' 'SER' 'HG' 'H' 0.435000 1.00800
2034 'A' '215' 'SER' 'C' 'C' 0.500000 12.0110
2035 'A' '215' 'SER' 'O' 'O' -0.500000 15.9990
2036 'A' '216' 'LEU' 'N' 'NH1' -0.570000 14.0070
2037 'A' '216' 'LEU' 'HN' 'H' 0.370000 1.00800
2038 'A' '216' 'LEU' 'CA' 'CH1E' 0.200000 12.0110
2039 'A' '216' 'LEU' 'CB' 'CH2E' 0.00000 12.0110
2040 'A' '216' 'LEU' 'CG' 'CH1E' 0.00000 12.0110
2041 'A' '216' 'LEU' 'CD1' 'CH3E' 0.00000 12.0110
2042 'A' '216' 'LEU' 'CD2' 'CH3E' 0.00000 12.0110
2043 'A' '216' 'LEU' 'C' 'C' 0.500000 12.0110
2044 'A' '216' 'LEU' 'O' 'O' -0.500000 15.9990
2045 'A' '217' 'LYS' 'N' 'NH1' -0.570000 14.0070
2046 'A' '217' 'LYS' 'HN' 'H' 0.370000 1.00800
2047 'A' '217' 'LYS' 'CA' 'CH1E' 0.200000 12.0110
2048 'A' '217' 'LYS' 'CB' 'CH2E' 0.00000 12.0110
2049 'A' '217' 'LYS' 'CG' 'CH2E' 0.00000 12.0110
2050 'A' '217' 'LYS' 'CD' 'CH2E' 0.00000 12.0110
2051 'A' '217' 'LYS' 'CE' 'CH2E' 0.310000 12.0110
2052 'A' '217' 'LYS' 'NZ' 'NH3' -0.300000 14.0070
2053 'A' '217' 'LYS' 'HZ1' 'HC' 0.330000 1.00800
2054 'A' '217' 'LYS' 'HZ2' 'HC' 0.330000 1.00800
2055 'A' '217' 'LYS' 'HZ3' 'HC' 0.330000 1.00800
2056 'A' '217' 'LYS' 'C' 'C' 0.500000 12.0110
2057 'A' '217' 'LYS' 'O' 'O' -0.500000 15.9990
2058 'A' '218' 'LEU' 'N' 'NH1' -0.570000 14.0070
2059 'A' '218' 'LEU' 'HN' 'H' 0.370000 1.00800
2060 'A' '218' 'LEU' 'CA' 'CH1E' 0.200000 12.0110
2061 'A' '218' 'LEU' 'CB' 'CH2E' 0.00000 12.0110
2062 'A' '218' 'LEU' 'CG' 'CH1E' 0.00000 12.0110
2063 'A' '218' 'LEU' 'CD1' 'CH3E' 0.00000 12.0110
2064 'A' '218' 'LEU' 'CD2' 'CH3E' 0.00000 12.0110
2065 'A' '218' 'LEU' 'C' 'C' 0.500000 12.0110
2066 'A' '218' 'LEU' 'O' 'O' -0.500000 15.9990
2067 'A' '219' 'ASN' 'N' 'NH1' -0.570000 14.0070
2068 'A' '219' 'ASN' 'HN' 'H' 0.370000 1.00800
2069 'A' '219' 'ASN' 'CA' 'CH1E' 0.200000 12.0110
2070 'A' '219' 'ASN' 'CB' 'CH2E' 0.00000 12.0110
2071 'A' '219' 'ASN' 'CG' 'C' 0.500000 12.0110
2072 'A' '219' 'ASN' 'OD1' 'O' -0.500000 15.9990
2073 'A' '219' 'ASN' 'ND2' 'NH2' -0.850000 14.0070
2074 'A' '219' 'ASN' 'HD21' 'H' 0.425000 1.00800
2075 'A' '219' 'ASN' 'HD22' 'H' 0.425000 1.00800
2076 'A' '219' 'ASN' 'C' 'C' 0.500000 12.0110
2077 'A' '219' 'ASN' 'O' 'O' -0.500000 15.9990
2078 'A' '220' 'ARG' 'N' 'NH1' -0.570000 14.0070
2079 'A' '220' 'ARG' 'HN' 'H' 0.370000 1.00800
2080 'A' '220' 'ARG' 'CA' 'CH1E' 0.200000 12.0110
2081 'A' '220' 'ARG' 'CB' 'CH2E' 0.00000 12.0110
2082 'A' '220' 'ARG' 'CG' 'CH2E' 0.700000E-01 12.0110
2083 'A' '220' 'ARG' 'CD' 'CH2E' 0.310000 12.0110
2084 'A' '220' 'ARG' 'NE' 'NH1' -0.700000 14.0070
2085 'A' '220' 'ARG' 'HE' 'H' 0.440000 1.00800
2086 'A' '220' 'ARG' 'CZ' 'C' 0.640000 12.0110
2087 'A' '220' 'ARG' 'NH1' 'NC2' -0.800000 14.0070
2088 'A' '220' 'ARG' 'HH11' 'HC' 0.460000 1.00800
2089 'A' '220' 'ARG' 'HH12' 'HC' 0.460000 1.00800
2090 'A' '220' 'ARG' 'NH2' 'NC2' -0.800000 14.0070
2091 'A' '220' 'ARG' 'HH21' 'HC' 0.460000 1.00800
2092 'A' '220' 'ARG' 'HH22' 'HC' 0.460000 1.00800
2093 'A' '220' 'ARG' 'C' 'C' 0.500000 12.0110
2094 'A' '220' 'ARG' 'O' 'O' -0.500000 15.9990
2095 'A' '221' 'ALA' 'N' 'NH1' -0.570000 14.0070
2096 'A' '221' 'ALA' 'HN' 'H' 0.370000 1.00800
2097 'A' '221' 'ALA' 'CA' 'CH1E' 0.200000 12.0110
2098 'A' '221' 'ALA' 'CB' 'CH3E' 0.00000 12.0110
2099 'A' '221' 'ALA' 'C' 'C' 0.500000 12.0110
2100 'A' '221' 'ALA' 'O' 'O' -0.500000 15.9990
2101 'A' '222' 'VAL' 'N' 'NH1' -0.570000 14.0070
2102 'A' '222' 'VAL' 'HN' 'H' 0.370000 1.00800
2103 'A' '222' 'VAL' 'CA' 'CH1E' 0.200000 12.0110
2104 'A' '222' 'VAL' 'CB' 'CH1E' 0.00000 12.0110
2105 'A' '222' 'VAL' 'CG1' 'CH3E' 0.00000 12.0110
2106 'A' '222' 'VAL' 'CG2' 'CH3E' 0.00000 12.0110
2107 'A' '222' 'VAL' 'C' 'C' 0.500000 12.0110
2108 'A' '222' 'VAL' 'O' 'O' -0.500000 15.9990
2109 'A' '223' 'PRO' 'N' 'N' -0.570000 14.0070
2110 'A' '223' 'PRO' 'CA' 'CH1E' 0.285000 12.0110
2111 'A' '223' 'PRO' 'CB' 'CH2E' 0.00000 12.0110
2112 'A' '223' 'PRO' 'CG' 'CH2P' 0.00000 12.0110
2113 'A' '223' 'PRO' 'CD' 'CH2P' 0.285000 12.0110
2114 'A' '223' 'PRO' 'C' 'C' 0.500000 12.0110
2115 'A' '223' 'PRO' 'O' 'O' -0.500000 15.9990
2116 'A' '224' 'LEU' 'N' 'NH1' -0.570000 14.0070
2117 'A' '224' 'LEU' 'HN' 'H' 0.370000 1.00800
2118 'A' '224' 'LEU' 'CA' 'CH1E' 0.200000 12.0110
2119 'A' '224' 'LEU' 'CB' 'CH2E' 0.00000 12.0110
2120 'A' '224' 'LEU' 'CG' 'CH1E' 0.00000 12.0110
2121 'A' '224' 'LEU' 'CD1' 'CH3E' 0.00000 12.0110
2122 'A' '224' 'LEU' 'CD2' 'CH3E' 0.00000 12.0110
2123 'A' '224' 'LEU' 'C' 'C' 0.500000 12.0110
2124 'A' '224' 'LEU' 'O' 'O' -0.500000 15.9990
2125 'A' '225' 'GLU' 'N' 'NH1' -0.570000 14.0070
2126 'A' '225' 'GLU' 'HN' 'H' 0.370000 1.00800
2127 'A' '225' 'GLU' 'CA' 'CH1E' 0.200000 12.0110
2128 'A' '225' 'GLU' 'CB' 'CH2E' 0.00000 12.0110
2129 'A' '225' 'GLU' 'CG' 'CH2E' -0.100000 12.0110
2130 'A' '225' 'GLU' 'CD' 'C' 0.700000 12.0110
2131 'A' '225' 'GLU' 'OE1' 'OC' -0.800000 15.9990
2132 'A' '225' 'GLU' 'OE2' 'OC' -0.800000 15.9990
2133 'A' '225' 'GLU' 'C' 'C' 0.500000 12.0110
2134 'A' '225' 'GLU' 'O' 'O' -0.500000 15.9990
2135 'A' '226' 'LYS' 'N' 'NH1' -0.570000 14.0070
2136 'A' '226' 'LYS' 'HN' 'H' 0.370000 1.00800
2137 'A' '226' 'LYS' 'CA' 'CH1E' 0.200000 12.0110
2138 'A' '226' 'LYS' 'CB' 'CH2E' 0.00000 12.0110
2139 'A' '226' 'LYS' 'CG' 'CH2E' 0.00000 12.0110
2140 'A' '226' 'LYS' 'CD' 'CH2E' 0.00000 12.0110
2141 'A' '226' 'LYS' 'CE' 'CH2E' 0.310000 12.0110
2142 'A' '226' 'LYS' 'NZ' 'NH3' -0.300000 14.0070
2143 'A' '226' 'LYS' 'HZ1' 'HC' 0.330000 1.00800
2144 'A' '226' 'LYS' 'HZ2' 'HC' 0.330000 1.00800
2145 'A' '226' 'LYS' 'HZ3' 'HC' 0.330000 1.00800
2146 'A' '226' 'LYS' 'C' 'C' 0.500000 12.0110
2147 'A' '226' 'LYS' 'O' 'O' -0.500000 15.9990
2148 'A' '227' 'LEU' 'N' 'NH1' -0.570000 14.0070
2149 'A' '227' 'LEU' 'HN' 'H' 0.370000 1.00800
2150 'A' '227' 'LEU' 'CA' 'CH1E' 0.200000 12.0110
2151 'A' '227' 'LEU' 'CB' 'CH2E' 0.00000 12.0110
2152 'A' '227' 'LEU' 'CG' 'CH1E' 0.00000 12.0110
2153 'A' '227' 'LEU' 'CD1' 'CH3E' 0.00000 12.0110
2154 'A' '227' 'LEU' 'CD2' 'CH3E' 0.00000 12.0110
2155 'A' '227' 'LEU' 'C' 'C' 0.500000 12.0110
2156 'A' '227' 'LEU' 'O' 'O' -0.500000 15.9990
2157 'A' '228' 'ALA' 'N' 'NH1' -0.570000 14.0070
2158 'A' '228' 'ALA' 'HN' 'H' 0.370000 1.00800
2159 'A' '228' 'ALA' 'CA' 'CH1E' 0.200000 12.0110
2160 'A' '228' 'ALA' 'CB' 'CH3E' 0.00000 12.0110
2161 'A' '228' 'ALA' 'C' 'C' 0.500000 12.0110
2162 'A' '228' 'ALA' 'O' 'O' -0.500000 15.9990
2163 'A' '229' 'THR' 'N' 'NH1' -0.570000 14.0070
2164 'A' '229' 'THR' 'HN' 'H' 0.370000 1.00800
2165 'A' '229' 'THR' 'CA' 'CH1E' 0.200000 12.0110
2166 'A' '229' 'THR' 'CB' 'CH1E' 0.265000 12.0110
2167 'A' '229' 'THR' 'OG1' 'OH1' -0.700000 15.9990
2168 'A' '229' 'THR' 'HG1' 'H' 0.435000 1.00800
2169 'A' '229' 'THR' 'CG2' 'CH3E' 0.00000 12.0110
2170 'A' '229' 'THR' 'C' 'C' 0.500000 12.0110
2171 'A' '229' 'THR' 'O' 'O' -0.500000 15.9990
2172 'A' '230' 'LEU' 'N' 'NH1' -0.570000 14.0070
2173 'A' '230' 'LEU' 'HN' 'H' 0.370000 1.00800
2174 'A' '230' 'LEU' 'CA' 'CH1E' 0.200000 12.0110
2175 'A' '230' 'LEU' 'CB' 'CH2E' 0.00000 12.0110
2176 'A' '230' 'LEU' 'CG' 'CH1E' 0.00000 12.0110
2177 'A' '230' 'LEU' 'CD1' 'CH3E' 0.00000 12.0110
2178 'A' '230' 'LEU' 'CD2' 'CH3E' 0.00000 12.0110
2179 'A' '230' 'LEU' 'C' 'C' 0.500000 12.0110
2180 'A' '230' 'LEU' 'O' 'O' -0.500000 15.9990
2181 'A' '231' 'LEU' 'N' 'NH1' -0.570000 14.0070
2182 'A' '231' 'LEU' 'HN' 'H' 0.370000 1.00800
2183 'A' '231' 'LEU' 'CA' 'CH1E' 0.200000 12.0110
2184 'A' '231' 'LEU' 'CB' 'CH2E' 0.00000 12.0110
2185 'A' '231' 'LEU' 'CG' 'CH1E' 0.00000 12.0110
2186 'A' '231' 'LEU' 'CD1' 'CH3E' 0.00000 12.0110
2187 'A' '231' 'LEU' 'CD2' 'CH3E' 0.00000 12.0110
2188 'A' '231' 'LEU' 'C' 'C' 0.500000 12.0110
2189 'A' '231' 'LEU' 'O' 'O' -0.500000 15.9990
2190 'A' '232' 'GLN' 'N' 'NH1' -0.570000 14.0070
2191 'A' '232' 'GLN' 'HN' 'H' 0.370000 1.00800
2192 'A' '232' 'GLN' 'CA' 'CH1E' 0.200000 12.0110
2193 'A' '232' 'GLN' 'CB' 'CH2E' 0.00000 12.0110
2194 'A' '232' 'GLN' 'CG' 'CH2E' 0.00000 12.0110
2195 'A' '232' 'GLN' 'CD' 'C' 0.500000 12.0110
2196 'A' '232' 'GLN' 'OE1' 'O' -0.500000 15.9990
2197 'A' '232' 'GLN' 'NE2' 'NH2' -0.850000 14.0070
2198 'A' '232' 'GLN' 'HE21' 'H' 0.425000 1.00800
2199 'A' '232' 'GLN' 'HE22' 'H' 0.425000 1.00800
2200 'A' '232' 'GLN' 'C' 'C' 0.500000 12.0110
2201 'A' '232' 'GLN' 'O' 'O' -0.500000 15.9990
2202 'A' '233' 'ARG' 'N' 'NH1' -0.570000 14.0070
2203 'A' '233' 'ARG' 'HN' 'H' 0.370000 1.00800
2204 'A' '233' 'ARG' 'CA' 'CH1E' 0.200000 12.0110
2205 'A' '233' 'ARG' 'CB' 'CH2E' 0.00000 12.0110
2206 'A' '233' 'ARG' 'CG' 'CH2E' 0.700000E-01 12.0110
2207 'A' '233' 'ARG' 'CD' 'CH2E' 0.310000 12.0110
2208 'A' '233' 'ARG' 'NE' 'NH1' -0.700000 14.0070
2209 'A' '233' 'ARG' 'HE' 'H' 0.440000 1.00800
2210 'A' '233' 'ARG' 'CZ' 'C' 0.640000 12.0110
2211 'A' '233' 'ARG' 'NH1' 'NC2' -0.800000 14.0070
2212 'A' '233' 'ARG' 'HH11' 'HC' 0.460000 1.00800
2213 'A' '233' 'ARG' 'HH12' 'HC' 0.460000 1.00800
2214 'A' '233' 'ARG' 'NH2' 'NC2' -0.800000 14.0070
2215 'A' '233' 'ARG' 'HH21' 'HC' 0.460000 1.00800
2216 'A' '233' 'ARG' 'HH22' 'HC' 0.460000 1.00800
2217 'A' '233' 'ARG' 'C' 'C' 0.500000 12.0110
2218 'A' '233' 'ARG' 'O' 'O' -0.500000 15.9990
2219 'A' '234' 'ALA' 'N' 'NH1' -0.570000 14.0070
2220 'A' '234' 'ALA' 'HN' 'H' 0.370000 1.00800
2221 'A' '234' 'ALA' 'CA' 'CH1E' 0.200000 12.0110
2222 'A' '234' 'ALA' 'CB' 'CH3E' 0.00000 12.0110
2223 'A' '234' 'ALA' 'C' 'C' 0.500000 12.0110
2224 'A' '234' 'ALA' 'O' 'O' -0.500000 15.9990
2225 'A' '235' 'PRO' 'N' 'N' -0.570000 14.0070
2226 'A' '235' 'PRO' 'CA' 'CH1E' 0.285000 12.0110
2227 'A' '235' 'PRO' 'CB' 'CH2E' 0.00000 12.0110
2228 'A' '235' 'PRO' 'CG' 'CH2P' 0.00000 12.0110
2229 'A' '235' 'PRO' 'CD' 'CH2P' 0.285000 12.0110
2230 'A' '235' 'PRO' 'C' 'C' 0.500000 12.0110
2231 'A' '235' 'PRO' 'O' 'O' -0.500000 15.9990
2232 'A' '236' 'GLN' 'N' 'NH1' -0.570000 14.0070
2233 'A' '236' 'GLN' 'HN' 'H' 0.370000 1.00800
2234 'A' '236' 'GLN' 'CA' 'CH1E' 0.200000 12.0110
2235 'A' '236' 'GLN' 'CB' 'CH2E' 0.00000 12.0110
2236 'A' '236' 'GLN' 'CG' 'CH2E' 0.00000 12.0110
2237 'A' '236' 'GLN' 'CD' 'C' 0.500000 12.0110
2238 'A' '236' 'GLN' 'OE1' 'O' -0.500000 15.9990
2239 'A' '236' 'GLN' 'NE2' 'NH2' -0.850000 14.0070
2240 'A' '236' 'GLN' 'HE21' 'H' 0.425000 1.00800
2241 'A' '236' 'GLN' 'HE22' 'H' 0.425000 1.00800
2242 'A' '236' 'GLN' 'C' 'C' 0.500000 12.0110
2243 'A' '236' 'GLN' 'O' 'O' -0.500000 15.9990
2244 'A' '237' 'LEU' 'N' 'NH1' -0.570000 14.0070
2245 'A' '237' 'LEU' 'HN' 'H' 0.370000 1.00800
2246 'A' '237' 'LEU' 'CA' 'CH1E' 0.200000 12.0110
2247 'A' '237' 'LEU' 'CB' 'CH2E' 0.00000 12.0110
2248 'A' '237' 'LEU' 'CG' 'CH1E' 0.00000 12.0110
2249 'A' '237' 'LEU' 'CD1' 'CH3E' 0.00000 12.0110
2250 'A' '237' 'LEU' 'CD2' 'CH3E' 0.00000 12.0110
2251 'A' '237' 'LEU' 'C' 'C' 0.500000 12.0110
2252 'A' '237' 'LEU' 'O' 'O' -0.500000 15.9990
2253 'A' '238' 'GLU' 'N' 'NH1' -0.570000 14.0070
2254 'A' '238' 'GLU' 'HN' 'H' 0.370000 1.00800
2255 'A' '238' 'GLU' 'CA' 'CH1E' 0.200000 12.0110
2256 'A' '238' 'GLU' 'CB' 'CH2E' 0.00000 12.0110
2257 'A' '238' 'GLU' 'CG' 'CH2E' -0.100000 12.0110
2258 'A' '238' 'GLU' 'CD' 'C' 0.700000 12.0110
2259 'A' '238' 'GLU' 'OE1' 'OC' -0.800000 15.9990
2260 'A' '238' 'GLU' 'OE2' 'OC' -0.800000 15.9990
2261 'A' '238' 'GLU' 'C' 'C' 0.500000 12.0110
2262 'A' '238' 'GLU' 'O' 'O' -0.500000 15.9990
2263 'A' '239' 'GLU' 'N' 'NH1' -0.570000 14.0070
2264 'A' '239' 'GLU' 'HN' 'H' 0.370000 1.00800
2265 'A' '239' 'GLU' 'CA' 'CH1E' 0.200000 12.0110
2266 'A' '239' 'GLU' 'CB' 'CH2E' 0.00000 12.0110
2267 'A' '239' 'GLU' 'CG' 'CH2E' -0.100000 12.0110
2268 'A' '239' 'GLU' 'CD' 'C' 0.700000 12.0110
2269 'A' '239' 'GLU' 'OE1' 'OC' -0.800000 15.9990
2270 'A' '239' 'GLU' 'OE2' 'OC' -0.800000 15.9990
2271 'A' '239' 'GLU' 'C' 'C' 0.500000 12.0110
2272 'A' '239' 'GLU' 'O' 'O' -0.500000 15.9990
2273 'A' '240' 'LEU' 'N' 'NH1' -0.570000 14.0070
2274 'A' '240' 'LEU' 'HN' 'H' 0.370000 1.00800
2275 'A' '240' 'LEU' 'CA' 'CH1E' 0.200000 12.0110
2276 'A' '240' 'LEU' 'CB' 'CH2E' 0.00000 12.0110
2277 'A' '240' 'LEU' 'CG' 'CH1E' 0.00000 12.0110
2278 'A' '240' 'LEU' 'CD1' 'CH3E' 0.00000 12.0110
2279 'A' '240' 'LEU' 'CD2' 'CH3E' 0.00000 12.0110
2280 'A' '240' 'LEU' 'C' 'C' 0.500000 12.0110
2281 'A' '240' 'LEU' 'O' 'O' -0.500000 15.9990
2282 'A' '241' 'GLY' 'N' 'NH1' -0.570000 14.0070
2283 'A' '241' 'GLY' 'HN' 'H' 0.370000 1.00800
2284 'A' '241' 'GLY' 'CA' 'CH2G' 0.200000 12.0110
2285 'A' '241' 'GLY' 'C' 'C' 0.500000 12.0110
2286 'A' '241' 'GLY' 'O' 'O' -0.500000 15.9990
2287 'A' '242' 'THR' 'N' 'NH1' -0.570000 14.0070
2288 'A' '242' 'THR' 'HN' 'H' 0.370000 1.00800
2289 'A' '242' 'THR' 'CA' 'CH1E' 0.200000 12.0110
2290 'A' '242' 'THR' 'CB' 'CH1E' 0.265000 12.0110
2291 'A' '242' 'THR' 'OG1' 'OH1' -0.700000 15.9990
2292 'A' '242' 'THR' 'HG1' 'H' 0.435000 1.00800
2293 'A' '242' 'THR' 'CG2' 'CH3E' 0.00000 12.0110
2294 'A' '242' 'THR' 'C' 'C' 0.500000 12.0110
2295 'A' '242' 'THR' 'O' 'O' -0.500000 15.9990
2296 'A' '243' 'GLY' 'N' 'NH1' -0.570000 14.0070
2297 'A' '243' 'GLY' 'HN' 'H' 0.370000 1.00800
2298 'A' '243' 'GLY' 'CA' 'CH2G' 0.200000 12.0110
2299 'A' '243' 'GLY' 'C' 'C' 0.500000 12.0110
2300 'A' '243' 'GLY' 'O' 'O' -0.500000 15.9990
2301 'A' '244' 'GLY' 'N' 'NH1' -0.570000 14.0070
2302 'A' '244' 'GLY' 'HN' 'H' 0.370000 1.00800
2303 'A' '244' 'GLY' 'CA' 'CH2G' 0.200000 12.0110
2304 'A' '244' 'GLY' 'C' 'C' 0.500000 12.0110
2305 'A' '244' 'GLY' 'O' 'O' -0.500000 15.9990
2306 'A' '245' 'TYR' 'N' 'NH1' -0.570000 14.0070
2307 'A' '245' 'TYR' 'HN' 'H' 0.370000 1.00800
2308 'A' '245' 'TYR' 'CA' 'CH1E' 0.200000 12.0110
2309 'A' '245' 'TYR' 'CB' 'CH2E' 0.00000 12.0110
2310 'A' '245' 'TYR' 'CG' 'CY' 0.00000 12.0110
2311 'A' '245' 'TYR' 'CD1' 'CR1E' 0.00000 12.0110
2312 'A' '245' 'TYR' 'CD2' 'CR1E' 0.00000 12.0110
2313 'A' '245' 'TYR' 'CE1' 'CR1E' 0.00000 12.0110
2314 'A' '245' 'TYR' 'CE2' 'CR1E' 0.00000 12.0110
2315 'A' '245' 'TYR' 'CZ' 'CY2' 0.265000 12.0110
2316 'A' '245' 'TYR' 'OH' 'OH1' -0.700000 15.9990
2317 'A' '245' 'TYR' 'HH' 'H' 0.435000 1.00800
2318 'A' '245' 'TYR' 'C' 'C' 0.500000 12.0110
2319 'A' '245' 'TYR' 'O' 'O' -0.500000 15.9990
2320 'A' '246' 'THR' 'N' 'NH1' -0.570000 14.0070
2321 'A' '246' 'THR' 'HN' 'H' 0.370000 1.00800
2322 'A' '246' 'THR' 'CA' 'CH1E' 0.200000 12.0110
2323 'A' '246' 'THR' 'CB' 'CH1E' 0.265000 12.0110
2324 'A' '246' 'THR' 'OG1' 'OH1' -0.700000 15.9990
2325 'A' '246' 'THR' 'HG1' 'H' 0.435000 1.00800
2326 'A' '246' 'THR' 'CG2' 'CH3E' 0.00000 12.0110
2327 'A' '246' 'THR' 'C' 'C' 0.500000 12.0110
2328 'A' '246' 'THR' 'O' 'O' -0.500000 15.9990
2329 'A' '247' 'ALA' 'N' 'NH1' -0.570000 14.0070
2330 'A' '247' 'ALA' 'HN' 'H' 0.370000 1.00800
2331 'A' '247' 'ALA' 'CA' 'CH1E' 0.200000 12.0110
2332 'A' '247' 'ALA' 'CB' 'CH3E' 0.00000 12.0110
2333 'A' '247' 'ALA' 'C' 'C' 0.500000 12.0110
2334 'A' '247' 'ALA' 'O' 'O' -0.500000 15.9990
2335 'A' '248' 'GLU' 'N' 'NH1' -0.570000 14.0070
2336 'A' '248' 'GLU' 'HN' 'H' 0.370000 1.00800
2337 'A' '248' 'GLU' 'CA' 'CH1E' 0.200000 12.0110
2338 'A' '248' 'GLU' 'CB' 'CH2E' 0.00000 12.0110
2339 'A' '248' 'GLU' 'CG' 'CH2E' -0.100000 12.0110
2340 'A' '248' 'GLU' 'CD' 'C' 0.700000 12.0110
2341 'A' '248' 'GLU' 'OE1' 'OC' -0.800000 15.9990
2342 'A' '248' 'GLU' 'OE2' 'OC' -0.800000 15.9990
2343 'A' '248' 'GLU' 'C' 'C' 0.500000 12.0110
2344 'A' '248' 'GLU' 'O' 'O' -0.500000 15.9990
2345 'A' '249' 'VAL' 'N' 'NH1' -0.570000 14.0070
2346 'A' '249' 'VAL' 'HN' 'H' 0.370000 1.00800
2347 'A' '249' 'VAL' 'CA' 'CH1E' 0.200000 12.0110
2348 'A' '249' 'VAL' 'CB' 'CH1E' 0.00000 12.0110
2349 'A' '249' 'VAL' 'CG1' 'CH3E' 0.00000 12.0110
2350 'A' '249' 'VAL' 'CG2' 'CH3E' 0.00000 12.0110
2351 'A' '249' 'VAL' 'C' 'C' 0.500000 12.0110
2352 'A' '249' 'VAL' 'O' 'O' -0.500000 15.9990
2353 'A' '250' 'ARG' 'N' 'NH1' -0.570000 14.0070
2354 'A' '250' 'ARG' 'HN' 'H' 0.370000 1.00800
2355 'A' '250' 'ARG' 'CA' 'CH1E' 0.200000 12.0110
2356 'A' '250' 'ARG' 'CB' 'CH2E' 0.00000 12.0110
2357 'A' '250' 'ARG' 'CG' 'CH2E' 0.700000E-01 12.0110
2358 'A' '250' 'ARG' 'CD' 'CH2E' 0.310000 12.0110
2359 'A' '250' 'ARG' 'NE' 'NH1' -0.700000 14.0070
2360 'A' '250' 'ARG' 'HE' 'H' 0.440000 1.00800
2361 'A' '250' 'ARG' 'CZ' 'C' 0.640000 12.0110
2362 'A' '250' 'ARG' 'NH1' 'NC2' -0.800000 14.0070
2363 'A' '250' 'ARG' 'HH11' 'HC' 0.460000 1.00800
2364 'A' '250' 'ARG' 'HH12' 'HC' 0.460000 1.00800
2365 'A' '250' 'ARG' 'NH2' 'NC2' -0.800000 14.0070
2366 'A' '250' 'ARG' 'HH21' 'HC' 0.460000 1.00800
2367 'A' '250' 'ARG' 'HH22' 'HC' 0.460000 1.00800
2368 'A' '250' 'ARG' 'C' 'C' 0.500000 12.0110
2369 'A' '250' 'ARG' 'O' 'O' -0.500000 15.9990
2370 'A' '251' 'PRO' 'N' 'N' -0.570000 14.0070
2371 'A' '251' 'PRO' 'CA' 'CH1E' 0.285000 12.0110
2372 'A' '251' 'PRO' 'CB' 'CH2E' 0.00000 12.0110
2373 'A' '251' 'PRO' 'CG' 'CH2P' 0.00000 12.0110
2374 'A' '251' 'PRO' 'CD' 'CH2P' 0.285000 12.0110
2375 'A' '251' 'PRO' 'C' 'C' 0.500000 12.0110
2376 'A' '251' 'PRO' 'O' 'O' -0.500000 15.9990
2377 'A' '252' 'ASP' 'N' 'NH1' -0.570000 14.0070
2378 'A' '252' 'ASP' 'HN' 'H' 0.370000 1.00800
2379 'A' '252' 'ASP' 'CA' 'CH1E' 0.200000 12.0110
2380 'A' '252' 'ASP' 'CB' 'CH2E' -0.100000 12.0110
2381 'A' '252' 'ASP' 'CG' 'C' 0.700000 12.0110
2382 'A' '252' 'ASP' 'OD1' 'OC' -0.800000 15.9990
2383 'A' '252' 'ASP' 'OD2' 'OC' -0.800000 15.9990
2384 'A' '252' 'ASP' 'C' 'C' 0.500000 12.0110
2385 'A' '252' 'ASP' 'O' 'O' -0.500000 15.9990
2386 'A' '253' 'VAL' 'N' 'NH1' -0.570000 14.0070
2387 'A' '253' 'VAL' 'HN' 'H' 0.370000 1.00800
2388 'A' '253' 'VAL' 'CA' 'CH1E' 0.200000 12.0110
2389 'A' '253' 'VAL' 'CB' 'CH1E' 0.00000 12.0110
2390 'A' '253' 'VAL' 'CG1' 'CH3E' 0.00000 12.0110
2391 'A' '253' 'VAL' 'CG2' 'CH3E' 0.00000 12.0110
2392 'A' '253' 'VAL' 'C' 'C' 0.500000 12.0110
2393 'A' '253' 'VAL' 'O' 'O' -0.500000 15.9990
2394 'A' '254' 'TYR' 'N' 'NH1' -0.570000 14.0070
2395 'A' '254' 'TYR' 'HN' 'H' 0.370000 1.00800
2396 'A' '254' 'TYR' 'CA' 'CH1E' 0.200000 12.0110
2397 'A' '254' 'TYR' 'CB' 'CH2E' 0.00000 12.0110
2398 'A' '254' 'TYR' 'CG' 'CY' 0.00000 12.0110
2399 'A' '254' 'TYR' 'CD1' 'CR1E' 0.00000 12.0110
2400 'A' '254' 'TYR' 'CD2' 'CR1E' 0.00000 12.0110
2401 'A' '254' 'TYR' 'CE1' 'CR1E' 0.00000 12.0110
2402 'A' '254' 'TYR' 'CE2' 'CR1E' 0.00000 12.0110
2403 'A' '254' 'TYR' 'CZ' 'CY2' 0.265000 12.0110
2404 'A' '254' 'TYR' 'OH' 'OH1' -0.700000 15.9990
2405 'A' '254' 'TYR' 'HH' 'H' 0.435000 1.00800
2406 'A' '254' 'TYR' 'C' 'C' 0.500000 12.0110
2407 'A' '254' 'TYR' 'O' 'O' -0.500000 15.9990
2408 'A' '255' 'SER' 'N' 'NH1' -0.570000 14.0070
2409 'A' '255' 'SER' 'HN' 'H' 0.370000 1.00800
2410 'A' '255' 'SER' 'CA' 'CH1E' 0.200000 12.0110
2411 'A' '255' 'SER' 'CB' 'CH2E' 0.265000 12.0110
2412 'A' '255' 'SER' 'OG' 'OH1' -0.700000 15.9990
2413 'A' '255' 'SER' 'HG' 'H' 0.435000 1.00800
2414 'A' '255' 'SER' 'C' 'C' 0.500000 12.0110
2415 'A' '255' 'SER' 'O' 'O' -0.500000 15.9990
2416 'A' '256' 'GLY' 'N' 'NH1' -0.570000 14.0070
2417 'A' '256' 'GLY' 'HN' 'H' 0.370000 1.00800
2418 'A' '256' 'GLY' 'CA' 'CH2G' 0.200000 12.0110
2419 'A' '256' 'GLY' 'C' 'C' 0.500000 12.0110
2420 'A' '256' 'GLY' 'O' 'O' -0.500000 15.9990
2421 'A' '257' 'LEU' 'N' 'NH1' -0.570000 14.0070
2422 'A' '257' 'LEU' 'HN' 'H' 0.370000 1.00800
2423 'A' '257' 'LEU' 'CA' 'CH1E' 0.200000 12.0110
2424 'A' '257' 'LEU' 'CB' 'CH2E' 0.00000 12.0110
2425 'A' '257' 'LEU' 'CG' 'CH1E' 0.00000 12.0110
2426 'A' '257' 'LEU' 'CD1' 'CH3E' 0.00000 12.0110
2427 'A' '257' 'LEU' 'CD2' 'CH3E' 0.00000 12.0110
2428 'A' '257' 'LEU' 'C' 'C' 0.500000 12.0110
2429 'A' '257' 'LEU' 'O' 'O' -0.500000 15.9990
2430 'A' '258' 'SER' 'N' 'NH1' -0.570000 14.0070
2431 'A' '258' 'SER' 'HN' 'H' 0.370000 1.00800
2432 'A' '258' 'SER' 'CA' 'CH1E' 0.200000 12.0110
2433 'A' '258' 'SER' 'CB' 'CH2E' 0.265000 12.0110
2434 'A' '258' 'SER' 'OG' 'OH1' -0.700000 15.9990
2435 'A' '258' 'SER' 'HG' 'H' 0.435000 1.00800
2436 'A' '258' 'SER' 'C' 'C' 0.500000 12.0110
2437 'A' '258' 'SER' 'O' 'O' -0.500000 15.9990
2438 'A' '259' 'VAL' 'N' 'NH1' -0.570000 14.0070
2439 'A' '259' 'VAL' 'HN' 'H' 0.370000 1.00800
2440 'A' '259' 'VAL' 'CA' 'CH1E' 0.200000 12.0110
2441 'A' '259' 'VAL' 'CB' 'CH1E' 0.00000 12.0110
2442 'A' '259' 'VAL' 'CG1' 'CH3E' 0.00000 12.0110
2443 'A' '259' 'VAL' 'CG2' 'CH3E' 0.00000 12.0110
2444 'A' '259' 'VAL' 'C' 'C' 0.500000 12.0110
2445 'A' '259' 'VAL' 'O' 'O' -0.500000 15.9990
2446 'A' '260' 'ALA' 'N' 'NH1' -0.570000 14.0070
2447 'A' '260' 'ALA' 'HN' 'H' 0.370000 1.00800
2448 'A' '260' 'ALA' 'CA' 'CH1E' 0.200000 12.0110
2449 'A' '260' 'ALA' 'CB' 'CH3E' 0.00000 12.0110
2450 'A' '260' 'ALA' 'C' 'C' 0.500000 12.0110
2451 'A' '260' 'ALA' 'O' 'O' -0.500000 15.9990
2452 'A' '261' 'LEU' 'N' 'NH1' -0.570000 14.0070
2453 'A' '261' 'LEU' 'HN' 'H' 0.370000 1.00800
2454 'A' '261' 'LEU' 'CA' 'CH1E' 0.200000 12.0110
2455 'A' '261' 'LEU' 'CB' 'CH2E' 0.00000 12.0110
2456 'A' '261' 'LEU' 'CG' 'CH1E' 0.00000 12.0110
2457 'A' '261' 'LEU' 'CD1' 'CH3E' 0.00000 12.0110
2458 'A' '261' 'LEU' 'CD2' 'CH3E' 0.00000 12.0110
2459 'A' '261' 'LEU' 'C' 'C' 0.500000 12.0110
2460 'A' '261' 'LEU' 'O' 'O' -0.500000 15.9990
2461 'A' '262' 'SER' 'N' 'NH1' -0.570000 14.0070
2462 'A' '262' 'SER' 'HN' 'H' 0.370000 1.00800
2463 'A' '262' 'SER' 'CA' 'CH1E' 0.200000 12.0110
2464 'A' '262' 'SER' 'CB' 'CH2E' 0.265000 12.0110
2465 'A' '262' 'SER' 'OG' 'OH1' -0.700000 15.9990
2466 'A' '262' 'SER' 'HG' 'H' 0.435000 1.00800
2467 'A' '262' 'SER' 'C' 'C' 0.500000 12.0110
2468 'A' '262' 'SER' 'O' 'O' -0.500000 15.9990
2469 'A' '263' 'GLY' 'N' 'NH1' -0.570000 14.0070
2470 'A' '263' 'GLY' 'HN' 'H' 0.370000 1.00800
2471 'A' '263' 'GLY' 'CA' 'CH2G' 0.200000 12.0110
2472 'A' '263' 'GLY' 'C' 'C' 0.500000 12.0110
2473 'A' '263' 'GLY' 'O' 'O' -0.500000 15.9990
2474 'A' '264' 'CYS' 'N' 'NH1' -0.570000 14.0070
2475 'A' '264' 'CYS' 'HN' 'H' 0.370000 1.00800
2476 'A' '264' 'CYS' 'CA' 'CH1E' 0.200000 12.0110
2477 'A' '264' 'CYS' 'CB' 'CH2E' 0.180000 12.0110
2478 'A' '264' 'CYS' 'SG' 'SH1E' -0.450000 32.0600
2479 'A' '264' 'CYS' 'HG' 'H' 0.270000 1.00800
2480 'A' '264' 'CYS' 'C' 'C' 0.500000 12.0110
2481 'A' '264' 'CYS' 'O' 'O' -0.500000 15.9990
2482 'A' '265' 'LYS' 'N' 'NH1' -0.570000 14.0070
2483 'A' '265' 'LYS' 'HN' 'H' 0.370000 1.00800
2484 'A' '265' 'LYS' 'CA' 'CH1E' 0.200000 12.0110
2485 'A' '265' 'LYS' 'CB' 'CH2E' 0.00000 12.0110
2486 'A' '265' 'LYS' 'CG' 'CH2E' 0.00000 12.0110
2487 'A' '265' 'LYS' 'CD' 'CH2E' 0.00000 12.0110
2488 'A' '265' 'LYS' 'CE' 'CH2E' 0.310000 12.0110
2489 'A' '265' 'LYS' 'NZ' 'NH3' -0.300000 14.0070
2490 'A' '265' 'LYS' 'HZ1' 'HC' 0.330000 1.00800
2491 'A' '265' 'LYS' 'HZ2' 'HC' 0.330000 1.00800
2492 'A' '265' 'LYS' 'HZ3' 'HC' 0.330000 1.00800
2493 'A' '265' 'LYS' 'C' 'C' 0.500000 12.0110
2494 'A' '265' 'LYS' 'O' 'O' -0.500000 15.9990
2495 'A' '266' 'GLU' 'N' 'NH1' -0.570000 14.0070
2496 'A' '266' 'GLU' 'HN' 'H' 0.370000 1.00800
2497 'A' '266' 'GLU' 'CA' 'CH1E' 0.200000 12.0110
2498 'A' '266' 'GLU' 'CB' 'CH2E' 0.00000 12.0110
2499 'A' '266' 'GLU' 'CG' 'CH2E' -0.100000 12.0110
2500 'A' '266' 'GLU' 'CD' 'C' 0.700000 12.0110
2501 'A' '266' 'GLU' 'OE1' 'OC' -0.800000 15.9990
2502 'A' '266' 'GLU' 'OE2' 'OC' -0.800000 15.9990
2503 'A' '266' 'GLU' 'C' 'C' 0.500000 12.0110
2504 'A' '266' 'GLU' 'O' 'O' -0.500000 15.9990
2505 'A' '267' 'LEU' 'N' 'NH1' -0.570000 14.0070
2506 'A' '267' 'LEU' 'HN' 'H' 0.370000 1.00800
2507 'A' '267' 'LEU' 'CA' 'CH1E' 0.200000 12.0110
2508 'A' '267' 'LEU' 'CB' 'CH2E' 0.00000 12.0110
2509 'A' '267' 'LEU' 'CG' 'CH1E' 0.00000 12.0110
2510 'A' '267' 'LEU' 'CD1' 'CH3E' 0.00000 12.0110
2511 'A' '267' 'LEU' 'CD2' 'CH3E' 0.00000 12.0110
2512 'A' '267' 'LEU' 'C' 'C' 0.500000 12.0110
2513 'A' '267' 'LEU' 'O' 'O' -0.500000 15.9990
2514 'A' '268' 'ARG' 'N' 'NH1' -0.570000 14.0070
2515 'A' '268' 'ARG' 'HN' 'H' 0.370000 1.00800
2516 'A' '268' 'ARG' 'CA' 'CH1E' 0.200000 12.0110
2517 'A' '268' 'ARG' 'CB' 'CH2E' 0.00000 12.0110
2518 'A' '268' 'ARG' 'CG' 'CH2E' 0.700000E-01 12.0110
2519 'A' '268' 'ARG' 'CD' 'CH2E' 0.310000 12.0110
2520 'A' '268' 'ARG' 'NE' 'NH1' -0.700000 14.0070
2521 'A' '268' 'ARG' 'HE' 'H' 0.440000 1.00800
2522 'A' '268' 'ARG' 'CZ' 'C' 0.640000 12.0110
2523 'A' '268' 'ARG' 'NH1' 'NC2' -0.800000 14.0070
2524 'A' '268' 'ARG' 'HH11' 'HC' 0.460000 1.00800
2525 'A' '268' 'ARG' 'HH12' 'HC' 0.460000 1.00800
2526 'A' '268' 'ARG' 'NH2' 'NC2' -0.800000 14.0070
2527 'A' '268' 'ARG' 'HH21' 'HC' 0.460000 1.00800
2528 'A' '268' 'ARG' 'HH22' 'HC' 0.460000 1.00800
2529 'A' '268' 'ARG' 'C' 'C' 0.500000 12.0110
2530 'A' '268' 'ARG' 'O' 'O' -0.500000 15.9990
2531 'A' '269' 'CYS' 'N' 'NH1' -0.570000 14.0070
2532 'A' '269' 'CYS' 'HN' 'H' 0.370000 1.00800
2533 'A' '269' 'CYS' 'CA' 'CH1E' 0.200000 12.0110
2534 'A' '269' 'CYS' 'CB' 'CH2E' 0.180000 12.0110
2535 'A' '269' 'CYS' 'SG' 'SH1E' -0.450000 32.0600
2536 'A' '269' 'CYS' 'HG' 'H' 0.270000 1.00800
2537 'A' '269' 'CYS' 'C' 'C' 0.500000 12.0110
2538 'A' '269' 'CYS' 'O' 'O' -0.500000 15.9990
2539 'A' '270' 'LEU' 'N' 'NH1' -0.570000 14.0070
2540 'A' '270' 'LEU' 'HN' 'H' 0.370000 1.00800
2541 'A' '270' 'LEU' 'CA' 'CH1E' 0.200000 12.0110
2542 'A' '270' 'LEU' 'CB' 'CH2E' 0.00000 12.0110
2543 'A' '270' 'LEU' 'CG' 'CH1E' 0.00000 12.0110
2544 'A' '270' 'LEU' 'CD1' 'CH3E' 0.00000 12.0110
2545 'A' '270' 'LEU' 'CD2' 'CH3E' 0.00000 12.0110
2546 'A' '270' 'LEU' 'C' 'C' 0.500000 12.0110
2547 'A' '270' 'LEU' 'O' 'O' -0.500000 15.9990
2548 'A' '271' 'SER' 'N' 'NH1' -0.570000 14.0070
2549 'A' '271' 'SER' 'HN' 'H' 0.370000 1.00800
2550 'A' '271' 'SER' 'CA' 'CH1E' 0.200000 12.0110
2551 'A' '271' 'SER' 'CB' 'CH2E' 0.265000 12.0110
2552 'A' '271' 'SER' 'OG' 'OH1' -0.700000 15.9990
2553 'A' '271' 'SER' 'HG' 'H' 0.435000 1.00800
2554 'A' '271' 'SER' 'C' 'C' 0.500000 12.0110
2555 'A' '271' 'SER' 'O' 'O' -0.500000 15.9990
2556 'A' '272' 'GLY' 'N' 'NH1' -0.570000 14.0070
2557 'A' '272' 'GLY' 'HN' 'H' 0.370000 1.00800
2558 'A' '272' 'GLY' 'CA' 'CH2G' 0.200000 12.0110
2559 'A' '272' 'GLY' 'C' 'C' 0.500000 12.0110
2560 'A' '272' 'GLY' 'O' 'O' -0.500000 15.9990
2561 'A' '273' 'PHE' 'N' 'NH1' -0.570000 14.0070
2562 'A' '273' 'PHE' 'HN' 'H' 0.370000 1.00800
2563 'A' '273' 'PHE' 'CA' 'CH1E' 0.200000 12.0110
2564 'A' '273' 'PHE' 'CB' 'CH2E' 0.00000 12.0110
2565 'A' '273' 'PHE' 'CG' 'CF' 0.00000 12.0110
2566 'A' '273' 'PHE' 'CD1' 'CR1E' 0.00000 12.0110
2567 'A' '273' 'PHE' 'CD2' 'CR1E' 0.00000 12.0110
2568 'A' '273' 'PHE' 'CE1' 'CR1E' 0.00000 12.0110
2569 'A' '273' 'PHE' 'CE2' 'CR1E' 0.00000 12.0110
2570 'A' '273' 'PHE' 'CZ' 'CR1E' 0.00000 12.0110
2571 'A' '273' 'PHE' 'C' 'C' 0.500000 12.0110
2572 'A' '273' 'PHE' 'O' 'O' -0.500000 15.9990
2573 'A' '274' 'TRP' 'N' 'NH1' -0.570000 14.0070
2574 'A' '274' 'TRP' 'HN' 'H' 0.370000 1.00800
2575 'A' '274' 'TRP' 'CA' 'CH1E' 0.200000 12.0110
2576 'A' '274' 'TRP' 'CB' 'CH2E' 0.00000 12.0110
2577 'A' '274' 'TRP' 'CG' 'C5W' -0.550000E-01 12.0110
2578 'A' '274' 'TRP' 'CD1' 'CR1E' 0.130000 12.0110
2579 'A' '274' 'TRP' 'CD2' 'CW' -0.550000E-01 12.0110
2580 'A' '274' 'TRP' 'NE1' 'NH1' -0.570000 14.0070
2581 'A' '274' 'TRP' 'HE1' 'H' 0.420000 1.00800
2582 'A' '274' 'TRP' 'CE2' 'CW' 0.130000 12.0110
2583 'A' '274' 'TRP' 'CE3' 'CR1E' 0.00000 12.0110
2584 'A' '274' 'TRP' 'CZ2' 'CR1W' 0.00000 12.0110
2585 'A' '274' 'TRP' 'CZ3' 'CR1E' 0.00000 12.0110
2586 'A' '274' 'TRP' 'CH2' 'CR1W' 0.00000 12.0110
2587 'A' '274' 'TRP' 'C' 'C' 0.500000 12.0110
2588 'A' '274' 'TRP' 'O' 'O' -0.500000 15.9990
2589 'A' '275' 'ASP' 'N' 'NH1' -0.570000 14.0070
2590 'A' '275' 'ASP' 'HN' 'H' 0.370000 1.00800
2591 'A' '275' 'ASP' 'CA' 'CH1E' 0.200000 12.0110
2592 'A' '275' 'ASP' 'CB' 'CH2E' -0.100000 12.0110
2593 'A' '275' 'ASP' 'CG' 'C' 0.700000 12.0110
2594 'A' '275' 'ASP' 'OD1' 'OC' -0.800000 15.9990
2595 'A' '275' 'ASP' 'OD2' 'OC' -0.800000 15.9990
2596 'A' '275' 'ASP' 'C' 'C' 0.500000 12.0110
2597 'A' '275' 'ASP' 'O' 'O' -0.500000 15.9990
2598 'A' '276' 'ALA' 'N' 'NH1' -0.570000 14.0070
2599 'A' '276' 'ALA' 'HN' 'H' 0.370000 1.00800
2600 'A' '276' 'ALA' 'CA' 'CH1E' 0.200000 12.0110
2601 'A' '276' 'ALA' 'CB' 'CH3E' 0.00000 12.0110
2602 'A' '276' 'ALA' 'C' 'C' 0.500000 12.0110
2603 'A' '276' 'ALA' 'O' 'O' -0.500000 15.9990
2604 'A' '277' 'VAL' 'N' 'NH1' -0.570000 14.0070
2605 'A' '277' 'VAL' 'HN' 'H' 0.370000 1.00800
2606 'A' '277' 'VAL' 'CA' 'CH1E' 0.200000 12.0110
2607 'A' '277' 'VAL' 'CB' 'CH1E' 0.00000 12.0110
2608 'A' '277' 'VAL' 'CG1' 'CH3E' 0.00000 12.0110
2609 'A' '277' 'VAL' 'CG2' 'CH3E' 0.00000 12.0110
2610 'A' '277' 'VAL' 'C' 'C' 0.500000 12.0110
2611 'A' '277' 'VAL' 'O' 'O' -0.500000 15.9990
2612 'A' '278' 'PRO' 'N' 'N' -0.570000 14.0070
2613 'A' '278' 'PRO' 'CA' 'CH1E' 0.285000 12.0110
2614 'A' '278' 'PRO' 'CB' 'CH2E' 0.00000 12.0110
2615 'A' '278' 'PRO' 'CG' 'CH2P' 0.00000 12.0110
2616 'A' '278' 'PRO' 'CD' 'CH2P' 0.285000 12.0110
2617 'A' '278' 'PRO' 'C' 'C' 0.500000 12.0110
2618 'A' '278' 'PRO' 'O' 'O' -0.500000 15.9990
2619 'A' '279' 'ALA' 'N' 'NH1' -0.570000 14.0070
2620 'A' '279' 'ALA' 'HN' 'H' 0.370000 1.00800
2621 'A' '279' 'ALA' 'CA' 'CH1E' 0.200000 12.0110
2622 'A' '279' 'ALA' 'CB' 'CH3E' 0.00000 12.0110
2623 'A' '279' 'ALA' 'C' 'C' 0.500000 12.0110
2624 'A' '279' 'ALA' 'O' 'O' -0.500000 15.9990
2625 'A' '280' 'TYR' 'N' 'NH1' -0.570000 14.0070
2626 'A' '280' 'TYR' 'HN' 'H' 0.370000 1.00800
2627 'A' '280' 'TYR' 'CA' 'CH1E' 0.200000 12.0110
2628 'A' '280' 'TYR' 'CB' 'CH2E' 0.00000 12.0110
2629 'A' '280' 'TYR' 'CG' 'CY' 0.00000 12.0110
2630 'A' '280' 'TYR' 'CD1' 'CR1E' 0.00000 12.0110
2631 'A' '280' 'TYR' 'CD2' 'CR1E' 0.00000 12.0110
2632 'A' '280' 'TYR' 'CE1' 'CR1E' 0.00000 12.0110
2633 'A' '280' 'TYR' 'CE2' 'CR1E' 0.00000 12.0110
2634 'A' '280' 'TYR' 'CZ' 'CY2' 0.265000 12.0110
2635 'A' '280' 'TYR' 'OH' 'OH1' -0.700000 15.9990
2636 'A' '280' 'TYR' 'HH' 'H' 0.435000 1.00800
2637 'A' '280' 'TYR' 'C' 'C' 0.500000 12.0110
2638 'A' '280' 'TYR' 'O' 'O' -0.500000 15.9990
2639 'A' '281' 'LEU' 'N' 'NH1' -0.570000 14.0070
2640 'A' '281' 'LEU' 'HN' 'H' 0.370000 1.00800
2641 'A' '281' 'LEU' 'CA' 'CH1E' 0.200000 12.0110
2642 'A' '281' 'LEU' 'CB' 'CH2E' 0.00000 12.0110
2643 'A' '281' 'LEU' 'CG' 'CH1E' 0.00000 12.0110
2644 'A' '281' 'LEU' 'CD1' 'CH3E' 0.00000 12.0110
2645 'A' '281' 'LEU' 'CD2' 'CH3E' 0.00000 12.0110
2646 'A' '281' 'LEU' 'C' 'C' 0.500000 12.0110
2647 'A' '281' 'LEU' 'O' 'O' -0.500000 15.9990
2648 'A' '282' 'PRO' 'N' 'N' -0.570000 14.0070
2649 'A' '282' 'PRO' 'CA' 'CH1E' 0.285000 12.0110
2650 'A' '282' 'PRO' 'CB' 'CH2E' 0.00000 12.0110
2651 'A' '282' 'PRO' 'CG' 'CH2P' 0.00000 12.0110
2652 'A' '282' 'PRO' 'CD' 'CH2P' 0.285000 12.0110
2653 'A' '282' 'PRO' 'C' 'C' 0.500000 12.0110
2654 'A' '282' 'PRO' 'O' 'O' -0.500000 15.9990
2655 'A' '283' 'ALA' 'N' 'NH1' -0.570000 14.0070
2656 'A' '283' 'ALA' 'HN' 'H' 0.370000 1.00800
2657 'A' '283' 'ALA' 'CA' 'CH1E' 0.200000 12.0110
2658 'A' '283' 'ALA' 'CB' 'CH3E' 0.00000 12.0110
2659 'A' '283' 'ALA' 'C' 'C' 0.500000 12.0110
2660 'A' '283' 'ALA' 'O' 'O' -0.500000 15.9990
2661 'A' '284' 'VAL' 'N' 'NH1' -0.570000 14.0070
2662 'A' '284' 'VAL' 'HN' 'H' 0.370000 1.00800
2663 'A' '284' 'VAL' 'CA' 'CH1E' 0.200000 12.0110
2664 'A' '284' 'VAL' 'CB' 'CH1E' 0.00000 12.0110
2665 'A' '284' 'VAL' 'CG1' 'CH3E' 0.00000 12.0110
2666 'A' '284' 'VAL' 'CG2' 'CH3E' 0.00000 12.0110
2667 'A' '284' 'VAL' 'C' 'C' 0.500000 12.0110
2668 'A' '284' 'VAL' 'O' 'O' -0.500000 15.9990
2669 'A' '285' 'TYR' 'N' 'NH1' -0.570000 14.0070
2670 'A' '285' 'TYR' 'HN' 'H' 0.370000 1.00800
2671 'A' '285' 'TYR' 'CA' 'CH1E' 0.200000 12.0110
2672 'A' '285' 'TYR' 'CB' 'CH2E' 0.00000 12.0110
2673 'A' '285' 'TYR' 'CG' 'CY' 0.00000 12.0110
2674 'A' '285' 'TYR' 'CD1' 'CR1E' 0.00000 12.0110
2675 'A' '285' 'TYR' 'CD2' 'CR1E' 0.00000 12.0110
2676 'A' '285' 'TYR' 'CE1' 'CR1E' 0.00000 12.0110
2677 'A' '285' 'TYR' 'CE2' 'CR1E' 0.00000 12.0110
2678 'A' '285' 'TYR' 'CZ' 'CY2' 0.265000 12.0110
2679 'A' '285' 'TYR' 'OH' 'OH1' -0.700000 15.9990
2680 'A' '285' 'TYR' 'HH' 'H' 0.435000 1.00800
2681 'A' '285' 'TYR' 'C' 'C' 0.500000 12.0110
2682 'A' '285' 'TYR' 'O' 'O' -0.500000 15.9990
2683 'A' '286' 'SER' 'N' 'NH1' -0.570000 14.0070
2684 'A' '286' 'SER' 'HN' 'H' 0.370000 1.00800
2685 'A' '286' 'SER' 'CA' 'CH1E' 0.200000 12.0110
2686 'A' '286' 'SER' 'CB' 'CH2E' 0.265000 12.0110
2687 'A' '286' 'SER' 'OG' 'OH1' -0.700000 15.9990
2688 'A' '286' 'SER' 'HG' 'H' 0.435000 1.00800
2689 'A' '286' 'SER' 'C' 'C' 0.500000 12.0110
2690 'A' '286' 'SER' 'O' 'O' -0.500000 15.9990
2691 'A' '287' 'VAL' 'N' 'NH1' -0.570000 14.0070
2692 'A' '287' 'VAL' 'HN' 'H' 0.370000 1.00800
2693 'A' '287' 'VAL' 'CA' 'CH1E' 0.200000 12.0110
2694 'A' '287' 'VAL' 'CB' 'CH1E' 0.00000 12.0110
2695 'A' '287' 'VAL' 'CG1' 'CH3E' 0.00000 12.0110
2696 'A' '287' 'VAL' 'CG2' 'CH3E' 0.00000 12.0110
2697 'A' '287' 'VAL' 'C' 'C' 0.500000 12.0110
2698 'A' '287' 'VAL' 'O' 'O' -0.500000 15.9990
2699 'A' '288' 'CYS' 'N' 'NH1' -0.570000 14.0070
2700 'A' '288' 'CYS' 'HN' 'H' 0.370000 1.00800
2701 'A' '288' 'CYS' 'CA' 'CH1E' 0.200000 12.0110
2702 'A' '288' 'CYS' 'CB' 'CH2E' 0.180000 12.0110
2703 'A' '288' 'CYS' 'SG' 'SH1E' -0.450000 32.0600
2704 'A' '288' 'CYS' 'HG' 'H' 0.270000 1.00800
2705 'A' '288' 'CYS' 'C' 'C' 0.500000 12.0110
2706 'A' '288' 'CYS' 'O' 'O' -0.500000 15.9990
2707 'A' '289' 'SER' 'N' 'NH1' -0.570000 14.0070
2708 'A' '289' 'SER' 'HN' 'H' 0.370000 1.00800
2709 'A' '289' 'SER' 'CA' 'CH1E' 0.200000 12.0110
2710 'A' '289' 'SER' 'CB' 'CH2E' 0.265000 12.0110
2711 'A' '289' 'SER' 'OG' 'OH1' -0.700000 15.9990
2712 'A' '289' 'SER' 'HG' 'H' 0.435000 1.00800
2713 'A' '289' 'SER' 'C' 'C' 0.500000 12.0110
2714 'A' '289' 'SER' 'O' 'O' -0.500000 15.9990
2715 'A' '290' 'ARG' 'N' 'NH1' -0.570000 14.0070
2716 'A' '290' 'ARG' 'HN' 'H' 0.370000 1.00800
2717 'A' '290' 'ARG' 'CA' 'CH1E' 0.200000 12.0110
2718 'A' '290' 'ARG' 'CB' 'CH2E' 0.00000 12.0110
2719 'A' '290' 'ARG' 'CG' 'CH2E' 0.700000E-01 12.0110
2720 'A' '290' 'ARG' 'CD' 'CH2E' 0.310000 12.0110
2721 'A' '290' 'ARG' 'NE' 'NH1' -0.700000 14.0070
2722 'A' '290' 'ARG' 'HE' 'H' 0.440000 1.00800
2723 'A' '290' 'ARG' 'CZ' 'C' 0.640000 12.0110
2724 'A' '290' 'ARG' 'NH1' 'NC2' -0.800000 14.0070
2725 'A' '290' 'ARG' 'HH11' 'HC' 0.460000 1.00800
2726 'A' '290' 'ARG' 'HH12' 'HC' 0.460000 1.00800
2727 'A' '290' 'ARG' 'NH2' 'NC2' -0.800000 14.0070
2728 'A' '290' 'ARG' 'HH21' 'HC' 0.460000 1.00800
2729 'A' '290' 'ARG' 'HH22' 'HC' 0.460000 1.00800
2730 'A' '290' 'ARG' 'C' 'C' 0.500000 12.0110
2731 'A' '290' 'ARG' 'O' 'O' -0.500000 15.9990
2732 'A' '291' 'LEU' 'N' 'NH1' -0.570000 14.0070
2733 'A' '291' 'LEU' 'HN' 'H' 0.370000 1.00800
2734 'A' '291' 'LEU' 'CA' 'CH1E' 0.200000 12.0110
2735 'A' '291' 'LEU' 'CB' 'CH2E' 0.00000 12.0110
2736 'A' '291' 'LEU' 'CG' 'CH1E' 0.00000 12.0110
2737 'A' '291' 'LEU' 'CD1' 'CH3E' 0.00000 12.0110
2738 'A' '291' 'LEU' 'CD2' 'CH3E' 0.00000 12.0110
2739 'A' '291' 'LEU' 'C' 'C' 0.500000 12.0110
2740 'A' '291' 'LEU' 'O' 'O' -0.500000 15.9990
2741 'A' '292' 'THR' 'N' 'NH1' -0.570000 14.0070
2742 'A' '292' 'THR' 'HN' 'H' 0.370000 1.00800
2743 'A' '292' 'THR' 'CA' 'CH1E' 0.200000 12.0110
2744 'A' '292' 'THR' 'CB' 'CH1E' 0.265000 12.0110
2745 'A' '292' 'THR' 'OG1' 'OH1' -0.700000 15.9990
2746 'A' '292' 'THR' 'HG1' 'H' 0.435000 1.00800
2747 'A' '292' 'THR' 'CG2' 'CH3E' 0.00000 12.0110
2748 'A' '292' 'THR' 'C' 'C' 0.500000 12.0110
2749 'A' '292' 'THR' 'O' 'O' -0.500000 15.9990
2750 'A' '293' 'THR' 'N' 'NH1' -0.570000 14.0070
2751 'A' '293' 'THR' 'HN' 'H' 0.370000 1.00800
2752 'A' '293' 'THR' 'CA' 'CH1E' 0.200000 12.0110
2753 'A' '293' 'THR' 'CB' 'CH1E' 0.265000 12.0110
2754 'A' '293' 'THR' 'OG1' 'OH1' -0.700000 15.9990
2755 'A' '293' 'THR' 'HG1' 'H' 0.435000 1.00800
2756 'A' '293' 'THR' 'CG2' 'CH3E' 0.00000 12.0110
2757 'A' '293' 'THR' 'C' 'C' 0.500000 12.0110
2758 'A' '293' 'THR' 'O' 'O' -0.500000 15.9990
2759 'A' '294' 'LEU' 'N' 'NH1' -0.570000 14.0070
2760 'A' '294' 'LEU' 'HN' 'H' 0.370000 1.00800
2761 'A' '294' 'LEU' 'CA' 'CH1E' 0.200000 12.0110
2762 'A' '294' 'LEU' 'CB' 'CH2E' 0.00000 12.0110
2763 'A' '294' 'LEU' 'CG' 'CH1E' 0.00000 12.0110
2764 'A' '294' 'LEU' 'CD1' 'CH3E' 0.00000 12.0110
2765 'A' '294' 'LEU' 'CD2' 'CH3E' 0.00000 12.0110
2766 'A' '294' 'LEU' 'C' 'C' 0.500000 12.0110
2767 'A' '294' 'LEU' 'O' 'O' -0.500000 15.9990
2768 'A' '295' 'ASN' 'N' 'NH1' -0.570000 14.0070
2769 'A' '295' 'ASN' 'HN' 'H' 0.370000 1.00800
2770 'A' '295' 'ASN' 'CA' 'CH1E' 0.200000 12.0110
2771 'A' '295' 'ASN' 'CB' 'CH2E' 0.00000 12.0110
2772 'A' '295' 'ASN' 'CG' 'C' 0.500000 12.0110
2773 'A' '295' 'ASN' 'OD1' 'O' -0.500000 15.9990
2774 'A' '295' 'ASN' 'ND2' 'NH2' -0.850000 14.0070
2775 'A' '295' 'ASN' 'HD21' 'H' 0.425000 1.00800
2776 'A' '295' 'ASN' 'HD22' 'H' 0.425000 1.00800
2777 'A' '295' 'ASN' 'C' 'C' 0.500000 12.0110
2778 'A' '295' 'ASN' 'O' 'O' -0.500000 15.9990
2779 'A' '296' 'LEU' 'N' 'NH1' -0.570000 14.0070
2780 'A' '296' 'LEU' 'HN' 'H' 0.370000 1.00800
2781 'A' '296' 'LEU' 'CA' 'CH1E' 0.200000 12.0110
2782 'A' '296' 'LEU' 'CB' 'CH2E' 0.00000 12.0110
2783 'A' '296' 'LEU' 'CG' 'CH1E' 0.00000 12.0110
2784 'A' '296' 'LEU' 'CD1' 'CH3E' 0.00000 12.0110
2785 'A' '296' 'LEU' 'CD2' 'CH3E' 0.00000 12.0110
2786 'A' '296' 'LEU' 'C' 'C' 0.500000 12.0110
2787 'A' '296' 'LEU' 'O' 'O' -0.500000 15.9990
2788 'A' '297' 'SER' 'N' 'NH1' -0.570000 14.0070
2789 'A' '297' 'SER' 'HN' 'H' 0.370000 1.00800
2790 'A' '297' 'SER' 'CA' 'CH1E' 0.200000 12.0110
2791 'A' '297' 'SER' 'CB' 'CH2E' 0.265000 12.0110
2792 'A' '297' 'SER' 'OG' 'OH1' -0.700000 15.9990
2793 'A' '297' 'SER' 'HG' 'H' 0.435000 1.00800
2794 'A' '297' 'SER' 'C' 'C' 0.500000 12.0110
2795 'A' '297' 'SER' 'O' 'O' -0.500000 15.9990
2796 'A' '298' 'TYR' 'N' 'NH1' -0.570000 14.0070
2797 'A' '298' 'TYR' 'HN' 'H' 0.370000 1.00800
2798 'A' '298' 'TYR' 'CA' 'CH1E' 0.200000 12.0110
2799 'A' '298' 'TYR' 'CB' 'CH2E' 0.00000 12.0110
2800 'A' '298' 'TYR' 'CG' 'CY' 0.00000 12.0110
2801 'A' '298' 'TYR' 'CD1' 'CR1E' 0.00000 12.0110
2802 'A' '298' 'TYR' 'CD2' 'CR1E' 0.00000 12.0110
2803 'A' '298' 'TYR' 'CE1' 'CR1E' 0.00000 12.0110
2804 'A' '298' 'TYR' 'CE2' 'CR1E' 0.00000 12.0110
2805 'A' '298' 'TYR' 'CZ' 'CY2' 0.265000 12.0110
2806 'A' '298' 'TYR' 'OH' 'OH1' -0.700000 15.9990
2807 'A' '298' 'TYR' 'HH' 'H' 0.435000 1.00800
2808 'A' '298' 'TYR' 'C' 'C' 0.500000 12.0110
2809 'A' '298' 'TYR' 'O' 'O' -0.500000 15.9990
2810 'A' '299' 'ALA' 'N' 'NH1' -0.570000 14.0070
2811 'A' '299' 'ALA' 'HN' 'H' 0.370000 1.00800
2812 'A' '299' 'ALA' 'CA' 'CH1E' 0.200000 12.0110
2813 'A' '299' 'ALA' 'CB' 'CH3E' 0.00000 12.0110
2814 'A' '299' 'ALA' 'C' 'C' 0.500000 12.0110
2815 'A' '299' 'ALA' 'O' 'O' -0.500000 15.9990
2816 'A' '300' 'THR' 'N' 'NH1' -0.570000 14.0070
2817 'A' '300' 'THR' 'HN' 'H' 0.370000 1.00800
2818 'A' '300' 'THR' 'CA' 'CH1E' 0.200000 12.0110
2819 'A' '300' 'THR' 'CB' 'CH1E' 0.265000 12.0110
2820 'A' '300' 'THR' 'OG1' 'OH1' -0.700000 15.9990
2821 'A' '300' 'THR' 'HG1' 'H' 0.435000 1.00800
2822 'A' '300' 'THR' 'CG2' 'CH3E' 0.00000 12.0110
2823 'A' '300' 'THR' 'C' 'C' 0.500000 12.0110
2824 'A' '300' 'THR' 'O' 'O' -0.500000 15.9990
2825 'A' '301' 'VAL' 'N' 'NH1' -0.570000 14.0070
2826 'A' '301' 'VAL' 'HN' 'H' 0.370000 1.00800
2827 'A' '301' 'VAL' 'CA' 'CH1E' 0.200000 12.0110
2828 'A' '301' 'VAL' 'CB' 'CH1E' 0.00000 12.0110
2829 'A' '301' 'VAL' 'CG1' 'CH3E' 0.00000 12.0110
2830 'A' '301' 'VAL' 'CG2' 'CH3E' 0.00000 12.0110
2831 'A' '301' 'VAL' 'C' 'C' 0.500000 12.0110
2832 'A' '301' 'VAL' 'O' 'O' -0.500000 15.9990
2833 'A' '302' 'GLN' 'N' 'NH1' -0.570000 14.0070
2834 'A' '302' 'GLN' 'HN' 'H' 0.370000 1.00800
2835 'A' '302' 'GLN' 'CA' 'CH1E' 0.200000 12.0110
2836 'A' '302' 'GLN' 'CB' 'CH2E' 0.00000 12.0110
2837 'A' '302' 'GLN' 'CG' 'CH2E' 0.00000 12.0110
2838 'A' '302' 'GLN' 'CD' 'C' 0.500000 12.0110
2839 'A' '302' 'GLN' 'OE1' 'O' -0.500000 15.9990
2840 'A' '302' 'GLN' 'NE2' 'NH2' -0.850000 14.0070
2841 'A' '302' 'GLN' 'HE21' 'H' 0.425000 1.00800
2842 'A' '302' 'GLN' 'HE22' 'H' 0.425000 1.00800
2843 'A' '302' 'GLN' 'C' 'C' 0.500000 12.0110
2844 'A' '302' 'GLN' 'O' 'O' -0.500000 15.9990
2845 'A' '303' 'SER' 'N' 'NH1' -0.570000 14.0070
2846 'A' '303' 'SER' 'HN' 'H' 0.370000 1.00800
2847 'A' '303' 'SER' 'CA' 'CH1E' 0.200000 12.0110
2848 'A' '303' 'SER' 'CB' 'CH2E' 0.265000 12.0110
2849 'A' '303' 'SER' 'OG' 'OH1' -0.700000 15.9990
2850 'A' '303' 'SER' 'HG' 'H' 0.435000 1.00800
2851 'A' '303' 'SER' 'C' 'C' 0.500000 12.0110
2852 'A' '303' 'SER' 'O' 'O' -0.500000 15.9990
2853 'A' '304' 'TYR' 'N' 'NH1' -0.570000 14.0070
2854 'A' '304' 'TYR' 'HN' 'H' 0.370000 1.00800
2855 'A' '304' 'TYR' 'CA' 'CH1E' 0.200000 12.0110
2856 'A' '304' 'TYR' 'CB' 'CH2E' 0.00000 12.0110
2857 'A' '304' 'TYR' 'CG' 'CY' 0.00000 12.0110
2858 'A' '304' 'TYR' 'CD1' 'CR1E' 0.00000 12.0110
2859 'A' '304' 'TYR' 'CD2' 'CR1E' 0.00000 12.0110
2860 'A' '304' 'TYR' 'CE1' 'CR1E' 0.00000 12.0110
2861 'A' '304' 'TYR' 'CE2' 'CR1E' 0.00000 12.0110
2862 'A' '304' 'TYR' 'CZ' 'CY2' 0.265000 12.0110
2863 'A' '304' 'TYR' 'OH' 'OH1' -0.700000 15.9990
2864 'A' '304' 'TYR' 'HH' 'H' 0.435000 1.00800
2865 'A' '304' 'TYR' 'C' 'C' 0.500000 12.0110
2866 'A' '304' 'TYR' 'O' 'O' -0.500000 15.9990
2867 'A' '305' 'ASP' 'N' 'NH1' -0.570000 14.0070
2868 'A' '305' 'ASP' 'HN' 'H' 0.370000 1.00800
2869 'A' '305' 'ASP' 'CA' 'CH1E' 0.200000 12.0110
2870 'A' '305' 'ASP' 'CB' 'CH2E' -0.100000 12.0110
2871 'A' '305' 'ASP' 'CG' 'C' 0.700000 12.0110
2872 'A' '305' 'ASP' 'OD1' 'OC' -0.800000 15.9990
2873 'A' '305' 'ASP' 'OD2' 'OC' -0.800000 15.9990
2874 'A' '305' 'ASP' 'C' 'C' 0.500000 12.0110
2875 'A' '305' 'ASP' 'O' 'O' -0.500000 15.9990
2876 'A' '306' 'LEU' 'N' 'NH1' -0.570000 14.0070
2877 'A' '306' 'LEU' 'HN' 'H' 0.370000 1.00800
2878 'A' '306' 'LEU' 'CA' 'CH1E' 0.200000 12.0110
2879 'A' '306' 'LEU' 'CB' 'CH2E' 0.00000 12.0110
2880 'A' '306' 'LEU' 'CG' 'CH1E' 0.00000 12.0110
2881 'A' '306' 'LEU' 'CD1' 'CH3E' 0.00000 12.0110
2882 'A' '306' 'LEU' 'CD2' 'CH3E' 0.00000 12.0110
2883 'A' '306' 'LEU' 'C' 'C' 0.500000 12.0110
2884 'A' '306' 'LEU' 'O' 'O' -0.500000 15.9990
2885 'A' '307' 'VAL' 'N' 'NH1' -0.570000 14.0070
2886 'A' '307' 'VAL' 'HN' 'H' 0.370000 1.00800
2887 'A' '307' 'VAL' 'CA' 'CH1E' 0.200000 12.0110
2888 'A' '307' 'VAL' 'CB' 'CH1E' 0.00000 12.0110
2889 'A' '307' 'VAL' 'CG1' 'CH3E' 0.00000 12.0110
2890 'A' '307' 'VAL' 'CG2' 'CH3E' 0.00000 12.0110
2891 'A' '307' 'VAL' 'C' 'C' 0.500000 12.0110
2892 'A' '307' 'VAL' 'O' 'O' -0.500000 15.9990
2893 'A' '308' 'LYS' 'N' 'NH1' -0.570000 14.0070
2894 'A' '308' 'LYS' 'HN' 'H' 0.370000 1.00800
2895 'A' '308' 'LYS' 'CA' 'CH1E' 0.200000 12.0110
2896 'A' '308' 'LYS' 'CB' 'CH2E' 0.00000 12.0110
2897 'A' '308' 'LYS' 'CG' 'CH2E' 0.00000 12.0110
2898 'A' '308' 'LYS' 'CD' 'CH2E' 0.00000 12.0110
2899 'A' '308' 'LYS' 'CE' 'CH2E' 0.310000 12.0110
2900 'A' '308' 'LYS' 'NZ' 'NH3' -0.300000 14.0070
2901 'A' '308' 'LYS' 'HZ1' 'HC' 0.330000 1.00800
2902 'A' '308' 'LYS' 'HZ2' 'HC' 0.330000 1.00800
2903 'A' '308' 'LYS' 'HZ3' 'HC' 0.330000 1.00800
2904 'A' '308' 'LYS' 'C' 'C' 0.500000 12.0110
2905 'A' '308' 'LYS' 'O' 'O' -0.500000 15.9990
2906 'A' '309' 'LEU' 'N' 'NH1' -0.570000 14.0070
2907 'A' '309' 'LEU' 'HN' 'H' 0.370000 1.00800
2908 'A' '309' 'LEU' 'CA' 'CH1E' 0.200000 12.0110
2909 'A' '309' 'LEU' 'CB' 'CH2E' 0.00000 12.0110
2910 'A' '309' 'LEU' 'CG' 'CH1E' 0.00000 12.0110
2911 'A' '309' 'LEU' 'CD1' 'CH3E' 0.00000 12.0110
2912 'A' '309' 'LEU' 'CD2' 'CH3E' 0.00000 12.0110
2913 'A' '309' 'LEU' 'C' 'C' 0.500000 12.0110
2914 'A' '309' 'LEU' 'O' 'O' -0.500000 15.9990
2915 'A' '310' 'LEU' 'N' 'NH1' -0.570000 14.0070
2916 'A' '310' 'LEU' 'HN' 'H' 0.370000 1.00800
2917 'A' '310' 'LEU' 'CA' 'CH1E' 0.200000 12.0110
2918 'A' '310' 'LEU' 'CB' 'CH2E' 0.00000 12.0110
2919 'A' '310' 'LEU' 'CG' 'CH1E' 0.00000 12.0110
2920 'A' '310' 'LEU' 'CD1' 'CH3E' 0.00000 12.0110
2921 'A' '310' 'LEU' 'CD2' 'CH3E' 0.00000 12.0110
2922 'A' '310' 'LEU' 'C' 'C' 0.500000 12.0110
2923 'A' '310' 'LEU' 'O' 'O' -0.500000 15.9990
2924 'A' '311' 'CYS' 'N' 'NH1' -0.570000 14.0070
2925 'A' '311' 'CYS' 'HN' 'H' 0.370000 1.00800
2926 'A' '311' 'CYS' 'CA' 'CH1E' 0.200000 12.0110
2927 'A' '311' 'CYS' 'CB' 'CH2E' 0.180000 12.0110
2928 'A' '311' 'CYS' 'SG' 'SH1E' -0.450000 32.0600
2929 'A' '311' 'CYS' 'HG' 'H' 0.270000 1.00800
2930 'A' '311' 'CYS' 'C' 'C' 0.500000 12.0110
2931 'A' '311' 'CYS' 'O' 'O' -0.500000 15.9990
2932 'A' '312' 'GLN' 'N' 'NH1' -0.570000 14.0070
2933 'A' '312' 'GLN' 'HN' 'H' 0.370000 1.00800
2934 'A' '312' 'GLN' 'CA' 'CH1E' 0.200000 12.0110
2935 'A' '312' 'GLN' 'CB' 'CH2E' 0.00000 12.0110
2936 'A' '312' 'GLN' 'CG' 'CH2E' 0.00000 12.0110
2937 'A' '312' 'GLN' 'CD' 'C' 0.500000 12.0110
2938 'A' '312' 'GLN' 'OE1' 'O' -0.500000 15.9990
2939 'A' '312' 'GLN' 'NE2' 'NH2' -0.850000 14.0070
2940 'A' '312' 'GLN' 'HE21' 'H' 0.425000 1.00800
2941 'A' '312' 'GLN' 'HE22' 'H' 0.425000 1.00800
2942 'A' '312' 'GLN' 'C' 'C' 0.500000 12.0110
2943 'A' '312' 'GLN' 'O' 'O' -0.500000 15.9990
2944 'A' '313' 'CYS' 'N' 'NH1' -0.570000 14.0070
2945 'A' '313' 'CYS' 'HN' 'H' 0.370000 1.00800
2946 'A' '313' 'CYS' 'CA' 'CH1E' 0.200000 12.0110
2947 'A' '313' 'CYS' 'CB' 'CH2E' 0.180000 12.0110
2948 'A' '313' 'CYS' 'SG' 'SH1E' -0.450000 32.0600
2949 'A' '313' 'CYS' 'HG' 'H' 0.270000 1.00800
2950 'A' '313' 'CYS' 'C' 'C' 0.500000 12.0110
2951 'A' '313' 'CYS' 'O' 'O' -0.500000 15.9990
2952 'A' '314' 'PRO' 'N' 'N' -0.570000 14.0070
2953 'A' '314' 'PRO' 'CA' 'CH1E' 0.285000 12.0110
2954 'A' '314' 'PRO' 'CB' 'CH2E' 0.00000 12.0110
2955 'A' '314' 'PRO' 'CG' 'CH2P' 0.00000 12.0110
2956 'A' '314' 'PRO' 'CD' 'CH2P' 0.285000 12.0110
2957 'A' '314' 'PRO' 'C' 'C' 0.500000 12.0110
2958 'A' '314' 'PRO' 'O' 'O' -0.500000 15.9990
2959 'A' '315' 'LYS' 'N' 'NH1' -0.570000 14.0070
2960 'A' '315' 'LYS' 'HN' 'H' 0.370000 1.00800
2961 'A' '315' 'LYS' 'CA' 'CH1E' 0.200000 12.0110
2962 'A' '315' 'LYS' 'CB' 'CH2E' 0.00000 12.0110
2963 'A' '315' 'LYS' 'CG' 'CH2E' 0.00000 12.0110
2964 'A' '315' 'LYS' 'CD' 'CH2E' 0.00000 12.0110
2965 'A' '315' 'LYS' 'CE' 'CH2E' 0.310000 12.0110
2966 'A' '315' 'LYS' 'NZ' 'NH3' -0.300000 14.0070
2967 'A' '315' 'LYS' 'HZ1' 'HC' 0.330000 1.00800
2968 'A' '315' 'LYS' 'HZ2' 'HC' 0.330000 1.00800
2969 'A' '315' 'LYS' 'HZ3' 'HC' 0.330000 1.00800
2970 'A' '315' 'LYS' 'C' 'C' 0.500000 12.0110
2971 'A' '315' 'LYS' 'O' 'O' -0.500000 15.9990
2972 'A' '316' 'LEU' 'N' 'NH1' -0.570000 14.0070
2973 'A' '316' 'LEU' 'HN' 'H' 0.370000 1.00800
2974 'A' '316' 'LEU' 'CA' 'CH1E' 0.200000 12.0110
2975 'A' '316' 'LEU' 'CB' 'CH2E' 0.00000 12.0110
2976 'A' '316' 'LEU' 'CG' 'CH1E' 0.00000 12.0110
2977 'A' '316' 'LEU' 'CD1' 'CH3E' 0.00000 12.0110
2978 'A' '316' 'LEU' 'CD2' 'CH3E' 0.00000 12.0110
2979 'A' '316' 'LEU' 'C' 'C' 0.500000 12.0110
2980 'A' '316' 'LEU' 'O' 'O' -0.500000 15.9990
2981 'A' '317' 'GLN' 'N' 'NH1' -0.570000 14.0070
2982 'A' '317' 'GLN' 'HN' 'H' 0.370000 1.00800
2983 'A' '317' 'GLN' 'CA' 'CH1E' 0.200000 12.0110
2984 'A' '317' 'GLN' 'CB' 'CH2E' 0.00000 12.0110
2985 'A' '317' 'GLN' 'CG' 'CH2E' 0.00000 12.0110
2986 'A' '317' 'GLN' 'CD' 'C' 0.500000 12.0110
2987 'A' '317' 'GLN' 'OE1' 'O' -0.500000 15.9990
2988 'A' '317' 'GLN' 'NE2' 'NH2' -0.850000 14.0070
2989 'A' '317' 'GLN' 'HE21' 'H' 0.425000 1.00800
2990 'A' '317' 'GLN' 'HE22' 'H' 0.425000 1.00800
2991 'A' '317' 'GLN' 'C' 'C' 0.500000 12.0110
2992 'A' '317' 'GLN' 'O' 'O' -0.500000 15.9990
2993 'A' '318' 'ARG' 'N' 'NH1' -0.570000 14.0070
2994 'A' '318' 'ARG' 'HN' 'H' 0.370000 1.00800
2995 'A' '318' 'ARG' 'CA' 'CH1E' 0.200000 12.0110
2996 'A' '318' 'ARG' 'CB' 'CH2E' 0.00000 12.0110
2997 'A' '318' 'ARG' 'CG' 'CH2E' 0.700000E-01 12.0110
2998 'A' '318' 'ARG' 'CD' 'CH2E' 0.310000 12.0110
2999 'A' '318' 'ARG' 'NE' 'NH1' -0.700000 14.0070
3000 'A' '318' 'ARG' 'HE' 'H' 0.440000 1.00800
3001 'A' '318' 'ARG' 'CZ' 'C' 0.640000 12.0110
3002 'A' '318' 'ARG' 'NH1' 'NC2' -0.800000 14.0070
3003 'A' '318' 'ARG' 'HH11' 'HC' 0.460000 1.00800
3004 'A' '318' 'ARG' 'HH12' 'HC' 0.460000 1.00800
3005 'A' '318' 'ARG' 'NH2' 'NC2' -0.800000 14.0070
3006 'A' '318' 'ARG' 'HH21' 'HC' 0.460000 1.00800
3007 'A' '318' 'ARG' 'HH22' 'HC' 0.460000 1.00800
3008 'A' '318' 'ARG' 'C' 'C' 0.500000 12.0110
3009 'A' '318' 'ARG' 'O' 'O' -0.500000 15.9990
3010 'A' '319' 'LEU' 'N' 'NH1' -0.570000 14.0070
3011 'A' '319' 'LEU' 'HN' 'H' 0.370000 1.00800
3012 'A' '319' 'LEU' 'CA' 'CH1E' 0.200000 12.0110
3013 'A' '319' 'LEU' 'CB' 'CH2E' 0.00000 12.0110
3014 'A' '319' 'LEU' 'CG' 'CH1E' 0.00000 12.0110
3015 'A' '319' 'LEU' 'CD1' 'CH3E' 0.00000 12.0110
3016 'A' '319' 'LEU' 'CD2' 'CH3E' 0.00000 12.0110
3017 'A' '319' 'LEU' 'C' 'C' 0.500000 12.0110
3018 'A' '319' 'LEU' 'O' 'O' -0.500000 15.9990
3019 'A' '320' 'TRP' 'N' 'NH1' -0.570000 14.0070
3020 'A' '320' 'TRP' 'HN' 'H' 0.370000 1.00800
3021 'A' '320' 'TRP' 'CA' 'CH1E' 0.200000 12.0110
3022 'A' '320' 'TRP' 'CB' 'CH2E' 0.00000 12.0110
3023 'A' '320' 'TRP' 'CG' 'C5W' -0.550000E-01 12.0110
3024 'A' '320' 'TRP' 'CD1' 'CR1E' 0.130000 12.0110
3025 'A' '320' 'TRP' 'CD2' 'CW' -0.550000E-01 12.0110
3026 'A' '320' 'TRP' 'NE1' 'NH1' -0.570000 14.0070
3027 'A' '320' 'TRP' 'HE1' 'H' 0.420000 1.00800
3028 'A' '320' 'TRP' 'CE2' 'CW' 0.130000 12.0110
3029 'A' '320' 'TRP' 'CE3' 'CR1E' 0.00000 12.0110
3030 'A' '320' 'TRP' 'CZ2' 'CR1W' 0.00000 12.0110
3031 'A' '320' 'TRP' 'CZ3' 'CR1E' 0.00000 12.0110
3032 'A' '320' 'TRP' 'CH2' 'CR1W' 0.00000 12.0110
3033 'A' '320' 'TRP' 'C' 'C' 0.500000 12.0110
3034 'A' '320' 'TRP' 'O' 'O' -0.500000 15.9990
3035 'A' '321' 'VAL' 'N' 'NH1' -0.570000 14.0070
3036 'A' '321' 'VAL' 'HN' 'H' 0.370000 1.00800
3037 'A' '321' 'VAL' 'CA' 'CH1E' 0.200000 12.0110
3038 'A' '321' 'VAL' 'CB' 'CH1E' 0.00000 12.0110
3039 'A' '321' 'VAL' 'CG1' 'CH3E' 0.00000 12.0110
3040 'A' '321' 'VAL' 'CG2' 'CH3E' 0.00000 12.0110
3041 'A' '321' 'VAL' 'C' 'C' 0.500000 12.0110
3042 'A' '321' 'VAL' 'O' 'O' -0.500000 15.9990
3043 'A' '322' 'LEU' 'N' 'NH1' -0.570000 14.0070
3044 'A' '322' 'LEU' 'HN' 'H' 0.370000 1.00800
3045 'A' '322' 'LEU' 'CA' 'CH1E' 0.200000 12.0110
3046 'A' '322' 'LEU' 'CB' 'CH2E' 0.00000 12.0110
3047 'A' '322' 'LEU' 'CG' 'CH1E' 0.00000 12.0110
3048 'A' '322' 'LEU' 'CD1' 'CH3E' 0.00000 12.0110
3049 'A' '322' 'LEU' 'CD2' 'CH3E' 0.00000 12.0110
3050 'A' '322' 'LEU' 'C' 'C' 0.500000 12.0110
3051 'A' '322' 'LEU' 'O' 'O' -0.500000 15.9990
3052 'A' '323' 'ASP' 'N' 'NH1' -0.570000 14.0070
3053 'A' '323' 'ASP' 'HN' 'H' 0.370000 1.00800
3054 'A' '323' 'ASP' 'CA' 'CH1E' 0.200000 12.0110
3055 'A' '323' 'ASP' 'CB' 'CH2E' -0.100000 12.0110
3056 'A' '323' 'ASP' 'CG' 'C' 0.700000 12.0110
3057 'A' '323' 'ASP' 'OD1' 'OC' -0.800000 15.9990
3058 'A' '323' 'ASP' 'OD2' 'OC' -0.800000 15.9990
3059 'A' '323' 'ASP' 'C' 'C' 0.500000 12.0110
3060 'A' '323' 'ASP' 'O' 'O' -0.500000 15.9990
3061 'A' '324' 'TYR' 'N' 'NH1' -0.570000 14.0070
3062 'A' '324' 'TYR' 'HN' 'H' 0.370000 1.00800
3063 'A' '324' 'TYR' 'CA' 'CH1E' 0.200000 12.0110
3064 'A' '324' 'TYR' 'CB' 'CH2E' 0.00000 12.0110
3065 'A' '324' 'TYR' 'CG' 'CY' 0.00000 12.0110
3066 'A' '324' 'TYR' 'CD1' 'CR1E' 0.00000 12.0110
3067 'A' '324' 'TYR' 'CD2' 'CR1E' 0.00000 12.0110
3068 'A' '324' 'TYR' 'CE1' 'CR1E' 0.00000 12.0110
3069 'A' '324' 'TYR' 'CE2' 'CR1E' 0.00000 12.0110
3070 'A' '324' 'TYR' 'CZ' 'CY2' 0.265000 12.0110
3071 'A' '324' 'TYR' 'OH' 'OH1' -0.700000 15.9990
3072 'A' '324' 'TYR' 'HH' 'H' 0.435000 1.00800
3073 'A' '324' 'TYR' 'C' 'C' 0.500000 12.0110
3074 'A' '324' 'TYR' 'O' 'O' -0.500000 15.9990
3075 'A' '325' 'ILE' 'N' 'NH1' -0.570000 14.0070
3076 'A' '325' 'ILE' 'HN' 'H' 0.370000 1.00800
3077 'A' '325' 'ILE' 'CA' 'CH1E' 0.200000 12.0110
3078 'A' '325' 'ILE' 'CB' 'CH1E' 0.00000 12.0110
3079 'A' '325' 'ILE' 'CG1' 'CH2E' 0.00000 12.0110
3080 'A' '325' 'ILE' 'CG2' 'CH3E' 0.00000 12.0110
3081 'A' '325' 'ILE' 'CD1' 'CH3E' 0.00000 12.0110
3082 'A' '325' 'ILE' 'C' 'C' 0.500000 12.0110
3083 'A' '325' 'ILE' 'O' 'O' -0.500000 15.9990
3084 'A' '326' 'GLU' 'N' 'NH1' -0.570000 14.0070
3085 'A' '326' 'GLU' 'HN' 'H' 0.370000 1.00800
3086 'A' '326' 'GLU' 'CA' 'CH1E' 0.200000 12.0110
3087 'A' '326' 'GLU' 'CB' 'CH2E' 0.00000 12.0110
3088 'A' '326' 'GLU' 'CG' 'CH2E' -0.100000 12.0110
3089 'A' '326' 'GLU' 'CD' 'C' 0.700000 12.0110
3090 'A' '326' 'GLU' 'OE1' 'OC' -0.800000 15.9990
3091 'A' '326' 'GLU' 'OE2' 'OC' -0.800000 15.9990
3092 'A' '326' 'GLU' 'C' 'C' 0.500000 12.0110
3093 'A' '326' 'GLU' 'O' 'O' -0.500000 15.9990
3094 'A' '327' 'ASP' 'N' 'NH1' -0.570000 14.0070
3095 'A' '327' 'ASP' 'HN' 'H' 0.370000 1.00800
3096 'A' '327' 'ASP' 'CA' 'CH1E' 0.200000 12.0110
3097 'A' '327' 'ASP' 'CB' 'CH2E' -0.100000 12.0110
3098 'A' '327' 'ASP' 'CG' 'C' 0.700000 12.0110
3099 'A' '327' 'ASP' 'OD1' 'OC' -0.800000 15.9990
3100 'A' '327' 'ASP' 'OD2' 'OC' -0.800000 15.9990
3101 'A' '327' 'ASP' 'C' 'C' 0.500000 12.0110
3102 'A' '327' 'ASP' 'O' 'O' -0.500000 15.9990
3103 'A' '328' 'ALA' 'N' 'NH1' -0.570000 14.0070
3104 'A' '328' 'ALA' 'HN' 'H' 0.370000 1.00800
3105 'A' '328' 'ALA' 'CA' 'CH1E' 0.200000 12.0110
3106 'A' '328' 'ALA' 'CB' 'CH3E' 0.00000 12.0110
3107 'A' '328' 'ALA' 'C' 'C' 0.500000 12.0110
3108 'A' '328' 'ALA' 'O' 'O' -0.500000 15.9990
3109 'A' '329' 'GLY' 'N' 'NH1' -0.570000 14.0070
3110 'A' '329' 'GLY' 'HN' 'H' 0.370000 1.00800
3111 'A' '329' 'GLY' 'CA' 'CH2G' 0.200000 12.0110
3112 'A' '329' 'GLY' 'C' 'C' 0.500000 12.0110
3113 'A' '329' 'GLY' 'O' 'O' -0.500000 15.9990
3114 'A' '330' 'LEU' 'N' 'NH1' -0.570000 14.0070
3115 'A' '330' 'LEU' 'HN' 'H' 0.370000 1.00800
3116 'A' '330' 'LEU' 'CA' 'CH1E' 0.200000 12.0110
3117 'A' '330' 'LEU' 'CB' 'CH2E' 0.00000 12.0110
3118 'A' '330' 'LEU' 'CG' 'CH1E' 0.00000 12.0110
3119 'A' '330' 'LEU' 'CD1' 'CH3E' 0.00000 12.0110
3120 'A' '330' 'LEU' 'CD2' 'CH3E' 0.00000 12.0110
3121 'A' '330' 'LEU' 'C' 'C' 0.500000 12.0110
3122 'A' '330' 'LEU' 'O' 'O' -0.500000 15.9990
3123 'A' '331' 'GLU' 'N' 'NH1' -0.570000 14.0070
3124 'A' '331' 'GLU' 'HN' 'H' 0.370000 1.00800
3125 'A' '331' 'GLU' 'CA' 'CH1E' 0.200000 12.0110
3126 'A' '331' 'GLU' 'CB' 'CH2E' 0.00000 12.0110
3127 'A' '331' 'GLU' 'CG' 'CH2E' -0.100000 12.0110
3128 'A' '331' 'GLU' 'CD' 'C' 0.700000 12.0110
3129 'A' '331' 'GLU' 'OE1' 'OC' -0.800000 15.9990
3130 'A' '331' 'GLU' 'OE2' 'OC' -0.800000 15.9990
3131 'A' '331' 'GLU' 'C' 'C' 0.500000 12.0110
3132 'A' '331' 'GLU' 'O' 'O' -0.500000 15.9990
3133 'A' '332' 'VAL' 'N' 'NH1' -0.570000 14.0070
3134 'A' '332' 'VAL' 'HN' 'H' 0.370000 1.00800
3135 'A' '332' 'VAL' 'CA' 'CH1E' 0.200000 12.0110
3136 'A' '332' 'VAL' 'CB' 'CH1E' 0.00000 12.0110
3137 'A' '332' 'VAL' 'CG1' 'CH3E' 0.00000 12.0110
3138 'A' '332' 'VAL' 'CG2' 'CH3E' 0.00000 12.0110
3139 'A' '332' 'VAL' 'C' 'C' 0.500000 12.0110
3140 'A' '332' 'VAL' 'O' 'O' -0.500000 15.9990
3141 'A' '333' 'LEU' 'N' 'NH1' -0.570000 14.0070
3142 'A' '333' 'LEU' 'HN' 'H' 0.370000 1.00800
3143 'A' '333' 'LEU' 'CA' 'CH1E' 0.200000 12.0110
3144 'A' '333' 'LEU' 'CB' 'CH2E' 0.00000 12.0110
3145 'A' '333' 'LEU' 'CG' 'CH1E' 0.00000 12.0110
3146 'A' '333' 'LEU' 'CD1' 'CH3E' 0.00000 12.0110
3147 'A' '333' 'LEU' 'CD2' 'CH3E' 0.00000 12.0110
3148 'A' '333' 'LEU' 'C' 'C' 0.500000 12.0110
3149 'A' '333' 'LEU' 'O' 'O' -0.500000 15.9990
3150 'A' '334' 'ALA' 'N' 'NH1' -0.570000 14.0070
3151 'A' '334' 'ALA' 'HN' 'H' 0.370000 1.00800
3152 'A' '334' 'ALA' 'CA' 'CH1E' 0.200000 12.0110
3153 'A' '334' 'ALA' 'CB' 'CH3E' 0.00000 12.0110
3154 'A' '334' 'ALA' 'C' 'C' 0.500000 12.0110
3155 'A' '334' 'ALA' 'O' 'O' -0.500000 15.9990
3156 'A' '335' 'SER' 'N' 'NH1' -0.570000 14.0070
3157 'A' '335' 'SER' 'HN' 'H' 0.370000 1.00800
3158 'A' '335' 'SER' 'CA' 'CH1E' 0.200000 12.0110
3159 'A' '335' 'SER' 'CB' 'CH2E' 0.265000 12.0110
3160 'A' '335' 'SER' 'OG' 'OH1' -0.700000 15.9990
3161 'A' '335' 'SER' 'HG' 'H' 0.435000 1.00800
3162 'A' '335' 'SER' 'C' 'C' 0.500000 12.0110
3163 'A' '335' 'SER' 'O' 'O' -0.500000 15.9990
3164 'A' '336' 'THR' 'N' 'NH1' -0.570000 14.0070
3165 'A' '336' 'THR' 'HN' 'H' 0.370000 1.00800
3166 'A' '336' 'THR' 'CA' 'CH1E' 0.200000 12.0110
3167 'A' '336' 'THR' 'CB' 'CH1E' 0.265000 12.0110
3168 'A' '336' 'THR' 'OG1' 'OH1' -0.700000 15.9990
3169 'A' '336' 'THR' 'HG1' 'H' 0.435000 1.00800
3170 'A' '336' 'THR' 'CG2' 'CH3E' 0.00000 12.0110
3171 'A' '336' 'THR' 'C' 'C' 0.500000 12.0110
3172 'A' '336' 'THR' 'O' 'O' -0.500000 15.9990
3173 'A' '337' 'CYS' 'N' 'NH1' -0.570000 14.0070
3174 'A' '337' 'CYS' 'HN' 'H' 0.370000 1.00800
3175 'A' '337' 'CYS' 'CA' 'CH1E' 0.200000 12.0110
3176 'A' '337' 'CYS' 'CB' 'CH2E' 0.180000 12.0110
3177 'A' '337' 'CYS' 'SG' 'SH1E' -0.450000 32.0600
3178 'A' '337' 'CYS' 'HG' 'H' 0.270000 1.00800
3179 'A' '337' 'CYS' 'C' 'C' 0.500000 12.0110
3180 'A' '337' 'CYS' 'O' 'O' -0.500000 15.9990
3181 'A' '338' 'LYS' 'N' 'NH1' -0.570000 14.0070
3182 'A' '338' 'LYS' 'HN' 'H' 0.370000 1.00800
3183 'A' '338' 'LYS' 'CA' 'CH1E' 0.200000 12.0110
3184 'A' '338' 'LYS' 'CB' 'CH2E' 0.00000 12.0110
3185 'A' '338' 'LYS' 'CG' 'CH2E' 0.00000 12.0110
3186 'A' '338' 'LYS' 'CD' 'CH2E' 0.00000 12.0110
3187 'A' '338' 'LYS' 'CE' 'CH2E' 0.310000 12.0110
3188 'A' '338' 'LYS' 'NZ' 'NH3' -0.300000 14.0070
3189 'A' '338' 'LYS' 'HZ1' 'HC' 0.330000 1.00800
3190 'A' '338' 'LYS' 'HZ2' 'HC' 0.330000 1.00800
3191 'A' '338' 'LYS' 'HZ3' 'HC' 0.330000 1.00800
3192 'A' '338' 'LYS' 'C' 'C' 0.500000 12.0110
3193 'A' '338' 'LYS' 'O' 'O' -0.500000 15.9990
3194 'A' '339' 'ASP' 'N' 'NH1' -0.570000 14.0070
3195 'A' '339' 'ASP' 'HN' 'H' 0.370000 1.00800
3196 'A' '339' 'ASP' 'CA' 'CH1E' 0.200000 12.0110
3197 'A' '339' 'ASP' 'CB' 'CH2E' -0.100000 12.0110
3198 'A' '339' 'ASP' 'CG' 'C' 0.700000 12.0110
3199 'A' '339' 'ASP' 'OD1' 'OC' -0.800000 15.9990
3200 'A' '339' 'ASP' 'OD2' 'OC' -0.800000 15.9990
3201 'A' '339' 'ASP' 'C' 'C' 0.500000 12.0110
3202 'A' '339' 'ASP' 'O' 'O' -0.500000 15.9990
3203 'A' '340' 'LEU' 'N' 'NH1' -0.570000 14.0070
3204 'A' '340' 'LEU' 'HN' 'H' 0.370000 1.00800
3205 'A' '340' 'LEU' 'CA' 'CH1E' 0.200000 12.0110
3206 'A' '340' 'LEU' 'CB' 'CH2E' 0.00000 12.0110
3207 'A' '340' 'LEU' 'CG' 'CH1E' 0.00000 12.0110
3208 'A' '340' 'LEU' 'CD1' 'CH3E' 0.00000 12.0110
3209 'A' '340' 'LEU' 'CD2' 'CH3E' 0.00000 12.0110
3210 'A' '340' 'LEU' 'C' 'C' 0.500000 12.0110
3211 'A' '340' 'LEU' 'O' 'O' -0.500000 15.9990
3212 'A' '341' 'ARG' 'N' 'NH1' -0.570000 14.0070
3213 'A' '341' 'ARG' 'HN' 'H' 0.370000 1.00800
3214 'A' '341' 'ARG' 'CA' 'CH1E' 0.200000 12.0110
3215 'A' '341' 'ARG' 'CB' 'CH2E' 0.00000 12.0110
3216 'A' '341' 'ARG' 'CG' 'CH2E' 0.700000E-01 12.0110
3217 'A' '341' 'ARG' 'CD' 'CH2E' 0.310000 12.0110
3218 'A' '341' 'ARG' 'NE' 'NH1' -0.700000 14.0070
3219 'A' '341' 'ARG' 'HE' 'H' 0.440000 1.00800
3220 'A' '341' 'ARG' 'CZ' 'C' 0.640000 12.0110
3221 'A' '341' 'ARG' 'NH1' 'NC2' -0.800000 14.0070
3222 'A' '341' 'ARG' 'HH11' 'HC' 0.460000 1.00800
3223 'A' '341' 'ARG' 'HH12' 'HC' 0.460000 1.00800
3224 'A' '341' 'ARG' 'NH2' 'NC2' -0.800000 14.0070
3225 'A' '341' 'ARG' 'HH21' 'HC' 0.460000 1.00800
3226 'A' '341' 'ARG' 'HH22' 'HC' 0.460000 1.00800
3227 'A' '341' 'ARG' 'C' 'C' 0.500000 12.0110
3228 'A' '341' 'ARG' 'O' 'O' -0.500000 15.9990
3229 'A' '342' 'GLU' 'N' 'NH1' -0.570000 14.0070
3230 'A' '342' 'GLU' 'HN' 'H' 0.370000 1.00800
3231 'A' '342' 'GLU' 'CA' 'CH1E' 0.200000 12.0110
3232 'A' '342' 'GLU' 'CB' 'CH2E' 0.00000 12.0110
3233 'A' '342' 'GLU' 'CG' 'CH2E' -0.100000 12.0110
3234 'A' '342' 'GLU' 'CD' 'C' 0.700000 12.0110
3235 'A' '342' 'GLU' 'OE1' 'OC' -0.800000 15.9990
3236 'A' '342' 'GLU' 'OE2' 'OC' -0.800000 15.9990
3237 'A' '342' 'GLU' 'C' 'C' 0.500000 12.0110
3238 'A' '342' 'GLU' 'O' 'O' -0.500000 15.9990
3239 'A' '343' 'LEU' 'N' 'NH1' -0.570000 14.0070
3240 'A' '343' 'LEU' 'HN' 'H' 0.370000 1.00800
3241 'A' '343' 'LEU' 'CA' 'CH1E' 0.200000 12.0110
3242 'A' '343' 'LEU' 'CB' 'CH2E' 0.00000 12.0110
3243 'A' '343' 'LEU' 'CG' 'CH1E' 0.00000 12.0110
3244 'A' '343' 'LEU' 'CD1' 'CH3E' 0.00000 12.0110
3245 'A' '343' 'LEU' 'CD2' 'CH3E' 0.00000 12.0110
3246 'A' '343' 'LEU' 'C' 'C' 0.500000 12.0110
3247 'A' '343' 'LEU' 'O' 'O' -0.500000 15.9990
3248 'A' '344' 'ARG' 'N' 'NH1' -0.570000 14.0070
3249 'A' '344' 'ARG' 'HN' 'H' 0.370000 1.00800
3250 'A' '344' 'ARG' 'CA' 'CH1E' 0.200000 12.0110
3251 'A' '344' 'ARG' 'CB' 'CH2E' 0.00000 12.0110
3252 'A' '344' 'ARG' 'CG' 'CH2E' 0.700000E-01 12.0110
3253 'A' '344' 'ARG' 'CD' 'CH2E' 0.310000 12.0110
3254 'A' '344' 'ARG' 'NE' 'NH1' -0.700000 14.0070
3255 'A' '344' 'ARG' 'HE' 'H' 0.440000 1.00800
3256 'A' '344' 'ARG' 'CZ' 'C' 0.640000 12.0110
3257 'A' '344' 'ARG' 'NH1' 'NC2' -0.800000 14.0070
3258 'A' '344' 'ARG' 'HH11' 'HC' 0.460000 1.00800
3259 'A' '344' 'ARG' 'HH12' 'HC' 0.460000 1.00800
3260 'A' '344' 'ARG' 'NH2' 'NC2' -0.800000 14.0070
3261 'A' '344' 'ARG' 'HH21' 'HC' 0.460000 1.00800
3262 'A' '344' 'ARG' 'HH22' 'HC' 0.460000 1.00800
3263 'A' '344' 'ARG' 'C' 'C' 0.500000 12.0110
3264 'A' '344' 'ARG' 'O' 'O' -0.500000 15.9990
3265 'A' '345' 'VAL' 'N' 'NH1' -0.570000 14.0070
3266 'A' '345' 'VAL' 'HN' 'H' 0.370000 1.00800
3267 'A' '345' 'VAL' 'CA' 'CH1E' 0.200000 12.0110
3268 'A' '345' 'VAL' 'CB' 'CH1E' 0.00000 12.0110
3269 'A' '345' 'VAL' 'CG1' 'CH3E' 0.00000 12.0110
3270 'A' '345' 'VAL' 'CG2' 'CH3E' 0.00000 12.0110
3271 'A' '345' 'VAL' 'C' 'C' 0.500000 12.0110
3272 'A' '345' 'VAL' 'O' 'O' -0.500000 15.9990
3273 'A' '346' 'PHE' 'N' 'NH1' -0.570000 14.0070
3274 'A' '346' 'PHE' 'HN' 'H' 0.370000 1.00800
3275 'A' '346' 'PHE' 'CA' 'CH1E' 0.200000 12.0110
3276 'A' '346' 'PHE' 'CB' 'CH2E' 0.00000 12.0110
3277 'A' '346' 'PHE' 'CG' 'CF' 0.00000 12.0110
3278 'A' '346' 'PHE' 'CD1' 'CR1E' 0.00000 12.0110
3279 'A' '346' 'PHE' 'CD2' 'CR1E' 0.00000 12.0110
3280 'A' '346' 'PHE' 'CE1' 'CR1E' 0.00000 12.0110
3281 'A' '346' 'PHE' 'CE2' 'CR1E' 0.00000 12.0110
3282 'A' '346' 'PHE' 'CZ' 'CR1E' 0.00000 12.0110
3283 'A' '346' 'PHE' 'C' 'C' 0.500000 12.0110
3284 'A' '346' 'PHE' 'O' 'O' -0.500000 15.9990
3285 'A' '347' 'PRO' 'N' 'N' -0.570000 14.0070
3286 'A' '347' 'PRO' 'CA' 'CH1E' 0.285000 12.0110
3287 'A' '347' 'PRO' 'CB' 'CH2E' 0.00000 12.0110
3288 'A' '347' 'PRO' 'CG' 'CH2P' 0.00000 12.0110
3289 'A' '347' 'PRO' 'CD' 'CH2P' 0.285000 12.0110
3290 'A' '347' 'PRO' 'C' 'C' 0.500000 12.0110
3291 'A' '347' 'PRO' 'O' 'O' -0.500000 15.9990
3292 'A' '348' 'SER' 'N' 'NH1' -0.570000 14.0070
3293 'A' '348' 'SER' 'HN' 'H' 0.370000 1.00800
3294 'A' '348' 'SER' 'CA' 'CH1E' 0.200000 12.0110
3295 'A' '348' 'SER' 'CB' 'CH2E' 0.265000 12.0110
3296 'A' '348' 'SER' 'OG' 'OH1' -0.700000 15.9990
3297 'A' '348' 'SER' 'HG' 'H' 0.435000 1.00800
3298 'A' '348' 'SER' 'C' 'C' 0.500000 12.0110
3299 'A' '348' 'SER' 'O' 'O' -0.500000 15.9990
3300 'A' '349' 'GLU' 'N' 'NH1' -0.570000 14.0070
3301 'A' '349' 'GLU' 'HN' 'H' 0.370000 1.00800
3302 'A' '349' 'GLU' 'CA' 'CH1E' 0.200000 12.0110
3303 'A' '349' 'GLU' 'CB' 'CH2E' 0.00000 12.0110
3304 'A' '349' 'GLU' 'CG' 'CH2E' -0.100000 12.0110
3305 'A' '349' 'GLU' 'CD' 'C' 0.700000 12.0110
3306 'A' '349' 'GLU' 'OE1' 'OC' -0.800000 15.9990
3307 'A' '349' 'GLU' 'OE2' 'OC' -0.800000 15.9990
3308 'A' '349' 'GLU' 'C' 'C' 0.500000 12.0110
3309 'A' '349' 'GLU' 'O' 'O' -0.500000 15.9990
3310 'A' '350' 'PRO' 'N' 'N' -0.570000 14.0070
3311 'A' '350' 'PRO' 'CA' 'CH1E' 0.285000 12.0110
3312 'A' '350' 'PRO' 'CB' 'CH2E' 0.00000 12.0110
3313 'A' '350' 'PRO' 'CG' 'CH2P' 0.00000 12.0110
3314 'A' '350' 'PRO' 'CD' 'CH2P' 0.285000 12.0110
3315 'A' '350' 'PRO' 'C' 'C' 0.500000 12.0110
3316 'A' '350' 'PRO' 'O' 'O' -0.500000 15.9990
3317 'A' '351' 'PHE' 'N' 'NH1' -0.570000 14.0070
3318 'A' '351' 'PHE' 'HN' 'H' 0.370000 1.00800
3319 'A' '351' 'PHE' 'CA' 'CH1E' 0.200000 12.0110
3320 'A' '351' 'PHE' 'CB' 'CH2E' 0.00000 12.0110
3321 'A' '351' 'PHE' 'CG' 'CF' 0.00000 12.0110
3322 'A' '351' 'PHE' 'CD1' 'CR1E' 0.00000 12.0110
3323 'A' '351' 'PHE' 'CD2' 'CR1E' 0.00000 12.0110
3324 'A' '351' 'PHE' 'CE1' 'CR1E' 0.00000 12.0110
3325 'A' '351' 'PHE' 'CE2' 'CR1E' 0.00000 12.0110
3326 'A' '351' 'PHE' 'CZ' 'CR1E' 0.00000 12.0110
3327 'A' '351' 'PHE' 'C' 'C' 0.500000 12.0110
3328 'A' '351' 'PHE' 'O' 'O' -0.500000 15.9990
3329 'A' '352' 'VAL' 'N' 'NH1' -0.570000 14.0070
3330 'A' '352' 'VAL' 'HN' 'H' 0.370000 1.00800
3331 'A' '352' 'VAL' 'CA' 'CH1E' 0.200000 12.0110
3332 'A' '352' 'VAL' 'CB' 'CH1E' 0.00000 12.0110
3333 'A' '352' 'VAL' 'CG1' 'CH3E' 0.00000 12.0110
3334 'A' '352' 'VAL' 'CG2' 'CH3E' 0.00000 12.0110
3335 'A' '352' 'VAL' 'C' 'C' 0.500000 12.0110
3336 'A' '352' 'VAL' 'O' 'O' -0.500000 15.9990
3337 'A' '353' 'MET' 'N' 'NH1' -0.570000 14.0070
3338 'A' '353' 'MET' 'HN' 'H' 0.370000 1.00800
3339 'A' '353' 'MET' 'CA' 'CH1E' 0.200000 12.0110
3340 'A' '353' 'MET' 'CB' 'CH2E' 0.00000 12.0110
3341 'A' '353' 'MET' 'CG' 'CH2E' 0.235000 12.0110
3342 'A' '353' 'MET' 'SD' 'SM' -0.470000 32.0600
3343 'A' '353' 'MET' 'CE' 'CH3E' 0.235000 12.0110
3344 'A' '353' 'MET' 'C' 'C' 0.500000 12.0110
3345 'A' '353' 'MET' 'O' 'O' -0.500000 15.9990
3346 'A' '354' 'GLU' 'N' 'NH1' -0.570000 14.0070
3347 'A' '354' 'GLU' 'HN' 'H' 0.370000 1.00800
3348 'A' '354' 'GLU' 'CA' 'CH1E' 0.200000 12.0110
3349 'A' '354' 'GLU' 'CB' 'CH2E' 0.00000 12.0110
3350 'A' '354' 'GLU' 'CG' 'CH2E' -0.100000 12.0110
3351 'A' '354' 'GLU' 'CD' 'C' 0.700000 12.0110
3352 'A' '354' 'GLU' 'OE1' 'OC' -0.800000 15.9990
3353 'A' '354' 'GLU' 'OE2' 'OC' -0.800000 15.9990
3354 'A' '354' 'GLU' 'C' 'C' 0.500000 12.0110
3355 'A' '354' 'GLU' 'O' 'O' -0.500000 15.9990
3356 'A' '355' 'PRO' 'N' 'N' -0.570000 14.0070
3357 'A' '355' 'PRO' 'CA' 'CH1E' 0.285000 12.0110
3358 'A' '355' 'PRO' 'CB' 'CH2E' 0.00000 12.0110
3359 'A' '355' 'PRO' 'CG' 'CH2P' 0.00000 12.0110
3360 'A' '355' 'PRO' 'CD' 'CH2P' 0.285000 12.0110
3361 'A' '355' 'PRO' 'C' 'C' 0.500000 12.0110
3362 'A' '355' 'PRO' 'O' 'O' -0.500000 15.9990
3363 'A' '356' 'ASN' 'N' 'NH1' -0.570000 14.0070
3364 'A' '356' 'ASN' 'HN' 'H' 0.370000 1.00800
3365 'A' '356' 'ASN' 'CA' 'CH1E' 0.200000 12.0110
3366 'A' '356' 'ASN' 'CB' 'CH2E' 0.00000 12.0110
3367 'A' '356' 'ASN' 'CG' 'C' 0.500000 12.0110
3368 'A' '356' 'ASN' 'OD1' 'O' -0.500000 15.9990
3369 'A' '356' 'ASN' 'ND2' 'NH2' -0.850000 14.0070
3370 'A' '356' 'ASN' 'HD21' 'H' 0.425000 1.00800
3371 'A' '356' 'ASN' 'HD22' 'H' 0.425000 1.00800
3372 'A' '356' 'ASN' 'C' 'C' 0.500000 12.0110
3373 'A' '356' 'ASN' 'O' 'O' -0.500000 15.9990
3374 'A' '357' 'VAL' 'N' 'NH1' -0.570000 14.0070
3375 'A' '357' 'VAL' 'HN' 'H' 0.370000 1.00800
3376 'A' '357' 'VAL' 'CA' 'CH1E' 0.200000 12.0110
3377 'A' '357' 'VAL' 'CB' 'CH1E' 0.00000 12.0110
3378 'A' '357' 'VAL' 'CG1' 'CH3E' 0.00000 12.0110
3379 'A' '357' 'VAL' 'CG2' 'CH3E' 0.00000 12.0110
3380 'A' '357' 'VAL' 'C' 'C' 0.500000 12.0110
3381 'A' '357' 'VAL' 'O' 'O' -0.500000 15.9990
3382 'A' '358' 'ALA' 'N' 'NH1' -0.570000 14.0070
3383 'A' '358' 'ALA' 'HN' 'H' 0.370000 1.00800
3384 'A' '358' 'ALA' 'CA' 'CH1E' 0.200000 12.0110
3385 'A' '358' 'ALA' 'CB' 'CH3E' 0.00000 12.0110
3386 'A' '358' 'ALA' 'C' 'C' 0.500000 12.0110
3387 'A' '358' 'ALA' 'O' 'O' -0.500000 15.9990
3388 'A' '359' 'LEU' 'N' 'NH1' -0.570000 14.0070
3389 'A' '359' 'LEU' 'HN' 'H' 0.370000 1.00800
3390 'A' '359' 'LEU' 'CA' 'CH1E' 0.200000 12.0110
3391 'A' '359' 'LEU' 'CB' 'CH2E' 0.00000 12.0110
3392 'A' '359' 'LEU' 'CG' 'CH1E' 0.00000 12.0110
3393 'A' '359' 'LEU' 'CD1' 'CH3E' 0.00000 12.0110
3394 'A' '359' 'LEU' 'CD2' 'CH3E' 0.00000 12.0110
3395 'A' '359' 'LEU' 'C' 'C' 0.500000 12.0110
3396 'A' '359' 'LEU' 'O' 'O' -0.500000 15.9990
3397 'A' '360' 'THR' 'N' 'NH1' -0.570000 14.0070
3398 'A' '360' 'THR' 'HN' 'H' 0.370000 1.00800
3399 'A' '360' 'THR' 'CA' 'CH1E' 0.200000 12.0110
3400 'A' '360' 'THR' 'CB' 'CH1E' 0.265000 12.0110
3401 'A' '360' 'THR' 'OG1' 'OH1' -0.700000 15.9990
3402 'A' '360' 'THR' 'HG1' 'H' 0.435000 1.00800
3403 'A' '360' 'THR' 'CG2' 'CH3E' 0.00000 12.0110
3404 'A' '360' 'THR' 'C' 'C' 0.500000 12.0110
3405 'A' '360' 'THR' 'O' 'O' -0.500000 15.9990
3406 'A' '361' 'GLU' 'N' 'NH1' -0.570000 14.0070
3407 'A' '361' 'GLU' 'HN' 'H' 0.370000 1.00800
3408 'A' '361' 'GLU' 'CA' 'CH1E' 0.200000 12.0110
3409 'A' '361' 'GLU' 'CB' 'CH2E' 0.00000 12.0110
3410 'A' '361' 'GLU' 'CG' 'CH2E' -0.100000 12.0110
3411 'A' '361' 'GLU' 'CD' 'C' 0.700000 12.0110
3412 'A' '361' 'GLU' 'OE1' 'OC' -0.800000 15.9990
3413 'A' '361' 'GLU' 'OE2' 'OC' -0.800000 15.9990
3414 'A' '361' 'GLU' 'C' 'C' 0.500000 12.0110
3415 'A' '361' 'GLU' 'O' 'O' -0.500000 15.9990
3416 'A' '362' 'GLN' 'N' 'NH1' -0.570000 14.0070
3417 'A' '362' 'GLN' 'HN' 'H' 0.370000 1.00800
3418 'A' '362' 'GLN' 'CA' 'CH1E' 0.200000 12.0110
3419 'A' '362' 'GLN' 'CB' 'CH2E' 0.00000 12.0110
3420 'A' '362' 'GLN' 'CG' 'CH2E' 0.00000 12.0110
3421 'A' '362' 'GLN' 'CD' 'C' 0.500000 12.0110
3422 'A' '362' 'GLN' 'OE1' 'O' -0.500000 15.9990
3423 'A' '362' 'GLN' 'NE2' 'NH2' -0.850000 14.0070
3424 'A' '362' 'GLN' 'HE21' 'H' 0.425000 1.00800
3425 'A' '362' 'GLN' 'HE22' 'H' 0.425000 1.00800
3426 'A' '362' 'GLN' 'C' 'C' 0.500000 12.0110
3427 'A' '362' 'GLN' 'O' 'O' -0.500000 15.9990
3428 'A' '363' 'GLY' 'N' 'NH1' -0.570000 14.0070
3429 'A' '363' 'GLY' 'HN' 'H' 0.370000 1.00800
3430 'A' '363' 'GLY' 'CA' 'CH2G' 0.200000 12.0110
3431 'A' '363' 'GLY' 'C' 'C' 0.500000 12.0110
3432 'A' '363' 'GLY' 'O' 'O' -0.500000 15.9990
3433 'A' '364' 'LEU' 'N' 'NH1' -0.570000 14.0070
3434 'A' '364' 'LEU' 'HN' 'H' 0.370000 1.00800
3435 'A' '364' 'LEU' 'CA' 'CH1E' 0.200000 12.0110
3436 'A' '364' 'LEU' 'CB' 'CH2E' 0.00000 12.0110
3437 'A' '364' 'LEU' 'CG' 'CH1E' 0.00000 12.0110
3438 'A' '364' 'LEU' 'CD1' 'CH3E' 0.00000 12.0110
3439 'A' '364' 'LEU' 'CD2' 'CH3E' 0.00000 12.0110
3440 'A' '364' 'LEU' 'C' 'C' 0.500000 12.0110
3441 'A' '364' 'LEU' 'O' 'O' -0.500000 15.9990
3442 'A' '365' 'VAL' 'N' 'NH1' -0.570000 14.0070
3443 'A' '365' 'VAL' 'HN' 'H' 0.370000 1.00800
3444 'A' '365' 'VAL' 'CA' 'CH1E' 0.200000 12.0110
3445 'A' '365' 'VAL' 'CB' 'CH1E' 0.00000 12.0110
3446 'A' '365' 'VAL' 'CG1' 'CH3E' 0.00000 12.0110
3447 'A' '365' 'VAL' 'CG2' 'CH3E' 0.00000 12.0110
3448 'A' '365' 'VAL' 'C' 'C' 0.500000 12.0110
3449 'A' '365' 'VAL' 'O' 'O' -0.500000 15.9990
3450 'A' '366' 'SER' 'N' 'NH1' -0.570000 14.0070
3451 'A' '366' 'SER' 'HN' 'H' 0.370000 1.00800
3452 'A' '366' 'SER' 'CA' 'CH1E' 0.200000 12.0110
3453 'A' '366' 'SER' 'CB' 'CH2E' 0.265000 12.0110
3454 'A' '366' 'SER' 'OG' 'OH1' -0.700000 15.9990
3455 'A' '366' 'SER' 'HG' 'H' 0.435000 1.00800
3456 'A' '366' 'SER' 'C' 'C' 0.500000 12.0110
3457 'A' '366' 'SER' 'O' 'O' -0.500000 15.9990
3458 'A' '367' 'VAL' 'N' 'NH1' -0.570000 14.0070
3459 'A' '367' 'VAL' 'HN' 'H' 0.370000 1.00800
3460 'A' '367' 'VAL' 'CA' 'CH1E' 0.200000 12.0110
3461 'A' '367' 'VAL' 'CB' 'CH1E' 0.00000 12.0110
3462 'A' '367' 'VAL' 'CG1' 'CH3E' 0.00000 12.0110
3463 'A' '367' 'VAL' 'CG2' 'CH3E' 0.00000 12.0110
3464 'A' '367' 'VAL' 'C' 'C' 0.500000 12.0110
3465 'A' '367' 'VAL' 'O' 'O' -0.500000 15.9990
3466 'A' '368' 'SER' 'N' 'NH1' -0.570000 14.0070
3467 'A' '368' 'SER' 'HN' 'H' 0.370000 1.00800
3468 'A' '368' 'SER' 'CA' 'CH1E' 0.200000 12.0110
3469 'A' '368' 'SER' 'CB' 'CH2E' 0.265000 12.0110
3470 'A' '368' 'SER' 'OG' 'OH1' -0.700000 15.9990
3471 'A' '368' 'SER' 'HG' 'H' 0.435000 1.00800
3472 'A' '368' 'SER' 'C' 'C' 0.500000 12.0110
3473 'A' '368' 'SER' 'O' 'O' -0.500000 15.9990
3474 'A' '369' 'MET' 'N' 'NH1' -0.570000 14.0070
3475 'A' '369' 'MET' 'HN' 'H' 0.370000 1.00800
3476 'A' '369' 'MET' 'CA' 'CH1E' 0.200000 12.0110
3477 'A' '369' 'MET' 'CB' 'CH2E' 0.00000 12.0110
3478 'A' '369' 'MET' 'CG' 'CH2E' 0.235000 12.0110
3479 'A' '369' 'MET' 'SD' 'SM' -0.470000 32.0600
3480 'A' '369' 'MET' 'CE' 'CH3E' 0.235000 12.0110
3481 'A' '369' 'MET' 'C' 'C' 0.500000 12.0110
3482 'A' '369' 'MET' 'O' 'O' -0.500000 15.9990
3483 'A' '370' 'GLY' 'N' 'NH1' -0.570000 14.0070
3484 'A' '370' 'GLY' 'HN' 'H' 0.370000 1.00800
3485 'A' '370' 'GLY' 'CA' 'CH2G' 0.200000 12.0110
3486 'A' '370' 'GLY' 'C' 'C' 0.500000 12.0110
3487 'A' '370' 'GLY' 'O' 'O' -0.500000 15.9990
3488 'A' '371' 'CYS' 'N' 'NH1' -0.570000 14.0070
3489 'A' '371' 'CYS' 'HN' 'H' 0.370000 1.00800
3490 'A' '371' 'CYS' 'CA' 'CH1E' 0.200000 12.0110
3491 'A' '371' 'CYS' 'CB' 'CH2E' 0.180000 12.0110
3492 'A' '371' 'CYS' 'SG' 'SH1E' -0.450000 32.0600
3493 'A' '371' 'CYS' 'HG' 'H' 0.270000 1.00800
3494 'A' '371' 'CYS' 'C' 'C' 0.500000 12.0110
3495 'A' '371' 'CYS' 'O' 'O' -0.500000 15.9990
3496 'A' '372' 'PRO' 'N' 'N' -0.570000 14.0070
3497 'A' '372' 'PRO' 'CA' 'CH1E' 0.285000 12.0110
3498 'A' '372' 'PRO' 'CB' 'CH2E' 0.00000 12.0110
3499 'A' '372' 'PRO' 'CG' 'CH2P' 0.00000 12.0110
3500 'A' '372' 'PRO' 'CD' 'CH2P' 0.285000 12.0110
3501 'A' '372' 'PRO' 'C' 'C' 0.500000 12.0110
3502 'A' '372' 'PRO' 'O' 'O' -0.500000 15.9990
3503 'A' '373' 'LYS' 'N' 'NH1' -0.570000 14.0070
3504 'A' '373' 'LYS' 'HN' 'H' 0.370000 1.00800
3505 'A' '373' 'LYS' 'CA' 'CH1E' 0.200000 12.0110
3506 'A' '373' 'LYS' 'CB' 'CH2E' 0.00000 12.0110
3507 'A' '373' 'LYS' 'CG' 'CH2E' 0.00000 12.0110
3508 'A' '373' 'LYS' 'CD' 'CH2E' 0.00000 12.0110
3509 'A' '373' 'LYS' 'CE' 'CH2E' 0.310000 12.0110
3510 'A' '373' 'LYS' 'NZ' 'NH3' -0.300000 14.0070
3511 'A' '373' 'LYS' 'HZ1' 'HC' 0.330000 1.00800
3512 'A' '373' 'LYS' 'HZ2' 'HC' 0.330000 1.00800
3513 'A' '373' 'LYS' 'HZ3' 'HC' 0.330000 1.00800
3514 'A' '373' 'LYS' 'C' 'C' 0.500000 12.0110
3515 'A' '373' 'LYS' 'O' 'O' -0.500000 15.9990
3516 'A' '374' 'LEU' 'N' 'NH1' -0.570000 14.0070
3517 'A' '374' 'LEU' 'HN' 'H' 0.370000 1.00800
3518 'A' '374' 'LEU' 'CA' 'CH1E' 0.200000 12.0110
3519 'A' '374' 'LEU' 'CB' 'CH2E' 0.00000 12.0110
3520 'A' '374' 'LEU' 'CG' 'CH1E' 0.00000 12.0110
3521 'A' '374' 'LEU' 'CD1' 'CH3E' 0.00000 12.0110
3522 'A' '374' 'LEU' 'CD2' 'CH3E' 0.00000 12.0110
3523 'A' '374' 'LEU' 'C' 'C' 0.500000 12.0110
3524 'A' '374' 'LEU' 'O' 'O' -0.500000 15.9990
3525 'A' '375' 'GLU' 'N' 'NH1' -0.570000 14.0070
3526 'A' '375' 'GLU' 'HN' 'H' 0.370000 1.00800
3527 'A' '375' 'GLU' 'CA' 'CH1E' 0.200000 12.0110
3528 'A' '375' 'GLU' 'CB' 'CH2E' 0.00000 12.0110
3529 'A' '375' 'GLU' 'CG' 'CH2E' -0.100000 12.0110
3530 'A' '375' 'GLU' 'CD' 'C' 0.700000 12.0110
3531 'A' '375' 'GLU' 'OE1' 'OC' -0.800000 15.9990
3532 'A' '375' 'GLU' 'OE2' 'OC' -0.800000 15.9990
3533 'A' '375' 'GLU' 'C' 'C' 0.500000 12.0110
3534 'A' '375' 'GLU' 'O' 'O' -0.500000 15.9990
3535 'A' '376' 'SER' 'N' 'NH1' -0.570000 14.0070
3536 'A' '376' 'SER' 'HN' 'H' 0.370000 1.00800
3537 'A' '376' 'SER' 'CA' 'CH1E' 0.200000 12.0110
3538 'A' '376' 'SER' 'CB' 'CH2E' 0.265000 12.0110
3539 'A' '376' 'SER' 'OG' 'OH1' -0.700000 15.9990
3540 'A' '376' 'SER' 'HG' 'H' 0.435000 1.00800
3541 'A' '376' 'SER' 'C' 'C' 0.500000 12.0110
3542 'A' '376' 'SER' 'O' 'O' -0.500000 15.9990
3543 'A' '377' 'VAL' 'N' 'NH1' -0.570000 14.0070
3544 'A' '377' 'VAL' 'HN' 'H' 0.370000 1.00800
3545 'A' '377' 'VAL' 'CA' 'CH1E' 0.200000 12.0110
3546 'A' '377' 'VAL' 'CB' 'CH1E' 0.00000 12.0110
3547 'A' '377' 'VAL' 'CG1' 'CH3E' 0.00000 12.0110
3548 'A' '377' 'VAL' 'CG2' 'CH3E' 0.00000 12.0110
3549 'A' '377' 'VAL' 'C' 'C' 0.500000 12.0110
3550 'A' '377' 'VAL' 'O' 'O' -0.500000 15.9990
3551 'A' '378' 'LEU' 'N' 'NH1' -0.570000 14.0070
3552 'A' '378' 'LEU' 'HN' 'H' 0.370000 1.00800
3553 'A' '378' 'LEU' 'CA' 'CH1E' 0.200000 12.0110
3554 'A' '378' 'LEU' 'CB' 'CH2E' 0.00000 12.0110
3555 'A' '378' 'LEU' 'CG' 'CH1E' 0.00000 12.0110
3556 'A' '378' 'LEU' 'CD1' 'CH3E' 0.00000 12.0110
3557 'A' '378' 'LEU' 'CD2' 'CH3E' 0.00000 12.0110
3558 'A' '378' 'LEU' 'C' 'C' 0.500000 12.0110
3559 'A' '378' 'LEU' 'O' 'O' -0.500000 15.9990
3560 'A' '379' 'TYR' 'N' 'NH1' -0.570000 14.0070
3561 'A' '379' 'TYR' 'HN' 'H' 0.370000 1.00800
3562 'A' '379' 'TYR' 'CA' 'CH1E' 0.200000 12.0110
3563 'A' '379' 'TYR' 'CB' 'CH2E' 0.00000 12.0110
3564 'A' '379' 'TYR' 'CG' 'CY' 0.00000 12.0110
3565 'A' '379' 'TYR' 'CD1' 'CR1E' 0.00000 12.0110
3566 'A' '379' 'TYR' 'CD2' 'CR1E' 0.00000 12.0110
3567 'A' '379' 'TYR' 'CE1' 'CR1E' 0.00000 12.0110
3568 'A' '379' 'TYR' 'CE2' 'CR1E' 0.00000 12.0110
3569 'A' '379' 'TYR' 'CZ' 'CY2' 0.265000 12.0110
3570 'A' '379' 'TYR' 'OH' 'OH1' -0.700000 15.9990
3571 'A' '379' 'TYR' 'HH' 'H' 0.435000 1.00800
3572 'A' '379' 'TYR' 'C' 'C' 0.500000 12.0110
3573 'A' '379' 'TYR' 'O' 'O' -0.500000 15.9990
3574 'A' '380' 'PHE' 'N' 'NH1' -0.570000 14.0070
3575 'A' '380' 'PHE' 'HN' 'H' 0.370000 1.00800
3576 'A' '380' 'PHE' 'CA' 'CH1E' 0.200000 12.0110
3577 'A' '380' 'PHE' 'CB' 'CH2E' 0.00000 12.0110
3578 'A' '380' 'PHE' 'CG' 'CF' 0.00000 12.0110
3579 'A' '380' 'PHE' 'CD1' 'CR1E' 0.00000 12.0110
3580 'A' '380' 'PHE' 'CD2' 'CR1E' 0.00000 12.0110
3581 'A' '380' 'PHE' 'CE1' 'CR1E' 0.00000 12.0110
3582 'A' '380' 'PHE' 'CE2' 'CR1E' 0.00000 12.0110
3583 'A' '380' 'PHE' 'CZ' 'CR1E' 0.00000 12.0110
3584 'A' '380' 'PHE' 'C' 'C' 0.500000 12.0110
3585 'A' '380' 'PHE' 'O' 'O' -0.500000 15.9990
3586 'A' '381' 'CYS' 'N' 'NH1' -0.570000 14.0070
3587 'A' '381' 'CYS' 'HN' 'H' 0.370000 1.00800
3588 'A' '381' 'CYS' 'CA' 'CH1E' 0.200000 12.0110
3589 'A' '381' 'CYS' 'CB' 'CH2E' 0.180000 12.0110
3590 'A' '381' 'CYS' 'SG' 'SH1E' -0.450000 32.0600
3591 'A' '381' 'CYS' 'HG' 'H' 0.270000 1.00800
3592 'A' '381' 'CYS' 'C' 'C' 0.500000 12.0110
3593 'A' '381' 'CYS' 'O' 'O' -0.500000 15.9990
3594 'A' '382' 'ARG' 'N' 'NH1' -0.570000 14.0070
3595 'A' '382' 'ARG' 'HN' 'H' 0.370000 1.00800
3596 'A' '382' 'ARG' 'CA' 'CH1E' 0.200000 12.0110
3597 'A' '382' 'ARG' 'CB' 'CH2E' 0.00000 12.0110
3598 'A' '382' 'ARG' 'CG' 'CH2E' 0.700000E-01 12.0110
3599 'A' '382' 'ARG' 'CD' 'CH2E' 0.310000 12.0110
3600 'A' '382' 'ARG' 'NE' 'NH1' -0.700000 14.0070
3601 'A' '382' 'ARG' 'HE' 'H' 0.440000 1.00800
3602 'A' '382' 'ARG' 'CZ' 'C' 0.640000 12.0110
3603 'A' '382' 'ARG' 'NH1' 'NC2' -0.800000 14.0070
3604 'A' '382' 'ARG' 'HH11' 'HC' 0.460000 1.00800
3605 'A' '382' 'ARG' 'HH12' 'HC' 0.460000 1.00800
3606 'A' '382' 'ARG' 'NH2' 'NC2' -0.800000 14.0070
3607 'A' '382' 'ARG' 'HH21' 'HC' 0.460000 1.00800
3608 'A' '382' 'ARG' 'HH22' 'HC' 0.460000 1.00800
3609 'A' '382' 'ARG' 'C' 'C' 0.500000 12.0110
3610 'A' '382' 'ARG' 'O' 'O' -0.500000 15.9990
3611 'A' '383' 'GLN' 'N' 'NH1' -0.570000 14.0070
3612 'A' '383' 'GLN' 'HN' 'H' 0.370000 1.00800
3613 'A' '383' 'GLN' 'CA' 'CH1E' 0.200000 12.0110
3614 'A' '383' 'GLN' 'CB' 'CH2E' 0.00000 12.0110
3615 'A' '383' 'GLN' 'CG' 'CH2E' 0.00000 12.0110
3616 'A' '383' 'GLN' 'CD' 'C' 0.500000 12.0110
3617 'A' '383' 'GLN' 'OE1' 'O' -0.500000 15.9990
3618 'A' '383' 'GLN' 'NE2' 'NH2' -0.850000 14.0070
3619 'A' '383' 'GLN' 'HE21' 'H' 0.425000 1.00800
3620 'A' '383' 'GLN' 'HE22' 'H' 0.425000 1.00800
3621 'A' '383' 'GLN' 'C' 'C' 0.500000 12.0110
3622 'A' '383' 'GLN' 'O' 'O' -0.500000 15.9990
3623 'A' '384' 'MET' 'N' 'NH1' -0.570000 14.0070
3624 'A' '384' 'MET' 'HN' 'H' 0.370000 1.00800
3625 'A' '384' 'MET' 'CA' 'CH1E' 0.200000 12.0110
3626 'A' '384' 'MET' 'CB' 'CH2E' 0.00000 12.0110
3627 'A' '384' 'MET' 'CG' 'CH2E' 0.235000 12.0110
3628 'A' '384' 'MET' 'SD' 'SM' -0.470000 32.0600
3629 'A' '384' 'MET' 'CE' 'CH3E' 0.235000 12.0110
3630 'A' '384' 'MET' 'C' 'C' 0.500000 12.0110
3631 'A' '384' 'MET' 'O' 'O' -0.500000 15.9990
3632 'A' '385' 'THR' 'N' 'NH1' -0.570000 14.0070
3633 'A' '385' 'THR' 'HN' 'H' 0.370000 1.00800
3634 'A' '385' 'THR' 'CA' 'CH1E' 0.200000 12.0110
3635 'A' '385' 'THR' 'CB' 'CH1E' 0.265000 12.0110
3636 'A' '385' 'THR' 'OG1' 'OH1' -0.700000 15.9990
3637 'A' '385' 'THR' 'HG1' 'H' 0.435000 1.00800
3638 'A' '385' 'THR' 'CG2' 'CH3E' 0.00000 12.0110
3639 'A' '385' 'THR' 'C' 'C' 0.500000 12.0110
3640 'A' '385' 'THR' 'O' 'O' -0.500000 15.9990
3641 'A' '386' 'ASN' 'N' 'NH1' -0.570000 14.0070
3642 'A' '386' 'ASN' 'HN' 'H' 0.370000 1.00800
3643 'A' '386' 'ASN' 'CA' 'CH1E' 0.200000 12.0110
3644 'A' '386' 'ASN' 'CB' 'CH2E' 0.00000 12.0110
3645 'A' '386' 'ASN' 'CG' 'C' 0.500000 12.0110
3646 'A' '386' 'ASN' 'OD1' 'O' -0.500000 15.9990
3647 'A' '386' 'ASN' 'ND2' 'NH2' -0.850000 14.0070
3648 'A' '386' 'ASN' 'HD21' 'H' 0.425000 1.00800
3649 'A' '386' 'ASN' 'HD22' 'H' 0.425000 1.00800
3650 'A' '386' 'ASN' 'C' 'C' 0.500000 12.0110
3651 'A' '386' 'ASN' 'O' 'O' -0.500000 15.9990
3652 'A' '387' 'ALA' 'N' 'NH1' -0.570000 14.0070
3653 'A' '387' 'ALA' 'HN' 'H' 0.370000 1.00800
3654 'A' '387' 'ALA' 'CA' 'CH1E' 0.200000 12.0110
3655 'A' '387' 'ALA' 'CB' 'CH3E' 0.00000 12.0110
3656 'A' '387' 'ALA' 'C' 'C' 0.500000 12.0110
3657 'A' '387' 'ALA' 'O' 'O' -0.500000 15.9990
3658 'A' '388' 'ALA' 'N' 'NH1' -0.570000 14.0070
3659 'A' '388' 'ALA' 'HN' 'H' 0.370000 1.00800
3660 'A' '388' 'ALA' 'CA' 'CH1E' 0.200000 12.0110
3661 'A' '388' 'ALA' 'CB' 'CH3E' 0.00000 12.0110
3662 'A' '388' 'ALA' 'C' 'C' 0.500000 12.0110
3663 'A' '388' 'ALA' 'O' 'O' -0.500000 15.9990
3664 'A' '389' 'LEU' 'N' 'NH1' -0.570000 14.0070
3665 'A' '389' 'LEU' 'HN' 'H' 0.370000 1.00800
3666 'A' '389' 'LEU' 'CA' 'CH1E' 0.200000 12.0110
3667 'A' '389' 'LEU' 'CB' 'CH2E' 0.00000 12.0110
3668 'A' '389' 'LEU' 'CG' 'CH1E' 0.00000 12.0110
3669 'A' '389' 'LEU' 'CD1' 'CH3E' 0.00000 12.0110
3670 'A' '389' 'LEU' 'CD2' 'CH3E' 0.00000 12.0110
3671 'A' '389' 'LEU' 'C' 'C' 0.500000 12.0110
3672 'A' '389' 'LEU' 'O' 'O' -0.500000 15.9990
3673 'A' '390' 'ILE' 'N' 'NH1' -0.570000 14.0070
3674 'A' '390' 'ILE' 'HN' 'H' 0.370000 1.00800
3675 'A' '390' 'ILE' 'CA' 'CH1E' 0.200000 12.0110
3676 'A' '390' 'ILE' 'CB' 'CH1E' 0.00000 12.0110
3677 'A' '390' 'ILE' 'CG1' 'CH2E' 0.00000 12.0110
3678 'A' '390' 'ILE' 'CG2' 'CH3E' 0.00000 12.0110
3679 'A' '390' 'ILE' 'CD1' 'CH3E' 0.00000 12.0110
3680 'A' '390' 'ILE' 'C' 'C' 0.500000 12.0110
3681 'A' '390' 'ILE' 'O' 'O' -0.500000 15.9990
3682 'A' '391' 'THR' 'N' 'NH1' -0.570000 14.0070
3683 'A' '391' 'THR' 'HN' 'H' 0.370000 1.00800
3684 'A' '391' 'THR' 'CA' 'CH1E' 0.200000 12.0110
3685 'A' '391' 'THR' 'CB' 'CH1E' 0.265000 12.0110
3686 'A' '391' 'THR' 'OG1' 'OH1' -0.700000 15.9990
3687 'A' '391' 'THR' 'HG1' 'H' 0.435000 1.00800
3688 'A' '391' 'THR' 'CG2' 'CH3E' 0.00000 12.0110
3689 'A' '391' 'THR' 'C' 'C' 0.500000 12.0110
3690 'A' '391' 'THR' 'O' 'O' -0.500000 15.9990
3691 'A' '392' 'ILE' 'N' 'NH1' -0.570000 14.0070
3692 'A' '392' 'ILE' 'HN' 'H' 0.370000 1.00800
3693 'A' '392' 'ILE' 'CA' 'CH1E' 0.200000 12.0110
3694 'A' '392' 'ILE' 'CB' 'CH1E' 0.00000 12.0110
3695 'A' '392' 'ILE' 'CG1' 'CH2E' 0.00000 12.0110
3696 'A' '392' 'ILE' 'CG2' 'CH3E' 0.00000 12.0110
3697 'A' '392' 'ILE' 'CD1' 'CH3E' 0.00000 12.0110
3698 'A' '392' 'ILE' 'C' 'C' 0.500000 12.0110
3699 'A' '392' 'ILE' 'O' 'O' -0.500000 15.9990
3700 'A' '393' 'ALA' 'N' 'NH1' -0.570000 14.0070
3701 'A' '393' 'ALA' 'HN' 'H' 0.370000 1.00800
3702 'A' '393' 'ALA' 'CA' 'CH1E' 0.200000 12.0110
3703 'A' '393' 'ALA' 'CB' 'CH3E' 0.00000 12.0110
3704 'A' '393' 'ALA' 'C' 'C' 0.500000 12.0110
3705 'A' '393' 'ALA' 'O' 'O' -0.500000 15.9990
3706 'A' '394' 'ARG' 'N' 'NH1' -0.570000 14.0070
3707 'A' '394' 'ARG' 'HN' 'H' 0.370000 1.00800
3708 'A' '394' 'ARG' 'CA' 'CH1E' 0.200000 12.0110
3709 'A' '394' 'ARG' 'CB' 'CH2E' 0.00000 12.0110
3710 'A' '394' 'ARG' 'CG' 'CH2E' 0.700000E-01 12.0110
3711 'A' '394' 'ARG' 'CD' 'CH2E' 0.310000 12.0110
3712 'A' '394' 'ARG' 'NE' 'NH1' -0.700000 14.0070
3713 'A' '394' 'ARG' 'HE' 'H' 0.440000 1.00800
3714 'A' '394' 'ARG' 'CZ' 'C' 0.640000 12.0110
3715 'A' '394' 'ARG' 'NH1' 'NC2' -0.800000 14.0070
3716 'A' '394' 'ARG' 'HH11' 'HC' 0.460000 1.00800
3717 'A' '394' 'ARG' 'HH12' 'HC' 0.460000 1.00800
3718 'A' '394' 'ARG' 'NH2' 'NC2' -0.800000 14.0070
3719 'A' '394' 'ARG' 'HH21' 'HC' 0.460000 1.00800
3720 'A' '394' 'ARG' 'HH22' 'HC' 0.460000 1.00800
3721 'A' '394' 'ARG' 'C' 'C' 0.500000 12.0110
3722 'A' '394' 'ARG' 'O' 'O' -0.500000 15.9990
3723 'A' '395' 'ASN' 'N' 'NH1' -0.570000 14.0070
3724 'A' '395' 'ASN' 'HN' 'H' 0.370000 1.00800
3725 'A' '395' 'ASN' 'CA' 'CH1E' 0.200000 12.0110
3726 'A' '395' 'ASN' 'CB' 'CH2E' 0.00000 12.0110
3727 'A' '395' 'ASN' 'CG' 'C' 0.500000 12.0110
3728 'A' '395' 'ASN' 'OD1' 'O' -0.500000 15.9990
3729 'A' '395' 'ASN' 'ND2' 'NH2' -0.850000 14.0070
3730 'A' '395' 'ASN' 'HD21' 'H' 0.425000 1.00800
3731 'A' '395' 'ASN' 'HD22' 'H' 0.425000 1.00800
3732 'A' '395' 'ASN' 'C' 'C' 0.500000 12.0110
3733 'A' '395' 'ASN' 'O' 'O' -0.500000 15.9990
3734 'A' '396' 'ARG' 'N' 'NH1' -0.570000 14.0070
3735 'A' '396' 'ARG' 'HN' 'H' 0.370000 1.00800
3736 'A' '396' 'ARG' 'CA' 'CH1E' 0.200000 12.0110
3737 'A' '396' 'ARG' 'CB' 'CH2E' 0.00000 12.0110
3738 'A' '396' 'ARG' 'CG' 'CH2E' 0.700000E-01 12.0110
3739 'A' '396' 'ARG' 'CD' 'CH2E' 0.310000 12.0110
3740 'A' '396' 'ARG' 'NE' 'NH1' -0.700000 14.0070
3741 'A' '396' 'ARG' 'HE' 'H' 0.440000 1.00800
3742 'A' '396' 'ARG' 'CZ' 'C' 0.640000 12.0110
3743 'A' '396' 'ARG' 'NH1' 'NC2' -0.800000 14.0070
3744 'A' '396' 'ARG' 'HH11' 'HC' 0.460000 1.00800
3745 'A' '396' 'ARG' 'HH12' 'HC' 0.460000 1.00800
3746 'A' '396' 'ARG' 'NH2' 'NC2' -0.800000 14.0070
3747 'A' '396' 'ARG' 'HH21' 'HC' 0.460000 1.00800
3748 'A' '396' 'ARG' 'HH22' 'HC' 0.460000 1.00800
3749 'A' '396' 'ARG' 'C' 'C' 0.500000 12.0110
3750 'A' '396' 'ARG' 'O' 'O' -0.500000 15.9990
3751 'A' '397' 'PRO' 'N' 'N' -0.570000 14.0070
3752 'A' '397' 'PRO' 'CA' 'CH1E' 0.285000 12.0110
3753 'A' '397' 'PRO' 'CB' 'CH2E' 0.00000 12.0110
3754 'A' '397' 'PRO' 'CG' 'CH2P' 0.00000 12.0110
3755 'A' '397' 'PRO' 'CD' 'CH2P' 0.285000 12.0110
3756 'A' '397' 'PRO' 'C' 'C' 0.500000 12.0110
3757 'A' '397' 'PRO' 'O' 'O' -0.500000 15.9990
3758 'A' '398' 'ASN' 'N' 'NH1' -0.570000 14.0070
3759 'A' '398' 'ASN' 'HN' 'H' 0.370000 1.00800
3760 'A' '398' 'ASN' 'CA' 'CH1E' 0.200000 12.0110
3761 'A' '398' 'ASN' 'CB' 'CH2E' 0.00000 12.0110
3762 'A' '398' 'ASN' 'CG' 'C' 0.500000 12.0110
3763 'A' '398' 'ASN' 'OD1' 'O' -0.500000 15.9990
3764 'A' '398' 'ASN' 'ND2' 'NH2' -0.850000 14.0070
3765 'A' '398' 'ASN' 'HD21' 'H' 0.425000 1.00800
3766 'A' '398' 'ASN' 'HD22' 'H' 0.425000 1.00800
3767 'A' '398' 'ASN' 'C' 'C' 0.500000 12.0110
3768 'A' '398' 'ASN' 'O' 'O' -0.500000 15.9990
3769 'A' '399' 'MET' 'N' 'NH1' -0.570000 14.0070
3770 'A' '399' 'MET' 'HN' 'H' 0.370000 1.00800
3771 'A' '399' 'MET' 'CA' 'CH1E' 0.200000 12.0110
3772 'A' '399' 'MET' 'CB' 'CH2E' 0.00000 12.0110
3773 'A' '399' 'MET' 'CG' 'CH2E' 0.235000 12.0110
3774 'A' '399' 'MET' 'SD' 'SM' -0.470000 32.0600
3775 'A' '399' 'MET' 'CE' 'CH3E' 0.235000 12.0110
3776 'A' '399' 'MET' 'C' 'C' 0.500000 12.0110
3777 'A' '399' 'MET' 'O' 'O' -0.500000 15.9990
3778 'A' '400' 'THR' 'N' 'NH1' -0.570000 14.0070
3779 'A' '400' 'THR' 'HN' 'H' 0.370000 1.00800
3780 'A' '400' 'THR' 'CA' 'CH1E' 0.200000 12.0110
3781 'A' '400' 'THR' 'CB' 'CH1E' 0.265000 12.0110
3782 'A' '400' 'THR' 'OG1' 'OH1' -0.700000 15.9990
3783 'A' '400' 'THR' 'HG1' 'H' 0.435000 1.00800
3784 'A' '400' 'THR' 'CG2' 'CH3E' 0.00000 12.0110
3785 'A' '400' 'THR' 'C' 'C' 0.500000 12.0110
3786 'A' '400' 'THR' 'O' 'O' -0.500000 15.9990
3787 'A' '401' 'ARG' 'N' 'NH1' -0.570000 14.0070
3788 'A' '401' 'ARG' 'HN' 'H' 0.370000 1.00800
3789 'A' '401' 'ARG' 'CA' 'CH1E' 0.200000 12.0110
3790 'A' '401' 'ARG' 'CB' 'CH2E' 0.00000 12.0110
3791 'A' '401' 'ARG' 'CG' 'CH2E' 0.700000E-01 12.0110
3792 'A' '401' 'ARG' 'CD' 'CH2E' 0.310000 12.0110
3793 'A' '401' 'ARG' 'NE' 'NH1' -0.700000 14.0070
3794 'A' '401' 'ARG' 'HE' 'H' 0.440000 1.00800
3795 'A' '401' 'ARG' 'CZ' 'C' 0.640000 12.0110
3796 'A' '401' 'ARG' 'NH1' 'NC2' -0.800000 14.0070
3797 'A' '401' 'ARG' 'HH11' 'HC' 0.460000 1.00800
3798 'A' '401' 'ARG' 'HH12' 'HC' 0.460000 1.00800
3799 'A' '401' 'ARG' 'NH2' 'NC2' -0.800000 14.0070
3800 'A' '401' 'ARG' 'HH21' 'HC' 0.460000 1.00800
3801 'A' '401' 'ARG' 'HH22' 'HC' 0.460000 1.00800
3802 'A' '401' 'ARG' 'C' 'C' 0.500000 12.0110
3803 'A' '401' 'ARG' 'O' 'O' -0.500000 15.9990
3804 'A' '402' 'PHE' 'N' 'NH1' -0.570000 14.0070
3805 'A' '402' 'PHE' 'HN' 'H' 0.370000 1.00800
3806 'A' '402' 'PHE' 'CA' 'CH1E' 0.200000 12.0110
3807 'A' '402' 'PHE' 'CB' 'CH2E' 0.00000 12.0110
3808 'A' '402' 'PHE' 'CG' 'CF' 0.00000 12.0110
3809 'A' '402' 'PHE' 'CD1' 'CR1E' 0.00000 12.0110
3810 'A' '402' 'PHE' 'CD2' 'CR1E' 0.00000 12.0110
3811 'A' '402' 'PHE' 'CE1' 'CR1E' 0.00000 12.0110
3812 'A' '402' 'PHE' 'CE2' 'CR1E' 0.00000 12.0110
3813 'A' '402' 'PHE' 'CZ' 'CR1E' 0.00000 12.0110
3814 'A' '402' 'PHE' 'C' 'C' 0.500000 12.0110
3815 'A' '402' 'PHE' 'O' 'O' -0.500000 15.9990
3816 'A' '403' 'ARG' 'N' 'NH1' -0.570000 14.0070
3817 'A' '403' 'ARG' 'HN' 'H' 0.370000 1.00800
3818 'A' '403' 'ARG' 'CA' 'CH1E' 0.200000 12.0110
3819 'A' '403' 'ARG' 'CB' 'CH2E' 0.00000 12.0110
3820 'A' '403' 'ARG' 'CG' 'CH2E' 0.700000E-01 12.0110
3821 'A' '403' 'ARG' 'CD' 'CH2E' 0.310000 12.0110
3822 'A' '403' 'ARG' 'NE' 'NH1' -0.700000 14.0070
3823 'A' '403' 'ARG' 'HE' 'H' 0.440000 1.00800
3824 'A' '403' 'ARG' 'CZ' 'C' 0.640000 12.0110
3825 'A' '403' 'ARG' 'NH1' 'NC2' -0.800000 14.0070
3826 'A' '403' 'ARG' 'HH11' 'HC' 0.460000 1.00800
3827 'A' '403' 'ARG' 'HH12' 'HC' 0.460000 1.00800
3828 'A' '403' 'ARG' 'NH2' 'NC2' -0.800000 14.0070
3829 'A' '403' 'ARG' 'HH21' 'HC' 0.460000 1.00800
3830 'A' '403' 'ARG' 'HH22' 'HC' 0.460000 1.00800
3831 'A' '403' 'ARG' 'C' 'C' 0.500000 12.0110
3832 'A' '403' 'ARG' 'O' 'O' -0.500000 15.9990
3833 'A' '404' 'LEU' 'N' 'NH1' -0.570000 14.0070
3834 'A' '404' 'LEU' 'HN' 'H' 0.370000 1.00800
3835 'A' '404' 'LEU' 'CA' 'CH1E' 0.200000 12.0110
3836 'A' '404' 'LEU' 'CB' 'CH2E' 0.00000 12.0110
3837 'A' '404' 'LEU' 'CG' 'CH1E' 0.00000 12.0110
3838 'A' '404' 'LEU' 'CD1' 'CH3E' 0.00000 12.0110
3839 'A' '404' 'LEU' 'CD2' 'CH3E' 0.00000 12.0110
3840 'A' '404' 'LEU' 'C' 'C' 0.500000 12.0110
3841 'A' '404' 'LEU' 'O' 'O' -0.500000 15.9990
3842 'A' '405' 'CYS' 'N' 'NH1' -0.570000 14.0070
3843 'A' '405' 'CYS' 'HN' 'H' 0.370000 1.00800
3844 'A' '405' 'CYS' 'CA' 'CH1E' 0.200000 12.0110
3845 'A' '405' 'CYS' 'CB' 'CH2E' 0.180000 12.0110
3846 'A' '405' 'CYS' 'SG' 'SH1E' -0.450000 32.0600
3847 'A' '405' 'CYS' 'HG' 'H' 0.270000 1.00800
3848 'A' '405' 'CYS' 'C' 'C' 0.500000 12.0110
3849 'A' '405' 'CYS' 'O' 'O' -0.500000 15.9990
3850 'A' '406' 'ILE' 'N' 'NH1' -0.570000 14.0070
3851 'A' '406' 'ILE' 'HN' 'H' 0.370000 1.00800
3852 'A' '406' 'ILE' 'CA' 'CH1E' 0.200000 12.0110
3853 'A' '406' 'ILE' 'CB' 'CH1E' 0.00000 12.0110
3854 'A' '406' 'ILE' 'CG1' 'CH2E' 0.00000 12.0110
3855 'A' '406' 'ILE' 'CG2' 'CH3E' 0.00000 12.0110
3856 'A' '406' 'ILE' 'CD1' 'CH3E' 0.00000 12.0110
3857 'A' '406' 'ILE' 'C' 'C' 0.500000 12.0110
3858 'A' '406' 'ILE' 'O' 'O' -0.500000 15.9990
3859 'A' '407' 'ILE' 'N' 'NH1' -0.570000 14.0070
3860 'A' '407' 'ILE' 'HN' 'H' 0.370000 1.00800
3861 'A' '407' 'ILE' 'CA' 'CH1E' 0.200000 12.0110
3862 'A' '407' 'ILE' 'CB' 'CH1E' 0.00000 12.0110
3863 'A' '407' 'ILE' 'CG1' 'CH2E' 0.00000 12.0110
3864 'A' '407' 'ILE' 'CG2' 'CH3E' 0.00000 12.0110
3865 'A' '407' 'ILE' 'CD1' 'CH3E' 0.00000 12.0110
3866 'A' '407' 'ILE' 'C' 'C' 0.500000 12.0110
3867 'A' '407' 'ILE' 'O' 'O' -0.500000 15.9990
3868 'A' '408' 'GLU' 'N' 'NH1' -0.570000 14.0070
3869 'A' '408' 'GLU' 'HN' 'H' 0.370000 1.00800
3870 'A' '408' 'GLU' 'CA' 'CH1E' 0.200000 12.0110
3871 'A' '408' 'GLU' 'CB' 'CH2E' 0.00000 12.0110
3872 'A' '408' 'GLU' 'CG' 'CH2E' -0.100000 12.0110
3873 'A' '408' 'GLU' 'CD' 'C' 0.700000 12.0110
3874 'A' '408' 'GLU' 'OE1' 'OC' -0.800000 15.9990
3875 'A' '408' 'GLU' 'OE2' 'OC' -0.800000 15.9990
3876 'A' '408' 'GLU' 'C' 'C' 0.500000 12.0110
3877 'A' '408' 'GLU' 'O' 'O' -0.500000 15.9990
3878 'A' '409' 'PRO' 'N' 'N' -0.570000 14.0070
3879 'A' '409' 'PRO' 'CA' 'CH1E' 0.285000 12.0110
3880 'A' '409' 'PRO' 'CB' 'CH2E' 0.00000 12.0110
3881 'A' '409' 'PRO' 'CG' 'CH2P' 0.00000 12.0110
3882 'A' '409' 'PRO' 'CD' 'CH2P' 0.285000 12.0110
3883 'A' '409' 'PRO' 'C' 'C' 0.500000 12.0110
3884 'A' '409' 'PRO' 'O' 'O' -0.500000 15.9990
3885 'A' '410' 'LYS' 'N' 'NH1' -0.570000 14.0070
3886 'A' '410' 'LYS' 'HN' 'H' 0.370000 1.00800
3887 'A' '410' 'LYS' 'CA' 'CH1E' 0.200000 12.0110
3888 'A' '410' 'LYS' 'CB' 'CH2E' 0.00000 12.0110
3889 'A' '410' 'LYS' 'CG' 'CH2E' 0.00000 12.0110
3890 'A' '410' 'LYS' 'CD' 'CH2E' 0.00000 12.0110
3891 'A' '410' 'LYS' 'CE' 'CH2E' 0.310000 12.0110
3892 'A' '410' 'LYS' 'NZ' 'NH3' -0.300000 14.0070
3893 'A' '410' 'LYS' 'HZ1' 'HC' 0.330000 1.00800
3894 'A' '410' 'LYS' 'HZ2' 'HC' 0.330000 1.00800
3895 'A' '410' 'LYS' 'HZ3' 'HC' 0.330000 1.00800
3896 'A' '410' 'LYS' 'C' 'C' 0.500000 12.0110
3897 'A' '410' 'LYS' 'O' 'O' -0.500000 15.9990
3898 'A' '411' 'ALA' 'N' 'NH1' -0.570000 14.0070
3899 'A' '411' 'ALA' 'HN' 'H' 0.370000 1.00800
3900 'A' '411' 'ALA' 'CA' 'CH1E' 0.200000 12.0110
3901 'A' '411' 'ALA' 'CB' 'CH3E' 0.00000 12.0110
3902 'A' '411' 'ALA' 'C' 'C' 0.500000 12.0110
3903 'A' '411' 'ALA' 'O' 'O' -0.500000 15.9990
3904 'A' '412' 'PRO' 'N' 'N' -0.570000 14.0070
3905 'A' '412' 'PRO' 'CA' 'CH1E' 0.285000 12.0110
3906 'A' '412' 'PRO' 'CB' 'CH2E' 0.00000 12.0110
3907 'A' '412' 'PRO' 'CG' 'CH2P' 0.00000 12.0110
3908 'A' '412' 'PRO' 'CD' 'CH2P' 0.285000 12.0110
3909 'A' '412' 'PRO' 'C' 'C' 0.500000 12.0110
3910 'A' '412' 'PRO' 'O' 'O' -0.500000 15.9990
3911 'A' '413' 'ASP' 'N' 'NH1' -0.570000 14.0070
3912 'A' '413' 'ASP' 'HN' 'H' 0.370000 1.00800
3913 'A' '413' 'ASP' 'CA' 'CH1E' 0.200000 12.0110
3914 'A' '413' 'ASP' 'CB' 'CH2E' -0.100000 12.0110
3915 'A' '413' 'ASP' 'CG' 'C' 0.700000 12.0110
3916 'A' '413' 'ASP' 'OD1' 'OC' -0.800000 15.9990
3917 'A' '413' 'ASP' 'OD2' 'OC' -0.800000 15.9990
3918 'A' '413' 'ASP' 'C' 'C' 0.500000 12.0110
3919 'A' '413' 'ASP' 'O' 'O' -0.500000 15.9990
3920 'A' '414' 'TYR' 'N' 'NH1' -0.570000 14.0070
3921 'A' '414' 'TYR' 'HN' 'H' 0.370000 1.00800
3922 'A' '414' 'TYR' 'CA' 'CH1E' 0.200000 12.0110
3923 'A' '414' 'TYR' 'CB' 'CH2E' 0.00000 12.0110
3924 'A' '414' 'TYR' 'CG' 'CY' 0.00000 12.0110
3925 'A' '414' 'TYR' 'CD1' 'CR1E' 0.00000 12.0110
3926 'A' '414' 'TYR' 'CD2' 'CR1E' 0.00000 12.0110
3927 'A' '414' 'TYR' 'CE1' 'CR1E' 0.00000 12.0110
3928 'A' '414' 'TYR' 'CE2' 'CR1E' 0.00000 12.0110
3929 'A' '414' 'TYR' 'CZ' 'CY2' 0.265000 12.0110
3930 'A' '414' 'TYR' 'OH' 'OH1' -0.700000 15.9990
3931 'A' '414' 'TYR' 'HH' 'H' 0.435000 1.00800
3932 'A' '414' 'TYR' 'C' 'C' 0.500000 12.0110
3933 'A' '414' 'TYR' 'O' 'O' -0.500000 15.9990
3934 'A' '415' 'LEU' 'N' 'NH1' -0.570000 14.0070
3935 'A' '415' 'LEU' 'HN' 'H' 0.370000 1.00800
3936 'A' '415' 'LEU' 'CA' 'CH1E' 0.200000 12.0110
3937 'A' '415' 'LEU' 'CB' 'CH2E' 0.00000 12.0110
3938 'A' '415' 'LEU' 'CG' 'CH1E' 0.00000 12.0110
3939 'A' '415' 'LEU' 'CD1' 'CH3E' 0.00000 12.0110
3940 'A' '415' 'LEU' 'CD2' 'CH3E' 0.00000 12.0110
3941 'A' '415' 'LEU' 'C' 'C' 0.500000 12.0110
3942 'A' '415' 'LEU' 'O' 'O' -0.500000 15.9990
3943 'A' '416' 'THR' 'N' 'NH1' -0.570000 14.0070
3944 'A' '416' 'THR' 'HN' 'H' 0.370000 1.00800
3945 'A' '416' 'THR' 'CA' 'CH1E' 0.200000 12.0110
3946 'A' '416' 'THR' 'CB' 'CH1E' 0.265000 12.0110
3947 'A' '416' 'THR' 'OG1' 'OH1' -0.700000 15.9990
3948 'A' '416' 'THR' 'HG1' 'H' 0.435000 1.00800
3949 'A' '416' 'THR' 'CG2' 'CH3E' 0.00000 12.0110
3950 'A' '416' 'THR' 'C' 'C' 0.500000 12.0110
3951 'A' '416' 'THR' 'O' 'O' -0.500000 15.9990
3952 'A' '417' 'LEU' 'N' 'NH1' -0.570000 14.0070
3953 'A' '417' 'LEU' 'HN' 'H' 0.370000 1.00800
3954 'A' '417' 'LEU' 'CA' 'CH1E' 0.200000 12.0110
3955 'A' '417' 'LEU' 'CB' 'CH2E' 0.00000 12.0110
3956 'A' '417' 'LEU' 'CG' 'CH1E' 0.00000 12.0110
3957 'A' '417' 'LEU' 'CD1' 'CH3E' 0.00000 12.0110
3958 'A' '417' 'LEU' 'CD2' 'CH3E' 0.00000 12.0110
3959 'A' '417' 'LEU' 'C' 'C' 0.500000 12.0110
3960 'A' '417' 'LEU' 'O' 'O' -0.500000 15.9990
3961 'A' '418' 'GLU' 'N' 'NH1' -0.570000 14.0070
3962 'A' '418' 'GLU' 'HN' 'H' 0.370000 1.00800
3963 'A' '418' 'GLU' 'CA' 'CH1E' 0.200000 12.0110
3964 'A' '418' 'GLU' 'CB' 'CH2E' 0.00000 12.0110
3965 'A' '418' 'GLU' 'CG' 'CH2E' -0.100000 12.0110
3966 'A' '418' 'GLU' 'CD' 'C' 0.700000 12.0110
3967 'A' '418' 'GLU' 'OE1' 'OC' -0.800000 15.9990
3968 'A' '418' 'GLU' 'OE2' 'OC' -0.800000 15.9990
3969 'A' '418' 'GLU' 'C' 'C' 0.500000 12.0110
3970 'A' '418' 'GLU' 'O' 'O' -0.500000 15.9990
3971 'A' '419' 'PRO' 'N' 'N' -0.570000 14.0070
3972 'A' '419' 'PRO' 'CA' 'CH1E' 0.285000 12.0110
3973 'A' '419' 'PRO' 'CB' 'CH2E' 0.00000 12.0110
3974 'A' '419' 'PRO' 'CG' 'CH2P' 0.00000 12.0110
3975 'A' '419' 'PRO' 'CD' 'CH2P' 0.285000 12.0110
3976 'A' '419' 'PRO' 'C' 'C' 0.500000 12.0110
3977 'A' '419' 'PRO' 'O' 'O' -0.500000 15.9990
3978 'A' '420' 'LEU' 'N' 'NH1' -0.570000 14.0070
3979 'A' '420' 'LEU' 'HN' 'H' 0.370000 1.00800
3980 'A' '420' 'LEU' 'CA' 'CH1E' 0.200000 12.0110
3981 'A' '420' 'LEU' 'CB' 'CH2E' 0.00000 12.0110
3982 'A' '420' 'LEU' 'CG' 'CH1E' 0.00000 12.0110
3983 'A' '420' 'LEU' 'CD1' 'CH3E' 0.00000 12.0110
3984 'A' '420' 'LEU' 'CD2' 'CH3E' 0.00000 12.0110
3985 'A' '420' 'LEU' 'C' 'C' 0.500000 12.0110
3986 'A' '420' 'LEU' 'O' 'O' -0.500000 15.9990
3987 'A' '421' 'ASP' 'N' 'NH1' -0.570000 14.0070
3988 'A' '421' 'ASP' 'HN' 'H' 0.370000 1.00800
3989 'A' '421' 'ASP' 'CA' 'CH1E' 0.200000 12.0110
3990 'A' '421' 'ASP' 'CB' 'CH2E' -0.100000 12.0110
3991 'A' '421' 'ASP' 'CG' 'C' 0.700000 12.0110
3992 'A' '421' 'ASP' 'OD1' 'OC' -0.800000 15.9990
3993 'A' '421' 'ASP' 'OD2' 'OC' -0.800000 15.9990
3994 'A' '421' 'ASP' 'C' 'C' 0.500000 12.0110
3995 'A' '421' 'ASP' 'O' 'O' -0.500000 15.9990
3996 'A' '422' 'ILE' 'N' 'NH1' -0.570000 14.0070
3997 'A' '422' 'ILE' 'HN' 'H' 0.370000 1.00800
3998 'A' '422' 'ILE' 'CA' 'CH1E' 0.200000 12.0110
3999 'A' '422' 'ILE' 'CB' 'CH1E' 0.00000 12.0110
4000 'A' '422' 'ILE' 'CG1' 'CH2E' 0.00000 12.0110
4001 'A' '422' 'ILE' 'CG2' 'CH3E' 0.00000 12.0110
4002 'A' '422' 'ILE' 'CD1' 'CH3E' 0.00000 12.0110
4003 'A' '422' 'ILE' 'C' 'C' 0.500000 12.0110
4004 'A' '422' 'ILE' 'O' 'O' -0.500000 15.9990
4005 'A' '423' 'GLY' 'N' 'NH1' -0.570000 14.0070
4006 'A' '423' 'GLY' 'HN' 'H' 0.370000 1.00800
4007 'A' '423' 'GLY' 'CA' 'CH2G' 0.200000 12.0110
4008 'A' '423' 'GLY' 'C' 'C' 0.500000 12.0110
4009 'A' '423' 'GLY' 'O' 'O' -0.500000 15.9990
4010 'A' '424' 'PHE' 'N' 'NH1' -0.570000 14.0070
4011 'A' '424' 'PHE' 'HN' 'H' 0.370000 1.00800
4012 'A' '424' 'PHE' 'CA' 'CH1E' 0.200000 12.0110
4013 'A' '424' 'PHE' 'CB' 'CH2E' 0.00000 12.0110
4014 'A' '424' 'PHE' 'CG' 'CF' 0.00000 12.0110
4015 'A' '424' 'PHE' 'CD1' 'CR1E' 0.00000 12.0110
4016 'A' '424' 'PHE' 'CD2' 'CR1E' 0.00000 12.0110
4017 'A' '424' 'PHE' 'CE1' 'CR1E' 0.00000 12.0110
4018 'A' '424' 'PHE' 'CE2' 'CR1E' 0.00000 12.0110
4019 'A' '424' 'PHE' 'CZ' 'CR1E' 0.00000 12.0110
4020 'A' '424' 'PHE' 'C' 'C' 0.500000 12.0110
4021 'A' '424' 'PHE' 'O' 'O' -0.500000 15.9990
4022 'A' '425' 'GLY' 'N' 'NH1' -0.570000 14.0070
4023 'A' '425' 'GLY' 'HN' 'H' 0.370000 1.00800
4024 'A' '425' 'GLY' 'CA' 'CH2G' 0.200000 12.0110
4025 'A' '425' 'GLY' 'C' 'C' 0.500000 12.0110
4026 'A' '425' 'GLY' 'O' 'O' -0.500000 15.9990
4027 'A' '426' 'ALA' 'N' 'NH1' -0.570000 14.0070
4028 'A' '426' 'ALA' 'HN' 'H' 0.370000 1.00800
4029 'A' '426' 'ALA' 'CA' 'CH1E' 0.200000 12.0110
4030 'A' '426' 'ALA' 'CB' 'CH3E' 0.00000 12.0110
4031 'A' '426' 'ALA' 'C' 'C' 0.500000 12.0110
4032 'A' '426' 'ALA' 'O' 'O' -0.500000 15.9990
4033 'A' '427' 'ILE' 'N' 'NH1' -0.570000 14.0070
4034 'A' '427' 'ILE' 'HN' 'H' 0.370000 1.00800
4035 'A' '427' 'ILE' 'CA' 'CH1E' 0.200000 12.0110
4036 'A' '427' 'ILE' 'CB' 'CH1E' 0.00000 12.0110
4037 'A' '427' 'ILE' 'CG1' 'CH2E' 0.00000 12.0110
4038 'A' '427' 'ILE' 'CG2' 'CH3E' 0.00000 12.0110
4039 'A' '427' 'ILE' 'CD1' 'CH3E' 0.00000 12.0110
4040 'A' '427' 'ILE' 'C' 'C' 0.500000 12.0110
4041 'A' '427' 'ILE' 'O' 'O' -0.500000 15.9990
4042 'A' '428' 'VAL' 'N' 'NH1' -0.570000 14.0070
4043 'A' '428' 'VAL' 'HN' 'H' 0.370000 1.00800
4044 'A' '428' 'VAL' 'CA' 'CH1E' 0.200000 12.0110
4045 'A' '428' 'VAL' 'CB' 'CH1E' 0.00000 12.0110
4046 'A' '428' 'VAL' 'CG1' 'CH3E' 0.00000 12.0110
4047 'A' '428' 'VAL' 'CG2' 'CH3E' 0.00000 12.0110
4048 'A' '428' 'VAL' 'C' 'C' 0.500000 12.0110
4049 'A' '428' 'VAL' 'O' 'O' -0.500000 15.9990
4050 'A' '429' 'GLU' 'N' 'NH1' -0.570000 14.0070
4051 'A' '429' 'GLU' 'HN' 'H' 0.370000 1.00800
4052 'A' '429' 'GLU' 'CA' 'CH1E' 0.200000 12.0110
4053 'A' '429' 'GLU' 'CB' 'CH2E' 0.00000 12.0110
4054 'A' '429' 'GLU' 'CG' 'CH2E' -0.100000 12.0110
4055 'A' '429' 'GLU' 'CD' 'C' 0.700000 12.0110
4056 'A' '429' 'GLU' 'OE1' 'OC' -0.800000 15.9990
4057 'A' '429' 'GLU' 'OE2' 'OC' -0.800000 15.9990
4058 'A' '429' 'GLU' 'C' 'C' 0.500000 12.0110
4059 'A' '429' 'GLU' 'O' 'O' -0.500000 15.9990
4060 'A' '430' 'HIS' 'N' 'NH1' -0.570000 14.0070
4061 'A' '430' 'HIS' 'HN' 'H' 0.370000 1.00800
4062 'A' '430' 'HIS' 'CA' 'CH1E' 0.200000 12.0110
4063 'A' '430' 'HIS' 'CB' 'CH2E' 0.00000 12.0110
4064 'A' '430' 'HIS' 'CG' 'C5' 0.130000 12.0110
4065 'A' '430' 'HIS' 'ND1' 'NR' -0.570000 14.0070
4066 'A' '430' 'HIS' 'CD2' 'CR1E' 0.100000 12.0110
4067 'A' '430' 'HIS' 'CE1' 'CRH' 0.410000 12.0110
4068 'A' '430' 'HIS' 'NE2' 'NH1' -0.570000 14.0070
4069 'A' '430' 'HIS' 'HE2' 'H' 0.420000 1.00800
4070 'A' '430' 'HIS' 'C' 'C' 0.500000 12.0110
4071 'A' '430' 'HIS' 'O' 'O' -0.500000 15.9990
4072 'A' '431' 'CYS' 'N' 'NH1' -0.570000 14.0070
4073 'A' '431' 'CYS' 'HN' 'H' 0.370000 1.00800
4074 'A' '431' 'CYS' 'CA' 'CH1E' 0.200000 12.0110
4075 'A' '431' 'CYS' 'CB' 'CH2E' 0.180000 12.0110
4076 'A' '431' 'CYS' 'SG' 'SH1E' -0.450000 32.0600
4077 'A' '431' 'CYS' 'HG' 'H' 0.270000 1.00800
4078 'A' '431' 'CYS' 'C' 'C' 0.500000 12.0110
4079 'A' '431' 'CYS' 'O' 'O' -0.500000 15.9990
4080 'A' '432' 'LYS' 'N' 'NH1' -0.570000 14.0070
4081 'A' '432' 'LYS' 'HN' 'H' 0.370000 1.00800
4082 'A' '432' 'LYS' 'CA' 'CH1E' 0.200000 12.0110
4083 'A' '432' 'LYS' 'CB' 'CH2E' 0.00000 12.0110
4084 'A' '432' 'LYS' 'CG' 'CH2E' 0.00000 12.0110
4085 'A' '432' 'LYS' 'CD' 'CH2E' 0.00000 12.0110
4086 'A' '432' 'LYS' 'CE' 'CH2E' 0.310000 12.0110
4087 'A' '432' 'LYS' 'NZ' 'NH3' -0.300000 14.0070
4088 'A' '432' 'LYS' 'HZ1' 'HC' 0.330000 1.00800
4089 'A' '432' 'LYS' 'HZ2' 'HC' 0.330000 1.00800
4090 'A' '432' 'LYS' 'HZ3' 'HC' 0.330000 1.00800
4091 'A' '432' 'LYS' 'C' 'C' 0.500000 12.0110
4092 'A' '432' 'LYS' 'O' 'O' -0.500000 15.9990
4093 'A' '433' 'ASP' 'N' 'NH1' -0.570000 14.0070
4094 'A' '433' 'ASP' 'HN' 'H' 0.370000 1.00800
4095 'A' '433' 'ASP' 'CA' 'CH1E' 0.200000 12.0110
4096 'A' '433' 'ASP' 'CB' 'CH2E' -0.100000 12.0110
4097 'A' '433' 'ASP' 'CG' 'C' 0.700000 12.0110
4098 'A' '433' 'ASP' 'OD1' 'OC' -0.800000 15.9990
4099 'A' '433' 'ASP' 'OD2' 'OC' -0.800000 15.9990
4100 'A' '433' 'ASP' 'C' 'C' 0.500000 12.0110
4101 'A' '433' 'ASP' 'O' 'O' -0.500000 15.9990
4102 'A' '434' 'LEU' 'N' 'NH1' -0.570000 14.0070
4103 'A' '434' 'LEU' 'HN' 'H' 0.370000 1.00800
4104 'A' '434' 'LEU' 'CA' 'CH1E' 0.200000 12.0110
4105 'A' '434' 'LEU' 'CB' 'CH2E' 0.00000 12.0110
4106 'A' '434' 'LEU' 'CG' 'CH1E' 0.00000 12.0110
4107 'A' '434' 'LEU' 'CD1' 'CH3E' 0.00000 12.0110
4108 'A' '434' 'LEU' 'CD2' 'CH3E' 0.00000 12.0110
4109 'A' '434' 'LEU' 'C' 'C' 0.500000 12.0110
4110 'A' '434' 'LEU' 'O' 'O' -0.500000 15.9990
4111 'A' '435' 'ARG' 'N' 'NH1' -0.570000 14.0070
4112 'A' '435' 'ARG' 'HN' 'H' 0.370000 1.00800
4113 'A' '435' 'ARG' 'CA' 'CH1E' 0.200000 12.0110
4114 'A' '435' 'ARG' 'CB' 'CH2E' 0.00000 12.0110
4115 'A' '435' 'ARG' 'CG' 'CH2E' 0.700000E-01 12.0110
4116 'A' '435' 'ARG' 'CD' 'CH2E' 0.310000 12.0110
4117 'A' '435' 'ARG' 'NE' 'NH1' -0.700000 14.0070
4118 'A' '435' 'ARG' 'HE' 'H' 0.440000 1.00800
4119 'A' '435' 'ARG' 'CZ' 'C' 0.640000 12.0110
4120 'A' '435' 'ARG' 'NH1' 'NC2' -0.800000 14.0070
4121 'A' '435' 'ARG' 'HH11' 'HC' 0.460000 1.00800
4122 'A' '435' 'ARG' 'HH12' 'HC' 0.460000 1.00800
4123 'A' '435' 'ARG' 'NH2' 'NC2' -0.800000 14.0070
4124 'A' '435' 'ARG' 'HH21' 'HC' 0.460000 1.00800
4125 'A' '435' 'ARG' 'HH22' 'HC' 0.460000 1.00800
4126 'A' '435' 'ARG' 'C' 'C' 0.500000 12.0110
4127 'A' '435' 'ARG' 'O' 'O' -0.500000 15.9990
4128 'A' '436' 'ARG' 'N' 'NH1' -0.570000 14.0070
4129 'A' '436' 'ARG' 'HN' 'H' 0.370000 1.00800
4130 'A' '436' 'ARG' 'CA' 'CH1E' 0.200000 12.0110
4131 'A' '436' 'ARG' 'CB' 'CH2E' 0.00000 12.0110
4132 'A' '436' 'ARG' 'CG' 'CH2E' 0.700000E-01 12.0110
4133 'A' '436' 'ARG' 'CD' 'CH2E' 0.310000 12.0110
4134 'A' '436' 'ARG' 'NE' 'NH1' -0.700000 14.0070
4135 'A' '436' 'ARG' 'HE' 'H' 0.440000 1.00800
4136 'A' '436' 'ARG' 'CZ' 'C' 0.640000 12.0110
4137 'A' '436' 'ARG' 'NH1' 'NC2' -0.800000 14.0070
4138 'A' '436' 'ARG' 'HH11' 'HC' 0.460000 1.00800
4139 'A' '436' 'ARG' 'HH12' 'HC' 0.460000 1.00800
4140 'A' '436' 'ARG' 'NH2' 'NC2' -0.800000 14.0070
4141 'A' '436' 'ARG' 'HH21' 'HC' 0.460000 1.00800
4142 'A' '436' 'ARG' 'HH22' 'HC' 0.460000 1.00800
4143 'A' '436' 'ARG' 'C' 'C' 0.500000 12.0110
4144 'A' '436' 'ARG' 'O' 'O' -0.500000 15.9990
4145 'A' '437' 'LEU' 'N' 'NH1' -0.570000 14.0070
4146 'A' '437' 'LEU' 'HN' 'H' 0.370000 1.00800
4147 'A' '437' 'LEU' 'CA' 'CH1E' 0.200000 12.0110
4148 'A' '437' 'LEU' 'CB' 'CH2E' 0.00000 12.0110
4149 'A' '437' 'LEU' 'CG' 'CH1E' 0.00000 12.0110
4150 'A' '437' 'LEU' 'CD1' 'CH3E' 0.00000 12.0110
4151 'A' '437' 'LEU' 'CD2' 'CH3E' 0.00000 12.0110
4152 'A' '437' 'LEU' 'C' 'C' 0.500000 12.0110
4153 'A' '437' 'LEU' 'O' 'O' -0.500000 15.9990
4154 'A' '438' 'SER' 'N' 'NH1' -0.570000 14.0070
4155 'A' '438' 'SER' 'HN' 'H' 0.370000 1.00800
4156 'A' '438' 'SER' 'CA' 'CH1E' 0.200000 12.0110
4157 'A' '438' 'SER' 'CB' 'CH2E' 0.265000 12.0110
4158 'A' '438' 'SER' 'OG' 'OH1' -0.700000 15.9990
4159 'A' '438' 'SER' 'HG' 'H' 0.435000 1.00800
4160 'A' '438' 'SER' 'C' 'C' 0.500000 12.0110
4161 'A' '438' 'SER' 'O' 'O' -0.500000 15.9990
4162 'A' '439' 'LEU' 'N' 'NH1' -0.570000 14.0070
4163 'A' '439' 'LEU' 'HN' 'H' 0.370000 1.00800
4164 'A' '439' 'LEU' 'CA' 'CH1E' 0.200000 12.0110
4165 'A' '439' 'LEU' 'CB' 'CH2E' 0.00000 12.0110
4166 'A' '439' 'LEU' 'CG' 'CH1E' 0.00000 12.0110
4167 'A' '439' 'LEU' 'CD1' 'CH3E' 0.00000 12.0110
4168 'A' '439' 'LEU' 'CD2' 'CH3E' 0.00000 12.0110
4169 'A' '439' 'LEU' 'C' 'C' 0.500000 12.0110
4170 'A' '439' 'LEU' 'O' 'O' -0.500000 15.9990
4171 'A' '440' 'SER' 'N' 'NH1' -0.570000 14.0070
4172 'A' '440' 'SER' 'HN' 'H' 0.370000 1.00800
4173 'A' '440' 'SER' 'CA' 'CH1E' 0.200000 12.0110
4174 'A' '440' 'SER' 'CB' 'CH2E' 0.265000 12.0110
4175 'A' '440' 'SER' 'OG' 'OH1' -0.700000 15.9990
4176 'A' '440' 'SER' 'HG' 'H' 0.435000 1.00800
4177 'A' '440' 'SER' 'C' 'C' 0.500000 12.0110
4178 'A' '440' 'SER' 'O' 'O' -0.500000 15.9990
4179 'A' '441' 'GLY' 'N' 'NH1' -0.570000 14.0070
4180 'A' '441' 'GLY' 'HN' 'H' 0.370000 1.00800
4181 'A' '441' 'GLY' 'CA' 'CH2G' 0.200000 12.0110
4182 'A' '441' 'GLY' 'C' 'C' 0.500000 12.0110
4183 'A' '441' 'GLY' 'O' 'O' -0.500000 15.9990
4184 'A' '442' 'LEU' 'N' 'NH1' -0.570000 14.0070
4185 'A' '442' 'LEU' 'HN' 'H' 0.370000 1.00800
4186 'A' '442' 'LEU' 'CA' 'CH1E' 0.200000 12.0110
4187 'A' '442' 'LEU' 'CB' 'CH2E' 0.00000 12.0110
4188 'A' '442' 'LEU' 'CG' 'CH1E' 0.00000 12.0110
4189 'A' '442' 'LEU' 'CD1' 'CH3E' 0.00000 12.0110
4190 'A' '442' 'LEU' 'CD2' 'CH3E' 0.00000 12.0110
4191 'A' '442' 'LEU' 'C' 'C' 0.500000 12.0110
4192 'A' '442' 'LEU' 'O' 'O' -0.500000 15.9990
4193 'A' '443' 'LEU' 'N' 'NH1' -0.570000 14.0070
4194 'A' '443' 'LEU' 'HN' 'H' 0.370000 1.00800
4195 'A' '443' 'LEU' 'CA' 'CH1E' 0.200000 12.0110
4196 'A' '443' 'LEU' 'CB' 'CH2E' 0.00000 12.0110
4197 'A' '443' 'LEU' 'CG' 'CH1E' 0.00000 12.0110
4198 'A' '443' 'LEU' 'CD1' 'CH3E' 0.00000 12.0110
4199 'A' '443' 'LEU' 'CD2' 'CH3E' 0.00000 12.0110
4200 'A' '443' 'LEU' 'C' 'C' 0.500000 12.0110
4201 'A' '443' 'LEU' 'O' 'O' -0.500000 15.9990
4202 'A' '444' 'THR' 'N' 'NH1' -0.570000 14.0070
4203 'A' '444' 'THR' 'HN' 'H' 0.370000 1.00800
4204 'A' '444' 'THR' 'CA' 'CH1E' 0.200000 12.0110
4205 'A' '444' 'THR' 'CB' 'CH1E' 0.265000 12.0110
4206 'A' '444' 'THR' 'OG1' 'OH1' -0.700000 15.9990
4207 'A' '444' 'THR' 'HG1' 'H' 0.435000 1.00800
4208 'A' '444' 'THR' 'CG2' 'CH3E' 0.00000 12.0110
4209 'A' '444' 'THR' 'C' 'C' 0.500000 12.0110
4210 'A' '444' 'THR' 'O' 'O' -0.500000 15.9990
4211 'A' '445' 'ASP' 'N' 'NH1' -0.570000 14.0070
4212 'A' '445' 'ASP' 'HN' 'H' 0.370000 1.00800
4213 'A' '445' 'ASP' 'CA' 'CH1E' 0.200000 12.0110
4214 'A' '445' 'ASP' 'CB' 'CH2E' -0.100000 12.0110
4215 'A' '445' 'ASP' 'CG' 'C' 0.700000 12.0110
4216 'A' '445' 'ASP' 'OD1' 'OC' -0.800000 15.9990
4217 'A' '445' 'ASP' 'OD2' 'OC' -0.800000 15.9990
4218 'A' '445' 'ASP' 'C' 'C' 0.500000 12.0110
4219 'A' '445' 'ASP' 'O' 'O' -0.500000 15.9990
4220 'A' '446' 'LYS' 'N' 'NH1' -0.570000 14.0070
4221 'A' '446' 'LYS' 'HN' 'H' 0.370000 1.00800
4222 'A' '446' 'LYS' 'CA' 'CH1E' 0.200000 12.0110
4223 'A' '446' 'LYS' 'CB' 'CH2E' 0.00000 12.0110
4224 'A' '446' 'LYS' 'CG' 'CH2E' 0.00000 12.0110
4225 'A' '446' 'LYS' 'CD' 'CH2E' 0.00000 12.0110
4226 'A' '446' 'LYS' 'CE' 'CH2E' 0.310000 12.0110
4227 'A' '446' 'LYS' 'NZ' 'NH3' -0.300000 14.0070
4228 'A' '446' 'LYS' 'HZ1' 'HC' 0.330000 1.00800
4229 'A' '446' 'LYS' 'HZ2' 'HC' 0.330000 1.00800
4230 'A' '446' 'LYS' 'HZ3' 'HC' 0.330000 1.00800
4231 'A' '446' 'LYS' 'C' 'C' 0.500000 12.0110
4232 'A' '446' 'LYS' 'O' 'O' -0.500000 15.9990
4233 'A' '447' 'VAL' 'N' 'NH1' -0.570000 14.0070
4234 'A' '447' 'VAL' 'HN' 'H' 0.370000 1.00800
4235 'A' '447' 'VAL' 'CA' 'CH1E' 0.200000 12.0110
4236 'A' '447' 'VAL' 'CB' 'CH1E' 0.00000 12.0110
4237 'A' '447' 'VAL' 'CG1' 'CH3E' 0.00000 12.0110
4238 'A' '447' 'VAL' 'CG2' 'CH3E' 0.00000 12.0110
4239 'A' '447' 'VAL' 'C' 'C' 0.500000 12.0110
4240 'A' '447' 'VAL' 'O' 'O' -0.500000 15.9990
4241 'A' '448' 'PHE' 'N' 'NH1' -0.570000 14.0070
4242 'A' '448' 'PHE' 'HN' 'H' 0.370000 1.00800
4243 'A' '448' 'PHE' 'CA' 'CH1E' 0.200000 12.0110
4244 'A' '448' 'PHE' 'CB' 'CH2E' 0.00000 12.0110
4245 'A' '448' 'PHE' 'CG' 'CF' 0.00000 12.0110
4246 'A' '448' 'PHE' 'CD1' 'CR1E' 0.00000 12.0110
4247 'A' '448' 'PHE' 'CD2' 'CR1E' 0.00000 12.0110
4248 'A' '448' 'PHE' 'CE1' 'CR1E' 0.00000 12.0110
4249 'A' '448' 'PHE' 'CE2' 'CR1E' 0.00000 12.0110
4250 'A' '448' 'PHE' 'CZ' 'CR1E' 0.00000 12.0110
4251 'A' '448' 'PHE' 'C' 'C' 0.500000 12.0110
4252 'A' '448' 'PHE' 'O' 'O' -0.500000 15.9990
4253 'A' '449' 'GLU' 'N' 'NH1' -0.570000 14.0070
4254 'A' '449' 'GLU' 'HN' 'H' 0.370000 1.00800
4255 'A' '449' 'GLU' 'CA' 'CH1E' 0.200000 12.0110
4256 'A' '449' 'GLU' 'CB' 'CH2E' 0.00000 12.0110
4257 'A' '449' 'GLU' 'CG' 'CH2E' -0.100000 12.0110
4258 'A' '449' 'GLU' 'CD' 'C' 0.700000 12.0110
4259 'A' '449' 'GLU' 'OE1' 'OC' -0.800000 15.9990
4260 'A' '449' 'GLU' 'OE2' 'OC' -0.800000 15.9990
4261 'A' '449' 'GLU' 'C' 'C' 0.500000 12.0110
4262 'A' '449' 'GLU' 'O' 'O' -0.500000 15.9990
4263 'A' '450' 'TYR' 'N' 'NH1' -0.570000 14.0070
4264 'A' '450' 'TYR' 'HN' 'H' 0.370000 1.00800
4265 'A' '450' 'TYR' 'CA' 'CH1E' 0.200000 12.0110
4266 'A' '450' 'TYR' 'CB' 'CH2E' 0.00000 12.0110
4267 'A' '450' 'TYR' 'CG' 'CY' 0.00000 12.0110
4268 'A' '450' 'TYR' 'CD1' 'CR1E' 0.00000 12.0110
4269 'A' '450' 'TYR' 'CD2' 'CR1E' 0.00000 12.0110
4270 'A' '450' 'TYR' 'CE1' 'CR1E' 0.00000 12.0110
4271 'A' '450' 'TYR' 'CE2' 'CR1E' 0.00000 12.0110
4272 'A' '450' 'TYR' 'CZ' 'CY2' 0.265000 12.0110
4273 'A' '450' 'TYR' 'OH' 'OH1' -0.700000 15.9990
4274 'A' '450' 'TYR' 'HH' 'H' 0.435000 1.00800
4275 'A' '450' 'TYR' 'C' 'C' 0.500000 12.0110
4276 'A' '450' 'TYR' 'O' 'O' -0.500000 15.9990
4277 'A' '451' 'ILE' 'N' 'NH1' -0.570000 14.0070
4278 'A' '451' 'ILE' 'HN' 'H' 0.370000 1.00800
4279 'A' '451' 'ILE' 'CA' 'CH1E' 0.200000 12.0110
4280 'A' '451' 'ILE' 'CB' 'CH1E' 0.00000 12.0110
4281 'A' '451' 'ILE' 'CG1' 'CH2E' 0.00000 12.0110
4282 'A' '451' 'ILE' 'CG2' 'CH3E' 0.00000 12.0110
4283 'A' '451' 'ILE' 'CD1' 'CH3E' 0.00000 12.0110
4284 'A' '451' 'ILE' 'C' 'C' 0.500000 12.0110
4285 'A' '451' 'ILE' 'O' 'O' -0.500000 15.9990
4286 'A' '452' 'GLY' 'N' 'NH1' -0.570000 14.0070
4287 'A' '452' 'GLY' 'HN' 'H' 0.370000 1.00800
4288 'A' '452' 'GLY' 'CA' 'CH2G' 0.200000 12.0110
4289 'A' '452' 'GLY' 'C' 'C' 0.500000 12.0110
4290 'A' '452' 'GLY' 'O' 'O' -0.500000 15.9990
4291 'A' '453' 'THR' 'N' 'NH1' -0.570000 14.0070
4292 'A' '453' 'THR' 'HN' 'H' 0.370000 1.00800
4293 'A' '453' 'THR' 'CA' 'CH1E' 0.200000 12.0110
4294 'A' '453' 'THR' 'CB' 'CH1E' 0.265000 12.0110
4295 'A' '453' 'THR' 'OG1' 'OH1' -0.700000 15.9990
4296 'A' '453' 'THR' 'HG1' 'H' 0.435000 1.00800
4297 'A' '453' 'THR' 'CG2' 'CH3E' 0.00000 12.0110
4298 'A' '453' 'THR' 'C' 'C' 0.500000 12.0110
4299 'A' '453' 'THR' 'O' 'O' -0.500000 15.9990
4300 'A' '454' 'TYR' 'N' 'NH1' -0.570000 14.0070
4301 'A' '454' 'TYR' 'HN' 'H' 0.370000 1.00800
4302 'A' '454' 'TYR' 'CA' 'CH1E' 0.200000 12.0110
4303 'A' '454' 'TYR' 'CB' 'CH2E' 0.00000 12.0110
4304 'A' '454' 'TYR' 'CG' 'CY' 0.00000 12.0110
4305 'A' '454' 'TYR' 'CD1' 'CR1E' 0.00000 12.0110
4306 'A' '454' 'TYR' 'CD2' 'CR1E' 0.00000 12.0110
4307 'A' '454' 'TYR' 'CE1' 'CR1E' 0.00000 12.0110
4308 'A' '454' 'TYR' 'CE2' 'CR1E' 0.00000 12.0110
4309 'A' '454' 'TYR' 'CZ' 'CY2' 0.265000 12.0110
4310 'A' '454' 'TYR' 'OH' 'OH1' -0.700000 15.9990
4311 'A' '454' 'TYR' 'HH' 'H' 0.435000 1.00800
4312 'A' '454' 'TYR' 'C' 'C' 0.500000 12.0110
4313 'A' '454' 'TYR' 'O' 'O' -0.500000 15.9990
4314 'A' '455' 'ALA' 'N' 'NH1' -0.570000 14.0070
4315 'A' '455' 'ALA' 'HN' 'H' 0.370000 1.00800
4316 'A' '455' 'ALA' 'CA' 'CH1E' 0.200000 12.0110
4317 'A' '455' 'ALA' 'CB' 'CH3E' 0.00000 12.0110
4318 'A' '455' 'ALA' 'C' 'C' 0.500000 12.0110
4319 'A' '455' 'ALA' 'O' 'O' -0.500000 15.9990
4320 'A' '456' 'LYS' 'N' 'NH1' -0.570000 14.0070
4321 'A' '456' 'LYS' 'HN' 'H' 0.370000 1.00800
4322 'A' '456' 'LYS' 'CA' 'CH1E' 0.200000 12.0110
4323 'A' '456' 'LYS' 'CB' 'CH2E' 0.00000 12.0110
4324 'A' '456' 'LYS' 'CG' 'CH2E' 0.00000 12.0110
4325 'A' '456' 'LYS' 'CD' 'CH2E' 0.00000 12.0110
4326 'A' '456' 'LYS' 'CE' 'CH2E' 0.310000 12.0110
4327 'A' '456' 'LYS' 'NZ' 'NH3' -0.300000 14.0070
4328 'A' '456' 'LYS' 'HZ1' 'HC' 0.330000 1.00800
4329 'A' '456' 'LYS' 'HZ2' 'HC' 0.330000 1.00800
4330 'A' '456' 'LYS' 'HZ3' 'HC' 0.330000 1.00800
4331 'A' '456' 'LYS' 'C' 'C' 0.500000 12.0110
4332 'A' '456' 'LYS' 'O' 'O' -0.500000 15.9990
4333 'A' '457' 'LYS' 'N' 'NH1' -0.570000 14.0070
4334 'A' '457' 'LYS' 'HN' 'H' 0.370000 1.00800
4335 'A' '457' 'LYS' 'CA' 'CH1E' 0.200000 12.0110
4336 'A' '457' 'LYS' 'CB' 'CH2E' 0.00000 12.0110
4337 'A' '457' 'LYS' 'CG' 'CH2E' 0.00000 12.0110
4338 'A' '457' 'LYS' 'CD' 'CH2E' 0.00000 12.0110
4339 'A' '457' 'LYS' 'CE' 'CH2E' 0.310000 12.0110
4340 'A' '457' 'LYS' 'NZ' 'NH3' -0.300000 14.0070
4341 'A' '457' 'LYS' 'HZ1' 'HC' 0.330000 1.00800
4342 'A' '457' 'LYS' 'HZ2' 'HC' 0.330000 1.00800
4343 'A' '457' 'LYS' 'HZ3' 'HC' 0.330000 1.00800
4344 'A' '457' 'LYS' 'C' 'C' 0.500000 12.0110
4345 'A' '457' 'LYS' 'O' 'O' -0.500000 15.9990
4346 'A' '458' 'MET' 'N' 'NH1' -0.570000 14.0070
4347 'A' '458' 'MET' 'HN' 'H' 0.370000 1.00800
4348 'A' '458' 'MET' 'CA' 'CH1E' 0.200000 12.0110
4349 'A' '458' 'MET' 'CB' 'CH2E' 0.00000 12.0110
4350 'A' '458' 'MET' 'CG' 'CH2E' 0.235000 12.0110
4351 'A' '458' 'MET' 'SD' 'SM' -0.470000 32.0600
4352 'A' '458' 'MET' 'CE' 'CH3E' 0.235000 12.0110
4353 'A' '458' 'MET' 'C' 'C' 0.500000 12.0110
4354 'A' '458' 'MET' 'O' 'O' -0.500000 15.9990
4355 'A' '459' 'GLU' 'N' 'NH1' -0.570000 14.0070
4356 'A' '459' 'GLU' 'HN' 'H' 0.370000 1.00800
4357 'A' '459' 'GLU' 'CA' 'CH1E' 0.200000 12.0110
4358 'A' '459' 'GLU' 'CB' 'CH2E' 0.00000 12.0110
4359 'A' '459' 'GLU' 'CG' 'CH2E' -0.100000 12.0110
4360 'A' '459' 'GLU' 'CD' 'C' 0.700000 12.0110
4361 'A' '459' 'GLU' 'OE1' 'OC' -0.800000 15.9990
4362 'A' '459' 'GLU' 'OE2' 'OC' -0.800000 15.9990
4363 'A' '459' 'GLU' 'C' 'C' 0.500000 12.0110
4364 'A' '459' 'GLU' 'O' 'O' -0.500000 15.9990
4365 'A' '460' 'MET' 'N' 'NH1' -0.570000 14.0070
4366 'A' '460' 'MET' 'HN' 'H' 0.370000 1.00800
4367 'A' '460' 'MET' 'CA' 'CH1E' 0.200000 12.0110
4368 'A' '460' 'MET' 'CB' 'CH2E' 0.00000 12.0110
4369 'A' '460' 'MET' 'CG' 'CH2E' 0.235000 12.0110
4370 'A' '460' 'MET' 'SD' 'SM' -0.470000 32.0600
4371 'A' '460' 'MET' 'CE' 'CH3E' 0.235000 12.0110
4372 'A' '460' 'MET' 'C' 'C' 0.500000 12.0110
4373 'A' '460' 'MET' 'O' 'O' -0.500000 15.9990
4374 'A' '461' 'LEU' 'N' 'NH1' -0.570000 14.0070
4375 'A' '461' 'LEU' 'HN' 'H' 0.370000 1.00800
4376 'A' '461' 'LEU' 'CA' 'CH1E' 0.200000 12.0110
4377 'A' '461' 'LEU' 'CB' 'CH2E' 0.00000 12.0110
4378 'A' '461' 'LEU' 'CG' 'CH1E' 0.00000 12.0110
4379 'A' '461' 'LEU' 'CD1' 'CH3E' 0.00000 12.0110
4380 'A' '461' 'LEU' 'CD2' 'CH3E' 0.00000 12.0110
4381 'A' '461' 'LEU' 'C' 'C' 0.500000 12.0110
4382 'A' '461' 'LEU' 'O' 'O' -0.500000 15.9990
4383 'A' '462' 'SER' 'N' 'NH1' -0.570000 14.0070
4384 'A' '462' 'SER' 'HN' 'H' 0.370000 1.00800
4385 'A' '462' 'SER' 'CA' 'CH1E' 0.200000 12.0110
4386 'A' '462' 'SER' 'CB' 'CH2E' 0.265000 12.0110
4387 'A' '462' 'SER' 'OG' 'OH1' -0.700000 15.9990
4388 'A' '462' 'SER' 'HG' 'H' 0.435000 1.00800
4389 'A' '462' 'SER' 'C' 'C' 0.500000 12.0110
4390 'A' '462' 'SER' 'O' 'O' -0.500000 15.9990
4391 'A' '463' 'VAL' 'N' 'NH1' -0.570000 14.0070
4392 'A' '463' 'VAL' 'HN' 'H' 0.370000 1.00800
4393 'A' '463' 'VAL' 'CA' 'CH1E' 0.200000 12.0110
4394 'A' '463' 'VAL' 'CB' 'CH1E' 0.00000 12.0110
4395 'A' '463' 'VAL' 'CG1' 'CH3E' 0.00000 12.0110
4396 'A' '463' 'VAL' 'CG2' 'CH3E' 0.00000 12.0110
4397 'A' '463' 'VAL' 'C' 'C' 0.500000 12.0110
4398 'A' '463' 'VAL' 'O' 'O' -0.500000 15.9990
4399 'A' '464' 'ALA' 'N' 'NH1' -0.570000 14.0070
4400 'A' '464' 'ALA' 'HN' 'H' 0.370000 1.00800
4401 'A' '464' 'ALA' 'CA' 'CH1E' 0.200000 12.0110
4402 'A' '464' 'ALA' 'CB' 'CH3E' 0.00000 12.0110
4403 'A' '464' 'ALA' 'C' 'C' 0.500000 12.0110
4404 'A' '464' 'ALA' 'O' 'O' -0.500000 15.9990
4405 'A' '465' 'PHE' 'N' 'NH1' -0.570000 14.0070
4406 'A' '465' 'PHE' 'HN' 'H' 0.370000 1.00800
4407 'A' '465' 'PHE' 'CA' 'CH1E' 0.200000 12.0110
4408 'A' '465' 'PHE' 'CB' 'CH2E' 0.00000 12.0110
4409 'A' '465' 'PHE' 'CG' 'CF' 0.00000 12.0110
4410 'A' '465' 'PHE' 'CD1' 'CR1E' 0.00000 12.0110
4411 'A' '465' 'PHE' 'CD2' 'CR1E' 0.00000 12.0110
4412 'A' '465' 'PHE' 'CE1' 'CR1E' 0.00000 12.0110
4413 'A' '465' 'PHE' 'CE2' 'CR1E' 0.00000 12.0110
4414 'A' '465' 'PHE' 'CZ' 'CR1E' 0.00000 12.0110
4415 'A' '465' 'PHE' 'C' 'C' 0.500000 12.0110
4416 'A' '465' 'PHE' 'O' 'O' -0.500000 15.9990
4417 'A' '466' 'ALA' 'N' 'NH1' -0.570000 14.0070
4418 'A' '466' 'ALA' 'HN' 'H' 0.370000 1.00800
4419 'A' '466' 'ALA' 'CA' 'CH1E' 0.200000 12.0110
4420 'A' '466' 'ALA' 'CB' 'CH3E' 0.00000 12.0110
4421 'A' '466' 'ALA' 'C' 'C' 0.500000 12.0110
4422 'A' '466' 'ALA' 'O' 'O' -0.500000 15.9990
4423 'A' '467' 'GLY' 'N' 'NH1' -0.570000 14.0070
4424 'A' '467' 'GLY' 'HN' 'H' 0.370000 1.00800
4425 'A' '467' 'GLY' 'CA' 'CH2G' 0.200000 12.0110
4426 'A' '467' 'GLY' 'C' 'C' 0.500000 12.0110
4427 'A' '467' 'GLY' 'O' 'O' -0.500000 15.9990
4428 'A' '468' 'ASP' 'N' 'NH1' -0.570000 14.0070
4429 'A' '468' 'ASP' 'HN' 'H' 0.370000 1.00800
4430 'A' '468' 'ASP' 'CA' 'CH1E' 0.200000 12.0110
4431 'A' '468' 'ASP' 'CB' 'CH2E' -0.100000 12.0110
4432 'A' '468' 'ASP' 'CG' 'C' 0.700000 12.0110
4433 'A' '468' 'ASP' 'OD1' 'OC' -0.800000 15.9990
4434 'A' '468' 'ASP' 'OD2' 'OC' -0.800000 15.9990
4435 'A' '468' 'ASP' 'C' 'C' 0.500000 12.0110
4436 'A' '468' 'ASP' 'O' 'O' -0.500000 15.9990
4437 'A' '469' 'SER' 'N' 'NH1' -0.570000 14.0070
4438 'A' '469' 'SER' 'HN' 'H' 0.370000 1.00800
4439 'A' '469' 'SER' 'CA' 'CH1E' 0.200000 12.0110
4440 'A' '469' 'SER' 'CB' 'CH2E' 0.265000 12.0110
4441 'A' '469' 'SER' 'OG' 'OH1' -0.700000 15.9990
4442 'A' '469' 'SER' 'HG' 'H' 0.435000 1.00800
4443 'A' '469' 'SER' 'C' 'C' 0.500000 12.0110
4444 'A' '469' 'SER' 'O' 'O' -0.500000 15.9990
4445 'A' '470' 'ASP' 'N' 'NH1' -0.570000 14.0070
4446 'A' '470' 'ASP' 'HN' 'H' 0.370000 1.00800
4447 'A' '470' 'ASP' 'CA' 'CH1E' 0.200000 12.0110
4448 'A' '470' 'ASP' 'CB' 'CH2E' -0.100000 12.0110
4449 'A' '470' 'ASP' 'CG' 'C' 0.700000 12.0110
4450 'A' '470' 'ASP' 'OD1' 'OC' -0.800000 15.9990
4451 'A' '470' 'ASP' 'OD2' 'OC' -0.800000 15.9990
4452 'A' '470' 'ASP' 'C' 'C' 0.500000 12.0110
4453 'A' '470' 'ASP' 'O' 'O' -0.500000 15.9990
4454 'A' '471' 'LEU' 'N' 'NH1' -0.570000 14.0070
4455 'A' '471' 'LEU' 'HN' 'H' 0.370000 1.00800
4456 'A' '471' 'LEU' 'CA' 'CH1E' 0.200000 12.0110
4457 'A' '471' 'LEU' 'CB' 'CH2E' 0.00000 12.0110
4458 'A' '471' 'LEU' 'CG' 'CH1E' 0.00000 12.0110
4459 'A' '471' 'LEU' 'CD1' 'CH3E' 0.00000 12.0110
4460 'A' '471' 'LEU' 'CD2' 'CH3E' 0.00000 12.0110
4461 'A' '471' 'LEU' 'C' 'C' 0.500000 12.0110
4462 'A' '471' 'LEU' 'O' 'O' -0.500000 15.9990
4463 'A' '472' 'GLY' 'N' 'NH1' -0.570000 14.0070
4464 'A' '472' 'GLY' 'HN' 'H' 0.370000 1.00800
4465 'A' '472' 'GLY' 'CA' 'CH2G' 0.200000 12.0110
4466 'A' '472' 'GLY' 'C' 'C' 0.500000 12.0110
4467 'A' '472' 'GLY' 'O' 'O' -0.500000 15.9990
4468 'A' '473' 'MET' 'N' 'NH1' -0.570000 14.0070
4469 'A' '473' 'MET' 'HN' 'H' 0.370000 1.00800
4470 'A' '473' 'MET' 'CA' 'CH1E' 0.200000 12.0110
4471 'A' '473' 'MET' 'CB' 'CH2E' 0.00000 12.0110
4472 'A' '473' 'MET' 'CG' 'CH2E' 0.235000 12.0110
4473 'A' '473' 'MET' 'SD' 'SM' -0.470000 32.0600
4474 'A' '473' 'MET' 'CE' 'CH3E' 0.235000 12.0110
4475 'A' '473' 'MET' 'C' 'C' 0.500000 12.0110
4476 'A' '473' 'MET' 'O' 'O' -0.500000 15.9990
4477 'A' '474' 'HIS' 'N' 'NH1' -0.570000 14.0070
4478 'A' '474' 'HIS' 'HN' 'H' 0.370000 1.00800
4479 'A' '474' 'HIS' 'CA' 'CH1E' 0.200000 12.0110
4480 'A' '474' 'HIS' 'CB' 'CH2E' 0.00000 12.0110
4481 'A' '474' 'HIS' 'CG' 'C5' 0.130000 12.0110
4482 'A' '474' 'HIS' 'ND1' 'NR' -0.570000 14.0070
4483 'A' '474' 'HIS' 'CD2' 'CR1E' 0.100000 12.0110
4484 'A' '474' 'HIS' 'CE1' 'CRH' 0.410000 12.0110
4485 'A' '474' 'HIS' 'NE2' 'NH1' -0.570000 14.0070
4486 'A' '474' 'HIS' 'HE2' 'H' 0.420000 1.00800
4487 'A' '474' 'HIS' 'C' 'C' 0.500000 12.0110
4488 'A' '474' 'HIS' 'O' 'O' -0.500000 15.9990
4489 'A' '475' 'HIS' 'N' 'NH1' -0.570000 14.0070
4490 'A' '475' 'HIS' 'HN' 'H' 0.370000 1.00800
4491 'A' '475' 'HIS' 'CA' 'CH1E' 0.200000 12.0110
4492 'A' '475' 'HIS' 'CB' 'CH2E' 0.00000 12.0110
4493 'A' '475' 'HIS' 'CG' 'C5' 0.130000 12.0110
4494 'A' '475' 'HIS' 'ND1' 'NH1' -0.570000 14.0070
4495 'A' '475' 'HIS' 'HD1' 'H' 0.420000 1.00800
4496 'A' '475' 'HIS' 'CD2' 'CR1E' 0.100000 12.0110
4497 'A' '475' 'HIS' 'CE1' 'CRH' 0.410000 12.0110
4498 'A' '475' 'HIS' 'NE2' 'NR' -0.490000 14.0070
4499 'A' '475' 'HIS' 'C' 'C' 0.500000 12.0110
4500 'A' '475' 'HIS' 'O' 'O' -0.500000 15.9990
4501 'A' '476' 'VAL' 'N' 'NH1' -0.570000 14.0070
4502 'A' '476' 'VAL' 'HN' 'H' 0.370000 1.00800
4503 'A' '476' 'VAL' 'CA' 'CH1E' 0.200000 12.0110
4504 'A' '476' 'VAL' 'CB' 'CH1E' 0.00000 12.0110
4505 'A' '476' 'VAL' 'CG1' 'CH3E' 0.00000 12.0110
4506 'A' '476' 'VAL' 'CG2' 'CH3E' 0.00000 12.0110
4507 'A' '476' 'VAL' 'C' 'C' 0.500000 12.0110
4508 'A' '476' 'VAL' 'O' 'O' -0.500000 15.9990
4509 'A' '477' 'LEU' 'N' 'NH1' -0.570000 14.0070
4510 'A' '477' 'LEU' 'HN' 'H' 0.370000 1.00800
4511 'A' '477' 'LEU' 'CA' 'CH1E' 0.200000 12.0110
4512 'A' '477' 'LEU' 'CB' 'CH2E' 0.00000 12.0110
4513 'A' '477' 'LEU' 'CG' 'CH1E' 0.00000 12.0110
4514 'A' '477' 'LEU' 'CD1' 'CH3E' 0.00000 12.0110
4515 'A' '477' 'LEU' 'CD2' 'CH3E' 0.00000 12.0110
4516 'A' '477' 'LEU' 'C' 'C' 0.500000 12.0110
4517 'A' '477' 'LEU' 'O' 'O' -0.500000 15.9990
4518 'A' '478' 'SER' 'N' 'NH1' -0.570000 14.0070
4519 'A' '478' 'SER' 'HN' 'H' 0.370000 1.00800
4520 'A' '478' 'SER' 'CA' 'CH1E' 0.200000 12.0110
4521 'A' '478' 'SER' 'CB' 'CH2E' 0.265000 12.0110
4522 'A' '478' 'SER' 'OG' 'OH1' -0.700000 15.9990
4523 'A' '478' 'SER' 'HG' 'H' 0.435000 1.00800
4524 'A' '478' 'SER' 'C' 'C' 0.500000 12.0110
4525 'A' '478' 'SER' 'O' 'O' -0.500000 15.9990
4526 'A' '479' 'GLY' 'N' 'NH1' -0.570000 14.0070
4527 'A' '479' 'GLY' 'HN' 'H' 0.370000 1.00800
4528 'A' '479' 'GLY' 'CA' 'CH2G' 0.200000 12.0110
4529 'A' '479' 'GLY' 'C' 'C' 0.500000 12.0110
4530 'A' '479' 'GLY' 'O' 'O' -0.500000 15.9990
4531 'A' '480' 'CYS' 'N' 'NH1' -0.570000 14.0070
4532 'A' '480' 'CYS' 'HN' 'H' 0.370000 1.00800
4533 'A' '480' 'CYS' 'CA' 'CH1E' 0.200000 12.0110
4534 'A' '480' 'CYS' 'CB' 'CH2E' 0.180000 12.0110
4535 'A' '480' 'CYS' 'SG' 'SH1E' -0.450000 32.0600
4536 'A' '480' 'CYS' 'HG' 'H' 0.270000 1.00800
4537 'A' '480' 'CYS' 'C' 'C' 0.500000 12.0110
4538 'A' '480' 'CYS' 'O' 'O' -0.500000 15.9990
4539 'A' '481' 'ASP' 'N' 'NH1' -0.570000 14.0070
4540 'A' '481' 'ASP' 'HN' 'H' 0.370000 1.00800
4541 'A' '481' 'ASP' 'CA' 'CH1E' 0.200000 12.0110
4542 'A' '481' 'ASP' 'CB' 'CH2E' -0.100000 12.0110
4543 'A' '481' 'ASP' 'CG' 'C' 0.700000 12.0110
4544 'A' '481' 'ASP' 'OD1' 'OC' -0.800000 15.9990
4545 'A' '481' 'ASP' 'OD2' 'OC' -0.800000 15.9990
4546 'A' '481' 'ASP' 'C' 'C' 0.500000 12.0110
4547 'A' '481' 'ASP' 'O' 'O' -0.500000 15.9990
4548 'A' '482' 'SER' 'N' 'NH1' -0.570000 14.0070
4549 'A' '482' 'SER' 'HN' 'H' 0.370000 1.00800
4550 'A' '482' 'SER' 'CA' 'CH1E' 0.200000 12.0110
4551 'A' '482' 'SER' 'CB' 'CH2E' 0.265000 12.0110
4552 'A' '482' 'SER' 'OG' 'OH1' -0.700000 15.9990
4553 'A' '482' 'SER' 'HG' 'H' 0.435000 1.00800
4554 'A' '482' 'SER' 'C' 'C' 0.500000 12.0110
4555 'A' '482' 'SER' 'O' 'O' -0.500000 15.9990
4556 'A' '483' 'LEU' 'N' 'NH1' -0.570000 14.0070
4557 'A' '483' 'LEU' 'HN' 'H' 0.370000 1.00800
4558 'A' '483' 'LEU' 'CA' 'CH1E' 0.200000 12.0110
4559 'A' '483' 'LEU' 'CB' 'CH2E' 0.00000 12.0110
4560 'A' '483' 'LEU' 'CG' 'CH1E' 0.00000 12.0110
4561 'A' '483' 'LEU' 'CD1' 'CH3E' 0.00000 12.0110
4562 'A' '483' 'LEU' 'CD2' 'CH3E' 0.00000 12.0110
4563 'A' '483' 'LEU' 'C' 'C' 0.500000 12.0110
4564 'A' '483' 'LEU' 'O' 'O' -0.500000 15.9990
4565 'A' '484' 'ARG' 'N' 'NH1' -0.570000 14.0070
4566 'A' '484' 'ARG' 'HN' 'H' 0.370000 1.00800
4567 'A' '484' 'ARG' 'CA' 'CH1E' 0.200000 12.0110
4568 'A' '484' 'ARG' 'CB' 'CH2E' 0.00000 12.0110
4569 'A' '484' 'ARG' 'CG' 'CH2E' 0.700000E-01 12.0110
4570 'A' '484' 'ARG' 'CD' 'CH2E' 0.310000 12.0110
4571 'A' '484' 'ARG' 'NE' 'NH1' -0.700000 14.0070
4572 'A' '484' 'ARG' 'HE' 'H' 0.440000 1.00800
4573 'A' '484' 'ARG' 'CZ' 'C' 0.640000 12.0110
4574 'A' '484' 'ARG' 'NH1' 'NC2' -0.800000 14.0070
4575 'A' '484' 'ARG' 'HH11' 'HC' 0.460000 1.00800
4576 'A' '484' 'ARG' 'HH12' 'HC' 0.460000 1.00800
4577 'A' '484' 'ARG' 'NH2' 'NC2' -0.800000 14.0070
4578 'A' '484' 'ARG' 'HH21' 'HC' 0.460000 1.00800
4579 'A' '484' 'ARG' 'HH22' 'HC' 0.460000 1.00800
4580 'A' '484' 'ARG' 'C' 'C' 0.500000 12.0110
4581 'A' '484' 'ARG' 'O' 'O' -0.500000 15.9990
4582 'A' '485' 'LYS' 'N' 'NH1' -0.570000 14.0070
4583 'A' '485' 'LYS' 'HN' 'H' 0.370000 1.00800
4584 'A' '485' 'LYS' 'CA' 'CH1E' 0.200000 12.0110
4585 'A' '485' 'LYS' 'CB' 'CH2E' 0.00000 12.0110
4586 'A' '485' 'LYS' 'CG' 'CH2E' 0.00000 12.0110
4587 'A' '485' 'LYS' 'CD' 'CH2E' 0.00000 12.0110
4588 'A' '485' 'LYS' 'CE' 'CH2E' 0.310000 12.0110
4589 'A' '485' 'LYS' 'NZ' 'NH3' -0.300000 14.0070
4590 'A' '485' 'LYS' 'HZ1' 'HC' 0.330000 1.00800
4591 'A' '485' 'LYS' 'HZ2' 'HC' 0.330000 1.00800
4592 'A' '485' 'LYS' 'HZ3' 'HC' 0.330000 1.00800
4593 'A' '485' 'LYS' 'C' 'C' 0.500000 12.0110
4594 'A' '485' 'LYS' 'O' 'O' -0.500000 15.9990
4595 'A' '486' 'LEU' 'N' 'NH1' -0.570000 14.0070
4596 'A' '486' 'LEU' 'HN' 'H' 0.370000 1.00800
4597 'A' '486' 'LEU' 'CA' 'CH1E' 0.200000 12.0110
4598 'A' '486' 'LEU' 'CB' 'CH2E' 0.00000 12.0110
4599 'A' '486' 'LEU' 'CG' 'CH1E' 0.00000 12.0110
4600 'A' '486' 'LEU' 'CD1' 'CH3E' 0.00000 12.0110
4601 'A' '486' 'LEU' 'CD2' 'CH3E' 0.00000 12.0110
4602 'A' '486' 'LEU' 'C' 'C' 0.500000 12.0110
4603 'A' '486' 'LEU' 'O' 'O' -0.500000 15.9990
4604 'A' '487' 'GLU' 'N' 'NH1' -0.570000 14.0070
4605 'A' '487' 'GLU' 'HN' 'H' 0.370000 1.00800
4606 'A' '487' 'GLU' 'CA' 'CH1E' 0.200000 12.0110
4607 'A' '487' 'GLU' 'CB' 'CH2E' 0.00000 12.0110
4608 'A' '487' 'GLU' 'CG' 'CH2E' -0.100000 12.0110
4609 'A' '487' 'GLU' 'CD' 'C' 0.700000 12.0110
4610 'A' '487' 'GLU' 'OE1' 'OC' -0.800000 15.9990
4611 'A' '487' 'GLU' 'OE2' 'OC' -0.800000 15.9990
4612 'A' '487' 'GLU' 'C' 'C' 0.500000 12.0110
4613 'A' '487' 'GLU' 'O' 'O' -0.500000 15.9990
4614 'A' '488' 'ILE' 'N' 'NH1' -0.570000 14.0070
4615 'A' '488' 'ILE' 'HN' 'H' 0.370000 1.00800
4616 'A' '488' 'ILE' 'CA' 'CH1E' 0.200000 12.0110
4617 'A' '488' 'ILE' 'CB' 'CH1E' 0.00000 12.0110
4618 'A' '488' 'ILE' 'CG1' 'CH2E' 0.00000 12.0110
4619 'A' '488' 'ILE' 'CG2' 'CH3E' 0.00000 12.0110
4620 'A' '488' 'ILE' 'CD1' 'CH3E' 0.00000 12.0110
4621 'A' '488' 'ILE' 'C' 'C' 0.500000 12.0110
4622 'A' '488' 'ILE' 'O' 'O' -0.500000 15.9990
4623 'A' '489' 'ARG' 'N' 'NH1' -0.570000 14.0070
4624 'A' '489' 'ARG' 'HN' 'H' 0.370000 1.00800
4625 'A' '489' 'ARG' 'CA' 'CH1E' 0.200000 12.0110
4626 'A' '489' 'ARG' 'CB' 'CH2E' 0.00000 12.0110
4627 'A' '489' 'ARG' 'CG' 'CH2E' 0.700000E-01 12.0110
4628 'A' '489' 'ARG' 'CD' 'CH2E' 0.310000 12.0110
4629 'A' '489' 'ARG' 'NE' 'NH1' -0.700000 14.0070
4630 'A' '489' 'ARG' 'HE' 'H' 0.440000 1.00800
4631 'A' '489' 'ARG' 'CZ' 'C' 0.640000 12.0110
4632 'A' '489' 'ARG' 'NH1' 'NC2' -0.800000 14.0070
4633 'A' '489' 'ARG' 'HH11' 'HC' 0.460000 1.00800
4634 'A' '489' 'ARG' 'HH12' 'HC' 0.460000 1.00800
4635 'A' '489' 'ARG' 'NH2' 'NC2' -0.800000 14.0070
4636 'A' '489' 'ARG' 'HH21' 'HC' 0.460000 1.00800
4637 'A' '489' 'ARG' 'HH22' 'HC' 0.460000 1.00800
4638 'A' '489' 'ARG' 'C' 'C' 0.500000 12.0110
4639 'A' '489' 'ARG' 'O' 'O' -0.500000 15.9990
4640 'A' '490' 'ASP' 'N' 'NH1' -0.570000 14.0070
4641 'A' '490' 'ASP' 'HN' 'H' 0.370000 1.00800
4642 'A' '490' 'ASP' 'CA' 'CH1E' 0.200000 12.0110
4643 'A' '490' 'ASP' 'CB' 'CH2E' -0.100000 12.0110
4644 'A' '490' 'ASP' 'CG' 'C' 0.700000 12.0110
4645 'A' '490' 'ASP' 'OD1' 'OC' -0.800000 15.9990
4646 'A' '490' 'ASP' 'OD2' 'OC' -0.800000 15.9990
4647 'A' '490' 'ASP' 'C' 'C' 0.500000 12.0110
4648 'A' '490' 'ASP' 'O' 'O' -0.500000 15.9990
4649 'A' '491' 'CYS' 'N' 'NH1' -0.570000 14.0070
4650 'A' '491' 'CYS' 'HN' 'H' 0.370000 1.00800
4651 'A' '491' 'CYS' 'CA' 'CH1E' 0.200000 12.0110
4652 'A' '491' 'CYS' 'CB' 'CH2E' 0.180000 12.0110
4653 'A' '491' 'CYS' 'SG' 'SH1E' -0.450000 32.0600
4654 'A' '491' 'CYS' 'HG' 'H' 0.270000 1.00800
4655 'A' '491' 'CYS' 'C' 'C' 0.500000 12.0110
4656 'A' '491' 'CYS' 'O' 'O' -0.500000 15.9990
4657 'A' '492' 'PRO' 'N' 'N' -0.570000 14.0070
4658 'A' '492' 'PRO' 'CA' 'CH1E' 0.285000 12.0110
4659 'A' '492' 'PRO' 'CB' 'CH2E' 0.00000 12.0110
4660 'A' '492' 'PRO' 'CG' 'CH2P' 0.00000 12.0110
4661 'A' '492' 'PRO' 'CD' 'CH2P' 0.285000 12.0110
4662 'A' '492' 'PRO' 'C' 'C' 0.500000 12.0110
4663 'A' '492' 'PRO' 'O' 'O' -0.500000 15.9990
4664 'A' '493' 'PHE' 'N' 'NH1' -0.570000 14.0070
4665 'A' '493' 'PHE' 'HN' 'H' 0.370000 1.00800
4666 'A' '493' 'PHE' 'CA' 'CH1E' 0.200000 12.0110
4667 'A' '493' 'PHE' 'CB' 'CH2E' 0.00000 12.0110
4668 'A' '493' 'PHE' 'CG' 'CF' 0.00000 12.0110
4669 'A' '493' 'PHE' 'CD1' 'CR1E' 0.00000 12.0110
4670 'A' '493' 'PHE' 'CD2' 'CR1E' 0.00000 12.0110
4671 'A' '493' 'PHE' 'CE1' 'CR1E' 0.00000 12.0110
4672 'A' '493' 'PHE' 'CE2' 'CR1E' 0.00000 12.0110
4673 'A' '493' 'PHE' 'CZ' 'CR1E' 0.00000 12.0110
4674 'A' '493' 'PHE' 'C' 'C' 0.500000 12.0110
4675 'A' '493' 'PHE' 'O' 'O' -0.500000 15.9990
4676 'A' '494' 'GLY' 'N' 'NH1' -0.570000 14.0070
4677 'A' '494' 'GLY' 'HN' 'H' 0.370000 1.00800
4678 'A' '494' 'GLY' 'CA' 'CH2G' 0.200000 12.0110
4679 'A' '494' 'GLY' 'C' 'C' 0.500000 12.0110
4680 'A' '494' 'GLY' 'O' 'O' -0.500000 15.9990
4681 'A' '495' 'ASP' 'N' 'NH1' -0.570000 14.0070
4682 'A' '495' 'ASP' 'HN' 'H' 0.370000 1.00800
4683 'A' '495' 'ASP' 'CA' 'CH1E' 0.200000 12.0110
4684 'A' '495' 'ASP' 'CB' 'CH2E' -0.100000 12.0110
4685 'A' '495' 'ASP' 'CG' 'C' 0.700000 12.0110
4686 'A' '495' 'ASP' 'OD1' 'OC' -0.800000 15.9990
4687 'A' '495' 'ASP' 'OD2' 'OC' -0.800000 15.9990
4688 'A' '495' 'ASP' 'C' 'C' 0.500000 12.0110
4689 'A' '495' 'ASP' 'O' 'O' -0.500000 15.9990
4690 'A' '496' 'LYS' 'N' 'NH1' -0.570000 14.0070
4691 'A' '496' 'LYS' 'HN' 'H' 0.370000 1.00800
4692 'A' '496' 'LYS' 'CA' 'CH1E' 0.200000 12.0110
4693 'A' '496' 'LYS' 'CB' 'CH2E' 0.00000 12.0110
4694 'A' '496' 'LYS' 'CG' 'CH2E' 0.00000 12.0110
4695 'A' '496' 'LYS' 'CD' 'CH2E' 0.00000 12.0110
4696 'A' '496' 'LYS' 'CE' 'CH2E' 0.310000 12.0110
4697 'A' '496' 'LYS' 'NZ' 'NH3' -0.300000 14.0070
4698 'A' '496' 'LYS' 'HZ1' 'HC' 0.330000 1.00800
4699 'A' '496' 'LYS' 'HZ2' 'HC' 0.330000 1.00800
4700 'A' '496' 'LYS' 'HZ3' 'HC' 0.330000 1.00800
4701 'A' '496' 'LYS' 'C' 'C' 0.500000 12.0110
4702 'A' '496' 'LYS' 'O' 'O' -0.500000 15.9990
4703 'A' '497' 'ALA' 'N' 'NH1' -0.570000 14.0070
4704 'A' '497' 'ALA' 'HN' 'H' 0.370000 1.00800
4705 'A' '497' 'ALA' 'CA' 'CH1E' 0.200000 12.0110
4706 'A' '497' 'ALA' 'CB' 'CH3E' 0.00000 12.0110
4707 'A' '497' 'ALA' 'C' 'C' 0.500000 12.0110
4708 'A' '497' 'ALA' 'O' 'O' -0.500000 15.9990
4709 'A' '498' 'LEU' 'N' 'NH1' -0.570000 14.0070
4710 'A' '498' 'LEU' 'HN' 'H' 0.370000 1.00800
4711 'A' '498' 'LEU' 'CA' 'CH1E' 0.200000 12.0110
4712 'A' '498' 'LEU' 'CB' 'CH2E' 0.00000 12.0110
4713 'A' '498' 'LEU' 'CG' 'CH1E' 0.00000 12.0110
4714 'A' '498' 'LEU' 'CD1' 'CH3E' 0.00000 12.0110
4715 'A' '498' 'LEU' 'CD2' 'CH3E' 0.00000 12.0110
4716 'A' '498' 'LEU' 'C' 'C' 0.500000 12.0110
4717 'A' '498' 'LEU' 'O' 'O' -0.500000 15.9990
4718 'A' '499' 'LEU' 'N' 'NH1' -0.570000 14.0070
4719 'A' '499' 'LEU' 'HN' 'H' 0.370000 1.00800
4720 'A' '499' 'LEU' 'CA' 'CH1E' 0.200000 12.0110
4721 'A' '499' 'LEU' 'CB' 'CH2E' 0.00000 12.0110
4722 'A' '499' 'LEU' 'CG' 'CH1E' 0.00000 12.0110
4723 'A' '499' 'LEU' 'CD1' 'CH3E' 0.00000 12.0110
4724 'A' '499' 'LEU' 'CD2' 'CH3E' 0.00000 12.0110
4725 'A' '499' 'LEU' 'C' 'C' 0.500000 12.0110
4726 'A' '499' 'LEU' 'O' 'O' -0.500000 15.9990
4727 'A' '500' 'ALA' 'N' 'NH1' -0.570000 14.0070
4728 'A' '500' 'ALA' 'HN' 'H' 0.370000 1.00800
4729 'A' '500' 'ALA' 'CA' 'CH1E' 0.200000 12.0110
4730 'A' '500' 'ALA' 'CB' 'CH3E' 0.00000 12.0110
4731 'A' '500' 'ALA' 'C' 'C' 0.500000 12.0110
4732 'A' '500' 'ALA' 'O' 'O' -0.500000 15.9990
4733 'A' '501' 'ASN' 'N' 'NH1' -0.570000 14.0070
4734 'A' '501' 'ASN' 'HN' 'H' 0.370000 1.00800
4735 'A' '501' 'ASN' 'CA' 'CH1E' 0.200000 12.0110
4736 'A' '501' 'ASN' 'CB' 'CH2E' 0.00000 12.0110
4737 'A' '501' 'ASN' 'CG' 'C' 0.500000 12.0110
4738 'A' '501' 'ASN' 'OD1' 'O' -0.500000 15.9990
4739 'A' '501' 'ASN' 'ND2' 'NH2' -0.850000 14.0070
4740 'A' '501' 'ASN' 'HD21' 'H' 0.425000 1.00800
4741 'A' '501' 'ASN' 'HD22' 'H' 0.425000 1.00800
4742 'A' '501' 'ASN' 'C' 'C' 0.500000 12.0110
4743 'A' '501' 'ASN' 'O' 'O' -0.500000 15.9990
4744 'A' '502' 'ALA' 'N' 'NH1' -0.570000 14.0070
4745 'A' '502' 'ALA' 'HN' 'H' 0.370000 1.00800
4746 'A' '502' 'ALA' 'CA' 'CH1E' 0.200000 12.0110
4747 'A' '502' 'ALA' 'CB' 'CH3E' 0.00000 12.0110
4748 'A' '502' 'ALA' 'C' 'C' 0.500000 12.0110
4749 'A' '502' 'ALA' 'O' 'O' -0.500000 15.9990
4750 'A' '503' 'SER' 'N' 'NH1' -0.570000 14.0070
4751 'A' '503' 'SER' 'HN' 'H' 0.370000 1.00800
4752 'A' '503' 'SER' 'CA' 'CH1E' 0.200000 12.0110
4753 'A' '503' 'SER' 'CB' 'CH2E' 0.265000 12.0110
4754 'A' '503' 'SER' 'OG' 'OH1' -0.700000 15.9990
4755 'A' '503' 'SER' 'HG' 'H' 0.435000 1.00800
4756 'A' '503' 'SER' 'C' 'C' 0.500000 12.0110
4757 'A' '503' 'SER' 'O' 'O' -0.500000 15.9990
4758 'A' '504' 'LYS' 'N' 'NH1' -0.570000 14.0070
4759 'A' '504' 'LYS' 'HN' 'H' 0.370000 1.00800
4760 'A' '504' 'LYS' 'CA' 'CH1E' 0.200000 12.0110
4761 'A' '504' 'LYS' 'CB' 'CH2E' 0.00000 12.0110
4762 'A' '504' 'LYS' 'CG' 'CH2E' 0.00000 12.0110
4763 'A' '504' 'LYS' 'CD' 'CH2E' 0.00000 12.0110
4764 'A' '504' 'LYS' 'CE' 'CH2E' 0.310000 12.0110
4765 'A' '504' 'LYS' 'NZ' 'NH3' -0.300000 14.0070
4766 'A' '504' 'LYS' 'HZ1' 'HC' 0.330000 1.00800
4767 'A' '504' 'LYS' 'HZ2' 'HC' 0.330000 1.00800
4768 'A' '504' 'LYS' 'HZ3' 'HC' 0.330000 1.00800
4769 'A' '504' 'LYS' 'C' 'C' 0.500000 12.0110
4770 'A' '504' 'LYS' 'O' 'O' -0.500000 15.9990
4771 'A' '505' 'LEU' 'N' 'NH1' -0.570000 14.0070
4772 'A' '505' 'LEU' 'HN' 'H' 0.370000 1.00800
4773 'A' '505' 'LEU' 'CA' 'CH1E' 0.200000 12.0110
4774 'A' '505' 'LEU' 'CB' 'CH2E' 0.00000 12.0110
4775 'A' '505' 'LEU' 'CG' 'CH1E' 0.00000 12.0110
4776 'A' '505' 'LEU' 'CD1' 'CH3E' 0.00000 12.0110
4777 'A' '505' 'LEU' 'CD2' 'CH3E' 0.00000 12.0110
4778 'A' '505' 'LEU' 'C' 'C' 0.500000 12.0110
4779 'A' '505' 'LEU' 'O' 'O' -0.500000 15.9990
4780 'A' '506' 'GLU' 'N' 'NH1' -0.570000 14.0070
4781 'A' '506' 'GLU' 'HN' 'H' 0.370000 1.00800
4782 'A' '506' 'GLU' 'CA' 'CH1E' 0.200000 12.0110
4783 'A' '506' 'GLU' 'CB' 'CH2E' 0.00000 12.0110
4784 'A' '506' 'GLU' 'CG' 'CH2E' -0.100000 12.0110
4785 'A' '506' 'GLU' 'CD' 'C' 0.700000 12.0110
4786 'A' '506' 'GLU' 'OE1' 'OC' -0.800000 15.9990
4787 'A' '506' 'GLU' 'OE2' 'OC' -0.800000 15.9990
4788 'A' '506' 'GLU' 'C' 'C' 0.500000 12.0110
4789 'A' '506' 'GLU' 'O' 'O' -0.500000 15.9990
4790 'A' '507' 'THR' 'N' 'NH1' -0.570000 14.0070
4791 'A' '507' 'THR' 'HN' 'H' 0.370000 1.00800
4792 'A' '507' 'THR' 'CA' 'CH1E' 0.200000 12.0110
4793 'A' '507' 'THR' 'CB' 'CH1E' 0.265000 12.0110
4794 'A' '507' 'THR' 'OG1' 'OH1' -0.700000 15.9990
4795 'A' '507' 'THR' 'HG1' 'H' 0.435000 1.00800
4796 'A' '507' 'THR' 'CG2' 'CH3E' 0.00000 12.0110
4797 'A' '507' 'THR' 'C' 'C' 0.500000 12.0110
4798 'A' '507' 'THR' 'O' 'O' -0.500000 15.9990
4799 'A' '508' 'MET' 'N' 'NH1' -0.570000 14.0070
4800 'A' '508' 'MET' 'HN' 'H' 0.370000 1.00800
4801 'A' '508' 'MET' 'CA' 'CH1E' 0.200000 12.0110
4802 'A' '508' 'MET' 'CB' 'CH2E' 0.00000 12.0110
4803 'A' '508' 'MET' 'CG' 'CH2E' 0.235000 12.0110
4804 'A' '508' 'MET' 'SD' 'SM' -0.470000 32.0600
4805 'A' '508' 'MET' 'CE' 'CH3E' 0.235000 12.0110
4806 'A' '508' 'MET' 'C' 'C' 0.500000 12.0110
4807 'A' '508' 'MET' 'O' 'O' -0.500000 15.9990
4808 'A' '509' 'ARG' 'N' 'NH1' -0.570000 14.0070
4809 'A' '509' 'ARG' 'HN' 'H' 0.370000 1.00800
4810 'A' '509' 'ARG' 'CA' 'CH1E' 0.200000 12.0110
4811 'A' '509' 'ARG' 'CB' 'CH2E' 0.00000 12.0110
4812 'A' '509' 'ARG' 'CG' 'CH2E' 0.700000E-01 12.0110
4813 'A' '509' 'ARG' 'CD' 'CH2E' 0.310000 12.0110
4814 'A' '509' 'ARG' 'NE' 'NH1' -0.700000 14.0070
4815 'A' '509' 'ARG' 'HE' 'H' 0.440000 1.00800
4816 'A' '509' 'ARG' 'CZ' 'C' 0.640000 12.0110
4817 'A' '509' 'ARG' 'NH1' 'NC2' -0.800000 14.0070
4818 'A' '509' 'ARG' 'HH11' 'HC' 0.460000 1.00800
4819 'A' '509' 'ARG' 'HH12' 'HC' 0.460000 1.00800
4820 'A' '509' 'ARG' 'NH2' 'NC2' -0.800000 14.0070
4821 'A' '509' 'ARG' 'HH21' 'HC' 0.460000 1.00800
4822 'A' '509' 'ARG' 'HH22' 'HC' 0.460000 1.00800
4823 'A' '509' 'ARG' 'C' 'C' 0.500000 12.0110
4824 'A' '509' 'ARG' 'O' 'O' -0.500000 15.9990
4825 'A' '510' 'SER' 'N' 'NH1' -0.570000 14.0070
4826 'A' '510' 'SER' 'HN' 'H' 0.370000 1.00800
4827 'A' '510' 'SER' 'CA' 'CH1E' 0.200000 12.0110
4828 'A' '510' 'SER' 'CB' 'CH2E' 0.265000 12.0110
4829 'A' '510' 'SER' 'OG' 'OH1' -0.700000 15.9990
4830 'A' '510' 'SER' 'HG' 'H' 0.435000 1.00800
4831 'A' '510' 'SER' 'C' 'C' 0.500000 12.0110
4832 'A' '510' 'SER' 'O' 'O' -0.500000 15.9990
4833 'A' '511' 'LEU' 'N' 'NH1' -0.570000 14.0070
4834 'A' '511' 'LEU' 'HN' 'H' 0.370000 1.00800
4835 'A' '511' 'LEU' 'CA' 'CH1E' 0.200000 12.0110
4836 'A' '511' 'LEU' 'CB' 'CH2E' 0.00000 12.0110
4837 'A' '511' 'LEU' 'CG' 'CH1E' 0.00000 12.0110
4838 'A' '511' 'LEU' 'CD1' 'CH3E' 0.00000 12.0110
4839 'A' '511' 'LEU' 'CD2' 'CH3E' 0.00000 12.0110
4840 'A' '511' 'LEU' 'C' 'C' 0.500000 12.0110
4841 'A' '511' 'LEU' 'O' 'O' -0.500000 15.9990
4842 'A' '512' 'TRP' 'N' 'NH1' -0.570000 14.0070
4843 'A' '512' 'TRP' 'HN' 'H' 0.370000 1.00800
4844 'A' '512' 'TRP' 'CA' 'CH1E' 0.200000 12.0110
4845 'A' '512' 'TRP' 'CB' 'CH2E' 0.00000 12.0110
4846 'A' '512' 'TRP' 'CG' 'C5W' -0.550000E-01 12.0110
4847 'A' '512' 'TRP' 'CD1' 'CR1E' 0.130000 12.0110
4848 'A' '512' 'TRP' 'CD2' 'CW' -0.550000E-01 12.0110
4849 'A' '512' 'TRP' 'NE1' 'NH1' -0.570000 14.0070
4850 'A' '512' 'TRP' 'HE1' 'H' 0.420000 1.00800
4851 'A' '512' 'TRP' 'CE2' 'CW' 0.130000 12.0110
4852 'A' '512' 'TRP' 'CE3' 'CR1E' 0.00000 12.0110
4853 'A' '512' 'TRP' 'CZ2' 'CR1W' 0.00000 12.0110
4854 'A' '512' 'TRP' 'CZ3' 'CR1E' 0.00000 12.0110
4855 'A' '512' 'TRP' 'CH2' 'CR1W' 0.00000 12.0110
4856 'A' '512' 'TRP' 'C' 'C' 0.500000 12.0110
4857 'A' '512' 'TRP' 'O' 'O' -0.500000 15.9990
4858 'A' '513' 'MET' 'N' 'NH1' -0.570000 14.0070
4859 'A' '513' 'MET' 'HN' 'H' 0.370000 1.00800
4860 'A' '513' 'MET' 'CA' 'CH1E' 0.200000 12.0110
4861 'A' '513' 'MET' 'CB' 'CH2E' 0.00000 12.0110
4862 'A' '513' 'MET' 'CG' 'CH2E' 0.235000 12.0110
4863 'A' '513' 'MET' 'SD' 'SM' -0.470000 32.0600
4864 'A' '513' 'MET' 'CE' 'CH3E' 0.235000 12.0110
4865 'A' '513' 'MET' 'C' 'C' 0.500000 12.0110
4866 'A' '513' 'MET' 'O' 'O' -0.500000 15.9990
4867 'A' '514' 'SER' 'N' 'NH1' -0.570000 14.0070
4868 'A' '514' 'SER' 'HN' 'H' 0.370000 1.00800
4869 'A' '514' 'SER' 'CA' 'CH1E' 0.200000 12.0110
4870 'A' '514' 'SER' 'CB' 'CH2E' 0.265000 12.0110
4871 'A' '514' 'SER' 'OG' 'OH1' -0.700000 15.9990
4872 'A' '514' 'SER' 'HG' 'H' 0.435000 1.00800
4873 'A' '514' 'SER' 'C' 'C' 0.500000 12.0110
4874 'A' '514' 'SER' 'O' 'O' -0.500000 15.9990
4875 'A' '515' 'SER' 'N' 'NH1' -0.570000 14.0070
4876 'A' '515' 'SER' 'HN' 'H' 0.370000 1.00800
4877 'A' '515' 'SER' 'CA' 'CH1E' 0.200000 12.0110
4878 'A' '515' 'SER' 'CB' 'CH2E' 0.265000 12.0110
4879 'A' '515' 'SER' 'OG' 'OH1' -0.700000 15.9990
4880 'A' '515' 'SER' 'HG' 'H' 0.435000 1.00800
4881 'A' '515' 'SER' 'C' 'C' 0.500000 12.0110
4882 'A' '515' 'SER' 'O' 'O' -0.500000 15.9990
4883 'A' '516' 'CYS' 'N' 'NH1' -0.570000 14.0070
4884 'A' '516' 'CYS' 'HN' 'H' 0.370000 1.00800
4885 'A' '516' 'CYS' 'CA' 'CH1E' 0.200000 12.0110
4886 'A' '516' 'CYS' 'CB' 'CH2E' 0.180000 12.0110
4887 'A' '516' 'CYS' 'SG' 'SH1E' -0.450000 32.0600
4888 'A' '516' 'CYS' 'HG' 'H' 0.270000 1.00800
4889 'A' '516' 'CYS' 'C' 'C' 0.500000 12.0110
4890 'A' '516' 'CYS' 'O' 'O' -0.500000 15.9990
4891 'A' '517' 'SER' 'N' 'NH1' -0.570000 14.0070
4892 'A' '517' 'SER' 'HN' 'H' 0.370000 1.00800
4893 'A' '517' 'SER' 'CA' 'CH1E' 0.200000 12.0110
4894 'A' '517' 'SER' 'CB' 'CH2E' 0.265000 12.0110
4895 'A' '517' 'SER' 'OG' 'OH1' -0.700000 15.9990
4896 'A' '517' 'SER' 'HG' 'H' 0.435000 1.00800
4897 'A' '517' 'SER' 'C' 'C' 0.500000 12.0110
4898 'A' '517' 'SER' 'O' 'O' -0.500000 15.9990
4899 'A' '518' 'VAL' 'N' 'NH1' -0.570000 14.0070
4900 'A' '518' 'VAL' 'HN' 'H' 0.370000 1.00800
4901 'A' '518' 'VAL' 'CA' 'CH1E' 0.200000 12.0110
4902 'A' '518' 'VAL' 'CB' 'CH1E' 0.00000 12.0110
4903 'A' '518' 'VAL' 'CG1' 'CH3E' 0.00000 12.0110
4904 'A' '518' 'VAL' 'CG2' 'CH3E' 0.00000 12.0110
4905 'A' '518' 'VAL' 'C' 'C' 0.500000 12.0110
4906 'A' '518' 'VAL' 'O' 'O' -0.500000 15.9990
4907 'A' '519' 'SER' 'N' 'NH1' -0.570000 14.0070
4908 'A' '519' 'SER' 'HN' 'H' 0.370000 1.00800
4909 'A' '519' 'SER' 'CA' 'CH1E' 0.200000 12.0110
4910 'A' '519' 'SER' 'CB' 'CH2E' 0.265000 12.0110
4911 'A' '519' 'SER' 'OG' 'OH1' -0.700000 15.9990
4912 'A' '519' 'SER' 'HG' 'H' 0.435000 1.00800
4913 'A' '519' 'SER' 'C' 'C' 0.500000 12.0110
4914 'A' '519' 'SER' 'O' 'O' -0.500000 15.9990
4915 'A' '520' 'PHE' 'N' 'NH1' -0.570000 14.0070
4916 'A' '520' 'PHE' 'HN' 'H' 0.370000 1.00800
4917 'A' '520' 'PHE' 'CA' 'CH1E' 0.200000 12.0110
4918 'A' '520' 'PHE' 'CB' 'CH2E' 0.00000 12.0110
4919 'A' '520' 'PHE' 'CG' 'CF' 0.00000 12.0110
4920 'A' '520' 'PHE' 'CD1' 'CR1E' 0.00000 12.0110
4921 'A' '520' 'PHE' 'CD2' 'CR1E' 0.00000 12.0110
4922 'A' '520' 'PHE' 'CE1' 'CR1E' 0.00000 12.0110
4923 'A' '520' 'PHE' 'CE2' 'CR1E' 0.00000 12.0110
4924 'A' '520' 'PHE' 'CZ' 'CR1E' 0.00000 12.0110
4925 'A' '520' 'PHE' 'C' 'C' 0.500000 12.0110
4926 'A' '520' 'PHE' 'O' 'O' -0.500000 15.9990
4927 'A' '521' 'GLY' 'N' 'NH1' -0.570000 14.0070
4928 'A' '521' 'GLY' 'HN' 'H' 0.370000 1.00800
4929 'A' '521' 'GLY' 'CA' 'CH2G' 0.200000 12.0110
4930 'A' '521' 'GLY' 'C' 'C' 0.500000 12.0110
4931 'A' '521' 'GLY' 'O' 'O' -0.500000 15.9990
4932 'A' '522' 'ALA' 'N' 'NH1' -0.570000 14.0070
4933 'A' '522' 'ALA' 'HN' 'H' 0.370000 1.00800
4934 'A' '522' 'ALA' 'CA' 'CH1E' 0.200000 12.0110
4935 'A' '522' 'ALA' 'CB' 'CH3E' 0.00000 12.0110
4936 'A' '522' 'ALA' 'C' 'C' 0.500000 12.0110
4937 'A' '522' 'ALA' 'O' 'O' -0.500000 15.9990
4938 'A' '523' 'CYS' 'N' 'NH1' -0.570000 14.0070
4939 'A' '523' 'CYS' 'HN' 'H' 0.370000 1.00800
4940 'A' '523' 'CYS' 'CA' 'CH1E' 0.200000 12.0110
4941 'A' '523' 'CYS' 'CB' 'CH2E' 0.180000 12.0110
4942 'A' '523' 'CYS' 'SG' 'SH1E' -0.450000 32.0600
4943 'A' '523' 'CYS' 'HG' 'H' 0.270000 1.00800
4944 'A' '523' 'CYS' 'C' 'C' 0.500000 12.0110
4945 'A' '523' 'CYS' 'O' 'O' -0.500000 15.9990
4946 'A' '524' 'LYS' 'N' 'NH1' -0.570000 14.0070
4947 'A' '524' 'LYS' 'HN' 'H' 0.370000 1.00800
4948 'A' '524' 'LYS' 'CA' 'CH1E' 0.200000 12.0110
4949 'A' '524' 'LYS' 'CB' 'CH2E' 0.00000 12.0110
4950 'A' '524' 'LYS' 'CG' 'CH2E' 0.00000 12.0110
4951 'A' '524' 'LYS' 'CD' 'CH2E' 0.00000 12.0110
4952 'A' '524' 'LYS' 'CE' 'CH2E' 0.310000 12.0110
4953 'A' '524' 'LYS' 'NZ' 'NH3' -0.300000 14.0070
4954 'A' '524' 'LYS' 'HZ1' 'HC' 0.330000 1.00800
4955 'A' '524' 'LYS' 'HZ2' 'HC' 0.330000 1.00800
4956 'A' '524' 'LYS' 'HZ3' 'HC' 0.330000 1.00800
4957 'A' '524' 'LYS' 'C' 'C' 0.500000 12.0110
4958 'A' '524' 'LYS' 'O' 'O' -0.500000 15.9990
4959 'A' '525' 'LEU' 'N' 'NH1' -0.570000 14.0070
4960 'A' '525' 'LEU' 'HN' 'H' 0.370000 1.00800
4961 'A' '525' 'LEU' 'CA' 'CH1E' 0.200000 12.0110
4962 'A' '525' 'LEU' 'CB' 'CH2E' 0.00000 12.0110
4963 'A' '525' 'LEU' 'CG' 'CH1E' 0.00000 12.0110
4964 'A' '525' 'LEU' 'CD1' 'CH3E' 0.00000 12.0110
4965 'A' '525' 'LEU' 'CD2' 'CH3E' 0.00000 12.0110
4966 'A' '525' 'LEU' 'C' 'C' 0.500000 12.0110
4967 'A' '525' 'LEU' 'O' 'O' -0.500000 15.9990
4968 'A' '526' 'LEU' 'N' 'NH1' -0.570000 14.0070
4969 'A' '526' 'LEU' 'HN' 'H' 0.370000 1.00800
4970 'A' '526' 'LEU' 'CA' 'CH1E' 0.200000 12.0110
4971 'A' '526' 'LEU' 'CB' 'CH2E' 0.00000 12.0110
4972 'A' '526' 'LEU' 'CG' 'CH1E' 0.00000 12.0110
4973 'A' '526' 'LEU' 'CD1' 'CH3E' 0.00000 12.0110
4974 'A' '526' 'LEU' 'CD2' 'CH3E' 0.00000 12.0110
4975 'A' '526' 'LEU' 'C' 'C' 0.500000 12.0110
4976 'A' '526' 'LEU' 'O' 'O' -0.500000 15.9990
4977 'A' '527' 'GLY' 'N' 'NH1' -0.570000 14.0070
4978 'A' '527' 'GLY' 'HN' 'H' 0.370000 1.00800
4979 'A' '527' 'GLY' 'CA' 'CH2G' 0.200000 12.0110
4980 'A' '527' 'GLY' 'C' 'C' 0.500000 12.0110
4981 'A' '527' 'GLY' 'O' 'O' -0.500000 15.9990
4982 'A' '528' 'GLN' 'N' 'NH1' -0.570000 14.0070
4983 'A' '528' 'GLN' 'HN' 'H' 0.370000 1.00800
4984 'A' '528' 'GLN' 'CA' 'CH1E' 0.200000 12.0110
4985 'A' '528' 'GLN' 'CB' 'CH2E' 0.00000 12.0110
4986 'A' '528' 'GLN' 'CG' 'CH2E' 0.00000 12.0110
4987 'A' '528' 'GLN' 'CD' 'C' 0.500000 12.0110
4988 'A' '528' 'GLN' 'OE1' 'O' -0.500000 15.9990
4989 'A' '528' 'GLN' 'NE2' 'NH2' -0.850000 14.0070
4990 'A' '528' 'GLN' 'HE21' 'H' 0.425000 1.00800
4991 'A' '528' 'GLN' 'HE22' 'H' 0.425000 1.00800
4992 'A' '528' 'GLN' 'C' 'C' 0.500000 12.0110
4993 'A' '528' 'GLN' 'O' 'O' -0.500000 15.9990
4994 'A' '529' 'LYS' 'N' 'NH1' -0.570000 14.0070
4995 'A' '529' 'LYS' 'HN' 'H' 0.370000 1.00800
4996 'A' '529' 'LYS' 'CA' 'CH1E' 0.200000 12.0110
4997 'A' '529' 'LYS' 'CB' 'CH2E' 0.00000 12.0110
4998 'A' '529' 'LYS' 'CG' 'CH2E' 0.00000 12.0110
4999 'A' '529' 'LYS' 'CD' 'CH2E' 0.00000 12.0110
5000 'A' '529' 'LYS' 'CE' 'CH2E' 0.310000 12.0110
5001 'A' '529' 'LYS' 'NZ' 'NH3' -0.300000 14.0070
5002 'A' '529' 'LYS' 'HZ1' 'HC' 0.330000 1.00800
5003 'A' '529' 'LYS' 'HZ2' 'HC' 0.330000 1.00800
5004 'A' '529' 'LYS' 'HZ3' 'HC' 0.330000 1.00800
5005 'A' '529' 'LYS' 'C' 'C' 0.500000 12.0110
5006 'A' '529' 'LYS' 'O' 'O' -0.500000 15.9990
5007 'A' '530' 'MET' 'N' 'NH1' -0.570000 14.0070
5008 'A' '530' 'MET' 'HN' 'H' 0.370000 1.00800
5009 'A' '530' 'MET' 'CA' 'CH1E' 0.200000 12.0110
5010 'A' '530' 'MET' 'CB' 'CH2E' 0.00000 12.0110
5011 'A' '530' 'MET' 'CG' 'CH2E' 0.235000 12.0110
5012 'A' '530' 'MET' 'SD' 'SM' -0.470000 32.0600
5013 'A' '530' 'MET' 'CE' 'CH3E' 0.235000 12.0110
5014 'A' '530' 'MET' 'C' 'C' 0.500000 12.0110
5015 'A' '530' 'MET' 'O' 'O' -0.500000 15.9990
5016 'A' '531' 'PRO' 'N' 'N' -0.570000 14.0070
5017 'A' '531' 'PRO' 'CA' 'CH1E' 0.285000 12.0110
5018 'A' '531' 'PRO' 'CB' 'CH2E' 0.00000 12.0110
5019 'A' '531' 'PRO' 'CG' 'CH2P' 0.00000 12.0110
5020 'A' '531' 'PRO' 'CD' 'CH2P' 0.285000 12.0110
5021 'A' '531' 'PRO' 'C' 'C' 0.500000 12.0110
5022 'A' '531' 'PRO' 'O' 'O' -0.500000 15.9990
5023 'A' '532' 'LYS' 'N' 'NH1' -0.570000 14.0070
5024 'A' '532' 'LYS' 'HN' 'H' 0.370000 1.00800
5025 'A' '532' 'LYS' 'CA' 'CH1E' 0.200000 12.0110
5026 'A' '532' 'LYS' 'CB' 'CH2E' 0.00000 12.0110
5027 'A' '532' 'LYS' 'CG' 'CH2E' 0.00000 12.0110
5028 'A' '532' 'LYS' 'CD' 'CH2E' 0.00000 12.0110
5029 'A' '532' 'LYS' 'CE' 'CH2E' 0.310000 12.0110
5030 'A' '532' 'LYS' 'NZ' 'NH3' -0.300000 14.0070
5031 'A' '532' 'LYS' 'HZ1' 'HC' 0.330000 1.00800
5032 'A' '532' 'LYS' 'HZ2' 'HC' 0.330000 1.00800
5033 'A' '532' 'LYS' 'HZ3' 'HC' 0.330000 1.00800
5034 'A' '532' 'LYS' 'C' 'C' 0.500000 12.0110
5035 'A' '532' 'LYS' 'O' 'O' -0.500000 15.9990
5036 'A' '533' 'LEU' 'N' 'NH1' -0.570000 14.0070
5037 'A' '533' 'LEU' 'HN' 'H' 0.370000 1.00800
5038 'A' '533' 'LEU' 'CA' 'CH1E' 0.200000 12.0110
5039 'A' '533' 'LEU' 'CB' 'CH2E' 0.00000 12.0110
5040 'A' '533' 'LEU' 'CG' 'CH1E' 0.00000 12.0110
5041 'A' '533' 'LEU' 'CD1' 'CH3E' 0.00000 12.0110
5042 'A' '533' 'LEU' 'CD2' 'CH3E' 0.00000 12.0110
5043 'A' '533' 'LEU' 'C' 'C' 0.500000 12.0110
5044 'A' '533' 'LEU' 'O' 'O' -0.500000 15.9990
5045 'A' '534' 'ASN' 'N' 'NH1' -0.570000 14.0070
5046 'A' '534' 'ASN' 'HN' 'H' 0.370000 1.00800
5047 'A' '534' 'ASN' 'CA' 'CH1E' 0.200000 12.0110
5048 'A' '534' 'ASN' 'CB' 'CH2E' 0.00000 12.0110
5049 'A' '534' 'ASN' 'CG' 'C' 0.500000 12.0110
5050 'A' '534' 'ASN' 'OD1' 'O' -0.500000 15.9990
5051 'A' '534' 'ASN' 'ND2' 'NH2' -0.850000 14.0070
5052 'A' '534' 'ASN' 'HD21' 'H' 0.425000 1.00800
5053 'A' '534' 'ASN' 'HD22' 'H' 0.425000 1.00800
5054 'A' '534' 'ASN' 'C' 'C' 0.500000 12.0110
5055 'A' '534' 'ASN' 'O' 'O' -0.500000 15.9990
5056 'A' '535' 'VAL' 'N' 'NH1' -0.570000 14.0070
5057 'A' '535' 'VAL' 'HN' 'H' 0.370000 1.00800
5058 'A' '535' 'VAL' 'CA' 'CH1E' 0.200000 12.0110
5059 'A' '535' 'VAL' 'CB' 'CH1E' 0.00000 12.0110
5060 'A' '535' 'VAL' 'CG1' 'CH3E' 0.00000 12.0110
5061 'A' '535' 'VAL' 'CG2' 'CH3E' 0.00000 12.0110
5062 'A' '535' 'VAL' 'C' 'C' 0.500000 12.0110
5063 'A' '535' 'VAL' 'O' 'O' -0.500000 15.9990
5064 'A' '536' 'GLU' 'N' 'NH1' -0.570000 14.0070
5065 'A' '536' 'GLU' 'HN' 'H' 0.370000 1.00800
5066 'A' '536' 'GLU' 'CA' 'CH1E' 0.200000 12.0110
5067 'A' '536' 'GLU' 'CB' 'CH2E' 0.00000 12.0110
5068 'A' '536' 'GLU' 'CG' 'CH2E' -0.100000 12.0110
5069 'A' '536' 'GLU' 'CD' 'C' 0.700000 12.0110
5070 'A' '536' 'GLU' 'OE1' 'OC' -0.800000 15.9990
5071 'A' '536' 'GLU' 'OE2' 'OC' -0.800000 15.9990
5072 'A' '536' 'GLU' 'C' 'C' 0.500000 12.0110
5073 'A' '536' 'GLU' 'O' 'O' -0.500000 15.9990
5074 'A' '537' 'VAL' 'N' 'NH1' -0.570000 14.0070
5075 'A' '537' 'VAL' 'HN' 'H' 0.370000 1.00800
5076 'A' '537' 'VAL' 'CA' 'CH1E' 0.200000 12.0110
5077 'A' '537' 'VAL' 'CB' 'CH1E' 0.00000 12.0110
5078 'A' '537' 'VAL' 'CG1' 'CH3E' 0.00000 12.0110
5079 'A' '537' 'VAL' 'CG2' 'CH3E' 0.00000 12.0110
5080 'A' '537' 'VAL' 'C' 'C' 0.500000 12.0110
5081 'A' '537' 'VAL' 'O' 'O' -0.500000 15.9990
5082 'A' '538' 'ILE' 'N' 'NH1' -0.570000 14.0070
5083 'A' '538' 'ILE' 'HN' 'H' 0.370000 1.00800
5084 'A' '538' 'ILE' 'CA' 'CH1E' 0.200000 12.0110
5085 'A' '538' 'ILE' 'CB' 'CH1E' 0.00000 12.0110
5086 'A' '538' 'ILE' 'CG1' 'CH2E' 0.00000 12.0110
5087 'A' '538' 'ILE' 'CG2' 'CH3E' 0.00000 12.0110
5088 'A' '538' 'ILE' 'CD1' 'CH3E' 0.00000 12.0110
5089 'A' '538' 'ILE' 'C' 'C' 0.500000 12.0110
5090 'A' '538' 'ILE' 'O' 'O' -0.500000 15.9990
5091 'A' '539' 'ASP' 'N' 'NH1' -0.570000 14.0070
5092 'A' '539' 'ASP' 'HN' 'H' 0.370000 1.00800
5093 'A' '539' 'ASP' 'CA' 'CH1E' 0.200000 12.0110
5094 'A' '539' 'ASP' 'CB' 'CH2E' -0.100000 12.0110
5095 'A' '539' 'ASP' 'CG' 'C' 0.700000 12.0110
5096 'A' '539' 'ASP' 'OD1' 'OC' -0.800000 15.9990
5097 'A' '539' 'ASP' 'OD2' 'OC' -0.800000 15.9990
5098 'A' '539' 'ASP' 'C' 'C' 0.500000 12.0110
5099 'A' '539' 'ASP' 'O' 'O' -0.500000 15.9990
5100 'A' '540' 'GLU' 'N' 'NH1' -0.570000 14.0070
5101 'A' '540' 'GLU' 'HN' 'H' 0.370000 1.00800
5102 'A' '540' 'GLU' 'CA' 'CH1E' 0.200000 12.0110
5103 'A' '540' 'GLU' 'CB' 'CH2E' 0.00000 12.0110
5104 'A' '540' 'GLU' 'CG' 'CH2E' -0.100000 12.0110
5105 'A' '540' 'GLU' 'CD' 'C' 0.700000 12.0110
5106 'A' '540' 'GLU' 'OE1' 'OC' -0.800000 15.9990
5107 'A' '540' 'GLU' 'OE2' 'OC' -0.800000 15.9990
5108 'A' '540' 'GLU' 'C' 'C' 0.500000 12.0110
5109 'A' '540' 'GLU' 'O' 'O' -0.500000 15.9990
5110 'A' '541' 'ARG' 'N' 'NH1' -0.570000 14.0070
5111 'A' '541' 'ARG' 'HN' 'H' 0.370000 1.00800
5112 'A' '541' 'ARG' 'CA' 'CH1E' 0.200000 12.0110
5113 'A' '541' 'ARG' 'CB' 'CH2E' 0.00000 12.0110
5114 'A' '541' 'ARG' 'CG' 'CH2E' 0.700000E-01 12.0110
5115 'A' '541' 'ARG' 'CD' 'CH2E' 0.310000 12.0110
5116 'A' '541' 'ARG' 'NE' 'NH1' -0.700000 14.0070
5117 'A' '541' 'ARG' 'HE' 'H' 0.440000 1.00800
5118 'A' '541' 'ARG' 'CZ' 'C' 0.640000 12.0110
5119 'A' '541' 'ARG' 'NH1' 'NC2' -0.800000 14.0070
5120 'A' '541' 'ARG' 'HH11' 'HC' 0.460000 1.00800
5121 'A' '541' 'ARG' 'HH12' 'HC' 0.460000 1.00800
5122 'A' '541' 'ARG' 'NH2' 'NC2' -0.800000 14.0070
5123 'A' '541' 'ARG' 'HH21' 'HC' 0.460000 1.00800
5124 'A' '541' 'ARG' 'HH22' 'HC' 0.460000 1.00800
5125 'A' '541' 'ARG' 'C' 'C' 0.500000 12.0110
5126 'A' '541' 'ARG' 'O' 'O' -0.500000 15.9990
5127 'A' '542' 'GLY' 'N' 'NH1' -0.570000 14.0070
5128 'A' '542' 'GLY' 'HN' 'H' 0.370000 1.00800
5129 'A' '542' 'GLY' 'CA' 'CH2G' 0.200000 12.0110
5130 'A' '542' 'GLY' 'C' 'C' 0.500000 12.0110
5131 'A' '542' 'GLY' 'O' 'O' -0.500000 15.9990
5132 'A' '543' 'ALA' 'N' 'NH1' -0.570000 14.0070
5133 'A' '543' 'ALA' 'HN' 'H' 0.370000 1.00800
5134 'A' '543' 'ALA' 'CA' 'CH1E' 0.200000 12.0110
5135 'A' '543' 'ALA' 'CB' 'CH3E' 0.00000 12.0110
5136 'A' '543' 'ALA' 'C' 'C' 0.500000 12.0110
5137 'A' '543' 'ALA' 'O' 'O' -0.500000 15.9990
5138 'A' '544' 'PRO' 'N' 'N' -0.570000 14.0070
5139 'A' '544' 'PRO' 'CA' 'CH1E' 0.285000 12.0110
5140 'A' '544' 'PRO' 'CB' 'CH2E' 0.00000 12.0110
5141 'A' '544' 'PRO' 'CG' 'CH2P' 0.00000 12.0110
5142 'A' '544' 'PRO' 'CD' 'CH2P' 0.285000 12.0110
5143 'A' '544' 'PRO' 'C' 'C' 0.500000 12.0110
5144 'A' '544' 'PRO' 'O' 'O' -0.500000 15.9990
5145 'A' '545' 'ASP' 'N' 'NH1' -0.570000 14.0070
5146 'A' '545' 'ASP' 'HN' 'H' 0.370000 1.00800
5147 'A' '545' 'ASP' 'CA' 'CH1E' 0.200000 12.0110
5148 'A' '545' 'ASP' 'CB' 'CH2E' -0.100000 12.0110
5149 'A' '545' 'ASP' 'CG' 'C' 0.700000 12.0110
5150 'A' '545' 'ASP' 'OD1' 'OC' -0.800000 15.9990
5151 'A' '545' 'ASP' 'OD2' 'OC' -0.800000 15.9990
5152 'A' '545' 'ASP' 'C' 'C' 0.500000 12.0110
5153 'A' '545' 'ASP' 'O' 'O' -0.500000 15.9990
5154 'A' '546' 'SER' 'N' 'NH1' -0.570000 14.0070
5155 'A' '546' 'SER' 'HN' 'H' 0.370000 1.00800
5156 'A' '546' 'SER' 'CA' 'CH1E' 0.200000 12.0110
5157 'A' '546' 'SER' 'CB' 'CH2E' 0.265000 12.0110
5158 'A' '546' 'SER' 'OG' 'OH1' -0.700000 15.9990
5159 'A' '546' 'SER' 'HG' 'H' 0.435000 1.00800
5160 'A' '546' 'SER' 'C' 'C' 0.500000 12.0110
5161 'A' '546' 'SER' 'O' 'O' -0.500000 15.9990
5162 'A' '547' 'ARG' 'N' 'NH1' -0.570000 14.0070
5163 'A' '547' 'ARG' 'HN' 'H' 0.370000 1.00800
5164 'A' '547' 'ARG' 'CA' 'CH1E' 0.200000 12.0110
5165 'A' '547' 'ARG' 'CB' 'CH2E' 0.00000 12.0110
5166 'A' '547' 'ARG' 'CG' 'CH2E' 0.700000E-01 12.0110
5167 'A' '547' 'ARG' 'CD' 'CH2E' 0.310000 12.0110
5168 'A' '547' 'ARG' 'NE' 'NH1' -0.700000 14.0070
5169 'A' '547' 'ARG' 'HE' 'H' 0.440000 1.00800
5170 'A' '547' 'ARG' 'CZ' 'C' 0.640000 12.0110
5171 'A' '547' 'ARG' 'NH1' 'NC2' -0.800000 14.0070
5172 'A' '547' 'ARG' 'HH11' 'HC' 0.460000 1.00800
5173 'A' '547' 'ARG' 'HH12' 'HC' 0.460000 1.00800
5174 'A' '547' 'ARG' 'NH2' 'NC2' -0.800000 14.0070
5175 'A' '547' 'ARG' 'HH21' 'HC' 0.460000 1.00800
5176 'A' '547' 'ARG' 'HH22' 'HC' 0.460000 1.00800
5177 'A' '547' 'ARG' 'C' 'C' 0.500000 12.0110
5178 'A' '547' 'ARG' 'O' 'O' -0.500000 15.9990
5179 'A' '548' 'PRO' 'N' 'N' -0.570000 14.0070
5180 'A' '548' 'PRO' 'CA' 'CH1E' 0.285000 12.0110
5181 'A' '548' 'PRO' 'CB' 'CH2E' 0.00000 12.0110
5182 'A' '548' 'PRO' 'CG' 'CH2P' 0.00000 12.0110
5183 'A' '548' 'PRO' 'CD' 'CH2P' 0.285000 12.0110
5184 'A' '548' 'PRO' 'C' 'C' 0.500000 12.0110
5185 'A' '548' 'PRO' 'O' 'O' -0.500000 15.9990
5186 'A' '549' 'GLU' 'N' 'NH1' -0.570000 14.0070
5187 'A' '549' 'GLU' 'HN' 'H' 0.370000 1.00800
5188 'A' '549' 'GLU' 'CA' 'CH1E' 0.200000 12.0110
5189 'A' '549' 'GLU' 'CB' 'CH2E' 0.00000 12.0110
5190 'A' '549' 'GLU' 'CG' 'CH2E' -0.100000 12.0110
5191 'A' '549' 'GLU' 'CD' 'C' 0.700000 12.0110
5192 'A' '549' 'GLU' 'OE1' 'OC' -0.800000 15.9990
5193 'A' '549' 'GLU' 'OE2' 'OC' -0.800000 15.9990
5194 'A' '549' 'GLU' 'C' 'C' 0.500000 12.0110
5195 'A' '549' 'GLU' 'O' 'O' -0.500000 15.9990
5196 'A' '550' 'SER' 'N' 'NH1' -0.570000 14.0070
5197 'A' '550' 'SER' 'HN' 'H' 0.370000 1.00800
5198 'A' '550' 'SER' 'CA' 'CH1E' 0.200000 12.0110
5199 'A' '550' 'SER' 'CB' 'CH2E' 0.265000 12.0110
5200 'A' '550' 'SER' 'OG' 'OH1' -0.700000 15.9990
5201 'A' '550' 'SER' 'HG' 'H' 0.435000 1.00800
5202 'A' '550' 'SER' 'C' 'C' 0.500000 12.0110
5203 'A' '550' 'SER' 'O' 'O' -0.500000 15.9990
5204 'A' '551' 'CYS' 'N' 'NH1' -0.570000 14.0070
5205 'A' '551' 'CYS' 'HN' 'H' 0.370000 1.00800
5206 'A' '551' 'CYS' 'CA' 'CH1E' 0.200000 12.0110
5207 'A' '551' 'CYS' 'CB' 'CH2E' 0.180000 12.0110
5208 'A' '551' 'CYS' 'SG' 'SH1E' -0.450000 32.0600
5209 'A' '551' 'CYS' 'HG' 'H' 0.270000 1.00800
5210 'A' '551' 'CYS' 'C' 'C' 0.500000 12.0110
5211 'A' '551' 'CYS' 'O' 'O' -0.500000 15.9990
5212 'A' '552' 'PRO' 'N' 'N' -0.570000 14.0070
5213 'A' '552' 'PRO' 'CA' 'CH1E' 0.285000 12.0110
5214 'A' '552' 'PRO' 'CB' 'CH2E' 0.00000 12.0110
5215 'A' '552' 'PRO' 'CG' 'CH2P' 0.00000 12.0110
5216 'A' '552' 'PRO' 'CD' 'CH2P' 0.285000 12.0110
5217 'A' '552' 'PRO' 'C' 'C' 0.500000 12.0110
5218 'A' '552' 'PRO' 'O' 'O' -0.500000 15.9990
5219 'A' '553' 'VAL' 'N' 'NH1' -0.570000 14.0070
5220 'A' '553' 'VAL' 'HN' 'H' 0.370000 1.00800
5221 'A' '553' 'VAL' 'CA' 'CH1E' 0.200000 12.0110
5222 'A' '553' 'VAL' 'CB' 'CH1E' 0.00000 12.0110
5223 'A' '553' 'VAL' 'CG1' 'CH3E' 0.00000 12.0110
5224 'A' '553' 'VAL' 'CG2' 'CH3E' 0.00000 12.0110
5225 'A' '553' 'VAL' 'C' 'C' 0.500000 12.0110
5226 'A' '553' 'VAL' 'O' 'O' -0.500000 15.9990
5227 'A' '554' 'GLU' 'N' 'NH1' -0.570000 14.0070
5228 'A' '554' 'GLU' 'HN' 'H' 0.370000 1.00800
5229 'A' '554' 'GLU' 'CA' 'CH1E' 0.200000 12.0110
5230 'A' '554' 'GLU' 'CB' 'CH2E' 0.00000 12.0110
5231 'A' '554' 'GLU' 'CG' 'CH2E' -0.100000 12.0110
5232 'A' '554' 'GLU' 'CD' 'C' 0.700000 12.0110
5233 'A' '554' 'GLU' 'OE1' 'OC' -0.800000 15.9990
5234 'A' '554' 'GLU' 'OE2' 'OC' -0.800000 15.9990
5235 'A' '554' 'GLU' 'C' 'C' 0.500000 12.0110
5236 'A' '554' 'GLU' 'O' 'O' -0.500000 15.9990
5237 'A' '555' 'ARG' 'N' 'NH1' -0.570000 14.0070
5238 'A' '555' 'ARG' 'HN' 'H' 0.370000 1.00800
5239 'A' '555' 'ARG' 'CA' 'CH1E' 0.200000 12.0110
5240 'A' '555' 'ARG' 'CB' 'CH2E' 0.00000 12.0110
5241 'A' '555' 'ARG' 'CG' 'CH2E' 0.700000E-01 12.0110
5242 'A' '555' 'ARG' 'CD' 'CH2E' 0.310000 12.0110
5243 'A' '555' 'ARG' 'NE' 'NH1' -0.700000 14.0070
5244 'A' '555' 'ARG' 'HE' 'H' 0.440000 1.00800
5245 'A' '555' 'ARG' 'CZ' 'C' 0.640000 12.0110
5246 'A' '555' 'ARG' 'NH1' 'NC2' -0.800000 14.0070
5247 'A' '555' 'ARG' 'HH11' 'HC' 0.460000 1.00800
5248 'A' '555' 'ARG' 'HH12' 'HC' 0.460000 1.00800
5249 'A' '555' 'ARG' 'NH2' 'NC2' -0.800000 14.0070
5250 'A' '555' 'ARG' 'HH21' 'HC' 0.460000 1.00800
5251 'A' '555' 'ARG' 'HH22' 'HC' 0.460000 1.00800
5252 'A' '555' 'ARG' 'C' 'C' 0.500000 12.0110
5253 'A' '555' 'ARG' 'O' 'O' -0.500000 15.9990
5254 'A' '556' 'VAL' 'N' 'NH1' -0.570000 14.0070
5255 'A' '556' 'VAL' 'HN' 'H' 0.370000 1.00800
5256 'A' '556' 'VAL' 'CA' 'CH1E' 0.200000 12.0110
5257 'A' '556' 'VAL' 'CB' 'CH1E' 0.00000 12.0110
5258 'A' '556' 'VAL' 'CG1' 'CH3E' 0.00000 12.0110
5259 'A' '556' 'VAL' 'CG2' 'CH3E' 0.00000 12.0110
5260 'A' '556' 'VAL' 'C' 'C' 0.500000 12.0110
5261 'A' '556' 'VAL' 'O' 'O' -0.500000 15.9990
5262 'A' '557' 'PHE' 'N' 'NH1' -0.570000 14.0070
5263 'A' '557' 'PHE' 'HN' 'H' 0.370000 1.00800
5264 'A' '557' 'PHE' 'CA' 'CH1E' 0.200000 12.0110
5265 'A' '557' 'PHE' 'CB' 'CH2E' 0.00000 12.0110
5266 'A' '557' 'PHE' 'CG' 'CF' 0.00000 12.0110
5267 'A' '557' 'PHE' 'CD1' 'CR1E' 0.00000 12.0110
5268 'A' '557' 'PHE' 'CD2' 'CR1E' 0.00000 12.0110
5269 'A' '557' 'PHE' 'CE1' 'CR1E' 0.00000 12.0110
5270 'A' '557' 'PHE' 'CE2' 'CR1E' 0.00000 12.0110
5271 'A' '557' 'PHE' 'CZ' 'CR1E' 0.00000 12.0110
5272 'A' '557' 'PHE' 'C' 'C' 0.500000 12.0110
5273 'A' '557' 'PHE' 'O' 'O' -0.500000 15.9990
5274 'A' '558' 'ILE' 'N' 'NH1' -0.570000 14.0070
5275 'A' '558' 'ILE' 'HN' 'H' 0.370000 1.00800
5276 'A' '558' 'ILE' 'CA' 'CH1E' 0.200000 12.0110
5277 'A' '558' 'ILE' 'CB' 'CH1E' 0.00000 12.0110
5278 'A' '558' 'ILE' 'CG1' 'CH2E' 0.00000 12.0110
5279 'A' '558' 'ILE' 'CG2' 'CH3E' 0.00000 12.0110
5280 'A' '558' 'ILE' 'CD1' 'CH3E' 0.00000 12.0110
5281 'A' '558' 'ILE' 'C' 'C' 0.500000 12.0110
5282 'A' '558' 'ILE' 'O' 'O' -0.500000 15.9990
5283 'A' '559' 'TYR' 'N' 'NH1' -0.570000 14.0070
5284 'A' '559' 'TYR' 'HN' 'H' 0.370000 1.00800
5285 'A' '559' 'TYR' 'CA' 'CH1E' 0.200000 12.0110
5286 'A' '559' 'TYR' 'CB' 'CH2E' 0.00000 12.0110
5287 'A' '559' 'TYR' 'CG' 'CY' 0.00000 12.0110
5288 'A' '559' 'TYR' 'CD1' 'CR1E' 0.00000 12.0110
5289 'A' '559' 'TYR' 'CD2' 'CR1E' 0.00000 12.0110
5290 'A' '559' 'TYR' 'CE1' 'CR1E' 0.00000 12.0110
5291 'A' '559' 'TYR' 'CE2' 'CR1E' 0.00000 12.0110
5292 'A' '559' 'TYR' 'CZ' 'CY2' 0.265000 12.0110
5293 'A' '559' 'TYR' 'OH' 'OH1' -0.700000 15.9990
5294 'A' '559' 'TYR' 'HH' 'H' 0.435000 1.00800
5295 'A' '559' 'TYR' 'C' 'C' 0.500000 12.0110
5296 'A' '559' 'TYR' 'O' 'O' -0.500000 15.9990
5297 'A' '560' 'ARG' 'N' 'NH1' -0.570000 14.0070
5298 'A' '560' 'ARG' 'HN' 'H' 0.370000 1.00800
5299 'A' '560' 'ARG' 'CA' 'CH1E' 0.200000 12.0110
5300 'A' '560' 'ARG' 'CB' 'CH2E' 0.00000 12.0110
5301 'A' '560' 'ARG' 'CG' 'CH2E' 0.700000E-01 12.0110
5302 'A' '560' 'ARG' 'CD' 'CH2E' 0.310000 12.0110
5303 'A' '560' 'ARG' 'NE' 'NH1' -0.700000 14.0070
5304 'A' '560' 'ARG' 'HE' 'H' 0.440000 1.00800
5305 'A' '560' 'ARG' 'CZ' 'C' 0.640000 12.0110
5306 'A' '560' 'ARG' 'NH1' 'NC2' -0.800000 14.0070
5307 'A' '560' 'ARG' 'HH11' 'HC' 0.460000 1.00800
5308 'A' '560' 'ARG' 'HH12' 'HC' 0.460000 1.00800
5309 'A' '560' 'ARG' 'NH2' 'NC2' -0.800000 14.0070
5310 'A' '560' 'ARG' 'HH21' 'HC' 0.460000 1.00800
5311 'A' '560' 'ARG' 'HH22' 'HC' 0.460000 1.00800
5312 'A' '560' 'ARG' 'C' 'C' 0.500000 12.0110
5313 'A' '560' 'ARG' 'O' 'O' -0.500000 15.9990
5314 'A' '561' 'THR' 'N' 'NH1' -0.570000 14.0070
5315 'A' '561' 'THR' 'HN' 'H' 0.370000 1.00800
5316 'A' '561' 'THR' 'CA' 'CH1E' 0.200000 12.0110
5317 'A' '561' 'THR' 'CB' 'CH1E' 0.265000 12.0110
5318 'A' '561' 'THR' 'OG1' 'OH1' -0.700000 15.9990
5319 'A' '561' 'THR' 'HG1' 'H' 0.435000 1.00800
5320 'A' '561' 'THR' 'CG2' 'CH3E' 0.00000 12.0110
5321 'A' '561' 'THR' 'C' 'C' 0.500000 12.0110
5322 'A' '561' 'THR' 'O' 'O' -0.500000 15.9990
5323 'A' '562' 'VAL' 'N' 'NH1' -0.570000 14.0070
5324 'A' '562' 'VAL' 'HN' 'H' 0.370000 1.00800
5325 'A' '562' 'VAL' 'CA' 'CH1E' 0.200000 12.0110
5326 'A' '562' 'VAL' 'CB' 'CH1E' 0.00000 12.0110
5327 'A' '562' 'VAL' 'CG1' 'CH3E' 0.00000 12.0110
5328 'A' '562' 'VAL' 'CG2' 'CH3E' 0.00000 12.0110
5329 'A' '562' 'VAL' 'C' 'C' 0.500000 12.0110
5330 'A' '562' 'VAL' 'O' 'O' -0.500000 15.9990
5331 'A' '563' 'ALA' 'N' 'NH1' -0.570000 14.0070
5332 'A' '563' 'ALA' 'HN' 'H' 0.370000 1.00800
5333 'A' '563' 'ALA' 'CA' 'CH1E' 0.200000 12.0110
5334 'A' '563' 'ALA' 'CB' 'CH3E' 0.00000 12.0110
5335 'A' '563' 'ALA' 'C' 'C' 0.500000 12.0110
5336 'A' '563' 'ALA' 'O' 'O' -0.500000 15.9990
5337 'A' '564' 'GLY' 'N' 'NH1' -0.570000 14.0070
5338 'A' '564' 'GLY' 'HN' 'H' 0.370000 1.00800
5339 'A' '564' 'GLY' 'CA' 'CH2G' 0.200000 12.0110
5340 'A' '564' 'GLY' 'C' 'C' 0.500000 12.0110
5341 'A' '564' 'GLY' 'O' 'O' -0.500000 15.9990
5342 'A' '565' 'PRO' 'N' 'N' -0.570000 14.0070
5343 'A' '565' 'PRO' 'CA' 'CH1E' 0.285000 12.0110
5344 'A' '565' 'PRO' 'CB' 'CH2E' 0.00000 12.0110
5345 'A' '565' 'PRO' 'CG' 'CH2P' 0.00000 12.0110
5346 'A' '565' 'PRO' 'CD' 'CH2P' 0.285000 12.0110
5347 'A' '565' 'PRO' 'C' 'C' 0.500000 12.0110
5348 'A' '565' 'PRO' 'O' 'O' -0.500000 15.9990
5349 'A' '566' 'ARG' 'N' 'NH1' -0.570000 14.0070
5350 'A' '566' 'ARG' 'HN' 'H' 0.370000 1.00800
5351 'A' '566' 'ARG' 'CA' 'CH1E' 0.200000 12.0110
5352 'A' '566' 'ARG' 'CB' 'CH2E' 0.00000 12.0110
5353 'A' '566' 'ARG' 'CG' 'CH2E' 0.700000E-01 12.0110
5354 'A' '566' 'ARG' 'CD' 'CH2E' 0.310000 12.0110
5355 'A' '566' 'ARG' 'NE' 'NH1' -0.700000 14.0070
5356 'A' '566' 'ARG' 'HE' 'H' 0.440000 1.00800
5357 'A' '566' 'ARG' 'CZ' 'C' 0.640000 12.0110
5358 'A' '566' 'ARG' 'NH1' 'NC2' -0.800000 14.0070
5359 'A' '566' 'ARG' 'HH11' 'HC' 0.460000 1.00800
5360 'A' '566' 'ARG' 'HH12' 'HC' 0.460000 1.00800
5361 'A' '566' 'ARG' 'NH2' 'NC2' -0.800000 14.0070
5362 'A' '566' 'ARG' 'HH21' 'HC' 0.460000 1.00800
5363 'A' '566' 'ARG' 'HH22' 'HC' 0.460000 1.00800
5364 'A' '566' 'ARG' 'C' 'C' 0.500000 12.0110
5365 'A' '566' 'ARG' 'O' 'O' -0.500000 15.9990
5366 'A' '567' 'PHE' 'N' 'NH1' -0.570000 14.0070
5367 'A' '567' 'PHE' 'HN' 'H' 0.370000 1.00800
5368 'A' '567' 'PHE' 'CA' 'CH1E' 0.200000 12.0110
5369 'A' '567' 'PHE' 'CB' 'CH2E' 0.00000 12.0110
5370 'A' '567' 'PHE' 'CG' 'CF' 0.00000 12.0110
5371 'A' '567' 'PHE' 'CD1' 'CR1E' 0.00000 12.0110
5372 'A' '567' 'PHE' 'CD2' 'CR1E' 0.00000 12.0110
5373 'A' '567' 'PHE' 'CE1' 'CR1E' 0.00000 12.0110
5374 'A' '567' 'PHE' 'CE2' 'CR1E' 0.00000 12.0110
5375 'A' '567' 'PHE' 'CZ' 'CR1E' 0.00000 12.0110
5376 'A' '567' 'PHE' 'C' 'C' 0.500000 12.0110
5377 'A' '567' 'PHE' 'O' 'O' -0.500000 15.9990
5378 'A' '568' 'ASP' 'N' 'NH1' -0.570000 14.0070
5379 'A' '568' 'ASP' 'HN' 'H' 0.370000 1.00800
5380 'A' '568' 'ASP' 'CA' 'CH1E' 0.200000 12.0110
5381 'A' '568' 'ASP' 'CB' 'CH2E' -0.100000 12.0110
5382 'A' '568' 'ASP' 'CG' 'C' 0.700000 12.0110
5383 'A' '568' 'ASP' 'OD1' 'OC' -0.800000 15.9990
5384 'A' '568' 'ASP' 'OD2' 'OC' -0.800000 15.9990
5385 'A' '568' 'ASP' 'C' 'C' 0.500000 12.0110
5386 'A' '568' 'ASP' 'O' 'O' -0.500000 15.9990
5387 'A' '569' 'MET' 'N' 'NH1' -0.570000 14.0070
5388 'A' '569' 'MET' 'HN' 'H' 0.370000 1.00800
5389 'A' '569' 'MET' 'CA' 'CH1E' 0.200000 12.0110
5390 'A' '569' 'MET' 'CB' 'CH2E' 0.00000 12.0110
5391 'A' '569' 'MET' 'CG' 'CH2E' 0.235000 12.0110
5392 'A' '569' 'MET' 'SD' 'SM' -0.470000 32.0600
5393 'A' '569' 'MET' 'CE' 'CH3E' 0.235000 12.0110
5394 'A' '569' 'MET' 'C' 'C' 0.500000 12.0110
5395 'A' '569' 'MET' 'O' 'O' -0.500000 15.9990
5396 'A' '570' 'PRO' 'N' 'N' -0.570000 14.0070
5397 'A' '570' 'PRO' 'CA' 'CH1E' 0.285000 12.0110
5398 'A' '570' 'PRO' 'CB' 'CH2E' 0.00000 12.0110
5399 'A' '570' 'PRO' 'CG' 'CH2P' 0.00000 12.0110
5400 'A' '570' 'PRO' 'CD' 'CH2P' 0.285000 12.0110
5401 'A' '570' 'PRO' 'C' 'C' 0.500000 12.0110
5402 'A' '570' 'PRO' 'O' 'O' -0.500000 15.9990
5403 'A' '571' 'GLY' 'N' 'NH1' -0.570000 14.0070
5404 'A' '571' 'GLY' 'HN' 'H' 0.370000 1.00800
5405 'A' '571' 'GLY' 'CA' 'CH2G' 0.200000 12.0110
5406 'A' '571' 'GLY' 'C' 'C' 0.500000 12.0110
5407 'A' '571' 'GLY' 'O' 'O' -0.500000 15.9990
5408 'A' '572' 'PHE' 'N' 'NH1' -0.570000 14.0070
5409 'A' '572' 'PHE' 'HN' 'H' 0.370000 1.00800
5410 'A' '572' 'PHE' 'CA' 'CH1E' 0.200000 12.0110
5411 'A' '572' 'PHE' 'CB' 'CH2E' 0.00000 12.0110
5412 'A' '572' 'PHE' 'CG' 'CF' 0.00000 12.0110
5413 'A' '572' 'PHE' 'CD1' 'CR1E' 0.00000 12.0110
5414 'A' '572' 'PHE' 'CD2' 'CR1E' 0.00000 12.0110
5415 'A' '572' 'PHE' 'CE1' 'CR1E' 0.00000 12.0110
5416 'A' '572' 'PHE' 'CE2' 'CR1E' 0.00000 12.0110
5417 'A' '572' 'PHE' 'CZ' 'CR1E' 0.00000 12.0110
5418 'A' '572' 'PHE' 'C' 'C' 0.500000 12.0110
5419 'A' '572' 'PHE' 'O' 'O' -0.500000 15.9990
5420 'A' '573' 'VAL' 'N' 'NH1' -0.570000 14.0070
5421 'A' '573' 'VAL' 'HN' 'H' 0.370000 1.00800
5422 'A' '573' 'VAL' 'CA' 'CH1E' 0.200000 12.0110
5423 'A' '573' 'VAL' 'CB' 'CH1E' 0.00000 12.0110
5424 'A' '573' 'VAL' 'CG1' 'CH3E' 0.00000 12.0110
5425 'A' '573' 'VAL' 'CG2' 'CH3E' 0.00000 12.0110
5426 'A' '573' 'VAL' 'C' 'C' 0.500000 12.0110
5427 'A' '573' 'VAL' 'O' 'O' -0.500000 15.9990
5428 'A' '574' 'TRP' 'N' 'NH1' -0.570000 14.0070
5429 'A' '574' 'TRP' 'HN' 'H' 0.370000 1.00800
5430 'A' '574' 'TRP' 'CA' 'CH1E' 0.200000 12.0110
5431 'A' '574' 'TRP' 'CB' 'CH2E' 0.00000 12.0110
5432 'A' '574' 'TRP' 'CG' 'C5W' -0.550000E-01 12.0110
5433 'A' '574' 'TRP' 'CD1' 'CR1E' 0.130000 12.0110
5434 'A' '574' 'TRP' 'CD2' 'CW' -0.550000E-01 12.0110
5435 'A' '574' 'TRP' 'NE1' 'NH1' -0.570000 14.0070
5436 'A' '574' 'TRP' 'HE1' 'H' 0.420000 1.00800
5437 'A' '574' 'TRP' 'CE2' 'CW' 0.130000 12.0110
5438 'A' '574' 'TRP' 'CE3' 'CR1E' 0.00000 12.0110
5439 'A' '574' 'TRP' 'CZ2' 'CR1W' 0.00000 12.0110
5440 'A' '574' 'TRP' 'CZ3' 'CR1E' 0.00000 12.0110
5441 'A' '574' 'TRP' 'CH2' 'CR1W' 0.00000 12.0110
5442 'A' '574' 'TRP' 'C' 'C' 0.500000 12.0110
5443 'A' '574' 'TRP' 'O' 'O' -0.500000 15.9990
5444 'A' '575' 'ASN' 'N' 'NH1' -0.570000 14.0070
5445 'A' '575' 'ASN' 'HN' 'H' 0.370000 1.00800
5446 'A' '575' 'ASN' 'CA' 'CH1E' 0.200000 12.0110
5447 'A' '575' 'ASN' 'CB' 'CH2E' 0.00000 12.0110
5448 'A' '575' 'ASN' 'CG' 'C' 0.500000 12.0110
5449 'A' '575' 'ASN' 'OD1' 'O' -0.500000 15.9990
5450 'A' '575' 'ASN' 'ND2' 'NH2' -0.850000 14.0070
5451 'A' '575' 'ASN' 'HD21' 'H' 0.425000 1.00800
5452 'A' '575' 'ASN' 'HD22' 'H' 0.425000 1.00800
5453 'A' '575' 'ASN' 'C' 'C' 0.500000 12.0110
5454 'A' '575' 'ASN' 'O' 'O' -0.500000 15.9990
5455 'A' '576' 'MET' 'N' 'NH1' -0.570000 14.0070
5456 'A' '576' 'MET' 'HN' 'H' 0.370000 1.00800
5457 'A' '576' 'MET' 'CA' 'CH1E' 0.200000 12.0110
5458 'A' '576' 'MET' 'CB' 'CH2E' 0.00000 12.0110
5459 'A' '576' 'MET' 'CG' 'CH2E' 0.235000 12.0110
5460 'A' '576' 'MET' 'SD' 'SM' -0.470000 32.0600
5461 'A' '576' 'MET' 'CE' 'CH3E' 0.235000 12.0110
5462 'A' '576' 'MET' 'C' 'C' 0.500000 12.0110
5463 'A' '576' 'MET' 'O' 'O' -0.500000 15.9990
5464 'A' '801' 'IHP' 'OAC' 'OAAC' -1.10200 15.9994
5465 'A' '801' 'IHP' 'PAA' 'PAAA' 1.16700 30.9738
5466 'A' '801' 'IHP' 'OAD' 'OAAD' -1.10200 15.9994
5467 'A' '801' 'IHP' 'OAB' 'OAAB' -0.809000 15.9994
5468 'A' '801' 'IHP' 'OAA' 'OAAA' -0.230000 15.9994
5469 'A' '801' 'IHP' 'CAA' 'CAAA' 0.760000E-01 13.0190
5470 'A' '801' 'IHP' 'CAB' 'CAAB' 0.760000E-01 13.0190
5471 'A' '801' 'IHP' 'OAE' 'OAAE' -0.230000 15.9994
5472 'A' '801' 'IHP' 'PAB' 'PAAB' 1.16700 30.9738
5473 'A' '801' 'IHP' 'OAG' 'OAAG' -1.10200 15.9994
5474 'A' '801' 'IHP' 'OAH' 'OAAH' -1.10200 15.9994
5475 'A' '801' 'IHP' 'OAF' 'OAAF' -0.809000 15.9994
5476 'A' '801' 'IHP' 'CAC' 'CAAC' 0.760000E-01 13.0190
5477 'A' '801' 'IHP' 'OAI' 'OAAI' -0.230000 15.9994
5478 'A' '801' 'IHP' 'PAC' 'PAAC' 1.16700 30.9738
5479 'A' '801' 'IHP' 'OAL' 'OAAL' -1.10200 15.9994
5480 'A' '801' 'IHP' 'OAM' 'OAAM' -1.10200 15.9994
5481 'A' '801' 'IHP' 'OAK' 'OAAK' -0.809000 15.9994
5482 'A' '801' 'IHP' 'CAD' 'CAAD' 0.760000E-01 13.0190
5483 'A' '801' 'IHP' 'OAN' 'OAAN' -0.230000 15.9994
5484 'A' '801' 'IHP' 'PAD' 'PAAD' 1.16700 30.9738
5485 'A' '801' 'IHP' 'OAP' 'OAAP' -1.10200 15.9994
5486 'A' '801' 'IHP' 'OAQ' 'OAAQ' -1.10200 15.9994
5487 'A' '801' 'IHP' 'OAO' 'OAAO' -0.809000 15.9994
5488 'A' '801' 'IHP' 'CAE' 'CAAE' 0.760000E-01 13.0190
5489 'A' '801' 'IHP' 'OAR' 'OAAR' -0.230000 15.9994
5490 'A' '801' 'IHP' 'PAE' 'PAAE' 1.16700 30.9738
5491 'A' '801' 'IHP' 'OAT' 'OAAT' -1.10200 15.9994
5492 'A' '801' 'IHP' 'OAU' 'OAAU' -1.10200 15.9994
5493 'A' '801' 'IHP' 'OAS' 'OAAS' -0.809000 15.9994
5494 'A' '801' 'IHP' 'CAF' 'CAAF' 0.760000E-01 13.0190
5495 'A' '801' 'IHP' 'OAV' 'OAAV' -0.230000 15.9994
5496 'A' '801' 'IHP' 'PAF' 'PAAF' 1.16700 30.9738
5497 'A' '801' 'IHP' 'OAX' 'OAAX' -1.10200 15.9994
5498 'A' '801' 'IHP' 'OAY' 'OAAY' -1.10200 15.9994
5499 'A' '801' 'IHP' 'OAW' 'OAAW' -0.809000 15.9994
5500 'A' '901' 'IAC' 'CBB' 'CBBB' -0.230000E-01 12.0110
5501 'A' '901' 'IAC' 'CBC' 'CBBC' -0.440000E-01 13.0190
5502 'A' '901' 'IAC' 'CBD' 'CBBD' -0.440000E-01 13.0190
5503 'A' '901' 'IAC' 'CBE' 'CBBE' -0.440000E-01 13.0190
5504 'A' '901' 'IAC' 'CBF' 'CBBF' -0.440000E-01 13.0190
5505 'A' '901' 'IAC' 'CBA' 'CBBA' 0.130000 12.0110
5506 'A' '901' 'IAC' 'NBK' 'NBBK' 0.231000 14.0067
5507 'A' '901' 'IAC' 'HAA' 'HBAA' -0.100000E-02 1.00800
5508 'A' '901' 'IAC' 'CBH' 'CBBH' -0.440000E-01 13.0190
5509 'A' '901' 'IAC' 'CBG' 'CBBG' -0.230000E-01 12.0110
5510 'A' '901' 'IAC' 'CBI' 'CBBI' 0.600000E-01 14.0270
5511 'A' '901' 'IAC' 'CBJ' 'CBBJ' 0.360000 12.0110
5512 'A' '901' 'IAC' 'OBM' 'OBBM' -0.757000 15.9994
5513 'A' '901' 'IAC' 'OBL' 'OBBL' -0.757000 15.9994
5514 'A' '2001' 'GLN' 'N' 'NH1' -0.570000 14.0070
5515 'A' '2001' 'GLN' 'HN' 'H' 0.370000 1.00800
5516 'A' '2001' 'GLN' 'CA' 'CH1E' 0.200000 12.0110
5517 'A' '2001' 'GLN' 'CB' 'CH2E' 0.00000 12.0110
5518 'A' '2001' 'GLN' 'CG' 'CH2E' 0.00000 12.0110
5519 'A' '2001' 'GLN' 'CD' 'C' 0.500000 12.0110
5520 'A' '2001' 'GLN' 'OE1' 'O' -0.500000 15.9990
5521 'A' '2001' 'GLN' 'NE2' 'NH2' -0.850000 14.0070
5522 'A' '2001' 'GLN' 'HE21' 'H' 0.425000 1.00800
5523 'A' '2001' 'GLN' 'HE22' 'H' 0.425000 1.00800
5524 'A' '2001' 'GLN' 'C' 'C' 0.500000 12.0110
5525 'A' '2001' 'GLN' 'O' 'O' -0.500000 15.9990
5526 'A' '2002' 'VAL' 'N' 'NH1' -0.570000 14.0070
5527 'A' '2002' 'VAL' 'HN' 'H' 0.370000 1.00800
5528 'A' '2002' 'VAL' 'CA' 'CH1E' 0.200000 12.0110
5529 'A' '2002' 'VAL' 'CB' 'CH1E' 0.00000 12.0110
5530 'A' '2002' 'VAL' 'CG1' 'CH3E' 0.00000 12.0110
5531 'A' '2002' 'VAL' 'CG2' 'CH3E' 0.00000 12.0110
5532 'A' '2002' 'VAL' 'C' 'C' 0.500000 12.0110
5533 'A' '2002' 'VAL' 'O' 'O' -0.500000 15.9990
5534 'A' '2003' 'VAL' 'N' 'NH1' -0.570000 14.0070
5535 'A' '2003' 'VAL' 'HN' 'H' 0.370000 1.00800
5536 'A' '2003' 'VAL' 'CA' 'CH1E' 0.200000 12.0110
5537 'A' '2003' 'VAL' 'CB' 'CH1E' 0.00000 12.0110
5538 'A' '2003' 'VAL' 'CG1' 'CH3E' 0.00000 12.0110
5539 'A' '2003' 'VAL' 'CG2' 'CH3E' 0.00000 12.0110
5540 'A' '2003' 'VAL' 'C' 'C' 0.500000 12.0110
5541 'A' '2003' 'VAL' 'O' 'O' -0.500000 15.9990
5542 'A' '2004' 'GLY' 'N' 'NH1' -0.570000 14.0070
5543 'A' '2004' 'GLY' 'HN' 'H' 0.370000 1.00800
5544 'A' '2004' 'GLY' 'CA' 'CH2G' 0.200000 12.0110
5545 'A' '2004' 'GLY' 'C' 'C' 0.500000 12.0110
5546 'A' '2004' 'GLY' 'O' 'O' -0.500000 15.9990
5547 'A' '2005' 'TRP' 'N' 'NH1' -0.570000 14.0070
5548 'A' '2005' 'TRP' 'HN' 'H' 0.370000 1.00800
5549 'A' '2005' 'TRP' 'CA' 'CH1E' 0.200000 12.0110
5550 'A' '2005' 'TRP' 'CB' 'CH2E' 0.00000 12.0110
5551 'A' '2005' 'TRP' 'CG' 'C5W' -0.550000E-01 12.0110
5552 'A' '2005' 'TRP' 'CD1' 'CR1E' 0.130000 12.0110
5553 'A' '2005' 'TRP' 'CD2' 'CW' -0.550000E-01 12.0110
5554 'A' '2005' 'TRP' 'NE1' 'NH1' -0.570000 14.0070
5555 'A' '2005' 'TRP' 'HE1' 'H' 0.420000 1.00800
5556 'A' '2005' 'TRP' 'CE2' 'CW' 0.130000 12.0110
5557 'A' '2005' 'TRP' 'CE3' 'CR1E' 0.00000 12.0110
5558 'A' '2005' 'TRP' 'CZ2' 'CR1W' 0.00000 12.0110
5559 'A' '2005' 'TRP' 'CZ3' 'CR1E' 0.00000 12.0110
5560 'A' '2005' 'TRP' 'CH2' 'CR1W' 0.00000 12.0110
5561 'A' '2005' 'TRP' 'C' 'CCIS' 0.500000 12.0110
5562 'A' '2005' 'TRP' 'O' 'O' -0.500000 15.9990
5563 'A' '2006' 'PRO' 'N' 'N' -0.570000 14.0070
5564 'A' '2006' 'PRO' 'CA' 'CH1E' 0.285000 12.0110
5565 'A' '2006' 'PRO' 'CB' 'CH2E' 0.00000 12.0110
5566 'A' '2006' 'PRO' 'CG' 'CH2P' 0.00000 12.0110
5567 'A' '2006' 'PRO' 'CD' 'CH2P' 0.285000 12.0110
5568 'A' '2006' 'PRO' 'C' 'C' 0.500000 12.0110
5569 'A' '2006' 'PRO' 'O' 'O' -0.500000 15.9990
5570 'A' '2007' 'PRO' 'N' 'N' -0.570000 14.0070
5571 'A' '2007' 'PRO' 'CA' 'CH1E' 0.285000 12.0110
5572 'A' '2007' 'PRO' 'CB' 'CH2E' 0.00000 12.0110
5573 'A' '2007' 'PRO' 'CG' 'CH2P' 0.00000 12.0110
5574 'A' '2007' 'PRO' 'CD' 'CH2P' 0.285000 12.0110
5575 'A' '2007' 'PRO' 'C' 'C' 0.500000 12.0110
5576 'A' '2007' 'PRO' 'O' 'O' -0.500000 15.9990
5577 'A' '2008' 'VAL' 'N' 'NH1' -0.570000 14.0070
5578 'A' '2008' 'VAL' 'HN' 'H' 0.370000 1.00800
5579 'A' '2008' 'VAL' 'CA' 'CH1E' 0.200000 12.0110
5580 'A' '2008' 'VAL' 'CB' 'CH1E' 0.00000 12.0110
5581 'A' '2008' 'VAL' 'CG1' 'CH3E' 0.00000 12.0110
5582 'A' '2008' 'VAL' 'CG2' 'CH3E' 0.00000 12.0110
5583 'A' '2008' 'VAL' 'C' 'C' 0.500000 12.0110
5584 'A' '2008' 'VAL' 'O' 'O' -0.500000 15.9990
5585 'A' '2009' 'ARG' 'N' 'NH1' -0.570000 14.0070
5586 'A' '2009' 'ARG' 'HN' 'H' 0.370000 1.00800
5587 'A' '2009' 'ARG' 'CA' 'CH1E' 0.200000 12.0110
5588 'A' '2009' 'ARG' 'CB' 'CH2E' 0.00000 12.0110
5589 'A' '2009' 'ARG' 'CG' 'CH2E' 0.700000E-01 12.0110
5590 'A' '2009' 'ARG' 'CD' 'CH2E' 0.310000 12.0110
5591 'A' '2009' 'ARG' 'NE' 'NH1' -0.700000 14.0070
5592 'A' '2009' 'ARG' 'HE' 'H' 0.440000 1.00800
5593 'A' '2009' 'ARG' 'CZ' 'C' 0.640000 12.0110
5594 'A' '2009' 'ARG' 'NH1' 'NC2' -0.800000 14.0070
5595 'A' '2009' 'ARG' 'HH11' 'HC' 0.460000 1.00800
5596 'A' '2009' 'ARG' 'HH12' 'HC' 0.460000 1.00800
5597 'A' '2009' 'ARG' 'NH2' 'NC2' -0.800000 14.0070
5598 'A' '2009' 'ARG' 'HH21' 'HC' 0.460000 1.00800
5599 'A' '2009' 'ARG' 'HH22' 'HC' 0.460000 1.00800
5600 'A' '2009' 'ARG' 'C' 'C' 0.500000 12.0110
5601 'A' '2009' 'ARG' 'O' 'O' -0.500000 15.9990
5602 'A' '2010' 'ASN' 'N' 'NH1' -0.570000 14.0070
5603 'A' '2010' 'ASN' 'HN' 'H' 0.370000 1.00800
5604 'A' '2010' 'ASN' 'CA' 'CH1E' 0.200000 12.0110
5605 'A' '2010' 'ASN' 'CB' 'CH2E' 0.00000 12.0110
5606 'A' '2010' 'ASN' 'CG' 'C' 0.500000 12.0110
5607 'A' '2010' 'ASN' 'OD1' 'O' -0.500000 15.9990
5608 'A' '2010' 'ASN' 'ND2' 'NH2' -0.850000 14.0070
5609 'A' '2010' 'ASN' 'HD21' 'H' 0.425000 1.00800
5610 'A' '2010' 'ASN' 'HD22' 'H' 0.425000 1.00800
5611 'A' '2010' 'ASN' 'C' 'C' 0.500000 12.0110
5612 'A' '2010' 'ASN' 'O' 'O' -0.500000 15.9990
5613 'A' '2011' 'TYR' 'N' 'NH1' -0.570000 14.0070
5614 'A' '2011' 'TYR' 'HN' 'H' 0.370000 1.00800
5615 'A' '2011' 'TYR' 'CA' 'CH1E' 0.200000 12.0110
5616 'A' '2011' 'TYR' 'CB' 'CH2E' 0.00000 12.0110
5617 'A' '2011' 'TYR' 'CG' 'CY' 0.00000 12.0110
5618 'A' '2011' 'TYR' 'CD1' 'CR1E' 0.00000 12.0110
5619 'A' '2011' 'TYR' 'CD2' 'CR1E' 0.00000 12.0110
5620 'A' '2011' 'TYR' 'CE1' 'CR1E' 0.00000 12.0110
5621 'A' '2011' 'TYR' 'CE2' 'CR1E' 0.00000 12.0110
5622 'A' '2011' 'TYR' 'CZ' 'CY2' 0.265000 12.0110
5623 'A' '2011' 'TYR' 'OH' 'OH1' -0.700000 15.9990
5624 'A' '2011' 'TYR' 'HH' 'H' 0.435000 1.00800
5625 'A' '2011' 'TYR' 'C' 'C' 0.500000 12.0110
5626 'A' '2011' 'TYR' 'O' 'O' -0.500000 15.9990
5627 'A' '2012' 'ARG' 'N' 'NH1' -0.570000 14.0070
5628 'A' '2012' 'ARG' 'HN' 'H' 0.370000 1.00800
5629 'A' '2012' 'ARG' 'CA' 'CH1E' 0.200000 12.0110
5630 'A' '2012' 'ARG' 'CB' 'CH2E' 0.00000 12.0110
5631 'A' '2012' 'ARG' 'CG' 'CH2E' 0.700000E-01 12.0110
5632 'A' '2012' 'ARG' 'CD' 'CH2E' 0.310000 12.0110
5633 'A' '2012' 'ARG' 'NE' 'NH1' -0.700000 14.0070
5634 'A' '2012' 'ARG' 'HE' 'H' 0.440000 1.00800
5635 'A' '2012' 'ARG' 'CZ' 'C' 0.640000 12.0110
5636 'A' '2012' 'ARG' 'NH1' 'NC2' -0.800000 14.0070
5637 'A' '2012' 'ARG' 'HH11' 'HC' 0.460000 1.00800
5638 'A' '2012' 'ARG' 'HH12' 'HC' 0.460000 1.00800
5639 'A' '2012' 'ARG' 'NH2' 'NC2' -0.800000 14.0070
5640 'A' '2012' 'ARG' 'HH21' 'HC' 0.460000 1.00800
5641 'A' '2012' 'ARG' 'HH22' 'HC' 0.460000 1.00800
5642 'A' '2012' 'ARG' 'C' 'C' 0.500000 12.0110
5643 'A' '2012' 'ARG' 'O' 'O' -0.500000 15.9990
5644 'A' '2013' 'LYS' 'N' 'NH1' -0.570000 14.0070
5645 'A' '2013' 'LYS' 'HN' 'H' 0.370000 1.00800
5646 'A' '2013' 'LYS' 'CA' 'CH1E' 0.200000 12.0110
5647 'A' '2013' 'LYS' 'CB' 'CH2E' 0.00000 12.0110
5648 'A' '2013' 'LYS' 'CG' 'CH2E' 0.00000 12.0110
5649 'A' '2013' 'LYS' 'CD' 'CH2E' 0.00000 12.0110
5650 'A' '2013' 'LYS' 'CE' 'CH2E' 0.310000 12.0110
5651 'A' '2013' 'LYS' 'NZ' 'NH3' -0.300000 14.0070
5652 'A' '2013' 'LYS' 'HZ1' 'HC' 0.330000 1.00800
5653 'A' '2013' 'LYS' 'HZ2' 'HC' 0.330000 1.00800
5654 'A' '2013' 'LYS' 'HZ3' 'HC' 0.330000 1.00800
5655 'A' '2013' 'LYS' 'C' 'C' 0.500000 12.0110
5656 'A' '2013' 'LYS' 'O' 'O' -0.500000 15.9990
5657 'A' '3005' 'LYS' 'N' 'NH1' -0.570000 14.0070
5658 'A' '3005' 'LYS' 'HN' 'H' 0.370000 1.00800
5659 'A' '3005' 'LYS' 'CA' 'CH1E' 0.200000 12.0110
5660 'A' '3005' 'LYS' 'CB' 'CH2E' 0.00000 12.0110
5661 'A' '3005' 'LYS' 'CG' 'CH2E' 0.00000 12.0110
5662 'A' '3005' 'LYS' 'CD' 'CH2E' 0.00000 12.0110
5663 'A' '3005' 'LYS' 'CE' 'CH2E' 0.310000 12.0110
5664 'A' '3005' 'LYS' 'NZ' 'NH3' -0.300000 14.0070
5665 'A' '3005' 'LYS' 'HZ1' 'HC' 0.330000 1.00800
5666 'A' '3005' 'LYS' 'HZ2' 'HC' 0.330000 1.00800
5667 'A' '3005' 'LYS' 'HZ3' 'HC' 0.330000 1.00800
5668 'A' '3005' 'LYS' 'C' 'C' 0.500000 12.0110
5669 'A' '3005' 'LYS' 'O' 'O' -0.500000 15.9990
5670 'A' '3006' 'ILE' 'N' 'NH1' -0.570000 14.0070
5671 'A' '3006' 'ILE' 'HN' 'H' 0.370000 1.00800
5672 'A' '3006' 'ILE' 'CA' 'CH1E' 0.200000 12.0110
5673 'A' '3006' 'ILE' 'CB' 'CH1E' 0.00000 12.0110
5674 'A' '3006' 'ILE' 'CG1' 'CH2E' 0.00000 12.0110
5675 'A' '3006' 'ILE' 'CG2' 'CH3E' 0.00000 12.0110
5676 'A' '3006' 'ILE' 'CD1' 'CH3E' 0.00000 12.0110
5677 'A' '3006' 'ILE' 'C' 'C' 0.500000 12.0110
5678 'A' '3006' 'ILE' 'O' 'O' -0.500000 15.9990
5679 'A' '3007' 'VAL' 'N' 'NH1' -0.570000 14.0070
5680 'A' '3007' 'VAL' 'HN' 'H' 0.370000 1.00800
5681 'A' '3007' 'VAL' 'CA' 'CH1E' 0.200000 12.0110
5682 'A' '3007' 'VAL' 'CB' 'CH1E' 0.00000 12.0110
5683 'A' '3007' 'VAL' 'CG1' 'CH3E' 0.00000 12.0110
5684 'A' '3007' 'VAL' 'CG2' 'CH3E' 0.00000 12.0110
5685 'A' '3007' 'VAL' 'C' 'C' 0.500000 12.0110
5686 'A' '3007' 'VAL' 'O' 'O' -0.500000 15.9990
5687 'A' '3008' 'LEU' 'N' 'NH1' -0.570000 14.0070
5688 'A' '3008' 'LEU' 'HN' 'H' 0.370000 1.00800
5689 'A' '3008' 'LEU' 'CA' 'CH1E' 0.200000 12.0110
5690 'A' '3008' 'LEU' 'CB' 'CH2E' 0.00000 12.0110
5691 'A' '3008' 'LEU' 'CG' 'CH1E' 0.00000 12.0110
5692 'A' '3008' 'LEU' 'CD1' 'CH3E' 0.00000 12.0110
5693 'A' '3008' 'LEU' 'CD2' 'CH3E' 0.00000 12.0110
5694 'A' '3008' 'LEU' 'C' 'C' 0.500000 12.0110
5695 'A' '3008' 'LEU' 'O' 'O' -0.500000 15.9990
5696 'A' '3009' 'LYS' 'N' 'NH1' -0.570000 14.0070
5697 'A' '3009' 'LYS' 'HN' 'H' 0.370000 1.00800
5698 'A' '3009' 'LYS' 'CA' 'CH1E' 0.200000 12.0110
5699 'A' '3009' 'LYS' 'CB' 'CH2E' 0.00000 12.0110
5700 'A' '3009' 'LYS' 'CG' 'CH2E' 0.00000 12.0110
5701 'A' '3009' 'LYS' 'CD' 'CH2E' 0.00000 12.0110
5702 'A' '3009' 'LYS' 'CE' 'CH2E' 0.310000 12.0110
5703 'A' '3009' 'LYS' 'NZ' 'NH3' -0.300000 14.0070
5704 'A' '3009' 'LYS' 'HZ1' 'HC' 0.330000 1.00800
5705 'A' '3009' 'LYS' 'HZ2' 'HC' 0.330000 1.00800
5706 'A' '3009' 'LYS' 'HZ3' 'HC' 0.330000 1.00800
5707 'A' '3009' 'LYS' 'C' 'C' 0.500000 12.0110
5708 'A' '3009' 'LYS' 'O' 'O' -0.500000 15.9990
5709 'A' '3010' 'SER' 'N' 'NH1' -0.570000 14.0070
5710 'A' '3010' 'SER' 'HN' 'H' 0.370000 1.00800
5711 'A' '3010' 'SER' 'CA' 'CH1E' 0.200000 12.0110
5712 'A' '3010' 'SER' 'CB' 'CH2E' 0.265000 12.0110
5713 'A' '3010' 'SER' 'OG' 'OH1' -0.700000 15.9990
5714 'A' '3010' 'SER' 'HG' 'H' 0.435000 1.00800
5715 'A' '3010' 'SER' 'C' 'C' 0.500000 12.0110
5716 'A' '3010' 'SER' 'O' 'O' -0.500000 15.9990
5717 'A' '3011' 'SER' 'N' 'NH1' -0.570000 14.0070
5718 'A' '3011' 'SER' 'HN' 'H' 0.370000 1.00800
5719 'A' '3011' 'SER' 'CA' 'CH1E' 0.200000 12.0110
5720 'A' '3011' 'SER' 'CB' 'CH2E' 0.265000 12.0110
5721 'A' '3011' 'SER' 'OG' 'OH1' -0.700000 15.9990
5722 'A' '3011' 'SER' 'HG' 'H' 0.435000 1.00800
5723 'A' '3011' 'SER' 'C' 'C' 0.500000 12.0110
5724 'A' '3011' 'SER' 'O' 'O' -0.500000 15.9990
5725 'A' '3012' 'ASP' 'N' 'NH1' -0.570000 14.0070
5726 'A' '3012' 'ASP' 'HN' 'H' 0.370000 1.00800
5727 'A' '3012' 'ASP' 'CA' 'CH1E' 0.200000 12.0110
5728 'A' '3012' 'ASP' 'CB' 'CH2E' -0.100000 12.0110
5729 'A' '3012' 'ASP' 'CG' 'C' 0.700000 12.0110
5730 'A' '3012' 'ASP' 'OD1' 'OC' -0.800000 15.9990
5731 'A' '3012' 'ASP' 'OD2' 'OC' -0.800000 15.9990
5732 'A' '3012' 'ASP' 'C' 'C' 0.500000 12.0110
5733 'A' '3012' 'ASP' 'O' 'O' -0.500000 15.9990
5734 'A' '3013' 'GLY' 'N' 'NH1' -0.570000 14.0070
5735 'A' '3013' 'GLY' 'HN' 'H' 0.370000 1.00800
5736 'A' '3013' 'GLY' 'CA' 'CH2G' 0.200000 12.0110
5737 'A' '3013' 'GLY' 'C' 'C' 0.500000 12.0110
5738 'A' '3013' 'GLY' 'O' 'O' -0.500000 15.9990
5739 'A' '3014' 'GLU' 'N' 'NH1' -0.570000 14.0070
5740 'A' '3014' 'GLU' 'HN' 'H' 0.370000 1.00800
5741 'A' '3014' 'GLU' 'CA' 'CH1E' 0.200000 12.0110
5742 'A' '3014' 'GLU' 'CB' 'CH2E' 0.00000 12.0110
5743 'A' '3014' 'GLU' 'CG' 'CH2E' -0.100000 12.0110
5744 'A' '3014' 'GLU' 'CD' 'C' 0.700000 12.0110
5745 'A' '3014' 'GLU' 'OE1' 'OC' -0.800000 15.9990
5746 'A' '3014' 'GLU' 'OE2' 'OC' -0.800000 15.9990
5747 'A' '3014' 'GLU' 'C' 'C' 0.500000 12.0110
5748 'A' '3014' 'GLU' 'O' 'O' -0.500000 15.9990
5749 'A' '3015' 'SER' 'N' 'NH1' -0.570000 14.0070
5750 'A' '3015' 'SER' 'HN' 'H' 0.370000 1.00800
5751 'A' '3015' 'SER' 'CA' 'CH1E' 0.200000 12.0110
5752 'A' '3015' 'SER' 'CB' 'CH2E' 0.265000 12.0110
5753 'A' '3015' 'SER' 'OG' 'OH1' -0.700000 15.9990
5754 'A' '3015' 'SER' 'HG' 'H' 0.435000 1.00800
5755 'A' '3015' 'SER' 'C' 'C' 0.500000 12.0110
5756 'A' '3015' 'SER' 'O' 'O' -0.500000 15.9990
5757 'A' '3016' 'PHE' 'N' 'NH1' -0.570000 14.0070
5758 'A' '3016' 'PHE' 'HN' 'H' 0.370000 1.00800
5759 'A' '3016' 'PHE' 'CA' 'CH1E' 0.200000 12.0110
5760 'A' '3016' 'PHE' 'CB' 'CH2E' 0.00000 12.0110
5761 'A' '3016' 'PHE' 'CG' 'CF' 0.00000 12.0110
5762 'A' '3016' 'PHE' 'CD1' 'CR1E' 0.00000 12.0110
5763 'A' '3016' 'PHE' 'CD2' 'CR1E' 0.00000 12.0110
5764 'A' '3016' 'PHE' 'CE1' 'CR1E' 0.00000 12.0110
5765 'A' '3016' 'PHE' 'CE2' 'CR1E' 0.00000 12.0110
5766 'A' '3016' 'PHE' 'CZ' 'CR1E' 0.00000 12.0110
5767 'A' '3016' 'PHE' 'C' 'C' 0.500000 12.0110
5768 'A' '3016' 'PHE' 'O' 'O' -0.500000 15.9990
5769 'A' '3017' 'GLU' 'N' 'NH1' -0.570000 14.0070
5770 'A' '3017' 'GLU' 'HN' 'H' 0.370000 1.00800
5771 'A' '3017' 'GLU' 'CA' 'CH1E' 0.200000 12.0110
5772 'A' '3017' 'GLU' 'CB' 'CH2E' 0.00000 12.0110
5773 'A' '3017' 'GLU' 'CG' 'CH2E' -0.100000 12.0110
5774 'A' '3017' 'GLU' 'CD' 'C' 0.700000 12.0110
5775 'A' '3017' 'GLU' 'OE1' 'OC' -0.800000 15.9990
5776 'A' '3017' 'GLU' 'OE2' 'OC' -0.800000 15.9990
5777 'A' '3017' 'GLU' 'C' 'C' 0.500000 12.0110
5778 'A' '3017' 'GLU' 'O' 'O' -0.500000 15.9990
5779 'A' '3018' 'VAL' 'N' 'NH1' -0.570000 14.0070
5780 'A' '3018' 'VAL' 'HN' 'H' 0.370000 1.00800
5781 'A' '3018' 'VAL' 'CA' 'CH1E' 0.200000 12.0110
5782 'A' '3018' 'VAL' 'CB' 'CH1E' 0.00000 12.0110
5783 'A' '3018' 'VAL' 'CG1' 'CH3E' 0.00000 12.0110
5784 'A' '3018' 'VAL' 'CG2' 'CH3E' 0.00000 12.0110
5785 'A' '3018' 'VAL' 'C' 'C' 0.500000 12.0110
5786 'A' '3018' 'VAL' 'O' 'O' -0.500000 15.9990
5787 'A' '3019' 'GLU' 'N' 'NH1' -0.570000 14.0070
5788 'A' '3019' 'GLU' 'HN' 'H' 0.370000 1.00800
5789 'A' '3019' 'GLU' 'CA' 'CH1E' 0.200000 12.0110
5790 'A' '3019' 'GLU' 'CB' 'CH2E' 0.00000 12.0110
5791 'A' '3019' 'GLU' 'CG' 'CH2E' -0.100000 12.0110
5792 'A' '3019' 'GLU' 'CD' 'C' 0.700000 12.0110
5793 'A' '3019' 'GLU' 'OE1' 'OC' -0.800000 15.9990
5794 'A' '3019' 'GLU' 'OE2' 'OC' -0.800000 15.9990
5795 'A' '3019' 'GLU' 'C' 'C' 0.500000 12.0110
5796 'A' '3019' 'GLU' 'O' 'O' -0.500000 15.9990
5797 'A' '3020' 'GLU' 'N' 'NH1' -0.570000 14.0070
5798 'A' '3020' 'GLU' 'HN' 'H' 0.370000 1.00800
5799 'A' '3020' 'GLU' 'CA' 'CH1E' 0.200000 12.0110
5800 'A' '3020' 'GLU' 'CB' 'CH2E' 0.00000 12.0110
5801 'A' '3020' 'GLU' 'CG' 'CH2E' -0.100000 12.0110
5802 'A' '3020' 'GLU' 'CD' 'C' 0.700000 12.0110
5803 'A' '3020' 'GLU' 'OE1' 'OC' -0.800000 15.9990
5804 'A' '3020' 'GLU' 'OE2' 'OC' -0.800000 15.9990
5805 'A' '3020' 'GLU' 'C' 'C' 0.500000 12.0110
5806 'A' '3020' 'GLU' 'O' 'O' -0.500000 15.9990
5807 'A' '3021' 'ALA' 'N' 'NH1' -0.570000 14.0070
5808 'A' '3021' 'ALA' 'HN' 'H' 0.370000 1.00800
5809 'A' '3021' 'ALA' 'CA' 'CH1E' 0.200000 12.0110
5810 'A' '3021' 'ALA' 'CB' 'CH3E' 0.00000 12.0110
5811 'A' '3021' 'ALA' 'C' 'C' 0.500000 12.0110
5812 'A' '3021' 'ALA' 'O' 'O' -0.500000 15.9990
5813 'A' '3022' 'VAL' 'N' 'NH1' -0.570000 14.0070
5814 'A' '3022' 'VAL' 'HN' 'H' 0.370000 1.00800
5815 'A' '3022' 'VAL' 'CA' 'CH1E' 0.200000 12.0110
5816 'A' '3022' 'VAL' 'CB' 'CH1E' 0.00000 12.0110
5817 'A' '3022' 'VAL' 'CG1' 'CH3E' 0.00000 12.0110
5818 'A' '3022' 'VAL' 'CG2' 'CH3E' 0.00000 12.0110
5819 'A' '3022' 'VAL' 'C' 'C' 0.500000 12.0110
5820 'A' '3022' 'VAL' 'O' 'O' -0.500000 15.9990
5821 'A' '3023' 'ALA' 'N' 'NH1' -0.570000 14.0070
5822 'A' '3023' 'ALA' 'HN' 'H' 0.370000 1.00800
5823 'A' '3023' 'ALA' 'CA' 'CH1E' 0.200000 12.0110
5824 'A' '3023' 'ALA' 'CB' 'CH3E' 0.00000 12.0110
5825 'A' '3023' 'ALA' 'C' 'C' 0.500000 12.0110
5826 'A' '3023' 'ALA' 'O' 'O' -0.500000 15.9990
5827 'A' '3024' 'LEU' 'N' 'NH1' -0.570000 14.0070
5828 'A' '3024' 'LEU' 'HN' 'H' 0.370000 1.00800
5829 'A' '3024' 'LEU' 'CA' 'CH1E' 0.200000 12.0110
5830 'A' '3024' 'LEU' 'CB' 'CH2E' 0.00000 12.0110
5831 'A' '3024' 'LEU' 'CG' 'CH1E' 0.00000 12.0110
5832 'A' '3024' 'LEU' 'CD1' 'CH3E' 0.00000 12.0110
5833 'A' '3024' 'LEU' 'CD2' 'CH3E' 0.00000 12.0110
5834 'A' '3024' 'LEU' 'C' 'C' 0.500000 12.0110
5835 'A' '3024' 'LEU' 'O' 'O' -0.500000 15.9990
5836 'A' '3025' 'GLU' 'N' 'NH1' -0.570000 14.0070
5837 'A' '3025' 'GLU' 'HN' 'H' 0.370000 1.00800
5838 'A' '3025' 'GLU' 'CA' 'CH1E' 0.200000 12.0110
5839 'A' '3025' 'GLU' 'CB' 'CH2E' 0.00000 12.0110
5840 'A' '3025' 'GLU' 'CG' 'CH2E' -0.100000 12.0110
5841 'A' '3025' 'GLU' 'CD' 'C' 0.700000 12.0110
5842 'A' '3025' 'GLU' 'OE1' 'OC' -0.800000 15.9990
5843 'A' '3025' 'GLU' 'OE2' 'OC' -0.800000 15.9990
5844 'A' '3025' 'GLU' 'C' 'C' 0.500000 12.0110
5845 'A' '3025' 'GLU' 'O' 'O' -0.500000 15.9990
5846 'A' '3026' 'SER' 'N' 'NH1' -0.570000 14.0070
5847 'A' '3026' 'SER' 'HN' 'H' 0.370000 1.00800
5848 'A' '3026' 'SER' 'CA' 'CH1E' 0.200000 12.0110
5849 'A' '3026' 'SER' 'CB' 'CH2E' 0.265000 12.0110
5850 'A' '3026' 'SER' 'OG' 'OH1' -0.700000 15.9990
5851 'A' '3026' 'SER' 'HG' 'H' 0.435000 1.00800
5852 'A' '3026' 'SER' 'C' 'C' 0.500000 12.0110
5853 'A' '3026' 'SER' 'O' 'O' -0.500000 15.9990
5854 'A' '3027' 'GLN' 'N' 'NH1' -0.570000 14.0070
5855 'A' '3027' 'GLN' 'HN' 'H' 0.370000 1.00800
5856 'A' '3027' 'GLN' 'CA' 'CH1E' 0.200000 12.0110
5857 'A' '3027' 'GLN' 'CB' 'CH2E' 0.00000 12.0110
5858 'A' '3027' 'GLN' 'CG' 'CH2E' 0.00000 12.0110
5859 'A' '3027' 'GLN' 'CD' 'C' 0.500000 12.0110
5860 'A' '3027' 'GLN' 'OE1' 'O' -0.500000 15.9990
5861 'A' '3027' 'GLN' 'NE2' 'NH2' -0.850000 14.0070
5862 'A' '3027' 'GLN' 'HE21' 'H' 0.425000 1.00800
5863 'A' '3027' 'GLN' 'HE22' 'H' 0.425000 1.00800
5864 'A' '3027' 'GLN' 'C' 'C' 0.500000 12.0110
5865 'A' '3027' 'GLN' 'O' 'O' -0.500000 15.9990
5866 'A' '3028' 'THR' 'N' 'NH1' -0.570000 14.0070
5867 'A' '3028' 'THR' 'HN' 'H' 0.370000 1.00800
5868 'A' '3028' 'THR' 'CA' 'CH1E' 0.200000 12.0110
5869 'A' '3028' 'THR' 'CB' 'CH1E' 0.265000 12.0110
5870 'A' '3028' 'THR' 'OG1' 'OH1' -0.700000 15.9990
5871 'A' '3028' 'THR' 'HG1' 'H' 0.435000 1.00800
5872 'A' '3028' 'THR' 'CG2' 'CH3E' 0.00000 12.0110
5873 'A' '3028' 'THR' 'C' 'C' 0.500000 12.0110
5874 'A' '3028' 'THR' 'O' 'O' -0.500000 15.9990
5875 'A' '3029' 'ILE' 'N' 'NH1' -0.570000 14.0070
5876 'A' '3029' 'ILE' 'HN' 'H' 0.370000 1.00800
5877 'A' '3029' 'ILE' 'CA' 'CH1E' 0.200000 12.0110
5878 'A' '3029' 'ILE' 'CB' 'CH1E' 0.00000 12.0110
5879 'A' '3029' 'ILE' 'CG1' 'CH2E' 0.00000 12.0110
5880 'A' '3029' 'ILE' 'CG2' 'CH3E' 0.00000 12.0110
5881 'A' '3029' 'ILE' 'CD1' 'CH3E' 0.00000 12.0110
5882 'A' '3029' 'ILE' 'C' 'C' 0.500000 12.0110
5883 'A' '3029' 'ILE' 'O' 'O' -0.500000 15.9990
5884 'A' '3030' 'ALA' 'N' 'NH1' -0.570000 14.0070
5885 'A' '3030' 'ALA' 'HN' 'H' 0.370000 1.00800
5886 'A' '3030' 'ALA' 'CA' 'CH1E' 0.200000 12.0110
5887 'A' '3030' 'ALA' 'CB' 'CH3E' 0.00000 12.0110
5888 'A' '3030' 'ALA' 'C' 'C' 0.500000 12.0110
5889 'A' '3030' 'ALA' 'O' 'O' -0.500000 15.9990
5890 'A' '3031' 'HIS' 'N' 'NH1' -0.570000 14.0070
5891 'A' '3031' 'HIS' 'HN' 'H' 0.370000 1.00800
5892 'A' '3031' 'HIS' 'CA' 'CH1E' 0.200000 12.0110
5893 'A' '3031' 'HIS' 'CB' 'CH2E' 0.00000 12.0110
5894 'A' '3031' 'HIS' 'CG' 'C5' 0.130000 12.0110
5895 'A' '3031' 'HIS' 'ND1' 'NR' -0.570000 14.0070
5896 'A' '3031' 'HIS' 'CD2' 'CR1E' 0.100000 12.0110
5897 'A' '3031' 'HIS' 'CE1' 'CRH' 0.410000 12.0110
5898 'A' '3031' 'HIS' 'NE2' 'NH1' -0.570000 14.0070
5899 'A' '3031' 'HIS' 'HE2' 'H' 0.420000 1.00800
5900 'A' '3031' 'HIS' 'C' 'C' 0.500000 12.0110
5901 'A' '3031' 'HIS' 'O' 'O' -0.500000 15.9990
5902 'A' '3032' 'MET' 'N' 'NH1' -0.570000 14.0070
5903 'A' '3032' 'MET' 'HN' 'H' 0.370000 1.00800
5904 'A' '3032' 'MET' 'CA' 'CH1E' 0.200000 12.0110
5905 'A' '3032' 'MET' 'CB' 'CH2E' 0.00000 12.0110
5906 'A' '3032' 'MET' 'CG' 'CH2E' 0.235000 12.0110
5907 'A' '3032' 'MET' 'SD' 'SM' -0.470000 32.0600
5908 'A' '3032' 'MET' 'CE' 'CH3E' 0.235000 12.0110
5909 'A' '3032' 'MET' 'C' 'C' 0.500000 12.0110
5910 'A' '3032' 'MET' 'O' 'O' -0.500000 15.9990
5911 'A' '3033' 'VAL' 'N' 'NH1' -0.570000 14.0070
5912 'A' '3033' 'VAL' 'HN' 'H' 0.370000 1.00800
5913 'A' '3033' 'VAL' 'CA' 'CH1E' 0.200000 12.0110
5914 'A' '3033' 'VAL' 'CB' 'CH1E' 0.00000 12.0110
5915 'A' '3033' 'VAL' 'CG1' 'CH3E' 0.00000 12.0110
5916 'A' '3033' 'VAL' 'CG2' 'CH3E' 0.00000 12.0110
5917 'A' '3033' 'VAL' 'C' 'C' 0.500000 12.0110
5918 'A' '3033' 'VAL' 'O' 'O' -0.500000 15.9990
5919 'A' '3039' 'ASP' 'N' 'NH1' -0.570000 14.0070
5920 'A' '3039' 'ASP' 'HN' 'H' 0.370000 1.00800
5921 'A' '3039' 'ASP' 'CA' 'CH1E' 0.200000 12.0110
5922 'A' '3039' 'ASP' 'CB' 'CH2E' -0.100000 12.0110
5923 'A' '3039' 'ASP' 'CG' 'C' 0.700000 12.0110
5924 'A' '3039' 'ASP' 'OD1' 'OC' -0.800000 15.9990
5925 'A' '3039' 'ASP' 'OD2' 'OC' -0.800000 15.9990
5926 'A' '3039' 'ASP' 'C' 'C' 0.500000 12.0110
5927 'A' '3039' 'ASP' 'O' 'O' -0.500000 15.9990
5928 'A' '3040' 'ASN' 'N' 'NH1' -0.570000 14.0070
5929 'A' '3040' 'ASN' 'HN' 'H' 0.370000 1.00800
5930 'A' '3040' 'ASN' 'CA' 'CH1E' 0.200000 12.0110
5931 'A' '3040' 'ASN' 'CB' 'CH2E' 0.00000 12.0110
5932 'A' '3040' 'ASN' 'CG' 'C' 0.500000 12.0110
5933 'A' '3040' 'ASN' 'OD1' 'O' -0.500000 15.9990
5934 'A' '3040' 'ASN' 'ND2' 'NH2' -0.850000 14.0070
5935 'A' '3040' 'ASN' 'HD21' 'H' 0.425000 1.00800
5936 'A' '3040' 'ASN' 'HD22' 'H' 0.425000 1.00800
5937 'A' '3040' 'ASN' 'C' 'C' 0.500000 12.0110
5938 'A' '3040' 'ASN' 'O' 'O' -0.500000 15.9990
5939 'A' '3041' 'GLY' 'N' 'NH1' -0.570000 14.0070
5940 'A' '3041' 'GLY' 'HN' 'H' 0.370000 1.00800
5941 'A' '3041' 'GLY' 'CA' 'CH2G' 0.200000 12.0110
5942 'A' '3041' 'GLY' 'C' 'C' 0.500000 12.0110
5943 'A' '3041' 'GLY' 'O' 'O' -0.500000 15.9990
5944 'A' '3042' 'VAL' 'N' 'NH1' -0.570000 14.0070
5945 'A' '3042' 'VAL' 'HN' 'H' 0.370000 1.00800
5946 'A' '3042' 'VAL' 'CA' 'CH1E' 0.200000 12.0110
5947 'A' '3042' 'VAL' 'CB' 'CH1E' 0.00000 12.0110
5948 'A' '3042' 'VAL' 'CG1' 'CH3E' 0.00000 12.0110
5949 'A' '3042' 'VAL' 'CG2' 'CH3E' 0.00000 12.0110
5950 'A' '3042' 'VAL' 'C' 'C' 0.500000 12.0110
5951 'A' '3042' 'VAL' 'O' 'O' -0.500000 15.9990
5952 'A' '3043' 'PRO' 'N' 'N' -0.570000 14.0070
5953 'A' '3043' 'PRO' 'CA' 'CH1E' 0.285000 12.0110
5954 'A' '3043' 'PRO' 'CB' 'CH2E' 0.00000 12.0110
5955 'A' '3043' 'PRO' 'CG' 'CH2P' 0.00000 12.0110
5956 'A' '3043' 'PRO' 'CD' 'CH2P' 0.285000 12.0110
5957 'A' '3043' 'PRO' 'C' 'C' 0.500000 12.0110
5958 'A' '3043' 'PRO' 'O' 'O' -0.500000 15.9990
5959 'A' '3044' 'LEU' 'N' 'NH1' -0.570000 14.0070
5960 'A' '3044' 'LEU' 'HN' 'H' 0.370000 1.00800
5961 'A' '3044' 'LEU' 'CA' 'CH1E' 0.200000 12.0110
5962 'A' '3044' 'LEU' 'CB' 'CH2E' 0.00000 12.0110
5963 'A' '3044' 'LEU' 'CG' 'CH1E' 0.00000 12.0110
5964 'A' '3044' 'LEU' 'CD1' 'CH3E' 0.00000 12.0110
5965 'A' '3044' 'LEU' 'CD2' 'CH3E' 0.00000 12.0110
5966 'A' '3044' 'LEU' 'C' 'C' 0.500000 12.0110
5967 'A' '3044' 'LEU' 'O' 'O' -0.500000 15.9990
5968 'A' '3045' 'PRO' 'N' 'N' -0.570000 14.0070
5969 'A' '3045' 'PRO' 'CA' 'CH1E' 0.285000 12.0110
5970 'A' '3045' 'PRO' 'CB' 'CH2E' 0.00000 12.0110
5971 'A' '3045' 'PRO' 'CG' 'CH2P' 0.00000 12.0110
5972 'A' '3045' 'PRO' 'CD' 'CH2P' 0.285000 12.0110
5973 'A' '3045' 'PRO' 'C' 'C' 0.500000 12.0110
5974 'A' '3045' 'PRO' 'O' 'O' -0.500000 15.9990
5975 'A' '3046' 'ASN' 'N' 'NH1' -0.570000 14.0070
5976 'A' '3046' 'ASN' 'HN' 'H' 0.370000 1.00800
5977 'A' '3046' 'ASN' 'CA' 'CH1E' 0.200000 12.0110
5978 'A' '3046' 'ASN' 'CB' 'CH2E' 0.00000 12.0110
5979 'A' '3046' 'ASN' 'CG' 'C' 0.500000 12.0110
5980 'A' '3046' 'ASN' 'OD1' 'O' -0.500000 15.9990
5981 'A' '3046' 'ASN' 'ND2' 'NH2' -0.850000 14.0070
5982 'A' '3046' 'ASN' 'HD21' 'H' 0.425000 1.00800
5983 'A' '3046' 'ASN' 'HD22' 'H' 0.425000 1.00800
5984 'A' '3046' 'ASN' 'C' 'C' 0.500000 12.0110
5985 'A' '3046' 'ASN' 'O' 'O' -0.500000 15.9990
5986 'A' '3047' 'VAL' 'N' 'NH1' -0.570000 14.0070
5987 'A' '3047' 'VAL' 'HN' 'H' 0.370000 1.00800
5988 'A' '3047' 'VAL' 'CA' 'CH1E' 0.200000 12.0110
5989 'A' '3047' 'VAL' 'CB' 'CH1E' 0.00000 12.0110
5990 'A' '3047' 'VAL' 'CG1' 'CH3E' 0.00000 12.0110
5991 'A' '3047' 'VAL' 'CG2' 'CH3E' 0.00000 12.0110
5992 'A' '3047' 'VAL' 'C' 'C' 0.500000 12.0110
5993 'A' '3047' 'VAL' 'O' 'O' -0.500000 15.9990
5994 'A' '3048' 'THR' 'N' 'NH1' -0.570000 14.0070
5995 'A' '3048' 'THR' 'HN' 'H' 0.370000 1.00800
5996 'A' '3048' 'THR' 'CA' 'CH1E' 0.200000 12.0110
5997 'A' '3048' 'THR' 'CB' 'CH1E' 0.265000 12.0110
5998 'A' '3048' 'THR' 'OG1' 'OH1' -0.700000 15.9990
5999 'A' '3048' 'THR' 'HG1' 'H' 0.435000 1.00800
6000 'A' '3048' 'THR' 'CG2' 'CH3E' 0.00000 12.0110
6001 'A' '3048' 'THR' 'C' 'C' 0.500000 12.0110
6002 'A' '3048' 'THR' 'O' 'O' -0.500000 15.9990
6003 'A' '3049' 'SER' 'N' 'NH1' -0.570000 14.0070
6004 'A' '3049' 'SER' 'HN' 'H' 0.370000 1.00800
6005 'A' '3049' 'SER' 'CA' 'CH1E' 0.200000 12.0110
6006 'A' '3049' 'SER' 'CB' 'CH2E' 0.265000 12.0110
6007 'A' '3049' 'SER' 'OG' 'OH1' -0.700000 15.9990
6008 'A' '3049' 'SER' 'HG' 'H' 0.435000 1.00800
6009 'A' '3049' 'SER' 'C' 'C' 0.500000 12.0110
6010 'A' '3049' 'SER' 'O' 'O' -0.500000 15.9990
6011 'A' '3050' 'LYS' 'N' 'NH1' -0.570000 14.0070
6012 'A' '3050' 'LYS' 'HN' 'H' 0.370000 1.00800
6013 'A' '3050' 'LYS' 'CA' 'CH1E' 0.200000 12.0110
6014 'A' '3050' 'LYS' 'CB' 'CH2E' 0.00000 12.0110
6015 'A' '3050' 'LYS' 'CG' 'CH2E' 0.00000 12.0110
6016 'A' '3050' 'LYS' 'CD' 'CH2E' 0.00000 12.0110
6017 'A' '3050' 'LYS' 'CE' 'CH2E' 0.310000 12.0110
6018 'A' '3050' 'LYS' 'NZ' 'NH3' -0.300000 14.0070
6019 'A' '3050' 'LYS' 'HZ1' 'HC' 0.330000 1.00800
6020 'A' '3050' 'LYS' 'HZ2' 'HC' 0.330000 1.00800
6021 'A' '3050' 'LYS' 'HZ3' 'HC' 0.330000 1.00800
6022 'A' '3050' 'LYS' 'C' 'C' 0.500000 12.0110
6023 'A' '3050' 'LYS' 'O' 'O' -0.500000 15.9990
6024 'A' '3051' 'ILE' 'N' 'NH1' -0.570000 14.0070
6025 'A' '3051' 'ILE' 'HN' 'H' 0.370000 1.00800
6026 'A' '3051' 'ILE' 'CA' 'CH1E' 0.200000 12.0110
6027 'A' '3051' 'ILE' 'CB' 'CH1E' 0.00000 12.0110
6028 'A' '3051' 'ILE' 'CG1' 'CH2E' 0.00000 12.0110
6029 'A' '3051' 'ILE' 'CG2' 'CH3E' 0.00000 12.0110
6030 'A' '3051' 'ILE' 'CD1' 'CH3E' 0.00000 12.0110
6031 'A' '3051' 'ILE' 'C' 'C' 0.500000 12.0110
6032 'A' '3051' 'ILE' 'O' 'O' -0.500000 15.9990
6033 'A' '3052' 'LEU' 'N' 'NH1' -0.570000 14.0070
6034 'A' '3052' 'LEU' 'HN' 'H' 0.370000 1.00800
6035 'A' '3052' 'LEU' 'CA' 'CH1E' 0.200000 12.0110
6036 'A' '3052' 'LEU' 'CB' 'CH2E' 0.00000 12.0110
6037 'A' '3052' 'LEU' 'CG' 'CH1E' 0.00000 12.0110
6038 'A' '3052' 'LEU' 'CD1' 'CH3E' 0.00000 12.0110
6039 'A' '3052' 'LEU' 'CD2' 'CH3E' 0.00000 12.0110
6040 'A' '3052' 'LEU' 'C' 'C' 0.500000 12.0110
6041 'A' '3052' 'LEU' 'O' 'O' -0.500000 15.9990
6042 'A' '3053' 'ALA' 'N' 'NH1' -0.570000 14.0070
6043 'A' '3053' 'ALA' 'HN' 'H' 0.370000 1.00800
6044 'A' '3053' 'ALA' 'CA' 'CH1E' 0.200000 12.0110
6045 'A' '3053' 'ALA' 'CB' 'CH3E' 0.00000 12.0110
6046 'A' '3053' 'ALA' 'C' 'C' 0.500000 12.0110
6047 'A' '3053' 'ALA' 'O' 'O' -0.500000 15.9990
6048 'A' '3054' 'LYS' 'N' 'NH1' -0.570000 14.0070
6049 'A' '3054' 'LYS' 'HN' 'H' 0.370000 1.00800
6050 'A' '3054' 'LYS' 'CA' 'CH1E' 0.200000 12.0110
6051 'A' '3054' 'LYS' 'CB' 'CH2E' 0.00000 12.0110
6052 'A' '3054' 'LYS' 'CG' 'CH2E' 0.00000 12.0110
6053 'A' '3054' 'LYS' 'CD' 'CH2E' 0.00000 12.0110
6054 'A' '3054' 'LYS' 'CE' 'CH2E' 0.310000 12.0110
6055 'A' '3054' 'LYS' 'NZ' 'NH3' -0.300000 14.0070
6056 'A' '3054' 'LYS' 'HZ1' 'HC' 0.330000 1.00800
6057 'A' '3054' 'LYS' 'HZ2' 'HC' 0.330000 1.00800
6058 'A' '3054' 'LYS' 'HZ3' 'HC' 0.330000 1.00800
6059 'A' '3054' 'LYS' 'C' 'C' 0.500000 12.0110
6060 'A' '3054' 'LYS' 'O' 'O' -0.500000 15.9990
6061 'A' '3055' 'VAL' 'N' 'NH1' -0.570000 14.0070
6062 'A' '3055' 'VAL' 'HN' 'H' 0.370000 1.00800
6063 'A' '3055' 'VAL' 'CA' 'CH1E' 0.200000 12.0110
6064 'A' '3055' 'VAL' 'CB' 'CH1E' 0.00000 12.0110
6065 'A' '3055' 'VAL' 'CG1' 'CH3E' 0.00000 12.0110
6066 'A' '3055' 'VAL' 'CG2' 'CH3E' 0.00000 12.0110
6067 'A' '3055' 'VAL' 'C' 'C' 0.500000 12.0110
6068 'A' '3055' 'VAL' 'O' 'O' -0.500000 15.9990
6069 'A' '3056' 'ILE' 'N' 'NH1' -0.570000 14.0070
6070 'A' '3056' 'ILE' 'HN' 'H' 0.370000 1.00800
6071 'A' '3056' 'ILE' 'CA' 'CH1E' 0.200000 12.0110
6072 'A' '3056' 'ILE' 'CB' 'CH1E' 0.00000 12.0110
6073 'A' '3056' 'ILE' 'CG1' 'CH2E' 0.00000 12.0110
6074 'A' '3056' 'ILE' 'CG2' 'CH3E' 0.00000 12.0110
6075 'A' '3056' 'ILE' 'CD1' 'CH3E' 0.00000 12.0110
6076 'A' '3056' 'ILE' 'C' 'C' 0.500000 12.0110
6077 'A' '3056' 'ILE' 'O' 'O' -0.500000 15.9990
6078 'A' '3057' 'GLU' 'N' 'NH1' -0.570000 14.0070
6079 'A' '3057' 'GLU' 'HN' 'H' 0.370000 1.00800
6080 'A' '3057' 'GLU' 'CA' 'CH1E' 0.200000 12.0110
6081 'A' '3057' 'GLU' 'CB' 'CH2E' 0.00000 12.0110
6082 'A' '3057' 'GLU' 'CG' 'CH2E' -0.100000 12.0110
6083 'A' '3057' 'GLU' 'CD' 'C' 0.700000 12.0110
6084 'A' '3057' 'GLU' 'OE1' 'OC' -0.800000 15.9990
6085 'A' '3057' 'GLU' 'OE2' 'OC' -0.800000 15.9990
6086 'A' '3057' 'GLU' 'C' 'C' 0.500000 12.0110
6087 'A' '3057' 'GLU' 'O' 'O' -0.500000 15.9990
6088 'A' '3058' 'TYR' 'N' 'NH1' -0.570000 14.0070
6089 'A' '3058' 'TYR' 'HN' 'H' 0.370000 1.00800
6090 'A' '3058' 'TYR' 'CA' 'CH1E' 0.200000 12.0110
6091 'A' '3058' 'TYR' 'CB' 'CH2E' 0.00000 12.0110
6092 'A' '3058' 'TYR' 'CG' 'CY' 0.00000 12.0110
6093 'A' '3058' 'TYR' 'CD1' 'CR1E' 0.00000 12.0110
6094 'A' '3058' 'TYR' 'CD2' 'CR1E' 0.00000 12.0110
6095 'A' '3058' 'TYR' 'CE1' 'CR1E' 0.00000 12.0110
6096 'A' '3058' 'TYR' 'CE2' 'CR1E' 0.00000 12.0110
6097 'A' '3058' 'TYR' 'CZ' 'CY2' 0.265000 12.0110
6098 'A' '3058' 'TYR' 'OH' 'OH1' -0.700000 15.9990
6099 'A' '3058' 'TYR' 'HH' 'H' 0.435000 1.00800
6100 'A' '3058' 'TYR' 'C' 'C' 0.500000 12.0110
6101 'A' '3058' 'TYR' 'O' 'O' -0.500000 15.9990
6102 'A' '3059' 'CYS' 'N' 'NH1' -0.570000 14.0070
6103 'A' '3059' 'CYS' 'HN' 'H' 0.370000 1.00800
6104 'A' '3059' 'CYS' 'CA' 'CH1E' 0.200000 12.0110
6105 'A' '3059' 'CYS' 'CB' 'CH2E' 0.180000 12.0110
6106 'A' '3059' 'CYS' 'SG' 'SH1E' -0.450000 32.0600
6107 'A' '3059' 'CYS' 'HG' 'H' 0.270000 1.00800
6108 'A' '3059' 'CYS' 'C' 'C' 0.500000 12.0110
6109 'A' '3059' 'CYS' 'O' 'O' -0.500000 15.9990
6110 'A' '3060' 'LYS' 'N' 'NH1' -0.570000 14.0070
6111 'A' '3060' 'LYS' 'HN' 'H' 0.370000 1.00800
6112 'A' '3060' 'LYS' 'CA' 'CH1E' 0.200000 12.0110
6113 'A' '3060' 'LYS' 'CB' 'CH2E' 0.00000 12.0110
6114 'A' '3060' 'LYS' 'CG' 'CH2E' 0.00000 12.0110
6115 'A' '3060' 'LYS' 'CD' 'CH2E' 0.00000 12.0110
6116 'A' '3060' 'LYS' 'CE' 'CH2E' 0.310000 12.0110
6117 'A' '3060' 'LYS' 'NZ' 'NH3' -0.300000 14.0070
6118 'A' '3060' 'LYS' 'HZ1' 'HC' 0.330000 1.00800
6119 'A' '3060' 'LYS' 'HZ2' 'HC' 0.330000 1.00800
6120 'A' '3060' 'LYS' 'HZ3' 'HC' 0.330000 1.00800
6121 'A' '3060' 'LYS' 'C' 'C' 0.500000 12.0110
6122 'A' '3060' 'LYS' 'O' 'O' -0.500000 15.9990
6123 'A' '3061' 'ARG' 'N' 'NH1' -0.570000 14.0070
6124 'A' '3061' 'ARG' 'HN' 'H' 0.370000 1.00800
6125 'A' '3061' 'ARG' 'CA' 'CH1E' 0.200000 12.0110
6126 'A' '3061' 'ARG' 'CB' 'CH2E' 0.00000 12.0110
6127 'A' '3061' 'ARG' 'CG' 'CH2E' 0.700000E-01 12.0110
6128 'A' '3061' 'ARG' 'CD' 'CH2E' 0.310000 12.0110
6129 'A' '3061' 'ARG' 'NE' 'NH1' -0.700000 14.0070
6130 'A' '3061' 'ARG' 'HE' 'H' 0.440000 1.00800
6131 'A' '3061' 'ARG' 'CZ' 'C' 0.640000 12.0110
6132 'A' '3061' 'ARG' 'NH1' 'NC2' -0.800000 14.0070
6133 'A' '3061' 'ARG' 'HH11' 'HC' 0.460000 1.00800
6134 'A' '3061' 'ARG' 'HH12' 'HC' 0.460000 1.00800
6135 'A' '3061' 'ARG' 'NH2' 'NC2' -0.800000 14.0070
6136 'A' '3061' 'ARG' 'HH21' 'HC' 0.460000 1.00800
6137 'A' '3061' 'ARG' 'HH22' 'HC' 0.460000 1.00800
6138 'A' '3061' 'ARG' 'C' 'C' 0.500000 12.0110
6139 'A' '3061' 'ARG' 'O' 'O' -0.500000 15.9990
6140 'A' '3062' 'HIS' 'N' 'NH1' -0.570000 14.0070
6141 'A' '3062' 'HIS' 'HN' 'H' 0.370000 1.00800
6142 'A' '3062' 'HIS' 'CA' 'CH1E' 0.200000 12.0110
6143 'A' '3062' 'HIS' 'CB' 'CH2E' 0.00000 12.0110
6144 'A' '3062' 'HIS' 'CG' 'C5' 0.130000 12.0110
6145 'A' '3062' 'HIS' 'ND1' 'NH1' -0.570000 14.0070
6146 'A' '3062' 'HIS' 'HD1' 'H' 0.420000 1.00800
6147 'A' '3062' 'HIS' 'CD2' 'CR1E' 0.100000 12.0110
6148 'A' '3062' 'HIS' 'CE1' 'CRH' 0.410000 12.0110
6149 'A' '3062' 'HIS' 'NE2' 'NR' -0.490000 14.0070
6150 'A' '3062' 'HIS' 'C' 'C' 0.500000 12.0110
6151 'A' '3062' 'HIS' 'O' 'O' -0.500000 15.9990
6152 'A' '3090' 'PHE' 'N' 'NH1' -0.570000 14.0070
6153 'A' '3090' 'PHE' 'HN' 'H' 0.370000 1.00800
6154 'A' '3090' 'PHE' 'CA' 'CH1E' 0.200000 12.0110
6155 'A' '3090' 'PHE' 'CB' 'CH2E' 0.00000 12.0110
6156 'A' '3090' 'PHE' 'CG' 'CF' 0.00000 12.0110
6157 'A' '3090' 'PHE' 'CD1' 'CR1E' 0.00000 12.0110
6158 'A' '3090' 'PHE' 'CD2' 'CR1E' 0.00000 12.0110
6159 'A' '3090' 'PHE' 'CE1' 'CR1E' 0.00000 12.0110
6160 'A' '3090' 'PHE' 'CE2' 'CR1E' 0.00000 12.0110
6161 'A' '3090' 'PHE' 'CZ' 'CR1E' 0.00000 12.0110
6162 'A' '3090' 'PHE' 'C' 'C' 0.500000 12.0110
6163 'A' '3090' 'PHE' 'O' 'O' -0.500000 15.9990
6164 'A' '3091' 'MET' 'N' 'NH1' -0.570000 14.0070
6165 'A' '3091' 'MET' 'HN' 'H' 0.370000 1.00800
6166 'A' '3091' 'MET' 'CA' 'CH1E' 0.200000 12.0110
6167 'A' '3091' 'MET' 'CB' 'CH2E' 0.00000 12.0110
6168 'A' '3091' 'MET' 'CG' 'CH2E' 0.235000 12.0110
6169 'A' '3091' 'MET' 'SD' 'SM' -0.470000 32.0600
6170 'A' '3091' 'MET' 'CE' 'CH3E' 0.235000 12.0110
6171 'A' '3091' 'MET' 'C' 'C' 0.500000 12.0110
6172 'A' '3091' 'MET' 'O' 'O' -0.500000 15.9990
6173 'A' '3092' 'LYS' 'N' 'NH1' -0.570000 14.0070
6174 'A' '3092' 'LYS' 'HN' 'H' 0.370000 1.00800
6175 'A' '3092' 'LYS' 'CA' 'CH1E' 0.200000 12.0110
6176 'A' '3092' 'LYS' 'CB' 'CH2E' 0.00000 12.0110
6177 'A' '3092' 'LYS' 'CG' 'CH2E' 0.00000 12.0110
6178 'A' '3092' 'LYS' 'CD' 'CH2E' 0.00000 12.0110
6179 'A' '3092' 'LYS' 'CE' 'CH2E' 0.310000 12.0110
6180 'A' '3092' 'LYS' 'NZ' 'NH3' -0.300000 14.0070
6181 'A' '3092' 'LYS' 'HZ1' 'HC' 0.330000 1.00800
6182 'A' '3092' 'LYS' 'HZ2' 'HC' 0.330000 1.00800
6183 'A' '3092' 'LYS' 'HZ3' 'HC' 0.330000 1.00800
6184 'A' '3092' 'LYS' 'C' 'C' 0.500000 12.0110
6185 'A' '3092' 'LYS' 'O' 'O' -0.500000 15.9990
6186 'A' '3093' 'ILE' 'N' 'NH1' -0.570000 14.0070
6187 'A' '3093' 'ILE' 'HN' 'H' 0.370000 1.00800
6188 'A' '3093' 'ILE' 'CA' 'CH1E' 0.200000 12.0110
6189 'A' '3093' 'ILE' 'CB' 'CH1E' 0.00000 12.0110
6190 'A' '3093' 'ILE' 'CG1' 'CH2E' 0.00000 12.0110
6191 'A' '3093' 'ILE' 'CG2' 'CH3E' 0.00000 12.0110
6192 'A' '3093' 'ILE' 'CD1' 'CH3E' 0.00000 12.0110
6193 'A' '3093' 'ILE' 'C' 'C' 0.500000 12.0110
6194 'A' '3093' 'ILE' 'O' 'O' -0.500000 15.9990
6195 'A' '3094' 'ASP' 'N' 'NH1' -0.570000 14.0070
6196 'A' '3094' 'ASP' 'HN' 'H' 0.370000 1.00800
6197 'A' '3094' 'ASP' 'CA' 'CH1E' 0.200000 12.0110
6198 'A' '3094' 'ASP' 'CB' 'CH2E' -0.100000 12.0110
6199 'A' '3094' 'ASP' 'CG' 'C' 0.700000 12.0110
6200 'A' '3094' 'ASP' 'OD1' 'OC' -0.800000 15.9990
6201 'A' '3094' 'ASP' 'OD2' 'OC' -0.800000 15.9990
6202 'A' '3094' 'ASP' 'C' 'C' 0.500000 12.0110
6203 'A' '3094' 'ASP' 'O' 'O' -0.500000 15.9990
6204 'A' '3095' 'GLN' 'N' 'NH1' -0.570000 14.0070
6205 'A' '3095' 'GLN' 'HN' 'H' 0.370000 1.00800
6206 'A' '3095' 'GLN' 'CA' 'CH1E' 0.200000 12.0110
6207 'A' '3095' 'GLN' 'CB' 'CH2E' 0.00000 12.0110
6208 'A' '3095' 'GLN' 'CG' 'CH2E' 0.00000 12.0110
6209 'A' '3095' 'GLN' 'CD' 'C' 0.500000 12.0110
6210 'A' '3095' 'GLN' 'OE1' 'O' -0.500000 15.9990
6211 'A' '3095' 'GLN' 'NE2' 'NH2' -0.850000 14.0070
6212 'A' '3095' 'GLN' 'HE21' 'H' 0.425000 1.00800
6213 'A' '3095' 'GLN' 'HE22' 'H' 0.425000 1.00800
6214 'A' '3095' 'GLN' 'C' 'C' 0.500000 12.0110
6215 'A' '3095' 'GLN' 'O' 'O' -0.500000 15.9990
6216 'A' '3096' 'ALA' 'N' 'NH1' -0.570000 14.0070
6217 'A' '3096' 'ALA' 'HN' 'H' 0.370000 1.00800
6218 'A' '3096' 'ALA' 'CA' 'CH1E' 0.200000 12.0110
6219 'A' '3096' 'ALA' 'CB' 'CH3E' 0.00000 12.0110
6220 'A' '3096' 'ALA' 'C' 'C' 0.500000 12.0110
6221 'A' '3096' 'ALA' 'O' 'O' -0.500000 15.9990
6222 'A' '3097' 'THR' 'N' 'NH1' -0.570000 14.0070
6223 'A' '3097' 'THR' 'HN' 'H' 0.370000 1.00800
6224 'A' '3097' 'THR' 'CA' 'CH1E' 0.200000 12.0110
6225 'A' '3097' 'THR' 'CB' 'CH1E' 0.265000 12.0110
6226 'A' '3097' 'THR' 'OG1' 'OH1' -0.700000 15.9990
6227 'A' '3097' 'THR' 'HG1' 'H' 0.435000 1.00800
6228 'A' '3097' 'THR' 'CG2' 'CH3E' 0.00000 12.0110
6229 'A' '3097' 'THR' 'C' 'C' 0.500000 12.0110
6230 'A' '3097' 'THR' 'O' 'O' -0.500000 15.9990
6231 'A' '3098' 'LEU' 'N' 'NH1' -0.570000 14.0070
6232 'A' '3098' 'LEU' 'HN' 'H' 0.370000 1.00800
6233 'A' '3098' 'LEU' 'CA' 'CH1E' 0.200000 12.0110
6234 'A' '3098' 'LEU' 'CB' 'CH2E' 0.00000 12.0110
6235 'A' '3098' 'LEU' 'CG' 'CH1E' 0.00000 12.0110
6236 'A' '3098' 'LEU' 'CD1' 'CH3E' 0.00000 12.0110
6237 'A' '3098' 'LEU' 'CD2' 'CH3E' 0.00000 12.0110
6238 'A' '3098' 'LEU' 'C' 'C' 0.500000 12.0110
6239 'A' '3098' 'LEU' 'O' 'O' -0.500000 15.9990
6240 'A' '3099' 'PHE' 'N' 'NH1' -0.570000 14.0070
6241 'A' '3099' 'PHE' 'HN' 'H' 0.370000 1.00800
6242 'A' '3099' 'PHE' 'CA' 'CH1E' 0.200000 12.0110
6243 'A' '3099' 'PHE' 'CB' 'CH2E' 0.00000 12.0110
6244 'A' '3099' 'PHE' 'CG' 'CF' 0.00000 12.0110
6245 'A' '3099' 'PHE' 'CD1' 'CR1E' 0.00000 12.0110
6246 'A' '3099' 'PHE' 'CD2' 'CR1E' 0.00000 12.0110
6247 'A' '3099' 'PHE' 'CE1' 'CR1E' 0.00000 12.0110
6248 'A' '3099' 'PHE' 'CE2' 'CR1E' 0.00000 12.0110
6249 'A' '3099' 'PHE' 'CZ' 'CR1E' 0.00000 12.0110
6250 'A' '3099' 'PHE' 'C' 'C' 0.500000 12.0110
6251 'A' '3099' 'PHE' 'O' 'O' -0.500000 15.9990
6252 'A' '3100' 'GLU' 'N' 'NH1' -0.570000 14.0070
6253 'A' '3100' 'GLU' 'HN' 'H' 0.370000 1.00800
6254 'A' '3100' 'GLU' 'CA' 'CH1E' 0.200000 12.0110
6255 'A' '3100' 'GLU' 'CB' 'CH2E' 0.00000 12.0110
6256 'A' '3100' 'GLU' 'CG' 'CH2E' -0.100000 12.0110
6257 'A' '3100' 'GLU' 'CD' 'C' 0.700000 12.0110
6258 'A' '3100' 'GLU' 'OE1' 'OC' -0.800000 15.9990
6259 'A' '3100' 'GLU' 'OE2' 'OC' -0.800000 15.9990
6260 'A' '3100' 'GLU' 'C' 'C' 0.500000 12.0110
6261 'A' '3100' 'GLU' 'O' 'O' -0.500000 15.9990
6262 'A' '3101' 'LEU' 'N' 'NH1' -0.570000 14.0070
6263 'A' '3101' 'LEU' 'HN' 'H' 0.370000 1.00800
6264 'A' '3101' 'LEU' 'CA' 'CH1E' 0.200000 12.0110
6265 'A' '3101' 'LEU' 'CB' 'CH2E' 0.00000 12.0110
6266 'A' '3101' 'LEU' 'CG' 'CH1E' 0.00000 12.0110
6267 'A' '3101' 'LEU' 'CD1' 'CH3E' 0.00000 12.0110
6268 'A' '3101' 'LEU' 'CD2' 'CH3E' 0.00000 12.0110
6269 'A' '3101' 'LEU' 'C' 'C' 0.500000 12.0110
6270 'A' '3101' 'LEU' 'O' 'O' -0.500000 15.9990
6271 'A' '3102' 'ILE' 'N' 'NH1' -0.570000 14.0070
6272 'A' '3102' 'ILE' 'HN' 'H' 0.370000 1.00800
6273 'A' '3102' 'ILE' 'CA' 'CH1E' 0.200000 12.0110
6274 'A' '3102' 'ILE' 'CB' 'CH1E' 0.00000 12.0110
6275 'A' '3102' 'ILE' 'CG1' 'CH2E' 0.00000 12.0110
6276 'A' '3102' 'ILE' 'CG2' 'CH3E' 0.00000 12.0110
6277 'A' '3102' 'ILE' 'CD1' 'CH3E' 0.00000 12.0110
6278 'A' '3102' 'ILE' 'C' 'C' 0.500000 12.0110
6279 'A' '3102' 'ILE' 'O' 'O' -0.500000 15.9990
6280 'A' '3103' 'LEU' 'N' 'NH1' -0.570000 14.0070
6281 'A' '3103' 'LEU' 'HN' 'H' 0.370000 1.00800
6282 'A' '3103' 'LEU' 'CA' 'CH1E' 0.200000 12.0110
6283 'A' '3103' 'LEU' 'CB' 'CH2E' 0.00000 12.0110
6284 'A' '3103' 'LEU' 'CG' 'CH1E' 0.00000 12.0110
6285 'A' '3103' 'LEU' 'CD1' 'CH3E' 0.00000 12.0110
6286 'A' '3103' 'LEU' 'CD2' 'CH3E' 0.00000 12.0110
6287 'A' '3103' 'LEU' 'C' 'C' 0.500000 12.0110
6288 'A' '3103' 'LEU' 'O' 'O' -0.500000 15.9990
6289 'A' '3104' 'ALA' 'N' 'NH1' -0.570000 14.0070
6290 'A' '3104' 'ALA' 'HN' 'H' 0.370000 1.00800
6291 'A' '3104' 'ALA' 'CA' 'CH1E' 0.200000 12.0110
6292 'A' '3104' 'ALA' 'CB' 'CH3E' 0.00000 12.0110
6293 'A' '3104' 'ALA' 'C' 'C' 0.500000 12.0110
6294 'A' '3104' 'ALA' 'O' 'O' -0.500000 15.9990
6295 'A' '3105' 'ALA' 'N' 'NH1' -0.570000 14.0070
6296 'A' '3105' 'ALA' 'HN' 'H' 0.370000 1.00800
6297 'A' '3105' 'ALA' 'CA' 'CH1E' 0.200000 12.0110
6298 'A' '3105' 'ALA' 'CB' 'CH3E' 0.00000 12.0110
6299 'A' '3105' 'ALA' 'C' 'C' 0.500000 12.0110
6300 'A' '3105' 'ALA' 'O' 'O' -0.500000 15.9990
6301 'A' '3106' 'ASN' 'N' 'NH1' -0.570000 14.0070
6302 'A' '3106' 'ASN' 'HN' 'H' 0.370000 1.00800
6303 'A' '3106' 'ASN' 'CA' 'CH1E' 0.200000 12.0110
6304 'A' '3106' 'ASN' 'CB' 'CH2E' 0.00000 12.0110
6305 'A' '3106' 'ASN' 'CG' 'C' 0.500000 12.0110
6306 'A' '3106' 'ASN' 'OD1' 'O' -0.500000 15.9990
6307 'A' '3106' 'ASN' 'ND2' 'NH2' -0.850000 14.0070
6308 'A' '3106' 'ASN' 'HD21' 'H' 0.425000 1.00800
6309 'A' '3106' 'ASN' 'HD22' 'H' 0.425000 1.00800
6310 'A' '3106' 'ASN' 'C' 'C' 0.500000 12.0110
6311 'A' '3106' 'ASN' 'O' 'O' -0.500000 15.9990
6312 'A' '3107' 'TYR' 'N' 'NH1' -0.570000 14.0070
6313 'A' '3107' 'TYR' 'HN' 'H' 0.370000 1.00800
6314 'A' '3107' 'TYR' 'CA' 'CH1E' 0.200000 12.0110
6315 'A' '3107' 'TYR' 'CB' 'CH2E' 0.00000 12.0110
6316 'A' '3107' 'TYR' 'CG' 'CY' 0.00000 12.0110
6317 'A' '3107' 'TYR' 'CD1' 'CR1E' 0.00000 12.0110
6318 'A' '3107' 'TYR' 'CD2' 'CR1E' 0.00000 12.0110
6319 'A' '3107' 'TYR' 'CE1' 'CR1E' 0.00000 12.0110
6320 'A' '3107' 'TYR' 'CE2' 'CR1E' 0.00000 12.0110
6321 'A' '3107' 'TYR' 'CZ' 'CY2' 0.265000 12.0110
6322 'A' '3107' 'TYR' 'OH' 'OH1' -0.700000 15.9990
6323 'A' '3107' 'TYR' 'HH' 'H' 0.435000 1.00800
6324 'A' '3107' 'TYR' 'C' 'C' 0.500000 12.0110
6325 'A' '3107' 'TYR' 'O' 'O' -0.500000 15.9990
6326 'A' '3108' 'LEU' 'N' 'NH1' -0.570000 14.0070
6327 'A' '3108' 'LEU' 'HN' 'H' 0.370000 1.00800
6328 'A' '3108' 'LEU' 'CA' 'CH1E' 0.200000 12.0110
6329 'A' '3108' 'LEU' 'CB' 'CH2E' 0.00000 12.0110
6330 'A' '3108' 'LEU' 'CG' 'CH1E' 0.00000 12.0110
6331 'A' '3108' 'LEU' 'CD1' 'CH3E' 0.00000 12.0110
6332 'A' '3108' 'LEU' 'CD2' 'CH3E' 0.00000 12.0110
6333 'A' '3108' 'LEU' 'C' 'C' 0.500000 12.0110
6334 'A' '3108' 'LEU' 'O' 'O' -0.500000 15.9990
6335 'A' '3109' 'ASN' 'N' 'NH1' -0.570000 14.0070
6336 'A' '3109' 'ASN' 'HN' 'H' 0.370000 1.00800
6337 'A' '3109' 'ASN' 'CA' 'CH1E' 0.200000 12.0110
6338 'A' '3109' 'ASN' 'CB' 'CH2E' 0.00000 12.0110
6339 'A' '3109' 'ASN' 'CG' 'C' 0.500000 12.0110
6340 'A' '3109' 'ASN' 'OD1' 'O' -0.500000 15.9990
6341 'A' '3109' 'ASN' 'ND2' 'NH2' -0.850000 14.0070
6342 'A' '3109' 'ASN' 'HD21' 'H' 0.425000 1.00800
6343 'A' '3109' 'ASN' 'HD22' 'H' 0.425000 1.00800
6344 'A' '3109' 'ASN' 'C' 'C' 0.500000 12.0110
6345 'A' '3109' 'ASN' 'O' 'O' -0.500000 15.9990
6346 'A' '3110' 'ILE' 'N' 'NH1' -0.570000 14.0070
6347 'A' '3110' 'ILE' 'HN' 'H' 0.370000 1.00800
6348 'A' '3110' 'ILE' 'CA' 'CH1E' 0.200000 12.0110
6349 'A' '3110' 'ILE' 'CB' 'CH1E' 0.00000 12.0110
6350 'A' '3110' 'ILE' 'CG1' 'CH2E' 0.00000 12.0110
6351 'A' '3110' 'ILE' 'CG2' 'CH3E' 0.00000 12.0110
6352 'A' '3110' 'ILE' 'CD1' 'CH3E' 0.00000 12.0110
6353 'A' '3110' 'ILE' 'C' 'C' 0.500000 12.0110
6354 'A' '3110' 'ILE' 'O' 'O' -0.500000 15.9990
6355 'A' '3111' 'LYS' 'N' 'NH1' -0.570000 14.0070
6356 'A' '3111' 'LYS' 'HN' 'H' 0.370000 1.00800
6357 'A' '3111' 'LYS' 'CA' 'CH1E' 0.200000 12.0110
6358 'A' '3111' 'LYS' 'CB' 'CH2E' 0.00000 12.0110
6359 'A' '3111' 'LYS' 'CG' 'CH2E' 0.00000 12.0110
6360 'A' '3111' 'LYS' 'CD' 'CH2E' 0.00000 12.0110
6361 'A' '3111' 'LYS' 'CE' 'CH2E' 0.310000 12.0110
6362 'A' '3111' 'LYS' 'NZ' 'NH3' -0.300000 14.0070
6363 'A' '3111' 'LYS' 'HZ1' 'HC' 0.330000 1.00800
6364 'A' '3111' 'LYS' 'HZ2' 'HC' 0.330000 1.00800
6365 'A' '3111' 'LYS' 'HZ3' 'HC' 0.330000 1.00800
6366 'A' '3111' 'LYS' 'C' 'C' 0.500000 12.0110
6367 'A' '3111' 'LYS' 'O' 'O' -0.500000 15.9990
6368 'A' '3112' 'ASN' 'N' 'NH1' -0.570000 14.0070
6369 'A' '3112' 'ASN' 'HN' 'H' 0.370000 1.00800
6370 'A' '3112' 'ASN' 'CA' 'CH1E' 0.200000 12.0110
6371 'A' '3112' 'ASN' 'CB' 'CH2E' 0.00000 12.0110
6372 'A' '3112' 'ASN' 'CG' 'C' 0.500000 12.0110
6373 'A' '3112' 'ASN' 'OD1' 'O' -0.500000 15.9990
6374 'A' '3112' 'ASN' 'ND2' 'NH2' -0.850000 14.0070
6375 'A' '3112' 'ASN' 'HD21' 'H' 0.425000 1.00800
6376 'A' '3112' 'ASN' 'HD22' 'H' 0.425000 1.00800
6377 'A' '3112' 'ASN' 'C' 'C' 0.500000 12.0110
6378 'A' '3112' 'ASN' 'O' 'O' -0.500000 15.9990
6379 'A' '3113' 'LEU' 'N' 'NH1' -0.570000 14.0070
6380 'A' '3113' 'LEU' 'HN' 'H' 0.370000 1.00800
6381 'A' '3113' 'LEU' 'CA' 'CH1E' 0.200000 12.0110
6382 'A' '3113' 'LEU' 'CB' 'CH2E' 0.00000 12.0110
6383 'A' '3113' 'LEU' 'CG' 'CH1E' 0.00000 12.0110
6384 'A' '3113' 'LEU' 'CD1' 'CH3E' 0.00000 12.0110
6385 'A' '3113' 'LEU' 'CD2' 'CH3E' 0.00000 12.0110
6386 'A' '3113' 'LEU' 'C' 'C' 0.500000 12.0110
6387 'A' '3113' 'LEU' 'O' 'O' -0.500000 15.9990
6388 'A' '3114' 'LEU' 'N' 'NH1' -0.570000 14.0070
6389 'A' '3114' 'LEU' 'HN' 'H' 0.370000 1.00800
6390 'A' '3114' 'LEU' 'CA' 'CH1E' 0.200000 12.0110
6391 'A' '3114' 'LEU' 'CB' 'CH2E' 0.00000 12.0110
6392 'A' '3114' 'LEU' 'CG' 'CH1E' 0.00000 12.0110
6393 'A' '3114' 'LEU' 'CD1' 'CH3E' 0.00000 12.0110
6394 'A' '3114' 'LEU' 'CD2' 'CH3E' 0.00000 12.0110
6395 'A' '3114' 'LEU' 'C' 'C' 0.500000 12.0110
6396 'A' '3114' 'LEU' 'O' 'O' -0.500000 15.9990
6397 'A' '3115' 'ASP' 'N' 'NH1' -0.570000 14.0070
6398 'A' '3115' 'ASP' 'HN' 'H' 0.370000 1.00800
6399 'A' '3115' 'ASP' 'CA' 'CH1E' 0.200000 12.0110
6400 'A' '3115' 'ASP' 'CB' 'CH2E' -0.100000 12.0110
6401 'A' '3115' 'ASP' 'CG' 'C' 0.700000 12.0110
6402 'A' '3115' 'ASP' 'OD1' 'OC' -0.800000 15.9990
6403 'A' '3115' 'ASP' 'OD2' 'OC' -0.800000 15.9990
6404 'A' '3115' 'ASP' 'C' 'C' 0.500000 12.0110
6405 'A' '3115' 'ASP' 'O' 'O' -0.500000 15.9990
6406 'A' '3116' 'LEU' 'N' 'NH1' -0.570000 14.0070
6407 'A' '3116' 'LEU' 'HN' 'H' 0.370000 1.00800
6408 'A' '3116' 'LEU' 'CA' 'CH1E' 0.200000 12.0110
6409 'A' '3116' 'LEU' 'CB' 'CH2E' 0.00000 12.0110
6410 'A' '3116' 'LEU' 'CG' 'CH1E' 0.00000 12.0110
6411 'A' '3116' 'LEU' 'CD1' 'CH3E' 0.00000 12.0110
6412 'A' '3116' 'LEU' 'CD2' 'CH3E' 0.00000 12.0110
6413 'A' '3116' 'LEU' 'C' 'C' 0.500000 12.0110
6414 'A' '3116' 'LEU' 'O' 'O' -0.500000 15.9990
6415 'A' '3117' 'THR' 'N' 'NH1' -0.570000 14.0070
6416 'A' '3117' 'THR' 'HN' 'H' 0.370000 1.00800
6417 'A' '3117' 'THR' 'CA' 'CH1E' 0.200000 12.0110
6418 'A' '3117' 'THR' 'CB' 'CH1E' 0.265000 12.0110
6419 'A' '3117' 'THR' 'OG1' 'OH1' -0.700000 15.9990
6420 'A' '3117' 'THR' 'HG1' 'H' 0.435000 1.00800
6421 'A' '3117' 'THR' 'CG2' 'CH3E' 0.00000 12.0110
6422 'A' '3117' 'THR' 'C' 'C' 0.500000 12.0110
6423 'A' '3117' 'THR' 'O' 'O' -0.500000 15.9990
6424 'A' '3118' 'CYS' 'N' 'NH1' -0.570000 14.0070
6425 'A' '3118' 'CYS' 'HN' 'H' 0.370000 1.00800
6426 'A' '3118' 'CYS' 'CA' 'CH1E' 0.200000 12.0110
6427 'A' '3118' 'CYS' 'CB' 'CH2E' 0.180000 12.0110
6428 'A' '3118' 'CYS' 'SG' 'SH1E' -0.450000 32.0600
6429 'A' '3118' 'CYS' 'HG' 'H' 0.270000 1.00800
6430 'A' '3118' 'CYS' 'C' 'C' 0.500000 12.0110
6431 'A' '3118' 'CYS' 'O' 'O' -0.500000 15.9990
6432 'A' '3119' 'GLN' 'N' 'NH1' -0.570000 14.0070
6433 'A' '3119' 'GLN' 'HN' 'H' 0.370000 1.00800
6434 'A' '3119' 'GLN' 'CA' 'CH1E' 0.200000 12.0110
6435 'A' '3119' 'GLN' 'CB' 'CH2E' 0.00000 12.0110
6436 'A' '3119' 'GLN' 'CG' 'CH2E' 0.00000 12.0110
6437 'A' '3119' 'GLN' 'CD' 'C' 0.500000 12.0110
6438 'A' '3119' 'GLN' 'OE1' 'O' -0.500000 15.9990
6439 'A' '3119' 'GLN' 'NE2' 'NH2' -0.850000 14.0070
6440 'A' '3119' 'GLN' 'HE21' 'H' 0.425000 1.00800
6441 'A' '3119' 'GLN' 'HE22' 'H' 0.425000 1.00800
6442 'A' '3119' 'GLN' 'C' 'C' 0.500000 12.0110
6443 'A' '3119' 'GLN' 'O' 'O' -0.500000 15.9990
6444 'A' '3120' 'THR' 'N' 'NH1' -0.570000 14.0070
6445 'A' '3120' 'THR' 'HN' 'H' 0.370000 1.00800
6446 'A' '3120' 'THR' 'CA' 'CH1E' 0.200000 12.0110
6447 'A' '3120' 'THR' 'CB' 'CH1E' 0.265000 12.0110
6448 'A' '3120' 'THR' 'OG1' 'OH1' -0.700000 15.9990
6449 'A' '3120' 'THR' 'HG1' 'H' 0.435000 1.00800
6450 'A' '3120' 'THR' 'CG2' 'CH3E' 0.00000 12.0110
6451 'A' '3120' 'THR' 'C' 'C' 0.500000 12.0110
6452 'A' '3120' 'THR' 'O' 'O' -0.500000 15.9990
6453 'A' '3121' 'VAL' 'N' 'NH1' -0.570000 14.0070
6454 'A' '3121' 'VAL' 'HN' 'H' 0.370000 1.00800
6455 'A' '3121' 'VAL' 'CA' 'CH1E' 0.200000 12.0110
6456 'A' '3121' 'VAL' 'CB' 'CH1E' 0.00000 12.0110
6457 'A' '3121' 'VAL' 'CG1' 'CH3E' 0.00000 12.0110
6458 'A' '3121' 'VAL' 'CG2' 'CH3E' 0.00000 12.0110
6459 'A' '3121' 'VAL' 'C' 'C' 0.500000 12.0110
6460 'A' '3121' 'VAL' 'O' 'O' -0.500000 15.9990
6461 'A' '3122' 'ALA' 'N' 'NH1' -0.570000 14.0070
6462 'A' '3122' 'ALA' 'HN' 'H' 0.370000 1.00800
6463 'A' '3122' 'ALA' 'CA' 'CH1E' 0.200000 12.0110
6464 'A' '3122' 'ALA' 'CB' 'CH3E' 0.00000 12.0110
6465 'A' '3122' 'ALA' 'C' 'C' 0.500000 12.0110
6466 'A' '3122' 'ALA' 'O' 'O' -0.500000 15.9990
6467 'A' '3123' 'ASP' 'N' 'NH1' -0.570000 14.0070
6468 'A' '3123' 'ASP' 'HN' 'H' 0.370000 1.00800
6469 'A' '3123' 'ASP' 'CA' 'CH1E' 0.200000 12.0110
6470 'A' '3123' 'ASP' 'CB' 'CH2E' -0.100000 12.0110
6471 'A' '3123' 'ASP' 'CG' 'C' 0.700000 12.0110
6472 'A' '3123' 'ASP' 'OD1' 'OC' -0.800000 15.9990
6473 'A' '3123' 'ASP' 'OD2' 'OC' -0.800000 15.9990
6474 'A' '3123' 'ASP' 'C' 'C' 0.500000 12.0110
6475 'A' '3123' 'ASP' 'O' 'O' -0.500000 15.9990
6476 'A' '3124' 'MET' 'N' 'NH1' -0.570000 14.0070
6477 'A' '3124' 'MET' 'HN' 'H' 0.370000 1.00800
6478 'A' '3124' 'MET' 'CA' 'CH1E' 0.200000 12.0110
6479 'A' '3124' 'MET' 'CB' 'CH2E' 0.00000 12.0110
6480 'A' '3124' 'MET' 'CG' 'CH2E' 0.235000 12.0110
6481 'A' '3124' 'MET' 'SD' 'SM' -0.470000 32.0600
6482 'A' '3124' 'MET' 'CE' 'CH3E' 0.235000 12.0110
6483 'A' '3124' 'MET' 'C' 'C' 0.500000 12.0110
6484 'A' '3124' 'MET' 'O' 'O' -0.500000 15.9990
6485 'A' '3125' 'ILE' 'N' 'NH1' -0.570000 14.0070
6486 'A' '3125' 'ILE' 'HN' 'H' 0.370000 1.00800
6487 'A' '3125' 'ILE' 'CA' 'CH1E' 0.200000 12.0110
6488 'A' '3125' 'ILE' 'CB' 'CH1E' 0.00000 12.0110
6489 'A' '3125' 'ILE' 'CG1' 'CH2E' 0.00000 12.0110
6490 'A' '3125' 'ILE' 'CG2' 'CH3E' 0.00000 12.0110
6491 'A' '3125' 'ILE' 'CD1' 'CH3E' 0.00000 12.0110
6492 'A' '3125' 'ILE' 'C' 'C' 0.500000 12.0110
6493 'A' '3125' 'ILE' 'O' 'O' -0.500000 15.9990
6494 'A' '3126' 'LYS' 'N' 'NH1' -0.570000 14.0070
6495 'A' '3126' 'LYS' 'HN' 'H' 0.370000 1.00800
6496 'A' '3126' 'LYS' 'CA' 'CH1E' 0.200000 12.0110
6497 'A' '3126' 'LYS' 'CB' 'CH2E' 0.00000 12.0110
6498 'A' '3126' 'LYS' 'CG' 'CH2E' 0.00000 12.0110
6499 'A' '3126' 'LYS' 'CD' 'CH2E' 0.00000 12.0110
6500 'A' '3126' 'LYS' 'CE' 'CH2E' 0.310000 12.0110
6501 'A' '3126' 'LYS' 'NZ' 'NH3' -0.300000 14.0070
6502 'A' '3126' 'LYS' 'HZ1' 'HC' 0.330000 1.00800
6503 'A' '3126' 'LYS' 'HZ2' 'HC' 0.330000 1.00800
6504 'A' '3126' 'LYS' 'HZ3' 'HC' 0.330000 1.00800
6505 'A' '3126' 'LYS' 'C' 'C' 0.500000 12.0110
6506 'A' '3126' 'LYS' 'O' 'O' -0.500000 15.9990
6507 'A' '3127' 'GLY' 'N' 'NH1' -0.570000 14.0070
6508 'A' '3127' 'GLY' 'HN' 'H' 0.370000 1.00800
6509 'A' '3127' 'GLY' 'CA' 'CH2G' 0.200000 12.0110
6510 'A' '3127' 'GLY' 'C' 'C' 0.500000 12.0110
6511 'A' '3127' 'GLY' 'O' 'O' -0.500000 15.9990
6512 'A' '3128' 'LYS' 'N' 'NH1' -0.570000 14.0070
6513 'A' '3128' 'LYS' 'HN' 'H' 0.370000 1.00800
6514 'A' '3128' 'LYS' 'CA' 'CH1E' 0.200000 12.0110
6515 'A' '3128' 'LYS' 'CB' 'CH2E' 0.00000 12.0110
6516 'A' '3128' 'LYS' 'CG' 'CH2E' 0.00000 12.0110
6517 'A' '3128' 'LYS' 'CD' 'CH2E' 0.00000 12.0110
6518 'A' '3128' 'LYS' 'CE' 'CH2E' 0.310000 12.0110
6519 'A' '3128' 'LYS' 'NZ' 'NH3' -0.300000 14.0070
6520 'A' '3128' 'LYS' 'HZ1' 'HC' 0.330000 1.00800
6521 'A' '3128' 'LYS' 'HZ2' 'HC' 0.330000 1.00800
6522 'A' '3128' 'LYS' 'HZ3' 'HC' 0.330000 1.00800
6523 'A' '3128' 'LYS' 'C' 'C' 0.500000 12.0110
6524 'A' '3128' 'LYS' 'O' 'O' -0.500000 15.9990
6525 'A' '3129' 'THR' 'N' 'NH1' -0.570000 14.0070
6526 'A' '3129' 'THR' 'HN' 'H' 0.370000 1.00800
6527 'A' '3129' 'THR' 'CA' 'CH1E' 0.200000 12.0110
6528 'A' '3129' 'THR' 'CB' 'CH1E' 0.265000 12.0110
6529 'A' '3129' 'THR' 'OG1' 'OH1' -0.700000 15.9990
6530 'A' '3129' 'THR' 'HG1' 'H' 0.435000 1.00800
6531 'A' '3129' 'THR' 'CG2' 'CH3E' 0.00000 12.0110
6532 'A' '3129' 'THR' 'C' 'C' 0.500000 12.0110
6533 'A' '3129' 'THR' 'O' 'O' -0.500000 15.9990
6534 'A' '3130' 'PRO' 'N' 'N' -0.570000 14.0070
6535 'A' '3130' 'PRO' 'CA' 'CH1E' 0.285000 12.0110
6536 'A' '3130' 'PRO' 'CB' 'CH2E' 0.00000 12.0110
6537 'A' '3130' 'PRO' 'CG' 'CH2P' 0.00000 12.0110
6538 'A' '3130' 'PRO' 'CD' 'CH2P' 0.285000 12.0110
6539 'A' '3130' 'PRO' 'C' 'C' 0.500000 12.0110
6540 'A' '3130' 'PRO' 'O' 'O' -0.500000 15.9990
6541 'A' '3131' 'GLU' 'N' 'NH1' -0.570000 14.0070
6542 'A' '3131' 'GLU' 'HN' 'H' 0.370000 1.00800
6543 'A' '3131' 'GLU' 'CA' 'CH1E' 0.200000 12.0110
6544 'A' '3131' 'GLU' 'CB' 'CH2E' 0.00000 12.0110
6545 'A' '3131' 'GLU' 'CG' 'CH2E' -0.100000 12.0110
6546 'A' '3131' 'GLU' 'CD' 'C' 0.700000 12.0110
6547 'A' '3131' 'GLU' 'OE1' 'OC' -0.800000 15.9990
6548 'A' '3131' 'GLU' 'OE2' 'OC' -0.800000 15.9990
6549 'A' '3131' 'GLU' 'C' 'C' 0.500000 12.0110
6550 'A' '3131' 'GLU' 'O' 'O' -0.500000 15.9990
6551 'A' '3132' 'GLU' 'N' 'NH1' -0.570000 14.0070
6552 'A' '3132' 'GLU' 'HN' 'H' 0.370000 1.00800
6553 'A' '3132' 'GLU' 'CA' 'CH1E' 0.200000 12.0110
6554 'A' '3132' 'GLU' 'CB' 'CH2E' 0.00000 12.0110
6555 'A' '3132' 'GLU' 'CG' 'CH2E' -0.100000 12.0110
6556 'A' '3132' 'GLU' 'CD' 'C' 0.700000 12.0110
6557 'A' '3132' 'GLU' 'OE1' 'OC' -0.800000 15.9990
6558 'A' '3132' 'GLU' 'OE2' 'OC' -0.800000 15.9990
6559 'A' '3132' 'GLU' 'C' 'C' 0.500000 12.0110
6560 'A' '3132' 'GLU' 'O' 'O' -0.500000 15.9990
6561 'A' '3133' 'ILE' 'N' 'NH1' -0.570000 14.0070
6562 'A' '3133' 'ILE' 'HN' 'H' 0.370000 1.00800
6563 'A' '3133' 'ILE' 'CA' 'CH1E' 0.200000 12.0110
6564 'A' '3133' 'ILE' 'CB' 'CH1E' 0.00000 12.0110
6565 'A' '3133' 'ILE' 'CG1' 'CH2E' 0.00000 12.0110
6566 'A' '3133' 'ILE' 'CG2' 'CH3E' 0.00000 12.0110
6567 'A' '3133' 'ILE' 'CD1' 'CH3E' 0.00000 12.0110
6568 'A' '3133' 'ILE' 'C' 'C' 0.500000 12.0110
6569 'A' '3133' 'ILE' 'O' 'O' -0.500000 15.9990
6570 'A' '3134' 'ARG' 'N' 'NH1' -0.570000 14.0070
6571 'A' '3134' 'ARG' 'HN' 'H' 0.370000 1.00800
6572 'A' '3134' 'ARG' 'CA' 'CH1E' 0.200000 12.0110
6573 'A' '3134' 'ARG' 'CB' 'CH2E' 0.00000 12.0110
6574 'A' '3134' 'ARG' 'CG' 'CH2E' 0.700000E-01 12.0110
6575 'A' '3134' 'ARG' 'CD' 'CH2E' 0.310000 12.0110
6576 'A' '3134' 'ARG' 'NE' 'NH1' -0.700000 14.0070
6577 'A' '3134' 'ARG' 'HE' 'H' 0.440000 1.00800
6578 'A' '3134' 'ARG' 'CZ' 'C' 0.640000 12.0110
6579 'A' '3134' 'ARG' 'NH1' 'NC2' -0.800000 14.0070
6580 'A' '3134' 'ARG' 'HH11' 'HC' 0.460000 1.00800
6581 'A' '3134' 'ARG' 'HH12' 'HC' 0.460000 1.00800
6582 'A' '3134' 'ARG' 'NH2' 'NC2' -0.800000 14.0070
6583 'A' '3134' 'ARG' 'HH21' 'HC' 0.460000 1.00800
6584 'A' '3134' 'ARG' 'HH22' 'HC' 0.460000 1.00800
6585 'A' '3134' 'ARG' 'C' 'C' 0.500000 12.0110
6586 'A' '3134' 'ARG' 'O' 'O' -0.500000 15.9990
6587 'A' '3135' 'THR' 'N' 'NH1' -0.570000 14.0070
6588 'A' '3135' 'THR' 'HN' 'H' 0.370000 1.00800
6589 'A' '3135' 'THR' 'CA' 'CH1E' 0.200000 12.0110
6590 'A' '3135' 'THR' 'CB' 'CH1E' 0.265000 12.0110
6591 'A' '3135' 'THR' 'OG1' 'OH1' -0.700000 15.9990
6592 'A' '3135' 'THR' 'HG1' 'H' 0.435000 1.00800
6593 'A' '3135' 'THR' 'CG2' 'CH3E' 0.00000 12.0110
6594 'A' '3135' 'THR' 'C' 'C' 0.500000 12.0110
6595 'A' '3135' 'THR' 'O' 'O' -0.500000 15.9990
6596 'A' '3136' 'THR' 'N' 'NH1' -0.570000 14.0070
6597 'A' '3136' 'THR' 'HN' 'H' 0.370000 1.00800
6598 'A' '3136' 'THR' 'CA' 'CH1E' 0.200000 12.0110
6599 'A' '3136' 'THR' 'CB' 'CH1E' 0.265000 12.0110
6600 'A' '3136' 'THR' 'OG1' 'OH1' -0.700000 15.9990
6601 'A' '3136' 'THR' 'HG1' 'H' 0.435000 1.00800
6602 'A' '3136' 'THR' 'CG2' 'CH3E' 0.00000 12.0110
6603 'A' '3136' 'THR' 'C' 'C' 0.500000 12.0110
6604 'A' '3136' 'THR' 'O' 'O' -0.500000 15.9990
6605 'A' '3137' 'PHE' 'N' 'NH1' -0.570000 14.0070
6606 'A' '3137' 'PHE' 'HN' 'H' 0.370000 1.00800
6607 'A' '3137' 'PHE' 'CA' 'CH1E' 0.200000 12.0110
6608 'A' '3137' 'PHE' 'CB' 'CH2E' 0.00000 12.0110
6609 'A' '3137' 'PHE' 'CG' 'CF' 0.00000 12.0110
6610 'A' '3137' 'PHE' 'CD1' 'CR1E' 0.00000 12.0110
6611 'A' '3137' 'PHE' 'CD2' 'CR1E' 0.00000 12.0110
6612 'A' '3137' 'PHE' 'CE1' 'CR1E' 0.00000 12.0110
6613 'A' '3137' 'PHE' 'CE2' 'CR1E' 0.00000 12.0110
6614 'A' '3137' 'PHE' 'CZ' 'CR1E' 0.00000 12.0110
6615 'A' '3137' 'PHE' 'C' 'C' 0.500000 12.0110
6616 'A' '3137' 'PHE' 'O' 'O' -0.500000 15.9990
6617 'A' '3138' 'ASN' 'N' 'NH1' -0.570000 14.0070
6618 'A' '3138' 'ASN' 'HN' 'H' 0.370000 1.00800
6619 'A' '3138' 'ASN' 'CA' 'CH1E' 0.200000 12.0110
6620 'A' '3138' 'ASN' 'CB' 'CH2E' 0.00000 12.0110
6621 'A' '3138' 'ASN' 'CG' 'C' 0.500000 12.0110
6622 'A' '3138' 'ASN' 'OD1' 'O' -0.500000 15.9990
6623 'A' '3138' 'ASN' 'ND2' 'NH2' -0.850000 14.0070
6624 'A' '3138' 'ASN' 'HD21' 'H' 0.425000 1.00800
6625 'A' '3138' 'ASN' 'HD22' 'H' 0.425000 1.00800
6626 'A' '3138' 'ASN' 'C' 'C' 0.500000 12.0110
6627 'A' '3138' 'ASN' 'O' 'O' -0.500000 15.9990
6628 'A' '3139' 'ILE' 'N' 'NH1' -0.570000 14.0070
6629 'A' '3139' 'ILE' 'HN' 'H' 0.370000 1.00800
6630 'A' '3139' 'ILE' 'CA' 'CH1E' 0.200000 12.0110
6631 'A' '3139' 'ILE' 'CB' 'CH1E' 0.00000 12.0110
6632 'A' '3139' 'ILE' 'CG1' 'CH2E' 0.00000 12.0110
6633 'A' '3139' 'ILE' 'CG2' 'CH3E' 0.00000 12.0110
6634 'A' '3139' 'ILE' 'CD1' 'CH3E' 0.00000 12.0110
6635 'A' '3139' 'ILE' 'C' 'C' 0.500000 12.0110
6636 'A' '3139' 'ILE' 'O' 'O' -0.500000 15.9990
6637 'A' '3140' 'LYS' 'N' 'NH1' -0.570000 14.0070
6638 'A' '3140' 'LYS' 'HN' 'H' 0.370000 1.00800
6639 'A' '3140' 'LYS' 'CA' 'CH1E' 0.200000 12.0110
6640 'A' '3140' 'LYS' 'CB' 'CH2E' 0.00000 12.0110
6641 'A' '3140' 'LYS' 'CG' 'CH2E' 0.00000 12.0110
6642 'A' '3140' 'LYS' 'CD' 'CH2E' 0.00000 12.0110
6643 'A' '3140' 'LYS' 'CE' 'CH2E' 0.310000 12.0110
6644 'A' '3140' 'LYS' 'NZ' 'NH3' -0.300000 14.0070
6645 'A' '3140' 'LYS' 'HZ1' 'HC' 0.330000 1.00800
6646 'A' '3140' 'LYS' 'HZ2' 'HC' 0.330000 1.00800
6647 'A' '3140' 'LYS' 'HZ3' 'HC' 0.330000 1.00800
6648 'A' '3140' 'LYS' 'C' 'C' 0.500000 12.0110
6649 'A' '3140' 'LYS' 'O' 'O' -0.500000 15.9990
6650 'A' '3141' 'ASN' 'N' 'NH1' -0.570000 14.0070
6651 'A' '3141' 'ASN' 'HN' 'H' 0.370000 1.00800
6652 'A' '3141' 'ASN' 'CA' 'CH1E' 0.200000 12.0110
6653 'A' '3141' 'ASN' 'CB' 'CH2E' 0.00000 12.0110
6654 'A' '3141' 'ASN' 'CG' 'C' 0.500000 12.0110
6655 'A' '3141' 'ASN' 'OD1' 'O' -0.500000 15.9990
6656 'A' '3141' 'ASN' 'ND2' 'NH2' -0.850000 14.0070
6657 'A' '3141' 'ASN' 'HD21' 'H' 0.425000 1.00800
6658 'A' '3141' 'ASN' 'HD22' 'H' 0.425000 1.00800
6659 'A' '3141' 'ASN' 'C' 'C' 0.500000 12.0110
6660 'A' '3141' 'ASN' 'O' 'O' -0.500000 15.9990
6661 'A' '3142' 'ASP' 'N' 'NH1' -0.570000 14.0070
6662 'A' '3142' 'ASP' 'HN' 'H' 0.370000 1.00800
6663 'A' '3142' 'ASP' 'CA' 'CH1E' 0.200000 12.0110
6664 'A' '3142' 'ASP' 'CB' 'CH2E' -0.100000 12.0110
6665 'A' '3142' 'ASP' 'CG' 'C' 0.700000 12.0110
6666 'A' '3142' 'ASP' 'OD1' 'OC' -0.800000 15.9990
6667 'A' '3142' 'ASP' 'OD2' 'OC' -0.800000 15.9990
6668 'A' '3142' 'ASP' 'C' 'C' 0.500000 12.0110
6669 'A' '3142' 'ASP' 'O' 'O' -0.500000 15.9990
6670 'A' '3143' 'PHE' 'N' 'NH1' -0.570000 14.0070
6671 'A' '3143' 'PHE' 'HN' 'H' 0.370000 1.00800
6672 'A' '3143' 'PHE' 'CA' 'CH1E' 0.200000 12.0110
6673 'A' '3143' 'PHE' 'CB' 'CH2E' 0.00000 12.0110
6674 'A' '3143' 'PHE' 'CG' 'CF' 0.00000 12.0110
6675 'A' '3143' 'PHE' 'CD1' 'CR1E' 0.00000 12.0110
6676 'A' '3143' 'PHE' 'CD2' 'CR1E' 0.00000 12.0110
6677 'A' '3143' 'PHE' 'CE1' 'CR1E' 0.00000 12.0110
6678 'A' '3143' 'PHE' 'CE2' 'CR1E' 0.00000 12.0110
6679 'A' '3143' 'PHE' 'CZ' 'CR1E' 0.00000 12.0110
6680 'A' '3143' 'PHE' 'C' 'C' 0.500000 12.0110
6681 'A' '3143' 'PHE' 'O' 'O' -0.500000 15.9990
6682 'A' '3144' 'THR' 'N' 'NH1' -0.570000 14.0070
6683 'A' '3144' 'THR' 'HN' 'H' 0.370000 1.00800
6684 'A' '3144' 'THR' 'CA' 'CH1E' 0.200000 12.0110
6685 'A' '3144' 'THR' 'CB' 'CH1E' 0.265000 12.0110
6686 'A' '3144' 'THR' 'OG1' 'OH1' -0.700000 15.9990
6687 'A' '3144' 'THR' 'HG1' 'H' 0.435000 1.00800
6688 'A' '3144' 'THR' 'CG2' 'CH3E' 0.00000 12.0110
6689 'A' '3144' 'THR' 'C' 'C' 0.500000 12.0110
6690 'A' '3144' 'THR' 'O' 'O' -0.500000 15.9990
6691 'A' '3145' 'PRO' 'N' 'N' -0.570000 14.0070
6692 'A' '3145' 'PRO' 'CA' 'CH1E' 0.285000 12.0110
6693 'A' '3145' 'PRO' 'CB' 'CH2E' 0.00000 12.0110
6694 'A' '3145' 'PRO' 'CG' 'CH2P' 0.00000 12.0110
6695 'A' '3145' 'PRO' 'CD' 'CH2P' 0.285000 12.0110
6696 'A' '3145' 'PRO' 'C' 'C' 0.500000 12.0110
6697 'A' '3145' 'PRO' 'O' 'O' -0.500000 15.9990
6698 'A' '3146' 'GLU' 'N' 'NH1' -0.570000 14.0070
6699 'A' '3146' 'GLU' 'HN' 'H' 0.370000 1.00800
6700 'A' '3146' 'GLU' 'CA' 'CH1E' 0.200000 12.0110
6701 'A' '3146' 'GLU' 'CB' 'CH2E' 0.00000 12.0110
6702 'A' '3146' 'GLU' 'CG' 'CH2E' -0.100000 12.0110
6703 'A' '3146' 'GLU' 'CD' 'C' 0.700000 12.0110
6704 'A' '3146' 'GLU' 'OE1' 'OC' -0.800000 15.9990
6705 'A' '3146' 'GLU' 'OE2' 'OC' -0.800000 15.9990
6706 'A' '3146' 'GLU' 'C' 'C' 0.500000 12.0110
6707 'A' '3146' 'GLU' 'O' 'O' -0.500000 15.9990
6708 'A' '3147' 'GLU' 'N' 'NH1' -0.570000 14.0070
6709 'A' '3147' 'GLU' 'HN' 'H' 0.370000 1.00800
6710 'A' '3147' 'GLU' 'CA' 'CH1E' 0.200000 12.0110
6711 'A' '3147' 'GLU' 'CB' 'CH2E' 0.00000 12.0110
6712 'A' '3147' 'GLU' 'CG' 'CH2E' -0.100000 12.0110
6713 'A' '3147' 'GLU' 'CD' 'C' 0.700000 12.0110
6714 'A' '3147' 'GLU' 'OE1' 'OC' -0.800000 15.9990
6715 'A' '3147' 'GLU' 'OE2' 'OC' -0.800000 15.9990
6716 'A' '3147' 'GLU' 'C' 'C' 0.500000 12.0110
6717 'A' '3147' 'GLU' 'O' 'O' -0.500000 15.9990
6718 'A' '3148' 'GLU' 'N' 'NH1' -0.570000 14.0070
6719 'A' '3148' 'GLU' 'HN' 'H' 0.370000 1.00800
6720 'A' '3148' 'GLU' 'CA' 'CH1E' 0.200000 12.0110
6721 'A' '3148' 'GLU' 'CB' 'CH2E' 0.00000 12.0110
6722 'A' '3148' 'GLU' 'CG' 'CH2E' -0.100000 12.0110
6723 'A' '3148' 'GLU' 'CD' 'C' 0.700000 12.0110
6724 'A' '3148' 'GLU' 'OE1' 'OC' -0.800000 15.9990
6725 'A' '3148' 'GLU' 'OE2' 'OC' -0.800000 15.9990
6726 'A' '3148' 'GLU' 'C' 'C' 0.500000 12.0110
6727 'A' '3148' 'GLU' 'O' 'O' -0.500000 15.9990
6728 'A' '3149' 'GLU' 'N' 'NH1' -0.570000 14.0070
6729 'A' '3149' 'GLU' 'HN' 'H' 0.370000 1.00800
6730 'A' '3149' 'GLU' 'CA' 'CH1E' 0.200000 12.0110
6731 'A' '3149' 'GLU' 'CB' 'CH2E' 0.00000 12.0110
6732 'A' '3149' 'GLU' 'CG' 'CH2E' -0.100000 12.0110
6733 'A' '3149' 'GLU' 'CD' 'C' 0.700000 12.0110
6734 'A' '3149' 'GLU' 'OE1' 'OC' -0.800000 15.9990
6735 'A' '3149' 'GLU' 'OE2' 'OC' -0.800000 15.9990
6736 'A' '3149' 'GLU' 'C' 'C' 0.500000 12.0110
6737 'A' '3149' 'GLU' 'O' 'O' -0.500000 15.9990
6738 'A' '3150' 'GLU' 'N' 'NH1' -0.570000 14.0070
6739 'A' '3150' 'GLU' 'HN' 'H' 0.370000 1.00800
6740 'A' '3150' 'GLU' 'CA' 'CH1E' 0.200000 12.0110
6741 'A' '3150' 'GLU' 'CB' 'CH2E' 0.00000 12.0110
6742 'A' '3150' 'GLU' 'CG' 'CH2E' -0.100000 12.0110
6743 'A' '3150' 'GLU' 'CD' 'C' 0.700000 12.0110
6744 'A' '3150' 'GLU' 'OE1' 'OC' -0.800000 15.9990
6745 'A' '3150' 'GLU' 'OE2' 'OC' -0.800000 15.9990
6746 'A' '3150' 'GLU' 'C' 'C' 0.500000 12.0110
6747 'A' '3150' 'GLU' 'O' 'O' -0.500000 15.9990
6748 'A' '3151' 'VAL' 'N' 'NH1' -0.570000 14.0070
6749 'A' '3151' 'VAL' 'HN' 'H' 0.370000 1.00800
6750 'A' '3151' 'VAL' 'CA' 'CH1E' 0.200000 12.0110
6751 'A' '3151' 'VAL' 'CB' 'CH1E' 0.00000 12.0110
6752 'A' '3151' 'VAL' 'CG1' 'CH3E' 0.00000 12.0110
6753 'A' '3151' 'VAL' 'CG2' 'CH3E' 0.00000 12.0110
6754 'A' '3151' 'VAL' 'C' 'C' 0.500000 12.0110
6755 'A' '3151' 'VAL' 'O' 'O' -0.500000 15.9990
6756 'A' '3152' 'ARG' 'N' 'NH1' -0.570000 14.0070
6757 'A' '3152' 'ARG' 'HN' 'H' 0.370000 1.00800
6758 'A' '3152' 'ARG' 'CA' 'CH1E' 0.200000 12.0110
6759 'A' '3152' 'ARG' 'CB' 'CH2E' 0.00000 12.0110
6760 'A' '3152' 'ARG' 'CG' 'CH2E' 0.700000E-01 12.0110
6761 'A' '3152' 'ARG' 'CD' 'CH2E' 0.310000 12.0110
6762 'A' '3152' 'ARG' 'NE' 'NH1' -0.700000 14.0070
6763 'A' '3152' 'ARG' 'HE' 'H' 0.440000 1.00800
6764 'A' '3152' 'ARG' 'CZ' 'C' 0.640000 12.0110
6765 'A' '3152' 'ARG' 'NH1' 'NC2' -0.800000 14.0070
6766 'A' '3152' 'ARG' 'HH11' 'HC' 0.460000 1.00800
6767 'A' '3152' 'ARG' 'HH12' 'HC' 0.460000 1.00800
6768 'A' '3152' 'ARG' 'NH2' 'NC2' -0.800000 14.0070
6769 'A' '3152' 'ARG' 'HH21' 'HC' 0.460000 1.00800
6770 'A' '3152' 'ARG' 'HH22' 'HC' 0.460000 1.00800
6771 'A' '3152' 'ARG' 'C' 'C' 0.500000 12.0110
6772 'A' '3152' 'ARG' 'O' 'O' -0.500000 15.9990
6773 'A' '3153' 'ARG' 'N' 'NH1' -0.570000 14.0070
6774 'A' '3153' 'ARG' 'HN' 'H' 0.370000 1.00800
6775 'A' '3153' 'ARG' 'CA' 'CH1E' 0.200000 12.0110
6776 'A' '3153' 'ARG' 'CB' 'CH2E' 0.00000 12.0110
6777 'A' '3153' 'ARG' 'CG' 'CH2E' 0.700000E-01 12.0110
6778 'A' '3153' 'ARG' 'CD' 'CH2E' 0.310000 12.0110
6779 'A' '3153' 'ARG' 'NE' 'NH1' -0.700000 14.0070
6780 'A' '3153' 'ARG' 'HE' 'H' 0.440000 1.00800
6781 'A' '3153' 'ARG' 'CZ' 'C' 0.640000 12.0110
6782 'A' '3153' 'ARG' 'NH1' 'NC2' -0.800000 14.0070
6783 'A' '3153' 'ARG' 'HH11' 'HC' 0.460000 1.00800
6784 'A' '3153' 'ARG' 'HH12' 'HC' 0.460000 1.00800
6785 'A' '3153' 'ARG' 'NH2' 'NC2' -0.800000 14.0070
6786 'A' '3153' 'ARG' 'HH21' 'HC' 0.460000 1.00800
6787 'A' '3153' 'ARG' 'HH22' 'HC' 0.460000 1.00800
6788 'A' '3153' 'ARG' 'C' 'C' 0.500000 12.0110
6789 'A' '3153' 'ARG' 'O' 'O' -0.500000 15.9990
6790 'A' '3154' 'GLU' 'N' 'NH1' -0.570000 14.0070
6791 'A' '3154' 'GLU' 'HN' 'H' 0.370000 1.00800
6792 'A' '3154' 'GLU' 'CA' 'CH1E' 0.200000 12.0110
6793 'A' '3154' 'GLU' 'CB' 'CH2E' 0.00000 12.0110
6794 'A' '3154' 'GLU' 'CG' 'CH2E' -0.100000 12.0110
6795 'A' '3154' 'GLU' 'CD' 'C' 0.700000 12.0110
6796 'A' '3154' 'GLU' 'OE1' 'OC' -0.800000 15.9990
6797 'A' '3154' 'GLU' 'OE2' 'OC' -0.800000 15.9990
6798 'A' '3154' 'GLU' 'C' 'C' 0.500000 12.0110
6799 'A' '3154' 'GLU' 'O' 'O' -0.500000 15.9990
6800 'A' '3155' 'ASN' 'N' 'NH1' -0.570000 14.0070
6801 'A' '3155' 'ASN' 'HN' 'H' 0.370000 1.00800
6802 'A' '3155' 'ASN' 'CA' 'CH1E' 0.200000 12.0110
6803 'A' '3155' 'ASN' 'CB' 'CH2E' 0.00000 12.0110
6804 'A' '3155' 'ASN' 'CG' 'C' 0.500000 12.0110
6805 'A' '3155' 'ASN' 'OD1' 'O' -0.500000 15.9990
6806 'A' '3155' 'ASN' 'ND2' 'NH2' -0.850000 14.0070
6807 'A' '3155' 'ASN' 'HD21' 'H' 0.425000 1.00800
6808 'A' '3155' 'ASN' 'HD22' 'H' 0.425000 1.00800
6809 'A' '3155' 'ASN' 'C' 'C' 0.500000 12.0110
6810 'A' '3155' 'ASN' 'O' 'O' -0.500000 15.9990
6811 'A' '3156' 'GLN' 'N' 'NH1' -0.570000 14.0070
6812 'A' '3156' 'GLN' 'HN' 'H' 0.370000 1.00800
6813 'A' '3156' 'GLN' 'CA' 'CH1E' 0.200000 12.0110
6814 'A' '3156' 'GLN' 'CB' 'CH2E' 0.00000 12.0110
6815 'A' '3156' 'GLN' 'CG' 'CH2E' 0.00000 12.0110
6816 'A' '3156' 'GLN' 'CD' 'C' 0.500000 12.0110
6817 'A' '3156' 'GLN' 'OE1' 'O' -0.500000 15.9990
6818 'A' '3156' 'GLN' 'NE2' 'NH2' -0.850000 14.0070
6819 'A' '3156' 'GLN' 'HE21' 'H' 0.425000 1.00800
6820 'A' '3156' 'GLN' 'HE22' 'H' 0.425000 1.00800
6821 'A' '3156' 'GLN' 'C' 'C' 0.500000 12.0110
6822 'A' '3156' 'GLN' 'O' 'O' -0.500000 15.9990
6823 'A' '3157' 'TRP' 'N' 'NH1' -0.570000 14.0070
6824 'A' '3157' 'TRP' 'HN' 'H' 0.370000 1.00800
6825 'A' '3157' 'TRP' 'CA' 'CH1E' 0.200000 12.0110
6826 'A' '3157' 'TRP' 'CB' 'CH2E' 0.00000 12.0110
6827 'A' '3157' 'TRP' 'CG' 'C5W' -0.550000E-01 12.0110
6828 'A' '3157' 'TRP' 'CD1' 'CR1E' 0.130000 12.0110
6829 'A' '3157' 'TRP' 'CD2' 'CW' -0.550000E-01 12.0110
6830 'A' '3157' 'TRP' 'NE1' 'NH1' -0.570000 14.0070
6831 'A' '3157' 'TRP' 'HE1' 'H' 0.420000 1.00800
6832 'A' '3157' 'TRP' 'CE2' 'CW' 0.130000 12.0110
6833 'A' '3157' 'TRP' 'CE3' 'CR1E' 0.00000 12.0110
6834 'A' '3157' 'TRP' 'CZ2' 'CR1W' 0.00000 12.0110
6835 'A' '3157' 'TRP' 'CZ3' 'CR1E' 0.00000 12.0110
6836 'A' '3157' 'TRP' 'CH2' 'CR1W' 0.00000 12.0110
6837 'A' '3157' 'TRP' 'C' 'C' 0.500000 12.0110
6838 'A' '3157' 'TRP' 'O' 'O' -0.500000 15.9990
6839 'A' '3158' 'ALA' 'N' 'NH1' -0.570000 14.0070
6840 'A' '3158' 'ALA' 'HN' 'H' 0.370000 1.00800
6841 'A' '3158' 'ALA' 'CA' 'CH1E' 0.200000 12.0110
6842 'A' '3158' 'ALA' 'CB' 'CH3E' 0.00000 12.0110
6843 'A' '3158' 'ALA' 'C' 'C' 0.500000 12.0110
6844 'A' '3158' 'ALA' 'O' 'O' -0.500000 15.9990
6845 'A' '3159' 'PHE' 'N' 'NH1' -0.570000 14.0070
6846 'A' '3159' 'PHE' 'HN' 'H' 0.370000 1.00800
6847 'A' '3159' 'PHE' 'CA' 'CH1E' 0.200000 12.0110
6848 'A' '3159' 'PHE' 'CB' 'CH2E' 0.00000 12.0110
6849 'A' '3159' 'PHE' 'CG' 'CF' 0.00000 12.0110
6850 'A' '3159' 'PHE' 'CD1' 'CR1E' 0.00000 12.0110
6851 'A' '3159' 'PHE' 'CD2' 'CR1E' 0.00000 12.0110
6852 'A' '3159' 'PHE' 'CE1' 'CR1E' 0.00000 12.0110
6853 'A' '3159' 'PHE' 'CE2' 'CR1E' 0.00000 12.0110
6854 'A' '3159' 'PHE' 'CZ' 'CR1E' 0.00000 12.0110
6855 'A' '3159' 'PHE' 'C' 'C' 0.500000 12.0110
6856 'A' '3159' 'PHE' 'O' 'O' -0.500000 15.9990
6857 'A' '3160' 'GLU' 'N' 'NH1' -0.570000 14.0070
6858 'A' '3160' 'GLU' 'HN' 'H' 0.370000 1.00800
6859 'A' '3160' 'GLU' 'CA' 'CH1E' 0.200000 12.0110
6860 'A' '3160' 'GLU' 'CB' 'CH2E' 0.00000 12.0110
6861 'A' '3160' 'GLU' 'CG' 'CH2E' -0.100000 12.0110
6862 'A' '3160' 'GLU' 'CD' 'C' 0.700000 12.0110
6863 'A' '3160' 'GLU' 'OE1' 'OC' -0.800000 15.9990
6864 'A' '3160' 'GLU' 'OE2' 'OC' -0.800000 15.9990
6865 'A' '3160' 'GLU' 'C' 'C' 0.500000 12.0110
6866 'A' '3160' 'GLU' 'O' 'O' -0.500000 15.9990
6867 'B' '124' 'GLY' 'N' 'NH1' -0.570000 14.0070
6868 'B' '124' 'GLY' 'HN' 'H' 0.370000 1.00800
6869 'B' '124' 'GLY' 'CA' 'CH2G' 0.200000 12.0110
6870 'B' '124' 'GLY' 'C' 'C' 0.500000 12.0110
6871 'B' '124' 'GLY' 'O' 'O' -0.500000 15.9990
6872 'B' '125' 'GLY' 'N' 'NH1' -0.570000 14.0070
6873 'B' '125' 'GLY' 'HN' 'H' 0.370000 1.00800
6874 'B' '125' 'GLY' 'CA' 'CH2G' 0.200000 12.0110
6875 'B' '125' 'GLY' 'C' 'C' 0.500000 12.0110
6876 'B' '125' 'GLY' 'O' 'O' -0.500000 15.9990
6877 'B' '126' 'ALA' 'N' 'NH1' -0.570000 14.0070
6878 'B' '126' 'ALA' 'HN' 'H' 0.370000 1.00800
6879 'B' '126' 'ALA' 'CA' 'CH1E' 0.200000 12.0110
6880 'B' '126' 'ALA' 'CB' 'CH3E' 0.00000 12.0110
6881 'B' '126' 'ALA' 'C' 'C' 0.500000 12.0110
6882 'B' '126' 'ALA' 'O' 'O' -0.500000 15.9990
6883 'B' '127' 'ALA' 'N' 'NH1' -0.570000 14.0070
6884 'B' '127' 'ALA' 'HN' 'H' 0.370000 1.00800
6885 'B' '127' 'ALA' 'CA' 'CH1E' 0.200000 12.0110
6886 'B' '127' 'ALA' 'CB' 'CH3E' 0.00000 12.0110
6887 'B' '127' 'ALA' 'C' 'C' 0.500000 12.0110
6888 'B' '127' 'ALA' 'O' 'O' -0.500000 15.9990
6889 'B' '128' 'GLY' 'N' 'NH1' -0.570000 14.0070
6890 'B' '128' 'GLY' 'HN' 'H' 0.370000 1.00800
6891 'B' '128' 'GLY' 'CA' 'CH2G' 0.200000 12.0110
6892 'B' '128' 'GLY' 'C' 'C' 0.500000 12.0110
6893 'B' '128' 'GLY' 'O' 'O' -0.500000 15.9990
6894 'B' '129' 'ALA' 'N' 'NH1' -0.570000 14.0070
6895 'B' '129' 'ALA' 'HN' 'H' 0.370000 1.00800
6896 'B' '129' 'ALA' 'CA' 'CH1E' 0.200000 12.0110
6897 'B' '129' 'ALA' 'CB' 'CH3E' 0.00000 12.0110
6898 'B' '129' 'ALA' 'C' 'C' 0.500000 12.0110
6899 'B' '129' 'ALA' 'O' 'O' -0.500000 15.9990
6900 'B' '130' 'GLY' 'N' 'NH1' -0.570000 14.0070
6901 'B' '130' 'GLY' 'HN' 'H' 0.370000 1.00800
6902 'B' '130' 'GLY' 'CA' 'CH2G' 0.200000 12.0110
6903 'B' '130' 'GLY' 'C' 'C' 0.500000 12.0110
6904 'B' '130' 'GLY' 'O' 'O' -0.500000 15.9990
6905 'B' '131' 'LEU' 'N' 'NH1' -0.570000 14.0070
6906 'B' '131' 'LEU' 'HN' 'H' 0.370000 1.00800
6907 'B' '131' 'LEU' 'CA' 'CH1E' 0.200000 12.0110
6908 'B' '131' 'LEU' 'CB' 'CH2E' 0.00000 12.0110
6909 'B' '131' 'LEU' 'CG' 'CH1E' 0.00000 12.0110
6910 'B' '131' 'LEU' 'CD1' 'CH3E' 0.00000 12.0110
6911 'B' '131' 'LEU' 'CD2' 'CH3E' 0.00000 12.0110
6912 'B' '131' 'LEU' 'C' 'C' 0.500000 12.0110
6913 'B' '131' 'LEU' 'O' 'O' -0.500000 15.9990
6914 'B' '132' 'VAL' 'N' 'NH1' -0.570000 14.0070
6915 'B' '132' 'VAL' 'HN' 'H' 0.370000 1.00800
6916 'B' '132' 'VAL' 'CA' 'CH1E' 0.200000 12.0110
6917 'B' '132' 'VAL' 'CB' 'CH1E' 0.00000 12.0110
6918 'B' '132' 'VAL' 'CG1' 'CH3E' 0.00000 12.0110
6919 'B' '132' 'VAL' 'CG2' 'CH3E' 0.00000 12.0110
6920 'B' '132' 'VAL' 'C' 'C' 0.500000 12.0110
6921 'B' '132' 'VAL' 'O' 'O' -0.500000 15.9990
6922 'B' '133' 'LYS' 'N' 'NH1' -0.570000 14.0070
6923 'B' '133' 'LYS' 'HN' 'H' 0.370000 1.00800
6924 'B' '133' 'LYS' 'CA' 'CH1E' 0.200000 12.0110
6925 'B' '133' 'LYS' 'CB' 'CH2E' 0.00000 12.0110
6926 'B' '133' 'LYS' 'CG' 'CH2E' 0.00000 12.0110
6927 'B' '133' 'LYS' 'CD' 'CH2E' 0.00000 12.0110
6928 'B' '133' 'LYS' 'CE' 'CH2E' 0.310000 12.0110
6929 'B' '133' 'LYS' 'NZ' 'NH3' -0.300000 14.0070
6930 'B' '133' 'LYS' 'HZ1' 'HC' 0.330000 1.00800
6931 'B' '133' 'LYS' 'HZ2' 'HC' 0.330000 1.00800
6932 'B' '133' 'LYS' 'HZ3' 'HC' 0.330000 1.00800
6933 'B' '133' 'LYS' 'C' 'C' 0.500000 12.0110
6934 'B' '133' 'LYS' 'O' 'O' -0.500000 15.9990
6935 'B' '134' 'VAL' 'N' 'NH1' -0.570000 14.0070
6936 'B' '134' 'VAL' 'HN' 'H' 0.370000 1.00800
6937 'B' '134' 'VAL' 'CA' 'CH1E' 0.200000 12.0110
6938 'B' '134' 'VAL' 'CB' 'CH1E' 0.00000 12.0110
6939 'B' '134' 'VAL' 'CG1' 'CH3E' 0.00000 12.0110
6940 'B' '134' 'VAL' 'CG2' 'CH3E' 0.00000 12.0110
6941 'B' '134' 'VAL' 'C' 'C' 0.500000 12.0110
6942 'B' '134' 'VAL' 'O' 'O' -0.500000 15.9990
6943 'B' '135' 'SER' 'N' 'NH1' -0.570000 14.0070
6944 'B' '135' 'SER' 'HN' 'H' 0.370000 1.00800
6945 'B' '135' 'SER' 'CA' 'CH1E' 0.200000 12.0110
6946 'B' '135' 'SER' 'CB' 'CH2E' 0.265000 12.0110
6947 'B' '135' 'SER' 'OG' 'OH1' -0.700000 15.9990
6948 'B' '135' 'SER' 'HG' 'H' 0.435000 1.00800
6949 'B' '135' 'SER' 'C' 'C' 0.500000 12.0110
6950 'B' '135' 'SER' 'O' 'O' -0.500000 15.9990
6951 'B' '136' 'MET' 'N' 'NH1' -0.570000 14.0070
6952 'B' '136' 'MET' 'HN' 'H' 0.370000 1.00800
6953 'B' '136' 'MET' 'CA' 'CH1E' 0.200000 12.0110
6954 'B' '136' 'MET' 'CB' 'CH2E' 0.00000 12.0110
6955 'B' '136' 'MET' 'CG' 'CH2E' 0.235000 12.0110
6956 'B' '136' 'MET' 'SD' 'SM' -0.470000 32.0600
6957 'B' '136' 'MET' 'CE' 'CH3E' 0.235000 12.0110
6958 'B' '136' 'MET' 'C' 'C' 0.500000 12.0110
6959 'B' '136' 'MET' 'O' 'O' -0.500000 15.9990
6960 'B' '137' 'ASP' 'N' 'NH1' -0.570000 14.0070
6961 'B' '137' 'ASP' 'HN' 'H' 0.370000 1.00800
6962 'B' '137' 'ASP' 'CA' 'CH1E' 0.200000 12.0110
6963 'B' '137' 'ASP' 'CB' 'CH2E' -0.100000 12.0110
6964 'B' '137' 'ASP' 'CG' 'C' 0.700000 12.0110
6965 'B' '137' 'ASP' 'OD1' 'OC' -0.800000 15.9990
6966 'B' '137' 'ASP' 'OD2' 'OC' -0.800000 15.9990
6967 'B' '137' 'ASP' 'C' 'C' 0.500000 12.0110
6968 'B' '137' 'ASP' 'O' 'O' -0.500000 15.9990
6969 'B' '138' 'GLY' 'N' 'NH1' -0.570000 14.0070
6970 'B' '138' 'GLY' 'HN' 'H' 0.370000 1.00800
6971 'B' '138' 'GLY' 'CA' 'CH2G' 0.200000 12.0110
6972 'B' '138' 'GLY' 'C' 'C' 0.500000 12.0110
6973 'B' '138' 'GLY' 'O' 'O' -0.500000 15.9990
6974 'B' '139' 'ALA' 'N' 'NH1' -0.570000 14.0070
6975 'B' '139' 'ALA' 'HN' 'H' 0.370000 1.00800
6976 'B' '139' 'ALA' 'CA' 'CH1E' 0.200000 12.0110
6977 'B' '139' 'ALA' 'CB' 'CH3E' 0.00000 12.0110
6978 'B' '139' 'ALA' 'C' 'C' 0.500000 12.0110
6979 'B' '139' 'ALA' 'O' 'O' -0.500000 15.9990
6980 'B' '140' 'PRO' 'N' 'N' -0.570000 14.0070
6981 'B' '140' 'PRO' 'CA' 'CH1E' 0.285000 12.0110
6982 'B' '140' 'PRO' 'CB' 'CH2E' 0.00000 12.0110
6983 'B' '140' 'PRO' 'CG' 'CH2P' 0.00000 12.0110
6984 'B' '140' 'PRO' 'CD' 'CH2P' 0.285000 12.0110
6985 'B' '140' 'PRO' 'C' 'C' 0.500000 12.0110
6986 'B' '140' 'PRO' 'O' 'O' -0.500000 15.9990
6987 'B' '141' 'TYR' 'N' 'NH1' -0.570000 14.0070
6988 'B' '141' 'TYR' 'HN' 'H' 0.370000 1.00800
6989 'B' '141' 'TYR' 'CA' 'CH1E' 0.200000 12.0110
6990 'B' '141' 'TYR' 'CB' 'CH2E' 0.00000 12.0110
6991 'B' '141' 'TYR' 'CG' 'CY' 0.00000 12.0110
6992 'B' '141' 'TYR' 'CD1' 'CR1E' 0.00000 12.0110
6993 'B' '141' 'TYR' 'CD2' 'CR1E' 0.00000 12.0110
6994 'B' '141' 'TYR' 'CE1' 'CR1E' 0.00000 12.0110
6995 'B' '141' 'TYR' 'CE2' 'CR1E' 0.00000 12.0110
6996 'B' '141' 'TYR' 'CZ' 'CY2' 0.265000 12.0110
6997 'B' '141' 'TYR' 'OH' 'OH1' -0.700000 15.9990
6998 'B' '141' 'TYR' 'HH' 'H' 0.435000 1.00800
6999 'B' '141' 'TYR' 'C' 'C' 0.500000 12.0110
7000 'B' '141' 'TYR' 'O' 'O' -0.500000 15.9990
7001 'B' '142' 'LEU' 'N' 'NH1' -0.570000 14.0070
7002 'B' '142' 'LEU' 'HN' 'H' 0.370000 1.00800
7003 'B' '142' 'LEU' 'CA' 'CH1E' 0.200000 12.0110
7004 'B' '142' 'LEU' 'CB' 'CH2E' 0.00000 12.0110
7005 'B' '142' 'LEU' 'CG' 'CH1E' 0.00000 12.0110
7006 'B' '142' 'LEU' 'CD1' 'CH3E' 0.00000 12.0110
7007 'B' '142' 'LEU' 'CD2' 'CH3E' 0.00000 12.0110
7008 'B' '142' 'LEU' 'C' 'C' 0.500000 12.0110
7009 'B' '142' 'LEU' 'O' 'O' -0.500000 15.9990
7010 'B' '143' 'ARG' 'N' 'NH1' -0.570000 14.0070
7011 'B' '143' 'ARG' 'HN' 'H' 0.370000 1.00800
7012 'B' '143' 'ARG' 'CA' 'CH1E' 0.200000 12.0110
7013 'B' '143' 'ARG' 'CB' 'CH2E' 0.00000 12.0110
7014 'B' '143' 'ARG' 'CG' 'CH2E' 0.700000E-01 12.0110
7015 'B' '143' 'ARG' 'CD' 'CH2E' 0.310000 12.0110
7016 'B' '143' 'ARG' 'NE' 'NH1' -0.700000 14.0070
7017 'B' '143' 'ARG' 'HE' 'H' 0.440000 1.00800
7018 'B' '143' 'ARG' 'CZ' 'C' 0.640000 12.0110
7019 'B' '143' 'ARG' 'NH1' 'NC2' -0.800000 14.0070
7020 'B' '143' 'ARG' 'HH11' 'HC' 0.460000 1.00800
7021 'B' '143' 'ARG' 'HH12' 'HC' 0.460000 1.00800
7022 'B' '143' 'ARG' 'NH2' 'NC2' -0.800000 14.0070
7023 'B' '143' 'ARG' 'HH21' 'HC' 0.460000 1.00800
7024 'B' '143' 'ARG' 'HH22' 'HC' 0.460000 1.00800
7025 'B' '143' 'ARG' 'C' 'C' 0.500000 12.0110
7026 'B' '143' 'ARG' 'O' 'O' -0.500000 15.9990
7027 'B' '144' 'LYS' 'N' 'NH1' -0.570000 14.0070
7028 'B' '144' 'LYS' 'HN' 'H' 0.370000 1.00800
7029 'B' '144' 'LYS' 'CA' 'CH1E' 0.200000 12.0110
7030 'B' '144' 'LYS' 'CB' 'CH2E' 0.00000 12.0110
7031 'B' '144' 'LYS' 'CG' 'CH2E' 0.00000 12.0110
7032 'B' '144' 'LYS' 'CD' 'CH2E' 0.00000 12.0110
7033 'B' '144' 'LYS' 'CE' 'CH2E' 0.310000 12.0110
7034 'B' '144' 'LYS' 'NZ' 'NH3' -0.300000 14.0070
7035 'B' '144' 'LYS' 'HZ1' 'HC' 0.330000 1.00800
7036 'B' '144' 'LYS' 'HZ2' 'HC' 0.330000 1.00800
7037 'B' '144' 'LYS' 'HZ3' 'HC' 0.330000 1.00800
7038 'B' '144' 'LYS' 'C' 'C' 0.500000 12.0110
7039 'B' '144' 'LYS' 'O' 'O' -0.500000 15.9990
7040 'B' '145' 'VAL' 'N' 'NH1' -0.570000 14.0070
7041 'B' '145' 'VAL' 'HN' 'H' 0.370000 1.00800
7042 'B' '145' 'VAL' 'CA' 'CH1E' 0.200000 12.0110
7043 'B' '145' 'VAL' 'CB' 'CH1E' 0.00000 12.0110
7044 'B' '145' 'VAL' 'CG1' 'CH3E' 0.00000 12.0110
7045 'B' '145' 'VAL' 'CG2' 'CH3E' 0.00000 12.0110
7046 'B' '145' 'VAL' 'C' 'C' 0.500000 12.0110
7047 'B' '145' 'VAL' 'O' 'O' -0.500000 15.9990
7048 'B' '146' 'ASP' 'N' 'NH1' -0.570000 14.0070
7049 'B' '146' 'ASP' 'HN' 'H' 0.370000 1.00800
7050 'B' '146' 'ASP' 'CA' 'CH1E' 0.200000 12.0110
7051 'B' '146' 'ASP' 'CB' 'CH2E' -0.100000 12.0110
7052 'B' '146' 'ASP' 'CG' 'C' 0.700000 12.0110
7053 'B' '146' 'ASP' 'OD1' 'OC' -0.800000 15.9990
7054 'B' '146' 'ASP' 'OD2' 'OC' -0.800000 15.9990
7055 'B' '146' 'ASP' 'C' 'C' 0.500000 12.0110
7056 'B' '146' 'ASP' 'O' 'O' -0.500000 15.9990
7057 'B' '147' 'LEU' 'N' 'NH1' -0.570000 14.0070
7058 'B' '147' 'LEU' 'HN' 'H' 0.370000 1.00800
7059 'B' '147' 'LEU' 'CA' 'CH1E' 0.200000 12.0110
7060 'B' '147' 'LEU' 'CB' 'CH2E' 0.00000 12.0110
7061 'B' '147' 'LEU' 'CG' 'CH1E' 0.00000 12.0110
7062 'B' '147' 'LEU' 'CD1' 'CH3E' 0.00000 12.0110
7063 'B' '147' 'LEU' 'CD2' 'CH3E' 0.00000 12.0110
7064 'B' '147' 'LEU' 'C' 'C' 0.500000 12.0110
7065 'B' '147' 'LEU' 'O' 'O' -0.500000 15.9990
7066 'B' '148' 'LYS' 'N' 'NH1' -0.570000 14.0070
7067 'B' '148' 'LYS' 'HN' 'H' 0.370000 1.00800
7068 'B' '148' 'LYS' 'CA' 'CH1E' 0.200000 12.0110
7069 'B' '148' 'LYS' 'CB' 'CH2E' 0.00000 12.0110
7070 'B' '148' 'LYS' 'CG' 'CH2E' 0.00000 12.0110
7071 'B' '148' 'LYS' 'CD' 'CH2E' 0.00000 12.0110
7072 'B' '148' 'LYS' 'CE' 'CH2E' 0.310000 12.0110
7073 'B' '148' 'LYS' 'NZ' 'NH3' -0.300000 14.0070
7074 'B' '148' 'LYS' 'HZ1' 'HC' 0.330000 1.00800
7075 'B' '148' 'LYS' 'HZ2' 'HC' 0.330000 1.00800
7076 'B' '148' 'LYS' 'HZ3' 'HC' 0.330000 1.00800
7077 'B' '148' 'LYS' 'C' 'C' 0.500000 12.0110
7078 'B' '148' 'LYS' 'O' 'O' -0.500000 15.9990
7079 'B' '149' 'MET' 'N' 'NH1' -0.570000 14.0070
7080 'B' '149' 'MET' 'HN' 'H' 0.370000 1.00800
7081 'B' '149' 'MET' 'CA' 'CH1E' 0.200000 12.0110
7082 'B' '149' 'MET' 'CB' 'CH2E' 0.00000 12.0110
7083 'B' '149' 'MET' 'CG' 'CH2E' 0.235000 12.0110
7084 'B' '149' 'MET' 'SD' 'SM' -0.470000 32.0600
7085 'B' '149' 'MET' 'CE' 'CH3E' 0.235000 12.0110
7086 'B' '149' 'MET' 'C' 'C' 0.500000 12.0110
7087 'B' '149' 'MET' 'O' 'O' -0.500000 15.9990
7088 'B' '150' 'TYR' 'N' 'NH1' -0.570000 14.0070
7089 'B' '150' 'TYR' 'HN' 'H' 0.370000 1.00800
7090 'B' '150' 'TYR' 'CA' 'CH1E' 0.200000 12.0110
7091 'B' '150' 'TYR' 'CB' 'CH2E' 0.00000 12.0110
7092 'B' '150' 'TYR' 'CG' 'CY' 0.00000 12.0110
7093 'B' '150' 'TYR' 'CD1' 'CR1E' 0.00000 12.0110
7094 'B' '150' 'TYR' 'CD2' 'CR1E' 0.00000 12.0110
7095 'B' '150' 'TYR' 'CE1' 'CR1E' 0.00000 12.0110
7096 'B' '150' 'TYR' 'CE2' 'CR1E' 0.00000 12.0110
7097 'B' '150' 'TYR' 'CZ' 'CY2' 0.265000 12.0110
7098 'B' '150' 'TYR' 'OH' 'OH1' -0.700000 15.9990
7099 'B' '150' 'TYR' 'HH' 'H' 0.435000 1.00800
7100 'B' '150' 'TYR' 'C' 'C' 0.500000 12.0110
7101 'B' '150' 'TYR' 'O' 'O' -0.500000 15.9990
7102 'B' '151' 'LYS' 'N' 'NH1' -0.570000 14.0070
7103 'B' '151' 'LYS' 'HN' 'H' 0.370000 1.00800
7104 'B' '151' 'LYS' 'CA' 'CH1E' 0.200000 12.0110
7105 'B' '151' 'LYS' 'CB' 'CH2E' 0.00000 12.0110
7106 'B' '151' 'LYS' 'CG' 'CH2E' 0.00000 12.0110
7107 'B' '151' 'LYS' 'CD' 'CH2E' 0.00000 12.0110
7108 'B' '151' 'LYS' 'CE' 'CH2E' 0.310000 12.0110
7109 'B' '151' 'LYS' 'NZ' 'NH3' -0.300000 14.0070
7110 'B' '151' 'LYS' 'HZ1' 'HC' 0.330000 1.00800
7111 'B' '151' 'LYS' 'HZ2' 'HC' 0.330000 1.00800
7112 'B' '151' 'LYS' 'HZ3' 'HC' 0.330000 1.00800
7113 'B' '151' 'LYS' 'C' 'C' 0.500000 12.0110
7114 'B' '151' 'LYS' 'O' 'O' -0.500000 15.9990
7115 'B' '152' 'SER' 'N' 'NH1' -0.570000 14.0070
7116 'B' '152' 'SER' 'HN' 'H' 0.370000 1.00800
7117 'B' '152' 'SER' 'CA' 'CH1E' 0.200000 12.0110
7118 'B' '152' 'SER' 'CB' 'CH2E' 0.265000 12.0110
7119 'B' '152' 'SER' 'OG' 'OH1' -0.700000 15.9990
7120 'B' '152' 'SER' 'HG' 'H' 0.435000 1.00800
7121 'B' '152' 'SER' 'C' 'C' 0.500000 12.0110
7122 'B' '152' 'SER' 'O' 'O' -0.500000 15.9990
7123 'B' '153' 'TYR' 'N' 'NH1' -0.570000 14.0070
7124 'B' '153' 'TYR' 'HN' 'H' 0.370000 1.00800
7125 'B' '153' 'TYR' 'CA' 'CH1E' 0.200000 12.0110
7126 'B' '153' 'TYR' 'CB' 'CH2E' 0.00000 12.0110
7127 'B' '153' 'TYR' 'CG' 'CY' 0.00000 12.0110
7128 'B' '153' 'TYR' 'CD1' 'CR1E' 0.00000 12.0110
7129 'B' '153' 'TYR' 'CD2' 'CR1E' 0.00000 12.0110
7130 'B' '153' 'TYR' 'CE1' 'CR1E' 0.00000 12.0110
7131 'B' '153' 'TYR' 'CE2' 'CR1E' 0.00000 12.0110
7132 'B' '153' 'TYR' 'CZ' 'CY2' 0.265000 12.0110
7133 'B' '153' 'TYR' 'OH' 'OH1' -0.700000 15.9990
7134 'B' '153' 'TYR' 'HH' 'H' 0.435000 1.00800
7135 'B' '153' 'TYR' 'C' 'C' 0.500000 12.0110
7136 'B' '153' 'TYR' 'O' 'O' -0.500000 15.9990
7137 'B' '154' 'GLN' 'N' 'NH1' -0.570000 14.0070
7138 'B' '154' 'GLN' 'HN' 'H' 0.370000 1.00800
7139 'B' '154' 'GLN' 'CA' 'CH1E' 0.200000 12.0110
7140 'B' '154' 'GLN' 'CB' 'CH2E' 0.00000 12.0110
7141 'B' '154' 'GLN' 'CG' 'CH2E' 0.00000 12.0110
7142 'B' '154' 'GLN' 'CD' 'C' 0.500000 12.0110
7143 'B' '154' 'GLN' 'OE1' 'O' -0.500000 15.9990
7144 'B' '154' 'GLN' 'NE2' 'NH2' -0.850000 14.0070
7145 'B' '154' 'GLN' 'HE21' 'H' 0.425000 1.00800
7146 'B' '154' 'GLN' 'HE22' 'H' 0.425000 1.00800
7147 'B' '154' 'GLN' 'C' 'C' 0.500000 12.0110
7148 'B' '154' 'GLN' 'O' 'O' -0.500000 15.9990
7149 'B' '155' 'ASP' 'N' 'NH1' -0.570000 14.0070
7150 'B' '155' 'ASP' 'HN' 'H' 0.370000 1.00800
7151 'B' '155' 'ASP' 'CA' 'CH1E' 0.200000 12.0110
7152 'B' '155' 'ASP' 'CB' 'CH2E' -0.100000 12.0110
7153 'B' '155' 'ASP' 'CG' 'C' 0.700000 12.0110
7154 'B' '155' 'ASP' 'OD1' 'OC' -0.800000 15.9990
7155 'B' '155' 'ASP' 'OD2' 'OC' -0.800000 15.9990
7156 'B' '155' 'ASP' 'C' 'C' 0.500000 12.0110
7157 'B' '155' 'ASP' 'O' 'O' -0.500000 15.9990
7158 'B' '156' 'LEU' 'N' 'NH1' -0.570000 14.0070
7159 'B' '156' 'LEU' 'HN' 'H' 0.370000 1.00800
7160 'B' '156' 'LEU' 'CA' 'CH1E' 0.200000 12.0110
7161 'B' '156' 'LEU' 'CB' 'CH2E' 0.00000 12.0110
7162 'B' '156' 'LEU' 'CG' 'CH1E' 0.00000 12.0110
7163 'B' '156' 'LEU' 'CD1' 'CH3E' 0.00000 12.0110
7164 'B' '156' 'LEU' 'CD2' 'CH3E' 0.00000 12.0110
7165 'B' '156' 'LEU' 'C' 'C' 0.500000 12.0110
7166 'B' '156' 'LEU' 'O' 'O' -0.500000 15.9990
7167 'B' '157' 'SER' 'N' 'NH1' -0.570000 14.0070
7168 'B' '157' 'SER' 'HN' 'H' 0.370000 1.00800
7169 'B' '157' 'SER' 'CA' 'CH1E' 0.200000 12.0110
7170 'B' '157' 'SER' 'CB' 'CH2E' 0.265000 12.0110
7171 'B' '157' 'SER' 'OG' 'OH1' -0.700000 15.9990
7172 'B' '157' 'SER' 'HG' 'H' 0.435000 1.00800
7173 'B' '157' 'SER' 'C' 'C' 0.500000 12.0110
7174 'B' '157' 'SER' 'O' 'O' -0.500000 15.9990
7175 'B' '158' 'ASP' 'N' 'NH1' -0.570000 14.0070
7176 'B' '158' 'ASP' 'HN' 'H' 0.370000 1.00800
7177 'B' '158' 'ASP' 'CA' 'CH1E' 0.200000 12.0110
7178 'B' '158' 'ASP' 'CB' 'CH2E' -0.100000 12.0110
7179 'B' '158' 'ASP' 'CG' 'C' 0.700000 12.0110
7180 'B' '158' 'ASP' 'OD1' 'OC' -0.800000 15.9990
7181 'B' '158' 'ASP' 'OD2' 'OC' -0.800000 15.9990
7182 'B' '158' 'ASP' 'C' 'C' 0.500000 12.0110
7183 'B' '158' 'ASP' 'O' 'O' -0.500000 15.9990
7184 'B' '159' 'ALA' 'N' 'NH1' -0.570000 14.0070
7185 'B' '159' 'ALA' 'HN' 'H' 0.370000 1.00800
7186 'B' '159' 'ALA' 'CA' 'CH1E' 0.200000 12.0110
7187 'B' '159' 'ALA' 'CB' 'CH3E' 0.00000 12.0110
7188 'B' '159' 'ALA' 'C' 'C' 0.500000 12.0110
7189 'B' '159' 'ALA' 'O' 'O' -0.500000 15.9990
7190 'B' '160' 'LEU' 'N' 'NH1' -0.570000 14.0070
7191 'B' '160' 'LEU' 'HN' 'H' 0.370000 1.00800
7192 'B' '160' 'LEU' 'CA' 'CH1E' 0.200000 12.0110
7193 'B' '160' 'LEU' 'CB' 'CH2E' 0.00000 12.0110
7194 'B' '160' 'LEU' 'CG' 'CH1E' 0.00000 12.0110
7195 'B' '160' 'LEU' 'CD1' 'CH3E' 0.00000 12.0110
7196 'B' '160' 'LEU' 'CD2' 'CH3E' 0.00000 12.0110
7197 'B' '160' 'LEU' 'C' 'C' 0.500000 12.0110
7198 'B' '160' 'LEU' 'O' 'O' -0.500000 15.9990
7199 'B' '161' 'ALA' 'N' 'NH1' -0.570000 14.0070
7200 'B' '161' 'ALA' 'HN' 'H' 0.370000 1.00800
7201 'B' '161' 'ALA' 'CA' 'CH1E' 0.200000 12.0110
7202 'B' '161' 'ALA' 'CB' 'CH3E' 0.00000 12.0110
7203 'B' '161' 'ALA' 'C' 'C' 0.500000 12.0110
7204 'B' '161' 'ALA' 'O' 'O' -0.500000 15.9990
7205 'B' '162' 'LYS' 'N' 'NH1' -0.570000 14.0070
7206 'B' '162' 'LYS' 'HN' 'H' 0.370000 1.00800
7207 'B' '162' 'LYS' 'CA' 'CH1E' 0.200000 12.0110
7208 'B' '162' 'LYS' 'CB' 'CH2E' 0.00000 12.0110
7209 'B' '162' 'LYS' 'CG' 'CH2E' 0.00000 12.0110
7210 'B' '162' 'LYS' 'CD' 'CH2E' 0.00000 12.0110
7211 'B' '162' 'LYS' 'CE' 'CH2E' 0.310000 12.0110
7212 'B' '162' 'LYS' 'NZ' 'NH3' -0.300000 14.0070
7213 'B' '162' 'LYS' 'HZ1' 'HC' 0.330000 1.00800
7214 'B' '162' 'LYS' 'HZ2' 'HC' 0.330000 1.00800
7215 'B' '162' 'LYS' 'HZ3' 'HC' 0.330000 1.00800
7216 'B' '162' 'LYS' 'C' 'C' 0.500000 12.0110
7217 'B' '162' 'LYS' 'O' 'O' -0.500000 15.9990
7218 'B' '163' 'MET' 'N' 'NH1' -0.570000 14.0070
7219 'B' '163' 'MET' 'HN' 'H' 0.370000 1.00800
7220 'B' '163' 'MET' 'CA' 'CH1E' 0.200000 12.0110
7221 'B' '163' 'MET' 'CB' 'CH2E' 0.00000 12.0110
7222 'B' '163' 'MET' 'CG' 'CH2E' 0.235000 12.0110
7223 'B' '163' 'MET' 'SD' 'SM' -0.470000 32.0600
7224 'B' '163' 'MET' 'CE' 'CH3E' 0.235000 12.0110
7225 'B' '163' 'MET' 'C' 'C' 0.500000 12.0110
7226 'B' '163' 'MET' 'O' 'O' -0.500000 15.9990
7227 'B' '164' 'PHE' 'N' 'NH1' -0.570000 14.0070
7228 'B' '164' 'PHE' 'HN' 'H' 0.370000 1.00800
7229 'B' '164' 'PHE' 'CA' 'CH1E' 0.200000 12.0110
7230 'B' '164' 'PHE' 'CB' 'CH2E' 0.00000 12.0110
7231 'B' '164' 'PHE' 'CG' 'CF' 0.00000 12.0110
7232 'B' '164' 'PHE' 'CD1' 'CR1E' 0.00000 12.0110
7233 'B' '164' 'PHE' 'CD2' 'CR1E' 0.00000 12.0110
7234 'B' '164' 'PHE' 'CE1' 'CR1E' 0.00000 12.0110
7235 'B' '164' 'PHE' 'CE2' 'CR1E' 0.00000 12.0110
7236 'B' '164' 'PHE' 'CZ' 'CR1E' 0.00000 12.0110
7237 'B' '164' 'PHE' 'C' 'C' 0.500000 12.0110
7238 'B' '164' 'PHE' 'O' 'O' -0.500000 15.9990
7239 'B' '165' 'SER' 'N' 'NH1' -0.570000 14.0070
7240 'B' '165' 'SER' 'HN' 'H' 0.370000 1.00800
7241 'B' '165' 'SER' 'CA' 'CH1E' 0.200000 12.0110
7242 'B' '165' 'SER' 'CB' 'CH2E' 0.265000 12.0110
7243 'B' '165' 'SER' 'OG' 'OH1' -0.700000 15.9990
7244 'B' '165' 'SER' 'HG' 'H' 0.435000 1.00800
7245 'B' '165' 'SER' 'C' 'C' 0.500000 12.0110
7246 'B' '165' 'SER' 'O' 'O' -0.500000 15.9990
7247 'B' '166' 'SER' 'N' 'NH1' -0.570000 14.0070
7248 'B' '166' 'SER' 'HN' 'H' 0.370000 1.00800
7249 'B' '166' 'SER' 'CA' 'CH1E' 0.200000 12.0110
7250 'B' '166' 'SER' 'CB' 'CH2E' 0.265000 12.0110
7251 'B' '166' 'SER' 'OG' 'OH1' -0.700000 15.9990
7252 'B' '166' 'SER' 'HG' 'H' 0.435000 1.00800
7253 'B' '166' 'SER' 'C' 'C' 0.500000 12.0110
7254 'B' '166' 'SER' 'O' 'O' -0.500000 15.9990
7255 'B' '167' 'PHE' 'N' 'NH1' -0.570000 14.0070
7256 'B' '167' 'PHE' 'HN' 'H' 0.370000 1.00800
7257 'B' '167' 'PHE' 'CA' 'CH1E' 0.200000 12.0110
7258 'B' '167' 'PHE' 'CB' 'CH2E' 0.00000 12.0110
7259 'B' '167' 'PHE' 'CG' 'CF' 0.00000 12.0110
7260 'B' '167' 'PHE' 'CD1' 'CR1E' 0.00000 12.0110
7261 'B' '167' 'PHE' 'CD2' 'CR1E' 0.00000 12.0110
7262 'B' '167' 'PHE' 'CE1' 'CR1E' 0.00000 12.0110
7263 'B' '167' 'PHE' 'CE2' 'CR1E' 0.00000 12.0110
7264 'B' '167' 'PHE' 'CZ' 'CR1E' 0.00000 12.0110
7265 'B' '167' 'PHE' 'C' 'C' 0.500000 12.0110
7266 'B' '167' 'PHE' 'O' 'O' -0.500000 15.9990
7267 'B' '168' 'THR' 'N' 'NH1' -0.570000 14.0070
7268 'B' '168' 'THR' 'HN' 'H' 0.370000 1.00800
7269 'B' '168' 'THR' 'CA' 'CH1E' 0.200000 12.0110
7270 'B' '168' 'THR' 'CB' 'CH1E' 0.265000 12.0110
7271 'B' '168' 'THR' 'OG1' 'OH1' -0.700000 15.9990
7272 'B' '168' 'THR' 'HG1' 'H' 0.435000 1.00800
7273 'B' '168' 'THR' 'CG2' 'CH3E' 0.00000 12.0110
7274 'B' '168' 'THR' 'C' 'C' 0.500000 12.0110
7275 'B' '168' 'THR' 'O' 'O' -0.500000 15.9990
7276 'B' '169' 'MET' 'N' 'NH1' -0.570000 14.0070
7277 'B' '169' 'MET' 'HN' 'H' 0.370000 1.00800
7278 'B' '169' 'MET' 'CA' 'CH1E' 0.200000 12.0110
7279 'B' '169' 'MET' 'CB' 'CH2E' 0.00000 12.0110
7280 'B' '169' 'MET' 'CG' 'CH2E' 0.235000 12.0110
7281 'B' '169' 'MET' 'SD' 'SM' -0.470000 32.0600
7282 'B' '169' 'MET' 'CE' 'CH3E' 0.235000 12.0110
7283 'B' '169' 'MET' 'C' 'C' 0.500000 12.0110
7284 'B' '169' 'MET' 'O' 'O' -0.500000 15.9990
7285 'B' '170' 'GLY' 'N' 'NH1' -0.570000 14.0070
7286 'B' '170' 'GLY' 'HN' 'H' 0.370000 1.00800
7287 'B' '170' 'GLY' 'CA' 'CH2G' 0.200000 12.0110
7288 'B' '170' 'GLY' 'C' 'C' 0.500000 12.0110
7289 'B' '170' 'GLY' 'O' 'O' -0.500000 15.9990
7290 'B' '171' 'ASN' 'N' 'NH1' -0.570000 14.0070
7291 'B' '171' 'ASN' 'HN' 'H' 0.370000 1.00800
7292 'B' '171' 'ASN' 'CA' 'CH1E' 0.200000 12.0110
7293 'B' '171' 'ASN' 'CB' 'CH2E' 0.00000 12.0110
7294 'B' '171' 'ASN' 'CG' 'C' 0.500000 12.0110
7295 'B' '171' 'ASN' 'OD1' 'O' -0.500000 15.9990
7296 'B' '171' 'ASN' 'ND2' 'NH2' -0.850000 14.0070
7297 'B' '171' 'ASN' 'HD21' 'H' 0.425000 1.00800
7298 'B' '171' 'ASN' 'HD22' 'H' 0.425000 1.00800
7299 'B' '171' 'ASN' 'C' 'C' 0.500000 12.0110
7300 'B' '171' 'ASN' 'O' 'O' -0.500000 15.9990
7301 'B' '172' 'TYR' 'N' 'NH1' -0.570000 14.0070
7302 'B' '172' 'TYR' 'HN' 'H' 0.370000 1.00800
7303 'B' '172' 'TYR' 'CA' 'CH1E' 0.200000 12.0110
7304 'B' '172' 'TYR' 'CB' 'CH2E' 0.00000 12.0110
7305 'B' '172' 'TYR' 'CG' 'CY' 0.00000 12.0110
7306 'B' '172' 'TYR' 'CD1' 'CR1E' 0.00000 12.0110
7307 'B' '172' 'TYR' 'CD2' 'CR1E' 0.00000 12.0110
7308 'B' '172' 'TYR' 'CE1' 'CR1E' 0.00000 12.0110
7309 'B' '172' 'TYR' 'CE2' 'CR1E' 0.00000 12.0110
7310 'B' '172' 'TYR' 'CZ' 'CY2' 0.265000 12.0110
7311 'B' '172' 'TYR' 'OH' 'OH1' -0.700000 15.9990
7312 'B' '172' 'TYR' 'HH' 'H' 0.435000 1.00800
7313 'B' '172' 'TYR' 'C' 'C' 0.500000 12.0110
7314 'B' '172' 'TYR' 'O' 'O' -0.500000 15.9990
7315 'B' '173' 'GLY' 'N' 'NH1' -0.570000 14.0070
7316 'B' '173' 'GLY' 'HN' 'H' 0.370000 1.00800
7317 'B' '173' 'GLY' 'CA' 'CH2G' 0.200000 12.0110
7318 'B' '173' 'GLY' 'C' 'C' 0.500000 12.0110
7319 'B' '173' 'GLY' 'O' 'O' -0.500000 15.9990
7320 'B' '174' 'ALA' 'N' 'NH1' -0.570000 14.0070
7321 'B' '174' 'ALA' 'HN' 'H' 0.370000 1.00800
7322 'B' '174' 'ALA' 'CA' 'CH1E' 0.200000 12.0110
7323 'B' '174' 'ALA' 'CB' 'CH3E' 0.00000 12.0110
7324 'B' '174' 'ALA' 'C' 'C' 0.500000 12.0110
7325 'B' '174' 'ALA' 'O' 'O' -0.500000 15.9990
7326 'B' '175' 'GLN' 'N' 'NH1' -0.570000 14.0070
7327 'B' '175' 'GLN' 'HN' 'H' 0.370000 1.00800
7328 'B' '175' 'GLN' 'CA' 'CH1E' 0.200000 12.0110
7329 'B' '175' 'GLN' 'CB' 'CH2E' 0.00000 12.0110
7330 'B' '175' 'GLN' 'CG' 'CH2E' 0.00000 12.0110
7331 'B' '175' 'GLN' 'CD' 'C' 0.500000 12.0110
7332 'B' '175' 'GLN' 'OE1' 'O' -0.500000 15.9990
7333 'B' '175' 'GLN' 'NE2' 'NH2' -0.850000 14.0070
7334 'B' '175' 'GLN' 'HE21' 'H' 0.425000 1.00800
7335 'B' '175' 'GLN' 'HE22' 'H' 0.425000 1.00800
7336 'B' '175' 'GLN' 'C' 'C' 0.500000 12.0110
7337 'B' '175' 'GLN' 'O' 'O' -0.500000 15.9990
7338 'B' '176' 'GLY' 'N' 'NH1' -0.570000 14.0070
7339 'B' '176' 'GLY' 'HN' 'H' 0.370000 1.00800
7340 'B' '176' 'GLY' 'CA' 'CH2G' 0.200000 12.0110
7341 'B' '176' 'GLY' 'C' 'C' 0.500000 12.0110
7342 'B' '176' 'GLY' 'O' 'O' -0.500000 15.9990
7343 'B' '177' 'MET' 'N' 'NH1' -0.570000 14.0070
7344 'B' '177' 'MET' 'HN' 'H' 0.370000 1.00800
7345 'B' '177' 'MET' 'CA' 'CH1E' 0.200000 12.0110
7346 'B' '177' 'MET' 'CB' 'CH2E' 0.00000 12.0110
7347 'B' '177' 'MET' 'CG' 'CH2E' 0.235000 12.0110
7348 'B' '177' 'MET' 'SD' 'SM' -0.470000 32.0600
7349 'B' '177' 'MET' 'CE' 'CH3E' 0.235000 12.0110
7350 'B' '177' 'MET' 'C' 'C' 0.500000 12.0110
7351 'B' '177' 'MET' 'O' 'O' -0.500000 15.9990
7352 'B' '178' 'ILE' 'N' 'NH1' -0.570000 14.0070
7353 'B' '178' 'ILE' 'HN' 'H' 0.370000 1.00800
7354 'B' '178' 'ILE' 'CA' 'CH1E' 0.200000 12.0110
7355 'B' '178' 'ILE' 'CB' 'CH1E' 0.00000 12.0110
7356 'B' '178' 'ILE' 'CG1' 'CH2E' 0.00000 12.0110
7357 'B' '178' 'ILE' 'CG2' 'CH3E' 0.00000 12.0110
7358 'B' '178' 'ILE' 'CD1' 'CH3E' 0.00000 12.0110
7359 'B' '178' 'ILE' 'C' 'C' 0.500000 12.0110
7360 'B' '178' 'ILE' 'O' 'O' -0.500000 15.9990
7361 'B' '179' 'ASP' 'N' 'NH1' -0.570000 14.0070
7362 'B' '179' 'ASP' 'HN' 'H' 0.370000 1.00800
7363 'B' '179' 'ASP' 'CA' 'CH1E' 0.200000 12.0110
7364 'B' '179' 'ASP' 'CB' 'CH2E' -0.100000 12.0110
7365 'B' '179' 'ASP' 'CG' 'C' 0.700000 12.0110
7366 'B' '179' 'ASP' 'OD1' 'OC' -0.800000 15.9990
7367 'B' '179' 'ASP' 'OD2' 'OC' -0.800000 15.9990
7368 'B' '179' 'ASP' 'C' 'C' 0.500000 12.0110
7369 'B' '179' 'ASP' 'O' 'O' -0.500000 15.9990
7370 'B' '180' 'PHE' 'N' 'NH1' -0.570000 14.0070
7371 'B' '180' 'PHE' 'HN' 'H' 0.370000 1.00800
7372 'B' '180' 'PHE' 'CA' 'CH1E' 0.200000 12.0110
7373 'B' '180' 'PHE' 'CB' 'CH2E' 0.00000 12.0110
7374 'B' '180' 'PHE' 'CG' 'CF' 0.00000 12.0110
7375 'B' '180' 'PHE' 'CD1' 'CR1E' 0.00000 12.0110
7376 'B' '180' 'PHE' 'CD2' 'CR1E' 0.00000 12.0110
7377 'B' '180' 'PHE' 'CE1' 'CR1E' 0.00000 12.0110
7378 'B' '180' 'PHE' 'CE2' 'CR1E' 0.00000 12.0110
7379 'B' '180' 'PHE' 'CZ' 'CR1E' 0.00000 12.0110
7380 'B' '180' 'PHE' 'C' 'C' 0.500000 12.0110
7381 'B' '180' 'PHE' 'O' 'O' -0.500000 15.9990
7382 'B' '181' 'MET' 'N' 'NH1' -0.570000 14.0070
7383 'B' '181' 'MET' 'HN' 'H' 0.370000 1.00800
7384 'B' '181' 'MET' 'CA' 'CH1E' 0.200000 12.0110
7385 'B' '181' 'MET' 'CB' 'CH2E' 0.00000 12.0110
7386 'B' '181' 'MET' 'CG' 'CH2E' 0.235000 12.0110
7387 'B' '181' 'MET' 'SD' 'SM' -0.470000 32.0600
7388 'B' '181' 'MET' 'CE' 'CH3E' 0.235000 12.0110
7389 'B' '181' 'MET' 'C' 'C' 0.500000 12.0110
7390 'B' '181' 'MET' 'O' 'O' -0.500000 15.9990
7391 'B' '182' 'ASN' 'N' 'NH1' -0.570000 14.0070
7392 'B' '182' 'ASN' 'HN' 'H' 0.370000 1.00800
7393 'B' '182' 'ASN' 'CA' 'CH1E' 0.200000 12.0110
7394 'B' '182' 'ASN' 'CB' 'CH2E' 0.00000 12.0110
7395 'B' '182' 'ASN' 'CG' 'C' 0.500000 12.0110
7396 'B' '182' 'ASN' 'OD1' 'O' -0.500000 15.9990
7397 'B' '182' 'ASN' 'ND2' 'NH2' -0.850000 14.0070
7398 'B' '182' 'ASN' 'HD21' 'H' 0.425000 1.00800
7399 'B' '182' 'ASN' 'HD22' 'H' 0.425000 1.00800
7400 'B' '182' 'ASN' 'C' 'C' 0.500000 12.0110
7401 'B' '182' 'ASN' 'O' 'O' -0.500000 15.9990
7402 'B' '183' 'GLU' 'N' 'NH1' -0.570000 14.0070
7403 'B' '183' 'GLU' 'HN' 'H' 0.370000 1.00800
7404 'B' '183' 'GLU' 'CA' 'CH1E' 0.200000 12.0110
7405 'B' '183' 'GLU' 'CB' 'CH2E' 0.00000 12.0110
7406 'B' '183' 'GLU' 'CG' 'CH2E' -0.100000 12.0110
7407 'B' '183' 'GLU' 'CD' 'C' 0.700000 12.0110
7408 'B' '183' 'GLU' 'OE1' 'OC' -0.800000 15.9990
7409 'B' '183' 'GLU' 'OE2' 'OC' -0.800000 15.9990
7410 'B' '183' 'GLU' 'C' 'C' 0.500000 12.0110
7411 'B' '183' 'GLU' 'O' 'O' -0.500000 15.9990
7412 'B' '184' 'SER' 'N' 'NH1' -0.570000 14.0070
7413 'B' '184' 'SER' 'HN' 'H' 0.370000 1.00800
7414 'B' '184' 'SER' 'CA' 'CH1E' 0.200000 12.0110
7415 'B' '184' 'SER' 'CB' 'CH2E' 0.265000 12.0110
7416 'B' '184' 'SER' 'OG' 'OH1' -0.700000 15.9990
7417 'B' '184' 'SER' 'HG' 'H' 0.435000 1.00800
7418 'B' '184' 'SER' 'C' 'C' 0.500000 12.0110
7419 'B' '184' 'SER' 'O' 'O' -0.500000 15.9990
7420 'B' '185' 'LYS' 'N' 'NH1' -0.570000 14.0070
7421 'B' '185' 'LYS' 'HN' 'H' 0.370000 1.00800
7422 'B' '185' 'LYS' 'CA' 'CH1E' 0.200000 12.0110
7423 'B' '185' 'LYS' 'CB' 'CH2E' 0.00000 12.0110
7424 'B' '185' 'LYS' 'CG' 'CH2E' 0.00000 12.0110
7425 'B' '185' 'LYS' 'CD' 'CH2E' 0.00000 12.0110
7426 'B' '185' 'LYS' 'CE' 'CH2E' 0.310000 12.0110
7427 'B' '185' 'LYS' 'NZ' 'NH3' -0.300000 14.0070
7428 'B' '185' 'LYS' 'HZ1' 'HC' 0.330000 1.00800
7429 'B' '185' 'LYS' 'HZ2' 'HC' 0.330000 1.00800
7430 'B' '185' 'LYS' 'HZ3' 'HC' 0.330000 1.00800
7431 'B' '185' 'LYS' 'C' 'C' 0.500000 12.0110
7432 'B' '185' 'LYS' 'O' 'O' -0.500000 15.9990
7433 'B' '186' 'LEU' 'N' 'NH1' -0.570000 14.0070
7434 'B' '186' 'LEU' 'HN' 'H' 0.370000 1.00800
7435 'B' '186' 'LEU' 'CA' 'CH1E' 0.200000 12.0110
7436 'B' '186' 'LEU' 'CB' 'CH2E' 0.00000 12.0110
7437 'B' '186' 'LEU' 'CG' 'CH1E' 0.00000 12.0110
7438 'B' '186' 'LEU' 'CD1' 'CH3E' 0.00000 12.0110
7439 'B' '186' 'LEU' 'CD2' 'CH3E' 0.00000 12.0110
7440 'B' '186' 'LEU' 'C' 'C' 0.500000 12.0110
7441 'B' '186' 'LEU' 'O' 'O' -0.500000 15.9990
7442 'B' '187' 'MET' 'N' 'NH1' -0.570000 14.0070
7443 'B' '187' 'MET' 'HN' 'H' 0.370000 1.00800
7444 'B' '187' 'MET' 'CA' 'CH1E' 0.200000 12.0110
7445 'B' '187' 'MET' 'CB' 'CH2E' 0.00000 12.0110
7446 'B' '187' 'MET' 'CG' 'CH2E' 0.235000 12.0110
7447 'B' '187' 'MET' 'SD' 'SM' -0.470000 32.0600
7448 'B' '187' 'MET' 'CE' 'CH3E' 0.235000 12.0110
7449 'B' '187' 'MET' 'C' 'C' 0.500000 12.0110
7450 'B' '187' 'MET' 'O' 'O' -0.500000 15.9990
7451 'B' '188' 'ASN' 'N' 'NH1' -0.570000 14.0070
7452 'B' '188' 'ASN' 'HN' 'H' 0.370000 1.00800
7453 'B' '188' 'ASN' 'CA' 'CH1E' 0.200000 12.0110
7454 'B' '188' 'ASN' 'CB' 'CH2E' 0.00000 12.0110
7455 'B' '188' 'ASN' 'CG' 'C' 0.500000 12.0110
7456 'B' '188' 'ASN' 'OD1' 'O' -0.500000 15.9990
7457 'B' '188' 'ASN' 'ND2' 'NH2' -0.850000 14.0070
7458 'B' '188' 'ASN' 'HD21' 'H' 0.425000 1.00800
7459 'B' '188' 'ASN' 'HD22' 'H' 0.425000 1.00800
7460 'B' '188' 'ASN' 'C' 'C' 0.500000 12.0110
7461 'B' '188' 'ASN' 'O' 'O' -0.500000 15.9990
7462 'B' '189' 'LEU' 'N' 'NH1' -0.570000 14.0070
7463 'B' '189' 'LEU' 'HN' 'H' 0.370000 1.00800
7464 'B' '189' 'LEU' 'CA' 'CH1E' 0.200000 12.0110
7465 'B' '189' 'LEU' 'CB' 'CH2E' 0.00000 12.0110
7466 'B' '189' 'LEU' 'CG' 'CH1E' 0.00000 12.0110
7467 'B' '189' 'LEU' 'CD1' 'CH3E' 0.00000 12.0110
7468 'B' '189' 'LEU' 'CD2' 'CH3E' 0.00000 12.0110
7469 'B' '189' 'LEU' 'C' 'C' 0.500000 12.0110
7470 'B' '189' 'LEU' 'O' 'O' -0.500000 15.9990
7471 'B' '190' 'LEU' 'N' 'NH1' -0.570000 14.0070
7472 'B' '190' 'LEU' 'HN' 'H' 0.370000 1.00800
7473 'B' '190' 'LEU' 'CA' 'CH1E' 0.200000 12.0110
7474 'B' '190' 'LEU' 'CB' 'CH2E' 0.00000 12.0110
7475 'B' '190' 'LEU' 'CG' 'CH1E' 0.00000 12.0110
7476 'B' '190' 'LEU' 'CD1' 'CH3E' 0.00000 12.0110
7477 'B' '190' 'LEU' 'CD2' 'CH3E' 0.00000 12.0110
7478 'B' '190' 'LEU' 'C' 'C' 0.500000 12.0110
7479 'B' '190' 'LEU' 'O' 'O' -0.500000 15.9990
7480 'B' '191' 'ASN' 'N' 'NH1' -0.570000 14.0070
7481 'B' '191' 'ASN' 'HN' 'H' 0.370000 1.00800
7482 'B' '191' 'ASN' 'CA' 'CH1E' 0.200000 12.0110
7483 'B' '191' 'ASN' 'CB' 'CH2E' 0.00000 12.0110
7484 'B' '191' 'ASN' 'CG' 'C' 0.500000 12.0110
7485 'B' '191' 'ASN' 'OD1' 'O' -0.500000 15.9990
7486 'B' '191' 'ASN' 'ND2' 'NH2' -0.850000 14.0070
7487 'B' '191' 'ASN' 'HD21' 'H' 0.425000 1.00800
7488 'B' '191' 'ASN' 'HD22' 'H' 0.425000 1.00800
7489 'B' '191' 'ASN' 'C' 'C' 0.500000 12.0110
7490 'B' '191' 'ASN' 'O' 'O' -0.500000 15.9990
7491 'B' '192' 'SER' 'N' 'NH1' -0.570000 14.0070
7492 'B' '192' 'SER' 'HN' 'H' 0.370000 1.00800
7493 'B' '192' 'SER' 'CA' 'CH1E' 0.200000 12.0110
7494 'B' '192' 'SER' 'CB' 'CH2E' 0.265000 12.0110
7495 'B' '192' 'SER' 'OG' 'OH1' -0.700000 15.9990
7496 'B' '192' 'SER' 'HG' 'H' 0.435000 1.00800
7497 'B' '192' 'SER' 'C' 'C' 0.500000 12.0110
7498 'B' '192' 'SER' 'O' 'O' -0.500000 15.9990
7499 'B' '193' 'SER' 'N' 'NH1' -0.570000 14.0070
7500 'B' '193' 'SER' 'HN' 'H' 0.370000 1.00800
7501 'B' '193' 'SER' 'CA' 'CH1E' 0.200000 12.0110
7502 'B' '193' 'SER' 'CB' 'CH2E' 0.265000 12.0110
7503 'B' '193' 'SER' 'OG' 'OH1' -0.700000 15.9990
7504 'B' '193' 'SER' 'HG' 'H' 0.435000 1.00800
7505 'B' '193' 'SER' 'C' 'C' 0.500000 12.0110
7506 'B' '193' 'SER' 'O' 'O' -0.500000 15.9990
7507 'B' '194' 'GLU' 'N' 'NH1' -0.570000 14.0070
7508 'B' '194' 'GLU' 'HN' 'H' 0.370000 1.00800
7509 'B' '194' 'GLU' 'CA' 'CH1E' 0.200000 12.0110
7510 'B' '194' 'GLU' 'CB' 'CH2E' 0.00000 12.0110
7511 'B' '194' 'GLU' 'CG' 'CH2E' -0.100000 12.0110
7512 'B' '194' 'GLU' 'CD' 'C' 0.700000 12.0110
7513 'B' '194' 'GLU' 'OE1' 'OC' -0.800000 15.9990
7514 'B' '194' 'GLU' 'OE2' 'OC' -0.800000 15.9990
7515 'B' '194' 'GLU' 'C' 'C' 0.500000 12.0110
7516 'B' '194' 'GLU' 'O' 'O' -0.500000 15.9990
7517 'B' '195' 'TYR' 'N' 'NH1' -0.570000 14.0070
7518 'B' '195' 'TYR' 'HN' 'H' 0.370000 1.00800
7519 'B' '195' 'TYR' 'CA' 'CH1E' 0.200000 12.0110
7520 'B' '195' 'TYR' 'CB' 'CH2E' 0.00000 12.0110
7521 'B' '195' 'TYR' 'CG' 'CY' 0.00000 12.0110
7522 'B' '195' 'TYR' 'CD1' 'CR1E' 0.00000 12.0110
7523 'B' '195' 'TYR' 'CD2' 'CR1E' 0.00000 12.0110
7524 'B' '195' 'TYR' 'CE1' 'CR1E' 0.00000 12.0110
7525 'B' '195' 'TYR' 'CE2' 'CR1E' 0.00000 12.0110
7526 'B' '195' 'TYR' 'CZ' 'CY2' 0.265000 12.0110
7527 'B' '195' 'TYR' 'OH' 'OH1' -0.700000 15.9990
7528 'B' '195' 'TYR' 'HH' 'H' 0.435000 1.00800
7529 'B' '195' 'TYR' 'C' 'C' 0.500000 12.0110
7530 'B' '195' 'TYR' 'O' 'O' -0.500000 15.9990
7531 'B' '196' 'VAL' 'N' 'NH1' -0.570000 14.0070
7532 'B' '196' 'VAL' 'HN' 'H' 0.370000 1.00800
7533 'B' '196' 'VAL' 'CA' 'CH1E' 0.200000 12.0110
7534 'B' '196' 'VAL' 'CB' 'CH1E' 0.00000 12.0110
7535 'B' '196' 'VAL' 'CG1' 'CH3E' 0.00000 12.0110
7536 'B' '196' 'VAL' 'CG2' 'CH3E' 0.00000 12.0110
7537 'B' '196' 'VAL' 'C' 'C' 0.500000 12.0110
7538 'B' '196' 'VAL' 'O' 'O' -0.500000 15.9990
7539 'B' '197' 'PRO' 'N' 'N' -0.570000 14.0070
7540 'B' '197' 'PRO' 'CA' 'CH1E' 0.285000 12.0110
7541 'B' '197' 'PRO' 'CB' 'CH2E' 0.00000 12.0110
7542 'B' '197' 'PRO' 'CG' 'CH2P' 0.00000 12.0110
7543 'B' '197' 'PRO' 'CD' 'CH2P' 0.285000 12.0110
7544 'B' '197' 'PRO' 'C' 'C' 0.500000 12.0110
7545 'B' '197' 'PRO' 'O' 'O' -0.500000 15.9990
7546 'B' '198' 'SER' 'N' 'NH1' -0.570000 14.0070
7547 'B' '198' 'SER' 'HN' 'H' 0.370000 1.00800
7548 'B' '198' 'SER' 'CA' 'CH1E' 0.200000 12.0110
7549 'B' '198' 'SER' 'CB' 'CH2E' 0.265000 12.0110
7550 'B' '198' 'SER' 'OG' 'OH1' -0.700000 15.9990
7551 'B' '198' 'SER' 'HG' 'H' 0.435000 1.00800
7552 'B' '198' 'SER' 'C' 'C' 0.500000 12.0110
7553 'B' '198' 'SER' 'O' 'O' -0.500000 15.9990
7554 'B' '199' 'TYR' 'N' 'NH1' -0.570000 14.0070
7555 'B' '199' 'TYR' 'HN' 'H' 0.370000 1.00800
7556 'B' '199' 'TYR' 'CA' 'CH1E' 0.200000 12.0110
7557 'B' '199' 'TYR' 'CB' 'CH2E' 0.00000 12.0110
7558 'B' '199' 'TYR' 'CG' 'CY' 0.00000 12.0110
7559 'B' '199' 'TYR' 'CD1' 'CR1E' 0.00000 12.0110
7560 'B' '199' 'TYR' 'CD2' 'CR1E' 0.00000 12.0110
7561 'B' '199' 'TYR' 'CE1' 'CR1E' 0.00000 12.0110
7562 'B' '199' 'TYR' 'CE2' 'CR1E' 0.00000 12.0110
7563 'B' '199' 'TYR' 'CZ' 'CY2' 0.265000 12.0110
7564 'B' '199' 'TYR' 'OH' 'OH1' -0.700000 15.9990
7565 'B' '199' 'TYR' 'HH' 'H' 0.435000 1.00800
7566 'B' '199' 'TYR' 'C' 'C' 0.500000 12.0110
7567 'B' '199' 'TYR' 'O' 'O' -0.500000 15.9990
7568 'B' '200' 'GLU' 'N' 'NH1' -0.570000 14.0070
7569 'B' '200' 'GLU' 'HN' 'H' 0.370000 1.00800
7570 'B' '200' 'GLU' 'CA' 'CH1E' 0.200000 12.0110
7571 'B' '200' 'GLU' 'CB' 'CH2E' 0.00000 12.0110
7572 'B' '200' 'GLU' 'CG' 'CH2E' -0.100000 12.0110
7573 'B' '200' 'GLU' 'CD' 'C' 0.700000 12.0110
7574 'B' '200' 'GLU' 'OE1' 'OC' -0.800000 15.9990
7575 'B' '200' 'GLU' 'OE2' 'OC' -0.800000 15.9990
7576 'B' '200' 'GLU' 'C' 'C' 0.500000 12.0110
7577 'B' '200' 'GLU' 'O' 'O' -0.500000 15.9990
7578 'B' '201' 'ASP' 'N' 'NH1' -0.570000 14.0070
7579 'B' '201' 'ASP' 'HN' 'H' 0.370000 1.00800
7580 'B' '201' 'ASP' 'CA' 'CH1E' 0.200000 12.0110
7581 'B' '201' 'ASP' 'CB' 'CH2E' -0.100000 12.0110
7582 'B' '201' 'ASP' 'CG' 'C' 0.700000 12.0110
7583 'B' '201' 'ASP' 'OD1' 'OC' -0.800000 15.9990
7584 'B' '201' 'ASP' 'OD2' 'OC' -0.800000 15.9990
7585 'B' '201' 'ASP' 'C' 'C' 0.500000 12.0110
7586 'B' '201' 'ASP' 'O' 'O' -0.500000 15.9990
7587 'B' '202' 'LYS' 'N' 'NH1' -0.570000 14.0070
7588 'B' '202' 'LYS' 'HN' 'H' 0.370000 1.00800
7589 'B' '202' 'LYS' 'CA' 'CH1E' 0.200000 12.0110
7590 'B' '202' 'LYS' 'CB' 'CH2E' 0.00000 12.0110
7591 'B' '202' 'LYS' 'CG' 'CH2E' 0.00000 12.0110
7592 'B' '202' 'LYS' 'CD' 'CH2E' 0.00000 12.0110
7593 'B' '202' 'LYS' 'CE' 'CH2E' 0.310000 12.0110
7594 'B' '202' 'LYS' 'NZ' 'NH3' -0.300000 14.0070
7595 'B' '202' 'LYS' 'HZ1' 'HC' 0.330000 1.00800
7596 'B' '202' 'LYS' 'HZ2' 'HC' 0.330000 1.00800
7597 'B' '202' 'LYS' 'HZ3' 'HC' 0.330000 1.00800
7598 'B' '202' 'LYS' 'C' 'C' 0.500000 12.0110
7599 'B' '202' 'LYS' 'O' 'O' -0.500000 15.9990
7600 'B' '203' 'ASP' 'N' 'NH1' -0.570000 14.0070
7601 'B' '203' 'ASP' 'HN' 'H' 0.370000 1.00800
7602 'B' '203' 'ASP' 'CA' 'CH1E' 0.200000 12.0110
7603 'B' '203' 'ASP' 'CB' 'CH2E' -0.100000 12.0110
7604 'B' '203' 'ASP' 'CG' 'C' 0.700000 12.0110
7605 'B' '203' 'ASP' 'OD1' 'OC' -0.800000 15.9990
7606 'B' '203' 'ASP' 'OD2' 'OC' -0.800000 15.9990
7607 'B' '203' 'ASP' 'C' 'C' 0.500000 12.0110
7608 'B' '203' 'ASP' 'O' 'O' -0.500000 15.9990
7609 'B' '204' 'GLY' 'N' 'NH1' -0.570000 14.0070
7610 'B' '204' 'GLY' 'HN' 'H' 0.370000 1.00800
7611 'B' '204' 'GLY' 'CA' 'CH2G' 0.200000 12.0110
7612 'B' '204' 'GLY' 'C' 'C' 0.500000 12.0110
7613 'B' '204' 'GLY' 'O' 'O' -0.500000 15.9990
7614 'B' '205' 'ASP' 'N' 'NH1' -0.570000 14.0070
7615 'B' '205' 'ASP' 'HN' 'H' 0.370000 1.00800
7616 'B' '205' 'ASP' 'CA' 'CH1E' 0.200000 12.0110
7617 'B' '205' 'ASP' 'CB' 'CH2E' -0.100000 12.0110
7618 'B' '205' 'ASP' 'CG' 'C' 0.700000 12.0110
7619 'B' '205' 'ASP' 'OD1' 'OC' -0.800000 15.9990
7620 'B' '205' 'ASP' 'OD2' 'OC' -0.800000 15.9990
7621 'B' '205' 'ASP' 'C' 'C' 0.500000 12.0110
7622 'B' '205' 'ASP' 'O' 'O' -0.500000 15.9990
7623 'B' '206' 'TRP' 'N' 'NH1' -0.570000 14.0070
7624 'B' '206' 'TRP' 'HN' 'H' 0.370000 1.00800
7625 'B' '206' 'TRP' 'CA' 'CH1E' 0.200000 12.0110
7626 'B' '206' 'TRP' 'CB' 'CH2E' 0.00000 12.0110
7627 'B' '206' 'TRP' 'CG' 'C5W' -0.550000E-01 12.0110
7628 'B' '206' 'TRP' 'CD1' 'CR1E' 0.130000 12.0110
7629 'B' '206' 'TRP' 'CD2' 'CW' -0.550000E-01 12.0110
7630 'B' '206' 'TRP' 'NE1' 'NH1' -0.570000 14.0070
7631 'B' '206' 'TRP' 'HE1' 'H' 0.420000 1.00800
7632 'B' '206' 'TRP' 'CE2' 'CW' 0.130000 12.0110
7633 'B' '206' 'TRP' 'CE3' 'CR1E' 0.00000 12.0110
7634 'B' '206' 'TRP' 'CZ2' 'CR1W' 0.00000 12.0110
7635 'B' '206' 'TRP' 'CZ3' 'CR1E' 0.00000 12.0110
7636 'B' '206' 'TRP' 'CH2' 'CR1W' 0.00000 12.0110
7637 'B' '206' 'TRP' 'C' 'C' 0.500000 12.0110
7638 'B' '206' 'TRP' 'O' 'O' -0.500000 15.9990
7639 'B' '207' 'MET' 'N' 'NH1' -0.570000 14.0070
7640 'B' '207' 'MET' 'HN' 'H' 0.370000 1.00800
7641 'B' '207' 'MET' 'CA' 'CH1E' 0.200000 12.0110
7642 'B' '207' 'MET' 'CB' 'CH2E' 0.00000 12.0110
7643 'B' '207' 'MET' 'CG' 'CH2E' 0.235000 12.0110
7644 'B' '207' 'MET' 'SD' 'SM' -0.470000 32.0600
7645 'B' '207' 'MET' 'CE' 'CH3E' 0.235000 12.0110
7646 'B' '207' 'MET' 'C' 'C' 0.500000 12.0110
7647 'B' '207' 'MET' 'O' 'O' -0.500000 15.9990
7648 'B' '208' 'LEU' 'N' 'NH1' -0.570000 14.0070
7649 'B' '208' 'LEU' 'HN' 'H' 0.370000 1.00800
7650 'B' '208' 'LEU' 'CA' 'CH1E' 0.200000 12.0110
7651 'B' '208' 'LEU' 'CB' 'CH2E' 0.00000 12.0110
7652 'B' '208' 'LEU' 'CG' 'CH1E' 0.00000 12.0110
7653 'B' '208' 'LEU' 'CD1' 'CH3E' 0.00000 12.0110
7654 'B' '208' 'LEU' 'CD2' 'CH3E' 0.00000 12.0110
7655 'B' '208' 'LEU' 'C' 'C' 0.500000 12.0110
7656 'B' '208' 'LEU' 'O' 'O' -0.500000 15.9990
7657 'B' '209' 'VAL' 'N' 'NH1' -0.570000 14.0070
7658 'B' '209' 'VAL' 'HN' 'H' 0.370000 1.00800
7659 'B' '209' 'VAL' 'CA' 'CH1E' 0.200000 12.0110
7660 'B' '209' 'VAL' 'CB' 'CH1E' 0.00000 12.0110
7661 'B' '209' 'VAL' 'CG1' 'CH3E' 0.00000 12.0110
7662 'B' '209' 'VAL' 'CG2' 'CH3E' 0.00000 12.0110
7663 'B' '209' 'VAL' 'C' 'C' 0.500000 12.0110
7664 'B' '209' 'VAL' 'O' 'O' -0.500000 15.9990
7665 'B' '210' 'GLY' 'N' 'NH1' -0.570000 14.0070
7666 'B' '210' 'GLY' 'HN' 'H' 0.370000 1.00800
7667 'B' '210' 'GLY' 'CA' 'CH2G' 0.200000 12.0110
7668 'B' '210' 'GLY' 'C' 'C' 0.500000 12.0110
7669 'B' '210' 'GLY' 'O' 'O' -0.500000 15.9990
7670 'B' '211' 'ASP' 'N' 'NH1' -0.570000 14.0070
7671 'B' '211' 'ASP' 'HN' 'H' 0.370000 1.00800
7672 'B' '211' 'ASP' 'CA' 'CH1E' 0.200000 12.0110
7673 'B' '211' 'ASP' 'CB' 'CH2E' -0.100000 12.0110
7674 'B' '211' 'ASP' 'CG' 'C' 0.700000 12.0110
7675 'B' '211' 'ASP' 'OD1' 'OC' -0.800000 15.9990
7676 'B' '211' 'ASP' 'OD2' 'OC' -0.800000 15.9990
7677 'B' '211' 'ASP' 'C' 'C' 0.500000 12.0110
7678 'B' '211' 'ASP' 'O' 'O' -0.500000 15.9990
7679 'B' '212' 'VAL' 'N' 'NH1' -0.570000 14.0070
7680 'B' '212' 'VAL' 'HN' 'H' 0.370000 1.00800
7681 'B' '212' 'VAL' 'CA' 'CH1E' 0.200000 12.0110
7682 'B' '212' 'VAL' 'CB' 'CH1E' 0.00000 12.0110
7683 'B' '212' 'VAL' 'CG1' 'CH3E' 0.00000 12.0110
7684 'B' '212' 'VAL' 'CG2' 'CH3E' 0.00000 12.0110
7685 'B' '212' 'VAL' 'C' 'C' 0.500000 12.0110
7686 'B' '212' 'VAL' 'O' 'O' -0.500000 15.9990
7687 'B' '213' 'PRO' 'N' 'N' -0.570000 14.0070
7688 'B' '213' 'PRO' 'CA' 'CH1E' 0.285000 12.0110
7689 'B' '213' 'PRO' 'CB' 'CH2E' 0.00000 12.0110
7690 'B' '213' 'PRO' 'CG' 'CH2P' 0.00000 12.0110
7691 'B' '213' 'PRO' 'CD' 'CH2P' 0.285000 12.0110
7692 'B' '213' 'PRO' 'C' 'C' 0.500000 12.0110
7693 'B' '213' 'PRO' 'O' 'O' -0.500000 15.9990
7694 'B' '214' 'TRP' 'N' 'NH1' -0.570000 14.0070
7695 'B' '214' 'TRP' 'HN' 'H' 0.370000 1.00800
7696 'B' '214' 'TRP' 'CA' 'CH1E' 0.200000 12.0110
7697 'B' '214' 'TRP' 'CB' 'CH2E' 0.00000 12.0110
7698 'B' '214' 'TRP' 'CG' 'C5W' -0.550000E-01 12.0110
7699 'B' '214' 'TRP' 'CD1' 'CR1E' 0.130000 12.0110
7700 'B' '214' 'TRP' 'CD2' 'CW' -0.550000E-01 12.0110
7701 'B' '214' 'TRP' 'NE1' 'NH1' -0.570000 14.0070
7702 'B' '214' 'TRP' 'HE1' 'H' 0.420000 1.00800
7703 'B' '214' 'TRP' 'CE2' 'CW' 0.130000 12.0110
7704 'B' '214' 'TRP' 'CE3' 'CR1E' 0.00000 12.0110
7705 'B' '214' 'TRP' 'CZ2' 'CR1W' 0.00000 12.0110
7706 'B' '214' 'TRP' 'CZ3' 'CR1E' 0.00000 12.0110
7707 'B' '214' 'TRP' 'CH2' 'CR1W' 0.00000 12.0110
7708 'B' '214' 'TRP' 'C' 'C' 0.500000 12.0110
7709 'B' '214' 'TRP' 'O' 'O' -0.500000 15.9990
7710 'B' '215' 'GLU' 'N' 'NH1' -0.570000 14.0070
7711 'B' '215' 'GLU' 'HN' 'H' 0.370000 1.00800
7712 'B' '215' 'GLU' 'CA' 'CH1E' 0.200000 12.0110
7713 'B' '215' 'GLU' 'CB' 'CH2E' 0.00000 12.0110
7714 'B' '215' 'GLU' 'CG' 'CH2E' -0.100000 12.0110
7715 'B' '215' 'GLU' 'CD' 'C' 0.700000 12.0110
7716 'B' '215' 'GLU' 'OE1' 'OC' -0.800000 15.9990
7717 'B' '215' 'GLU' 'OE2' 'OC' -0.800000 15.9990
7718 'B' '215' 'GLU' 'C' 'C' 0.500000 12.0110
7719 'B' '215' 'GLU' 'O' 'O' -0.500000 15.9990
7720 'B' '216' 'MET' 'N' 'NH1' -0.570000 14.0070
7721 'B' '216' 'MET' 'HN' 'H' 0.370000 1.00800
7722 'B' '216' 'MET' 'CA' 'CH1E' 0.200000 12.0110
7723 'B' '216' 'MET' 'CB' 'CH2E' 0.00000 12.0110
7724 'B' '216' 'MET' 'CG' 'CH2E' 0.235000 12.0110
7725 'B' '216' 'MET' 'SD' 'SM' -0.470000 32.0600
7726 'B' '216' 'MET' 'CE' 'CH3E' 0.235000 12.0110
7727 'B' '216' 'MET' 'C' 'C' 0.500000 12.0110
7728 'B' '216' 'MET' 'O' 'O' -0.500000 15.9990
7729 'B' '217' 'PHE' 'N' 'NH1' -0.570000 14.0070
7730 'B' '217' 'PHE' 'HN' 'H' 0.370000 1.00800
7731 'B' '217' 'PHE' 'CA' 'CH1E' 0.200000 12.0110
7732 'B' '217' 'PHE' 'CB' 'CH2E' 0.00000 12.0110
7733 'B' '217' 'PHE' 'CG' 'CF' 0.00000 12.0110
7734 'B' '217' 'PHE' 'CD1' 'CR1E' 0.00000 12.0110
7735 'B' '217' 'PHE' 'CD2' 'CR1E' 0.00000 12.0110
7736 'B' '217' 'PHE' 'CE1' 'CR1E' 0.00000 12.0110
7737 'B' '217' 'PHE' 'CE2' 'CR1E' 0.00000 12.0110
7738 'B' '217' 'PHE' 'CZ' 'CR1E' 0.00000 12.0110
7739 'B' '217' 'PHE' 'C' 'C' 0.500000 12.0110
7740 'B' '217' 'PHE' 'O' 'O' -0.500000 15.9990
7741 'B' '218' 'VAL' 'N' 'NH1' -0.570000 14.0070
7742 'B' '218' 'VAL' 'HN' 'H' 0.370000 1.00800
7743 'B' '218' 'VAL' 'CA' 'CH1E' 0.200000 12.0110
7744 'B' '218' 'VAL' 'CB' 'CH1E' 0.00000 12.0110
7745 'B' '218' 'VAL' 'CG1' 'CH3E' 0.00000 12.0110
7746 'B' '218' 'VAL' 'CG2' 'CH3E' 0.00000 12.0110
7747 'B' '218' 'VAL' 'C' 'C' 0.500000 12.0110
7748 'B' '218' 'VAL' 'O' 'O' -0.500000 15.9990
7749 'B' '219' 'GLU' 'N' 'NH1' -0.570000 14.0070
7750 'B' '219' 'GLU' 'HN' 'H' 0.370000 1.00800
7751 'B' '219' 'GLU' 'CA' 'CH1E' 0.200000 12.0110
7752 'B' '219' 'GLU' 'CB' 'CH2E' 0.00000 12.0110
7753 'B' '219' 'GLU' 'CG' 'CH2E' -0.100000 12.0110
7754 'B' '219' 'GLU' 'CD' 'C' 0.700000 12.0110
7755 'B' '219' 'GLU' 'OE1' 'OC' -0.800000 15.9990
7756 'B' '219' 'GLU' 'OE2' 'OC' -0.800000 15.9990
7757 'B' '219' 'GLU' 'C' 'C' 0.500000 12.0110
7758 'B' '219' 'GLU' 'O' 'O' -0.500000 15.9990
7759 'B' '220' 'SER' 'N' 'NH1' -0.570000 14.0070
7760 'B' '220' 'SER' 'HN' 'H' 0.370000 1.00800
7761 'B' '220' 'SER' 'CA' 'CH1E' 0.200000 12.0110
7762 'B' '220' 'SER' 'CB' 'CH2E' 0.265000 12.0110
7763 'B' '220' 'SER' 'OG' 'OH1' -0.700000 15.9990
7764 'B' '220' 'SER' 'HG' 'H' 0.435000 1.00800
7765 'B' '220' 'SER' 'C' 'C' 0.500000 12.0110
7766 'B' '220' 'SER' 'O' 'O' -0.500000 15.9990
7767 'B' '221' 'CYS' 'N' 'NH1' -0.570000 14.0070
7768 'B' '221' 'CYS' 'HN' 'H' 0.370000 1.00800
7769 'B' '221' 'CYS' 'CA' 'CH1E' 0.200000 12.0110
7770 'B' '221' 'CYS' 'CB' 'CH2E' 0.180000 12.0110
7771 'B' '221' 'CYS' 'SG' 'SH1E' -0.450000 32.0600
7772 'B' '221' 'CYS' 'HG' 'H' 0.270000 1.00800
7773 'B' '221' 'CYS' 'C' 'C' 0.500000 12.0110
7774 'B' '221' 'CYS' 'O' 'O' -0.500000 15.9990
7775 'B' '222' 'LYS' 'N' 'NH1' -0.570000 14.0070
7776 'B' '222' 'LYS' 'HN' 'H' 0.370000 1.00800
7777 'B' '222' 'LYS' 'CA' 'CH1E' 0.200000 12.0110
7778 'B' '222' 'LYS' 'CB' 'CH2E' 0.00000 12.0110
7779 'B' '222' 'LYS' 'CG' 'CH2E' 0.00000 12.0110
7780 'B' '222' 'LYS' 'CD' 'CH2E' 0.00000 12.0110
7781 'B' '222' 'LYS' 'CE' 'CH2E' 0.310000 12.0110
7782 'B' '222' 'LYS' 'NZ' 'NH3' -0.300000 14.0070
7783 'B' '222' 'LYS' 'HZ1' 'HC' 0.330000 1.00800
7784 'B' '222' 'LYS' 'HZ2' 'HC' 0.330000 1.00800
7785 'B' '222' 'LYS' 'HZ3' 'HC' 0.330000 1.00800
7786 'B' '222' 'LYS' 'C' 'C' 0.500000 12.0110
7787 'B' '222' 'LYS' 'O' 'O' -0.500000 15.9990
7788 'B' '223' 'ARG' 'N' 'NH1' -0.570000 14.0070
7789 'B' '223' 'ARG' 'HN' 'H' 0.370000 1.00800
7790 'B' '223' 'ARG' 'CA' 'CH1E' 0.200000 12.0110
7791 'B' '223' 'ARG' 'CB' 'CH2E' 0.00000 12.0110
7792 'B' '223' 'ARG' 'CG' 'CH2E' 0.700000E-01 12.0110
7793 'B' '223' 'ARG' 'CD' 'CH2E' 0.310000 12.0110
7794 'B' '223' 'ARG' 'NE' 'NH1' -0.700000 14.0070
7795 'B' '223' 'ARG' 'HE' 'H' 0.440000 1.00800
7796 'B' '223' 'ARG' 'CZ' 'C' 0.640000 12.0110
7797 'B' '223' 'ARG' 'NH1' 'NC2' -0.800000 14.0070
7798 'B' '223' 'ARG' 'HH11' 'HC' 0.460000 1.00800
7799 'B' '223' 'ARG' 'HH12' 'HC' 0.460000 1.00800
7800 'B' '223' 'ARG' 'NH2' 'NC2' -0.800000 14.0070
7801 'B' '223' 'ARG' 'HH21' 'HC' 0.460000 1.00800
7802 'B' '223' 'ARG' 'HH22' 'HC' 0.460000 1.00800
7803 'B' '223' 'ARG' 'C' 'C' 0.500000 12.0110
7804 'B' '223' 'ARG' 'O' 'O' -0.500000 15.9990
7805 'B' '224' 'LEU' 'N' 'NH1' -0.570000 14.0070
7806 'B' '224' 'LEU' 'HN' 'H' 0.370000 1.00800
7807 'B' '224' 'LEU' 'CA' 'CH1E' 0.200000 12.0110
7808 'B' '224' 'LEU' 'CB' 'CH2E' 0.00000 12.0110
7809 'B' '224' 'LEU' 'CG' 'CH1E' 0.00000 12.0110
7810 'B' '224' 'LEU' 'CD1' 'CH3E' 0.00000 12.0110
7811 'B' '224' 'LEU' 'CD2' 'CH3E' 0.00000 12.0110
7812 'B' '224' 'LEU' 'C' 'C' 0.500000 12.0110
7813 'B' '224' 'LEU' 'O' 'O' -0.500000 15.9990
7814 'B' '225' 'ARG' 'N' 'NH1' -0.570000 14.0070
7815 'B' '225' 'ARG' 'HN' 'H' 0.370000 1.00800
7816 'B' '225' 'ARG' 'CA' 'CH1E' 0.200000 12.0110
7817 'B' '225' 'ARG' 'CB' 'CH2E' 0.00000 12.0110
7818 'B' '225' 'ARG' 'CG' 'CH2E' 0.700000E-01 12.0110
7819 'B' '225' 'ARG' 'CD' 'CH2E' 0.310000 12.0110
7820 'B' '225' 'ARG' 'NE' 'NH1' -0.700000 14.0070
7821 'B' '225' 'ARG' 'HE' 'H' 0.440000 1.00800
7822 'B' '225' 'ARG' 'CZ' 'C' 0.640000 12.0110
7823 'B' '225' 'ARG' 'NH1' 'NC2' -0.800000 14.0070
7824 'B' '225' 'ARG' 'HH11' 'HC' 0.460000 1.00800
7825 'B' '225' 'ARG' 'HH12' 'HC' 0.460000 1.00800
7826 'B' '225' 'ARG' 'NH2' 'NC2' -0.800000 14.0070
7827 'B' '225' 'ARG' 'HH21' 'HC' 0.460000 1.00800
7828 'B' '225' 'ARG' 'HH22' 'HC' 0.460000 1.00800
7829 'B' '225' 'ARG' 'C' 'C' 0.500000 12.0110
7830 'B' '225' 'ARG' 'O' 'O' -0.500000 15.9990
7831 'B' '226' 'ILE' 'N' 'NH1' -0.570000 14.0070
7832 'B' '226' 'ILE' 'HN' 'H' 0.370000 1.00800
7833 'B' '226' 'ILE' 'CA' 'CH1E' 0.200000 12.0110
7834 'B' '226' 'ILE' 'CB' 'CH1E' 0.00000 12.0110
7835 'B' '226' 'ILE' 'CG1' 'CH2E' 0.00000 12.0110
7836 'B' '226' 'ILE' 'CG2' 'CH3E' 0.00000 12.0110
7837 'B' '226' 'ILE' 'CD1' 'CH3E' 0.00000 12.0110
7838 'B' '226' 'ILE' 'C' 'C' 0.500000 12.0110
7839 'B' '226' 'ILE' 'O' 'O' -0.500000 15.9990
7840 'B' '227' 'MET' 'N' 'NH1' -0.570000 14.0070
7841 'B' '227' 'MET' 'HN' 'H' 0.370000 1.00800
7842 'B' '227' 'MET' 'CA' 'CH1E' 0.200000 12.0110
7843 'B' '227' 'MET' 'CB' 'CH2E' 0.00000 12.0110
7844 'B' '227' 'MET' 'CG' 'CH2E' 0.235000 12.0110
7845 'B' '227' 'MET' 'SD' 'SM' -0.470000 32.0600
7846 'B' '227' 'MET' 'CE' 'CH3E' 0.235000 12.0110
7847 'B' '227' 'MET' 'C' 'C' 0.500000 12.0110
7848 'B' '227' 'MET' 'O' 'O' -0.500000 15.9990
7849 'B' '228' 'LYS' 'N' 'NH1' -0.570000 14.0070
7850 'B' '228' 'LYS' 'HN' 'H' 0.370000 1.00800
7851 'B' '228' 'LYS' 'CA' 'CH1E' 0.200000 12.0110
7852 'B' '228' 'LYS' 'CB' 'CH2E' 0.00000 12.0110
7853 'B' '228' 'LYS' 'CG' 'CH2E' 0.00000 12.0110
7854 'B' '228' 'LYS' 'CD' 'CH2E' 0.00000 12.0110
7855 'B' '228' 'LYS' 'CE' 'CH2E' 0.310000 12.0110
7856 'B' '228' 'LYS' 'NZ' 'NH3' -0.300000 14.0070
7857 'B' '228' 'LYS' 'HZ1' 'HC' 0.330000 1.00800
7858 'B' '228' 'LYS' 'HZ2' 'HC' 0.330000 1.00800
7859 'B' '228' 'LYS' 'HZ3' 'HC' 0.330000 1.00800
7860 'B' '228' 'LYS' 'C' 'C' 0.500000 12.0110
7861 'B' '228' 'LYS' 'O' 'O' -0.500000 15.9990
7862 'B' '229' 'GLY' 'N' 'NH1' -0.570000 14.0070
7863 'B' '229' 'GLY' 'HN' 'H' 0.370000 1.00800
7864 'B' '229' 'GLY' 'CA' 'CH2G' 0.200000 12.0110
7865 'B' '229' 'GLY' 'C' 'C' 0.500000 12.0110
7866 'B' '229' 'GLY' 'O' 'O' -0.500000 15.9990
7867 'B' '230' 'SER' 'N' 'NH1' -0.570000 14.0070
7868 'B' '230' 'SER' 'HN' 'H' 0.370000 1.00800
7869 'B' '230' 'SER' 'CA' 'CH1E' 0.200000 12.0110
7870 'B' '230' 'SER' 'CB' 'CH2E' 0.265000 12.0110
7871 'B' '230' 'SER' 'OG' 'OH1' -0.700000 15.9990
7872 'B' '230' 'SER' 'HG' 'H' 0.435000 1.00800
7873 'B' '230' 'SER' 'C' 'C' 0.500000 12.0110
7874 'B' '230' 'SER' 'O' 'O' -0.500000 15.9990
7875 'B' '231' 'GLU' 'N' 'NH1' -0.570000 14.0070
7876 'B' '231' 'GLU' 'HN' 'H' 0.370000 1.00800
7877 'B' '231' 'GLU' 'CA' 'CH1E' 0.200000 12.0110
7878 'B' '231' 'GLU' 'CB' 'CH2E' 0.00000 12.0110
7879 'B' '231' 'GLU' 'CG' 'CH2E' -0.100000 12.0110
7880 'B' '231' 'GLU' 'CD' 'C' 0.700000 12.0110
7881 'B' '231' 'GLU' 'OE1' 'OC' -0.800000 15.9990
7882 'B' '231' 'GLU' 'OE2' 'OC' -0.800000 15.9990
7883 'B' '231' 'GLU' 'C' 'C' 0.500000 12.0110
7884 'B' '231' 'GLU' 'O' 'O' -0.500000 15.9990
7885 'B' '232' 'ALA' 'N' 'NH1' -0.570000 14.0070
7886 'B' '232' 'ALA' 'HN' 'H' 0.370000 1.00800
7887 'B' '232' 'ALA' 'CA' 'CH1E' 0.200000 12.0110
7888 'B' '232' 'ALA' 'CB' 'CH3E' 0.00000 12.0110
7889 'B' '232' 'ALA' 'C' 'C' 0.500000 12.0110
7890 'B' '232' 'ALA' 'O' 'O' -0.500000 15.9990
7891 'B' '233' 'VAL' 'N' 'NH1' -0.570000 14.0070
7892 'B' '233' 'VAL' 'HN' 'H' 0.370000 1.00800
7893 'B' '233' 'VAL' 'CA' 'CH1E' 0.200000 12.0110
7894 'B' '233' 'VAL' 'CB' 'CH1E' 0.00000 12.0110
7895 'B' '233' 'VAL' 'CG1' 'CH3E' 0.00000 12.0110
7896 'B' '233' 'VAL' 'CG2' 'CH3E' 0.00000 12.0110
7897 'B' '233' 'VAL' 'C' 'C' 0.500000 12.0110
7898 'B' '233' 'VAL' 'O' 'O' -0.500000 15.9990
7899 'B' '234' 'GLY' 'N' 'NH1' -0.570000 14.0070
7900 'B' '234' 'GLY' 'HN' 'H' 0.370000 1.00800
7901 'B' '234' 'GLY' 'CA' 'CH2G' 0.200000 12.0110
7902 'B' '234' 'GLY' 'C' 'C' 0.500000 12.0110
7903 'B' '234' 'GLY' 'O' 'O' -0.500000 15.9990
7904 'B' '235' 'LEU' 'N' 'NH1' -0.570000 14.0070
7905 'B' '235' 'LEU' 'HN' 'H' 0.370000 1.00800
7906 'B' '235' 'LEU' 'CA' 'CH1E' 0.200000 12.0110
7907 'B' '235' 'LEU' 'CB' 'CH2E' 0.00000 12.0110
7908 'B' '235' 'LEU' 'CG' 'CH1E' 0.00000 12.0110
7909 'B' '235' 'LEU' 'CD1' 'CH3E' 0.00000 12.0110
7910 'B' '235' 'LEU' 'CD2' 'CH3E' 0.00000 12.0110
7911 'B' '235' 'LEU' 'C' 'C' 0.500000 12.0110
7912 'B' '235' 'LEU' 'O' 'O' -0.500000 15.9990
7913 'B' '236' 'ALA' 'N' 'NH1' -0.570000 14.0070
7914 'B' '236' 'ALA' 'HN' 'H' 0.370000 1.00800
7915 'B' '236' 'ALA' 'CA' 'CH1E' 0.200000 12.0110
7916 'B' '236' 'ALA' 'CB' 'CH3E' 0.00000 12.0110
7917 'B' '236' 'ALA' 'C' 'C' 0.500000 12.0110
7918 'B' '236' 'ALA' 'O' 'O' -0.500000 15.9990
7919 'B' '237' 'PRO' 'N' 'N' -0.570000 14.0070
7920 'B' '237' 'PRO' 'CA' 'CH1E' 0.285000 12.0110
7921 'B' '237' 'PRO' 'CB' 'CH2E' 0.00000 12.0110
7922 'B' '237' 'PRO' 'CG' 'CH2P' 0.00000 12.0110
7923 'B' '237' 'PRO' 'CD' 'CH2P' 0.285000 12.0110
7924 'B' '237' 'PRO' 'C' 'C' 0.500000 12.0110
7925 'B' '237' 'PRO' 'O' 'O' -0.500000 15.9990
7926 'B' '238' 'ARG' 'N' 'NH1' -0.570000 14.0070
7927 'B' '238' 'ARG' 'HN' 'H' 0.370000 1.00800
7928 'B' '238' 'ARG' 'CA' 'CH1E' 0.200000 12.0110
7929 'B' '238' 'ARG' 'CB' 'CH2E' 0.00000 12.0110
7930 'B' '238' 'ARG' 'CG' 'CH2E' 0.700000E-01 12.0110
7931 'B' '238' 'ARG' 'CD' 'CH2E' 0.310000 12.0110
7932 'B' '238' 'ARG' 'NE' 'NH1' -0.700000 14.0070
7933 'B' '238' 'ARG' 'HE' 'H' 0.440000 1.00800
7934 'B' '238' 'ARG' 'CZ' 'C' 0.640000 12.0110
7935 'B' '238' 'ARG' 'NH1' 'NC2' -0.800000 14.0070
7936 'B' '238' 'ARG' 'HH11' 'HC' 0.460000 1.00800
7937 'B' '238' 'ARG' 'HH12' 'HC' 0.460000 1.00800
7938 'B' '238' 'ARG' 'NH2' 'NC2' -0.800000 14.0070
7939 'B' '238' 'ARG' 'HH21' 'HC' 0.460000 1.00800
7940 'B' '238' 'ARG' 'HH22' 'HC' 0.460000 1.00800
7941 'B' '238' 'ARG' 'C' 'C' 0.500000 12.0110
7942 'B' '238' 'ARG' 'O' 'O' -0.500000 15.9990
7943 'B' '239' 'ALA' 'N' 'NH1' -0.570000 14.0070
7944 'B' '239' 'ALA' 'HN' 'H' 0.370000 1.00800
7945 'B' '239' 'ALA' 'CA' 'CH1E' 0.200000 12.0110
7946 'B' '239' 'ALA' 'CB' 'CH3E' 0.00000 12.0110
7947 'B' '239' 'ALA' 'C' 'C' 0.500000 12.0110
7948 'B' '239' 'ALA' 'O' 'O' -0.500000 15.9990
7949 'B' '240' 'MET' 'N' 'NH1' -0.570000 14.0070
7950 'B' '240' 'MET' 'HN' 'H' 0.370000 1.00800
7951 'B' '240' 'MET' 'CA' 'CH1E' 0.200000 12.0110
7952 'B' '240' 'MET' 'CB' 'CH2E' 0.00000 12.0110
7953 'B' '240' 'MET' 'CG' 'CH2E' 0.235000 12.0110
7954 'B' '240' 'MET' 'SD' 'SM' -0.470000 32.0600
7955 'B' '240' 'MET' 'CE' 'CH3E' 0.235000 12.0110
7956 'B' '240' 'MET' 'C' 'C' 0.500000 12.0110
7957 'B' '240' 'MET' 'O' 'O' -0.500000 15.9990
7958 'B' '241' 'GLU' 'N' 'NH1' -0.570000 14.0070
7959 'B' '241' 'GLU' 'HN' 'H' 0.370000 1.00800
7960 'B' '241' 'GLU' 'CA' 'CH1E' 0.200000 12.0110
7961 'B' '241' 'GLU' 'CB' 'CH2E' 0.00000 12.0110
7962 'B' '241' 'GLU' 'CG' 'CH2E' -0.100000 12.0110
7963 'B' '241' 'GLU' 'CD' 'C' 0.700000 12.0110
7964 'B' '241' 'GLU' 'OE1' 'OC' -0.800000 15.9990
7965 'B' '241' 'GLU' 'OE2' 'OC' -0.800000 15.9990
7966 'B' '241' 'GLU' 'C' 'C' 0.500000 12.0110
7967 'B' '241' 'GLU' 'O' 'O' -0.500000 15.9990
7968 'B' '242' 'LYS' 'N' 'NH1' -0.570000 14.0070
7969 'B' '242' 'LYS' 'HN' 'H' 0.370000 1.00800
7970 'B' '242' 'LYS' 'CA' 'CH1E' 0.200000 12.0110
7971 'B' '242' 'LYS' 'CB' 'CH2E' 0.00000 12.0110
7972 'B' '242' 'LYS' 'CG' 'CH2E' 0.00000 12.0110
7973 'B' '242' 'LYS' 'CD' 'CH2E' 0.00000 12.0110
7974 'B' '242' 'LYS' 'CE' 'CH2E' 0.310000 12.0110
7975 'B' '242' 'LYS' 'NZ' 'NH3' -0.300000 14.0070
7976 'B' '242' 'LYS' 'HZ1' 'HC' 0.330000 1.00800
7977 'B' '242' 'LYS' 'HZ2' 'HC' 0.330000 1.00800
7978 'B' '242' 'LYS' 'HZ3' 'HC' 0.330000 1.00800
7979 'B' '242' 'LYS' 'C' 'C' 0.500000 12.0110
7980 'B' '242' 'LYS' 'O' 'O' -0.500000 15.9990
7981 'B' '243' 'TYR' 'N' 'NH1' -0.570000 14.0070
7982 'B' '243' 'TYR' 'HN' 'H' 0.370000 1.00800
7983 'B' '243' 'TYR' 'CA' 'CH1E' 0.200000 12.0110
7984 'B' '243' 'TYR' 'CB' 'CH2E' 0.00000 12.0110
7985 'B' '243' 'TYR' 'CG' 'CY' 0.00000 12.0110
7986 'B' '243' 'TYR' 'CD1' 'CR1E' 0.00000 12.0110
7987 'B' '243' 'TYR' 'CD2' 'CR1E' 0.00000 12.0110
7988 'B' '243' 'TYR' 'CE1' 'CR1E' 0.00000 12.0110
7989 'B' '243' 'TYR' 'CE2' 'CR1E' 0.00000 12.0110
7990 'B' '243' 'TYR' 'CZ' 'CY2' 0.265000 12.0110
7991 'B' '243' 'TYR' 'OH' 'OH1' -0.700000 15.9990
7992 'B' '243' 'TYR' 'HH' 'H' 0.435000 1.00800
7993 'B' '243' 'TYR' 'C' 'C' 0.500000 12.0110
7994 'B' '243' 'TYR' 'O' 'O' -0.500000 15.9990
7995 'B' '244' 'CYS' 'N' 'NH1' -0.570000 14.0070
7996 'B' '244' 'CYS' 'HN' 'H' 0.370000 1.00800
7997 'B' '244' 'CYS' 'CA' 'CH1E' 0.200000 12.0110
7998 'B' '244' 'CYS' 'CB' 'CH2E' 0.180000 12.0110
7999 'B' '244' 'CYS' 'SG' 'SH1E' -0.450000 32.0600
8000 'B' '244' 'CYS' 'HG' 'H' 0.270000 1.00800
8001 'B' '244' 'CYS' 'C' 'C' 0.500000 12.0110
8002 'B' '244' 'CYS' 'O' 'O' -0.500000 15.9990
8003 'B' '245' 'LYS' 'N' 'NH1' -0.570000 14.0070
8004 'B' '245' 'LYS' 'HN' 'H' 0.370000 1.00800
8005 'B' '245' 'LYS' 'CA' 'CH1E' 0.200000 12.0110
8006 'B' '245' 'LYS' 'CB' 'CH2E' 0.00000 12.0110
8007 'B' '245' 'LYS' 'CG' 'CH2E' 0.00000 12.0110
8008 'B' '245' 'LYS' 'CD' 'CH2E' 0.00000 12.0110
8009 'B' '245' 'LYS' 'CE' 'CH2E' 0.310000 12.0110
8010 'B' '245' 'LYS' 'NZ' 'NH3' -0.300000 14.0070
8011 'B' '245' 'LYS' 'HZ1' 'HC' 0.330000 1.00800
8012 'B' '245' 'LYS' 'HZ2' 'HC' 0.330000 1.00800
8013 'B' '245' 'LYS' 'HZ3' 'HC' 0.330000 1.00800
8014 'B' '245' 'LYS' 'C' 'C' 0.500000 12.0110
8015 'B' '245' 'LYS' 'O' 'O' -0.500000 15.9990
8016 'B' '246' 'ASN' 'N' 'NH1' -0.570000 14.0070
8017 'B' '246' 'ASN' 'HN' 'H' 0.370000 1.00800
8018 'B' '246' 'ASN' 'CA' 'CH1E' 0.200000 12.0110
8019 'B' '246' 'ASN' 'CB' 'CH2E' 0.00000 12.0110
8020 'B' '246' 'ASN' 'CG' 'C' 0.500000 12.0110
8021 'B' '246' 'ASN' 'OD1' 'O' -0.500000 15.9990
8022 'B' '246' 'ASN' 'ND2' 'NH2' -0.850000 14.0070
8023 'B' '246' 'ASN' 'HD21' 'H' 0.425000 1.00800
8024 'B' '246' 'ASN' 'HD22' 'H' 0.425000 1.00800
8025 'B' '246' 'ASN' 'C' 'C' 0.500000 12.0110
8026 'B' '246' 'ASN' 'O' 'O' -0.500000 15.9990
8027 'B' '247' 'ARG' 'N' 'NH1' -0.570000 14.0070
8028 'B' '247' 'ARG' 'HN' 'H' 0.370000 1.00800
8029 'B' '247' 'ARG' 'CA' 'CH1E' 0.200000 12.0110
8030 'B' '247' 'ARG' 'CB' 'CH2E' 0.00000 12.0110
8031 'B' '247' 'ARG' 'CG' 'CH2E' 0.700000E-01 12.0110
8032 'B' '247' 'ARG' 'CD' 'CH2E' 0.310000 12.0110
8033 'B' '247' 'ARG' 'NE' 'NH1' -0.700000 14.0070
8034 'B' '247' 'ARG' 'HE' 'H' 0.440000 1.00800
8035 'B' '247' 'ARG' 'CZ' 'C' 0.640000 12.0110
8036 'B' '247' 'ARG' 'NH1' 'NC2' -0.800000 14.0070
8037 'B' '247' 'ARG' 'HH11' 'HC' 0.460000 1.00800
8038 'B' '247' 'ARG' 'HH12' 'HC' 0.460000 1.00800
8039 'B' '247' 'ARG' 'NH2' 'NC2' -0.800000 14.0070
8040 'B' '247' 'ARG' 'HH21' 'HC' 0.460000 1.00800
8041 'B' '247' 'ARG' 'HH22' 'HC' 0.460000 1.00800
8042 'B' '247' 'ARG' 'C' 'C' 0.500000 12.0110
8043 'B' '247' 'ARG' 'O' 'O' -0.500000 15.9990
-1 ' ' ' ' ' ' ' ' ' ' -1.00000 -1.00000

loop_
_cns_mtf_bond.id[1]
_cns_mtf_bond.id[2]
1 2
1 3
3 4
4 5
5 6
5 7
6 8
7 9
8 10
9 10
3 11
11 12
13 14
14 15
15 16
16 17
17 13
14 18
18 19
11 13
20 21
20 22
22 23
23 24
24 25
25 26
25 27
22 28
28 29
18 20
30 31
30 32
32 33
33 34
34 35
35 36
35 37
32 38
38 39
28 30
40 41
40 42
42 43
43 44
43 45
42 46
46 47
38 40
48 49
48 50
50 51
51 52
52 53
52 54
50 55
55 56
46 48
57 58
57 59
59 60
60 61
61 62
62 63
62 64
59 65
65 66
55 57
67 68
67 69
69 70
70 71
71 72
72 74
71 73
73 75
75 76
74 75
69 77
77 78
65 67
79 80
79 81
81 82
82 83
82 84
81 85
85 86
77 79
87 88
87 89
89 90
90 91
91 92
91 93
92 94
93 95
94 96
95 96
89 97
97 98
85 87
99 100
99 101
101 102
102 103
103 104
106 105
105 101
97 99
107 108
107 109
109 110
110 111
111 112
111 113
112 114
113 115
114 116
115 116
109 117
117 118
105 107
119 120
119 121
121 122
122 123
122 124
123 125
121 126
126 127
117 119
128 129
128 130
130 131
131 132
132 133
133 134
133 135
135 136
135 137
130 138
138 139
126 128
140 141
140 142
142 143
143 144
144 145
144 146
142 147
147 148
138 140
149 150
149 151
151 152
152 153
153 154
153 155
151 156
156 157
147 149
158 159
158 160
160 161
161 162
162 163
163 164
164 165
165 166
165 167
165 168
160 169
169 170
156 158
171 172
171 173
173 174
174 175
175 176
175 177
173 178
178 179
169 171
180 181
180 182
182 183
183 184
184 185
185 186
186 187
186 188
188 189
189 190
189 191
188 192
192 193
192 194
182 195
195 196
178 180
197 198
197 199
199 200
200 201
201 202
201 203
203 204
203 205
199 206
206 207
195 197
208 209
208 210
210 211
211 212
212 213
215 214
214 210
206 208
216 217
216 218
218 219
219 220
219 221
218 222
222 223
214 216
224 225
224 226
226 227
227 228
228 229
231 230
230 226
222 224
232 233
232 234
234 235
235 236
236 237
236 238
234 239
239 240
230 232
241 242
241 243
243 244
244 245
244 246
243 247
247 248
239 241
249 250
249 251
251 252
252 253
253 254
251 255
255 256
247 249
257 258
257 259
259 260
260 261
261 262
262 263
263 264
264 265
264 266
264 267
259 268
268 269
255 257
270 271
270 272
272 273
273 274
274 275
277 276
276 272
268 270
278 279
278 280
280 281
281 282
282 283
282 284
283 285
285 286
285 287
284 287
284 288
287 289
288 290
289 291
290 291
280 292
292 293
276 278
294 295
294 296
296 297
297 298
298 299
298 300
299 301
300 302
301 303
302 303
303 304
304 305
296 306
306 307
292 294
308 309
308 310
310 311
311 312
312 313
313 314
313 315
310 316
316 317
306 308
318 319
318 320
320 321
321 322
321 323
322 324
320 325
325 326
316 318
327 328
327 329
329 330
330 331
331 332
332 333
332 334
329 335
335 336
325 327
337 338
337 339
339 340
340 341
341 342
342 343
343 344
343 345
345 346
346 347
346 348
345 349
349 350
349 351
339 352
352 353
335 337
354 355
354 356
356 357
357 358
358 359
358 360
359 361
361 362
361 363
360 363
360 364
363 365
364 366
365 367
366 367
356 368
368 369
352 354
370 371
370 372
372 373
373 374
374 375
372 376
376 377
368 370
378 379
378 380
380 381
381 382
382 383
383 384
384 385
384 386
386 387
387 388
387 389
386 390
390 391
390 392
380 393
393 394
376 378
395 396
395 397
397 398
398 399
399 400
400 401
401 402
401 403
403 404
404 405
404 406
403 407
407 408
407 409
397 410
410 411
393 395
412 413
412 414
414 415
415 416
416 417
417 418
418 419
419 420
419 421
419 422
414 423
423 424
410 412
425 426
425 427
427 428
428 429
428 430
427 431
431 432
423 425
433 434
433 435
435 436
436 437
437 438
437 439
438 440
439 441
440 442
441 442
435 443
443 444
431 433
445 446
445 447
447 448
448 449
448 450
449 451
447 452
452 453
443 445
454 455
454 456
456 457
457 458
452 454
459 460
459 461
461 462
462 463
463 464
463 465
465 466
465 467
461 468
468 469
457 459
470 471
470 472
472 473
473 474
474 475
472 476
476 477
468 470
478 479
478 480
480 481
481 482
482 483
482 484
483 485
484 486
485 487
486 487
487 488
488 489
480 490
490 491
476 478
492 493
492 494
494 495
494 496
496 497
490 492
498 499
498 500
500 501
501 502
501 503
500 504
504 505
496 498
506 507
506 508
508 509
509 510
510 511
513 512
512 508
504 506
514 515
515 516
516 517
517 518
518 514
515 519
519 520
512 514
521 522
521 523
523 524
523 525
525 526
519 521
527 528
527 529
529 530
530 531
531 532
530 533
529 534
534 535
525 527
536 537
536 538
538 539
539 540
539 541
538 542
542 543
534 536
544 545
544 546
546 547
547 548
547 549
548 550
546 551
551 552
542 544
553 554
553 555
555 556
556 557
557 558
558 559
559 560
559 561
561 562
562 563
562 564
561 565
565 566
565 567
555 568
568 569
551 553
570 571
570 572
572 573
573 574
574 575
575 576
576 577
576 578
578 579
579 580
579 581
578 582
582 583
582 584
572 585
585 586
568 570
587 588
587 589
589 590
590 591
591 592
591 593
592 594
593 595
594 596
595 596
589 597
597 598
585 587
599 600
600 601
601 602
602 603
603 599
600 604
604 605
597 599
606 607
606 608
608 609
609 610
610 611
611 612
612 613
613 614
613 615
613 616
608 617
617 618
604 606
619 620
619 621
621 622
622 623
622 624
621 625
625 626
617 619
627 628
627 629
629 630
630 631
631 632
632 633
633 634
633 635
635 636
636 637
636 638
635 639
639 640
639 641
629 642
642 643
625 627
644 645
644 646
646 647
647 648
648 649
651 650
650 646
642 644
652 653
652 654
654 655
655 656
655 657
654 658
658 659
650 652
660 661
660 662
662 663
663 664
664 665
665 666
665 667
662 668
668 669
658 660
670 671
670 672
672 673
673 674
674 675
674 676
672 677
677 678
668 670
679 680
679 681
681 682
682 683
683 684
684 685
685 686
686 687
686 688
686 689
681 690
690 691
677 679
692 693
692 694
694 695
695 696
690 692
697 698
697 699
699 700
700 701
701 702
702 703
703 704
704 705
704 706
704 707
699 708
708 709
695 697
710 711
711 712
712 713
713 714
714 710
711 715
715 716
708 710
717 718
717 719
719 720
720 721
721 722
722 723
722 725
721 724
724 726
725 726
719 727
727 728
715 717
729 730
729 731
731 732
732 733
733 734
733 735
734 736
735 737
736 738
737 738
731 739
739 740
727 729
741 742
741 743
743 744
743 745
745 746
739 741
747 748
747 749
749 750
750 751
751 752
751 753
749 754
754 755
745 747
756 757
756 758
758 759
759 760
760 761
760 762
761 763
762 764
763 765
764 765
758 766
766 767
754 756
768 769
768 770
770 771
771 772
772 773
772 774
774 775
774 776
770 777
777 778
766 768
779 780
779 781
781 782
782 783
783 784
783 785
781 786
786 787
777 779
788 789
788 790
790 791
791 792
791 793
790 794
794 795
786 788
796 797
797 798
798 799
799 800
800 796
797 801
801 802
794 796
803 804
803 805
805 806
806 807
807 808
807 809
805 810
810 811
801 803
812 813
812 814
814 815
815 816
810 812
817 818
817 819
819 820
820 821
821 822
821 823
822 824
824 825
824 826
823 826
823 827
826 828
827 829
828 830
829 830
819 831
831 832
815 817
833 834
833 835
835 836
836 837
831 833
838 839
838 840
840 841
841 842
836 838
843 844
843 845
845 846
846 847
847 848
847 849
848 850
849 851
850 852
851 852
852 853
853 854
845 855
855 856
841 843
857 858
857 859
859 860
860 861
860 862
859 863
863 864
855 857
865 866
865 867
867 868
868 869
869 870
869 871
870 872
871 873
872 874
873 874
874 875
875 876
867 877
877 878
863 865
879 880
880 881
881 882
882 883
883 879
880 884
884 885
877 879
886 887
886 888
888 889
889 890
890 891
890 892
891 893
893 894
893 895
892 895
892 896
895 897
896 898
897 899
898 899
888 900
900 901
884 886
902 903
902 904
904 905
905 906
905 907
906 908
904 909
909 910
900 902
911 912
911 913
913 914
914 915
915 916
916 917
916 918
913 919
919 920
909 911
921 922
921 923
923 924
923 925
925 926
919 921
927 928
927 929
929 930
930 931
931 932
932 933
929 934
934 935
925 927
936 937
936 938
938 939
939 940
940 941
943 942
942 938
934 936
944 945
944 946
946 947
947 948
948 949
951 950
950 946
942 944
952 953
952 954
954 955
955 956
956 957
959 958
958 954
950 952
960 961
960 962
962 963
963 964
964 965
964 966
965 967
966 968
967 969
968 969
969 970
970 971
962 972
972 973
958 960
974 975
974 976
976 977
977 978
978 979
977 980
976 981
981 982
972 974
983 984
983 985
985 986
986 987
987 988
987 989
988 990
990 991
990 992
989 992
989 993
992 994
993 995
994 996
995 996
985 997
997 998
981 983
999 1000
999 1001
1001 1002
1002 1003
1003 1004
1003 1005
1001 1006
1006 1007
997 999
1008 1009
1008 1010
1010 1011
1011 1012
1012 1013
1013 1014
1013 1015
1010 1016
1016 1017
1006 1008
1018 1019
1018 1020
1020 1021
1021 1022
1022 1023
1023 1024
1023 1025
1020 1026
1026 1027
1016 1018
1028 1029
1028 1030
1030 1031
1031 1032
1031 1033
1032 1034
1030 1035
1035 1036
1026 1028
1037 1038
1037 1039
1039 1040
1040 1041
1041 1042
1042 1043
1043 1044
1043 1045
1045 1046
1046 1047
1046 1048
1045 1049
1049 1050
1049 1051
1039 1052
1052 1053
1035 1037
1054 1055
1054 1056
1056 1057
1057 1058
1058 1059
[truncated: 748,338 more chars]
