# Supplementary material for: Flexibility of intrinsically disordered degrons in AUX/IAA proteins reinforces auxin co-receptor assemblies
Source: Nat Commun. 2020 May 8;11:2277. doi: 10.1038/s41467-020-16147-2 (PMC7210949; doi:10.1038/s41467-020-16147-2)
Supplement: Supplementary file 9 — Supplementary Data 6 [file 41467_2020_16147_MOESM9_ESM.gz › haddock_files/IAA07/With_disorder_restraint/Input/protein2.psf]

data_cns_mtf

_cns_mtf.title
; FILENAME="protein2.psf"
  coordinates built for more than 100 hundred atoms
  coordinates built for more than 100 hundred atoms
  coordinates built for more than 100 hundred atoms
  coordinates built for more than 100 hundred atoms
  coordinates built for more than 100 hundred atoms
  coordinates built for more than 100 hundred atoms
  coordinates built for more than 100 hundred atoms
  coordinates built for more than 100 hundred atoms
  coordinates built for more than 100 hundred atoms
  coordinates built for more than 100 hundred atoms
  DATE:13-Feb-2019  23:17:31       created by user: enmr
  VERSION:1.3U
;

loop_
_cns_mtf_atom.id
_cns_mtf_atom.segment_id
_cns_mtf_atom.residue_id
_cns_mtf_atom.residue_name
_cns_mtf_atom.atom_name
_cns_mtf_atom.chemical_type
_cns_mtf_atom.charge
_cns_mtf_atom.atom_mass
1 'B' '124' 'GLY' 'N' 'NH1' -0.570000 14.0070
2 'B' '124' 'GLY' 'HN' 'H' 0.370000 1.00800
3 'B' '124' 'GLY' 'CA' 'CH2G' 0.200000 12.0110
4 'B' '124' 'GLY' 'C' 'C' 0.500000 12.0110
5 'B' '124' 'GLY' 'O' 'O' -0.500000 15.9990
6 'B' '125' 'GLY' 'N' 'NH1' -0.570000 14.0070
7 'B' '125' 'GLY' 'HN' 'H' 0.370000 1.00800
8 'B' '125' 'GLY' 'CA' 'CH2G' 0.200000 12.0110
9 'B' '125' 'GLY' 'C' 'C' 0.500000 12.0110
10 'B' '125' 'GLY' 'O' 'O' -0.500000 15.9990
11 'B' '126' 'ALA' 'N' 'NH1' -0.570000 14.0070
12 'B' '126' 'ALA' 'HN' 'H' 0.370000 1.00800
13 'B' '126' 'ALA' 'CA' 'CH1E' 0.200000 12.0110
14 'B' '126' 'ALA' 'CB' 'CH3E' 0.00000 12.0110
15 'B' '126' 'ALA' 'C' 'C' 0.500000 12.0110
16 'B' '126' 'ALA' 'O' 'O' -0.500000 15.9990
17 'B' '127' 'ALA' 'N' 'NH1' -0.570000 14.0070
18 'B' '127' 'ALA' 'HN' 'H' 0.370000 1.00800
19 'B' '127' 'ALA' 'CA' 'CH1E' 0.200000 12.0110
20 'B' '127' 'ALA' 'CB' 'CH3E' 0.00000 12.0110
21 'B' '127' 'ALA' 'C' 'C' 0.500000 12.0110
22 'B' '127' 'ALA' 'O' 'O' -0.500000 15.9990
23 'B' '128' 'GLY' 'N' 'NH1' -0.570000 14.0070
24 'B' '128' 'GLY' 'HN' 'H' 0.370000 1.00800
25 'B' '128' 'GLY' 'CA' 'CH2G' 0.200000 12.0110
26 'B' '128' 'GLY' 'C' 'C' 0.500000 12.0110
27 'B' '128' 'GLY' 'O' 'O' -0.500000 15.9990
28 'B' '129' 'ALA' 'N' 'NH1' -0.570000 14.0070
29 'B' '129' 'ALA' 'HN' 'H' 0.370000 1.00800
30 'B' '129' 'ALA' 'CA' 'CH1E' 0.200000 12.0110
31 'B' '129' 'ALA' 'CB' 'CH3E' 0.00000 12.0110
32 'B' '129' 'ALA' 'C' 'C' 0.500000 12.0110
33 'B' '129' 'ALA' 'O' 'O' -0.500000 15.9990
34 'B' '130' 'GLY' 'N' 'NH1' -0.570000 14.0070
35 'B' '130' 'GLY' 'HN' 'H' 0.370000 1.00800
36 'B' '130' 'GLY' 'CA' 'CH2G' 0.200000 12.0110
37 'B' '130' 'GLY' 'C' 'C' 0.500000 12.0110
38 'B' '130' 'GLY' 'O' 'O' -0.500000 15.9990
39 'B' '131' 'LEU' 'N' 'NH1' -0.570000 14.0070
40 'B' '131' 'LEU' 'HN' 'H' 0.370000 1.00800
41 'B' '131' 'LEU' 'CA' 'CH1E' 0.200000 12.0110
42 'B' '131' 'LEU' 'CB' 'CH2E' 0.00000 12.0110
43 'B' '131' 'LEU' 'CG' 'CH1E' 0.00000 12.0110
44 'B' '131' 'LEU' 'CD1' 'CH3E' 0.00000 12.0110
45 'B' '131' 'LEU' 'CD2' 'CH3E' 0.00000 12.0110
46 'B' '131' 'LEU' 'C' 'C' 0.500000 12.0110
47 'B' '131' 'LEU' 'O' 'O' -0.500000 15.9990
48 'B' '132' 'VAL' 'N' 'NH1' -0.570000 14.0070
49 'B' '132' 'VAL' 'HN' 'H' 0.370000 1.00800
50 'B' '132' 'VAL' 'CA' 'CH1E' 0.200000 12.0110
51 'B' '132' 'VAL' 'CB' 'CH1E' 0.00000 12.0110
52 'B' '132' 'VAL' 'CG1' 'CH3E' 0.00000 12.0110
53 'B' '132' 'VAL' 'CG2' 'CH3E' 0.00000 12.0110
54 'B' '132' 'VAL' 'C' 'C' 0.500000 12.0110
55 'B' '132' 'VAL' 'O' 'O' -0.500000 15.9990
56 'B' '133' 'LYS' 'N' 'NH1' -0.570000 14.0070
57 'B' '133' 'LYS' 'HN' 'H' 0.370000 1.00800
58 'B' '133' 'LYS' 'CA' 'CH1E' 0.200000 12.0110
59 'B' '133' 'LYS' 'CB' 'CH2E' 0.00000 12.0110
60 'B' '133' 'LYS' 'CG' 'CH2E' 0.00000 12.0110
61 'B' '133' 'LYS' 'CD' 'CH2E' 0.00000 12.0110
62 'B' '133' 'LYS' 'CE' 'CH2E' 0.310000 12.0110
63 'B' '133' 'LYS' 'NZ' 'NH3' -0.300000 14.0070
64 'B' '133' 'LYS' 'HZ1' 'HC' 0.330000 1.00800
65 'B' '133' 'LYS' 'HZ2' 'HC' 0.330000 1.00800
66 'B' '133' 'LYS' 'HZ3' 'HC' 0.330000 1.00800
67 'B' '133' 'LYS' 'C' 'C' 0.500000 12.0110
68 'B' '133' 'LYS' 'O' 'O' -0.500000 15.9990
69 'B' '134' 'VAL' 'N' 'NH1' -0.570000 14.0070
70 'B' '134' 'VAL' 'HN' 'H' 0.370000 1.00800
71 'B' '134' 'VAL' 'CA' 'CH1E' 0.200000 12.0110
72 'B' '134' 'VAL' 'CB' 'CH1E' 0.00000 12.0110
73 'B' '134' 'VAL' 'CG1' 'CH3E' 0.00000 12.0110
74 'B' '134' 'VAL' 'CG2' 'CH3E' 0.00000 12.0110
75 'B' '134' 'VAL' 'C' 'C' 0.500000 12.0110
76 'B' '134' 'VAL' 'O' 'O' -0.500000 15.9990
77 'B' '135' 'SER' 'N' 'NH1' -0.570000 14.0070
78 'B' '135' 'SER' 'HN' 'H' 0.370000 1.00800
79 'B' '135' 'SER' 'CA' 'CH1E' 0.200000 12.0110
80 'B' '135' 'SER' 'CB' 'CH2E' 0.265000 12.0110
81 'B' '135' 'SER' 'OG' 'OH1' -0.700000 15.9990
82 'B' '135' 'SER' 'HG' 'H' 0.435000 1.00800
83 'B' '135' 'SER' 'C' 'C' 0.500000 12.0110
84 'B' '135' 'SER' 'O' 'O' -0.500000 15.9990
85 'B' '136' 'MET' 'N' 'NH1' -0.570000 14.0070
86 'B' '136' 'MET' 'HN' 'H' 0.370000 1.00800
87 'B' '136' 'MET' 'CA' 'CH1E' 0.200000 12.0110
88 'B' '136' 'MET' 'CB' 'CH2E' 0.00000 12.0110
89 'B' '136' 'MET' 'CG' 'CH2E' 0.235000 12.0110
90 'B' '136' 'MET' 'SD' 'SM' -0.470000 32.0600
91 'B' '136' 'MET' 'CE' 'CH3E' 0.235000 12.0110
92 'B' '136' 'MET' 'C' 'C' 0.500000 12.0110
93 'B' '136' 'MET' 'O' 'O' -0.500000 15.9990
94 'B' '137' 'ASP' 'N' 'NH1' -0.570000 14.0070
95 'B' '137' 'ASP' 'HN' 'H' 0.370000 1.00800
96 'B' '137' 'ASP' 'CA' 'CH1E' 0.200000 12.0110
97 'B' '137' 'ASP' 'CB' 'CH2E' -0.100000 12.0110
98 'B' '137' 'ASP' 'CG' 'C' 0.700000 12.0110
99 'B' '137' 'ASP' 'OD1' 'OC' -0.800000 15.9990
100 'B' '137' 'ASP' 'OD2' 'OC' -0.800000 15.9990
101 'B' '137' 'ASP' 'C' 'C' 0.500000 12.0110
102 'B' '137' 'ASP' 'O' 'O' -0.500000 15.9990
103 'B' '138' 'GLY' 'N' 'NH1' -0.570000 14.0070
104 'B' '138' 'GLY' 'HN' 'H' 0.370000 1.00800
105 'B' '138' 'GLY' 'CA' 'CH2G' 0.200000 12.0110
106 'B' '138' 'GLY' 'C' 'C' 0.500000 12.0110
107 'B' '138' 'GLY' 'O' 'O' -0.500000 15.9990
108 'B' '139' 'ALA' 'N' 'NH1' -0.570000 14.0070
109 'B' '139' 'ALA' 'HN' 'H' 0.370000 1.00800
110 'B' '139' 'ALA' 'CA' 'CH1E' 0.200000 12.0110
111 'B' '139' 'ALA' 'CB' 'CH3E' 0.00000 12.0110
112 'B' '139' 'ALA' 'C' 'C' 0.500000 12.0110
113 'B' '139' 'ALA' 'O' 'O' -0.500000 15.9990
114 'B' '140' 'PRO' 'N' 'N' -0.570000 14.0070
115 'B' '140' 'PRO' 'CA' 'CH1E' 0.285000 12.0110
116 'B' '140' 'PRO' 'CB' 'CH2E' 0.00000 12.0110
117 'B' '140' 'PRO' 'CG' 'CH2P' 0.00000 12.0110
118 'B' '140' 'PRO' 'CD' 'CH2P' 0.285000 12.0110
119 'B' '140' 'PRO' 'C' 'C' 0.500000 12.0110
120 'B' '140' 'PRO' 'O' 'O' -0.500000 15.9990
121 'B' '141' 'TYR' 'N' 'NH1' -0.570000 14.0070
122 'B' '141' 'TYR' 'HN' 'H' 0.370000 1.00800
123 'B' '141' 'TYR' 'CA' 'CH1E' 0.200000 12.0110
124 'B' '141' 'TYR' 'CB' 'CH2E' 0.00000 12.0110
125 'B' '141' 'TYR' 'CG' 'CY' 0.00000 12.0110
126 'B' '141' 'TYR' 'CD1' 'CR1E' 0.00000 12.0110
127 'B' '141' 'TYR' 'CD2' 'CR1E' 0.00000 12.0110
128 'B' '141' 'TYR' 'CE1' 'CR1E' 0.00000 12.0110
129 'B' '141' 'TYR' 'CE2' 'CR1E' 0.00000 12.0110
130 'B' '141' 'TYR' 'CZ' 'CY2' 0.265000 12.0110
131 'B' '141' 'TYR' 'OH' 'OH1' -0.700000 15.9990
132 'B' '141' 'TYR' 'HH' 'H' 0.435000 1.00800
133 'B' '141' 'TYR' 'C' 'C' 0.500000 12.0110
134 'B' '141' 'TYR' 'O' 'O' -0.500000 15.9990
135 'B' '142' 'LEU' 'N' 'NH1' -0.570000 14.0070
136 'B' '142' 'LEU' 'HN' 'H' 0.370000 1.00800
137 'B' '142' 'LEU' 'CA' 'CH1E' 0.200000 12.0110
138 'B' '142' 'LEU' 'CB' 'CH2E' 0.00000 12.0110
139 'B' '142' 'LEU' 'CG' 'CH1E' 0.00000 12.0110
140 'B' '142' 'LEU' 'CD1' 'CH3E' 0.00000 12.0110
141 'B' '142' 'LEU' 'CD2' 'CH3E' 0.00000 12.0110
142 'B' '142' 'LEU' 'C' 'C' 0.500000 12.0110
143 'B' '142' 'LEU' 'O' 'O' -0.500000 15.9990
144 'B' '143' 'ARG' 'N' 'NH1' -0.570000 14.0070
145 'B' '143' 'ARG' 'HN' 'H' 0.370000 1.00800
146 'B' '143' 'ARG' 'CA' 'CH1E' 0.200000 12.0110
147 'B' '143' 'ARG' 'CB' 'CH2E' 0.00000 12.0110
148 'B' '143' 'ARG' 'CG' 'CH2E' 0.700000E-01 12.0110
149 'B' '143' 'ARG' 'CD' 'CH2E' 0.310000 12.0110
150 'B' '143' 'ARG' 'NE' 'NH1' -0.700000 14.0070
151 'B' '143' 'ARG' 'HE' 'H' 0.440000 1.00800
152 'B' '143' 'ARG' 'CZ' 'C' 0.640000 12.0110
153 'B' '143' 'ARG' 'NH1' 'NC2' -0.800000 14.0070
154 'B' '143' 'ARG' 'HH11' 'HC' 0.460000 1.00800
155 'B' '143' 'ARG' 'HH12' 'HC' 0.460000 1.00800
156 'B' '143' 'ARG' 'NH2' 'NC2' -0.800000 14.0070
157 'B' '143' 'ARG' 'HH21' 'HC' 0.460000 1.00800
158 'B' '143' 'ARG' 'HH22' 'HC' 0.460000 1.00800
159 'B' '143' 'ARG' 'C' 'C' 0.500000 12.0110
160 'B' '143' 'ARG' 'O' 'O' -0.500000 15.9990
161 'B' '144' 'LYS' 'N' 'NH1' -0.570000 14.0070
162 'B' '144' 'LYS' 'HN' 'H' 0.370000 1.00800
163 'B' '144' 'LYS' 'CA' 'CH1E' 0.200000 12.0110
164 'B' '144' 'LYS' 'CB' 'CH2E' 0.00000 12.0110
165 'B' '144' 'LYS' 'CG' 'CH2E' 0.00000 12.0110
166 'B' '144' 'LYS' 'CD' 'CH2E' 0.00000 12.0110
167 'B' '144' 'LYS' 'CE' 'CH2E' 0.310000 12.0110
168 'B' '144' 'LYS' 'NZ' 'NH3' -0.300000 14.0070
169 'B' '144' 'LYS' 'HZ1' 'HC' 0.330000 1.00800
170 'B' '144' 'LYS' 'HZ2' 'HC' 0.330000 1.00800
171 'B' '144' 'LYS' 'HZ3' 'HC' 0.330000 1.00800
172 'B' '144' 'LYS' 'C' 'C' 0.500000 12.0110
173 'B' '144' 'LYS' 'O' 'O' -0.500000 15.9990
174 'B' '145' 'VAL' 'N' 'NH1' -0.570000 14.0070
175 'B' '145' 'VAL' 'HN' 'H' 0.370000 1.00800
176 'B' '145' 'VAL' 'CA' 'CH1E' 0.200000 12.0110
177 'B' '145' 'VAL' 'CB' 'CH1E' 0.00000 12.0110
178 'B' '145' 'VAL' 'CG1' 'CH3E' 0.00000 12.0110
179 'B' '145' 'VAL' 'CG2' 'CH3E' 0.00000 12.0110
180 'B' '145' 'VAL' 'C' 'C' 0.500000 12.0110
181 'B' '145' 'VAL' 'O' 'O' -0.500000 15.9990
182 'B' '146' 'ASP' 'N' 'NH1' -0.570000 14.0070
183 'B' '146' 'ASP' 'HN' 'H' 0.370000 1.00800
184 'B' '146' 'ASP' 'CA' 'CH1E' 0.200000 12.0110
185 'B' '146' 'ASP' 'CB' 'CH2E' -0.100000 12.0110
186 'B' '146' 'ASP' 'CG' 'C' 0.700000 12.0110
187 'B' '146' 'ASP' 'OD1' 'OC' -0.800000 15.9990
188 'B' '146' 'ASP' 'OD2' 'OC' -0.800000 15.9990
189 'B' '146' 'ASP' 'C' 'C' 0.500000 12.0110
190 'B' '146' 'ASP' 'O' 'O' -0.500000 15.9990
191 'B' '147' 'LEU' 'N' 'NH1' -0.570000 14.0070
192 'B' '147' 'LEU' 'HN' 'H' 0.370000 1.00800
193 'B' '147' 'LEU' 'CA' 'CH1E' 0.200000 12.0110
194 'B' '147' 'LEU' 'CB' 'CH2E' 0.00000 12.0110
195 'B' '147' 'LEU' 'CG' 'CH1E' 0.00000 12.0110
196 'B' '147' 'LEU' 'CD1' 'CH3E' 0.00000 12.0110
197 'B' '147' 'LEU' 'CD2' 'CH3E' 0.00000 12.0110
198 'B' '147' 'LEU' 'C' 'C' 0.500000 12.0110
199 'B' '147' 'LEU' 'O' 'O' -0.500000 15.9990
200 'B' '148' 'LYS' 'N' 'NH1' -0.570000 14.0070
201 'B' '148' 'LYS' 'HN' 'H' 0.370000 1.00800
202 'B' '148' 'LYS' 'CA' 'CH1E' 0.200000 12.0110
203 'B' '148' 'LYS' 'CB' 'CH2E' 0.00000 12.0110
204 'B' '148' 'LYS' 'CG' 'CH2E' 0.00000 12.0110
205 'B' '148' 'LYS' 'CD' 'CH2E' 0.00000 12.0110
206 'B' '148' 'LYS' 'CE' 'CH2E' 0.310000 12.0110
207 'B' '148' 'LYS' 'NZ' 'NH3' -0.300000 14.0070
208 'B' '148' 'LYS' 'HZ1' 'HC' 0.330000 1.00800
209 'B' '148' 'LYS' 'HZ2' 'HC' 0.330000 1.00800
210 'B' '148' 'LYS' 'HZ3' 'HC' 0.330000 1.00800
211 'B' '148' 'LYS' 'C' 'C' 0.500000 12.0110
212 'B' '148' 'LYS' 'O' 'O' -0.500000 15.9990
213 'B' '149' 'MET' 'N' 'NH1' -0.570000 14.0070
214 'B' '149' 'MET' 'HN' 'H' 0.370000 1.00800
215 'B' '149' 'MET' 'CA' 'CH1E' 0.200000 12.0110
216 'B' '149' 'MET' 'CB' 'CH2E' 0.00000 12.0110
217 'B' '149' 'MET' 'CG' 'CH2E' 0.235000 12.0110
218 'B' '149' 'MET' 'SD' 'SM' -0.470000 32.0600
219 'B' '149' 'MET' 'CE' 'CH3E' 0.235000 12.0110
220 'B' '149' 'MET' 'C' 'C' 0.500000 12.0110
221 'B' '149' 'MET' 'O' 'O' -0.500000 15.9990
222 'B' '150' 'TYR' 'N' 'NH1' -0.570000 14.0070
223 'B' '150' 'TYR' 'HN' 'H' 0.370000 1.00800
224 'B' '150' 'TYR' 'CA' 'CH1E' 0.200000 12.0110
225 'B' '150' 'TYR' 'CB' 'CH2E' 0.00000 12.0110
226 'B' '150' 'TYR' 'CG' 'CY' 0.00000 12.0110
227 'B' '150' 'TYR' 'CD1' 'CR1E' 0.00000 12.0110
228 'B' '150' 'TYR' 'CD2' 'CR1E' 0.00000 12.0110
229 'B' '150' 'TYR' 'CE1' 'CR1E' 0.00000 12.0110
230 'B' '150' 'TYR' 'CE2' 'CR1E' 0.00000 12.0110
231 'B' '150' 'TYR' 'CZ' 'CY2' 0.265000 12.0110
232 'B' '150' 'TYR' 'OH' 'OH1' -0.700000 15.9990
233 'B' '150' 'TYR' 'HH' 'H' 0.435000 1.00800
234 'B' '150' 'TYR' 'C' 'C' 0.500000 12.0110
235 'B' '150' 'TYR' 'O' 'O' -0.500000 15.9990
236 'B' '151' 'LYS' 'N' 'NH1' -0.570000 14.0070
237 'B' '151' 'LYS' 'HN' 'H' 0.370000 1.00800
238 'B' '151' 'LYS' 'CA' 'CH1E' 0.200000 12.0110
239 'B' '151' 'LYS' 'CB' 'CH2E' 0.00000 12.0110
240 'B' '151' 'LYS' 'CG' 'CH2E' 0.00000 12.0110
241 'B' '151' 'LYS' 'CD' 'CH2E' 0.00000 12.0110
242 'B' '151' 'LYS' 'CE' 'CH2E' 0.310000 12.0110
243 'B' '151' 'LYS' 'NZ' 'NH3' -0.300000 14.0070
244 'B' '151' 'LYS' 'HZ1' 'HC' 0.330000 1.00800
245 'B' '151' 'LYS' 'HZ2' 'HC' 0.330000 1.00800
246 'B' '151' 'LYS' 'HZ3' 'HC' 0.330000 1.00800
247 'B' '151' 'LYS' 'C' 'C' 0.500000 12.0110
248 'B' '151' 'LYS' 'O' 'O' -0.500000 15.9990
249 'B' '152' 'SER' 'N' 'NH1' -0.570000 14.0070
250 'B' '152' 'SER' 'HN' 'H' 0.370000 1.00800
251 'B' '152' 'SER' 'CA' 'CH1E' 0.200000 12.0110
252 'B' '152' 'SER' 'CB' 'CH2E' 0.265000 12.0110
253 'B' '152' 'SER' 'OG' 'OH1' -0.700000 15.9990
254 'B' '152' 'SER' 'HG' 'H' 0.435000 1.00800
255 'B' '152' 'SER' 'C' 'C' 0.500000 12.0110
256 'B' '152' 'SER' 'O' 'O' -0.500000 15.9990
257 'B' '153' 'TYR' 'N' 'NH1' -0.570000 14.0070
258 'B' '153' 'TYR' 'HN' 'H' 0.370000 1.00800
259 'B' '153' 'TYR' 'CA' 'CH1E' 0.200000 12.0110
260 'B' '153' 'TYR' 'CB' 'CH2E' 0.00000 12.0110
261 'B' '153' 'TYR' 'CG' 'CY' 0.00000 12.0110
262 'B' '153' 'TYR' 'CD1' 'CR1E' 0.00000 12.0110
263 'B' '153' 'TYR' 'CD2' 'CR1E' 0.00000 12.0110
264 'B' '153' 'TYR' 'CE1' 'CR1E' 0.00000 12.0110
265 'B' '153' 'TYR' 'CE2' 'CR1E' 0.00000 12.0110
266 'B' '153' 'TYR' 'CZ' 'CY2' 0.265000 12.0110
267 'B' '153' 'TYR' 'OH' 'OH1' -0.700000 15.9990
268 'B' '153' 'TYR' 'HH' 'H' 0.435000 1.00800
269 'B' '153' 'TYR' 'C' 'C' 0.500000 12.0110
270 'B' '153' 'TYR' 'O' 'O' -0.500000 15.9990
271 'B' '154' 'GLN' 'N' 'NH1' -0.570000 14.0070
272 'B' '154' 'GLN' 'HN' 'H' 0.370000 1.00800
273 'B' '154' 'GLN' 'CA' 'CH1E' 0.200000 12.0110
274 'B' '154' 'GLN' 'CB' 'CH2E' 0.00000 12.0110
275 'B' '154' 'GLN' 'CG' 'CH2E' 0.00000 12.0110
276 'B' '154' 'GLN' 'CD' 'C' 0.500000 12.0110
277 'B' '154' 'GLN' 'OE1' 'O' -0.500000 15.9990
278 'B' '154' 'GLN' 'NE2' 'NH2' -0.850000 14.0070
279 'B' '154' 'GLN' 'HE21' 'H' 0.425000 1.00800
280 'B' '154' 'GLN' 'HE22' 'H' 0.425000 1.00800
281 'B' '154' 'GLN' 'C' 'C' 0.500000 12.0110
282 'B' '154' 'GLN' 'O' 'O' -0.500000 15.9990
283 'B' '155' 'ASP' 'N' 'NH1' -0.570000 14.0070
284 'B' '155' 'ASP' 'HN' 'H' 0.370000 1.00800
285 'B' '155' 'ASP' 'CA' 'CH1E' 0.200000 12.0110
286 'B' '155' 'ASP' 'CB' 'CH2E' -0.100000 12.0110
287 'B' '155' 'ASP' 'CG' 'C' 0.700000 12.0110
288 'B' '155' 'ASP' 'OD1' 'OC' -0.800000 15.9990
289 'B' '155' 'ASP' 'OD2' 'OC' -0.800000 15.9990
290 'B' '155' 'ASP' 'C' 'C' 0.500000 12.0110
291 'B' '155' 'ASP' 'O' 'O' -0.500000 15.9990
292 'B' '156' 'LEU' 'N' 'NH1' -0.570000 14.0070
293 'B' '156' 'LEU' 'HN' 'H' 0.370000 1.00800
294 'B' '156' 'LEU' 'CA' 'CH1E' 0.200000 12.0110
295 'B' '156' 'LEU' 'CB' 'CH2E' 0.00000 12.0110
296 'B' '156' 'LEU' 'CG' 'CH1E' 0.00000 12.0110
297 'B' '156' 'LEU' 'CD1' 'CH3E' 0.00000 12.0110
298 'B' '156' 'LEU' 'CD2' 'CH3E' 0.00000 12.0110
299 'B' '156' 'LEU' 'C' 'C' 0.500000 12.0110
300 'B' '156' 'LEU' 'O' 'O' -0.500000 15.9990
301 'B' '157' 'SER' 'N' 'NH1' -0.570000 14.0070
302 'B' '157' 'SER' 'HN' 'H' 0.370000 1.00800
303 'B' '157' 'SER' 'CA' 'CH1E' 0.200000 12.0110
304 'B' '157' 'SER' 'CB' 'CH2E' 0.265000 12.0110
305 'B' '157' 'SER' 'OG' 'OH1' -0.700000 15.9990
306 'B' '157' 'SER' 'HG' 'H' 0.435000 1.00800
307 'B' '157' 'SER' 'C' 'C' 0.500000 12.0110
308 'B' '157' 'SER' 'O' 'O' -0.500000 15.9990
309 'B' '158' 'ASP' 'N' 'NH1' -0.570000 14.0070
310 'B' '158' 'ASP' 'HN' 'H' 0.370000 1.00800
311 'B' '158' 'ASP' 'CA' 'CH1E' 0.200000 12.0110
312 'B' '158' 'ASP' 'CB' 'CH2E' -0.100000 12.0110
313 'B' '158' 'ASP' 'CG' 'C' 0.700000 12.0110
314 'B' '158' 'ASP' 'OD1' 'OC' -0.800000 15.9990
315 'B' '158' 'ASP' 'OD2' 'OC' -0.800000 15.9990
316 'B' '158' 'ASP' 'C' 'C' 0.500000 12.0110
317 'B' '158' 'ASP' 'O' 'O' -0.500000 15.9990
318 'B' '159' 'ALA' 'N' 'NH1' -0.570000 14.0070
319 'B' '159' 'ALA' 'HN' 'H' 0.370000 1.00800
320 'B' '159' 'ALA' 'CA' 'CH1E' 0.200000 12.0110
321 'B' '159' 'ALA' 'CB' 'CH3E' 0.00000 12.0110
322 'B' '159' 'ALA' 'C' 'C' 0.500000 12.0110
323 'B' '159' 'ALA' 'O' 'O' -0.500000 15.9990
324 'B' '160' 'LEU' 'N' 'NH1' -0.570000 14.0070
325 'B' '160' 'LEU' 'HN' 'H' 0.370000 1.00800
326 'B' '160' 'LEU' 'CA' 'CH1E' 0.200000 12.0110
327 'B' '160' 'LEU' 'CB' 'CH2E' 0.00000 12.0110
328 'B' '160' 'LEU' 'CG' 'CH1E' 0.00000 12.0110
329 'B' '160' 'LEU' 'CD1' 'CH3E' 0.00000 12.0110
330 'B' '160' 'LEU' 'CD2' 'CH3E' 0.00000 12.0110
331 'B' '160' 'LEU' 'C' 'C' 0.500000 12.0110
332 'B' '160' 'LEU' 'O' 'O' -0.500000 15.9990
333 'B' '161' 'ALA' 'N' 'NH1' -0.570000 14.0070
334 'B' '161' 'ALA' 'HN' 'H' 0.370000 1.00800
335 'B' '161' 'ALA' 'CA' 'CH1E' 0.200000 12.0110
336 'B' '161' 'ALA' 'CB' 'CH3E' 0.00000 12.0110
337 'B' '161' 'ALA' 'C' 'C' 0.500000 12.0110
338 'B' '161' 'ALA' 'O' 'O' -0.500000 15.9990
339 'B' '162' 'LYS' 'N' 'NH1' -0.570000 14.0070
340 'B' '162' 'LYS' 'HN' 'H' 0.370000 1.00800
341 'B' '162' 'LYS' 'CA' 'CH1E' 0.200000 12.0110
342 'B' '162' 'LYS' 'CB' 'CH2E' 0.00000 12.0110
343 'B' '162' 'LYS' 'CG' 'CH2E' 0.00000 12.0110
344 'B' '162' 'LYS' 'CD' 'CH2E' 0.00000 12.0110
345 'B' '162' 'LYS' 'CE' 'CH2E' 0.310000 12.0110
346 'B' '162' 'LYS' 'NZ' 'NH3' -0.300000 14.0070
347 'B' '162' 'LYS' 'HZ1' 'HC' 0.330000 1.00800
348 'B' '162' 'LYS' 'HZ2' 'HC' 0.330000 1.00800
349 'B' '162' 'LYS' 'HZ3' 'HC' 0.330000 1.00800
350 'B' '162' 'LYS' 'C' 'C' 0.500000 12.0110
351 'B' '162' 'LYS' 'O' 'O' -0.500000 15.9990
352 'B' '163' 'MET' 'N' 'NH1' -0.570000 14.0070
353 'B' '163' 'MET' 'HN' 'H' 0.370000 1.00800
354 'B' '163' 'MET' 'CA' 'CH1E' 0.200000 12.0110
355 'B' '163' 'MET' 'CB' 'CH2E' 0.00000 12.0110
356 'B' '163' 'MET' 'CG' 'CH2E' 0.235000 12.0110
357 'B' '163' 'MET' 'SD' 'SM' -0.470000 32.0600
358 'B' '163' 'MET' 'CE' 'CH3E' 0.235000 12.0110
359 'B' '163' 'MET' 'C' 'C' 0.500000 12.0110
360 'B' '163' 'MET' 'O' 'O' -0.500000 15.9990
361 'B' '164' 'PHE' 'N' 'NH1' -0.570000 14.0070
362 'B' '164' 'PHE' 'HN' 'H' 0.370000 1.00800
363 'B' '164' 'PHE' 'CA' 'CH1E' 0.200000 12.0110
364 'B' '164' 'PHE' 'CB' 'CH2E' 0.00000 12.0110
365 'B' '164' 'PHE' 'CG' 'CF' 0.00000 12.0110
366 'B' '164' 'PHE' 'CD1' 'CR1E' 0.00000 12.0110
367 'B' '164' 'PHE' 'CD2' 'CR1E' 0.00000 12.0110
368 'B' '164' 'PHE' 'CE1' 'CR1E' 0.00000 12.0110
369 'B' '164' 'PHE' 'CE2' 'CR1E' 0.00000 12.0110
370 'B' '164' 'PHE' 'CZ' 'CR1E' 0.00000 12.0110
371 'B' '164' 'PHE' 'C' 'C' 0.500000 12.0110
372 'B' '164' 'PHE' 'O' 'O' -0.500000 15.9990
373 'B' '165' 'SER' 'N' 'NH1' -0.570000 14.0070
374 'B' '165' 'SER' 'HN' 'H' 0.370000 1.00800
375 'B' '165' 'SER' 'CA' 'CH1E' 0.200000 12.0110
376 'B' '165' 'SER' 'CB' 'CH2E' 0.265000 12.0110
377 'B' '165' 'SER' 'OG' 'OH1' -0.700000 15.9990
378 'B' '165' 'SER' 'HG' 'H' 0.435000 1.00800
379 'B' '165' 'SER' 'C' 'C' 0.500000 12.0110
380 'B' '165' 'SER' 'O' 'O' -0.500000 15.9990
381 'B' '166' 'SER' 'N' 'NH1' -0.570000 14.0070
382 'B' '166' 'SER' 'HN' 'H' 0.370000 1.00800
383 'B' '166' 'SER' 'CA' 'CH1E' 0.200000 12.0110
384 'B' '166' 'SER' 'CB' 'CH2E' 0.265000 12.0110
385 'B' '166' 'SER' 'OG' 'OH1' -0.700000 15.9990
386 'B' '166' 'SER' 'HG' 'H' 0.435000 1.00800
387 'B' '166' 'SER' 'C' 'C' 0.500000 12.0110
388 'B' '166' 'SER' 'O' 'O' -0.500000 15.9990
389 'B' '167' 'PHE' 'N' 'NH1' -0.570000 14.0070
390 'B' '167' 'PHE' 'HN' 'H' 0.370000 1.00800
391 'B' '167' 'PHE' 'CA' 'CH1E' 0.200000 12.0110
392 'B' '167' 'PHE' 'CB' 'CH2E' 0.00000 12.0110
393 'B' '167' 'PHE' 'CG' 'CF' 0.00000 12.0110
394 'B' '167' 'PHE' 'CD1' 'CR1E' 0.00000 12.0110
395 'B' '167' 'PHE' 'CD2' 'CR1E' 0.00000 12.0110
396 'B' '167' 'PHE' 'CE1' 'CR1E' 0.00000 12.0110
397 'B' '167' 'PHE' 'CE2' 'CR1E' 0.00000 12.0110
398 'B' '167' 'PHE' 'CZ' 'CR1E' 0.00000 12.0110
399 'B' '167' 'PHE' 'C' 'C' 0.500000 12.0110
400 'B' '167' 'PHE' 'O' 'O' -0.500000 15.9990
401 'B' '168' 'THR' 'N' 'NH1' -0.570000 14.0070
402 'B' '168' 'THR' 'HN' 'H' 0.370000 1.00800
403 'B' '168' 'THR' 'CA' 'CH1E' 0.200000 12.0110
404 'B' '168' 'THR' 'CB' 'CH1E' 0.265000 12.0110
405 'B' '168' 'THR' 'OG1' 'OH1' -0.700000 15.9990
406 'B' '168' 'THR' 'HG1' 'H' 0.435000 1.00800
407 'B' '168' 'THR' 'CG2' 'CH3E' 0.00000 12.0110
408 'B' '168' 'THR' 'C' 'C' 0.500000 12.0110
409 'B' '168' 'THR' 'O' 'O' -0.500000 15.9990
410 'B' '169' 'MET' 'N' 'NH1' -0.570000 14.0070
411 'B' '169' 'MET' 'HN' 'H' 0.370000 1.00800
412 'B' '169' 'MET' 'CA' 'CH1E' 0.200000 12.0110
413 'B' '169' 'MET' 'CB' 'CH2E' 0.00000 12.0110
414 'B' '169' 'MET' 'CG' 'CH2E' 0.235000 12.0110
415 'B' '169' 'MET' 'SD' 'SM' -0.470000 32.0600
416 'B' '169' 'MET' 'CE' 'CH3E' 0.235000 12.0110
417 'B' '169' 'MET' 'C' 'C' 0.500000 12.0110
418 'B' '169' 'MET' 'O' 'O' -0.500000 15.9990
419 'B' '170' 'GLY' 'N' 'NH1' -0.570000 14.0070
420 'B' '170' 'GLY' 'HN' 'H' 0.370000 1.00800
421 'B' '170' 'GLY' 'CA' 'CH2G' 0.200000 12.0110
422 'B' '170' 'GLY' 'C' 'C' 0.500000 12.0110
423 'B' '170' 'GLY' 'O' 'O' -0.500000 15.9990
424 'B' '171' 'ASN' 'N' 'NH1' -0.570000 14.0070
425 'B' '171' 'ASN' 'HN' 'H' 0.370000 1.00800
426 'B' '171' 'ASN' 'CA' 'CH1E' 0.200000 12.0110
427 'B' '171' 'ASN' 'CB' 'CH2E' 0.00000 12.0110
428 'B' '171' 'ASN' 'CG' 'C' 0.500000 12.0110
429 'B' '171' 'ASN' 'OD1' 'O' -0.500000 15.9990
430 'B' '171' 'ASN' 'ND2' 'NH2' -0.850000 14.0070
431 'B' '171' 'ASN' 'HD21' 'H' 0.425000 1.00800
432 'B' '171' 'ASN' 'HD22' 'H' 0.425000 1.00800
433 'B' '171' 'ASN' 'C' 'C' 0.500000 12.0110
434 'B' '171' 'ASN' 'O' 'O' -0.500000 15.9990
435 'B' '172' 'TYR' 'N' 'NH1' -0.570000 14.0070
436 'B' '172' 'TYR' 'HN' 'H' 0.370000 1.00800
437 'B' '172' 'TYR' 'CA' 'CH1E' 0.200000 12.0110
438 'B' '172' 'TYR' 'CB' 'CH2E' 0.00000 12.0110
439 'B' '172' 'TYR' 'CG' 'CY' 0.00000 12.0110
440 'B' '172' 'TYR' 'CD1' 'CR1E' 0.00000 12.0110
441 'B' '172' 'TYR' 'CD2' 'CR1E' 0.00000 12.0110
442 'B' '172' 'TYR' 'CE1' 'CR1E' 0.00000 12.0110
443 'B' '172' 'TYR' 'CE2' 'CR1E' 0.00000 12.0110
444 'B' '172' 'TYR' 'CZ' 'CY2' 0.265000 12.0110
445 'B' '172' 'TYR' 'OH' 'OH1' -0.700000 15.9990
446 'B' '172' 'TYR' 'HH' 'H' 0.435000 1.00800
447 'B' '172' 'TYR' 'C' 'C' 0.500000 12.0110
448 'B' '172' 'TYR' 'O' 'O' -0.500000 15.9990
449 'B' '173' 'GLY' 'N' 'NH1' -0.570000 14.0070
450 'B' '173' 'GLY' 'HN' 'H' 0.370000 1.00800
451 'B' '173' 'GLY' 'CA' 'CH2G' 0.200000 12.0110
452 'B' '173' 'GLY' 'C' 'C' 0.500000 12.0110
453 'B' '173' 'GLY' 'O' 'O' -0.500000 15.9990
454 'B' '174' 'ALA' 'N' 'NH1' -0.570000 14.0070
455 'B' '174' 'ALA' 'HN' 'H' 0.370000 1.00800
456 'B' '174' 'ALA' 'CA' 'CH1E' 0.200000 12.0110
457 'B' '174' 'ALA' 'CB' 'CH3E' 0.00000 12.0110
458 'B' '174' 'ALA' 'C' 'C' 0.500000 12.0110
459 'B' '174' 'ALA' 'O' 'O' -0.500000 15.9990
460 'B' '175' 'GLN' 'N' 'NH1' -0.570000 14.0070
461 'B' '175' 'GLN' 'HN' 'H' 0.370000 1.00800
462 'B' '175' 'GLN' 'CA' 'CH1E' 0.200000 12.0110
463 'B' '175' 'GLN' 'CB' 'CH2E' 0.00000 12.0110
464 'B' '175' 'GLN' 'CG' 'CH2E' 0.00000 12.0110
465 'B' '175' 'GLN' 'CD' 'C' 0.500000 12.0110
466 'B' '175' 'GLN' 'OE1' 'O' -0.500000 15.9990
467 'B' '175' 'GLN' 'NE2' 'NH2' -0.850000 14.0070
468 'B' '175' 'GLN' 'HE21' 'H' 0.425000 1.00800
469 'B' '175' 'GLN' 'HE22' 'H' 0.425000 1.00800
470 'B' '175' 'GLN' 'C' 'C' 0.500000 12.0110
471 'B' '175' 'GLN' 'O' 'O' -0.500000 15.9990
472 'B' '176' 'GLY' 'N' 'NH1' -0.570000 14.0070
473 'B' '176' 'GLY' 'HN' 'H' 0.370000 1.00800
474 'B' '176' 'GLY' 'CA' 'CH2G' 0.200000 12.0110
475 'B' '176' 'GLY' 'C' 'C' 0.500000 12.0110
476 'B' '176' 'GLY' 'O' 'O' -0.500000 15.9990
477 'B' '177' 'MET' 'N' 'NH1' -0.570000 14.0070
478 'B' '177' 'MET' 'HN' 'H' 0.370000 1.00800
479 'B' '177' 'MET' 'CA' 'CH1E' 0.200000 12.0110
480 'B' '177' 'MET' 'CB' 'CH2E' 0.00000 12.0110
481 'B' '177' 'MET' 'CG' 'CH2E' 0.235000 12.0110
482 'B' '177' 'MET' 'SD' 'SM' -0.470000 32.0600
483 'B' '177' 'MET' 'CE' 'CH3E' 0.235000 12.0110
484 'B' '177' 'MET' 'C' 'C' 0.500000 12.0110
485 'B' '177' 'MET' 'O' 'O' -0.500000 15.9990
486 'B' '178' 'ILE' 'N' 'NH1' -0.570000 14.0070
487 'B' '178' 'ILE' 'HN' 'H' 0.370000 1.00800
488 'B' '178' 'ILE' 'CA' 'CH1E' 0.200000 12.0110
489 'B' '178' 'ILE' 'CB' 'CH1E' 0.00000 12.0110
490 'B' '178' 'ILE' 'CG1' 'CH2E' 0.00000 12.0110
491 'B' '178' 'ILE' 'CG2' 'CH3E' 0.00000 12.0110
492 'B' '178' 'ILE' 'CD1' 'CH3E' 0.00000 12.0110
493 'B' '178' 'ILE' 'C' 'C' 0.500000 12.0110
494 'B' '178' 'ILE' 'O' 'O' -0.500000 15.9990
495 'B' '179' 'ASP' 'N' 'NH1' -0.570000 14.0070
496 'B' '179' 'ASP' 'HN' 'H' 0.370000 1.00800
497 'B' '179' 'ASP' 'CA' 'CH1E' 0.200000 12.0110
498 'B' '179' 'ASP' 'CB' 'CH2E' -0.100000 12.0110
499 'B' '179' 'ASP' 'CG' 'C' 0.700000 12.0110
500 'B' '179' 'ASP' 'OD1' 'OC' -0.800000 15.9990
501 'B' '179' 'ASP' 'OD2' 'OC' -0.800000 15.9990
502 'B' '179' 'ASP' 'C' 'C' 0.500000 12.0110
503 'B' '179' 'ASP' 'O' 'O' -0.500000 15.9990
504 'B' '180' 'PHE' 'N' 'NH1' -0.570000 14.0070
505 'B' '180' 'PHE' 'HN' 'H' 0.370000 1.00800
506 'B' '180' 'PHE' 'CA' 'CH1E' 0.200000 12.0110
507 'B' '180' 'PHE' 'CB' 'CH2E' 0.00000 12.0110
508 'B' '180' 'PHE' 'CG' 'CF' 0.00000 12.0110
509 'B' '180' 'PHE' 'CD1' 'CR1E' 0.00000 12.0110
510 'B' '180' 'PHE' 'CD2' 'CR1E' 0.00000 12.0110
511 'B' '180' 'PHE' 'CE1' 'CR1E' 0.00000 12.0110
512 'B' '180' 'PHE' 'CE2' 'CR1E' 0.00000 12.0110
513 'B' '180' 'PHE' 'CZ' 'CR1E' 0.00000 12.0110
514 'B' '180' 'PHE' 'C' 'C' 0.500000 12.0110
515 'B' '180' 'PHE' 'O' 'O' -0.500000 15.9990
516 'B' '181' 'MET' 'N' 'NH1' -0.570000 14.0070
517 'B' '181' 'MET' 'HN' 'H' 0.370000 1.00800
518 'B' '181' 'MET' 'CA' 'CH1E' 0.200000 12.0110
519 'B' '181' 'MET' 'CB' 'CH2E' 0.00000 12.0110
520 'B' '181' 'MET' 'CG' 'CH2E' 0.235000 12.0110
521 'B' '181' 'MET' 'SD' 'SM' -0.470000 32.0600
522 'B' '181' 'MET' 'CE' 'CH3E' 0.235000 12.0110
523 'B' '181' 'MET' 'C' 'C' 0.500000 12.0110
524 'B' '181' 'MET' 'O' 'O' -0.500000 15.9990
525 'B' '182' 'ASN' 'N' 'NH1' -0.570000 14.0070
526 'B' '182' 'ASN' 'HN' 'H' 0.370000 1.00800
527 'B' '182' 'ASN' 'CA' 'CH1E' 0.200000 12.0110
528 'B' '182' 'ASN' 'CB' 'CH2E' 0.00000 12.0110
529 'B' '182' 'ASN' 'CG' 'C' 0.500000 12.0110
530 'B' '182' 'ASN' 'OD1' 'O' -0.500000 15.9990
531 'B' '182' 'ASN' 'ND2' 'NH2' -0.850000 14.0070
532 'B' '182' 'ASN' 'HD21' 'H' 0.425000 1.00800
533 'B' '182' 'ASN' 'HD22' 'H' 0.425000 1.00800
534 'B' '182' 'ASN' 'C' 'C' 0.500000 12.0110
535 'B' '182' 'ASN' 'O' 'O' -0.500000 15.9990
536 'B' '183' 'GLU' 'N' 'NH1' -0.570000 14.0070
537 'B' '183' 'GLU' 'HN' 'H' 0.370000 1.00800
538 'B' '183' 'GLU' 'CA' 'CH1E' 0.200000 12.0110
539 'B' '183' 'GLU' 'CB' 'CH2E' 0.00000 12.0110
540 'B' '183' 'GLU' 'CG' 'CH2E' -0.100000 12.0110
541 'B' '183' 'GLU' 'CD' 'C' 0.700000 12.0110
542 'B' '183' 'GLU' 'OE1' 'OC' -0.800000 15.9990
543 'B' '183' 'GLU' 'OE2' 'OC' -0.800000 15.9990
544 'B' '183' 'GLU' 'C' 'C' 0.500000 12.0110
545 'B' '183' 'GLU' 'O' 'O' -0.500000 15.9990
546 'B' '184' 'SER' 'N' 'NH1' -0.570000 14.0070
547 'B' '184' 'SER' 'HN' 'H' 0.370000 1.00800
548 'B' '184' 'SER' 'CA' 'CH1E' 0.200000 12.0110
549 'B' '184' 'SER' 'CB' 'CH2E' 0.265000 12.0110
550 'B' '184' 'SER' 'OG' 'OH1' -0.700000 15.9990
551 'B' '184' 'SER' 'HG' 'H' 0.435000 1.00800
552 'B' '184' 'SER' 'C' 'C' 0.500000 12.0110
553 'B' '184' 'SER' 'O' 'O' -0.500000 15.9990
554 'B' '185' 'LYS' 'N' 'NH1' -0.570000 14.0070
555 'B' '185' 'LYS' 'HN' 'H' 0.370000 1.00800
556 'B' '185' 'LYS' 'CA' 'CH1E' 0.200000 12.0110
557 'B' '185' 'LYS' 'CB' 'CH2E' 0.00000 12.0110
558 'B' '185' 'LYS' 'CG' 'CH2E' 0.00000 12.0110
559 'B' '185' 'LYS' 'CD' 'CH2E' 0.00000 12.0110
560 'B' '185' 'LYS' 'CE' 'CH2E' 0.310000 12.0110
561 'B' '185' 'LYS' 'NZ' 'NH3' -0.300000 14.0070
562 'B' '185' 'LYS' 'HZ1' 'HC' 0.330000 1.00800
563 'B' '185' 'LYS' 'HZ2' 'HC' 0.330000 1.00800
564 'B' '185' 'LYS' 'HZ3' 'HC' 0.330000 1.00800
565 'B' '185' 'LYS' 'C' 'C' 0.500000 12.0110
566 'B' '185' 'LYS' 'O' 'O' -0.500000 15.9990
567 'B' '186' 'LEU' 'N' 'NH1' -0.570000 14.0070
568 'B' '186' 'LEU' 'HN' 'H' 0.370000 1.00800
569 'B' '186' 'LEU' 'CA' 'CH1E' 0.200000 12.0110
570 'B' '186' 'LEU' 'CB' 'CH2E' 0.00000 12.0110
571 'B' '186' 'LEU' 'CG' 'CH1E' 0.00000 12.0110
572 'B' '186' 'LEU' 'CD1' 'CH3E' 0.00000 12.0110
573 'B' '186' 'LEU' 'CD2' 'CH3E' 0.00000 12.0110
574 'B' '186' 'LEU' 'C' 'C' 0.500000 12.0110
575 'B' '186' 'LEU' 'O' 'O' -0.500000 15.9990
576 'B' '187' 'MET' 'N' 'NH1' -0.570000 14.0070
577 'B' '187' 'MET' 'HN' 'H' 0.370000 1.00800
578 'B' '187' 'MET' 'CA' 'CH1E' 0.200000 12.0110
579 'B' '187' 'MET' 'CB' 'CH2E' 0.00000 12.0110
580 'B' '187' 'MET' 'CG' 'CH2E' 0.235000 12.0110
581 'B' '187' 'MET' 'SD' 'SM' -0.470000 32.0600
582 'B' '187' 'MET' 'CE' 'CH3E' 0.235000 12.0110
583 'B' '187' 'MET' 'C' 'C' 0.500000 12.0110
584 'B' '187' 'MET' 'O' 'O' -0.500000 15.9990
585 'B' '188' 'ASN' 'N' 'NH1' -0.570000 14.0070
586 'B' '188' 'ASN' 'HN' 'H' 0.370000 1.00800
587 'B' '188' 'ASN' 'CA' 'CH1E' 0.200000 12.0110
588 'B' '188' 'ASN' 'CB' 'CH2E' 0.00000 12.0110
589 'B' '188' 'ASN' 'CG' 'C' 0.500000 12.0110
590 'B' '188' 'ASN' 'OD1' 'O' -0.500000 15.9990
591 'B' '188' 'ASN' 'ND2' 'NH2' -0.850000 14.0070
592 'B' '188' 'ASN' 'HD21' 'H' 0.425000 1.00800
593 'B' '188' 'ASN' 'HD22' 'H' 0.425000 1.00800
594 'B' '188' 'ASN' 'C' 'C' 0.500000 12.0110
595 'B' '188' 'ASN' 'O' 'O' -0.500000 15.9990
596 'B' '189' 'LEU' 'N' 'NH1' -0.570000 14.0070
597 'B' '189' 'LEU' 'HN' 'H' 0.370000 1.00800
598 'B' '189' 'LEU' 'CA' 'CH1E' 0.200000 12.0110
599 'B' '189' 'LEU' 'CB' 'CH2E' 0.00000 12.0110
600 'B' '189' 'LEU' 'CG' 'CH1E' 0.00000 12.0110
601 'B' '189' 'LEU' 'CD1' 'CH3E' 0.00000 12.0110
602 'B' '189' 'LEU' 'CD2' 'CH3E' 0.00000 12.0110
603 'B' '189' 'LEU' 'C' 'C' 0.500000 12.0110
604 'B' '189' 'LEU' 'O' 'O' -0.500000 15.9990
605 'B' '190' 'LEU' 'N' 'NH1' -0.570000 14.0070
606 'B' '190' 'LEU' 'HN' 'H' 0.370000 1.00800
607 'B' '190' 'LEU' 'CA' 'CH1E' 0.200000 12.0110
608 'B' '190' 'LEU' 'CB' 'CH2E' 0.00000 12.0110
609 'B' '190' 'LEU' 'CG' 'CH1E' 0.00000 12.0110
610 'B' '190' 'LEU' 'CD1' 'CH3E' 0.00000 12.0110
611 'B' '190' 'LEU' 'CD2' 'CH3E' 0.00000 12.0110
612 'B' '190' 'LEU' 'C' 'C' 0.500000 12.0110
613 'B' '190' 'LEU' 'O' 'O' -0.500000 15.9990
614 'B' '191' 'ASN' 'N' 'NH1' -0.570000 14.0070
615 'B' '191' 'ASN' 'HN' 'H' 0.370000 1.00800
616 'B' '191' 'ASN' 'CA' 'CH1E' 0.200000 12.0110
617 'B' '191' 'ASN' 'CB' 'CH2E' 0.00000 12.0110
618 'B' '191' 'ASN' 'CG' 'C' 0.500000 12.0110
619 'B' '191' 'ASN' 'OD1' 'O' -0.500000 15.9990
620 'B' '191' 'ASN' 'ND2' 'NH2' -0.850000 14.0070
621 'B' '191' 'ASN' 'HD21' 'H' 0.425000 1.00800
622 'B' '191' 'ASN' 'HD22' 'H' 0.425000 1.00800
623 'B' '191' 'ASN' 'C' 'C' 0.500000 12.0110
624 'B' '191' 'ASN' 'O' 'O' -0.500000 15.9990
625 'B' '192' 'SER' 'N' 'NH1' -0.570000 14.0070
626 'B' '192' 'SER' 'HN' 'H' 0.370000 1.00800
627 'B' '192' 'SER' 'CA' 'CH1E' 0.200000 12.0110
628 'B' '192' 'SER' 'CB' 'CH2E' 0.265000 12.0110
629 'B' '192' 'SER' 'OG' 'OH1' -0.700000 15.9990
630 'B' '192' 'SER' 'HG' 'H' 0.435000 1.00800
631 'B' '192' 'SER' 'C' 'C' 0.500000 12.0110
632 'B' '192' 'SER' 'O' 'O' -0.500000 15.9990
633 'B' '193' 'SER' 'N' 'NH1' -0.570000 14.0070
634 'B' '193' 'SER' 'HN' 'H' 0.370000 1.00800
635 'B' '193' 'SER' 'CA' 'CH1E' 0.200000 12.0110
636 'B' '193' 'SER' 'CB' 'CH2E' 0.265000 12.0110
637 'B' '193' 'SER' 'OG' 'OH1' -0.700000 15.9990
638 'B' '193' 'SER' 'HG' 'H' 0.435000 1.00800
639 'B' '193' 'SER' 'C' 'C' 0.500000 12.0110
640 'B' '193' 'SER' 'O' 'O' -0.500000 15.9990
641 'B' '194' 'GLU' 'N' 'NH1' -0.570000 14.0070
642 'B' '194' 'GLU' 'HN' 'H' 0.370000 1.00800
643 'B' '194' 'GLU' 'CA' 'CH1E' 0.200000 12.0110
644 'B' '194' 'GLU' 'CB' 'CH2E' 0.00000 12.0110
645 'B' '194' 'GLU' 'CG' 'CH2E' -0.100000 12.0110
646 'B' '194' 'GLU' 'CD' 'C' 0.700000 12.0110
647 'B' '194' 'GLU' 'OE1' 'OC' -0.800000 15.9990
648 'B' '194' 'GLU' 'OE2' 'OC' -0.800000 15.9990
649 'B' '194' 'GLU' 'C' 'C' 0.500000 12.0110
650 'B' '194' 'GLU' 'O' 'O' -0.500000 15.9990
651 'B' '195' 'TYR' 'N' 'NH1' -0.570000 14.0070
652 'B' '195' 'TYR' 'HN' 'H' 0.370000 1.00800
653 'B' '195' 'TYR' 'CA' 'CH1E' 0.200000 12.0110
654 'B' '195' 'TYR' 'CB' 'CH2E' 0.00000 12.0110
655 'B' '195' 'TYR' 'CG' 'CY' 0.00000 12.0110
656 'B' '195' 'TYR' 'CD1' 'CR1E' 0.00000 12.0110
657 'B' '195' 'TYR' 'CD2' 'CR1E' 0.00000 12.0110
658 'B' '195' 'TYR' 'CE1' 'CR1E' 0.00000 12.0110
659 'B' '195' 'TYR' 'CE2' 'CR1E' 0.00000 12.0110
660 'B' '195' 'TYR' 'CZ' 'CY2' 0.265000 12.0110
661 'B' '195' 'TYR' 'OH' 'OH1' -0.700000 15.9990
662 'B' '195' 'TYR' 'HH' 'H' 0.435000 1.00800
663 'B' '195' 'TYR' 'C' 'C' 0.500000 12.0110
664 'B' '195' 'TYR' 'O' 'O' -0.500000 15.9990
665 'B' '196' 'VAL' 'N' 'NH1' -0.570000 14.0070
666 'B' '196' 'VAL' 'HN' 'H' 0.370000 1.00800
667 'B' '196' 'VAL' 'CA' 'CH1E' 0.200000 12.0110
668 'B' '196' 'VAL' 'CB' 'CH1E' 0.00000 12.0110
669 'B' '196' 'VAL' 'CG1' 'CH3E' 0.00000 12.0110
670 'B' '196' 'VAL' 'CG2' 'CH3E' 0.00000 12.0110
671 'B' '196' 'VAL' 'C' 'C' 0.500000 12.0110
672 'B' '196' 'VAL' 'O' 'O' -0.500000 15.9990
673 'B' '197' 'PRO' 'N' 'N' -0.570000 14.0070
674 'B' '197' 'PRO' 'CA' 'CH1E' 0.285000 12.0110
675 'B' '197' 'PRO' 'CB' 'CH2E' 0.00000 12.0110
676 'B' '197' 'PRO' 'CG' 'CH2P' 0.00000 12.0110
677 'B' '197' 'PRO' 'CD' 'CH2P' 0.285000 12.0110
678 'B' '197' 'PRO' 'C' 'C' 0.500000 12.0110
679 'B' '197' 'PRO' 'O' 'O' -0.500000 15.9990
680 'B' '198' 'SER' 'N' 'NH1' -0.570000 14.0070
681 'B' '198' 'SER' 'HN' 'H' 0.370000 1.00800
682 'B' '198' 'SER' 'CA' 'CH1E' 0.200000 12.0110
683 'B' '198' 'SER' 'CB' 'CH2E' 0.265000 12.0110
684 'B' '198' 'SER' 'OG' 'OH1' -0.700000 15.9990
685 'B' '198' 'SER' 'HG' 'H' 0.435000 1.00800
686 'B' '198' 'SER' 'C' 'C' 0.500000 12.0110
687 'B' '198' 'SER' 'O' 'O' -0.500000 15.9990
688 'B' '199' 'TYR' 'N' 'NH1' -0.570000 14.0070
689 'B' '199' 'TYR' 'HN' 'H' 0.370000 1.00800
690 'B' '199' 'TYR' 'CA' 'CH1E' 0.200000 12.0110
691 'B' '199' 'TYR' 'CB' 'CH2E' 0.00000 12.0110
692 'B' '199' 'TYR' 'CG' 'CY' 0.00000 12.0110
693 'B' '199' 'TYR' 'CD1' 'CR1E' 0.00000 12.0110
694 'B' '199' 'TYR' 'CD2' 'CR1E' 0.00000 12.0110
695 'B' '199' 'TYR' 'CE1' 'CR1E' 0.00000 12.0110
696 'B' '199' 'TYR' 'CE2' 'CR1E' 0.00000 12.0110
697 'B' '199' 'TYR' 'CZ' 'CY2' 0.265000 12.0110
698 'B' '199' 'TYR' 'OH' 'OH1' -0.700000 15.9990
699 'B' '199' 'TYR' 'HH' 'H' 0.435000 1.00800
700 'B' '199' 'TYR' 'C' 'C' 0.500000 12.0110
701 'B' '199' 'TYR' 'O' 'O' -0.500000 15.9990
702 'B' '200' 'GLU' 'N' 'NH1' -0.570000 14.0070
703 'B' '200' 'GLU' 'HN' 'H' 0.370000 1.00800
704 'B' '200' 'GLU' 'CA' 'CH1E' 0.200000 12.0110
705 'B' '200' 'GLU' 'CB' 'CH2E' 0.00000 12.0110
706 'B' '200' 'GLU' 'CG' 'CH2E' -0.100000 12.0110
707 'B' '200' 'GLU' 'CD' 'C' 0.700000 12.0110
708 'B' '200' 'GLU' 'OE1' 'OC' -0.800000 15.9990
709 'B' '200' 'GLU' 'OE2' 'OC' -0.800000 15.9990
710 'B' '200' 'GLU' 'C' 'C' 0.500000 12.0110
711 'B' '200' 'GLU' 'O' 'O' -0.500000 15.9990
712 'B' '201' 'ASP' 'N' 'NH1' -0.570000 14.0070
713 'B' '201' 'ASP' 'HN' 'H' 0.370000 1.00800
714 'B' '201' 'ASP' 'CA' 'CH1E' 0.200000 12.0110
715 'B' '201' 'ASP' 'CB' 'CH2E' -0.100000 12.0110
716 'B' '201' 'ASP' 'CG' 'C' 0.700000 12.0110
717 'B' '201' 'ASP' 'OD1' 'OC' -0.800000 15.9990
718 'B' '201' 'ASP' 'OD2' 'OC' -0.800000 15.9990
719 'B' '201' 'ASP' 'C' 'C' 0.500000 12.0110
720 'B' '201' 'ASP' 'O' 'O' -0.500000 15.9990
721 'B' '202' 'LYS' 'N' 'NH1' -0.570000 14.0070
722 'B' '202' 'LYS' 'HN' 'H' 0.370000 1.00800
723 'B' '202' 'LYS' 'CA' 'CH1E' 0.200000 12.0110
724 'B' '202' 'LYS' 'CB' 'CH2E' 0.00000 12.0110
725 'B' '202' 'LYS' 'CG' 'CH2E' 0.00000 12.0110
726 'B' '202' 'LYS' 'CD' 'CH2E' 0.00000 12.0110
727 'B' '202' 'LYS' 'CE' 'CH2E' 0.310000 12.0110
728 'B' '202' 'LYS' 'NZ' 'NH3' -0.300000 14.0070
729 'B' '202' 'LYS' 'HZ1' 'HC' 0.330000 1.00800
730 'B' '202' 'LYS' 'HZ2' 'HC' 0.330000 1.00800
731 'B' '202' 'LYS' 'HZ3' 'HC' 0.330000 1.00800
732 'B' '202' 'LYS' 'C' 'C' 0.500000 12.0110
733 'B' '202' 'LYS' 'O' 'O' -0.500000 15.9990
734 'B' '203' 'ASP' 'N' 'NH1' -0.570000 14.0070
735 'B' '203' 'ASP' 'HN' 'H' 0.370000 1.00800
736 'B' '203' 'ASP' 'CA' 'CH1E' 0.200000 12.0110
737 'B' '203' 'ASP' 'CB' 'CH2E' -0.100000 12.0110
738 'B' '203' 'ASP' 'CG' 'C' 0.700000 12.0110
739 'B' '203' 'ASP' 'OD1' 'OC' -0.800000 15.9990
740 'B' '203' 'ASP' 'OD2' 'OC' -0.800000 15.9990
741 'B' '203' 'ASP' 'C' 'C' 0.500000 12.0110
742 'B' '203' 'ASP' 'O' 'O' -0.500000 15.9990
743 'B' '204' 'GLY' 'N' 'NH1' -0.570000 14.0070
744 'B' '204' 'GLY' 'HN' 'H' 0.370000 1.00800
745 'B' '204' 'GLY' 'CA' 'CH2G' 0.200000 12.0110
746 'B' '204' 'GLY' 'C' 'C' 0.500000 12.0110
747 'B' '204' 'GLY' 'O' 'O' -0.500000 15.9990
748 'B' '205' 'ASP' 'N' 'NH1' -0.570000 14.0070
749 'B' '205' 'ASP' 'HN' 'H' 0.370000 1.00800
750 'B' '205' 'ASP' 'CA' 'CH1E' 0.200000 12.0110
751 'B' '205' 'ASP' 'CB' 'CH2E' -0.100000 12.0110
752 'B' '205' 'ASP' 'CG' 'C' 0.700000 12.0110
753 'B' '205' 'ASP' 'OD1' 'OC' -0.800000 15.9990
754 'B' '205' 'ASP' 'OD2' 'OC' -0.800000 15.9990
755 'B' '205' 'ASP' 'C' 'C' 0.500000 12.0110
756 'B' '205' 'ASP' 'O' 'O' -0.500000 15.9990
757 'B' '206' 'TRP' 'N' 'NH1' -0.570000 14.0070
758 'B' '206' 'TRP' 'HN' 'H' 0.370000 1.00800
759 'B' '206' 'TRP' 'CA' 'CH1E' 0.200000 12.0110
760 'B' '206' 'TRP' 'CB' 'CH2E' 0.00000 12.0110
761 'B' '206' 'TRP' 'CG' 'C5W' -0.550000E-01 12.0110
762 'B' '206' 'TRP' 'CD1' 'CR1E' 0.130000 12.0110
763 'B' '206' 'TRP' 'CD2' 'CW' -0.550000E-01 12.0110
764 'B' '206' 'TRP' 'NE1' 'NH1' -0.570000 14.0070
765 'B' '206' 'TRP' 'HE1' 'H' 0.420000 1.00800
766 'B' '206' 'TRP' 'CE2' 'CW' 0.130000 12.0110
767 'B' '206' 'TRP' 'CE3' 'CR1E' 0.00000 12.0110
768 'B' '206' 'TRP' 'CZ2' 'CR1W' 0.00000 12.0110
769 'B' '206' 'TRP' 'CZ3' 'CR1E' 0.00000 12.0110
770 'B' '206' 'TRP' 'CH2' 'CR1W' 0.00000 12.0110
771 'B' '206' 'TRP' 'C' 'C' 0.500000 12.0110
772 'B' '206' 'TRP' 'O' 'O' -0.500000 15.9990
773 'B' '207' 'MET' 'N' 'NH1' -0.570000 14.0070
774 'B' '207' 'MET' 'HN' 'H' 0.370000 1.00800
775 'B' '207' 'MET' 'CA' 'CH1E' 0.200000 12.0110
776 'B' '207' 'MET' 'CB' 'CH2E' 0.00000 12.0110
777 'B' '207' 'MET' 'CG' 'CH2E' 0.235000 12.0110
778 'B' '207' 'MET' 'SD' 'SM' -0.470000 32.0600
779 'B' '207' 'MET' 'CE' 'CH3E' 0.235000 12.0110
780 'B' '207' 'MET' 'C' 'C' 0.500000 12.0110
781 'B' '207' 'MET' 'O' 'O' -0.500000 15.9990
782 'B' '208' 'LEU' 'N' 'NH1' -0.570000 14.0070
783 'B' '208' 'LEU' 'HN' 'H' 0.370000 1.00800
784 'B' '208' 'LEU' 'CA' 'CH1E' 0.200000 12.0110
785 'B' '208' 'LEU' 'CB' 'CH2E' 0.00000 12.0110
786 'B' '208' 'LEU' 'CG' 'CH1E' 0.00000 12.0110
787 'B' '208' 'LEU' 'CD1' 'CH3E' 0.00000 12.0110
788 'B' '208' 'LEU' 'CD2' 'CH3E' 0.00000 12.0110
789 'B' '208' 'LEU' 'C' 'C' 0.500000 12.0110
790 'B' '208' 'LEU' 'O' 'O' -0.500000 15.9990
791 'B' '209' 'VAL' 'N' 'NH1' -0.570000 14.0070
792 'B' '209' 'VAL' 'HN' 'H' 0.370000 1.00800
793 'B' '209' 'VAL' 'CA' 'CH1E' 0.200000 12.0110
794 'B' '209' 'VAL' 'CB' 'CH1E' 0.00000 12.0110
795 'B' '209' 'VAL' 'CG1' 'CH3E' 0.00000 12.0110
796 'B' '209' 'VAL' 'CG2' 'CH3E' 0.00000 12.0110
797 'B' '209' 'VAL' 'C' 'C' 0.500000 12.0110
798 'B' '209' 'VAL' 'O' 'O' -0.500000 15.9990
799 'B' '210' 'GLY' 'N' 'NH1' -0.570000 14.0070
800 'B' '210' 'GLY' 'HN' 'H' 0.370000 1.00800
801 'B' '210' 'GLY' 'CA' 'CH2G' 0.200000 12.0110
802 'B' '210' 'GLY' 'C' 'C' 0.500000 12.0110
803 'B' '210' 'GLY' 'O' 'O' -0.500000 15.9990
804 'B' '211' 'ASP' 'N' 'NH1' -0.570000 14.0070
805 'B' '211' 'ASP' 'HN' 'H' 0.370000 1.00800
806 'B' '211' 'ASP' 'CA' 'CH1E' 0.200000 12.0110
807 'B' '211' 'ASP' 'CB' 'CH2E' -0.100000 12.0110
808 'B' '211' 'ASP' 'CG' 'C' 0.700000 12.0110
809 'B' '211' 'ASP' 'OD1' 'OC' -0.800000 15.9990
810 'B' '211' 'ASP' 'OD2' 'OC' -0.800000 15.9990
811 'B' '211' 'ASP' 'C' 'C' 0.500000 12.0110
812 'B' '211' 'ASP' 'O' 'O' -0.500000 15.9990
813 'B' '212' 'VAL' 'N' 'NH1' -0.570000 14.0070
814 'B' '212' 'VAL' 'HN' 'H' 0.370000 1.00800
815 'B' '212' 'VAL' 'CA' 'CH1E' 0.200000 12.0110
816 'B' '212' 'VAL' 'CB' 'CH1E' 0.00000 12.0110
817 'B' '212' 'VAL' 'CG1' 'CH3E' 0.00000 12.0110
818 'B' '212' 'VAL' 'CG2' 'CH3E' 0.00000 12.0110
819 'B' '212' 'VAL' 'C' 'C' 0.500000 12.0110
820 'B' '212' 'VAL' 'O' 'O' -0.500000 15.9990
821 'B' '213' 'PRO' 'N' 'N' -0.570000 14.0070
822 'B' '213' 'PRO' 'CA' 'CH1E' 0.285000 12.0110
823 'B' '213' 'PRO' 'CB' 'CH2E' 0.00000 12.0110
824 'B' '213' 'PRO' 'CG' 'CH2P' 0.00000 12.0110
825 'B' '213' 'PRO' 'CD' 'CH2P' 0.285000 12.0110
826 'B' '213' 'PRO' 'C' 'C' 0.500000 12.0110
827 'B' '213' 'PRO' 'O' 'O' -0.500000 15.9990
828 'B' '214' 'TRP' 'N' 'NH1' -0.570000 14.0070
829 'B' '214' 'TRP' 'HN' 'H' 0.370000 1.00800
830 'B' '214' 'TRP' 'CA' 'CH1E' 0.200000 12.0110
831 'B' '214' 'TRP' 'CB' 'CH2E' 0.00000 12.0110
832 'B' '214' 'TRP' 'CG' 'C5W' -0.550000E-01 12.0110
833 'B' '214' 'TRP' 'CD1' 'CR1E' 0.130000 12.0110
834 'B' '214' 'TRP' 'CD2' 'CW' -0.550000E-01 12.0110
835 'B' '214' 'TRP' 'NE1' 'NH1' -0.570000 14.0070
836 'B' '214' 'TRP' 'HE1' 'H' 0.420000 1.00800
837 'B' '214' 'TRP' 'CE2' 'CW' 0.130000 12.0110
838 'B' '214' 'TRP' 'CE3' 'CR1E' 0.00000 12.0110
839 'B' '214' 'TRP' 'CZ2' 'CR1W' 0.00000 12.0110
840 'B' '214' 'TRP' 'CZ3' 'CR1E' 0.00000 12.0110
841 'B' '214' 'TRP' 'CH2' 'CR1W' 0.00000 12.0110
842 'B' '214' 'TRP' 'C' 'C' 0.500000 12.0110
843 'B' '214' 'TRP' 'O' 'O' -0.500000 15.9990
844 'B' '215' 'GLU' 'N' 'NH1' -0.570000 14.0070
845 'B' '215' 'GLU' 'HN' 'H' 0.370000 1.00800
846 'B' '215' 'GLU' 'CA' 'CH1E' 0.200000 12.0110
847 'B' '215' 'GLU' 'CB' 'CH2E' 0.00000 12.0110
848 'B' '215' 'GLU' 'CG' 'CH2E' -0.100000 12.0110
849 'B' '215' 'GLU' 'CD' 'C' 0.700000 12.0110
850 'B' '215' 'GLU' 'OE1' 'OC' -0.800000 15.9990
851 'B' '215' 'GLU' 'OE2' 'OC' -0.800000 15.9990
852 'B' '215' 'GLU' 'C' 'C' 0.500000 12.0110
853 'B' '215' 'GLU' 'O' 'O' -0.500000 15.9990
854 'B' '216' 'MET' 'N' 'NH1' -0.570000 14.0070
855 'B' '216' 'MET' 'HN' 'H' 0.370000 1.00800
856 'B' '216' 'MET' 'CA' 'CH1E' 0.200000 12.0110
857 'B' '216' 'MET' 'CB' 'CH2E' 0.00000 12.0110
858 'B' '216' 'MET' 'CG' 'CH2E' 0.235000 12.0110
859 'B' '216' 'MET' 'SD' 'SM' -0.470000 32.0600
860 'B' '216' 'MET' 'CE' 'CH3E' 0.235000 12.0110
861 'B' '216' 'MET' 'C' 'C' 0.500000 12.0110
862 'B' '216' 'MET' 'O' 'O' -0.500000 15.9990
863 'B' '217' 'PHE' 'N' 'NH1' -0.570000 14.0070
864 'B' '217' 'PHE' 'HN' 'H' 0.370000 1.00800
865 'B' '217' 'PHE' 'CA' 'CH1E' 0.200000 12.0110
866 'B' '217' 'PHE' 'CB' 'CH2E' 0.00000 12.0110
867 'B' '217' 'PHE' 'CG' 'CF' 0.00000 12.0110
868 'B' '217' 'PHE' 'CD1' 'CR1E' 0.00000 12.0110
869 'B' '217' 'PHE' 'CD2' 'CR1E' 0.00000 12.0110
870 'B' '217' 'PHE' 'CE1' 'CR1E' 0.00000 12.0110
871 'B' '217' 'PHE' 'CE2' 'CR1E' 0.00000 12.0110
872 'B' '217' 'PHE' 'CZ' 'CR1E' 0.00000 12.0110
873 'B' '217' 'PHE' 'C' 'C' 0.500000 12.0110
874 'B' '217' 'PHE' 'O' 'O' -0.500000 15.9990
875 'B' '218' 'VAL' 'N' 'NH1' -0.570000 14.0070
876 'B' '218' 'VAL' 'HN' 'H' 0.370000 1.00800
877 'B' '218' 'VAL' 'CA' 'CH1E' 0.200000 12.0110
878 'B' '218' 'VAL' 'CB' 'CH1E' 0.00000 12.0110
879 'B' '218' 'VAL' 'CG1' 'CH3E' 0.00000 12.0110
880 'B' '218' 'VAL' 'CG2' 'CH3E' 0.00000 12.0110
881 'B' '218' 'VAL' 'C' 'C' 0.500000 12.0110
882 'B' '218' 'VAL' 'O' 'O' -0.500000 15.9990
883 'B' '219' 'GLU' 'N' 'NH1' -0.570000 14.0070
884 'B' '219' 'GLU' 'HN' 'H' 0.370000 1.00800
885 'B' '219' 'GLU' 'CA' 'CH1E' 0.200000 12.0110
886 'B' '219' 'GLU' 'CB' 'CH2E' 0.00000 12.0110
887 'B' '219' 'GLU' 'CG' 'CH2E' -0.100000 12.0110
888 'B' '219' 'GLU' 'CD' 'C' 0.700000 12.0110
889 'B' '219' 'GLU' 'OE1' 'OC' -0.800000 15.9990
890 'B' '219' 'GLU' 'OE2' 'OC' -0.800000 15.9990
891 'B' '219' 'GLU' 'C' 'C' 0.500000 12.0110
892 'B' '219' 'GLU' 'O' 'O' -0.500000 15.9990
893 'B' '220' 'SER' 'N' 'NH1' -0.570000 14.0070
894 'B' '220' 'SER' 'HN' 'H' 0.370000 1.00800
895 'B' '220' 'SER' 'CA' 'CH1E' 0.200000 12.0110
896 'B' '220' 'SER' 'CB' 'CH2E' 0.265000 12.0110
897 'B' '220' 'SER' 'OG' 'OH1' -0.700000 15.9990
898 'B' '220' 'SER' 'HG' 'H' 0.435000 1.00800
899 'B' '220' 'SER' 'C' 'C' 0.500000 12.0110
900 'B' '220' 'SER' 'O' 'O' -0.500000 15.9990
901 'B' '221' 'CYS' 'N' 'NH1' -0.570000 14.0070
902 'B' '221' 'CYS' 'HN' 'H' 0.370000 1.00800
903 'B' '221' 'CYS' 'CA' 'CH1E' 0.200000 12.0110
904 'B' '221' 'CYS' 'CB' 'CH2E' 0.180000 12.0110
905 'B' '221' 'CYS' 'SG' 'SH1E' -0.450000 32.0600
906 'B' '221' 'CYS' 'HG' 'H' 0.270000 1.00800
907 'B' '221' 'CYS' 'C' 'C' 0.500000 12.0110
908 'B' '221' 'CYS' 'O' 'O' -0.500000 15.9990
909 'B' '222' 'LYS' 'N' 'NH1' -0.570000 14.0070
910 'B' '222' 'LYS' 'HN' 'H' 0.370000 1.00800
911 'B' '222' 'LYS' 'CA' 'CH1E' 0.200000 12.0110
912 'B' '222' 'LYS' 'CB' 'CH2E' 0.00000 12.0110
913 'B' '222' 'LYS' 'CG' 'CH2E' 0.00000 12.0110
914 'B' '222' 'LYS' 'CD' 'CH2E' 0.00000 12.0110
915 'B' '222' 'LYS' 'CE' 'CH2E' 0.310000 12.0110
916 'B' '222' 'LYS' 'NZ' 'NH3' -0.300000 14.0070
917 'B' '222' 'LYS' 'HZ1' 'HC' 0.330000 1.00800
918 'B' '222' 'LYS' 'HZ2' 'HC' 0.330000 1.00800
919 'B' '222' 'LYS' 'HZ3' 'HC' 0.330000 1.00800
920 'B' '222' 'LYS' 'C' 'C' 0.500000 12.0110
921 'B' '222' 'LYS' 'O' 'O' -0.500000 15.9990
922 'B' '223' 'ARG' 'N' 'NH1' -0.570000 14.0070
923 'B' '223' 'ARG' 'HN' 'H' 0.370000 1.00800
924 'B' '223' 'ARG' 'CA' 'CH1E' 0.200000 12.0110
925 'B' '223' 'ARG' 'CB' 'CH2E' 0.00000 12.0110
926 'B' '223' 'ARG' 'CG' 'CH2E' 0.700000E-01 12.0110
927 'B' '223' 'ARG' 'CD' 'CH2E' 0.310000 12.0110
928 'B' '223' 'ARG' 'NE' 'NH1' -0.700000 14.0070
929 'B' '223' 'ARG' 'HE' 'H' 0.440000 1.00800
930 'B' '223' 'ARG' 'CZ' 'C' 0.640000 12.0110
931 'B' '223' 'ARG' 'NH1' 'NC2' -0.800000 14.0070
932 'B' '223' 'ARG' 'HH11' 'HC' 0.460000 1.00800
933 'B' '223' 'ARG' 'HH12' 'HC' 0.460000 1.00800
934 'B' '223' 'ARG' 'NH2' 'NC2' -0.800000 14.0070
935 'B' '223' 'ARG' 'HH21' 'HC' 0.460000 1.00800
936 'B' '223' 'ARG' 'HH22' 'HC' 0.460000 1.00800
937 'B' '223' 'ARG' 'C' 'C' 0.500000 12.0110
938 'B' '223' 'ARG' 'O' 'O' -0.500000 15.9990
939 'B' '224' 'LEU' 'N' 'NH1' -0.570000 14.0070
940 'B' '224' 'LEU' 'HN' 'H' 0.370000 1.00800
941 'B' '224' 'LEU' 'CA' 'CH1E' 0.200000 12.0110
942 'B' '224' 'LEU' 'CB' 'CH2E' 0.00000 12.0110
943 'B' '224' 'LEU' 'CG' 'CH1E' 0.00000 12.0110
944 'B' '224' 'LEU' 'CD1' 'CH3E' 0.00000 12.0110
945 'B' '224' 'LEU' 'CD2' 'CH3E' 0.00000 12.0110
946 'B' '224' 'LEU' 'C' 'C' 0.500000 12.0110
947 'B' '224' 'LEU' 'O' 'O' -0.500000 15.9990
948 'B' '225' 'ARG' 'N' 'NH1' -0.570000 14.0070
949 'B' '225' 'ARG' 'HN' 'H' 0.370000 1.00800
950 'B' '225' 'ARG' 'CA' 'CH1E' 0.200000 12.0110
951 'B' '225' 'ARG' 'CB' 'CH2E' 0.00000 12.0110
952 'B' '225' 'ARG' 'CG' 'CH2E' 0.700000E-01 12.0110
953 'B' '225' 'ARG' 'CD' 'CH2E' 0.310000 12.0110
954 'B' '225' 'ARG' 'NE' 'NH1' -0.700000 14.0070
955 'B' '225' 'ARG' 'HE' 'H' 0.440000 1.00800
956 'B' '225' 'ARG' 'CZ' 'C' 0.640000 12.0110
957 'B' '225' 'ARG' 'NH1' 'NC2' -0.800000 14.0070
958 'B' '225' 'ARG' 'HH11' 'HC' 0.460000 1.00800
959 'B' '225' 'ARG' 'HH12' 'HC' 0.460000 1.00800
960 'B' '225' 'ARG' 'NH2' 'NC2' -0.800000 14.0070
961 'B' '225' 'ARG' 'HH21' 'HC' 0.460000 1.00800
962 'B' '225' 'ARG' 'HH22' 'HC' 0.460000 1.00800
963 'B' '225' 'ARG' 'C' 'C' 0.500000 12.0110
964 'B' '225' 'ARG' 'O' 'O' -0.500000 15.9990
965 'B' '226' 'ILE' 'N' 'NH1' -0.570000 14.0070
966 'B' '226' 'ILE' 'HN' 'H' 0.370000 1.00800
967 'B' '226' 'ILE' 'CA' 'CH1E' 0.200000 12.0110
968 'B' '226' 'ILE' 'CB' 'CH1E' 0.00000 12.0110
969 'B' '226' 'ILE' 'CG1' 'CH2E' 0.00000 12.0110
970 'B' '226' 'ILE' 'CG2' 'CH3E' 0.00000 12.0110
971 'B' '226' 'ILE' 'CD1' 'CH3E' 0.00000 12.0110
972 'B' '226' 'ILE' 'C' 'C' 0.500000 12.0110
973 'B' '226' 'ILE' 'O' 'O' -0.500000 15.9990
974 'B' '227' 'MET' 'N' 'NH1' -0.570000 14.0070
975 'B' '227' 'MET' 'HN' 'H' 0.370000 1.00800
976 'B' '227' 'MET' 'CA' 'CH1E' 0.200000 12.0110
977 'B' '227' 'MET' 'CB' 'CH2E' 0.00000 12.0110
978 'B' '227' 'MET' 'CG' 'CH2E' 0.235000 12.0110
979 'B' '227' 'MET' 'SD' 'SM' -0.470000 32.0600
980 'B' '227' 'MET' 'CE' 'CH3E' 0.235000 12.0110
981 'B' '227' 'MET' 'C' 'C' 0.500000 12.0110
982 'B' '227' 'MET' 'O' 'O' -0.500000 15.9990
983 'B' '228' 'LYS' 'N' 'NH1' -0.570000 14.0070
984 'B' '228' 'LYS' 'HN' 'H' 0.370000 1.00800
985 'B' '228' 'LYS' 'CA' 'CH1E' 0.200000 12.0110
986 'B' '228' 'LYS' 'CB' 'CH2E' 0.00000 12.0110
987 'B' '228' 'LYS' 'CG' 'CH2E' 0.00000 12.0110
988 'B' '228' 'LYS' 'CD' 'CH2E' 0.00000 12.0110
989 'B' '228' 'LYS' 'CE' 'CH2E' 0.310000 12.0110
990 'B' '228' 'LYS' 'NZ' 'NH3' -0.300000 14.0070
991 'B' '228' 'LYS' 'HZ1' 'HC' 0.330000 1.00800
992 'B' '228' 'LYS' 'HZ2' 'HC' 0.330000 1.00800
993 'B' '228' 'LYS' 'HZ3' 'HC' 0.330000 1.00800
994 'B' '228' 'LYS' 'C' 'C' 0.500000 12.0110
995 'B' '228' 'LYS' 'O' 'O' -0.500000 15.9990
996 'B' '229' 'GLY' 'N' 'NH1' -0.570000 14.0070
997 'B' '229' 'GLY' 'HN' 'H' 0.370000 1.00800
998 'B' '229' 'GLY' 'CA' 'CH2G' 0.200000 12.0110
999 'B' '229' 'GLY' 'C' 'C' 0.500000 12.0110
1000 'B' '229' 'GLY' 'O' 'O' -0.500000 15.9990
1001 'B' '230' 'SER' 'N' 'NH1' -0.570000 14.0070
1002 'B' '230' 'SER' 'HN' 'H' 0.370000 1.00800
1003 'B' '230' 'SER' 'CA' 'CH1E' 0.200000 12.0110
1004 'B' '230' 'SER' 'CB' 'CH2E' 0.265000 12.0110
1005 'B' '230' 'SER' 'OG' 'OH1' -0.700000 15.9990
1006 'B' '230' 'SER' 'HG' 'H' 0.435000 1.00800
1007 'B' '230' 'SER' 'C' 'C' 0.500000 12.0110
1008 'B' '230' 'SER' 'O' 'O' -0.500000 15.9990
1009 'B' '231' 'GLU' 'N' 'NH1' -0.570000 14.0070
1010 'B' '231' 'GLU' 'HN' 'H' 0.370000 1.00800
1011 'B' '231' 'GLU' 'CA' 'CH1E' 0.200000 12.0110
1012 'B' '231' 'GLU' 'CB' 'CH2E' 0.00000 12.0110
1013 'B' '231' 'GLU' 'CG' 'CH2E' -0.100000 12.0110
1014 'B' '231' 'GLU' 'CD' 'C' 0.700000 12.0110
1015 'B' '231' 'GLU' 'OE1' 'OC' -0.800000 15.9990
1016 'B' '231' 'GLU' 'OE2' 'OC' -0.800000 15.9990
1017 'B' '231' 'GLU' 'C' 'C' 0.500000 12.0110
1018 'B' '231' 'GLU' 'O' 'O' -0.500000 15.9990
1019 'B' '232' 'ALA' 'N' 'NH1' -0.570000 14.0070
1020 'B' '232' 'ALA' 'HN' 'H' 0.370000 1.00800
1021 'B' '232' 'ALA' 'CA' 'CH1E' 0.200000 12.0110
1022 'B' '232' 'ALA' 'CB' 'CH3E' 0.00000 12.0110
1023 'B' '232' 'ALA' 'C' 'C' 0.500000 12.0110
1024 'B' '232' 'ALA' 'O' 'O' -0.500000 15.9990
1025 'B' '233' 'VAL' 'N' 'NH1' -0.570000 14.0070
1026 'B' '233' 'VAL' 'HN' 'H' 0.370000 1.00800
1027 'B' '233' 'VAL' 'CA' 'CH1E' 0.200000 12.0110
1028 'B' '233' 'VAL' 'CB' 'CH1E' 0.00000 12.0110
1029 'B' '233' 'VAL' 'CG1' 'CH3E' 0.00000 12.0110
1030 'B' '233' 'VAL' 'CG2' 'CH3E' 0.00000 12.0110
1031 'B' '233' 'VAL' 'C' 'C' 0.500000 12.0110
1032 'B' '233' 'VAL' 'O' 'O' -0.500000 15.9990
1033 'B' '234' 'GLY' 'N' 'NH1' -0.570000 14.0070
1034 'B' '234' 'GLY' 'HN' 'H' 0.370000 1.00800
1035 'B' '234' 'GLY' 'CA' 'CH2G' 0.200000 12.0110
1036 'B' '234' 'GLY' 'C' 'C' 0.500000 12.0110
1037 'B' '234' 'GLY' 'O' 'O' -0.500000 15.9990
1038 'B' '235' 'LEU' 'N' 'NH1' -0.570000 14.0070
1039 'B' '235' 'LEU' 'HN' 'H' 0.370000 1.00800
1040 'B' '235' 'LEU' 'CA' 'CH1E' 0.200000 12.0110
1041 'B' '235' 'LEU' 'CB' 'CH2E' 0.00000 12.0110
1042 'B' '235' 'LEU' 'CG' 'CH1E' 0.00000 12.0110
1043 'B' '235' 'LEU' 'CD1' 'CH3E' 0.00000 12.0110
1044 'B' '235' 'LEU' 'CD2' 'CH3E' 0.00000 12.0110
1045 'B' '235' 'LEU' 'C' 'C' 0.500000 12.0110
1046 'B' '235' 'LEU' 'O' 'O' -0.500000 15.9990
1047 'B' '236' 'ALA' 'N' 'NH1' -0.570000 14.0070
1048 'B' '236' 'ALA' 'HN' 'H' 0.370000 1.00800
1049 'B' '236' 'ALA' 'CA' 'CH1E' 0.200000 12.0110
1050 'B' '236' 'ALA' 'CB' 'CH3E' 0.00000 12.0110
1051 'B' '236' 'ALA' 'C' 'C' 0.500000 12.0110
1052 'B' '236' 'ALA' 'O' 'O' -0.500000 15.9990
1053 'B' '237' 'PRO' 'N' 'N' -0.570000 14.0070
1054 'B' '237' 'PRO' 'CA' 'CH1E' 0.285000 12.0110
1055 'B' '237' 'PRO' 'CB' 'CH2E' 0.00000 12.0110
1056 'B' '237' 'PRO' 'CG' 'CH2P' 0.00000 12.0110
1057 'B' '237' 'PRO' 'CD' 'CH2P' 0.285000 12.0110
1058 'B' '237' 'PRO' 'C' 'C' 0.500000 12.0110
1059 'B' '237' 'PRO' 'O' 'O' -0.500000 15.9990
1060 'B' '238' 'ARG' 'N' 'NH1' -0.570000 14.0070
1061 'B' '238' 'ARG' 'HN' 'H' 0.370000 1.00800
1062 'B' '238' 'ARG' 'CA' 'CH1E' 0.200000 12.0110
1063 'B' '238' 'ARG' 'CB' 'CH2E' 0.00000 12.0110
1064 'B' '238' 'ARG' 'CG' 'CH2E' 0.700000E-01 12.0110
1065 'B' '238' 'ARG' 'CD' 'CH2E' 0.310000 12.0110
1066 'B' '238' 'ARG' 'NE' 'NH1' -0.700000 14.0070
1067 'B' '238' 'ARG' 'HE' 'H' 0.440000 1.00800
1068 'B' '238' 'ARG' 'CZ' 'C' 0.640000 12.0110
1069 'B' '238' 'ARG' 'NH1' 'NC2' -0.800000 14.0070
1070 'B' '238' 'ARG' 'HH11' 'HC' 0.460000 1.00800
1071 'B' '238' 'ARG' 'HH12' 'HC' 0.460000 1.00800
1072 'B' '238' 'ARG' 'NH2' 'NC2' -0.800000 14.0070
1073 'B' '238' 'ARG' 'HH21' 'HC' 0.460000 1.00800
1074 'B' '238' 'ARG' 'HH22' 'HC' 0.460000 1.00800
1075 'B' '238' 'ARG' 'C' 'C' 0.500000 12.0110
1076 'B' '238' 'ARG' 'O' 'O' -0.500000 15.9990
1077 'B' '239' 'ALA' 'N' 'NH1' -0.570000 14.0070
1078 'B' '239' 'ALA' 'HN' 'H' 0.370000 1.00800
1079 'B' '239' 'ALA' 'CA' 'CH1E' 0.200000 12.0110
1080 'B' '239' 'ALA' 'CB' 'CH3E' 0.00000 12.0110
1081 'B' '239' 'ALA' 'C' 'C' 0.500000 12.0110
1082 'B' '239' 'ALA' 'O' 'O' -0.500000 15.9990
1083 'B' '240' 'MET' 'N' 'NH1' -0.570000 14.0070
1084 'B' '240' 'MET' 'HN' 'H' 0.370000 1.00800
1085 'B' '240' 'MET' 'CA' 'CH1E' 0.200000 12.0110
1086 'B' '240' 'MET' 'CB' 'CH2E' 0.00000 12.0110
1087 'B' '240' 'MET' 'CG' 'CH2E' 0.235000 12.0110
1088 'B' '240' 'MET' 'SD' 'SM' -0.470000 32.0600
1089 'B' '240' 'MET' 'CE' 'CH3E' 0.235000 12.0110
1090 'B' '240' 'MET' 'C' 'C' 0.500000 12.0110
1091 'B' '240' 'MET' 'O' 'O' -0.500000 15.9990
1092 'B' '241' 'GLU' 'N' 'NH1' -0.570000 14.0070
1093 'B' '241' 'GLU' 'HN' 'H' 0.370000 1.00800
1094 'B' '241' 'GLU' 'CA' 'CH1E' 0.200000 12.0110
1095 'B' '241' 'GLU' 'CB' 'CH2E' 0.00000 12.0110
1096 'B' '241' 'GLU' 'CG' 'CH2E' -0.100000 12.0110
1097 'B' '241' 'GLU' 'CD' 'C' 0.700000 12.0110
1098 'B' '241' 'GLU' 'OE1' 'OC' -0.800000 15.9990
1099 'B' '241' 'GLU' 'OE2' 'OC' -0.800000 15.9990
1100 'B' '241' 'GLU' 'C' 'C' 0.500000 12.0110
1101 'B' '241' 'GLU' 'O' 'O' -0.500000 15.9990
1102 'B' '242' 'LYS' 'N' 'NH1' -0.570000 14.0070
1103 'B' '242' 'LYS' 'HN' 'H' 0.370000 1.00800
1104 'B' '242' 'LYS' 'CA' 'CH1E' 0.200000 12.0110
1105 'B' '242' 'LYS' 'CB' 'CH2E' 0.00000 12.0110
1106 'B' '242' 'LYS' 'CG' 'CH2E' 0.00000 12.0110
1107 'B' '242' 'LYS' 'CD' 'CH2E' 0.00000 12.0110
1108 'B' '242' 'LYS' 'CE' 'CH2E' 0.310000 12.0110
1109 'B' '242' 'LYS' 'NZ' 'NH3' -0.300000 14.0070
1110 'B' '242' 'LYS' 'HZ1' 'HC' 0.330000 1.00800
1111 'B' '242' 'LYS' 'HZ2' 'HC' 0.330000 1.00800
1112 'B' '242' 'LYS' 'HZ3' 'HC' 0.330000 1.00800
1113 'B' '242' 'LYS' 'C' 'C' 0.500000 12.0110
1114 'B' '242' 'LYS' 'O' 'O' -0.500000 15.9990
1115 'B' '243' 'TYR' 'N' 'NH1' -0.570000 14.0070
1116 'B' '243' 'TYR' 'HN' 'H' 0.370000 1.00800
1117 'B' '243' 'TYR' 'CA' 'CH1E' 0.200000 12.0110
1118 'B' '243' 'TYR' 'CB' 'CH2E' 0.00000 12.0110
1119 'B' '243' 'TYR' 'CG' 'CY' 0.00000 12.0110
1120 'B' '243' 'TYR' 'CD1' 'CR1E' 0.00000 12.0110
1121 'B' '243' 'TYR' 'CD2' 'CR1E' 0.00000 12.0110
1122 'B' '243' 'TYR' 'CE1' 'CR1E' 0.00000 12.0110
1123 'B' '243' 'TYR' 'CE2' 'CR1E' 0.00000 12.0110
1124 'B' '243' 'TYR' 'CZ' 'CY2' 0.265000 12.0110
1125 'B' '243' 'TYR' 'OH' 'OH1' -0.700000 15.9990
1126 'B' '243' 'TYR' 'HH' 'H' 0.435000 1.00800
1127 'B' '243' 'TYR' 'C' 'C' 0.500000 12.0110
1128 'B' '243' 'TYR' 'O' 'O' -0.500000 15.9990
1129 'B' '244' 'CYS' 'N' 'NH1' -0.570000 14.0070
1130 'B' '244' 'CYS' 'HN' 'H' 0.370000 1.00800
1131 'B' '244' 'CYS' 'CA' 'CH1E' 0.200000 12.0110
1132 'B' '244' 'CYS' 'CB' 'CH2E' 0.180000 12.0110
1133 'B' '244' 'CYS' 'SG' 'SH1E' -0.450000 32.0600
1134 'B' '244' 'CYS' 'HG' 'H' 0.270000 1.00800
1135 'B' '244' 'CYS' 'C' 'C' 0.500000 12.0110
1136 'B' '244' 'CYS' 'O' 'O' -0.500000 15.9990
1137 'B' '245' 'LYS' 'N' 'NH1' -0.570000 14.0070
1138 'B' '245' 'LYS' 'HN' 'H' 0.370000 1.00800
1139 'B' '245' 'LYS' 'CA' 'CH1E' 0.200000 12.0110
1140 'B' '245' 'LYS' 'CB' 'CH2E' 0.00000 12.0110
1141 'B' '245' 'LYS' 'CG' 'CH2E' 0.00000 12.0110
1142 'B' '245' 'LYS' 'CD' 'CH2E' 0.00000 12.0110
1143 'B' '245' 'LYS' 'CE' 'CH2E' 0.310000 12.0110
1144 'B' '245' 'LYS' 'NZ' 'NH3' -0.300000 14.0070
1145 'B' '245' 'LYS' 'HZ1' 'HC' 0.330000 1.00800
1146 'B' '245' 'LYS' 'HZ2' 'HC' 0.330000 1.00800
1147 'B' '245' 'LYS' 'HZ3' 'HC' 0.330000 1.00800
1148 'B' '245' 'LYS' 'C' 'C' 0.500000 12.0110
1149 'B' '245' 'LYS' 'O' 'O' -0.500000 15.9990
1150 'B' '246' 'ASN' 'N' 'NH1' -0.570000 14.0070
1151 'B' '246' 'ASN' 'HN' 'H' 0.370000 1.00800
1152 'B' '246' 'ASN' 'CA' 'CH1E' 0.200000 12.0110
1153 'B' '246' 'ASN' 'CB' 'CH2E' 0.00000 12.0110
1154 'B' '246' 'ASN' 'CG' 'C' 0.500000 12.0110
1155 'B' '246' 'ASN' 'OD1' 'O' -0.500000 15.9990
1156 'B' '246' 'ASN' 'ND2' 'NH2' -0.850000 14.0070
1157 'B' '246' 'ASN' 'HD21' 'H' 0.425000 1.00800
1158 'B' '246' 'ASN' 'HD22' 'H' 0.425000 1.00800
1159 'B' '246' 'ASN' 'C' 'C' 0.500000 12.0110
1160 'B' '246' 'ASN' 'O' 'O' -0.500000 15.9990
1161 'B' '247' 'ARG' 'N' 'NH1' -0.570000 14.0070
1162 'B' '247' 'ARG' 'HN' 'H' 0.370000 1.00800
1163 'B' '247' 'ARG' 'CA' 'CH1E' 0.200000 12.0110
1164 'B' '247' 'ARG' 'CB' 'CH2E' 0.00000 12.0110
1165 'B' '247' 'ARG' 'CG' 'CH2E' 0.700000E-01 12.0110
1166 'B' '247' 'ARG' 'CD' 'CH2E' 0.310000 12.0110
1167 'B' '247' 'ARG' 'NE' 'NH1' -0.700000 14.0070
1168 'B' '247' 'ARG' 'HE' 'H' 0.440000 1.00800
1169 'B' '247' 'ARG' 'CZ' 'C' 0.640000 12.0110
1170 'B' '247' 'ARG' 'NH1' 'NC2' -0.800000 14.0070
1171 'B' '247' 'ARG' 'HH11' 'HC' 0.460000 1.00800
1172 'B' '247' 'ARG' 'HH12' 'HC' 0.460000 1.00800
1173 'B' '247' 'ARG' 'NH2' 'NC2' -0.800000 14.0070
1174 'B' '247' 'ARG' 'HH21' 'HC' 0.460000 1.00800
1175 'B' '247' 'ARG' 'HH22' 'HC' 0.460000 1.00800
1176 'B' '247' 'ARG' 'C' 'C' 0.500000 12.0110
1177 'B' '247' 'ARG' 'O' 'O' -0.500000 15.9990
-1 ' ' ' ' ' ' ' ' ' ' -1.00000 -1.00000

loop_
_cns_mtf_bond.id[1]
_cns_mtf_bond.id[2]
1 2
1 3
3 4
4 5
6 7
6 8
8 9
9 10
4 6
11 12
11 13
13 14
13 15
15 16
9 11
17 18
17 19
19 20
19 21
21 22
15 17
23 24
23 25
25 26
26 27
21 23
28 29
28 30
30 31
30 32
32 33
26 28
34 35
34 36
36 37
37 38
32 34
39 40
39 41
41 42
42 43
43 44
43 45
41 46
46 47
37 39
48 49
48 50
50 51
51 52
51 53
50 54
54 55
46 48
56 57
56 58
58 59
59 60
60 61
61 62
62 63
63 64
63 65
63 66
58 67
67 68
54 56
69 70
69 71
71 72
72 73
72 74
71 75
75 76
67 69
77 78
77 79
79 80
80 81
81 82
84 83
83 79
75 77
85 86
85 87
87 88
88 89
89 90
90 91
87 92
92 93
83 85
94 95
94 96
96 97
97 98
98 99
98 100
96 101
101 102
92 94
103 104
103 105
105 106
106 107
101 103
108 109
108 110
110 111
110 112
112 113
106 108
114 115
115 116
116 117
117 118
118 114
115 119
119 120
112 114
121 122
121 123
123 124
124 125
125 126
125 127
126 128
127 129
128 130
129 130
130 131
131 132
123 133
133 134
119 121
135 136
135 137
137 138
138 139
139 140
139 141
137 142
142 143
133 135
144 145
144 146
146 147
147 148
148 149
149 150
150 151
150 152
152 153
153 154
153 155
152 156
156 157
156 158
146 159
159 160
142 144
161 162
161 163
163 164
164 165
165 166
166 167
167 168
168 169
168 170
168 171
163 172
172 173
159 161
174 175
174 176
176 177
177 178
177 179
176 180
180 181
172 174
182 183
182 184
184 185
185 186
186 187
186 188
184 189
189 190
180 182
191 192
191 193
193 194
194 195
195 196
195 197
193 198
198 199
189 191
200 201
200 202
202 203
203 204
204 205
205 206
206 207
207 208
207 209
207 210
202 211
211 212
198 200
213 214
213 215
215 216
216 217
217 218
218 219
215 220
220 221
211 213
222 223
222 224
224 225
225 226
226 227
226 228
227 229
228 230
229 231
230 231
231 232
232 233
224 234
234 235
220 222
236 237
236 238
238 239
239 240
240 241
241 242
242 243
243 244
243 245
243 246
238 247
247 248
234 236
249 250
249 251
251 252
252 253
253 254
256 255
255 251
247 249
257 258
257 259
259 260
260 261
261 262
261 263
262 264
263 265
264 266
265 266
266 267
267 268
259 269
269 270
255 257
271 272
271 273
273 274
274 275
275 276
276 277
276 278
278 279
278 280
273 281
281 282
269 271
283 284
283 285
285 286
286 287
287 288
287 289
285 290
290 291
281 283
292 293
292 294
294 295
295 296
296 297
296 298
294 299
299 300
290 292
301 302
301 303
303 304
304 305
305 306
308 307
307 303
299 301
309 310
309 311
311 312
312 313
313 314
313 315
311 316
316 317
307 309
318 319
318 320
320 321
320 322
322 323
316 318
324 325
324 326
326 327
327 328
328 329
328 330
326 331
331 332
322 324
333 334
333 335
335 336
335 337
337 338
331 333
339 340
339 341
341 342
342 343
343 344
344 345
345 346
346 347
346 348
346 349
341 350
350 351
337 339
352 353
352 354
354 355
355 356
356 357
357 358
354 359
359 360
350 352
361 362
361 363
363 364
364 365
365 366
365 367
366 368
367 369
368 370
369 370
363 371
371 372
359 361
373 374
373 375
375 376
376 377
377 378
380 379
379 375
371 373
381 382
381 383
383 384
384 385
385 386
388 387
387 383
379 381
389 390
389 391
391 392
392 393
393 394
393 395
394 396
395 397
396 398
397 398
391 399
399 400
387 389
401 402
401 403
403 404
404 405
405 406
404 407
403 408
408 409
399 401
410 411
410 412
412 413
413 414
414 415
415 416
412 417
417 418
408 410
419 420
419 421
421 422
422 423
417 419
424 425
424 426
426 427
427 428
428 429
428 430
430 431
430 432
426 433
433 434
422 424
435 436
435 437
437 438
438 439
439 440
439 441
440 442
441 443
442 444
443 444
444 445
445 446
437 447
447 448
433 435
449 450
449 451
451 452
452 453
447 449
454 455
454 456
456 457
456 458
458 459
452 454
460 461
460 462
462 463
463 464
464 465
465 466
465 467
467 468
467 469
462 470
470 471
458 460
472 473
472 474
474 475
475 476
470 472
477 478
477 479
479 480
480 481
481 482
482 483
479 484
484 485
475 477
486 487
486 488
488 489
489 490
489 491
490 492
488 493
493 494
484 486
495 496
495 497
497 498
498 499
499 500
499 501
497 502
502 503
493 495
504 505
504 506
506 507
507 508
508 509
508 510
509 511
510 512
511 513
512 513
506 514
514 515
502 504
516 517
516 518
518 519
519 520
520 521
521 522
518 523
523 524
514 516
525 526
525 527
527 528
528 529
529 530
529 531
531 532
531 533
527 534
534 535
523 525
536 537
536 538
538 539
539 540
540 541
541 542
541 543
538 544
544 545
534 536
546 547
546 548
548 549
549 550
550 551
553 552
552 548
544 546
554 555
554 556
556 557
557 558
558 559
559 560
560 561
561 562
561 563
561 564
556 565
565 566
552 554
567 568
567 569
569 570
570 571
571 572
571 573
569 574
574 575
565 567
576 577
576 578
578 579
579 580
580 581
581 582
578 583
583 584
574 576
585 586
585 587
587 588
588 589
589 590
589 591
591 592
591 593
587 594
594 595
583 585
596 597
596 598
598 599
599 600
600 601
600 602
598 603
603 604
594 596
605 606
605 607
607 608
608 609
609 610
609 611
607 612
612 613
603 605
614 615
614 616
616 617
617 618
618 619
618 620
620 621
620 622
616 623
623 624
612 614
625 626
625 627
627 628
628 629
629 630
632 631
631 627
623 625
633 634
633 635
635 636
636 637
637 638
640 639
639 635
631 633
641 642
641 643
643 644
644 645
645 646
646 647
646 648
643 649
649 650
639 641
651 652
651 653
653 654
654 655
655 656
655 657
656 658
657 659
658 660
659 660
660 661
661 662
653 663
663 664
649 651
665 666
665 667
667 668
668 669
668 670
667 671
671 672
663 665
673 674
674 675
675 676
676 677
677 673
674 678
678 679
671 673
680 681
680 682
682 683
683 684
684 685
687 686
686 682
678 680
688 689
688 690
690 691
691 692
692 693
692 694
693 695
694 696
695 697
696 697
697 698
698 699
690 700
700 701
686 688
702 703
702 704
704 705
705 706
706 707
707 708
707 709
704 710
710 711
700 702
712 713
712 714
714 715
715 716
716 717
716 718
714 719
719 720
710 712
721 722
721 723
723 724
724 725
725 726
726 727
727 728
728 729
728 730
728 731
723 732
732 733
719 721
734 735
734 736
736 737
737 738
738 739
738 740
736 741
741 742
732 734
743 744
743 745
745 746
746 747
741 743
748 749
748 750
750 751
751 752
752 753
752 754
750 755
755 756
746 748
757 758
757 759
759 760
760 761
761 762
761 763
762 764
764 765
764 766
763 766
763 767
766 768
767 769
768 770
769 770
759 771
771 772
755 757
773 774
773 775
775 776
776 777
777 778
778 779
775 780
780 781
771 773
782 783
782 784
784 785
785 786
786 787
786 788
784 789
789 790
780 782
791 792
791 793
793 794
794 795
794 796
793 797
797 798
789 791
799 800
799 801
801 802
802 803
797 799
804 805
804 806
806 807
807 808
808 809
808 810
806 811
811 812
802 804
813 814
813 815
815 816
816 817
816 818
815 819
819 820
811 813
821 822
822 823
823 824
824 825
825 821
822 826
826 827
819 821
828 829
828 830
830 831
831 832
832 833
832 834
833 835
835 836
835 837
834 837
834 838
837 839
838 840
839 841
840 841
830 842
842 843
826 828
844 845
844 846
846 847
847 848
848 849
849 850
849 851
846 852
852 853
842 844
854 855
854 856
856 857
857 858
858 859
859 860
856 861
861 862
852 854
863 864
863 865
865 866
866 867
867 868
867 869
868 870
869 871
870 872
871 872
865 873
873 874
861 863
875 876
875 877
877 878
878 879
878 880
877 881
881 882
873 875
883 884
883 885
885 886
886 887
887 888
888 889
888 890
885 891
891 892
881 883
893 894
893 895
895 896
896 897
897 898
900 899
899 895
891 893
901 902
901 903
903 904
904 905
905 906
903 907
907 908
899 901
909 910
909 911
911 912
912 913
913 914
914 915
915 916
916 917
916 918
916 919
911 920
920 921
907 909
922 923
922 924
924 925
925 926
926 927
927 928
928 929
928 930
930 931
931 932
931 933
930 934
934 935
934 936
924 937
937 938
920 922
939 940
939 941
941 942
942 943
943 944
943 945
941 946
946 947
937 939
948 949
948 950
950 951
951 952
952 953
953 954
954 955
954 956
956 957
957 958
957 959
956 960
960 961
960 962
950 963
963 964
946 948
965 966
965 967
967 968
968 969
968 970
969 971
967 972
972 973
963 965
974 975
974 976
976 977
977 978
978 979
979 980
976 981
981 982
972 974
983 984
983 985
985 986
986 987
987 988
988 989
989 990
990 991
990 992
990 993
985 994
994 995
981 983
996 997
996 998
998 999
999 1000
994 996
1001 1002
1001 1003
1003 1004
1004 1005
1005 1006
1008 1007
1007 1003
999 1001
1009 1010
1009 1011
1011 1012
1012 1013
1013 1014
1014 1015
1014 1016
1011 1017
1017 1018
1007 1009
1019 1020
1019 1021
1021 1022
1021 1023
1023 1024
1017 1019
1025 1026
1025 1027
1027 1028
1028 1029
1028 1030
1027 1031
1031 1032
1023 1025
1033 1034
1033 1035
1035 1036
1036 1037
1031 1033
1038 1039
1038 1040
1040 1041
1041 1042
1042 1043
1042 1044
1040 1045
1045 1046
1036 1038
1047 1048
1047 1049
1049 1050
1049 1051
1051 1052
1045 1047
1053 1054
1054 1055
1055 1056
1056 1057
1057 1053
1054 1058
1058 1059
1051 1053
1060 1061
1060 1062
1062 1063
1063 1064
1064 1065
1065 1066
1066 1067
1066 1068
1068 1069
1069 1070
1069 1071
1068 1072
1072 1073
1072 1074
1062 1075
1075 1076
1058 1060
1077 1078
1077 1079
1079 1080
1079 1081
1081 1082
1075 1077
1083 1084
1083 1085
1085 1086
1086 1087
1087 1088
1088 1089
1085 1090
1090 1091
1081 1083
1092 1093
1092 1094
1094 1095
1095 1096
1096 1097
1097 1098
1097 1099
1094 1100
1100 1101
1090 1092
1102 1103
1102 1104
1104 1105
1105 1106
1106 1107
1107 1108
1108 1109
1109 1110
1109 1111
1109 1112
1104 1113
1113 1114
1100 1102
1115 1116
1115 1117
1117 1118
1118 1119
1119 1120
1119 1121
1120 1122
1121 1123
1122 1124
1123 1124
1124 1125
1125 1126
1117 1127
1127 1128
1113 1115
1129 1130
1129 1131
1131 1132
1132 1133
1133 1134
1131 1135
1135 1136
1127 1129
1137 1138
1137 1139
1139 1140
1140 1141
1141 1142
1142 1143
1143 1144
1144 1145
1144 1146
1144 1147
1139 1148
1148 1149
1135 1137
1150 1151
1150 1152
1152 1153
1153 1154
1154 1155
1154 1156
1156 1157
1156 1158
1152 1159
1159 1160
1148 1150
1161 1162
1161 1163
1163 1164
1164 1165
1165 1166
1166 1167
1167 1168
1167 1169
1169 1170
1170 1171
1170 1172
1169 1173
1173 1174
1173 1175
1163 1176
1176 1177
1159 1161
-1 -1

loop_
_cns_mtf_angle.id[1]
_cns_mtf_angle.id[2]
_cns_mtf_angle.id[3]
2 1 3
1 3 4
3 4 5
7 6 8
6 8 9
8 9 10
3 4 6
5 4 6
4 6 8
4 6 7
12 11 13
11 13 14
11 13 15
14 13 15
13 15 16
8 9 11
10 9 11
9 11 13
9 11 12
18 17 19
17 19 20
17 19 21
20 19 21
19 21 22
13 15 17
16 15 17
15 17 19
15 17 18
24 23 25
23 25 26
25 26 27
19 21 23
22 21 23
21 23 25
21 23 24
29 28 30
28 30 31
28 30 32
31 30 32
30 32 33
25 26 28
27 26 28
26 28 30
26 28 29
35 34 36
34 36 37
36 37 38
30 32 34
33 32 34
32 34 36
32 34 35
40 39 41
39 41 42
39 41 46
41 42 43
42 41 46
42 43 44
42 43 45
44 43 45
41 46 47
36 37 39
38 37 39
37 39 41
37 39 40
49 48 50
48 50 51
48 50 54
50 51 52
50 51 53
51 50 54
52 51 53
50 54 55
41 46 48
47 46 48
46 48 50
46 48 49
57 56 58
56 58 59
56 58 67
58 59 60
59 58 67
59 60 61
60 61 62
61 62 63
62 63 64
62 63 65
62 63 66
64 63 65
64 63 66
65 63 66
58 67 68
50 54 56
55 54 56
54 56 58
54 56 57
70 69 71
69 71 72
69 71 75
71 72 73
71 72 74
72 71 75
73 72 74
71 75 76
58 67 69
68 67 69
67 69 71
67 69 70
78 77 79
77 79 80
77 79 83
79 80 81
80 79 83
80 81 82
84 83 79
71 75 77
76 75 77
75 77 79
75 77 78
86 85 87
85 87 88
85 87 92
87 88 89
88 87 92
88 89 90
89 90 91
87 92 93
79 83 85
84 83 85
83 85 87
83 85 86
95 94 96
94 96 97
94 96 101
96 97 98
97 96 101
97 98 99
97 98 100
99 98 100
96 101 102
87 92 94
93 92 94
92 94 96
92 94 95
104 103 105
103 105 106
105 106 107
96 101 103
102 101 103
101 103 105
101 103 104
109 108 110
108 110 111
108 110 112
111 110 112
110 112 113
105 106 108
107 106 108
106 108 110
106 108 109
114 115 116
115 114 118
114 115 119
115 116 117
116 115 119
116 117 118
117 118 114
115 119 120
110 112 114
113 112 114
112 114 115
112 114 118
122 121 123
121 123 124
121 123 133
123 124 125
124 123 133
124 125 126
124 125 127
126 125 127
125 126 128
125 127 129
126 128 130
127 129 130
128 130 129
128 130 131
129 130 131
130 131 132
123 133 134
115 119 121
120 119 121
119 121 123
119 121 122
136 135 137
135 137 138
135 137 142
137 138 139
138 137 142
138 139 140
138 139 141
140 139 141
137 142 143
123 133 135
134 133 135
133 135 137
133 135 136
145 144 146
144 146 147
144 146 159
146 147 148
147 146 159
147 148 149
148 149 150
149 150 151
149 150 152
151 150 152
150 152 153
150 152 156
152 153 154
152 153 155
153 152 156
154 153 155
152 156 157
152 156 158
157 156 158
146 159 160
137 142 144
143 142 144
142 144 146
142 144 145
162 161 163
161 163 164
161 163 172
163 164 165
164 163 172
164 165 166
165 166 167
166 167 168
167 168 169
167 168 170
167 168 171
169 168 170
169 168 171
170 168 171
163 172 173
146 159 161
160 159 161
159 161 163
159 161 162
175 174 176
174 176 177
174 176 180
176 177 178
176 177 179
177 176 180
178 177 179
176 180 181
163 172 174
173 172 174
172 174 176
172 174 175
183 182 184
182 184 185
182 184 189
184 185 186
185 184 189
185 186 187
185 186 188
187 186 188
184 189 190
176 180 182
181 180 182
180 182 184
180 182 183
192 191 193
191 193 194
191 193 198
193 194 195
194 193 198
194 195 196
194 195 197
196 195 197
193 198 199
184 189 191
190 189 191
189 191 193
189 191 192
201 200 202
200 202 203
200 202 211
202 203 204
203 202 211
203 204 205
204 205 206
205 206 207
206 207 208
206 207 209
206 207 210
208 207 209
208 207 210
209 207 210
202 211 212
193 198 200
199 198 200
198 200 202
198 200 201
214 213 215
213 215 216
213 215 220
215 216 217
216 215 220
216 217 218
217 218 219
215 220 221
202 211 213
212 211 213
211 213 215
211 213 214
223 222 224
222 224 225
222 224 234
224 225 226
225 224 234
225 226 227
225 226 228
227 226 228
226 227 229
226 228 230
227 229 231
228 230 231
229 231 230
229 231 232
230 231 232
231 232 233
224 234 235
215 220 222
221 220 222
220 222 224
220 222 223
237 236 238
236 238 239
236 238 247
238 239 240
239 238 247
239 240 241
240 241 242
241 242 243
242 243 244
242 243 245
242 243 246
244 243 245
244 243 246
245 243 246
238 247 248
224 234 236
235 234 236
234 236 238
234 236 237
250 249 251
249 251 252
249 251 255
251 252 253
252 251 255
252 253 254
256 255 251
238 247 249
248 247 249
247 249 251
247 249 250
258 257 259
257 259 260
257 259 269
259 260 261
260 259 269
260 261 262
260 261 263
262 261 263
261 262 264
261 263 265
262 264 266
263 265 266
264 266 265
264 266 267
265 266 267
266 267 268
259 269 270
251 255 257
256 255 257
255 257 259
255 257 258
272 271 273
271 273 274
271 273 281
273 274 275
274 273 281
274 275 276
275 276 277
275 276 278
277 276 278
276 278 279
276 278 280
279 278 280
273 281 282
259 269 271
270 269 271
269 271 273
269 271 272
284 283 285
283 285 286
283 285 290
285 286 287
286 285 290
286 287 288
286 287 289
288 287 289
285 290 291
273 281 283
282 281 283
281 283 285
281 283 284
293 292 294
292 294 295
292 294 299
294 295 296
295 294 299
295 296 297
295 296 298
297 296 298
294 299 300
285 290 292
291 290 292
290 292 294
290 292 293
302 301 303
301 303 304
301 303 307
303 304 305
304 303 307
304 305 306
308 307 303
294 299 301
300 299 301
299 301 303
299 301 302
310 309 311
309 311 312
309 311 316
311 312 313
312 311 316
312 313 314
312 313 315
314 313 315
311 316 317
303 307 309
308 307 309
307 309 311
307 309 310
319 318 320
318 320 321
318 320 322
321 320 322
320 322 323
311 316 318
317 316 318
316 318 320
316 318 319
325 324 326
324 326 327
324 326 331
326 327 328
327 326 331
327 328 329
327 328 330
329 328 330
326 331 332
320 322 324
323 322 324
322 324 326
322 324 325
334 333 335
333 335 336
333 335 337
336 335 337
335 337 338
326 331 333
332 331 333
331 333 335
331 333 334
340 339 341
339 341 342
339 341 350
341 342 343
342 341 350
342 343 344
343 344 345
344 345 346
345 346 347
345 346 348
345 346 349
347 346 348
347 346 349
348 346 349
341 350 351
335 337 339
338 337 339
337 339 341
337 339 340
353 352 354
352 354 355
352 354 359
354 355 356
355 354 359
355 356 357
356 357 358
354 359 360
341 350 352
351 350 352
350 352 354
350 352 353
362 361 363
361 363 364
361 363 371
363 364 365
364 363 371
364 365 366
364 365 367
366 365 367
365 366 368
365 367 369
366 368 370
367 369 370
368 370 369
363 371 372
354 359 361
360 359 361
359 361 363
359 361 362
374 373 375
373 375 376
373 375 379
375 376 377
376 375 379
376 377 378
380 379 375
363 371 373
372 371 373
371 373 375
371 373 374
382 381 383
381 383 384
381 383 387
383 384 385
384 383 387
384 385 386
388 387 383
375 379 381
380 379 381
379 381 383
379 381 382
390 389 391
389 391 392
389 391 399
391 392 393
392 391 399
392 393 394
392 393 395
394 393 395
393 394 396
393 395 397
394 396 398
395 397 398
396 398 397
391 399 400
383 387 389
388 387 389
387 389 391
387 389 390
402 401 403
401 403 404
401 403 408
403 404 405
403 404 407
404 403 408
404 405 406
405 404 407
403 408 409
391 399 401
400 399 401
399 401 403
399 401 402
411 410 412
410 412 413
410 412 417
412 413 414
413 412 417
413 414 415
414 415 416
412 417 418
403 408 410
409 408 410
408 410 412
408 410 411
420 419 421
419 421 422
421 422 423
412 417 419
418 417 419
417 419 421
417 419 420
425 424 426
424 426 427
424 426 433
426 427 428
427 426 433
427 428 429
427 428 430
429 428 430
428 430 431
428 430 432
431 430 432
426 433 434
421 422 424
423 422 424
422 424 426
422 424 425
436 435 437
435 437 438
435 437 447
437 438 439
438 437 447
438 439 440
438 439 441
440 439 441
439 440 442
439 441 443
440 442 444
441 443 444
442 444 443
442 444 445
443 444 445
444 445 446
437 447 448
426 433 435
434 433 435
433 435 437
433 435 436
450 449 451
449 451 452
451 452 453
437 447 449
448 447 449
447 449 451
447 449 450
455 454 456
454 456 457
454 456 458
457 456 458
456 458 459
451 452 454
453 452 454
452 454 456
452 454 455
461 460 462
460 462 463
460 462 470
462 463 464
463 462 470
463 464 465
464 465 466
464 465 467
466 465 467
465 467 468
465 467 469
468 467 469
462 470 471
456 458 460
459 458 460
458 460 462
458 460 461
473 472 474
472 474 475
474 475 476
462 470 472
471 470 472
470 472 474
470 472 473
478 477 479
477 479 480
477 479 484
479 480 481
480 479 484
480 481 482
481 482 483
479 484 485
474 475 477
476 475 477
475 477 479
475 477 478
487 486 488
486 488 489
486 488 493
488 489 490
488 489 491
489 488 493
490 489 491
489 490 492
488 493 494
479 484 486
485 484 486
484 486 488
484 486 487
496 495 497
495 497 498
495 497 502
497 498 499
498 497 502
498 499 500
498 499 501
500 499 501
497 502 503
488 493 495
494 493 495
493 495 497
493 495 496
505 504 506
504 506 507
504 506 514
506 507 508
507 506 514
507 508 509
507 508 510
509 508 510
508 509 511
508 510 512
509 511 513
510 512 513
511 513 512
506 514 515
497 502 504
503 502 504
502 504 506
502 504 505
517 516 518
516 518 519
516 518 523
518 519 520
519 518 523
519 520 521
520 521 522
518 523 524
506 514 516
515 514 516
514 516 518
514 516 517
526 525 527
525 527 528
525 527 534
527 528 529
528 527 534
528 529 530
528 529 531
530 529 531
529 531 532
529 531 533
532 531 533
527 534 535
518 523 525
524 523 525
523 525 527
523 525 526
537 536 538
536 538 539
536 538 544
538 539 540
539 538 544
539 540 541
540 541 542
540 541 543
542 541 543
538 544 545
527 534 536
535 534 536
534 536 538
534 536 537
547 546 548
546 548 549
546 548 552
548 549 550
549 548 552
549 550 551
553 552 548
538 544 546
545 544 546
544 546 548
544 546 547
555 554 556
554 556 557
554 556 565
556 557 558
557 556 565
557 558 559
558 559 560
559 560 561
560 561 562
560 561 563
560 561 564
562 561 563
562 561 564
563 561 564
556 565 566
548 552 554
553 552 554
552 554 556
552 554 555
568 567 569
567 569 570
567 569 574
569 570 571
570 569 574
570 571 572
570 571 573
572 571 573
569 574 575
556 565 567
566 565 567
565 567 569
565 567 568
577 576 578
576 578 579
576 578 583
578 579 580
579 578 583
579 580 581
580 581 582
578 583 584
569 574 576
575 574 576
574 576 578
574 576 577
586 585 587
585 587 588
585 587 594
587 588 589
588 587 594
588 589 590
588 589 591
590 589 591
589 591 592
589 591 593
592 591 593
587 594 595
578 583 585
584 583 585
583 585 587
583 585 586
597 596 598
596 598 599
596 598 603
598 599 600
599 598 603
599 600 601
599 600 602
601 600 602
598 603 604
587 594 596
595 594 596
594 596 598
594 596 597
606 605 607
605 607 608
605 607 612
607 608 609
608 607 612
608 609 610
608 609 611
610 609 611
607 612 613
598 603 605
604 603 605
603 605 607
603 605 606
615 614 616
614 616 617
614 616 623
616 617 618
617 616 623
617 618 619
617 618 620
619 618 620
618 620 621
618 620 622
621 620 622
616 623 624
607 612 614
613 612 614
612 614 616
612 614 615
626 625 627
625 627 628
625 627 631
627 628 629
628 627 631
628 629 630
632 631 627
616 623 625
624 623 625
623 625 627
623 625 626
634 633 635
633 635 636
633 635 639
635 636 637
636 635 639
636 637 638
640 639 635
627 631 633
632 631 633
631 633 635
631 633 634
642 641 643
641 643 644
641 643 649
643 644 645
644 643 649
644 645 646
645 646 647
645 646 648
647 646 648
643 649 650
635 639 641
640 639 641
639 641 643
639 641 642
652 651 653
651 653 654
651 653 663
653 654 655
654 653 663
654 655 656
654 655 657
656 655 657
655 656 658
655 657 659
656 658 660
657 659 660
658 660 659
658 660 661
659 660 661
660 661 662
653 663 664
643 649 651
650 649 651
649 651 653
649 651 652
666 665 667
665 667 668
665 667 671
667 668 669
667 668 670
668 667 671
669 668 670
667 671 672
653 663 665
664 663 665
663 665 667
663 665 666
673 674 675
674 673 677
673 674 678
674 675 676
675 674 678
675 676 677
676 677 673
674 678 679
667 671 673
672 671 673
671 673 674
671 673 677
681 680 682
680 682 683
680 682 686
682 683 684
683 682 686
683 684 685
687 686 682
674 678 680
679 678 680
678 680 682
678 680 681
689 688 690
688 690 691
688 690 700
690 691 692
691 690 700
691 692 693
691 692 694
693 692 694
692 693 695
692 694 696
693 695 697
694 696 697
695 697 696
695 697 698
696 697 698
697 698 699
690 700 701
682 686 688
687 686 688
686 688 690
686 688 689
703 702 704
702 704 705
702 704 710
704 705 706
705 704 710
705 706 707
706 707 708
706 707 709
708 707 709
704 710 711
690 700 702
701 700 702
700 702 704
700 702 703
713 712 714
712 714 715
712 714 719
714 715 716
715 714 719
715 716 717
715 716 718
717 716 718
714 719 720
704 710 712
711 710 712
710 712 714
710 712 713
722 721 723
721 723 724
721 723 732
723 724 725
724 723 732
724 725 726
725 726 727
726 727 728
727 728 729
727 728 730
727 728 731
729 728 730
729 728 731
730 728 731
723 732 733
714 719 721
720 719 721
719 721 723
719 721 722
735 734 736
734 736 737
734 736 741
736 737 738
737 736 741
737 738 739
737 738 740
739 738 740
736 741 742
723 732 734
733 732 734
732 734 736
732 734 735
744 743 745
743 745 746
745 746 747
736 741 743
742 741 743
741 743 745
741 743 744
749 748 750
748 750 751
748 750 755
750 751 752
751 750 755
751 752 753
751 752 754
753 752 754
750 755 756
745 746 748
747 746 748
746 748 750
746 748 749
758 757 759
757 759 760
757 759 771
759 760 761
760 759 771
760 761 762
760 761 763
762 761 763
761 762 764
761 763 766
761 763 767
762 764 765
762 764 766
765 764 766
764 766 763
764 766 768
766 763 767
763 766 768
763 767 769
766 768 770
767 769 770
768 770 769
759 771 772
750 755 757
756 755 757
755 757 759
755 757 758
774 773 775
773 775 776
773 775 780
775 776 777
776 775 780
776 777 778
777 778 779
775 780 781
759 771 773
772 771 773
771 773 775
771 773 774
783 782 784
782 784 785
782 784 789
784 785 786
785 784 789
785 786 787
785 786 788
787 786 788
784 789 790
775 780 782
781 780 782
780 782 784
780 782 783
792 791 793
791 793 794
791 793 797
793 794 795
793 794 796
794 793 797
795 794 796
793 797 798
784 789 791
790 789 791
789 791 793
789 791 792
800 799 801
799 801 802
801 802 803
793 797 799
798 797 799
797 799 801
797 799 800
805 804 806
804 806 807
804 806 811
806 807 808
807 806 811
807 808 809
807 808 810
809 808 810
806 811 812
801 802 804
803 802 804
802 804 806
802 804 805
814 813 815
813 815 816
813 815 819
815 816 817
815 816 818
816 815 819
817 816 818
815 819 820
806 811 813
812 811 813
811 813 815
811 813 814
821 822 823
822 821 825
821 822 826
822 823 824
823 822 826
823 824 825
824 825 821
822 826 827
815 819 821
820 819 821
819 821 822
819 821 825
829 828 830
828 830 831
828 830 842
830 831 832
831 830 842
831 832 833
831 832 834
833 832 834
832 833 835
832 834 837
832 834 838
833 835 836
833 835 837
836 835 837
835 837 834
835 837 839
837 834 838
834 837 839
834 838 840
837 839 841
838 840 841
839 841 840
830 842 843
822 826 828
827 826 828
826 828 830
826 828 829
845 844 846
844 846 847
844 846 852
846 847 848
847 846 852
847 848 849
848 849 850
848 849 851
850 849 851
846 852 853
830 842 844
843 842 844
842 844 846
842 844 845
855 854 856
854 856 857
854 856 861
856 857 858
857 856 861
857 858 859
858 859 860
856 861 862
846 852 854
853 852 854
852 854 856
852 854 855
864 863 865
863 865 866
863 865 873
865 866 867
866 865 873
866 867 868
866 867 869
868 867 869
867 868 870
867 869 871
868 870 872
869 871 872
870 872 871
865 873 874
856 861 863
862 861 863
861 863 865
861 863 864
876 875 877
875 877 878
875 877 881
877 878 879
877 878 880
878 877 881
879 878 880
877 881 882
865 873 875
874 873 875
873 875 877
873 875 876
884 883 885
883 885 886
883 885 891
885 886 887
886 885 891
886 887 888
887 888 889
887 888 890
889 888 890
885 891 892
877 881 883
882 881 883
881 883 885
881 883 884
894 893 895
893 895 896
893 895 899
895 896 897
896 895 899
896 897 898
900 899 895
885 891 893
892 891 893
891 893 895
891 893 894
902 901 903
901 903 904
901 903 907
903 904 905
904 903 907
904 905 906
903 907 908
895 899 901
900 899 901
899 901 903
899 901 902
910 909 911
909 911 912
909 911 920
911 912 913
912 911 920
912 913 914
913 914 915
914 915 916
915 916 917
915 916 918
915 916 919
917 916 918
917 916 919
918 916 919
911 920 921
903 907 909
908 907 909
907 909 911
907 909 910
923 922 924
922 924 925
922 924 937
924 925 926
925 924 937
925 926 927
926 927 928
927 928 929
927 928 930
929 928 930
928 930 931
928 930 934
930 931 932
930 931 933
931 930 934
932 931 933
930 934 935
930 934 936
935 934 936
924 937 938
911 920 922
921 920 922
920 922 924
920 922 923
940 939 941
939 941 942
939 941 946
941 942 943
942 941 946
942 943 944
942 943 945
944 943 945
941 946 947
924 937 939
938 937 939
937 939 941
937 939 940
949 948 950
948 950 951
948 950 963
950 951 952
951 950 963
951 952 953
952 953 954
953 954 955
953 954 956
955 954 956
954 956 957
954 956 960
956 957 958
956 957 959
957 956 960
958 957 959
956 960 961
956 960 962
961 960 962
950 963 964
941 946 948
947 946 948
946 948 950
946 948 949
966 965 967
965 967 968
965 967 972
967 968 969
967 968 970
968 967 972
969 968 970
968 969 971
967 972 973
950 963 965
964 963 965
963 965 967
963 965 966
975 974 976
974 976 977
974 976 981
976 977 978
977 976 981
977 978 979
978 979 980
976 981 982
967 972 974
973 972 974
972 974 976
972 974 975
984 983 985
983 985 986
983 985 994
985 986 987
986 985 994
986 987 988
987 988 989
988 989 990
989 990 991
989 990 992
989 990 993
991 990 992
991 990 993
992 990 993
985 994 995
976 981 983
982 981 983
981 983 985
981 983 984
997 996 998
996 998 999
998 999 1000
985 994 996
995 994 996
994 996 998
994 996 997
1002 1001 1003
1001 1003 1004
1001 1003 1007
1003 1004 1005
1004 1003 1007
1004 1005 1006
1008 1007 1003
998 999 1001
1000 999 1001
999 1001 1003
999 1001 1002
1010 1009 1011
1009 1011 1012
1009 1011 1017
1011 1012 1013
1012 1011 1017
1012 1013 1014
1013 1014 1015
1013 1014 1016
1015 1014 1016
1011 1017 1018
1003 1007 1009
1008 1007 1009
1007 1009 1011
1007 1009 1010
1020 1019 1021
1019 1021 1022
1019 1021 1023
1022 1021 1023
1021 1023 1024
1011 1017 1019
1018 1017 1019
1017 1019 1021
1017 1019 1020
1026 1025 1027
1025 1027 1028
1025 1027 1031
1027 1028 1029
1027 1028 1030
1028 1027 1031
1029 1028 1030
1027 1031 1032
1021 1023 1025
1024 1023 1025
1023 1025 1027
1023 1025 1026
1034 1033 1035
1033 1035 1036
1035 1036 1037
1027 1031 1033
1032 1031 1033
1031 1033 1035
1031 1033 1034
1039 1038 1040
1038 1040 1041
1038 1040 1045
1040 1041 1042
1041 1040 1045
1041 1042 1043
1041 1042 1044
1043 1042 1044
1040 1045 1046
1035 1036 1038
1037 1036 1038
1036 1038 1040
1036 1038 1039
1048 1047 1049
1047 1049 1050
1047 1049 1051
1050 1049 1051
1049 1051 1052
1040 1045 1047
1046 1045 1047
1045 1047 1049
1045 1047 1048
1053 1054 1055
1054 1053 1057
1053 1054 1058
1054 1055 1056
1055 1054 1058
1055 1056 1057
1056 1057 1053
1054 1058 1059
1049 1051 1053
1052 1051 1053
1051 1053 1054
1051 1053 1057
1061 1060 1062
1060 1062 1063
1060 1062 1075
1062 1063 1064
1063 1062 1075
1063 1064 1065
1064 1065 1066
1065 1066 1067
1065 1066 1068
1067 1066 1068
1066 1068 1069
1066 1068 1072
1068 1069 1070
1068 1069 1071
1069 1068 1072
1070 1069 1071
1068 1072 1073
1068 1072 1074
1073 1072 1074
1062 1075 1076
1054 1058 1060
1059 1058 1060
1058 1060 1062
1058 1060 1061
1078 1077 1079
1077 1079 1080
1077 1079 1081
1080 1079 1081
1079 1081 1082
1062 1075 1077
1076 1075 1077
1075 1077 1079
1075 1077 1078
1084 1083 1085
1083 1085 1086
1083 1085 1090
1085 1086 1087
1086 1085 1090
1086 1087 1088
1087 1088 1089
1085 1090 1091
1079 1081 1083
1082 1081 1083
1081 1083 1085
1081 1083 1084
1093 1092 1094
1092 1094 1095
1092 1094 1100
1094 1095 1096
1095 1094 1100
1095 1096 1097
1096 1097 1098
1096 1097 1099
1098 1097 1099
1094 1100 1101
1085 1090 1092
1091 1090 1092
1090 1092 1094
1090 1092 1093
1103 1102 1104
1102 1104 1105
1102 1104 1113
1104 1105 1106
1105 1104 1113
1105 1106 1107
1106 1107 1108
1107 1108 1109
1108 1109 1110
1108 1109 1111
1108 1109 1112
1110 1109 1111
1110 1109 1112
1111 1109 1112
1104 1113 1114
1094 1100 1102
1101 1100 1102
1100 1102 1104
1100 1102 1103
1116 1115 1117
1115 1117 1118
1115 1117 1127
1117 1118 1119
1118 1117 1127
1118 1119 1120
1118 1119 1121
1120 1119 1121
1119 1120 1122
1119 1121 1123
1120 1122 1124
1121 1123 1124
1122 1124 1123
1122 1124 1125
1123 1124 1125
1124 1125 1126
1117 1127 1128
1104 1113 1115
1114 1113 1115
1113 1115 1117
1113 1115 1116
1130 1129 1131
1129 1131 1132
1129 1131 1135
1131 1132 1133
1132 1131 1135
1132 1133 1134
1131 1135 1136
1117 1127 1129
1128 1127 1129
1127 1129 1131
1127 1129 1130
1138 1137 1139
1137 1139 1140
1137 1139 1148
1139 1140 1141
1140 1139 1148
1140 1141 1142
1141 1142 1143
1142 1143 1144
1143 1144 1145
1143 1144 1146
1143 1144 1147
1145 1144 1146
1145 1144 1147
1146 1144 1147
1139 1148 1149
1131 1135 1137
1136 1135 1137
1135 1137 1139
1135 1137 1138
1151 1150 1152
1150 1152 1153
1150 1152 1159
1152 1153 1154
1153 1152 1159
1153 1154 1155
1153 1154 1156
1155 1154 1156
1154 1156 1157
1154 1156 1158
1157 1156 1158
1152 1159 1160
1139 1148 1150
1149 1148 1150
1148 1150 1152
1148 1150 1151
1162 1161 1163
1161 1163 1164
1161 1163 1176
1163 1164 1165
1164 1163 1176
1164 1165 1166
1165 1166 1167
1166 1167 1168
1166 1167 1169
1168 1167 1169
1167 1169 1170
1167 1169 1173
1169 1170 1171
1169 1170 1172
1170 1169 1173
1171 1170 1172
1169 1173 1174
1169 1173 1175
1174 1173 1175
1163 1176 1177
1152 1159 1161
1160 1159 1161
1159 1161 1163
1159 1161 1162
-1 -1 -1

loop_
_cns_mtf_dihedral.id[1]
_cns_mtf_dihedral.id[2]
_cns_mtf_dihedral.id[3]
_cns_mtf_dihedral.id[4]
4 6 8 9
4 6 8 9
4 6 8 9
4 6 8 9
4 6 8 9
4 6 8 9
9 11 13 15
9 11 13 15
9 11 13 15
9 11 13 15
9 11 13 15
9 11 13 15
9 11 13 14
9 11 13 14
9 11 13 14
9 11 13 14
9 11 13 14
9 11 13 14
15 17 19 21
15 17 19 21
15 17 19 21
15 17 19 21
15 17 19 21
15 17 19 21
15 17 19 20
15 17 19 20
15 17 19 20
15 17 19 20
15 17 19 20
15 17 19 20
14 13 15 17
14 13 15 17
14 13 15 17
14 13 15 17
14 13 15 17
14 13 15 17
14 13 15 16
14 13 15 16
14 13 15 16
14 13 15 16
14 13 15 16
14 13 15 16
21 23 25 26
21 23 25 26
21 23 25 26
21 23 25 26
21 23 25 26
21 23 25 26
20 19 21 23
20 19 21 23
20 19 21 23
20 19 21 23
20 19 21 23
20 19 21 23
20 19 21 22
20 19 21 22
20 19 21 22
20 19 21 22
20 19 21 22
20 19 21 22
26 28 30 32
26 28 30 32
26 28 30 32
26 28 30 32
26 28 30 32
26 28 30 32
26 28 30 31
26 28 30 31
26 28 30 31
26 28 30 31
26 28 30 31
26 28 30 31
32 34 36 37
32 34 36 37
32 34 36 37
32 34 36 37
32 34 36 37
32 34 36 37
31 30 32 34
31 30 32 34
31 30 32 34
31 30 32 34
31 30 32 34
31 30 32 34
31 30 32 33
31 30 32 33
31 30 32 33
31 30 32 33
31 30 32 33
31 30 32 33
43 42 41 39
44 43 42 41
37 39 41 46
37 39 41 46
37 39 41 46
37 39 41 46
37 39 41 46
37 39 41 46
37 39 41 42
37 39 41 42
37 39 41 42
37 39 41 42
37 39 41 42
37 39 41 42
52 51 50 48
46 48 50 54
46 48 50 54
46 48 50 54
46 48 50 54
46 48 50 54
46 48 50 54
46 48 50 51
46 48 50 51
46 48 50 51
46 48 50 51
46 48 50 51
46 48 50 51
42 41 46 48
42 41 46 48
42 41 46 48
42 41 46 48
42 41 46 48
42 41 46 48
42 41 46 47
42 41 46 47
42 41 46 47
42 41 46 47
42 41 46 47
42 41 46 47
60 59 58 56
61 60 59 58
62 61 60 59
63 62 61 60
64 63 62 61
54 56 58 67
54 56 58 67
54 56 58 67
54 56 58 67
54 56 58 67
54 56 58 67
54 56 58 59
54 56 58 59
54 56 58 59
54 56 58 59
54 56 58 59
54 56 58 59
51 50 54 56
51 50 54 56
51 50 54 56
51 50 54 56
51 50 54 56
51 50 54 56
51 50 54 55
51 50 54 55
51 50 54 55
51 50 54 55
51 50 54 55
51 50 54 55
73 72 71 69
67 69 71 75
67 69 71 75
67 69 71 75
67 69 71 75
67 69 71 75
67 69 71 75
67 69 71 72
67 69 71 72
67 69 71 72
67 69 71 72
67 69 71 72
67 69 71 72
59 58 67 69
59 58 67 69
59 58 67 69
59 58 67 69
59 58 67 69
59 58 67 69
59 58 67 68
59 58 67 68
59 58 67 68
59 58 67 68
59 58 67 68
59 58 67 68
81 80 79 77
75 77 79 83
75 77 79 83
75 77 79 83
75 77 79 83
75 77 79 83
75 77 79 83
75 77 79 80
75 77 79 80
75 77 79 80
75 77 79 80
75 77 79 80
75 77 79 80
72 71 75 77
72 71 75 77
72 71 75 77
72 71 75 77
72 71 75 77
72 71 75 77
72 71 75 76
72 71 75 76
72 71 75 76
72 71 75 76
72 71 75 76
72 71 75 76
89 88 87 85
90 89 88 87
91 90 89 88
83 85 87 92
83 85 87 92
83 85 87 92
83 85 87 92
83 85 87 92
83 85 87 92
83 85 87 88
83 85 87 88
83 85 87 88
83 85 87 88
83 85 87 88
83 85 87 88
80 79 83 85
80 79 83 85
80 79 83 85
80 79 83 85
80 79 83 85
80 79 83 85
80 79 83 84
80 79 83 84
80 79 83 84
80 79 83 84
80 79 83 84
80 79 83 84
98 97 96 94
99 98 97 96
92 94 96 101
92 94 96 101
92 94 96 101
92 94 96 101
92 94 96 101
92 94 96 101
92 94 96 97
92 94 96 97
92 94 96 97
92 94 96 97
92 94 96 97
92 94 96 97
88 87 92 94
88 87 92 94
88 87 92 94
88 87 92 94
88 87 92 94
88 87 92 94
88 87 92 93
88 87 92 93
88 87 92 93
88 87 92 93
88 87 92 93
88 87 92 93
101 103 105 106
101 103 105 106
101 103 105 106
101 103 105 106
101 103 105 106
101 103 105 106
97 96 101 103
97 96 101 103
97 96 101 103
97 96 101 103
97 96 101 103
97 96 101 103
97 96 101 102
97 96 101 102
97 96 101 102
97 96 101 102
97 96 101 102
97 96 101 102
106 108 110 112
106 108 110 112
106 108 110 112
106 108 110 112
106 108 110 112
106 108 110 112
106 108 110 111
106 108 110 111
106 108 110 111
106 108 110 111
106 108 110 111
106 108 110 111
111 110 112 114
111 110 112 114
111 110 112 114
111 110 112 114
111 110 112 114
111 110 112 114
111 110 112 113
111 110 112 113
111 110 112 113
111 110 112 113
111 110 112 113
111 110 112 113
125 124 123 121
126 125 124 123
129 130 131 132
119 121 123 133
119 121 123 133
119 121 123 133
119 121 123 133
119 121 123 133
119 121 123 133
119 121 123 124
119 121 123 124
119 121 123 124
119 121 123 124
119 121 123 124
119 121 123 124
116 115 119 121
116 115 119 121
116 115 119 121
116 115 119 121
116 115 119 121
116 115 119 121
116 115 119 120
116 115 119 120
116 115 119 120
116 115 119 120
116 115 119 120
116 115 119 120
139 138 137 135
140 139 138 137
133 135 137 142
133 135 137 142
133 135 137 142
133 135 137 142
133 135 137 142
133 135 137 142
133 135 137 138
133 135 137 138
133 135 137 138
133 135 137 138
133 135 137 138
133 135 137 138
124 123 133 135
124 123 133 135
124 123 133 135
124 123 133 135
124 123 133 135
124 123 133 135
124 123 133 134
124 123 133 134
124 123 133 134
124 123 133 134
124 123 133 134
124 123 133 134
148 147 146 144
149 148 147 146
150 149 148 147
152 150 149 148
142 144 146 159
142 144 146 159
142 144 146 159
142 144 146 159
142 144 146 159
142 144 146 159
142 144 146 147
142 144 146 147
142 144 146 147
142 144 146 147
142 144 146 147
142 144 146 147
138 137 142 144
138 137 142 144
138 137 142 144
138 137 142 144
138 137 142 144
138 137 142 144
138 137 142 143
138 137 142 143
138 137 142 143
138 137 142 143
138 137 142 143
138 137 142 143
165 164 163 161
166 165 164 163
167 166 165 164
168 167 166 165
169 168 167 166
159 161 163 172
159 161 163 172
159 161 163 172
159 161 163 172
159 161 163 172
159 161 163 172
159 161 163 164
159 161 163 164
159 161 163 164
159 161 163 164
159 161 163 164
159 161 163 164
147 146 159 161
147 146 159 161
147 146 159 161
147 146 159 161
147 146 159 161
147 146 159 161
147 146 159 160
147 146 159 160
147 146 159 160
147 146 159 160
147 146 159 160
147 146 159 160
178 177 176 174
172 174 176 180
172 174 176 180
172 174 176 180
172 174 176 180
172 174 176 180
172 174 176 180
172 174 176 177
172 174 176 177
172 174 176 177
172 174 176 177
172 174 176 177
172 174 176 177
164 163 172 174
164 163 172 174
164 163 172 174
164 163 172 174
164 163 172 174
164 163 172 174
164 163 172 173
164 163 172 173
164 163 172 173
164 163 172 173
164 163 172 173
164 163 172 173
186 185 184 182
187 186 185 184
180 182 184 189
180 182 184 189
180 182 184 189
180 182 184 189
180 182 184 189
180 182 184 189
180 182 184 185
180 182 184 185
180 182 184 185
180 182 184 185
180 182 184 185
180 182 184 185
177 176 180 182
177 176 180 182
177 176 180 182
177 176 180 182
177 176 180 182
177 176 180 182
177 176 180 181
177 176 180 181
177 176 180 181
177 176 180 181
177 176 180 181
177 176 180 181
195 194 193 191
196 195 194 193
189 191 193 198
189 191 193 198
189 191 193 198
189 191 193 198
189 191 193 198
189 191 193 198
189 191 193 194
189 191 193 194
189 191 193 194
189 191 193 194
189 191 193 194
189 191 193 194
185 184 189 191
185 184 189 191
185 184 189 191
185 184 189 191
185 184 189 191
185 184 189 191
185 184 189 190
185 184 189 190
185 184 189 190
185 184 189 190
185 184 189 190
185 184 189 190
204 203 202 200
205 204 203 202
206 205 204 203
207 206 205 204
208 207 206 205
198 200 202 211
198 200 202 211
198 200 202 211
198 200 202 211
198 200 202 211
198 200 202 211
198 200 202 203
198 200 202 203
198 200 202 203
198 200 202 203
198 200 202 203
198 200 202 203
194 193 198 200
194 193 198 200
194 193 198 200
194 193 198 200
194 193 198 200
194 193 198 200
194 193 198 199
194 193 198 199
194 193 198 199
194 193 198 199
194 193 198 199
194 193 198 199
217 216 215 213
218 217 216 215
219 218 217 216
211 213 215 220
211 213 215 220
211 213 215 220
211 213 215 220
211 213 215 220
211 213 215 220
211 213 215 216
211 213 215 216
211 213 215 216
211 213 215 216
211 213 215 216
211 213 215 216
203 202 211 213
203 202 211 213
203 202 211 213
203 202 211 213
203 202 211 213
203 202 211 213
203 202 211 212
203 202 211 212
203 202 211 212
203 202 211 212
203 202 211 212
203 202 211 212
226 225 224 222
227 226 225 224
230 231 232 233
220 222 224 234
220 222 224 234
220 222 224 234
220 222 224 234
220 222 224 234
220 222 224 234
220 222 224 225
220 222 224 225
220 222 224 225
220 222 224 225
220 222 224 225
220 222 224 225
216 215 220 222
216 215 220 222
216 215 220 222
216 215 220 222
216 215 220 222
216 215 220 222
216 215 220 221
216 215 220 221
216 215 220 221
216 215 220 221
216 215 220 221
216 215 220 221
240 239 238 236
241 240 239 238
242 241 240 239
243 242 241 240
244 243 242 241
234 236 238 247
234 236 238 247
234 236 238 247
234 236 238 247
234 236 238 247
234 236 238 247
234 236 238 239
234 236 238 239
234 236 238 239
234 236 238 239
234 236 238 239
234 236 238 239
225 224 234 236
225 224 234 236
225 224 234 236
225 224 234 236
225 224 234 236
225 224 234 236
225 224 234 235
225 224 234 235
225 224 234 235
225 224 234 235
225 224 234 235
225 224 234 235
253 252 251 249
247 249 251 255
247 249 251 255
247 249 251 255
247 249 251 255
247 249 251 255
247 249 251 255
247 249 251 252
247 249 251 252
247 249 251 252
247 249 251 252
247 249 251 252
247 249 251 252
239 238 247 249
239 238 247 249
239 238 247 249
239 238 247 249
239 238 247 249
239 238 247 249
239 238 247 248
239 238 247 248
239 238 247 248
239 238 247 248
239 238 247 248
239 238 247 248
261 260 259 257
262 261 260 259
265 266 267 268
255 257 259 269
255 257 259 269
255 257 259 269
255 257 259 269
255 257 259 269
255 257 259 269
255 257 259 260
255 257 259 260
255 257 259 260
255 257 259 260
255 257 259 260
255 257 259 260
252 251 255 257
252 251 255 257
252 251 255 257
252 251 255 257
252 251 255 257
252 251 255 257
252 251 255 256
252 251 255 256
252 251 255 256
252 251 255 256
252 251 255 256
252 251 255 256
275 274 273 271
276 275 274 273
277 276 275 274
269 271 273 281
269 271 273 281
269 271 273 281
269 271 273 281
269 271 273 281
269 271 273 281
269 271 273 274
269 271 273 274
269 271 273 274
269 271 273 274
269 271 273 274
269 271 273 274
260 259 269 271
260 259 269 271
260 259 269 271
260 259 269 271
260 259 269 271
260 259 269 271
260 259 269 270
260 259 269 270
260 259 269 270
260 259 269 270
260 259 269 270
260 259 269 270
287 286 285 283
288 287 286 285
281 283 285 290
281 283 285 290
281 283 285 290
281 283 285 290
281 283 285 290
281 283 285 290
281 283 285 286
281 283 285 286
281 283 285 286
281 283 285 286
281 283 285 286
281 283 285 286
274 273 281 283
274 273 281 283
274 273 281 283
274 273 281 283
274 273 281 283
274 273 281 283
274 273 281 282
274 273 281 282
274 273 281 282
274 273 281 282
274 273 281 282
274 273 281 282
296 295 294 292
297 296 295 294
290 292 294 299
290 292 294 299
290 292 294 299
290 292 294 299
290 292 294 299
290 292 294 299
290 292 294 295
290 292 294 295
290 292 294 295
290 292 294 295
290 292 294 295
290 292 294 295
286 285 290 292
286 285 290 292
286 285 290 292
286 285 290 292
286 285 290 292
286 285 290 292
286 285 290 291
286 285 290 291
286 285 290 291
286 285 290 291
286 285 290 291
286 285 290 291
305 304 303 301
299 301 303 307
299 301 303 307
299 301 303 307
299 301 303 307
299 301 303 307
299 301 303 307
299 301 303 304
299 301 303 304
299 301 303 304
299 301 303 304
299 301 303 304
299 301 303 304
295 294 299 301
295 294 299 301
295 294 299 301
295 294 299 301
295 294 299 301
295 294 299 301
295 294 299 300
295 294 299 300
295 294 299 300
295 294 299 300
295 294 299 300
295 294 299 300
313 312 311 309
314 313 312 311
307 309 311 316
307 309 311 316
307 309 311 316
307 309 311 316
307 309 311 316
307 309 311 316
307 309 311 312
307 309 311 312
307 309 311 312
307 309 311 312
307 309 311 312
307 309 311 312
304 303 307 309
304 303 307 309
304 303 307 309
304 303 307 309
304 303 307 309
304 303 307 309
304 303 307 308
304 303 307 308
304 303 307 308
304 303 307 308
304 303 307 308
304 303 307 308
316 318 320 322
316 318 320 322
316 318 320 322
316 318 320 322
316 318 320 322
316 318 320 322
316 318 320 321
316 318 320 321
316 318 320 321
316 318 320 321
316 318 320 321
316 318 320 321
312 311 316 318
312 311 316 318
312 311 316 318
312 311 316 318
312 311 316 318
312 311 316 318
312 311 316 317
312 311 316 317
312 311 316 317
312 311 316 317
312 311 316 317
312 311 316 317
328 327 326 324
329 328 327 326
322 324 326 331
322 324 326 331
322 324 326 331
322 324 326 331
322 324 326 331
322 324 326 331
322 324 326 327
322 324 326 327
322 324 326 327
322 324 326 327
322 324 326 327
322 324 326 327
321 320 322 324
321 320 322 324
321 320 322 324
321 320 322 324
321 320 322 324
321 320 322 324
321 320 322 323
321 320 322 323
321 320 322 323
321 320 322 323
321 320 322 323
321 320 322 323
331 333 335 337
331 333 335 337
331 333 335 337
331 333 335 337
331 333 335 337
331 333 335 337
331 333 335 336
331 333 335 336
331 333 335 336
331 333 335 336
331 333 335 336
331 333 335 336
327 326 331 333
327 326 331 333
327 326 331 333
327 326 331 333
327 326 331 333
327 326 331 333
327 326 331 332
327 326 331 332
327 326 331 332
327 326 331 332
327 326 331 332
327 326 331 332
343 342 341 339
344 343 342 341
345 344 343 342
346 345 344 343
347 346 345 344
337 339 341 350
337 339 341 350
337 339 341 350
337 339 341 350
337 339 341 350
337 339 341 350
337 339 341 342
337 339 341 342
337 339 341 342
337 339 341 342
337 339 341 342
337 339 341 342
336 335 337 339
336 335 337 339
336 335 337 339
336 335 337 339
336 335 337 339
336 335 337 339
336 335 337 338
336 335 337 338
336 335 337 338
336 335 337 338
336 335 337 338
336 335 337 338
356 355 354 352
357 356 355 354
358 357 356 355
350 352 354 359
350 352 354 359
350 352 354 359
350 352 354 359
350 352 354 359
350 352 354 359
350 352 354 355
350 352 354 355
350 352 354 355
350 352 354 355
350 352 354 355
350 352 354 355
342 341 350 352
342 341 350 352
342 341 350 352
342 341 350 352
342 341 350 352
342 341 350 352
342 341 350 351
342 341 350 351
342 341 350 351
342 341 350 351
342 341 350 351
342 341 350 351
365 364 363 361
366 365 364 363
359 361 363 371
359 361 363 371
359 361 363 371
359 361 363 371
359 361 363 371
359 361 363 371
359 361 363 364
359 361 363 364
359 361 363 364
359 361 363 364
359 361 363 364
359 361 363 364
355 354 359 361
355 354 359 361
355 354 359 361
355 354 359 361
355 354 359 361
355 354 359 361
355 354 359 360
355 354 359 360
355 354 359 360
355 354 359 360
355 354 359 360
355 354 359 360
377 376 375 373
371 373 375 379
371 373 375 379
371 373 375 379
371 373 375 379
371 373 375 379
371 373 375 379
371 373 375 376
371 373 375 376
371 373 375 376
371 373 375 376
371 373 375 376
371 373 375 376
364 363 371 373
364 363 371 373
364 363 371 373
364 363 371 373
364 363 371 373
364 363 371 373
364 363 371 372
364 363 371 372
364 363 371 372
364 363 371 372
364 363 371 372
364 363 371 372
385 384 383 381
379 381 383 387
379 381 383 387
379 381 383 387
379 381 383 387
379 381 383 387
379 381 383 387
379 381 383 384
379 381 383 384
379 381 383 384
379 381 383 384
379 381 383 384
379 381 383 384
376 375 379 381
376 375 379 381
376 375 379 381
376 375 379 381
376 375 379 381
376 375 379 381
376 375 379 380
376 375 379 380
376 375 379 380
376 375 379 380
376 375 379 380
376 375 379 380
393 392 391 389
394 393 392 391
387 389 391 399
387 389 391 399
387 389 391 399
387 389 391 399
387 389 391 399
387 389 391 399
387 389 391 392
387 389 391 392
387 389 391 392
387 389 391 392
387 389 391 392
387 389 391 392
384 383 387 389
384 383 387 389
384 383 387 389
384 383 387 389
384 383 387 389
384 383 387 389
384 383 387 388
384 383 387 388
384 383 387 388
384 383 387 388
384 383 387 388
384 383 387 388
405 404 403 401
399 401 403 408
399 401 403 408
399 401 403 408
399 401 403 408
399 401 403 408
399 401 403 408
399 401 403 404
399 401 403 404
399 401 403 404
399 401 403 404
399 401 403 404
399 401 403 404
392 391 399 401
392 391 399 401
392 391 399 401
392 391 399 401
392 391 399 401
392 391 399 401
392 391 399 400
392 391 399 400
392 391 399 400
392 391 399 400
392 391 399 400
392 391 399 400
414 413 412 410
415 414 413 412
416 415 414 413
408 410 412 417
408 410 412 417
408 410 412 417
408 410 412 417
408 410 412 417
408 410 412 417
408 410 412 413
408 410 412 413
408 410 412 413
408 410 412 413
408 410 412 413
408 410 412 413
404 403 408 410
404 403 408 410
404 403 408 410
404 403 408 410
404 403 408 410
404 403 408 410
404 403 408 409
404 403 408 409
404 403 408 409
404 403 408 409
404 403 408 409
404 403 408 409
417 419 421 422
417 419 421 422
417 419 421 422
417 419 421 422
417 419 421 422
417 419 421 422
413 412 417 419
413 412 417 419
413 412 417 419
413 412 417 419
413 412 417 419
413 412 417 419
413 412 417 418
413 412 417 418
413 412 417 418
413 412 417 418
413 412 417 418
413 412 417 418
428 427 426 424
429 428 427 426
422 424 426 433
422 424 426 433
422 424 426 433
422 424 426 433
422 424 426 433
422 424 426 433
422 424 426 427
422 424 426 427
422 424 426 427
422 424 426 427
422 424 426 427
422 424 426 427
439 438 437 435
440 439 438 437
443 444 445 446
433 435 437 447
433 435 437 447
433 435 437 447
433 435 437 447
433 435 437 447
433 435 437 447
433 435 437 438
433 435 437 438
433 435 437 438
433 435 437 438
433 435 437 438
433 435 437 438
427 426 433 435
427 426 433 435
427 426 433 435
427 426 433 435
427 426 433 435
427 426 433 435
427 426 433 434
427 426 433 434
427 426 433 434
427 426 433 434
427 426 433 434
427 426 433 434
447 449 451 452
447 449 451 452
447 449 451 452
447 449 451 452
447 449 451 452
447 449 451 452
438 437 447 449
438 437 447 449
438 437 447 449
438 437 447 449
438 437 447 449
438 437 447 449
438 437 447 448
438 437 447 448
438 437 447 448
438 437 447 448
438 437 447 448
438 437 447 448
452 454 456 458
452 454 456 458
452 454 456 458
452 454 456 458
452 454 456 458
452 454 456 458
452 454 456 457
452 454 456 457
452 454 456 457
452 454 456 457
452 454 456 457
452 454 456 457
464 463 462 460
465 464 463 462
466 465 464 463
458 460 462 470
458 460 462 470
458 460 462 470
458 460 462 470
458 460 462 470
458 460 462 470
458 460 462 463
458 460 462 463
458 460 462 463
458 460 462 463
458 460 462 463
458 460 462 463
457 456 458 460
457 456 458 460
457 456 458 460
457 456 458 460
457 456 458 460
457 456 458 460
457 456 458 459
457 456 458 459
457 456 458 459
457 456 458 459
457 456 458 459
457 456 458 459
470 472 474 475
470 472 474 475
470 472 474 475
470 472 474 475
470 472 474 475
470 472 474 475
463 462 470 472
463 462 470 472
463 462 470 472
463 462 470 472
463 462 470 472
463 462 470 472
463 462 470 471
463 462 470 471
463 462 470 471
463 462 470 471
463 462 470 471
463 462 470 471
481 480 479 477
482 481 480 479
483 482 481 480
475 477 479 484
475 477 479 484
475 477 479 484
475 477 479 484
475 477 479 484
475 477 479 484
475 477 479 480
475 477 479 480
475 477 479 480
475 477 479 480
475 477 479 480
475 477 479 480
490 489 488 486
492 490 489 488
484 486 488 493
484 486 488 493
484 486 488 493
484 486 488 493
484 486 488 493
484 486 488 493
484 486 488 489
484 486 488 489
484 486 488 489
484 486 488 489
484 486 488 489
484 486 488 489
480 479 484 486
480 479 484 486
480 479 484 486
480 479 484 486
480 479 484 486
480 479 484 486
480 479 484 485
480 479 484 485
480 479 484 485
480 479 484 485
480 479 484 485
480 479 484 485
499 498 497 495
500 499 498 497
493 495 497 502
493 495 497 502
493 495 497 502
493 495 497 502
493 495 497 502
493 495 497 502
493 495 497 498
493 495 497 498
493 495 497 498
493 495 497 498
493 495 497 498
493 495 497 498
489 488 493 495
489 488 493 495
489 488 493 495
489 488 493 495
489 488 493 495
489 488 493 495
489 488 493 494
489 488 493 494
489 488 493 494
489 488 493 494
489 488 493 494
489 488 493 494
508 507 506 504
509 508 507 506
502 504 506 514
502 504 506 514
502 504 506 514
502 504 506 514
502 504 506 514
502 504 506 514
502 504 506 507
502 504 506 507
502 504 506 507
502 504 506 507
502 504 506 507
502 504 506 507
498 497 502 504
498 497 502 504
498 497 502 504
498 497 502 504
498 497 502 504
498 497 502 504
498 497 502 503
498 497 502 503
498 497 502 503
498 497 502 503
498 497 502 503
498 497 502 503
520 519 518 516
521 520 519 518
522 521 520 519
514 516 518 523
514 516 518 523
514 516 518 523
514 516 518 523
514 516 518 523
514 516 518 523
514 516 518 519
514 516 518 519
514 516 518 519
514 516 518 519
514 516 518 519
514 516 518 519
507 506 514 516
507 506 514 516
507 506 514 516
507 506 514 516
507 506 514 516
507 506 514 516
507 506 514 515
507 506 514 515
507 506 514 515
507 506 514 515
507 506 514 515
507 506 514 515
529 528 527 525
530 529 528 527
523 525 527 534
523 525 527 534
523 525 527 534
523 525 527 534
523 525 527 534
523 525 527 534
523 525 527 528
523 525 527 528
523 525 527 528
523 525 527 528
523 525 527 528
523 525 527 528
519 518 523 525
519 518 523 525
519 518 523 525
519 518 523 525
519 518 523 525
519 518 523 525
519 518 523 524
519 518 523 524
519 518 523 524
519 518 523 524
519 518 523 524
519 518 523 524
540 539 538 536
541 540 539 538
542 541 540 539
534 536 538 544
534 536 538 544
534 536 538 544
534 536 538 544
534 536 538 544
534 536 538 544
534 536 538 539
534 536 538 539
534 536 538 539
534 536 538 539
534 536 538 539
534 536 538 539
528 527 534 536
528 527 534 536
528 527 534 536
528 527 534 536
528 527 534 536
528 527 534 536
528 527 534 535
528 527 534 535
528 527 534 535
528 527 534 535
528 527 534 535
528 527 534 535
550 549 548 546
544 546 548 552
544 546 548 552
544 546 548 552
544 546 548 552
544 546 548 552
544 546 548 552
544 546 548 549
544 546 548 549
544 546 548 549
544 546 548 549
544 546 548 549
544 546 548 549
539 538 544 546
539 538 544 546
539 538 544 546
539 538 544 546
539 538 544 546
539 538 544 546
539 538 544 545
539 538 544 545
539 538 544 545
539 538 544 545
539 538 544 545
539 538 544 545
558 557 556 554
559 558 557 556
560 559 558 557
561 560 559 558
562 561 560 559
552 554 556 565
552 554 556 565
552 554 556 565
552 554 556 565
552 554 556 565
552 554 556 565
552 554 556 557
552 554 556 557
552 554 556 557
552 554 556 557
552 554 556 557
552 554 556 557
549 548 552 554
549 548 552 554
549 548 552 554
549 548 552 554
549 548 552 554
549 548 552 554
549 548 552 553
549 548 552 553
549 548 552 553
549 548 552 553
549 548 552 553
549 548 552 553
571 570 569 567
572 571 570 569
565 567 569 574
565 567 569 574
565 567 569 574
565 567 569 574
565 567 569 574
565 567 569 574
565 567 569 570
565 567 569 570
565 567 569 570
565 567 569 570
565 567 569 570
565 567 569 570
557 556 565 567
557 556 565 567
557 556 565 567
557 556 565 567
557 556 565 567
557 556 565 567
557 556 565 566
557 556 565 566
557 556 565 566
557 556 565 566
557 556 565 566
557 556 565 566
580 579 578 576
581 580 579 578
582 581 580 579
574 576 578 583
574 576 578 583
574 576 578 583
574 576 578 583
574 576 578 583
574 576 578 583
574 576 578 579
574 576 578 579
574 576 578 579
574 576 578 579
574 576 578 579
574 576 578 579
570 569 574 576
570 569 574 576
570 569 574 576
570 569 574 576
570 569 574 576
570 569 574 576
570 569 574 575
570 569 574 575
570 569 574 575
570 569 574 575
570 569 574 575
570 569 574 575
589 588 587 585
590 589 588 587
583 585 587 594
583 585 587 594
583 585 587 594
583 585 587 594
583 585 587 594
583 585 587 594
583 585 587 588
583 585 587 588
583 585 587 588
583 585 587 588
583 585 587 588
583 585 587 588
579 578 583 585
579 578 583 585
579 578 583 585
579 578 583 585
579 578 583 585
579 578 583 585
579 578 583 584
579 578 583 584
579 578 583 584
579 578 583 584
579 578 583 584
579 578 583 584
600 599 598 596
601 600 599 598
594 596 598 603
594 596 598 603
594 596 598 603
594 596 598 603
594 596 598 603
594 596 598 603
594 596 598 599
594 596 598 599
594 596 598 599
594 596 598 599
594 596 598 599
594 596 598 599
588 587 594 596
588 587 594 596
588 587 594 596
588 587 594 596
588 587 594 596
588 587 594 596
588 587 594 595
588 587 594 595
588 587 594 595
588 587 594 595
588 587 594 595
588 587 594 595
609 608 607 605
610 609 608 607
603 605 607 612
603 605 607 612
603 605 607 612
603 605 607 612
603 605 607 612
603 605 607 612
603 605 607 608
603 605 607 608
603 605 607 608
603 605 607 608
603 605 607 608
603 605 607 608
599 598 603 605
599 598 603 605
599 598 603 605
599 598 603 605
599 598 603 605
599 598 603 605
599 598 603 604
599 598 603 604
599 598 603 604
599 598 603 604
599 598 603 604
599 598 603 604
618 617 616 614
619 618 617 616
612 614 616 623
612 614 616 623
612 614 616 623
612 614 616 623
612 614 616 623
612 614 616 623
612 614 616 617
612 614 616 617
612 614 616 617
612 614 616 617
612 614 616 617
612 614 616 617
608 607 612 614
608 607 612 614
608 607 612 614
608 607 612 614
608 607 612 614
608 607 612 614
608 607 612 613
608 607 612 613
608 607 612 613
608 607 612 613
608 607 612 613
608 607 612 613
629 628 627 625
623 625 627 631
623 625 627 631
623 625 627 631
623 625 627 631
623 625 627 631
623 625 627 631
623 625 627 628
623 625 627 628
623 625 627 628
623 625 627 628
623 625 627 628
623 625 627 628
617 616 623 625
617 616 623 625
617 616 623 625
617 616 623 625
617 616 623 625
617 616 623 625
617 616 623 624
617 616 623 624
617 616 623 624
617 616 623 624
617 616 623 624
617 616 623 624
637 636 635 633
631 633 635 639
631 633 635 639
631 633 635 639
631 633 635 639
631 633 635 639
631 633 635 639
631 633 635 636
631 633 635 636
631 633 635 636
631 633 635 636
631 633 635 636
631 633 635 636
628 627 631 633
628 627 631 633
628 627 631 633
628 627 631 633
628 627 631 633
628 627 631 633
628 627 631 632
628 627 631 632
628 627 631 632
628 627 631 632
628 627 631 632
628 627 631 632
645 644 643 641
646 645 644 643
647 646 645 644
639 641 643 649
639 641 643 649
639 641 643 649
639 641 643 649
639 641 643 649
639 641 643 649
639 641 643 644
639 641 643 644
639 641 643 644
639 641 643 644
639 641 643 644
639 641 643 644
636 635 639 641
636 635 639 641
636 635 639 641
636 635 639 641
636 635 639 641
636 635 639 641
636 635 639 640
636 635 639 640
636 635 639 640
636 635 639 640
636 635 639 640
636 635 639 640
655 654 653 651
656 655 654 653
659 660 661 662
649 651 653 663
649 651 653 663
649 651 653 663
649 651 653 663
649 651 653 663
649 651 653 663
649 651 653 654
649 651 653 654
649 651 653 654
649 651 653 654
649 651 653 654
649 651 653 654
644 643 649 651
644 643 649 651
644 643 649 651
644 643 649 651
644 643 649 651
644 643 649 651
644 643 649 650
644 643 649 650
644 643 649 650
644 643 649 650
644 643 649 650
644 643 649 650
669 668 667 665
663 665 667 671
663 665 667 671
663 665 667 671
663 665 667 671
663 665 667 671
663 665 667 671
663 665 667 668
663 665 667 668
663 665 667 668
663 665 667 668
663 665 667 668
663 665 667 668
654 653 663 665
654 653 663 665
654 653 663 665
654 653 663 665
654 653 663 665
654 653 663 665
654 653 663 664
654 653 663 664
654 653 663 664
654 653 663 664
654 653 663 664
654 653 663 664
668 667 671 673
668 667 671 673
668 667 671 673
668 667 671 673
668 667 671 673
668 667 671 673
668 667 671 672
668 667 671 672
668 667 671 672
668 667 671 672
668 667 671 672
668 667 671 672
684 683 682 680
678 680 682 686
678 680 682 686
678 680 682 686
678 680 682 686
678 680 682 686
678 680 682 686
678 680 682 683
678 680 682 683
678 680 682 683
678 680 682 683
678 680 682 683
678 680 682 683
675 674 678 680
675 674 678 680
675 674 678 680
675 674 678 680
675 674 678 680
675 674 678 680
675 674 678 679
675 674 678 679
675 674 678 679
675 674 678 679
675 674 678 679
675 674 678 679
692 691 690 688
693 692 691 690
696 697 698 699
686 688 690 700
686 688 690 700
686 688 690 700
686 688 690 700
686 688 690 700
686 688 690 700
686 688 690 691
686 688 690 691
686 688 690 691
686 688 690 691
686 688 690 691
686 688 690 691
683 682 686 688
683 682 686 688
683 682 686 688
683 682 686 688
683 682 686 688
683 682 686 688
683 682 686 687
683 682 686 687
683 682 686 687
683 682 686 687
683 682 686 687
683 682 686 687
706 705 704 702
707 706 705 704
708 707 706 705
700 702 704 710
700 702 704 710
700 702 704 710
700 702 704 710
700 702 704 710
700 702 704 710
700 702 704 705
700 702 704 705
700 702 704 705
700 702 704 705
700 702 704 705
700 702 704 705
691 690 700 702
691 690 700 702
691 690 700 702
691 690 700 702
691 690 700 702
691 690 700 702
691 690 700 701
691 690 700 701
691 690 700 701
691 690 700 701
691 690 700 701
691 690 700 701
716 715 714 712
717 716 715 714
710 712 714 719
710 712 714 719
710 712 714 719
710 712 714 719
710 712 714 719
710 712 714 719
710 712 714 715
710 712 714 715
710 712 714 715
710 712 714 715
710 712 714 715
710 712 714 715
705 704 710 712
705 704 710 712
705 704 710 712
705 704 710 712
705 704 710 712
705 704 710 712
705 704 710 711
705 704 710 711
705 704 710 711
705 704 710 711
705 704 710 711
705 704 710 711
725 724 723 721
726 725 724 723
727 726 725 724
728 727 726 725
729 728 727 726
719 721 723 732
719 721 723 732
719 721 723 732
719 721 723 732
719 721 723 732
719 721 723 732
719 721 723 724
719 721 723 724
719 721 723 724
719 721 723 724
719 721 723 724
719 721 723 724
715 714 719 721
715 714 719 721
715 714 719 721
715 714 719 721
715 714 719 721
715 714 719 721
715 714 719 720
715 714 719 720
715 714 719 720
715 714 719 720
715 714 719 720
715 714 719 720
738 737 736 734
739 738 737 736
732 734 736 741
732 734 736 741
732 734 736 741
732 734 736 741
732 734 736 741
732 734 736 741
732 734 736 737
732 734 736 737
732 734 736 737
732 734 736 737
732 734 736 737
732 734 736 737
724 723 732 734
724 723 732 734
724 723 732 734
724 723 732 734
724 723 732 734
724 723 732 734
724 723 732 733
724 723 732 733
724 723 732 733
724 723 732 733
724 723 732 733
724 723 732 733
741 743 745 746
741 743 745 746
741 743 745 746
741 743 745 746
741 743 745 746
741 743 745 746
737 736 741 743
737 736 741 743
737 736 741 743
737 736 741 743
737 736 741 743
737 736 741 743
737 736 741 742
737 736 741 742
737 736 741 742
737 736 741 742
737 736 741 742
737 736 741 742
752 751 750 748
753 752 751 750
746 748 750 755
746 748 750 755
746 748 750 755
746 748 750 755
746 748 750 755
746 748 750 755
746 748 750 751
746 748 750 751
746 748 750 751
746 748 750 751
746 748 750 751
746 748 750 751
761 760 759 757
762 761 760 759
755 757 759 771
755 757 759 771
755 757 759 771
755 757 759 771
755 757 759 771
755 757 759 771
755 757 759 760
755 757 759 760
755 757 759 760
755 757 759 760
755 757 759 760
755 757 759 760
751 750 755 757
751 750 755 757
751 750 755 757
751 750 755 757
751 750 755 757
751 750 755 757
751 750 755 756
751 750 755 756
751 750 755 756
751 750 755 756
751 750 755 756
751 750 755 756
777 776 775 773
778 777 776 775
779 778 777 776
771 773 775 780
771 773 775 780
771 773 775 780
771 773 775 780
771 773 775 780
771 773 775 780
771 773 775 776
771 773 775 776
771 773 775 776
771 773 775 776
771 773 775 776
771 773 775 776
760 759 771 773
760 759 771 773
760 759 771 773
760 759 771 773
760 759 771 773
760 759 771 773
760 759 771 772
760 759 771 772
760 759 771 772
760 759 771 772
760 759 771 772
760 759 771 772
786 785 784 782
787 786 785 784
780 782 784 789
780 782 784 789
780 782 784 789
780 782 784 789
780 782 784 789
780 782 784 789
780 782 784 785
780 782 784 785
780 782 784 785
780 782 784 785
780 782 784 785
780 782 784 785
776 775 780 782
776 775 780 782
776 775 780 782
776 775 780 782
776 775 780 782
776 775 780 782
776 775 780 781
776 775 780 781
776 775 780 781
776 775 780 781
776 775 780 781
776 775 780 781
795 794 793 791
789 791 793 797
789 791 793 797
789 791 793 797
789 791 793 797
789 791 793 797
789 791 793 797
789 791 793 794
789 791 793 794
789 791 793 794
789 791 793 794
789 791 793 794
789 791 793 794
785 784 789 791
785 784 789 791
785 784 789 791
785 784 789 791
785 784 789 791
785 784 789 791
785 784 789 790
785 784 789 790
785 784 789 790
785 784 789 790
785 784 789 790
785 784 789 790
797 799 801 802
797 799 801 802
797 799 801 802
797 799 801 802
797 799 801 802
797 799 801 802
794 793 797 799
794 793 797 799
794 793 797 799
794 793 797 799
794 793 797 799
794 793 797 799
794 793 797 798
794 793 797 798
794 793 797 798
794 793 797 798
794 793 797 798
794 793 797 798
808 807 806 804
809 808 807 806
802 804 806 811
802 804 806 811
802 804 806 811
802 804 806 811
802 804 806 811
802 804 806 811
802 804 806 807
802 804 806 807
802 804 806 807
802 804 806 807
802 804 806 807
802 804 806 807
817 816 815 813
811 813 815 819
811 813 815 819
811 813 815 819
811 813 815 819
811 813 815 819
811 813 815 819
811 813 815 816
811 813 815 816
811 813 815 816
811 813 815 816
811 813 815 816
811 813 815 816
807 806 811 813
807 806 811 813
807 806 811 813
807 806 811 813
807 806 811 813
807 806 811 813
807 806 811 812
807 806 811 812
807 806 811 812
807 806 811 812
807 806 811 812
807 806 811 812
816 815 819 821
816 815 819 821
816 815 819 821
816 815 819 821
816 815 819 821
816 815 819 821
816 815 819 820
816 815 819 820
816 815 819 820
816 815 819 820
816 815 819 820
816 815 819 820
832 831 830 828
833 832 831 830
826 828 830 842
826 828 830 842
826 828 830 842
826 828 830 842
826 828 830 842
826 828 830 842
826 828 830 831
826 828 830 831
826 828 830 831
826 828 830 831
826 828 830 831
826 828 830 831
823 822 826 828
823 822 826 828
823 822 826 828
823 822 826 828
823 822 826 828
823 822 826 828
823 822 826 827
823 822 826 827
823 822 826 827
823 822 826 827
823 822 826 827
823 822 826 827
848 847 846 844
849 848 847 846
850 849 848 847
842 844 846 852
842 844 846 852
842 844 846 852
842 844 846 852
842 844 846 852
842 844 846 852
842 844 846 847
842 844 846 847
842 844 846 847
842 844 846 847
842 844 846 847
842 844 846 847
831 830 842 844
831 830 842 844
831 830 842 844
831 830 842 844
831 830 842 844
831 830 842 844
831 830 842 843
831 830 842 843
831 830 842 843
831 830 842 843
831 830 842 843
831 830 842 843
858 857 856 854
859 858 857 856
860 859 858 857
852 854 856 861
852 854 856 861
852 854 856 861
852 854 856 861
852 854 856 861
852 854 856 861
852 854 856 857
852 854 856 857
852 854 856 857
852 854 856 857
852 854 856 857
852 854 856 857
847 846 852 854
847 846 852 854
847 846 852 854
847 846 852 854
847 846 852 854
847 846 852 854
847 846 852 853
847 846 852 853
847 846 852 853
847 846 852 853
847 846 852 853
847 846 852 853
867 866 865 863
868 867 866 865
861 863 865 873
861 863 865 873
861 863 865 873
861 863 865 873
861 863 865 873
861 863 865 873
861 863 865 866
861 863 865 866
861 863 865 866
861 863 865 866
861 863 865 866
861 863 865 866
857 856 861 863
857 856 861 863
857 856 861 863
857 856 861 863
857 856 861 863
857 856 861 863
857 856 861 862
857 856 861 862
857 856 861 862
857 856 861 862
857 856 861 862
857 856 861 862
879 878 877 875
873 875 877 881
873 875 877 881
873 875 877 881
873 875 877 881
873 875 877 881
873 875 877 881
873 875 877 878
873 875 877 878
873 875 877 878
873 875 877 878
873 875 877 878
873 875 877 878
866 865 873 875
866 865 873 875
866 865 873 875
866 865 873 875
866 865 873 875
866 865 873 875
866 865 873 874
866 865 873 874
866 865 873 874
866 865 873 874
866 865 873 874
866 865 873 874
887 886 885 883
888 887 886 885
889 888 887 886
881 883 885 891
881 883 885 891
881 883 885 891
881 883 885 891
881 883 885 891
881 883 885 891
881 883 885 886
881 883 885 886
881 883 885 886
881 883 885 886
881 883 885 886
881 883 885 886
878 877 881 883
878 877 881 883
878 877 881 883
878 877 881 883
878 877 881 883
878 877 881 883
878 877 881 882
878 877 881 882
878 877 881 882
878 877 881 882
878 877 881 882
878 877 881 882
897 896 895 893
891 893 895 899
891 893 895 899
891 893 895 899
891 893 895 899
891 893 895 899
891 893 895 899
891 893 895 896
891 893 895 896
891 893 895 896
891 893 895 896
891 893 895 896
891 893 895 896
886 885 891 893
886 885 891 893
886 885 891 893
886 885 891 893
886 885 891 893
886 885 891 893
886 885 891 892
886 885 891 892
886 885 891 892
886 885 891 892
886 885 891 892
886 885 891 892
905 904 903 901
899 901 903 907
899 901 903 907
899 901 903 907
899 901 903 907
899 901 903 907
899 901 903 907
899 901 903 904
899 901 903 904
899 901 903 904
899 901 903 904
899 901 903 904
899 901 903 904
896 895 899 901
896 895 899 901
896 895 899 901
896 895 899 901
896 895 899 901
896 895 899 901
896 895 899 900
896 895 899 900
896 895 899 900
896 895 899 900
896 895 899 900
896 895 899 900
913 912 911 909
914 913 912 911
915 914 913 912
916 915 914 913
917 916 915 914
907 909 911 920
907 909 911 920
907 909 911 920
907 909 911 920
907 909 911 920
907 909 911 920
907 909 911 912
907 909 911 912
907 909 911 912
907 909 911 912
907 909 911 912
907 909 911 912
904 903 907 909
904 903 907 909
904 903 907 909
904 903 907 909
904 903 907 909
904 903 907 909
904 903 907 908
904 903 907 908
904 903 907 908
904 903 907 908
904 903 907 908
904 903 907 908
926 925 924 922
927 926 925 924
928 927 926 925
930 928 927 926
920 922 924 937
920 922 924 937
920 922 924 937
920 922 924 937
920 922 924 937
920 922 924 937
920 922 924 925
920 922 924 925
920 922 924 925
920 922 924 925
920 922 924 925
920 922 924 925
912 911 920 922
912 911 920 922
912 911 920 922
912 911 920 922
912 911 920 922
912 911 920 922
912 911 920 921
912 911 920 921
912 911 920 921
912 911 920 921
912 911 920 921
912 911 920 921
943 942 941 939
944 943 942 941
937 939 941 946
937 939 941 946
937 939 941 946
937 939 941 946
937 939 941 946
937 939 941 946
937 939 941 942
937 939 941 942
937 939 941 942
937 939 941 942
937 939 941 942
937 939 941 942
925 924 937 939
925 924 937 939
925 924 937 939
925 924 937 939
925 924 937 939
925 924 937 939
925 924 937 938
925 924 937 938
925 924 937 938
925 924 937 938
925 924 937 938
925 924 937 938
952 951 950 948
953 952 951 950
954 953 952 951
956 954 953 952
946 948 950 963
946 948 950 963
946 948 950 963
946 948 950 963
946 948 950 963
946 948 950 963
946 948 950 951
946 948 950 951
946 948 950 951
946 948 950 951
946 948 950 951
946 948 950 951
942 941 946 948
942 941 946 948
942 941 946 948
942 941 946 948
942 941 946 948
942 941 946 948
942 941 946 947
942 941 946 947
942 941 946 947
942 941 946 947
942 941 946 947
942 941 946 947
969 968 967 965
971 969 968 967
963 965 967 972
963 965 967 972
963 965 967 972
963 965 967 972
963 965 967 972
963 965 967 972
963 965 967 968
963 965 967 968
963 965 967 968
963 965 967 968
963 965 967 968
963 965 967 968
951 950 963 965
951 950 963 965
951 950 963 965
951 950 963 965
951 950 963 965
951 950 963 965
951 950 963 964
951 950 963 964
951 950 963 964
951 950 963 964
951 950 963 964
951 950 963 964
978 977 976 974
979 978 977 976
980 979 978 977
972 974 976 981
972 974 976 981
972 974 976 981
972 974 976 981
972 974 976 981
972 974 976 981
972 974 976 977
972 974 976 977
972 974 976 977
972 974 976 977
972 974 976 977
972 974 976 977
968 967 972 974
968 967 972 974
968 967 972 974
968 967 972 974
968 967 972 974
968 967 972 974
968 967 972 973
968 967 972 973
968 967 972 973
968 967 972 973
968 967 972 973
968 967 972 973
987 986 985 983
988 987 986 985
989 988 987 986
990 989 988 987
991 990 989 988
981 983 985 994
981 983 985 994
981 983 985 994
981 983 985 994
981 983 985 994
981 983 985 994
981 983 985 986
981 983 985 986
981 983 985 986
981 983 985 986
981 983 985 986
981 983 985 986
977 976 981 983
977 976 981 983
977 976 981 983
977 976 981 983
977 976 981 983
977 976 981 983
977 976 981 982
977 976 981 982
977 976 981 982
977 976 981 982
977 976 981 982
977 976 981 982
994 996 998 999
994 996 998 999
994 996 998 999
994 996 998 999
994 996 998 999
994 996 998 999
986 985 994 996
986 985 994 996
986 985 994 996
986 985 994 996
986 985 994 996
986 985 994 996
986 985 994 995
986 985 994 995
986 985 994 995
986 985 994 995
986 985 994 995
986 985 994 995
1005 1004 1003 1001
999 1001 1003 1007
999 1001 1003 1007
999 1001 1003 1007
999 1001 1003 1007
999 1001 1003 1007
999 1001 1003 1007
999 1001 1003 1004
999 1001 1003 1004
999 1001 1003 1004
999 1001 1003 1004
999 1001 1003 1004
999 1001 1003 1004
1013 1012 1011 1009
1014 1013 1012 1011
1015 1014 1013 1012
1007 1009 1011 1017
1007 1009 1011 1017
1007 1009 1011 1017
1007 1009 1011 1017
1007 1009 1011 1017
1007 1009 1011 1017
1007 1009 1011 1012
1007 1009 1011 1012
1007 1009 1011 1012
1007 1009 1011 1012
1007 1009 1011 1012
1007 1009 1011 1012
1004 1003 1007 1009
1004 1003 1007 1009
1004 1003 1007 1009
1004 1003 1007 1009
1004 1003 1007 1009
1004 1003 1007 1009
1004 1003 1007 1008
1004 1003 1007 1008
1004 1003 1007 1008
1004 1003 1007 1008
1004 1003 1007 1008
1004 1003 1007 1008
1017 1019 1021 1023
1017 1019 1021 1023
1017 1019 1021 1023
1017 1019 1021 1023
1017 1019 1021 1023
1017 1019 1021 1023
1017 1019 1021 1022
1017 1019 1021 1022
1017 1019 1021 1022
1017 1019 1021 1022
1017 1019 1021 1022
1017 1019 1021 1022
1012 1011 1017 1019
1012 1011 1017 1019
1012 1011 1017 1019
1012 1011 1017 1019
1012 1011 1017 1019
1012 1011 1017 1019
1012 1011 1017 1018
1012 1011 1017 1018
1012 1011 1017 1018
1012 1011 1017 1018
1012 1011 1017 1018
1012 1011 1017 1018
1029 1028 1027 1025
1023 1025 1027 1031
1023 1025 1027 1031
1023 1025 1027 1031
1023 1025 1027 1031
1023 1025 1027 1031
1023 1025 1027 1031
1023 1025 1027 1028
1023 1025 1027 1028
1023 1025 1027 1028
1023 1025 1027 1028
1023 1025 1027 1028
1023 1025 1027 1028
1022 1021 1023 1025
1022 1021 1023 1025
1022 1021 1023 1025
1022 1021 1023 1025
1022 1021 1023 1025
1022 1021 1023 1025
1022 1021 1023 1024
1022 1021 1023 1024
1022 1021 1023 1024
1022 1021 1023 1024
1022 1021 1023 1024
1022 1021 1023 1024
1031 1033 1035 1036
1031 1033 1035 1036
1031 1033 1035 1036
1031 1033 1035 1036
1031 1033 1035 1036
1031 1033 1035 1036
1028 1027 1031 1033
1028 1027 1031 1033
1028 1027 1031 1033
1028 1027 1031 1033
1028 1027 1031 1033
1028 1027 1031 1033
1028 1027 1031 1032
1028 1027 1031 1032
1028 1027 1031 1032
1028 1027 1031 1032
1028 1027 1031 1032
1028 1027 1031 1032
1042 1041 1040 1038
1043 1042 1041 1040
1036 1038 1040 1045
1036 1038 1040 1045
1036 1038 1040 1045
1036 1038 1040 1045
1036 1038 1040 1045
1036 1038 1040 1045
1036 1038 1040 1041
1036 1038 1040 1041
1036 1038 1040 1041
1036 1038 1040 1041
1036 1038 1040 1041
1036 1038 1040 1041
1045 1047 1049 1051
1045 1047 1049 1051
1045 1047 1049 1051
1045 1047 1049 1051
1045 1047 1049 1051
1045 1047 1049 1051
1045 1047 1049 1050
1045 1047 1049 1050
1045 1047 1049 1050
1045 1047 1049 1050
1045 1047 1049 1050
1045 1047 1049 1050
1041 1040 1045 1047
1041 1040 1045 1047
1041 1040 1045 1047
1041 1040 1045 1047
1041 1040 1045 1047
1041 1040 1045 1047
1041 1040 1045 1046
1041 1040 1045 1046
1041 1040 1045 1046
1041 1040 1045 1046
1041 1040 1045 1046
1041 1040 1045 1046
1050 1049 1051 1053
1050 1049 1051 1053
1050 1049 1051 1053
1050 1049 1051 1053
1050 1049 1051 1053
1050 1049 1051 1053
1050 1049 1051 1052
1050 1049 1051 1052
1050 1049 1051 1052
1050 1049 1051 1052
1050 1049 1051 1052
1050 1049 1051 1052
1064 1063 1062 1060
1065 1064 1063 1062
1066 1065 1064 1063
1068 1066 1065 1064
1058 1060 1062 1075
1058 1060 1062 1075
1058 1060 1062 1075
1058 1060 1062 1075
1058 1060 1062 1075
1058 1060 1062 1075
1058 1060 1062 1063
1058 1060 1062 1063
1058 1060 1062 1063
1058 1060 1062 1063
1058 1060 1062 1063
1058 1060 1062 1063
1055 1054 1058 1060
1055 1054 1058 1060
1055 1054 1058 1060
1055 1054 1058 1060
1055 1054 1058 1060
1055 1054 1058 1060
1055 1054 1058 1059
1055 1054 1058 1059
1055 1054 1058 1059
1055 1054 1058 1059
1055 1054 1058 1059
1055 1054 1058 1059
1075 1077 1079 1081
1075 1077 1079 1081
1075 1077 1079 1081
1075 1077 1079 1081
1075 1077 1079 1081
1075 1077 1079 1081
1075 1077 1079 1080
1075 1077 1079 1080
1075 1077 1079 1080
1075 1077 1079 1080
1075 1077 1079 1080
1075 1077 1079 1080
1063 1062 1075 1077
1063 1062 1075 1077
1063 1062 1075 1077
1063 1062 1075 1077
1063 1062 1075 1077
1063 1062 1075 1077
1063 1062 1075 1076
1063 1062 1075 1076
1063 1062 1075 1076
1063 1062 1075 1076
1063 1062 1075 1076
1063 1062 1075 1076
1087 1086 1085 1083
1088 1087 1086 1085
1089 1088 1087 1086
1081 1083 1085 1090
1081 1083 1085 1090
1081 1083 1085 1090
1081 1083 1085 1090
1081 1083 1085 1090
1081 1083 1085 1090
1081 1083 1085 1086
1081 1083 1085 1086
1081 1083 1085 1086
1081 1083 1085 1086
1081 1083 1085 1086
1081 1083 1085 1086
1080 1079 1081 1083
1080 1079 1081 1083
1080 1079 1081 1083
1080 1079 1081 1083
1080 1079 1081 1083
1080 1079 1081 1083
1080 1079 1081 1082
1080 1079 1081 1082
1080 1079 1081 1082
1080 1079 1081 1082
1080 1079 1081 1082
1080 1079 1081 1082
1096 1095 1094 1092
1097 1096 1095 1094
1098 1097 1096 1095
1090 1092 1094 1100
1090 1092 1094 1100
1090 1092 1094 1100
1090 1092 1094 1100
1090 1092 1094 1100
1090 1092 1094 1100
1090 1092 1094 1095
1090 1092 1094 1095
1090 1092 1094 1095
1090 1092 1094 1095
1090 1092 1094 1095
1090 1092 1094 1095
1086 1085 1090 1092
1086 1085 1090 1092
1086 1085 1090 1092
1086 1085 1090 1092
1086 1085 1090 1092
1086 1085 1090 1092
1086 1085 1090 1091
1086 1085 1090 1091
1086 1085 1090 1091
1086 1085 1090 1091
1086 1085 1090 1091
1086 1085 1090 1091
1106 1105 1104 1102
1107 1106 1105 1104
1108 1107 1106 1105
1109 1108 1107 1106
1110 1109 1108 1107
1100 1102 1104 1113
1100 1102 1104 1113
1100 1102 1104 1113
1100 1102 1104 1113
1100 1102 1104 1113
1100 1102 1104 1113
1100 1102 1104 1105
1100 1102 1104 1105
1100 1102 1104 1105
1100 1102 1104 1105
1100 1102 1104 1105
1100 1102 1104 1105
1095 1094 1100 1102
1095 1094 1100 1102
1095 1094 1100 1102
1095 1094 1100 1102
1095 1094 1100 1102
1095 1094 1100 1102
1095 1094 1100 1101
1095 1094 1100 1101
1095 1094 1100 1101
1095 1094 1100 1101
1095 1094 1100 1101
1095 1094 1100 1101
1119 1118 1117 1115
1120 1119 1118 1117
1123 1124 1125 1126
1113 1115 1117 1127
1113 1115 1117 1127
1113 1115 1117 1127
1113 1115 1117 1127
1113 1115 1117 1127
1113 1115 1117 1127
1113 1115 1117 1118
1113 1115 1117 1118
1113 1115 1117 1118
1113 1115 1117 1118
1113 1115 1117 1118
1113 1115 1117 1118
1105 1104 1113 1115
1105 1104 1113 1115
1105 1104 1113 1115
1105 1104 1113 1115
1105 1104 1113 1115
1105 1104 1113 1115
1105 1104 1113 1114
1105 1104 1113 1114
1105 1104 1113 1114
1105 1104 1113 1114
1105 1104 1113 1114
1105 1104 1113 1114
1133 1132 1131 1129
1127 1129 1131 1135
1127 1129 1131 1135
1127 1129 1131 1135
1127 1129 1131 1135
1127 1129 1131 1135
1127 1129 1131 1135
1127 1129 1131 1132
1127 1129 1131 1132
1127 1129 1131 1132
1127 1129 1131 1132
1127 1129 1131 1132
1127 1129 1131 1132
1118 1117 1127 1129
1118 1117 1127 1129
1118 1117 1127 1129
1118 1117 1127 1129
1118 1117 1127 1129
1118 1117 1127 1129
1118 1117 1127 1128
1118 1117 1127 1128
1118 1117 1127 1128
1118 1117 1127 1128
1118 1117 1127 1128
1118 1117 1127 1128
1141 1140 1139 1137
1142 1141 1140 1139
1143 1142 1141 1140
1144 1143 1142 1141
1145 1144 1143 1142
1135 1137 1139 1148
1135 1137 1139 1148
1135 1137 1139 1148
1135 1137 1139 1148
1135 1137 1139 1148
1135 1137 1139 1148
1135 1137 1139 1140
1135 1137 1139 1140
1135 1137 1139 1140
1135 1137 1139 1140
1135 1137 1139 1140
1135 1137 1139 1140
1132 1131 1135 1137
1132 1131 1135 1137
1132 1131 1135 1137
1132 1131 1135 1137
1132 1131 1135 1137
1132 1131 1135 1137
1132 1131 1135 1136
1132 1131 1135 1136
1132 1131 1135 1136
1132 1131 1135 1136
1132 1131 1135 1136
1132 1131 1135 1136
1154 1153 1152 1150
1155 1154 1153 1152
1148 1150 1152 1159
1148 1150 1152 1159
1148 1150 1152 1159
1148 1150 1152 1159
1148 1150 1152 1159
1148 1150 1152 1159
1148 1150 1152 1153
1148 1150 1152 1153
1148 1150 1152 1153
1148 1150 1152 1153
1148 1150 1152 1153
1148 1150 1152 1153
1140 1139 1148 1150
1140 1139 1148 1150
1140 1139 1148 1150
1140 1139 1148 1150
1140 1139 1148 1150
1140 1139 1148 1150
1140 1139 1148 1149
1140 1139 1148 1149
1140 1139 1148 1149
1140 1139 1148 1149
1140 1139 1148 1149
1140 1139 1148 1149
1165 1164 1163 1161
1166 1165 1164 1163
1167 1166 1165 1164
1169 1167 1166 1165
1159 1161 1163 1176
1159 1161 1163 1176
1159 1161 1163 1176
1159 1161 1163 1176
1159 1161 1163 1176
1159 1161 1163 1176
1159 1161 1163 1164
1159 1161 1163 1164
1159 1161 1163 1164
1159 1161 1163 1164
1159 1161 1163 1164
1159 1161 1163 1164
1153 1152 1159 1161
1153 1152 1159 1161
1153 1152 1159 1161
1153 1152 1159 1161
1153 1152 1159 1161
1153 1152 1159 1161
1153 1152 1159 1160
1153 1152 1159 1160
1153 1152 1159 1160
1153 1152 1159 1160
1153 1152 1159 1160
1153 1152 1159 1160
-1 -1 -1 -1

loop_
_cns_mtf_improper.id[1]
_cns_mtf_improper.id[2]
_cns_mtf_improper.id[3]
_cns_mtf_improper.id[4]
4 3 6 5
6 4 8 7
3 4 6 8
9 8 11 10
11 9 13 12
8 9 11 13
15 13 17 16
17 15 19 18
13 15 17 19
21 19 23 22
23 21 25 24
19 21 23 25
26 25 28 27
28 26 30 29
25 26 28 30
32 30 34 33
34 32 36 35
30 32 34 36
37 36 39 38
39 37 41 40
36 37 39 41
46 41 48 47
48 46 50 49
41 46 48 50
64 65 62 66
54 50 56 55
56 54 58 57
50 54 56 58
67 58 69 68
69 67 71 70
58 67 69 71
75 71 77 76
77 75 79 78
71 75 77 79
83 79 85 84
85 83 87 86
79 83 85 87
98 97 99 100
92 87 94 93
94 92 96 95
87 92 94 96
101 96 103 102
103 101 105 104
96 101 103 105
106 105 108 107
108 106 110 109
105 106 108 110
112 110 114 113
114 112 115 118
110 112 114 115
131 130 128 126
124 125 127 129
125 126 128 130
126 128 130 129
128 130 129 127
130 129 127 125
129 127 125 126
127 125 126 128
119 115 121 120
121 119 123 122
115 119 121 123
133 123 135 134
135 133 137 136
123 133 135 137
150 149 152 151
152 153 156 150
153 152 154 155
156 152 157 158
150 152 153 154
150 152 156 157
149 150 152 153
150 152 153 154
150 152 156 157
150 152 153 155
150 152 156 158
142 137 144 143
144 142 146 145
137 142 144 146
169 170 167 171
159 146 161 160
161 159 163 162
146 159 161 163
172 163 174 173
174 172 176 175
163 172 174 176
186 185 187 188
180 176 182 181
182 180 184 183
176 180 182 184
189 184 191 190
191 189 193 192
184 189 191 193
208 209 206 210
198 193 200 199
200 198 202 201
193 198 200 202
211 202 213 212
213 211 215 214
202 211 213 215
232 231 229 227
225 226 228 230
226 227 229 231
227 229 231 230
229 231 230 228
231 230 228 226
230 228 226 227
228 226 227 229
220 215 222 221
222 220 224 223
215 220 222 224
244 245 242 246
234 224 236 235
236 234 238 237
224 234 236 238
247 238 249 248
249 247 251 250
238 247 249 251
267 266 264 262
260 261 263 265
261 262 264 266
262 264 266 265
264 266 265 263
266 265 263 261
265 263 261 262
263 261 262 264
255 251 257 256
257 255 259 258
251 255 257 259
276 275 277 278
278 276 279 280
275 276 278 279
269 259 271 270
271 269 273 272
259 269 271 273
287 286 288 289
281 273 283 282
283 281 285 284
273 281 283 285
290 285 292 291
292 290 294 293
285 290 292 294
299 294 301 300
301 299 303 302
294 299 301 303
313 312 314 315
307 303 309 308
309 307 311 310
303 307 309 311
316 311 318 317
318 316 320 319
311 316 318 320
322 320 324 323
324 322 326 325
320 322 324 326
331 326 333 332
333 331 335 334
326 331 333 335
347 348 345 349
337 335 339 338
339 337 341 340
335 337 339 341
350 341 352 351
352 350 354 353
341 350 352 354
364 365 367 369
365 366 368 370
366 368 370 369
368 370 369 367
370 369 367 365
369 367 365 366
367 365 366 368
359 354 361 360
361 359 363 362
354 359 361 363
371 363 373 372
373 371 375 374
363 371 373 375
379 375 381 380
381 379 383 382
375 379 381 383
392 393 395 397
393 394 396 398
394 396 398 397
396 398 397 395
398 397 395 393
397 395 393 394
395 393 394 396
387 383 389 388
389 387 391 390
383 387 389 391
399 391 401 400
401 399 403 402
391 399 401 403
408 403 410 409
410 408 412 411
403 408 410 412
417 412 419 418
419 417 421 420
412 417 419 421
428 427 429 430
430 428 431 432
427 428 430 431
422 421 424 423
424 422 426 425
421 422 424 426
445 444 442 440
438 439 441 443
439 440 442 444
440 442 444 443
442 444 443 441
444 443 441 439
443 441 439 440
441 439 440 442
433 426 435 434
435 433 437 436
426 433 435 437
447 437 449 448
449 447 451 450
437 447 449 451
452 451 454 453
454 452 456 455
451 452 454 456
465 464 466 467
467 465 468 469
464 465 467 468
458 456 460 459
460 458 462 461
456 458 460 462
470 462 472 471
472 470 474 473
462 470 472 474
475 474 477 476
477 475 479 478
474 475 477 479
484 479 486 485
486 484 488 487
479 484 486 488
499 498 500 501
493 488 495 494
495 493 497 496
488 493 495 497
507 508 510 512
508 509 511 513
509 511 513 512
511 513 512 510
513 512 510 508
512 510 508 509
510 508 509 511
502 497 504 503
504 502 506 505
497 502 504 506
514 506 516 515
516 514 518 517
506 514 516 518
529 528 530 531
531 529 532 533
528 529 531 532
523 518 525 524
525 523 527 526
518 523 525 527
541 540 542 543
534 527 536 535
536 534 538 537
527 534 536 538
544 538 546 545
546 544 548 547
538 544 546 548
562 563 560 564
552 548 554 553
554 552 556 555
548 552 554 556
565 556 567 566
567 565 569 568
556 565 567 569
574 569 576 575
576 574 578 577
569 574 576 578
589 588 590 591
591 589 592 593
588 589 591 592
583 578 585 584
585 583 587 586
578 583 585 587
594 587 596 595
596 594 598 597
587 594 596 598
603 598 605 604
605 603 607 606
598 603 605 607
618 617 619 620
620 618 621 622
617 618 620 621
612 607 614 613
614 612 616 615
607 612 614 616
623 616 625 624
625 623 627 626
616 623 625 627
631 627 633 632
633 631 635 634
627 631 633 635
646 645 647 648
639 635 641 640
641 639 643 642
635 639 641 643
661 660 658 656
654 655 657 659
655 656 658 660
656 658 660 659
658 660 659 657
660 659 657 655
659 657 655 656
657 655 656 658
649 643 651 650
651 649 653 652
643 649 651 653
663 653 665 664
665 663 667 666
653 663 665 667
671 667 673 672
673 671 674 677
667 671 673 674
678 674 680 679
680 678 682 681
674 678 680 682
698 697 695 693
691 692 694 696
692 693 695 697
693 695 697 696
695 697 696 694
697 696 694 692
696 694 692 693
694 692 693 695
686 682 688 687
688 686 690 689
682 686 688 690
707 706 708 709
700 690 702 701
702 700 704 703
690 700 702 704
716 715 717 718
710 704 712 711
712 710 714 713
704 710 712 714
729 730 727 731
719 714 721 720
721 719 723 722
714 719 721 723
738 737 739 740
732 723 734 733
734 732 736 735
723 732 734 736
741 736 743 742
743 741 745 744
736 741 743 745
752 751 753 754
746 745 748 747
748 746 750 749
745 746 748 750
763 766 768 770
766 768 770 769
768 770 769 767
770 769 767 763
769 767 763 766
767 763 766 768
762 764 766 768
762 761 763 767
764 766 768 770
764 766 763 767
761 763 767 769
761 763 766 768
765 764 766 763
760 761 763 766
755 750 757 756
757 755 759 758
750 755 757 759
771 759 773 772
773 771 775 774
759 771 773 775
780 775 782 781
782 780 784 783
775 780 782 784
789 784 791 790
791 789 793 792
784 789 791 793
797 793 799 798
799 797 801 800
793 797 799 801
808 807 809 810
802 801 804 803
804 802 806 805
801 802 804 806
811 806 813 812
813 811 815 814
806 811 813 815
819 815 821 820
821 819 822 825
815 819 821 822
834 837 839 841
837 839 841 840
839 841 840 838
841 840 838 834
840 838 834 837
838 834 837 839
833 835 837 839
833 832 834 838
835 837 839 841
835 837 834 838
832 834 838 840
832 834 837 839
836 835 837 834
831 832 834 837
826 822 828 827
828 826 830 829
822 826 828 830
849 848 850 851
842 830 844 843
844 842 846 845
830 842 844 846
852 846 854 853
854 852 856 855
846 852 854 856
866 867 869 871
867 868 870 872
868 870 872 871
870 872 871 869
872 871 869 867
871 869 867 868
869 867 868 870
861 856 863 862
863 861 865 864
856 861 863 865
873 865 875 874
875 873 877 876
865 873 875 877
888 887 889 890
881 877 883 882
883 881 885 884
877 881 883 885
891 885 893 892
893 891 895 894
885 891 893 895
899 895 901 900
901 899 903 902
895 899 901 903
917 918 915 919
907 903 909 908
909 907 911 910
903 907 909 911
928 927 930 929
930 931 934 928
931 930 932 933
934 930 935 936
928 930 931 932
928 930 934 935
927 928 930 931
928 930 931 932
928 930 934 935
928 930 931 933
928 930 934 936
920 911 922 921
922 920 924 923
911 920 922 924
937 924 939 938
939 937 941 940
924 937 939 941
954 953 956 955
956 957 960 954
957 956 958 959
960 956 961 962
954 956 957 958
954 956 960 961
953 954 956 957
954 956 957 958
954 956 960 961
954 956 957 959
954 956 960 962
946 941 948 947
948 946 950 949
941 946 948 950
963 950 965 964
965 963 967 966
950 963 965 967
972 967 974 973
974 972 976 975
967 972 974 976
991 992 989 993
981 976 983 982
983 981 985 984
976 981 983 985
994 985 996 995
996 994 998 997
985 994 996 998
999 998 1001 1000
1001 999 1003 1002
998 999 1001 1003
1014 1013 1015 1016
1007 1003 1009 1008
1009 1007 1011 1010
1003 1007 1009 1011
1017 1011 1019 1018
1019 1017 1021 1020
1011 1017 1019 1021
1023 1021 1025 1024
1025 1023 1027 1026
1021 1023 1025 1027
1031 1027 1033 1032
1033 1031 1035 1034
1027 1031 1033 1035
1036 1035 1038 1037
1038 1036 1040 1039
1035 1036 1038 1040
1045 1040 1047 1046
1047 1045 1049 1048
1040 1045 1047 1049
1051 1049 1053 1052
1053 1051 1054 1057
1049 1051 1053 1054
1066 1065 1068 1067
1068 1069 1072 1066
1069 1068 1070 1071
1072 1068 1073 1074
1066 1068 1069 1070
1066 1068 1072 1073
1065 1066 1068 1069
1066 1068 1069 1070
1066 1068 1072 1073
1066 1068 1069 1071
1066 1068 1072 1074
1058 1054 1060 1059
1060 1058 1062 1061
1054 1058 1060 1062
1075 1062 1077 1076
1077 1075 1079 1078
1062 1075 1077 1079
1081 1079 1083 1082
1083 1081 1085 1084
1079 1081 1083 1085
1097 1096 1098 1099
1090 1085 1092 1091
1092 1090 1094 1093
1085 1090 1092 1094
1110 1111 1108 1112
1100 1094 1102 1101
1102 1100 1104 1103
1094 1100 1102 1104
1125 1124 1122 1120
1118 1119 1121 1123
1119 1120 1122 1124
1120 1122 1124 1123
1122 1124 1123 1121
1124 1123 1121 1119
1123 1121 1119 1120
1121 1119 1120 1122
1113 1104 1115 1114
1115 1113 1117 1116
1104 1113 1115 1117
1127 1117 1129 1128
1129 1127 1131 1130
1117 1127 1129 1131
1145 1146 1143 1147
1135 1131 1137 1136
1137 1135 1139 1138
1131 1135 1137 1139
1154 1153 1155 1156
1156 1154 1157 1158
1153 1154 1156 1157
1148 1139 1150 1149
1150 1148 1152 1151
1139 1148 1150 1152
1167 1166 1169 1168
1169 1170 1173 1167
1170 1169 1171 1172
1173 1169 1174 1175
1167 1169 1170 1171
1167 1169 1173 1174
1166 1167 1169 1170
1167 1169 1170 1171
1167 1169 1173 1174
1167 1169 1170 1172
1167 1169 1173 1175
1159 1152 1161 1160
1161 1159 1163 1162
1152 1159 1161 1163
-1 -1 -1 -1

loop_
_cns_mtf_explicit_nonbonded_exclusion.inb
130
129
128
127
126
125
231
230
229
228
227
226
266
265
264
263
262
261
370
369
368
367
366
365
398
397
396
395
394
393
444
443
442
441
440
439
513
512
511
510
509
508
660
659
658
657
656
655
697
696
695
694
693
692
770
769
768
767
766
763
841
840
839
838
837
834
872
871
870
869
868
867
1124
1123
1122
1121
1120
1119
-1

loop_
_cns_mtf_explicit_nonbonded_exclusion.iblo
0
0
0
0
0
0
0
0
0
0
0
0
0
0
0
0
0
0
0
0
0
0
0
0
0
0
0
0
0
0
0
0
0
0
0
0
0
0
0
0
0
0
0
0
0
0
0
0
0
0
0
0
0
0
0
0
0
0
0
0
0
0
0
0
0
0
0
0
0
0
0
0
0
0
0
0
0
0
0
0
0
0
0
0
0
0
0
0
0
0
0
0
0
0
0
0
0
0
0
0
0
0
0
0
0
0
0
0
0
0
0
0
0
0
0
0
0
0
0
0
0
0
0
0
1
2
3
4
5
6
6
6
6
6
6
6
6
6
6
6
6
6
6
6
6
6
6
6
6
6
6
6
6
6
6
6
6
6
6
6
6
6
6
6
6
6
6
6
6
6
6
6
6
6
6
6
6
6
6
6
6
6
6
6
6
6
6
6
6
6
6
6
6
6
6
6
6
6
6
6
6
6
6
6
6
6
6
6
6
6
6
6
6
6
6
6
6
6
6
6
6
6
6
6
6
7
8
9
10
11
12
12
12
12
12
12
12
12
12
12
12
12
12
12
12
12
12
12
12
12
12
12
12
12
12
12
12
12
12
12
13
14
15
16
17
18
18
18
18
18
18
18
18
18
18
18
18
18
18
18
18
18
18
18
18
18
18
18
18
18
18
18
18
18
18
18
18
18
18
18
18
18
18
18
18
18
18
18
18
18
18
18
18
18
18
18
18
18
18
18
18
18
18
18
18
18
18
18
18
18
18
18
18
18
18
18
18
18
18
18
18
18
18
18
18
18
18
18
18
18
18
18
18
18
18
18
18
18
18
18
18
18
18
18
19
20
21
22
23
24
24
24
24
24
24
24
24
24
24
24
24
24
24
24
24
24
24
24
24
24
24
24
25
26
27
28
29
30
30
30
30
30
30
30
30
30
30
30
30
30
30
30
30
30
30
30
30
30
30
30
30
30
30
30
30
30
30
30
30
30
30
30
30
30
30
30
30
30
31
32
33
34
35
36
36
36
36
36
36
36
36
36
36
36
36
36
36
36
36
36
36
36
36
36
36
36
36
36
36
36
36
36
36
36
36
36
36
36
36
36
36
36
36
36
36
36
36
36
36
36
36
36
36
36
36
36
36
36
36
36
36
36
36
36
36
36
36
37
38
39
40
41
42
42
42
42
42
42
42
42
42
42
42
42
42
42
42
42
42
42
42
42
42
42
42
42
42
42
42
42
42
42
42
42
42
42
42
42
42
42
42
42
42
42
42
42
42
42
42
42
42
42
42
42
42
42
42
42
42
42
42
42
42
42
42
42
42
42
42
42
42
42
42
42
42
42
42
42
42
42
42
42
42
42
42
42
42
42
42
42
42
42
42
42
42
42
42
42
42
42
42
42
42
42
42
42
42
42
42
42
42
42
42
42
42
42
42
42
42
42
42
42
42
42
42
42
42
42
42
42
42
42
42
42
42
42
42
42
42
42
42
42
42
42
43
44
45
46
47
48
48
48
48
48
48
48
48
48
48
48
48
48
48
48
48
48
48
48
48
48
48
48
48
48
48
48
48
48
48
48
48
49
50
51
52
53
54
54
54
54
54
54
54
54
54
54
54
54
54
54
54
54
54
54
54
54
54
54
54
54
54
54
54
54
54
54
54
54
54
54
54
54
54
54
54
54
54
54
54
54
54
54
54
54
54
54
54
54
54
54
54
54
54
54
54
54
54
54
54
54
54
54
55
55
55
56
57
58
59
60
60
60
60
60
60
60
60
60
60
60
60
60
60
60
60
60
60
60
60
60
60
60
60
60
60
60
60
60
60
60
60
60
60
60
60
60
60
60
60
60
60
60
60
60
60
60
60
60
60
60
60
60
60
60
60
60
60
60
60
60
60
60
60
61
61
61
62
63
64
65
66
66
66
66
66
66
66
66
66
66
66
66
66
66
66
66
66
66
66
66
66
66
66
66
66
66
67
68
69
70
71
72
72
72
72
72
72
72
72
72
72
72
72
72
72
72
72
72
72
72
72
72
72
72
72
72
72
72
72
72
72
72
72
72
72
72
72
72
72
72
72
72
72
72
72
72
72
72
72
72
72
72
72
72
72
72
72
72
72
72
72
72
72
72
72
72
72
72
72
72
72
72
72
72
72
72
72
72
72
72
72
72
72
72
72
72
72
72
72
72
72
72
72
72
72
72
72
72
72
72
72
72
72
72
72
72
72
72
72
72
72
72
72
72
72
72
72
72
72
72
72
72
72
72
72
72
72
72
72
72
72
72
72
72
72
72
72
72
72
72
72
72
72
72
72
72
72
72
72
72
72
72
72
72
72
72
72
72
72
72
72
72
72
72
72
72
72
72
72
72
72
72
72
72
72
72
72
72
72
72
72
72
72
72
72
72
72
72
72
72
72
72
72
72
72
72
72
72
72
72
72
72
72
72
72
72
72
72
72
72
72
72
72
72
72
72
72
72
72
72
72
72
72
72
72
72
72
72
72
72
72
72
72
72
72
72
72
72
72
72
72
72
72
72
72
72
72
72
73
74
75
76
77
78
78
78
78
78
78
78
78
78
78
78
78
78
78
78
78
78
78
78
78
78
78
78
78
78
78
78
78
78
78
78
78
78
78
78
78
78
78
78
78
78
78
78
78
78
78
78
78
78
78
78
78
78
78
-1

loop_
_cns_mtf_group_linked_list.first_atom_id
0
5
10
16
22
27
33
38
47
55
68
76
84
93
102
107
113
120
134
143
160
173
181
190
199
212
221
235
248
256
270
282
291
300
308
317
323
332
338
351
360
372
380
388
400
409
418
423
434
448
453
459
471
476
485
494
503
515
524
535
545
553
566
575
584
595
604
613
624
632
640
650
664
672
679
687
701
711
720
733
742
747
756
772
781
790
798
803
812
820
827
843
853
862
874
882
892
900
908
921
938
947
964
973
982
995
1000
1008
1018
1024
1032
1037
1046
1052
1059
1076
1082
1091
1101
1114
1128
1136
1149
1160
-1
