# Supplementary material for: Flexibility of intrinsically disordered degrons in AUX/IAA proteins reinforces auxin co-receptor assemblies
Source: Nat Commun. 2020 May 8;11:2277. doi: 10.1038/s41467-020-16147-2 (PMC7210949; doi:10.1038/s41467-020-16147-2)
Supplement: Supplementary file 9 — Supplementary Data 6 [file 41467_2020_16147_MOESM9_ESM.gz › haddock_files/IAA07/With_disorder_restraint/Input/protein2_10.pdb]

REMARK FILENAME="protein2_10.pdb"
REMARK coordinates built for more than 100 hundred atoms
REMARK coordinates built for more than 100 hundred atoms
REMARK coordinates built for more than 100 hundred atoms
REMARK coordinates built for more than 100 hundred atoms
REMARK coordinates built for more than 100 hundred atoms
REMARK coordinates built for more than 100 hundred atoms
REMARK coordinates built for more than 100 hundred atoms
REMARK coordinates built for more than 100 hundred atoms
REMARK coordinates built for more than 100 hundred atoms
REMARK coordinates built for more than 100 hundred atoms
REMARK DATE:13-Feb-2019  23:17:31       created by user: enmr
REMARK VERSION:1.3U
ATOM      1  N   GLY   124     -24.133  -1.473   4.086  1.00 15.00      B   
ATOM      2  HN  GLY   124     -24.514  -2.055   3.396  1.00 15.00      B   
ATOM      3  CA  GLY   124     -23.888  -0.073   3.793  1.00 15.00      B   
ATOM      4  C   GLY   124     -22.416   0.270   3.878  1.00 15.00      B   
ATOM      5  O   GLY   124     -21.948   1.201   3.224  1.00 15.00      B   
ATOM      6  N   GLY   125     -21.687  -0.493   4.678  1.00 15.00      B   
ATOM      7  HN  GLY   125     -22.118  -1.225   5.166  1.00 15.00      B   
ATOM      8  CA  GLY   125     -20.268  -0.258   4.838  1.00 15.00      B   
ATOM      9  C   GLY   125     -19.970   0.669   5.996  1.00 15.00      B   
ATOM     10  O   GLY   125     -20.743   0.743   6.952  1.00 15.00      B   
ATOM     11  N   ALA   126     -18.848   1.371   5.916  1.00 15.00      B   
ATOM     12  HN  ALA   126     -18.275   1.264   5.128  1.00 15.00      B   
ATOM     13  CA  ALA   126     -18.442   2.296   6.964  1.00 15.00      B   
ATOM     14  CB  ALA   126     -16.940   2.528   6.912  1.00 15.00      B   
ATOM     15  C   ALA   126     -19.197   3.613   6.832  1.00 15.00      B   
ATOM     16  O   ALA   126     -20.048   3.934   7.662  1.00 15.00      B   
ATOM     17  N   ALA   127     -18.872   4.367   5.782  1.00 15.00      B   
ATOM     18  HN  ALA   127     -18.176   4.046   5.171  1.00 15.00      B   
ATOM     19  CA  ALA   127     -19.511   5.655   5.503  1.00 15.00      B   
ATOM     20  CB  ALA   127     -20.924   5.444   4.967  1.00 15.00      B   
ATOM     21  C   ALA   127     -19.528   6.582   6.719  1.00 15.00      B   
ATOM     22  O   ALA   127     -20.523   7.266   6.974  1.00 15.00      B   
ATOM     23  N   GLY   128     -18.427   6.619   7.464  1.00 15.00      B   
ATOM     24  HN  GLY   128     -17.658   6.065   7.216  1.00 15.00      B   
ATOM     25  CA  GLY   128     -18.359   7.470   8.636  1.00 15.00      B   
ATOM     26  C   GLY   128     -17.464   6.902   9.717  1.00 15.00      B   
ATOM     27  O   GLY   128     -16.850   7.651  10.479  1.00 15.00      B   
ATOM     28  N   ALA   129     -17.382   5.581   9.787  1.00 15.00      B   
ATOM     29  HN  ALA   129     -17.886   5.035   9.148  1.00 15.00      B   
ATOM     30  CA  ALA   129     -16.559   4.923  10.792  1.00 15.00      B   
ATOM     31  CB  ALA   129     -17.410   4.486  11.975  1.00 15.00      B   
ATOM     32  C   ALA   129     -15.812   3.736  10.196  1.00 15.00      B   
ATOM     33  O   ALA   129     -16.333   2.620  10.146  1.00 15.00      B   
ATOM     34  N   GLY   130     -14.601   3.993   9.723  1.00 15.00      B   
ATOM     35  HN  GLY   130     -14.252   4.908   9.773  1.00 15.00      B   
ATOM     36  CA  GLY   130     -13.789   2.947   9.136  1.00 15.00      B   
ATOM     37  C   GLY   130     -12.480   3.487   8.601  1.00 15.00      B   
ATOM     38  O   GLY   130     -12.470   4.441   7.819  1.00 15.00      B   
ATOM     39  N   LEU   131     -11.376   2.885   9.022  1.00 15.00      B   
ATOM     40  HN  LEU   131     -11.452   2.128   9.640  1.00 15.00      B   
ATOM     41  CA  LEU   131     -10.053   3.316   8.592  1.00 15.00      B   
ATOM     42  CB  LEU   131      -9.237   3.829   9.788  1.00 15.00      B   
ATOM     43  CG  LEU   131      -9.397   5.312  10.148  1.00 15.00      B   
ATOM     44  CD1 LEU   131      -9.300   6.185   8.906  1.00 15.00      B   
ATOM     45  CD2 LEU   131     -10.696   5.565  10.901  1.00 15.00      B   
ATOM     46  C   LEU   131      -9.304   2.187   7.898  1.00 15.00      B   
ATOM     47  O   LEU   131      -9.426   1.022   8.277  1.00 15.00      B   
ATOM     48  N   VAL   132      -8.535   2.540   6.879  1.00 15.00      B   
ATOM     49  HN  VAL   132      -8.489   3.483   6.618  1.00 15.00      B   
ATOM     50  CA  VAL   132      -7.758   1.561   6.140  1.00 15.00      B   
ATOM     51  CB  VAL   132      -8.161   1.501   4.652  1.00 15.00      B   
ATOM     52  CG1 VAL   132      -7.390   0.404   3.932  1.00 15.00      B   
ATOM     53  CG2 VAL   132      -9.658   1.275   4.516  1.00 15.00      B   
ATOM     54  C   VAL   132      -6.271   1.873   6.253  1.00 15.00      B   
ATOM     55  O   VAL   132      -5.792   2.880   5.724  1.00 15.00      B   
ATOM     56  N   LYS   133      -5.553   1.016   6.961  1.00 15.00      B   
ATOM     57  HN  LYS   133      -6.000   0.246   7.371  1.00 15.00      B   
ATOM     58  CA  LYS   133      -4.119   1.183   7.148  1.00 15.00      B   
ATOM     59  CB  LYS   133      -3.679   0.420   8.398  1.00 15.00      B   
ATOM     60  CG  LYS   133      -2.338   0.851   8.969  1.00 15.00      B   
ATOM     61  CD  LYS   133      -2.262   0.565  10.463  1.00 15.00      B   
ATOM     62  CE  LYS   133      -2.450  -0.916  10.763  1.00 15.00      B   
ATOM     63  NZ  LYS   133      -2.641  -1.169  12.215  1.00 15.00      B   
ATOM     64  HZ1 LYS   133      -2.766  -2.187  12.387  1.00 15.00      B   
ATOM     65  HZ2 LYS   133      -3.483  -0.665  12.558  1.00 15.00      B   
ATOM     66  HZ3 LYS   133      -1.811  -0.838  12.748  1.00 15.00      B   
ATOM     67  C   LYS   133      -3.371   0.668   5.923  1.00 15.00      B   
ATOM     68  O   LYS   133      -3.467  -0.512   5.580  1.00 15.00      B   
ATOM     69  N   VAL   134      -2.640   1.553   5.260  1.00 15.00      B   
ATOM     70  HN  VAL   134      -2.605   2.480   5.577  1.00 15.00      B   
ATOM     71  CA  VAL   134      -1.888   1.178   4.071  1.00 15.00      B   
ATOM     72  CB  VAL   134      -2.182   2.124   2.878  1.00 15.00      B   
ATOM     73  CG1 VAL   134      -1.626   3.525   3.113  1.00 15.00      B   
ATOM     74  CG2 VAL   134      -1.673   1.540   1.568  1.00 15.00      B   
ATOM     75  C   VAL   134      -0.388   1.129   4.366  1.00 15.00      B   
ATOM     76  O   VAL   134       0.140   1.966   5.100  1.00 15.00      B   
ATOM     77  N   SER   135       0.279   0.115   3.827  1.00 15.00      B   
ATOM     78  HN  SER   135      -0.209  -0.540   3.286  1.00 15.00      B   
ATOM     79  CA  SER   135       1.716  -0.055   4.015  1.00 15.00      B   
ATOM     80  CB  SER   135       1.990  -0.904   5.263  1.00 15.00      B   
ATOM     81  OG  SER   135       0.779  -1.414   5.803  1.00 15.00      B   
ATOM     82  HG  SER   135       0.164  -1.601   5.090  1.00 15.00      B   
ATOM     83  C   SER   135       2.343  -0.702   2.782  1.00 15.00      B   
ATOM     84  O   SER   135       1.638  -1.285   1.957  1.00 15.00      B   
ATOM     85  N   MET   136       3.658  -0.592   2.652  1.00 15.00      B   
ATOM     86  HN  MET   136       4.166  -0.108   3.336  1.00 15.00      B   
ATOM     87  CA  MET   136       4.370  -1.172   1.518  1.00 15.00      B   
ATOM     88  CB  MET   136       4.917  -0.080   0.591  1.00 15.00      B   
ATOM     89  CG  MET   136       3.861   0.635  -0.235  1.00 15.00      B   
ATOM     90  SD  MET   136       4.572   1.767  -1.446  1.00 15.00      B   
ATOM     91  CE  MET   136       3.095   2.587  -2.045  1.00 15.00      B   
ATOM     92  C   MET   136       5.518  -2.041   2.003  1.00 15.00      B   
ATOM     93  O   MET   136       6.310  -1.620   2.846  1.00 15.00      B   
ATOM     94  N   ASP   137       5.607  -3.253   1.478  1.00 15.00      B   
ATOM     95  HN  ASP   137       4.946  -3.537   0.813  1.00 15.00      B   
ATOM     96  CA  ASP   137       6.667  -4.175   1.867  1.00 15.00      B   
ATOM     97  CB  ASP   137       6.385  -5.586   1.354  1.00 15.00      B   
ATOM     98  CG  ASP   137       5.234  -6.257   2.070  1.00 15.00      B   
ATOM     99  OD1 ASP   137       5.375  -6.576   3.269  1.00 15.00      B   
ATOM    100  OD2 ASP   137       4.185  -6.475   1.433  1.00 15.00      B   
ATOM    101  C   ASP   137       8.015  -3.697   1.350  1.00 15.00      B   
ATOM    102  O   ASP   137       8.247  -3.651   0.142  1.00 15.00      B   
ATOM    103  N   GLY   138       8.891  -3.321   2.269  1.00 15.00      B   
ATOM    104  HN  GLY   138       8.642  -3.362   3.216  1.00 15.00      B   
ATOM    105  CA  GLY   138      10.206  -2.852   1.889  1.00 15.00      B   
ATOM    106  C   GLY   138      10.306  -1.339   1.904  1.00 15.00      B   
ATOM    107  O   GLY   138      11.394  -0.784   1.752  1.00 15.00      B   
ATOM    108  N   ALA   139       9.180  -0.676   2.106  1.00 15.00      B   
ATOM    109  HN  ALA   139       8.348  -1.175   2.243  1.00 15.00      B   
ATOM    110  CA  ALA   139       9.150   0.773   2.129  1.00 15.00      B   
ATOM    111  CB  ALA   139       8.410   1.296   0.908  1.00 15.00      B   
ATOM    112  C   ALA   139       8.492   1.283   3.403  1.00 15.00      B   
ATOM    113  O   ALA   139       7.459   0.760   3.831  1.00 15.00      B   
ATOM    114  N   PRO   140       9.081   2.308   4.035  1.00 15.00      B   
ATOM    115  CA  PRO   140       8.539   2.886   5.267  1.00 15.00      B   
ATOM    116  CB  PRO   140       9.691   3.736   5.802  1.00 15.00      B   
ATOM    117  CG  PRO   140      10.472   4.115   4.589  1.00 15.00      B   
ATOM    118  CD  PRO   140      10.325   2.981   3.606  1.00 15.00      B   
ATOM    119  C   PRO   140       7.293   3.742   5.007  1.00 15.00      B   
ATOM    120  O   PRO   140       7.357   4.973   4.989  1.00 15.00      B   
ATOM    121  N   TYR   141       6.165   3.076   4.788  1.00 15.00      B   
ATOM    122  HN  TYR   141       6.182   2.096   4.800  1.00 15.00      B   
ATOM    123  CA  TYR   141       4.903   3.756   4.531  1.00 15.00      B   
ATOM    124  CB  TYR   141       4.427   3.492   3.097  1.00 15.00      B   
ATOM    125  CG  TYR   141       5.113   4.342   2.050  1.00 15.00      B   
ATOM    126  CD1 TYR   141       6.457   4.163   1.754  1.00 15.00      B   
ATOM    127  CD2 TYR   141       4.418   5.328   1.363  1.00 15.00      B   
ATOM    128  CE1 TYR   141       7.091   4.941   0.807  1.00 15.00      B   
ATOM    129  CE2 TYR   141       5.044   6.110   0.410  1.00 15.00      B   
ATOM    130  CZ  TYR   141       6.380   5.912   0.140  1.00 15.00      B   
ATOM    131  OH  TYR   141       7.009   6.692  -0.800  1.00 15.00      B   
ATOM    132  HH  TYR   141       7.549   6.137  -1.368  1.00 15.00      B   
ATOM    133  C   TYR   141       3.840   3.297   5.522  1.00 15.00      B   
ATOM    134  O   TYR   141       3.481   2.120   5.559  1.00 15.00      B   
ATOM    135  N   LEU   142       3.357   4.223   6.337  1.00 15.00      B   
ATOM    136  HN  LEU   142       3.698   5.139   6.272  1.00 15.00      B   
ATOM    137  CA  LEU   142       2.334   3.918   7.325  1.00 15.00      B   
ATOM    138  CB  LEU   142       2.962   3.657   8.696  1.00 15.00      B   
ATOM    139  CG  LEU   142       3.427   2.227   8.967  1.00 15.00      B   
ATOM    140  CD1 LEU   142       4.073   2.131  10.338  1.00 15.00      B   
ATOM    141  CD2 LEU   142       2.263   1.253   8.848  1.00 15.00      B   
ATOM    142  C   LEU   142       1.327   5.054   7.423  1.00 15.00      B   
ATOM    143  O   LEU   142       1.579   6.072   8.076  1.00 15.00      B   
ATOM    144  N   ARG   143       0.191   4.885   6.770  1.00 15.00      B   
ATOM    145  HN  ARG   143       0.048   4.059   6.263  1.00 15.00      B   
ATOM    146  CA  ARG   143      -0.852   5.898   6.787  1.00 15.00      B   
ATOM    147  CB  ARG   143      -0.680   6.872   5.617  1.00 15.00      B   
ATOM    148  CG  ARG   143      -1.547   8.117   5.711  1.00 15.00      B   
ATOM    149  CD  ARG   143      -0.964   9.263   4.903  1.00 15.00      B   
ATOM    150  NE  ARG   143      -1.668  10.522   5.147  1.00 15.00      B   
ATOM    151  HE  ARG   143      -2.488  10.686   4.636  1.00 15.00      B   
ATOM    152  CZ  ARG   143      -1.262  11.448   6.015  1.00 15.00      B   
ATOM    153  NH1 ARG   143      -0.157  11.261   6.727  1.00 15.00      B   
ATOM    154 HH11 ARG   143       0.155  11.987   7.403  1.00 15.00      B   
ATOM    155 HH12 ARG   143       0.396  10.388   6.609  1.00 15.00      B   
ATOM    156  NH2 ARG   143      -1.964  12.564   6.165  1.00 15.00      B   
ATOM    157 HH21 ARG   143      -1.650  13.289   6.841  1.00 15.00      B   
ATOM    158 HH22 ARG   143      -2.828  12.714   5.606  1.00 15.00      B   
ATOM    159  C   ARG   143      -2.234   5.265   6.746  1.00 15.00      B   
ATOM    160  O   ARG   143      -2.424   4.200   6.159  1.00 15.00      B   
ATOM    161  N   LYS   144      -3.189   5.919   7.390  1.00 15.00      B   
ATOM    162  HN  LYS   144      -2.963   6.747   7.862  1.00 15.00      B   
ATOM    163  CA  LYS   144      -4.562   5.445   7.417  1.00 15.00      B   
ATOM    164  CB  LYS   144      -5.098   5.461   8.851  1.00 15.00      B   
ATOM    165  CG  LYS   144      -4.282   4.622   9.822  1.00 15.00      B   
ATOM    166  CD  LYS   144      -4.766   4.787  11.251  1.00 15.00      B   
ATOM    167  CE  LYS   144      -4.384   6.143  11.818  1.00 15.00      B   
ATOM    168  NZ  LYS   144      -4.806   6.291  13.238  1.00 15.00      B   
ATOM    169  HZ1 LYS   144      -4.531   7.228  13.597  1.00 15.00      B   
ATOM    170  HZ2 LYS   144      -4.353   5.561  13.824  1.00 15.00      B   
ATOM    171  HZ3 LYS   144      -5.838   6.191  13.316  1.00 15.00      B   
ATOM    172  C   LYS   144      -5.405   6.345   6.528  1.00 15.00      B   
ATOM    173  O   LYS   144      -5.464   7.556   6.742  1.00 15.00      B   
ATOM    174  N   VAL   145      -6.039   5.764   5.526  1.00 15.00      B   
ATOM    175  HN  VAL   145      -5.960   4.795   5.404  1.00 15.00      B   
ATOM    176  CA  VAL   145      -6.854   6.537   4.598  1.00 15.00      B   
ATOM    177  CB  VAL   145      -6.530   6.204   3.128  1.00 15.00      B   
ATOM    178  CG1 VAL   145      -5.183   6.795   2.735  1.00 15.00      B   
ATOM    179  CG2 VAL   145      -6.536   4.697   2.909  1.00 15.00      B   
ATOM    180  C   VAL   145      -8.347   6.358   4.852  1.00 15.00      B   
ATOM    181  O   VAL   145      -8.776   5.362   5.442  1.00 15.00      B   
ATOM    182  N   ASP   146      -9.126   7.338   4.404  1.00 15.00      B   
ATOM    183  HN  ASP   146      -8.710   8.100   3.949  1.00 15.00      B   
ATOM    184  CA  ASP   146     -10.572   7.323   4.564  1.00 15.00      B   
ATOM    185  CB  ASP   146     -11.066   8.661   5.126  1.00 15.00      B   
ATOM    186  CG  ASP   146     -10.982   8.742   6.638  1.00 15.00      B   
ATOM    187  OD1 ASP   146     -12.004   8.479   7.308  1.00 15.00      B   
ATOM    188  OD2 ASP   146      -9.902   9.087   7.167  1.00 15.00      B   
ATOM    189  C   ASP   146     -11.243   7.041   3.227  1.00 15.00      B   
ATOM    190  O   ASP   146     -11.163   7.847   2.299  1.00 15.00      B   
ATOM    191  N   LEU   147     -11.898   5.897   3.130  1.00 15.00      B   
ATOM    192  HN  LEU   147     -11.932   5.300   3.907  1.00 15.00      B   
ATOM    193  CA  LEU   147     -12.570   5.499   1.904  1.00 15.00      B   
ATOM    194  CB  LEU   147     -12.534   3.976   1.747  1.00 15.00      B   
ATOM    195  CG  LEU   147     -11.310   3.392   1.031  1.00 15.00      B   
ATOM    196  CD1 LEU   147     -10.027   3.720   1.778  1.00 15.00      B   
ATOM    197  CD2 LEU   147     -11.455   1.890   0.848  1.00 15.00      B   
ATOM    198  C   LEU   147     -14.007   6.001   1.866  1.00 15.00      B   
ATOM    199  O   LEU   147     -14.706   5.832   0.872  1.00 15.00      B   
ATOM    200  N   LYS   148     -14.443   6.631   2.948  1.00 15.00      B   
ATOM    201  HN  LYS   148     -13.838   6.749   3.710  1.00 15.00      B   
ATOM    202  CA  LYS   148     -15.802   7.153   3.030  1.00 15.00      B   
ATOM    203  CB  LYS   148     -16.176   7.492   4.477  1.00 15.00      B   
ATOM    204  CG  LYS   148     -15.351   8.615   5.088  1.00 15.00      B   
ATOM    205  CD  LYS   148     -16.165   9.435   6.076  1.00 15.00      B   
ATOM    206  CE  LYS   148     -15.565  10.821   6.252  1.00 15.00      B   
ATOM    207  NZ  LYS   148     -16.384  11.687   7.141  1.00 15.00      B   
ATOM    208  HZ1 LYS   148     -17.338  11.806   6.744  1.00 15.00      B   
ATOM    209  HZ2 LYS   148     -15.941  12.623   7.235  1.00 15.00      B   
ATOM    210  HZ3 LYS   148     -16.463  11.257   8.085  1.00 15.00      B   
ATOM    211  C   LYS   148     -15.974   8.388   2.147  1.00 15.00      B   
ATOM    212  O   LYS   148     -17.076   8.689   1.691  1.00 15.00      B   
ATOM    213  N   MET   149     -14.873   9.094   1.913  1.00 15.00      B   
ATOM    214  HN  MET   149     -14.023   8.791   2.296  1.00 15.00      B   
ATOM    215  CA  MET   149     -14.891  10.309   1.102  1.00 15.00      B   
ATOM    216  CB  MET   149     -13.638  11.149   1.371  1.00 15.00      B   
ATOM    217  CG  MET   149     -13.524  11.665   2.795  1.00 15.00      B   
ATOM    218  SD  MET   149     -11.891  12.337   3.160  1.00 15.00      B   
ATOM    219  CE  MET   149     -12.083  12.764   4.891  1.00 15.00      B   
ATOM    220  C   MET   149     -14.975   9.978  -0.383  1.00 15.00      B   
ATOM    221  O   MET   149     -15.609  10.695  -1.156  1.00 15.00      B   
ATOM    222  N   TYR   150     -14.336   8.886  -0.777  1.00 15.00      B   
ATOM    223  HN  TYR   150     -13.857   8.348  -0.113  1.00 15.00      B   
ATOM    224  CA  TYR   150     -14.326   8.464  -2.173  1.00 15.00      B   
ATOM    225  CB  TYR   150     -12.895   8.436  -2.714  1.00 15.00      B   
ATOM    226  CG  TYR   150     -12.009   9.499  -2.108  1.00 15.00      B   
ATOM    227  CD1 TYR   150     -11.186   9.202  -1.033  1.00 15.00      B   
ATOM    228  CD2 TYR   150     -12.009  10.800  -2.597  1.00 15.00      B   
ATOM    229  CE1 TYR   150     -10.387  10.165  -0.459  1.00 15.00      B   
ATOM    230  CE2 TYR   150     -11.207  11.772  -2.028  1.00 15.00      B   
ATOM    231  CZ  TYR   150     -10.399  11.447  -0.959  1.00 15.00      B   
ATOM    232  OH  TYR   150      -9.596  12.404  -0.387  1.00 15.00      B   
ATOM    233  HH  TYR   150      -8.720  12.040  -0.238  1.00 15.00      B   
ATOM    234  C   TYR   150     -14.981   7.101  -2.309  1.00 15.00      B   
ATOM    235  O   TYR   150     -14.346   6.065  -2.109  1.00 15.00      B   
ATOM    236  N   LYS   151     -16.262   7.118  -2.634  1.00 15.00      B   
ATOM    237  HN  LYS   151     -16.705   7.980  -2.776  1.00 15.00      B   
ATOM    238  CA  LYS   151     -17.033   5.894  -2.787  1.00 15.00      B   
ATOM    239  CB  LYS   151     -18.520   6.190  -2.597  1.00 15.00      B   
ATOM    240  CG  LYS   151     -18.816   7.015  -1.354  1.00 15.00      B   
ATOM    241  CD  LYS   151     -20.122   7.776  -1.479  1.00 15.00      B   
ATOM    242  CE  LYS   151     -20.192   8.895  -0.453  1.00 15.00      B   
ATOM    243  NZ  LYS   151     -21.516   9.566  -0.436  1.00 15.00      B   
ATOM    244  HZ1 LYS   151     -21.524  10.323   0.277  1.00 15.00      B   
ATOM    245  HZ2 LYS   151     -22.262   8.880  -0.204  1.00 15.00      B   
ATOM    246  HZ3 LYS   151     -21.719   9.980  -1.368  1.00 15.00      B   
ATOM    247  C   LYS   151     -16.783   5.264  -4.150  1.00 15.00      B   
ATOM    248  O   LYS   151     -17.101   4.098  -4.374  1.00 15.00      B   
ATOM    249  N   SER   152     -16.211   6.045  -5.052  1.00 15.00      B   
ATOM    250  HN  SER   152     -15.986   6.967  -4.809  1.00 15.00      B   
ATOM    251  CA  SER   152     -15.909   5.576  -6.386  1.00 15.00      B   
ATOM    252  CB  SER   152     -15.948   6.746  -7.371  1.00 15.00      B   
ATOM    253  OG  SER   152     -15.364   6.400  -8.619  1.00 15.00      B   
ATOM    254  HG  SER   152     -14.491   6.028  -8.472  1.00 15.00      B   
ATOM    255  C   SER   152     -14.544   4.908  -6.424  1.00 15.00      B   
ATOM    256  O   SER   152     -13.555   5.467  -5.947  1.00 15.00      B   
ATOM    257  N   TYR   153     -14.500   3.706  -6.987  1.00 15.00      B   
ATOM    258  HN  TYR   153     -15.330   3.310  -7.325  1.00 15.00      B   
ATOM    259  CA  TYR   153     -13.257   2.956  -7.119  1.00 15.00      B   
ATOM    260  CB  TYR   153     -13.525   1.595  -7.782  1.00 15.00      B   
ATOM    261  CG  TYR   153     -14.211   1.686  -9.131  1.00 15.00      B   
ATOM    262  CD1 TYR   153     -13.476   1.679 -10.311  1.00 15.00      B   
ATOM    263  CD2 TYR   153     -15.593   1.794  -9.223  1.00 15.00      B   
ATOM    264  CE1 TYR   153     -14.098   1.779 -11.542  1.00 15.00      B   
ATOM    265  CE2 TYR   153     -16.222   1.891 -10.448  1.00 15.00      B   
ATOM    266  CZ  TYR   153     -15.471   1.883 -11.603  1.00 15.00      B   
ATOM    267  OH  TYR   153     -16.098   1.993 -12.823  1.00 15.00      B   
ATOM    268  HH  TYR   153     -15.730   1.348 -13.432  1.00 15.00      B   
ATOM    269  C   TYR   153     -12.247   3.754  -7.941  1.00 15.00      B   
ATOM    270  O   TYR   153     -11.039   3.668  -7.723  1.00 15.00      B   
ATOM    271  N   GLN   154     -12.759   4.559  -8.863  1.00 15.00      B   
ATOM    272  HN  GLN   154     -13.732   4.608  -8.965  1.00 15.00      B   
ATOM    273  CA  GLN   154     -11.916   5.372  -9.727  1.00 15.00      B   
ATOM    274  CB  GLN   154     -12.691   5.762 -10.987  1.00 15.00      B   
ATOM    275  CG  GLN   154     -11.853   6.419 -12.073  1.00 15.00      B   
ATOM    276  CD  GLN   154     -12.658   6.714 -13.326  1.00 15.00      B   
ATOM    277  OE1 GLN   154     -13.859   6.979 -13.262  1.00 15.00      B   
ATOM    278  NE2 GLN   154     -12.003   6.667 -14.473  1.00 15.00      B   
ATOM    279 HE21 GLN   154     -11.048   6.448 -14.452  1.00 15.00      B   
ATOM    280 HE22 GLN   154     -12.499   6.854 -15.297  1.00 15.00      B   
ATOM    281  C   GLN   154     -11.439   6.619  -8.986  1.00 15.00      B   
ATOM    282  O   GLN   154     -10.251   6.949  -9.003  1.00 15.00      B   
ATOM    283  N   ASP   155     -12.372   7.290  -8.318  1.00 15.00      B   
ATOM    284  HN  ASP   155     -13.295   6.961  -8.329  1.00 15.00      B   
ATOM    285  CA  ASP   155     -12.061   8.503  -7.569  1.00 15.00      B   
ATOM    286  CB  ASP   155     -13.338   9.136  -7.015  1.00 15.00      B   
ATOM    287  CG  ASP   155     -13.146  10.583  -6.610  1.00 15.00      B   
ATOM    288  OD1 ASP   155     -12.636  11.371  -7.437  1.00 15.00      B   
ATOM    289  OD2 ASP   155     -13.514  10.945  -5.477  1.00 15.00      B   
ATOM    290  C   ASP   155     -11.085   8.217  -6.435  1.00 15.00      B   
ATOM    291  O   ASP   155     -10.158   8.992  -6.187  1.00 15.00      B   
ATOM    292  N   LEU   156     -11.286   7.090  -5.766  1.00 15.00      B   
ATOM    293  HN  LEU   156     -12.033   6.510  -6.024  1.00 15.00      B   
ATOM    294  CA  LEU   156     -10.429   6.688  -4.659  1.00 15.00      B   
ATOM    295  CB  LEU   156     -10.967   5.418  -3.997  1.00 15.00      B   
ATOM    296  CG  LEU   156     -10.121   4.842  -2.858  1.00 15.00      B   
ATOM    297  CD1 LEU   156     -10.254   5.688  -1.601  1.00 15.00      B   
ATOM    298  CD2 LEU   156     -10.496   3.395  -2.588  1.00 15.00      B   
ATOM    299  C   LEU   156      -8.997   6.459  -5.128  1.00 15.00      B   
ATOM    300  O   LEU   156      -8.051   6.927  -4.498  1.00 15.00      B   
ATOM    301  N   SER   157      -8.849   5.743  -6.238  1.00 15.00      B   
ATOM    302  HN  SER   157      -9.646   5.410  -6.700  1.00 15.00      B   
ATOM    303  CA  SER   157      -7.533   5.439  -6.787  1.00 15.00      B   
ATOM    304  CB  SER   157      -7.665   4.576  -8.048  1.00 15.00      B   
ATOM    305  OG  SER   157      -8.419   3.401  -7.777  1.00 15.00      B   
ATOM    306  HG  SER   157      -9.269   3.645  -7.403  1.00 15.00      B   
ATOM    307  C   SER   157      -6.733   6.711  -7.072  1.00 15.00      B   
ATOM    308  O   SER   157      -5.553   6.802  -6.726  1.00 15.00      B   
ATOM    309  N   ASP   158      -7.381   7.696  -7.683  1.00 15.00      B   
ATOM    310  HN  ASP   158      -8.323   7.573  -7.923  1.00 15.00      B   
ATOM    311  CA  ASP   158      -6.722   8.960  -8.006  1.00 15.00      B   
ATOM    312  CB  ASP   158      -7.610   9.828  -8.902  1.00 15.00      B   
ATOM    313  CG  ASP   158      -6.905  11.082  -9.384  1.00 15.00      B   
ATOM    314  OD1 ASP   158      -7.183  12.175  -8.839  1.00 15.00      B   
ATOM    315  OD2 ASP   158      -6.077  10.981 -10.314  1.00 15.00      B   
ATOM    316  C   ASP   158      -6.349   9.721  -6.738  1.00 15.00      B   
ATOM    317  O   ASP   158      -5.294  10.356  -6.665  1.00 15.00      B   
ATOM    318  N   ALA   159      -7.220   9.644  -5.740  1.00 15.00      B   
ATOM    319  HN  ALA   159      -8.042   9.124  -5.863  1.00 15.00      B   
ATOM    320  CA  ALA   159      -6.988  10.311  -4.467  1.00 15.00      B   
ATOM    321  CB  ALA   159      -8.252  10.298  -3.630  1.00 15.00      B   
ATOM    322  C   ALA   159      -5.845   9.649  -3.706  1.00 15.00      B   
ATOM    323  O   ALA   159      -4.998  10.328  -3.119  1.00 15.00      B   
ATOM    324  N   LEU   160      -5.823   8.321  -3.721  1.00 15.00      B   
ATOM    325  HN  LEU   160      -6.527   7.837  -4.202  1.00 15.00      B   
ATOM    326  CA  LEU   160      -4.780   7.564  -3.041  1.00 15.00      B   
ATOM    327  CB  LEU   160      -5.035   6.058  -3.141  1.00 15.00      B   
ATOM    328  CG  LEU   160      -6.218   5.514  -2.336  1.00 15.00      B   
ATOM    329  CD1 LEU   160      -6.265   3.998  -2.430  1.00 15.00      B   
ATOM    330  CD2 LEU   160      -6.139   5.962  -0.886  1.00 15.00      B   
ATOM    331  C   LEU   160      -3.409   7.903  -3.605  1.00 15.00      B   
ATOM    332  O   LEU   160      -2.458   8.113  -2.854  1.00 15.00      B   
ATOM    333  N   ALA   161      -3.322   7.972  -4.930  1.00 15.00      B   
ATOM    334  HN  ALA   161      -4.121   7.796  -5.470  1.00 15.00      B   
ATOM    335  CA  ALA   161      -2.073   8.302  -5.602  1.00 15.00      B   
ATOM    336  CB  ALA   161      -2.283   8.337  -7.106  1.00 15.00      B   
ATOM    337  C   ALA   161      -1.529   9.638  -5.105  1.00 15.00      B   
ATOM    338  O   ALA   161      -0.331   9.780  -4.852  1.00 15.00      B   
ATOM    339  N   LYS   162      -2.424  10.609  -4.941  1.00 15.00      B   
ATOM    340  HN  LYS   162      -3.365  10.432  -5.150  1.00 15.00      B   
ATOM    341  CA  LYS   162      -2.041  11.929  -4.459  1.00 15.00      B   
ATOM    342  CB  LYS   162      -3.187  12.924  -4.647  1.00 15.00      B   
ATOM    343  CG  LYS   162      -2.798  14.370  -4.387  1.00 15.00      B   
ATOM    344  CD  LYS   162      -3.826  15.335  -4.950  1.00 15.00      B   
ATOM    345  CE  LYS   162      -3.305  16.765  -4.926  1.00 15.00      B   
ATOM    346  NZ  LYS   162      -2.018  16.901  -5.659  1.00 15.00      B   
ATOM    347  HZ1 LYS   162      -2.142  16.623  -6.654  1.00 15.00      B   
ATOM    348  HZ2 LYS   162      -1.295  16.291  -5.228  1.00 15.00      B   
ATOM    349  HZ3 LYS   162      -1.689  17.887  -5.624  1.00 15.00      B   
ATOM    350  C   LYS   162      -1.631  11.862  -2.990  1.00 15.00      B   
ATOM    351  O   LYS   162      -0.642  12.473  -2.578  1.00 15.00      B   
ATOM    352  N   MET   163      -2.388  11.104  -2.208  1.00 15.00      B   
ATOM    353  HN  MET   163      -3.158  10.639  -2.597  1.00 15.00      B   
ATOM    354  CA  MET   163      -2.107  10.943  -0.788  1.00 15.00      B   
ATOM    355  CB  MET   163      -3.214  10.146  -0.093  1.00 15.00      B   
ATOM    356  CG  MET   163      -4.515  10.913   0.091  1.00 15.00      B   
ATOM    357  SD  MET   163      -4.275  12.505   0.909  1.00 15.00      B   
ATOM    358  CE  MET   163      -5.974  13.028   1.134  1.00 15.00      B   
ATOM    359  C   MET   163      -0.753  10.275  -0.573  1.00 15.00      B   
ATOM    360  O   MET   163      -0.081  10.526   0.429  1.00 15.00      B   
ATOM    361  N   PHE   164      -0.360   9.422  -1.512  1.00 15.00      B   
ATOM    362  HN  PHE   164      -0.949   9.246  -2.275  1.00 15.00      B   
ATOM    363  CA  PHE   164       0.926   8.741  -1.435  1.00 15.00      B   
ATOM    364  CB  PHE   164       1.003   7.585  -2.436  1.00 15.00      B   
ATOM    365  CG  PHE   164       0.329   6.326  -1.968  1.00 15.00      B   
ATOM    366  CD1 PHE   164       0.609   5.795  -0.719  1.00 15.00      B   
ATOM    367  CD2 PHE   164      -0.580   5.671  -2.780  1.00 15.00      B   
ATOM    368  CE1 PHE   164      -0.007   4.634  -0.289  1.00 15.00      B   
ATOM    369  CE2 PHE   164      -1.202   4.512  -2.356  1.00 15.00      B   
ATOM    370  CZ  PHE   164      -0.915   3.992  -1.109  1.00 15.00      B   
ATOM    371  C   PHE   164       2.058   9.730  -1.688  1.00 15.00      B   
ATOM    372  O   PHE   164       3.051   9.759  -0.956  1.00 15.00      B   
ATOM    373  N   SER   165       1.891  10.553  -2.718  1.00 15.00      B   
ATOM    374  HN  SER   165       1.075  10.483  -3.257  1.00 15.00      B   
ATOM    375  CA  SER   165       2.888  11.558  -3.069  1.00 15.00      B   
ATOM    376  CB  SER   165       2.480  12.274  -4.356  1.00 15.00      B   
ATOM    377  OG  SER   165       2.131  11.332  -5.358  1.00 15.00      B   
ATOM    378  HG  SER   165       2.490  10.472  -5.128  1.00 15.00      B   
ATOM    379  C   SER   165       3.077  12.560  -1.928  1.00 15.00      B   
ATOM    380  O   SER   165       4.180  13.046  -1.689  1.00 15.00      B   
ATOM    381  N   SER   166       1.998  12.833  -1.205  1.00 15.00      B   
ATOM    382  HN  SER   166       1.150  12.397  -1.432  1.00 15.00      B   
ATOM    383  CA  SER   166       2.037  13.763  -0.083  1.00 15.00      B   
ATOM    384  CB  SER   166       0.612  14.174   0.300  1.00 15.00      B   
ATOM    385  OG  SER   166      -0.134  14.556  -0.850  1.00 15.00      B   
ATOM    386  HG  SER   166      -0.922  14.011  -0.917  1.00 15.00      B   
ATOM    387  C   SER   166       2.768  13.151   1.117  1.00 15.00      B   
ATOM    388  O   SER   166       3.065  13.834   2.096  1.00 15.00      B   
ATOM    389  N   PHE   167       3.063  11.857   1.031  1.00 15.00      B   
ATOM    390  HN  PHE   167       2.804  11.361   0.227  1.00 15.00      B   
ATOM    391  CA  PHE   167       3.761  11.158   2.102  1.00 15.00      B   
ATOM    392  CB  PHE   167       3.092   9.808   2.388  1.00 15.00      B   
ATOM    393  CG  PHE   167       3.468   9.205   3.714  1.00 15.00      B   
ATOM    394  CD1 PHE   167       3.011   9.761   4.896  1.00 15.00      B   
ATOM    395  CD2 PHE   167       4.275   8.082   3.775  1.00 15.00      B   
ATOM    396  CE1 PHE   167       3.353   9.210   6.117  1.00 15.00      B   
ATOM    397  CE2 PHE   167       4.621   7.525   4.992  1.00 15.00      B   
ATOM    398  CZ  PHE   167       4.161   8.090   6.165  1.00 15.00      B   
ATOM    399  C   PHE   167       5.233  10.962   1.744  1.00 15.00      B   
ATOM    400  O   PHE   167       6.091  10.871   2.624  1.00 15.00      B   
ATOM    401  N   THR   168       5.522  10.902   0.449  1.00 15.00      B   
ATOM    402  HN  THR   168       4.798  10.979  -0.207  1.00 15.00      B   
ATOM    403  CA  THR   168       6.891  10.725  -0.020  1.00 15.00      B   
ATOM    404  CB  THR   168       6.951   9.935  -1.346  1.00 15.00      B   
ATOM    405  OG1 THR   168       8.313   9.620  -1.672  1.00 15.00      B   
ATOM    406  HG1 THR   168       8.356   8.739  -2.051  1.00 15.00      B   
ATOM    407  CG2 THR   168       6.326  10.723  -2.488  1.00 15.00      B   
ATOM    408  C   THR   168       7.598  12.072  -0.171  1.00 15.00      B   
ATOM    409  O   THR   168       8.792  12.135  -0.474  1.00 15.00      B   
ATOM    410  N   MET   169       6.856  13.146   0.047  1.00 15.00      B   
ATOM    411  HN  MET   169       5.911  13.033   0.282  1.00 15.00      B   
ATOM    412  CA  MET   169       7.403  14.489  -0.052  1.00 15.00      B   
ATOM    413  CB  MET   169       7.056  15.109  -1.409  1.00 15.00      B   
ATOM    414  CG  MET   169       7.610  16.508  -1.624  1.00 15.00      B   
ATOM    415  SD  MET   169       7.578  17.009  -3.357  1.00 15.00      B   
ATOM    416  CE  MET   169       8.911  16.011  -4.018  1.00 15.00      B   
ATOM    417  C   MET   169       6.865  15.348   1.083  1.00 15.00      B   
ATOM    418  O   MET   169       5.664  15.351   1.349  1.00 15.00      B   
ATOM    419  N   GLY   170       7.753  16.056   1.760  1.00 15.00      B   
ATOM    420  HN  GLY   170       8.700  16.006   1.513  1.00 15.00      B   
ATOM    421  CA  GLY   170       7.337  16.899   2.856  1.00 15.00      B   
ATOM    422  C   GLY   170       8.449  17.794   3.352  1.00 15.00      B   
ATOM    423  O   GLY   170       9.392  18.099   2.615  1.00 15.00      B   
ATOM    424  N   ASN   171       8.349  18.203   4.606  1.00 15.00      B   
ATOM    425  HN  ASN   171       7.584  17.909   5.143  1.00 15.00      B   
ATOM    426  CA  ASN   171       9.346  19.079   5.212  1.00 15.00      B   
ATOM    427  CB  ASN   171       8.711  19.982   6.277  1.00 15.00      B   
ATOM    428  CG  ASN   171       7.769  21.029   5.701  1.00 15.00      B   
ATOM    429  OD1 ASN   171       7.031  20.774   4.749  1.00 15.00      B   
ATOM    430  ND2 ASN   171       7.795  22.220   6.268  1.00 15.00      B   
ATOM    431 HD21 ASN   171       8.410  22.363   7.017  1.00 15.00      B   
ATOM    432 HD22 ASN   171       7.198  22.913   5.916  1.00 15.00      B   
ATOM    433  C   ASN   171      10.485  18.270   5.818  1.00 15.00      B   
ATOM    434  O   ASN   171      11.463  18.826   6.315  1.00 15.00      B   
ATOM    435  N   TYR   172      10.345  16.953   5.774  1.00 15.00      B   
ATOM    436  HN  TYR   172       9.536  16.577   5.368  1.00 15.00      B   
ATOM    437  CA  TYR   172      11.347  16.048   6.305  1.00 15.00      B   
ATOM    438  CB  TYR   172      10.893  15.473   7.649  1.00 15.00      B   
ATOM    439  CG  TYR   172      10.823  16.495   8.759  1.00 15.00      B   
ATOM    440  CD1 TYR   172       9.638  17.163   9.048  1.00 15.00      B   
ATOM    441  CD2 TYR   172      11.944  16.792   9.520  1.00 15.00      B   
ATOM    442  CE1 TYR   172       9.577  18.099  10.062  1.00 15.00      B   
ATOM    443  CE2 TYR   172      11.892  17.724  10.536  1.00 15.00      B   
ATOM    444  CZ  TYR   172      10.707  18.374  10.803  1.00 15.00      B   
ATOM    445  OH  TYR   172      10.652  19.304  11.817  1.00 15.00      B   
ATOM    446  HH  TYR   172      11.418  19.880  11.765  1.00 15.00      B   
ATOM    447  C   TYR   172      11.578  14.919   5.317  1.00 15.00      B   
ATOM    448  O   TYR   172      10.646  14.487   4.643  1.00 15.00      B   
ATOM    449  N   GLY   173      12.813  14.452   5.228  1.00 15.00      B   
ATOM    450  HN  GLY   173      13.516  14.842   5.788  1.00 15.00      B   
ATOM    451  CA  GLY   173      13.133  13.373   4.314  1.00 15.00      B   
ATOM    452  C   GLY   173      14.621  13.261   4.074  1.00 15.00      B   
ATOM    453  O   GLY   173      15.068  13.111   2.938  1.00 15.00      B   
ATOM    454  N   ALA   174      15.389  13.305   5.154  1.00 15.00      B   
ATOM    455  HN  ALA   174      14.965  13.391   6.033  1.00 15.00      B   
ATOM    456  CA  ALA   174      16.844  13.229   5.077  1.00 15.00      B   
ATOM    457  CB  ALA   174      17.456  13.675   6.393  1.00 15.00      B   
ATOM    458  C   ALA   174      17.330  11.828   4.714  1.00 15.00      B   
ATOM    459  O   ALA   174      18.531  11.583   4.625  1.00 15.00      B   
ATOM    460  N   GLN   175      16.395  10.911   4.508  1.00 15.00      B   
ATOM    461  HN  GLN   175      15.452  11.163   4.596  1.00 15.00      B   
ATOM    462  CA  GLN   175      16.731   9.540   4.155  1.00 15.00      B   
ATOM    463  CB  GLN   175      15.520   8.613   4.323  1.00 15.00      B   
ATOM    464  CG  GLN   175      15.074   8.407   5.764  1.00 15.00      B   
ATOM    465  CD  GLN   175      14.400   9.630   6.346  1.00 15.00      B   
ATOM    466  OE1 GLN   175      13.797  10.424   5.625  1.00 15.00      B   
ATOM    467  NE2 GLN   175      14.508   9.802   7.651  1.00 15.00      B   
ATOM    468 HE21 GLN   175      15.012   9.137   8.165  1.00 15.00      B   
ATOM    469 HE22 GLN   175      14.080  10.587   8.051  1.00 15.00      B   
ATOM    470  C   GLN   175      17.264   9.457   2.727  1.00 15.00      B   
ATOM    471  O   GLN   175      18.037   8.558   2.404  1.00 15.00      B   
ATOM    472  N   GLY   176      16.836  10.391   1.875  1.00 15.00      B   
ATOM    473  HN  GLY   176      16.207  11.072   2.192  1.00 15.00      B   
ATOM    474  CA  GLY   176      17.284  10.416   0.491  1.00 15.00      B   
ATOM    475  C   GLY   176      16.581   9.385  -0.380  1.00 15.00      B   
ATOM    476  O   GLY   176      16.180   9.678  -1.507  1.00 15.00      B   
ATOM    477  N   MET   177      16.419   8.182   0.161  1.00 15.00      B   
ATOM    478  HN  MET   177      16.749   8.029   1.071  1.00 15.00      B   
ATOM    479  CA  MET   177      15.771   7.077  -0.542  1.00 15.00      B   
ATOM    480  CB  MET   177      15.850   5.798   0.292  1.00 15.00      B   
ATOM    481  CG  MET   177      17.239   5.183   0.357  1.00 15.00      B   
ATOM    482  SD  MET   177      17.362   3.848   1.563  1.00 15.00      B   
ATOM    483  CE  MET   177      17.251   4.767   3.097  1.00 15.00      B   
ATOM    484  C   MET   177      14.321   7.391  -0.904  1.00 15.00      B   
ATOM    485  O   MET   177      13.729   6.712  -1.745  1.00 15.00      B   
ATOM    486  N   ILE   178      13.761   8.421  -0.276  1.00 15.00      B   
ATOM    487  HN  ILE   178      14.289   8.918   0.383  1.00 15.00      B   
ATOM    488  CA  ILE   178      12.385   8.837  -0.535  1.00 15.00      B   
ATOM    489  CB  ILE   178      12.009  10.107   0.263  1.00 15.00      B   
ATOM    490  CG1 ILE   178      13.165  11.115   0.254  1.00 15.00      B   
ATOM    491  CG2 ILE   178      11.621   9.747   1.691  1.00 15.00      B   
ATOM    492  CD1 ILE   178      12.763  12.516   0.650  1.00 15.00      B   
ATOM    493  C   ILE   178      12.148   9.085  -2.026  1.00 15.00      B   
ATOM    494  O   ILE   178      11.215   8.535  -2.615  1.00 15.00      B   
ATOM    495  N   ASP   179      13.014   9.893  -2.638  1.00 15.00      B   
ATOM    496  HN  ASP   179      13.749  10.283  -2.120  1.00 15.00      B   
ATOM    497  CA  ASP   179      12.898  10.214  -4.057  1.00 15.00      B   
ATOM    498  CB  ASP   179      13.740  11.449  -4.404  1.00 15.00      B   
ATOM    499  CG  ASP   179      13.371  12.680  -3.600  1.00 15.00      B   
ATOM    500  OD1 ASP   179      12.264  13.225  -3.805  1.00 15.00      B   
ATOM    501  OD2 ASP   179      14.196  13.120  -2.772  1.00 15.00      B   
ATOM    502  C   ASP   179      13.362   9.037  -4.906  1.00 15.00      B   
ATOM    503  O   ASP   179      12.885   8.834  -6.026  1.00 15.00      B   
ATOM    504  N   PHE   180      14.287   8.263  -4.356  1.00 15.00      B   
ATOM    505  HN  PHE   180      14.610   8.479  -3.456  1.00 15.00      B   
ATOM    506  CA  PHE   180      14.841   7.103  -5.040  1.00 15.00      B   
ATOM    507  CB  PHE   180      15.976   6.492  -4.206  1.00 15.00      B   
ATOM    508  CG  PHE   180      16.538   5.214  -4.764  1.00 15.00      B   
ATOM    509  CD1 PHE   180      17.365   5.230  -5.872  1.00 15.00      B   
ATOM    510  CD2 PHE   180      16.234   3.995  -4.175  1.00 15.00      B   
ATOM    511  CE1 PHE   180      17.883   4.057  -6.384  1.00 15.00      B   
ATOM    512  CE2 PHE   180      16.748   2.819  -4.684  1.00 15.00      B   
ATOM    513  CZ  PHE   180      17.573   2.850  -5.790  1.00 15.00      B   
ATOM    514  C   PHE   180      13.764   6.060  -5.331  1.00 15.00      B   
ATOM    515  O   PHE   180      13.589   5.639  -6.475  1.00 15.00      B   
ATOM    516  N   MET   181      13.037   5.654  -4.300  1.00 15.00      B   
ATOM    517  HN  MET   181      13.208   6.033  -3.413  1.00 15.00      B   
ATOM    518  CA  MET   181      11.986   4.654  -4.460  1.00 15.00      B   
ATOM    519  CB  MET   181      11.504   4.123  -3.110  1.00 15.00      B   
ATOM    520  CG  MET   181      12.028   2.738  -2.764  1.00 15.00      B   
ATOM    521  SD  MET   181      11.181   2.004  -1.351  1.00 15.00      B   
ATOM    522  CE  MET   181      12.111   0.486  -1.149  1.00 15.00      B   
ATOM    523  C   MET   181      10.812   5.204  -5.255  1.00 15.00      B   
ATOM    524  O   MET   181      10.084   4.449  -5.899  1.00 15.00      B   
ATOM    525  N   ASN   182      10.643   6.523  -5.214  1.00 15.00      B   
ATOM    526  HN  ASN   182      11.267   7.065  -4.687  1.00 15.00      B   
ATOM    527  CA  ASN   182       9.558   7.188  -5.929  1.00 15.00      B   
ATOM    528  CB  ASN   182       9.610   8.700  -5.701  1.00 15.00      B   
ATOM    529  CG  ASN   182       8.448   9.442  -6.334  1.00 15.00      B   
ATOM    530  OD1 ASN   182       7.366   9.588  -5.589  1.00 15.00      B   
ATOM    531  ND2 ASN   182       8.526   9.881  -7.483  1.00 15.00      B   
ATOM    532 HD21 ASN   182       9.360   9.738  -7.978  1.00 15.00      B   
ATOM    533 HD22 ASN   182       7.751  10.354  -7.851  1.00 15.00      B   
ATOM    534  C   ASN   182       9.614   6.871  -7.421  1.00 15.00      B   
ATOM    535  O   ASN   182       8.619   6.459  -8.016  1.00 15.00      B   
ATOM    536  N   GLU   183      10.790   7.042  -8.015  1.00 15.00      B   
ATOM    537  HN  GLU   183      11.551   7.362  -7.487  1.00 15.00      B   
ATOM    538  CA  GLU   183      10.973   6.765  -9.434  1.00 15.00      B   
ATOM    539  CB  GLU   183      12.199   7.498  -9.982  1.00 15.00      B   
ATOM    540  CG  GLU   183      13.476   7.268  -9.192  1.00 15.00      B   
ATOM    541  CD  GLU   183      14.649   8.024  -9.774  1.00 15.00      B   
ATOM    542  OE1 GLU   183      15.569   7.376 -10.318  1.00 15.00      B   
ATOM    543  OE2 GLU   183      14.648   9.270  -9.703  1.00 15.00      B   
ATOM    544  C   GLU   183      11.093   5.266  -9.683  1.00 15.00      B   
ATOM    545  O   GLU   183      10.661   4.761 -10.721  1.00 15.00      B   
ATOM    546  N   SER   184      11.668   4.557  -8.714  1.00 15.00      B   
ATOM    547  HN  SER   184      11.987   5.018  -7.910  1.00 15.00      B   
ATOM    548  CA  SER   184      11.836   3.113  -8.818  1.00 15.00      B   
ATOM    549  CB  SER   184      12.624   2.568  -7.624  1.00 15.00      B   
ATOM    550  OG  SER   184      13.917   3.148  -7.555  1.00 15.00      B   
ATOM    551  HG  SER   184      14.335   2.901  -6.727  1.00 15.00      B   
ATOM    552  C   SER   184      10.478   2.425  -8.905  1.00 15.00      B   
ATOM    553  O   SER   184      10.357   1.340  -9.466  1.00 15.00      B   
ATOM    554  N   LYS   185       9.461   3.069  -8.339  1.00 15.00      B   
ATOM    555  HN  LYS   185       9.631   3.927  -7.897  1.00 15.00      B   
ATOM    556  CA  LYS   185       8.105   2.544  -8.354  1.00 15.00      B   
ATOM    557  CB  LYS   185       7.172   3.495  -7.594  1.00 15.00      B   
ATOM    558  CG  LYS   185       5.687   3.284  -7.862  1.00 15.00      B   
ATOM    559  CD  LYS   185       4.918   4.588  -7.728  1.00 15.00      B   
ATOM    560  CE  LYS   185       3.462   4.421  -8.122  1.00 15.00      B   
ATOM    561  NZ  LYS   185       2.720   5.710  -8.064  1.00 15.00      B   
ATOM    562  HZ1 LYS   185       1.727   5.564  -8.339  1.00 15.00      B   
ATOM    563  HZ2 LYS   185       3.149   6.399  -8.713  1.00 15.00      B   
ATOM    564  HZ3 LYS   185       2.748   6.096  -7.098  1.00 15.00      B   
ATOM    565  C   LYS   185       7.615   2.379  -9.787  1.00 15.00      B   
ATOM    566  O   LYS   185       7.047   1.347 -10.144  1.00 15.00      B   
ATOM    567  N   LEU   186       7.852   3.396 -10.607  1.00 15.00      B   
ATOM    568  HN  LEU   186       8.328   4.182 -10.266  1.00 15.00      B   
ATOM    569  CA  LEU   186       7.425   3.376 -11.999  1.00 15.00      B   
ATOM    570  CB  LEU   186       7.601   4.760 -12.624  1.00 15.00      B   
ATOM    571  CG  LEU   186       6.917   5.916 -11.891  1.00 15.00      B   
ATOM    572  CD1 LEU   186       7.286   7.246 -12.526  1.00 15.00      B   
ATOM    573  CD2 LEU   186       5.406   5.723 -11.875  1.00 15.00      B   
ATOM    574  C   LEU   186       8.196   2.335 -12.798  1.00 15.00      B   
ATOM    575  O   LEU   186       7.605   1.562 -13.559  1.00 15.00      B   
ATOM    576  N   MET   187       9.509   2.316 -12.618  1.00 15.00      B   
ATOM    577  HN  MET   187       9.914   2.954 -11.994  1.00 15.00      B   
ATOM    578  CA  MET   187      10.368   1.372 -13.322  1.00 15.00      B   
ATOM    579  CB  MET   187      11.844   1.665 -13.035  1.00 15.00      B   
ATOM    580  CG  MET   187      12.506   2.619 -14.019  1.00 15.00      B   
ATOM    581  SD  MET   187      11.743   4.254 -14.045  1.00 15.00      B   
ATOM    582  CE  MET   187      12.861   5.127 -15.142  1.00 15.00      B   
ATOM    583  C   MET   187      10.038  -0.067 -12.942  1.00 15.00      B   
ATOM    584  O   MET   187       9.919  -0.937 -13.809  1.00 15.00      B   
ATOM    585  N   ASN   188       9.876  -0.313 -11.650  1.00 15.00      B   
ATOM    586  HN  ASN   188       9.968   0.421 -11.008  1.00 15.00      B   
ATOM    587  CA  ASN   188       9.564  -1.650 -11.162  1.00 15.00      B   
ATOM    588  CB  ASN   188       9.744  -1.748  -9.644  1.00 15.00      B   
ATOM    589  CG  ASN   188       9.367  -3.115  -9.109  1.00 15.00      B   
ATOM    590  OD1 ASN   188       8.320  -3.287  -8.488  1.00 15.00      B   
ATOM    591  ND2 ASN   188      10.221  -4.097  -9.347  1.00 15.00      B   
ATOM    592 HD21 ASN   188      11.037  -3.889  -9.848  1.00 15.00      B   
ATOM    593 HD22 ASN   188      10.002  -4.992  -9.012  1.00 15.00      B   
ATOM    594  C   ASN   188       8.160  -2.082 -11.566  1.00 15.00      B   
ATOM    595  O   ASN   188       7.941  -3.237 -11.915  1.00 15.00      B   
ATOM    596  N   LEU   189       7.217  -1.147 -11.543  1.00 15.00      B   
ATOM    597  HN  LEU   189       7.457  -0.235 -11.275  1.00 15.00      B   
ATOM    598  CA  LEU   189       5.830  -1.440 -11.906  1.00 15.00      B   
ATOM    599  CB  LEU   189       4.945  -0.203 -11.705  1.00 15.00      B   
ATOM    600  CG  LEU   189       3.451  -0.373 -12.004  1.00 15.00      B   
ATOM    601  CD1 LEU   189       2.818  -1.363 -11.041  1.00 15.00      B   
ATOM    602  CD2 LEU   189       2.734   0.968 -11.947  1.00 15.00      B   
ATOM    603  C   LEU   189       5.723  -1.924 -13.349  1.00 15.00      B   
ATOM    604  O   LEU   189       4.901  -2.782 -13.668  1.00 15.00      B   
ATOM    605  N   LEU   190       6.557  -1.372 -14.218  1.00 15.00      B   
ATOM    606  HN  LEU   190       7.201  -0.702 -13.906  1.00 15.00      B   
ATOM    607  CA  LEU   190       6.538  -1.739 -15.628  1.00 15.00      B   
ATOM    608  CB  LEU   190       7.097  -0.599 -16.479  1.00 15.00      B   
ATOM    609  CG  LEU   190       6.585  -0.507 -17.920  1.00 15.00      B   
ATOM    610  CD1 LEU   190       5.063  -0.489 -17.954  1.00 15.00      B   
ATOM    611  CD2 LEU   190       7.147   0.731 -18.600  1.00 15.00      B   
ATOM    612  C   LEU   190       7.313  -3.034 -15.887  1.00 15.00      B   
ATOM    613  O   LEU   190       7.076  -3.717 -16.883  1.00 15.00      B   
ATOM    614  N   ASN   191       8.235  -3.358 -14.988  1.00 15.00      B   
ATOM    615  HN  ASN   191       8.376  -2.770 -14.217  1.00 15.00      B   
ATOM    616  CA  ASN   191       9.047  -4.569 -15.116  1.00 15.00      B   
ATOM    617  CB  ASN   191      10.440  -4.334 -14.515  1.00 15.00      B   
ATOM    618  CG  ASN   191      11.268  -5.604 -14.402  1.00 15.00      B   
ATOM    619  OD1 ASN   191      11.832  -6.078 -15.386  1.00 15.00      B   
ATOM    620  ND2 ASN   191      11.365  -6.149 -13.196  1.00 15.00      B   
ATOM    621 HD21 ASN   191      10.904  -5.710 -12.451  1.00 15.00      B   
ATOM    622 HD22 ASN   191      11.894  -6.968 -13.099  1.00 15.00      B   
ATOM    623  C   ASN   191       8.373  -5.749 -14.427  1.00 15.00      B   
ATOM    624  O   ASN   191       8.177  -6.809 -15.019  1.00 15.00      B   
ATOM    625  N   SER   192       8.011  -5.547 -13.177  1.00 15.00      B   
ATOM    626  HN  SER   192       8.187  -4.674 -12.769  1.00 15.00      B   
ATOM    627  CA  SER   192       7.365  -6.570 -12.387  1.00 15.00      B   
ATOM    628  CB  SER   192       7.994  -6.613 -10.997  1.00 15.00      B   
ATOM    629  OG  SER   192       9.404  -6.465 -11.076  1.00 15.00      B   
ATOM    630  HG  SER   192       9.730  -6.064 -10.267  1.00 15.00      B   
ATOM    631  C   SER   192       5.872  -6.281 -12.290  1.00 15.00      B   
ATOM    632  O   SER   192       5.328  -6.093 -11.202  1.00 15.00      B   
ATOM    633  N   SER   193       5.214  -6.247 -13.445  1.00 15.00      B   
ATOM    634  HN  SER   193       5.707  -6.412 -14.276  1.00 15.00      B   
ATOM    635  CA  SER   193       3.783  -5.973 -13.517  1.00 15.00      B   
ATOM    636  CB  SER   193       3.355  -5.864 -14.980  1.00 15.00      B   
ATOM    637  OG  SER   193       4.488  -5.680 -15.814  1.00 15.00      B   
ATOM    638  HG  SER   193       4.951  -4.880 -15.554  1.00 15.00      B   
ATOM    639  C   SER   193       2.969  -7.051 -12.803  1.00 15.00      B   
ATOM    640  O   SER   193       1.784  -6.866 -12.525  1.00 15.00      B   
ATOM    641  N   GLU   194       3.616  -8.175 -12.512  1.00 15.00      B   
ATOM    642  HN  GLU   194       4.556  -8.260 -12.774  1.00 15.00      B   
ATOM    643  CA  GLU   194       2.978  -9.285 -11.817  1.00 15.00      B   
ATOM    644  CB  GLU   194       3.868 -10.524 -11.886  1.00 15.00      B   
ATOM    645  CG  GLU   194       3.945 -11.154 -13.266  1.00 15.00      B   
ATOM    646  CD  GLU   194       2.628 -11.752 -13.706  1.00 15.00      B   
ATOM    647  OE1 GLU   194       2.060 -12.567 -12.949  1.00 15.00      B   
ATOM    648  OE2 GLU   194       2.168 -11.430 -14.821  1.00 15.00      B   
ATOM    649  C   GLU   194       2.714  -8.921 -10.359  1.00 15.00      B   
ATOM    650  O   GLU   194       1.979  -9.615  -9.655  1.00 15.00      B   
ATOM    651  N   TYR   195       3.324  -7.828  -9.916  1.00 15.00      B   
ATOM    652  HN  TYR   195       3.900  -7.325 -10.528  1.00 15.00      B   
ATOM    653  CA  TYR   195       3.164  -7.354  -8.552  1.00 15.00      B   
ATOM    654  CB  TYR   195       4.454  -6.687  -8.062  1.00 15.00      B   
ATOM    655  CG  TYR   195       5.561  -7.659  -7.718  1.00 15.00      B   
ATOM    656  CD1 TYR   195       6.228  -8.366  -8.709  1.00 15.00      B   
ATOM    657  CD2 TYR   195       5.941  -7.867  -6.400  1.00 15.00      B   
ATOM    658  CE1 TYR   195       7.242  -9.252  -8.397  1.00 15.00      B   
ATOM    659  CE2 TYR   195       6.952  -8.750  -6.079  1.00 15.00      B   
ATOM    660  CZ  TYR   195       7.598  -9.439  -7.079  1.00 15.00      B   
ATOM    661  OH  TYR   195       8.605 -10.325  -6.759  1.00 15.00      B   
ATOM    662  HH  TYR   195       8.330 -10.868  -6.017  1.00 15.00      B   
ATOM    663  C   TYR   195       1.994  -6.382  -8.460  1.00 15.00      B   
ATOM    664  O   TYR   195       2.177  -5.165  -8.411  1.00 15.00      B   
ATOM    665  N   VAL   196       0.790  -6.930  -8.471  1.00 15.00      B   
ATOM    666  HN  VAL   196       0.711  -7.904  -8.539  1.00 15.00      B   
ATOM    667  CA  VAL   196      -0.421  -6.126  -8.385  1.00 15.00      B   
ATOM    668  CB  VAL   196      -1.599  -6.806  -9.114  1.00 15.00      B   
ATOM    669  CG1 VAL   196      -1.428  -6.699 -10.622  1.00 15.00      B   
ATOM    670  CG2 VAL   196      -1.724  -8.264  -8.693  1.00 15.00      B   
ATOM    671  C   VAL   196      -0.796  -5.866  -6.924  1.00 15.00      B   
ATOM    672  O   VAL   196      -0.468  -6.666  -6.047  1.00 15.00      B   
ATOM    673  N   PRO   197      -1.470  -4.738  -6.644  1.00 15.00      B   
ATOM    674  CA  PRO   197      -1.889  -4.372  -5.283  1.00 15.00      B   
ATOM    675  CB  PRO   197      -2.633  -3.043  -5.472  1.00 15.00      B   
ATOM    676  CG  PRO   197      -2.153  -2.518  -6.778  1.00 15.00      B   
ATOM    677  CD  PRO   197      -1.869  -3.722  -7.629  1.00 15.00      B   
ATOM    678  C   PRO   197      -2.821  -5.410  -4.665  1.00 15.00      B   
ATOM    679  O   PRO   197      -3.675  -5.987  -5.346  1.00 15.00      B   
ATOM    680  N   SER   198      -2.655  -5.637  -3.373  1.00 15.00      B   
ATOM    681  HN  SER   198      -1.962  -5.141  -2.889  1.00 15.00      B   
ATOM    682  CA  SER   198      -3.466  -6.596  -2.652  1.00 15.00      B   
ATOM    683  CB  SER   198      -2.622  -7.828  -2.308  1.00 15.00      B   
ATOM    684  OG  SER   198      -3.419  -8.917  -1.875  1.00 15.00      B   
ATOM    685  HG  SER   198      -2.857  -9.588  -1.480  1.00 15.00      B   
ATOM    686  C   SER   198      -4.017  -5.955  -1.382  1.00 15.00      B   
ATOM    687  O   SER   198      -3.613  -4.852  -1.006  1.00 15.00      B   
ATOM    688  N   TYR   199      -4.934  -6.643  -0.725  1.00 15.00      B   
ATOM    689  HN  TYR   199      -5.212  -7.518  -1.067  1.00 15.00      B   
ATOM    690  CA  TYR   199      -5.540  -6.132   0.492  1.00 15.00      B   
ATOM    691  CB  TYR   199      -6.707  -5.186   0.172  1.00 15.00      B   
ATOM    692  CG  TYR   199      -7.633  -5.662  -0.926  1.00 15.00      B   
ATOM    693  CD1 TYR   199      -8.686  -6.529  -0.656  1.00 15.00      B   
ATOM    694  CD2 TYR   199      -7.463  -5.231  -2.236  1.00 15.00      B   
ATOM    695  CE1 TYR   199      -9.540  -6.951  -1.656  1.00 15.00      B   
ATOM    696  CE2 TYR   199      -8.310  -5.650  -3.243  1.00 15.00      B   
ATOM    697  CZ  TYR   199      -9.348  -6.510  -2.951  1.00 15.00      B   
ATOM    698  OH  TYR   199     -10.201  -6.921  -3.953  1.00 15.00      B   
ATOM    699  HH  TYR   199     -11.108  -6.867  -3.644  1.00 15.00      B   
ATOM    700  C   TYR   199      -6.011  -7.269   1.379  1.00 15.00      B   
ATOM    701  O   TYR   199      -6.193  -8.391   0.911  1.00 15.00      B   
ATOM    702  N   GLU   200      -6.185  -6.975   2.657  1.00 15.00      B   
ATOM    703  HN  GLU   200      -5.995  -6.065   2.967  1.00 15.00      B   
ATOM    704  CA  GLU   200      -6.650  -7.963   3.613  1.00 15.00      B   
ATOM    705  CB  GLU   200      -5.819  -7.904   4.898  1.00 15.00      B   
ATOM    706  CG  GLU   200      -6.119  -9.024   5.880  1.00 15.00      B   
ATOM    707  CD  GLU   200      -5.453  -8.820   7.223  1.00 15.00      B   
ATOM    708  OE1 GLU   200      -6.156  -8.471   8.194  1.00 15.00      B   
ATOM    709  OE2 GLU   200      -4.223  -9.011   7.318  1.00 15.00      B   
ATOM    710  C   GLU   200      -8.118  -7.708   3.924  1.00 15.00      B   
ATOM    711  O   GLU   200      -8.516  -6.570   4.178  1.00 15.00      B   
ATOM    712  N   ASP   201      -8.918  -8.759   3.900  1.00 15.00      B   
ATOM    713  HN  ASP   201      -8.546  -9.643   3.698  1.00 15.00      B   
ATOM    714  CA  ASP   201     -10.344  -8.628   4.168  1.00 15.00      B   
ATOM    715  CB  ASP   201     -11.153  -9.532   3.229  1.00 15.00      B   
ATOM    716  CG  ASP   201     -11.389 -10.917   3.795  1.00 15.00      B   
ATOM    717  OD1 ASP   201     -10.406 -11.660   3.989  1.00 15.00      B   
ATOM    718  OD2 ASP   201     -12.559 -11.250   4.083  1.00 15.00      B   
ATOM    719  C   ASP   201     -10.661  -8.945   5.630  1.00 15.00      B   
ATOM    720  O   ASP   201      -9.751  -9.135   6.444  1.00 15.00      B   
ATOM    721  N   LYS   202     -11.953  -9.005   5.953  1.00 15.00      B   
ATOM    722  HN  LYS   202     -12.623  -8.844   5.256  1.00 15.00      B   
ATOM    723  CA  LYS   202     -12.405  -9.302   7.306  1.00 15.00      B   
ATOM    724  CB  LYS   202     -13.924  -9.110   7.416  1.00 15.00      B   
ATOM    725  CG  LYS   202     -14.708  -9.605   6.208  1.00 15.00      B   
ATOM    726  CD  LYS   202     -15.220 -11.023   6.411  1.00 15.00      B   
ATOM    727  CE  LYS   202     -15.904 -11.556   5.160  1.00 15.00      B   
ATOM    728  NZ  LYS   202     -14.965 -12.297   4.273  1.00 15.00      B   
ATOM    729  HZ1 LYS   202     -14.528 -13.084   4.793  1.00 15.00      B   
ATOM    730  HZ2 LYS   202     -14.216 -11.661   3.935  1.00 15.00      B   
ATOM    731  HZ3 LYS   202     -15.476 -12.680   3.452  1.00 15.00      B   
ATOM    732  C   LYS   202     -12.006 -10.716   7.729  1.00 15.00      B   
ATOM    733  O   LYS   202     -11.748 -10.973   8.903  1.00 15.00      B   
ATOM    734  N   ASP   203     -11.958 -11.627   6.762  1.00 15.00      B   
ATOM    735  HN  ASP   203     -12.186 -11.361   5.847  1.00 15.00      B   
ATOM    736  CA  ASP   203     -11.577 -13.009   7.021  1.00 15.00      B   
ATOM    737  CB  ASP   203     -11.923 -13.868   5.800  1.00 15.00      B   
ATOM    738  CG  ASP   203     -11.969 -15.356   6.080  1.00 15.00      B   
ATOM    739  OD1 ASP   203     -11.049 -15.888   6.738  1.00 15.00      B   
ATOM    740  OD2 ASP   203     -12.936 -16.008   5.631  1.00 15.00      B   
ATOM    741  C   ASP   203     -10.079 -13.077   7.270  1.00 15.00      B   
ATOM    742  O   ASP   203      -9.619 -13.674   8.246  1.00 15.00      B   
ATOM    743  N   GLY   204      -9.328 -12.446   6.380  1.00 15.00      B   
ATOM    744  HN  GLY   204      -9.761 -11.983   5.632  1.00 15.00      B   
ATOM    745  CA  GLY   204      -7.886 -12.429   6.494  1.00 15.00      B   
ATOM    746  C   GLY   204      -7.226 -12.937   5.235  1.00 15.00      B   
ATOM    747  O   GLY   204      -6.072 -13.372   5.257  1.00 15.00      B   
ATOM    748  N   ASP   205      -7.958 -12.884   4.132  1.00 15.00      B   
ATOM    749  HN  ASP   205      -8.867 -12.522   4.179  1.00 15.00      B   
ATOM    750  CA  ASP   205      -7.448 -13.349   2.855  1.00 15.00      B   
ATOM    751  CB  ASP   205      -8.576 -13.965   2.025  1.00 15.00      B   
ATOM    752  CG  ASP   205      -8.092 -15.036   1.060  1.00 15.00      B   
ATOM    753  OD1 ASP   205      -8.926 -15.852   0.614  1.00 15.00      B   
ATOM    754  OD2 ASP   205      -6.879 -15.079   0.761  1.00 15.00      B   
ATOM    755  C   ASP   205      -6.808 -12.196   2.095  1.00 15.00      B   
ATOM    756  O   ASP   205      -7.051 -11.027   2.404  1.00 15.00      B   
ATOM    757  N   TRP   206      -6.001 -12.529   1.101  1.00 15.00      B   
ATOM    758  HN  TRP   206      -5.859 -13.478   0.902  1.00 15.00      B   
ATOM    759  CA  TRP   206      -5.320 -11.533   0.296  1.00 15.00      B   
ATOM    760  CB  TRP   206      -3.808 -11.773   0.312  1.00 15.00      B   
ATOM    761  CG  TRP   206      -3.201 -11.660   1.679  1.00 15.00      B   
ATOM    762  CD1 TRP   206      -2.893 -12.682   2.530  1.00 15.00      B   
ATOM    763  CD2 TRP   206      -2.840 -10.452   2.356  1.00 15.00      B   
ATOM    764  NE1 TRP   206      -2.354 -12.183   3.692  1.00 15.00      B   
ATOM    765  HE1 TRP   206      -2.051 -12.718   4.455  1.00 15.00      B   
ATOM    766  CE2 TRP   206      -2.314 -10.816   3.608  1.00 15.00      B   
ATOM    767  CE3 TRP   206      -2.909  -9.099   2.021  1.00 15.00      B   
ATOM    768  CZ2 TRP   206      -1.863  -9.875   4.528  1.00 15.00      B   
ATOM    769  CZ3 TRP   206      -2.462  -8.167   2.936  1.00 15.00      B   
ATOM    770  CH2 TRP   206      -1.942  -8.559   4.172  1.00 15.00      B   
ATOM    771  C   TRP   206      -5.846 -11.562  -1.130  1.00 15.00      B   
ATOM    772  O   TRP   206      -5.338 -12.296  -1.983  1.00 15.00      B   
ATOM    773  N   MET   207      -6.875 -10.774  -1.374  1.00 15.00      B   
ATOM    774  HN  MET   207      -7.233 -10.218  -0.651  1.00 15.00      B   
ATOM    775  CA  MET   207      -7.491 -10.710  -2.688  1.00 15.00      B   
ATOM    776  CB  MET   207      -8.963 -10.307  -2.580  1.00 15.00      B   
ATOM    777  CG  MET   207      -9.838 -11.329  -1.873  1.00 15.00      B   
ATOM    778  SD  MET   207      -9.747 -12.965  -2.630  1.00 15.00      B   
ATOM    779  CE  MET   207     -10.772 -13.905  -1.500  1.00 15.00      B   
ATOM    780  C   MET   207      -6.740  -9.768  -3.619  1.00 15.00      B   
ATOM    781  O   MET   207      -5.816  -9.061  -3.200  1.00 15.00      B   
ATOM    782  N   LEU   208      -7.152  -9.756  -4.877  1.00 15.00      B   
ATOM    783  HN  LEU   208      -7.904 -10.329  -5.135  1.00 15.00      B   
ATOM    784  CA  LEU   208      -6.526  -8.921  -5.887  1.00 15.00      B   
ATOM    785  CB  LEU   208      -6.357  -9.721  -7.185  1.00 15.00      B   
ATOM    786  CG  LEU   208      -5.249  -9.264  -8.136  1.00 15.00      B   
ATOM    787  CD1 LEU   208      -4.570 -10.468  -8.768  1.00 15.00      B   
ATOM    788  CD2 LEU   208      -5.810  -8.349  -9.214  1.00 15.00      B   
ATOM    789  C   LEU   208      -7.374  -7.683  -6.135  1.00 15.00      B   
ATOM    790  O   LEU   208      -8.595  -7.728  -6.012  1.00 15.00      B   
ATOM    791  N   VAL   209      -6.731  -6.577  -6.474  1.00 15.00      B   
ATOM    792  HN  VAL   209      -5.754  -6.593  -6.548  1.00 15.00      B   
ATOM    793  CA  VAL   209      -7.446  -5.336  -6.740  1.00 15.00      B   
ATOM    794  CB  VAL   209      -6.483  -4.146  -6.984  1.00 15.00      B   
ATOM    795  CG1 VAL   209      -5.453  -4.470  -8.060  1.00 15.00      B   
ATOM    796  CG2 VAL   209      -7.252  -2.878  -7.326  1.00 15.00      B   
ATOM    797  C   VAL   209      -8.443  -5.483  -7.897  1.00 15.00      B   
ATOM    798  O   VAL   209      -8.055  -5.631  -9.058  1.00 15.00      B   
ATOM    799  N   GLY   210      -9.729  -5.477  -7.564  1.00 15.00      B   
ATOM    800  HN  GLY   210      -9.982  -5.400  -6.620  1.00 15.00      B   
ATOM    801  CA  GLY   210     -10.755  -5.583  -8.582  1.00 15.00      B   
ATOM    802  C   GLY   210     -11.411  -6.952  -8.674  1.00 15.00      B   
ATOM    803  O   GLY   210     -12.125  -7.222  -9.639  1.00 15.00      B   
ATOM    804  N   ASP   211     -11.175  -7.826  -7.703  1.00 15.00      B   
ATOM    805  HN  ASP   211     -10.584  -7.583  -6.960  1.00 15.00      B   
ATOM    806  CA  ASP   211     -11.794  -9.152  -7.738  1.00 15.00      B   
ATOM    807  CB  ASP   211     -10.817 -10.309  -7.466  1.00 15.00      B   
ATOM    808  CG  ASP   211     -10.255 -10.369  -6.058  1.00 15.00      B   
ATOM    809  OD1 ASP   211     -10.549  -9.475  -5.243  1.00 15.00      B   
ATOM    810  OD2 ASP   211      -9.503 -11.328  -5.768  1.00 15.00      B   
ATOM    811  C   ASP   211     -13.086  -9.242  -6.922  1.00 15.00      B   
ATOM    812  O   ASP   211     -14.090  -9.763  -7.403  1.00 15.00      B   
ATOM    813  N   VAL   212     -13.066  -8.744  -5.698  1.00 15.00      B   
ATOM    814  HN  VAL   212     -12.236  -8.359  -5.347  1.00 15.00      B   
ATOM    815  CA  VAL   212     -14.260  -8.758  -4.862  1.00 15.00      B   
ATOM    816  CB  VAL   212     -13.936  -8.887  -3.355  1.00 15.00      B   
ATOM    817  CG1 VAL   212     -13.256 -10.216  -3.058  1.00 15.00      B   
ATOM    818  CG2 VAL   212     -13.090  -7.721  -2.868  1.00 15.00      B   
ATOM    819  C   VAL   212     -15.089  -7.503  -5.115  1.00 15.00      B   
ATOM    820  O   VAL   212     -14.536  -6.435  -5.400  1.00 15.00      B   
ATOM    821  N   PRO   213     -16.425  -7.620  -5.046  1.00 15.00      B   
ATOM    822  CA  PRO   213     -17.339  -6.492  -5.271  1.00 15.00      B   
ATOM    823  CB  PRO   213     -18.725  -7.098  -5.037  1.00 15.00      B   
ATOM    824  CG  PRO   213     -18.541  -8.562  -5.223  1.00 15.00      B   
ATOM    825  CD  PRO   213     -17.150  -8.867  -4.754  1.00 15.00      B   
ATOM    826  C   PRO   213     -17.099  -5.359  -4.280  1.00 15.00      B   
ATOM    827  O   PRO   213     -16.780  -5.602  -3.115  1.00 15.00      B   
ATOM    828  N   TRP   214     -17.277  -4.123  -4.740  1.00 15.00      B   
ATOM    829  HN  TRP   214     -17.553  -3.999  -5.672  1.00 15.00      B   
ATOM    830  CA  TRP   214     -17.074  -2.944  -3.901  1.00 15.00      B   
ATOM    831  CB  TRP   214     -17.363  -1.669  -4.699  1.00 15.00      B   
ATOM    832  CG  TRP   214     -17.054  -0.403  -3.960  1.00 15.00      B   
ATOM    833  CD1 TRP   214     -17.941   0.408  -3.313  1.00 15.00      B   
ATOM    834  CD2 TRP   214     -15.767   0.200  -3.795  1.00 15.00      B   
ATOM    835  NE1 TRP   214     -17.285   1.480  -2.761  1.00 15.00      B   
ATOM    836  HE1 TRP   214     -17.705   2.202  -2.249  1.00 15.00      B   
ATOM    837  CE2 TRP   214     -15.951   1.376  -3.043  1.00 15.00      B   
ATOM    838  CE3 TRP   214     -14.477  -0.136  -4.215  1.00 15.00      B   
ATOM    839  CZ2 TRP   214     -14.895   2.211  -2.692  1.00 15.00      B   
ATOM    840  CZ3 TRP   214     -13.429   0.696  -3.867  1.00 15.00      B   
ATOM    841  CH2 TRP   214     -13.645   1.858  -3.118  1.00 15.00      B   
ATOM    842  C   TRP   214     -17.944  -2.993  -2.648  1.00 15.00      B   
ATOM    843  O   TRP   214     -17.499  -2.627  -1.562  1.00 15.00      B   
ATOM    844  N   GLU   215     -19.177  -3.471  -2.802  1.00 15.00      B   
ATOM    845  HN  GLU   215     -19.465  -3.764  -3.692  1.00 15.00      B   
ATOM    846  CA  GLU   215     -20.116  -3.573  -1.686  1.00 15.00      B   
ATOM    847  CB  GLU   215     -21.477  -4.070  -2.174  1.00 15.00      B   
ATOM    848  CG  GLU   215     -21.449  -5.449  -2.817  1.00 15.00      B   
ATOM    849  CD  GLU   215     -22.801  -5.861  -3.351  1.00 15.00      B   
ATOM    850  OE1 GLU   215     -23.684  -6.212  -2.541  1.00 15.00      B   
ATOM    851  OE2 GLU   215     -22.994  -5.818  -4.582  1.00 15.00      B   
ATOM    852  C   GLU   215     -19.588  -4.483  -0.574  1.00 15.00      B   
ATOM    853  O   GLU   215     -19.963  -4.343   0.591  1.00 15.00      B   
ATOM    854  N   MET   216     -18.712  -5.411  -0.937  1.00 15.00      B   
ATOM    855  HN  MET   216     -18.447  -5.476  -1.878  1.00 15.00      B   
ATOM    856  CA  MET   216     -18.135  -6.336   0.029  1.00 15.00      B   
ATOM    857  CB  MET   216     -18.077  -7.759  -0.541  1.00 15.00      B   
ATOM    858  CG  MET   216     -19.441  -8.322  -0.922  1.00 15.00      B   
ATOM    859  SD  MET   216     -19.380 -10.015  -1.546  1.00 15.00      B   
ATOM    860  CE  MET   216     -19.308 -10.945  -0.013  1.00 15.00      B   
ATOM    861  C   MET   216     -16.754  -5.860   0.467  1.00 15.00      B   
ATOM    862  O   MET   216     -16.344  -6.071   1.606  1.00 15.00      B   
ATOM    863  N   PHE   217     -16.043  -5.208  -0.447  1.00 15.00      B   
ATOM    864  HN  PHE   217     -16.421  -5.079  -1.342  1.00 15.00      B   
ATOM    865  CA  PHE   217     -14.714  -4.679  -0.155  1.00 15.00      B   
ATOM    866  CB  PHE   217     -14.017  -4.242  -1.449  1.00 15.00      B   
ATOM    867  CG  PHE   217     -12.699  -3.551  -1.244  1.00 15.00      B   
ATOM    868  CD1 PHE   217     -11.711  -4.124  -0.459  1.00 15.00      B   
ATOM    869  CD2 PHE   217     -12.449  -2.324  -1.833  1.00 15.00      B   
ATOM    870  CE1 PHE   217     -10.500  -3.487  -0.266  1.00 15.00      B   
ATOM    871  CE2 PHE   217     -11.239  -1.680  -1.646  1.00 15.00      B   
ATOM    872  CZ  PHE   217     -10.264  -2.263  -0.859  1.00 15.00      B   
ATOM    873  C   PHE   217     -14.817  -3.510   0.823  1.00 15.00      B   
ATOM    874  O   PHE   217     -13.972  -3.347   1.706  1.00 15.00      B   
ATOM    875  N   VAL   218     -15.878  -2.719   0.678  1.00 15.00      B   
ATOM    876  HN  VAL   218     -16.520  -2.913  -0.037  1.00 15.00      B   
ATOM    877  CA  VAL   218     -16.116  -1.572   1.549  1.00 15.00      B   
ATOM    878  CB  VAL   218     -17.302  -0.705   1.056  1.00 15.00      B   
ATOM    879  CG1 VAL   218     -18.642  -1.373   1.326  1.00 15.00      B   
ATOM    880  CG2 VAL   218     -17.252   0.685   1.669  1.00 15.00      B   
ATOM    881  C   VAL   218     -16.357  -2.026   2.986  1.00 15.00      B   
ATOM    882  O   VAL   218     -16.165  -1.268   3.936  1.00 15.00      B   
ATOM    883  N   GLU   219     -16.780  -3.272   3.133  1.00 15.00      B   
ATOM    884  HN  GLU   219     -16.920  -3.823   2.335  1.00 15.00      B   
ATOM    885  CA  GLU   219     -17.042  -3.846   4.440  1.00 15.00      B   
ATOM    886  CB  GLU   219     -18.237  -4.801   4.353  1.00 15.00      B   
ATOM    887  CG  GLU   219     -18.615  -5.469   5.665  1.00 15.00      B   
ATOM    888  CD  GLU   219     -19.081  -4.492   6.727  1.00 15.00      B   
ATOM    889  OE1 GLU   219     -19.250  -3.292   6.418  1.00 15.00      B   
ATOM    890  OE2 GLU   219     -19.292  -4.926   7.876  1.00 15.00      B   
ATOM    891  C   GLU   219     -15.805  -4.577   4.946  1.00 15.00      B   
ATOM    892  O   GLU   219     -15.552  -4.654   6.149  1.00 15.00      B   
ATOM    893  N   SER   220     -15.015  -5.079   4.010  1.00 15.00      B   
ATOM    894  HN  SER   220     -15.255  -4.951   3.068  1.00 15.00      B   
ATOM    895  CA  SER   220     -13.804  -5.813   4.334  1.00 15.00      B   
ATOM    896  CB  SER   220     -13.617  -6.949   3.329  1.00 15.00      B   
ATOM    897  OG  SER   220     -14.796  -7.731   3.241  1.00 15.00      B   
ATOM    898  HG  SER   220     -14.592  -8.572   2.825  1.00 15.00      B   
ATOM    899  C   SER   220     -12.578  -4.902   4.335  1.00 15.00      B   
ATOM    900  O   SER   220     -11.470  -5.341   4.033  1.00 15.00      B   
ATOM    901  N   CYS   221     -12.783  -3.637   4.678  1.00 15.00      B   
ATOM    902  HN  CYS   221     -13.690  -3.343   4.903  1.00 15.00      B   
ATOM    903  CA  CYS   221     -11.693  -2.676   4.728  1.00 15.00      B   
ATOM    904  CB  CYS   221     -12.228  -1.246   4.632  1.00 15.00      B   
ATOM    905  SG  CYS   221     -13.006  -0.851   3.049  1.00 15.00      B   
ATOM    906  HG  CYS   221     -14.320  -0.905   3.214  1.00 15.00      B   
ATOM    907  C   CYS   221     -10.877  -2.857   6.002  1.00 15.00      B   
ATOM    908  O   CYS   221     -11.160  -2.243   7.034  1.00 15.00      B   
ATOM    909  N   LYS   222      -9.873  -3.715   5.928  1.00 15.00      B   
ATOM    910  HN  LYS   222      -9.697  -4.175   5.080  1.00 15.00      B   
ATOM    911  CA  LYS   222      -9.027  -3.991   7.072  1.00 15.00      B   
ATOM    912  CB  LYS   222      -8.911  -5.505   7.276  1.00 15.00      B   
ATOM    913  CG  LYS   222      -8.712  -5.935   8.720  1.00 15.00      B   
ATOM    914  CD  LYS   222     -10.037  -6.139   9.439  1.00 15.00      B   
ATOM    915  CE  LYS   222      -9.824  -6.662  10.849  1.00 15.00      B   
ATOM    916  NZ  LYS   222     -11.107  -7.040  11.503  1.00 15.00      B   
ATOM    917  HZ1 LYS   222     -11.736  -6.213  11.561  1.00 15.00      B   
ATOM    918  HZ2 LYS   222     -10.928  -7.393  12.464  1.00 15.00      B   
ATOM    919  HZ3 LYS   222     -11.582  -7.786  10.955  1.00 15.00      B   
ATOM    920  C   LYS   222      -7.646  -3.369   6.887  1.00 15.00      B   
ATOM    921  O   LYS   222      -7.252  -2.467   7.629  1.00 15.00      B   
ATOM    922  N   ARG   223      -6.918  -3.845   5.883  1.00 15.00      B   
ATOM    923  HN  ARG   223      -7.289  -4.555   5.318  1.00 15.00      B   
ATOM    924  CA  ARG   223      -5.583  -3.338   5.601  1.00 15.00      B   
ATOM    925  CB  ARG   223      -4.519  -4.153   6.347  1.00 15.00      B   
ATOM    926  CG  ARG   223      -3.121  -3.554   6.278  1.00 15.00      B   
ATOM    927  CD  ARG   223      -2.051  -4.539   6.725  1.00 15.00      B   
ATOM    928  NE  ARG   223      -0.706  -4.035   6.448  1.00 15.00      B   
ATOM    929  HE  ARG   223      -0.596  -3.063   6.386  1.00 15.00      B   
ATOM    930  CZ  ARG   223       0.369  -4.807   6.277  1.00 15.00      B   
ATOM    931  NH1 ARG   223       0.272  -6.132   6.361  1.00 15.00      B   
ATOM    932 HH11 ARG   223      -0.648  -6.574   6.561  1.00 15.00      B   
ATOM    933 HH12 ARG   223       1.116  -6.725   6.226  1.00 15.00      B   
ATOM    934  NH2 ARG   223       1.543  -4.241   6.019  1.00 15.00      B   
ATOM    935 HH21 ARG   223       2.387  -4.833   5.884  1.00 15.00      B   
ATOM    936 HH22 ARG   223       1.618  -3.206   5.952  1.00 15.00      B   
ATOM    937  C   ARG   223      -5.301  -3.356   4.101  1.00 15.00      B   
ATOM    938  O   ARG   223      -5.799  -4.224   3.374  1.00 15.00      B   
ATOM    939  N   LEU   224      -4.502  -2.399   3.647  1.00 15.00      B   
ATOM    940  HN  LEU   224      -4.145  -1.742   4.280  1.00 15.00      B   
ATOM    941  CA  LEU   224      -4.137  -2.291   2.242  1.00 15.00      B   
ATOM    942  CB  LEU   224      -4.685  -0.977   1.676  1.00 15.00      B   
ATOM    943  CG  LEU   224      -4.930  -0.922   0.166  1.00 15.00      B   
ATOM    944  CD1 LEU   224      -6.136  -1.764  -0.212  1.00 15.00      B   
ATOM    945  CD2 LEU   224      -5.122   0.514  -0.293  1.00 15.00      B   
ATOM    946  C   LEU   224      -2.613  -2.315   2.106  1.00 15.00      B   
ATOM    947  O   LEU   224      -1.905  -1.669   2.882  1.00 15.00      B   
ATOM    948  N   ARG   225      -2.099  -3.066   1.140  1.00 15.00      B   
ATOM    949  HN  ARG   225      -2.696  -3.572   0.550  1.00 15.00      B   
ATOM    950  CA  ARG   225      -0.657  -3.147   0.947  1.00 15.00      B   
ATOM    951  CB  ARG   225      -0.016  -4.198   1.868  1.00 15.00      B   
ATOM    952  CG  ARG   225      -0.354  -5.644   1.530  1.00 15.00      B   
ATOM    953  CD  ARG   225       0.890  -6.429   1.128  1.00 15.00      B   
ATOM    954  NE  ARG   225       0.612  -7.858   0.973  1.00 15.00      B   
ATOM    955  HE  ARG   225      -0.217  -8.109   0.515  1.00 15.00      B   
ATOM    956  CZ  ARG   225       1.417  -8.829   1.416  1.00 15.00      B   
ATOM    957  NH1 ARG   225       2.554  -8.532   2.035  1.00 15.00      B   
ATOM    958 HH11 ARG   225       2.824  -7.538   2.178  1.00 15.00      B   
ATOM    959 HH12 ARG   225       3.174  -9.294   2.377  1.00 15.00      B   
ATOM    960  NH2 ARG   225       1.084 -10.099   1.225  1.00 15.00      B   
ATOM    961 HH21 ARG   225       1.708 -10.857   1.568  1.00 15.00      B   
ATOM    962 HH22 ARG   225       0.199 -10.336   0.732  1.00 15.00      B   
ATOM    963  C   ARG   225      -0.293  -3.405  -0.507  1.00 15.00      B   
ATOM    964  O   ARG   225      -0.855  -4.287  -1.158  1.00 15.00      B   
ATOM    965  N   ILE   226       0.633  -2.615  -1.023  1.00 15.00      B   
ATOM    966  HN  ILE   226       1.027  -1.909  -0.469  1.00 15.00      B   
ATOM    967  CA  ILE   226       1.077  -2.775  -2.400  1.00 15.00      B   
ATOM    968  CB  ILE   226       1.198  -1.422  -3.132  1.00 15.00      B   
ATOM    969  CG1 ILE   226      -0.129  -0.660  -3.085  1.00 15.00      B   
ATOM    970  CG2 ILE   226       1.631  -1.632  -4.575  1.00 15.00      B   
ATOM    971  CD1 ILE   226      -0.018   0.779  -3.534  1.00 15.00      B   
ATOM    972  C   ILE   226       2.420  -3.490  -2.434  1.00 15.00      B   
ATOM    973  O   ILE   226       3.445  -2.928  -2.037  1.00 15.00      B   
ATOM    974  N   MET   227       2.405  -4.741  -2.870  1.00 15.00      B   
ATOM    975  HN  MET   227       1.552  -5.145  -3.134  1.00 15.00      B   
ATOM    976  CA  MET   227       3.623  -5.530  -2.966  1.00 15.00      B   
ATOM    977  CB  MET   227       3.279  -7.011  -3.145  1.00 15.00      B   
ATOM    978  CG  MET   227       4.466  -7.951  -3.043  1.00 15.00      B   
ATOM    979  SD  MET   227       3.972  -9.685  -2.969  1.00 15.00      B   
ATOM    980  CE  MET   227       3.362  -9.945  -4.636  1.00 15.00      B   
ATOM    981  C   MET   227       4.459  -5.038  -4.139  1.00 15.00      B   
ATOM    982  O   MET   227       4.090  -5.223  -5.295  1.00 15.00      B   
ATOM    983  N   LYS   228       5.567  -4.388  -3.834  1.00 15.00      B   
ATOM    984  HN  LYS   228       5.802  -4.262  -2.891  1.00 15.00      B   
ATOM    985  CA  LYS   228       6.449  -3.854  -4.860  1.00 15.00      B   
ATOM    986  CB  LYS   228       6.723  -2.371  -4.581  1.00 15.00      B   
ATOM    987  CG  LYS   228       6.646  -1.472  -5.807  1.00 15.00      B   
ATOM    988  CD  LYS   228       5.952  -0.156  -5.483  1.00 15.00      B   
ATOM    989  CE  LYS   228       6.817   0.750  -4.618  1.00 15.00      B   
ATOM    990  NZ  LYS   228       6.065   1.942  -4.141  1.00 15.00      B   
ATOM    991  HZ1 LYS   228       6.680   2.541  -3.554  1.00 15.00      B   
ATOM    992  HZ2 LYS   228       5.246   1.645  -3.574  1.00 15.00      B   
ATOM    993  HZ3 LYS   228       5.727   2.499  -4.952  1.00 15.00      B   
ATOM    994  C   LYS   228       7.754  -4.640  -4.891  1.00 15.00      B   
ATOM    995  O   LYS   228       8.180  -5.184  -3.872  1.00 15.00      B   
ATOM    996  N   GLY   229       8.394  -4.679  -6.052  1.00 15.00      B   
ATOM    997  HN  GLY   229       8.018  -4.207  -6.824  1.00 15.00      B   
ATOM    998  CA  GLY   229       9.639  -5.411  -6.189  1.00 15.00      B   
ATOM    999  C   GLY   229      10.853  -4.569  -5.845  1.00 15.00      B   
ATOM   1000  O   GLY   229      11.986  -4.955  -6.121  1.00 15.00      B   
ATOM   1001  N   SER   230      10.617  -3.420  -5.225  1.00 15.00      B   
ATOM   1002  HN  SER   230       9.691  -3.171  -5.025  1.00 15.00      B   
ATOM   1003  CA  SER   230      11.691  -2.516  -4.831  1.00 15.00      B   
ATOM   1004  CB  SER   230      11.123  -1.118  -4.590  1.00 15.00      B   
ATOM   1005  OG  SER   230       9.726  -1.179  -4.338  1.00 15.00      B   
ATOM   1006  HG  SER   230       9.463  -0.423  -3.808  1.00 15.00      B   
ATOM   1007  C   SER   230      12.410  -3.024  -3.581  1.00 15.00      B   
ATOM   1008  O   SER   230      13.340  -2.392  -3.078  1.00 15.00      B   
ATOM   1009  N   GLU   231      11.975  -4.181  -3.094  1.00 15.00      B   
ATOM   1010  HN  GLU   231      11.234  -4.637  -3.545  1.00 15.00      B   
ATOM   1011  CA  GLU   231      12.565  -4.792  -1.912  1.00 15.00      B   
ATOM   1012  CB  GLU   231      11.766  -6.030  -1.497  1.00 15.00      B   
ATOM   1013  CG  GLU   231      11.696  -7.108  -2.568  1.00 15.00      B   
ATOM   1014  CD  GLU   231      11.029  -8.380  -2.090  1.00 15.00      B   
ATOM   1015  OE1 GLU   231      11.279  -8.795  -0.938  1.00 15.00      B   
ATOM   1016  OE2 GLU   231      10.263  -8.979  -2.874  1.00 15.00      B   
ATOM   1017  C   GLU   231      14.022  -5.170  -2.169  1.00 15.00      B   
ATOM   1018  O   GLU   231      14.851  -5.159  -1.261  1.00 15.00      B   
ATOM   1019  N   ALA   232      14.327  -5.500  -3.419  1.00 15.00      B   
ATOM   1020  HN  ALA   232      13.625  -5.490  -4.103  1.00 15.00      B   
ATOM   1021  CA  ALA   232      15.680  -5.876  -3.795  1.00 15.00      B   
ATOM   1022  CB  ALA   232      15.652  -7.016  -4.801  1.00 15.00      B   
ATOM   1023  C   ALA   232      16.440  -4.685  -4.361  1.00 15.00      B   
ATOM   1024  O   ALA   232      17.666  -4.666  -4.360  1.00 15.00      B   
ATOM   1025  N   VAL   233      15.707  -3.684  -4.830  1.00 15.00      B   
ATOM   1026  HN  VAL   233      14.730  -3.744  -4.784  1.00 15.00      B   
ATOM   1027  CA  VAL   233      16.319  -2.496  -5.413  1.00 15.00      B   
ATOM   1028  CB  VAL   233      16.095  -2.419  -6.943  1.00 15.00      B   
ATOM   1029  CG1 VAL   233      17.093  -3.309  -7.669  1.00 15.00      B   
ATOM   1030  CG2 VAL   233      14.669  -2.819  -7.309  1.00 15.00      B   
ATOM   1031  C   VAL   233      15.811  -1.221  -4.737  1.00 15.00      B   
ATOM   1032  O   VAL   233      15.032  -0.457  -5.313  1.00 15.00      B   
ATOM   1033  N   GLY   234      16.246  -1.008  -3.504  1.00 15.00      B   
ATOM   1034  HN  GLY   234      16.859  -1.653  -3.093  1.00 15.00      B   
ATOM   1035  CA  GLY   234      15.828   0.163  -2.759  1.00 15.00      B   
ATOM   1036  C   GLY   234      16.047  -0.006  -1.271  1.00 15.00      B   
ATOM   1037  O   GLY   234      16.415   0.942  -0.575  1.00 15.00      B   
ATOM   1038  N   LEU   235      15.820  -1.221  -0.786  1.00 15.00      B   
ATOM   1039  HN  LEU   235      15.523  -1.928  -1.396  1.00 15.00      B   
ATOM   1040  CA  LEU   235      16.000  -1.534   0.627  1.00 15.00      B   
ATOM   1041  CB  LEU   235      15.457  -2.936   0.913  1.00 15.00      B   
ATOM   1042  CG  LEU   235      15.154  -3.270   2.372  1.00 15.00      B   
ATOM   1043  CD1 LEU   235      13.954  -2.476   2.854  1.00 15.00      B   
ATOM   1044  CD2 LEU   235      14.905  -4.760   2.533  1.00 15.00      B   
ATOM   1045  C   LEU   235      17.478  -1.472   1.001  1.00 15.00      B   
ATOM   1046  O   LEU   235      18.208  -2.457   0.857  1.00 15.00      B   
ATOM   1047  N   ALA   236      15.544   0.527   3.492  1.00 15.00      B   
ATOM   1048  HN  ALA   236      15.326   1.437   3.368  1.00 15.00      B   
ATOM   1049  CA  ALA   236      16.734   0.032   4.178  1.00 15.00      B   
ATOM   1050  CB  ALA   236      17.372   1.144   4.999  1.00 15.00      B   
ATOM   1051  C   ALA   236      16.383  -1.153   5.071  1.00 15.00      B   
ATOM   1052  O   ALA   236      15.317  -1.174   5.694  1.00 15.00      B   
ATOM   1053  N   PRO   237      17.267  -2.164   5.134  1.00 15.00      B   
ATOM   1054  CA  PRO   237      17.056  -3.366   5.949  1.00 15.00      B   
ATOM   1055  CB  PRO   237      18.386  -4.111   5.841  1.00 15.00      B   
ATOM   1056  CG  PRO   237      18.952  -3.662   4.542  1.00 15.00      B   
ATOM   1057  CD  PRO   237      18.543  -2.224   4.393  1.00 15.00      B   
ATOM   1058  C   PRO   237      16.747  -3.039   7.407  1.00 15.00      B   
ATOM   1059  O   PRO   237      15.840  -3.621   7.995  1.00 15.00      B   
ATOM   1060  N   ARG   238      17.493  -2.092   7.978  1.00 15.00      B   
ATOM   1061  HN  ARG   238      18.195  -1.656   7.451  1.00 15.00      B   
ATOM   1062  CA  ARG   238      17.293  -1.686   9.369  1.00 15.00      B   
ATOM   1063  CB  ARG   238      18.254  -0.559   9.748  1.00 15.00      B   
ATOM   1064  CG  ARG   238      19.667  -1.008  10.070  1.00 15.00      B   
ATOM   1065  CD  ARG   238      20.500   0.162  10.564  1.00 15.00      B   
ATOM   1066  NE  ARG   238      20.634   1.203   9.547  1.00 15.00      B   
ATOM   1067  HE  ARG   238      21.189   1.001   8.765  1.00 15.00      B   
ATOM   1068  CZ  ARG   238      20.049   2.401   9.621  1.00 15.00      B   
ATOM   1069  NH1 ARG   238      19.288   2.713  10.669  1.00 15.00      B   
ATOM   1070 HH11 ARG   238      18.834   3.647  10.722  1.00 15.00      B   
ATOM   1071 HH12 ARG   238      19.148   2.022  11.434  1.00 15.00      B   
ATOM   1072  NH2 ARG   238      20.222   3.284   8.646  1.00 15.00      B   
ATOM   1073 HH21 ARG   238      19.767   4.217   8.703  1.00 15.00      B   
ATOM   1074 HH22 ARG   238      20.813   3.043   7.825  1.00 15.00      B   
ATOM   1075  C   ARG   238      15.857  -1.228   9.613  1.00 15.00      B   
ATOM   1076  O   ARG   238      15.242  -1.577  10.618  1.00 15.00      B   
ATOM   1077  N   ALA   239      15.327  -0.458   8.673  1.00 15.00      B   
ATOM   1078  HN  ALA   239      15.863  -0.232   7.884  1.00 15.00      B   
ATOM   1079  CA  ALA   239      13.972   0.061   8.779  1.00 15.00      B   
ATOM   1080  CB  ALA   239      13.712   1.084   7.685  1.00 15.00      B   
ATOM   1081  C   ALA   239      12.942  -1.060   8.721  1.00 15.00      B   
ATOM   1082  O   ALA   239      12.040  -1.121   9.555  1.00 15.00      B   
ATOM   1083  N   MET   240      13.099  -1.960   7.756  1.00 15.00      B   
ATOM   1084  HN  MET   240      13.856  -1.872   7.140  1.00 15.00      B   
ATOM   1085  CA  MET   240      12.174  -3.076   7.588  1.00 15.00      B   
ATOM   1086  CB  MET   240      12.397  -3.776   6.250  1.00 15.00      B   
ATOM   1087  CG  MET   240      11.480  -3.292   5.138  1.00 15.00      B   
ATOM   1088  SD  MET   240       9.743  -3.692   5.422  1.00 15.00      B   
ATOM   1089  CE  MET   240       9.794  -5.484   5.396  1.00 15.00      B   
ATOM   1090  C   MET   240      12.283  -4.079   8.727  1.00 15.00      B   
ATOM   1091  O   MET   240      11.291  -4.700   9.117  1.00 15.00      B   
ATOM   1092  N   GLU   241      13.489  -4.234   9.257  1.00 15.00      B   
ATOM   1093  HN  GLU   241      14.237  -3.715   8.895  1.00 15.00      B   
ATOM   1094  CA  GLU   241      13.736  -5.152  10.361  1.00 15.00      B   
ATOM   1095  CB  GLU   241      15.209  -5.091  10.763  1.00 15.00      B   
ATOM   1096  CG  GLU   241      15.680  -6.251  11.623  1.00 15.00      B   
ATOM   1097  CD  GLU   241      17.174  -6.219  11.862  1.00 15.00      B   
ATOM   1098  OE1 GLU   241      17.936  -6.609  10.955  1.00 15.00      B   
ATOM   1099  OE2 GLU   241      17.597  -5.800  12.962  1.00 15.00      B   
ATOM   1100  C   GLU   241      12.852  -4.794  11.552  1.00 15.00      B   
ATOM   1101  O   GLU   241      12.333  -5.670  12.248  1.00 15.00      B   
ATOM   1102  N   LYS   242      12.661  -3.494  11.752  1.00 15.00      B   
ATOM   1103  HN  LYS   242      13.086  -2.853  11.144  1.00 15.00      B   
ATOM   1104  CA  LYS   242      11.840  -2.990  12.845  1.00 15.00      B   
ATOM   1105  CB  LYS   242      12.023  -1.480  12.992  1.00 15.00      B   
ATOM   1106  CG  LYS   242      13.070  -1.077  14.020  1.00 15.00      B   
ATOM   1107  CD  LYS   242      12.624  -1.415  15.434  1.00 15.00      B   
ATOM   1108  CE  LYS   242      11.362  -0.652  15.817  1.00 15.00      B   
ATOM   1109  NZ  LYS   242      10.966  -0.908  17.225  1.00 15.00      B   
ATOM   1110  HZ1 LYS   242      11.727  -0.612  17.870  1.00 15.00      B   
ATOM   1111  HZ2 LYS   242      10.782  -1.922  17.366  1.00 15.00      B   
ATOM   1112  HZ3 LYS   242      10.103  -0.375  17.456  1.00 15.00      B   
ATOM   1113  C   LYS   242      10.364  -3.326  12.651  1.00 15.00      B   
ATOM   1114  O   LYS   242       9.564  -3.184  13.574  1.00 15.00      B   
ATOM   1115  N   TYR   243      10.009  -3.767  11.452  1.00 15.00      B   
ATOM   1116  HN  TYR   243      10.690  -3.851  10.752  1.00 15.00      B   
ATOM   1117  CA  TYR   243       8.634  -4.129  11.152  1.00 15.00      B   
ATOM   1118  CB  TYR   243       8.235  -3.654   9.753  1.00 15.00      B   
ATOM   1119  CG  TYR   243       8.338  -2.158   9.563  1.00 15.00      B   
ATOM   1120  CD1 TYR   243       9.041  -1.620   8.496  1.00 15.00      B   
ATOM   1121  CD2 TYR   243       7.737  -1.283  10.461  1.00 15.00      B   
ATOM   1122  CE1 TYR   243       9.143  -0.254   8.328  1.00 15.00      B   
ATOM   1123  CE2 TYR   243       7.831   0.084  10.301  1.00 15.00      B   
ATOM   1124  CZ  TYR   243       8.538   0.593   9.234  1.00 15.00      B   
ATOM   1125  OH  TYR   243       8.643   1.954   9.072  1.00 15.00      B   
ATOM   1126  HH  TYR   243       8.485   2.180   8.153  1.00 15.00      B   
ATOM   1127  C   TYR   243       8.449  -5.632  11.271  1.00 15.00      B   
ATOM   1128  O   TYR   243       7.500  -6.097  11.896  1.00 15.00      B   
ATOM   1129  N   CYS   244       9.372  -6.387  10.689  1.00 15.00      B   
ATOM   1130  HN  CYS   244      10.116  -5.954  10.220  1.00 15.00      B   
ATOM   1131  CA  CYS   244       9.311  -7.843  10.727  1.00 15.00      B   
ATOM   1132  CB  CYS   244      10.425  -8.445   9.872  1.00 15.00      B   
ATOM   1133  SG  CYS   244      10.528  -7.747   8.211  1.00 15.00      B   
ATOM   1134  HG  CYS   244      10.060  -8.648   7.359  1.00 15.00      B   
ATOM   1135  C   CYS   244       9.402  -8.369  12.154  1.00 15.00      B   
ATOM   1136  O   CYS   244       8.655  -9.266  12.536  1.00 15.00      B   
ATOM   1137  N   LYS   245      10.302  -7.793  12.946  1.00 15.00      B   
ATOM   1138  HN  LYS   245      10.855  -7.066  12.592  1.00 15.00      B   
ATOM   1139  CA  LYS   245      10.485  -8.219  14.331  1.00 15.00      B   
ATOM   1140  CB  LYS   245      11.863  -7.786  14.845  1.00 15.00      B   
ATOM   1141  CG  LYS   245      13.029  -8.209  13.959  1.00 15.00      B   
ATOM   1142  CD  LYS   245      13.638  -9.526  14.409  1.00 15.00      B   
ATOM   1143  CE  LYS   245      14.792  -9.938  13.506  1.00 15.00      B   
ATOM   1144  NZ  LYS   245      15.556 -11.085  14.066  1.00 15.00      B   
ATOM   1145  HZ1 LYS   245      16.336 -11.341  13.427  1.00 15.00      B   
ATOM   1146  HZ2 LYS   245      14.932 -11.909  14.181  1.00 15.00      B   
ATOM   1147  HZ3 LYS   245      15.951 -10.832  14.994  1.00 15.00      B   
ATOM   1148  C   LYS   245       9.385  -7.663  15.237  1.00 15.00      B   
ATOM   1149  O   LYS   245       9.278  -8.041  16.402  1.00 15.00      B   
ATOM   1150  N   ASN   246       8.568  -6.765  14.695  1.00 15.00      B   
ATOM   1151  HN  ASN   246       8.698  -6.505  13.759  1.00 15.00      B   
ATOM   1152  CA  ASN   246       7.482  -6.156  15.458  1.00 15.00      B   
ATOM   1153  CB  ASN   246       7.355  -4.671  15.105  1.00 15.00      B   
ATOM   1154  CG  ASN   246       6.257  -3.956  15.875  1.00 15.00      B   
ATOM   1155  OD1 ASN   246       5.965  -4.283  17.027  1.00 15.00      B   
ATOM   1156  ND2 ASN   246       5.638  -2.976  15.239  1.00 15.00      B   
ATOM   1157 HD21 ASN   246       5.918  -2.770  14.323  1.00 15.00      B   
ATOM   1158 HD22 ASN   246       4.925  -2.496  15.710  1.00 15.00      B   
ATOM   1159  C   ASN   246       6.163  -6.870  15.188  1.00 15.00      B   
ATOM   1160  O   ASN   246       5.350  -7.059  16.094  1.00 15.00      B   
ATOM   1161  N   ARG   247       5.956  -7.267  13.940  1.00 15.00      B   
ATOM   1162  HN  ARG   247       6.641  -7.091  13.262  1.00 15.00      B   
ATOM   1163  CA  ARG   247       4.731  -7.960  13.552  1.00 15.00      B   
ATOM   1164  CB  ARG   247       4.486  -7.828  12.047  1.00 15.00      B   
ATOM   1165  CG  ARG   247       4.312  -6.396  11.565  1.00 15.00      B   
ATOM   1166  CD  ARG   247       4.295  -6.325  10.048  1.00 15.00      B   
ATOM   1167  NE  ARG   247       4.467  -4.955   9.567  1.00 15.00      B   
ATOM   1168  HE  ARG   247       4.357  -4.232  10.219  1.00 15.00      B   
ATOM   1169  CZ  ARG   247       4.762  -4.636   8.306  1.00 15.00      B   
ATOM   1170  NH1 ARG   247       4.912  -5.584   7.394  1.00 15.00      B   
ATOM   1171 HH11 ARG   247       5.142  -5.329   6.412  1.00 15.00      B   
ATOM   1172 HH12 ARG   247       4.800  -6.583   7.659  1.00 15.00      B   
ATOM   1173  NH2 ARG   247       4.909  -3.363   7.964  1.00 15.00      B   
ATOM   1174 HH21 ARG   247       4.794  -2.616   8.678  1.00 15.00      B   
ATOM   1175 HH22 ARG   247       5.139  -3.112   6.981  1.00 15.00      B   
ATOM   1176  C   ARG   247       4.767  -9.434  13.950  1.00 15.00      B   
ATOM   1177  O   ARG   247       5.623  -9.863  14.728  1.00 15.00      B   
END
