# Supplementary material for: Flexibility of intrinsically disordered degrons in AUX/IAA proteins reinforces auxin co-receptor assemblies
Source: Nat Commun. 2020 May 8;11:2277. doi: 10.1038/s41467-020-16147-2 (PMC7210949; doi:10.1038/s41467-020-16147-2)
Supplement: Supplementary file 9 — Supplementary Data 6 [file 41467_2020_16147_MOESM9_ESM.gz › haddock_files/IAA07/With_disorder_restraint/Input/protein2_3.pdb]

REMARK FILENAME="protein2_3.pdb"
REMARK coordinates built for more than 100 hundred atoms
REMARK coordinates built for more than 100 hundred atoms
REMARK coordinates built for more than 100 hundred atoms
REMARK DATE:13-Feb-2019  23:17:19       created by user: enmr
REMARK VERSION:1.3U
ATOM      1  N   GLY   124     -25.395   0.864   3.402  1.00 15.00      B   
ATOM      2  HN  GLY   124     -26.065   1.033   2.707  1.00 15.00      B   
ATOM      3  CA  GLY   124     -24.577  -0.332   3.338  1.00 15.00      B   
ATOM      4  C   GLY   124     -23.096  -0.014   3.332  1.00 15.00      B   
ATOM      5  O   GLY   124     -22.337  -0.563   2.529  1.00 15.00      B   
ATOM      6  N   GLY   125     -22.693   0.885   4.218  1.00 15.00      B   
ATOM      7  HN  GLY   125     -23.352   1.293   4.818  1.00 15.00      B   
ATOM      8  CA  GLY   125     -21.303   1.272   4.313  1.00 15.00      B   
ATOM      9  C   GLY   125     -21.044   2.093   5.556  1.00 15.00      B   
ATOM     10  O   GLY   125     -21.942   2.272   6.382  1.00 15.00      B   
ATOM     11  N   ALA   126     -19.825   2.594   5.691  1.00 15.00      B   
ATOM     12  HN  ALA   126     -19.156   2.417   4.997  1.00 15.00      B   
ATOM     13  CA  ALA   126     -19.455   3.397   6.840  1.00 15.00      B   
ATOM     14  CB  ALA   126     -17.958   3.305   7.093  1.00 15.00      B   
ATOM     15  C   ALA   126     -19.883   4.845   6.637  1.00 15.00      B   
ATOM     16  O   ALA   126     -20.840   5.307   7.264  1.00 15.00      B   
ATOM     17  N   ALA   127     -19.174   5.551   5.749  1.00 15.00      B   
ATOM     18  HN  ALA   127     -18.430   5.113   5.286  1.00 15.00      B   
ATOM     19  CA  ALA   127     -19.466   6.952   5.442  1.00 15.00      B   
ATOM     20  CB  ALA   127     -20.836   7.096   4.793  1.00 15.00      B   
ATOM     21  C   ALA   127     -19.340   7.845   6.677  1.00 15.00      B   
ATOM     22  O   ALA   127     -19.925   8.929   6.735  1.00 15.00      B   
ATOM     23  N   GLY   128     -18.569   7.384   7.654  1.00 15.00      B   
ATOM     24  HN  GLY   128     -18.128   6.516   7.545  1.00 15.00      B   
ATOM     25  CA  GLY   128     -18.370   8.142   8.874  1.00 15.00      B   
ATOM     26  C   GLY   128     -17.003   7.890   9.476  1.00 15.00      B   
ATOM     27  O   GLY   128     -16.206   8.813   9.634  1.00 15.00      B   
ATOM     28  N   ALA   129     -16.727   6.636   9.804  1.00 15.00      B   
ATOM     29  HN  ALA   129     -17.405   5.944   9.653  1.00 15.00      B   
ATOM     30  CA  ALA   129     -15.448   6.256  10.382  1.00 15.00      B   
ATOM     31  CB  ALA   129     -15.619   5.835  11.836  1.00 15.00      B   
ATOM     32  C   ALA   129     -14.811   5.136   9.570  1.00 15.00      B   
ATOM     33  O   ALA   129     -14.970   3.956   9.883  1.00 15.00      B   
ATOM     34  N   GLY   130     -14.103   5.515   8.517  1.00 15.00      B   
ATOM     35  HN  GLY   130     -14.019   6.470   8.312  1.00 15.00      B   
ATOM     36  CA  GLY   130     -13.455   4.534   7.670  1.00 15.00      B   
ATOM     37  C   GLY   130     -11.970   4.790   7.540  1.00 15.00      B   
ATOM     38  O   GLY   130     -11.538   5.533   6.651  1.00 15.00      B   
ATOM     39  N   LEU   131     -11.194   4.193   8.434  1.00 15.00      B   
ATOM     40  HN  LEU   131     -11.608   3.627   9.119  1.00 15.00      B   
ATOM     41  CA  LEU   131      -9.747   4.352   8.431  1.00 15.00      B   
ATOM     42  CB  LEU   131      -9.213   4.527   9.859  1.00 15.00      B   
ATOM     43  CG  LEU   131      -9.438   5.890  10.524  1.00 15.00      B   
ATOM     44  CD1 LEU   131      -9.092   7.030   9.576  1.00 15.00      B   
ATOM     45  CD2 LEU   131     -10.860   6.021  11.049  1.00 15.00      B   
ATOM     46  C   LEU   131      -9.084   3.147   7.778  1.00 15.00      B   
ATOM     47  O   LEU   131      -9.253   2.014   8.231  1.00 15.00      B   
ATOM     48  N   VAL   132      -8.332   3.394   6.717  1.00 15.00      B   
ATOM     49  HN  VAL   132      -8.234   4.318   6.405  1.00 15.00      B   
ATOM     50  CA  VAL   132      -7.647   2.326   6.001  1.00 15.00      B   
ATOM     51  CB  VAL   132      -7.912   2.403   4.482  1.00 15.00      B   
ATOM     52  CG1 VAL   132      -7.340   1.183   3.776  1.00 15.00      B   
ATOM     53  CG2 VAL   132      -9.402   2.536   4.203  1.00 15.00      B   
ATOM     54  C   VAL   132      -6.142   2.378   6.252  1.00 15.00      B   
ATOM     55  O   VAL   132      -5.495   3.398   6.004  1.00 15.00      B   
ATOM     56  N   LYS   133      -5.594   1.276   6.748  1.00 15.00      B   
ATOM     57  HN  LYS   133      -6.164   0.499   6.928  1.00 15.00      B   
ATOM     58  CA  LYS   133      -4.171   1.189   7.032  1.00 15.00      B   
ATOM     59  CB  LYS   133      -3.927   0.273   8.232  1.00 15.00      B   
ATOM     60  CG  LYS   133      -4.566   0.746   9.526  1.00 15.00      B   
ATOM     61  CD  LYS   133      -4.484  -0.323  10.604  1.00 15.00      B   
ATOM     62  CE  LYS   133      -3.046  -0.763  10.835  1.00 15.00      B   
ATOM     63  NZ  LYS   133      -2.949  -1.832  11.860  1.00 15.00      B   
ATOM     64  HZ1 LYS   133      -3.493  -2.666  11.559  1.00 15.00      B   
ATOM     65  HZ2 LYS   133      -3.328  -1.493  12.767  1.00 15.00      B   
ATOM     66  HZ3 LYS   133      -1.956  -2.109  11.994  1.00 15.00      B   
ATOM     67  C   LYS   133      -3.418   0.644   5.829  1.00 15.00      B   
ATOM     68  O   LYS   133      -3.473  -0.553   5.545  1.00 15.00      B   
ATOM     69  N   VAL   134      -2.719   1.512   5.119  1.00 15.00      B   
ATOM     70  HN  VAL   134      -2.709   2.455   5.385  1.00 15.00      B   
ATOM     71  CA  VAL   134      -1.965   1.090   3.950  1.00 15.00      B   
ATOM     72  CB  VAL   134      -2.226   2.001   2.729  1.00 15.00      B   
ATOM     73  CG1 VAL   134      -1.610   3.377   2.918  1.00 15.00      B   
ATOM     74  CG2 VAL   134      -1.723   1.352   1.448  1.00 15.00      B   
ATOM     75  C   VAL   134      -0.472   1.017   4.259  1.00 15.00      B   
ATOM     76  O   VAL   134       0.078   1.876   4.957  1.00 15.00      B   
ATOM     77  N   SER   135       0.170  -0.033   3.779  1.00 15.00      B   
ATOM     78  HN  SER   135      -0.329  -0.705   3.269  1.00 15.00      B   
ATOM     79  CA  SER   135       1.594  -0.218   3.987  1.00 15.00      B   
ATOM     80  CB  SER   135       1.839  -1.086   5.221  1.00 15.00      B   
ATOM     81  OG  SER   135       1.167  -0.557   6.350  1.00 15.00      B   
ATOM     82  HG  SER   135       1.733   0.082   6.790  1.00 15.00      B   
ATOM     83  C   SER   135       2.234  -0.853   2.760  1.00 15.00      B   
ATOM     84  O   SER   135       1.712  -1.819   2.206  1.00 15.00      B   
ATOM     85  N   MET   136       3.347  -0.294   2.319  1.00 15.00      B   
ATOM     86  HN  MET   136       3.705   0.494   2.778  1.00 15.00      B   
ATOM     87  CA  MET   136       4.049  -0.829   1.164  1.00 15.00      B   
ATOM     88  CB  MET   136       4.874   0.251   0.465  1.00 15.00      B   
ATOM     89  CG  MET   136       4.045   1.291  -0.267  1.00 15.00      B   
ATOM     90  SD  MET   136       5.020   2.233  -1.454  1.00 15.00      B   
ATOM     91  CE  MET   136       3.855   3.519  -1.898  1.00 15.00      B   
ATOM     92  C   MET   136       4.947  -1.978   1.589  1.00 15.00      B   
ATOM     93  O   MET   136       5.430  -2.016   2.722  1.00 15.00      B   
ATOM     94  N   ASP   137       5.159  -2.925   0.693  1.00 15.00      B   
ATOM     95  HN  ASP   137       4.743  -2.856  -0.192  1.00 15.00      B   
ATOM     96  CA  ASP   137       6.001  -4.067   1.004  1.00 15.00      B   
ATOM     97  CB  ASP   137       5.568  -5.313   0.239  1.00 15.00      B   
ATOM     98  CG  ASP   137       5.656  -6.548   1.106  1.00 15.00      B   
ATOM     99  OD1 ASP   137       5.149  -6.512   2.250  1.00 15.00      B   
ATOM    100  OD2 ASP   137       6.236  -7.552   0.659  1.00 15.00      B   
ATOM    101  C   ASP   137       7.468  -3.752   0.754  1.00 15.00      B   
ATOM    102  O   ASP   137       7.853  -3.373  -0.354  1.00 15.00      B   
ATOM    103  N   GLY   138       8.281  -3.897   1.794  1.00 15.00      B   
ATOM    104  HN  GLY   138       7.915  -4.202   2.651  1.00 15.00      B   
ATOM    105  CA  GLY   138       9.696  -3.611   1.676  1.00 15.00      B   
ATOM    106  C   GLY   138       9.971  -2.125   1.770  1.00 15.00      B   
ATOM    107  O   GLY   138      11.018  -1.647   1.334  1.00 15.00      B   
ATOM    108  N   ALA   139       9.025  -1.394   2.342  1.00 15.00      B   
ATOM    109  HN  ALA   139       8.217  -1.838   2.676  1.00 15.00      B   
ATOM    110  CA  ALA   139       9.150   0.046   2.489  1.00 15.00      B   
ATOM    111  CB  ALA   139       8.568   0.739   1.266  1.00 15.00      B   
ATOM    112  C   ALA   139       8.442   0.513   3.758  1.00 15.00      B   
ATOM    113  O   ALA   139       7.364   0.020   4.095  1.00 15.00      B   
ATOM    114  N   PRO   140       9.040   1.473   4.484  1.00 15.00      B   
ATOM    115  CA  PRO   140       8.470   2.002   5.728  1.00 15.00      B   
ATOM    116  CB  PRO   140       9.673   2.669   6.397  1.00 15.00      B   
ATOM    117  CG  PRO   140      10.538   3.104   5.266  1.00 15.00      B   
ATOM    118  CD  PRO   140      10.327   2.113   4.153  1.00 15.00      B   
ATOM    119  C   PRO   140       7.359   3.025   5.479  1.00 15.00      B   
ATOM    120  O   PRO   140       7.443   4.176   5.917  1.00 15.00      B   
ATOM    121  N   TYR   141       6.321   2.602   4.770  1.00 15.00      B   
ATOM    122  HN  TYR   141       6.313   1.679   4.440  1.00 15.00      B   
ATOM    123  CA  TYR   141       5.192   3.471   4.468  1.00 15.00      B   
ATOM    124  CB  TYR   141       4.807   3.373   2.990  1.00 15.00      B   
ATOM    125  CG  TYR   141       5.710   4.140   2.052  1.00 15.00      B   
ATOM    126  CD1 TYR   141       6.906   3.593   1.614  1.00 15.00      B   
ATOM    127  CD2 TYR   141       5.364   5.406   1.592  1.00 15.00      B   
ATOM    128  CE1 TYR   141       7.735   4.278   0.748  1.00 15.00      B   
ATOM    129  CE2 TYR   141       6.188   6.102   0.728  1.00 15.00      B   
ATOM    130  CZ  TYR   141       7.374   5.531   0.308  1.00 15.00      B   
ATOM    131  OH  TYR   141       8.198   6.210  -0.560  1.00 15.00      B   
ATOM    132  HH  TYR   141       8.499   5.613  -1.249  1.00 15.00      B   
ATOM    133  C   TYR   141       3.993   3.102   5.335  1.00 15.00      B   
ATOM    134  O   TYR   141       3.425   2.020   5.191  1.00 15.00      B   
ATOM    135  N   LEU   142       3.623   3.999   6.240  1.00 15.00      B   
ATOM    136  HN  LEU   142       4.122   4.840   6.308  1.00 15.00      B   
ATOM    137  CA  LEU   142       2.498   3.771   7.135  1.00 15.00      B   
ATOM    138  CB  LEU   142       3.007   3.474   8.547  1.00 15.00      B   
ATOM    139  CG  LEU   142       2.434   2.232   9.226  1.00 15.00      B   
ATOM    140  CD1 LEU   142       3.088   0.977   8.670  1.00 15.00      B   
ATOM    141  CD2 LEU   142       2.629   2.317  10.730  1.00 15.00      B   
ATOM    142  C   LEU   142       1.596   5.000   7.163  1.00 15.00      B   
ATOM    143  O   LEU   142       1.986   6.054   7.674  1.00 15.00      B   
ATOM    144  N   ARG   143       0.399   4.873   6.607  1.00 15.00      B   
ATOM    145  HN  ARG   143       0.140   4.013   6.215  1.00 15.00      B   
ATOM    146  CA  ARG   143      -0.538   5.988   6.568  1.00 15.00      B   
ATOM    147  CB  ARG   143      -0.370   6.776   5.266  1.00 15.00      B   
ATOM    148  CG  ARG   143      -0.736   8.248   5.361  1.00 15.00      B   
ATOM    149  CD  ARG   143       0.257   9.012   6.222  1.00 15.00      B   
ATOM    150  NE  ARG   143       0.069  10.455   6.116  1.00 15.00      B   
ATOM    151  HE  ARG   143      -0.190  10.811   5.241  1.00 15.00      B   
ATOM    152  CZ  ARG   143       0.226  11.307   7.125  1.00 15.00      B   
ATOM    153  NH1 ARG   143       0.584  10.867   8.326  1.00 15.00      B   
ATOM    154 HH11 ARG   143       0.705  11.538   9.111  1.00 15.00      B   
ATOM    155 HH12 ARG   143       0.743   9.851   8.481  1.00 15.00      B   
ATOM    156  NH2 ARG   143       0.028  12.605   6.930  1.00 15.00      B   
ATOM    157 HH21 ARG   143      -0.249  12.953   5.990  1.00 15.00      B   
ATOM    158 HH22 ARG   143       0.150  13.274   7.717  1.00 15.00      B   
ATOM    159  C   ARG   143      -1.979   5.504   6.704  1.00 15.00      B   
ATOM    160  O   ARG   143      -2.326   4.405   6.260  1.00 15.00      B   
ATOM    161  N   LYS   144      -2.808   6.326   7.333  1.00 15.00      B   
ATOM    162  HN  LYS   144      -2.465   7.178   7.675  1.00 15.00      B   
ATOM    163  CA  LYS   144      -4.213   6.001   7.530  1.00 15.00      B   
ATOM    164  CB  LYS   144      -4.513   5.815   9.022  1.00 15.00      B   
ATOM    165  CG  LYS   144      -3.678   4.744   9.709  1.00 15.00      B   
ATOM    166  CD  LYS   144      -3.680   4.924  11.220  1.00 15.00      B   
ATOM    167  CE  LYS   144      -2.976   6.211  11.626  1.00 15.00      B   
ATOM    168  NZ  LYS   144      -2.827   6.312  13.100  1.00 15.00      B   
ATOM    169  HZ1 LYS   144      -2.344   7.198  13.351  1.00 15.00      B   
ATOM    170  HZ2 LYS   144      -2.267   5.512  13.459  1.00 15.00      B   
ATOM    171  HZ3 LYS   144      -3.762   6.298  13.556  1.00 15.00      B   
ATOM    172  C   LYS   144      -5.083   7.120   6.966  1.00 15.00      B   
ATOM    173  O   LYS   144      -5.174   8.203   7.553  1.00 15.00      B   
ATOM    174  N   VAL   145      -5.705   6.872   5.821  1.00 15.00      B   
ATOM    175  HN  VAL   145      -5.589   5.998   5.392  1.00 15.00      B   
ATOM    176  CA  VAL   145      -6.557   7.868   5.186  1.00 15.00      B   
ATOM    177  CB  VAL   145      -6.337   7.948   3.660  1.00 15.00      B   
ATOM    178  CG1 VAL   145      -4.890   8.294   3.349  1.00 15.00      B   
ATOM    179  CG2 VAL   145      -6.744   6.648   2.980  1.00 15.00      B   
ATOM    180  C   VAL   145      -8.032   7.610   5.474  1.00 15.00      B   
ATOM    181  O   VAL   145      -8.417   6.513   5.893  1.00 15.00      B   
ATOM    182  N   ASP   146      -8.843   8.627   5.245  1.00 15.00      B   
ATOM    183  HN  ASP   146      -8.466   9.469   4.914  1.00 15.00      B   
ATOM    184  CA  ASP   146     -10.274   8.537   5.468  1.00 15.00      B   
ATOM    185  CB  ASP   146     -10.830   9.873   5.971  1.00 15.00      B   
ATOM    186  CG  ASP   146     -10.348  10.231   7.360  1.00 15.00      B   
ATOM    187  OD1 ASP   146     -11.109  10.030   8.329  1.00 15.00      B   
ATOM    188  OD2 ASP   146      -9.205  10.722   7.490  1.00 15.00      B   
ATOM    189  C   ASP   146     -10.984   8.147   4.186  1.00 15.00      B   
ATOM    190  O   ASP   146     -11.099   8.948   3.253  1.00 15.00      B   
ATOM    191  N   LEU   147     -11.459   6.912   4.143  1.00 15.00      B   
ATOM    192  HN  LEU   147     -11.329   6.324   4.916  1.00 15.00      B   
ATOM    193  CA  LEU   147     -12.168   6.404   2.981  1.00 15.00      B   
ATOM    194  CB  LEU   147     -12.267   4.876   3.055  1.00 15.00      B   
ATOM    195  CG  LEU   147     -12.388   4.139   1.721  1.00 15.00      B   
ATOM    196  CD1 LEU   147     -11.016   3.939   1.094  1.00 15.00      B   
ATOM    197  CD2 LEU   147     -13.093   2.808   1.907  1.00 15.00      B   
ATOM    198  C   LEU   147     -13.569   7.003   2.931  1.00 15.00      B   
ATOM    199  O   LEU   147     -14.224   7.001   1.894  1.00 15.00      B   
ATOM    200  N   LYS   148     -14.003   7.545   4.058  1.00 15.00      B   
ATOM    201  HN  LYS   148     -13.412   7.549   4.840  1.00 15.00      B   
ATOM    202  CA  LYS   148     -15.334   8.138   4.176  1.00 15.00      B   
ATOM    203  CB  LYS   148     -15.726   8.238   5.651  1.00 15.00      B   
ATOM    204  CG  LYS   148     -14.698   8.951   6.516  1.00 15.00      B   
ATOM    205  CD  LYS   148     -15.233  10.275   7.038  1.00 15.00      B   
ATOM    206  CE  LYS   148     -14.239  10.950   7.968  1.00 15.00      B   
ATOM    207  NZ  LYS   148     -14.912  11.817   8.967  1.00 15.00      B   
ATOM    208  HZ1 LYS   148     -15.455  12.562   8.486  1.00 15.00      B   
ATOM    209  HZ2 LYS   148     -14.206  12.263   9.586  1.00 15.00      B   
ATOM    210  HZ3 LYS   148     -15.561  11.252   9.551  1.00 15.00      B   
ATOM    211  C   LYS   148     -15.443   9.514   3.518  1.00 15.00      B   
ATOM    212  O   LYS   148     -16.493  10.150   3.583  1.00 15.00      B   
ATOM    213  N   MET   149     -14.366   9.978   2.897  1.00 15.00      B   
ATOM    214  HN  MET   149     -13.551   9.435   2.875  1.00 15.00      B   
ATOM    215  CA  MET   149     -14.377  11.288   2.245  1.00 15.00      B   
ATOM    216  CB  MET   149     -13.093  12.067   2.545  1.00 15.00      B   
ATOM    217  CG  MET   149     -13.027  12.600   3.965  1.00 15.00      B   
ATOM    218  SD  MET   149     -11.538  13.560   4.298  1.00 15.00      B   
ATOM    219  CE  MET   149     -11.753  13.903   6.046  1.00 15.00      B   
ATOM    220  C   MET   149     -14.612  11.170   0.742  1.00 15.00      B   
ATOM    221  O   MET   149     -14.884  12.163   0.062  1.00 15.00      B   
ATOM    222  N   TYR   150     -14.522   9.952   0.229  1.00 15.00      B   
ATOM    223  HN  TYR   150     -14.313   9.198   0.819  1.00 15.00      B   
ATOM    224  CA  TYR   150     -14.726   9.708  -1.191  1.00 15.00      B   
ATOM    225  CB  TYR   150     -13.386   9.567  -1.920  1.00 15.00      B   
ATOM    226  CG  TYR   150     -12.422  10.714  -1.693  1.00 15.00      B   
ATOM    227  CD1 TYR   150     -11.368  10.587  -0.799  1.00 15.00      B   
ATOM    228  CD2 TYR   150     -12.566  11.920  -2.369  1.00 15.00      B   
ATOM    229  CE1 TYR   150     -10.485  11.625  -0.582  1.00 15.00      B   
ATOM    230  CE2 TYR   150     -11.685  12.965  -2.156  1.00 15.00      B   
ATOM    231  CZ  TYR   150     -10.645  12.810  -1.260  1.00 15.00      B   
ATOM    232  OH  TYR   150      -9.764  13.846  -1.043  1.00 15.00      B   
ATOM    233  HH  TYR   150      -8.866  13.508  -1.043  1.00 15.00      B   
ATOM    234  C   TYR   150     -15.563   8.450  -1.387  1.00 15.00      B   
ATOM    235  O   TYR   150     -15.241   7.391  -0.848  1.00 15.00      B   
ATOM    236  N   LYS   151     -16.631   8.566  -2.157  1.00 15.00      B   
ATOM    237  HN  LYS   151     -16.833   9.432  -2.569  1.00 15.00      B   
ATOM    238  CA  LYS   151     -17.514   7.435  -2.406  1.00 15.00      B   
ATOM    239  CB  LYS   151     -18.960   7.908  -2.574  1.00 15.00      B   
ATOM    240  CG  LYS   151     -19.584   8.480  -1.313  1.00 15.00      B   
ATOM    241  CD  LYS   151     -20.995   8.974  -1.573  1.00 15.00      B   
ATOM    242  CE  LYS   151     -21.673   9.433  -0.292  1.00 15.00      B   
ATOM    243  NZ  LYS   151     -23.022  10.002  -0.552  1.00 15.00      B   
ATOM    244  HZ1 LYS   151     -23.460  10.306   0.341  1.00 15.00      B   
ATOM    245  HZ2 LYS   151     -23.632   9.287  -0.998  1.00 15.00      B   
ATOM    246  HZ3 LYS   151     -22.948  10.823  -1.187  1.00 15.00      B   
ATOM    247  C   LYS   151     -17.079   6.651  -3.638  1.00 15.00      B   
ATOM    248  O   LYS   151     -17.307   5.444  -3.728  1.00 15.00      B   
ATOM    249  N   SER   152     -16.455   7.337  -4.579  1.00 15.00      B   
ATOM    250  HN  SER   152     -16.293   8.295  -4.448  1.00 15.00      B   
ATOM    251  CA  SER   152     -16.006   6.701  -5.801  1.00 15.00      B   
ATOM    252  CB  SER   152     -16.258   7.616  -7.002  1.00 15.00      B   
ATOM    253  OG  SER   152     -15.835   7.002  -8.210  1.00 15.00      B   
ATOM    254  HG  SER   152     -16.602   6.689  -8.696  1.00 15.00      B   
ATOM    255  C   SER   152     -14.532   6.337  -5.725  1.00 15.00      B   
ATOM    256  O   SER   152     -13.728   7.061  -5.128  1.00 15.00      B   
ATOM    257  N   TYR   153     -14.181   5.210  -6.336  1.00 15.00      B   
ATOM    258  HN  TYR   153     -14.868   4.673  -6.783  1.00 15.00      B   
ATOM    259  CA  TYR   153     -12.801   4.757  -6.355  1.00 15.00      B   
ATOM    260  CB  TYR   153     -12.691   3.296  -6.817  1.00 15.00      B   
ATOM    261  CG  TYR   153     -13.046   3.050  -8.271  1.00 15.00      B   
ATOM    262  CD1 TYR   153     -12.075   3.099  -9.265  1.00 15.00      B   
ATOM    263  CD2 TYR   153     -14.351   2.757  -8.648  1.00 15.00      B   
ATOM    264  CE1 TYR   153     -12.394   2.867 -10.587  1.00 15.00      B   
ATOM    265  CE2 TYR   153     -14.678   2.523  -9.970  1.00 15.00      B   
ATOM    266  CZ  TYR   153     -13.695   2.580 -10.935  1.00 15.00      B   
ATOM    267  OH  TYR   153     -14.015   2.342 -12.253  1.00 15.00      B   
ATOM    268  HH  TYR   153     -13.360   1.757 -12.641  1.00 15.00      B   
ATOM    269  C   TYR   153     -11.950   5.679  -7.221  1.00 15.00      B   
ATOM    270  O   TYR   153     -10.734   5.749  -7.054  1.00 15.00      B   
ATOM    271  N   GLN   154     -12.608   6.405  -8.125  1.00 15.00      B   
ATOM    272  HN  GLN   154     -13.581   6.310  -8.195  1.00 15.00      B   
ATOM    273  CA  GLN   154     -11.921   7.337  -9.014  1.00 15.00      B   
ATOM    274  CB  GLN   154     -12.911   7.980  -9.988  1.00 15.00      B   
ATOM    275  CG  GLN   154     -13.774   7.002 -10.766  1.00 15.00      B   
ATOM    276  CD  GLN   154     -14.652   7.702 -11.787  1.00 15.00      B   
ATOM    277  OE1 GLN   154     -14.266   8.723 -12.364  1.00 15.00      B   
ATOM    278  NE2 GLN   154     -15.842   7.166 -12.012  1.00 15.00      B   
ATOM    279 HE21 GLN   154     -16.087   6.358 -11.514  1.00 15.00      B   
ATOM    280 HE22 GLN   154     -16.428   7.599 -12.667  1.00 15.00      B   
ATOM    281  C   GLN   154     -11.251   8.431  -8.198  1.00 15.00      B   
ATOM    282  O   GLN   154     -10.096   8.793  -8.438  1.00 15.00      B   
ATOM    283  N   ASP   155     -11.990   8.948  -7.225  1.00 15.00      B   
ATOM    284  HN  ASP   155     -12.900   8.612  -7.089  1.00 15.00      B   
ATOM    285  CA  ASP   155     -11.489  10.000  -6.353  1.00 15.00      B   
ATOM    286  CB  ASP   155     -12.642  10.652  -5.582  1.00 15.00      B   
ATOM    287  CG  ASP   155     -13.627  11.377  -6.473  1.00 15.00      B   
ATOM    288  OD1 ASP   155     -13.295  12.474  -6.965  1.00 15.00      B   
ATOM    289  OD2 ASP   155     -14.740  10.856  -6.686  1.00 15.00      B   
ATOM    290  C   ASP   155     -10.489   9.426  -5.364  1.00 15.00      B   
ATOM    291  O   ASP   155      -9.435  10.009  -5.117  1.00 15.00      B   
ATOM    292  N   LEU   156     -10.830   8.269  -4.817  1.00 15.00      B   
ATOM    293  HN  LEU   156     -11.678   7.853  -5.079  1.00 15.00      B   
ATOM    294  CA  LEU   156      -9.990   7.594  -3.841  1.00 15.00      B   
ATOM    295  CB  LEU   156     -10.678   6.331  -3.322  1.00 15.00      B   
ATOM    296  CG  LEU   156     -11.732   6.544  -2.233  1.00 15.00      B   
ATOM    297  CD1 LEU   156     -12.567   5.291  -2.042  1.00 15.00      B   
ATOM    298  CD2 LEU   156     -11.072   6.957  -0.925  1.00 15.00      B   
ATOM    299  C   LEU   156      -8.613   7.254  -4.400  1.00 15.00      B   
ATOM    300  O   LEU   156      -7.601   7.547  -3.772  1.00 15.00      B   
ATOM    301  N   SER   157      -8.579   6.653  -5.584  1.00 15.00      B   
ATOM    302  HN  SER   157      -9.422   6.466  -6.048  1.00 15.00      B   
ATOM    303  CA  SER   157      -7.326   6.264  -6.211  1.00 15.00      B   
ATOM    304  CB  SER   157      -7.589   5.536  -7.532  1.00 15.00      B   
ATOM    305  OG  SER   157      -6.452   4.797  -7.945  1.00 15.00      B   
ATOM    306  HG  SER   157      -6.508   3.903  -7.599  1.00 15.00      B   
ATOM    307  C   SER   157      -6.409   7.467  -6.433  1.00 15.00      B   
ATOM    308  O   SER   157      -5.206   7.399  -6.164  1.00 15.00      B   
ATOM    309  N   ASP   158      -6.981   8.567  -6.905  1.00 15.00      B   
ATOM    310  HN  ASP   158      -7.945   8.568  -7.081  1.00 15.00      B   
ATOM    311  CA  ASP   158      -6.206   9.774  -7.167  1.00 15.00      B   
ATOM    312  CB  ASP   158      -7.018  10.773  -7.986  1.00 15.00      B   
ATOM    313  CG  ASP   158      -6.224  11.350  -9.138  1.00 15.00      B   
ATOM    314  OD1 ASP   158      -5.500  12.343  -8.930  1.00 15.00      B   
ATOM    315  OD2 ASP   158      -6.322  10.804 -10.261  1.00 15.00      B   
ATOM    316  C   ASP   158      -5.727  10.417  -5.872  1.00 15.00      B   
ATOM    317  O   ASP   158      -4.564  10.814  -5.756  1.00 15.00      B   
ATOM    318  N   ALA   159      -6.623  10.508  -4.895  1.00 15.00      B   
ATOM    319  HN  ALA   159      -7.530  10.169  -5.044  1.00 15.00      B   
ATOM    320  CA  ALA   159      -6.286  11.101  -3.605  1.00 15.00      B   
ATOM    321  CB  ALA   159      -7.529  11.255  -2.747  1.00 15.00      B   
ATOM    322  C   ALA   159      -5.243  10.265  -2.880  1.00 15.00      B   
ATOM    323  O   ALA   159      -4.338  10.801  -2.240  1.00 15.00      B   
ATOM    324  N   LEU   160      -5.376   8.947  -2.987  1.00 15.00      B   
ATOM    325  HN  LEU   160      -6.123   8.586  -3.508  1.00 15.00      B   
ATOM    326  CA  LEU   160      -4.444   8.021  -2.353  1.00 15.00      B   
ATOM    327  CB  LEU   160      -4.931   6.575  -2.509  1.00 15.00      B   
ATOM    328  CG  LEU   160      -4.250   5.529  -1.624  1.00 15.00      B   
ATOM    329  CD1 LEU   160      -4.440   5.862  -0.154  1.00 15.00      B   
ATOM    330  CD2 LEU   160      -4.782   4.137  -1.932  1.00 15.00      B   
ATOM    331  C   LEU   160      -3.054   8.178  -2.952  1.00 15.00      B   
ATOM    332  O   LEU   160      -2.053   8.166  -2.235  1.00 15.00      B   
ATOM    333  N   ALA   161      -3.006   8.347  -4.269  1.00 15.00      B   
ATOM    334  HN  ALA   161      -3.842   8.350  -4.781  1.00 15.00      B   
ATOM    335  CA  ALA   161      -1.740   8.528  -4.974  1.00 15.00      B   
ATOM    336  CB  ALA   161      -1.979   8.634  -6.472  1.00 15.00      B   
ATOM    337  C   ALA   161      -1.026   9.770  -4.453  1.00 15.00      B   
ATOM    338  O   ALA   161       0.184   9.757  -4.208  1.00 15.00      B   
ATOM    339  N   LYS   162      -1.790  10.841  -4.264  1.00 15.00      B   
ATOM    340  HN  LYS   162      -2.746  10.791  -4.476  1.00 15.00      B   
ATOM    341  CA  LYS   162      -1.241  12.086  -3.750  1.00 15.00      B   
ATOM    342  CB  LYS   162      -2.246  13.231  -3.895  1.00 15.00      B   
ATOM    343  CG  LYS   162      -1.666  14.594  -3.546  1.00 15.00      B   
ATOM    344  CD  LYS   162      -2.704  15.697  -3.674  1.00 15.00      B   
ATOM    345  CE  LYS   162      -2.115  17.054  -3.321  1.00 15.00      B   
ATOM    346  NZ  LYS   162      -1.050  17.465  -4.274  1.00 15.00      B   
ATOM    347  HZ1 LYS   162      -0.276  16.770  -4.267  1.00 15.00      B   
ATOM    348  HZ2 LYS   162      -0.669  18.394  -4.005  1.00 15.00      B   
ATOM    349  HZ3 LYS   162      -1.437  17.527  -5.237  1.00 15.00      B   
ATOM    350  C   LYS   162      -0.840  11.910  -2.290  1.00 15.00      B   
ATOM    351  O   LYS   162       0.140  12.493  -1.832  1.00 15.00      B   
ATOM    352  N   MET   163      -1.594  11.085  -1.571  1.00 15.00      B   
ATOM    353  HN  MET   163      -2.359  10.645  -1.998  1.00 15.00      B   
ATOM    354  CA  MET   163      -1.316  10.814  -0.160  1.00 15.00      B   
ATOM    355  CB  MET   163      -2.413   9.954   0.472  1.00 15.00      B   
ATOM    356  CG  MET   163      -3.546  10.755   1.088  1.00 15.00      B   
ATOM    357  SD  MET   163      -3.005  11.765   2.483  1.00 15.00      B   
ATOM    358  CE  MET   163      -4.526  12.617   2.893  1.00 15.00      B   
ATOM    359  C   MET   163       0.044  10.151   0.007  1.00 15.00      B   
ATOM    360  O   MET   163       0.812  10.510   0.899  1.00 15.00      B   
ATOM    361  N   PHE   164       0.340   9.180  -0.853  1.00 15.00      B   
ATOM    362  HN  PHE   164      -0.320   8.922  -1.530  1.00 15.00      B   
ATOM    363  CA  PHE   164       1.625   8.491  -0.810  1.00 15.00      B   
ATOM    364  CB  PHE   164       1.677   7.372  -1.850  1.00 15.00      B   
ATOM    365  CG  PHE   164       0.769   6.213  -1.563  1.00 15.00      B   
ATOM    366  CD1 PHE   164       0.772   5.601  -0.320  1.00 15.00      B   
ATOM    367  CD2 PHE   164      -0.086   5.727  -2.539  1.00 15.00      B   
ATOM    368  CE1 PHE   164      -0.059   4.531  -0.057  1.00 15.00      B   
ATOM    369  CE2 PHE   164      -0.920   4.657  -2.282  1.00 15.00      B   
ATOM    370  CZ  PHE   164      -0.906   4.058  -1.038  1.00 15.00      B   
ATOM    371  C   PHE   164       2.741   9.493  -1.079  1.00 15.00      B   
ATOM    372  O   PHE   164       3.805   9.452  -0.463  1.00 15.00      B   
ATOM    373  N   SER   165       2.464  10.409  -1.993  1.00 15.00      B   
ATOM    374  HN  SER   165       1.589  10.389  -2.434  1.00 15.00      B   
ATOM    375  CA  SER   165       3.415  11.444  -2.365  1.00 15.00      B   
ATOM    376  CB  SER   165       2.926  12.168  -3.624  1.00 15.00      B   
ATOM    377  OG  SER   165       2.509  11.239  -4.622  1.00 15.00      B   
ATOM    378  HG  SER   165       1.985  10.545  -4.215  1.00 15.00      B   
ATOM    379  C   SER   165       3.613  12.436  -1.215  1.00 15.00      B   
ATOM    380  O   SER   165       4.728  12.879  -0.950  1.00 15.00      B   
ATOM    381  N   SER   166       2.528  12.751  -0.514  1.00 15.00      B   
ATOM    382  HN  SER   166       1.671  12.341  -0.755  1.00 15.00      B   
ATOM    383  CA  SER   166       2.574  13.689   0.603  1.00 15.00      B   
ATOM    384  CB  SER   166       1.153  14.066   1.046  1.00 15.00      B   
ATOM    385  OG  SER   166       0.350  14.449  -0.065  1.00 15.00      B   
ATOM    386  HG  SER   166       0.070  13.665  -0.543  1.00 15.00      B   
ATOM    387  C   SER   166       3.358  13.105   1.776  1.00 15.00      B   
ATOM    388  O   SER   166       4.088  13.818   2.469  1.00 15.00      B   
ATOM    389  N   PHE   167       3.209  11.803   1.991  1.00 15.00      B   
ATOM    390  HN  PHE   167       2.617  11.286   1.406  1.00 15.00      B   
ATOM    391  CA  PHE   167       3.904  11.126   3.075  1.00 15.00      B   
ATOM    392  CB  PHE   167       3.274   9.752   3.342  1.00 15.00      B   
ATOM    393  CG  PHE   167       3.885   9.009   4.496  1.00 15.00      B   
ATOM    394  CD1 PHE   167       3.816   9.517   5.783  1.00 15.00      B   
ATOM    395  CD2 PHE   167       4.525   7.798   4.293  1.00 15.00      B   
ATOM    396  CE1 PHE   167       4.375   8.834   6.847  1.00 15.00      B   
ATOM    397  CE2 PHE   167       5.086   7.109   5.350  1.00 15.00      B   
ATOM    398  CZ  PHE   167       5.012   7.626   6.630  1.00 15.00      B   
ATOM    399  C   PHE   167       5.396  10.986   2.773  1.00 15.00      B   
ATOM    400  O   PHE   167       6.235  11.221   3.642  1.00 15.00      B   
ATOM    401  N   THR   168       5.720  10.627   1.535  1.00 15.00      B   
ATOM    402  HN  THR   168       5.009  10.480   0.877  1.00 15.00      B   
ATOM    403  CA  THR   168       7.106  10.448   1.136  1.00 15.00      B   
ATOM    404  CB  THR   168       7.230   9.620  -0.170  1.00 15.00      B   
ATOM    405  OG1 THR   168       8.507   8.969  -0.224  1.00 15.00      B   
ATOM    406  HG1 THR   168       9.097   9.367   0.420  1.00 15.00      B   
ATOM    407  CG2 THR   168       7.037  10.475  -1.416  1.00 15.00      B   
ATOM    408  C   THR   168       7.845  11.788   1.029  1.00 15.00      B   
ATOM    409  O   THR   168       9.042  11.869   1.304  1.00 15.00      B   
ATOM    410  N   MET   169       7.127  12.839   0.654  1.00 15.00      B   
ATOM    411  HN  MET   169       6.173  12.725   0.460  1.00 15.00      B   
ATOM    412  CA  MET   169       7.729  14.160   0.525  1.00 15.00      B   
ATOM    413  CB  MET   169       7.083  14.948  -0.618  1.00 15.00      B   
ATOM    414  CG  MET   169       7.762  16.275  -0.926  1.00 15.00      B   
ATOM    415  SD  MET   169       7.036  17.125  -2.344  1.00 15.00      B   
ATOM    416  CE  MET   169       7.502  16.022  -3.677  1.00 15.00      B   
ATOM    417  C   MET   169       7.619  14.924   1.840  1.00 15.00      B   
ATOM    418  O   MET   169       6.720  15.745   2.030  1.00 15.00      B   
ATOM    419  N   GLY   170       8.529  14.630   2.757  1.00 15.00      B   
ATOM    420  HN  GLY   170       9.213  13.958   2.556  1.00 15.00      B   
ATOM    421  CA  GLY   170       8.524  15.288   4.048  1.00 15.00      B   
ATOM    422  C   GLY   170       9.743  16.160   4.253  1.00 15.00      B   
ATOM    423  O   GLY   170      10.621  16.213   3.394  1.00 15.00      B   
ATOM    424  N   ASN   171       9.800  16.851   5.386  1.00 15.00      B   
ATOM    425  HN  ASN   171       9.065  16.775   6.030  1.00 15.00      B   
ATOM    426  CA  ASN   171      10.931  17.721   5.696  1.00 15.00      B   
ATOM    427  CB  ASN   171      10.511  18.883   6.603  1.00 15.00      B   
ATOM    428  CG  ASN   171       9.975  20.072   5.830  1.00 15.00      B   
ATOM    429  OD1 ASN   171       9.331  19.913   4.791  1.00 15.00      B   
ATOM    430  ND2 ASN   171      10.225  21.267   6.339  1.00 15.00      B   
ATOM    431 HD21 ASN   171      10.735  21.317   7.174  1.00 15.00      B   
ATOM    432 HD22 ASN   171       9.890  22.054   5.860  1.00 15.00      B   
ATOM    433  C   ASN   171      12.069  16.940   6.341  1.00 15.00      B   
ATOM    434  O   ASN   171      13.174  17.454   6.496  1.00 15.00      B   
ATOM    435  N   TYR   172      11.791  15.696   6.713  1.00 15.00      B   
ATOM    436  HN  TYR   172      10.890  15.344   6.558  1.00 15.00      B   
ATOM    437  CA  TYR   172      12.785  14.838   7.345  1.00 15.00      B   
ATOM    438  CB  TYR   172      12.362  14.491   8.776  1.00 15.00      B   
ATOM    439  CG  TYR   172      12.401  15.663   9.728  1.00 15.00      B   
ATOM    440  CD1 TYR   172      11.244  16.360  10.054  1.00 15.00      B   
ATOM    441  CD2 TYR   172      13.596  16.073  10.301  1.00 15.00      B   
ATOM    442  CE1 TYR   172      11.278  17.432  10.925  1.00 15.00      B   
ATOM    443  CE2 TYR   172      13.639  17.143  11.173  1.00 15.00      B   
ATOM    444  CZ  TYR   172      12.479  17.817  11.482  1.00 15.00      B   
ATOM    445  OH  TYR   172      12.524  18.884  12.353  1.00 15.00      B   
ATOM    446  HH  TYR   172      11.803  18.814  12.983  1.00 15.00      B   
ATOM    447  C   TYR   172      12.999  13.562   6.538  1.00 15.00      B   
ATOM    448  O   TYR   172      12.185  12.637   6.593  1.00 15.00      B   
ATOM    449  N   GLY   173      14.084  13.525   5.779  1.00 15.00      B   
ATOM    450  HN  GLY   173      14.684  14.300   5.765  1.00 15.00      B   
ATOM    451  CA  GLY   173      14.397  12.362   4.973  1.00 15.00      B   
ATOM    452  C   GLY   173      15.859  12.333   4.589  1.00 15.00      B   
ATOM    453  O   GLY   173      16.203  12.394   3.410  1.00 15.00      B   
ATOM    454  N   ALA   174      16.717  12.226   5.588  1.00 15.00      B   
ATOM    455  HN  ALA   174      16.374  12.157   6.503  1.00 15.00      B   
ATOM    456  CA  ALA   174      18.158  12.207   5.371  1.00 15.00      B   
ATOM    457  CB  ALA   174      18.885  12.487   6.676  1.00 15.00      B   
ATOM    458  C   ALA   174      18.632  10.884   4.775  1.00 15.00      B   
ATOM    459  O   ALA   174      19.745  10.790   4.255  1.00 15.00      B   
ATOM    460  N   GLN   175      17.787   9.862   4.856  1.00 15.00      B   
ATOM    461  HN  GLN   175      16.913   9.994   5.278  1.00 15.00      B   
ATOM    462  CA  GLN   175      18.134   8.547   4.329  1.00 15.00      B   
ATOM    463  CB  GLN   175      17.237   7.461   4.926  1.00 15.00      B   
ATOM    464  CG  GLN   175      17.671   7.033   6.318  1.00 15.00      B   
ATOM    465  CD  GLN   175      16.549   6.457   7.157  1.00 15.00      B   
ATOM    466  OE1 GLN   175      15.626   5.824   6.645  1.00 15.00      B   
ATOM    467  NE2 GLN   175      16.614   6.688   8.460  1.00 15.00      B   
ATOM    468 HE21 GLN   175      17.371   7.209   8.801  1.00 15.00      B   
ATOM    469 HE22 GLN   175      15.903   6.328   9.030  1.00 15.00      B   
ATOM    470  C   GLN   175      18.116   8.516   2.803  1.00 15.00      B   
ATOM    471  O   GLN   175      18.718   7.635   2.185  1.00 15.00      B   
ATOM    472  N   GLY   176      17.408   9.466   2.200  1.00 15.00      B   
ATOM    473  HN  GLY   176      16.925  10.122   2.745  1.00 15.00      B   
ATOM    474  CA  GLY   176      17.341   9.544   0.749  1.00 15.00      B   
ATOM    475  C   GLY   176      16.559   8.404   0.112  1.00 15.00      B   
ATOM    476  O   GLY   176      16.554   8.255  -1.114  1.00 15.00      B   
ATOM    477  N   MET   177      15.877   7.609   0.934  1.00 15.00      B   
ATOM    478  HN  MET   177      15.900   7.783   1.898  1.00 15.00      B   
ATOM    479  CA  MET   177      15.097   6.485   0.429  1.00 15.00      B   
ATOM    480  CB  MET   177      14.514   5.652   1.572  1.00 15.00      B   
ATOM    481  CG  MET   177      15.549   4.988   2.464  1.00 15.00      B   
ATOM    482  SD  MET   177      14.813   3.869   3.675  1.00 15.00      B   
ATOM    483  CE  MET   177      13.530   4.912   4.368  1.00 15.00      B   
ATOM    484  C   MET   177      13.971   6.990  -0.453  1.00 15.00      B   
ATOM    485  O   MET   177      13.577   6.334  -1.413  1.00 15.00      B   
ATOM    486  N   ILE   178      13.486   8.184  -0.134  1.00 15.00      B   
ATOM    487  HN  ILE   178      13.870   8.663   0.630  1.00 15.00      B   
ATOM    488  CA  ILE   178      12.402   8.806  -0.882  1.00 15.00      B   
ATOM    489  CB  ILE   178      11.958  10.134  -0.233  1.00 15.00      B   
ATOM    490  CG1 ILE   178      13.093  11.165  -0.303  1.00 15.00      B   
ATOM    491  CG2 ILE   178      11.536   9.904   1.210  1.00 15.00      B   
ATOM    492  CD1 ILE   178      12.652  12.586  -0.040  1.00 15.00      B   
ATOM    493  C   ILE   178      12.788   9.068  -2.339  1.00 15.00      B   
ATOM    494  O   ILE   178      11.921   9.212  -3.194  1.00 15.00      B   
ATOM    495  N   ASP   179      14.086   9.129  -2.607  1.00 15.00      B   
ATOM    496  HN  ASP   179      14.731   9.003  -1.880  1.00 15.00      B   
ATOM    497  CA  ASP   179      14.577   9.379  -3.955  1.00 15.00      B   
ATOM    498  CB  ASP   179      15.859  10.215  -3.906  1.00 15.00      B   
ATOM    499  CG  ASP   179      15.706  11.575  -4.559  1.00 15.00      B   
ATOM    500  OD1 ASP   179      15.222  11.646  -5.708  1.00 15.00      B   
ATOM    501  OD2 ASP   179      16.083  12.582  -3.928  1.00 15.00      B   
ATOM    502  C   ASP   179      14.855   8.071  -4.675  1.00 15.00      B   
ATOM    503  O   ASP   179      14.393   7.852  -5.797  1.00 15.00      B   
ATOM    504  N   PHE   180      15.601   7.196  -4.011  1.00 15.00      B   
ATOM    505  HN  PHE   180      15.918   7.428  -3.113  1.00 15.00      B   
ATOM    506  CA  PHE   180      15.964   5.902  -4.575  1.00 15.00      B   
ATOM    507  CB  PHE   180      16.961   5.185  -3.660  1.00 15.00      B   
ATOM    508  CG  PHE   180      17.265   3.766  -4.063  1.00 15.00      B   
ATOM    509  CD1 PHE   180      17.914   3.493  -5.257  1.00 15.00      B   
ATOM    510  CD2 PHE   180      16.902   2.709  -3.246  1.00 15.00      B   
ATOM    511  CE1 PHE   180      18.194   2.191  -5.624  1.00 15.00      B   
ATOM    512  CE2 PHE   180      17.180   1.405  -3.607  1.00 15.00      B   
ATOM    513  CZ  PHE   180      17.828   1.145  -4.799  1.00 15.00      B   
ATOM    514  C   PHE   180      14.742   5.022  -4.821  1.00 15.00      B   
ATOM    515  O   PHE   180      14.498   4.587  -5.943  1.00 15.00      B   
ATOM    516  N   MET   181      13.957   4.792  -3.775  1.00 15.00      B   
ATOM    517  HN  MET   181      14.174   5.206  -2.913  1.00 15.00      B   
ATOM    518  CA  MET   181      12.778   3.937  -3.879  1.00 15.00      B   
ATOM    519  CB  MET   181      12.206   3.625  -2.493  1.00 15.00      B   
ATOM    520  CG  MET   181      13.238   3.099  -1.506  1.00 15.00      B   
ATOM    521  SD  MET   181      12.525   2.698   0.099  1.00 15.00      B   
ATOM    522  CE  MET   181      11.838   1.082  -0.239  1.00 15.00      B   
ATOM    523  C   MET   181      11.712   4.547  -4.783  1.00 15.00      B   
ATOM    524  O   MET   181      10.816   3.850  -5.260  1.00 15.00      B   
ATOM    525  N   ASN   182      11.827   5.848  -5.028  1.00 15.00      B   
ATOM    526  HN  ASN   182      12.570   6.343  -4.625  1.00 15.00      B   
ATOM    527  CA  ASN   182      10.881   6.561  -5.878  1.00 15.00      B   
ATOM    528  CB  ASN   182      11.177   8.062  -5.855  1.00 15.00      B   
ATOM    529  CG  ASN   182      10.129   8.892  -6.573  1.00 15.00      B   
ATOM    530  OD1 ASN   182      10.231   9.140  -7.773  1.00 15.00      B   
ATOM    531  ND2 ASN   182       9.117   9.338  -5.843  1.00 15.00      B   
ATOM    532 HD21 ASN   182       9.099   9.111  -4.890  1.00 15.00      B   
ATOM    533 HD22 ASN   182       8.428   9.876  -6.286  1.00 15.00      B   
ATOM    534  C   ASN   182      10.946   6.043  -7.312  1.00 15.00      B   
ATOM    535  O   ASN   182       9.918   5.801  -7.943  1.00 15.00      B   
ATOM    536  N   GLU   183      12.161   5.854  -7.814  1.00 15.00      B   
ATOM    537  HN  GLU   183      12.946   6.048  -7.260  1.00 15.00      B   
ATOM    538  CA  GLU   183      12.348   5.364  -9.173  1.00 15.00      B   
ATOM    539  CB  GLU   183      13.672   5.856  -9.763  1.00 15.00      B   
ATOM    540  CG  GLU   183      14.914   5.365  -9.035  1.00 15.00      B   
ATOM    541  CD  GLU   183      16.197   5.856  -9.667  1.00 15.00      B   
ATOM    542  OE1 GLU   183      16.248   5.977 -10.909  1.00 15.00      B   
ATOM    543  OE2 GLU   183      17.165   6.111  -8.927  1.00 15.00      B   
ATOM    544  C   GLU   183      12.247   3.843  -9.227  1.00 15.00      B   
ATOM    545  O   GLU   183      11.733   3.281 -10.197  1.00 15.00      B   
ATOM    546  N   SER   184      12.716   3.177  -8.168  1.00 15.00      B   
ATOM    547  HN  SER   184      13.103   3.681  -7.422  1.00 15.00      B   
ATOM    548  CA  SER   184      12.668   1.724  -8.091  1.00 15.00      B   
ATOM    549  CB  SER   184      13.304   1.238  -6.787  1.00 15.00      B   
ATOM    550  OG  SER   184      14.610   1.769  -6.630  1.00 15.00      B   
ATOM    551  HG  SER   184      14.936   1.563  -5.751  1.00 15.00      B   
ATOM    552  C   SER   184      11.230   1.224  -8.203  1.00 15.00      B   
ATOM    553  O   SER   184      10.985   0.100  -8.636  1.00 15.00      B   
ATOM    554  N   LYS   185      10.286   2.079  -7.820  1.00 15.00      B   
ATOM    555  HN  LYS   185      10.554   2.960  -7.484  1.00 15.00      B   
ATOM    556  CA  LYS   185       8.867   1.752  -7.883  1.00 15.00      B   
ATOM    557  CB  LYS   185       8.039   2.944  -7.383  1.00 15.00      B   
ATOM    558  CG  LYS   185       6.548   2.849  -7.682  1.00 15.00      B   
ATOM    559  CD  LYS   185       5.847   4.186  -7.490  1.00 15.00      B   
ATOM    560  CE  LYS   185       6.364   5.237  -8.466  1.00 15.00      B   
ATOM    561  NZ  LYS   185       5.621   6.522  -8.350  1.00 15.00      B   
ATOM    562  HZ1 LYS   185       4.612   6.371  -8.551  1.00 15.00      B   
ATOM    563  HZ2 LYS   185       5.997   7.215  -9.028  1.00 15.00      B   
ATOM    564  HZ3 LYS   185       5.719   6.906  -7.388  1.00 15.00      B   
ATOM    565  C   LYS   185       8.459   1.393  -9.311  1.00 15.00      B   
ATOM    566  O   LYS   185       7.796   0.384  -9.544  1.00 15.00      B   
ATOM    567  N   LEU   186       8.885   2.212 -10.264  1.00 15.00      B   
ATOM    568  HN  LEU   186       9.439   2.983 -10.019  1.00 15.00      B   
ATOM    569  CA  LEU   186       8.550   1.994 -11.666  1.00 15.00      B   
ATOM    570  CB  LEU   186       8.786   3.275 -12.470  1.00 15.00      B   
ATOM    571  CG  LEU   186       8.061   4.527 -11.973  1.00 15.00      B   
ATOM    572  CD1 LEU   186       8.598   5.770 -12.662  1.00 15.00      B   
ATOM    573  CD2 LEU   186       6.561   4.402 -12.185  1.00 15.00      B   
ATOM    574  C   LEU   186       9.352   0.841 -12.261  1.00 15.00      B   
ATOM    575  O   LEU   186       8.804  -0.017 -12.954  1.00 15.00      B   
ATOM    576  N   MET   187      10.648   0.827 -11.972  1.00 15.00      B   
ATOM    577  HN  MET   187      11.014   1.536 -11.404  1.00 15.00      B   
ATOM    578  CA  MET   187      11.547  -0.211 -12.473  1.00 15.00      B   
ATOM    579  CB  MET   187      12.990   0.063 -12.034  1.00 15.00      B   
ATOM    580  CG  MET   187      13.766   0.987 -12.959  1.00 15.00      B   
ATOM    581  SD  MET   187      13.039   2.634 -13.073  1.00 15.00      B   
ATOM    582  CE  MET   187      14.402   3.562 -13.770  1.00 15.00      B   
ATOM    583  C   MET   187      11.115  -1.600 -12.020  1.00 15.00      B   
ATOM    584  O   MET   187      11.116  -2.550 -12.803  1.00 15.00      B   
ATOM    585  N   ASN   188      10.733  -1.713 -10.757  1.00 15.00      B   
ATOM    586  HN  ASN   188      10.739  -0.920 -10.181  1.00 15.00      B   
ATOM    587  CA  ASN   188      10.304  -2.992 -10.207  1.00 15.00      B   
ATOM    588  CB  ASN   188      10.315  -2.970  -8.675  1.00 15.00      B   
ATOM    589  CG  ASN   188       9.755  -4.242  -8.064  1.00 15.00      B   
ATOM    590  OD1 ASN   188       8.581  -4.312  -7.707  1.00 15.00      B   
ATOM    591  ND2 ASN   188      10.589  -5.258  -7.945  1.00 15.00      B   
ATOM    592 HD21 ASN   188      11.512  -5.138  -8.253  1.00 15.00      B   
ATOM    593 HD22 ASN   188      10.251  -6.091  -7.554  1.00 15.00      B   
ATOM    594  C   ASN   188       8.934  -3.402 -10.735  1.00 15.00      B   
ATOM    595  O   ASN   188       8.687  -4.578 -10.973  1.00 15.00      B   
ATOM    596  N   LEU   189       8.050  -2.428 -10.935  1.00 15.00      B   
ATOM    597  HN  LEU   189       8.306  -1.501 -10.746  1.00 15.00      B   
ATOM    598  CA  LEU   189       6.704  -2.713 -11.431  1.00 15.00      B   
ATOM    599  CB  LEU   189       5.805  -1.478 -11.325  1.00 15.00      B   
ATOM    600  CG  LEU   189       4.315  -1.694 -11.597  1.00 15.00      B   
ATOM    601  CD1 LEU   189       3.728  -2.703 -10.622  1.00 15.00      B   
ATOM    602  CD2 LEU   189       3.562  -0.376 -11.528  1.00 15.00      B   
ATOM    603  C   LEU   189       6.741  -3.238 -12.863  1.00 15.00      B   
ATOM    604  O   LEU   189       5.944  -4.093 -13.245  1.00 15.00      B   
ATOM    605  N   LEU   190       7.673  -2.728 -13.650  1.00 15.00      B   
ATOM    606  HN  LEU   190       8.284  -2.049 -13.294  1.00 15.00      B   
ATOM    607  CA  LEU   190       7.811  -3.154 -15.036  1.00 15.00      B   
ATOM    608  CB  LEU   190       8.577  -2.101 -15.844  1.00 15.00      B   
ATOM    609  CG  LEU   190       8.793  -2.403 -17.332  1.00 15.00      B   
ATOM    610  CD1 LEU   190       7.460  -2.556 -18.049  1.00 15.00      B   
ATOM    611  CD2 LEU   190       9.637  -1.318 -17.985  1.00 15.00      B   
ATOM    612  C   LEU   190       8.509  -4.510 -15.126  1.00 15.00      B   
ATOM    613  O   LEU   190       8.053  -5.413 -15.831  1.00 15.00      B   
ATOM    614  N   ASN   191       9.610  -4.653 -14.403  1.00 15.00      B   
ATOM    615  HN  ASN   191       9.918  -3.905 -13.849  1.00 15.00      B   
ATOM    616  CA  ASN   191      10.375  -5.895 -14.410  1.00 15.00      B   
ATOM    617  CB  ASN   191      11.740  -5.676 -13.749  1.00 15.00      B   
ATOM    618  CG  ASN   191      12.597  -6.928 -13.708  1.00 15.00      B   
ATOM    619  OD1 ASN   191      12.572  -7.747 -14.627  1.00 15.00      B   
ATOM    620  ND2 ASN   191      13.372  -7.080 -12.640  1.00 15.00      B   
ATOM    621 HD21 ASN   191      13.348  -6.386 -11.948  1.00 15.00      B   
ATOM    622 HD22 ASN   191      13.936  -7.880 -12.587  1.00 15.00      B   
ATOM    623  C   ASN   191       9.625  -7.017 -13.702  1.00 15.00      B   
ATOM    624  O   ASN   191       9.599  -8.157 -14.166  1.00 15.00      B   
ATOM    625  N   SER   192       9.011  -6.694 -12.579  1.00 15.00      B   
ATOM    626  HN  SER   192       9.053  -5.768 -12.260  1.00 15.00      B   
ATOM    627  CA  SER   192       8.275  -7.676 -11.806  1.00 15.00      B   
ATOM    628  CB  SER   192       8.877  -7.821 -10.410  1.00 15.00      B   
ATOM    629  OG  SER   192      10.262  -8.108 -10.490  1.00 15.00      B   
ATOM    630  HG  SER   192      10.702  -7.787  -9.699  1.00 15.00      B   
ATOM    631  C   SER   192       6.798  -7.319 -11.723  1.00 15.00      B   
ATOM    632  O   SER   192       6.291  -6.941 -10.664  1.00 15.00      B   
ATOM    633  N   SER   193       6.109  -7.460 -12.849  1.00 15.00      B   
ATOM    634  HN  SER   193       6.577  -7.773 -13.651  1.00 15.00      B   
ATOM    635  CA  SER   193       4.686  -7.168 -12.939  1.00 15.00      B   
ATOM    636  CB  SER   193       4.275  -7.187 -14.410  1.00 15.00      B   
ATOM    637  OG  SER   193       5.319  -7.737 -15.201  1.00 15.00      B   
ATOM    638  HG  SER   193       5.638  -8.545 -14.793  1.00 15.00      B   
ATOM    639  C   SER   193       3.861  -8.189 -12.155  1.00 15.00      B   
ATOM    640  O   SER   193       2.653  -8.031 -11.991  1.00 15.00      B   
ATOM    641  N   GLU   194       4.537  -9.231 -11.671  1.00 15.00      B   
ATOM    642  HN  GLU   194       5.502  -9.284 -11.835  1.00 15.00      B   
ATOM    643  CA  GLU   194       3.896 -10.295 -10.906  1.00 15.00      B   
ATOM    644  CB  GLU   194       4.879 -11.449 -10.688  1.00 15.00      B   
ATOM    645  CG  GLU   194       5.671 -11.841 -11.924  1.00 15.00      B   
ATOM    646  CD  GLU   194       4.784 -12.202 -13.092  1.00 15.00      B   
ATOM    647  OE1 GLU   194       3.856 -13.017 -12.906  1.00 15.00      B   
ATOM    648  OE2 GLU   194       5.015 -11.677 -14.198  1.00 15.00      B   
ATOM    649  C   GLU   194       3.438  -9.777  -9.549  1.00 15.00      B   
ATOM    650  O   GLU   194       2.550 -10.351  -8.919  1.00 15.00      B   
ATOM    651  N   TYR   195       4.059  -8.698  -9.101  1.00 15.00      B   
ATOM    652  HN  TYR   195       4.763  -8.290  -9.647  1.00 15.00      B   
ATOM    653  CA  TYR   195       3.722  -8.103  -7.817  1.00 15.00      B   
ATOM    654  CB  TYR   195       4.957  -7.514  -7.131  1.00 15.00      B   
ATOM    655  CG  TYR   195       5.690  -8.517  -6.270  1.00 15.00      B   
ATOM    656  CD1 TYR   195       6.341  -9.605  -6.840  1.00 15.00      B   
ATOM    657  CD2 TYR   195       5.717  -8.389  -4.887  1.00 15.00      B   
ATOM    658  CE1 TYR   195       6.998 -10.538  -6.059  1.00 15.00      B   
ATOM    659  CE2 TYR   195       6.375  -9.317  -4.098  1.00 15.00      B   
ATOM    660  CZ  TYR   195       7.012 -10.389  -4.690  1.00 15.00      B   
ATOM    661  OH  TYR   195       7.659 -11.320  -3.908  1.00 15.00      B   
ATOM    662  HH  TYR   195       7.102 -11.554  -3.162  1.00 15.00      B   
ATOM    663  C   TYR   195       2.614  -7.070  -7.962  1.00 15.00      B   
ATOM    664  O   TYR   195       2.862  -5.916  -8.306  1.00 15.00      B   
ATOM    665  N   VAL   196       1.386  -7.508  -7.716  1.00 15.00      B   
ATOM    666  HN  VAL   196       1.259  -8.445  -7.459  1.00 15.00      B   
ATOM    667  CA  VAL   196       0.222  -6.641  -7.816  1.00 15.00      B   
ATOM    668  CB  VAL   196      -0.889  -7.300  -8.669  1.00 15.00      B   
ATOM    669  CG1 VAL   196      -1.973  -6.288  -9.023  1.00 15.00      B   
ATOM    670  CG2 VAL   196      -0.308  -7.930  -9.927  1.00 15.00      B   
ATOM    671  C   VAL   196      -0.330  -6.357  -6.424  1.00 15.00      B   
ATOM    672  O   VAL   196      -0.526  -7.283  -5.636  1.00 15.00      B   
ATOM    673  N   PRO   197      -0.559  -5.073  -6.096  1.00 15.00      B   
ATOM    674  CA  PRO   197      -1.099  -4.660  -4.793  1.00 15.00      B   
ATOM    675  CB  PRO   197      -1.522  -3.209  -5.037  1.00 15.00      B   
ATOM    676  CG  PRO   197      -0.590  -2.726  -6.095  1.00 15.00      B   
ATOM    677  CD  PRO   197      -0.290  -3.913  -6.970  1.00 15.00      B   
ATOM    678  C   PRO   197      -2.302  -5.499  -4.358  1.00 15.00      B   
ATOM    679  O   PRO   197      -3.189  -5.807  -5.160  1.00 15.00      B   
ATOM    680  N   SER   198      -2.324  -5.869  -3.087  1.00 15.00      B   
ATOM    681  HN  SER   198      -1.594  -5.589  -2.496  1.00 15.00      B   
ATOM    682  CA  SER   198      -3.400  -6.679  -2.545  1.00 15.00      B   
ATOM    683  CB  SER   198      -2.912  -8.113  -2.319  1.00 15.00      B   
ATOM    684  OG  SER   198      -2.344  -8.647  -3.505  1.00 15.00      B   
ATOM    685  HG  SER   198      -3.026  -9.090  -4.015  1.00 15.00      B   
ATOM    686  C   SER   198      -3.913  -6.076  -1.241  1.00 15.00      B   
ATOM    687  O   SER   198      -3.250  -5.232  -0.637  1.00 15.00      B   
ATOM    688  N   TYR   199      -5.092  -6.501  -0.818  1.00 15.00      B   
ATOM    689  HN  TYR   199      -5.577  -7.171  -1.344  1.00 15.00      B   
ATOM    690  CA  TYR   199      -5.684  -5.995   0.411  1.00 15.00      B   
ATOM    691  CB  TYR   199      -6.789  -4.972   0.123  1.00 15.00      B   
ATOM    692  CG  TYR   199      -7.700  -5.309  -1.039  1.00 15.00      B   
ATOM    693  CD1 TYR   199      -8.646  -6.325  -0.949  1.00 15.00      B   
ATOM    694  CD2 TYR   199      -7.621  -4.593  -2.224  1.00 15.00      B   
ATOM    695  CE1 TYR   199      -9.487  -6.614  -2.008  1.00 15.00      B   
ATOM    696  CE2 TYR   199      -8.455  -4.878  -3.286  1.00 15.00      B   
ATOM    697  CZ  TYR   199      -9.386  -5.887  -3.175  1.00 15.00      B   
ATOM    698  OH  TYR   199     -10.225  -6.163  -4.232  1.00 15.00      B   
ATOM    699  HH  TYR   199     -11.122  -6.275  -3.908  1.00 15.00      B   
ATOM    700  C   TYR   199      -6.204  -7.124   1.290  1.00 15.00      B   
ATOM    701  O   TYR   199      -6.566  -8.194   0.797  1.00 15.00      B   
ATOM    702  N   GLU   200      -6.225  -6.876   2.591  1.00 15.00      B   
ATOM    703  HN  GLU   200      -5.911  -6.005   2.912  1.00 15.00      B   
ATOM    704  CA  GLU   200      -6.698  -7.852   3.558  1.00 15.00      B   
ATOM    705  CB  GLU   200      -5.845  -7.791   4.828  1.00 15.00      B   
ATOM    706  CG  GLU   200      -6.059  -8.951   5.785  1.00 15.00      B   
ATOM    707  CD  GLU   200      -5.212  -8.839   7.035  1.00 15.00      B   
ATOM    708  OE1 GLU   200      -5.684  -8.239   8.022  1.00 15.00      B   
ATOM    709  OE2 GLU   200      -4.071  -9.352   7.045  1.00 15.00      B   
ATOM    710  C   GLU   200      -8.157  -7.567   3.894  1.00 15.00      B   
ATOM    711  O   GLU   200      -8.503  -6.452   4.287  1.00 15.00      B   
ATOM    712  N   ASP   201      -9.004  -8.573   3.717  1.00 15.00      B   
ATOM    713  HN  ASP   201      -8.662  -9.432   3.391  1.00 15.00      B   
ATOM    714  CA  ASP   201     -10.431  -8.437   3.994  1.00 15.00      B   
ATOM    715  CB  ASP   201     -11.241  -9.545   3.295  1.00 15.00      B   
ATOM    716  CG  ASP   201     -11.684 -10.662   4.222  1.00 15.00      B   
ATOM    717  OD1 ASP   201     -10.872 -11.567   4.506  1.00 15.00      B   
ATOM    718  OD2 ASP   201     -12.851 -10.636   4.677  1.00 15.00      B   
ATOM    719  C   ASP   201     -10.694  -8.412   5.500  1.00 15.00      B   
ATOM    720  O   ASP   201      -9.778  -8.627   6.301  1.00 15.00      B   
ATOM    721  N   LYS   202     -11.939  -8.145   5.875  1.00 15.00      B   
ATOM    722  HN  LYS   202     -12.616  -7.983   5.185  1.00 15.00      B   
ATOM    723  CA  LYS   202     -12.335  -8.084   7.278  1.00 15.00      B   
ATOM    724  CB  LYS   202     -13.815  -7.719   7.407  1.00 15.00      B   
ATOM    725  CG  LYS   202     -14.712  -8.394   6.381  1.00 15.00      B   
ATOM    726  CD  LYS   202     -15.574  -9.475   7.011  1.00 15.00      B   
ATOM    727  CE  LYS   202     -16.231 -10.334   5.944  1.00 15.00      B   
ATOM    728  NZ  LYS   202     -15.297 -11.353   5.400  1.00 15.00      B   
ATOM    729  HZ1 LYS   202     -15.794 -11.969   4.725  1.00 15.00      B   
ATOM    730  HZ2 LYS   202     -14.916 -11.937   6.171  1.00 15.00      B   
ATOM    731  HZ3 LYS   202     -14.507 -10.887   4.910  1.00 15.00      B   
ATOM    732  C   LYS   202     -12.033  -9.385   8.020  1.00 15.00      B   
ATOM    733  O   LYS   202     -11.708  -9.364   9.207  1.00 15.00      B   
ATOM    734  N   ASP   203     -12.139 -10.508   7.321  1.00 15.00      B   
ATOM    735  HN  ASP   203     -12.404 -10.463   6.379  1.00 15.00      B   
ATOM    736  CA  ASP   203     -11.870 -11.807   7.925  1.00 15.00      B   
ATOM    737  CB  ASP   203     -12.436 -12.940   7.072  1.00 15.00      B   
ATOM    738  CG  ASP   203     -12.502 -14.254   7.823  1.00 15.00      B   
ATOM    739  OD1 ASP   203     -11.510 -15.012   7.801  1.00 15.00      B   
ATOM    740  OD2 ASP   203     -13.557 -14.536   8.430  1.00 15.00      B   
ATOM    741  C   ASP   203     -10.373 -12.000   8.099  1.00 15.00      B   
ATOM    742  O   ASP   203      -9.902 -12.322   9.192  1.00 15.00      B   
ATOM    743  N   GLY   204      -9.628 -11.809   7.018  1.00 15.00      B   
ATOM    744  HN  GLY   204     -10.058 -11.568   6.171  1.00 15.00      B   
ATOM    745  CA  GLY   204      -8.188 -11.954   7.084  1.00 15.00      B   
ATOM    746  C   GLY   204      -7.580 -12.558   5.834  1.00 15.00      B   
ATOM    747  O   GLY   204      -6.479 -13.110   5.882  1.00 15.00      B   
ATOM    748  N   ASP   205      -8.285 -12.469   4.713  1.00 15.00      B   
ATOM    749  HN  ASP   205      -9.163 -12.033   4.727  1.00 15.00      B   
ATOM    750  CA  ASP   205      -7.772 -13.011   3.461  1.00 15.00      B   
ATOM    751  CB  ASP   205      -8.863 -13.741   2.675  1.00 15.00      B   
ATOM    752  CG  ASP   205      -8.290 -14.625   1.581  1.00 15.00      B   
ATOM    753  OD1 ASP   205      -9.064 -15.099   0.728  1.00 15.00      B   
ATOM    754  OD2 ASP   205      -7.064 -14.859   1.580  1.00 15.00      B   
ATOM    755  C   ASP   205      -7.151 -11.907   2.616  1.00 15.00      B   
ATOM    756  O   ASP   205      -7.621 -10.771   2.629  1.00 15.00      B   
ATOM    757  N   TRP   206      -6.109 -12.252   1.875  1.00 15.00      B   
ATOM    758  HN  TRP   206      -5.798 -13.181   1.894  1.00 15.00      B   
ATOM    759  CA  TRP   206      -5.413 -11.292   1.034  1.00 15.00      B   
ATOM    760  CB  TRP   206      -3.898 -11.411   1.219  1.00 15.00      B   
ATOM    761  CG  TRP   206      -3.403 -10.731   2.458  1.00 15.00      B   
ATOM    762  CD1 TRP   206      -3.284 -11.275   3.705  1.00 15.00      B   
ATOM    763  CD2 TRP   206      -2.978  -9.369   2.569  1.00 15.00      B   
ATOM    764  NE1 TRP   206      -2.805 -10.334   4.581  1.00 15.00      B   
ATOM    765  HE1 TRP   206      -2.633 -10.481   5.534  1.00 15.00      B   
ATOM    766  CE2 TRP   206      -2.614  -9.156   3.911  1.00 15.00      B   
ATOM    767  CE3 TRP   206      -2.874  -8.308   1.664  1.00 15.00      B   
ATOM    768  CZ2 TRP   206      -2.147  -7.927   4.369  1.00 15.00      B   
ATOM    769  CZ3 TRP   206      -2.412  -7.090   2.122  1.00 15.00      B   
ATOM    770  CH2 TRP   206      -2.056  -6.909   3.463  1.00 15.00      B   
ATOM    771  C   TRP   206      -5.782 -11.475  -0.430  1.00 15.00      B   
ATOM    772  O   TRP   206      -5.360 -12.439  -1.070  1.00 15.00      B   
ATOM    773  N   MET   207      -6.560 -10.546  -0.955  1.00 15.00      B   
ATOM    774  HN  MET   207      -6.857  -9.799  -0.395  1.00 15.00      B   
ATOM    775  CA  MET   207      -6.986 -10.604  -2.343  1.00 15.00      B   
ATOM    776  CB  MET   207      -8.511 -10.588  -2.448  1.00 15.00      B   
ATOM    777  CG  MET   207      -9.166 -11.906  -2.066  1.00 15.00      B   
ATOM    778  SD  MET   207      -8.451 -13.317  -2.937  1.00 15.00      B   
ATOM    779  CE  MET   207      -9.553 -14.624  -2.412  1.00 15.00      B   
ATOM    780  C   MET   207      -6.389  -9.459  -3.143  1.00 15.00      B   
ATOM    781  O   MET   207      -6.143  -8.377  -2.604  1.00 15.00      B   
ATOM    782  N   LEU   208      -6.153  -9.706  -4.425  1.00 15.00      B   
ATOM    783  HN  LEU   208      -6.371 -10.591  -4.786  1.00 15.00      B   
ATOM    784  CA  LEU   208      -5.580  -8.703  -5.313  1.00 15.00      B   
ATOM    785  CB  LEU   208      -5.202  -9.330  -6.663  1.00 15.00      B   
ATOM    786  CG  LEU   208      -3.803  -9.951  -6.768  1.00 15.00      B   
ATOM    787  CD1 LEU   208      -3.665 -11.152  -5.845  1.00 15.00      B   
ATOM    788  CD2 LEU   208      -3.497 -10.345  -8.204  1.00 15.00      B   
ATOM    789  C   LEU   208      -6.552  -7.543  -5.517  1.00 15.00      B   
ATOM    790  O   LEU   208      -7.764  -7.706  -5.357  1.00 15.00      B   
ATOM    791  N   VAL   209      -6.015  -6.380  -5.861  1.00 15.00      B   
ATOM    792  HN  VAL   209      -5.043  -6.319  -5.974  1.00 15.00      B   
ATOM    793  CA  VAL   209      -6.828  -5.191  -6.075  1.00 15.00      B   
ATOM    794  CB  VAL   209      -5.971  -3.918  -6.277  1.00 15.00      B   
ATOM    795  CG1 VAL   209      -4.969  -4.087  -7.413  1.00 15.00      B   
ATOM    796  CG2 VAL   209      -6.847  -2.691  -6.486  1.00 15.00      B   
ATOM    797  C   VAL   209      -7.841  -5.367  -7.211  1.00 15.00      B   
ATOM    798  O   VAL   209      -7.492  -5.341  -8.392  1.00 15.00      B   
ATOM    799  N   GLY   210      -9.097  -5.567  -6.837  1.00 15.00      B   
ATOM    800  HN  GLY   210      -9.314  -5.601  -5.882  1.00 15.00      B   
ATOM    801  CA  GLY   210     -10.143  -5.734  -7.818  1.00 15.00      B   
ATOM    802  C   GLY   210     -10.720  -7.133  -7.822  1.00 15.00      B   
ATOM    803  O   GLY   210     -11.558  -7.458  -8.660  1.00 15.00      B   
ATOM    804  N   ASP   211     -10.266  -7.967  -6.895  1.00 15.00      B   
ATOM    805  HN  ASP   211      -9.589  -7.657  -6.258  1.00 15.00      B   
ATOM    806  CA  ASP   211     -10.758  -9.339  -6.807  1.00 15.00      B   
ATOM    807  CB  ASP   211      -9.835 -10.216  -5.958  1.00 15.00      B   
ATOM    808  CG  ASP   211     -10.354 -11.639  -5.820  1.00 15.00      B   
ATOM    809  OD1 ASP   211     -11.122 -11.908  -4.873  1.00 15.00      B   
ATOM    810  OD2 ASP   211      -9.995 -12.490  -6.661  1.00 15.00      B   
ATOM    811  C   ASP   211     -12.168  -9.375  -6.241  1.00 15.00      B   
ATOM    812  O   ASP   211     -13.072  -9.961  -6.836  1.00 15.00      B   
ATOM    813  N   VAL   212     -12.350  -8.748  -5.087  1.00 15.00      B   
ATOM    814  HN  VAL   212     -11.590  -8.300  -4.661  1.00 15.00      B   
ATOM    815  CA  VAL   212     -13.652  -8.710  -4.438  1.00 15.00      B   
ATOM    816  CB  VAL   212     -13.546  -8.751  -2.893  1.00 15.00      B   
ATOM    817  CG1 VAL   212     -12.859 -10.028  -2.437  1.00 15.00      B   
ATOM    818  CG2 VAL   212     -12.824  -7.528  -2.351  1.00 15.00      B   
ATOM    819  C   VAL   212     -14.438  -7.477  -4.874  1.00 15.00      B   
ATOM    820  O   VAL   212     -13.849  -6.445  -5.204  1.00 15.00      B   
ATOM    821  N   PRO   213     -15.776  -7.576  -4.893  1.00 15.00      B   
ATOM    822  CA  PRO   213     -16.651  -6.464  -5.293  1.00 15.00      B   
ATOM    823  CB  PRO   213     -18.062  -7.030  -5.110  1.00 15.00      B   
ATOM    824  CG  PRO   213     -17.888  -8.508  -5.149  1.00 15.00      B   
ATOM    825  CD  PRO   213     -16.544  -8.782  -4.540  1.00 15.00      B   
ATOM    826  C   PRO   213     -16.460  -5.235  -4.411  1.00 15.00      B   
ATOM    827  O   PRO   213     -16.121  -5.358  -3.232  1.00 15.00      B   
ATOM    828  N   TRP   214     -16.690  -4.060  -4.989  1.00 15.00      B   
ATOM    829  HN  TRP   214     -16.968  -4.045  -5.929  1.00 15.00      B   
ATOM    830  CA  TRP   214     -16.546  -2.790  -4.282  1.00 15.00      B   
ATOM    831  CB  TRP   214     -17.009  -1.631  -5.171  1.00 15.00      B   
ATOM    832  CG  TRP   214     -16.977  -0.300  -4.488  1.00 15.00      B   
ATOM    833  CD1 TRP   214     -18.048   0.426  -4.052  1.00 15.00      B   
ATOM    834  CD2 TRP   214     -15.814   0.466  -4.157  1.00 15.00      B   
ATOM    835  NE1 TRP   214     -17.624   1.591  -3.468  1.00 15.00      B   
ATOM    836  HE1 TRP   214     -18.205   2.276  -3.077  1.00 15.00      B   
ATOM    837  CE2 TRP   214     -16.255   1.639  -3.518  1.00 15.00      B   
ATOM    838  CE3 TRP   214     -14.443   0.269  -4.334  1.00 15.00      B   
ATOM    839  CZ2 TRP   214     -15.376   2.616  -3.060  1.00 15.00      B   
ATOM    840  CZ3 TRP   214     -13.572   1.238  -3.877  1.00 15.00      B   
ATOM    841  CH2 TRP   214     -14.041   2.396  -3.248  1.00 15.00      B   
ATOM    842  C   TRP   214     -17.308  -2.784  -2.955  1.00 15.00      B   
ATOM    843  O   TRP   214     -16.777  -2.371  -1.927  1.00 15.00      B   
ATOM    844  N   GLU   215     -18.544  -3.260  -2.988  1.00 15.00      B   
ATOM    845  HN  GLU   215     -18.901  -3.588  -3.838  1.00 15.00      B   
ATOM    846  CA  GLU   215     -19.393  -3.313  -1.799  1.00 15.00      B   
ATOM    847  CB  GLU   215     -20.775  -3.877  -2.149  1.00 15.00      B   
ATOM    848  CG  GLU   215     -20.746  -5.098  -3.059  1.00 15.00      B   
ATOM    849  CD  GLU   215     -20.845  -4.738  -4.528  1.00 15.00      B   
ATOM    850  OE1 GLU   215     -21.860  -5.087  -5.160  1.00 15.00      B   
ATOM    851  OE2 GLU   215     -19.915  -4.095  -5.060  1.00 15.00      B   
ATOM    852  C   GLU   215     -18.751  -4.125  -0.672  1.00 15.00      B   
ATOM    853  O   GLU   215     -18.884  -3.791   0.507  1.00 15.00      B   
ATOM    854  N   MET   216     -18.045  -5.185  -1.038  1.00 15.00      B   
ATOM    855  HN  MET   216     -17.968  -5.403  -1.990  1.00 15.00      B   
ATOM    856  CA  MET   216     -17.383  -6.031  -0.061  1.00 15.00      B   
ATOM    857  CB  MET   216     -17.203  -7.452  -0.605  1.00 15.00      B   
ATOM    858  CG  MET   216     -18.497  -8.247  -0.697  1.00 15.00      B   
ATOM    859  SD  MET   216     -18.225  -9.984  -1.101  1.00 15.00      B   
ATOM    860  CE  MET   216     -17.256 -10.507   0.312  1.00 15.00      B   
ATOM    861  C   MET   216     -16.033  -5.439   0.319  1.00 15.00      B   
ATOM    862  O   MET   216     -15.617  -5.495   1.472  1.00 15.00      B   
ATOM    863  N   PHE   217     -15.369  -4.847  -0.666  1.00 15.00      B   
ATOM    864  HN  PHE   217     -15.770  -4.822  -1.560  1.00 15.00      B   
ATOM    865  CA  PHE   217     -14.065  -4.233  -0.463  1.00 15.00      B   
ATOM    866  CB  PHE   217     -13.445  -3.834  -1.811  1.00 15.00      B   
ATOM    867  CG  PHE   217     -12.203  -2.989  -1.702  1.00 15.00      B   
ATOM    868  CD1 PHE   217     -11.138  -3.392  -0.915  1.00 15.00      B   
ATOM    869  CD2 PHE   217     -12.110  -1.786  -2.383  1.00 15.00      B   
ATOM    870  CE1 PHE   217     -10.004  -2.610  -0.809  1.00 15.00      B   
ATOM    871  CE2 PHE   217     -10.976  -1.001  -2.282  1.00 15.00      B   
ATOM    872  CZ  PHE   217      -9.921  -1.413  -1.493  1.00 15.00      B   
ATOM    873  C   PHE   217     -14.160  -3.029   0.469  1.00 15.00      B   
ATOM    874  O   PHE   217     -13.376  -2.905   1.406  1.00 15.00      B   
ATOM    875  N   VAL   218     -15.140  -2.164   0.227  1.00 15.00      B   
ATOM    876  HN  VAL   218     -15.752  -2.334  -0.519  1.00 15.00      B   
ATOM    877  CA  VAL   218     -15.330  -0.965   1.043  1.00 15.00      B   
ATOM    878  CB  VAL   218     -16.415  -0.024   0.460  1.00 15.00      B   
ATOM    879  CG1 VAL   218     -17.812  -0.608   0.614  1.00 15.00      B   
ATOM    880  CG2 VAL   218     -16.335   1.359   1.086  1.00 15.00      B   
ATOM    881  C   VAL   218     -15.640  -1.315   2.501  1.00 15.00      B   
ATOM    882  O   VAL   218     -15.274  -0.581   3.416  1.00 15.00      B   
ATOM    883  N   GLU   219     -16.289  -2.455   2.716  1.00 15.00      B   
ATOM    884  HN  GLU   219     -16.539  -3.015   1.952  1.00 15.00      B   
ATOM    885  CA  GLU   219     -16.637  -2.892   4.063  1.00 15.00      B   
ATOM    886  CB  GLU   219     -17.942  -3.688   4.043  1.00 15.00      B   
ATOM    887  CG  GLU   219     -18.735  -3.626   5.339  1.00 15.00      B   
ATOM    888  CD  GLU   219     -19.167  -2.219   5.694  1.00 15.00      B   
ATOM    889  OE1 GLU   219     -20.333  -1.867   5.427  1.00 15.00      B   
ATOM    890  OE2 GLU   219     -18.343  -1.461   6.246  1.00 15.00      B   
ATOM    891  C   GLU   219     -15.507  -3.724   4.678  1.00 15.00      B   
ATOM    892  O   GLU   219     -15.560  -4.102   5.850  1.00 15.00      B   
ATOM    893  N   SER   220     -14.483  -3.996   3.883  1.00 15.00      B   
ATOM    894  HN  SER   220     -14.492  -3.662   2.962  1.00 15.00      B   
ATOM    895  CA  SER   220     -13.346  -4.777   4.341  1.00 15.00      B   
ATOM    896  CB  SER   220     -13.227  -6.066   3.524  1.00 15.00      B   
ATOM    897  OG  SER   220     -14.443  -6.793   3.548  1.00 15.00      B   
ATOM    898  HG  SER   220     -14.944  -6.606   2.751  1.00 15.00      B   
ATOM    899  C   SER   220     -12.053  -3.973   4.243  1.00 15.00      B   
ATOM    900  O   SER   220     -10.959  -4.531   4.267  1.00 15.00      B   
ATOM    901  N   CYS   221     -12.183  -2.656   4.143  1.00 15.00      B   
ATOM    902  HN  CYS   221     -13.080  -2.261   4.138  1.00 15.00      B   
ATOM    903  CA  CYS   221     -11.021  -1.788   4.041  1.00 15.00      B   
ATOM    904  CB  CYS   221     -11.397  -0.435   3.438  1.00 15.00      B   
ATOM    905  SG  CYS   221     -11.713  -0.474   1.658  1.00 15.00      B   
ATOM    906  HG  CYS   221     -12.136  -1.690   1.344  1.00 15.00      B   
ATOM    907  C   CYS   221     -10.344  -1.606   5.394  1.00 15.00      B   
ATOM    908  O   CYS   221     -10.570  -0.616   6.090  1.00 15.00      B   
ATOM    909  N   LYS   222      -9.536  -2.586   5.767  1.00 15.00      B   
ATOM    910  HN  LYS   222      -9.420  -3.360   5.178  1.00 15.00      B   
ATOM    911  CA  LYS   222      -8.818  -2.541   7.028  1.00 15.00      B   
ATOM    912  CB  LYS   222      -9.065  -3.818   7.837  1.00 15.00      B   
ATOM    913  CG  LYS   222     -10.461  -3.931   8.425  1.00 15.00      B   
ATOM    914  CD  LYS   222     -10.633  -5.248   9.163  1.00 15.00      B   
ATOM    915  CE  LYS   222     -12.011  -5.368   9.795  1.00 15.00      B   
ATOM    916  NZ  LYS   222     -12.148  -4.516  11.004  1.00 15.00      B   
ATOM    917  HZ1 LYS   222     -11.998  -3.517  10.756  1.00 15.00      B   
ATOM    918  HZ2 LYS   222     -11.445  -4.793  11.719  1.00 15.00      B   
ATOM    919  HZ3 LYS   222     -13.100  -4.622  11.410  1.00 15.00      B   
ATOM    920  C   LYS   222      -7.326  -2.361   6.791  1.00 15.00      B   
ATOM    921  O   LYS   222      -6.737  -1.359   7.195  1.00 15.00      B   
ATOM    922  N   ARG   223      -6.721  -3.325   6.111  1.00 15.00      B   
ATOM    923  HN  ARG   223      -7.246  -4.085   5.785  1.00 15.00      B   
ATOM    924  CA  ARG   223      -5.295  -3.277   5.839  1.00 15.00      B   
ATOM    925  CB  ARG   223      -4.558  -4.299   6.710  1.00 15.00      B   
ATOM    926  CG  ARG   223      -3.092  -4.490   6.362  1.00 15.00      B   
ATOM    927  CD  ARG   223      -2.289  -4.925   7.574  1.00 15.00      B   
ATOM    928  NE  ARG   223      -1.360  -6.010   7.257  1.00 15.00      B   
ATOM    929  HE  ARG   223      -1.715  -6.923   7.271  1.00 15.00      B   
ATOM    930  CZ  ARG   223      -0.075  -5.834   6.954  1.00 15.00      B   
ATOM    931  NH1 ARG   223       0.444  -4.618   6.912  1.00 15.00      B   
ATOM    932 HH11 ARG   223      -0.152  -3.791   7.116  1.00 15.00      B   
ATOM    933 HH12 ARG   223       1.448  -4.489   6.675  1.00 15.00      B   
ATOM    934  NH2 ARG   223       0.688  -6.884   6.698  1.00 15.00      B   
ATOM    935 HH21 ARG   223       0.284  -7.842   6.734  1.00 15.00      B   
ATOM    936 HH22 ARG   223       1.692  -6.752   6.461  1.00 15.00      B   
ATOM    937  C   ARG   223      -4.995  -3.499   4.359  1.00 15.00      B   
ATOM    938  O   ARG   223      -5.386  -4.509   3.773  1.00 15.00      B   
ATOM    939  N   LEU   224      -4.314  -2.535   3.761  1.00 15.00      B   
ATOM    940  HN  LEU   224      -4.056  -1.745   4.281  1.00 15.00      B   
ATOM    941  CA  LEU   224      -3.935  -2.608   2.357  1.00 15.00      B   
ATOM    942  CB  LEU   224      -4.451  -1.379   1.595  1.00 15.00      B   
ATOM    943  CG  LEU   224      -5.748  -1.554   0.802  1.00 15.00      B   
ATOM    944  CD1 LEU   224      -6.935  -1.748   1.731  1.00 15.00      B   
ATOM    945  CD2 LEU   224      -5.975  -0.371  -0.123  1.00 15.00      B   
ATOM    946  C   LEU   224      -2.419  -2.676   2.253  1.00 15.00      B   
ATOM    947  O   LEU   224      -1.713  -2.056   3.052  1.00 15.00      B   
ATOM    948  N   ARG   225      -1.915  -3.430   1.291  1.00 15.00      B   
ATOM    949  HN  ARG   225      -2.517  -3.908   0.683  1.00 15.00      B   
ATOM    950  CA  ARG   225      -0.476  -3.556   1.126  1.00 15.00      B   
ATOM    951  CB  ARG   225       0.070  -4.766   1.891  1.00 15.00      B   
ATOM    952  CG  ARG   225       1.534  -5.078   1.615  1.00 15.00      B   
ATOM    953  CD  ARG   225       2.178  -5.817   2.778  1.00 15.00      B   
ATOM    954  NE  ARG   225       1.471  -7.049   3.125  1.00 15.00      B   
ATOM    955  HE  ARG   225       0.502  -6.990   3.257  1.00 15.00      B   
ATOM    956  CZ  ARG   225       2.062  -8.233   3.270  1.00 15.00      B   
ATOM    957  NH1 ARG   225       3.374  -8.356   3.097  1.00 15.00      B   
ATOM    958 HH11 ARG   225       3.945  -7.525   2.847  1.00 15.00      B   
ATOM    959 HH12 ARG   225       3.829  -9.284   3.212  1.00 15.00      B   
ATOM    960  NH2 ARG   225       1.337  -9.295   3.595  1.00 15.00      B   
ATOM    961 HH21 ARG   225       1.795 -10.222   3.709  1.00 15.00      B   
ATOM    962 HH22 ARG   225       0.311  -9.201   3.736  1.00 15.00      B   
ATOM    963  C   ARG   225      -0.068  -3.608  -0.335  1.00 15.00      B   
ATOM    964  O   ARG   225      -0.449  -4.520  -1.074  1.00 15.00      B   
ATOM    965  N   ILE   226       0.711  -2.626  -0.745  1.00 15.00      B   
ATOM    966  HN  ILE   226       0.970  -1.924  -0.112  1.00 15.00      B   
ATOM    967  CA  ILE   226       1.192  -2.562  -2.110  1.00 15.00      B   
ATOM    968  CB  ILE   226       1.650  -1.136  -2.481  1.00 15.00      B   
ATOM    969  CG1 ILE   226       0.497  -0.145  -2.294  1.00 15.00      B   
ATOM    970  CG2 ILE   226       2.156  -1.098  -3.915  1.00 15.00      B   
ATOM    971  CD1 ILE   226       0.874   1.296  -2.564  1.00 15.00      B   
ATOM    972  C   ILE   226       2.357  -3.528  -2.279  1.00 15.00      B   
ATOM    973  O   ILE   226       3.470  -3.263  -1.814  1.00 15.00      B   
ATOM    974  N   MET   227       2.087  -4.664  -2.911  1.00 15.00      B   
ATOM    975  HN  MET   227       1.175  -4.827  -3.229  1.00 15.00      B   
ATOM    976  CA  MET   227       3.108  -5.672  -3.144  1.00 15.00      B   
ATOM    977  CB  MET   227       2.482  -6.977  -3.647  1.00 15.00      B   
ATOM    978  CG  MET   227       1.536  -7.638  -2.658  1.00 15.00      B   
ATOM    979  SD  MET   227       1.002  -9.279  -3.194  1.00 15.00      B   
ATOM    980  CE  MET   227       2.526 -10.207  -3.016  1.00 15.00      B   
ATOM    981  C   MET   227       4.122  -5.154  -4.149  1.00 15.00      B   
ATOM    982  O   MET   227       3.827  -5.014  -5.333  1.00 15.00      B   
ATOM    983  N   LYS   228       5.306  -4.853  -3.660  1.00 15.00      B   
ATOM    984  HN  LYS   228       5.471  -4.984  -2.703  1.00 15.00      B   
ATOM    985  CA  LYS   228       6.374  -4.333  -4.492  1.00 15.00      B   
ATOM    986  CB  LYS   228       6.449  -2.810  -4.320  1.00 15.00      B   
ATOM    987  CG  LYS   228       7.363  -2.090  -5.301  1.00 15.00      B   
ATOM    988  CD  LYS   228       6.980  -0.620  -5.432  1.00 15.00      B   
ATOM    989  CE  LYS   228       6.891   0.066  -4.074  1.00 15.00      B   
ATOM    990  NZ  LYS   228       6.299   1.427  -4.176  1.00 15.00      B   
ATOM    991  HZ1 LYS   228       6.881   2.024  -4.798  1.00 15.00      B   
ATOM    992  HZ2 LYS   228       6.252   1.868  -3.236  1.00 15.00      B   
ATOM    993  HZ3 LYS   228       5.337   1.370  -4.568  1.00 15.00      B   
ATOM    994  C   LYS   228       7.687  -4.991  -4.089  1.00 15.00      B   
ATOM    995  O   LYS   228       7.927  -5.230  -2.906  1.00 15.00      B   
ATOM    996  N   GLY   229       8.530  -5.285  -5.068  1.00 15.00      B   
ATOM    997  HN  GLY   229       8.290  -5.062  -5.992  1.00 15.00      B   
ATOM    998  CA  GLY   229       9.801  -5.931  -4.788  1.00 15.00      B   
ATOM    999  C   GLY   229      10.869  -4.968  -4.301  1.00 15.00      B   
ATOM   1000  O   GLY   229      12.036  -5.065  -4.697  1.00 15.00      B   
ATOM   1001  N   SER   230      10.481  -4.058  -3.423  1.00 15.00      B   
ATOM   1002  HN  SER   230       9.545  -4.047  -3.132  1.00 15.00      B   
ATOM   1003  CA  SER   230      11.398  -3.075  -2.878  1.00 15.00      B   
ATOM   1004  CB  SER   230      10.619  -2.084  -2.018  1.00 15.00      B   
ATOM   1005  OG  SER   230       9.237  -2.132  -2.336  1.00 15.00      B   
ATOM   1006  HG  SER   230       8.783  -1.407  -1.900  1.00 15.00      B   
ATOM   1007  C   SER   230      12.478  -3.755  -2.042  1.00 15.00      B   
ATOM   1008  O   SER   230      13.622  -3.301  -1.992  1.00 15.00      B   
ATOM   1009  N   GLU   231      12.115  -4.871  -1.423  1.00 15.00      B   
ATOM   1010  HN  GLU   231      11.199  -5.201  -1.537  1.00 15.00      B   
ATOM   1011  CA  GLU   231      13.036  -5.622  -0.578  1.00 15.00      B   
ATOM   1012  CB  GLU   231      12.273  -6.486   0.419  1.00 15.00      B   
ATOM   1013  CG  GLU   231      10.965  -7.045  -0.115  1.00 15.00      B   
ATOM   1014  CD  GLU   231      10.220  -7.848   0.922  1.00 15.00      B   
ATOM   1015  OE1 GLU   231       9.889  -7.292   1.990  1.00 15.00      B   
ATOM   1016  OE2 GLU   231       9.960  -9.042   0.673  1.00 15.00      B   
ATOM   1017  C   GLU   231      14.013  -6.468  -1.393  1.00 15.00      B   
ATOM   1018  O   GLU   231      14.835  -7.193  -0.834  1.00 15.00      B   
ATOM   1019  N   ALA   232      13.922  -6.370  -2.710  1.00 15.00      B   
ATOM   1020  HN  ALA   232      13.241  -5.784  -3.102  1.00 15.00      B   
ATOM   1021  CA  ALA   232      14.812  -7.115  -3.587  1.00 15.00      B   
ATOM   1022  CB  ALA   232      14.016  -8.031  -4.506  1.00 15.00      B   
ATOM   1023  C   ALA   232      15.693  -6.170  -4.398  1.00 15.00      B   
ATOM   1024  O   ALA   232      16.912  -6.320  -4.437  1.00 15.00      B   
ATOM   1025  N   VAL   233      15.066  -5.190  -5.038  1.00 15.00      B   
ATOM   1026  HN  VAL   233      14.092  -5.113  -4.959  1.00 15.00      B   
ATOM   1027  CA  VAL   233      15.793  -4.223  -5.857  1.00 15.00      B   
ATOM   1028  CB  VAL   233      14.884  -3.555  -6.917  1.00 15.00      B   
ATOM   1029  CG1 VAL   233      14.308  -4.597  -7.864  1.00 15.00      B   
ATOM   1030  CG2 VAL   233      13.772  -2.748  -6.261  1.00 15.00      B   
ATOM   1031  C   VAL   233      16.468  -3.147  -5.007  1.00 15.00      B   
ATOM   1032  O   VAL   233      17.367  -2.448  -5.472  1.00 15.00      B   
ATOM   1033  N   GLY   234      16.035  -3.019  -3.762  1.00 15.00      B   
ATOM   1034  HN  GLY   234      15.320  -3.605  -3.436  1.00 15.00      B   
ATOM   1035  CA  GLY   234      16.611  -2.020  -2.883  1.00 15.00      B   
ATOM   1036  C   GLY   234      17.132  -2.615  -1.594  1.00 15.00      B   
ATOM   1037  O   GLY   234      18.307  -2.459  -1.256  1.00 15.00      B   
ATOM   1038  N   LEU   235      16.255  -3.297  -0.877  1.00 15.00      B   
ATOM   1039  HN  LEU   235      15.335  -3.383  -1.204  1.00 15.00      B   
ATOM   1040  CA  LEU   235      16.618  -3.924   0.385  1.00 15.00      B   
ATOM   1041  CB  LEU   235      15.406  -3.977   1.322  1.00 15.00      B   
ATOM   1042  CG  LEU   235      15.027  -2.678   2.040  1.00 15.00      B   
ATOM   1043  CD1 LEU   235      14.381  -1.684   1.085  1.00 15.00      B   
ATOM   1044  CD2 LEU   235      14.106  -2.967   3.215  1.00 15.00      B   
ATOM   1045  C   LEU   235      17.163  -5.330   0.153  1.00 15.00      B   
ATOM   1046  O   LEU   235      17.358  -5.747  -0.994  1.00 15.00      B   
ATOM   1047  N   ALA   236      19.473  -4.429   2.000  1.00 15.00      B   
ATOM   1048  HN  ALA   236      20.393  -4.518   1.675  1.00 15.00      B   
ATOM   1049  CA  ALA   236      19.257  -3.878   3.330  1.00 15.00      B   
ATOM   1050  CB  ALA   236      18.233  -2.757   3.287  1.00 15.00      B   
ATOM   1051  C   ALA   236      18.827  -4.974   4.309  1.00 15.00      B   
ATOM   1052  O   ALA   236      17.973  -5.798   3.986  1.00 15.00      B   
ATOM   1053  N   PRO   237      19.419  -4.984   5.516  1.00 15.00      B   
ATOM   1054  CA  PRO   237      19.116  -5.980   6.563  1.00 15.00      B   
ATOM   1055  CB  PRO   237      19.902  -5.472   7.773  1.00 15.00      B   
ATOM   1056  CG  PRO   237      21.012  -4.670   7.189  1.00 15.00      B   
ATOM   1057  CD  PRO   237      20.455  -4.032   5.951  1.00 15.00      B   
ATOM   1058  C   PRO   237      17.628  -6.070   6.904  1.00 15.00      B   
ATOM   1059  O   PRO   237      17.144  -7.129   7.305  1.00 15.00      B   
ATOM   1060  N   ARG   238      16.907  -4.963   6.728  1.00 15.00      B   
ATOM   1061  HN  ARG   238      17.348  -4.154   6.394  1.00 15.00      B   
ATOM   1062  CA  ARG   238      15.473  -4.924   7.020  1.00 15.00      B   
ATOM   1063  CB  ARG   238      14.905  -3.516   6.830  1.00 15.00      B   
ATOM   1064  CG  ARG   238      14.980  -2.648   8.075  1.00 15.00      B   
ATOM   1065  CD  ARG   238      14.201  -1.353   7.897  1.00 15.00      B   
ATOM   1066  NE  ARG   238      14.829  -0.453   6.927  1.00 15.00      B   
ATOM   1067  HE  ARG   238      15.617  -0.784   6.448  1.00 15.00      B   
ATOM   1068  CZ  ARG   238      14.392   0.779   6.662  1.00 15.00      B   
ATOM   1069  NH1 ARG   238      13.325   1.262   7.290  1.00 15.00      B   
ATOM   1070 HH11 ARG   238      12.989   2.223   7.079  1.00 15.00      B   
ATOM   1071 HH12 ARG   238      12.826   0.679   7.992  1.00 15.00      B   
ATOM   1072  NH2 ARG   238      15.029   1.528   5.770  1.00 15.00      B   
ATOM   1073 HH21 ARG   238      15.866   1.154   5.280  1.00 15.00      B   
ATOM   1074 HH22 ARG   238      14.690   2.489   5.561  1.00 15.00      B   
ATOM   1075  C   ARG   238      14.689  -5.925   6.176  1.00 15.00      B   
ATOM   1076  O   ARG   238      13.622  -6.386   6.582  1.00 15.00      B   
ATOM   1077  N   ALA   239      15.221  -6.257   5.005  1.00 15.00      B   
ATOM   1078  HN  ALA   239      16.073  -5.855   4.733  1.00 15.00      B   
ATOM   1079  CA  ALA   239      14.564  -7.206   4.116  1.00 15.00      B   
ATOM   1080  CB  ALA   239      15.157  -7.124   2.723  1.00 15.00      B   
ATOM   1081  C   ALA   239      14.700  -8.624   4.651  1.00 15.00      B   
ATOM   1082  O   ALA   239      13.796  -9.444   4.496  1.00 15.00      B   
ATOM   1083  N   MET   240      15.827  -8.893   5.299  1.00 15.00      B   
ATOM   1084  HN  MET   240      16.494  -8.183   5.408  1.00 15.00      B   
ATOM   1085  CA  MET   240      16.101 -10.212   5.853  1.00 15.00      B   
ATOM   1086  CB  MET   240      17.476 -10.244   6.522  1.00 15.00      B   
ATOM   1087  CG  MET   240      18.635 -10.058   5.559  1.00 15.00      B   
ATOM   1088  SD  MET   240      18.887 -11.488   4.488  1.00 15.00      B   
ATOM   1089  CE  MET   240      19.784 -12.573   5.595  1.00 15.00      B   
ATOM   1090  C   MET   240      15.018 -10.633   6.836  1.00 15.00      B   
ATOM   1091  O   MET   240      14.513 -11.752   6.767  1.00 15.00      B   
ATOM   1092  N   GLU   241      14.656  -9.726   7.739  1.00 15.00      B   
ATOM   1093  HN  GLU   241      15.091  -8.848   7.739  1.00 15.00      B   
ATOM   1094  CA  GLU   241      13.623 -10.012   8.730  1.00 15.00      B   
ATOM   1095  CB  GLU   241      13.505  -8.874   9.746  1.00 15.00      B   
ATOM   1096  CG  GLU   241      12.648  -9.223  10.954  1.00 15.00      B   
ATOM   1097  CD  GLU   241      11.902  -8.029  11.509  1.00 15.00      B   
ATOM   1098  OE1 GLU   241      10.819  -7.701  10.983  1.00 15.00      B   
ATOM   1099  OE2 GLU   241      12.389  -7.417  12.484  1.00 15.00      B   
ATOM   1100  C   GLU   241      12.277 -10.245   8.051  1.00 15.00      B   
ATOM   1101  O   GLU   241      11.574 -11.203   8.366  1.00 15.00      B   
ATOM   1102  N   LYS   242      11.942  -9.373   7.105  1.00 15.00      B   
ATOM   1103  HN  LYS   242      12.558  -8.641   6.892  1.00 15.00      B   
ATOM   1104  CA  LYS   242      10.684  -9.475   6.375  1.00 15.00      B   
ATOM   1105  CB  LYS   242      10.575  -8.359   5.332  1.00 15.00      B   
ATOM   1106  CG  LYS   242       9.197  -7.715   5.239  1.00 15.00      B   
ATOM   1107  CD  LYS   242       8.100  -8.752   5.055  1.00 15.00      B   
ATOM   1108  CE  LYS   242       7.118  -8.342   3.976  1.00 15.00      B   
ATOM   1109  NZ  LYS   242       7.642  -8.612   2.615  1.00 15.00      B   
ATOM   1110  HZ1 LYS   242       6.889  -8.480   1.910  1.00 15.00      B   
ATOM   1111  HZ2 LYS   242       7.992  -9.589   2.553  1.00 15.00      B   
ATOM   1112  HZ3 LYS   242       8.423  -7.962   2.398  1.00 15.00      B   
ATOM   1113  C   LYS   242      10.557 -10.839   5.703  1.00 15.00      B   
ATOM   1114  O   LYS   242       9.532 -11.508   5.833  1.00 15.00      B   
ATOM   1115  N   TYR   243      11.606 -11.252   5.004  1.00 15.00      B   
ATOM   1116  HN  TYR   243      12.400 -10.680   4.948  1.00 15.00      B   
ATOM   1117  CA  TYR   243      11.605 -12.538   4.318  1.00 15.00      B   
ATOM   1118  CB  TYR   243      12.874 -12.728   3.482  1.00 15.00      B   
ATOM   1119  CG  TYR   243      12.830 -12.035   2.135  1.00 15.00      B   
ATOM   1120  CD1 TYR   243      13.744 -11.041   1.806  1.00 15.00      B   
ATOM   1121  CD2 TYR   243      11.867 -12.375   1.191  1.00 15.00      B   
ATOM   1122  CE1 TYR   243      13.698 -10.403   0.579  1.00 15.00      B   
ATOM   1123  CE2 TYR   243      11.817 -11.746  -0.036  1.00 15.00      B   
ATOM   1124  CZ  TYR   243      12.732 -10.761  -0.339  1.00 15.00      B   
ATOM   1125  OH  TYR   243      12.677 -10.129  -1.560  1.00 15.00      B   
ATOM   1126  HH  TYR   243      13.562 -10.064  -1.927  1.00 15.00      B   
ATOM   1127  C   TYR   243      11.422 -13.691   5.301  1.00 15.00      B   
ATOM   1128  O   TYR   243      10.688 -14.636   5.023  1.00 15.00      B   
ATOM   1129  N   CYS   244      12.068 -13.601   6.458  1.00 15.00      B   
ATOM   1130  HN  CYS   244      12.630 -12.818   6.635  1.00 15.00      B   
ATOM   1131  CA  CYS   244      11.957 -14.644   7.469  1.00 15.00      B   
ATOM   1132  CB  CYS   244      12.993 -14.444   8.571  1.00 15.00      B   
ATOM   1133  SG  CYS   244      14.697 -14.400   7.985  1.00 15.00      B   
ATOM   1134  HG  CYS   244      14.906 -15.485   7.254  1.00 15.00      B   
ATOM   1135  C   CYS   244      10.557 -14.695   8.073  1.00 15.00      B   
ATOM   1136  O   CYS   244      10.022 -15.772   8.327  1.00 15.00      B   
ATOM   1137  N   LYS   245       9.967 -13.525   8.294  1.00 15.00      B   
ATOM   1138  HN  LYS   245      10.442 -12.700   8.061  1.00 15.00      B   
ATOM   1139  CA  LYS   245       8.632 -13.436   8.874  1.00 15.00      B   
ATOM   1140  CB  LYS   245       8.339 -12.013   9.355  1.00 15.00      B   
ATOM   1141  CG  LYS   245       9.250 -11.518  10.470  1.00 15.00      B   
ATOM   1142  CD  LYS   245       9.027 -12.282  11.764  1.00 15.00      B   
ATOM   1143  CE  LYS   245       9.936 -11.764  12.866  1.00 15.00      B   
ATOM   1144  NZ  LYS   245       9.765 -12.522  14.133  1.00 15.00      B   
ATOM   1145  HZ1 LYS   245      10.400 -12.143  14.865  1.00 15.00      B   
ATOM   1146  HZ2 LYS   245       9.989 -13.526  13.982  1.00 15.00      B   
ATOM   1147  HZ3 LYS   245       8.783 -12.444  14.467  1.00 15.00      B   
ATOM   1148  C   LYS   245       7.566 -13.879   7.877  1.00 15.00      B   
ATOM   1149  O   LYS   245       6.537 -14.436   8.266  1.00 15.00      B   
ATOM   1150  N   ASN   246       7.808 -13.619   6.595  1.00 15.00      B   
ATOM   1151  HN  ASN   246       8.640 -13.163   6.350  1.00 15.00      B   
ATOM   1152  CA  ASN   246       6.866 -13.995   5.542  1.00 15.00      B   
ATOM   1153  CB  ASN   246       7.179 -13.242   4.243  1.00 15.00      B   
ATOM   1154  CG  ASN   246       6.150 -13.492   3.154  1.00 15.00      B   
ATOM   1155  OD1 ASN   246       4.942 -13.453   3.404  1.00 15.00      B   
ATOM   1156  ND2 ASN   246       6.616 -13.761   1.941  1.00 15.00      B   
ATOM   1157 HD21 ASN   246       7.587 -13.784   1.813  1.00 15.00      B   
ATOM   1158 HD22 ASN   246       5.970 -13.926   1.223  1.00 15.00      B   
ATOM   1159  C   ASN   246       6.910 -15.496   5.287  1.00 15.00      B   
ATOM   1160  O   ASN   246       5.905 -16.110   4.925  1.00 15.00      B   
ATOM   1161  N   ARG   247       8.084 -16.078   5.462  1.00 15.00      B   
ATOM   1162  HN  ARG   247       8.852 -15.534   5.737  1.00 15.00      B   
ATOM   1163  CA  ARG   247       8.263 -17.510   5.255  1.00 15.00      B   
ATOM   1164  CB  ARG   247       9.710 -17.815   4.872  1.00 15.00      B   
ATOM   1165  CG  ARG   247      10.096 -17.313   3.490  1.00 15.00      B   
ATOM   1166  CD  ARG   247      11.590 -17.444   3.254  1.00 15.00      B   
ATOM   1167  NE  ARG   247      11.972 -17.012   1.910  1.00 15.00      B   
ATOM   1168  HE  ARG   247      11.251 -16.815   1.277  1.00 15.00      B   
ATOM   1169  CZ  ARG   247      13.236 -16.873   1.503  1.00 15.00      B   
ATOM   1170  NH1 ARG   247      14.238 -17.133   2.331  1.00 15.00      B   
ATOM   1171 HH11 ARG   247      14.041 -17.447   3.303  1.00 15.00      B   
ATOM   1172 HH12 ARG   247      15.221 -17.023   2.009  1.00 15.00      B   
ATOM   1173  NH2 ARG   247      13.487 -16.480   0.261  1.00 15.00      B   
ATOM   1174 HH21 ARG   247      14.470 -16.370  -0.061  1.00 15.00      B   
ATOM   1175 HH22 ARG   247      12.701 -16.282  -0.391  1.00 15.00      B   
ATOM   1176  C   ARG   247       7.858 -18.304   6.492  1.00 15.00      B   
ATOM   1177  O   ARG   247       7.380 -17.736   7.478  1.00 15.00      B   
END
