# Supplementary material for: Flexibility of intrinsically disordered degrons in AUX/IAA proteins reinforces auxin co-receptor assemblies
Source: Nat Commun. 2020 May 8;11:2277. doi: 10.1038/s41467-020-16147-2 (PMC7210949; doi:10.1038/s41467-020-16147-2)
Supplement: Supplementary file 9 — Supplementary Data 6 [file 41467_2020_16147_MOESM9_ESM.gz › haddock_files/IAA12/No_disorder_restraint/cluster10_1.pdb]

REMARK FILENAME="complex_123w.pdb0"
REMARK ===============================================================
REMARK HADDOCK run for complex
REMARK initial structure: complex_123.pdb
REMARK final NOE weights: unambig 50 amb: 50
REMARK ===============================================================
REMARK            total,bonds,angles,improper,dihe,vdw,elec,air,cdih,coup,rdcs,vean,dani,xpcs,rg
REMARK energies: -291.282, 0, 0, 0, 0, -43.6586, -249.54, 1.91708, 0, 0, 0, 0, 0, 0, 0
REMARK ===============================================================
REMARK            bonds,angles,impropers,dihe,air,cdih,coup,rdcs,vean,dani,xpcs
REMARK rms-dev.: 0,0,0,0,4.174684E-02,0,0, 0, 0, 0, 0
REMARK ===============================================================
REMARK               air,cdih,coup,rdcs,vean,dani,xpcs
REMARK               >0.3,>5,>1,>0,>5,>0.2,>0.2
REMARK violations.: 0, 0, 0, 0, 0, 0, 0
REMARK ===============================================================
REMARK                        CVpartition#,violations,rms
REMARK AIRs cross-validation: 2, 0, NaN
REMARK ===============================================================
REMARK NCS energy: 0
REMARK ===============================================================
REMARK Symmetry energy: 0
REMARK ===============================================================
REMARK Desolvation energy: 40.2836
REMARK Internal energy free molecules: -22057
REMARK Internal energy complex: -33349.6
REMARK Binding energy: -11545.5
REMARK ===============================================================
REMARK buried surface area: 1432.02
REMARK ===============================================================
REMARK water - chain1: 0 0 0
REMARK water - chain2: 0 0 0
REMARK water - chain3: 0 0 0
REMARK water - chain4: 0 0 0
REMARK water - chain5: 0 0 0
REMARK water - chain6: 0 0 0
REMARK ===============================================================
REMARK water - water: 0 0 0
REMARK ===============================================================
REMARK DATE:14-Feb-2019  05:47:46       created by user: enmr049
REMARK VERSION:1.3U
ATOM      1  N   PHE A   9      -2.688 -36.033  -3.893  1.00 10.00      A   
ATOM      2  HN  PHE A   9      -2.435 -35.596  -4.740  1.00 10.00      A   
ATOM      3  CA  PHE A   9      -3.903 -35.602  -3.210  1.00 10.00      A   
ATOM      4  CB  PHE A   9      -3.575 -34.557  -2.141  1.00 10.00      A   
ATOM      5  CG  PHE A   9      -2.703 -35.062  -1.028  1.00 10.00      A   
ATOM      6  CD1 PHE A   9      -1.465 -34.493  -0.788  1.00 10.00      A   
ATOM      7  CD2 PHE A   9      -3.124 -36.109  -0.219  1.00 10.00      A   
ATOM      8  CE1 PHE A   9      -0.661 -34.954   0.236  1.00 10.00      A   
ATOM      9  CE2 PHE A   9      -2.324 -36.572   0.808  1.00 10.00      A   
ATOM     10  CZ  PHE A   9      -1.093 -35.994   1.035  1.00 10.00      A   
ATOM     11  C   PHE A   9      -4.898 -35.011  -4.204  1.00 10.00      A   
ATOM     12  O   PHE A   9      -4.496 -34.470  -5.233  1.00 10.00      A   
ATOM     13  N   PRO A  10      -6.206 -35.134  -3.917  1.00 10.00      A   
ATOM     14  CA  PRO A  10      -7.267 -34.591  -4.777  1.00 10.00      A   
ATOM     15  CB  PRO A  10      -8.554 -34.923  -4.012  1.00 10.00      A   
ATOM     16  CG  PRO A  10      -8.184 -36.076  -3.144  1.00 10.00      A   
ATOM     17  CD  PRO A  10      -6.756 -35.840  -2.746  1.00 10.00      A   
ATOM     18  C   PRO A  10      -7.124 -33.076  -4.967  1.00 10.00      A   
ATOM     19  O   PRO A  10      -6.627 -32.369  -4.082  1.00 10.00      A   
ATOM     20  N   GLU A  11      -7.590 -32.586  -6.110  1.00 10.00      A   
ATOM     21  HN  GLU A  11      -8.020 -33.200  -6.748  1.00 10.00      A   
ATOM     22  CA  GLU A  11      -7.491 -31.168  -6.454  1.00 10.00      A   
ATOM     23  CB  GLU A  11      -8.096 -30.905  -7.832  1.00 10.00      A   
ATOM     24  CG  GLU A  11      -7.933 -32.048  -8.826  1.00 10.00      A   
ATOM     25  CD  GLU A  11      -6.488 -32.357  -9.160  1.00 10.00      A   
ATOM     26  OE1 GLU A  11      -5.941 -31.730 -10.095  1.00 10.00      A   
ATOM     27  OE2 GLU A  11      -5.904 -33.246  -8.508  1.00 10.00      A   
ATOM     28  C   GLU A  11      -8.149 -30.272  -5.409  1.00 10.00      A   
ATOM     29  O   GLU A  11      -7.548 -29.294  -4.955  1.00 10.00      A   
ATOM     30  N   GLU A  12      -9.372 -30.619  -5.013  1.00 10.00      A   
ATOM     31  HN  GLU A  12      -9.795 -31.412  -5.410  1.00 10.00      A   
ATOM     32  CA  GLU A  12     -10.109 -29.838  -4.018  1.00 10.00      A   
ATOM     33  CB  GLU A  12     -11.553 -30.330  -3.860  1.00 10.00      A   
ATOM     34  CG  GLU A  12     -11.695 -31.799  -3.494  1.00 10.00      A   
ATOM     35  CD  GLU A  12     -13.143 -32.254  -3.467  1.00 10.00      A   
ATOM     36  OE1 GLU A  12     -13.998 -31.513  -2.932  1.00 10.00      A   
ATOM     37  OE2 GLU A  12     -13.436 -33.355  -3.978  1.00 10.00      A   
ATOM     38  C   GLU A  12      -9.389 -29.790  -2.670  1.00 10.00      A   
ATOM     39  O   GLU A  12      -9.543 -28.834  -1.910  1.00 10.00      A   
ATOM     40  N   VAL A  13      -8.600 -30.820  -2.382  1.00 10.00      A   
ATOM     41  HN  VAL A  13      -8.515 -31.549  -3.029  1.00 10.00      A   
ATOM     42  CA  VAL A  13      -7.849 -30.880  -1.132  1.00 10.00      A   
ATOM     43  CB  VAL A  13      -7.391 -32.314  -0.802  1.00 10.00      A   
ATOM     44  CG1 VAL A  13      -6.606 -32.332   0.502  1.00 10.00      A   
ATOM     45  CG2 VAL A  13      -8.586 -33.249  -0.717  1.00 10.00      A   
ATOM     46  C   VAL A  13      -6.626 -29.974  -1.225  1.00 10.00      A   
ATOM     47  O   VAL A  13      -6.364 -29.169  -0.332  1.00 10.00      A   
ATOM     48  N   LEU A  14      -5.890 -30.099  -2.325  1.00 10.00      A   
ATOM     49  HN  LEU A  14      -6.155 -30.757  -3.008  1.00 10.00      A   
ATOM     50  CA  LEU A  14      -4.700 -29.292  -2.543  1.00 10.00      A   
ATOM     51  CB  LEU A  14      -4.005 -29.689  -3.844  1.00 10.00      A   
ATOM     52  CG  LEU A  14      -3.350 -31.070  -3.847  1.00 10.00      A   
ATOM     53  CD1 LEU A  14      -2.817 -31.410  -5.231  1.00 10.00      A   
ATOM     54  CD2 LEU A  14      -2.239 -31.133  -2.810  1.00 10.00      A   
ATOM     55  C   LEU A  14      -5.040 -27.811  -2.549  1.00 10.00      A   
ATOM     56  O   LEU A  14      -4.302 -26.999  -1.993  1.00 10.00      A   
ATOM     57  N   GLU A  15      -6.174 -27.466  -3.152  1.00 10.00      A   
ATOM     58  HN  GLU A  15      -6.726 -28.163  -3.577  1.00 10.00      A   
ATOM     59  CA  GLU A  15      -6.613 -26.077  -3.212  1.00 10.00      A   
ATOM     60  CB  GLU A  15      -7.892 -25.950  -4.043  1.00 10.00      A   
ATOM     61  CG  GLU A  15      -8.277 -24.516  -4.367  1.00 10.00      A   
ATOM     62  CD  GLU A  15      -9.524 -24.424  -5.219  1.00 10.00      A   
ATOM     63  OE1 GLU A  15     -10.639 -24.388  -4.654  1.00 10.00      A   
ATOM     64  OE2 GLU A  15      -9.396 -24.368  -6.459  1.00 10.00      A   
ATOM     65  C   GLU A  15      -6.828 -25.510  -1.809  1.00 10.00      A   
ATOM     66  O   GLU A  15      -6.522 -24.344  -1.544  1.00 10.00      A   
ATOM     67  N   HIS A  16      -7.328 -26.349  -0.906  1.00 10.00      A   
ATOM     68  HN  HIS A  16      -7.529 -27.271  -1.172  1.00 10.00      A   
ATOM     69  CA  HIS A  16      -7.576 -25.936   0.471  1.00 10.00      A   
ATOM     70  CB  HIS A  16      -8.472 -26.949   1.196  1.00 10.00      A   
ATOM     71  CG  HIS A  16      -9.225 -26.381   2.366  1.00 10.00      A   
ATOM     72  ND1 HIS A  16     -10.528 -25.963   2.242  1.00 10.00      A   
ATOM     73  CD2 HIS A  16      -8.817 -26.187   3.646  1.00 10.00      A   
ATOM     74  CE1 HIS A  16     -10.885 -25.528   3.440  1.00 10.00      A   
ATOM     75  NE2 HIS A  16      -9.883 -25.644   4.316  1.00 10.00      A   
ATOM     76  HE2 HIS A  16      -9.903 -25.373   5.271  1.00 10.00      A   
ATOM     77  C   HIS A  16      -6.255 -25.764   1.212  1.00 10.00      A   
ATOM     78  O   HIS A  16      -6.124 -24.907   2.081  1.00 10.00      A   
ATOM     79  N   VAL A  17      -5.272 -26.579   0.852  1.00 10.00      A   
ATOM     80  HN  VAL A  17      -5.437 -27.247   0.151  1.00 10.00      A   
ATOM     81  CA  VAL A  17      -3.952 -26.505   1.473  1.00 10.00      A   
ATOM     82  CB  VAL A  17      -3.060 -27.701   1.062  1.00 10.00      A   
ATOM     83  CG1 VAL A  17      -1.650 -27.552   1.624  1.00 10.00      A   
ATOM     84  CG2 VAL A  17      -3.675 -29.018   1.511  1.00 10.00      A   
ATOM     85  C   VAL A  17      -3.266 -25.202   1.065  1.00 10.00      A   
ATOM     86  O   VAL A  17      -2.683 -24.499   1.891  1.00 10.00      A   
ATOM     87  N   PHE A  18      -3.377 -24.869  -0.215  1.00 10.00      A   
ATOM     88  HN  PHE A  18      -3.878 -25.460  -0.822  1.00 10.00      A   
ATOM     89  CA  PHE A  18      -2.764 -23.659  -0.751  1.00 10.00      A   
ATOM     90  CB  PHE A  18      -2.717 -23.708  -2.281  1.00 10.00      A   
ATOM     91  CG  PHE A  18      -2.023 -24.915  -2.849  1.00 10.00      A   
ATOM     92  CD1 PHE A  18      -2.416 -25.437  -4.071  1.00 10.00      A   
ATOM     93  CD2 PHE A  18      -0.985 -25.531  -2.167  1.00 10.00      A   
ATOM     94  CE1 PHE A  18      -1.790 -26.546  -4.603  1.00 10.00      A   
ATOM     95  CE2 PHE A  18      -0.355 -26.642  -2.693  1.00 10.00      A   
ATOM     96  CZ  PHE A  18      -0.757 -27.151  -3.915  1.00 10.00      A   
ATOM     97  C   PHE A  18      -3.482 -22.391  -0.290  1.00 10.00      A   
ATOM     98  O   PHE A  18      -2.926 -21.294  -0.363  1.00 10.00      A   
ATOM     99  N   SER A  19      -4.713 -22.537   0.196  1.00 10.00      A   
ATOM    100  HN  SER A  19      -5.109 -23.431   0.240  1.00 10.00      A   
ATOM    101  CA  SER A  19      -5.487 -21.389   0.658  1.00 10.00      A   
ATOM    102  CB  SER A  19      -6.952 -21.772   0.910  1.00 10.00      A   
ATOM    103  OG  SER A  19      -7.108 -22.498   2.117  1.00 10.00      A   
ATOM    104  HG  SER A  19      -6.724 -23.379   2.018  1.00 10.00      A   
ATOM    105  C   SER A  19      -4.864 -20.763   1.906  1.00 10.00      A   
ATOM    106  O   SER A  19      -5.099 -19.591   2.212  1.00 10.00      A   
ATOM    107  N   PHE A  20      -4.056 -21.545   2.614  1.00 10.00      A   
ATOM    108  HN  PHE A  20      -3.898 -22.468   2.314  1.00 10.00      A   
ATOM    109  CA  PHE A  20      -3.402 -21.063   3.823  1.00 10.00      A   
ATOM    110  CB  PHE A  20      -3.268 -22.185   4.858  1.00 10.00      A   
ATOM    111  CG  PHE A  20      -4.584 -22.704   5.366  1.00 10.00      A   
ATOM    112  CD1 PHE A  20      -4.933 -24.032   5.190  1.00 10.00      A   
ATOM    113  CD2 PHE A  20      -5.472 -21.864   6.017  1.00 10.00      A   
ATOM    114  CE1 PHE A  20      -6.141 -24.512   5.654  1.00 10.00      A   
ATOM    115  CE2 PHE A  20      -6.682 -22.338   6.482  1.00 10.00      A   
ATOM    116  CZ  PHE A  20      -7.018 -23.664   6.301  1.00 10.00      A   
ATOM    117  C   PHE A  20      -2.033 -20.472   3.501  1.00 10.00      A   
ATOM    118  O   PHE A  20      -1.340 -19.966   4.381  1.00 10.00      A   
ATOM    119  N   ILE A  21      -1.649 -20.538   2.235  1.00 10.00      A   
ATOM    120  HN  ILE A  21      -2.253 -20.936   1.571  1.00 10.00      A   
ATOM    121  CA  ILE A  21      -0.364 -20.015   1.796  1.00 10.00      A   
ATOM    122  CB  ILE A  21       0.428 -21.064   0.979  1.00 10.00      A   
ATOM    123  CG1 ILE A  21       0.502 -22.391   1.745  1.00 10.00      A   
ATOM    124  CG2 ILE A  21       1.826 -20.550   0.656  1.00 10.00      A   
ATOM    125  CD1 ILE A  21       0.961 -23.564   0.906  1.00 10.00      A   
ATOM    126  C   ILE A  21      -0.574 -18.760   0.955  1.00 10.00      A   
ATOM    127  O   ILE A  21      -0.872 -18.838  -0.236  1.00 10.00      A   
ATOM    128  N   GLN A  22      -0.431 -17.605   1.585  1.00 10.00      A   
ATOM    129  HN  GLN A  22      -0.204 -17.604   2.542  1.00 10.00      A   
ATOM    130  CA  GLN A  22      -0.617 -16.335   0.894  1.00 10.00      A   
ATOM    131  CB  GLN A  22      -1.597 -15.435   1.651  1.00 10.00      A   
ATOM    132  CG  GLN A  22      -2.997 -16.019   1.807  1.00 10.00      A   
ATOM    133  CD  GLN A  22      -3.630 -16.412   0.485  1.00 10.00      A   
ATOM    134  OE1 GLN A  22      -3.372 -15.798  -0.553  1.00 10.00      A   
ATOM    135  NE2 GLN A  22      -4.459 -17.445   0.511  1.00 10.00      A   
ATOM    136 HE21 GLN A  22      -4.619 -17.893   1.375  1.00 10.00      A   
ATOM    137 HE22 GLN A  22      -4.875 -17.727  -0.327  1.00 10.00      A   
ATOM    138  C   GLN A  22       0.708 -15.613   0.660  1.00 10.00      A   
ATOM    139  O   GLN A  22       0.780 -14.696  -0.157  1.00 10.00      A   
ATOM    140  N   LEU A  23       1.749 -16.016   1.384  1.00 10.00      A   
ATOM    141  HN  LEU A  23       1.630 -16.735   2.037  1.00 10.00      A   
ATOM    142  CA  LEU A  23       3.063 -15.396   1.228  1.00 10.00      A   
ATOM    143  CB  LEU A  23       4.042 -15.865   2.308  1.00 10.00      A   
ATOM    144  CG  LEU A  23       5.420 -15.188   2.308  1.00 10.00      A   
ATOM    145  CD1 LEU A  23       5.301 -13.719   2.675  1.00 10.00      A   
ATOM    146  CD2 LEU A  23       6.376 -15.900   3.251  1.00 10.00      A   
ATOM    147  C   LEU A  23       3.627 -15.688  -0.157  1.00 10.00      A   
ATOM    148  O   LEU A  23       3.763 -16.847  -0.554  1.00 10.00      A   
ATOM    149  N   ASP A  24       3.958 -14.626  -0.879  1.00 10.00      A   
ATOM    150  HN  ASP A  24       3.822 -13.731  -0.494  1.00 10.00      A   
ATOM    151  CA  ASP A  24       4.498 -14.734  -2.236  1.00 10.00      A   
ATOM    152  CB  ASP A  24       4.757 -13.348  -2.827  1.00 10.00      A   
ATOM    153  CG  ASP A  24       3.528 -12.469  -2.807  1.00 10.00      A   
ATOM    154  OD1 ASP A  24       2.857 -12.350  -3.854  1.00 10.00      A   
ATOM    155  OD2 ASP A  24       3.213 -11.906  -1.739  1.00 10.00      A   
ATOM    156  C   ASP A  24       5.773 -15.565  -2.283  1.00 10.00      A   
ATOM    157  O   ASP A  24       5.998 -16.322  -3.224  1.00 10.00      A   
ATOM    158  N   LYS A  25       6.602 -15.428  -1.257  1.00 10.00      A   
ATOM    159  HN  LYS A  25       6.371 -14.806  -0.537  1.00 10.00      A   
ATOM    160  CA  LYS A  25       7.856 -16.171  -1.184  1.00 10.00      A   
ATOM    161  CB  LYS A  25       8.677 -15.711   0.017  1.00 10.00      A   
ATOM    162  CG  LYS A  25       9.000 -14.226   0.003  1.00 10.00      A   
ATOM    163  CD  LYS A  25      10.008 -13.869   1.082  1.00 10.00      A   
ATOM    164  CE  LYS A  25      10.355 -12.385   1.051  1.00 10.00      A   
ATOM    165  NZ  LYS A  25      11.076 -11.990  -0.193  1.00 10.00      A   
ATOM    166  HZ1 LYS A  25      10.854 -12.652  -0.974  1.00 10.00      A   
ATOM    167  HZ2 LYS A  25      12.104 -11.996  -0.033  1.00 10.00      A   
ATOM    168  HZ3 LYS A  25      10.792 -11.032  -0.479  1.00 10.00      A   
ATOM    169  C   LYS A  25       7.603 -17.675  -1.120  1.00 10.00      A   
ATOM    170  O   LYS A  25       8.315 -18.464  -1.743  1.00 10.00      A   
ATOM    171  N   ASP A  26       6.573 -18.064  -0.381  1.00 10.00      A   
ATOM    172  HN  ASP A  26       6.031 -17.390   0.079  1.00 10.00      A   
ATOM    173  CA  ASP A  26       6.222 -19.470  -0.251  1.00 10.00      A   
ATOM    174  CB  ASP A  26       5.260 -19.687   0.919  1.00 10.00      A   
ATOM    175  CG  ASP A  26       5.904 -19.485   2.278  1.00 10.00      A   
ATOM    176  OD1 ASP A  26       7.104 -19.799   2.433  1.00 10.00      A   
ATOM    177  OD2 ASP A  26       5.206 -19.010   3.198  1.00 10.00      A   
ATOM    178  C   ASP A  26       5.578 -19.946  -1.541  1.00 10.00      A   
ATOM    179  O   ASP A  26       5.851 -21.044  -2.021  1.00 10.00      A   
ATOM    180  N   ARG A  27       4.739 -19.083  -2.113  1.00 10.00      A   
ATOM    181  HN  ARG A  27       4.580 -18.216  -1.676  1.00 10.00      A   
ATOM    182  CA  ARG A  27       4.048 -19.380  -3.362  1.00 10.00      A   
ATOM    183  CB  ARG A  27       3.142 -18.212  -3.762  1.00 10.00      A   
ATOM    184  CG  ARG A  27       1.791 -18.193  -3.067  1.00 10.00      A   
ATOM    185  CD  ARG A  27       0.933 -19.348  -3.542  1.00 10.00      A   
ATOM    186  NE  ARG A  27      -0.367 -19.392  -2.877  1.00 10.00      A   
ATOM    187  HE  ARG A  27      -0.389 -19.192  -1.910  1.00 10.00      A   
ATOM    188  CZ  ARG A  27      -1.508 -19.681  -3.496  1.00 10.00      A   
ATOM    189  NH1 ARG A  27      -1.516 -19.945  -4.798  1.00 10.00      A   
ATOM    190 HH11 ARG A  27      -2.407 -20.176  -5.279  1.00 10.00      A   
ATOM    191 HH12 ARG A  27      -0.619 -19.919  -5.354  1.00 10.00      A   
ATOM    192  NH2 ARG A  27      -2.643 -19.732  -2.803  1.00 10.00      A   
ATOM    193 HH21 ARG A  27      -2.640 -19.546  -1.774  1.00 10.00      A   
ATOM    194 HH22 ARG A  27      -3.543 -19.956  -3.284  1.00 10.00      A   
ATOM    195  C   ARG A  27       5.048 -19.658  -4.475  1.00 10.00      A   
ATOM    196  O   ARG A  27       4.821 -20.513  -5.325  1.00 10.00      A   
ATOM    197  N   ASN A  28       6.167 -18.940  -4.447  1.00 10.00      A   
ATOM    198  HN  ASN A  28       6.286 -18.270  -3.739  1.00 10.00      A   
ATOM    199  CA  ASN A  28       7.218 -19.098  -5.450  1.00 10.00      A   
ATOM    200  CB  ASN A  28       8.272 -18.001  -5.306  1.00 10.00      A   
ATOM    201  CG  ASN A  28       8.003 -16.816  -6.210  1.00 10.00      A   
ATOM    202  OD1 ASN A  28       7.317 -16.936  -7.219  1.00 10.00      A   
ATOM    203  ND2 ASN A  28       8.555 -15.668  -5.866  1.00 10.00      A   
ATOM    204 HD21 ASN A  28       9.110 -15.639  -5.047  1.00 10.00      A   
ATOM    205 HD22 ASN A  28       8.393 -14.887  -6.437  1.00 10.00      A   
ATOM    206  C   ASN A  28       7.882 -20.469  -5.382  1.00 10.00      A   
ATOM    207  O   ASN A  28       8.565 -20.888  -6.320  1.00 10.00      A   
ATOM    208  N   SER A  29       7.687 -21.165  -4.274  1.00 10.00      A   
ATOM    209  HN  SER A  29       7.141 -20.778  -3.553  1.00 10.00      A   
ATOM    210  CA  SER A  29       8.266 -22.488  -4.096  1.00 10.00      A   
ATOM    211  CB  SER A  29       8.818 -22.626  -2.679  1.00 10.00      A   
ATOM    212  OG  SER A  29       9.642 -21.518  -2.346  1.00 10.00      A   
ATOM    213  HG  SER A  29       9.095 -20.809  -1.983  1.00 10.00      A   
ATOM    214  C   SER A  29       7.234 -23.583  -4.374  1.00 10.00      A   
ATOM    215  O   SER A  29       7.587 -24.705  -4.744  1.00 10.00      A   
ATOM    216  N   VAL A  30       5.958 -23.241  -4.222  1.00 10.00      A   
ATOM    217  HN  VAL A  30       5.740 -22.324  -3.954  1.00 10.00      A   
ATOM    218  CA  VAL A  30       4.872 -24.192  -4.439  1.00 10.00      A   
ATOM    219  CB  VAL A  30       3.521 -23.639  -3.939  1.00 10.00      A   
ATOM    220  CG1 VAL A  30       2.404 -24.653  -4.144  1.00 10.00      A   
ATOM    221  CG2 VAL A  30       3.623 -23.253  -2.474  1.00 10.00      A   
ATOM    222  C   VAL A  30       4.749 -24.602  -5.905  1.00 10.00      A   
ATOM    223  O   VAL A  30       4.594 -25.781  -6.213  1.00 10.00      A   
ATOM    224  N   SER A  31       4.840 -23.637  -6.806  1.00 10.00      A   
ATOM    225  HN  SER A  31       4.988 -22.712  -6.513  1.00 10.00      A   
ATOM    226  CA  SER A  31       4.715 -23.917  -8.231  1.00 10.00      A   
ATOM    227  CB  SER A  31       4.345 -22.643  -8.992  1.00 10.00      A   
ATOM    228  OG  SER A  31       4.634 -21.482  -8.227  1.00 10.00      A   
ATOM    229  HG  SER A  31       3.804 -21.131  -7.851  1.00 10.00      A   
ATOM    230  C   SER A  31       5.974 -24.556  -8.826  1.00 10.00      A   
ATOM    231  O   SER A  31       5.975 -24.972  -9.982  1.00 10.00      A   
ATOM    232  N   LEU A  32       7.035 -24.665  -8.035  1.00 10.00      A   
ATOM    233  HN  LEU A  32       6.977 -24.360  -7.106  1.00 10.00      A   
ATOM    234  CA  LEU A  32       8.286 -25.236  -8.526  1.00 10.00      A   
ATOM    235  CB  LEU A  32       9.479 -24.393  -8.073  1.00 10.00      A   
ATOM    236  CG  LEU A  32       9.762 -23.111  -8.855  1.00 10.00      A   
ATOM    237  CD1 LEU A  32      10.849 -22.308  -8.160  1.00 10.00      A   
ATOM    238  CD2 LEU A  32      10.173 -23.437 -10.282  1.00 10.00      A   
ATOM    239  C   LEU A  32       8.491 -26.688  -8.093  1.00 10.00      A   
ATOM    240  O   LEU A  32       9.515 -27.291  -8.414  1.00 10.00      A   
ATOM    241  N   VAL A  33       7.528 -27.258  -7.375  1.00 10.00      A   
ATOM    242  HN  VAL A  33       6.721 -26.747  -7.157  1.00 10.00      A   
ATOM    243  CA  VAL A  33       7.661 -28.642  -6.912  1.00 10.00      A   
ATOM    244  CB  VAL A  33       6.864 -28.954  -5.623  1.00 10.00      A   
ATOM    245  CG1 VAL A  33       7.410 -28.163  -4.448  1.00 10.00      A   
ATOM    246  CG2 VAL A  33       5.382 -28.692  -5.807  1.00 10.00      A   
ATOM    247  C   VAL A  33       7.349 -29.666  -8.003  1.00 10.00      A   
ATOM    248  O   VAL A  33       8.120 -30.606  -8.212  1.00 10.00      A   
ATOM    249  N   CYS A  34       6.231 -29.481  -8.699  1.00 10.00      A   
ATOM    250  HN  CYS A  34       5.662 -28.709  -8.498  1.00 10.00      A   
ATOM    251  CA  CYS A  34       5.829 -30.395  -9.761  1.00 10.00      A   
ATOM    252  CB  CYS A  34       5.259 -31.692  -9.175  1.00 10.00      A   
ATOM    253  SG  CYS A  34       3.852 -31.456  -8.062  1.00 10.00      A   
ATOM    254  HG  CYS A  34       2.814 -32.116  -8.569  1.00 10.00      A   
ATOM    255  C   CYS A  34       4.810 -29.733 -10.684  1.00 10.00      A   
ATOM    256  O   CYS A  34       4.170 -28.748 -10.306  1.00 10.00      A   
ATOM    257  N   LYS A  35       4.672 -30.280 -11.887  1.00 10.00      A   
ATOM    258  HN  LYS A  35       5.230 -31.069 -12.117  1.00 10.00      A   
ATOM    259  CA  LYS A  35       3.745 -29.761 -12.890  1.00 10.00      A   
ATOM    260  CB  LYS A  35       3.852 -30.601 -14.168  1.00 10.00      A   
ATOM    261  CG  LYS A  35       3.667 -29.823 -15.461  1.00 10.00      A   
ATOM    262  CD  LYS A  35       4.391 -30.510 -16.611  1.00 10.00      A   
ATOM    263  CE  LYS A  35       3.940 -29.993 -17.969  1.00 10.00      A   
ATOM    264  NZ  LYS A  35       4.426 -28.618 -18.251  1.00 10.00      A   
ATOM    265  HZ1 LYS A  35       4.128 -28.322 -19.205  1.00 10.00      A   
ATOM    266  HZ2 LYS A  35       5.468 -28.581 -18.202  1.00 10.00      A   
ATOM    267  HZ3 LYS A  35       4.036 -27.951 -17.558  1.00 10.00      A   
ATOM    268  C   LYS A  35       2.301 -29.752 -12.385  1.00 10.00      A   
ATOM    269  O   LYS A  35       1.543 -28.819 -12.659  1.00 10.00      A   
ATOM    270  N   SER A  36       1.935 -30.785 -11.636  1.00 10.00      A   
ATOM    271  HN  SER A  36       2.590 -31.485 -11.434  1.00 10.00      A   
ATOM    272  CA  SER A  36       0.587 -30.905 -11.098  1.00 10.00      A   
ATOM    273  CB  SER A  36       0.452 -32.224 -10.342  1.00 10.00      A   
ATOM    274  OG  SER A  36       1.706 -32.632  -9.823  1.00 10.00      A   
ATOM    275  HG  SER A  36       1.890 -33.529 -10.126  1.00 10.00      A   
ATOM    276  C   SER A  36       0.252 -29.735 -10.178  1.00 10.00      A   
ATOM    277  O   SER A  36      -0.776 -29.076 -10.340  1.00 10.00      A   
ATOM    278  N   TRP A  37       1.133 -29.470  -9.223  1.00 10.00      A   
ATOM    279  HN  TRP A  37       1.938 -30.023  -9.149  1.00 10.00      A   
ATOM    280  CA  TRP A  37       0.925 -28.382  -8.279  1.00 10.00      A   
ATOM    281  CB  TRP A  37       1.900 -28.474  -7.102  1.00 10.00      A   
ATOM    282  CG  TRP A  37       1.571 -29.568  -6.125  1.00 10.00      A   
ATOM    283  CD1 TRP A  37       0.940 -30.748  -6.395  1.00 10.00      A   
ATOM    284  CD2 TRP A  37       1.857 -29.583  -4.718  1.00 10.00      A   
ATOM    285  NE1 TRP A  37       0.819 -31.496  -5.251  1.00 10.00      A   
ATOM    286  HE1 TRP A  37       0.402 -32.383  -5.191  1.00 10.00      A   
ATOM    287  CE2 TRP A  37       1.373 -30.804  -4.207  1.00 10.00      A   
ATOM    288  CE3 TRP A  37       2.480 -28.688  -3.842  1.00 10.00      A   
ATOM    289  CZ2 TRP A  37       1.489 -31.150  -2.861  1.00 10.00      A   
ATOM    290  CZ3 TRP A  37       2.591 -29.032  -2.508  1.00 10.00      A   
ATOM    291  CH2 TRP A  37       2.101 -30.253  -2.030  1.00 10.00      A   
ATOM    292  C   TRP A  37       1.029 -27.027  -8.971  1.00 10.00      A   
ATOM    293  O   TRP A  37       0.364 -26.073  -8.578  1.00 10.00      A   
ATOM    294  N   TYR A  38       1.859 -26.954 -10.006  1.00 10.00      A   
ATOM    295  HN  TYR A  38       2.375 -27.750 -10.261  1.00 10.00      A   
ATOM    296  CA  TYR A  38       2.040 -25.723 -10.766  1.00 10.00      A   
ATOM    297  CB  TYR A  38       3.072 -25.945 -11.875  1.00 10.00      A   
ATOM    298  CG  TYR A  38       3.317 -24.742 -12.758  1.00 10.00      A   
ATOM    299  CD1 TYR A  38       2.868 -24.721 -14.070  1.00 10.00      A   
ATOM    300  CD2 TYR A  38       3.995 -23.628 -12.281  1.00 10.00      A   
ATOM    301  CE1 TYR A  38       3.085 -23.624 -14.884  1.00 10.00      A   
ATOM    302  CE2 TYR A  38       4.218 -22.526 -13.086  1.00 10.00      A   
ATOM    303  CZ  TYR A  38       3.760 -22.529 -14.388  1.00 10.00      A   
ATOM    304  OH  TYR A  38       3.976 -21.433 -15.194  1.00 10.00      A   
ATOM    305  HH  TYR A  38       3.159 -21.217 -15.663  1.00 10.00      A   
ATOM    306  C   TYR A  38       0.714 -25.267 -11.366  1.00 10.00      A   
ATOM    307  O   TYR A  38       0.353 -24.090 -11.275  1.00 10.00      A   
ATOM    308  N   GLU A  39      -0.022 -26.218 -11.938  1.00 10.00      A   
ATOM    309  HN  GLU A  39       0.314 -27.142 -11.942  1.00 10.00      A   
ATOM    310  CA  GLU A  39      -1.307 -25.939 -12.564  1.00 10.00      A   
ATOM    311  CB  GLU A  39      -1.788 -27.160 -13.350  1.00 10.00      A   
ATOM    312  CG  GLU A  39      -1.301 -27.201 -14.788  1.00 10.00      A   
ATOM    313  CD  GLU A  39      -1.814 -26.029 -15.594  1.00 10.00      A   
ATOM    314  OE1 GLU A  39      -1.037 -25.085 -15.840  1.00 10.00      A   
ATOM    315  OE2 GLU A  39      -3.003 -26.040 -15.972  1.00 10.00      A   
ATOM    316  C   GLU A  39      -2.359 -25.526 -11.541  1.00 10.00      A   
ATOM    317  O   GLU A  39      -3.231 -24.709 -11.829  1.00 10.00      A   
ATOM    318  N   ILE A  40      -2.264 -26.072 -10.341  1.00 10.00      A   
ATOM    319  HN  ILE A  40      -1.534 -26.701 -10.157  1.00 10.00      A   
ATOM    320  CA  ILE A  40      -3.222 -25.754  -9.294  1.00 10.00      A   
ATOM    321  CB  ILE A  40      -3.338 -26.888  -8.255  1.00 10.00      A   
ATOM    322  CG1 ILE A  40      -3.658 -28.212  -8.957  1.00 10.00      A   
ATOM    323  CG2 ILE A  40      -4.411 -26.556  -7.228  1.00 10.00      A   
ATOM    324  CD1 ILE A  40      -3.638 -29.416  -8.044  1.00 10.00      A   
ATOM    325  C   ILE A  40      -2.876 -24.438  -8.601  1.00 10.00      A   
ATOM    326  O   ILE A  40      -3.758 -23.631  -8.304  1.00 10.00      A   
ATOM    327  N   GLU A  41      -1.589 -24.216  -8.363  1.00 10.00      A   
ATOM    328  HN  GLU A  41      -0.928 -24.897  -8.634  1.00 10.00      A   
ATOM    329  CA  GLU A  41      -1.124 -23.000  -7.701  1.00 10.00      A   
ATOM    330  CB  GLU A  41       0.389 -23.068  -7.485  1.00 10.00      A   
ATOM    331  CG  GLU A  41       0.921 -22.143  -6.399  1.00 10.00      A   
ATOM    332  CD  GLU A  41       1.235 -20.751  -6.905  1.00 10.00      A   
ATOM    333  OE1 GLU A  41       2.212 -20.599  -7.662  1.00 10.00      A   
ATOM    334  OE2 GLU A  41       0.507 -19.804  -6.545  1.00 10.00      A   
ATOM    335  C   GLU A  41      -1.493 -21.753  -8.502  1.00 10.00      A   
ATOM    336  O   GLU A  41      -2.034 -20.788  -7.956  1.00 10.00      A   
ATOM    337  N   ARG A  42      -1.238 -21.801  -9.805  1.00 10.00      A   
ATOM    338  HN  ARG A  42      -0.839 -22.615 -10.182  1.00 10.00      A   
ATOM    339  CA  ARG A  42      -1.532 -20.678 -10.687  1.00 10.00      A   
ATOM    340  CB  ARG A  42      -0.955 -20.918 -12.088  1.00 10.00      A   
ATOM    341  CG  ARG A  42      -1.489 -22.159 -12.785  1.00 10.00      A   
ATOM    342  CD  ARG A  42      -1.021 -22.243 -14.230  1.00 10.00      A   
ATOM    343  NE  ARG A  42      -1.741 -21.310 -15.097  1.00 10.00      A   
ATOM    344  HE  ARG A  42      -1.805 -20.374 -14.797  1.00 10.00      A   
ATOM    345  CZ  ARG A  42      -2.307 -21.652 -16.253  1.00 10.00      A   
ATOM    346  NH1 ARG A  42      -2.236 -22.904 -16.691  1.00 10.00      A   
ATOM    347 HH11 ARG A  42      -1.729 -23.643 -16.132  1.00 10.00      A   
ATOM    348 HH12 ARG A  42      -2.682 -23.166 -17.592  1.00 10.00      A   
ATOM    349  NH2 ARG A  42      -2.941 -20.740 -16.983  1.00 10.00      A   
ATOM    350 HH21 ARG A  42      -3.386 -21.013 -17.888  1.00 10.00      A   
ATOM    351 HH22 ARG A  42      -2.993 -19.744 -16.663  1.00 10.00      A   
ATOM    352  C   ARG A  42      -3.033 -20.384 -10.755  1.00 10.00      A   
ATOM    353  O   ARG A  42      -3.444 -19.288 -11.139  1.00 10.00      A   
ATOM    354  N   TRP A  43      -3.843 -21.357 -10.356  1.00 10.00      A   
ATOM    355  HN  TRP A  43      -3.453 -22.202 -10.037  1.00 10.00      A   
ATOM    356  CA  TRP A  43      -5.292 -21.206 -10.377  1.00 10.00      A   
ATOM    357  CB  TRP A  43      -5.955 -22.411 -11.060  1.00 10.00      A   
ATOM    358  CG  TRP A  43      -5.941 -22.349 -12.562  1.00 10.00      A   
ATOM    359  CD1 TRP A  43      -4.885 -22.617 -13.387  1.00 10.00      A   
ATOM    360  CD2 TRP A  43      -7.038 -22.002 -13.418  1.00 10.00      A   
ATOM    361  NE1 TRP A  43      -5.254 -22.455 -14.699  1.00 10.00      A   
ATOM    362  HE1 TRP A  43      -4.667 -22.587 -15.480  1.00 10.00      A   
ATOM    363  CE2 TRP A  43      -6.569 -22.074 -14.746  1.00 10.00      A   
ATOM    364  CE3 TRP A  43      -8.367 -21.632 -13.194  1.00 10.00      A   
ATOM    365  CZ2 TRP A  43      -7.385 -21.792 -15.840  1.00 10.00      A   
ATOM    366  CZ3 TRP A  43      -9.174 -21.354 -14.281  1.00 10.00      A   
ATOM    367  CH2 TRP A  43      -8.679 -21.434 -15.587  1.00 10.00      A   
ATOM    368  C   TRP A  43      -5.866 -21.014  -8.973  1.00 10.00      A   
ATOM    369  O   TRP A  43      -7.072 -21.121  -8.779  1.00 10.00      A   
ATOM    370  N   CYS A  44      -5.010 -20.737  -7.992  1.00 10.00      A   
ATOM    371  HN  CYS A  44      -4.047 -20.686  -8.186  1.00 10.00      A   
ATOM    372  CA  CYS A  44      -5.483 -20.534  -6.628  1.00 10.00      A   
ATOM    373  CB  CYS A  44      -5.381 -21.818  -5.803  1.00 10.00      A   
ATOM    374  SG  CYS A  44      -3.698 -22.428  -5.573  1.00 10.00      A   
ATOM    375  HG  CYS A  44      -3.413 -23.213  -6.606  1.00 10.00      A   
ATOM    376  C   CYS A  44      -4.771 -19.380  -5.924  1.00 10.00      A   
ATOM    377  O   CYS A  44      -4.874 -19.229  -4.705  1.00 10.00      A   
ATOM    378  N   ARG A  45      -4.032 -18.574  -6.675  1.00 10.00      A   
ATOM    379  HN  ARG A  45      -3.955 -18.744  -7.636  1.00 10.00      A   
ATOM    380  CA  ARG A  45      -3.340 -17.432  -6.085  1.00 10.00      A   
ATOM    381  CB  ARG A  45      -2.094 -17.036  -6.883  1.00 10.00      A   
ATOM    382  CG  ARG A  45      -1.074 -16.257  -6.061  1.00 10.00      A   
ATOM    383  CD  ARG A  45       0.181 -15.930  -6.857  1.00 10.00      A   
ATOM    384  NE  ARG A  45       1.051 -17.094  -7.046  1.00 10.00      A   
ATOM    385  HE  ARG A  45       0.634 -17.992  -7.001  1.00 10.00      A   
ATOM    386  CZ  ARG A  45       2.364 -17.012  -7.266  1.00 10.00      A   
ATOM    387  NH1 ARG A  45       2.965 -15.830  -7.326  1.00 10.00      A   
ATOM    388 HH11 ARG A  45       2.420 -14.951  -7.191  1.00 10.00      A   
ATOM    389 HH12 ARG A  45       3.990 -15.774  -7.503  1.00 10.00      A   
ATOM    390  NH2 ARG A  45       3.076 -18.116  -7.450  1.00 10.00      A   
ATOM    391 HH21 ARG A  45       2.609 -19.062  -7.419  1.00 10.00      A   
ATOM    392 HH22 ARG A  45       4.102 -18.054  -7.628  1.00 10.00      A   
ATOM    393  C   ARG A  45      -4.314 -16.265  -5.958  1.00 10.00      A   
ATOM    394  O   ARG A  45      -5.092 -16.001  -6.874  1.00 10.00      A   
ATOM    395  N   ARG A  46      -4.281 -15.577  -4.824  1.00 10.00      A   
ATOM    396  HN  ARG A  46      -3.627 -15.819  -4.133  1.00 10.00      A   
ATOM    397  CA  ARG A  46      -5.197 -14.467  -4.583  1.00 10.00      A   
ATOM    398  CB  ARG A  46      -5.724 -14.499  -3.148  1.00 10.00      A   
ATOM    399  CG  ARG A  46      -6.639 -15.675  -2.867  1.00 10.00      A   
ATOM    400  CD  ARG A  46      -7.103 -15.703  -1.421  1.00 10.00      A   
ATOM    401  NE  ARG A  46      -8.151 -16.701  -1.225  1.00 10.00      A   
ATOM    402  HE  ARG A  46      -8.553 -17.094  -2.036  1.00 10.00      A   
ATOM    403  CZ  ARG A  46      -8.609 -17.095  -0.036  1.00 10.00      A   
ATOM    404  NH1 ARG A  46      -8.111 -16.578   1.089  1.00 10.00      A   
ATOM    405 HH11 ARG A  46      -8.473 -16.893   2.016  1.00 10.00      A   
ATOM    406 HH12 ARG A  46      -7.362 -15.847   1.051  1.00 10.00      A   
ATOM    407  NH2 ARG A  46      -9.574 -18.004   0.022  1.00 10.00      A   
ATOM    408 HH21 ARG A  46      -9.978 -18.399  -0.858  1.00 10.00      A   
ATOM    409 HH22 ARG A  46      -9.936 -18.327   0.947  1.00 10.00      A   
ATOM    410  C   ARG A  46      -4.575 -13.114  -4.892  1.00 10.00      A   
ATOM    411  O   ARG A  46      -5.259 -12.205  -5.361  1.00 10.00      A   
ATOM    412  N   LYS A  47      -3.284 -12.979  -4.643  1.00 10.00      A   
ATOM    413  HN  LYS A  47      -2.772 -13.738  -4.287  1.00 10.00      A   
ATOM    414  CA  LYS A  47      -2.607 -11.720  -4.895  1.00 10.00      A   
ATOM    415  CB  LYS A  47      -2.443 -10.935  -3.593  1.00 10.00      A   
ATOM    416  CG  LYS A  47      -1.849 -11.740  -2.452  1.00 10.00      A   
ATOM    417  CD  LYS A  47      -1.656 -10.888  -1.210  1.00 10.00      A   
ATOM    418  CE  LYS A  47      -0.879 -11.641  -0.142  1.00 10.00      A   
ATOM    419  NZ  LYS A  47       0.510 -11.951  -0.576  1.00 10.00      A   
ATOM    420  HZ1 LYS A  47       0.965 -12.583   0.112  1.00 10.00      A   
ATOM    421  HZ2 LYS A  47       1.068 -11.076  -0.650  1.00 10.00      A   
ATOM    422  HZ3 LYS A  47       0.502 -12.422  -1.505  1.00 10.00      A   
ATOM    423  C   LYS A  47      -1.255 -11.929  -5.569  1.00 10.00      A   
ATOM    424  O   LYS A  47      -0.665 -13.007  -5.481  1.00 10.00      A   
ATOM    425  N   VAL A  48      -0.778 -10.890  -6.241  1.00 10.00      A   
ATOM    426  HN  VAL A  48      -1.299 -10.060  -6.261  1.00 10.00      A   
ATOM    427  CA  VAL A  48       0.506 -10.930  -6.930  1.00 10.00      A   
ATOM    428  CB  VAL A  48       0.365 -11.136  -8.463  1.00 10.00      A   
ATOM    429  CG1 VAL A  48       0.094 -12.599  -8.792  1.00 10.00      A   
ATOM    430  CG2 VAL A  48      -0.724 -10.243  -9.046  1.00 10.00      A   
ATOM    431  C   VAL A  48       1.299  -9.656  -6.645  1.00 10.00      A   
ATOM    432  O   VAL A  48       0.847  -8.550  -6.947  1.00 10.00      A   
ATOM    433  N   PHE A  49       2.468  -9.814  -6.044  1.00 10.00      A   
ATOM    434  HN  PHE A  49       2.769 -10.718  -5.809  1.00 10.00      A   
ATOM    435  CA  PHE A  49       3.313  -8.676  -5.721  1.00 10.00      A   
ATOM    436  CB  PHE A  49       3.954  -8.844  -4.342  1.00 10.00      A   
ATOM    437  CG  PHE A  49       3.806  -7.631  -3.466  1.00 10.00      A   
ATOM    438  CD1 PHE A  49       2.752  -7.531  -2.572  1.00 10.00      A   
ATOM    439  CD2 PHE A  49       4.715  -6.589  -3.538  1.00 10.00      A   
ATOM    440  CE1 PHE A  49       2.606  -6.415  -1.770  1.00 10.00      A   
ATOM    441  CE2 PHE A  49       4.576  -5.469  -2.737  1.00 10.00      A   
ATOM    442  CZ  PHE A  49       3.519  -5.383  -1.850  1.00 10.00      A   
ATOM    443  C   PHE A  49       4.382  -8.476  -6.785  1.00 10.00      A   
ATOM    444  O   PHE A  49       5.439  -9.110  -6.752  1.00 10.00      A   
ATOM    445  N   ILE A  50       4.103  -7.596  -7.733  1.00 10.00      A   
ATOM    446  HN  ILE A  50       3.245  -7.111  -7.707  1.00 10.00      A   
ATOM    447  CA  ILE A  50       5.046  -7.319  -8.806  1.00 10.00      A   
ATOM    448  CB  ILE A  50       4.326  -7.071 -10.147  1.00 10.00      A   
ATOM    449  CG1 ILE A  50       3.233  -8.126 -10.391  1.00 10.00      A   
ATOM    450  CG2 ILE A  50       5.325  -7.056 -11.295  1.00 10.00      A   
ATOM    451  CD1 ILE A  50       3.743  -9.553 -10.491  1.00 10.00      A   
ATOM    452  C   ILE A  50       5.911  -6.110  -8.447  1.00 10.00      A   
ATOM    453  O   ILE A  50       5.420  -4.982  -8.377  1.00 10.00      A   
ATOM    454  N   GLY A  51       7.196  -6.359  -8.210  1.00 10.00      A   
ATOM    455  HN  GLY A  51       7.521  -7.281  -8.275  1.00 10.00      A   
ATOM    456  CA  GLY A  51       8.118  -5.294  -7.840  1.00 10.00      A   
ATOM    457  C   GLY A  51       8.366  -4.280  -8.942  1.00 10.00      A   
ATOM    458  O   GLY A  51       8.708  -3.133  -8.667  1.00 10.00      A   
ATOM    459  N   ASN A  52       8.196  -4.697 -10.187  1.00 10.00      A   
ATOM    460  HN  ASN A  52       7.911  -5.620 -10.350  1.00 10.00      A   
ATOM    461  CA  ASN A  52       8.412  -3.804 -11.321  1.00 10.00      A   
ATOM    462  CB  ASN A  52       9.836  -3.968 -11.871  1.00 10.00      A   
ATOM    463  CG  ASN A  52      10.212  -2.907 -12.892  1.00 10.00      A   
ATOM    464  OD1 ASN A  52       9.351  -2.265 -13.489  1.00 10.00      A   
ATOM    465  ND2 ASN A  52      11.504  -2.735 -13.114  1.00 10.00      A   
ATOM    466 HD21 ASN A  52      12.139  -3.295 -12.617  1.00 10.00      A   
ATOM    467 HD22 ASN A  52      11.774  -2.059 -13.775  1.00 10.00      A   
ATOM    468  C   ASN A  52       7.390  -4.092 -12.412  1.00 10.00      A   
ATOM    469  O   ASN A  52       7.332  -5.206 -12.934  1.00 10.00      A   
ATOM    470  N   CYS A  53       6.601  -3.084 -12.764  1.00 10.00      A   
ATOM    471  HN  CYS A  53       6.715  -2.207 -12.327  1.00 10.00      A   
ATOM    472  CA  CYS A  53       5.571  -3.232 -13.784  1.00 10.00      A   
ATOM    473  CB  CYS A  53       4.639  -2.017 -13.778  1.00 10.00      A   
ATOM    474  SG  CYS A  53       5.475  -0.428 -13.998  1.00 10.00      A   
ATOM    475  HG  CYS A  53       4.926   0.438 -13.153  1.00 10.00      A   
ATOM    476  C   CYS A  53       6.157  -3.443 -15.182  1.00 10.00      A   
ATOM    477  O   CYS A  53       5.454  -3.869 -16.097  1.00 10.00      A   
ATOM    478  N   TYR A  54       7.438  -3.144 -15.350  1.00 10.00      A   
ATOM    479  HN  TYR A  54       7.959  -2.801 -14.587  1.00 10.00      A   
ATOM    480  CA  TYR A  54       8.087  -3.300 -16.646  1.00 10.00      A   
ATOM    481  CB  TYR A  54       8.865  -2.041 -17.032  1.00 10.00      A   
ATOM    482  CG  TYR A  54       7.971  -0.874 -17.389  1.00 10.00      A   
ATOM    483  CD1 TYR A  54       8.292   0.420 -17.001  1.00 10.00      A   
ATOM    484  CD2 TYR A  54       6.801  -1.070 -18.113  1.00 10.00      A   
ATOM    485  CE1 TYR A  54       7.473   1.485 -17.327  1.00 10.00      A   
ATOM    486  CE2 TYR A  54       5.978  -0.013 -18.442  1.00 10.00      A   
ATOM    487  CZ  TYR A  54       6.318   1.261 -18.047  1.00 10.00      A   
ATOM    488  OH  TYR A  54       5.501   2.317 -18.379  1.00 10.00      A   
ATOM    489  HH  TYR A  54       5.708   2.600 -19.288  1.00 10.00      A   
ATOM    490  C   TYR A  54       8.972  -4.536 -16.698  1.00 10.00      A   
ATOM    491  O   TYR A  54       9.601  -4.822 -17.717  1.00 10.00      A   
ATOM    492  N   ALA A  55       9.011  -5.280 -15.602  1.00 10.00      A   
ATOM    493  HN  ALA A  55       8.491  -5.008 -14.816  1.00 10.00      A   
ATOM    494  CA  ALA A  55       9.812  -6.492 -15.542  1.00 10.00      A   
ATOM    495  CB  ALA A  55      10.277  -6.755 -14.119  1.00 10.00      A   
ATOM    496  C   ALA A  55       9.013  -7.677 -16.083  1.00 10.00      A   
ATOM    497  O   ALA A  55       9.557  -8.758 -16.317  1.00 10.00      A   
ATOM    498  N   VAL A  56       7.721  -7.456 -16.287  1.00 10.00      A   
ATOM    499  HN  VAL A  56       7.353  -6.569 -16.092  1.00 10.00      A   
ATOM    500  CA  VAL A  56       6.829  -8.484 -16.799  1.00 10.00      A   
ATOM    501  CB  VAL A  56       6.252  -9.342 -15.645  1.00 10.00      A   
ATOM    502  CG1 VAL A  56       5.278  -8.542 -14.792  1.00 10.00      A   
ATOM    503  CG2 VAL A  56       5.614 -10.625 -16.164  1.00 10.00      A   
ATOM    504  C   VAL A  56       5.696  -7.828 -17.591  1.00 10.00      A   
ATOM    505  O   VAL A  56       5.452  -6.630 -17.443  1.00 10.00      A   
ATOM    506  N   SER A  57       5.029  -8.595 -18.444  1.00 10.00      A   
ATOM    507  HN  SER A  57       5.279  -9.538 -18.539  1.00 10.00      A   
ATOM    508  CA  SER A  57       3.932  -8.075 -19.247  1.00 10.00      A   
ATOM    509  CB  SER A  57       4.062  -8.599 -20.679  1.00 10.00      A   
ATOM    510  OG  SER A  57       4.988  -9.675 -20.734  1.00 10.00      A   
ATOM    511  HG  SER A  57       4.510 -10.514 -20.647  1.00 10.00      A   
ATOM    512  C   SER A  57       2.579  -8.480 -18.647  1.00 10.00      A   
ATOM    513  O   SER A  57       2.442  -9.577 -18.104  1.00 10.00      A   
ATOM    514  N   PRO A  58       1.570  -7.594 -18.742  1.00 10.00      A   
ATOM    515  CA  PRO A  58       0.220  -7.846 -18.205  1.00 10.00      A   
ATOM    516  CB  PRO A  58      -0.611  -6.709 -18.805  1.00 10.00      A   
ATOM    517  CG  PRO A  58       0.366  -5.608 -19.028  1.00 10.00      A   
ATOM    518  CD  PRO A  58       1.673  -6.264 -19.369  1.00 10.00      A   
ATOM    519  C   PRO A  58      -0.350  -9.191 -18.656  1.00 10.00      A   
ATOM    520  O   PRO A  58      -0.782 -10.002 -17.836  1.00 10.00      A   
ATOM    521  N   ALA A  59      -0.329  -9.424 -19.963  1.00 10.00      A   
ATOM    522  HN  ALA A  59       0.042  -8.741 -20.561  1.00 10.00      A   
ATOM    523  CA  ALA A  59      -0.850 -10.662 -20.537  1.00 10.00      A   
ATOM    524  CB  ALA A  59      -0.712 -10.641 -22.052  1.00 10.00      A   
ATOM    525  C   ALA A  59      -0.168 -11.900 -19.952  1.00 10.00      A   
ATOM    526  O   ALA A  59      -0.817 -12.914 -19.707  1.00 10.00      A   
ATOM    527  N   THR A  60       1.133 -11.800 -19.709  1.00 10.00      A   
ATOM    528  HN  THR A  60       1.590 -10.956 -19.897  1.00 10.00      A   
ATOM    529  CA  THR A  60       1.907 -12.908 -19.164  1.00 10.00      A   
ATOM    530  CB  THR A  60       3.407 -12.559 -19.155  1.00 10.00      A   
ATOM    531  OG1 THR A  60       3.763 -11.995 -20.427  1.00 10.00      A   
ATOM    532  HG1 THR A  60       4.134 -12.686 -20.988  1.00 10.00      A   
ATOM    533  CG2 THR A  60       4.253 -13.797 -18.902  1.00 10.00      A   
ATOM    534  C   THR A  60       1.454 -13.274 -17.749  1.00 10.00      A   
ATOM    535  O   THR A  60       1.422 -14.451 -17.382  1.00 10.00      A   
ATOM    536  N   VAL A  61       1.089 -12.268 -16.962  1.00 10.00      A   
ATOM    537  HN  VAL A  61       1.126 -11.348 -17.307  1.00 10.00      A   
ATOM    538  CA  VAL A  61       0.637 -12.497 -15.594  1.00 10.00      A   
ATOM    539  CB  VAL A  61       0.687 -11.206 -14.748  1.00 10.00      A   
ATOM    540  CG1 VAL A  61       0.429 -11.517 -13.279  1.00 10.00      A   
ATOM    541  CG2 VAL A  61       2.025 -10.507 -14.919  1.00 10.00      A   
ATOM    542  C   VAL A  61      -0.782 -13.059 -15.573  1.00 10.00      A   
ATOM    543  O   VAL A  61      -1.042 -14.083 -14.939  1.00 10.00      A   
ATOM    544  N   ILE A  62      -1.686 -12.397 -16.289  1.00 10.00      A   
ATOM    545  HN  ILE A  62      -1.405 -11.593 -16.785  1.00 10.00      A   
ATOM    546  CA  ILE A  62      -3.087 -12.814 -16.352  1.00 10.00      A   
ATOM    547  CB  ILE A  62      -3.922 -11.838 -17.209  1.00 10.00      A   
ATOM    548  CG1 ILE A  62      -3.765 -10.410 -16.685  1.00 10.00      A   
ATOM    549  CG2 ILE A  62      -5.392 -12.246 -17.214  1.00 10.00      A   
ATOM    550  CD1 ILE A  62      -4.356  -9.354 -17.591  1.00 10.00      A   
ATOM    551  C   ILE A  62      -3.230 -14.228 -16.913  1.00 10.00      A   
ATOM    552  O   ILE A  62      -4.078 -15.004 -16.468  1.00 10.00      A   
ATOM    553  N   ARG A  63      -2.401 -14.556 -17.893  1.00 10.00      A   
ATOM    554  HN  ARG A  63      -1.751 -13.892 -18.213  1.00 10.00      A   
ATOM    555  CA  ARG A  63      -2.434 -15.872 -18.508  1.00 10.00      A   
ATOM    556  CB  ARG A  63      -1.481 -15.920 -19.705  1.00 10.00      A   
ATOM    557  CG  ARG A  63      -1.362 -17.281 -20.369  1.00 10.00      A   
ATOM    558  CD  ARG A  63      -0.663 -17.179 -21.715  1.00 10.00      A   
ATOM    559  NE  ARG A  63       0.664 -16.570 -21.612  1.00 10.00      A   
ATOM    560  HE  ARG A  63       1.252 -16.887 -20.886  1.00 10.00      A   
ATOM    561  CZ  ARG A  63       1.120 -15.629 -22.443  1.00 10.00      A   
ATOM    562  NH1 ARG A  63       0.358 -15.184 -23.435  1.00 10.00      A   
ATOM    563 HH11 ARG A  63       0.719 -14.449 -24.085  1.00 10.00      A   
ATOM    564 HH12 ARG A  63      -0.604 -15.566 -23.570  1.00 10.00      A   
ATOM    565  NH2 ARG A  63       2.341 -15.130 -22.279  1.00 10.00      A   
ATOM    566 HH21 ARG A  63       2.948 -15.480 -21.504  1.00 10.00      A   
ATOM    567 HH22 ARG A  63       2.699 -14.389 -22.923  1.00 10.00      A   
ATOM    568  C   ARG A  63      -2.081 -16.952 -17.491  1.00 10.00      A   
ATOM    569  O   ARG A  63      -2.704 -18.012 -17.451  1.00 10.00      A   
ATOM    570  N   ARG A  64      -1.090 -16.674 -16.657  1.00 10.00      A   
ATOM    571  HN  ARG A  64      -0.640 -15.805 -16.715  1.00 10.00      A   
ATOM    572  CA  ARG A  64      -0.668 -17.631 -15.649  1.00 10.00      A   
ATOM    573  CB  ARG A  64       0.763 -17.351 -15.175  1.00 10.00      A   
ATOM    574  CG  ARG A  64       1.300 -18.397 -14.211  1.00 10.00      A   
ATOM    575  CD  ARG A  64       2.801 -18.264 -14.001  1.00 10.00      A   
ATOM    576  NE  ARG A  64       3.232 -18.957 -12.783  1.00 10.00      A   
ATOM    577  HE  ARG A  64       2.547 -19.460 -12.293  1.00 10.00      A   
ATOM    578  CZ  ARG A  64       4.482 -18.956 -12.313  1.00 10.00      A   
ATOM    579  NH1 ARG A  64       5.451 -18.311 -12.953  1.00 10.00      A   
ATOM    580 HH11 ARG A  64       5.255 -17.794 -13.851  1.00 10.00      A   
ATOM    581 HH12 ARG A  64       6.423 -18.313 -12.567  1.00 10.00      A   
ATOM    582  NH2 ARG A  64       4.768 -19.595 -11.182  1.00 10.00      A   
ATOM    583 HH21 ARG A  64       5.749 -19.587 -10.817  1.00 10.00      A   
ATOM    584 HH22 ARG A  64       4.026 -20.102 -10.652  1.00 10.00      A   
ATOM    585  C   ARG A  64      -1.646 -17.665 -14.471  1.00 10.00      A   
ATOM    586  O   ARG A  64      -2.073 -18.740 -14.045  1.00 10.00      A   
ATOM    587  N   PHE A  65      -2.005 -16.490 -13.960  1.00 10.00      A   
ATOM    588  HN  PHE A  65      -1.645 -15.664 -14.356  1.00 10.00      A   
ATOM    589  CA  PHE A  65      -2.925 -16.389 -12.831  1.00 10.00      A   
ATOM    590  CB  PHE A  65      -2.265 -15.672 -11.646  1.00 10.00      A   
ATOM    591  CG  PHE A  65      -0.869 -16.121 -11.325  1.00 10.00      A   
ATOM    592  CD1 PHE A  65       0.220 -15.339 -11.676  1.00 10.00      A   
ATOM    593  CD2 PHE A  65      -0.645 -17.319 -10.669  1.00 10.00      A   
ATOM    594  CE1 PHE A  65       1.506 -15.744 -11.377  1.00 10.00      A   
ATOM    595  CE2 PHE A  65       0.637 -17.733 -10.368  1.00 10.00      A   
ATOM    596  CZ  PHE A  65       1.716 -16.944 -10.722  1.00 10.00      A   
ATOM    597  C   PHE A  65      -4.195 -15.635 -13.225  1.00 10.00      A   
ATOM    598  O   PHE A  65      -4.241 -14.407 -13.161  1.00 10.00      A   
ATOM    599  N   PRO A  66      -5.250 -16.357 -13.623  1.00 10.00      A   
ATOM    600  CA  PRO A  66      -6.514 -15.753 -14.032  1.00 10.00      A   
ATOM    601  CB  PRO A  66      -7.037 -16.776 -15.036  1.00 10.00      A   
ATOM    602  CG  PRO A  66      -6.551 -18.091 -14.522  1.00 10.00      A   
ATOM    603  CD  PRO A  66      -5.289 -17.823 -13.737  1.00 10.00      A   
ATOM    604  C   PRO A  66      -7.511 -15.594 -12.882  1.00 10.00      A   
ATOM    605  O   PRO A  66      -8.689 -15.298 -13.109  1.00 10.00      A   
ATOM    606  N   LYS A  67      -7.044 -15.768 -11.651  1.00 10.00      A   
ATOM    607  HN  LYS A  67      -6.096 -15.975 -11.525  1.00 10.00      A   
ATOM    608  CA  LYS A  67      -7.916 -15.656 -10.486  1.00 10.00      A   
ATOM    609  CB  LYS A  67      -8.093 -17.022  -9.815  1.00 10.00      A   
ATOM    610  CG  LYS A  67      -9.061 -17.965 -10.516  1.00 10.00      A   
ATOM    611  CD  LYS A  67      -9.343 -19.184  -9.650  1.00 10.00      A   
ATOM    612  CE  LYS A  67     -10.213 -20.203 -10.363  1.00 10.00      A   
ATOM    613  NZ  LYS A  67     -10.314 -21.468  -9.585  1.00 10.00      A   
ATOM    614  HZ1 LYS A  67     -10.710 -21.283  -8.641  1.00 10.00      A   
ATOM    615  HZ2 LYS A  67      -9.372 -21.899  -9.470  1.00 10.00      A   
ATOM    616  HZ3 LYS A  67     -10.930 -22.142 -10.077  1.00 10.00      A   
ATOM    617  C   LYS A  67      -7.397 -14.650  -9.463  1.00 10.00      A   
ATOM    618  O   LYS A  67      -7.768 -14.708  -8.290  1.00 10.00      A   
ATOM    619  N   VAL A  68      -6.562 -13.721  -9.904  1.00 10.00      A   
ATOM    620  HN  VAL A  68      -6.323 -13.704 -10.854  1.00 10.00      A   
ATOM    621  CA  VAL A  68      -6.002 -12.712  -9.006  1.00 10.00      A   
ATOM    622  CB  VAL A  68      -4.847 -11.927  -9.671  1.00 10.00      A   
ATOM    623  CG1 VAL A  68      -4.275 -10.892  -8.714  1.00 10.00      A   
ATOM    624  CG2 VAL A  68      -3.753 -12.879 -10.128  1.00 10.00      A   
ATOM    625  C   VAL A  68      -7.077 -11.734  -8.523  1.00 10.00      A   
ATOM    626  O   VAL A  68      -7.936 -11.308  -9.299  1.00 10.00      A   
ATOM    627  N   ARG A  69      -7.039 -11.407  -7.235  1.00 10.00      A   
ATOM    628  HN  ARG A  69      -6.342 -11.799  -6.662  1.00 10.00      A   
ATOM    629  CA  ARG A  69      -7.996 -10.481  -6.642  1.00 10.00      A   
ATOM    630  CB  ARG A  69      -8.715 -11.135  -5.459  1.00 10.00      A   
ATOM    631  CG  ARG A  69      -9.581 -12.327  -5.824  1.00 10.00      A   
ATOM    632  CD  ARG A  69     -10.400 -12.787  -4.633  1.00 10.00      A   
ATOM    633  NE  ARG A  69     -11.282 -13.901  -4.963  1.00 10.00      A   
ATOM    634  HE  ARG A  69     -10.885 -14.661  -5.451  1.00 10.00      A   
ATOM    635  CZ  ARG A  69     -12.574 -13.950  -4.646  1.00 10.00      A   
ATOM    636  NH1 ARG A  69     -13.142 -12.947  -3.980  1.00 10.00      A   
ATOM    637 HH11 ARG A  69     -12.574 -12.102  -3.703  1.00 10.00      A   
ATOM    638 HH12 ARG A  69     -14.152 -12.989  -3.730  1.00 10.00      A   
ATOM    639  NH2 ARG A  69     -13.296 -15.006  -5.000  1.00 10.00      A   
ATOM    640 HH21 ARG A  69     -14.308 -15.060  -4.754  1.00 10.00      A   
ATOM    641 HH22 ARG A  69     -12.851 -15.789  -5.530  1.00 10.00      A   
ATOM    642  C   ARG A  69      -7.289  -9.222  -6.159  1.00 10.00      A   
ATOM    643  O   ARG A  69      -7.823  -8.114  -6.261  1.00 10.00      A   
ATOM    644  N   SER A  70      -6.093  -9.400  -5.612  1.00 10.00      A   
ATOM    645  HN  SER A  70      -5.733 -10.310  -5.524  1.00 10.00      A   
ATOM    646  CA  SER A  70      -5.309  -8.282  -5.114  1.00 10.00      A   
ATOM    647  CB  SER A  70      -4.901  -8.539  -3.662  1.00 10.00      A   
ATOM    648  OG  SER A  70      -5.900  -9.285  -2.976  1.00 10.00      A   
ATOM    649  HG  SER A  70      -6.309  -8.724  -2.291  1.00 10.00      A   
ATOM    650  C   SER A  70      -4.073  -8.063  -5.989  1.00 10.00      A   
ATOM    651  O   SER A  70      -3.231  -8.954  -6.131  1.00 10.00      A   
ATOM    652  N   VAL A  71      -3.982  -6.887  -6.597  1.00 10.00      A   
ATOM    653  HN  VAL A  71      -4.692  -6.222  -6.461  1.00 10.00      A   
ATOM    654  CA  VAL A  71      -2.855  -6.557  -7.460  1.00 10.00      A   
ATOM    655  CB  VAL A  71      -3.314  -6.185  -8.888  1.00 10.00      A   
ATOM    656  CG1 VAL A  71      -2.117  -6.024  -9.817  1.00 10.00      A   
ATOM    657  CG2 VAL A  71      -4.275  -7.226  -9.435  1.00 10.00      A   
ATOM    658  C   VAL A  71      -2.042  -5.399  -6.888  1.00 10.00      A   
ATOM    659  O   VAL A  71      -2.602  -4.382  -6.466  1.00 10.00      A   
ATOM    660  N   GLU A  72      -0.726  -5.571  -6.867  1.00 10.00      A   
ATOM    661  HN  GLU A  72      -0.355  -6.421  -7.192  1.00 10.00      A   
ATOM    662  CA  GLU A  72       0.188  -4.548  -6.370  1.00 10.00      A   
ATOM    663  CB  GLU A  72       0.785  -4.980  -5.029  1.00 10.00      A   
ATOM    664  CG  GLU A  72       1.021  -3.834  -4.059  1.00 10.00      A   
ATOM    665  CD  GLU A  72       0.313  -4.040  -2.737  1.00 10.00      A   
ATOM    666  OE1 GLU A  72      -0.520  -4.966  -2.641  1.00 10.00      A   
ATOM    667  OE2 GLU A  72       0.578  -3.269  -1.789  1.00 10.00      A   
ATOM    668  C   GLU A  72       1.299  -4.321  -7.392  1.00 10.00      A   
ATOM    669  O   GLU A  72       2.072  -5.235  -7.687  1.00 10.00      A   
ATOM    670  N   LEU A  73       1.384  -3.110  -7.931  1.00 10.00      A   
ATOM    671  HN  LEU A  73       0.753  -2.410  -7.648  1.00 10.00      A   
ATOM    672  CA  LEU A  73       2.395  -2.797  -8.933  1.00 10.00      A   
ATOM    673  CB  LEU A  73       1.742  -2.624 -10.307  1.00 10.00      A   
ATOM    674  CG  LEU A  73       1.146  -3.875 -10.950  1.00 10.00      A   
ATOM    675  CD1 LEU A  73       0.053  -3.493 -11.933  1.00 10.00      A   
ATOM    676  CD2 LEU A  73       2.229  -4.677 -11.650  1.00 10.00      A   
ATOM    677  C   LEU A  73       3.195  -1.542  -8.593  1.00 10.00      A   
ATOM    678  O   LEU A  73       2.651  -0.553  -8.098  1.00 10.00      A   
ATOM    679  N   LYS A  74       4.490  -1.599  -8.876  1.00 10.00      A   
ATOM    680  HN  LYS A  74       4.853  -2.424  -9.265  1.00 10.00      A   
ATOM    681  CA  LYS A  74       5.394  -0.479  -8.648  1.00 10.00      A   
ATOM    682  CB  LYS A  74       6.538  -0.895  -7.721  1.00 10.00      A   
ATOM    683  CG  LYS A  74       6.106  -1.335  -6.332  1.00 10.00      A   
ATOM    684  CD  LYS A  74       7.296  -1.841  -5.536  1.00 10.00      A   
ATOM    685  CE  LYS A  74       6.897  -2.223  -4.124  1.00 10.00      A   
ATOM    686  NZ  LYS A  74       8.076  -2.565  -3.295  1.00 10.00      A   
ATOM    687  HZ1 LYS A  74       8.883  -1.958  -3.550  1.00 10.00      A   
ATOM    688  HZ2 LYS A  74       8.346  -3.559  -3.434  1.00 10.00      A   
ATOM    689  HZ3 LYS A  74       7.858  -2.417  -2.291  1.00 10.00      A   
ATOM    690  C   LYS A  74       5.960  -0.041  -9.994  1.00 10.00      A   
ATOM    691  O   LYS A  74       6.179  -0.878 -10.875  1.00 10.00      A   
ATOM    692  N   GLY A  75       6.192   1.253 -10.163  1.00 10.00      A   
ATOM    693  HN  GLY A  75       6.008   1.882  -9.431  1.00 10.00      A   
ATOM    694  CA  GLY A  75       6.710   1.737 -11.428  1.00 10.00      A   
ATOM    695  C   GLY A  75       7.998   2.517 -11.302  1.00 10.00      A   
ATOM    696  O   GLY A  75       9.082   1.975 -11.523  1.00 10.00      A   
ATOM    697  N   LYS A  76       7.880   3.789 -10.941  1.00 10.00      A   
ATOM    698  HN  LYS A  76       6.983   4.152 -10.750  1.00 10.00      A   
ATOM    699  CA  LYS A  76       9.036   4.664 -10.808  1.00 10.00      A   
ATOM    700  CB  LYS A  76       8.588   6.120 -10.687  1.00 10.00      A   
ATOM    701  CG  LYS A  76       7.784   6.604 -11.882  1.00 10.00      A   
ATOM    702  CD  LYS A  76       7.388   8.061 -11.737  1.00 10.00      A   
ATOM    703  CE  LYS A  76       6.660   8.550 -12.978  1.00 10.00      A   
ATOM    704  NZ  LYS A  76       6.370  10.004 -12.911  1.00 10.00      A   
ATOM    705  HZ1 LYS A  76       6.023  10.346 -13.828  1.00 10.00      A   
ATOM    706  HZ2 LYS A  76       7.230  10.533 -12.666  1.00 10.00      A   
ATOM    707  HZ3 LYS A  76       5.640  10.196 -12.183  1.00 10.00      A   
ATOM    708  C   LYS A  76       9.926   4.268  -9.632  1.00 10.00      A   
ATOM    709  O   LYS A  76       9.436   3.796  -8.603  1.00 10.00      A   
ATOM    710  N   PRO A  77      11.249   4.448  -9.781  1.00 10.00      A   
ATOM    711  CA  PRO A  77      12.222   4.108  -8.738  1.00 10.00      A   
ATOM    712  CB  PRO A  77      13.561   4.174  -9.478  1.00 10.00      A   
ATOM    713  CG  PRO A  77      13.335   5.161 -10.568  1.00 10.00      A   
ATOM    714  CD  PRO A  77      11.902   4.993 -10.989  1.00 10.00      A   
ATOM    715  C   PRO A  77      12.212   5.104  -7.575  1.00 10.00      A   
ATOM    716  O   PRO A  77      11.465   6.084  -7.586  1.00 10.00      A   
ATOM    717  N   HIS A  78      13.058   4.850  -6.583  1.00 10.00      A   
ATOM    718  HN  HIS A  78      13.636   4.058  -6.645  1.00 10.00      A   
ATOM    719  CA  HIS A  78      13.161   5.701  -5.399  1.00 10.00      A   
ATOM    720  CB  HIS A  78      14.093   5.034  -4.382  1.00 10.00      A   
ATOM    721  CG  HIS A  78      14.218   5.736  -3.068  1.00 10.00      A   
ATOM    722  ND1 HIS A  78      15.385   5.782  -2.339  1.00 10.00      A   
ATOM    723  HD1 HIS A  78      16.251   5.371  -2.596  1.00 10.00      A   
ATOM    724  CD2 HIS A  78      13.298   6.420  -2.348  1.00 10.00      A   
ATOM    725  CE1 HIS A  78      15.142   6.471  -1.220  1.00 10.00      A   
ATOM    726  NE2 HIS A  78      13.888   6.883  -1.177  1.00 10.00      A   
ATOM    727  C   HIS A  78      13.676   7.096  -5.749  1.00 10.00      A   
ATOM    728  O   HIS A  78      13.179   8.100  -5.242  1.00 10.00      A   
ATOM    729  N   PHE A  79      14.658   7.155  -6.636  1.00 10.00      A   
ATOM    730  HN  PHE A  79      15.005   6.320  -7.019  1.00 10.00      A   
ATOM    731  CA  PHE A  79      15.247   8.427  -7.046  1.00 10.00      A   
ATOM    732  CB  PHE A  79      16.513   8.208  -7.875  1.00 10.00      A   
ATOM    733  CG  PHE A  79      17.764   8.090  -7.048  1.00 10.00      A   
ATOM    734  CD1 PHE A  79      17.769   7.376  -5.859  1.00 10.00      A   
ATOM    735  CD2 PHE A  79      18.936   8.696  -7.460  1.00 10.00      A   
ATOM    736  CE1 PHE A  79      18.920   7.268  -5.101  1.00 10.00      A   
ATOM    737  CE2 PHE A  79      20.089   8.593  -6.708  1.00 10.00      A   
ATOM    738  CZ  PHE A  79      20.083   7.878  -5.527  1.00 10.00      A   
ATOM    739  C   PHE A  79      14.253   9.321  -7.784  1.00 10.00      A   
ATOM    740  O   PHE A  79      14.479  10.523  -7.930  1.00 10.00      A   
ATOM    741  N   ALA A  80      13.149   8.741  -8.240  1.00 10.00      A   
ATOM    742  HN  ALA A  80      13.017   7.779  -8.098  1.00 10.00      A   
ATOM    743  CA  ALA A  80      12.126   9.507  -8.941  1.00 10.00      A   
ATOM    744  CB  ALA A  80      11.142   8.579  -9.633  1.00 10.00      A   
ATOM    745  C   ALA A  80      11.395  10.415  -7.963  1.00 10.00      A   
ATOM    746  O   ALA A  80      10.886  11.470  -8.338  1.00 10.00      A   
ATOM    747  N   ASP A  81      11.379  10.000  -6.699  1.00 10.00      A   
ATOM    748  HN  ASP A  81      11.829   9.158  -6.472  1.00 10.00      A   
ATOM    749  CA  ASP A  81      10.719  10.751  -5.638  1.00 10.00      A   
ATOM    750  CB  ASP A  81      10.747   9.944  -4.338  1.00 10.00      A   
ATOM    751  CG  ASP A  81       9.370   9.664  -3.787  1.00 10.00      A   
ATOM    752  OD1 ASP A  81       8.657   8.813  -4.361  1.00 10.00      A   
ATOM    753  OD2 ASP A  81       8.995  10.276  -2.766  1.00 10.00      A   
ATOM    754  C   ASP A  81      11.409  12.089  -5.412  1.00 10.00      A   
ATOM    755  O   ASP A  81      10.776  13.065  -5.018  1.00 10.00      A   
ATOM    756  N   PHE A  82      12.711  12.127  -5.690  1.00 10.00      A   
ATOM    757  HN  PHE A  82      13.143  11.317  -6.024  1.00 10.00      A   
ATOM    758  CA  PHE A  82      13.513  13.335  -5.511  1.00 10.00      A   
ATOM    759  CB  PHE A  82      14.941  12.960  -5.099  1.00 10.00      A   
ATOM    760  CG  PHE A  82      15.000  11.908  -4.027  1.00 10.00      A   
ATOM    761  CD1 PHE A  82      14.367  12.101  -2.809  1.00 10.00      A   
ATOM    762  CD2 PHE A  82      15.688  10.725  -4.240  1.00 10.00      A   
ATOM    763  CE1 PHE A  82      14.419  11.136  -1.824  1.00 10.00      A   
ATOM    764  CE2 PHE A  82      15.745   9.755  -3.260  1.00 10.00      A   
ATOM    765  CZ  PHE A  82      15.109   9.962  -2.052  1.00 10.00      A   
ATOM    766  C   PHE A  82      13.538  14.175  -6.782  1.00 10.00      A   
ATOM    767  O   PHE A  82      14.327  15.115  -6.902  1.00 10.00      A   
ATOM    768  N   ASN A  83      12.676  13.814  -7.731  1.00 10.00      A   
ATOM    769  HN  ASN A  83      12.088  13.046  -7.562  1.00 10.00      A   
ATOM    770  CA  ASN A  83      12.557  14.516  -9.008  1.00 10.00      A   
ATOM    771  CB  ASN A  83      12.199  15.992  -8.798  1.00 10.00      A   
ATOM    772  CG  ASN A  83      11.005  16.433  -9.622  1.00 10.00      A   
ATOM    773  OD1 ASN A  83      10.691  15.843 -10.656  1.00 10.00      A   
ATOM    774  ND2 ASN A  83      10.338  17.486  -9.177  1.00 10.00      A   
ATOM    775 HD21 ASN A  83      10.654  17.920  -8.355  1.00 10.00      A   
ATOM    776 HD22 ASN A  83       9.554  17.789  -9.684  1.00 10.00      A   
ATOM    777  C   ASN A  83      13.814  14.379  -9.866  1.00 10.00      A   
ATOM    778  O   ASN A  83      14.145  15.262 -10.662  1.00 10.00      A   
ATOM    779  N   LEU A  84      14.512  13.260  -9.715  1.00 10.00      A   
ATOM    780  HN  LEU A  84      14.207  12.586  -9.068  1.00 10.00      A   
ATOM    781  CA  LEU A  84      15.725  13.017 -10.481  1.00 10.00      A   
ATOM    782  CB  LEU A  84      16.749  12.239  -9.650  1.00 10.00      A   
ATOM    783  CG  LEU A  84      17.544  13.057  -8.627  1.00 10.00      A   
ATOM    784  CD1 LEU A  84      18.252  12.145  -7.640  1.00 10.00      A   
ATOM    785  CD2 LEU A  84      18.543  13.963  -9.329  1.00 10.00      A   
ATOM    786  C   LEU A  84      15.412  12.290 -11.787  1.00 10.00      A   
ATOM    787  O   LEU A  84      16.286  12.095 -12.631  1.00 10.00      A   
ATOM    788  N   VAL A  85      14.158  11.895 -11.948  1.00 10.00      A   
ATOM    789  HN  VAL A  85      13.503  12.086 -11.244  1.00 10.00      A   
ATOM    790  CA  VAL A  85      13.725  11.202 -13.151  1.00 10.00      A   
ATOM    791  CB  VAL A  85      12.997   9.882 -12.816  1.00 10.00      A   
ATOM    792  CG1 VAL A  85      12.520   9.188 -14.082  1.00 10.00      A   
ATOM    793  CG2 VAL A  85      13.914   8.966 -12.021  1.00 10.00      A   
ATOM    794  C   VAL A  85      12.812  12.109 -13.972  1.00 10.00      A   
ATOM    795  O   VAL A  85      11.769  12.550 -13.483  1.00 10.00      A   
ATOM    796  N   PRO A  86      13.208  12.409 -15.224  1.00 10.00      A   
ATOM    797  CA  PRO A  86      12.442  13.284 -16.123  1.00 10.00      A   
ATOM    798  CB  PRO A  86      13.216  13.208 -17.443  1.00 10.00      A   
ATOM    799  CG  PRO A  86      14.597  12.821 -17.052  1.00 10.00      A   
ATOM    800  CD  PRO A  86      14.448  11.921 -15.859  1.00 10.00      A   
ATOM    801  C   PRO A  86      10.999  12.821 -16.335  1.00 10.00      A   
ATOM    802  O   PRO A  86      10.725  11.623 -16.451  1.00 10.00      A   
ATOM    803  N   ASP A  87      10.084  13.784 -16.389  1.00 10.00      A   
ATOM    804  HN  ASP A  87      10.373  14.717 -16.301  1.00 10.00      A   
ATOM    805  CA  ASP A  87       8.670  13.501 -16.592  1.00 10.00      A   
ATOM    806  CB  ASP A  87       7.819  14.748 -16.321  1.00 10.00      A   
ATOM    807  CG  ASP A  87       6.367  14.580 -16.745  1.00 10.00      A   
ATOM    808  OD1 ASP A  87       5.876  15.406 -17.542  1.00 10.00      A   
ATOM    809  OD2 ASP A  87       5.711  13.622 -16.291  1.00 10.00      A   
ATOM    810  C   ASP A  87       8.432  13.003 -18.008  1.00 10.00      A   
ATOM    811  O   ASP A  87       8.780  13.676 -18.981  1.00 10.00      A   
ATOM    812  N   GLY A  88       7.844  11.824 -18.112  1.00 10.00      A   
ATOM    813  HN  GLY A  88       7.576  11.348 -17.299  1.00 10.00      A   
ATOM    814  CA  GLY A  88       7.579  11.240 -19.405  1.00 10.00      A   
ATOM    815  C   GLY A  88       8.342   9.947 -19.598  1.00 10.00      A   
ATOM    816  O   GLY A  88       8.314   9.361 -20.680  1.00 10.00      A   
ATOM    817  N   TRP A  89       9.016   9.495 -18.544  1.00 10.00      A   
ATOM    818  HN  TRP A  89       8.987  10.004 -17.707  1.00 10.00      A   
ATOM    819  CA  TRP A  89       9.794   8.262 -18.603  1.00 10.00      A   
ATOM    820  CB  TRP A  89      10.674   8.106 -17.357  1.00 10.00      A   
ATOM    821  CG  TRP A  89      11.346   6.766 -17.257  1.00 10.00      A   
ATOM    822  CD1 TRP A  89      12.407   6.322 -17.991  1.00 10.00      A   
ATOM    823  CD2 TRP A  89      10.993   5.695 -16.376  1.00 10.00      A   
ATOM    824  NE1 TRP A  89      12.736   5.041 -17.622  1.00 10.00      A   
ATOM    825  HE1 TRP A  89      13.466   4.499 -18.011  1.00 10.00      A   
ATOM    826  CE2 TRP A  89      11.882   4.632 -16.633  1.00 10.00      A   
ATOM    827  CE3 TRP A  89      10.010   5.530 -15.396  1.00 10.00      A   
ATOM    828  CZ2 TRP A  89      11.819   3.426 -15.945  1.00 10.00      A   
ATOM    829  CZ3 TRP A  89       9.950   4.331 -14.715  1.00 10.00      A   
ATOM    830  CH2 TRP A  89      10.847   3.295 -14.993  1.00 10.00      A   
ATOM    831  C   TRP A  89       8.894   7.039 -18.780  1.00 10.00      A   
ATOM    832  O   TRP A  89       9.139   6.200 -19.649  1.00 10.00      A   
ATOM    833  N   GLY A  90       7.862   6.940 -17.955  1.00 10.00      A   
ATOM    834  HN  GLY A  90       7.710   7.637 -17.282  1.00 10.00      A   
ATOM    835  CA  GLY A  90       6.959   5.820 -18.038  1.00 10.00      A   
ATOM    836  C   GLY A  90       6.260   5.554 -16.724  1.00 10.00      A   
ATOM    837  O   GLY A  90       6.154   6.442 -15.874  1.00 10.00      A   
ATOM    838  N   GLY A  91       5.807   4.323 -16.552  1.00 10.00      A   
ATOM    839  HN  GLY A  91       5.944   3.658 -17.263  1.00 10.00      A   
ATOM    840  CA  GLY A  91       5.102   3.943 -15.349  1.00 10.00      A   
ATOM    841  C   GLY A  91       3.609   4.004 -15.574  1.00 10.00      A   
ATOM    842  O   GLY A  91       2.849   4.363 -14.678  1.00 10.00      A   
ATOM    843  N   TYR A  92       3.193   3.652 -16.785  1.00 10.00      A   
ATOM    844  HN  TYR A  92       3.852   3.345 -17.442  1.00 10.00      A   
ATOM    845  CA  TYR A  92       1.786   3.676 -17.157  1.00 10.00      A   
ATOM    846  CB  TYR A  92       1.630   3.791 -18.676  1.00 10.00      A   
ATOM    847  CG  TYR A  92       1.971   5.149 -19.245  1.00 10.00      A   
ATOM    848  CD1 TYR A  92       2.776   5.265 -20.370  1.00 10.00      A   
ATOM    849  CD2 TYR A  92       1.484   6.314 -18.664  1.00 10.00      A   
ATOM    850  CE1 TYR A  92       3.086   6.503 -20.901  1.00 10.00      A   
ATOM    851  CE2 TYR A  92       1.790   7.554 -19.187  1.00 10.00      A   
ATOM    852  CZ  TYR A  92       2.590   7.643 -20.306  1.00 10.00      A   
ATOM    853  OH  TYR A  92       2.892   8.877 -20.834  1.00 10.00      A   
ATOM    854  HH  TYR A  92       3.454   9.363 -20.216  1.00 10.00      A   
ATOM    855  C   TYR A  92       1.060   2.432 -16.664  1.00 10.00      A   
ATOM    856  O   TYR A  92       1.567   1.317 -16.775  1.00 10.00      A   
ATOM    857  N   VAL A  93      -0.125   2.632 -16.111  1.00 10.00      A   
ATOM    858  HN  VAL A  93      -0.471   3.548 -16.035  1.00 10.00      A   
ATOM    859  CA  VAL A  93      -0.927   1.523 -15.617  1.00 10.00      A   
ATOM    860  CB  VAL A  93      -1.469   1.801 -14.197  1.00 10.00      A   
ATOM    861  CG1 VAL A  93      -2.595   2.821 -14.226  1.00 10.00      A   
ATOM    862  CG2 VAL A  93      -1.903   0.513 -13.512  1.00 10.00      A   
ATOM    863  C   VAL A  93      -2.077   1.247 -16.587  1.00 10.00      A   
ATOM    864  O   VAL A  93      -2.806   0.265 -16.451  1.00 10.00      A   
ATOM    865  N   TYR A  94      -2.206   2.123 -17.584  1.00 10.00      A   
ATOM    866  HN  TYR A  94      -1.577   2.876 -17.634  1.00 10.00      A   
ATOM    867  CA  TYR A  94      -3.248   2.013 -18.603  1.00 10.00      A   
ATOM    868  CB  TYR A  94      -3.092   3.110 -19.663  1.00 10.00      A   
ATOM    869  CG  TYR A  94      -4.318   3.334 -20.517  1.00 10.00      A   
ATOM    870  CD1 TYR A  94      -5.438   3.979 -20.007  1.00 10.00      A   
ATOM    871  CD2 TYR A  94      -4.351   2.909 -21.838  1.00 10.00      A   
ATOM    872  CE1 TYR A  94      -6.557   4.193 -20.788  1.00 10.00      A   
ATOM    873  CE2 TYR A  94      -5.465   3.119 -22.627  1.00 10.00      A   
ATOM    874  CZ  TYR A  94      -6.564   3.761 -22.096  1.00 10.00      A   
ATOM    875  OH  TYR A  94      -7.674   3.970 -22.879  1.00 10.00      A   
ATOM    876  HH  TYR A  94      -7.856   3.174 -23.391  1.00 10.00      A   
ATOM    877  C   TYR A  94      -3.298   0.619 -19.247  1.00 10.00      A   
ATOM    878  O   TYR A  94      -4.359  -0.012 -19.250  1.00 10.00      A   
ATOM    879  N   PRO A  95      -2.167   0.102 -19.793  1.00 10.00      A   
ATOM    880  CA  PRO A  95      -2.140  -1.227 -20.421  1.00 10.00      A   
ATOM    881  CB  PRO A  95      -0.678  -1.403 -20.850  1.00 10.00      A   
ATOM    882  CG  PRO A  95      -0.139  -0.018 -20.931  1.00 10.00      A   
ATOM    883  CD  PRO A  95      -0.842   0.753 -19.856  1.00 10.00      A   
ATOM    884  C   PRO A  95      -2.528  -2.323 -19.429  1.00 10.00      A   
ATOM    885  O   PRO A  95      -3.200  -3.291 -19.786  1.00 10.00      A   
ATOM    886  N   TRP A  96      -2.112  -2.154 -18.177  1.00 10.00      A   
ATOM    887  HN  TRP A  96      -1.590  -1.355 -17.954  1.00 10.00      A   
ATOM    888  CA  TRP A  96      -2.415  -3.118 -17.131  1.00 10.00      A   
ATOM    889  CB  TRP A  96      -1.625  -2.805 -15.857  1.00 10.00      A   
ATOM    890  CG  TRP A  96      -0.171  -3.153 -15.956  1.00 10.00      A   
ATOM    891  CD1 TRP A  96       0.837  -2.350 -16.409  1.00 10.00      A   
ATOM    892  CD2 TRP A  96       0.438  -4.397 -15.593  1.00 10.00      A   
ATOM    893  NE1 TRP A  96       2.036  -3.020 -16.354  1.00 10.00      A   
ATOM    894  HE1 TRP A  96       2.907  -2.659 -16.630  1.00 10.00      A   
ATOM    895  CE2 TRP A  96       1.818  -4.277 -15.853  1.00 10.00      A   
ATOM    896  CE3 TRP A  96      -0.049  -5.597 -15.068  1.00 10.00      A   
ATOM    897  CZ2 TRP A  96       2.713  -5.316 -15.614  1.00 10.00      A   
ATOM    898  CZ3 TRP A  96       0.840  -6.628 -14.833  1.00 10.00      A   
ATOM    899  CH2 TRP A  96       2.207  -6.478 -15.101  1.00 10.00      A   
ATOM    900  C   TRP A  96      -3.911  -3.150 -16.836  1.00 10.00      A   
ATOM    901  O   TRP A  96      -4.529  -4.213 -16.832  1.00 10.00      A   
ATOM    902  N   ILE A  97      -4.488  -1.976 -16.610  1.00 10.00      A   
ATOM    903  HN  ILE A  97      -3.937  -1.161 -16.637  1.00 10.00      A   
ATOM    904  CA  ILE A  97      -5.913  -1.859 -16.320  1.00 10.00      A   
ATOM    905  CB  ILE A  97      -6.307  -0.394 -16.002  1.00 10.00      A   
ATOM    906  CG1 ILE A  97      -5.561   0.109 -14.758  1.00 10.00      A   
ATOM    907  CG2 ILE A  97      -7.814  -0.250 -15.819  1.00 10.00      A   
ATOM    908  CD1 ILE A  97      -5.760  -0.752 -13.525  1.00 10.00      A   
ATOM    909  C   ILE A  97      -6.741  -2.371 -17.497  1.00 10.00      A   
ATOM    910  O   ILE A  97      -7.717  -3.096 -17.309  1.00 10.00      A   
ATOM    911  N   GLU A  98      -6.333  -2.003 -18.705  1.00 10.00      A   
ATOM    912  HN  GLU A  98      -5.541  -1.426 -18.785  1.00 10.00      A   
ATOM    913  CA  GLU A  98      -7.028  -2.416 -19.919  1.00 10.00      A   
ATOM    914  CB  GLU A  98      -6.316  -1.847 -21.147  1.00 10.00      A   
ATOM    915  CG  GLU A  98      -7.124  -0.808 -21.906  1.00 10.00      A   
ATOM    916  CD  GLU A  98      -7.773  -1.381 -23.147  1.00 10.00      A   
ATOM    917  OE1 GLU A  98      -8.985  -1.681 -23.111  1.00 10.00      A   
ATOM    918  OE2 GLU A  98      -7.071  -1.544 -24.165  1.00 10.00      A   
ATOM    919  C   GLU A  98      -7.125  -3.937 -20.027  1.00 10.00      A   
ATOM    920  O   GLU A  98      -8.197  -4.485 -20.289  1.00 10.00      A   
ATOM    921  N   ALA A  99      -6.010  -4.613 -19.798  1.00 10.00      A   
ATOM    922  HN  ALA A  99      -5.190  -4.124 -19.572  1.00 10.00      A   
ATOM    923  CA  ALA A  99      -5.972  -6.066 -19.880  1.00 10.00      A   
ATOM    924  CB  ALA A  99      -4.541  -6.555 -20.026  1.00 10.00      A   
ATOM    925  C   ALA A  99      -6.650  -6.728 -18.681  1.00 10.00      A   
ATOM    926  O   ALA A  99      -7.424  -7.672 -18.841  1.00 10.00      A   
ATOM    927  N   MET A 100      -6.379  -6.216 -17.485  1.00 10.00      A   
ATOM    928  HN  MET A 100      -5.780  -5.438 -17.420  1.00 10.00      A   
ATOM    929  CA  MET A 100      -6.945  -6.782 -16.262  1.00 10.00      A   
ATOM    930  CB  MET A 100      -6.320  -6.159 -15.014  1.00 10.00      A   
ATOM    931  CG  MET A 100      -4.913  -6.654 -14.717  1.00 10.00      A   
ATOM    932  SD  MET A 100      -4.369  -6.254 -13.044  1.00 10.00      A   
ATOM    933  CE  MET A 100      -4.340  -4.462 -13.119  1.00 10.00      A   
ATOM    934  C   MET A 100      -8.467  -6.681 -16.204  1.00 10.00      A   
ATOM    935  O   MET A 100      -9.137  -7.613 -15.752  1.00 10.00      A   
ATOM    936  N   SER A 101      -9.016  -5.568 -16.679  1.00 10.00      A   
ATOM    937  HN  SER A 101      -8.440  -4.866 -17.059  1.00 10.00      A   
ATOM    938  CA  SER A 101     -10.461  -5.366 -16.652  1.00 10.00      A   
ATOM    939  CB  SER A 101     -10.809  -3.892 -16.880  1.00 10.00      A   
ATOM    940  OG  SER A 101     -10.224  -3.400 -18.072  1.00 10.00      A   
ATOM    941  HG  SER A 101      -9.307  -3.144 -17.898  1.00 10.00      A   
ATOM    942  C   SER A 101     -11.175  -6.252 -17.666  1.00 10.00      A   
ATOM    943  O   SER A 101     -12.402  -6.352 -17.667  1.00 10.00      A   
ATOM    944  N   SER A 102     -10.397  -6.916 -18.512  1.00 10.00      A   
ATOM    945  HN  SER A 102      -9.424  -6.813 -18.448  1.00 10.00      A   
ATOM    946  CA  SER A 102     -10.949  -7.788 -19.531  1.00 10.00      A   
ATOM    947  CB  SER A 102     -10.285  -7.489 -20.875  1.00 10.00      A   
ATOM    948  OG  SER A 102     -10.246  -6.094 -21.110  1.00 10.00      A   
ATOM    949  HG  SER A 102      -9.387  -5.741 -20.832  1.00 10.00      A   
ATOM    950  C   SER A 102     -10.757  -9.260 -19.169  1.00 10.00      A   
ATOM    951  O   SER A 102     -10.871 -10.136 -20.030  1.00 10.00      A   
ATOM    952  N   SER A 103     -10.472  -9.538 -17.899  1.00 10.00      A   
ATOM    953  HN  SER A 103     -10.400  -8.803 -17.253  1.00 10.00      A   
ATOM    954  CA  SER A 103     -10.264 -10.915 -17.453  1.00 10.00      A   
ATOM    955  CB  SER A 103      -8.815 -11.349 -17.700  1.00 10.00      A   
ATOM    956  OG  SER A 103      -8.483 -11.267 -19.078  1.00 10.00      A   
ATOM    957  HG  SER A 103      -9.259 -10.982 -19.578  1.00 10.00      A   
ATOM    958  C   SER A 103     -10.631 -11.115 -15.982  1.00 10.00      A   
ATOM    959  O   SER A 103     -11.225 -12.132 -15.613  1.00 10.00      A   
ATOM    960  N   TYR A 104     -10.277 -10.153 -15.141  1.00 10.00      A   
ATOM    961  HN  TYR A 104      -9.807  -9.359 -15.479  1.00 10.00      A   
ATOM    962  CA  TYR A 104     -10.571 -10.251 -13.723  1.00 10.00      A   
ATOM    963  CB  TYR A 104      -9.509  -9.535 -12.890  1.00 10.00      A   
ATOM    964  CG  TYR A 104      -8.120 -10.119 -13.012  1.00 10.00      A   
ATOM    965  CD1 TYR A 104      -7.035  -9.306 -13.301  1.00 10.00      A   
ATOM    966  CD2 TYR A 104      -7.889 -11.479 -12.838  1.00 10.00      A   
ATOM    967  CE1 TYR A 104      -5.759  -9.825 -13.412  1.00 10.00      A   
ATOM    968  CE2 TYR A 104      -6.614 -12.008 -12.949  1.00 10.00      A   
ATOM    969  CZ  TYR A 104      -5.552 -11.174 -13.237  1.00 10.00      A   
ATOM    970  OH  TYR A 104      -4.273 -11.684 -13.339  1.00 10.00      A   
ATOM    971  HH  TYR A 104      -4.311 -12.646 -13.449  1.00 10.00      A   
ATOM    972  C   TYR A 104     -11.946  -9.691 -13.390  1.00 10.00      A   
ATOM    973  O   TYR A 104     -12.172  -8.483 -13.464  1.00 10.00      A   
ATOM    974  N   THR A 105     -12.865 -10.573 -13.032  1.00 10.00      A   
ATOM    975  HN  THR A 105     -12.641 -11.530 -13.037  1.00 10.00      A   
ATOM    976  CA  THR A 105     -14.208 -10.170 -12.658  1.00 10.00      A   
ATOM    977  CB  THR A 105     -15.260 -11.100 -13.285  1.00 10.00      A   
ATOM    978  OG1 THR A 105     -14.601 -12.115 -14.052  1.00 10.00      A   
ATOM    979  HG1 THR A 105     -14.741 -11.942 -14.990  1.00 10.00      A   
ATOM    980  CG2 THR A 105     -16.197 -10.314 -14.188  1.00 10.00      A   
ATOM    981  C   THR A 105     -14.359 -10.205 -11.143  1.00 10.00      A   
ATOM    982  O   THR A 105     -15.382  -9.792 -10.594  1.00 10.00      A   
ATOM    983  N   TRP A 106     -13.333 -10.702 -10.468  1.00 10.00      A   
ATOM    984  HN  TRP A 106     -12.551 -11.032 -10.962  1.00 10.00      A   
ATOM    985  CA  TRP A 106     -13.347 -10.792  -9.017  1.00 10.00      A   
ATOM    986  CB  TRP A 106     -13.294 -12.255  -8.571  1.00 10.00      A   
ATOM    987  CG  TRP A 106     -14.603 -12.968  -8.708  1.00 10.00      A   
ATOM    988  CD1 TRP A 106     -15.029 -13.698  -9.778  1.00 10.00      A   
ATOM    989  CD2 TRP A 106     -15.659 -13.017  -7.742  1.00 10.00      A   
ATOM    990  NE1 TRP A 106     -16.282 -14.203  -9.537  1.00 10.00      A   
ATOM    991  HE1 TRP A 106     -16.802 -14.764 -10.159  1.00 10.00      A   
ATOM    992  CE2 TRP A 106     -16.692 -13.801  -8.293  1.00 10.00      A   
ATOM    993  CE3 TRP A 106     -15.832 -12.479  -6.464  1.00 10.00      A   
ATOM    994  CZ2 TRP A 106     -17.879 -14.059  -7.611  1.00 10.00      A   
ATOM    995  CZ3 TRP A 106     -17.010 -12.735  -5.790  1.00 10.00      A   
ATOM    996  CH2 TRP A 106     -18.019 -13.520  -6.363  1.00 10.00      A   
ATOM    997  C   TRP A 106     -12.213 -10.000  -8.376  1.00 10.00      A   
ATOM    998  O   TRP A 106     -11.765 -10.323  -7.274  1.00 10.00      A   
ATOM    999  N   LEU A 107     -11.752  -8.961  -9.063  1.00 10.00      A   
ATOM   1000  HN  LEU A 107     -12.147  -8.746  -9.932  1.00 10.00      A   
ATOM   1001  CA  LEU A 107     -10.681  -8.124  -8.534  1.00 10.00      A   
ATOM   1002  CB  LEU A 107     -10.104  -7.221  -9.625  1.00 10.00      A   
ATOM   1003  CG  LEU A 107      -8.632  -6.835  -9.462  1.00 10.00      A   
ATOM   1004  CD1 LEU A 107      -7.737  -8.043  -9.683  1.00 10.00      A   
ATOM   1005  CD2 LEU A 107      -8.261  -5.718 -10.421  1.00 10.00      A   
ATOM   1006  C   LEU A 107     -11.224  -7.285  -7.378  1.00 10.00      A   
ATOM   1007  O   LEU A 107     -12.299  -6.693  -7.491  1.00 10.00      A   
ATOM   1008  N   GLU A 108     -10.487  -7.225  -6.274  1.00 10.00      A   
ATOM   1009  HN  GLU A 108      -9.620  -7.686  -6.248  1.00 10.00      A   
ATOM   1010  CA  GLU A 108     -10.943  -6.484  -5.104  1.00 10.00      A   
ATOM   1011  CB  GLU A 108     -11.209  -7.445  -3.940  1.00 10.00      A   
ATOM   1012  CG  GLU A 108     -12.162  -8.579  -4.274  1.00 10.00      A   
ATOM   1013  CD  GLU A 108     -12.453  -9.464  -3.082  1.00 10.00      A   
ATOM   1014  OE1 GLU A 108     -13.105  -8.994  -2.126  1.00 10.00      A   
ATOM   1015  OE2 GLU A 108     -12.047 -10.641  -3.094  1.00 10.00      A   
ATOM   1016  C   GLU A 108      -9.951  -5.422  -4.653  1.00 10.00      A   
ATOM   1017  O   GLU A 108     -10.348  -4.314  -4.280  1.00 10.00      A   
ATOM   1018  N   GLU A 109      -8.670  -5.754  -4.691  1.00 10.00      A   
ATOM   1019  HN  GLU A 109      -8.408  -6.635  -5.045  1.00 10.00      A   
ATOM   1020  CA  GLU A 109      -7.637  -4.832  -4.243  1.00 10.00      A   
ATOM   1021  CB  GLU A 109      -6.788  -5.478  -3.146  1.00 10.00      A   
ATOM   1022  CG  GLU A 109      -7.575  -5.911  -1.919  1.00 10.00      A   
ATOM   1023  CD  GLU A 109      -6.763  -6.784  -0.988  1.00 10.00      A   
ATOM   1024  OE1 GLU A 109      -5.880  -6.251  -0.284  1.00 10.00      A   
ATOM   1025  OE2 GLU A 109      -6.998  -8.010  -0.965  1.00 10.00      A   
ATOM   1026  C   GLU A 109      -6.739  -4.363  -5.382  1.00 10.00      A   
ATOM   1027  O   GLU A 109      -6.142  -5.172  -6.096  1.00 10.00      A   
ATOM   1028  N   ILE A 110      -6.653  -3.051  -5.540  1.00 10.00      A   
ATOM   1029  HN  ILE A 110      -7.178  -2.467  -4.947  1.00 10.00      A   
ATOM   1030  CA  ILE A 110      -5.814  -2.440  -6.560  1.00 10.00      A   
ATOM   1031  CB  ILE A 110      -6.653  -1.700  -7.625  1.00 10.00      A   
ATOM   1032  CG1 ILE A 110      -7.650  -2.664  -8.276  1.00 10.00      A   
ATOM   1033  CG2 ILE A 110      -5.750  -1.069  -8.676  1.00 10.00      A   
ATOM   1034  CD1 ILE A 110      -8.647  -1.993  -9.195  1.00 10.00      A   
ATOM   1035  C   ILE A 110      -4.858  -1.458  -5.892  1.00 10.00      A   
ATOM   1036  O   ILE A 110      -5.256  -0.368  -5.479  1.00 10.00      A   
ATOM   1037  N   ARG A 111      -3.603  -1.859  -5.758  1.00 10.00      A   
ATOM   1038  HN  ARG A 111      -3.339  -2.747  -6.098  1.00 10.00      A   
ATOM   1039  CA  ARG A 111      -2.604  -1.014  -5.121  1.00 10.00      A   
ATOM   1040  CB  ARG A 111      -2.079  -1.677  -3.846  1.00 10.00      A   
ATOM   1041  CG  ARG A 111      -3.178  -2.178  -2.917  1.00 10.00      A   
ATOM   1042  CD  ARG A 111      -2.612  -2.771  -1.636  1.00 10.00      A   
ATOM   1043  NE  ARG A 111      -3.602  -3.580  -0.928  1.00 10.00      A   
ATOM   1044  HE  ARG A 111      -3.946  -4.377  -1.397  1.00 10.00      A   
ATOM   1045  CZ  ARG A 111      -4.050  -3.308   0.300  1.00 10.00      A   
ATOM   1046  NH1 ARG A 111      -3.589  -2.248   0.958  1.00 10.00      A   
ATOM   1047 HH11 ARG A 111      -3.941  -2.034   1.919  1.00 10.00      A   
ATOM   1048 HH12 ARG A 111      -2.873  -1.628   0.522  1.00 10.00      A   
ATOM   1049  NH2 ARG A 111      -4.963  -4.085   0.869  1.00 10.00      A   
ATOM   1050 HH21 ARG A 111      -5.311  -3.868   1.831  1.00 10.00      A   
ATOM   1051 HH22 ARG A 111      -5.343  -4.925   0.356  1.00 10.00      A   
ATOM   1052  C   ARG A 111      -1.462  -0.701  -6.077  1.00 10.00      A   
ATOM   1053  O   ARG A 111      -0.943  -1.589  -6.748  1.00 10.00      A   
ATOM   1054  N   LEU A 112      -1.082   0.567  -6.140  1.00 10.00      A   
ATOM   1055  HN  LEU A 112      -1.534   1.231  -5.569  1.00 10.00      A   
ATOM   1056  CA  LEU A 112      -0.011   1.007  -7.018  1.00 10.00      A   
ATOM   1057  CB  LEU A 112      -0.600   1.671  -8.266  1.00 10.00      A   
ATOM   1058  CG  LEU A 112      -1.562   0.818  -9.096  1.00 10.00      A   
ATOM   1059  CD1 LEU A 112      -2.368   1.686 -10.046  1.00 10.00      A   
ATOM   1060  CD2 LEU A 112      -0.802  -0.246  -9.868  1.00 10.00      A   
ATOM   1061  C   LEU A 112       0.896   1.999  -6.295  1.00 10.00      A   
ATOM   1062  O   LEU A 112       0.431   2.793  -5.472  1.00 10.00      A   
ATOM   1063  N   LYS A 113       2.187   1.947  -6.598  1.00 10.00      A   
ATOM   1064  HN  LYS A 113       2.504   1.275  -7.245  1.00 10.00      A   
ATOM   1065  CA  LYS A 113       3.151   2.851  -5.986  1.00 10.00      A   
ATOM   1066  CB  LYS A 113       4.009   2.122  -4.951  1.00 10.00      A   
ATOM   1067  CG  LYS A 113       4.843   3.053  -4.086  1.00 10.00      A   
ATOM   1068  CD  LYS A 113       5.933   2.298  -3.351  1.00 10.00      A   
ATOM   1069  CE  LYS A 113       6.808   3.241  -2.546  1.00 10.00      A   
ATOM   1070  NZ  LYS A 113       8.042   2.573  -2.068  1.00 10.00      A   
ATOM   1071  HZ1 LYS A 113       8.624   2.272  -2.876  1.00 10.00      A   
ATOM   1072  HZ2 LYS A 113       7.803   1.735  -1.504  1.00 10.00      A   
ATOM   1073  HZ3 LYS A 113       8.603   3.222  -1.479  1.00 10.00      A   
ATOM   1074  C   LYS A 113       4.038   3.494  -7.045  1.00 10.00      A   
ATOM   1075  O   LYS A 113       4.664   2.797  -7.844  1.00 10.00      A   
ATOM   1076  N   ARG A 114       4.079   4.823  -7.043  1.00 10.00      A   
ATOM   1077  HN  ARG A 114       3.552   5.309  -6.368  1.00 10.00      A   
ATOM   1078  CA  ARG A 114       4.881   5.585  -8.002  1.00 10.00      A   
ATOM   1079  CB  ARG A 114       6.385   5.412  -7.741  1.00 10.00      A   
ATOM   1080  CG  ARG A 114       6.862   5.968  -6.404  1.00 10.00      A   
ATOM   1081  CD  ARG A 114       8.373   5.843  -6.252  1.00 10.00      A   
ATOM   1082  NE  ARG A 114       8.813   6.052  -4.871  1.00 10.00      A   
ATOM   1083  HE  ARG A 114       8.674   6.953  -4.486  1.00 10.00      A   
ATOM   1084  CZ  ARG A 114       9.405   5.113  -4.128  1.00 10.00      A   
ATOM   1085  NH1 ARG A 114       9.630   3.909  -4.637  1.00 10.00      A   
ATOM   1086 HH11 ARG A 114      10.091   3.168  -4.055  1.00 10.00      A   
ATOM   1087 HH12 ARG A 114       9.347   3.689  -5.615  1.00 10.00      A   
ATOM   1088  NH2 ARG A 114       9.748   5.367  -2.869  1.00 10.00      A   
ATOM   1089 HH21 ARG A 114       9.560   6.301  -2.452  1.00 10.00      A   
ATOM   1090 HH22 ARG A 114      10.208   4.621  -2.282  1.00 10.00      A   
ATOM   1091  C   ARG A 114       4.520   5.217  -9.443  1.00 10.00      A   
ATOM   1092  O   ARG A 114       5.383   4.836 -10.239  1.00 10.00      A   
ATOM   1093  N   MET A 115       3.236   5.327  -9.764  1.00 10.00      A   
ATOM   1094  HN  MET A 115       2.600   5.633  -9.085  1.00 10.00      A   
ATOM   1095  CA  MET A 115       2.746   5.002 -11.099  1.00 10.00      A   
ATOM   1096  CB  MET A 115       1.912   3.718 -11.056  1.00 10.00      A   
ATOM   1097  CG  MET A 115       2.713   2.451 -10.808  1.00 10.00      A   
ATOM   1098  SD  MET A 115       3.459   1.792 -12.312  1.00 10.00      A   
ATOM   1099  CE  MET A 115       2.009   1.213 -13.187  1.00 10.00      A   
ATOM   1100  C   MET A 115       1.901   6.137 -11.666  1.00 10.00      A   
ATOM   1101  O   MET A 115       1.380   6.968 -10.923  1.00 10.00      A   
ATOM   1102  N   VAL A 116       1.767   6.160 -12.982  1.00 10.00      A   
ATOM   1103  HN  VAL A 116       2.203   5.458 -13.519  1.00 10.00      A   
ATOM   1104  CA  VAL A 116       0.976   7.179 -13.656  1.00 10.00      A   
ATOM   1105  CB  VAL A 116       1.633   7.648 -14.971  1.00 10.00      A   
ATOM   1106  CG1 VAL A 116       0.876   8.832 -15.559  1.00 10.00      A   
ATOM   1107  CG2 VAL A 116       3.097   8.000 -14.745  1.00 10.00      A   
ATOM   1108  C   VAL A 116      -0.419   6.636 -13.945  1.00 10.00      A   
ATOM   1109  O   VAL A 116      -0.638   5.930 -14.931  1.00 10.00      A   
ATOM   1110  N   VAL A 117      -1.350   6.959 -13.068  1.00 10.00      A   
ATOM   1111  HN  VAL A 117      -1.113   7.546 -12.318  1.00 10.00      A   
ATOM   1112  CA  VAL A 117      -2.723   6.504 -13.201  1.00 10.00      A   
ATOM   1113  CB  VAL A 117      -3.271   5.982 -11.855  1.00 10.00      A   
ATOM   1114  CG1 VAL A 117      -4.576   5.224 -12.059  1.00 10.00      A   
ATOM   1115  CG2 VAL A 117      -2.242   5.114 -11.147  1.00 10.00      A   
ATOM   1116  C   VAL A 117      -3.597   7.657 -13.664  1.00 10.00      A   
ATOM   1117  O   VAL A 117      -3.772   8.627 -12.940  1.00 10.00      A   
ATOM   1118  N   THR A 118      -4.132   7.554 -14.865  1.00 10.00      A   
ATOM   1119  HN  THR A 118      -3.967   6.748 -15.396  1.00 10.00      A   
ATOM   1120  CA  THR A 118      -4.975   8.606 -15.413  1.00 10.00      A   
ATOM   1121  CB  THR A 118      -4.910   8.605 -16.949  1.00 10.00      A   
ATOM   1122  OG1 THR A 118      -4.921   7.245 -17.425  1.00 10.00      A   
ATOM   1123  HG1 THR A 118      -4.643   7.227 -18.351  1.00 10.00      A   
ATOM   1124  CG2 THR A 118      -3.648   9.311 -17.428  1.00 10.00      A   
ATOM   1125  C   THR A 118      -6.425   8.432 -14.973  1.00 10.00      A   
ATOM   1126  O   THR A 118      -6.807   7.372 -14.460  1.00 10.00      A   
ATOM   1127  N   ASP A 119      -7.231   9.471 -15.181  1.00 10.00      A   
ATOM   1128  HN  ASP A 119      -6.864  10.285 -15.591  1.00 10.00      A   
ATOM   1129  CA  ASP A 119      -8.645   9.436 -14.816  1.00 10.00      A   
ATOM   1130  CB  ASP A 119      -9.322  10.783 -15.097  1.00 10.00      A   
ATOM   1131  CG  ASP A 119      -8.776  11.935 -14.271  1.00 10.00      A   
ATOM   1132  OD1 ASP A 119      -9.111  12.028 -13.071  1.00 10.00      A   
ATOM   1133  OD2 ASP A 119      -8.021  12.766 -14.825  1.00 10.00      A   
ATOM   1134  C   ASP A 119      -9.355   8.338 -15.598  1.00 10.00      A   
ATOM   1135  O   ASP A 119     -10.306   7.727 -15.113  1.00 10.00      A   
ATOM   1136  N   ASP A 120      -8.864   8.089 -16.810  1.00 10.00      A   
ATOM   1137  HN  ASP A 120      -8.106   8.624 -17.131  1.00 10.00      A   
ATOM   1138  CA  ASP A 120      -9.425   7.064 -17.682  1.00 10.00      A   
ATOM   1139  CB  ASP A 120      -8.729   7.070 -19.044  1.00 10.00      A   
ATOM   1140  CG  ASP A 120      -9.094   8.278 -19.875  1.00 10.00      A   
ATOM   1141  OD1 ASP A 120      -8.191   9.065 -20.228  1.00 10.00      A   
ATOM   1142  OD2 ASP A 120     -10.293   8.465 -20.164  1.00 10.00      A   
ATOM   1143  C   ASP A 120      -9.313   5.690 -17.043  1.00 10.00      A   
ATOM   1144  O   ASP A 120     -10.250   4.896 -17.089  1.00 10.00      A   
ATOM   1145  N   CYS A 121      -8.165   5.423 -16.429  1.00 10.00      A   
ATOM   1146  HN  CYS A 121      -7.458   6.104 -16.413  1.00 10.00      A   
ATOM   1147  CA  CYS A 121      -7.937   4.148 -15.769  1.00 10.00      A   
ATOM   1148  CB  CYS A 121      -6.502   4.065 -15.248  1.00 10.00      A   
ATOM   1149  SG  CYS A 121      -5.238   4.286 -16.523  1.00 10.00      A   
ATOM   1150  HG  CYS A 121      -5.489   5.429 -17.153  1.00 10.00      A   
ATOM   1151  C   CYS A 121      -8.929   3.968 -14.623  1.00 10.00      A   
ATOM   1152  O   CYS A 121      -9.471   2.881 -14.421  1.00 10.00      A   
ATOM   1153  N   LEU A 122      -9.183   5.058 -13.900  1.00 10.00      A   
ATOM   1154  HN  LEU A 122      -8.743   5.900 -14.142  1.00 10.00      A   
ATOM   1155  CA  LEU A 122     -10.111   5.046 -12.776  1.00 10.00      A   
ATOM   1156  CB  LEU A 122     -10.091   6.398 -12.055  1.00 10.00      A   
ATOM   1157  CG  LEU A 122      -8.747   6.827 -11.465  1.00 10.00      A   
ATOM   1158  CD1 LEU A 122      -8.832   8.235 -10.909  1.00 10.00      A   
ATOM   1159  CD2 LEU A 122      -8.307   5.857 -10.381  1.00 10.00      A   
ATOM   1160  C   LEU A 122     -11.525   4.728 -13.257  1.00 10.00      A   
ATOM   1161  O   LEU A 122     -12.205   3.867 -12.698  1.00 10.00      A   
ATOM   1162  N   GLU A 123     -11.952   5.417 -14.311  1.00 10.00      A   
ATOM   1163  HN  GLU A 123     -11.358   6.087 -14.719  1.00 10.00      A   
ATOM   1164  CA  GLU A 123     -13.281   5.199 -14.877  1.00 10.00      A   
ATOM   1165  CB  GLU A 123     -13.562   6.179 -16.021  1.00 10.00      A   
ATOM   1166  CG  GLU A 123     -13.427   7.645 -15.642  1.00 10.00      A   
ATOM   1167  CD  GLU A 123     -13.845   8.581 -16.760  1.00 10.00      A   
ATOM   1168  OE1 GLU A 123     -13.336   8.436 -17.892  1.00 10.00      A   
ATOM   1169  OE2 GLU A 123     -14.683   9.468 -16.512  1.00 10.00      A   
ATOM   1170  C   GLU A 123     -13.408   3.761 -15.373  1.00 10.00      A   
ATOM   1171  O   GLU A 123     -14.430   3.108 -15.160  1.00 10.00      A   
ATOM   1172  N   LEU A 124     -12.358   3.272 -16.027  1.00 10.00      A   
ATOM   1173  HN  LEU A 124     -11.580   3.854 -16.189  1.00 10.00      A   
ATOM   1174  CA  LEU A 124     -12.337   1.904 -16.533  1.00 10.00      A   
ATOM   1175  CB  LEU A 124     -11.033   1.625 -17.285  1.00 10.00      A   
ATOM   1176  CG  LEU A 124     -10.941   2.181 -18.707  1.00 10.00      A   
ATOM   1177  CD1 LEU A 124      -9.536   2.011 -19.267  1.00 10.00      A   
ATOM   1178  CD2 LEU A 124     -11.967   1.511 -19.608  1.00 10.00      A   
ATOM   1179  C   LEU A 124     -12.499   0.906 -15.394  1.00 10.00      A   
ATOM   1180  O   LEU A 124     -13.241  -0.068 -15.511  1.00 10.00      A   
ATOM   1181  N   ILE A 125     -11.815   1.166 -14.293  1.00 10.00      A   
ATOM   1182  HN  ILE A 125     -11.253   1.973 -14.259  1.00 10.00      A   
ATOM   1183  CA  ILE A 125     -11.875   0.300 -13.129  1.00 10.00      A   
ATOM   1184  CB  ILE A 125     -10.871   0.757 -12.043  1.00 10.00      A   
ATOM   1185  CG1 ILE A 125      -9.440   0.403 -12.457  1.00 10.00      A   
ATOM   1186  CG2 ILE A 125     -11.198   0.156 -10.682  1.00 10.00      A   
ATOM   1187  CD1 ILE A 125      -8.371   1.120 -11.657  1.00 10.00      A   
ATOM   1188  C   ILE A 125     -13.290   0.255 -12.552  1.00 10.00      A   
ATOM   1189  O   ILE A 125     -13.853  -0.824 -12.360  1.00 10.00      A   
ATOM   1190  N   ALA A 126     -13.869   1.429 -12.327  1.00 10.00      A   
ATOM   1191  HN  ALA A 126     -13.382   2.250 -12.557  1.00 10.00      A   
ATOM   1192  CA  ALA A 126     -15.207   1.538 -11.751  1.00 10.00      A   
ATOM   1193  CB  ALA A 126     -15.547   2.996 -11.478  1.00 10.00      A   
ATOM   1194  C   ALA A 126     -16.287   0.894 -12.622  1.00 10.00      A   
ATOM   1195  O   ALA A 126     -17.244   0.317 -12.105  1.00 10.00      A   
ATOM   1196  N   LYS A 127     -16.138   0.986 -13.938  1.00 10.00      A   
ATOM   1197  HN  LYS A 127     -15.354   1.454 -14.303  1.00 10.00      A   
ATOM   1198  CA  LYS A 127     -17.128   0.420 -14.848  1.00 10.00      A   
ATOM   1199  CB  LYS A 127     -17.218   1.231 -16.151  1.00 10.00      A   
ATOM   1200  CG  LYS A 127     -16.009   1.101 -17.069  1.00 10.00      A   
ATOM   1201  CD  LYS A 127     -16.080   2.075 -18.238  1.00 10.00      A   
ATOM   1202  CE  LYS A 127     -17.189   1.706 -19.214  1.00 10.00      A   
ATOM   1203  NZ  LYS A 127     -16.856   0.500 -20.020  1.00 10.00      A   
ATOM   1204  HZ1 LYS A 127     -16.225   0.751 -20.807  1.00 10.00      A   
ATOM   1205  HZ2 LYS A 127     -17.723   0.076 -20.410  1.00 10.00      A   
ATOM   1206  HZ3 LYS A 127     -16.377  -0.206 -19.427  1.00 10.00      A   
ATOM   1207  C   LYS A 127     -16.886  -1.064 -15.137  1.00 10.00      A   
ATOM   1208  O   LYS A 127     -17.706  -1.719 -15.777  1.00 10.00      A   
ATOM   1209  N   SER A 128     -15.774  -1.602 -14.661  1.00 10.00      A   
ATOM   1210  HN  SER A 128     -15.155  -1.054 -14.137  1.00 10.00      A   
ATOM   1211  CA  SER A 128     -15.463  -3.001 -14.903  1.00 10.00      A   
ATOM   1212  CB  SER A 128     -14.100  -3.149 -15.585  1.00 10.00      A   
ATOM   1213  OG  SER A 128     -13.995  -2.274 -16.695  1.00 10.00      A   
ATOM   1214  HG  SER A 128     -13.692  -1.408 -16.383  1.00 10.00      A   
ATOM   1215  C   SER A 128     -15.522  -3.833 -13.629  1.00 10.00      A   
ATOM   1216  O   SER A 128     -16.143  -4.895 -13.607  1.00 10.00      A   
ATOM   1217  N   PHE A 129     -14.901  -3.345 -12.567  1.00 10.00      A   
ATOM   1218  HN  PHE A 129     -14.460  -2.465 -12.622  1.00 10.00      A   
ATOM   1219  CA  PHE A 129     -14.873  -4.070 -11.307  1.00 10.00      A   
ATOM   1220  CB  PHE A 129     -13.518  -3.894 -10.618  1.00 10.00      A   
ATOM   1221  CG  PHE A 129     -12.344  -4.127 -11.525  1.00 10.00      A   
ATOM   1222  CD1 PHE A 129     -11.423  -3.119 -11.752  1.00 10.00      A   
ATOM   1223  CD2 PHE A 129     -12.162  -5.346 -12.154  1.00 10.00      A   
ATOM   1224  CE1 PHE A 129     -10.342  -3.322 -12.588  1.00 10.00      A   
ATOM   1225  CE2 PHE A 129     -11.085  -5.558 -12.992  1.00 10.00      A   
ATOM   1226  CZ  PHE A 129     -10.173  -4.543 -13.209  1.00 10.00      A   
ATOM   1227  C   PHE A 129     -15.998  -3.625 -10.381  1.00 10.00      A   
ATOM   1228  O   PHE A 129     -16.089  -2.455 -10.015  1.00 10.00      A   
ATOM   1229  N   LYS A 130     -16.856  -4.568 -10.014  1.00 10.00      A   
ATOM   1230  HN  LYS A 130     -16.730  -5.478 -10.349  1.00 10.00      A   
ATOM   1231  CA  LYS A 130     -17.973  -4.294  -9.121  1.00 10.00      A   
ATOM   1232  CB  LYS A 130     -19.268  -4.918  -9.657  1.00 10.00      A   
ATOM   1233  CG  LYS A 130     -19.757  -4.318 -10.970  1.00 10.00      A   
ATOM   1234  CD  LYS A 130     -19.147  -5.024 -12.173  1.00 10.00      A   
ATOM   1235  CE  LYS A 130     -19.420  -4.267 -13.462  1.00 10.00      A   
ATOM   1236  NZ  LYS A 130     -18.831  -4.962 -14.641  1.00 10.00      A   
ATOM   1237  HZ1 LYS A 130     -19.334  -5.854 -14.817  1.00 10.00      A   
ATOM   1238  HZ2 LYS A 130     -17.827  -5.178 -14.468  1.00 10.00      A   
ATOM   1239  HZ3 LYS A 130     -18.908  -4.361 -15.487  1.00 10.00      A   
ATOM   1240  C   LYS A 130     -17.660  -4.821  -7.723  1.00 10.00      A   
ATOM   1241  O   LYS A 130     -18.337  -4.486  -6.749  1.00 10.00      A   
ATOM   1242  N   ASN A 131     -16.619  -5.645  -7.635  1.00 10.00      A   
ATOM   1243  HN  ASN A 131     -16.127  -5.876  -8.449  1.00 10.00      A   
ATOM   1244  CA  ASN A 131     -16.190  -6.215  -6.360  1.00 10.00      A   
ATOM   1245  CB  ASN A 131     -15.785  -7.681  -6.533  1.00 10.00      A   
ATOM   1246  CG  ASN A 131     -15.942  -8.491  -5.257  1.00 10.00      A   
ATOM   1247  OD1 ASN A 131     -16.767  -8.174  -4.399  1.00 10.00      A   
ATOM   1248  ND2 ASN A 131     -15.153  -9.546  -5.125  1.00 10.00      A   
ATOM   1249 HD21 ASN A 131     -14.520  -9.744  -5.846  1.00 10.00      A   
ATOM   1250 HD22 ASN A 131     -15.237 -10.089  -4.312  1.00 10.00      A   
ATOM   1251  C   ASN A 131     -15.024  -5.403  -5.803  1.00 10.00      A   
ATOM   1252  O   ASN A 131     -14.349  -5.807  -4.852  1.00 10.00      A   
ATOM   1253  N   PHE A 132     -14.804  -4.252  -6.426  1.00 10.00      A   
ATOM   1254  HN  PHE A 132     -15.384  -4.013  -7.178  1.00 10.00      A   
ATOM   1255  CA  PHE A 132     -13.747  -3.326  -6.042  1.00 10.00      A   
ATOM   1256  CB  PHE A 132     -13.762  -2.144  -7.018  1.00 10.00      A   
ATOM   1257  CG  PHE A 132     -12.889  -0.984  -6.640  1.00 10.00      A   
ATOM   1258  CD1 PHE A 132     -11.526  -1.143  -6.474  1.00 10.00      A   
ATOM   1259  CD2 PHE A 132     -13.441   0.274  -6.462  1.00 10.00      A   
ATOM   1260  CE1 PHE A 132     -10.727  -0.069  -6.137  1.00 10.00      A   
ATOM   1261  CE2 PHE A 132     -12.650   1.351  -6.123  1.00 10.00      A   
ATOM   1262  CZ  PHE A 132     -11.293   1.179  -5.962  1.00 10.00      A   
ATOM   1263  C   PHE A 132     -13.961  -2.845  -4.610  1.00 10.00      A   
ATOM   1264  O   PHE A 132     -15.013  -2.289  -4.286  1.00 10.00      A   
ATOM   1265  N   LYS A 133     -12.968  -3.057  -3.755  1.00 10.00      A   
ATOM   1266  HN  LYS A 133     -12.142  -3.486  -4.070  1.00 10.00      A   
ATOM   1267  CA  LYS A 133     -13.083  -2.668  -2.357  1.00 10.00      A   
ATOM   1268  CB  LYS A 133     -13.297  -3.905  -1.478  1.00 10.00      A   
ATOM   1269  CG  LYS A 133     -14.593  -4.643  -1.755  1.00 10.00      A   
ATOM   1270  CD  LYS A 133     -14.568  -6.048  -1.188  1.00 10.00      A   
ATOM   1271  CE  LYS A 133     -15.733  -6.864  -1.717  1.00 10.00      A   
ATOM   1272  NZ  LYS A 133     -15.558  -8.316  -1.463  1.00 10.00      A   
ATOM   1273  HZ1 LYS A 133     -15.751  -8.534  -0.466  1.00 10.00      A   
ATOM   1274  HZ2 LYS A 133     -14.577  -8.603  -1.686  1.00 10.00      A   
ATOM   1275  HZ3 LYS A 133     -16.208  -8.865  -2.059  1.00 10.00      A   
ATOM   1276  C   LYS A 133     -11.875  -1.891  -1.847  1.00 10.00      A   
ATOM   1277  O   LYS A 133     -12.022  -0.988  -1.026  1.00 10.00      A   
ATOM   1278  N   VAL A 134     -10.684  -2.229  -2.318  1.00 10.00      A   
ATOM   1279  HN  VAL A 134     -10.607  -2.934  -3.000  1.00 10.00      A   
ATOM   1280  CA  VAL A 134      -9.481  -1.558  -1.838  1.00 10.00      A   
ATOM   1281  CB  VAL A 134      -8.568  -2.533  -1.059  1.00 10.00      A   
ATOM   1282  CG1 VAL A 134      -7.346  -1.815  -0.502  1.00 10.00      A   
ATOM   1283  CG2 VAL A 134      -9.342  -3.225   0.055  1.00 10.00      A   
ATOM   1284  C   VAL A 134      -8.677  -0.900  -2.958  1.00 10.00      A   
ATOM   1285  O   VAL A 134      -8.303  -1.549  -3.935  1.00 10.00      A   
ATOM   1286  N   LEU A 135      -8.414   0.393  -2.797  1.00 10.00      A   
ATOM   1287  HN  LEU A 135      -8.761   0.857  -1.999  1.00 10.00      A   
ATOM   1288  CA  LEU A 135      -7.631   1.156  -3.757  1.00 10.00      A   
ATOM   1289  CB  LEU A 135      -8.511   2.129  -4.539  1.00 10.00      A   
ATOM   1290  CG  LEU A 135      -7.805   2.941  -5.628  1.00 10.00      A   
ATOM   1291  CD1 LEU A 135      -7.293   2.029  -6.730  1.00 10.00      A   
ATOM   1292  CD2 LEU A 135      -8.730   4.006  -6.194  1.00 10.00      A   
ATOM   1293  C   LEU A 135      -6.546   1.932  -3.025  1.00 10.00      A   
ATOM   1294  O   LEU A 135      -6.836   2.784  -2.186  1.00 10.00      A   
ATOM   1295  N   VAL A 136      -5.301   1.635  -3.342  1.00 10.00      A   
ATOM   1296  HN  VAL A 136      -5.131   0.963  -4.039  1.00 10.00      A   
ATOM   1297  CA  VAL A 136      -4.176   2.303  -2.703  1.00 10.00      A   
ATOM   1298  CB  VAL A 136      -3.399   1.359  -1.756  1.00 10.00      A   
ATOM   1299  CG1 VAL A 136      -2.215   2.081  -1.125  1.00 10.00      A   
ATOM   1300  CG2 VAL A 136      -4.313   0.796  -0.678  1.00 10.00      A   
ATOM   1301  C   VAL A 136      -3.224   2.865  -3.751  1.00 10.00      A   
ATOM   1302  O   VAL A 136      -2.599   2.113  -4.499  1.00 10.00      A   
ATOM   1303  N   LEU A 137      -3.132   4.185  -3.809  1.00 10.00      A   
ATOM   1304  HN  LEU A 137      -3.663   4.730  -3.180  1.00 10.00      A   
ATOM   1305  CA  LEU A 137      -2.254   4.852  -4.755  1.00 10.00      A   
ATOM   1306  CB  LEU A 137      -3.044   5.749  -5.710  1.00 10.00      A   
ATOM   1307  CG  LEU A 137      -4.104   5.057  -6.570  1.00 10.00      A   
ATOM   1308  CD1 LEU A 137      -4.812   6.067  -7.459  1.00 10.00      A   
ATOM   1309  CD2 LEU A 137      -3.484   3.949  -7.403  1.00 10.00      A   
ATOM   1310  C   LEU A 137      -1.215   5.665  -4.006  1.00 10.00      A   
ATOM   1311  O   LEU A 137      -1.483   6.781  -3.563  1.00 10.00      A   
ATOM   1312  N   SER A 138      -0.038   5.092  -3.858  1.00 10.00      A   
ATOM   1313  HN  SER A 138       0.107   4.200  -4.246  1.00 10.00      A   
ATOM   1314  CA  SER A 138       1.049   5.746  -3.149  1.00 10.00      A   
ATOM   1315  CB  SER A 138       1.811   4.723  -2.301  1.00 10.00      A   
ATOM   1316  OG  SER A 138       0.916   3.850  -1.628  1.00 10.00      A   
ATOM   1317  HG  SER A 138       0.734   3.089  -2.187  1.00 10.00      A   
ATOM   1318  C   SER A 138       1.995   6.437  -4.128  1.00 10.00      A   
ATOM   1319  O   SER A 138       2.556   5.792  -5.016  1.00 10.00      A   
ATOM   1320  N   SER A 139       2.138   7.751  -3.975  1.00 10.00      A   
ATOM   1321  HN  SER A 139       1.631   8.203  -3.261  1.00 10.00      A   
ATOM   1322  CA  SER A 139       3.016   8.552  -4.828  1.00 10.00      A   
ATOM   1323  CB  SER A 139       4.490   8.230  -4.550  1.00 10.00      A   
ATOM   1324  OG  SER A 139       4.788   8.372  -3.167  1.00 10.00      A   
ATOM   1325  HG  SER A 139       4.078   8.859  -2.734  1.00 10.00      A   
ATOM   1326  C   SER A 139       2.684   8.400  -6.313  1.00 10.00      A   
ATOM   1327  O   SER A 139       3.574   8.248  -7.153  1.00 10.00      A   
ATOM   1328  N   CYS A 140       1.402   8.443  -6.632  1.00 10.00      A   
ATOM   1329  HN  CYS A 140       0.731   8.576  -5.920  1.00 10.00      A   
ATOM   1330  CA  CYS A 140       0.959   8.314  -8.010  1.00 10.00      A   
ATOM   1331  CB  CYS A 140      -0.191   7.317  -8.113  1.00 10.00      A   
ATOM   1332  SG  CYS A 140       0.235   5.656  -7.539  1.00 10.00      A   
ATOM   1333  HG  CYS A 140       0.876   5.780  -6.384  1.00 10.00      A   
ATOM   1334  C   CYS A 140       0.568   9.671  -8.580  1.00 10.00      A   
ATOM   1335  O   CYS A 140       0.347  10.624  -7.834  1.00 10.00      A   
ATOM   1336  N   GLU A 141       0.491   9.756  -9.900  1.00 10.00      A   
ATOM   1337  HN  GLU A 141       0.682   8.961 -10.444  1.00 10.00      A   
ATOM   1338  CA  GLU A 141       0.142  10.998 -10.572  1.00 10.00      A   
ATOM   1339  CB  GLU A 141       1.428  11.750 -10.931  1.00 10.00      A   
ATOM   1340  CG  GLU A 141       2.338  10.987 -11.886  1.00 10.00      A   
ATOM   1341  CD  GLU A 141       3.769  11.480 -11.860  1.00 10.00      A   
ATOM   1342  OE1 GLU A 141       4.082  12.455 -12.577  1.00 10.00      A   
ATOM   1343  OE2 GLU A 141       4.593  10.879 -11.141  1.00 10.00      A   
ATOM   1344  C   GLU A 141      -0.644  10.708 -11.844  1.00 10.00      A   
ATOM   1345  O   GLU A 141      -0.737   9.558 -12.274  1.00 10.00      A   
ATOM   1346  N   GLY A 142      -1.210  11.748 -12.440  1.00 10.00      A   
ATOM   1347  HN  GLY A 142      -1.135  12.640 -12.035  1.00 10.00      A   
ATOM   1348  CA  GLY A 142      -1.951  11.579 -13.671  1.00 10.00      A   
ATOM   1349  C   GLY A 142      -3.447  11.670 -13.486  1.00 10.00      A   
ATOM   1350  O   GLY A 142      -4.169  12.014 -14.420  1.00 10.00      A   
ATOM   1351  N   PHE A 143      -3.919  11.365 -12.286  1.00 10.00      A   
ATOM   1352  HN  PHE A 143      -3.298  11.106 -11.580  1.00 10.00      A   
ATOM   1353  CA  PHE A 143      -5.347  11.406 -12.002  1.00 10.00      A   
ATOM   1354  CB  PHE A 143      -5.802  10.209 -11.155  1.00 10.00      A   
ATOM   1355  CG  PHE A 143      -5.097  10.044  -9.834  1.00 10.00      A   
ATOM   1356  CD1 PHE A 143      -5.763  10.295  -8.646  1.00 10.00      A   
ATOM   1357  CD2 PHE A 143      -3.776   9.621  -9.778  1.00 10.00      A   
ATOM   1358  CE1 PHE A 143      -5.125  10.129  -7.431  1.00 10.00      A   
ATOM   1359  CE2 PHE A 143      -3.133   9.456  -8.568  1.00 10.00      A   
ATOM   1360  CZ  PHE A 143      -3.808   9.710  -7.391  1.00 10.00      A   
ATOM   1361  C   PHE A 143      -5.774  12.723 -11.373  1.00 10.00      A   
ATOM   1362  O   PHE A 143      -4.990  13.388 -10.687  1.00 10.00      A   
ATOM   1363  N   SER A 144      -7.026  13.085 -11.603  1.00 10.00      A   
ATOM   1364  HN  SER A 144      -7.609  12.495 -12.138  1.00 10.00      A   
ATOM   1365  CA  SER A 144      -7.579  14.320 -11.088  1.00 10.00      A   
ATOM   1366  CB  SER A 144      -7.980  15.208 -12.270  1.00 10.00      A   
ATOM   1367  OG  SER A 144      -7.159  14.937 -13.398  1.00 10.00      A   
ATOM   1368  HG  SER A 144      -7.390  14.061 -13.757  1.00 10.00      A   
ATOM   1369  C   SER A 144      -8.795  14.025 -10.212  1.00 10.00      A   
ATOM   1370  O   SER A 144      -9.084  12.868  -9.906  1.00 10.00      A   
ATOM   1371  N   THR A 145      -9.511  15.070  -9.816  1.00 10.00      A   
ATOM   1372  HN  THR A 145      -9.234  15.974 -10.084  1.00 10.00      A   
ATOM   1373  CA  THR A 145     -10.693  14.914  -8.984  1.00 10.00      A   
ATOM   1374  CB  THR A 145     -11.092  16.260  -8.344  1.00 10.00      A   
ATOM   1375  OG1 THR A 145     -10.894  17.316  -9.295  1.00 10.00      A   
ATOM   1376  HG1 THR A 145     -11.719  17.471  -9.770  1.00 10.00      A   
ATOM   1377  CG2 THR A 145     -10.242  16.536  -7.115  1.00 10.00      A   
ATOM   1378  C   THR A 145     -11.866  14.368  -9.800  1.00 10.00      A   
ATOM   1379  O   THR A 145     -12.854  13.896  -9.243  1.00 10.00      A   
ATOM   1380  N   ASP A 146     -11.737  14.431 -11.124  1.00 10.00      A   
ATOM   1381  HN  ASP A 146     -10.918  14.811 -11.501  1.00 10.00      A   
ATOM   1382  CA  ASP A 146     -12.777  13.950 -12.034  1.00 10.00      A   
ATOM   1383  CB  ASP A 146     -12.491  14.383 -13.477  1.00 10.00      A   
ATOM   1384  CG  ASP A 146     -12.430  15.887 -13.639  1.00 10.00      A   
ATOM   1385  OD1 ASP A 146     -13.388  16.471 -14.183  1.00 10.00      A   
ATOM   1386  OD2 ASP A 146     -11.420  16.496 -13.222  1.00 10.00      A   
ATOM   1387  C   ASP A 146     -12.900  12.437 -11.958  1.00 10.00      A   
ATOM   1388  O   ASP A 146     -13.997  11.900 -11.800  1.00 10.00      A   
ATOM   1389  N   GLY A 147     -11.767  11.750 -12.070  1.00 10.00      A   
ATOM   1390  HN  GLY A 147     -10.918  12.228 -12.220  1.00 10.00      A   
ATOM   1391  CA  GLY A 147     -11.770  10.305 -11.988  1.00 10.00      A   
ATOM   1392  C   GLY A 147     -12.251   9.837 -10.631  1.00 10.00      A   
ATOM   1393  O   GLY A 147     -12.970   8.843 -10.526  1.00 10.00      A   
ATOM   1394  N   LEU A 148     -11.868  10.574  -9.595  1.00 10.00      A   
ATOM   1395  HN  LEU A 148     -11.298  11.359  -9.752  1.00 10.00      A   
ATOM   1396  CA  LEU A 148     -12.267  10.245  -8.232  1.00 10.00      A   
ATOM   1397  CB  LEU A 148     -11.585  11.176  -7.226  1.00 10.00      A   
ATOM   1398  CG  LEU A 148     -10.054  11.142  -7.200  1.00 10.00      A   
ATOM   1399  CD1 LEU A 148      -9.510  12.184  -6.234  1.00 10.00      A   
ATOM   1400  CD2 LEU A 148      -9.551   9.754  -6.828  1.00 10.00      A   
ATOM   1401  C   LEU A 148     -13.785  10.318  -8.081  1.00 10.00      A   
ATOM   1402  O   LEU A 148     -14.382   9.516  -7.365  1.00 10.00      A   
ATOM   1403  N   ALA A 149     -14.401  11.271  -8.776  1.00 10.00      A   
ATOM   1404  HN  ALA A 149     -13.868  11.873  -9.336  1.00 10.00      A   
ATOM   1405  CA  ALA A 149     -15.850  11.443  -8.732  1.00 10.00      A   
ATOM   1406  CB  ALA A 149     -16.255  12.717  -9.462  1.00 10.00      A   
ATOM   1407  C   ALA A 149     -16.538  10.234  -9.354  1.00 10.00      A   
ATOM   1408  O   ALA A 149     -17.543   9.736  -8.839  1.00 10.00      A   
ATOM   1409  N   ALA A 150     -15.984   9.762 -10.466  1.00 10.00      A   
ATOM   1410  HN  ALA A 150     -15.194  10.217 -10.836  1.00 10.00      A   
ATOM   1411  CA  ALA A 150     -16.526   8.593 -11.156  1.00 10.00      A   
ATOM   1412  CB  ALA A 150     -15.800   8.361 -12.472  1.00 10.00      A   
ATOM   1413  C   ALA A 150     -16.396   7.370 -10.263  1.00 10.00      A   
ATOM   1414  O   ALA A 150     -17.298   6.534 -10.188  1.00 10.00      A   
ATOM   1415  N   ILE A 151     -15.264   7.285  -9.580  1.00 10.00      A   
ATOM   1416  HN  ILE A 151     -14.581   7.982  -9.702  1.00 10.00      A   
ATOM   1417  CA  ILE A 151     -14.996   6.189  -8.665  1.00 10.00      A   
ATOM   1418  CB  ILE A 151     -13.557   6.281  -8.095  1.00 10.00      A   
ATOM   1419  CG1 ILE A 151     -12.533   5.888  -9.162  1.00 10.00      A   
ATOM   1420  CG2 ILE A 151     -13.389   5.413  -6.851  1.00 10.00      A   
ATOM   1421  CD1 ILE A 151     -12.618   4.436  -9.582  1.00 10.00      A   
ATOM   1422  C   ILE A 151     -16.000   6.208  -7.518  1.00 10.00      A   
ATOM   1423  O   ILE A 151     -16.669   5.212  -7.259  1.00 10.00      A   
ATOM   1424  N   ALA A 152     -16.118   7.360  -6.867  1.00 10.00      A   
ATOM   1425  HN  ALA A 152     -15.568   8.125  -7.155  1.00 10.00      A   
ATOM   1426  CA  ALA A 152     -17.018   7.536  -5.731  1.00 10.00      A   
ATOM   1427  CB  ALA A 152     -16.962   8.976  -5.246  1.00 10.00      A   
ATOM   1428  C   ALA A 152     -18.464   7.138  -6.035  1.00 10.00      A   
ATOM   1429  O   ALA A 152     -19.057   6.340  -5.310  1.00 10.00      A   
ATOM   1430  N   ALA A 153     -19.017   7.691  -7.105  1.00 10.00      A   
ATOM   1431  HN  ALA A 153     -18.481   8.307  -7.649  1.00 10.00      A   
ATOM   1432  CA  ALA A 153     -20.402   7.423  -7.490  1.00 10.00      A   
ATOM   1433  CB  ALA A 153     -20.812   8.332  -8.635  1.00 10.00      A   
ATOM   1434  C   ALA A 153     -20.654   5.960  -7.858  1.00 10.00      A   
ATOM   1435  O   ALA A 153     -21.706   5.402  -7.535  1.00 10.00      A   
ATOM   1436  N   THR A 154     -19.693   5.338  -8.525  1.00 10.00      A   
ATOM   1437  HN  THR A 154     -18.866   5.821  -8.738  1.00 10.00      A   
ATOM   1438  CA  THR A 154     -19.841   3.952  -8.952  1.00 10.00      A   
ATOM   1439  CB  THR A 154     -18.997   3.657 -10.212  1.00 10.00      A   
ATOM   1440  OG1 THR A 154     -19.082   4.779 -11.107  1.00 10.00      A   
ATOM   1441  HG1 THR A 154     -18.451   5.454 -10.832  1.00 10.00      A   
ATOM   1442  CG2 THR A 154     -19.519   2.417 -10.926  1.00 10.00      A   
ATOM   1443  C   THR A 154     -19.505   2.954  -7.837  1.00 10.00      A   
ATOM   1444  O   THR A 154     -19.964   1.807  -7.864  1.00 10.00      A   
ATOM   1445  N   CYS A 155     -18.732   3.397  -6.851  1.00 10.00      A   
ATOM   1446  HN  CYS A 155     -18.422   4.329  -6.867  1.00 10.00      A   
ATOM   1447  CA  CYS A 155     -18.332   2.539  -5.741  1.00 10.00      A   
ATOM   1448  CB  CYS A 155     -17.360   3.253  -4.807  1.00 10.00      A   
ATOM   1449  SG  CYS A 155     -15.654   3.235  -5.386  1.00 10.00      A   
ATOM   1450  HG  CYS A 155     -15.633   3.821  -6.574  1.00 10.00      A   
ATOM   1451  C   CYS A 155     -19.523   2.011  -4.959  1.00 10.00      A   
ATOM   1452  O   CYS A 155     -20.411   2.765  -4.558  1.00 10.00      A   
ATOM   1453  N   ARG A 156     -19.539   0.706  -4.757  1.00 10.00      A   
ATOM   1454  HN  ARG A 156     -18.810   0.157  -5.121  1.00 10.00      A   
ATOM   1455  CA  ARG A 156     -20.607   0.064  -4.025  1.00 10.00      A   
ATOM   1456  CB  ARG A 156     -21.423  -0.839  -4.956  1.00 10.00      A   
ATOM   1457  CG  ARG A 156     -20.643  -2.019  -5.526  1.00 10.00      A   
ATOM   1458  CD  ARG A 156     -21.564  -3.081  -6.115  1.00 10.00      A   
ATOM   1459  NE  ARG A 156     -22.413  -3.708  -5.098  1.00 10.00      A   
ATOM   1460  HE  ARG A 156     -22.008  -4.419  -4.545  1.00 10.00      A   
ATOM   1461  CZ  ARG A 156     -23.688  -3.386  -4.900  1.00 10.00      A   
ATOM   1462  NH1 ARG A 156     -24.270  -2.453  -5.645  1.00 10.00      A   
ATOM   1463 HH11 ARG A 156     -25.277  -2.205  -5.478  1.00 10.00      A   
ATOM   1464 HH12 ARG A 156     -23.739  -1.967  -6.402  1.00 10.00      A   
ATOM   1465  NH2 ARG A 156     -24.393  -3.992  -3.959  1.00 10.00      A   
ATOM   1466 HH21 ARG A 156     -23.961  -4.740  -3.362  1.00 10.00      A   
ATOM   1467 HH22 ARG A 156     -25.399  -3.726  -3.813  1.00 10.00      A   
ATOM   1468  C   ARG A 156     -20.048  -0.751  -2.864  1.00 10.00      A   
ATOM   1469  O   ARG A 156     -20.760  -1.041  -1.907  1.00 10.00      A   
ATOM   1470  N   ASN A 157     -18.767  -1.105  -2.948  1.00 10.00      A   
ATOM   1471  HN  ASN A 157     -18.239  -0.825  -3.725  1.00 10.00      A   
ATOM   1472  CA  ASN A 157     -18.127  -1.907  -1.910  1.00 10.00      A   
ATOM   1473  CB  ASN A 157     -17.914  -3.346  -2.402  1.00 10.00      A   
ATOM   1474  CG  ASN A 157     -19.153  -4.217  -2.297  1.00 10.00      A   
ATOM   1475  OD1 ASN A 157     -19.856  -4.210  -1.285  1.00 10.00      A   
ATOM   1476  ND2 ASN A 157     -19.434  -4.969  -3.350  1.00 10.00      A   
ATOM   1477 HD21 ASN A 157     -18.837  -4.922  -4.128  1.00 10.00      A   
ATOM   1478 HD22 ASN A 157     -20.225  -5.545  -3.309  1.00 10.00      A   
ATOM   1479  C   ASN A 157     -16.789  -1.316  -1.479  1.00 10.00      A   
ATOM   1480  O   ASN A 157     -16.036  -1.958  -0.750  1.00 10.00      A   
ATOM   1481  N   LEU A 158     -16.490  -0.097  -1.929  1.00 10.00      A   
ATOM   1482  HN  LEU A 158     -17.127   0.371  -2.503  1.00 10.00      A   
ATOM   1483  CA  LEU A 158     -15.231   0.552  -1.578  1.00 10.00      A   
ATOM   1484  CB  LEU A 158     -15.119   1.936  -2.223  1.00 10.00      A   
ATOM   1485  CG  LEU A 158     -13.847   2.733  -1.900  1.00 10.00      A   
ATOM   1486  CD1 LEU A 158     -12.617   2.061  -2.490  1.00 10.00      A   
ATOM   1487  CD2 LEU A 158     -13.965   4.170  -2.385  1.00 10.00      A   
ATOM   1488  C   LEU A 158     -15.081   0.667  -0.067  1.00 10.00      A   
ATOM   1489  O   LEU A 158     -15.968   1.181   0.618  1.00 10.00      A   
ATOM   1490  N   LYS A 159     -13.961   0.185   0.440  1.00 10.00      A   
ATOM   1491  HN  LYS A 159     -13.295  -0.210  -0.168  1.00 10.00      A   
ATOM   1492  CA  LYS A 159     -13.689   0.213   1.868  1.00 10.00      A   
ATOM   1493  CB  LYS A 159     -13.539  -1.211   2.404  1.00 10.00      A   
ATOM   1494  CG  LYS A 159     -14.769  -2.088   2.208  1.00 10.00      A   
ATOM   1495  CD  LYS A 159     -14.499  -3.527   2.613  1.00 10.00      A   
ATOM   1496  CE  LYS A 159     -14.160  -3.634   4.090  1.00 10.00      A   
ATOM   1497  NZ  LYS A 159     -13.863  -5.035   4.490  1.00 10.00      A   
ATOM   1498  HZ1 LYS A 159     -13.104  -5.423   3.897  1.00 10.00      A   
ATOM   1499  HZ2 LYS A 159     -14.711  -5.624   4.381  1.00 10.00      A   
ATOM   1500  HZ3 LYS A 159     -13.561  -5.067   5.486  1.00 10.00      A   
ATOM   1501  C   LYS A 159     -12.429   1.009   2.185  1.00 10.00      A   
ATOM   1502  O   LYS A 159     -12.415   1.831   3.103  1.00 10.00      A   
ATOM   1503  N   GLU A 160     -11.374   0.766   1.422  1.00 10.00      A   
ATOM   1504  HN  GLU A 160     -11.449   0.120   0.687  1.00 10.00      A   
ATOM   1505  CA  GLU A 160     -10.106   1.445   1.642  1.00 10.00      A   
ATOM   1506  CB  GLU A 160      -9.010   0.433   1.985  1.00 10.00      A   
ATOM   1507  CG  GLU A 160      -9.288  -0.363   3.251  1.00 10.00      A   
ATOM   1508  CD  GLU A 160      -8.221  -1.397   3.547  1.00 10.00      A   
ATOM   1509  OE1 GLU A 160      -8.479  -2.604   3.339  1.00 10.00      A   
ATOM   1510  OE2 GLU A 160      -7.122  -1.011   3.991  1.00 10.00      A   
ATOM   1511  C   GLU A 160      -9.697   2.287   0.438  1.00 10.00      A   
ATOM   1512  O   GLU A 160      -9.527   1.773  -0.672  1.00 10.00      A   
ATOM   1513  N   LEU A 161      -9.552   3.582   0.666  1.00 10.00      A   
ATOM   1514  HN  LEU A 161      -9.739   3.929   1.570  1.00 10.00      A   
ATOM   1515  CA  LEU A 161      -9.145   4.516  -0.373  1.00 10.00      A   
ATOM   1516  CB  LEU A 161     -10.334   5.379  -0.807  1.00 10.00      A   
ATOM   1517  CG  LEU A 161     -10.098   6.341  -1.975  1.00 10.00      A   
ATOM   1518  CD1 LEU A 161      -9.814   5.574  -3.256  1.00 10.00      A   
ATOM   1519  CD2 LEU A 161     -11.299   7.253  -2.161  1.00 10.00      A   
ATOM   1520  C   LEU A 161      -8.010   5.394   0.147  1.00 10.00      A   
ATOM   1521  O   LEU A 161      -8.248   6.414   0.800  1.00 10.00      A   
ATOM   1522  N   ASP A 162      -6.779   4.985  -0.130  1.00 10.00      A   
ATOM   1523  HN  ASP A 162      -6.655   4.173  -0.668  1.00 10.00      A   
ATOM   1524  CA  ASP A 162      -5.606   5.724   0.327  1.00 10.00      A   
ATOM   1525  CB  ASP A 162      -4.727   4.845   1.226  1.00 10.00      A   
ATOM   1526  CG  ASP A 162      -3.861   5.651   2.178  1.00 10.00      A   
ATOM   1527  OD1 ASP A 162      -2.938   6.346   1.710  1.00 10.00      A   
ATOM   1528  OD2 ASP A 162      -4.105   5.602   3.404  1.00 10.00      A   
ATOM   1529  C   ASP A 162      -4.797   6.253  -0.857  1.00 10.00      A   
ATOM   1530  O   ASP A 162      -4.462   5.505  -1.779  1.00 10.00      A   
ATOM   1531  N   LEU A 163      -4.500   7.548  -0.838  1.00 10.00      A   
ATOM   1532  HN  LEU A 163      -4.813   8.097  -0.088  1.00 10.00      A   
ATOM   1533  CA  LEU A 163      -3.732   8.182  -1.907  1.00 10.00      A   
ATOM   1534  CB  LEU A 163      -4.615   9.166  -2.683  1.00 10.00      A   
ATOM   1535  CG  LEU A 163      -5.995   8.664  -3.117  1.00 10.00      A   
ATOM   1536  CD1 LEU A 163      -6.864   9.826  -3.571  1.00 10.00      A   
ATOM   1537  CD2 LEU A 163      -5.874   7.625  -4.220  1.00 10.00      A   
ATOM   1538  C   LEU A 163      -2.533   8.927  -1.326  1.00 10.00      A   
ATOM   1539  O   LEU A 163      -2.241  10.058  -1.718  1.00 10.00      A   
ATOM   1540  N   ARG A 164      -1.839   8.280  -0.402  1.00 10.00      A   
ATOM   1541  HN  ARG A 164      -2.107   7.364  -0.161  1.00 10.00      A   
ATOM   1542  CA  ARG A 164      -0.688   8.879   0.271  1.00 10.00      A   
ATOM   1543  CB  ARG A 164      -0.111   7.935   1.325  1.00 10.00      A   
ATOM   1544  CG  ARG A 164       0.269   6.561   0.800  1.00 10.00      A   
ATOM   1545  CD  ARG A 164       0.702   5.648   1.933  1.00 10.00      A   
ATOM   1546  NE  ARG A 164       0.979   4.287   1.476  1.00 10.00      A   
ATOM   1547  HE  ARG A 164       1.568   4.188   0.694  1.00 10.00      A   
ATOM   1548  CZ  ARG A 164       0.481   3.190   2.045  1.00 10.00      A   
ATOM   1549  NH1 ARG A 164      -0.331   3.289   3.098  1.00 10.00      A   
ATOM   1550 HH11 ARG A 164      -0.580   4.226   3.487  1.00 10.00      A   
ATOM   1551 HH12 ARG A 164      -0.723   2.432   3.537  1.00 10.00      A   
ATOM   1552  NH2 ARG A 164       0.799   1.987   1.569  1.00 10.00      A   
ATOM   1553 HH21 ARG A 164       0.412   1.130   2.019  1.00 10.00      A   
ATOM   1554 HH22 ARG A 164       1.442   1.893   0.745  1.00 10.00      A   
ATOM   1555  C   ARG A 164       0.415   9.362  -0.675  1.00 10.00      A   
ATOM   1556  O   ARG A 164       0.843   8.644  -1.585  1.00 10.00      A   
ATOM   1557  N   GLU A 165       0.855  10.598  -0.437  1.00 10.00      A   
ATOM   1558  HN  GLU A 165       0.442  11.105   0.296  1.00 10.00      A   
ATOM   1559  CA  GLU A 165       1.928  11.236  -1.201  1.00 10.00      A   
ATOM   1560  CB  GLU A 165       3.288  10.633  -0.842  1.00 10.00      A   
ATOM   1561  CG  GLU A 165       3.996  11.336   0.309  1.00 10.00      A   
ATOM   1562  CD  GLU A 165       3.132  11.465   1.552  1.00 10.00      A   
ATOM   1563  OE1 GLU A 165       3.142  10.536   2.388  1.00 10.00      A   
ATOM   1564  OE2 GLU A 165       2.446  12.499   1.699  1.00 10.00      A   
ATOM   1565  C   GLU A 165       1.705  11.224  -2.713  1.00 10.00      A   
ATOM   1566  O   GLU A 165       2.662  11.161  -3.487  1.00 10.00      A   
ATOM   1567  N   SER A 166       0.452  11.291  -3.129  1.00 10.00      A   
ATOM   1568  HN  SER A 166      -0.268  11.332  -2.468  1.00 10.00      A   
ATOM   1569  CA  SER A 166       0.118  11.305  -4.544  1.00 10.00      A   
ATOM   1570  CB  SER A 166      -1.030  10.342  -4.834  1.00 10.00      A   
ATOM   1571  OG  SER A 166      -0.578   9.000  -4.777  1.00 10.00      A   
ATOM   1572  HG  SER A 166      -1.091   8.514  -4.116  1.00 10.00      A   
ATOM   1573  C   SER A 166      -0.241  12.712  -5.004  1.00 10.00      A   
ATOM   1574  O   SER A 166      -1.000  13.415  -4.338  1.00 10.00      A   
ATOM   1575  N   ASP A 167       0.298  13.114  -6.146  1.00 10.00      A   
ATOM   1576  HN  ASP A 167       0.868  12.494  -6.652  1.00 10.00      A   
ATOM   1577  CA  ASP A 167       0.034  14.444  -6.682  1.00 10.00      A   
ATOM   1578  CB  ASP A 167       1.230  14.982  -7.477  1.00 10.00      A   
ATOM   1579  CG  ASP A 167       1.206  16.495  -7.606  1.00 10.00      A   
ATOM   1580  OD1 ASP A 167       0.733  17.167  -6.665  1.00 10.00      A   
ATOM   1581  OD2 ASP A 167       1.671  17.022  -8.643  1.00 10.00      A   
ATOM   1582  C   ASP A 167      -1.221  14.425  -7.541  1.00 10.00      A   
ATOM   1583  O   ASP A 167      -1.158  14.241  -8.760  1.00 10.00      A   
ATOM   1584  N   VAL A 168      -2.362  14.597  -6.889  1.00 10.00      A   
ATOM   1585  HN  VAL A 168      -2.336  14.752  -5.920  1.00 10.00      A   
ATOM   1586  CA  VAL A 168      -3.648  14.590  -7.566  1.00 10.00      A   
ATOM   1587  CB  VAL A 168      -4.792  14.227  -6.584  1.00 10.00      A   
ATOM   1588  CG1 VAL A 168      -6.073  13.884  -7.332  1.00 10.00      A   
ATOM   1589  CG2 VAL A 168      -4.382  13.090  -5.657  1.00 10.00      A   
ATOM   1590  C   VAL A 168      -3.934  15.964  -8.158  1.00 10.00      A   
ATOM   1591  O   VAL A 168      -3.594  16.985  -7.560  1.00 10.00      A   
ATOM   1592  N   ASP A 169      -4.534  15.993  -9.340  1.00 10.00      A   
ATOM   1593  HN  ASP A 169      -4.750  15.150  -9.795  1.00 10.00      A   
ATOM   1594  CA  ASP A 169      -4.876  17.259  -9.972  1.00 10.00      A   
ATOM   1595  CB  ASP A 169      -5.036  17.118 -11.485  1.00 10.00      A   
ATOM   1596  CG  ASP A 169      -3.786  17.526 -12.237  1.00 10.00      A   
ATOM   1597  OD1 ASP A 169      -3.547  18.744 -12.394  1.00 10.00      A   
ATOM   1598  OD2 ASP A 169      -3.030  16.629 -12.671  1.00 10.00      A   
ATOM   1599  C   ASP A 169      -6.141  17.821  -9.347  1.00 10.00      A   
ATOM   1600  O   ASP A 169      -7.255  17.396  -9.668  1.00 10.00      A   
ATOM   1601  N   ASP A 170      -5.949  18.750  -8.425  1.00 10.00      A   
ATOM   1602  HN  ASP A 170      -5.029  19.019  -8.213  1.00 10.00      A   
ATOM   1603  CA  ASP A 170      -7.049  19.380  -7.711  1.00 10.00      A   
ATOM   1604  CB  ASP A 170      -6.530  20.141  -6.482  1.00 10.00      A   
ATOM   1605  CG  ASP A 170      -5.988  19.238  -5.390  1.00 10.00      A   
ATOM   1606  OD1 ASP A 170      -6.794  18.666  -4.629  1.00 10.00      A   
ATOM   1607  OD2 ASP A 170      -4.751  19.122  -5.267  1.00 10.00      A   
ATOM   1608  C   ASP A 170      -7.837  20.322  -8.615  1.00 10.00      A   
ATOM   1609  O   ASP A 170      -7.491  21.496  -8.760  1.00 10.00      A   
ATOM   1610  N   VAL A 171      -8.888  19.801  -9.231  1.00 10.00      A   
ATOM   1611  HN  VAL A 171      -9.097  18.852  -9.101  1.00 10.00      A   
ATOM   1612  CA  VAL A 171      -9.726  20.607 -10.108  1.00 10.00      A   
ATOM   1613  CB  VAL A 171     -10.319  19.773 -11.263  1.00 10.00      A   
ATOM   1614  CG1 VAL A 171     -11.131  20.655 -12.202  1.00 10.00      A   
ATOM   1615  CG2 VAL A 171      -9.212  19.059 -12.025  1.00 10.00      A   
ATOM   1616  C   VAL A 171     -10.857  21.240  -9.309  1.00 10.00      A   
ATOM   1617  O   VAL A 171     -11.114  22.441  -9.419  1.00 10.00      A   
ATOM   1618  N   SER A 172     -11.516  20.423  -8.491  1.00 10.00      A   
ATOM   1619  HN  SER A 172     -11.250  19.476  -8.442  1.00 10.00      A   
ATOM   1620  CA  SER A 172     -12.618  20.886  -7.659  1.00 10.00      A   
ATOM   1621  CB  SER A 172     -13.868  21.148  -8.509  1.00 10.00      A   
ATOM   1622  OG  SER A 172     -14.830  21.899  -7.786  1.00 10.00      A   
ATOM   1623  HG  SER A 172     -14.745  22.832  -8.018  1.00 10.00      A   
ATOM   1624  C   SER A 172     -12.925  19.852  -6.578  1.00 10.00      A   
ATOM   1625  O   SER A 172     -12.917  18.645  -6.835  1.00 10.00      A   
ATOM   1626  N   GLY A 173     -13.182  20.330  -5.372  1.00 10.00      A   
ATOM   1627  HN  GLY A 173     -13.164  21.300  -5.227  1.00 10.00      A   
ATOM   1628  CA  GLY A 173     -13.492  19.441  -4.271  1.00 10.00      A   
ATOM   1629  C   GLY A 173     -14.973  19.124  -4.195  1.00 10.00      A   
ATOM   1630  O   GLY A 173     -15.624  19.385  -3.182  1.00 10.00      A   
ATOM   1631  N   HIS A 174     -15.510  18.565  -5.267  1.00 10.00      A   
ATOM   1632  HN  HIS A 174     -14.942  18.386  -6.046  1.00 10.00      A   
ATOM   1633  CA  HIS A 174     -16.926  18.222  -5.318  1.00 10.00      A   
ATOM   1634  CB  HIS A 174     -17.638  19.074  -6.374  1.00 10.00      A   
ATOM   1635  CG  HIS A 174     -19.127  19.123  -6.222  1.00 10.00      A   
ATOM   1636  ND1 HIS A 174     -19.718  19.526  -5.043  1.00 10.00      A   
ATOM   1637  CD2 HIS A 174     -20.093  18.809  -7.121  1.00 10.00      A   
ATOM   1638  CE1 HIS A 174     -21.021  19.450  -5.252  1.00 10.00      A   
ATOM   1639  NE2 HIS A 174     -21.292  19.021  -6.491  1.00 10.00      A   
ATOM   1640  HE2 HIS A 174     -22.183  18.883  -6.880  1.00 10.00      A   
ATOM   1641  C   HIS A 174     -17.125  16.735  -5.602  1.00 10.00      A   
ATOM   1642  O   HIS A 174     -18.247  16.233  -5.576  1.00 10.00      A   
ATOM   1643  N   TRP A 175     -16.027  16.030  -5.837  1.00 10.00      A   
ATOM   1644  HN  TRP A 175     -15.157  16.476  -5.805  1.00 10.00      A   
ATOM   1645  CA  TRP A 175     -16.082  14.604  -6.132  1.00 10.00      A   
ATOM   1646  CB  TRP A 175     -14.703  14.076  -6.547  1.00 10.00      A   
ATOM   1647  CG  TRP A 175     -13.655  14.184  -5.480  1.00 10.00      A   
ATOM   1648  CD1 TRP A 175     -12.894  15.277  -5.187  1.00 10.00      A   
ATOM   1649  CD2 TRP A 175     -13.256  13.160  -4.562  1.00 10.00      A   
ATOM   1650  NE1 TRP A 175     -12.044  14.998  -4.147  1.00 10.00      A   
ATOM   1651  HE1 TRP A 175     -11.395  15.626  -3.755  1.00 10.00      A   
ATOM   1652  CE2 TRP A 175     -12.248  13.705  -3.744  1.00 10.00      A   
ATOM   1653  CE3 TRP A 175     -13.655  11.836  -4.353  1.00 10.00      A   
ATOM   1654  CZ2 TRP A 175     -11.631  12.971  -2.735  1.00 10.00      A   
ATOM   1655  CZ3 TRP A 175     -13.044  11.110  -3.351  1.00 10.00      A   
ATOM   1656  CH2 TRP A 175     -12.044  11.679  -2.554  1.00 10.00      A   
ATOM   1657  C   TRP A 175     -16.631  13.812  -4.948  1.00 10.00      A   
ATOM   1658  O   TRP A 175     -17.348  12.828  -5.126  1.00 10.00      A   
ATOM   1659  N   LEU A 176     -16.311  14.266  -3.741  1.00 10.00      A   
ATOM   1660  HN  LEU A 176     -15.751  15.071  -3.666  1.00 10.00      A   
ATOM   1661  CA  LEU A 176     -16.759  13.603  -2.524  1.00 10.00      A   
ATOM   1662  CB  LEU A 176     -16.050  14.210  -1.314  1.00 10.00      A   
ATOM   1663  CG  LEU A 176     -16.178  13.447   0.002  1.00 10.00      A   
ATOM   1664  CD1 LEU A 176     -15.213  12.271   0.030  1.00 10.00      A   
ATOM   1665  CD2 LEU A 176     -15.929  14.375   1.179  1.00 10.00      A   
ATOM   1666  C   LEU A 176     -18.269  13.736  -2.356  1.00 10.00      A   
ATOM   1667  O   LEU A 176     -18.921  12.888  -1.749  1.00 10.00      A   
ATOM   1668  N   SER A 177     -18.824  14.797  -2.923  1.00 10.00      A   
ATOM   1669  HN  SER A 177     -18.258  15.423  -3.423  1.00 10.00      A   
ATOM   1670  CA  SER A 177     -20.253  15.056  -2.825  1.00 10.00      A   
ATOM   1671  CB  SER A 177     -20.542  16.521  -3.138  1.00 10.00      A   
ATOM   1672  OG  SER A 177     -19.408  17.327  -2.866  1.00 10.00      A   
ATOM   1673  HG  SER A 177     -19.390  18.062  -3.490  1.00 10.00      A   
ATOM   1674  C   SER A 177     -21.056  14.148  -3.755  1.00 10.00      A   
ATOM   1675  O   SER A 177     -22.290  14.142  -3.719  1.00 10.00      A   
ATOM   1676  N   HIS A 178     -20.357  13.384  -4.587  1.00 10.00      A   
ATOM   1677  HN  HIS A 178     -19.376  13.436  -4.582  1.00 10.00      A   
ATOM   1678  CA  HIS A 178     -21.015  12.479  -5.521  1.00 10.00      A   
ATOM   1679  CB  HIS A 178     -20.307  12.470  -6.876  1.00 10.00      A   
ATOM   1680  CG  HIS A 178     -20.702  13.608  -7.766  1.00 10.00      A   
ATOM   1681  ND1 HIS A 178     -21.511  13.412  -8.860  1.00 10.00      A   
ATOM   1682  CD2 HIS A 178     -20.380  14.924  -7.677  1.00 10.00      A   
ATOM   1683  CE1 HIS A 178     -21.667  14.602  -9.410  1.00 10.00      A   
ATOM   1684  NE2 HIS A 178     -21.003  15.544  -8.730  1.00 10.00      A   
ATOM   1685  HE2 HIS A 178     -20.982  16.506  -8.935  1.00 10.00      A   
ATOM   1686  C   HIS A 178     -21.137  11.067  -4.956  1.00 10.00      A   
ATOM   1687  O   HIS A 178     -21.615  10.157  -5.634  1.00 10.00      A   
ATOM   1688  N   PHE A 179     -20.701  10.889  -3.713  1.00 10.00      A   
ATOM   1689  HN  PHE A 179     -20.315  11.649  -3.228  1.00 10.00      A   
ATOM   1690  CA  PHE A 179     -20.782   9.591  -3.055  1.00 10.00      A   
ATOM   1691  CB  PHE A 179     -19.977   9.600  -1.753  1.00 10.00      A   
ATOM   1692  CG  PHE A 179     -18.688   8.830  -1.816  1.00 10.00      A   
ATOM   1693  CD1 PHE A 179     -17.475   9.474  -1.637  1.00 10.00      A   
ATOM   1694  CD2 PHE A 179     -18.688   7.464  -2.043  1.00 10.00      A   
ATOM   1695  CE1 PHE A 179     -16.287   8.773  -1.687  1.00 10.00      A   
ATOM   1696  CE2 PHE A 179     -17.504   6.756  -2.094  1.00 10.00      A   
ATOM   1697  CZ  PHE A 179     -16.302   7.412  -1.915  1.00 10.00      A   
ATOM   1698  C   PHE A 179     -22.240   9.237  -2.763  1.00 10.00      A   
ATOM   1699  O   PHE A 179     -22.983  10.055  -2.214  1.00 10.00      A   
ATOM   1700  N   PRO A 180     -22.666   8.020  -3.136  1.00 10.00      A   
ATOM   1701  CA  PRO A 180     -24.042   7.557  -2.924  1.00 10.00      A   
ATOM   1702  CB  PRO A 180     -24.049   6.140  -3.508  1.00 10.00      A   
ATOM   1703  CG  PRO A 180     -22.615   5.738  -3.570  1.00 10.00      A   
ATOM   1704  CD  PRO A 180     -21.839   7.002  -3.796  1.00 10.00      A   
ATOM   1705  C   PRO A 180     -24.404   7.506  -1.446  1.00 10.00      A   
ATOM   1706  O   PRO A 180     -23.548   7.267  -0.597  1.00 10.00      A   
ATOM   1707  N   ASP A 181     -25.680   7.719  -1.146  1.00 10.00      A   
ATOM   1708  HN  ASP A 181     -26.318   7.904  -1.871  1.00 10.00      A   
ATOM   1709  CA  ASP A 181     -26.157   7.700   0.232  1.00 10.00      A   
ATOM   1710  CB  ASP A 181     -27.495   8.424   0.357  1.00 10.00      A   
ATOM   1711  CG  ASP A 181     -27.330   9.928   0.336  1.00 10.00      A   
ATOM   1712  OD1 ASP A 181     -26.685  10.469   1.258  1.00 10.00      A   
ATOM   1713  OD2 ASP A 181     -27.836  10.574  -0.604  1.00 10.00      A   
ATOM   1714  C   ASP A 181     -26.250   6.279   0.766  1.00 10.00      A   
ATOM   1715  O   ASP A 181     -26.415   6.063   1.966  1.00 10.00      A   
ATOM   1716  N   THR A 182     -26.135   5.313  -0.134  1.00 10.00      A   
ATOM   1717  HN  THR A 182     -26.026   5.550  -1.079  1.00 10.00      A   
ATOM   1718  CA  THR A 182     -26.183   3.908   0.235  1.00 10.00      A   
ATOM   1719  CB  THR A 182     -26.730   3.063  -0.933  1.00 10.00      A   
ATOM   1720  OG1 THR A 182     -26.637   3.822  -2.149  1.00 10.00      A   
ATOM   1721  HG1 THR A 182     -27.013   3.312  -2.877  1.00 10.00      A   
ATOM   1722  CG2 THR A 182     -28.184   2.680  -0.691  1.00 10.00      A   
ATOM   1723  C   THR A 182     -24.783   3.417   0.601  1.00 10.00      A   
ATOM   1724  O   THR A 182     -24.604   2.287   1.060  1.00 10.00      A   
ATOM   1725  N   TYR A 183     -23.799   4.290   0.406  1.00 10.00      A   
ATOM   1726  HN  TYR A 183     -24.018   5.190   0.076  1.00 10.00      A   
ATOM   1727  CA  TYR A 183     -22.408   3.966   0.697  1.00 10.00      A   
ATOM   1728  CB  TYR A 183     -21.476   4.988   0.035  1.00 10.00      A   
ATOM   1729  CG  TYR A 183     -20.000   4.701   0.217  1.00 10.00      A   
ATOM   1730  CD1 TYR A 183     -19.381   3.677  -0.487  1.00 10.00      A   
ATOM   1731  CD2 TYR A 183     -19.228   5.455   1.093  1.00 10.00      A   
ATOM   1732  CE1 TYR A 183     -18.039   3.410  -0.321  1.00 10.00      A   
ATOM   1733  CE2 TYR A 183     -17.881   5.196   1.263  1.00 10.00      A   
ATOM   1734  CZ  TYR A 183     -17.294   4.172   0.553  1.00 10.00      A   
ATOM   1735  OH  TYR A 183     -15.958   3.898   0.718  1.00 10.00      A   
ATOM   1736  HH  TYR A 183     -15.847   2.949   0.884  1.00 10.00      A   
ATOM   1737  C   TYR A 183     -22.173   3.934   2.202  1.00 10.00      A   
ATOM   1738  O   TYR A 183     -22.199   4.971   2.867  1.00 10.00      A   
ATOM   1739  N   THR A 184     -21.957   2.739   2.728  1.00 10.00      A   
ATOM   1740  HN  THR A 184     -21.973   1.953   2.144  1.00 10.00      A   
ATOM   1741  CA  THR A 184     -21.723   2.550   4.152  1.00 10.00      A   
ATOM   1742  CB  THR A 184     -23.005   2.023   4.825  1.00 10.00      A   
ATOM   1743  OG1 THR A 184     -23.706   1.176   3.899  1.00 10.00      A   
ATOM   1744  HG1 THR A 184     -24.055   1.715   3.178  1.00 10.00      A   
ATOM   1745  CG2 THR A 184     -23.914   3.172   5.233  1.00 10.00      A   
ATOM   1746  C   THR A 184     -20.605   1.536   4.375  1.00 10.00      A   
ATOM   1747  O   THR A 184     -20.591   0.818   5.377  1.00 10.00      A   
ATOM   1748  N   SER A 185     -19.662   1.484   3.447  1.00 10.00      A   
ATOM   1749  HN  SER A 185     -19.708   2.088   2.679  1.00 10.00      A   
ATOM   1750  CA  SER A 185     -18.565   0.533   3.539  1.00 10.00      A   
ATOM   1751  CB  SER A 185     -18.547  -0.329   2.275  1.00 10.00      A   
ATOM   1752  OG  SER A 185     -18.699   0.479   1.115  1.00 10.00      A   
ATOM   1753  HG  SER A 185     -17.821   0.721   0.785  1.00 10.00      A   
ATOM   1754  C   SER A 185     -17.206   1.211   3.737  1.00 10.00      A   
ATOM   1755  O   SER A 185     -16.166   0.578   3.566  1.00 10.00      A   
ATOM   1756  N   LEU A 186     -17.209   2.487   4.109  1.00 10.00      A   
ATOM   1757  HN  LEU A 186     -18.061   2.942   4.267  1.00 10.00      A   
ATOM   1758  CA  LEU A 186     -15.960   3.221   4.311  1.00 10.00      A   
ATOM   1759  CB  LEU A 186     -16.229   4.724   4.398  1.00 10.00      A   
ATOM   1760  CG  LEU A 186     -15.032   5.618   4.727  1.00 10.00      A   
ATOM   1761  CD1 LEU A 186     -13.935   5.470   3.682  1.00 10.00      A   
ATOM   1762  CD2 LEU A 186     -15.465   7.072   4.853  1.00 10.00      A   
ATOM   1763  C   LEU A 186     -15.218   2.734   5.555  1.00 10.00      A   
ATOM   1764  O   LEU A 186     -15.770   2.726   6.654  1.00 10.00      A   
ATOM   1765  N   VAL A 187     -13.969   2.320   5.366  1.00 10.00      A   
ATOM   1766  HN  VAL A 187     -13.592   2.341   4.457  1.00 10.00      A   
ATOM   1767  CA  VAL A 187     -13.141   1.828   6.461  1.00 10.00      A   
ATOM   1768  CB  VAL A 187     -12.766   0.343   6.254  1.00 10.00      A   
ATOM   1769  CG1 VAL A 187     -11.873  -0.159   7.380  1.00 10.00      A   
ATOM   1770  CG2 VAL A 187     -14.016  -0.516   6.142  1.00 10.00      A   
ATOM   1771  C   VAL A 187     -11.865   2.662   6.597  1.00 10.00      A   
ATOM   1772  O   VAL A 187     -11.499   3.084   7.698  1.00 10.00      A   
ATOM   1773  N   SER A 188     -11.196   2.904   5.477  1.00 10.00      A   
ATOM   1774  HN  SER A 188     -11.529   2.536   4.628  1.00 10.00      A   
ATOM   1775  CA  SER A 188      -9.963   3.683   5.478  1.00 10.00      A   
ATOM   1776  CB  SER A 188      -8.756   2.748   5.334  1.00 10.00      A   
ATOM   1777  OG  SER A 188      -8.820   1.683   6.271  1.00 10.00      A   
ATOM   1778  HG  SER A 188      -8.066   1.096   6.143  1.00 10.00      A   
ATOM   1779  C   SER A 188      -9.961   4.721   4.355  1.00 10.00      A   
ATOM   1780  O   SER A 188     -10.140   4.379   3.190  1.00 10.00      A   
ATOM   1781  N   LEU A 189      -9.762   5.988   4.708  1.00 10.00      A   
ATOM   1782  HN  LEU A 189      -9.621   6.207   5.656  1.00 10.00      A   
ATOM   1783  CA  LEU A 189      -9.742   7.069   3.723  1.00 10.00      A   
ATOM   1784  CB  LEU A 189     -11.064   7.844   3.750  1.00 10.00      A   
ATOM   1785  CG  LEU A 189     -11.183   9.020   2.775  1.00 10.00      A   
ATOM   1786  CD1 LEU A 189     -11.371   8.517   1.352  1.00 10.00      A   
ATOM   1787  CD2 LEU A 189     -12.325   9.940   3.180  1.00 10.00      A   
ATOM   1788  C   LEU A 189      -8.577   8.026   3.971  1.00 10.00      A   
ATOM   1789  O   LEU A 189      -8.334   8.447   5.106  1.00 10.00      A   
ATOM   1790  N   ASN A 190      -7.854   8.352   2.909  1.00 10.00      A   
ATOM   1791  HN  ASN A 190      -8.084   7.960   2.036  1.00 10.00      A   
ATOM   1792  CA  ASN A 190      -6.723   9.269   2.995  1.00 10.00      A   
ATOM   1793  CB  ASN A 190      -5.398   8.508   3.044  1.00 10.00      A   
ATOM   1794  CG  ASN A 190      -4.185   9.424   3.073  1.00 10.00      A   
ATOM   1795  OD1 ASN A 190      -4.270  10.577   3.501  1.00 10.00      A   
ATOM   1796  ND2 ASN A 190      -3.048   8.916   2.621  1.00 10.00      A   
ATOM   1797 HD21 ASN A 190      -3.051   7.980   2.291  1.00 10.00      A   
ATOM   1798 HD22 ASN A 190      -2.243   9.479   2.643  1.00 10.00      A   
ATOM   1799  C   ASN A 190      -6.719  10.234   1.820  1.00 10.00      A   
ATOM   1800  O   ASN A 190      -6.463   9.841   0.680  1.00 10.00      A   
ATOM   1801  N   ILE A 191      -7.000  11.494   2.108  1.00 10.00      A   
ATOM   1802  HN  ILE A 191      -7.190  11.739   3.041  1.00 10.00      A   
ATOM   1803  CA  ILE A 191      -7.030  12.527   1.081  1.00 10.00      A   
ATOM   1804  CB  ILE A 191      -8.470  13.021   0.822  1.00 10.00      A   
ATOM   1805  CG1 ILE A 191      -9.138  13.451   2.134  1.00 10.00      A   
ATOM   1806  CG2 ILE A 191      -9.289  11.938   0.134  1.00 10.00      A   
ATOM   1807  CD1 ILE A 191     -10.438  14.206   1.946  1.00 10.00      A   
ATOM   1808  C   ILE A 191      -6.160  13.712   1.485  1.00 10.00      A   
ATOM   1809  O   ILE A 191      -6.384  14.834   1.043  1.00 10.00      A   
ATOM   1810  N   SER A 192      -5.147  13.441   2.302  1.00 10.00      A   
ATOM   1811  HN  SER A 192      -5.001  12.513   2.583  1.00 10.00      A   
ATOM   1812  CA  SER A 192      -4.240  14.477   2.798  1.00 10.00      A   
ATOM   1813  CB  SER A 192      -3.327  13.906   3.885  1.00 10.00      A   
ATOM   1814  OG  SER A 192      -2.713  12.698   3.463  1.00 10.00      A   
ATOM   1815  HG  SER A 192      -3.251  11.946   3.749  1.00 10.00      A   
ATOM   1816  C   SER A 192      -3.408  15.113   1.684  1.00 10.00      A   
ATOM   1817  O   SER A 192      -2.844  16.192   1.854  1.00 10.00      A   
ATOM   1818  N   CYS A 193      -3.344  14.445   0.547  1.00 10.00      A   
ATOM   1819  HN  CYS A 193      -3.816  13.592   0.469  1.00 10.00      A   
ATOM   1820  CA  CYS A 193      -2.580  14.935  -0.591  1.00 10.00      A   
ATOM   1821  CB  CYS A 193      -2.255  13.759  -1.499  1.00 10.00      A   
ATOM   1822  SG  CYS A 193      -3.637  12.611  -1.699  1.00 10.00      A   
ATOM   1823  HG  CYS A 193      -3.134  11.389  -1.836  1.00 10.00      A   
ATOM   1824  C   CYS A 193      -3.357  15.983  -1.385  1.00 10.00      A   
ATOM   1825  O   CYS A 193      -2.769  16.841  -2.044  1.00 10.00      A   
ATOM   1826  N   LEU A 194      -4.678  15.920  -1.309  1.00 10.00      A   
ATOM   1827  HN  LEU A 194      -5.092  15.246  -0.733  1.00 10.00      A   
ATOM   1828  CA  LEU A 194      -5.525  16.850  -2.041  1.00 10.00      A   
ATOM   1829  CB  LEU A 194      -6.952  16.311  -2.167  1.00 10.00      A   
ATOM   1830  CG  LEU A 194      -7.170  15.216  -3.214  1.00 10.00      A   
ATOM   1831  CD1 LEU A 194      -7.015  13.835  -2.596  1.00 10.00      A   
ATOM   1832  CD2 LEU A 194      -8.530  15.366  -3.873  1.00 10.00      A   
ATOM   1833  C   LEU A 194      -5.527  18.227  -1.397  1.00 10.00      A   
ATOM   1834  O   LEU A 194      -5.622  18.355  -0.176  1.00 10.00      A   
ATOM   1835  N   ALA A 195      -5.419  19.256  -2.219  1.00 10.00      A   
ATOM   1836  HN  ALA A 195      -5.354  19.093  -3.192  1.00 10.00      A   
ATOM   1837  CA  ALA A 195      -5.408  20.624  -1.730  1.00 10.00      A   
ATOM   1838  CB  ALA A 195      -4.281  21.407  -2.383  1.00 10.00      A   
ATOM   1839  C   ALA A 195      -6.756  21.285  -1.992  1.00 10.00      A   
ATOM   1840  O   ALA A 195      -6.983  22.436  -1.614  1.00 10.00      A   
ATOM   1841  N   SER A 196      -7.643  20.545  -2.644  1.00 10.00      A   
ATOM   1842  HN  SER A 196      -7.392  19.639  -2.928  1.00 10.00      A   
ATOM   1843  CA  SER A 196      -8.973  21.036  -2.968  1.00 10.00      A   
ATOM   1844  CB  SER A 196      -9.618  20.150  -4.038  1.00 10.00      A   
ATOM   1845  OG  SER A 196      -9.252  18.790  -3.864  1.00 10.00      A   
ATOM   1846  HG  SER A 196      -8.362  18.648  -4.239  1.00 10.00      A   
ATOM   1847  C   SER A 196      -9.867  21.120  -1.732  1.00 10.00      A   
ATOM   1848  O   SER A 196      -9.763  20.302  -0.812  1.00 10.00      A   
ATOM   1849  N   GLU A 197     -10.738  22.119  -1.720  1.00 10.00      A   
ATOM   1850  HN  GLU A 197     -10.756  22.741  -2.478  1.00 10.00      A   
ATOM   1851  CA  GLU A 197     -11.663  22.330  -0.616  1.00 10.00      A   
ATOM   1852  CB  GLU A 197     -12.145  23.784  -0.616  1.00 10.00      A   
ATOM   1853  CG  GLU A 197     -13.156  24.112   0.469  1.00 10.00      A   
ATOM   1854  CD  GLU A 197     -13.521  25.581   0.489  1.00 10.00      A   
ATOM   1855  OE1 GLU A 197     -14.646  25.930   0.076  1.00 10.00      A   
ATOM   1856  OE2 GLU A 197     -12.682  26.398   0.914  1.00 10.00      A   
ATOM   1857  C   GLU A 197     -12.854  21.381  -0.724  1.00 10.00      A   
ATOM   1858  O   GLU A 197     -13.528  21.332  -1.751  1.00 10.00      A   
ATOM   1859  N   VAL A 198     -13.109  20.629   0.340  1.00 10.00      A   
ATOM   1860  HN  VAL A 198     -12.546  20.723   1.136  1.00 10.00      A   
ATOM   1861  CA  VAL A 198     -14.215  19.675   0.360  1.00 10.00      A   
ATOM   1862  CB  VAL A 198     -13.828  18.363   1.079  1.00 10.00      A   
ATOM   1863  CG1 VAL A 198     -12.671  17.687   0.360  1.00 10.00      A   
ATOM   1864  CG2 VAL A 198     -13.477  18.619   2.540  1.00 10.00      A   
ATOM   1865  C   VAL A 198     -15.447  20.271   1.030  1.00 10.00      A   
ATOM   1866  O   VAL A 198     -15.349  21.259   1.763  1.00 10.00      A   
ATOM   1867  N   SER A 199     -16.601  19.670   0.774  1.00 10.00      A   
ATOM   1868  HN  SER A 199     -16.618  18.894   0.174  1.00 10.00      A   
ATOM   1869  CA  SER A 199     -17.847  20.127   1.361  1.00 10.00      A   
ATOM   1870  CB  SER A 199     -19.012  19.867   0.404  1.00 10.00      A   
ATOM   1871  OG  SER A 199     -18.809  20.551  -0.820  1.00 10.00      A   
ATOM   1872  HG  SER A 199     -18.691  21.491  -0.637  1.00 10.00      A   
ATOM   1873  C   SER A 199     -18.082  19.442   2.701  1.00 10.00      A   
ATOM   1874  O   SER A 199     -18.273  18.224   2.766  1.00 10.00      A   
ATOM   1875  N   PHE A 200     -18.064  20.236   3.765  1.00 10.00      A   
ATOM   1876  HN  PHE A 200     -17.914  21.199   3.635  1.00 10.00      A   
ATOM   1877  CA  PHE A 200     -18.252  19.734   5.121  1.00 10.00      A   
ATOM   1878  CB  PHE A 200     -18.178  20.887   6.129  1.00 10.00      A   
ATOM   1879  CG  PHE A 200     -18.153  20.447   7.566  1.00 10.00      A   
ATOM   1880  CD1 PHE A 200     -17.057  19.771   8.075  1.00 10.00      A   
ATOM   1881  CD2 PHE A 200     -19.226  20.707   8.406  1.00 10.00      A   
ATOM   1882  CE1 PHE A 200     -17.033  19.360   9.393  1.00 10.00      A   
ATOM   1883  CE2 PHE A 200     -19.208  20.298   9.726  1.00 10.00      A   
ATOM   1884  CZ  PHE A 200     -18.108  19.624  10.218  1.00 10.00      A   
ATOM   1885  C   PHE A 200     -19.565  18.973   5.278  1.00 10.00      A   
ATOM   1886  O   PHE A 200     -19.629  17.987   6.013  1.00 10.00      A   
ATOM   1887  N   SER A 201     -20.599  19.425   4.581  1.00 10.00      A   
ATOM   1888  HN  SER A 201     -20.483  20.209   4.001  1.00 10.00      A   
ATOM   1889  CA  SER A 201     -21.908  18.794   4.646  1.00 10.00      A   
ATOM   1890  CB  SER A 201     -22.880  19.556   3.749  1.00 10.00      A   
ATOM   1891  OG  SER A 201     -22.180  20.497   2.946  1.00 10.00      A   
ATOM   1892  HG  SER A 201     -22.612  20.561   2.085  1.00 10.00      A   
ATOM   1893  C   SER A 201     -21.839  17.320   4.243  1.00 10.00      A   
ATOM   1894  O   SER A 201     -22.283  16.442   4.981  1.00 10.00      A   
ATOM   1895  N   ALA A 202     -21.256  17.052   3.079  1.00 10.00      A   
ATOM   1896  HN  ALA A 202     -20.907  17.790   2.539  1.00 10.00      A   
ATOM   1897  CA  ALA A 202     -21.124  15.687   2.584  1.00 10.00      A   
ATOM   1898  CB  ALA A 202     -20.736  15.693   1.113  1.00 10.00      A   
ATOM   1899  C   ALA A 202     -20.101  14.911   3.405  1.00 10.00      A   
ATOM   1900  O   ALA A 202     -20.297  13.735   3.712  1.00 10.00      A   
ATOM   1901  N   LEU A 203     -19.018  15.590   3.764  1.00 10.00      A   
ATOM   1902  HN  LEU A 203     -18.936  16.529   3.487  1.00 10.00      A   
ATOM   1903  CA  LEU A 203     -17.942  14.993   4.551  1.00 10.00      A   
ATOM   1904  CB  LEU A 203     -16.873  16.054   4.831  1.00 10.00      A   
ATOM   1905  CG  LEU A 203     -15.573  15.575   5.480  1.00 10.00      A   
ATOM   1906  CD1 LEU A 203     -14.676  14.900   4.454  1.00 10.00      A   
ATOM   1907  CD2 LEU A 203     -14.847  16.738   6.140  1.00 10.00      A   
ATOM   1908  C   LEU A 203     -18.474  14.421   5.866  1.00 10.00      A   
ATOM   1909  O   LEU A 203     -18.197  13.273   6.216  1.00 10.00      A   
ATOM   1910  N   GLU A 204     -19.254  15.225   6.581  1.00 10.00      A   
ATOM   1911  HN  GLU A 204     -19.447  16.127   6.245  1.00 10.00      A   
ATOM   1912  CA  GLU A 204     -19.823  14.808   7.854  1.00 10.00      A   
ATOM   1913  CB  GLU A 204     -20.538  15.977   8.536  1.00 10.00      A   
ATOM   1914  CG  GLU A 204     -20.971  15.679   9.963  1.00 10.00      A   
ATOM   1915  CD  GLU A 204     -22.119  16.551  10.419  1.00 10.00      A   
ATOM   1916  OE1 GLU A 204     -21.867  17.588  11.062  1.00 10.00      A   
ATOM   1917  OE2 GLU A 204     -23.282  16.195  10.147  1.00 10.00      A   
ATOM   1918  C   GLU A 204     -20.796  13.647   7.672  1.00 10.00      A   
ATOM   1919  O   GLU A 204     -20.762  12.674   8.429  1.00 10.00      A   
ATOM   1920  N   ARG A 205     -21.655  13.749   6.658  1.00 10.00      A   
ATOM   1921  HN  ARG A 205     -21.618  14.543   6.081  1.00 10.00      A   
ATOM   1922  CA  ARG A 205     -22.650  12.714   6.378  1.00 10.00      A   
ATOM   1923  CB  ARG A 205     -23.495  13.074   5.149  1.00 10.00      A   
ATOM   1924  CG  ARG A 205     -24.544  14.147   5.401  1.00 10.00      A   
ATOM   1925  CD  ARG A 205     -25.579  14.180   4.289  1.00 10.00      A   
ATOM   1926  NE  ARG A 205     -25.231  15.109   3.212  1.00 10.00      A   
ATOM   1927  HE  ARG A 205     -25.331  16.069   3.398  1.00 10.00      A   
ATOM   1928  CZ  ARG A 205     -24.802  14.729   2.011  1.00 10.00      A   
ATOM   1929  NH1 ARG A 205     -24.661  13.438   1.736  1.00 10.00      A   
ATOM   1930 HH11 ARG A 205     -24.882  12.723   2.459  1.00 10.00      A   
ATOM   1931 HH12 ARG A 205     -24.331  13.135   0.795  1.00 10.00      A   
ATOM   1932  NH2 ARG A 205     -24.557  15.636   1.071  1.00 10.00      A   
ATOM   1933 HH21 ARG A 205     -24.220  15.336   0.131  1.00 10.00      A   
ATOM   1934 HH22 ARG A 205     -24.710  16.660   1.262  1.00 10.00      A   
ATOM   1935  C   ARG A 205     -22.010  11.342   6.184  1.00 10.00      A   
ATOM   1936  O   ARG A 205     -22.533  10.333   6.659  1.00 10.00      A   
ATOM   1937  N   LEU A 206     -20.877  11.318   5.487  1.00 10.00      A   
ATOM   1938  HN  LEU A 206     -20.507  12.166   5.150  1.00 10.00      A   
ATOM   1939  CA  LEU A 206     -20.162  10.073   5.210  1.00 10.00      A   
ATOM   1940  CB  LEU A 206     -19.028  10.311   4.214  1.00 10.00      A   
ATOM   1941  CG  LEU A 206     -19.449  10.569   2.769  1.00 10.00      A   
ATOM   1942  CD1 LEU A 206     -18.281  11.110   1.967  1.00 10.00      A   
ATOM   1943  CD2 LEU A 206     -19.981   9.295   2.136  1.00 10.00      A   
ATOM   1944  C   LEU A 206     -19.620   9.422   6.481  1.00 10.00      A   
ATOM   1945  O   LEU A 206     -19.857   8.239   6.731  1.00 10.00      A   
ATOM   1946  N   VAL A 207     -18.908  10.202   7.279  1.00 10.00      A   
ATOM   1947  HN  VAL A 207     -18.764  11.139   7.020  1.00 10.00      A   
ATOM   1948  CA  VAL A 207     -18.314   9.706   8.523  1.00 10.00      A   
ATOM   1949  CB  VAL A 207     -17.444  10.787   9.205  1.00 10.00      A   
ATOM   1950  CG1 VAL A 207     -16.774  10.241  10.456  1.00 10.00      A   
ATOM   1951  CG2 VAL A 207     -16.398  11.311   8.234  1.00 10.00      A   
ATOM   1952  C   VAL A 207     -19.373   9.207   9.510  1.00 10.00      A   
ATOM   1953  O   VAL A 207     -19.196   8.176  10.160  1.00 10.00      A   
ATOM   1954  N   THR A 208     -20.477   9.927   9.596  1.00 10.00      A   
ATOM   1955  HN  THR A 208     -20.579  10.716   9.025  1.00 10.00      A   
ATOM   1956  CA  THR A 208     -21.549   9.578  10.517  1.00 10.00      A   
ATOM   1957  CB  THR A 208     -22.570  10.727  10.626  1.00 10.00      A   
ATOM   1958  OG1 THR A 208     -21.859  11.970  10.698  1.00 10.00      A   
ATOM   1959  HG1 THR A 208     -21.604  12.250   9.809  1.00 10.00      A   
ATOM   1960  CG2 THR A 208     -23.424  10.577  11.876  1.00 10.00      A   
ATOM   1961  C   THR A 208     -22.260   8.274  10.135  1.00 10.00      A   
ATOM   1962  O   THR A 208     -22.906   7.646  10.975  1.00 10.00      A   
ATOM   1963  N   ARG A 209     -22.134   7.846   8.886  1.00 10.00      A   
ATOM   1964  HN  ARG A 209     -21.590   8.356   8.247  1.00 10.00      A   
ATOM   1965  CA  ARG A 209     -22.800   6.618   8.453  1.00 10.00      A   
ATOM   1966  CB  ARG A 209     -23.681   6.846   7.216  1.00 10.00      A   
ATOM   1967  CG  ARG A 209     -22.935   7.239   5.949  1.00 10.00      A   
ATOM   1968  CD  ARG A 209     -23.891   7.363   4.773  1.00 10.00      A   
ATOM   1969  NE  ARG A 209     -23.320   8.130   3.665  1.00 10.00      A   
ATOM   1970  HE  ARG A 209     -22.358   8.030   3.496  1.00 10.00      A   
ATOM   1971  CZ  ARG A 209     -24.038   8.934   2.875  1.00 10.00      A   
ATOM   1972  NH1 ARG A 209     -25.343   9.068   3.074  1.00 10.00      A   
ATOM   1973 HH11 ARG A 209     -25.810   8.546   3.844  1.00 10.00      A   
ATOM   1974 HH12 ARG A 209     -25.915   9.700   2.453  1.00 10.00      A   
ATOM   1975  NH2 ARG A 209     -23.447   9.603   1.892  1.00 10.00      A   
ATOM   1976 HH21 ARG A 209     -22.423   9.503   1.731  1.00 10.00      A   
ATOM   1977 HH22 ARG A 209     -24.005  10.228   1.272  1.00 10.00      A   
ATOM   1978  C   ARG A 209     -21.836   5.454   8.240  1.00 10.00      A   
ATOM   1979  O   ARG A 209     -22.227   4.405   7.727  1.00 10.00      A   
ATOM   1980  N   CYS A 210     -20.592   5.623   8.654  1.00 10.00      A   
ATOM   1981  HN  CYS A 210     -20.335   6.466   9.085  1.00 10.00      A   
ATOM   1982  CA  CYS A 210     -19.598   4.570   8.493  1.00 10.00      A   
ATOM   1983  CB  CYS A 210     -18.566   4.950   7.430  1.00 10.00      A   
ATOM   1984  SG  CYS A 210     -19.281   5.430   5.840  1.00 10.00      A   
ATOM   1985  HG  CYS A 210     -19.542   6.730   5.892  1.00 10.00      A   
ATOM   1986  C   CYS A 210     -18.909   4.229   9.815  1.00 10.00      A   
ATOM   1987  O   CYS A 210     -17.905   4.840  10.183  1.00 10.00      A   
ATOM   1988  N   PRO A 211     -19.450   3.244  10.556  1.00 10.00      A   
ATOM   1989  CA  PRO A 211     -18.875   2.814  11.833  1.00 10.00      A   
ATOM   1990  CB  PRO A 211     -19.998   1.980  12.456  1.00 10.00      A   
ATOM   1991  CG  PRO A 211     -20.747   1.436  11.288  1.00 10.00      A   
ATOM   1992  CD  PRO A 211     -20.675   2.491  10.216  1.00 10.00      A   
ATOM   1993  C   PRO A 211     -17.628   1.952  11.626  1.00 10.00      A   
ATOM   1994  O   PRO A 211     -16.838   1.744  12.549  1.00 10.00      A   
ATOM   1995  N   ASN A 212     -17.453   1.463  10.403  1.00 10.00      A   
ATOM   1996  HN  ASN A 212     -18.114   1.671   9.706  1.00 10.00      A   
ATOM   1997  CA  ASN A 212     -16.305   0.627  10.068  1.00 10.00      A   
ATOM   1998  CB  ASN A 212     -16.580  -0.211   8.821  1.00 10.00      A   
ATOM   1999  CG  ASN A 212     -16.798  -1.675   9.136  1.00 10.00      A   
ATOM   2000  OD1 ASN A 212     -16.214  -2.220  10.074  1.00 10.00      A   
ATOM   2001  ND2 ASN A 212     -17.653  -2.320   8.363  1.00 10.00      A   
ATOM   2002 HD21 ASN A 212     -18.095  -1.820   7.645  1.00 10.00      A   
ATOM   2003 HD22 ASN A 212     -17.805  -3.271   8.536  1.00 10.00      A   
ATOM   2004  C   ASN A 212     -15.057   1.472   9.866  1.00 10.00      A   
ATOM   2005  O   ASN A 212     -13.940   0.953   9.858  1.00 10.00      A   
ATOM   2006  N   LEU A 213     -15.262   2.774   9.707  1.00 10.00      A   
ATOM   2007  HN  LEU A 213     -16.180   3.115   9.720  1.00 10.00      A   
ATOM   2008  CA  LEU A 213     -14.167   3.713   9.506  1.00 10.00      A   
ATOM   2009  CB  LEU A 213     -14.719   5.131   9.351  1.00 10.00      A   
ATOM   2010  CG  LEU A 213     -13.702   6.245   9.083  1.00 10.00      A   
ATOM   2011  CD1 LEU A 213     -12.992   6.024   7.757  1.00 10.00      A   
ATOM   2012  CD2 LEU A 213     -14.391   7.601   9.101  1.00 10.00      A   
ATOM   2013  C   LEU A 213     -13.182   3.644  10.669  1.00 10.00      A   
ATOM   2014  O   LEU A 213     -13.543   3.900  11.817  1.00 10.00      A   
ATOM   2015  N   LYS A 214     -11.948   3.261  10.364  1.00 10.00      A   
ATOM   2016  HN  LYS A 214     -11.735   3.052   9.428  1.00 10.00      A   
ATOM   2017  CA  LYS A 214     -10.904   3.145  11.373  1.00 10.00      A   
ATOM   2018  CB  LYS A 214     -10.424   1.692  11.487  1.00 10.00      A   
ATOM   2019  CG  LYS A 214     -11.478   0.705  11.965  1.00 10.00      A   
ATOM   2020  CD  LYS A 214     -11.950   1.042  13.369  1.00 10.00      A   
ATOM   2021  CE  LYS A 214     -12.996   0.057  13.865  1.00 10.00      A   
ATOM   2022  NZ  LYS A 214     -14.201   0.028  12.990  1.00 10.00      A   
ATOM   2023  HZ1 LYS A 214     -14.962  -0.509  13.452  1.00 10.00      A   
ATOM   2024  HZ2 LYS A 214     -13.976  -0.432  12.084  1.00 10.00      A   
ATOM   2025  HZ3 LYS A 214     -14.537   0.996  12.804  1.00 10.00      A   
ATOM   2026  C   LYS A 214      -9.722   4.047  11.030  1.00 10.00      A   
ATOM   2027  O   LYS A 214      -9.015   4.529  11.915  1.00 10.00      A   
ATOM   2028  N   SER A 215      -9.516   4.283   9.745  1.00 10.00      A   
ATOM   2029  HN  SER A 215     -10.125   3.896   9.079  1.00 10.00      A   
ATOM   2030  CA  SER A 215      -8.416   5.115   9.296  1.00 10.00      A   
ATOM   2031  CB  SER A 215      -7.468   4.294   8.419  1.00 10.00      A   
ATOM   2032  OG  SER A 215      -6.203   4.922   8.300  1.00 10.00      A   
ATOM   2033  HG  SER A 215      -5.552   4.441   8.843  1.00 10.00      A   
ATOM   2034  C   SER A 215      -8.943   6.312   8.522  1.00 10.00      A   
ATOM   2035  O   SER A 215      -9.565   6.159   7.472  1.00 10.00      A   
ATOM   2036  N   LEU A 216      -8.697   7.504   9.037  1.00 10.00      A   
ATOM   2037  HN  LEU A 216      -8.182   7.573   9.872  1.00 10.00      A   
ATOM   2038  CA  LEU A 216      -9.161   8.714   8.383  1.00 10.00      A   
ATOM   2039  CB  LEU A 216     -10.455   9.220   9.018  1.00 10.00      A   
ATOM   2040  CG  LEU A 216     -11.153  10.383   8.306  1.00 10.00      A   
ATOM   2041  CD1 LEU A 216     -11.447  10.028   6.859  1.00 10.00      A   
ATOM   2042  CD2 LEU A 216     -12.430  10.763   9.035  1.00 10.00      A   
ATOM   2043  C   LEU A 216      -8.093   9.796   8.402  1.00 10.00      A   
ATOM   2044  O   LEU A 216      -7.809  10.390   9.443  1.00 10.00      A   
ATOM   2045  N   LYS A 217      -7.496  10.031   7.246  1.00 10.00      A   
ATOM   2046  HN  LYS A 217      -7.764   9.506   6.452  1.00 10.00      A   
ATOM   2047  CA  LYS A 217      -6.462  11.045   7.107  1.00 10.00      A   
ATOM   2048  CB  LYS A 217      -5.198  10.434   6.498  1.00 10.00      A   
ATOM   2049  CG  LYS A 217      -4.471   9.465   7.418  1.00 10.00      A   
ATOM   2050  CD  LYS A 217      -3.951   8.247   6.662  1.00 10.00      A   
ATOM   2051  CE  LYS A 217      -5.039   7.200   6.475  1.00 10.00      A   
ATOM   2052  NZ  LYS A 217      -4.492   5.894   6.014  1.00 10.00      A   
ATOM   2053  HZ1 LYS A 217      -5.123   5.120   6.306  1.00 10.00      A   
ATOM   2054  HZ2 LYS A 217      -3.552   5.733   6.426  1.00 10.00      A   
ATOM   2055  HZ3 LYS A 217      -4.404   5.881   4.970  1.00 10.00      A   
ATOM   2056  C   LYS A 217      -6.983  12.197   6.252  1.00 10.00      A   
ATOM   2057  O   LYS A 217      -7.161  12.054   5.038  1.00 10.00      A   
ATOM   2058  N   LEU A 218      -7.237  13.330   6.896  1.00 10.00      A   
ATOM   2059  HN  LEU A 218      -7.042  13.385   7.860  1.00 10.00      A   
ATOM   2060  CA  LEU A 218      -7.769  14.505   6.215  1.00 10.00      A   
ATOM   2061  CB  LEU A 218      -8.633  15.332   7.171  1.00 10.00      A   
ATOM   2062  CG  LEU A 218      -9.903  14.651   7.679  1.00 10.00      A   
ATOM   2063  CD1 LEU A 218     -10.570  15.498   8.747  1.00 10.00      A   
ATOM   2064  CD2 LEU A 218     -10.863  14.378   6.531  1.00 10.00      A   
ATOM   2065  C   LEU A 218      -6.655  15.363   5.631  1.00 10.00      A   
ATOM   2066  O   LEU A 218      -5.470  15.116   5.872  1.00 10.00      A   
ATOM   2067  N   ASN A 219      -7.047  16.371   4.867  1.00 10.00      A   
ATOM   2068  HN  ASN A 219      -8.007  16.518   4.725  1.00 10.00      A   
ATOM   2069  CA  ASN A 219      -6.098  17.274   4.231  1.00 10.00      A   
ATOM   2070  CB  ASN A 219      -6.453  17.486   2.757  1.00 10.00      A   
ATOM   2071  CG  ASN A 219      -7.759  18.233   2.531  1.00 10.00      A   
ATOM   2072  OD1 ASN A 219      -8.660  18.228   3.371  1.00 10.00      A   
ATOM   2073  ND2 ASN A 219      -7.872  18.872   1.379  1.00 10.00      A   
ATOM   2074 HD21 ASN A 219      -7.115  18.826   0.747  1.00 10.00      A   
ATOM   2075 HD22 ASN A 219      -8.702  19.359   1.194  1.00 10.00      A   
ATOM   2076  C   ASN A 219      -5.997  18.608   4.970  1.00 10.00      A   
ATOM   2077  O   ASN A 219      -6.732  18.857   5.924  1.00 10.00      A   
ATOM   2078  N   ARG A 220      -5.097  19.470   4.503  1.00 10.00      A   
ATOM   2079  HN  ARG A 220      -4.568  19.219   3.709  1.00 10.00      A   
ATOM   2080  CA  ARG A 220      -4.857  20.774   5.122  1.00 10.00      A   
ATOM   2081  CB  ARG A 220      -3.574  21.385   4.553  1.00 10.00      A   
ATOM   2082  CG  ARG A 220      -2.886  22.390   5.462  1.00 10.00      A   
ATOM   2083  CD  ARG A 220      -1.705  23.040   4.757  1.00 10.00      A   
ATOM   2084  NE  ARG A 220      -0.708  23.555   5.695  1.00 10.00      A   
ATOM   2085  HE  ARG A 220      -1.038  24.042   6.487  1.00 10.00      A   
ATOM   2086  CZ  ARG A 220       0.606  23.422   5.531  1.00 10.00      A   
ATOM   2087  NH1 ARG A 220       1.086  22.799   4.461  1.00 10.00      A   
ATOM   2088 HH11 ARG A 220       2.115  22.692   4.332  1.00 10.00      A   
ATOM   2089 HH12 ARG A 220       0.433  22.415   3.741  1.00 10.00      A   
ATOM   2090  NH2 ARG A 220       1.434  23.908   6.443  1.00 10.00      A   
ATOM   2091 HH21 ARG A 220       2.465  23.811   6.329  1.00 10.00      A   
ATOM   2092 HH22 ARG A 220       1.050  24.397   7.287  1.00 10.00      A   
ATOM   2093  C   ARG A 220      -6.022  21.748   4.933  1.00 10.00      A   
ATOM   2094  O   ARG A 220      -6.016  22.846   5.493  1.00 10.00      A   
ATOM   2095  N   ALA A 221      -7.020  21.353   4.154  1.00 10.00      A   
ATOM   2096  HN  ALA A 221      -6.981  20.466   3.736  1.00 10.00      A   
ATOM   2097  CA  ALA A 221      -8.175  22.208   3.908  1.00 10.00      A   
ATOM   2098  CB  ALA A 221      -8.836  21.852   2.586  1.00 10.00      A   
ATOM   2099  C   ALA A 221      -9.182  22.128   5.053  1.00 10.00      A   
ATOM   2100  O   ALA A 221     -10.117  22.926   5.130  1.00 10.00      A   
ATOM   2101  N   VAL A 222      -8.989  21.164   5.942  1.00 10.00      A   
ATOM   2102  HN  VAL A 222      -8.225  20.562   5.835  1.00 10.00      A   
ATOM   2103  CA  VAL A 222      -9.881  20.981   7.080  1.00 10.00      A   
ATOM   2104  CB  VAL A 222      -9.930  19.506   7.535  1.00 10.00      A   
ATOM   2105  CG1 VAL A 222     -10.850  19.342   8.737  1.00 10.00      A   
ATOM   2106  CG2 VAL A 222     -10.383  18.609   6.392  1.00 10.00      A   
ATOM   2107  C   VAL A 222      -9.448  21.862   8.251  1.00 10.00      A   
ATOM   2108  O   VAL A 222      -8.344  21.705   8.782  1.00 10.00      A   
ATOM   2109  N   PRO A 223     -10.309  22.816   8.649  1.00 10.00      A   
ATOM   2110  CA  PRO A 223     -10.030  23.727   9.763  1.00 10.00      A   
ATOM   2111  CB  PRO A 223     -11.192  24.732   9.718  1.00 10.00      A   
ATOM   2112  CG  PRO A 223     -11.840  24.532   8.388  1.00 10.00      A   
ATOM   2113  CD  PRO A 223     -11.619  23.091   8.037  1.00 10.00      A   
ATOM   2114  C   PRO A 223     -10.025  22.999  11.104  1.00 10.00      A   
ATOM   2115  O   PRO A 223     -10.760  22.027  11.298  1.00 10.00      A   
ATOM   2116  N   LEU A 224      -9.213  23.490  12.029  1.00 10.00      A   
ATOM   2117  HN  LEU A 224      -8.674  24.281  11.813  1.00 10.00      A   
ATOM   2118  CA  LEU A 224      -9.095  22.899  13.354  1.00 10.00      A   
ATOM   2119  CB  LEU A 224      -7.995  23.608  14.150  1.00 10.00      A   
ATOM   2120  CG  LEU A 224      -7.649  23.011  15.517  1.00 10.00      A   
ATOM   2121  CD1 LEU A 224      -7.101  21.601  15.367  1.00 10.00      A   
ATOM   2122  CD2 LEU A 224      -6.654  23.896  16.249  1.00 10.00      A   
ATOM   2123  C   LEU A 224     -10.417  22.970  14.110  1.00 10.00      A   
ATOM   2124  O   LEU A 224     -10.776  22.051  14.842  1.00 10.00      A   
ATOM   2125  N   GLU A 225     -11.146  24.057  13.905  1.00 10.00      A   
ATOM   2126  HN  GLU A 225     -10.803  24.751  13.292  1.00 10.00      A   
ATOM   2127  CA  GLU A 225     -12.430  24.269  14.564  1.00 10.00      A   
ATOM   2128  CB  GLU A 225     -12.934  25.692  14.312  1.00 10.00      A   
ATOM   2129  CG  GLU A 225     -11.874  26.772  14.459  1.00 10.00      A   
ATOM   2130  CD  GLU A 225     -11.215  27.123  13.139  1.00 10.00      A   
ATOM   2131  OE1 GLU A 225     -10.444  26.294  12.612  1.00 10.00      A   
ATOM   2132  OE2 GLU A 225     -11.460  28.235  12.625  1.00 10.00      A   
ATOM   2133  C   GLU A 225     -13.484  23.262  14.096  1.00 10.00      A   
ATOM   2134  O   GLU A 225     -14.523  23.096  14.739  1.00 10.00      A   
ATOM   2135  N   LYS A 226     -13.211  22.588  12.984  1.00 10.00      A   
ATOM   2136  HN  LYS A 226     -12.358  22.746  12.523  1.00 10.00      A   
ATOM   2137  CA  LYS A 226     -14.143  21.613  12.434  1.00 10.00      A   
ATOM   2138  CB  LYS A 226     -14.339  21.851  10.935  1.00 10.00      A   
ATOM   2139  CG  LYS A 226     -15.168  23.085  10.624  1.00 10.00      A   
ATOM   2140  CD  LYS A 226     -16.636  22.850  10.938  1.00 10.00      A   
ATOM   2141  CE  LYS A 226     -17.349  24.145  11.293  1.00 10.00      A   
ATOM   2142  NZ  LYS A 226     -17.309  25.133  10.185  1.00 10.00      A   
ATOM   2143  HZ1 LYS A 226     -16.328  25.413   9.989  1.00 10.00      A   
ATOM   2144  HZ2 LYS A 226     -17.854  25.980  10.441  1.00 10.00      A   
ATOM   2145  HZ3 LYS A 226     -17.720  24.724   9.324  1.00 10.00      A   
ATOM   2146  C   LYS A 226     -13.688  20.184  12.701  1.00 10.00      A   
ATOM   2147  O   LYS A 226     -14.303  19.227  12.232  1.00 10.00      A   
ATOM   2148  N   LEU A 227     -12.620  20.044  13.469  1.00 10.00      A   
ATOM   2149  HN  LEU A 227     -12.173  20.844  13.820  1.00 10.00      A   
ATOM   2150  CA  LEU A 227     -12.087  18.729  13.795  1.00 10.00      A   
ATOM   2151  CB  LEU A 227     -10.648  18.851  14.299  1.00 10.00      A   
ATOM   2152  CG  LEU A 227      -9.885  17.540  14.494  1.00 10.00      A   
ATOM   2153  CD1 LEU A 227      -9.565  16.897  13.152  1.00 10.00      A   
ATOM   2154  CD2 LEU A 227      -8.618  17.773  15.299  1.00 10.00      A   
ATOM   2155  C   LEU A 227     -12.954  18.016  14.834  1.00 10.00      A   
ATOM   2156  O   LEU A 227     -13.271  16.835  14.691  1.00 10.00      A   
ATOM   2157  N   ALA A 228     -13.352  18.750  15.869  1.00 10.00      A   
ATOM   2158  HN  ALA A 228     -13.085  19.691  15.912  1.00 10.00      A   
ATOM   2159  CA  ALA A 228     -14.173  18.194  16.946  1.00 10.00      A   
ATOM   2160  CB  ALA A 228     -14.379  19.224  18.048  1.00 10.00      A   
ATOM   2161  C   ALA A 228     -15.516  17.682  16.432  1.00 10.00      A   
ATOM   2162  O   ALA A 228     -16.017  16.655  16.893  1.00 10.00      A   
ATOM   2163  N   THR A 229     -16.073  18.386  15.457  1.00 10.00      A   
ATOM   2164  HN  THR A 229     -15.608  19.175  15.106  1.00 10.00      A   
ATOM   2165  CA  THR A 229     -17.355  18.025  14.877  1.00 10.00      A   
ATOM   2166  CB  THR A 229     -17.810  19.119  13.900  1.00 10.00      A   
ATOM   2167  OG1 THR A 229     -16.891  20.217  13.984  1.00 10.00      A   
ATOM   2168  HG1 THR A 229     -17.127  20.768  14.742  1.00 10.00      A   
ATOM   2169  CG2 THR A 229     -19.207  19.612  14.257  1.00 10.00      A   
ATOM   2170  C   THR A 229     -17.270  16.696  14.130  1.00 10.00      A   
ATOM   2171  O   THR A 229     -18.272  16.001  13.971  1.00 10.00      A   
ATOM   2172  N   LEU A 230     -16.070  16.347  13.681  1.00 10.00      A   
ATOM   2173  HN  LEU A 230     -15.309  16.944  13.841  1.00 10.00      A   
ATOM   2174  CA  LEU A 230     -15.856  15.103  12.953  1.00 10.00      A   
ATOM   2175  CB  LEU A 230     -14.821  15.306  11.846  1.00 10.00      A   
ATOM   2176  CG  LEU A 230     -15.201  16.314  10.758  1.00 10.00      A   
ATOM   2177  CD1 LEU A 230     -13.982  16.704   9.937  1.00 10.00      A   
ATOM   2178  CD2 LEU A 230     -16.299  15.755   9.866  1.00 10.00      A   
ATOM   2179  C   LEU A 230     -15.429  13.978  13.894  1.00 10.00      A   
ATOM   2180  O   LEU A 230     -15.769  12.812  13.683  1.00 10.00      A   
ATOM   2181  N   LEU A 231     -14.695  14.335  14.940  1.00 10.00      A   
ATOM   2182  HN  LEU A 231     -14.450  15.279  15.054  1.00 10.00      A   
ATOM   2183  CA  LEU A 231     -14.229  13.358  15.917  1.00 10.00      A   
ATOM   2184  CB  LEU A 231     -13.278  14.012  16.913  1.00 10.00      A   
ATOM   2185  CG  LEU A 231     -11.905  14.407  16.378  1.00 10.00      A   
ATOM   2186  CD1 LEU A 231     -11.263  15.439  17.288  1.00 10.00      A   
ATOM   2187  CD2 LEU A 231     -11.015  13.183  16.256  1.00 10.00      A   
ATOM   2188  C   LEU A 231     -15.402  12.725  16.656  1.00 10.00      A   
ATOM   2189  O   LEU A 231     -15.415  11.523  16.906  1.00 10.00      A   
ATOM   2190  N   GLN A 232     -16.402  13.539  16.971  1.00 10.00      A   
ATOM   2191  HN  GLN A 232     -16.342  14.487  16.724  1.00 10.00      A   
ATOM   2192  CA  GLN A 232     -17.586  13.065  17.682  1.00 10.00      A   
ATOM   2193  CB  GLN A 232     -18.351  14.243  18.296  1.00 10.00      A   
ATOM   2194  CG  GLN A 232     -17.777  14.739  19.614  1.00 10.00      A   
ATOM   2195  CD  GLN A 232     -17.890  13.710  20.722  1.00 10.00      A   
ATOM   2196  OE1 GLN A 232     -18.807  12.891  20.734  1.00 10.00      A   
ATOM   2197  NE2 GLN A 232     -16.959  13.743  21.662  1.00 10.00      A   
ATOM   2198 HE21 GLN A 232     -16.254  14.418  21.594  1.00 10.00      A   
ATOM   2199 HE22 GLN A 232     -17.012  13.083  22.388  1.00 10.00      A   
ATOM   2200  C   GLN A 232     -18.511  12.246  16.777  1.00 10.00      A   
ATOM   2201  O   GLN A 232     -19.583  11.817  17.199  1.00 10.00      A   
ATOM   2202  N   ARG A 233     -18.102  12.044  15.529  1.00 10.00      A   
ATOM   2203  HN  ARG A 233     -17.248  12.430  15.236  1.00 10.00      A   
ATOM   2204  CA  ARG A 233     -18.896  11.272  14.578  1.00 10.00      A   
ATOM   2205  CB  ARG A 233     -18.922  11.963  13.208  1.00 10.00      A   
ATOM   2206  CG  ARG A 233     -19.648  13.300  13.185  1.00 10.00      A   
ATOM   2207  CD  ARG A 233     -21.084  13.162  13.674  1.00 10.00      A   
ATOM   2208  NE  ARG A 233     -22.023  13.948  12.871  1.00 10.00      A   
ATOM   2209  HE  ARG A 233     -21.706  14.279  12.007  1.00 10.00      A   
ATOM   2210  CZ  ARG A 233     -23.272  14.219  13.240  1.00 10.00      A   
ATOM   2211  NH1 ARG A 233     -23.739  13.767  14.396  1.00 10.00      A   
ATOM   2212 HH11 ARG A 233     -24.714  13.985  14.687  1.00 10.00      A   
ATOM   2213 HH12 ARG A 233     -23.132  13.189  15.019  1.00 10.00      A   
ATOM   2214  NH2 ARG A 233     -24.060  14.942  12.449  1.00 10.00      A   
ATOM   2215 HH21 ARG A 233     -23.703  15.309  11.529  1.00 10.00      A   
ATOM   2216 HH22 ARG A 233     -25.039  15.150  12.736  1.00 10.00      A   
ATOM   2217  C   ARG A 233     -18.347   9.856  14.435  1.00 10.00      A   
ATOM   2218  O   ARG A 233     -19.034   8.960  13.934  1.00 10.00      A   
ATOM   2219  N   ALA A 234     -17.109   9.661  14.879  1.00 10.00      A   
ATOM   2220  HN  ALA A 234     -16.620  10.409  15.281  1.00 10.00      A   
ATOM   2221  CA  ALA A 234     -16.459   8.360  14.793  1.00 10.00      A   
ATOM   2222  CB  ALA A 234     -15.936   8.126  13.380  1.00 10.00      A   
ATOM   2223  C   ALA A 234     -15.322   8.252  15.810  1.00 10.00      A   
ATOM   2224  O   ALA A 234     -14.166   8.525  15.494  1.00 10.00      A   
ATOM   2225  N   PRO A 235     -15.646   7.853  17.049  1.00 10.00      A   
ATOM   2226  CA  PRO A 235     -14.658   7.708  18.123  1.00 10.00      A   
ATOM   2227  CB  PRO A 235     -15.516   7.847  19.378  1.00 10.00      A   
ATOM   2228  CG  PRO A 235     -16.836   7.268  18.990  1.00 10.00      A   
ATOM   2229  CD  PRO A 235     -17.010   7.535  17.514  1.00 10.00      A   
ATOM   2230  C   PRO A 235     -13.973   6.342  18.112  1.00 10.00      A   
ATOM   2231  O   PRO A 235     -13.247   5.988  19.046  1.00 10.00      A   
ATOM   2232  N   GLN A 236     -14.206   5.574  17.056  1.00 10.00      A   
ATOM   2233  HN  GLN A 236     -14.795   5.906  16.343  1.00 10.00      A   
ATOM   2234  CA  GLN A 236     -13.609   4.249  16.932  1.00 10.00      A   
ATOM   2235  CB  GLN A 236     -14.641   3.208  16.474  1.00 10.00      A   
ATOM   2236  CG  GLN A 236     -14.961   3.217  14.982  1.00 10.00      A   
ATOM   2237  CD  GLN A 236     -15.849   4.370  14.564  1.00 10.00      A   
ATOM   2238  OE1 GLN A 236     -16.667   4.852  15.343  1.00 10.00      A   
ATOM   2239  NE2 GLN A 236     -15.688   4.818  13.332  1.00 10.00      A   
ATOM   2240 HE21 GLN A 236     -15.006   4.384  12.764  1.00 10.00      A   
ATOM   2241 HE22 GLN A 236     -16.255   5.556  13.027  1.00 10.00      A   
ATOM   2242  C   GLN A 236     -12.404   4.273  15.994  1.00 10.00      A   
ATOM   2243  O   GLN A 236     -11.866   3.229  15.627  1.00 10.00      A   
ATOM   2244  N   LEU A 237     -11.989   5.476  15.617  1.00 10.00      A   
ATOM   2245  HN  LEU A 237     -12.452   6.265  15.962  1.00 10.00      A   
ATOM   2246  CA  LEU A 237     -10.855   5.657  14.720  1.00 10.00      A   
ATOM   2247  CB  LEU A 237     -10.746   7.122  14.302  1.00 10.00      A   
ATOM   2248  CG  LEU A 237     -10.924   7.409  12.814  1.00 10.00      A   
ATOM   2249  CD1 LEU A 237     -12.327   7.045  12.363  1.00 10.00      A   
ATOM   2250  CD2 LEU A 237     -10.622   8.865  12.511  1.00 10.00      A   
ATOM   2251  C   LEU A 237      -9.552   5.229  15.383  1.00 10.00      A   
ATOM   2252  O   LEU A 237      -9.317   5.519  16.556  1.00 10.00      A   
ATOM   2253  N   GLU A 238      -8.712   4.533  14.624  1.00 10.00      A   
ATOM   2254  HN  GLU A 238      -8.972   4.320  13.699  1.00 10.00      A   
ATOM   2255  CA  GLU A 238      -7.418   4.080  15.119  1.00 10.00      A   
ATOM   2256  CB  GLU A 238      -7.101   2.667  14.621  1.00 10.00      A   
ATOM   2257  CG  GLU A 238      -8.095   1.598  15.041  1.00 10.00      A   
ATOM   2258  CD  GLU A 238      -7.624   0.200  14.695  1.00 10.00      A   
ATOM   2259  OE1 GLU A 238      -6.987   0.025  13.633  1.00 10.00      A   
ATOM   2260  OE2 GLU A 238      -7.883  -0.734  15.486  1.00 10.00      A   
ATOM   2261  C   GLU A 238      -6.333   5.032  14.633  1.00 10.00      A   
ATOM   2262  O   GLU A 238      -5.427   5.405  15.379  1.00 10.00      A   
ATOM   2263  N   GLU A 239      -6.430   5.416  13.368  1.00 10.00      A   
ATOM   2264  HN  GLU A 239      -7.176   5.080  12.823  1.00 10.00      A   
ATOM   2265  CA  GLU A 239      -5.470   6.329  12.765  1.00 10.00      A   
ATOM   2266  CB  GLU A 239      -4.875   5.718  11.490  1.00 10.00      A   
ATOM   2267  CG  GLU A 239      -4.014   4.486  11.734  1.00 10.00      A   
ATOM   2268  CD  GLU A 239      -4.393   3.321  10.841  1.00 10.00      A   
ATOM   2269  OE1 GLU A 239      -4.435   3.504   9.604  1.00 10.00      A   
ATOM   2270  OE2 GLU A 239      -4.650   2.220  11.372  1.00 10.00      A   
ATOM   2271  C   GLU A 239      -6.149   7.656  12.451  1.00 10.00      A   
ATOM   2272  O   GLU A 239      -7.029   7.722  11.589  1.00 10.00      A   
ATOM   2273  N   LEU A 240      -5.744   8.704  13.153  1.00 10.00      A   
ATOM   2274  HN  LEU A 240      -5.025   8.592  13.816  1.00 10.00      A   
ATOM   2275  CA  LEU A 240      -6.329  10.018  12.960  1.00 10.00      A   
ATOM   2276  CB  LEU A 240      -6.739  10.627  14.302  1.00 10.00      A   
ATOM   2277  CG  LEU A 240      -7.440  11.983  14.231  1.00 10.00      A   
ATOM   2278  CD1 LEU A 240      -8.867  11.822  13.730  1.00 10.00      A   
ATOM   2279  CD2 LEU A 240      -7.409  12.676  15.583  1.00 10.00      A   
ATOM   2280  C   LEU A 240      -5.384  10.961  12.232  1.00 10.00      A   
ATOM   2281  O   LEU A 240      -4.351  11.366  12.769  1.00 10.00      A   
ATOM   2282  N   GLY A 241      -5.744  11.303  11.010  1.00 10.00      A   
ATOM   2283  HN  GLY A 241      -6.568  10.924  10.627  1.00 10.00      A   
ATOM   2284  CA  GLY A 241      -4.951  12.220  10.230  1.00 10.00      A   
ATOM   2285  C   GLY A 241      -5.555  13.607  10.280  1.00 10.00      A   
ATOM   2286  O   GLY A 241      -6.574  13.870   9.635  1.00 10.00      A   
ATOM   2287  N   THR A 242      -4.949  14.484  11.061  1.00 10.00      A   
ATOM   2288  HN  THR A 242      -4.140  14.212  11.546  1.00 10.00      A   
ATOM   2289  CA  THR A 242      -5.442  15.844  11.207  1.00 10.00      A   
ATOM   2290  CB  THR A 242      -4.957  16.481  12.528  1.00 10.00      A   
ATOM   2291  OG1 THR A 242      -3.527  16.379  12.629  1.00 10.00      A   
ATOM   2292  HG1 THR A 242      -3.257  15.460  12.512  1.00 10.00      A   
ATOM   2293  CG2 THR A 242      -5.595  15.784  13.723  1.00 10.00      A   
ATOM   2294  C   THR A 242      -5.026  16.716  10.029  1.00 10.00      A   
ATOM   2295  O   THR A 242      -4.062  16.406   9.328  1.00 10.00      A   
ATOM   2296  N   GLY A 243      -5.774  17.782   9.796  1.00 10.00      A   
ATOM   2297  HN  GLY A 243      -6.548  17.964  10.369  1.00 10.00      A   
ATOM   2298  CA  GLY A 243      -5.457  18.687   8.719  1.00 10.00      A   
ATOM   2299  C   GLY A 243      -4.818  19.944   9.254  1.00 10.00      A   
ATOM   2300  O   GLY A 243      -3.662  19.926   9.682  1.00 10.00      A   
ATOM   2301  N   GLY A 244      -5.571  21.032   9.251  1.00 10.00      A   
ATOM   2302  HN  GLY A 244      -6.494  20.983   8.923  1.00 10.00      A   
ATOM   2303  CA  GLY A 244      -5.055  22.280   9.756  1.00 10.00      A   
ATOM   2304  C   GLY A 244      -5.122  22.317  11.265  1.00 10.00      A   
ATOM   2305  O   GLY A 244      -6.203  22.226  11.843  1.00 10.00      A   
ATOM   2306  N   TYR A 245      -3.972  22.421  11.904  1.00 10.00      A   
ATOM   2307  HN  TYR A 245      -3.134  22.470  11.385  1.00 10.00      A   
ATOM   2308  CA  TYR A 245      -3.907  22.467  13.356  1.00 10.00      A   
ATOM   2309  CB  TYR A 245      -2.765  21.582  13.862  1.00 10.00      A   
ATOM   2310  CG  TYR A 245      -3.037  20.937  15.203  1.00 10.00      A   
ATOM   2311  CD1 TYR A 245      -3.866  19.829  15.302  1.00 10.00      A   
ATOM   2312  CD2 TYR A 245      -2.462  21.431  16.369  1.00 10.00      A   
ATOM   2313  CE1 TYR A 245      -4.118  19.230  16.520  1.00 10.00      A   
ATOM   2314  CE2 TYR A 245      -2.709  20.838  17.592  1.00 10.00      A   
ATOM   2315  CZ  TYR A 245      -3.539  19.738  17.661  1.00 10.00      A   
ATOM   2316  OH  TYR A 245      -3.785  19.141  18.875  1.00 10.00      A   
ATOM   2317  HH  TYR A 245      -3.862  19.821  19.556  1.00 10.00      A   
ATOM   2318  C   TYR A 245      -3.708  23.906  13.812  1.00 10.00      A   
ATOM   2319  O   TYR A 245      -3.208  24.170  14.905  1.00 10.00      A   
ATOM   2320  N   THR A 246      -4.102  24.830  12.951  1.00 10.00      A   
ATOM   2321  HN  THR A 246      -4.485  24.547  12.097  1.00 10.00      A   
ATOM   2322  CA  THR A 246      -3.978  26.249  13.234  1.00 10.00      A   
ATOM   2323  CB  THR A 246      -3.133  26.957  12.150  1.00 10.00      A   
ATOM   2324  OG1 THR A 246      -3.047  28.358  12.426  1.00 10.00      A   
ATOM   2325  HG1 THR A 246      -2.417  28.503  13.143  1.00 10.00      A   
ATOM   2326  CG2 THR A 246      -3.720  26.744  10.760  1.00 10.00      A   
ATOM   2327  C   THR A 246      -5.355  26.901  13.342  1.00 10.00      A   
ATOM   2328  O   THR A 246      -6.240  26.640  12.523  1.00 10.00      A   
ATOM   2329  N   ALA A 247      -5.532  27.744  14.355  1.00 10.00      A   
ATOM   2330  HN  ALA A 247      -4.784  27.931  14.962  1.00 10.00      A   
ATOM   2331  CA  ALA A 247      -6.800  28.423  14.582  1.00 10.00      A   
ATOM   2332  CB  ALA A 247      -7.863  27.423  15.022  1.00 10.00      A   
ATOM   2333  C   ALA A 247      -6.634  29.500  15.643  1.00 10.00      A   
ATOM   2334  O   ALA A 247      -5.541  29.681  16.177  1.00 10.00      A   
ATOM   2335  N   GLU A 248      -7.714  30.210  15.941  1.00 10.00      A   
ATOM   2336  HN  GLU A 248      -8.554  30.019  15.471  1.00 10.00      A   
ATOM   2337  CA  GLU A 248      -7.692  31.255  16.953  1.00 10.00      A   
ATOM   2338  CB  GLU A 248      -8.970  32.097  16.856  1.00 10.00      A   
ATOM   2339  CG  GLU A 248      -9.039  33.269  17.822  1.00 10.00      A   
ATOM   2340  CD  GLU A 248     -10.277  34.123  17.606  1.00 10.00      A   
ATOM   2341  OE1 GLU A 248     -11.348  33.797  18.167  1.00 10.00      A   
ATOM   2342  OE2 GLU A 248     -10.187  35.127  16.874  1.00 10.00      A   
ATOM   2343  C   GLU A 248      -7.585  30.613  18.331  1.00 10.00      A   
ATOM   2344  O   GLU A 248      -8.403  29.765  18.684  1.00 10.00      A   
ATOM   2345  N   VAL A 249      -6.568  31.004  19.093  1.00 10.00      A   
ATOM   2346  HN  VAL A 249      -5.952  31.687  18.755  1.00 10.00      A   
ATOM   2347  CA  VAL A 249      -6.351  30.450  20.425  1.00 10.00      A   
ATOM   2348  CB  VAL A 249      -5.033  30.967  21.047  1.00 10.00      A   
ATOM   2349  CG1 VAL A 249      -4.721  30.229  22.342  1.00 10.00      A   
ATOM   2350  CG2 VAL A 249      -3.883  30.826  20.062  1.00 10.00      A   
ATOM   2351  C   VAL A 249      -7.520  30.778  21.347  1.00 10.00      A   
ATOM   2352  O   VAL A 249      -7.607  31.878  21.895  1.00 10.00      A   
ATOM   2353  N   ARG A 250      -8.436  29.827  21.485  1.00 10.00      A   
ATOM   2354  HN  ARG A 250      -8.330  28.987  20.982  1.00 10.00      A   
ATOM   2355  CA  ARG A 250      -9.609  29.996  22.330  1.00 10.00      A   
ATOM   2356  CB  ARG A 250     -10.864  30.087  21.469  1.00 10.00      A   
ATOM   2357  CG  ARG A 250     -10.896  31.248  20.496  1.00 10.00      A   
ATOM   2358  CD  ARG A 250     -12.200  31.254  19.717  1.00 10.00      A   
ATOM   2359  NE  ARG A 250     -13.356  31.293  20.613  1.00 10.00      A   
ATOM   2360  HE  ARG A 250     -13.513  30.495  21.185  1.00 10.00      A   
ATOM   2361  CZ  ARG A 250     -14.198  32.322  20.698  1.00 10.00      A   
ATOM   2362  NH1 ARG A 250     -14.010  33.401  19.946  1.00 10.00      A   
ATOM   2363 HH11 ARG A 250     -14.666  34.211  20.011  1.00 10.00      A   
ATOM   2364 HH12 ARG A 250     -13.202  33.444  19.282  1.00 10.00      A   
ATOM   2365  NH2 ARG A 250     -15.212  32.269  21.551  1.00 10.00      A   
ATOM   2366 HH21 ARG A 250     -15.345  31.416  22.151  1.00 10.00      A   
ATOM   2367 HH22 ARG A 250     -15.881  33.064  21.628  1.00 10.00      A   
ATOM   2368  C   ARG A 250      -9.765  28.820  23.286  1.00 10.00      A   
ATOM   2369  O   ARG A 250      -9.559  27.666  22.901  1.00 10.00      A   
ATOM   2370  N   PRO A 251     -10.147  29.093  24.542  1.00 10.00      A   
ATOM   2371  CA  PRO A 251     -10.340  28.047  25.552  1.00 10.00      A   
ATOM   2372  CB  PRO A 251     -10.660  28.830  26.833  1.00 10.00      A   
ATOM   2373  CG  PRO A 251     -10.189  30.218  26.562  1.00 10.00      A   
ATOM   2374  CD  PRO A 251     -10.396  30.437  25.093  1.00 10.00      A   
ATOM   2375  C   PRO A 251     -11.500  27.118  25.192  1.00 10.00      A   
ATOM   2376  O   PRO A 251     -11.441  25.911  25.440  1.00 10.00      A   
ATOM   2377  N   ASP A 252     -12.539  27.682  24.581  1.00 10.00      A   
ATOM   2378  HN  ASP A 252     -12.513  28.638  24.383  1.00 10.00      A   
ATOM   2379  CA  ASP A 252     -13.714  26.901  24.189  1.00 10.00      A   
ATOM   2380  CB  ASP A 252     -14.903  27.776  23.759  1.00 10.00      A   
ATOM   2381  CG  ASP A 252     -14.526  28.987  22.925  1.00 10.00      A   
ATOM   2382  OD1 ASP A 252     -15.144  30.051  23.121  1.00 10.00      A   
ATOM   2383  OD2 ASP A 252     -13.615  28.892  22.080  1.00 10.00      A   
ATOM   2384  C   ASP A 252     -13.376  25.874  23.119  1.00 10.00      A   
ATOM   2385  O   ASP A 252     -13.674  24.689  23.277  1.00 10.00      A   
ATOM   2386  N   VAL A 253     -12.759  26.329  22.037  1.00 10.00      A   
ATOM   2387  HN  VAL A 253     -12.591  27.297  21.954  1.00 10.00      A   
ATOM   2388  CA  VAL A 253     -12.361  25.440  20.950  1.00 10.00      A   
ATOM   2389  CB  VAL A 253     -11.711  26.216  19.782  1.00 10.00      A   
ATOM   2390  CG1 VAL A 253     -11.360  25.277  18.636  1.00 10.00      A   
ATOM   2391  CG2 VAL A 253     -12.629  27.325  19.296  1.00 10.00      A   
ATOM   2392  C   VAL A 253     -11.391  24.379  21.470  1.00 10.00      A   
ATOM   2393  O   VAL A 253     -11.477  23.204  21.107  1.00 10.00      A   
ATOM   2394  N   TYR A 254     -10.491  24.800  22.352  1.00 10.00      A   
ATOM   2395  HN  TYR A 254     -10.482  25.745  22.611  1.00 10.00      A   
ATOM   2396  CA  TYR A 254      -9.516  23.896  22.939  1.00 10.00      A   
ATOM   2397  CB  TYR A 254      -8.547  24.659  23.845  1.00 10.00      A   
ATOM   2398  CG  TYR A 254      -7.600  23.759  24.606  1.00 10.00      A   
ATOM   2399  CD1 TYR A 254      -6.466  23.236  23.997  1.00 10.00      A   
ATOM   2400  CD2 TYR A 254      -7.846  23.423  25.930  1.00 10.00      A   
ATOM   2401  CE1 TYR A 254      -5.605  22.405  24.686  1.00 10.00      A   
ATOM   2402  CE2 TYR A 254      -6.991  22.595  26.628  1.00 10.00      A   
ATOM   2403  CZ  TYR A 254      -5.873  22.089  26.002  1.00 10.00      A   
ATOM   2404  OH  TYR A 254      -5.019  21.258  26.693  1.00 10.00      A   
ATOM   2405  HH  TYR A 254      -5.510  20.494  27.018  1.00 10.00      A   
ATOM   2406  C   TYR A 254     -10.215  22.787  23.721  1.00 10.00      A   
ATOM   2407  O   TYR A 254      -9.909  21.605  23.551  1.00 10.00      A   
ATOM   2408  N   SER A 255     -11.154  23.174  24.573  1.00 10.00      A   
ATOM   2409  HN  SER A 255     -11.344  24.132  24.676  1.00 10.00      A   
ATOM   2410  CA  SER A 255     -11.901  22.214  25.369  1.00 10.00      A   
ATOM   2411  CB  SER A 255     -12.834  22.937  26.346  1.00 10.00      A   
ATOM   2412  OG  SER A 255     -12.111  23.853  27.154  1.00 10.00      A   
ATOM   2413  HG  SER A 255     -12.021  24.695  26.686  1.00 10.00      A   
ATOM   2414  C   SER A 255     -12.685  21.252  24.476  1.00 10.00      A   
ATOM   2415  O   SER A 255     -12.678  20.041  24.706  1.00 10.00      A   
ATOM   2416  N   GLY A 256     -13.338  21.792  23.447  1.00 10.00      A   
ATOM   2417  HN  GLY A 256     -13.294  22.764  23.305  1.00 10.00      A   
ATOM   2418  CA  GLY A 256     -14.112  20.966  22.533  1.00 10.00      A   
ATOM   2419  C   GLY A 256     -13.256  19.916  21.852  1.00 10.00      A   
ATOM   2420  O   GLY A 256     -13.646  18.746  21.756  1.00 10.00      A   
ATOM   2421  N   LEU A 257     -12.078  20.333  21.394  1.00 10.00      A   
ATOM   2422  HN  LEU A 257     -11.827  21.278  21.513  1.00 10.00      A   
ATOM   2423  CA  LEU A 257     -11.151  19.428  20.722  1.00 10.00      A   
ATOM   2424  CB  LEU A 257      -9.946  20.194  20.168  1.00 10.00      A   
ATOM   2425  CG  LEU A 257     -10.232  21.200  19.053  1.00 10.00      A   
ATOM   2426  CD1 LEU A 257      -8.981  21.998  18.731  1.00 10.00      A   
ATOM   2427  CD2 LEU A 257     -10.753  20.493  17.811  1.00 10.00      A   
ATOM   2428  C   LEU A 257     -10.678  18.340  21.678  1.00 10.00      A   
ATOM   2429  O   LEU A 257     -10.664  17.158  21.330  1.00 10.00      A   
ATOM   2430  N   SER A 258     -10.325  18.749  22.892  1.00 10.00      A   
ATOM   2431  HN  SER A 258     -10.389  19.701  23.109  1.00 10.00      A   
ATOM   2432  CA  SER A 258      -9.845  17.826  23.913  1.00 10.00      A   
ATOM   2433  CB  SER A 258      -9.421  18.596  25.168  1.00 10.00      A   
ATOM   2434  OG  SER A 258      -8.515  19.637  24.841  1.00 10.00      A   
ATOM   2435  HG  SER A 258      -8.982  20.334  24.365  1.00 10.00      A   
ATOM   2436  C   SER A 258     -10.896  16.771  24.255  1.00 10.00      A   
ATOM   2437  O   SER A 258     -10.574  15.595  24.420  1.00 10.00      A   
ATOM   2438  N   VAL A 259     -12.156  17.192  24.351  1.00 10.00      A   
ATOM   2439  HN  VAL A 259     -12.355  18.147  24.213  1.00 10.00      A   
ATOM   2440  CA  VAL A 259     -13.252  16.276  24.669  1.00 10.00      A   
ATOM   2441  CB  VAL A 259     -14.583  17.027  24.895  1.00 10.00      A   
ATOM   2442  CG1 VAL A 259     -15.731  16.051  25.111  1.00 10.00      A   
ATOM   2443  CG2 VAL A 259     -14.468  17.967  26.081  1.00 10.00      A   
ATOM   2444  C   VAL A 259     -13.434  15.237  23.565  1.00 10.00      A   
ATOM   2445  O   VAL A 259     -13.612  14.051  23.836  1.00 10.00      A   
ATOM   2446  N   ALA A 260     -13.367  15.687  22.321  1.00 10.00      A   
ATOM   2447  HN  ALA A 260     -13.206  16.644  22.165  1.00 10.00      A   
ATOM   2448  CA  ALA A 260     -13.528  14.801  21.178  1.00 10.00      A   
ATOM   2449  CB  ALA A 260     -13.747  15.619  19.917  1.00 10.00      A   
ATOM   2450  C   ALA A 260     -12.330  13.864  21.021  1.00 10.00      A   
ATOM   2451  O   ALA A 260     -12.486  12.687  20.678  1.00 10.00      A   
ATOM   2452  N   LEU A 261     -11.138  14.389  21.282  1.00 10.00      A   
ATOM   2453  HN  LEU A 261     -11.078  15.335  21.545  1.00 10.00      A   
ATOM   2454  CA  LEU A 261      -9.917  13.602  21.167  1.00 10.00      A   
ATOM   2455  CB  LEU A 261      -8.670  14.492  21.208  1.00 10.00      A   
ATOM   2456  CG  LEU A 261      -8.435  15.373  19.979  1.00 10.00      A   
ATOM   2457  CD1 LEU A 261      -7.318  16.367  20.242  1.00 10.00      A   
ATOM   2458  CD2 LEU A 261      -8.109  14.518  18.765  1.00 10.00      A   
ATOM   2459  C   LEU A 261      -9.842  12.515  22.232  1.00 10.00      A   
ATOM   2460  O   LEU A 261      -9.454  11.382  21.945  1.00 10.00      A   
ATOM   2461  N   SER A 262     -10.225  12.852  23.458  1.00 10.00      A   
ATOM   2462  HN  SER A 262     -10.535  13.764  23.632  1.00 10.00      A   
ATOM   2463  CA  SER A 262     -10.192  11.887  24.547  1.00 10.00      A   
ATOM   2464  CB  SER A 262     -10.379  12.574  25.905  1.00 10.00      A   
ATOM   2465  OG  SER A 262     -11.417  13.541  25.857  1.00 10.00      A   
ATOM   2466  HG  SER A 262     -11.094  14.333  25.405  1.00 10.00      A   
ATOM   2467  C   SER A 262     -11.238  10.797  24.339  1.00 10.00      A   
ATOM   2468  O   SER A 262     -11.062   9.661  24.777  1.00 10.00      A   
ATOM   2469  N   GLY A 263     -12.326  11.153  23.658  1.00 10.00      A   
ATOM   2470  HN  GLY A 263     -12.412  12.077  23.348  1.00 10.00      A   
ATOM   2471  CA  GLY A 263     -13.387  10.202  23.384  1.00 10.00      A   
ATOM   2472  C   GLY A 263     -12.918   9.071  22.494  1.00 10.00      A   
ATOM   2473  O   GLY A 263     -13.362   7.932  22.635  1.00 10.00      A   
ATOM   2474  N   CYS A 264     -12.007   9.384  21.585  1.00 10.00      A   
ATOM   2475  HN  CYS A 264     -11.686  10.310  21.529  1.00 10.00      A   
ATOM   2476  CA  CYS A 264     -11.464   8.389  20.677  1.00 10.00      A   
ATOM   2477  CB  CYS A 264     -10.932   9.062  19.411  1.00 10.00      A   
ATOM   2478  SG  CYS A 264     -12.078  10.243  18.657  1.00 10.00      A   
ATOM   2479  HG  CYS A 264     -12.239  11.254  19.505  1.00 10.00      A   
ATOM   2480  C   CYS A 264     -10.357   7.605  21.374  1.00 10.00      A   
ATOM   2481  O   CYS A 264      -9.172   7.916  21.244  1.00 10.00      A   
ATOM   2482  N   LYS A 265     -10.757   6.594  22.131  1.00 10.00      A   
ATOM   2483  HN  LYS A 265     -11.718   6.405  22.202  1.00 10.00      A   
ATOM   2484  CA  LYS A 265      -9.819   5.766  22.873  1.00 10.00      A   
ATOM   2485  CB  LYS A 265     -10.503   5.142  24.091  1.00 10.00      A   
ATOM   2486  CG  LYS A 265     -10.928   6.154  25.141  1.00 10.00      A   
ATOM   2487  CD  LYS A 265     -12.439   6.201  25.294  1.00 10.00      A   
ATOM   2488  CE  LYS A 265     -12.859   7.321  26.231  1.00 10.00      A   
ATOM   2489  NZ  LYS A 265     -14.332   7.379  26.395  1.00 10.00      A   
ATOM   2490  HZ1 LYS A 265     -14.669   6.530  26.894  1.00 10.00      A   
ATOM   2491  HZ2 LYS A 265     -14.792   7.427  25.466  1.00 10.00      A   
ATOM   2492  HZ3 LYS A 265     -14.599   8.222  26.947  1.00 10.00      A   
ATOM   2493  C   LYS A 265      -9.203   4.682  22.001  1.00 10.00      A   
ATOM   2494  O   LYS A 265      -8.281   3.984  22.423  1.00 10.00      A   
ATOM   2495  N   GLU A 266      -9.714   4.537  20.787  1.00 10.00      A   
ATOM   2496  HN  GLU A 266     -10.455   5.112  20.505  1.00 10.00      A   
ATOM   2497  CA  GLU A 266      -9.197   3.524  19.872  1.00 10.00      A   
ATOM   2498  CB  GLU A 266     -10.285   3.006  18.926  1.00 10.00      A   
ATOM   2499  CG  GLU A 266     -11.625   2.715  19.586  1.00 10.00      A   
ATOM   2500  CD  GLU A 266     -11.502   2.052  20.943  1.00 10.00      A   
ATOM   2501  OE1 GLU A 266     -12.147   2.536  21.896  1.00 10.00      A   
ATOM   2502  OE2 GLU A 266     -10.768   1.050  21.069  1.00 10.00      A   
ATOM   2503  C   GLU A 266      -8.019   4.066  19.072  1.00 10.00      A   
ATOM   2504  O   GLU A 266      -7.371   3.330  18.334  1.00 10.00      A   
ATOM   2505  N   LEU A 267      -7.742   5.354  19.235  1.00 10.00      A   
ATOM   2506  HN  LEU A 267      -8.293   5.889  19.841  1.00 10.00      A   
ATOM   2507  CA  LEU A 267      -6.645   5.994  18.523  1.00 10.00      A   
ATOM   2508  CB  LEU A 267      -6.622   7.498  18.805  1.00 10.00      A   
ATOM   2509  CG  LEU A 267      -7.654   8.346  18.061  1.00 10.00      A   
ATOM   2510  CD1 LEU A 267      -7.509   9.814  18.438  1.00 10.00      A   
ATOM   2511  CD2 LEU A 267      -7.519   8.158  16.560  1.00 10.00      A   
ATOM   2512  C   LEU A 267      -5.302   5.383  18.895  1.00 10.00      A   
ATOM   2513  O   LEU A 267      -5.002   5.188  20.072  1.00 10.00      A   
ATOM   2514  N   ARG A 268      -4.512   5.071  17.883  1.00 10.00      A   
ATOM   2515  HN  ARG A 268      -4.833   5.227  16.966  1.00 10.00      A   
ATOM   2516  CA  ARG A 268      -3.192   4.495  18.082  1.00 10.00      A   
ATOM   2517  CB  ARG A 268      -3.173   3.022  17.661  1.00 10.00      A   
ATOM   2518  CG  ARG A 268      -4.109   2.117  18.451  1.00 10.00      A   
ATOM   2519  CD  ARG A 268      -3.755   2.091  19.932  1.00 10.00      A   
ATOM   2520  NE  ARG A 268      -4.634   1.195  20.686  1.00 10.00      A   
ATOM   2521  HE  ARG A 268      -4.402   0.235  20.691  1.00 10.00      A   
ATOM   2522  CZ  ARG A 268      -5.712   1.599  21.364  1.00 10.00      A   
ATOM   2523  NH1 ARG A 268      -6.037   2.885  21.392  1.00 10.00      A   
ATOM   2524 HH11 ARG A 268      -5.450   3.585  20.884  1.00 10.00      A   
ATOM   2525 HH12 ARG A 268      -6.886   3.206  21.918  1.00 10.00      A   
ATOM   2526  NH2 ARG A 268      -6.472   0.710  21.993  1.00 10.00      A   
ATOM   2527 HH21 ARG A 268      -7.315   1.018  22.523  1.00 10.00      A   
ATOM   2528 HH22 ARG A 268      -6.229  -0.308  21.957  1.00 10.00      A   
ATOM   2529  C   ARG A 268      -2.158   5.266  17.266  1.00 10.00      A   
ATOM   2530  O   ARG A 268      -0.970   5.268  17.590  1.00 10.00      A   
ATOM   2531  N   CYS A 269      -2.616   5.918  16.201  1.00 10.00      A   
ATOM   2532  HN  CYS A 269      -3.575   5.890  15.993  1.00 10.00      A   
ATOM   2533  CA  CYS A 269      -1.727   6.675  15.331  1.00 10.00      A   
ATOM   2534  CB  CYS A 269      -1.520   5.923  14.011  1.00 10.00      A   
ATOM   2535  SG  CYS A 269      -0.519   6.797  12.782  1.00 10.00      A   
ATOM   2536  HG  CYS A 269      -1.179   6.784  11.629  1.00 10.00      A   
ATOM   2537  C   CYS A 269      -2.264   8.077  15.058  1.00 10.00      A   
ATOM   2538  O   CYS A 269      -3.469   8.273  14.876  1.00 10.00      A   
ATOM   2539  N   LEU A 270      -1.362   9.050  15.040  1.00 10.00      A   
ATOM   2540  HN  LEU A 270      -0.419   8.829  15.209  1.00 10.00      A   
ATOM   2541  CA  LEU A 270      -1.726  10.436  14.775  1.00 10.00      A   
ATOM   2542  CB  LEU A 270      -1.565  11.297  16.031  1.00 10.00      A   
ATOM   2543  CG  LEU A 270      -2.618  11.126  17.128  1.00 10.00      A   
ATOM   2544  CD1 LEU A 270      -2.324  12.056  18.294  1.00 10.00      A   
ATOM   2545  CD2 LEU A 270      -4.016  11.376  16.585  1.00 10.00      A   
ATOM   2546  C   LEU A 270      -0.865  11.004  13.659  1.00 10.00      A   
ATOM   2547  O   LEU A 270       0.359  10.875  13.680  1.00 10.00      A   
ATOM   2548  N   SER A 271      -1.507  11.622  12.683  1.00 10.00      A   
ATOM   2549  HN  SER A 271      -2.487  11.685  12.720  1.00 10.00      A   
ATOM   2550  CA  SER A 271      -0.801  12.210  11.552  1.00 10.00      A   
ATOM   2551  CB  SER A 271      -0.953  11.306  10.324  1.00 10.00      A   
ATOM   2552  OG  SER A 271      -0.796   9.939  10.682  1.00 10.00      A   
ATOM   2553  HG  SER A 271      -0.493   9.883  11.597  1.00 10.00      A   
ATOM   2554  C   SER A 271      -1.349  13.608  11.255  1.00 10.00      A   
ATOM   2555  O   SER A 271      -2.338  14.032  11.863  1.00 10.00      A   
ATOM   2556  N   GLY A 272      -0.710  14.317  10.329  1.00 10.00      A   
ATOM   2557  HN  GLY A 272       0.070  13.928   9.877  1.00 10.00      A   
ATOM   2558  CA  GLY A 272      -1.153  15.654   9.973  1.00 10.00      A   
ATOM   2559  C   GLY A 272      -0.418  16.736  10.739  1.00 10.00      A   
ATOM   2560  O   GLY A 272       0.791  16.898  10.580  1.00 10.00      A   
ATOM   2561  N   PHE A 273      -1.152  17.468  11.576  1.00 10.00      A   
ATOM   2562  HN  PHE A 273      -2.112  17.267  11.662  1.00 10.00      A   
ATOM   2563  CA  PHE A 273      -0.587  18.546  12.383  1.00 10.00      A   
ATOM   2564  CB  PHE A 273       0.456  18.021  13.380  1.00 10.00      A   
ATOM   2565  CG  PHE A 273      -0.128  17.214  14.507  1.00 10.00      A   
ATOM   2566  CD1 PHE A 273      -0.327  15.851  14.371  1.00 10.00      A   
ATOM   2567  CD2 PHE A 273      -0.472  17.820  15.705  1.00 10.00      A   
ATOM   2568  CE1 PHE A 273      -0.860  15.106  15.406  1.00 10.00      A   
ATOM   2569  CE2 PHE A 273      -1.006  17.081  16.745  1.00 10.00      A   
ATOM   2570  CZ  PHE A 273      -1.198  15.723  16.594  1.00 10.00      A   
ATOM   2571  C   PHE A 273      -0.011  19.678  11.530  1.00 10.00      A   
ATOM   2572  O   PHE A 273       1.015  20.264  11.877  1.00 10.00      A   
ATOM   2573  N   TRP A 274      -0.680  19.987  10.423  1.00 10.00      A   
ATOM   2574  HN  TRP A 274      -1.494  19.488  10.200  1.00 10.00      A   
ATOM   2575  CA  TRP A 274      -0.242  21.063   9.540  1.00 10.00      A   
ATOM   2576  CB  TRP A 274      -1.045  21.046   8.237  1.00 10.00      A   
ATOM   2577  CG  TRP A 274      -0.504  20.138   7.175  1.00 10.00      A   
ATOM   2578  CD1 TRP A 274       0.673  20.277   6.502  1.00 10.00      A   
ATOM   2579  CD2 TRP A 274      -1.132  18.964   6.643  1.00 10.00      A   
ATOM   2580  NE1 TRP A 274       0.815  19.270   5.584  1.00 10.00      A   
ATOM   2581  HE1 TRP A 274       1.578  19.156   4.978  1.00 10.00      A   
ATOM   2582  CE2 TRP A 274      -0.275  18.446   5.653  1.00 10.00      A   
ATOM   2583  CE3 TRP A 274      -2.334  18.300   6.906  1.00 10.00      A   
ATOM   2584  CZ2 TRP A 274      -0.579  17.297   4.928  1.00 10.00      A   
ATOM   2585  CZ3 TRP A 274      -2.633  17.159   6.187  1.00 10.00      A   
ATOM   2586  CH2 TRP A 274      -1.759  16.671   5.210  1.00 10.00      A   
ATOM   2587  C   TRP A 274      -0.451  22.402  10.236  1.00 10.00      A   
ATOM   2588  O   TRP A 274      -1.565  22.700  10.677  1.00 10.00      A   
ATOM   2589  N   ASP A 275       0.612  23.201  10.335  1.00 10.00      A   
ATOM   2590  HN  ASP A 275       1.468  22.903   9.960  1.00 10.00      A   
ATOM   2591  CA  ASP A 275       0.550  24.507  11.000  1.00 10.00      A   
ATOM   2592  CB  ASP A 275      -0.417  25.466  10.292  1.00 10.00      A   
ATOM   2593  CG  ASP A 275       0.025  25.859   8.901  1.00 10.00      A   
ATOM   2594  OD1 ASP A 275       0.803  26.827   8.764  1.00 10.00      A   
ATOM   2595  OD2 ASP A 275      -0.417  25.212   7.931  1.00 10.00      A   
ATOM   2596  C   ASP A 275       0.134  24.313  12.450  1.00 10.00      A   
ATOM   2597  O   ASP A 275      -0.691  25.057  12.983  1.00 10.00      A   
ATOM   2598  N   ALA A 276       0.709  23.293  13.071  1.00 10.00      A   
ATOM   2599  HN  ALA A 276       1.365  22.753  12.581  1.00 10.00      A   
ATOM   2600  CA  ALA A 276       0.405  22.953  14.450  1.00 10.00      A   
ATOM   2601  CB  ALA A 276       1.118  21.673  14.854  1.00 10.00      A   
ATOM   2602  C   ALA A 276       0.737  24.079  15.418  1.00 10.00      A   
ATOM   2603  O   ALA A 276       1.900  24.447  15.593  1.00 10.00      A   
ATOM   2604  N   VAL A 277      -0.297  24.638  16.033  1.00 10.00      A   
ATOM   2605  HN  VAL A 277      -1.205  24.326  15.826  1.00 10.00      A   
ATOM   2606  CA  VAL A 277      -0.118  25.702  17.007  1.00 10.00      A   
ATOM   2607  CB  VAL A 277      -1.386  26.578  17.128  1.00 10.00      A   
ATOM   2608  CG1 VAL A 277      -1.197  27.659  18.181  1.00 10.00      A   
ATOM   2609  CG2 VAL A 277      -1.725  27.209  15.788  1.00 10.00      A   
ATOM   2610  C   VAL A 277       0.204  25.077  18.362  1.00 10.00      A   
ATOM   2611  O   VAL A 277      -0.587  24.290  18.886  1.00 10.00      A   
ATOM   2612  N   PRO A 278       1.373  25.409  18.937  1.00 10.00      A   
ATOM   2613  CA  PRO A 278       1.817  24.873  20.232  1.00 10.00      A   
ATOM   2614  CB  PRO A 278       3.053  25.712  20.552  1.00 10.00      A   
ATOM   2615  CG  PRO A 278       3.579  26.105  19.218  1.00 10.00      A   
ATOM   2616  CD  PRO A 278       2.368  26.332  18.359  1.00 10.00      A   
ATOM   2617  C   PRO A 278       0.769  25.028  21.333  1.00 10.00      A   
ATOM   2618  O   PRO A 278       0.666  24.189  22.226  1.00 10.00      A   
ATOM   2619  N   ALA A 279      -0.027  26.085  21.242  1.00 10.00      A   
ATOM   2620  HN  ALA A 279       0.088  26.700  20.487  1.00 10.00      A   
ATOM   2621  CA  ALA A 279      -1.063  26.358  22.230  1.00 10.00      A   
ATOM   2622  CB  ALA A 279      -1.587  27.776  22.061  1.00 10.00      A   
ATOM   2623  C   ALA A 279      -2.210  25.347  22.157  1.00 10.00      A   
ATOM   2624  O   ALA A 279      -3.045  25.281  23.057  1.00 10.00      A   
ATOM   2625  N   TYR A 280      -2.256  24.566  21.085  1.00 10.00      A   
ATOM   2626  HN  TYR A 280      -1.568  24.664  20.388  1.00 10.00      A   
ATOM   2627  CA  TYR A 280      -3.307  23.570  20.914  1.00 10.00      A   
ATOM   2628  CB  TYR A 280      -4.094  23.827  19.628  1.00 10.00      A   
ATOM   2629  CG  TYR A 280      -5.271  24.754  19.824  1.00 10.00      A   
ATOM   2630  CD1 TYR A 280      -5.142  26.126  19.655  1.00 10.00      A   
ATOM   2631  CD2 TYR A 280      -6.513  24.254  20.189  1.00 10.00      A   
ATOM   2632  CE1 TYR A 280      -6.217  26.971  19.849  1.00 10.00      A   
ATOM   2633  CE2 TYR A 280      -7.593  25.091  20.380  1.00 10.00      A   
ATOM   2634  CZ  TYR A 280      -7.441  26.447  20.209  1.00 10.00      A   
ATOM   2635  OH  TYR A 280      -8.511  27.285  20.412  1.00 10.00      A   
ATOM   2636  HH  TYR A 280      -8.923  27.082  21.258  1.00 10.00      A   
ATOM   2637  C   TYR A 280      -2.748  22.154  20.932  1.00 10.00      A   
ATOM   2638  O   TYR A 280      -3.479  21.185  20.737  1.00 10.00      A   
ATOM   2639  N   LEU A 281      -1.454  22.045  21.182  1.00 10.00      A   
ATOM   2640  HN  LEU A 281      -0.930  22.859  21.341  1.00 10.00      A   
ATOM   2641  CA  LEU A 281      -0.782  20.749  21.236  1.00 10.00      A   
ATOM   2642  CB  LEU A 281       0.740  20.909  21.225  1.00 10.00      A   
ATOM   2643  CG  LEU A 281       1.356  21.460  19.937  1.00 10.00      A   
ATOM   2644  CD1 LEU A 281       2.868  21.518  20.061  1.00 10.00      A   
ATOM   2645  CD2 LEU A 281       0.954  20.614  18.740  1.00 10.00      A   
ATOM   2646  C   LEU A 281      -1.237  19.868  22.420  1.00 10.00      A   
ATOM   2647  O   LEU A 281      -1.412  18.660  22.249  1.00 10.00      A   
ATOM   2648  N   PRO A 282      -1.435  20.433  23.642  1.00 10.00      A   
ATOM   2649  CA  PRO A 282      -1.870  19.654  24.817  1.00 10.00      A   
ATOM   2650  CB  PRO A 282      -1.912  20.683  25.951  1.00 10.00      A   
ATOM   2651  CG  PRO A 282      -1.045  21.795  25.489  1.00 10.00      A   
ATOM   2652  CD  PRO A 282      -1.207  21.845  24.003  1.00 10.00      A   
ATOM   2653  C   PRO A 282      -3.241  18.988  24.658  1.00 10.00      A   
ATOM   2654  O   PRO A 282      -3.691  18.263  25.546  1.00 10.00      A   
ATOM   2655  N   ALA A 283      -3.896  19.216  23.529  1.00 10.00      A   
ATOM   2656  HN  ALA A 283      -3.487  19.791  22.849  1.00 10.00      A   
ATOM   2657  CA  ALA A 283      -5.204  18.624  23.276  1.00 10.00      A   
ATOM   2658  CB  ALA A 283      -5.849  19.260  22.054  1.00 10.00      A   
ATOM   2659  C   ALA A 283      -5.093  17.107  23.107  1.00 10.00      A   
ATOM   2660  O   ALA A 283      -6.013  16.366  23.447  1.00 10.00      A   
ATOM   2661  N   VAL A 284      -3.947  16.651  22.606  1.00 10.00      A   
ATOM   2662  HN  VAL A 284      -3.240  17.293  22.369  1.00 10.00      A   
ATOM   2663  CA  VAL A 284      -3.715  15.219  22.393  1.00 10.00      A   
ATOM   2664  CB  VAL A 284      -2.894  14.952  21.109  1.00 10.00      A   
ATOM   2665  CG1 VAL A 284      -3.641  15.444  19.876  1.00 10.00      A   
ATOM   2666  CG2 VAL A 284      -1.520  15.602  21.192  1.00 10.00      A   
ATOM   2667  C   VAL A 284      -3.015  14.579  23.596  1.00 10.00      A   
ATOM   2668  O   VAL A 284      -2.479  13.472  23.504  1.00 10.00      A   
ATOM   2669  N   TYR A 285      -3.052  15.267  24.733  1.00 10.00      A   
ATOM   2670  HN  TYR A 285      -3.523  16.127  24.750  1.00 10.00      A   
ATOM   2671  CA  TYR A 285      -2.410  14.781  25.955  1.00 10.00      A   
ATOM   2672  CB  TYR A 285      -2.332  15.881  27.011  1.00 10.00      A   
ATOM   2673  CG  TYR A 285      -1.057  16.691  26.977  1.00 10.00      A   
ATOM   2674  CD1 TYR A 285      -0.099  16.487  25.991  1.00 10.00      A   
ATOM   2675  CD2 TYR A 285      -0.810  17.661  27.939  1.00 10.00      A   
ATOM   2676  CE1 TYR A 285       1.066  17.229  25.965  1.00 10.00      A   
ATOM   2677  CE2 TYR A 285       0.350  18.405  27.920  1.00 10.00      A   
ATOM   2678  CZ  TYR A 285       1.285  18.185  26.931  1.00 10.00      A   
ATOM   2679  OH  TYR A 285       2.440  18.929  26.903  1.00 10.00      A   
ATOM   2680  HH  TYR A 285       2.813  18.979  27.793  1.00 10.00      A   
ATOM   2681  C   TYR A 285      -3.109  13.562  26.544  1.00 10.00      A   
ATOM   2682  O   TYR A 285      -2.557  12.883  27.407  1.00 10.00      A   
ATOM   2683  N   SER A 286      -4.321  13.292  26.089  1.00 10.00      A   
ATOM   2684  HN  SER A 286      -4.724  13.877  25.413  1.00 10.00      A   
ATOM   2685  CA  SER A 286      -5.080  12.156  26.585  1.00 10.00      A   
ATOM   2686  CB  SER A 286      -6.541  12.567  26.768  1.00 10.00      A   
ATOM   2687  OG  SER A 286      -6.751  13.878  26.265  1.00 10.00      A   
ATOM   2688  HG  SER A 286      -6.580  14.518  26.964  1.00 10.00      A   
ATOM   2689  C   SER A 286      -4.977  10.960  25.644  1.00 10.00      A   
ATOM   2690  O   SER A 286      -5.545   9.902  25.910  1.00 10.00      A   
ATOM   2691  N   VAL A 287      -4.238  11.119  24.551  1.00 10.00      A   
ATOM   2692  HN  VAL A 287      -3.788  11.974  24.393  1.00 10.00      A   
ATOM   2693  CA  VAL A 287      -4.097  10.045  23.573  1.00 10.00      A   
ATOM   2694  CB  VAL A 287      -4.566  10.503  22.173  1.00 10.00      A   
ATOM   2695  CG1 VAL A 287      -4.673   9.325  21.216  1.00 10.00      A   
ATOM   2696  CG2 VAL A 287      -5.900  11.231  22.272  1.00 10.00      A   
ATOM   2697  C   VAL A 287      -2.669   9.491  23.491  1.00 10.00      A   
ATOM   2698  O   VAL A 287      -2.468   8.353  23.071  1.00 10.00      A   
ATOM   2699  N   CYS A 288      -1.685  10.272  23.925  1.00 10.00      A   
ATOM   2700  HN  CYS A 288      -1.898  11.150  24.296  1.00 10.00      A   
ATOM   2701  CA  CYS A 288      -0.283   9.850  23.867  1.00 10.00      A   
ATOM   2702  CB  CYS A 288       0.638  10.976  24.331  1.00 10.00      A   
ATOM   2703  SG  CYS A 288      -0.225  12.354  25.113  1.00 10.00      A   
ATOM   2704  HG  CYS A 288      -0.805  13.071  24.158  1.00 10.00      A   
ATOM   2705  C   CYS A 288      -0.016   8.568  24.656  1.00 10.00      A   
ATOM   2706  O   CYS A 288       0.941   7.847  24.377  1.00 10.00      A   
ATOM   2707  N   SER A 289      -0.883   8.277  25.617  1.00 10.00      A   
ATOM   2708  HN  SER A 289      -1.635   8.881  25.781  1.00 10.00      A   
ATOM   2709  CA  SER A 289      -0.754   7.090  26.447  1.00 10.00      A   
ATOM   2710  CB  SER A 289      -1.767   7.173  27.587  1.00 10.00      A   
ATOM   2711  OG  SER A 289      -2.252   8.502  27.716  1.00 10.00      A   
ATOM   2712  HG  SER A 289      -1.585   9.045  28.151  1.00 10.00      A   
ATOM   2713  C   SER A 289      -0.981   5.818  25.631  1.00 10.00      A   
ATOM   2714  O   SER A 289      -0.573   4.732  26.032  1.00 10.00      A   
ATOM   2715  N   ARG A 290      -1.623   5.961  24.480  1.00 10.00      A   
ATOM   2716  HN  ARG A 290      -1.915   6.859  24.200  1.00 10.00      A   
ATOM   2717  CA  ARG A 290      -1.903   4.821  23.619  1.00 10.00      A   
ATOM   2718  CB  ARG A 290      -3.411   4.551  23.573  1.00 10.00      A   
ATOM   2719  CG  ARG A 290      -4.252   5.761  23.199  1.00 10.00      A   
ATOM   2720  CD  ARG A 290      -5.712   5.550  23.558  1.00 10.00      A   
ATOM   2721  NE  ARG A 290      -6.540   6.725  23.270  1.00 10.00      A   
ATOM   2722  HE  ARG A 290      -6.685   6.951  22.325  1.00 10.00      A   
ATOM   2723  CZ  ARG A 290      -7.089   7.498  24.208  1.00 10.00      A   
ATOM   2724  NH1 ARG A 290      -6.915   7.208  25.492  1.00 10.00      A   
ATOM   2725 HH11 ARG A 290      -7.345   7.807  26.231  1.00 10.00      A   
ATOM   2726 HH12 ARG A 290      -6.339   6.386  25.772  1.00 10.00      A   
ATOM   2727  NH2 ARG A 290      -7.846   8.535  23.861  1.00 10.00      A   
ATOM   2728 HH21 ARG A 290      -8.273   9.140  24.596  1.00 10.00      A   
ATOM   2729 HH22 ARG A 290      -8.018   8.751  22.852  1.00 10.00      A   
ATOM   2730  C   ARG A 290      -1.358   5.053  22.216  1.00 10.00      A   
ATOM   2731  O   ARG A 290      -1.696   4.332  21.277  1.00 10.00      A   
ATOM   2732  N   LEU A 291      -0.500   6.057  22.088  1.00 10.00      A   
ATOM   2733  HN  LEU A 291      -0.248   6.573  22.883  1.00 10.00      A   
ATOM   2734  CA  LEU A 291       0.092   6.398  20.804  1.00 10.00      A   
ATOM   2735  CB  LEU A 291       0.563   7.852  20.779  1.00 10.00      A   
ATOM   2736  CG  LEU A 291      -0.502   8.906  20.469  1.00 10.00      A   
ATOM   2737  CD1 LEU A 291       0.134  10.285  20.362  1.00 10.00      A   
ATOM   2738  CD2 LEU A 291      -1.259   8.555  19.197  1.00 10.00      A   
ATOM   2739  C   LEU A 291       1.244   5.471  20.457  1.00 10.00      A   
ATOM   2740  O   LEU A 291       2.264   5.447  21.143  1.00 10.00      A   
ATOM   2741  N   THR A 292       1.070   4.711  19.388  1.00 10.00      A   
ATOM   2742  HN  THR A 292       0.226   4.779  18.882  1.00 10.00      A   
ATOM   2743  CA  THR A 292       2.090   3.784  18.938  1.00 10.00      A   
ATOM   2744  CB  THR A 292       1.458   2.458  18.475  1.00 10.00      A   
ATOM   2745  OG1 THR A 292       0.048   2.478  18.751  1.00 10.00      A   
ATOM   2746  HG1 THR A 292      -0.102   2.779  19.656  1.00 10.00      A   
ATOM   2747  CG2 THR A 292       2.094   1.282  19.198  1.00 10.00      A   
ATOM   2748  C   THR A 292       2.884   4.395  17.786  1.00 10.00      A   
ATOM   2749  O   THR A 292       4.069   4.103  17.603  1.00 10.00      A   
ATOM   2750  N   THR A 293       2.230   5.250  17.012  1.00 10.00      A   
ATOM   2751  HN  THR A 293       1.288   5.452  17.210  1.00 10.00      A   
ATOM   2752  CA  THR A 293       2.872   5.901  15.880  1.00 10.00      A   
ATOM   2753  CB  THR A 293       2.552   5.163  14.562  1.00 10.00      A   
ATOM   2754  OG1 THR A 293       2.960   3.790  14.681  1.00 10.00      A   
ATOM   2755  HG1 THR A 293       3.296   3.634  15.569  1.00 10.00      A   
ATOM   2756  CG2 THR A 293       3.284   5.798  13.387  1.00 10.00      A   
ATOM   2757  C   THR A 293       2.455   7.369  15.788  1.00 10.00      A   
ATOM   2758  O   THR A 293       1.265   7.695  15.780  1.00 10.00      A   
ATOM   2759  N   LEU A 294       3.441   8.251  15.740  1.00 10.00      A   
ATOM   2760  HN  LEU A 294       4.375   7.938  15.762  1.00 10.00      A   
ATOM   2761  CA  LEU A 294       3.178   9.675  15.659  1.00 10.00      A   
ATOM   2762  CB  LEU A 294       3.445  10.328  17.017  1.00 10.00      A   
ATOM   2763  CG  LEU A 294       3.265  11.843  17.098  1.00 10.00      A   
ATOM   2764  CD1 LEU A 294       1.792  12.218  17.008  1.00 10.00      A   
ATOM   2765  CD2 LEU A 294       3.885  12.376  18.378  1.00 10.00      A   
ATOM   2766  C   LEU A 294       4.036  10.329  14.584  1.00 10.00      A   
ATOM   2767  O   LEU A 294       5.257  10.157  14.556  1.00 10.00      A   
ATOM   2768  N   ASN A 295       3.389  11.065  13.691  1.00 10.00      A   
ATOM   2769  HN  ASN A 295       2.411  11.153  13.759  1.00 10.00      A   
ATOM   2770  CA  ASN A 295       4.089  11.759  12.620  1.00 10.00      A   
ATOM   2771  CB  ASN A 295       3.552  11.327  11.251  1.00 10.00      A   
ATOM   2772  CG  ASN A 295       4.365  11.887  10.093  1.00 10.00      A   
ATOM   2773  OD1 ASN A 295       5.281  12.682  10.284  1.00 10.00      A   
ATOM   2774  ND2 ASN A 295       4.029  11.486   8.880  1.00 10.00      A   
ATOM   2775 HD21 ASN A 295       3.284  10.855   8.786  1.00 10.00      A   
ATOM   2776 HD22 ASN A 295       4.535  11.846   8.118  1.00 10.00      A   
ATOM   2777  C   ASN A 295       3.923  13.263  12.796  1.00 10.00      A   
ATOM   2778  O   ASN A 295       2.814  13.788  12.702  1.00 10.00      A   
ATOM   2779  N   LEU A 296       5.027  13.949  13.053  1.00 10.00      A   
ATOM   2780  HN  LEU A 296       5.889  13.468  13.099  1.00 10.00      A   
ATOM   2781  CA  LEU A 296       5.009  15.394  13.253  1.00 10.00      A   
ATOM   2782  CB  LEU A 296       5.404  15.748  14.693  1.00 10.00      A   
ATOM   2783  CG  LEU A 296       4.426  15.334  15.798  1.00 10.00      A   
ATOM   2784  CD1 LEU A 296       5.012  15.621  17.172  1.00 10.00      A   
ATOM   2785  CD2 LEU A 296       3.086  16.030  15.627  1.00 10.00      A   
ATOM   2786  C   LEU A 296       5.938  16.097  12.268  1.00 10.00      A   
ATOM   2787  O   LEU A 296       6.488  17.159  12.567  1.00 10.00      A   
ATOM   2788  N   SER A 297       6.088  15.513  11.086  1.00 10.00      A   
ATOM   2789  HN  SER A 297       5.608  14.677  10.901  1.00 10.00      A   
ATOM   2790  CA  SER A 297       6.948  16.081  10.053  1.00 10.00      A   
ATOM   2791  CB  SER A 297       7.110  15.090   8.902  1.00 10.00      A   
ATOM   2792  OG  SER A 297       7.537  13.828   9.380  1.00 10.00      A   
ATOM   2793  HG  SER A 297       6.771  13.333   9.705  1.00 10.00      A   
ATOM   2794  C   SER A 297       6.390  17.406   9.526  1.00 10.00      A   
ATOM   2795  O   SER A 297       7.116  18.221   8.954  1.00 10.00      A   
ATOM   2796  N   TYR A 298       5.097  17.614   9.719  1.00 10.00      A   
ATOM   2797  HN  TYR A 298       4.563  16.923  10.171  1.00 10.00      A   
ATOM   2798  CA  TYR A 298       4.446  18.834   9.266  1.00 10.00      A   
ATOM   2799  CB  TYR A 298       3.103  18.508   8.608  1.00 10.00      A   
ATOM   2800  CG  TYR A 298       3.211  17.742   7.307  1.00 10.00      A   
ATOM   2801  CD1 TYR A 298       2.539  16.541   7.130  1.00 10.00      A   
ATOM   2802  CD2 TYR A 298       3.977  18.227   6.253  1.00 10.00      A   
ATOM   2803  CE1 TYR A 298       2.624  15.842   5.943  1.00 10.00      A   
ATOM   2804  CE2 TYR A 298       4.069  17.532   5.062  1.00 10.00      A   
ATOM   2805  CZ  TYR A 298       3.390  16.340   4.912  1.00 10.00      A   
ATOM   2806  OH  TYR A 298       3.476  15.646   3.729  1.00 10.00      A   
ATOM   2807  HH  TYR A 298       4.388  15.361   3.595  1.00 10.00      A   
ATOM   2808  C   TYR A 298       4.241  19.816  10.416  1.00 10.00      A   
ATOM   2809  O   TYR A 298       3.557  20.829  10.265  1.00 10.00      A   
ATOM   2810  N   ALA A 299       4.849  19.519  11.559  1.00 10.00      A   
ATOM   2811  HN  ALA A 299       5.408  18.714  11.608  1.00 10.00      A   
ATOM   2812  CA  ALA A 299       4.719  20.370  12.741  1.00 10.00      A   
ATOM   2813  CB  ALA A 299       4.297  19.556  13.954  1.00 10.00      A   
ATOM   2814  C   ALA A 299       6.008  21.127  13.035  1.00 10.00      A   
ATOM   2815  O   ALA A 299       6.986  20.555  13.530  1.00 10.00      A   
ATOM   2816  N   THR A 300       6.006  22.414  12.737  1.00 10.00      A   
ATOM   2817  HN  THR A 300       5.199  22.816  12.349  1.00 10.00      A   
ATOM   2818  CA  THR A 300       7.164  23.253  12.970  1.00 10.00      A   
ATOM   2819  CB  THR A 300       7.247  24.382  11.925  1.00 10.00      A   
ATOM   2820  OG1 THR A 300       5.918  24.808  11.574  1.00 10.00      A   
ATOM   2821  HG1 THR A 300       5.635  25.503  12.181  1.00 10.00      A   
ATOM   2822  CG2 THR A 300       7.967  23.894  10.677  1.00 10.00      A   
ATOM   2823  C   THR A 300       7.128  23.849  14.375  1.00 10.00      A   
ATOM   2824  O   THR A 300       6.923  25.051  14.550  1.00 10.00      A   
ATOM   2825  N   VAL A 301       7.311  22.997  15.373  1.00 10.00      A   
ATOM   2826  HN  VAL A 301       7.468  22.050  15.170  1.00 10.00      A   
ATOM   2827  CA  VAL A 301       7.297  23.430  16.766  1.00 10.00      A   
ATOM   2828  CB  VAL A 301       6.293  22.626  17.614  1.00 10.00      A   
ATOM   2829  CG1 VAL A 301       4.870  23.003  17.243  1.00 10.00      A   
ATOM   2830  CG2 VAL A 301       6.512  21.128  17.447  1.00 10.00      A   
ATOM   2831  C   VAL A 301       8.690  23.327  17.381  1.00 10.00      A   
ATOM   2832  O   VAL A 301       9.585  22.725  16.794  1.00 10.00      A   
ATOM   2833  N   GLN A 302       8.870  23.915  18.558  1.00 10.00      A   
ATOM   2834  HN  GLN A 302       8.113  24.372  18.988  1.00 10.00      A   
ATOM   2835  CA  GLN A 302      10.165  23.891  19.234  1.00 10.00      A   
ATOM   2836  CB  GLN A 302      10.282  25.055  20.220  1.00 10.00      A   
ATOM   2837  CG  GLN A 302      10.741  26.355  19.579  1.00 10.00      A   
ATOM   2838  CD  GLN A 302      12.148  26.260  19.013  1.00 10.00      A   
ATOM   2839  OE1 GLN A 302      13.128  26.471  19.722  1.00 10.00      A   
ATOM   2840  NE2 GLN A 302      12.261  25.962  17.727  1.00 10.00      A   
ATOM   2841 HE21 GLN A 302      11.440  25.822  17.206  1.00 10.00      A   
ATOM   2842 HE22 GLN A 302      13.160  25.905  17.343  1.00 10.00      A   
ATOM   2843  C   GLN A 302      10.419  22.562  19.939  1.00 10.00      A   
ATOM   2844  O   GLN A 302       9.499  21.760  20.130  1.00 10.00      A   
ATOM   2845  N   SER A 303      11.668  22.344  20.332  1.00 10.00      A   
ATOM   2846  HN  SER A 303      12.353  23.028  20.157  1.00 10.00      A   
ATOM   2847  CA  SER A 303      12.061  21.122  21.013  1.00 10.00      A   
ATOM   2848  CB  SER A 303      13.571  21.122  21.250  1.00 10.00      A   
ATOM   2849  OG  SER A 303      13.990  19.924  21.872  1.00 10.00      A   
ATOM   2850  HG  SER A 303      14.360  19.335  21.201  1.00 10.00      A   
ATOM   2851  C   SER A 303      11.313  20.963  22.333  1.00 10.00      A   
ATOM   2852  O   SER A 303      10.816  19.881  22.643  1.00 10.00      A   
ATOM   2853  N   TYR A 304      11.223  22.050  23.094  1.00 10.00      A   
ATOM   2854  HN  TYR A 304      11.641  22.884  22.783  1.00 10.00      A   
ATOM   2855  CA  TYR A 304      10.531  22.037  24.380  1.00 10.00      A   
ATOM   2856  CB  TYR A 304      10.575  23.425  25.025  1.00 10.00      A   
ATOM   2857  CG  TYR A 304       9.741  23.573  26.280  1.00 10.00      A   
ATOM   2858  CD1 TYR A 304      10.011  22.824  27.419  1.00 10.00      A   
ATOM   2859  CD2 TYR A 304       8.688  24.478  26.327  1.00 10.00      A   
ATOM   2860  CE1 TYR A 304       9.253  22.971  28.568  1.00 10.00      A   
ATOM   2861  CE2 TYR A 304       7.926  24.631  27.470  1.00 10.00      A   
ATOM   2862  CZ  TYR A 304       8.212  23.876  28.588  1.00 10.00      A   
ATOM   2863  OH  TYR A 304       7.456  24.027  29.728  1.00 10.00      A   
ATOM   2864  HH  TYR A 304       6.544  24.220  29.484  1.00 10.00      A   
ATOM   2865  C   TYR A 304       9.087  21.563  24.214  1.00 10.00      A   
ATOM   2866  O   TYR A 304       8.566  20.824  25.050  1.00 10.00      A   
ATOM   2867  N   ASP A 305       8.450  21.979  23.127  1.00 10.00      A   
ATOM   2868  HN  ASP A 305       8.918  22.559  22.488  1.00 10.00      A   
ATOM   2869  CA  ASP A 305       7.072  21.582  22.858  1.00 10.00      A   
ATOM   2870  CB  ASP A 305       6.458  22.405  21.726  1.00 10.00      A   
ATOM   2871  CG  ASP A 305       6.231  23.848  22.118  1.00 10.00      A   
ATOM   2872  OD1 ASP A 305       5.626  24.092  23.188  1.00 10.00      A   
ATOM   2873  OD2 ASP A 305       6.661  24.743  21.366  1.00 10.00      A   
ATOM   2874  C   ASP A 305       6.996  20.099  22.535  1.00 10.00      A   
ATOM   2875  O   ASP A 305       6.089  19.399  22.983  1.00 10.00      A   
ATOM   2876  N   LEU A 306       7.961  19.627  21.759  1.00 10.00      A   
ATOM   2877  HN  LEU A 306       8.648  20.244  21.423  1.00 10.00      A   
ATOM   2878  CA  LEU A 306       8.025  18.224  21.382  1.00 10.00      A   
ATOM   2879  CB  LEU A 306       9.128  18.002  20.344  1.00 10.00      A   
ATOM   2880  CG  LEU A 306       8.861  18.569  18.949  1.00 10.00      A   
ATOM   2881  CD1 LEU A 306      10.121  18.517  18.102  1.00 10.00      A   
ATOM   2882  CD2 LEU A 306       7.736  17.803  18.275  1.00 10.00      A   
ATOM   2883  C   LEU A 306       8.273  17.352  22.608  1.00 10.00      A   
ATOM   2884  O   LEU A 306       7.585  16.357  22.820  1.00 10.00      A   
ATOM   2885  N   VAL A 307       9.247  17.752  23.420  1.00 10.00      A   
ATOM   2886  HN  VAL A 307       9.751  18.569  23.189  1.00 10.00      A   
ATOM   2887  CA  VAL A 307       9.606  17.018  24.636  1.00 10.00      A   
ATOM   2888  CB  VAL A 307      10.729  17.740  25.417  1.00 10.00      A   
ATOM   2889  CG1 VAL A 307      10.947  17.101  26.781  1.00 10.00      A   
ATOM   2890  CG2 VAL A 307      12.025  17.722  24.619  1.00 10.00      A   
ATOM   2891  C   VAL A 307       8.391  16.797  25.546  1.00 10.00      A   
ATOM   2892  O   VAL A 307       8.206  15.709  26.097  1.00 10.00      A   
ATOM   2893  N   LYS A 308       7.557  17.824  25.677  1.00 10.00      A   
ATOM   2894  HN  LYS A 308       7.752  18.662  25.202  1.00 10.00      A   
ATOM   2895  CA  LYS A 308       6.362  17.747  26.512  1.00 10.00      A   
ATOM   2896  CB  LYS A 308       5.611  19.076  26.487  1.00 10.00      A   
ATOM   2897  CG  LYS A 308       6.233  20.160  27.352  1.00 10.00      A   
ATOM   2898  CD  LYS A 308       5.461  21.464  27.245  1.00 10.00      A   
ATOM   2899  CE  LYS A 308       5.587  22.071  25.857  1.00 10.00      A   
ATOM   2900  NZ  LYS A 308       4.864  23.365  25.732  1.00 10.00      A   
ATOM   2901  HZ1 LYS A 308       5.081  23.808  24.809  1.00 10.00      A   
ATOM   2902  HZ2 LYS A 308       5.149  24.014  26.491  1.00 10.00      A   
ATOM   2903  HZ3 LYS A 308       3.839  23.212  25.794  1.00 10.00      A   
ATOM   2904  C   LYS A 308       5.438  16.608  26.081  1.00 10.00      A   
ATOM   2905  O   LYS A 308       4.859  15.912  26.917  1.00 10.00      A   
ATOM   2906  N   LEU A 309       5.316  16.414  24.778  1.00 10.00      A   
ATOM   2907  HN  LEU A 309       5.813  16.993  24.162  1.00 10.00      A   
ATOM   2908  CA  LEU A 309       4.469  15.356  24.240  1.00 10.00      A   
ATOM   2909  CB  LEU A 309       4.038  15.703  22.809  1.00 10.00      A   
ATOM   2910  CG  LEU A 309       2.814  14.966  22.242  1.00 10.00      A   
ATOM   2911  CD1 LEU A 309       3.204  13.638  21.613  1.00 10.00      A   
ATOM   2912  CD2 LEU A 309       1.747  14.764  23.307  1.00 10.00      A   
ATOM   2913  C   LEU A 309       5.203  14.015  24.271  1.00 10.00      A   
ATOM   2914  O   LEU A 309       4.607  12.975  24.559  1.00 10.00      A   
ATOM   2915  N   LEU A 310       6.501  14.055  23.993  1.00 10.00      A   
ATOM   2916  HN  LEU A 310       6.915  14.920  23.781  1.00 10.00      A   
ATOM   2917  CA  LEU A 310       7.327  12.851  23.979  1.00 10.00      A   
ATOM   2918  CB  LEU A 310       8.769  13.181  23.579  1.00 10.00      A   
ATOM   2919  CG  LEU A 310       8.976  13.758  22.178  1.00 10.00      A   
ATOM   2920  CD1 LEU A 310      10.438  14.108  21.953  1.00 10.00      A   
ATOM   2921  CD2 LEU A 310       8.483  12.792  21.113  1.00 10.00      A   
ATOM   2922  C   LEU A 310       7.320  12.151  25.334  1.00 10.00      A   
ATOM   2923  O   LEU A 310       7.254  10.923  25.405  1.00 10.00      A   
ATOM   2924  N   CYS A 311       7.360  12.938  26.403  1.00 10.00      A   
ATOM   2925  HN  CYS A 311       7.390  13.913  26.278  1.00 10.00      A   
ATOM   2926  CA  CYS A 311       7.372  12.393  27.758  1.00 10.00      A   
ATOM   2927  CB  CYS A 311       7.690  13.487  28.781  1.00 10.00      A   
ATOM   2928  SG  CYS A 311       9.251  14.352  28.495  1.00 10.00      A   
ATOM   2929  HG  CYS A 311       9.086  15.152  27.447  1.00 10.00      A   
ATOM   2930  C   CYS A 311       6.054  11.710  28.119  1.00 10.00      A   
ATOM   2931  O   CYS A 311       5.958  11.031  29.142  1.00 10.00      A   
ATOM   2932  N   GLN A 312       5.042  11.872  27.283  1.00 10.00      A   
ATOM   2933  HN  GLN A 312       5.167  12.401  26.466  1.00 10.00      A   
ATOM   2934  CA  GLN A 312       3.745  11.275  27.555  1.00 10.00      A   
ATOM   2935  CB  GLN A 312       2.635  12.326  27.474  1.00 10.00      A   
ATOM   2936  CG  GLN A 312       2.691  13.363  28.585  1.00 10.00      A   
ATOM   2937  CD  GLN A 312       1.418  14.177  28.708  1.00 10.00      A   
ATOM   2938  OE1 GLN A 312       1.448  15.342  29.109  1.00 10.00      A   
ATOM   2939  NE2 GLN A 312       0.288  13.568  28.382  1.00 10.00      A   
ATOM   2940 HE21 GLN A 312       0.333  12.635  28.084  1.00 10.00      A   
ATOM   2941 HE22 GLN A 312      -0.546  14.074  28.445  1.00 10.00      A   
ATOM   2942  C   GLN A 312       3.441  10.088  26.646  1.00 10.00      A   
ATOM   2943  O   GLN A 312       2.319   9.583  26.638  1.00 10.00      A   
ATOM   2944  N   CYS A 313       4.434   9.637  25.893  1.00 10.00      A   
ATOM   2945  HN  CYS A 313       5.316  10.066  25.946  1.00 10.00      A   
ATOM   2946  CA  CYS A 313       4.242   8.503  24.990  1.00 10.00      A   
ATOM   2947  CB  CYS A 313       4.524   8.906  23.541  1.00 10.00      A   
ATOM   2948  SG  CYS A 313       3.690  10.420  23.011  1.00 10.00      A   
ATOM   2949  HG  CYS A 313       4.152  11.420  23.752  1.00 10.00      A   
ATOM   2950  C   CYS A 313       5.124   7.320  25.393  1.00 10.00      A   
ATOM   2951  O   CYS A 313       6.280   7.227  24.977  1.00 10.00      A   
ATOM   2952  N   PRO A 314       4.592   6.405  26.221  1.00 10.00      A   
ATOM   2953  CA  PRO A 314       5.333   5.231  26.682  1.00 10.00      A   
ATOM   2954  CB  PRO A 314       4.673   4.947  28.030  1.00 10.00      A   
ATOM   2955  CG  PRO A 314       3.250   5.368  27.849  1.00 10.00      A   
ATOM   2956  CD  PRO A 314       3.238   6.459  26.805  1.00 10.00      A   
ATOM   2957  C   PRO A 314       5.172   4.023  25.756  1.00 10.00      A   
ATOM   2958  O   PRO A 314       5.879   3.022  25.891  1.00 10.00      A   
ATOM   2959  N   LYS A 315       4.248   4.115  24.812  1.00 10.00      A   
ATOM   2960  HN  LYS A 315       3.722   4.938  24.734  1.00 10.00      A   
ATOM   2961  CA  LYS A 315       4.000   3.019  23.886  1.00 10.00      A   
ATOM   2962  CB  LYS A 315       2.550   2.540  23.976  1.00 10.00      A   
ATOM   2963  CG  LYS A 315       2.298   1.568  25.118  1.00 10.00      A   
ATOM   2964  CD  LYS A 315       0.921   0.929  25.013  1.00 10.00      A   
ATOM   2965  CE  LYS A 315       0.780  -0.238  25.974  1.00 10.00      A   
ATOM   2966  NZ  LYS A 315       0.814   0.200  27.396  1.00 10.00      A   
ATOM   2967  HZ1 LYS A 315       0.064   0.899  27.574  1.00 10.00      A   
ATOM   2968  HZ2 LYS A 315       1.731   0.635  27.618  1.00 10.00      A   
ATOM   2969  HZ3 LYS A 315       0.669  -0.617  28.023  1.00 10.00      A   
ATOM   2970  C   LYS A 315       4.354   3.399  22.453  1.00 10.00      A   
ATOM   2971  O   LYS A 315       3.883   2.777  21.504  1.00 10.00      A   
ATOM   2972  N   LEU A 316       5.193   4.414  22.306  1.00 10.00      A   
ATOM   2973  HN  LEU A 316       5.537   4.871  23.100  1.00 10.00      A   
ATOM   2974  CA  LEU A 316       5.613   4.867  20.988  1.00 10.00      A   
ATOM   2975  CB  LEU A 316       6.304   6.228  21.095  1.00 10.00      A   
ATOM   2976  CG  LEU A 316       6.655   6.922  19.776  1.00 10.00      A   
ATOM   2977  CD1 LEU A 316       5.397   7.399  19.064  1.00 10.00      A   
ATOM   2978  CD2 LEU A 316       7.609   8.080  20.021  1.00 10.00      A   
ATOM   2979  C   LEU A 316       6.555   3.850  20.346  1.00 10.00      A   
ATOM   2980  O   LEU A 316       7.560   3.460  20.943  1.00 10.00      A   
ATOM   2981  N   GLN A 317       6.214   3.415  19.140  1.00 10.00      A   
ATOM   2982  HN  GLN A 317       5.386   3.750  18.729  1.00 10.00      A   
ATOM   2983  CA  GLN A 317       7.026   2.450  18.410  1.00 10.00      A   
ATOM   2984  CB  GLN A 317       6.209   1.209  18.042  1.00 10.00      A   
ATOM   2985  CG  GLN A 317       5.928   0.270  19.208  1.00 10.00      A   
ATOM   2986  CD  GLN A 317       5.366  -1.067  18.757  1.00 10.00      A   
ATOM   2987  OE1 GLN A 317       4.662  -1.154  17.747  1.00 10.00      A   
ATOM   2988  NE2 GLN A 317       5.675  -2.120  19.495  1.00 10.00      A   
ATOM   2989 HE21 GLN A 317       6.249  -1.985  20.290  1.00 10.00      A   
ATOM   2990 HE22 GLN A 317       5.319  -2.990  19.229  1.00 10.00      A   
ATOM   2991  C   GLN A 317       7.629   3.080  17.155  1.00 10.00      A   
ATOM   2992  O   GLN A 317       8.694   2.673  16.696  1.00 10.00      A   
ATOM   2993  N   ARG A 318       6.949   4.071  16.604  1.00 10.00      A   
ATOM   2994  HN  ARG A 318       6.107   4.359  17.012  1.00 10.00      A   
ATOM   2995  CA  ARG A 318       7.429   4.747  15.408  1.00 10.00      A   
ATOM   2996  CB  ARG A 318       6.706   4.230  14.163  1.00 10.00      A   
ATOM   2997  CG  ARG A 318       7.447   4.516  12.867  1.00 10.00      A   
ATOM   2998  CD  ARG A 318       6.513   4.585  11.667  1.00 10.00      A   
ATOM   2999  NE  ARG A 318       5.854   3.314  11.384  1.00 10.00      A   
ATOM   3000  HE  ARG A 318       5.022   3.122  11.876  1.00 10.00      A   
ATOM   3001  CZ  ARG A 318       6.296   2.418  10.496  1.00 10.00      A   
ATOM   3002  NH1 ARG A 318       7.408   2.644   9.796  1.00 10.00      A   
ATOM   3003 HH11 ARG A 318       7.744   1.939   9.102  1.00 10.00      A   
ATOM   3004 HH12 ARG A 318       7.957   3.529   9.935  1.00 10.00      A   
ATOM   3005  NH2 ARG A 318       5.620   1.294  10.309  1.00 10.00      A   
ATOM   3006 HH21 ARG A 318       4.749   1.111  10.851  1.00 10.00      A   
ATOM   3007 HH22 ARG A 318       5.958   0.586   9.617  1.00 10.00      A   
ATOM   3008  C   ARG A 318       7.240   6.250  15.533  1.00 10.00      A   
ATOM   3009  O   ARG A 318       6.119   6.723  15.727  1.00 10.00      A   
ATOM   3010  N   LEU A 319       8.332   6.995  15.430  1.00 10.00      A   
ATOM   3011  HN  LEU A 319       9.206   6.562  15.282  1.00 10.00      A   
ATOM   3012  CA  LEU A 319       8.264   8.444  15.533  1.00 10.00      A   
ATOM   3013  CB  LEU A 319       8.931   8.932  16.820  1.00 10.00      A   
ATOM   3014  CG  LEU A 319       8.874  10.442  17.066  1.00 10.00      A   
ATOM   3015  CD1 LEU A 319       7.464  10.881  17.434  1.00 10.00      A   
ATOM   3016  CD2 LEU A 319       9.867  10.849  18.142  1.00 10.00      A   
ATOM   3017  C   LEU A 319       8.900   9.126  14.336  1.00 10.00      A   
ATOM   3018  O   LEU A 319      10.055   8.865  13.998  1.00 10.00      A   
ATOM   3019  N   TRP A 320       8.129   9.983  13.690  1.00 10.00      A   
ATOM   3020  HN  TRP A 320       7.205  10.118  13.999  1.00 10.00      A   
ATOM   3021  CA  TRP A 320       8.601  10.744  12.543  1.00 10.00      A   
ATOM   3022  CB  TRP A 320       7.723  10.470  11.317  1.00 10.00      A   
ATOM   3023  CG  TRP A 320       7.956   9.143  10.652  1.00 10.00      A   
ATOM   3024  CD1 TRP A 320       8.478   8.011  11.214  1.00 10.00      A   
ATOM   3025  CD2 TRP A 320       7.666   8.813   9.289  1.00 10.00      A   
ATOM   3026  NE1 TRP A 320       8.530   7.002  10.281  1.00 10.00      A   
ATOM   3027  HE1 TRP A 320       8.869   6.083  10.441  1.00 10.00      A   
ATOM   3028  CE2 TRP A 320       8.034   7.470   9.095  1.00 10.00      A   
ATOM   3029  CE3 TRP A 320       7.125   9.525   8.214  1.00 10.00      A   
ATOM   3030  CZ2 TRP A 320       7.885   6.825   7.868  1.00 10.00      A   
ATOM   3031  CZ3 TRP A 320       6.977   8.884   6.997  1.00 10.00      A   
ATOM   3032  CH2 TRP A 320       7.353   7.546   6.835  1.00 10.00      A   
ATOM   3033  C   TRP A 320       8.525  12.223  12.896  1.00 10.00      A   
ATOM   3034  O   TRP A 320       7.439  12.797  12.940  1.00 10.00      A   
ATOM   3035  N   VAL A 321       9.667  12.835  13.172  1.00 10.00      A   
ATOM   3036  HN  VAL A 321      10.512  12.338  13.096  1.00 10.00      A   
ATOM   3037  CA  VAL A 321       9.696  14.246  13.550  1.00 10.00      A   
ATOM   3038  CB  VAL A 321      10.017  14.444  15.050  1.00 10.00      A   
ATOM   3039  CG1 VAL A 321       8.804  14.119  15.909  1.00 10.00      A   
ATOM   3040  CG2 VAL A 321      11.222  13.608  15.466  1.00 10.00      A   
ATOM   3041  C   VAL A 321      10.697  15.037  12.719  1.00 10.00      A   
ATOM   3042  O   VAL A 321      11.308  14.510  11.791  1.00 10.00      A   
ATOM   3043  N   LEU A 322      10.865  16.306  13.068  1.00 10.00      A   
ATOM   3044  HN  LEU A 322      10.356  16.663  13.827  1.00 10.00      A   
ATOM   3045  CA  LEU A 322      11.786  17.182  12.364  1.00 10.00      A   
ATOM   3046  CB  LEU A 322      11.125  18.537  12.072  1.00 10.00      A   
ATOM   3047  CG  LEU A 322       9.936  18.529  11.106  1.00 10.00      A   
ATOM   3048  CD1 LEU A 322       9.280  19.899  11.052  1.00 10.00      A   
ATOM   3049  CD2 LEU A 322      10.369  18.092   9.717  1.00 10.00      A   
ATOM   3050  C   LEU A 322      13.067  17.397  13.167  1.00 10.00      A   
ATOM   3051  O   LEU A 322      13.208  16.894  14.286  1.00 10.00      A   
ATOM   3052  N   ASP A 323      13.982  18.163  12.588  1.00 10.00      A   
ATOM   3053  HN  ASP A 323      13.791  18.538  11.702  1.00 10.00      A   
ATOM   3054  CA  ASP A 323      15.261  18.482  13.208  1.00 10.00      A   
ATOM   3055  CB  ASP A 323      16.204  19.142  12.187  1.00 10.00      A   
ATOM   3056  CG  ASP A 323      15.578  20.295  11.413  1.00 10.00      A   
ATOM   3057  OD1 ASP A 323      14.404  20.635  11.668  1.00 10.00      A   
ATOM   3058  OD2 ASP A 323      16.251  20.856  10.523  1.00 10.00      A   
ATOM   3059  C   ASP A 323      15.069  19.386  14.419  1.00 10.00      A   
ATOM   3060  O   ASP A 323      15.955  19.505  15.266  1.00 10.00      A   
ATOM   3061  N   TYR A 324      13.889  19.995  14.505  1.00 10.00      A   
ATOM   3062  HN  TYR A 324      13.232  19.847  13.792  1.00 10.00      A   
ATOM   3063  CA  TYR A 324      13.548  20.893  15.610  1.00 10.00      A   
ATOM   3064  CB  TYR A 324      12.187  21.553  15.374  1.00 10.00      A   
ATOM   3065  CG  TYR A 324      12.198  22.673  14.357  1.00 10.00      A   
ATOM   3066  CD1 TYR A 324      11.098  22.901  13.542  1.00 10.00      A   
ATOM   3067  CD2 TYR A 324      13.305  23.503  14.209  1.00 10.00      A   
ATOM   3068  CE1 TYR A 324      11.099  23.916  12.608  1.00 10.00      A   
ATOM   3069  CE2 TYR A 324      13.313  24.524  13.277  1.00 10.00      A   
ATOM   3070  CZ  TYR A 324      12.207  24.725  12.478  1.00 10.00      A   
ATOM   3071  OH  TYR A 324      12.208  25.737  11.545  1.00 10.00      A   
ATOM   3072  HH  TYR A 324      11.302  25.928  11.279  1.00 10.00      A   
ATOM   3073  C   TYR A 324      13.543  20.175  16.959  1.00 10.00      A   
ATOM   3074  O   TYR A 324      13.434  20.811  18.006  1.00 10.00      A   
ATOM   3075  N   ILE A 325      13.645  18.852  16.933  1.00 10.00      A   
ATOM   3076  HN  ILE A 325      13.719  18.395  16.070  1.00 10.00      A   
ATOM   3077  CA  ILE A 325      13.656  18.070  18.159  1.00 10.00      A   
ATOM   3078  CB  ILE A 325      13.413  16.568  17.879  1.00 10.00      A   
ATOM   3079  CG1 ILE A 325      13.156  15.805  19.182  1.00 10.00      A   
ATOM   3080  CG2 ILE A 325      14.570  15.955  17.102  1.00 10.00      A   
ATOM   3081  CD1 ILE A 325      12.665  14.389  18.979  1.00 10.00      A   
ATOM   3082  C   ILE A 325      14.969  18.272  18.915  1.00 10.00      A   
ATOM   3083  O   ILE A 325      15.012  18.167  20.144  1.00 10.00      A   
ATOM   3084  N   GLU A 326      16.029  18.590  18.165  1.00 10.00      A   
ATOM   3085  HN  GLU A 326      15.910  18.678  17.193  1.00 10.00      A   
ATOM   3086  CA  GLU A 326      17.362  18.822  18.727  1.00 10.00      A   
ATOM   3087  CB  GLU A 326      17.380  20.046  19.654  1.00 10.00      A   
ATOM   3088  CG  GLU A 326      16.922  21.338  18.991  1.00 10.00      A   
ATOM   3089  CD  GLU A 326      17.273  22.575  19.797  1.00 10.00      A   
ATOM   3090  OE1 GLU A 326      17.064  22.572  21.031  1.00 10.00      A   
ATOM   3091  OE2 GLU A 326      17.761  23.561  19.198  1.00 10.00      A   
ATOM   3092  C   GLU A 326      17.923  17.588  19.442  1.00 10.00      A   
ATOM   3093  O   GLU A 326      17.235  16.577  19.612  1.00 10.00      A   
ATOM   3094  N   ASP A 327      19.183  17.678  19.859  1.00 10.00      A   
ATOM   3095  HN  ASP A 327      19.692  18.501  19.675  1.00 10.00      A   
ATOM   3096  CA  ASP A 327      19.833  16.575  20.565  1.00 10.00      A   
ATOM   3097  CB  ASP A 327      21.321  16.859  20.802  1.00 10.00      A   
ATOM   3098  CG  ASP A 327      22.141  16.898  19.527  1.00 10.00      A   
ATOM   3099  OD1 ASP A 327      22.247  15.864  18.843  1.00 10.00      A   
ATOM   3100  OD2 ASP A 327      22.702  17.967  19.207  1.00 10.00      A   
ATOM   3101  C   ASP A 327      19.147  16.320  21.903  1.00 10.00      A   
ATOM   3102  O   ASP A 327      19.002  15.175  22.331  1.00 10.00      A   
ATOM   3103  N   ALA A 328      18.716  17.400  22.552  1.00 10.00      A   
ATOM   3104  HN  ALA A 328      18.854  18.283  22.150  1.00 10.00      A   
ATOM   3105  CA  ALA A 328      18.044  17.309  23.843  1.00 10.00      A   
ATOM   3106  CB  ALA A 328      17.742  18.697  24.389  1.00 10.00      A   
ATOM   3107  C   ALA A 328      16.762  16.490  23.750  1.00 10.00      A   
ATOM   3108  O   ALA A 328      16.545  15.577  24.546  1.00 10.00      A   
ATOM   3109  N   GLY A 329      15.925  16.812  22.767  1.00 10.00      A   
ATOM   3110  HN  GLY A 329      16.162  17.538  22.151  1.00 10.00      A   
ATOM   3111  CA  GLY A 329      14.670  16.102  22.592  1.00 10.00      A   
ATOM   3112  C   GLY A 329      14.875  14.626  22.347  1.00 10.00      A   
ATOM   3113  O   GLY A 329      14.156  13.793  22.899  1.00 10.00      A   
ATOM   3114  N   LEU A 330      15.869  14.303  21.532  1.00 10.00      A   
ATOM   3115  HN  LEU A 330      16.404  15.017  21.124  1.00 10.00      A   
ATOM   3116  CA  LEU A 330      16.180  12.917  21.218  1.00 10.00      A   
ATOM   3117  CB  LEU A 330      17.225  12.836  20.105  1.00 10.00      A   
ATOM   3118  CG  LEU A 330      16.735  13.190  18.697  1.00 10.00      A   
ATOM   3119  CD1 LEU A 330      17.895  13.235  17.716  1.00 10.00      A   
ATOM   3120  CD2 LEU A 330      15.672  12.204  18.229  1.00 10.00      A   
ATOM   3121  C   LEU A 330      16.653  12.168  22.458  1.00 10.00      A   
ATOM   3122  O   LEU A 330      16.308  11.003  22.654  1.00 10.00      A   
ATOM   3123  N   GLU A 331      17.427  12.843  23.298  1.00 10.00      A   
ATOM   3124  HN  GLU A 331      17.665  13.772  23.089  1.00 10.00      A   
ATOM   3125  CA  GLU A 331      17.932  12.237  24.524  1.00 10.00      A   
ATOM   3126  CB  GLU A 331      18.952  13.150  25.206  1.00 10.00      A   
ATOM   3127  CG  GLU A 331      19.711  12.487  26.349  1.00 10.00      A   
ATOM   3128  CD  GLU A 331      20.833  13.351  26.886  1.00 10.00      A   
ATOM   3129  OE1 GLU A 331      20.574  14.519  27.243  1.00 10.00      A   
ATOM   3130  OE2 GLU A 331      21.984  12.868  26.963  1.00 10.00      A   
ATOM   3131  C   GLU A 331      16.779  11.911  25.470  1.00 10.00      A   
ATOM   3132  O   GLU A 331      16.730  10.827  26.049  1.00 10.00      A   
ATOM   3133  N   VAL A 332      15.840  12.847  25.601  1.00 10.00      A   
ATOM   3134  HN  VAL A 332      15.934  13.690  25.109  1.00 10.00      A   
ATOM   3135  CA  VAL A 332      14.675  12.650  26.458  1.00 10.00      A   
ATOM   3136  CB  VAL A 332      13.795  13.918  26.520  1.00 10.00      A   
ATOM   3137  CG1 VAL A 332      12.598  13.693  27.429  1.00 10.00      A   
ATOM   3138  CG2 VAL A 332      14.607  15.112  26.991  1.00 10.00      A   
ATOM   3139  C   VAL A 332      13.835  11.497  25.921  1.00 10.00      A   
ATOM   3140  O   VAL A 332      13.346  10.656  26.680  1.00 10.00      A   
ATOM   3141  N   LEU A 333      13.686  11.469  24.604  1.00 10.00      A   
ATOM   3142  HN  LEU A 333      14.107  12.175  24.067  1.00 10.00      A   
ATOM   3143  CA  LEU A 333      12.917  10.437  23.924  1.00 10.00      A   
ATOM   3144  CB  LEU A 333      12.999  10.663  22.413  1.00 10.00      A   
ATOM   3145  CG  LEU A 333      12.347   9.607  21.523  1.00 10.00      A   
ATOM   3146  CD1 LEU A 333      10.842   9.804  21.473  1.00 10.00      A   
ATOM   3147  CD2 LEU A 333      12.944   9.653  20.127  1.00 10.00      A   
ATOM   3148  C   LEU A 333      13.441   9.047  24.267  1.00 10.00      A   
ATOM   3149  O   LEU A 333      12.667   8.135  24.555  1.00 10.00      A   
ATOM   3150  N   ALA A 334      14.761   8.905  24.268  1.00 10.00      A   
ATOM   3151  HN  ALA A 334      15.321   9.687  24.065  1.00 10.00      A   
ATOM   3152  CA  ALA A 334      15.409   7.630  24.563  1.00 10.00      A   
ATOM   3153  CB  ALA A 334      16.904   7.737  24.305  1.00 10.00      A   
ATOM   3154  C   ALA A 334      15.157   7.187  26.000  1.00 10.00      A   
ATOM   3155  O   ALA A 334      15.157   5.995  26.304  1.00 10.00      A   
ATOM   3156  N   SER A 335      14.947   8.149  26.884  1.00 10.00      A   
ATOM   3157  HN  SER A 335      14.962   9.084  26.588  1.00 10.00      A   
ATOM   3158  CA  SER A 335      14.699   7.849  28.285  1.00 10.00      A   
ATOM   3159  CB  SER A 335      15.287   8.946  29.171  1.00 10.00      A   
ATOM   3160  OG  SER A 335      16.578   9.313  28.714  1.00 10.00      A   
ATOM   3161  HG  SER A 335      17.011   8.541  28.324  1.00 10.00      A   
ATOM   3162  C   SER A 335      13.207   7.676  28.566  1.00 10.00      A   
ATOM   3163  O   SER A 335      12.810   7.329  29.677  1.00 10.00      A   
ATOM   3164  N   THR A 336      12.382   7.903  27.557  1.00 10.00      A   
ATOM   3165  HN  THR A 336      12.749   8.155  26.682  1.00 10.00      A   
ATOM   3166  CA  THR A 336      10.941   7.775  27.718  1.00 10.00      A   
ATOM   3167  CB  THR A 336      10.195   8.978  27.104  1.00 10.00      A   
ATOM   3168  OG1 THR A 336      10.819  10.197  27.538  1.00 10.00      A   
ATOM   3169  HG1 THR A 336      11.751  10.195  27.268  1.00 10.00      A   
ATOM   3170  CG2 THR A 336       8.737   8.984  27.534  1.00 10.00      A   
ATOM   3171  C   THR A 336      10.423   6.467  27.115  1.00 10.00      A   
ATOM   3172  O   THR A 336      10.065   5.536  27.841  1.00 10.00      A   
ATOM   3173  N   CYS A 337      10.394   6.397  25.791  1.00 10.00      A   
ATOM   3174  HN  CYS A 337      10.713   7.157  25.264  1.00 10.00      A   
ATOM   3175  CA  CYS A 337       9.916   5.210  25.099  1.00 10.00      A   
ATOM   3176  CB  CYS A 337       9.354   5.581  23.726  1.00 10.00      A   
ATOM   3177  SG  CYS A 337       9.255   7.360  23.424  1.00 10.00      A   
ATOM   3178  HG  CYS A 337      10.200   7.675  22.546  1.00 10.00      A   
ATOM   3179  C   CYS A 337      11.045   4.198  24.954  1.00 10.00      A   
ATOM   3180  O   CYS A 337      12.110   4.510  24.424  1.00 10.00      A   
ATOM   3181  N   LYS A 338      10.814   2.986  25.431  1.00 10.00      A   
ATOM   3182  HN  LYS A 338       9.943   2.788  25.843  1.00 10.00      A   
ATOM   3183  CA  LYS A 338      11.825   1.943  25.363  1.00 10.00      A   
ATOM   3184  CB  LYS A 338      12.050   1.314  26.741  1.00 10.00      A   
ATOM   3185  CG  LYS A 338      12.586   2.275  27.792  1.00 10.00      A   
ATOM   3186  CD  LYS A 338      13.981   2.759  27.443  1.00 10.00      A   
ATOM   3187  CE  LYS A 338      14.567   3.599  28.563  1.00 10.00      A   
ATOM   3188  NZ  LYS A 338      15.895   4.155  28.198  1.00 10.00      A   
ATOM   3189  HZ1 LYS A 338      16.322   4.631  29.019  1.00 10.00      A   
ATOM   3190  HZ2 LYS A 338      15.792   4.847  27.424  1.00 10.00      A   
ATOM   3191  HZ3 LYS A 338      16.529   3.395  27.883  1.00 10.00      A   
ATOM   3192  C   LYS A 338      11.474   0.868  24.340  1.00 10.00      A   
ATOM   3193  O   LYS A 338      12.207  -0.106  24.180  1.00 10.00      A   
ATOM   3194  N   ASP A 339      10.355   1.037  23.647  1.00 10.00      A   
ATOM   3195  HN  ASP A 339       9.789   1.822  23.826  1.00 10.00      A   
ATOM   3196  CA  ASP A 339       9.939   0.065  22.637  1.00 10.00      A   
ATOM   3197  CB  ASP A 339       8.568  -0.541  22.959  1.00 10.00      A   
ATOM   3198  CG  ASP A 339       8.371  -1.899  22.304  1.00 10.00      A   
ATOM   3199  OD1 ASP A 339       9.212  -2.798  22.517  1.00 10.00      A   
ATOM   3200  OD2 ASP A 339       7.371  -2.084  21.583  1.00 10.00      A   
ATOM   3201  C   ASP A 339       9.949   0.677  21.239  1.00 10.00      A   
ATOM   3202  O   ASP A 339       9.442   0.085  20.284  1.00 10.00      A   
ATOM   3203  N   LEU A 340      10.546   1.862  21.125  1.00 10.00      A   
ATOM   3204  HN  LEU A 340      10.921   2.284  21.926  1.00 10.00      A   
ATOM   3205  CA  LEU A 340      10.648   2.558  19.844  1.00 10.00      A   
ATOM   3206  CB  LEU A 340      11.342   3.910  20.033  1.00 10.00      A   
ATOM   3207  CG  LEU A 340      11.363   4.836  18.816  1.00 10.00      A   
ATOM   3208  CD1 LEU A 340       9.990   5.441  18.579  1.00 10.00      A   
ATOM   3209  CD2 LEU A 340      12.410   5.924  18.987  1.00 10.00      A   
ATOM   3210  C   LEU A 340      11.431   1.704  18.850  1.00 10.00      A   
ATOM   3211  O   LEU A 340      12.584   1.360  19.097  1.00 10.00      A   
ATOM   3212  N   ARG A 341      10.797   1.353  17.740  1.00 10.00      A   
ATOM   3213  HN  ARG A 341       9.878   1.665  17.596  1.00 10.00      A   
ATOM   3214  CA  ARG A 341      11.427   0.521  16.724  1.00 10.00      A   
ATOM   3215  CB  ARG A 341      10.408  -0.465  16.146  1.00 10.00      A   
ATOM   3216  CG  ARG A 341       9.492  -1.111  17.174  1.00 10.00      A   
ATOM   3217  CD  ARG A 341      10.217  -2.157  18.006  1.00 10.00      A   
ATOM   3218  NE  ARG A 341       9.349  -2.716  19.041  1.00 10.00      A   
ATOM   3219  HE  ARG A 341       9.043  -2.104  19.751  1.00 10.00      A   
ATOM   3220  CZ  ARG A 341       8.944  -3.983  19.071  1.00 10.00      A   
ATOM   3221  NH1 ARG A 341       9.326  -4.835  18.128  1.00 10.00      A   
ATOM   3222 HH11 ARG A 341       9.006  -5.827  18.155  1.00 10.00      A   
ATOM   3223 HH12 ARG A 341       9.947  -4.515  17.350  1.00 10.00      A   
ATOM   3224  NH2 ARG A 341       8.153  -4.395  20.051  1.00 10.00      A   
ATOM   3225 HH21 ARG A 341       7.850  -3.722  20.799  1.00 10.00      A   
ATOM   3226 HH22 ARG A 341       7.825  -5.386  20.082  1.00 10.00      A   
ATOM   3227  C   ARG A 341      11.989   1.362  15.588  1.00 10.00      A   
ATOM   3228  O   ARG A 341      13.035   1.036  15.018  1.00 10.00      A   
ATOM   3229  N   GLU A 342      11.296   2.444  15.260  1.00 10.00      A   
ATOM   3230  HN  GLU A 342      10.487   2.673  15.766  1.00 10.00      A   
ATOM   3231  CA  GLU A 342      11.719   3.305  14.168  1.00 10.00      A   
ATOM   3232  CB  GLU A 342      10.807   3.114  12.953  1.00 10.00      A   
ATOM   3233  CG  GLU A 342      11.226   3.928  11.743  1.00 10.00      A   
ATOM   3234  CD  GLU A 342      10.365   3.673  10.536  1.00 10.00      A   
ATOM   3235  OE1 GLU A 342      10.622   2.693   9.809  1.00 10.00      A   
ATOM   3236  OE2 GLU A 342       9.445   4.474  10.288  1.00 10.00      A   
ATOM   3237  C   GLU A 342      11.764   4.777  14.564  1.00 10.00      A   
ATOM   3238  O   GLU A 342      10.858   5.286  15.227  1.00 10.00      A   
ATOM   3239  N   LEU A 343      12.823   5.451  14.131  1.00 10.00      A   
ATOM   3240  HN  LEU A 343      13.504   4.974  13.602  1.00 10.00      A   
ATOM   3241  CA  LEU A 343      13.016   6.867  14.403  1.00 10.00      A   
ATOM   3242  CB  LEU A 343      14.051   7.061  15.513  1.00 10.00      A   
ATOM   3243  CG  LEU A 343      14.453   8.505  15.820  1.00 10.00      A   
ATOM   3244  CD1 LEU A 343      13.296   9.269  16.446  1.00 10.00      A   
ATOM   3245  CD2 LEU A 343      15.675   8.540  16.722  1.00 10.00      A   
ATOM   3246  C   LEU A 343      13.478   7.580  13.134  1.00 10.00      A   
ATOM   3247  O   LEU A 343      14.584   7.343  12.643  1.00 10.00      A   
ATOM   3248  N   ARG A 344      12.619   8.429  12.588  1.00 10.00      A   
ATOM   3249  HN  ARG A 344      11.742   8.569  13.013  1.00 10.00      A   
ATOM   3250  CA  ARG A 344      12.953   9.167  11.380  1.00 10.00      A   
ATOM   3251  CB  ARG A 344      12.044   8.774  10.210  1.00 10.00      A   
ATOM   3252  CG  ARG A 344      12.125   7.301   9.840  1.00 10.00      A   
ATOM   3253  CD  ARG A 344      11.545   7.023   8.460  1.00 10.00      A   
ATOM   3254  NE  ARG A 344      11.196   5.608   8.316  1.00 10.00      A   
ATOM   3255  HE  ARG A 344      10.859   5.148   9.126  1.00 10.00      A   
ATOM   3256  CZ  ARG A 344      11.285   4.904   7.184  1.00 10.00      A   
ATOM   3257  NH1 ARG A 344      11.681   5.477   6.055  1.00 10.00      A   
ATOM   3258 HH11 ARG A 344      11.936   6.487   6.039  1.00 10.00      A   
ATOM   3259 HH12 ARG A 344      11.743   4.915   5.175  1.00 10.00      A   
ATOM   3260  NH2 ARG A 344      10.981   3.613   7.196  1.00 10.00      A   
ATOM   3261 HH21 ARG A 344      10.683   3.152   8.091  1.00 10.00      A   
ATOM   3262 HH22 ARG A 344      11.050   3.040   6.317  1.00 10.00      A   
ATOM   3263  C   ARG A 344      12.901  10.670  11.625  1.00 10.00      A   
ATOM   3264  O   ARG A 344      11.860  11.217  11.992  1.00 10.00      A   
ATOM   3265  N   VAL A 345      14.041  11.322  11.446  1.00 10.00      A   
ATOM   3266  HN  VAL A 345      14.842  10.816  11.175  1.00 10.00      A   
ATOM   3267  CA  VAL A 345      14.145  12.765  11.644  1.00 10.00      A   
ATOM   3268  CB  VAL A 345      15.310  13.119  12.596  1.00 10.00      A   
ATOM   3269  CG1 VAL A 345      15.454  14.627  12.758  1.00 10.00      A   
ATOM   3270  CG2 VAL A 345      15.110  12.456  13.949  1.00 10.00      A   
ATOM   3271  C   VAL A 345      14.335  13.480  10.306  1.00 10.00      A   
ATOM   3272  O   VAL A 345      15.312  13.243   9.596  1.00 10.00      A   
ATOM   3273  N   PHE A 346      13.392  14.348   9.969  1.00 10.00      A   
ATOM   3274  HN  PHE A 346      12.639  14.498  10.586  1.00 10.00      A   
ATOM   3275  CA  PHE A 346      13.440  15.098   8.721  1.00 10.00      A   
ATOM   3276  CB  PHE A 346      12.060  15.089   8.053  1.00 10.00      A   
ATOM   3277  CG  PHE A 346      11.514  13.718   7.769  1.00 10.00      A   
ATOM   3278  CD1 PHE A 346      10.754  13.050   8.717  1.00 10.00      A   
ATOM   3279  CD2 PHE A 346      11.754  13.102   6.554  1.00 10.00      A   
ATOM   3280  CE1 PHE A 346      10.244  11.794   8.456  1.00 10.00      A   
ATOM   3281  CE2 PHE A 346      11.248  11.846   6.286  1.00 10.00      A   
ATOM   3282  CZ  PHE A 346      10.492  11.191   7.239  1.00 10.00      A   
ATOM   3283  C   PHE A 346      13.868  16.535   8.992  1.00 10.00      A   
ATOM   3284  O   PHE A 346      13.484  17.116  10.001  1.00 10.00      A   
ATOM   3285  N   PRO A 347      14.677  17.128   8.106  1.00 10.00      A   
ATOM   3286  CA  PRO A 347      15.138  18.506   8.276  1.00 10.00      A   
ATOM   3287  CB  PRO A 347      16.359  18.577   7.357  1.00 10.00      A   
ATOM   3288  CG  PRO A 347      16.079  17.585   6.277  1.00 10.00      A   
ATOM   3289  CD  PRO A 347      15.210  16.509   6.880  1.00 10.00      A   
ATOM   3290  C   PRO A 347      14.079  19.516   7.834  1.00 10.00      A   
ATOM   3291  O   PRO A 347      13.543  19.424   6.727  1.00 10.00      A   
ATOM   3292  N   SER A 348      13.774  20.472   8.703  1.00 10.00      A   
ATOM   3293  HN  SER A 348      14.229  20.491   9.579  1.00 10.00      A   
ATOM   3294  CA  SER A 348      12.784  21.495   8.395  1.00 10.00      A   
ATOM   3295  CB  SER A 348      12.368  22.225   9.674  1.00 10.00      A   
ATOM   3296  OG  SER A 348      13.503  22.669  10.400  1.00 10.00      A   
ATOM   3297  HG  SER A 348      13.837  21.944  10.961  1.00 10.00      A   
ATOM   3298  C   SER A 348      13.360  22.477   7.381  1.00 10.00      A   
ATOM   3299  O   SER A 348      12.669  22.941   6.473  1.00 10.00      A   
ATOM   3300  N   GLU A 349      14.643  22.770   7.544  1.00 10.00      A   
ATOM   3301  HN  GLU A 349      15.129  22.364   8.294  1.00 10.00      A   
ATOM   3302  CA  GLU A 349      15.350  23.675   6.654  1.00 10.00      A   
ATOM   3303  CB  GLU A 349      15.773  24.942   7.405  1.00 10.00      A   
ATOM   3304  CG  GLU A 349      14.613  25.784   7.908  1.00 10.00      A   
ATOM   3305  CD  GLU A 349      13.810  26.402   6.783  1.00 10.00      A   
ATOM   3306  OE1 GLU A 349      14.420  26.988   5.861  1.00 10.00      A   
ATOM   3307  OE2 GLU A 349      12.566  26.321   6.821  1.00 10.00      A   
ATOM   3308  C   GLU A 349      16.578  22.975   6.079  1.00 10.00      A   
ATOM   3309  O   GLU A 349      17.695  23.188   6.546  1.00 10.00      A   
ATOM   3310  N   PRO A 350      16.382  22.119   5.066  1.00 10.00      A   
ATOM   3311  CA  PRO A 350      17.476  21.372   4.442  1.00 10.00      A   
ATOM   3312  CB  PRO A 350      16.741  20.192   3.812  1.00 10.00      A   
ATOM   3313  CG  PRO A 350      15.406  20.744   3.432  1.00 10.00      A   
ATOM   3314  CD  PRO A 350      15.075  21.801   4.451  1.00 10.00      A   
ATOM   3315  C   PRO A 350      18.203  22.169   3.364  1.00 10.00      A   
ATOM   3316  O   PRO A 350      19.221  21.725   2.841  1.00 10.00      A   
ATOM   3317  N   PHE A 351      17.684  23.348   3.047  1.00 10.00      A   
ATOM   3318  HN  PHE A 351      16.884  23.663   3.518  1.00 10.00      A   
ATOM   3319  CA  PHE A 351      18.284  24.193   2.024  1.00 10.00      A   
ATOM   3320  CB  PHE A 351      17.205  24.886   1.186  1.00 10.00      A   
ATOM   3321  CG  PHE A 351      16.283  23.935   0.474  1.00 10.00      A   
ATOM   3322  CD1 PHE A 351      14.974  23.770   0.896  1.00 10.00      A   
ATOM   3323  CD2 PHE A 351      16.728  23.202  -0.615  1.00 10.00      A   
ATOM   3324  CE1 PHE A 351      14.125  22.894   0.246  1.00 10.00      A   
ATOM   3325  CE2 PHE A 351      15.885  22.323  -1.269  1.00 10.00      A   
ATOM   3326  CZ  PHE A 351      14.583  22.170  -0.837  1.00 10.00      A   
ATOM   3327  C   PHE A 351      19.232  25.216   2.641  1.00 10.00      A   
ATOM   3328  O   PHE A 351      19.733  26.111   1.957  1.00 10.00      A   
ATOM   3329  N   VAL A 352      19.465  25.085   3.938  1.00 10.00      A   
ATOM   3330  HN  VAL A 352      19.024  24.361   4.431  1.00 10.00      A   
ATOM   3331  CA  VAL A 352      20.365  25.981   4.649  1.00 10.00      A   
ATOM   3332  CB  VAL A 352      19.709  26.579   5.911  1.00 10.00      A   
ATOM   3333  CG1 VAL A 352      20.612  27.636   6.531  1.00 10.00      A   
ATOM   3334  CG2 VAL A 352      18.343  27.163   5.588  1.00 10.00      A   
ATOM   3335  C   VAL A 352      21.609  25.211   5.062  1.00 10.00      A   
ATOM   3336  O   VAL A 352      21.514  24.155   5.687  1.00 10.00      A   
ATOM   3337  N   MET A 353      22.768  25.737   4.711  1.00 10.00      A   
ATOM   3338  HN  MET A 353      22.777  26.585   4.211  1.00 10.00      A   
ATOM   3339  CA  MET A 353      24.034  25.085   5.038  1.00 10.00      A   
ATOM   3340  CB  MET A 353      25.205  25.767   4.321  1.00 10.00      A   
ATOM   3341  CG  MET A 353      26.539  25.064   4.517  1.00 10.00      A   
ATOM   3342  SD  MET A 353      27.893  25.875   3.645  1.00 10.00      A   
ATOM   3343  CE  MET A 353      29.235  24.746   4.012  1.00 10.00      A   
ATOM   3344  C   MET A 353      24.276  25.053   6.543  1.00 10.00      A   
ATOM   3345  O   MET A 353      24.460  23.980   7.126  1.00 10.00      A   
ATOM   3346  N   GLU A 354      24.252  26.226   7.166  1.00 10.00      A   
ATOM   3347  HN  GLU A 354      24.072  27.037   6.650  1.00 10.00      A   
ATOM   3348  CA  GLU A 354      24.476  26.334   8.602  1.00 10.00      A   
ATOM   3349  CB  GLU A 354      24.660  27.795   9.021  1.00 10.00      A   
ATOM   3350  CG  GLU A 354      26.040  28.353   8.725  1.00 10.00      A   
ATOM   3351  CD  GLU A 354      27.153  27.505   9.312  1.00 10.00      A   
ATOM   3352  OE1 GLU A 354      27.322  27.506  10.554  1.00 10.00      A   
ATOM   3353  OE2 GLU A 354      27.866  26.841   8.535  1.00 10.00      A   
ATOM   3354  C   GLU A 354      23.342  25.692   9.399  1.00 10.00      A   
ATOM   3355  O   GLU A 354      22.187  25.694   8.963  1.00 10.00      A   
ATOM   3356  N   PRO A 355      23.666  25.116  10.571  1.00 10.00      A   
ATOM   3357  CA  PRO A 355      22.677  24.472  11.444  1.00 10.00      A   
ATOM   3358  CB  PRO A 355      23.491  24.050  12.670  1.00 10.00      A   
ATOM   3359  CG  PRO A 355      24.894  23.965  12.178  1.00 10.00      A   
ATOM   3360  CD  PRO A 355      25.028  25.028  11.126  1.00 10.00      A   
ATOM   3361  C   PRO A 355      21.561  25.424  11.862  1.00 10.00      A   
ATOM   3362  O   PRO A 355      21.811  26.521  12.369  1.00 10.00      A   
ATOM   3363  N   ASN A 356      20.331  25.000  11.630  1.00 10.00      A   
ATOM   3364  HN  ASN A 356      20.199  24.128  11.200  1.00 10.00      A   
ATOM   3365  CA  ASN A 356      19.159  25.790  11.988  1.00 10.00      A   
ATOM   3366  CB  ASN A 356      17.965  25.450  11.082  1.00 10.00      A   
ATOM   3367  CG  ASN A 356      17.663  23.961  11.007  1.00 10.00      A   
ATOM   3368  OD1 ASN A 356      18.559  23.122  11.103  1.00 10.00      A   
ATOM   3369  ND2 ASN A 356      16.396  23.621  10.830  1.00 10.00      A   
ATOM   3370 HD21 ASN A 356      15.727  24.334  10.760  1.00 10.00      A   
ATOM   3371 HD22 ASN A 356      16.176  22.658  10.768  1.00 10.00      A   
ATOM   3372  C   ASN A 356      18.796  25.560  13.450  1.00 10.00      A   
ATOM   3373  O   ASN A 356      18.249  26.440  14.111  1.00 10.00      A   
ATOM   3374  N   VAL A 357      19.119  24.373  13.948  1.00 10.00      A   
ATOM   3375  HN  VAL A 357      19.562  23.721  13.370  1.00 10.00      A   
ATOM   3376  CA  VAL A 357      18.845  24.008  15.331  1.00 10.00      A   
ATOM   3377  CB  VAL A 357      17.538  23.202  15.477  1.00 10.00      A   
ATOM   3378  CG1 VAL A 357      16.346  24.133  15.630  1.00 10.00      A   
ATOM   3379  CG2 VAL A 357      17.345  22.258  14.300  1.00 10.00      A   
ATOM   3380  C   VAL A 357      19.999  23.189  15.896  1.00 10.00      A   
ATOM   3381  O   VAL A 357      20.907  22.794  15.157  1.00 10.00      A   
ATOM   3382  N   ALA A 358      19.952  22.921  17.194  1.00 10.00      A   
ATOM   3383  HN  ALA A 358      19.190  23.252  17.723  1.00 10.00      A   
ATOM   3384  CA  ALA A 358      20.998  22.157  17.863  1.00 10.00      A   
ATOM   3385  CB  ALA A 358      21.065  22.529  19.336  1.00 10.00      A   
ATOM   3386  C   ALA A 358      20.798  20.652  17.684  1.00 10.00      A   
ATOM   3387  O   ALA A 358      20.489  19.932  18.636  1.00 10.00      A   
ATOM   3388  N   LEU A 359      20.960  20.192  16.456  1.00 10.00      A   
ATOM   3389  HN  LEU A 359      21.180  20.824  15.739  1.00 10.00      A   
ATOM   3390  CA  LEU A 359      20.815  18.781  16.134  1.00 10.00      A   
ATOM   3391  CB  LEU A 359      19.691  18.580  15.115  1.00 10.00      A   
ATOM   3392  CG  LEU A 359      19.329  17.128  14.797  1.00 10.00      A   
ATOM   3393  CD1 LEU A 359      18.251  16.620  15.740  1.00 10.00      A   
ATOM   3394  CD2 LEU A 359      18.906  16.972  13.343  1.00 10.00      A   
ATOM   3395  C   LEU A 359      22.122  18.243  15.568  1.00 10.00      A   
ATOM   3396  O   LEU A 359      22.498  18.567  14.438  1.00 10.00      A   
ATOM   3397  N   THR A 360      22.816  17.435  16.352  1.00 10.00      A   
ATOM   3398  HN  THR A 360      22.461  17.206  17.241  1.00 10.00      A   
ATOM   3399  CA  THR A 360      24.083  16.859  15.930  1.00 10.00      A   
ATOM   3400  CB  THR A 360      25.239  17.327  16.837  1.00 10.00      A   
ATOM   3401  OG1 THR A 360      25.002  16.909  18.189  1.00 10.00      A   
ATOM   3402  HG1 THR A 360      24.101  17.174  18.456  1.00 10.00      A   
ATOM   3403  CG2 THR A 360      25.372  18.843  16.792  1.00 10.00      A   
ATOM   3404  C   THR A 360      23.998  15.336  15.934  1.00 10.00      A   
ATOM   3405  O   THR A 360      22.915  14.771  15.801  1.00 10.00      A   
ATOM   3406  N   GLU A 361      25.133  14.674  16.084  1.00 10.00      A   
ATOM   3407  HN  GLU A 361      25.979  15.175  16.178  1.00 10.00      A   
ATOM   3408  CA  GLU A 361      25.169  13.221  16.105  1.00 10.00      A   
ATOM   3409  CB  GLU A 361      26.539  12.726  15.633  1.00 10.00      A   
ATOM   3410  CG  GLU A 361      27.649  12.892  16.663  1.00 10.00      A   
ATOM   3411  CD  GLU A 361      28.403  14.202  16.543  1.00 10.00      A   
ATOM   3412  OE1 GLU A 361      29.650  14.171  16.600  1.00 10.00      A   
ATOM   3413  OE2 GLU A 361      27.759  15.266  16.397  1.00 10.00      A   
ATOM   3414  C   GLU A 361      24.886  12.693  17.509  1.00 10.00      A   
ATOM   3415  O   GLU A 361      24.594  11.508  17.696  1.00 10.00      A   
ATOM   3416  N   GLN A 362      24.957  13.593  18.487  1.00 10.00      A   
ATOM   3417  HN  GLN A 362      25.155  14.526  18.258  1.00 10.00      A   
ATOM   3418  CA  GLN A 362      24.738  13.243  19.881  1.00 10.00      A   
ATOM   3419  CB  GLN A 362      24.960  14.462  20.782  1.00 10.00      A   
ATOM   3420  CG  GLN A 362      24.947  14.156  22.272  1.00 10.00      A   
ATOM   3421  CD  GLN A 362      25.948  13.083  22.656  1.00 10.00      A   
ATOM   3422  OE1 GLN A 362      26.982  12.913  22.005  1.00 10.00      A   
ATOM   3423  NE2 GLN A 362      25.651  12.357  23.720  1.00 10.00      A   
ATOM   3424 HE21 GLN A 362      24.812  12.553  24.194  1.00 10.00      A   
ATOM   3425 HE22 GLN A 362      26.281  11.660  23.998  1.00 10.00      A   
ATOM   3426  C   GLN A 362      23.352  12.645  20.105  1.00 10.00      A   
ATOM   3427  O   GLN A 362      23.219  11.601  20.754  1.00 10.00      A   
ATOM   3428  N   GLY A 363      22.328  13.305  19.573  1.00 10.00      A   
ATOM   3429  HN  GLY A 363      22.493  14.155  19.092  1.00 10.00      A   
ATOM   3430  CA  GLY A 363      20.970  12.822  19.715  1.00 10.00      A   
ATOM   3431  C   GLY A 363      20.805  11.395  19.240  1.00 10.00      A   
ATOM   3432  O   GLY A 363      20.264  10.559  19.963  1.00 10.00      A   
ATOM   3433  N   LEU A 364      21.297  11.106  18.041  1.00 10.00      A   
ATOM   3434  HN  LEU A 364      21.743  11.811  17.528  1.00 10.00      A   
ATOM   3435  CA  LEU A 364      21.187   9.771  17.469  1.00 10.00      A   
ATOM   3436  CB  LEU A 364      21.782   9.729  16.058  1.00 10.00      A   
ATOM   3437  CG  LEU A 364      21.028   8.878  15.025  1.00 10.00      A   
ATOM   3438  CD1 LEU A 364      21.357   7.403  15.191  1.00 10.00      A   
ATOM   3439  CD2 LEU A 364      19.524   9.109  15.124  1.00 10.00      A   
ATOM   3440  C   LEU A 364      21.826   8.710  18.365  1.00 10.00      A   
ATOM   3441  O   LEU A 364      21.225   7.666  18.628  1.00 10.00      A   
ATOM   3442  N   VAL A 365      23.034   8.979  18.846  1.00 10.00      A   
ATOM   3443  HN  VAL A 365      23.464   9.832  18.616  1.00 10.00      A   
ATOM   3444  CA  VAL A 365      23.730   8.033  19.713  1.00 10.00      A   
ATOM   3445  CB  VAL A 365      25.178   8.477  20.015  1.00 10.00      A   
ATOM   3446  CG1 VAL A 365      25.911   7.405  20.808  1.00 10.00      A   
ATOM   3447  CG2 VAL A 365      25.929   8.794  18.731  1.00 10.00      A   
ATOM   3448  C   VAL A 365      22.963   7.844  21.028  1.00 10.00      A   
ATOM   3449  O   VAL A 365      22.834   6.729  21.535  1.00 10.00      A   
ATOM   3450  N   SER A 366      22.431   8.941  21.553  1.00 10.00      A   
ATOM   3451  HN  SER A 366      22.557   9.796  21.093  1.00 10.00      A   
ATOM   3452  CA  SER A 366      21.675   8.911  22.796  1.00 10.00      A   
ATOM   3453  CB  SER A 366      21.287  10.329  23.215  1.00 10.00      A   
ATOM   3454  OG  SER A 366      22.437  11.161  23.281  1.00 10.00      A   
ATOM   3455  HG  SER A 366      22.637  11.500  22.397  1.00 10.00      A   
ATOM   3456  C   SER A 366      20.444   8.018  22.678  1.00 10.00      A   
ATOM   3457  O   SER A 366      20.150   7.230  23.582  1.00 10.00      A   
ATOM   3458  N   VAL A 367      19.737   8.123  21.552  1.00 10.00      A   
ATOM   3459  HN  VAL A 367      20.021   8.768  20.862  1.00 10.00      A   
ATOM   3460  CA  VAL A 367      18.545   7.307  21.328  1.00 10.00      A   
ATOM   3461  CB  VAL A 367      17.721   7.787  20.112  1.00 10.00      A   
ATOM   3462  CG1 VAL A 367      16.369   7.087  20.065  1.00 10.00      A   
ATOM   3463  CG2 VAL A 367      17.523   9.290  20.161  1.00 10.00      A   
ATOM   3464  C   VAL A 367      18.934   5.845  21.138  1.00 10.00      A   
ATOM   3465  O   VAL A 367      18.211   4.939  21.548  1.00 10.00      A   
ATOM   3466  N   SER A 368      20.104   5.627  20.549  1.00 10.00      A   
ATOM   3467  HN  SER A 368      20.652   6.396  20.274  1.00 10.00      A   
ATOM   3468  CA  SER A 368      20.599   4.281  20.303  1.00 10.00      A   
ATOM   3469  CB  SER A 368      21.893   4.331  19.489  1.00 10.00      A   
ATOM   3470  OG  SER A 368      21.711   5.058  18.288  1.00 10.00      A   
ATOM   3471  HG  SER A 368      21.589   5.994  18.492  1.00 10.00      A   
ATOM   3472  C   SER A 368      20.848   3.539  21.612  1.00 10.00      A   
ATOM   3473  O   SER A 368      20.643   2.327  21.696  1.00 10.00      A   
ATOM   3474  N   MET A 369      21.296   4.270  22.627  1.00 10.00      A   
ATOM   3475  HN  MET A 369      21.449   5.231  22.494  1.00 10.00      A   
ATOM   3476  CA  MET A 369      21.572   3.674  23.929  1.00 10.00      A   
ATOM   3477  CB  MET A 369      22.580   4.514  24.723  1.00 10.00      A   
ATOM   3478  CG  MET A 369      24.005   4.472  24.202  1.00 10.00      A   
ATOM   3479  SD  MET A 369      25.180   5.194  25.366  1.00 10.00      A   
ATOM   3480  CE  MET A 369      26.652   5.278  24.349  1.00 10.00      A   
ATOM   3481  C   MET A 369      20.299   3.532  24.747  1.00 10.00      A   
ATOM   3482  O   MET A 369      20.159   2.601  25.544  1.00 10.00      A   
ATOM   3483  N   GLY A 370      19.372   4.457  24.547  1.00 10.00      A   
ATOM   3484  HN  GLY A 370      19.530   5.159  23.880  1.00 10.00      A   
ATOM   3485  CA  GLY A 370      18.131   4.436  25.290  1.00 10.00      A   
ATOM   3486  C   GLY A 370      17.127   3.440  24.753  1.00 10.00      A   
ATOM   3487  O   GLY A 370      16.494   2.717  25.526  1.00 10.00      A   
ATOM   3488  N   CYS A 371      16.986   3.397  23.439  1.00 10.00      A   
ATOM   3489  HN  CYS A 371      17.535   3.991  22.877  1.00 10.00      A   
ATOM   3490  CA  CYS A 371      16.042   2.499  22.794  1.00 10.00      A   
ATOM   3491  CB  CYS A 371      15.337   3.234  21.659  1.00 10.00      A   
ATOM   3492  SG  CYS A 371      14.623   4.821  22.149  1.00 10.00      A   
ATOM   3493  HG  CYS A 371      14.641   5.618  21.090  1.00 10.00      A   
ATOM   3494  C   CYS A 371      16.732   1.246  22.265  1.00 10.00      A   
ATOM   3495  O   CYS A 371      17.501   1.307  21.306  1.00 10.00      A   
ATOM   3496  N   PRO A 372      16.464   0.089  22.888  1.00 10.00      A   
ATOM   3497  CA  PRO A 372      17.060  -1.182  22.488  1.00 10.00      A   
ATOM   3498  CB  PRO A 372      17.010  -1.983  23.785  1.00 10.00      A   
ATOM   3499  CG  PRO A 372      15.778  -1.499  24.477  1.00 10.00      A   
ATOM   3500  CD  PRO A 372      15.573  -0.065  24.055  1.00 10.00      A   
ATOM   3501  C   PRO A 372      16.262  -1.897  21.395  1.00 10.00      A   
ATOM   3502  O   PRO A 372      16.638  -2.982  20.947  1.00 10.00      A   
ATOM   3503  N   LYS A 373      15.166  -1.291  20.961  1.00 10.00      A   
ATOM   3504  HN  LYS A 373      14.914  -0.421  21.347  1.00 10.00      A   
ATOM   3505  CA  LYS A 373      14.327  -1.890  19.928  1.00 10.00      A   
ATOM   3506  CB  LYS A 373      12.860  -1.882  20.367  1.00 10.00      A   
ATOM   3507  CG  LYS A 373      12.582  -2.616  21.669  1.00 10.00      A   
ATOM   3508  CD  LYS A 373      12.807  -4.111  21.521  1.00 10.00      A   
ATOM   3509  CE  LYS A 373      12.254  -4.873  22.715  1.00 10.00      A   
ATOM   3510  NZ  LYS A 373      10.770  -4.932  22.700  1.00 10.00      A   
ATOM   3511  HZ1 LYS A 373      10.444  -5.510  21.901  1.00 10.00      A   
ATOM   3512  HZ2 LYS A 373      10.366  -3.973  22.607  1.00 10.00      A   
ATOM   3513  HZ3 LYS A 373      10.422  -5.354  23.585  1.00 10.00      A   
ATOM   3514  C   LYS A 373      14.469  -1.163  18.594  1.00 10.00      A   
ATOM   3515  O   LYS A 373      13.749  -1.456  17.638  1.00 10.00      A   
ATOM   3516  N   LEU A 374      15.399  -0.220  18.530  1.00 10.00      A   
ATOM   3517  HN  LEU A 374      15.952  -0.039  19.318  1.00 10.00      A   
ATOM   3518  CA  LEU A 374      15.625   0.548  17.312  1.00 10.00      A   
ATOM   3519  CB  LEU A 374      16.548   1.734  17.583  1.00 10.00      A   
ATOM   3520  CG  LEU A 374      15.875   3.033  18.019  1.00 10.00      A   
ATOM   3521  CD1 LEU A 374      16.919   4.123  18.177  1.00 10.00      A   
ATOM   3522  CD2 LEU A 374      14.818   3.455  17.012  1.00 10.00      A   
ATOM   3523  C   LEU A 374      16.209  -0.316  16.200  1.00 10.00      A   
ATOM   3524  O   LEU A 374      17.309  -0.852  16.335  1.00 10.00      A   
ATOM   3525  N   GLU A 375      15.457  -0.465  15.116  1.00 10.00      A   
ATOM   3526  HN  GLU A 375      14.569  -0.044  15.089  1.00 10.00      A   
ATOM   3527  CA  GLU A 375      15.909  -1.251  13.976  1.00 10.00      A   
ATOM   3528  CB  GLU A 375      15.095  -2.542  13.830  1.00 10.00      A   
ATOM   3529  CG  GLU A 375      13.698  -2.354  13.254  1.00 10.00      A   
ATOM   3530  CD  GLU A 375      13.113  -3.647  12.721  1.00 10.00      A   
ATOM   3531  OE1 GLU A 375      13.488  -4.063  11.600  1.00 10.00      A   
ATOM   3532  OE2 GLU A 375      12.272  -4.255  13.414  1.00 10.00      A   
ATOM   3533  C   GLU A 375      15.847  -0.436  12.687  1.00 10.00      A   
ATOM   3534  O   GLU A 375      16.485  -0.779  11.692  1.00 10.00      A   
ATOM   3535  N   SER A 376      15.077   0.638  12.715  1.00 10.00      A   
ATOM   3536  HN  SER A 376      14.604   0.864  13.542  1.00 10.00      A   
ATOM   3537  CA  SER A 376      14.914   1.500  11.556  1.00 10.00      A   
ATOM   3538  CB  SER A 376      13.505   1.329  10.978  1.00 10.00      A   
ATOM   3539  OG  SER A 376      13.345   2.042   9.766  1.00 10.00      A   
ATOM   3540  HG  SER A 376      12.403   2.198   9.608  1.00 10.00      A   
ATOM   3541  C   SER A 376      15.155   2.952  11.950  1.00 10.00      A   
ATOM   3542  O   SER A 376      14.382   3.535  12.713  1.00 10.00      A   
ATOM   3543  N   VAL A 377      16.231   3.531  11.437  1.00 10.00      A   
ATOM   3544  HN  VAL A 377      16.807   3.018  10.828  1.00 10.00      A   
ATOM   3545  CA  VAL A 377      16.578   4.910  11.754  1.00 10.00      A   
ATOM   3546  CB  VAL A 377      17.781   4.986  12.728  1.00 10.00      A   
ATOM   3547  CG1 VAL A 377      18.225   6.426  12.942  1.00 10.00      A   
ATOM   3548  CG2 VAL A 377      17.440   4.338  14.061  1.00 10.00      A   
ATOM   3549  C   VAL A 377      16.894   5.725  10.497  1.00 10.00      A   
ATOM   3550  O   VAL A 377      17.582   5.257   9.588  1.00 10.00      A   
ATOM   3551  N   LEU A 378      16.357   6.936  10.453  1.00 10.00      A   
ATOM   3552  HN  LEU A 378      15.785   7.226  11.200  1.00 10.00      A   
ATOM   3553  CA  LEU A 378      16.592   7.860   9.352  1.00 10.00      A   
ATOM   3554  CB  LEU A 378      15.320   8.068   8.526  1.00 10.00      A   
ATOM   3555  CG  LEU A 378      15.413   9.091   7.390  1.00 10.00      A   
ATOM   3556  CD1 LEU A 378      15.091   8.438   6.056  1.00 10.00      A   
ATOM   3557  CD2 LEU A 378      14.482  10.264   7.649  1.00 10.00      A   
ATOM   3558  C   LEU A 378      17.068   9.183   9.940  1.00 10.00      A   
ATOM   3559  O   LEU A 378      16.365   9.795  10.750  1.00 10.00      A   
ATOM   3560  N   TYR A 379      18.256   9.624   9.548  1.00 10.00      A   
ATOM   3561  HN  TYR A 379      18.768   9.112   8.878  1.00 10.00      A   
ATOM   3562  CA  TYR A 379      18.812  10.853  10.090  1.00 10.00      A   
ATOM   3563  CB  TYR A 379      19.917  10.506  11.091  1.00 10.00      A   
ATOM   3564  CG  TYR A 379      20.042  11.464  12.254  1.00 10.00      A   
ATOM   3565  CD1 TYR A 379      18.916  11.964  12.889  1.00 10.00      A   
ATOM   3566  CD2 TYR A 379      21.289  11.843  12.731  1.00 10.00      A   
ATOM   3567  CE1 TYR A 379      19.026  12.817  13.969  1.00 10.00      A   
ATOM   3568  CE2 TYR A 379      21.411  12.699  13.808  1.00 10.00      A   
ATOM   3569  CZ  TYR A 379      20.275  13.182  14.424  1.00 10.00      A   
ATOM   3570  OH  TYR A 379      20.386  14.020  15.506  1.00 10.00      A   
ATOM   3571  HH  TYR A 379      21.271  14.411  15.525  1.00 10.00      A   
ATOM   3572  C   TYR A 379      19.363  11.773   9.007  1.00 10.00      A   
ATOM   3573  O   TYR A 379      20.138  11.351   8.147  1.00 10.00      A   
ATOM   3574  N   PHE A 380      18.949  13.030   9.058  1.00 10.00      A   
ATOM   3575  HN  PHE A 380      18.307  13.289   9.750  1.00 10.00      A   
ATOM   3576  CA  PHE A 380      19.408  14.044   8.123  1.00 10.00      A   
ATOM   3577  CB  PHE A 380      18.227  14.657   7.366  1.00 10.00      A   
ATOM   3578  CG  PHE A 380      17.854  13.934   6.104  1.00 10.00      A   
ATOM   3579  CD1 PHE A 380      16.995  12.847   6.140  1.00 10.00      A   
ATOM   3580  CD2 PHE A 380      18.353  14.347   4.880  1.00 10.00      A   
ATOM   3581  CE1 PHE A 380      16.643  12.183   4.978  1.00 10.00      A   
ATOM   3582  CE2 PHE A 380      18.006  13.688   3.715  1.00 10.00      A   
ATOM   3583  CZ  PHE A 380      17.150  12.604   3.764  1.00 10.00      A   
ATOM   3584  C   PHE A 380      20.126  15.135   8.907  1.00 10.00      A   
ATOM   3585  O   PHE A 380      19.524  16.140   9.276  1.00 10.00      A   
ATOM   3586  N   CYS A 381      21.402  14.924   9.180  1.00 10.00      A   
ATOM   3587  HN  CYS A 381      21.834  14.108   8.847  1.00 10.00      A   
ATOM   3588  CA  CYS A 381      22.185  15.885   9.949  1.00 10.00      A   
ATOM   3589  CB  CYS A 381      22.944  15.169  11.068  1.00 10.00      A   
ATOM   3590  SG  CYS A 381      24.032  13.845  10.494  1.00 10.00      A   
ATOM   3591  HG  CYS A 381      25.227  14.033  11.047  1.00 10.00      A   
ATOM   3592  C   CYS A 381      23.155  16.664   9.062  1.00 10.00      A   
ATOM   3593  O   CYS A 381      23.161  16.505   7.840  1.00 10.00      A   
ATOM   3594  N   ARG A 382      23.970  17.505   9.686  1.00 10.00      A   
ATOM   3595  HN  ARG A 382      23.917  17.584  10.665  1.00 10.00      A   
ATOM   3596  CA  ARG A 382      24.941  18.316   8.967  1.00 10.00      A   
ATOM   3597  CB  ARG A 382      24.712  19.793   9.278  1.00 10.00      A   
ATOM   3598  CG  ARG A 382      23.462  20.374   8.646  1.00 10.00      A   
ATOM   3599  CD  ARG A 382      23.110  21.716   9.257  1.00 10.00      A   
ATOM   3600  NE  ARG A 382      22.185  22.463   8.413  1.00 10.00      A   
ATOM   3601  HE  ARG A 382      22.582  23.019   7.700  1.00 10.00      A   
ATOM   3602  CZ  ARG A 382      20.861  22.444   8.546  1.00 10.00      A   
ATOM   3603  NH1 ARG A 382      20.283  21.720   9.499  1.00 10.00      A   
ATOM   3604 HH11 ARG A 382      20.859  21.155  10.155  1.00 10.00      A   
ATOM   3605 HH12 ARG A 382      19.240  21.719   9.598  1.00 10.00      A   
ATOM   3606  NH2 ARG A 382      20.117  23.141   7.704  1.00 10.00      A   
ATOM   3607 HH21 ARG A 382      19.075  23.140   7.788  1.00 10.00      A   
ATOM   3608 HH22 ARG A 382      20.573  23.698   6.941  1.00 10.00      A   
ATOM   3609  C   ARG A 382      26.366  17.930   9.340  1.00 10.00      A   
ATOM   3610  O   ARG A 382      27.322  18.331   8.674  1.00 10.00      A   
ATOM   3611  N   GLN A 383      26.502  17.158  10.411  1.00 10.00      A   
ATOM   3612  HN  GLN A 383      25.705  16.870  10.900  1.00 10.00      A   
ATOM   3613  CA  GLN A 383      27.807  16.718  10.873  1.00 10.00      A   
ATOM   3614  CB  GLN A 383      28.336  17.652  11.968  1.00 10.00      A   
ATOM   3615  CG  GLN A 383      27.734  17.419  13.345  1.00 10.00      A   
ATOM   3616  CD  GLN A 383      28.214  18.421  14.375  1.00 10.00      A   
ATOM   3617  OE1 GLN A 383      28.436  19.591  14.067  1.00 10.00      A   
ATOM   3618  NE2 GLN A 383      28.379  17.969  15.606  1.00 10.00      A   
ATOM   3619 HE21 GLN A 383      28.182  17.017  15.786  1.00 10.00      A   
ATOM   3620 HE22 GLN A 383      28.703  18.592  16.289  1.00 10.00      A   
ATOM   3621  C   GLN A 383      27.733  15.285  11.385  1.00 10.00      A   
ATOM   3622  O   GLN A 383      26.660  14.803  11.755  1.00 10.00      A   
ATOM   3623  N   MET A 384      28.870  14.613  11.399  1.00 10.00      A   
ATOM   3624  HN  MET A 384      29.692  15.058  11.097  1.00 10.00      A   
ATOM   3625  CA  MET A 384      28.941  13.234  11.859  1.00 10.00      A   
ATOM   3626  CB  MET A 384      28.381  12.284  10.794  1.00 10.00      A   
ATOM   3627  CG  MET A 384      28.292  10.832  11.239  1.00 10.00      A   
ATOM   3628  SD  MET A 384      27.260  10.614  12.704  1.00 10.00      A   
ATOM   3629  CE  MET A 384      25.687  11.222  12.098  1.00 10.00      A   
ATOM   3630  C   MET A 384      30.377  12.856  12.186  1.00 10.00      A   
ATOM   3631  O   MET A 384      31.307  13.287  11.505  1.00 10.00      A   
ATOM   3632  N   THR A 385      30.555  12.077  13.238  1.00 10.00      A   
ATOM   3633  HN  THR A 385      29.781  11.785  13.759  1.00 10.00      A   
ATOM   3634  CA  THR A 385      31.876  11.636  13.636  1.00 10.00      A   
ATOM   3635  CB  THR A 385      32.180  11.998  15.104  1.00 10.00      A   
ATOM   3636  OG1 THR A 385      30.971  11.951  15.880  1.00 10.00      A   
ATOM   3637  HG1 THR A 385      30.608  12.849  15.976  1.00 10.00      A   
ATOM   3638  CG2 THR A 385      32.803  13.379  15.209  1.00 10.00      A   
ATOM   3639  C   THR A 385      31.993  10.128  13.457  1.00 10.00      A   
ATOM   3640  O   THR A 385      31.006   9.397  13.600  1.00 10.00      A   
ATOM   3641  N   ASN A 386      33.190   9.670  13.131  1.00 10.00      A   
ATOM   3642  HN  ASN A 386      33.933  10.311  13.016  1.00 10.00      A   
ATOM   3643  CA  ASN A 386      33.444   8.250  12.940  1.00 10.00      A   
ATOM   3644  CB  ASN A 386      34.886   8.018  12.484  1.00 10.00      A   
ATOM   3645  CG  ASN A 386      35.050   8.113  10.980  1.00 10.00      A   
ATOM   3646  OD1 ASN A 386      34.828   7.141  10.255  1.00 10.00      A   
ATOM   3647  ND2 ASN A 386      35.443   9.282  10.501  1.00 10.00      A   
ATOM   3648 HD21 ASN A 386      35.600  10.013  11.134  1.00 10.00      A   
ATOM   3649 HD22 ASN A 386      35.574   9.366   9.529  1.00 10.00      A   
ATOM   3650  C   ASN A 386      33.188   7.493  14.237  1.00 10.00      A   
ATOM   3651  O   ASN A 386      32.642   6.389  14.233  1.00 10.00      A   
ATOM   3652  N   ALA A 387      33.583   8.107  15.350  1.00 10.00      A   
ATOM   3653  HN  ALA A 387      34.021   8.985  15.282  1.00 10.00      A   
ATOM   3654  CA  ALA A 387      33.393   7.507  16.666  1.00 10.00      A   
ATOM   3655  CB  ALA A 387      34.040   8.364  17.744  1.00 10.00      A   
ATOM   3656  C   ALA A 387      31.910   7.305  16.960  1.00 10.00      A   
ATOM   3657  O   ALA A 387      31.511   6.271  17.496  1.00 10.00      A   
ATOM   3658  N   ALA A 388      31.091   8.290  16.593  1.00 10.00      A   
ATOM   3659  HN  ALA A 388      31.464   9.087  16.162  1.00 10.00      A   
ATOM   3660  CA  ALA A 388      29.652   8.206  16.815  1.00 10.00      A   
ATOM   3661  CB  ALA A 388      28.965   9.488  16.376  1.00 10.00      A   
ATOM   3662  C   ALA A 388      29.068   7.012  16.071  1.00 10.00      A   
ATOM   3663  O   ALA A 388      28.300   6.233  16.635  1.00 10.00      A   
ATOM   3664  N   LEU A 389      29.464   6.863  14.811  1.00 10.00      A   
ATOM   3665  HN  LEU A 389      30.098   7.510  14.432  1.00 10.00      A   
ATOM   3666  CA  LEU A 389      28.992   5.764  13.979  1.00 10.00      A   
ATOM   3667  CB  LEU A 389      29.570   5.876  12.569  1.00 10.00      A   
ATOM   3668  CG  LEU A 389      29.107   7.076  11.742  1.00 10.00      A   
ATOM   3669  CD1 LEU A 389      29.912   7.173  10.457  1.00 10.00      A   
ATOM   3670  CD2 LEU A 389      27.620   6.976  11.440  1.00 10.00      A   
ATOM   3671  C   LEU A 389      29.374   4.428  14.600  1.00 10.00      A   
ATOM   3672  O   LEU A 389      28.553   3.512  14.684  1.00 10.00      A   
ATOM   3673  N   ILE A 390      30.624   4.329  15.044  1.00 10.00      A   
ATOM   3674  HN  ILE A 390      31.234   5.094  14.936  1.00 10.00      A   
ATOM   3675  CA  ILE A 390      31.118   3.114  15.675  1.00 10.00      A   
ATOM   3676  CB  ILE A 390      32.614   3.229  16.047  1.00 10.00      A   
ATOM   3677  CG1 ILE A 390      33.467   3.425  14.788  1.00 10.00      A   
ATOM   3678  CG2 ILE A 390      33.076   1.999  16.821  1.00 10.00      A   
ATOM   3679  CD1 ILE A 390      34.912   3.778  15.073  1.00 10.00      A   
ATOM   3680  C   ILE A 390      30.304   2.800  16.928  1.00 10.00      A   
ATOM   3681  O   ILE A 390      29.914   1.654  17.157  1.00 10.00      A   
ATOM   3682  N   THR A 391      30.034   3.828  17.725  1.00 10.00      A   
ATOM   3683  HN  THR A 391      30.370   4.721  17.488  1.00 10.00      A   
ATOM   3684  CA  THR A 391      29.263   3.665  18.950  1.00 10.00      A   
ATOM   3685  CB  THR A 391      29.183   4.982  19.745  1.00 10.00      A   
ATOM   3686  OG1 THR A 391      30.482   5.585  19.787  1.00 10.00      A   
ATOM   3687  HG1 THR A 391      30.637   6.074  18.965  1.00 10.00      A   
ATOM   3688  CG2 THR A 391      28.720   4.719  21.167  1.00 10.00      A   
ATOM   3689  C   THR A 391      27.852   3.154  18.653  1.00 10.00      A   
ATOM   3690  O   THR A 391      27.394   2.193  19.271  1.00 10.00      A   
ATOM   3691  N   ILE A 392      27.180   3.780  17.689  1.00 10.00      A   
ATOM   3692  HN  ILE A 392      27.609   4.532  17.217  1.00 10.00      A   
ATOM   3693  CA  ILE A 392      25.823   3.383  17.317  1.00 10.00      A   
ATOM   3694  CB  ILE A 392      25.256   4.269  16.187  1.00 10.00      A   
ATOM   3695  CG1 ILE A 392      25.201   5.730  16.633  1.00 10.00      A   
ATOM   3696  CG2 ILE A 392      23.871   3.798  15.760  1.00 10.00      A   
ATOM   3697  CD1 ILE A 392      24.988   6.698  15.493  1.00 10.00      A   
ATOM   3698  C   ILE A 392      25.782   1.925  16.877  1.00 10.00      A   
ATOM   3699  O   ILE A 392      24.881   1.179  17.261  1.00 10.00      A   
ATOM   3700  N   ALA A 393      26.770   1.521  16.083  1.00 10.00      A   
ATOM   3701  HN  ALA A 393      27.462   2.167  15.813  1.00 10.00      A   
ATOM   3702  CA  ALA A 393      26.852   0.150  15.590  1.00 10.00      A   
ATOM   3703  CB  ALA A 393      28.023   0.007  14.629  1.00 10.00      A   
ATOM   3704  C   ALA A 393      26.995  -0.834  16.747  1.00 10.00      A   
ATOM   3705  O   ALA A 393      26.325  -1.867  16.785  1.00 10.00      A   
ATOM   3706  N   ARG A 394      27.860  -0.495  17.697  1.00 10.00      A   
ATOM   3707  HN  ARG A 394      28.347   0.356  17.618  1.00 10.00      A   
ATOM   3708  CA  ARG A 394      28.096  -1.345  18.857  1.00 10.00      A   
ATOM   3709  CB  ARG A 394      29.321  -0.870  19.641  1.00 10.00      A   
ATOM   3710  CG  ARG A 394      30.633  -0.963  18.882  1.00 10.00      A   
ATOM   3711  CD  ARG A 394      31.816  -0.739  19.806  1.00 10.00      A   
ATOM   3712  NE  ARG A 394      31.909  -1.772  20.839  1.00 10.00      A   
ATOM   3713  HE  ARG A 394      31.189  -1.806  21.509  1.00 10.00      A   
ATOM   3714  CZ  ARG A 394      32.898  -2.662  20.911  1.00 10.00      A   
ATOM   3715  NH1 ARG A 394      33.871  -2.652  20.010  1.00 10.00      A   
ATOM   3716 HH11 ARG A 394      33.864  -1.953  19.234  1.00 10.00      A   
ATOM   3717 HH12 ARG A 394      34.653  -3.341  20.073  1.00 10.00      A   
ATOM   3718  NH2 ARG A 394      32.902  -3.570  21.879  1.00 10.00      A   
ATOM   3719 HH21 ARG A 394      33.675  -4.268  21.940  1.00 10.00      A   
ATOM   3720 HH22 ARG A 394      32.131  -3.593  22.581  1.00 10.00      A   
ATOM   3721  C   ARG A 394      26.876  -1.372  19.771  1.00 10.00      A   
ATOM   3722  O   ARG A 394      26.555  -2.402  20.364  1.00 10.00      A   
ATOM   3723  N   ASN A 395      26.202  -0.236  19.877  1.00 10.00      A   
ATOM   3724  HN  ASN A 395      26.510   0.550  19.371  1.00 10.00      A   
ATOM   3725  CA  ASN A 395      25.018  -0.118  20.722  1.00 10.00      A   
ATOM   3726  CB  ASN A 395      24.646   1.350  20.965  1.00 10.00      A   
ATOM   3727  CG  ASN A 395      25.630   2.088  21.854  1.00 10.00      A   
ATOM   3728  OD1 ASN A 395      25.780   3.305  21.749  1.00 10.00      A   
ATOM   3729  ND2 ASN A 395      26.307   1.365  22.732  1.00 10.00      A   
ATOM   3730 HD21 ASN A 395      26.145   0.402  22.762  1.00 10.00      A   
ATOM   3731 HD22 ASN A 395      26.946   1.824  23.317  1.00 10.00      A   
ATOM   3732  C   ASN A 395      23.825  -0.841  20.120  1.00 10.00      A   
ATOM   3733  O   ASN A 395      23.140  -1.593  20.811  1.00 10.00      A   
ATOM   3734  N   ARG A 396      23.586  -0.618  18.833  1.00 10.00      A   
ATOM   3735  HN  ARG A 396      24.196  -0.034  18.326  1.00 10.00      A   
ATOM   3736  CA  ARG A 396      22.456  -1.228  18.147  1.00 10.00      A   
ATOM   3737  CB  ARG A 396      21.539  -0.150  17.561  1.00 10.00      A   
ATOM   3738  CG  ARG A 396      20.934   0.788  18.595  1.00 10.00      A   
ATOM   3739  CD  ARG A 396      19.594   0.278  19.107  1.00 10.00      A   
ATOM   3740  NE  ARG A 396      19.676  -1.087  19.631  1.00 10.00      A   
ATOM   3741  HE  ARG A 396      19.509  -1.822  18.994  1.00 10.00      A   
ATOM   3742  CZ  ARG A 396      19.967  -1.389  20.898  1.00 10.00      A   
ATOM   3743  NH1 ARG A 396      20.206  -0.425  21.782  1.00 10.00      A   
ATOM   3744 HH11 ARG A 396      20.168   0.581  21.492  1.00 10.00      A   
ATOM   3745 HH12 ARG A 396      20.432  -0.665  22.772  1.00 10.00      A   
ATOM   3746  NH2 ARG A 396      19.998  -2.660  21.284  1.00 10.00      A   
ATOM   3747 HH21 ARG A 396      19.794  -3.425  20.600  1.00 10.00      A   
ATOM   3748 HH22 ARG A 396      20.228  -2.905  22.272  1.00 10.00      A   
ATOM   3749  C   ARG A 396      22.902  -2.194  17.051  1.00 10.00      A   
ATOM   3750  O   ARG A 396      23.017  -1.814  15.887  1.00 10.00      A   
ATOM   3751  N   PRO A 397      23.165  -3.460  17.407  1.00 10.00      A   
ATOM   3752  CA  PRO A 397      23.571  -4.477  16.440  1.00 10.00      A   
ATOM   3753  CB  PRO A 397      24.317  -5.488  17.310  1.00 10.00      A   
ATOM   3754  CG  PRO A 397      23.652  -5.399  18.642  1.00 10.00      A   
ATOM   3755  CD  PRO A 397      23.113  -3.997  18.779  1.00 10.00      A   
ATOM   3756  C   PRO A 397      22.349  -5.122  15.788  1.00 10.00      A   
ATOM   3757  O   PRO A 397      22.467  -5.964  14.896  1.00 10.00      A   
ATOM   3758  N   ASN A 398      21.173  -4.697  16.241  1.00 10.00      A   
ATOM   3759  HN  ASN A 398      21.159  -4.013  16.945  1.00 10.00      A   
ATOM   3760  CA  ASN A 398      19.906  -5.208  15.732  1.00 10.00      A   
ATOM   3761  CB  ASN A 398      18.907  -5.445  16.875  1.00 10.00      A   
ATOM   3762  CG  ASN A 398      18.578  -4.198  17.687  1.00 10.00      A   
ATOM   3763  OD1 ASN A 398      19.435  -3.343  17.934  1.00 10.00      A   
ATOM   3764  ND2 ASN A 398      17.334  -4.094  18.123  1.00 10.00      A   
ATOM   3765 HD21 ASN A 398      16.704  -4.813  17.903  1.00 10.00      A   
ATOM   3766 HD22 ASN A 398      17.090  -3.302  18.647  1.00 10.00      A   
ATOM   3767  C   ASN A 398      19.305  -4.267  14.695  1.00 10.00      A   
ATOM   3768  O   ASN A 398      18.135  -4.400  14.326  1.00 10.00      A   
ATOM   3769  N   MET A 399      20.117  -3.320  14.234  1.00 10.00      A   
ATOM   3770  HN  MET A 399      21.034  -3.281  14.571  1.00 10.00      A   
ATOM   3771  CA  MET A 399      19.688  -2.346  13.235  1.00 10.00      A   
ATOM   3772  CB  MET A 399      20.718  -1.217  13.125  1.00 10.00      A   
ATOM   3773  CG  MET A 399      20.291  -0.057  12.241  1.00 10.00      A   
ATOM   3774  SD  MET A 399      18.989   0.946  12.983  1.00 10.00      A   
ATOM   3775  CE  MET A 399      19.796   1.517  14.477  1.00 10.00      A   
ATOM   3776  C   MET A 399      19.514  -3.025  11.882  1.00 10.00      A   
ATOM   3777  O   MET A 399      20.410  -3.730  11.415  1.00 10.00      A   
ATOM   3778  N   THR A 400      18.357  -2.836  11.270  1.00 10.00      A   
ATOM   3779  HN  THR A 400      17.665  -2.288  11.702  1.00 10.00      A   
ATOM   3780  CA  THR A 400      18.078  -3.439   9.978  1.00 10.00      A   
ATOM   3781  CB  THR A 400      16.732  -4.183  10.003  1.00 10.00      A   
ATOM   3782  OG1 THR A 400      15.700  -3.282  10.421  1.00 10.00      A   
ATOM   3783  HG1 THR A 400      15.063  -3.755  10.978  1.00 10.00      A   
ATOM   3784  CG2 THR A 400      16.793  -5.348  10.976  1.00 10.00      A   
ATOM   3785  C   THR A 400      18.055  -2.389   8.874  1.00 10.00      A   
ATOM   3786  O   THR A 400      18.345  -2.685   7.712  1.00 10.00      A   
ATOM   3787  N   ARG A 401      17.709  -1.162   9.238  1.00 10.00      A   
ATOM   3788  HN  ARG A 401      17.489  -0.982  10.181  1.00 10.00      A   
ATOM   3789  CA  ARG A 401      17.642  -0.074   8.278  1.00 10.00      A   
ATOM   3790  CB  ARG A 401      16.186   0.257   7.946  1.00 10.00      A   
ATOM   3791  CG  ARG A 401      15.343  -0.941   7.551  1.00 10.00      A   
ATOM   3792  CD  ARG A 401      13.952  -0.848   8.151  1.00 10.00      A   
ATOM   3793  NE  ARG A 401      13.563  -2.089   8.818  1.00 10.00      A   
ATOM   3794  HE  ARG A 401      14.067  -2.347   9.624  1.00 10.00      A   
ATOM   3795  CZ  ARG A 401      12.592  -2.883   8.389  1.00 10.00      A   
ATOM   3796  NH1 ARG A 401      11.917  -2.563   7.296  1.00 10.00      A   
ATOM   3797 HH11 ARG A 401      11.150  -3.183   6.942  1.00 10.00      A   
ATOM   3798 HH12 ARG A 401      12.146  -1.685   6.776  1.00 10.00      A   
ATOM   3799  NH2 ARG A 401      12.272  -3.974   9.081  1.00 10.00      A   
ATOM   3800 HH21 ARG A 401      11.510  -4.603   8.743  1.00 10.00      A   
ATOM   3801 HH22 ARG A 401      12.782  -4.204   9.973  1.00 10.00      A   
ATOM   3802  C   ARG A 401      18.333   1.171   8.819  1.00 10.00      A   
ATOM   3803  O   ARG A 401      17.823   1.830   9.726  1.00 10.00      A   
ATOM   3804  N   PHE A 402      19.496   1.482   8.276  1.00 10.00      A   
ATOM   3805  HN  PHE A 402      19.864   0.913   7.562  1.00 10.00      A   
ATOM   3806  CA  PHE A 402      20.238   2.657   8.700  1.00 10.00      A   
ATOM   3807  CB  PHE A 402      21.642   2.283   9.187  1.00 10.00      A   
ATOM   3808  CG  PHE A 402      22.211   3.249  10.190  1.00 10.00      A   
ATOM   3809  CD1 PHE A 402      23.557   3.584  10.168  1.00 10.00      A   
ATOM   3810  CD2 PHE A 402      21.400   3.825  11.154  1.00 10.00      A   
ATOM   3811  CE1 PHE A 402      24.081   4.473  11.089  1.00 10.00      A   
ATOM   3812  CE2 PHE A 402      21.917   4.715  12.076  1.00 10.00      A   
ATOM   3813  CZ  PHE A 402      23.259   5.040  12.044  1.00 10.00      A   
ATOM   3814  C   PHE A 402      20.298   3.661   7.557  1.00 10.00      A   
ATOM   3815  O   PHE A 402      21.127   3.549   6.652  1.00 10.00      A   
ATOM   3816  N   ARG A 403      19.402   4.632   7.599  1.00 10.00      A   
ATOM   3817  HN  ARG A 403      18.787   4.684   8.366  1.00 10.00      A   
ATOM   3818  CA  ARG A 403      19.317   5.645   6.564  1.00 10.00      A   
ATOM   3819  CB  ARG A 403      17.861   5.805   6.111  1.00 10.00      A   
ATOM   3820  CG  ARG A 403      17.224   4.508   5.629  1.00 10.00      A   
ATOM   3821  CD  ARG A 403      15.729   4.656   5.384  1.00 10.00      A   
ATOM   3822  NE  ARG A 403      15.416   5.089   4.019  1.00 10.00      A   
ATOM   3823  HE  ARG A 403      16.072   5.687   3.568  1.00 10.00      A   
ATOM   3824  CZ  ARG A 403      14.312   4.717   3.350  1.00 10.00      A   
ATOM   3825  NH1 ARG A 403      13.423   3.903   3.914  1.00 10.00      A   
ATOM   3826 HH11 ARG A 403      13.582   3.538   4.875  1.00 10.00      A   
ATOM   3827 HH12 ARG A 403      12.561   3.616   3.389  1.00 10.00      A   
ATOM   3828  NH2 ARG A 403      14.105   5.146   2.115  1.00 10.00      A   
ATOM   3829 HH21 ARG A 403      13.240   4.859   1.588  1.00 10.00      A   
ATOM   3830 HH22 ARG A 403      14.809   5.764   1.657  1.00 10.00      A   
ATOM   3831  C   ARG A 403      19.879   6.971   7.062  1.00 10.00      A   
ATOM   3832  O   ARG A 403      19.223   7.695   7.806  1.00 10.00      A   
ATOM   3833  N   LEU A 404      21.104   7.272   6.658  1.00 10.00      A   
ATOM   3834  HN  LEU A 404      21.575   6.655   6.061  1.00 10.00      A   
ATOM   3835  CA  LEU A 404      21.764   8.506   7.062  1.00 10.00      A   
ATOM   3836  CB  LEU A 404      23.011   8.199   7.902  1.00 10.00      A   
ATOM   3837  CG  LEU A 404      23.848   9.408   8.339  1.00 10.00      A   
ATOM   3838  CD1 LEU A 404      23.083  10.272   9.328  1.00 10.00      A   
ATOM   3839  CD2 LEU A 404      25.173   8.960   8.931  1.00 10.00      A   
ATOM   3840  C   LEU A 404      22.141   9.336   5.839  1.00 10.00      A   
ATOM   3841  O   LEU A 404      22.801   8.842   4.919  1.00 10.00      A   
ATOM   3842  N   CYS A 405      21.715  10.589   5.821  1.00 10.00      A   
ATOM   3843  HN  CYS A 405      21.183  10.934   6.575  1.00 10.00      A   
ATOM   3844  CA  CYS A 405      22.016  11.463   4.706  1.00 10.00      A   
ATOM   3845  CB  CYS A 405      20.847  11.532   3.724  1.00 10.00      A   
ATOM   3846  SG  CYS A 405      21.344  11.824   2.009  1.00 10.00      A   
ATOM   3847  HG  CYS A 405      21.381  13.138   1.816  1.00 10.00      A   
ATOM   3848  C   CYS A 405      22.424  12.855   5.174  1.00 10.00      A   
ATOM   3849  O   CYS A 405      21.575  13.687   5.498  1.00 10.00      A   
ATOM   3850  N   ILE A 406      23.730  13.091   5.222  1.00 10.00      A   
ATOM   3851  HN  ILE A 406      24.353  12.373   4.976  1.00 10.00      A   
ATOM   3852  CA  ILE A 406      24.265  14.384   5.631  1.00 10.00      A   
ATOM   3853  CB  ILE A 406      25.790  14.315   5.858  1.00 10.00      A   
ATOM   3854  CG1 ILE A 406      26.129  13.151   6.792  1.00 10.00      A   
ATOM   3855  CG2 ILE A 406      26.311  15.625   6.437  1.00 10.00      A   
ATOM   3856  CD1 ILE A 406      27.613  12.890   6.929  1.00 10.00      A   
ATOM   3857  C   ILE A 406      23.964  15.428   4.563  1.00 10.00      A   
ATOM   3858  O   ILE A 406      24.042  15.139   3.368  1.00 10.00      A   
ATOM   3859  N   ILE A 407      23.603  16.632   4.995  1.00 10.00      A   
ATOM   3860  HN  ILE A 407      23.539  16.791   5.965  1.00 10.00      A   
ATOM   3861  CA  ILE A 407      23.281  17.720   4.070  1.00 10.00      A   
ATOM   3862  CB  ILE A 407      22.729  18.961   4.813  1.00 10.00      A   
ATOM   3863  CG1 ILE A 407      21.538  18.578   5.697  1.00 10.00      A   
ATOM   3864  CG2 ILE A 407      22.326  20.054   3.832  1.00 10.00      A   
ATOM   3865  CD1 ILE A 407      20.350  18.033   4.931  1.00 10.00      A   
ATOM   3866  C   ILE A 407      24.488  18.120   3.219  1.00 10.00      A   
ATOM   3867  O   ILE A 407      24.349  18.422   2.033  1.00 10.00      A   
ATOM   3868  N   GLU A 408      25.670  18.107   3.820  1.00 10.00      A   
ATOM   3869  HN  GLU A 408      25.729  17.836   4.760  1.00 10.00      A   
ATOM   3870  CA  GLU A 408      26.884  18.474   3.106  1.00 10.00      A   
ATOM   3871  CB  GLU A 408      27.926  19.038   4.072  1.00 10.00      A   
ATOM   3872  CG  GLU A 408      28.594  20.309   3.580  1.00 10.00      A   
ATOM   3873  CD  GLU A 408      27.624  21.469   3.481  1.00 10.00      A   
ATOM   3874  OE1 GLU A 408      27.164  21.955   4.536  1.00 10.00      A   
ATOM   3875  OE2 GLU A 408      27.319  21.902   2.348  1.00 10.00      A   
ATOM   3876  C   GLU A 408      27.459  17.279   2.351  1.00 10.00      A   
ATOM   3877  O   GLU A 408      27.806  16.258   2.951  1.00 10.00      A   
ATOM   3878  N   PRO A 409      27.565  17.391   1.020  1.00 10.00      A   
ATOM   3879  CA  PRO A 409      28.106  16.325   0.177  1.00 10.00      A   
ATOM   3880  CB  PRO A 409      27.786  16.797  -1.244  1.00 10.00      A   
ATOM   3881  CG  PRO A 409      27.719  18.281  -1.138  1.00 10.00      A   
ATOM   3882  CD  PRO A 409      27.163  18.573   0.231  1.00 10.00      A   
ATOM   3883  C   PRO A 409      29.617  16.169   0.363  1.00 10.00      A   
ATOM   3884  O   PRO A 409      30.366  17.148   0.301  1.00 10.00      A   
ATOM   3885  N   LYS A 410      30.047  14.929   0.596  1.00 10.00      A   
ATOM   3886  HN  LYS A 410      29.387  14.201   0.628  1.00 10.00      A   
ATOM   3887  CA  LYS A 410      31.464  14.602   0.802  1.00 10.00      A   
ATOM   3888  CB  LYS A 410      32.346  15.002  -0.390  1.00 10.00      A   
ATOM   3889  CG  LYS A 410      32.114  14.155  -1.633  1.00 10.00      A   
ATOM   3890  CD  LYS A 410      33.188  14.379  -2.684  1.00 10.00      A   
ATOM   3891  CE  LYS A 410      33.036  13.393  -3.833  1.00 10.00      A   
ATOM   3892  NZ  LYS A 410      34.053  13.610  -4.894  1.00 10.00      A   
ATOM   3893  HZ1 LYS A 410      35.005  13.646  -4.473  1.00 10.00      A   
ATOM   3894  HZ2 LYS A 410      33.869  14.505  -5.391  1.00 10.00      A   
ATOM   3895  HZ3 LYS A 410      34.021  12.836  -5.590  1.00 10.00      A   
ATOM   3896  C   LYS A 410      32.011  15.156   2.120  1.00 10.00      A   
ATOM   3897  O   LYS A 410      33.222  15.306   2.287  1.00 10.00      A   
ATOM   3898  N   ALA A 411      31.114  15.444   3.058  1.00 10.00      A   
ATOM   3899  HN  ALA A 411      30.163  15.303   2.872  1.00 10.00      A   
ATOM   3900  CA  ALA A 411      31.516  15.964   4.357  1.00 10.00      A   
ATOM   3901  CB  ALA A 411      30.340  16.619   5.063  1.00 10.00      A   
ATOM   3902  C   ALA A 411      32.094  14.842   5.211  1.00 10.00      A   
ATOM   3903  O   ALA A 411      31.456  13.807   5.408  1.00 10.00      A   
ATOM   3904  N   PRO A 412      33.326  15.014   5.699  1.00 10.00      A   
ATOM   3905  CA  PRO A 412      33.994  14.016   6.523  1.00 10.00      A   
ATOM   3906  CB  PRO A 412      35.457  14.252   6.149  1.00 10.00      A   
ATOM   3907  CG  PRO A 412      35.550  15.728   5.921  1.00 10.00      A   
ATOM   3908  CD  PRO A 412      34.185  16.190   5.470  1.00 10.00      A   
ATOM   3909  C   PRO A 412      33.799  14.268   8.017  1.00 10.00      A   
ATOM   3910  O   PRO A 412      32.923  15.034   8.425  1.00 10.00      A   
ATOM   3911  N   ASP A 413      34.621  13.608   8.821  1.00 10.00      A   
ATOM   3912  HN  ASP A 413      35.285  12.999   8.428  1.00 10.00      A   
ATOM   3913  CA  ASP A 413      34.580  13.760  10.267  1.00 10.00      A   
ATOM   3914  CB  ASP A 413      35.523  12.729  10.904  1.00 10.00      A   
ATOM   3915  CG  ASP A 413      35.427  12.659  12.414  1.00 10.00      A   
ATOM   3916  OD1 ASP A 413      35.816  13.635  13.084  1.00 10.00      A   
ATOM   3917  OD2 ASP A 413      34.997  11.611  12.936  1.00 10.00      A   
ATOM   3918  C   ASP A 413      35.030  15.175  10.608  1.00 10.00      A   
ATOM   3919  O   ASP A 413      36.089  15.606  10.168  1.00 10.00      A   
ATOM   3920  N   TYR A 414      34.229  15.902  11.368  1.00 10.00      A   
ATOM   3921  HN  TYR A 414      33.389  15.511  11.693  1.00 10.00      A   
ATOM   3922  CA  TYR A 414      34.568  17.281  11.716  1.00 10.00      A   
ATOM   3923  CB  TYR A 414      33.316  18.090  12.068  1.00 10.00      A   
ATOM   3924  CG  TYR A 414      32.640  17.668  13.353  1.00 10.00      A   
ATOM   3925  CD1 TYR A 414      32.925  18.306  14.554  1.00 10.00      A   
ATOM   3926  CD2 TYR A 414      31.720  16.625  13.368  1.00 10.00      A   
ATOM   3927  CE1 TYR A 414      32.316  17.916  15.731  1.00 10.00      A   
ATOM   3928  CE2 TYR A 414      31.106  16.233  14.542  1.00 10.00      A   
ATOM   3929  CZ  TYR A 414      31.409  16.880  15.719  1.00 10.00      A   
ATOM   3930  OH  TYR A 414      30.804  16.489  16.889  1.00 10.00      A   
ATOM   3931  HH  TYR A 414      30.419  15.602  16.768  1.00 10.00      A   
ATOM   3932  C   TYR A 414      35.619  17.390  12.825  1.00 10.00      A   
ATOM   3933  O   TYR A 414      36.183  18.460  13.046  1.00 10.00      A   
ATOM   3934  N   LEU A 415      35.898  16.292  13.511  1.00 10.00      A   
ATOM   3935  HN  LEU A 415      35.460  15.443  13.271  1.00 10.00      A   
ATOM   3936  CA  LEU A 415      36.866  16.310  14.600  1.00 10.00      A   
ATOM   3937  CB  LEU A 415      36.390  15.454  15.777  1.00 10.00      A   
ATOM   3938  CG  LEU A 415      35.333  16.085  16.689  1.00 10.00      A   
ATOM   3939  CD1 LEU A 415      34.961  15.134  17.820  1.00 10.00      A   
ATOM   3940  CD2 LEU A 415      35.827  17.413  17.246  1.00 10.00      A   
ATOM   3941  C   LEU A 415      38.249  15.858  14.151  1.00 10.00      A   
ATOM   3942  O   LEU A 415      39.263  16.397  14.593  1.00 10.00      A   
ATOM   3943  N   THR A 416      38.289  14.864  13.280  1.00 10.00      A   
ATOM   3944  HN  THR A 416      37.445  14.458  12.974  1.00 10.00      A   
ATOM   3945  CA  THR A 416      39.559  14.340  12.791  1.00 10.00      A   
ATOM   3946  CB  THR A 416      39.622  12.815  12.962  1.00 10.00      A   
ATOM   3947  OG1 THR A 416      38.437  12.225  12.410  1.00 10.00      A   
ATOM   3948  HG1 THR A 416      37.726  12.270  13.060  1.00 10.00      A   
ATOM   3949  CG2 THR A 416      39.723  12.456  14.435  1.00 10.00      A   
ATOM   3950  C   THR A 416      39.805  14.696  11.328  1.00 10.00      A   
ATOM   3951  O   THR A 416      40.919  14.544  10.826  1.00 10.00      A   
ATOM   3952  N   LEU A 417      38.757  15.159  10.655  1.00 10.00      A   
ATOM   3953  HN  LEU A 417      37.898  15.252  11.118  1.00 10.00      A   
ATOM   3954  CA  LEU A 417      38.832  15.529   9.241  1.00 10.00      A   
ATOM   3955  CB  LEU A 417      39.851  16.649   8.990  1.00 10.00      A   
ATOM   3956  CG  LEU A 417      39.362  18.076   9.265  1.00 10.00      A   
ATOM   3957  CD1 LEU A 417      40.478  19.083   9.031  1.00 10.00      A   
ATOM   3958  CD2 LEU A 417      38.152  18.406   8.402  1.00 10.00      A   
ATOM   3959  C   LEU A 417      39.098  14.315   8.357  1.00 10.00      A   
ATOM   3960  O   LEU A 417      39.515  14.448   7.205  1.00 10.00      A   
ATOM   3961  N   GLU A 418      38.823  13.136   8.898  1.00 10.00      A   
ATOM   3962  HN  GLU A 418      38.455  13.104   9.807  1.00 10.00      A   
ATOM   3963  CA  GLU A 418      39.034  11.889   8.181  1.00 10.00      A   
ATOM   3964  CB  GLU A 418      39.644  10.839   9.118  1.00 10.00      A   
ATOM   3965  CG  GLU A 418      40.986  11.242   9.715  1.00 10.00      A   
ATOM   3966  CD  GLU A 418      41.556  10.196  10.653  1.00 10.00      A   
ATOM   3967  OE1 GLU A 418      41.922   9.098  10.179  1.00 10.00      A   
ATOM   3968  OE2 GLU A 418      41.656  10.466  11.868  1.00 10.00      A   
ATOM   3969  C   GLU A 418      37.717  11.376   7.601  1.00 10.00      A   
ATOM   3970  O   GLU A 418      36.639  11.737   8.080  1.00 10.00      A   
ATOM   3971  N   PRO A 419      37.788  10.547   6.545  1.00 10.00      A   
ATOM   3972  CA  PRO A 419      36.597   9.970   5.905  1.00 10.00      A   
ATOM   3973  CB  PRO A 419      37.177   9.118   4.770  1.00 10.00      A   
ATOM   3974  CG  PRO A 419      38.541   9.671   4.537  1.00 10.00      A   
ATOM   3975  CD  PRO A 419      39.030  10.121   5.879  1.00 10.00      A   
ATOM   3976  C   PRO A 419      35.809   9.096   6.880  1.00 10.00      A   
ATOM   3977  O   PRO A 419      36.341   8.661   7.904  1.00 10.00      A   
ATOM   3978  N   LEU A 420      34.555   8.822   6.555  1.00 10.00      A   
ATOM   3979  HN  LEU A 420      34.193   9.154   5.701  1.00 10.00      A   
ATOM   3980  CA  LEU A 420      33.700   8.019   7.422  1.00 10.00      A   
ATOM   3981  CB  LEU A 420      32.267   8.560   7.402  1.00 10.00      A   
ATOM   3982  CG  LEU A 420      32.087  10.021   7.823  1.00 10.00      A   
ATOM   3983  CD1 LEU A 420      30.710  10.527   7.423  1.00 10.00      A   
ATOM   3984  CD2 LEU A 420      32.299  10.181   9.320  1.00 10.00      A   
ATOM   3985  C   LEU A 420      33.710   6.549   7.015  1.00 10.00      A   
ATOM   3986  O   LEU A 420      32.834   5.781   7.417  1.00 10.00      A   
ATOM   3987  N   ASP A 421      34.714   6.170   6.220  1.00 10.00      A   
ATOM   3988  HN  ASP A 421      35.369   6.842   5.937  1.00 10.00      A   
ATOM   3989  CA  ASP A 421      34.858   4.793   5.735  1.00 10.00      A   
ATOM   3990  CB  ASP A 421      36.136   4.631   4.903  1.00 10.00      A   
ATOM   3991  CG  ASP A 421      36.060   5.289   3.538  1.00 10.00      A   
ATOM   3992  OD1 ASP A 421      36.000   4.570   2.517  1.00 10.00      A   
ATOM   3993  OD2 ASP A 421      36.090   6.531   3.473  1.00 10.00      A   
ATOM   3994  C   ASP A 421      34.858   3.777   6.876  1.00 10.00      A   
ATOM   3995  O   ASP A 421      34.110   2.800   6.848  1.00 10.00      A   
ATOM   3996  N   ILE A 422      35.685   4.018   7.888  1.00 10.00      A   
ATOM   3997  HN  ILE A 422      36.234   4.829   7.875  1.00 10.00      A   
ATOM   3998  CA  ILE A 422      35.780   3.102   9.024  1.00 10.00      A   
ATOM   3999  CB  ILE A 422      37.032   3.351   9.896  1.00 10.00      A   
ATOM   4000  CG1 ILE A 422      37.056   4.787  10.424  1.00 10.00      A   
ATOM   4001  CG2 ILE A 422      38.302   3.040   9.116  1.00 10.00      A   
ATOM   4002  CD1 ILE A 422      37.836   4.953  11.710  1.00 10.00      A   
ATOM   4003  C   ILE A 422      34.523   3.138   9.893  1.00 10.00      A   
ATOM   4004  O   ILE A 422      34.119   2.115  10.453  1.00 10.00      A   
ATOM   4005  N   GLY A 423      33.906   4.312   9.997  1.00 10.00      A   
ATOM   4006  HN  GLY A 423      34.270   5.093   9.528  1.00 10.00      A   
ATOM   4007  CA  GLY A 423      32.703   4.450  10.793  1.00 10.00      A   
ATOM   4008  C   GLY A 423      31.570   3.619  10.234  1.00 10.00      A   
ATOM   4009  O   GLY A 423      30.943   2.837  10.954  1.00 10.00      A   
ATOM   4010  N   PHE A 424      31.325   3.767   8.937  1.00 10.00      A   
ATOM   4011  HN  PHE A 424      31.873   4.395   8.412  1.00 10.00      A   
ATOM   4012  CA  PHE A 424      30.268   3.021   8.272  1.00 10.00      A   
ATOM   4013  CB  PHE A 424      29.951   3.617   6.902  1.00 10.00      A   
ATOM   4014  CG  PHE A 424      29.164   4.894   6.973  1.00 10.00      A   
ATOM   4015  CD1 PHE A 424      29.608   6.036   6.330  1.00 10.00      A   
ATOM   4016  CD2 PHE A 424      27.977   4.952   7.685  1.00 10.00      A   
ATOM   4017  CE1 PHE A 424      28.886   7.212   6.393  1.00 10.00      A   
ATOM   4018  CE2 PHE A 424      27.250   6.124   7.753  1.00 10.00      A   
ATOM   4019  CZ  PHE A 424      27.705   7.256   7.105  1.00 10.00      A   
ATOM   4020  C   PHE A 424      30.640   1.549   8.154  1.00 10.00      A   
ATOM   4021  O   PHE A 424      29.766   0.682   8.068  1.00 10.00      A   
ATOM   4022  N   GLY A 425      31.943   1.276   8.154  1.00 10.00      A   
ATOM   4023  HN  GLY A 425      32.587   2.018   8.186  1.00 10.00      A   
ATOM   4024  CA  GLY A 425      32.422  -0.091   8.075  1.00 10.00      A   
ATOM   4025  C   GLY A 425      32.073  -0.872   9.325  1.00 10.00      A   
ATOM   4026  O   GLY A 425      31.887  -2.087   9.282  1.00 10.00      A   
ATOM   4027  N   ALA A 426      31.981  -0.164  10.443  1.00 10.00      A   
ATOM   4028  HN  ALA A 426      32.158   0.802  10.414  1.00 10.00      A   
ATOM   4029  CA  ALA A 426      31.632  -0.783  11.712  1.00 10.00      A   
ATOM   4030  CB  ALA A 426      32.030   0.123  12.868  1.00 10.00      A   
ATOM   4031  C   ALA A 426      30.137  -1.073  11.750  1.00 10.00      A   
ATOM   4032  O   ALA A 426      29.691  -2.021  12.398  1.00 10.00      A   
ATOM   4033  N   ILE A 427      29.371  -0.255  11.025  1.00 10.00      A   
ATOM   4034  HN  ILE A 427      29.797   0.470  10.519  1.00 10.00      A   
ATOM   4035  CA  ILE A 427      27.921  -0.403  10.962  1.00 10.00      A   
ATOM   4036  CB  ILE A 427      27.268   0.705  10.106  1.00 10.00      A   
ATOM   4037  CG1 ILE A 427      27.665   2.098  10.613  1.00 10.00      A   
ATOM   4038  CG2 ILE A 427      25.752   0.551  10.086  1.00 10.00      A   
ATOM   4039  CD1 ILE A 427      27.132   2.436  11.990  1.00 10.00      A   
ATOM   4040  C   ILE A 427      27.541  -1.764  10.392  1.00 10.00      A   
ATOM   4041  O   ILE A 427      26.805  -2.527  11.017  1.00 10.00      A   
ATOM   4042  N   VAL A 428      28.076  -2.075   9.216  1.00 10.00      A   
ATOM   4043  HN  VAL A 428      28.674  -1.433   8.780  1.00 10.00      A   
ATOM   4044  CA  VAL A 428      27.795  -3.347   8.554  1.00 10.00      A   
ATOM   4045  CB  VAL A 428      28.245  -3.344   7.074  1.00 10.00      A   
ATOM   4046  CG1 VAL A 428      27.425  -2.353   6.260  1.00 10.00      A   
ATOM   4047  CG2 VAL A 428      29.731  -3.038   6.953  1.00 10.00      A   
ATOM   4048  C   VAL A 428      28.445  -4.522   9.286  1.00 10.00      A   
ATOM   4049  O   VAL A 428      28.017  -5.668   9.141  1.00 10.00      A   
ATOM   4050  N   GLU A 429      29.476  -4.227  10.072  1.00 10.00      A   
ATOM   4051  HN  GLU A 429      29.770  -3.295  10.144  1.00 10.00      A   
ATOM   4052  CA  GLU A 429      30.185  -5.253  10.824  1.00 10.00      A   
ATOM   4053  CB  GLU A 429      31.549  -4.721  11.279  1.00 10.00      A   
ATOM   4054  CG  GLU A 429      32.449  -5.760  11.934  1.00 10.00      A   
ATOM   4055  CD  GLU A 429      33.550  -5.136  12.763  1.00 10.00      A   
ATOM   4056  OE1 GLU A 429      34.521  -4.610  12.178  1.00 10.00      A   
ATOM   4057  OE2 GLU A 429      33.447  -5.162  14.004  1.00 10.00      A   
ATOM   4058  C   GLU A 429      29.371  -5.701  12.035  1.00 10.00      A   
ATOM   4059  O   GLU A 429      29.294  -6.893  12.343  1.00 10.00      A   
ATOM   4060  N   HIS A 430      28.751  -4.742  12.711  1.00 10.00      A   
ATOM   4061  HN  HIS A 430      28.838  -3.810  12.410  1.00 10.00      A   
ATOM   4062  CA  HIS A 430      27.954  -5.036  13.897  1.00 10.00      A   
ATOM   4063  CB  HIS A 430      27.980  -3.874  14.888  1.00 10.00      A   
ATOM   4064  CG  HIS A 430      29.230  -3.813  15.714  1.00 10.00      A   
ATOM   4065  ND1 HIS A 430      29.294  -4.396  16.959  1.00 10.00      A   
ATOM   4066  CD2 HIS A 430      30.430  -3.245  15.427  1.00 10.00      A   
ATOM   4067  CE1 HIS A 430      30.520  -4.178  17.400  1.00 10.00      A   
ATOM   4068  NE2 HIS A 430      31.242  -3.487  16.510  1.00 10.00      A   
ATOM   4069  HE2 HIS A 430      32.182  -3.210  16.610  1.00 10.00      A   
ATOM   4070  C   HIS A 430      26.521  -5.423  13.553  1.00 10.00      A   
ATOM   4071  O   HIS A 430      26.009  -6.427  14.049  1.00 10.00      A   
ATOM   4072  N   CYS A 431      25.876  -4.641  12.700  1.00 10.00      A   
ATOM   4073  HN  CYS A 431      26.335  -3.861  12.315  1.00 10.00      A   
ATOM   4074  CA  CYS A 431      24.503  -4.918  12.306  1.00 10.00      A   
ATOM   4075  CB  CYS A 431      23.837  -3.651  11.772  1.00 10.00      A   
ATOM   4076  SG  CYS A 431      24.076  -2.193  12.819  1.00 10.00      A   
ATOM   4077  HG  CYS A 431      24.176  -2.597  14.080  1.00 10.00      A   
ATOM   4078  C   CYS A 431      24.456  -6.042  11.270  1.00 10.00      A   
ATOM   4079  O   CYS A 431      24.655  -5.817  10.077  1.00 10.00      A   
ATOM   4080  N   LYS A 432      24.187  -7.254  11.740  1.00 10.00      A   
ATOM   4081  HN  LYS A 432      24.017  -7.364  12.698  1.00 10.00      A   
ATOM   4082  CA  LYS A 432      24.136  -8.430  10.875  1.00 10.00      A   
ATOM   4083  CB  LYS A 432      24.231  -9.710  11.707  1.00 10.00      A   
ATOM   4084  CG  LYS A 432      25.556  -9.896  12.425  1.00 10.00      A   
ATOM   4085  CD  LYS A 432      26.661 -10.285  11.458  1.00 10.00      A   
ATOM   4086  CE  LYS A 432      27.973 -10.521  12.187  1.00 10.00      A   
ATOM   4087  NZ  LYS A 432      27.881 -11.643  13.161  1.00 10.00      A   
ATOM   4088  HZ1 LYS A 432      28.787 -11.755  13.664  1.00 10.00      A   
ATOM   4089  HZ2 LYS A 432      27.658 -12.532  12.666  1.00 10.00      A   
ATOM   4090  HZ3 LYS A 432      27.134 -11.455  13.856  1.00 10.00      A   
ATOM   4091  C   LYS A 432      22.881  -8.468  10.001  1.00 10.00      A   
ATOM   4092  O   LYS A 432      22.902  -9.021   8.902  1.00 10.00      A   
ATOM   4093  N   ASP A 433      21.790  -7.897  10.491  1.00 10.00      A   
ATOM   4094  HN  ASP A 433      21.821  -7.486  11.380  1.00 10.00      A   
ATOM   4095  CA  ASP A 433      20.539  -7.883   9.738  1.00 10.00      A   
ATOM   4096  CB  ASP A 433      19.342  -8.224  10.630  1.00 10.00      A   
ATOM   4097  CG  ASP A 433      18.317  -9.083   9.914  1.00 10.00      A   
ATOM   4098  OD1 ASP A 433      18.575 -10.295   9.735  1.00 10.00      A   
ATOM   4099  OD2 ASP A 433      17.241  -8.562   9.546  1.00 10.00      A   
ATOM   4100  C   ASP A 433      20.334  -6.552   9.025  1.00 10.00      A   
ATOM   4101  O   ASP A 433      19.207  -6.160   8.722  1.00 10.00      A   
ATOM   4102  N   LEU A 434      21.435  -5.863   8.757  1.00 10.00      A   
ATOM   4103  HN  LEU A 434      22.303  -6.233   9.018  1.00 10.00      A   
ATOM   4104  CA  LEU A 434      21.379  -4.585   8.065  1.00 10.00      A   
ATOM   4105  CB  LEU A 434      22.709  -3.839   8.181  1.00 10.00      A   
ATOM   4106  CG  LEU A 434      22.693  -2.368   7.764  1.00 10.00      A   
ATOM   4107  CD1 LEU A 434      21.784  -1.560   8.676  1.00 10.00      A   
ATOM   4108  CD2 LEU A 434      24.099  -1.798   7.771  1.00 10.00      A   
ATOM   4109  C   LEU A 434      21.031  -4.824   6.602  1.00 10.00      A   
ATOM   4110  O   LEU A 434      21.896  -5.182   5.797  1.00 10.00      A   
ATOM   4111  N   ARG A 435      19.759  -4.639   6.273  1.00 10.00      A   
ATOM   4112  HN  ARG A 435      19.131  -4.331   6.963  1.00 10.00      A   
ATOM   4113  CA  ARG A 435      19.268  -4.862   4.918  1.00 10.00      A   
ATOM   4114  CB  ARG A 435      17.825  -5.363   4.956  1.00 10.00      A   
ATOM   4115  CG  ARG A 435      17.611  -6.612   5.791  1.00 10.00      A   
ATOM   4116  CD  ARG A 435      16.130  -6.870   5.997  1.00 10.00      A   
ATOM   4117  NE  ARG A 435      15.383  -6.758   4.746  1.00 10.00      A   
ATOM   4118  HE  ARG A 435      15.607  -7.405   4.023  1.00 10.00      A   
ATOM   4119  CZ  ARG A 435      14.439  -5.847   4.523  1.00 10.00      A   
ATOM   4120  NH1 ARG A 435      14.116  -4.965   5.463  1.00 10.00      A   
ATOM   4121 HH11 ARG A 435      14.596  -4.975   6.385  1.00 10.00      A   
ATOM   4122 HH12 ARG A 435      13.369  -4.247   5.272  1.00 10.00      A   
ATOM   4123  NH2 ARG A 435      13.832  -5.800   3.349  1.00 10.00      A   
ATOM   4124 HH21 ARG A 435      13.088  -5.085   3.175  1.00 10.00      A   
ATOM   4125 HH22 ARG A 435      14.097  -6.471   2.587  1.00 10.00      A   
ATOM   4126  C   ARG A 435      19.321  -3.591   4.087  1.00 10.00      A   
ATOM   4127  O   ARG A 435      19.701  -3.618   2.917  1.00 10.00      A   
ATOM   4128  N   ARG A 436      18.932  -2.482   4.687  1.00 10.00      A   
ATOM   4129  HN  ARG A 436      18.666  -2.511   5.628  1.00 10.00      A   
ATOM   4130  CA  ARG A 436      18.921  -1.215   3.980  1.00 10.00      A   
ATOM   4131  CB  ARG A 436      17.514  -0.623   3.959  1.00 10.00      A   
ATOM   4132  CG  ARG A 436      17.358   0.561   3.021  1.00 10.00      A   
ATOM   4133  CD  ARG A 436      15.901   0.952   2.872  1.00 10.00      A   
ATOM   4134  NE  ARG A 436      15.713   2.036   1.908  1.00 10.00      A   
ATOM   4135  HE  ARG A 436      16.335   2.798   1.957  1.00 10.00      A   
ATOM   4136  CZ  ARG A 436      14.753   2.048   0.986  1.00 10.00      A   
ATOM   4137  NH1 ARG A 436      13.897   1.038   0.902  1.00 10.00      A   
ATOM   4138 HH11 ARG A 436      13.142   1.054   0.174  1.00 10.00      A   
ATOM   4139 HH12 ARG A 436      13.970   0.230   1.553  1.00 10.00      A   
ATOM   4140  NH2 ARG A 436      14.632   3.075   0.158  1.00 10.00      A   
ATOM   4141 HH21 ARG A 436      15.284   3.886   0.221  1.00 10.00      A   
ATOM   4142 HH22 ARG A 436      13.868   3.076  -0.560  1.00 10.00      A   
ATOM   4143  C   ARG A 436      19.895  -0.234   4.602  1.00 10.00      A   
ATOM   4144  O   ARG A 436      19.825   0.045   5.801  1.00 10.00      A   
ATOM   4145  N   LEU A 437      20.790   0.296   3.781  1.00 10.00      A   
ATOM   4146  HN  LEU A 437      20.784   0.039   2.833  1.00 10.00      A   
ATOM   4147  CA  LEU A 437      21.783   1.246   4.250  1.00 10.00      A   
ATOM   4148  CB  LEU A 437      23.143   0.560   4.406  1.00 10.00      A   
ATOM   4149  CG  LEU A 437      24.281   1.423   4.960  1.00 10.00      A   
ATOM   4150  CD1 LEU A 437      24.048   1.757   6.426  1.00 10.00      A   
ATOM   4151  CD2 LEU A 437      25.619   0.730   4.774  1.00 10.00      A   
ATOM   4152  C   LEU A 437      21.905   2.435   3.304  1.00 10.00      A   
ATOM   4153  O   LEU A 437      22.133   2.273   2.104  1.00 10.00      A   
ATOM   4154  N   SER A 438      21.723   3.623   3.850  1.00 10.00      A   
ATOM   4155  HN  SER A 438      21.497   3.680   4.803  1.00 10.00      A   
ATOM   4156  CA  SER A 438      21.850   4.846   3.080  1.00 10.00      A   
ATOM   4157  CB  SER A 438      20.645   5.748   3.326  1.00 10.00      A   
ATOM   4158  OG  SER A 438      19.442   5.005   3.250  1.00 10.00      A   
ATOM   4159  HG  SER A 438      18.707   5.606   3.055  1.00 10.00      A   
ATOM   4160  C   SER A 438      23.136   5.541   3.501  1.00 10.00      A   
ATOM   4161  O   SER A 438      23.335   5.829   4.683  1.00 10.00      A   
ATOM   4162  N   LEU A 439      24.014   5.798   2.545  1.00 10.00      A   
ATOM   4163  HN  LEU A 439      23.791   5.582   1.612  1.00 10.00      A   
ATOM   4164  CA  LEU A 439      25.297   6.412   2.849  1.00 10.00      A   
ATOM   4165  CB  LEU A 439      26.433   5.572   2.264  1.00 10.00      A   
ATOM   4166  CG  LEU A 439      26.577   4.150   2.810  1.00 10.00      A   
ATOM   4167  CD1 LEU A 439      27.704   3.425   2.093  1.00 10.00      A   
ATOM   4168  CD2 LEU A 439      26.837   4.178   4.309  1.00 10.00      A   
ATOM   4169  C   LEU A 439      25.407   7.849   2.358  1.00 10.00      A   
ATOM   4170  O   LEU A 439      24.759   8.247   1.386  1.00 10.00      A   
ATOM   4171  N   SER A 440      26.248   8.614   3.036  1.00 10.00      A   
ATOM   4172  HN  SER A 440      26.727   8.232   3.803  1.00 10.00      A   
ATOM   4173  CA  SER A 440      26.492  10.006   2.696  1.00 10.00      A   
ATOM   4174  CB  SER A 440      25.312  10.880   3.137  1.00 10.00      A   
ATOM   4175  OG  SER A 440      24.912  10.568   4.460  1.00 10.00      A   
ATOM   4176  HG  SER A 440      24.322   9.801   4.443  1.00 10.00      A   
ATOM   4177  C   SER A 440      27.779  10.468   3.374  1.00 10.00      A   
ATOM   4178  O   SER A 440      28.295   9.782   4.259  1.00 10.00      A   
ATOM   4179  N   GLY A 441      28.301  11.610   2.955  1.00 10.00      A   
ATOM   4180  HN  GLY A 441      27.864  12.105   2.231  1.00 10.00      A   
ATOM   4181  CA  GLY A 441      29.522  12.118   3.548  1.00 10.00      A   
ATOM   4182  C   GLY A 441      30.747  11.720   2.751  1.00 10.00      A   
ATOM   4183  O   GLY A 441      30.629  11.228   1.627  1.00 10.00      A   
ATOM   4184  N   LEU A 442      31.923  11.941   3.317  1.00 10.00      A   
ATOM   4185  HN  LEU A 442      31.955  12.345   4.214  1.00 10.00      A   
ATOM   4186  CA  LEU A 442      33.165  11.591   2.638  1.00 10.00      A   
ATOM   4187  CB  LEU A 442      34.344  12.413   3.155  1.00 10.00      A   
ATOM   4188  CG  LEU A 442      35.659  12.232   2.391  1.00 10.00      A   
ATOM   4189  CD1 LEU A 442      35.543  12.792   0.983  1.00 10.00      A   
ATOM   4190  CD2 LEU A 442      36.813  12.881   3.135  1.00 10.00      A   
ATOM   4191  C   LEU A 442      33.455  10.105   2.785  1.00 10.00      A   
ATOM   4192  O   LEU A 442      33.776   9.633   3.878  1.00 10.00      A   
ATOM   4193  N   LEU A 443      33.338   9.382   1.676  1.00 10.00      A   
ATOM   4194  HN  LEU A 443      33.106   9.832   0.838  1.00 10.00      A   
ATOM   4195  CA  LEU A 443      33.562   7.948   1.651  1.00 10.00      A   
ATOM   4196  CB  LEU A 443      32.218   7.215   1.614  1.00 10.00      A   
ATOM   4197  CG  LEU A 443      31.323   7.392   2.839  1.00 10.00      A   
ATOM   4198  CD1 LEU A 443      29.936   6.827   2.578  1.00 10.00      A   
ATOM   4199  CD2 LEU A 443      31.951   6.718   4.044  1.00 10.00      A   
ATOM   4200  C   LEU A 443      34.361   7.572   0.416  1.00 10.00      A   
ATOM   4201  O   LEU A 443      34.047   8.011  -0.695  1.00 10.00      A   
ATOM   4202  N   THR A 444      35.393   6.772   0.609  1.00 10.00      A   
ATOM   4203  HN  THR A 444      35.596   6.458   1.522  1.00 10.00      A   
ATOM   4204  CA  THR A 444      36.224   6.332  -0.494  1.00 10.00      A   
ATOM   4205  CB  THR A 444      37.721   6.328  -0.113  1.00 10.00      A   
ATOM   4206  OG1 THR A 444      37.935   5.491   1.031  1.00 10.00      A   
ATOM   4207  HG1 THR A 444      37.080   5.292   1.459  1.00 10.00      A   
ATOM   4208  CG2 THR A 444      38.202   7.738   0.199  1.00 10.00      A   
ATOM   4209  C   THR A 444      35.789   4.936  -0.937  1.00 10.00      A   
ATOM   4210  O   THR A 444      34.642   4.545  -0.724  1.00 10.00      A   
ATOM   4211  N   ASP A 445      36.700   4.183  -1.538  1.00 10.00      A   
ATOM   4212  HN  ASP A 445      37.602   4.537  -1.672  1.00 10.00      A   
ATOM   4213  CA  ASP A 445      36.386   2.833  -2.001  1.00 10.00      A   
ATOM   4214  CB  ASP A 445      37.248   2.453  -3.209  1.00 10.00      A   
ATOM   4215  CG  ASP A 445      36.609   2.814  -4.535  1.00 10.00      A   
ATOM   4216  OD1 ASP A 445      37.061   2.295  -5.575  1.00 10.00      A   
ATOM   4217  OD2 ASP A 445      35.669   3.631  -4.550  1.00 10.00      A   
ATOM   4218  C   ASP A 445      36.583   1.817  -0.884  1.00 10.00      A   
ATOM   4219  O   ASP A 445      36.138   0.672  -0.978  1.00 10.00      A   
ATOM   4220  N   LYS A 446      37.243   2.250   0.182  1.00 10.00      A   
ATOM   4221  HN  LYS A 446      37.552   3.180   0.205  1.00 10.00      A   
ATOM   4222  CA  LYS A 446      37.515   1.383   1.320  1.00 10.00      A   
ATOM   4223  CB  LYS A 446      38.494   2.047   2.291  1.00 10.00      A   
ATOM   4224  CG  LYS A 446      39.148   1.081   3.267  1.00 10.00      A   
ATOM   4225  CD  LYS A 446      39.895  -0.023   2.532  1.00 10.00      A   
ATOM   4226  CE  LYS A 446      40.557  -0.994   3.492  1.00 10.00      A   
ATOM   4227  NZ  LYS A 446      41.282  -2.065   2.768  1.00 10.00      A   
ATOM   4228  HZ1 LYS A 446      41.970  -1.652   2.109  1.00 10.00      A   
ATOM   4229  HZ2 LYS A 446      40.608  -2.651   2.222  1.00 10.00      A   
ATOM   4230  HZ3 LYS A 446      41.789  -2.676   3.443  1.00 10.00      A   
ATOM   4231  C   LYS A 446      36.226   0.984   2.032  1.00 10.00      A   
ATOM   4232  O   LYS A 446      36.056  -0.171   2.424  1.00 10.00      A   
ATOM   4233  N   VAL A 447      35.315   1.941   2.187  1.00 10.00      A   
ATOM   4234  HN  VAL A 447      35.518   2.855   1.879  1.00 10.00      A   
ATOM   4235  CA  VAL A 447      34.036   1.679   2.836  1.00 10.00      A   
ATOM   4236  CB  VAL A 447      33.210   2.973   3.037  1.00 10.00      A   
ATOM   4237  CG1 VAL A 447      32.776   3.575   1.709  1.00 10.00      A   
ATOM   4238  CG2 VAL A 447      32.011   2.724   3.938  1.00 10.00      A   
ATOM   4239  C   VAL A 447      33.228   0.651   2.044  1.00 10.00      A   
ATOM   4240  O   VAL A 447      32.490  -0.154   2.617  1.00 10.00      A   
ATOM   4241  N   PHE A 448      33.399   0.657   0.726  1.00 10.00      A   
ATOM   4242  HN  PHE A 448      34.020   1.302   0.327  1.00 10.00      A   
ATOM   4243  CA  PHE A 448      32.696  -0.275  -0.138  1.00 10.00      A   
ATOM   4244  CB  PHE A 448      32.792   0.155  -1.602  1.00 10.00      A   
ATOM   4245  CG  PHE A 448      32.052   1.425  -1.903  1.00 10.00      A   
ATOM   4246  CD1 PHE A 448      32.732   2.556  -2.319  1.00 10.00      A   
ATOM   4247  CD2 PHE A 448      30.679   1.490  -1.767  1.00 10.00      A   
ATOM   4248  CE1 PHE A 448      32.057   3.728  -2.595  1.00 10.00      A   
ATOM   4249  CE2 PHE A 448      29.993   2.658  -2.041  1.00 10.00      A   
ATOM   4250  CZ  PHE A 448      30.684   3.780  -2.456  1.00 10.00      A   
ATOM   4251  C   PHE A 448      33.233  -1.685   0.055  1.00 10.00      A   
ATOM   4252  O   PHE A 448      32.491  -2.662  -0.050  1.00 10.00      A   
ATOM   4253  N   GLU A 449      34.523  -1.786   0.351  1.00 10.00      A   
ATOM   4254  HN  GLU A 449      35.067  -0.971   0.405  1.00 10.00      A   
ATOM   4255  CA  GLU A 449      35.148  -3.079   0.587  1.00 10.00      A   
ATOM   4256  CB  GLU A 449      36.662  -2.928   0.744  1.00 10.00      A   
ATOM   4257  CG  GLU A 449      37.411  -4.248   0.755  1.00 10.00      A   
ATOM   4258  CD  GLU A 449      38.533  -4.274   1.765  1.00 10.00      A   
ATOM   4259  OE1 GLU A 449      39.580  -3.644   1.515  1.00 10.00      A   
ATOM   4260  OE2 GLU A 449      38.378  -4.934   2.814  1.00 10.00      A   
ATOM   4261  C   GLU A 449      34.552  -3.706   1.840  1.00 10.00      A   
ATOM   4262  O   GLU A 449      34.268  -4.903   1.878  1.00 10.00      A   
ATOM   4263  N   TYR A 450      34.343  -2.880   2.860  1.00 10.00      A   
ATOM   4264  HN  TYR A 450      34.591  -1.936   2.770  1.00 10.00      A   
ATOM   4265  CA  TYR A 450      33.760  -3.346   4.109  1.00 10.00      A   
ATOM   4266  CB  TYR A 450      33.802  -2.248   5.174  1.00 10.00      A   
ATOM   4267  CG  TYR A 450      35.193  -1.807   5.578  1.00 10.00      A   
ATOM   4268  CD1 TYR A 450      35.414  -0.535   6.092  1.00 10.00      A   
ATOM   4269  CD2 TYR A 450      36.282  -2.659   5.456  1.00 10.00      A   
ATOM   4270  CE1 TYR A 450      36.680  -0.126   6.471  1.00 10.00      A   
ATOM   4271  CE2 TYR A 450      37.553  -2.258   5.830  1.00 10.00      A   
ATOM   4272  CZ  TYR A 450      37.746  -0.992   6.337  1.00 10.00      A   
ATOM   4273  OH  TYR A 450      39.007  -0.589   6.717  1.00 10.00      A   
ATOM   4274  HH  TYR A 450      39.101  -0.706   7.673  1.00 10.00      A   
ATOM   4275  C   TYR A 450      32.322  -3.799   3.873  1.00 10.00      A   
ATOM   4276  O   TYR A 450      31.864  -4.782   4.456  1.00 10.00      A   
ATOM   4277  N   ILE A 451      31.624  -3.085   2.993  1.00 10.00      A   
ATOM   4278  HN  ILE A 451      32.052  -2.313   2.566  1.00 10.00      A   
ATOM   4279  CA  ILE A 451      30.243  -3.411   2.653  1.00 10.00      A   
ATOM   4280  CB  ILE A 451      29.626  -2.359   1.696  1.00 10.00      A   
ATOM   4281  CG1 ILE A 451      29.477  -1.010   2.403  1.00 10.00      A   
ATOM   4282  CG2 ILE A 451      28.279  -2.830   1.162  1.00 10.00      A   
ATOM   4283  CD1 ILE A 451      29.088   0.127   1.486  1.00 10.00      A   
ATOM   4284  C   ILE A 451      30.169  -4.792   2.008  1.00 10.00      A   
ATOM   4285  O   ILE A 451      29.378  -5.636   2.417  1.00 10.00      A   
ATOM   4286  N   GLY A 452      31.032  -5.032   1.031  1.00 10.00      A   
ATOM   4287  HN  GLY A 452      31.678  -4.334   0.780  1.00 10.00      A   
ATOM   4288  CA  GLY A 452      31.035  -6.307   0.338  1.00 10.00      A   
ATOM   4289  C   GLY A 452      31.517  -7.455   1.201  1.00 10.00      A   
ATOM   4290  O   GLY A 452      31.233  -8.618   0.918  1.00 10.00      A   
ATOM   4291  N   THR A 453      32.234  -7.138   2.265  1.00 10.00      A   
ATOM   4292  HN  THR A 453      32.416  -6.193   2.459  1.00 10.00      A   
ATOM   4293  CA  THR A 453      32.764  -8.165   3.146  1.00 10.00      A   
ATOM   4294  CB  THR A 453      34.183  -7.807   3.633  1.00 10.00      A   
ATOM   4295  OG1 THR A 453      34.961  -7.353   2.512  1.00 10.00      A   
ATOM   4296  HG1 THR A 453      34.791  -6.410   2.367  1.00 10.00      A   
ATOM   4297  CG2 THR A 453      34.861  -9.023   4.252  1.00 10.00      A   
ATOM   4298  C   THR A 453      31.853  -8.449   4.344  1.00 10.00      A   
ATOM   4299  O   THR A 453      31.762  -9.587   4.801  1.00 10.00      A   
ATOM   4300  N   TYR A 454      31.160  -7.433   4.847  1.00 10.00      A   
ATOM   4301  HN  TYR A 454      31.239  -6.542   4.440  1.00 10.00      A   
ATOM   4302  CA  TYR A 454      30.296  -7.624   6.008  1.00 10.00      A   
ATOM   4303  CB  TYR A 454      30.638  -6.635   7.118  1.00 10.00      A   
ATOM   4304  CG  TYR A 454      31.970  -6.909   7.771  1.00 10.00      A   
ATOM   4305  CD1 TYR A 454      33.075  -6.114   7.503  1.00 10.00      A   
ATOM   4306  CD2 TYR A 454      32.122  -7.970   8.652  1.00 10.00      A   
ATOM   4307  CE1 TYR A 454      34.297  -6.370   8.096  1.00 10.00      A   
ATOM   4308  CE2 TYR A 454      33.336  -8.232   9.251  1.00 10.00      A   
ATOM   4309  CZ  TYR A 454      34.421  -7.431   8.970  1.00 10.00      A   
ATOM   4310  OH  TYR A 454      35.635  -7.694   9.561  1.00 10.00      A   
ATOM   4311  HH  TYR A 454      35.656  -8.618   9.842  1.00 10.00      A   
ATOM   4312  C   TYR A 454      28.802  -7.593   5.692  1.00 10.00      A   
ATOM   4313  O   TYR A 454      28.033  -8.354   6.274  1.00 10.00      A   
ATOM   4314  N   ALA A 455      28.387  -6.720   4.783  1.00 10.00      A   
ATOM   4315  HN  ALA A 455      29.042  -6.146   4.328  1.00 10.00      A   
ATOM   4316  CA  ALA A 455      26.975  -6.616   4.427  1.00 10.00      A   
ATOM   4317  CB  ALA A 455      26.649  -5.248   3.840  1.00 10.00      A   
ATOM   4318  C   ALA A 455      26.563  -7.731   3.475  1.00 10.00      A   
ATOM   4319  O   ALA A 455      26.705  -7.615   2.257  1.00 10.00      A   
ATOM   4320  N   LYS A 456      26.056  -8.812   4.044  1.00 10.00      A   
ATOM   4321  HN  LYS A 456      25.977  -8.840   5.022  1.00 10.00      A   
ATOM   4322  CA  LYS A 456      25.620  -9.958   3.268  1.00 10.00      A   
ATOM   4323  CB  LYS A 456      26.106 -11.253   3.923  1.00 10.00      A   
ATOM   4324  CG  LYS A 456      27.606 -11.494   3.794  1.00 10.00      A   
ATOM   4325  CD  LYS A 456      28.034 -11.497   2.334  1.00 10.00      A   
ATOM   4326  CE  LYS A 456      29.385 -12.167   2.131  1.00 10.00      A   
ATOM   4327  NZ  LYS A 456      29.604 -12.521   0.701  1.00 10.00      A   
ATOM   4328  HZ1 LYS A 456      30.460 -13.107   0.599  1.00 10.00      A   
ATOM   4329  HZ2 LYS A 456      29.715 -11.657   0.133  1.00 10.00      A   
ATOM   4330  HZ3 LYS A 456      28.783 -13.058   0.337  1.00 10.00      A   
ATOM   4331  C   LYS A 456      24.104  -9.963   3.117  1.00 10.00      A   
ATOM   4332  O   LYS A 456      23.566 -10.484   2.135  1.00 10.00      A   
ATOM   4333  N   LYS A 457      23.426  -9.353   4.081  1.00 10.00      A   
ATOM   4334  HN  LYS A 457      23.921  -8.925   4.816  1.00 10.00      A   
ATOM   4335  CA  LYS A 457      21.973  -9.280   4.070  1.00 10.00      A   
ATOM   4336  CB  LYS A 457      21.414  -9.428   5.489  1.00 10.00      A   
ATOM   4337  CG  LYS A 457      21.669 -10.784   6.126  1.00 10.00      A   
ATOM   4338  CD  LYS A 457      21.006 -11.908   5.342  1.00 10.00      A   
ATOM   4339  CE  LYS A 457      20.859 -13.168   6.185  1.00 10.00      A   
ATOM   4340  NZ  LYS A 457      22.161 -13.640   6.722  1.00 10.00      A   
ATOM   4341  HZ1 LYS A 457      22.793 -13.903   5.940  1.00 10.00      A   
ATOM   4342  HZ2 LYS A 457      22.023 -14.472   7.333  1.00 10.00      A   
ATOM   4343  HZ3 LYS A 457      22.611 -12.886   7.281  1.00 10.00      A   
ATOM   4344  C   LYS A 457      21.506  -7.965   3.465  1.00 10.00      A   
ATOM   4345  O   LYS A 457      20.312  -7.671   3.444  1.00 10.00      A   
ATOM   4346  N   MET A 458      22.459  -7.177   2.972  1.00 10.00      A   
ATOM   4347  HN  MET A 458      23.393  -7.470   3.018  1.00 10.00      A   
ATOM   4348  CA  MET A 458      22.144  -5.892   2.362  1.00 10.00      A   
ATOM   4349  CB  MET A 458      23.413  -5.119   2.019  1.00 10.00      A   
ATOM   4350  CG  MET A 458      23.149  -3.713   1.501  1.00 10.00      A   
ATOM   4351  SD  MET A 458      24.558  -3.025   0.612  1.00 10.00      A   
ATOM   4352  CE  MET A 458      24.284  -3.709  -1.021  1.00 10.00      A   
ATOM   4353  C   MET A 458      21.309  -6.088   1.104  1.00 10.00      A   
ATOM   4354  O   MET A 458      21.795  -6.609   0.100  1.00 10.00      A   
ATOM   4355  N   GLU A 459      20.058  -5.675   1.176  1.00 10.00      A   
ATOM   4356  HN  GLU A 459      19.743  -5.260   2.006  1.00 10.00      A   
ATOM   4357  CA  GLU A 459      19.138  -5.804   0.064  1.00 10.00      A   
ATOM   4358  CB  GLU A 459      17.742  -6.172   0.572  1.00 10.00      A   
ATOM   4359  CG  GLU A 459      17.667  -7.527   1.258  1.00 10.00      A   
ATOM   4360  CD  GLU A 459      16.302  -7.813   1.849  1.00 10.00      A   
ATOM   4361  OE1 GLU A 459      15.292  -7.322   1.301  1.00 10.00      A   
ATOM   4362  OE2 GLU A 459      16.225  -8.543   2.863  1.00 10.00      A   
ATOM   4363  C   GLU A 459      19.075  -4.516  -0.747  1.00 10.00      A   
ATOM   4364  O   GLU A 459      18.886  -4.549  -1.963  1.00 10.00      A   
ATOM   4365  N   MET A 460      19.254  -3.381  -0.084  1.00 10.00      A   
ATOM   4366  HN  MET A 460      19.432  -3.405   0.882  1.00 10.00      A   
ATOM   4367  CA  MET A 460      19.196  -2.095  -0.765  1.00 10.00      A   
ATOM   4368  CB  MET A 460      17.802  -1.478  -0.606  1.00 10.00      A   
ATOM   4369  CG  MET A 460      17.580  -0.222  -1.430  1.00 10.00      A   
ATOM   4370  SD  MET A 460      15.832   0.149  -1.665  1.00 10.00      A   
ATOM   4371  CE  MET A 460      15.928   1.652  -2.631  1.00 10.00      A   
ATOM   4372  C   MET A 460      20.268  -1.133  -0.262  1.00 10.00      A   
ATOM   4373  O   MET A 460      20.462  -0.972   0.943  1.00 10.00      A   
ATOM   4374  N   LEU A 461      20.964  -0.500  -1.198  1.00 10.00      A   
ATOM   4375  HN  LEU A 461      20.769  -0.680  -2.144  1.00 10.00      A   
ATOM   4376  CA  LEU A 461      22.017   0.448  -0.863  1.00 10.00      A   
ATOM   4377  CB  LEU A 461      23.389  -0.193  -1.078  1.00 10.00      A   
ATOM   4378  CG  LEU A 461      24.609   0.677  -0.770  1.00 10.00      A   
ATOM   4379  CD1 LEU A 461      24.743   0.914   0.725  1.00 10.00      A   
ATOM   4380  CD2 LEU A 461      25.875   0.047  -1.328  1.00 10.00      A   
ATOM   4381  C   LEU A 461      21.899   1.709  -1.710  1.00 10.00      A   
ATOM   4382  O   LEU A 461      21.895   1.641  -2.944  1.00 10.00      A   
ATOM   4383  N   SER A 462      21.792   2.847  -1.047  1.00 10.00      A   
ATOM   4384  HN  SER A 462      21.779   2.829  -0.066  1.00 10.00      A   
ATOM   4385  CA  SER A 462      21.694   4.127  -1.727  1.00 10.00      A   
ATOM   4386  CB  SER A 462      20.514   4.933  -1.172  1.00 10.00      A   
ATOM   4387  OG  SER A 462      19.336   4.142  -1.132  1.00 10.00      A   
ATOM   4388  HG  SER A 462      18.760   4.378  -1.879  1.00 10.00      A   
ATOM   4389  C   SER A 462      23.006   4.898  -1.563  1.00 10.00      A   
ATOM   4390  O   SER A 462      23.408   5.232  -0.443  1.00 10.00      A   
ATOM   4391  N   VAL A 463      23.679   5.154  -2.682  1.00 10.00      A   
ATOM   4392  HN  VAL A 463      23.301   4.858  -3.543  1.00 10.00      A   
ATOM   4393  CA  VAL A 463      24.959   5.865  -2.675  1.00 10.00      A   
ATOM   4394  CB  VAL A 463      26.091   4.990  -3.262  1.00 10.00      A   
ATOM   4395  CG1 VAL A 463      27.402   5.757  -3.360  1.00 10.00      A   
ATOM   4396  CG2 VAL A 463      26.272   3.730  -2.434  1.00 10.00      A   
ATOM   4397  C   VAL A 463      24.869   7.186  -3.446  1.00 10.00      A   
ATOM   4398  O   VAL A 463      24.341   7.241  -4.557  1.00 10.00      A   
ATOM   4399  N   ALA A 464      25.389   8.244  -2.845  1.00 10.00      A   
ATOM   4400  HN  ALA A 464      25.807   8.134  -1.966  1.00 10.00      A   
ATOM   4401  CA  ALA A 464      25.375   9.560  -3.457  1.00 10.00      A   
ATOM   4402  CB  ALA A 464      24.109  10.302  -3.055  1.00 10.00      A   
ATOM   4403  C   ALA A 464      26.607  10.352  -3.041  1.00 10.00      A   
ATOM   4404  O   ALA A 464      26.867  10.514  -1.845  1.00 10.00      A   
ATOM   4405  N   PHE A 465      27.365  10.828  -4.035  1.00 10.00      A   
ATOM   4406  HN  PHE A 465      27.104  10.632  -4.961  1.00 10.00      A   
ATOM   4407  CA  PHE A 465      28.578  11.614  -3.801  1.00 10.00      A   
ATOM   4408  CB  PHE A 465      28.256  12.955  -3.134  1.00 10.00      A   
ATOM   4409  CG  PHE A 465      27.707  14.001  -4.054  1.00 10.00      A   
ATOM   4410  CD1 PHE A 465      26.340  14.177  -4.178  1.00 10.00      A   
ATOM   4411  CD2 PHE A 465      28.556  14.817  -4.781  1.00 10.00      A   
ATOM   4412  CE1 PHE A 465      25.826  15.150  -5.011  1.00 10.00      A   
ATOM   4413  CE2 PHE A 465      28.050  15.791  -5.618  1.00 10.00      A   
ATOM   4414  CZ  PHE A 465      26.683  15.958  -5.733  1.00 10.00      A   
ATOM   4415  C   PHE A 465      29.587  10.852  -2.959  1.00 10.00      A   
ATOM   4416  O   PHE A 465      29.866  11.232  -1.823  1.00 10.00      A   
ATOM   4417  N   ALA A 466      30.129   9.779  -3.512  1.00 10.00      A   
ATOM   4418  HN  ALA A 466      29.870   9.527  -4.425  1.00 10.00      A   
ATOM   4419  CA  ALA A 466      31.107   8.960  -2.803  1.00 10.00      A   
ATOM   4420  CB  ALA A 466      30.409   8.077  -1.778  1.00 10.00      A   
ATOM   4421  C   ALA A 466      31.901   8.105  -3.779  1.00 10.00      A   
ATOM   4422  O   ALA A 466      31.676   8.173  -4.988  1.00 10.00      A   
ATOM   4423  N   GLY A 467      32.845   7.328  -3.256  1.00 10.00      A   
ATOM   4424  HN  GLY A 467      33.014   7.359  -2.284  1.00 10.00      A   
ATOM   4425  CA  GLY A 467      33.645   6.458  -4.100  1.00 10.00      A   
ATOM   4426  C   GLY A 467      34.996   7.056  -4.425  1.00 10.00      A   
ATOM   4427  O   GLY A 467      35.191   8.268  -4.304  1.00 10.00      A   
ATOM   4428  N   ASP A 468      35.931   6.203  -4.810  1.00 10.00      A   
ATOM   4429  HN  ASP A 468      35.711   5.237  -4.851  1.00 10.00      A   
ATOM   4430  CA  ASP A 468      37.279   6.633  -5.166  1.00 10.00      A   
ATOM   4431  CB  ASP A 468      38.299   6.076  -4.165  1.00 10.00      A   
ATOM   4432  CG  ASP A 468      39.732   6.446  -4.489  1.00 10.00      A   
ATOM   4433  OD1 ASP A 468      40.081   7.642  -4.400  1.00 10.00      A   
ATOM   4434  OD2 ASP A 468      40.521   5.536  -4.818  1.00 10.00      A   
ATOM   4435  C   ASP A 468      37.613   6.185  -6.587  1.00 10.00      A   
ATOM   4436  O   ASP A 468      38.195   6.940  -7.371  1.00 10.00      A   
ATOM   4437  N   SER A 469      37.227   4.957  -6.914  1.00 10.00      A   
ATOM   4438  HN  SER A 469      36.768   4.403  -6.241  1.00 10.00      A   
ATOM   4439  CA  SER A 469      37.459   4.398  -8.239  1.00 10.00      A   
ATOM   4440  CB  SER A 469      38.804   3.659  -8.294  1.00 10.00      A   
ATOM   4441  OG  SER A 469      38.907   2.642  -7.305  1.00 10.00      A   
ATOM   4442  HG  SER A 469      38.139   2.685  -6.708  1.00 10.00      A   
ATOM   4443  C   SER A 469      36.299   3.481  -8.627  1.00 10.00      A   
ATOM   4444  O   SER A 469      35.216   3.582  -8.055  1.00 10.00      A   
ATOM   4445  N   ASP A 470      36.520   2.593  -9.592  1.00 10.00      A   
ATOM   4446  HN  ASP A 470      37.404   2.551 -10.016  1.00 10.00      A   
ATOM   4447  CA  ASP A 470      35.478   1.668 -10.032  1.00 10.00      A   
ATOM   4448  CB  ASP A 470      35.758   1.181 -11.455  1.00 10.00      A   
ATOM   4449  CG  ASP A 470      34.799   1.736 -12.489  1.00 10.00      A   
ATOM   4450  OD1 ASP A 470      33.754   1.103 -12.734  1.00 10.00      A   
ATOM   4451  OD2 ASP A 470      35.107   2.793 -13.085  1.00 10.00      A   
ATOM   4452  C   ASP A 470      35.408   0.468  -9.099  1.00 10.00      A   
ATOM   4453  O   ASP A 470      34.418  -0.261  -9.086  1.00 10.00      A   
ATOM   4454  N   LEU A 471      36.465   0.275  -8.314  1.00 10.00      A   
ATOM   4455  HN  LEU A 471      37.214   0.904  -8.365  1.00 10.00      A   
ATOM   4456  CA  LEU A 471      36.541  -0.843  -7.378  1.00 10.00      A   
ATOM   4457  CB  LEU A 471      37.877  -0.853  -6.628  1.00 10.00      A   
ATOM   4458  CG  LEU A 471      39.093  -1.367  -7.404  1.00 10.00      A   
ATOM   4459  CD1 LEU A 471      40.301  -1.478  -6.486  1.00 10.00      A   
ATOM   4460  CD2 LEU A 471      38.792  -2.708  -8.059  1.00 10.00      A   
ATOM   4461  C   LEU A 471      35.391  -0.831  -6.382  1.00 10.00      A   
ATOM   4462  O   LEU A 471      34.869  -1.887  -6.022  1.00 10.00      A   
ATOM   4463  N   GLY A 472      35.012   0.361  -5.940  1.00 10.00      A   
ATOM   4464  HN  GLY A 472      35.499   1.160  -6.244  1.00 10.00      A   
ATOM   4465  CA  GLY A 472      33.923   0.507  -4.993  1.00 10.00      A   
ATOM   4466  C   GLY A 472      32.669  -0.226  -5.422  1.00 10.00      A   
ATOM   4467  O   GLY A 472      32.050  -0.932  -4.626  1.00 10.00      A   
ATOM   4468  N   MET A 473      32.308  -0.072  -6.687  1.00 10.00      A   
ATOM   4469  HN  MET A 473      32.859   0.486  -7.274  1.00 10.00      A   
ATOM   4470  CA  MET A 473      31.124  -0.724  -7.230  1.00 10.00      A   
ATOM   4471  CB  MET A 473      30.797  -0.158  -8.618  1.00 10.00      A   
ATOM   4472  CG  MET A 473      29.532  -0.726  -9.243  1.00 10.00      A   
ATOM   4473  SD  MET A 473      29.246  -0.130 -10.920  1.00 10.00      A   
ATOM   4474  CE  MET A 473      27.723  -0.986 -11.310  1.00 10.00      A   
ATOM   4475  C   MET A 473      31.349  -2.231  -7.312  1.00 10.00      A   
ATOM   4476  O   MET A 473      30.472  -3.026  -6.962  1.00 10.00      A   
ATOM   4477  N   HIS A 474      32.545  -2.608  -7.755  1.00 10.00      A   
ATOM   4478  HN  HIS A 474      33.197  -1.916  -7.996  1.00 10.00      A   
ATOM   4479  CA  HIS A 474      32.925  -4.010  -7.895  1.00 10.00      A   
ATOM   4480  CB  HIS A 474      34.352  -4.115  -8.467  1.00 10.00      A   
ATOM   4481  CG  HIS A 474      35.022  -5.450  -8.290  1.00 10.00      A   
ATOM   4482  ND1 HIS A 474      34.577  -6.576  -8.945  1.00 10.00      A   
ATOM   4483  CD2 HIS A 474      36.088  -5.778  -7.514  1.00 10.00      A   
ATOM   4484  CE1 HIS A 474      35.372  -7.559  -8.553  1.00 10.00      A   
ATOM   4485  NE2 HIS A 474      36.298  -7.123  -7.691  1.00 10.00      A   
ATOM   4486  HE2 HIS A 474      37.001  -7.666  -7.261  1.00 10.00      A   
ATOM   4487  C   HIS A 474      32.809  -4.753  -6.563  1.00 10.00      A   
ATOM   4488  O   HIS A 474      32.241  -5.845  -6.504  1.00 10.00      A   
ATOM   4489  N   HIS A 475      33.330  -4.145  -5.501  1.00 10.00      A   
ATOM   4490  HN  HIS A 475      33.755  -3.264  -5.618  1.00 10.00      A   
ATOM   4491  CA  HIS A 475      33.302  -4.747  -4.167  1.00 10.00      A   
ATOM   4492  CB  HIS A 475      34.056  -3.886  -3.155  1.00 10.00      A   
ATOM   4493  CG  HIS A 475      35.538  -4.091  -3.184  1.00 10.00      A   
ATOM   4494  ND1 HIS A 475      36.187  -5.097  -2.503  1.00 10.00      A   
ATOM   4495  HD1 HIS A 475      35.767  -5.771  -1.919  1.00 10.00      A   
ATOM   4496  CD2 HIS A 475      36.504  -3.403  -3.841  1.00 10.00      A   
ATOM   4497  CE1 HIS A 475      37.495  -4.992  -2.765  1.00 10.00      A   
ATOM   4498  NE2 HIS A 475      37.742  -3.977  -3.573  1.00 10.00      A   
ATOM   4499  C   HIS A 475      31.886  -5.025  -3.679  1.00 10.00      A   
ATOM   4500  O   HIS A 475      31.641  -6.030  -3.018  1.00 10.00      A   
ATOM   4501  N   VAL A 476      30.958  -4.141  -4.015  1.00 10.00      A   
ATOM   4502  HN  VAL A 476      31.213  -3.357  -4.547  1.00 10.00      A   
ATOM   4503  CA  VAL A 476      29.569  -4.309  -3.608  1.00 10.00      A   
ATOM   4504  CB  VAL A 476      28.765  -2.999  -3.768  1.00 10.00      A   
ATOM   4505  CG1 VAL A 476      27.318  -3.195  -3.339  1.00 10.00      A   
ATOM   4506  CG2 VAL A 476      29.409  -1.883  -2.957  1.00 10.00      A   
ATOM   4507  C   VAL A 476      28.909  -5.425  -4.415  1.00 10.00      A   
ATOM   4508  O   VAL A 476      28.284  -6.328  -3.853  1.00 10.00      A   
ATOM   4509  N   LEU A 477      29.091  -5.374  -5.733  1.00 10.00      A   
ATOM   4510  HN  LEU A 477      29.623  -4.639  -6.109  1.00 10.00      A   
ATOM   4511  CA  LEU A 477      28.519  -6.367  -6.639  1.00 10.00      A   
ATOM   4512  CB  LEU A 477      28.851  -6.022  -8.095  1.00 10.00      A   
ATOM   4513  CG  LEU A 477      28.317  -4.686  -8.618  1.00 10.00      A   
ATOM   4514  CD1 LEU A 477      28.841  -4.414 -10.019  1.00 10.00      A   
ATOM   4515  CD2 LEU A 477      26.797  -4.667  -8.597  1.00 10.00      A   
ATOM   4516  C   LEU A 477      29.008  -7.778  -6.317  1.00 10.00      A   
ATOM   4517  O   LEU A 477      28.222  -8.724  -6.293  1.00 10.00      A   
ATOM   4518  N   SER A 478      30.300  -7.915  -6.055  1.00 10.00      A   
ATOM   4519  HN  SER A 478      30.882  -7.121  -6.060  1.00 10.00      A   
ATOM   4520  CA  SER A 478      30.874  -9.218  -5.743  1.00 10.00      A   
ATOM   4521  CB  SER A 478      32.193  -9.423  -6.496  1.00 10.00      A   
ATOM   4522  OG  SER A 478      33.068  -8.321  -6.321  1.00 10.00      A   
ATOM   4523  HG  SER A 478      32.652  -7.516  -6.661  1.00 10.00      A   
ATOM   4524  C   SER A 478      31.070  -9.392  -4.238  1.00 10.00      A   
ATOM   4525  O   SER A 478      32.025 -10.035  -3.790  1.00 10.00      A   
ATOM   4526  N   GLY A 479      30.171  -8.811  -3.460  1.00 10.00      A   
ATOM   4527  HN  GLY A 479      29.440  -8.298  -3.864  1.00 10.00      A   
ATOM   4528  CA  GLY A 479      30.266  -8.917  -2.023  1.00 10.00      A   
ATOM   4529  C   GLY A 479      28.931  -9.218  -1.382  1.00 10.00      A   
ATOM   4530  O   GLY A 479      28.786 -10.213  -0.668  1.00 10.00      A   
ATOM   4531  N   CYS A 480      27.950  -8.365  -1.642  1.00 10.00      A   
ATOM   4532  HN  CYS A 480      28.127  -7.590  -2.223  1.00 10.00      A   
ATOM   4533  CA  CYS A 480      26.619  -8.541  -1.082  1.00 10.00      A   
ATOM   4534  CB  CYS A 480      25.866  -7.216  -1.093  1.00 10.00      A   
ATOM   4535  SG  CYS A 480      26.812  -5.857  -0.376  1.00 10.00      A   
ATOM   4536  HG  CYS A 480      27.225  -6.246   0.824  1.00 10.00      A   
ATOM   4537  C   CYS A 480      25.842  -9.624  -1.822  1.00 10.00      A   
ATOM   4538  O   CYS A 480      25.535  -9.492  -3.008  1.00 10.00      A   
ATOM   4539  N   ASP A 481      25.522 -10.694  -1.111  1.00 10.00      A   
ATOM   4540  HN  ASP A 481      25.785 -10.736  -0.171  1.00 10.00      A   
ATOM   4541  CA  ASP A 481      24.803 -11.818  -1.695  1.00 10.00      A   
ATOM   4542  CB  ASP A 481      24.994 -13.082  -0.849  1.00 10.00      A   
ATOM   4543  CG  ASP A 481      26.395 -13.655  -0.936  1.00 10.00      A   
ATOM   4544  OD1 ASP A 481      26.724 -14.296  -1.957  1.00 10.00      A   
ATOM   4545  OD2 ASP A 481      27.174 -13.473   0.020  1.00 10.00      A   
ATOM   4546  C   ASP A 481      23.316 -11.535  -1.877  1.00 10.00      A   
ATOM   4547  O   ASP A 481      22.708 -12.001  -2.835  1.00 10.00      A   
ATOM   4548  N   SER A 482      22.737 -10.755  -0.975  1.00 10.00      A   
ATOM   4549  HN  SER A 482      23.274 -10.381  -0.248  1.00 10.00      A   
ATOM   4550  CA  SER A 482      21.313 -10.447  -1.037  1.00 10.00      A   
ATOM   4551  CB  SER A 482      20.712 -10.510   0.367  1.00 10.00      A   
ATOM   4552  OG  SER A 482      21.163 -11.673   1.050  1.00 10.00      A   
ATOM   4553  HG  SER A 482      22.007 -11.484   1.485  1.00 10.00      A   
ATOM   4554  C   SER A 482      21.022  -9.092  -1.688  1.00 10.00      A   
ATOM   4555  O   SER A 482      20.002  -8.470  -1.397  1.00 10.00      A   
ATOM   4556  N   LEU A 483      21.901  -8.650  -2.582  1.00 10.00      A   
ATOM   4557  HN  LEU A 483      22.683  -9.198  -2.795  1.00 10.00      A   
ATOM   4558  CA  LEU A 483      21.716  -7.372  -3.266  1.00 10.00      A   
ATOM   4559  CB  LEU A 483      22.944  -7.035  -4.116  1.00 10.00      A   
ATOM   4560  CG  LEU A 483      23.479  -5.604  -4.002  1.00 10.00      A   
ATOM   4561  CD1 LEU A 483      24.740  -5.442  -4.834  1.00 10.00      A   
ATOM   4562  CD2 LEU A 483      22.424  -4.589  -4.425  1.00 10.00      A   
ATOM   4563  C   LEU A 483      20.464  -7.409  -4.146  1.00 10.00      A   
ATOM   4564  O   LEU A 483      20.344  -8.252  -5.036  1.00 10.00      A   
ATOM   4565  N   ARG A 484      19.535  -6.498  -3.891  1.00 10.00      A   
ATOM   4566  HN  ARG A 484      19.683  -5.852  -3.168  1.00 10.00      A   
ATOM   4567  CA  ARG A 484      18.294  -6.438  -4.653  1.00 10.00      A   
ATOM   4568  CB  ARG A 484      17.092  -6.583  -3.720  1.00 10.00      A   
ATOM   4569  CG  ARG A 484      16.919  -7.963  -3.099  1.00 10.00      A   
ATOM   4570  CD  ARG A 484      15.711  -7.989  -2.176  1.00 10.00      A   
ATOM   4571  NE  ARG A 484      14.588  -7.247  -2.748  1.00 10.00      A   
ATOM   4572  HE  ARG A 484      14.411  -7.378  -3.709  1.00 10.00      A   
ATOM   4573  CZ  ARG A 484      13.803  -6.417  -2.054  1.00 10.00      A   
ATOM   4574  NH1 ARG A 484      13.993  -6.232  -0.752  1.00 10.00      A   
ATOM   4575 HH11 ARG A 484      13.373  -5.581  -0.222  1.00 10.00      A   
ATOM   4576 HH12 ARG A 484      14.760  -6.734  -0.243  1.00 10.00      A   
ATOM   4577  NH2 ARG A 484      12.832  -5.758  -2.665  1.00 10.00      A   
ATOM   4578 HH21 ARG A 484      12.215  -5.106  -2.118  1.00 10.00      A   
ATOM   4579 HH22 ARG A 484      12.674  -5.875  -3.685  1.00 10.00      A   
ATOM   4580  C   ARG A 484      18.179  -5.132  -5.443  1.00 10.00      A   
ATOM   4581  O   ARG A 484      18.048  -5.147  -6.669  1.00 10.00      A   
ATOM   4582  N   LYS A 485      18.217  -4.010  -4.733  1.00 10.00      A   
ATOM   4583  HN  LYS A 485      18.340  -4.066  -3.758  1.00 10.00      A   
ATOM   4584  CA  LYS A 485      18.109  -2.695  -5.357  1.00 10.00      A   
ATOM   4585  CB  LYS A 485      16.851  -1.962  -4.873  1.00 10.00      A   
ATOM   4586  CG  LYS A 485      15.551  -2.437  -5.515  1.00 10.00      A   
ATOM   4587  CD  LYS A 485      14.357  -1.608  -5.047  1.00 10.00      A   
ATOM   4588  CE  LYS A 485      13.970  -1.957  -3.618  1.00 10.00      A   
ATOM   4589  NZ  LYS A 485      12.729  -1.267  -3.169  1.00 10.00      A   
ATOM   4590  HZ1 LYS A 485      12.687  -0.301  -3.550  1.00 10.00      A   
ATOM   4591  HZ2 LYS A 485      12.707  -1.220  -2.135  1.00 10.00      A   
ATOM   4592  HZ3 LYS A 485      11.883  -1.793  -3.489  1.00 10.00      A   
ATOM   4593  C   LYS A 485      19.348  -1.859  -5.064  1.00 10.00      A   
ATOM   4594  O   LYS A 485      19.769  -1.746  -3.911  1.00 10.00      A   
ATOM   4595  N   LEU A 486      19.926  -1.281  -6.111  1.00 10.00      A   
ATOM   4596  HN  LEU A 486      19.528  -1.399  -7.005  1.00 10.00      A   
ATOM   4597  CA  LEU A 486      21.118  -0.458  -5.971  1.00 10.00      A   
ATOM   4598  CB  LEU A 486      22.359  -1.212  -6.460  1.00 10.00      A   
ATOM   4599  CG  LEU A 486      23.707  -0.514  -6.241  1.00 10.00      A   
ATOM   4600  CD1 LEU A 486      24.042  -0.444  -4.761  1.00 10.00      A   
ATOM   4601  CD2 LEU A 486      24.817  -1.216  -7.009  1.00 10.00      A   
ATOM   4602  C   LEU A 486      20.958   0.855  -6.732  1.00 10.00      A   
ATOM   4603  O   LEU A 486      20.753   0.862  -7.948  1.00 10.00      A   
ATOM   4604  N   GLU A 487      21.052   1.959  -6.012  1.00 10.00      A   
ATOM   4605  HN  GLU A 487      21.223   1.888  -5.045  1.00 10.00      A   
ATOM   4606  CA  GLU A 487      20.915   3.278  -6.611  1.00 10.00      A   
ATOM   4607  CB  GLU A 487      19.630   3.948  -6.123  1.00 10.00      A   
ATOM   4608  CG  GLU A 487      19.271   3.620  -4.681  1.00 10.00      A   
ATOM   4609  CD  GLU A 487      17.835   3.945  -4.341  1.00 10.00      A   
ATOM   4610  OE1 GLU A 487      17.598   4.543  -3.272  1.00 10.00      A   
ATOM   4611  OE2 GLU A 487      16.937   3.593  -5.140  1.00 10.00      A   
ATOM   4612  C   GLU A 487      22.124   4.141  -6.287  1.00 10.00      A   
ATOM   4613  O   GLU A 487      22.418   4.397  -5.119  1.00 10.00      A   
ATOM   4614  N   ILE A 488      22.828   4.587  -7.321  1.00 10.00      A   
ATOM   4615  HN  ILE A 488      22.544   4.357  -8.238  1.00 10.00      A   
ATOM   4616  CA  ILE A 488      24.013   5.410  -7.131  1.00 10.00      A   
ATOM   4617  CB  ILE A 488      25.310   4.625  -7.434  1.00 10.00      A   
ATOM   4618  CG1 ILE A 488      25.233   3.959  -8.815  1.00 10.00      A   
ATOM   4619  CG2 ILE A 488      25.581   3.589  -6.349  1.00 10.00      A   
ATOM   4620  CD1 ILE A 488      26.464   3.154  -9.178  1.00 10.00      A   
ATOM   4621  C   ILE A 488      23.973   6.672  -7.992  1.00 10.00      A   
ATOM   4622  O   ILE A 488      23.522   6.647  -9.139  1.00 10.00      A   
ATOM   4623  N   ARG A 489      24.438   7.777  -7.427  1.00 10.00      A   
ATOM   4624  HN  ARG A 489      24.761   7.737  -6.498  1.00 10.00      A   
ATOM   4625  CA  ARG A 489      24.477   9.050  -8.137  1.00 10.00      A   
ATOM   4626  CB  ARG A 489      23.234   9.897  -7.831  1.00 10.00      A   
ATOM   4627  CG  ARG A 489      23.113  10.332  -6.378  1.00 10.00      A   
ATOM   4628  CD  ARG A 489      22.303  11.612  -6.244  1.00 10.00      A   
ATOM   4629  NE  ARG A 489      22.911  12.736  -6.962  1.00 10.00      A   
ATOM   4630  HE  ARG A 489      23.816  12.604  -7.331  1.00 10.00      A   
ATOM   4631  CZ  ARG A 489      22.324  13.916  -7.141  1.00 10.00      A   
ATOM   4632  NH1 ARG A 489      21.116  14.147  -6.656  1.00 10.00      A   
ATOM   4633 HH11 ARG A 489      20.612  13.409  -6.128  1.00 10.00      A   
ATOM   4634 HH12 ARG A 489      20.666  15.078  -6.803  1.00 10.00      A   
ATOM   4635  NH2 ARG A 489      22.954  14.870  -7.807  1.00 10.00      A   
ATOM   4636 HH21 ARG A 489      22.500  15.795  -7.956  1.00 10.00      A   
ATOM   4637 HH22 ARG A 489      23.921  14.695  -8.193  1.00 10.00      A   
ATOM   4638  C   ARG A 489      25.736   9.826  -7.770  1.00 10.00      A   
ATOM   4639  O   ARG A 489      26.185   9.786  -6.620  1.00 10.00      A   
ATOM   4640  N   ASP A 490      26.300  10.522  -8.755  1.00 10.00      A   
ATOM   4641  HN  ASP A 490      25.896  10.487  -9.651  1.00 10.00      A   
ATOM   4642  CA  ASP A 490      27.507  11.329  -8.556  1.00 10.00      A   
ATOM   4643  CB  ASP A 490      27.223  12.546  -7.670  1.00 10.00      A   
ATOM   4644  CG  ASP A 490      26.602  13.698  -8.437  1.00 10.00      A   
ATOM   4645  OD1 ASP A 490      27.353  14.454  -9.085  1.00 10.00      A   
ATOM   4646  OD2 ASP A 490      25.361  13.853  -8.392  1.00 10.00      A   
ATOM   4647  C   ASP A 490      28.651  10.502  -7.985  1.00 10.00      A   
ATOM   4648  O   ASP A 490      29.152  10.773  -6.890  1.00 10.00      A   
ATOM   4649  N   CYS A 491      29.053   9.484  -8.725  1.00 10.00      A   
ATOM   4650  HN  CYS A 491      28.632   9.326  -9.597  1.00 10.00      A   
ATOM   4651  CA  CYS A 491      30.125   8.607  -8.295  1.00 10.00      A   
ATOM   4652  CB  CYS A 491      29.544   7.302  -7.745  1.00 10.00      A   
ATOM   4653  SG  CYS A 491      28.375   7.519  -6.382  1.00 10.00      A   
ATOM   4654  HG  CYS A 491      27.711   8.651  -6.588  1.00 10.00      A   
ATOM   4655  C   CYS A 491      31.067   8.323  -9.458  1.00 10.00      A   
ATOM   4656  O   CYS A 491      30.643   8.326 -10.614  1.00 10.00      A   
ATOM   4657  N   PRO A 492      32.357   8.063  -9.170  1.00 10.00      A   
ATOM   4658  CA  PRO A 492      33.369   7.789 -10.198  1.00 10.00      A   
ATOM   4659  CB  PRO A 492      34.691   7.899  -9.433  1.00 10.00      A   
ATOM   4660  CG  PRO A 492      34.336   7.522  -8.038  1.00 10.00      A   
ATOM   4661  CD  PRO A 492      32.937   8.027  -7.816  1.00 10.00      A   
ATOM   4662  C   PRO A 492      33.231   6.399 -10.819  1.00 10.00      A   
ATOM   4663  O   PRO A 492      34.113   5.956 -11.552  1.00 10.00      A   
ATOM   4664  N   PHE A 493      32.131   5.716 -10.523  1.00 10.00      A   
ATOM   4665  HN  PHE A 493      31.465   6.117  -9.934  1.00 10.00      A   
ATOM   4666  CA  PHE A 493      31.886   4.392 -11.069  1.00 10.00      A   
ATOM   4667  CB  PHE A 493      30.704   3.724 -10.357  1.00 10.00      A   
ATOM   4668  CG  PHE A 493      30.857   3.613  -8.863  1.00 10.00      A   
ATOM   4669  CD1 PHE A 493      29.759   3.759  -8.030  1.00 10.00      A   
ATOM   4670  CD2 PHE A 493      32.092   3.365  -8.292  1.00 10.00      A   
ATOM   4671  CE1 PHE A 493      29.887   3.661  -6.657  1.00 10.00      A   
ATOM   4672  CE2 PHE A 493      32.231   3.267  -6.919  1.00 10.00      A   
ATOM   4673  CZ  PHE A 493      31.126   3.414  -6.100  1.00 10.00      A   
ATOM   4674  C   PHE A 493      31.611   4.512 -12.563  1.00 10.00      A   
ATOM   4675  O   PHE A 493      30.922   5.438 -12.999  1.00 10.00      A   
ATOM   4676  N   GLY A 494      32.170   3.605 -13.347  1.00 10.00      A   
ATOM   4677  HN  GLY A 494      32.723   2.891 -12.953  1.00 10.00      A   
ATOM   4678  CA  GLY A 494      31.976   3.662 -14.778  1.00 10.00      A   
ATOM   4679  C   GLY A 494      31.636   2.325 -15.395  1.00 10.00      A   
ATOM   4680  O   GLY A 494      30.629   1.702 -15.051  1.00 10.00      A   
ATOM   4681  N   ASP A 495      32.484   1.884 -16.306  1.00 10.00      A   
ATOM   4682  HN  ASP A 495      33.276   2.422 -16.516  1.00 10.00      A   
ATOM   4683  CA  ASP A 495      32.274   0.627 -17.010  1.00 10.00      A   
ATOM   4684  CB  ASP A 495      32.270   0.849 -18.526  1.00 10.00      A   
ATOM   4685  CG  ASP A 495      33.443   1.680 -19.006  1.00 10.00      A   
ATOM   4686  OD1 ASP A 495      33.231   2.851 -19.395  1.00 10.00      A   
ATOM   4687  OD2 ASP A 495      34.584   1.179 -18.984  1.00 10.00      A   
ATOM   4688  C   ASP A 495      33.309  -0.426 -16.649  1.00 10.00      A   
ATOM   4689  O   ASP A 495      33.332  -1.510 -17.238  1.00 10.00      A   
ATOM   4690  N   LYS A 496      34.161  -0.126 -15.684  1.00 10.00      A   
ATOM   4691  HN  LYS A 496      34.092   0.741 -15.226  1.00 10.00      A   
ATOM   4692  CA  LYS A 496      35.186  -1.079 -15.282  1.00 10.00      A   
ATOM   4693  CB  LYS A 496      36.353  -0.395 -14.569  1.00 10.00      A   
ATOM   4694  CG  LYS A 496      36.864   0.861 -15.260  1.00 10.00      A   
ATOM   4695  CD  LYS A 496      38.087   1.420 -14.550  1.00 10.00      A   
ATOM   4696  CE  LYS A 496      38.245   2.912 -14.796  1.00 10.00      A   
ATOM   4697  NZ  LYS A 496      37.511   3.724 -13.791  1.00 10.00      A   
ATOM   4698  HZ1 LYS A 496      38.025   3.727 -12.888  1.00 10.00      A   
ATOM   4699  HZ2 LYS A 496      36.558   3.326 -13.628  1.00 10.00      A   
ATOM   4700  HZ3 LYS A 496      37.411   4.703 -14.126  1.00 10.00      A   
ATOM   4701  C   LYS A 496      34.581  -2.170 -14.410  1.00 10.00      A   
ATOM   4702  O   LYS A 496      34.772  -3.361 -14.662  1.00 10.00      A   
ATOM   4703  N   ALA A 497      33.831  -1.754 -13.399  1.00 10.00      A   
ATOM   4704  HN  ALA A 497      33.716  -0.783 -13.253  1.00 10.00      A   
ATOM   4705  CA  ALA A 497      33.186  -2.693 -12.488  1.00 10.00      A   
ATOM   4706  CB  ALA A 497      32.946  -2.038 -11.141  1.00 10.00      A   
ATOM   4707  C   ALA A 497      31.869  -3.187 -13.067  1.00 10.00      A   
ATOM   4708  O   ALA A 497      31.500  -4.353 -12.898  1.00 10.00      A   
ATOM   4709  N   LEU A 498      31.174  -2.289 -13.757  1.00 10.00      A   
ATOM   4710  HN  LEU A 498      31.535  -1.384 -13.850  1.00 10.00      A   
ATOM   4711  CA  LEU A 498      29.887  -2.597 -14.369  1.00 10.00      A   
ATOM   4712  CB  LEU A 498      29.379  -1.384 -15.153  1.00 10.00      A   
ATOM   4713  CG  LEU A 498      28.080  -1.571 -15.941  1.00 10.00      A   
ATOM   4714  CD1 LEU A 498      26.878  -1.614 -15.009  1.00 10.00      A   
ATOM   4715  CD2 LEU A 498      27.923  -0.473 -16.982  1.00 10.00      A   
ATOM   4716  C   LEU A 498      29.969  -3.816 -15.281  1.00 10.00      A   
ATOM   4717  O   LEU A 498      29.173  -4.746 -15.156  1.00 10.00      A   
ATOM   4718  N   LEU A 499      30.945  -3.818 -16.183  1.00 10.00      A   
ATOM   4719  HN  LEU A 499      31.566  -3.061 -16.223  1.00 10.00      A   
ATOM   4720  CA  LEU A 499      31.108  -4.924 -17.119  1.00 10.00      A   
ATOM   4721  CB  LEU A 499      31.909  -4.482 -18.350  1.00 10.00      A   
ATOM   4722  CG  LEU A 499      31.318  -3.317 -19.152  1.00 10.00      A   
ATOM   4723  CD1 LEU A 499      32.227  -2.943 -20.308  1.00 10.00      A   
ATOM   4724  CD2 LEU A 499      29.923  -3.655 -19.660  1.00 10.00      A   
ATOM   4725  C   LEU A 499      31.757  -6.137 -16.461  1.00 10.00      A   
ATOM   4726  O   LEU A 499      31.641  -7.257 -16.956  1.00 10.00      A   
ATOM   4727  N   ALA A 500      32.431  -5.912 -15.343  1.00 10.00      A   
ATOM   4728  HN  ALA A 500      32.471  -5.000 -14.985  1.00 10.00      A   
ATOM   4729  CA  ALA A 500      33.100  -6.989 -14.628  1.00 10.00      A   
ATOM   4730  CB  ALA A 500      34.090  -6.431 -13.615  1.00 10.00      A   
ATOM   4731  C   ALA A 500      32.090  -7.904 -13.947  1.00 10.00      A   
ATOM   4732  O   ALA A 500      32.134  -9.123 -14.115  1.00 10.00      A   
ATOM   4733  N   ASN A 501      31.170  -7.317 -13.194  1.00 10.00      A   
ATOM   4734  HN  ASN A 501      31.163  -6.337 -13.115  1.00 10.00      A   
ATOM   4735  CA  ASN A 501      30.161  -8.099 -12.490  1.00 10.00      A   
ATOM   4736  CB  ASN A 501      30.178  -7.797 -10.989  1.00 10.00      A   
ATOM   4737  CG  ASN A 501      30.966  -8.819 -10.195  1.00 10.00      A   
ATOM   4738  OD1 ASN A 501      30.433  -9.847  -9.785  1.00 10.00      A   
ATOM   4739  ND2 ASN A 501      32.235  -8.540  -9.961  1.00 10.00      A   
ATOM   4740 HD21 ASN A 501      32.594  -7.696 -10.307  1.00 10.00      A   
ATOM   4741 HD22 ASN A 501      32.768  -9.188  -9.452  1.00 10.00      A   
ATOM   4742  C   ASN A 501      28.772  -7.866 -13.072  1.00 10.00      A   
ATOM   4743  O   ASN A 501      27.865  -7.393 -12.387  1.00 10.00      A   
ATOM   4744  N   ALA A 502      28.612  -8.195 -14.343  1.00 10.00      A   
ATOM   4745  HN  ALA A 502      29.375  -8.561 -14.841  1.00 10.00      A   
ATOM   4746  CA  ALA A 502      27.334  -8.023 -15.023  1.00 10.00      A   
ATOM   4747  CB  ALA A 502      27.544  -7.947 -16.526  1.00 10.00      A   
ATOM   4748  C   ALA A 502      26.375  -9.158 -14.681  1.00 10.00      A   
ATOM   4749  O   ALA A 502      25.157  -8.989 -14.727  1.00 10.00      A   
ATOM   4750  N   SER A 503      26.933 -10.308 -14.322  1.00 10.00      A   
ATOM   4751  HN  SER A 503      27.911 -10.379 -14.296  1.00 10.00      A   
ATOM   4752  CA  SER A 503      26.141 -11.481 -13.979  1.00 10.00      A   
ATOM   4753  CB  SER A 503      27.071 -12.681 -13.820  1.00 10.00      A   
ATOM   4754  OG  SER A 503      28.426 -12.265 -13.906  1.00 10.00      A   
ATOM   4755  HG  SER A 503      28.858 -12.417 -13.055  1.00 10.00      A   
ATOM   4756  C   SER A 503      25.329 -11.267 -12.701  1.00 10.00      A   
ATOM   4757  O   SER A 503      24.299 -11.908 -12.490  1.00 10.00      A   
ATOM   4758  N   LYS A 504      25.792 -10.360 -11.852  1.00 10.00      A   
ATOM   4759  HN  LYS A 504      26.618  -9.880 -12.067  1.00 10.00      A   
ATOM   4760  CA  LYS A 504      25.108 -10.069 -10.599  1.00 10.00      A   
ATOM   4761  CB  LYS A 504      26.017  -9.251  -9.674  1.00 10.00      A   
ATOM   4762  CG  LYS A 504      25.463  -9.037  -8.271  1.00 10.00      A   
ATOM   4763  CD  LYS A 504      25.343 -10.346  -7.505  1.00 10.00      A   
ATOM   4764  CE  LYS A 504      24.636 -10.145  -6.173  1.00 10.00      A   
ATOM   4765  NZ  LYS A 504      24.542 -11.408  -5.390  1.00 10.00      A   
ATOM   4766  HZ1 LYS A 504      24.390 -12.214  -6.027  1.00 10.00      A   
ATOM   4767  HZ2 LYS A 504      23.746 -11.357  -4.721  1.00 10.00      A   
ATOM   4768  HZ3 LYS A 504      25.421 -11.565  -4.854  1.00 10.00      A   
ATOM   4769  C   LYS A 504      23.792  -9.329 -10.852  1.00 10.00      A   
ATOM   4770  O   LYS A 504      22.880  -9.352 -10.021  1.00 10.00      A   
ATOM   4771  N   LEU A 505      23.688  -8.706 -12.020  1.00 10.00      A   
ATOM   4772  HN  LEU A 505      24.434  -8.758 -12.657  1.00 10.00      A   
ATOM   4773  CA  LEU A 505      22.496  -7.950 -12.388  1.00 10.00      A   
ATOM   4774  CB  LEU A 505      22.727  -7.170 -13.684  1.00 10.00      A   
ATOM   4775  CG  LEU A 505      23.796  -6.080 -13.626  1.00 10.00      A   
ATOM   4776  CD1 LEU A 505      23.972  -5.431 -14.987  1.00 10.00      A   
ATOM   4777  CD2 LEU A 505      23.444  -5.041 -12.575  1.00 10.00      A   
ATOM   4778  C   LEU A 505      21.267  -8.848 -12.514  1.00 10.00      A   
ATOM   4779  O   LEU A 505      20.144  -8.397 -12.308  1.00 10.00      A   
ATOM   4780  N   GLU A 506      21.484 -10.121 -12.835  1.00 10.00      A   
ATOM   4781  HN  GLU A 506      22.404 -10.432 -12.972  1.00 10.00      A   
ATOM   4782  CA  GLU A 506      20.381 -11.067 -12.984  1.00 10.00      A   
ATOM   4783  CB  GLU A 506      20.860 -12.377 -13.609  1.00 10.00      A   
ATOM   4784  CG  GLU A 506      20.590 -12.497 -15.101  1.00 10.00      A   
ATOM   4785  CD  GLU A 506      20.763 -13.915 -15.608  1.00 10.00      A   
ATOM   4786  OE1 GLU A 506      21.692 -14.159 -16.406  1.00 10.00      A   
ATOM   4787  OE2 GLU A 506      19.983 -14.798 -15.198  1.00 10.00      A   
ATOM   4788  C   GLU A 506      19.698 -11.337 -11.646  1.00 10.00      A   
ATOM   4789  O   GLU A 506      18.490 -11.570 -11.591  1.00 10.00      A   
ATOM   4790  N   THR A 507      20.475 -11.292 -10.573  1.00 10.00      A   
ATOM   4791  HN  THR A 507      21.428 -11.102 -10.683  1.00 10.00      A   
ATOM   4792  CA  THR A 507      19.950 -11.533  -9.234  1.00 10.00      A   
ATOM   4793  CB  THR A 507      21.043 -12.081  -8.303  1.00 10.00      A   
ATOM   4794  OG1 THR A 507      22.334 -11.830  -8.880  1.00 10.00      A   
ATOM   4795  HG1 THR A 507      22.433 -10.879  -9.034  1.00 10.00      A   
ATOM   4796  CG2 THR A 507      20.860 -13.574  -8.092  1.00 10.00      A   
ATOM   4797  C   THR A 507      19.355 -10.265  -8.626  1.00 10.00      A   
ATOM   4798  O   THR A 507      18.590 -10.328  -7.662  1.00 10.00      A   
ATOM   4799  N   MET A 508      19.707  -9.121  -9.199  1.00 10.00      A   
ATOM   4800  HN  MET A 508      20.298  -9.141  -9.981  1.00 10.00      A   
ATOM   4801  CA  MET A 508      19.212  -7.835  -8.720  1.00 10.00      A   
ATOM   4802  CB  MET A 508      20.271  -6.747  -8.910  1.00 10.00      A   
ATOM   4803  CG  MET A 508      21.353  -6.730  -7.845  1.00 10.00      A   
ATOM   4804  SD  MET A 508      22.644  -5.522  -8.188  1.00 10.00      A   
ATOM   4805  CE  MET A 508      21.659  -4.054  -8.476  1.00 10.00      A   
ATOM   4806  C   MET A 508      17.946  -7.453  -9.470  1.00 10.00      A   
ATOM   4807  O   MET A 508      17.740  -7.882 -10.605  1.00 10.00      A   
ATOM   4808  N   ARG A 509      17.108  -6.642  -8.846  1.00 10.00      A   
ATOM   4809  HN  ARG A 509      17.338  -6.310  -7.950  1.00 10.00      A   
ATOM   4810  CA  ARG A 509      15.863  -6.218  -9.469  1.00 10.00      A   
ATOM   4811  CB  ARG A 509      14.812  -5.849  -8.413  1.00 10.00      A   
ATOM   4812  CG  ARG A 509      13.482  -5.411  -9.014  1.00 10.00      A   
ATOM   4813  CD  ARG A 509      12.717  -4.477  -8.090  1.00 10.00      A   
ATOM   4814  NE  ARG A 509      12.099  -5.191  -6.974  1.00 10.00      A   
ATOM   4815  HE  ARG A 509      12.049  -6.173  -7.038  1.00 10.00      A   
ATOM   4816  CZ  ARG A 509      11.603  -4.597  -5.889  1.00 10.00      A   
ATOM   4817  NH1 ARG A 509      11.639  -3.279  -5.758  1.00 10.00      A   
ATOM   4818 HH11 ARG A 509      12.047  -2.680  -6.507  1.00 10.00      A   
ATOM   4819 HH12 ARG A 509      11.256  -2.834  -4.883  1.00 10.00      A   
ATOM   4820  NH2 ARG A 509      11.044  -5.320  -4.932  1.00 10.00      A   
ATOM   4821 HH21 ARG A 509      10.660  -4.842  -4.078  1.00 10.00      A   
ATOM   4822 HH22 ARG A 509      10.978  -6.360  -5.016  1.00 10.00      A   
ATOM   4823  C   ARG A 509      16.081  -5.031 -10.399  1.00 10.00      A   
ATOM   4824  O   ARG A 509      15.627  -5.035 -11.548  1.00 10.00      A   
ATOM   4825  N   SER A 510      16.770  -4.018  -9.898  1.00 10.00      A   
ATOM   4826  HN  SER A 510      17.121  -4.074  -8.987  1.00 10.00      A   
ATOM   4827  CA  SER A 510      17.010  -2.818 -10.674  1.00 10.00      A   
ATOM   4828  CB  SER A 510      15.809  -1.879 -10.520  1.00 10.00      A   
ATOM   4829  OG  SER A 510      15.090  -2.175  -9.327  1.00 10.00      A   
ATOM   4830  HG  SER A 510      14.532  -1.426  -9.089  1.00 10.00      A   
ATOM   4831  C   SER A 510      18.296  -2.107 -10.258  1.00 10.00      A   
ATOM   4832  O   SER A 510      18.654  -2.068  -9.077  1.00 10.00      A   
ATOM   4833  N   LEU A 511      18.989  -1.561 -11.246  1.00 10.00      A   
ATOM   4834  HN  LEU A 511      18.661  -1.661 -12.169  1.00 10.00      A   
ATOM   4835  CA  LEU A 511      20.222  -0.825 -11.019  1.00 10.00      A   
ATOM   4836  CB  LEU A 511      21.398  -1.524 -11.711  1.00 10.00      A   
ATOM   4837  CG  LEU A 511      22.738  -0.780 -11.694  1.00 10.00      A   
ATOM   4838  CD1 LEU A 511      23.297  -0.701 -10.283  1.00 10.00      A   
ATOM   4839  CD2 LEU A 511      23.732  -1.448 -12.629  1.00 10.00      A   
ATOM   4840  C   LEU A 511      20.069   0.586 -11.564  1.00 10.00      A   
ATOM   4841  O   LEU A 511      19.772   0.769 -12.747  1.00 10.00      A   
ATOM   4842  N   TRP A 512      20.247   1.573 -10.699  1.00 10.00      A   
ATOM   4843  HN  TRP A 512      20.464   1.359  -9.763  1.00 10.00      A   
ATOM   4844  CA  TRP A 512      20.128   2.967 -11.095  1.00 10.00      A   
ATOM   4845  CB  TRP A 512      19.057   3.672 -10.253  1.00 10.00      A   
ATOM   4846  CG  TRP A 512      18.965   5.150 -10.492  1.00 10.00      A   
ATOM   4847  CD1 TRP A 512      19.573   6.130  -9.767  1.00 10.00      A   
ATOM   4848  CD2 TRP A 512      18.224   5.818 -11.525  1.00 10.00      A   
ATOM   4849  NE1 TRP A 512      19.261   7.363 -10.282  1.00 10.00      A   
ATOM   4850  HE1 TRP A 512      19.579   8.221  -9.933  1.00 10.00      A   
ATOM   4851  CE2 TRP A 512      18.433   7.199 -11.360  1.00 10.00      A   
ATOM   4852  CE3 TRP A 512      17.403   5.384 -12.571  1.00 10.00      A   
ATOM   4853  CZ2 TRP A 512      17.857   8.148 -12.202  1.00 10.00      A   
ATOM   4854  CZ3 TRP A 512      16.832   6.326 -13.405  1.00 10.00      A   
ATOM   4855  CH2 TRP A 512      17.061   7.693 -13.216  1.00 10.00      A   
ATOM   4856  C   TRP A 512      21.468   3.679 -10.961  1.00 10.00      A   
ATOM   4857  O   TRP A 512      22.084   3.667  -9.893  1.00 10.00      A   
ATOM   4858  N   MET A 513      21.922   4.280 -12.051  1.00 10.00      A   
ATOM   4859  HN  MET A 513      21.392   4.241 -12.877  1.00 10.00      A   
ATOM   4860  CA  MET A 513      23.186   5.002 -12.056  1.00 10.00      A   
ATOM   4861  CB  MET A 513      24.268   4.198 -12.785  1.00 10.00      A   
ATOM   4862  CG  MET A 513      24.442   2.773 -12.288  1.00 10.00      A   
ATOM   4863  SD  MET A 513      25.510   1.793 -13.359  1.00 10.00      A   
ATOM   4864  CE  MET A 513      27.129   2.318 -12.805  1.00 10.00      A   
ATOM   4865  C   MET A 513      23.008   6.354 -12.737  1.00 10.00      A   
ATOM   4866  O   MET A 513      22.468   6.435 -13.840  1.00 10.00      A   
ATOM   4867  N   SER A 514      23.430   7.412 -12.070  1.00 10.00      A   
ATOM   4868  HN  SER A 514      23.819   7.291 -11.177  1.00 10.00      A   
ATOM   4869  CA  SER A 514      23.325   8.751 -12.626  1.00 10.00      A   
ATOM   4870  CB  SER A 514      22.045   9.434 -12.148  1.00 10.00      A   
ATOM   4871  OG  SER A 514      20.906   8.719 -12.588  1.00 10.00      A   
ATOM   4872  HG  SER A 514      21.181   7.854 -12.910  1.00 10.00      A   
ATOM   4873  C   SER A 514      24.548   9.592 -12.271  1.00 10.00      A   
ATOM   4874  O   SER A 514      25.124   9.440 -11.189  1.00 10.00      A   
ATOM   4875  N   SER A 515      24.953  10.454 -13.200  1.00 10.00      A   
ATOM   4876  HN  SER A 515      24.458  10.504 -14.049  1.00 10.00      A   
ATOM   4877  CA  SER A 515      26.105  11.330 -13.003  1.00 10.00      A   
ATOM   4878  CB  SER A 515      25.846  12.294 -11.843  1.00 10.00      A   
ATOM   4879  OG  SER A 515      24.596  12.946 -12.004  1.00 10.00      A   
ATOM   4880  HG  SER A 515      24.750  13.893 -12.112  1.00 10.00      A   
ATOM   4881  C   SER A 515      27.383  10.523 -12.774  1.00 10.00      A   
ATOM   4882  O   SER A 515      28.311  10.966 -12.094  1.00 10.00      A   
ATOM   4883  N   CYS A 516      27.421   9.333 -13.357  1.00 10.00      A   
ATOM   4884  HN  CYS A 516      26.659   9.046 -13.905  1.00 10.00      A   
ATOM   4885  CA  CYS A 516      28.569   8.451 -13.231  1.00 10.00      A   
ATOM   4886  CB  CYS A 516      28.099   7.019 -12.978  1.00 10.00      A   
ATOM   4887  SG  CYS A 516      26.897   6.880 -11.637  1.00 10.00      A   
ATOM   4888  HG  CYS A 516      26.316   8.066 -11.493  1.00 10.00      A   
ATOM   4889  C   CYS A 516      29.420   8.524 -14.492  1.00 10.00      A   
ATOM   4890  O   CYS A 516      29.097   9.267 -15.423  1.00 10.00      A   
ATOM   4891  N   SER A 517      30.495   7.752 -14.537  1.00 10.00      A   
ATOM   4892  HN  SER A 517      30.696   7.156 -13.778  1.00 10.00      A   
ATOM   4893  CA  SER A 517      31.384   7.755 -15.688  1.00 10.00      A   
ATOM   4894  CB  SER A 517      32.842   7.707 -15.227  1.00 10.00      A   
ATOM   4895  OG  SER A 517      33.133   8.774 -14.340  1.00 10.00      A   
ATOM   4896  HG  SER A 517      32.459   9.457 -14.429  1.00 10.00      A   
ATOM   4897  C   SER A 517      31.077   6.601 -16.639  1.00 10.00      A   
ATOM   4898  O   SER A 517      31.957   6.120 -17.353  1.00 10.00      A   
ATOM   4899  N   VAL A 518      29.823   6.165 -16.643  1.00 10.00      A   
ATOM   4900  HN  VAL A 518      29.169   6.591 -16.052  1.00 10.00      A   
ATOM   4901  CA  VAL A 518      29.394   5.072 -17.511  1.00 10.00      A   
ATOM   4902  CB  VAL A 518      28.004   4.531 -17.102  1.00 10.00      A   
ATOM   4903  CG1 VAL A 518      27.663   3.272 -17.886  1.00 10.00      A   
ATOM   4904  CG2 VAL A 518      27.958   4.258 -15.606  1.00 10.00      A   
ATOM   4905  C   VAL A 518      29.349   5.549 -18.960  1.00 10.00      A   
ATOM   4906  O   VAL A 518      28.580   6.446 -19.298  1.00 10.00      A   
ATOM   4907  N   SER A 519      30.179   4.960 -19.805  1.00 10.00      A   
ATOM   4908  HN  SER A 519      30.765   4.244 -19.483  1.00 10.00      A   
ATOM   4909  CA  SER A 519      30.238   5.343 -21.208  1.00 10.00      A   
ATOM   4910  CB  SER A 519      31.564   4.874 -21.808  1.00 10.00      A   
ATOM   4911  OG  SER A 519      31.786   3.505 -21.517  1.00 10.00      A   
ATOM   4912  HG  SER A 519      32.391   3.425 -20.758  1.00 10.00      A   
ATOM   4913  C   SER A 519      29.059   4.771 -21.996  1.00 10.00      A   
ATOM   4914  O   SER A 519      28.413   3.810 -21.564  1.00 10.00      A   
ATOM   4915  N   PHE A 520      28.773   5.366 -23.148  1.00 10.00      A   
ATOM   4916  HN  PHE A 520      29.311   6.136 -23.438  1.00 10.00      A   
ATOM   4917  CA  PHE A 520      27.678   4.905 -23.991  1.00 10.00      A   
ATOM   4918  CB  PHE A 520      27.340   5.944 -25.064  1.00 10.00      A   
ATOM   4919  CG  PHE A 520      26.127   5.592 -25.878  1.00 10.00      A   
ATOM   4920  CD1 PHE A 520      24.901   5.388 -25.266  1.00 10.00      A   
ATOM   4921  CD2 PHE A 520      26.212   5.457 -27.253  1.00 10.00      A   
ATOM   4922  CE1 PHE A 520      23.785   5.057 -26.010  1.00 10.00      A   
ATOM   4923  CE2 PHE A 520      25.099   5.128 -28.004  1.00 10.00      A   
ATOM   4924  CZ  PHE A 520      23.884   4.927 -27.381  1.00 10.00      A   
ATOM   4925  C   PHE A 520      28.013   3.559 -24.627  1.00 10.00      A   
ATOM   4926  O   PHE A 520      27.131   2.726 -24.847  1.00 10.00      A   
ATOM   4927  N   GLY A 521      29.295   3.352 -24.913  1.00 10.00      A   
ATOM   4928  HN  GLY A 521      29.954   4.061 -24.721  1.00 10.00      A   
ATOM   4929  CA  GLY A 521      29.731   2.102 -25.505  1.00 10.00      A   
ATOM   4930  C   GLY A 521      29.468   0.932 -24.584  1.00 10.00      A   
ATOM   4931  O   GLY A 521      29.042  -0.137 -25.024  1.00 10.00      A   
ATOM   4932  N   ALA A 522      29.694   1.149 -23.293  1.00 10.00      A   
ATOM   4933  HN  ALA A 522      30.013   2.034 -23.008  1.00 10.00      A   
ATOM   4934  CA  ALA A 522      29.485   0.116 -22.289  1.00 10.00      A   
ATOM   4935  CB  ALA A 522      29.958   0.603 -20.932  1.00 10.00      A   
ATOM   4936  C   ALA A 522      28.021  -0.287 -22.220  1.00 10.00      A   
ATOM   4937  O   ALA A 522      27.701  -1.469 -22.106  1.00 10.00      A   
ATOM   4938  N   CYS A 523      27.135   0.700 -22.305  1.00 10.00      A   
ATOM   4939  HN  CYS A 523      27.452   1.622 -22.401  1.00 10.00      A   
ATOM   4940  CA  CYS A 523      25.704   0.448 -22.256  1.00 10.00      A   
ATOM   4941  CB  CYS A 523      24.932   1.768 -22.295  1.00 10.00      A   
ATOM   4942  SG  CYS A 523      25.441   2.973 -21.044  1.00 10.00      A   
ATOM   4943  HG  CYS A 523      26.717   3.272 -21.256  1.00 10.00      A   
ATOM   4944  C   CYS A 523      25.279  -0.449 -23.416  1.00 10.00      A   
ATOM   4945  O   CYS A 523      24.519  -1.405 -23.235  1.00 10.00      A   
ATOM   4946  N   LYS A 524      25.797  -0.151 -24.604  1.00 10.00      A   
ATOM   4947  HN  LYS A 524      26.413   0.608 -24.677  1.00 10.00      A   
ATOM   4948  CA  LYS A 524      25.475  -0.929 -25.793  1.00 10.00      A   
ATOM   4949  CB  LYS A 524      26.030  -0.262 -27.053  1.00 10.00      A   
ATOM   4950  CG  LYS A 524      25.392   1.075 -27.389  1.00 10.00      A   
ATOM   4951  CD  LYS A 524      25.670   1.473 -28.829  1.00 10.00      A   
ATOM   4952  CE  LYS A 524      27.125   1.859 -29.023  1.00 10.00      A   
ATOM   4953  NZ  LYS A 524      27.460   2.089 -30.452  1.00 10.00      A   
ATOM   4954  HZ1 LYS A 524      27.228   1.244 -31.014  1.00 10.00      A   
ATOM   4955  HZ2 LYS A 524      28.482   2.287 -30.551  1.00 10.00      A   
ATOM   4956  HZ3 LYS A 524      26.925   2.899 -30.825  1.00 10.00      A   
ATOM   4957  C   LYS A 524      26.020  -2.349 -25.679  1.00 10.00      A   
ATOM   4958  O   LYS A 524      25.324  -3.318 -25.989  1.00 10.00      A   
ATOM   4959  N   LEU A 525      27.260  -2.466 -25.212  1.00 10.00      A   
ATOM   4960  HN  LEU A 525      27.756  -1.655 -24.960  1.00 10.00      A   
ATOM   4961  CA  LEU A 525      27.904  -3.768 -25.062  1.00 10.00      A   
ATOM   4962  CB  LEU A 525      29.371  -3.596 -24.660  1.00 10.00      A   
ATOM   4963  CG  LEU A 525      30.242  -4.854 -24.730  1.00 10.00      A   
ATOM   4964  CD1 LEU A 525      30.447  -5.292 -26.174  1.00 10.00      A   
ATOM   4965  CD2 LEU A 525      31.579  -4.616 -24.046  1.00 10.00      A   
ATOM   4966  C   LEU A 525      27.169  -4.631 -24.039  1.00 10.00      A   
ATOM   4967  O   LEU A 525      26.995  -5.833 -24.243  1.00 10.00      A   
ATOM   4968  N   LEU A 526      26.734  -4.007 -22.951  1.00 10.00      A   
ATOM   4969  HN  LEU A 526      26.905  -3.044 -22.851  1.00 10.00      A   
ATOM   4970  CA  LEU A 526      26.022  -4.713 -21.892  1.00 10.00      A   
ATOM   4971  CB  LEU A 526      25.805  -3.787 -20.692  1.00 10.00      A   
ATOM   4972  CG  LEU A 526      25.481  -4.470 -19.364  1.00 10.00      A   
ATOM   4973  CD1 LEU A 526      26.613  -5.394 -18.951  1.00 10.00      A   
ATOM   4974  CD2 LEU A 526      25.216  -3.436 -18.282  1.00 10.00      A   
ATOM   4975  C   LEU A 526      24.687  -5.256 -22.398  1.00 10.00      A   
ATOM   4976  O   LEU A 526      24.290  -6.372 -22.052  1.00 10.00      A   
ATOM   4977  N   GLY A 527      24.006  -4.467 -23.222  1.00 10.00      A   
ATOM   4978  HN  GLY A 527      24.373  -3.587 -23.458  1.00 10.00      A   
ATOM   4979  CA  GLY A 527      22.729  -4.889 -23.768  1.00 10.00      A   
ATOM   4980  C   GLY A 527      22.887  -6.062 -24.715  1.00 10.00      A   
ATOM   4981  O   GLY A 527      22.033  -6.947 -24.778  1.00 10.00      A   
ATOM   4982  N   GLN A 528      23.985  -6.061 -25.461  1.00 10.00      A   
ATOM   4983  HN  GLN A 528      24.612  -5.310 -25.385  1.00 10.00      A   
ATOM   4984  CA  GLN A 528      24.272  -7.136 -26.398  1.00 10.00      A   
ATOM   4985  CB  GLN A 528      25.353  -6.713 -27.395  1.00 10.00      A   
ATOM   4986  CG  GLN A 528      24.928  -5.630 -28.374  1.00 10.00      A   
ATOM   4987  CD  GLN A 528      23.761  -6.037 -29.255  1.00 10.00      A   
ATOM   4988  OE1 GLN A 528      23.537  -7.221 -29.518  1.00 10.00      A   
ATOM   4989  NE2 GLN A 528      23.015  -5.053 -29.730  1.00 10.00      A   
ATOM   4990 HE21 GLN A 528      23.257  -4.130 -29.492  1.00 10.00      A   
ATOM   4991 HE22 GLN A 528      22.250  -5.281 -30.299  1.00 10.00      A   
ATOM   4992  C   GLN A 528      24.726  -8.386 -25.654  1.00 10.00      A   
ATOM   4993  O   GLN A 528      24.553  -9.506 -26.135  1.00 10.00      A   
ATOM   4994  N   LYS A 529      25.317  -8.183 -24.482  1.00 10.00      A   
ATOM   4995  HN  LYS A 529      25.430  -7.263 -24.160  1.00 10.00      A   
ATOM   4996  CA  LYS A 529      25.800  -9.282 -23.663  1.00 10.00      A   
ATOM   4997  CB  LYS A 529      26.732  -8.744 -22.577  1.00 10.00      A   
ATOM   4998  CG  LYS A 529      27.281  -9.806 -21.644  1.00 10.00      A   
ATOM   4999  CD  LYS A 529      27.936  -9.175 -20.428  1.00 10.00      A   
ATOM   5000  CE  LYS A 529      28.358 -10.224 -19.415  1.00 10.00      A   
ATOM   5001  NZ  LYS A 529      29.498 -11.037 -19.901  1.00 10.00      A   
ATOM   5002  HZ1 LYS A 529      29.250 -11.519 -20.790  1.00 10.00      A   
ATOM   5003  HZ2 LYS A 529      29.749 -11.751 -19.193  1.00 10.00      A   
ATOM   5004  HZ3 LYS A 529      30.320 -10.427 -20.068  1.00 10.00      A   
ATOM   5005  C   LYS A 529      24.637 -10.038 -23.029  1.00 10.00      A   
ATOM   5006  O   LYS A 529      24.492 -11.245 -23.216  1.00 10.00      A   
ATOM   5007  N   MET A 530      23.806  -9.319 -22.289  1.00 10.00      A   
ATOM   5008  HN  MET A 530      23.961  -8.353 -22.196  1.00 10.00      A   
ATOM   5009  CA  MET A 530      22.660  -9.921 -21.622  1.00 10.00      A   
ATOM   5010  CB  MET A 530      22.807  -9.836 -20.101  1.00 10.00      A   
ATOM   5011  CG  MET A 530      23.830 -10.788 -19.505  1.00 10.00      A   
ATOM   5012  SD  MET A 530      23.338 -12.517 -19.637  1.00 10.00      A   
ATOM   5013  CE  MET A 530      24.514 -13.281 -18.521  1.00 10.00      A   
ATOM   5014  C   MET A 530      21.364  -9.246 -22.050  1.00 10.00      A   
ATOM   5015  O   MET A 530      20.989  -8.206 -21.506  1.00 10.00      A   
ATOM   5016  N   PRO A 531      20.660  -9.844 -23.023  1.00 10.00      A   
ATOM   5017  CA  PRO A 531      19.396  -9.308 -23.542  1.00 10.00      A   
ATOM   5018  CB  PRO A 531      19.186 -10.103 -24.831  1.00 10.00      A   
ATOM   5019  CG  PRO A 531      19.877 -11.399 -24.588  1.00 10.00      A   
ATOM   5020  CD  PRO A 531      21.053 -11.093 -23.704  1.00 10.00      A   
ATOM   5021  C   PRO A 531      18.227  -9.539 -22.584  1.00 10.00      A   
ATOM   5022  O   PRO A 531      17.109  -9.086 -22.826  1.00 10.00      A   
ATOM   5023  N   LYS A 532      18.495 -10.242 -21.495  1.00 10.00      A   
ATOM   5024  HN  LYS A 532      19.404 -10.572 -21.357  1.00 10.00      A   
ATOM   5025  CA  LYS A 532      17.475 -10.530 -20.495  1.00 10.00      A   
ATOM   5026  CB  LYS A 532      17.877 -11.747 -19.658  1.00 10.00      A   
ATOM   5027  CG  LYS A 532      17.896 -13.062 -20.423  1.00 10.00      A   
ATOM   5028  CD  LYS A 532      17.984 -14.251 -19.477  1.00 10.00      A   
ATOM   5029  CE  LYS A 532      18.018 -15.570 -20.235  1.00 10.00      A   
ATOM   5030  NZ  LYS A 532      19.325 -15.794 -20.912  1.00 10.00      A   
ATOM   5031  HZ1 LYS A 532      20.088 -15.852 -20.206  1.00 10.00      A   
ATOM   5032  HZ2 LYS A 532      19.533 -15.013 -21.566  1.00 10.00      A   
ATOM   5033  HZ3 LYS A 532      19.300 -16.682 -21.453  1.00 10.00      A   
ATOM   5034  C   LYS A 532      17.264  -9.318 -19.590  1.00 10.00      A   
ATOM   5035  O   LYS A 532      16.321  -9.264 -18.798  1.00 10.00      A   
ATOM   5036  N   LEU A 533      18.150  -8.346 -19.716  1.00 10.00      A   
ATOM   5037  HN  LEU A 533      18.869  -8.437 -20.378  1.00 10.00      A   
ATOM   5038  CA  LEU A 533      18.070  -7.132 -18.922  1.00 10.00      A   
ATOM   5039  CB  LEU A 533      19.286  -6.997 -18.008  1.00 10.00      A   
ATOM   5040  CG  LEU A 533      19.406  -8.030 -16.890  1.00 10.00      A   
ATOM   5041  CD1 LEU A 533      20.412  -9.106 -17.258  1.00 10.00      A   
ATOM   5042  CD2 LEU A 533      19.792  -7.350 -15.590  1.00 10.00      A   
ATOM   5043  C   LEU A 533      17.967  -5.924 -19.832  1.00 10.00      A   
ATOM   5044  O   LEU A 533      18.619  -5.875 -20.878  1.00 10.00      A   
ATOM   5045  N   ASN A 534      17.140  -4.965 -19.446  1.00 10.00      A   
ATOM   5046  HN  ASN A 534      16.651  -5.062 -18.595  1.00 10.00      A   
ATOM   5047  CA  ASN A 534      16.952  -3.760 -20.239  1.00 10.00      A   
ATOM   5048  CB  ASN A 534      15.496  -3.284 -20.196  1.00 10.00      A   
ATOM   5049  CG  ASN A 534      14.579  -4.031 -21.145  1.00 10.00      A   
ATOM   5050  OD1 ASN A 534      15.027  -4.777 -22.020  1.00 10.00      A   
ATOM   5051  ND2 ASN A 534      13.282  -3.822 -20.987  1.00 10.00      A   
ATOM   5052 HD21 ASN A 534      12.994  -3.199 -20.281  1.00 10.00      A   
ATOM   5053 HD22 ASN A 534      12.658  -4.307 -21.573  1.00 10.00      A   
ATOM   5054  C   ASN A 534      17.862  -2.648 -19.749  1.00 10.00      A   
ATOM   5055  O   ASN A 534      17.776  -2.227 -18.595  1.00 10.00      A   
ATOM   5056  N   VAL A 535      18.747  -2.201 -20.621  1.00 10.00      A   
ATOM   5057  HN  VAL A 535      18.776  -2.600 -21.514  1.00 10.00      A   
ATOM   5058  CA  VAL A 535      19.666  -1.125 -20.301  1.00 10.00      A   
ATOM   5059  CB  VAL A 535      21.085  -1.399 -20.855  1.00 10.00      A   
ATOM   5060  CG1 VAL A 535      22.069  -0.329 -20.399  1.00 10.00      A   
ATOM   5061  CG2 VAL A 535      21.565  -2.781 -20.438  1.00 10.00      A   
ATOM   5062  C   VAL A 535      19.120   0.169 -20.891  1.00 10.00      A   
ATOM   5063  O   VAL A 535      19.494   0.574 -21.997  1.00 10.00      A   
ATOM   5064  N   GLU A 536      18.194   0.782 -20.165  1.00 10.00      A   
ATOM   5065  HN  GLU A 536      17.925   0.391 -19.302  1.00 10.00      A   
ATOM   5066  CA  GLU A 536      17.570   2.021 -20.605  1.00 10.00      A   
ATOM   5067  CB  GLU A 536      16.205   2.208 -19.939  1.00 10.00      A   
ATOM   5068  CG  GLU A 536      15.162   1.184 -20.363  1.00 10.00      A   
ATOM   5069  CD  GLU A 536      13.749   1.568 -19.961  1.00 10.00      A   
ATOM   5070  OE1 GLU A 536      13.541   2.713 -19.504  1.00 10.00      A   
ATOM   5071  OE2 GLU A 536      12.834   0.728 -20.117  1.00 10.00      A   
ATOM   5072  C   GLU A 536      18.462   3.224 -20.324  1.00 10.00      A   
ATOM   5073  O   GLU A 536      18.804   3.512 -19.172  1.00 10.00      A   
ATOM   5074  N   VAL A 537      18.851   3.908 -21.384  1.00 10.00      A   
ATOM   5075  HN  VAL A 537      18.567   3.608 -22.276  1.00 10.00      A   
ATOM   5076  CA  VAL A 537      19.690   5.084 -21.266  1.00 10.00      A   
ATOM   5077  CB  VAL A 537      20.769   5.121 -22.368  1.00 10.00      A   
ATOM   5078  CG1 VAL A 537      21.641   6.360 -22.223  1.00 10.00      A   
ATOM   5079  CG2 VAL A 537      21.619   3.861 -22.326  1.00 10.00      A   
ATOM   5080  C   VAL A 537      18.836   6.340 -21.353  1.00 10.00      A   
ATOM   5081  O   VAL A 537      18.135   6.554 -22.344  1.00 10.00      A   
ATOM   5082  N   ILE A 538      18.887   7.153 -20.307  1.00 10.00      A   
ATOM   5083  HN  ILE A 538      19.466   6.917 -19.547  1.00 10.00      A   
ATOM   5084  CA  ILE A 538      18.128   8.391 -20.256  1.00 10.00      A   
ATOM   5085  CB  ILE A 538      17.491   8.602 -18.870  1.00 10.00      A   
ATOM   5086  CG1 ILE A 538      16.737   7.340 -18.439  1.00 10.00      A   
ATOM   5087  CG2 ILE A 538      16.555   9.805 -18.889  1.00 10.00      A   
ATOM   5088  CD1 ILE A 538      16.252   7.375 -17.006  1.00 10.00      A   
ATOM   5089  C   ILE A 538      19.044   9.564 -20.575  1.00 10.00      A   
ATOM   5090  O   ILE A 538      19.957   9.880 -19.808  1.00 10.00      A   
ATOM   5091  N   ASP A 539      18.799  10.200 -21.706  1.00 10.00      A   
ATOM   5092  HN  ASP A 539      18.041   9.910 -22.264  1.00 10.00      A   
ATOM   5093  CA  ASP A 539      19.617  11.325 -22.140  1.00 10.00      A   
ATOM   5094  CB  ASP A 539      20.438  10.941 -23.376  1.00 10.00      A   
ATOM   5095  CG  ASP A 539      21.617  11.861 -23.601  1.00 10.00      A   
ATOM   5096  OD1 ASP A 539      22.690  11.605 -23.014  1.00 10.00      A   
ATOM   5097  OD2 ASP A 539      21.485  12.834 -24.368  1.00 10.00      A   
ATOM   5098  C   ASP A 539      18.768  12.547 -22.451  1.00 10.00      A   
ATOM   5099  O   ASP A 539      17.884  12.499 -23.308  1.00 10.00      A   
ATOM   5100  N   GLU A 540      19.043  13.644 -21.761  1.00 10.00      A   
ATOM   5101  HN  GLU A 540      19.754  13.620 -21.076  1.00 10.00      A   
ATOM   5102  CA  GLU A 540      18.309  14.882 -21.972  1.00 10.00      A   
ATOM   5103  CB  GLU A 540      18.017  15.582 -20.643  1.00 10.00      A   
ATOM   5104  CG  GLU A 540      16.889  14.957 -19.838  1.00 10.00      A   
ATOM   5105  CD  GLU A 540      16.408  15.862 -18.725  1.00 10.00      A   
ATOM   5106  OE1 GLU A 540      17.238  16.270 -17.885  1.00 10.00      A   
ATOM   5107  OE2 GLU A 540      15.199  16.174 -18.687  1.00 10.00      A   
ATOM   5108  C   GLU A 540      19.061  15.825 -22.906  1.00 10.00      A   
ATOM   5109  O   GLU A 540      18.762  17.018 -22.972  1.00 10.00      A   
ATOM   5110  N   ARG A 541      20.043  15.303 -23.622  1.00 10.00      A   
ATOM   5111  HN  ARG A 541      20.253  14.346 -23.534  1.00 10.00      A   
ATOM   5112  CA  ARG A 541      20.808  16.126 -24.551  1.00 10.00      A   
ATOM   5113  CB  ARG A 541      22.305  15.826 -24.461  1.00 10.00      A   
ATOM   5114  CG  ARG A 541      22.917  16.036 -23.086  1.00 10.00      A   
ATOM   5115  CD  ARG A 541      23.429  14.729 -22.510  1.00 10.00      A   
ATOM   5116  NE  ARG A 541      24.835  14.807 -22.123  1.00 10.00      A   
ATOM   5117  HE  ARG A 541      25.233  15.707 -22.052  1.00 10.00      A   
ATOM   5118  CZ  ARG A 541      25.596  13.743 -21.856  1.00 10.00      A   
ATOM   5119  NH1 ARG A 541      25.084  12.519 -21.939  1.00 10.00      A   
ATOM   5120 HH11 ARG A 541      24.078  12.388 -22.209  1.00 10.00      A   
ATOM   5121 HH12 ARG A 541      25.677  11.686 -21.737  1.00 10.00      A   
ATOM   5122  NH2 ARG A 541      26.870  13.907 -21.510  1.00 10.00      A   
ATOM   5123 HH21 ARG A 541      27.474  13.081 -21.298  1.00 10.00      A   
ATOM   5124 HH22 ARG A 541      27.275  14.869 -21.446  1.00 10.00      A   
ATOM   5125  C   ARG A 541      20.316  15.899 -25.972  1.00 10.00      A   
ATOM   5126  O   ARG A 541      20.177  16.841 -26.756  1.00 10.00      A   
ATOM   5127  N   GLY A 542      20.054  14.642 -26.297  1.00 10.00      A   
ATOM   5128  HN  GLY A 542      20.195  13.931 -25.630  1.00 10.00      A   
ATOM   5129  CA  GLY A 542      19.578  14.299 -27.618  1.00 10.00      A   
ATOM   5130  C   GLY A 542      19.838  12.846 -27.936  1.00 10.00      A   
ATOM   5131  O   GLY A 542      19.569  11.971 -27.114  1.00 10.00      A   
ATOM   5132  N   ALA A 543      20.372  12.589 -29.119  1.00 10.00      A   
ATOM   5133  HN  ALA A 543      20.575  13.334 -29.719  1.00 10.00      A   
ATOM   5134  CA  ALA A 543      20.682  11.233 -29.541  1.00 10.00      A   
ATOM   5135  CB  ALA A 543      20.392  11.054 -31.024  1.00 10.00      A   
ATOM   5136  C   ALA A 543      22.142  10.914 -29.244  1.00 10.00      A   
ATOM   5137  O   ALA A 543      23.044  11.491 -29.848  1.00 10.00      A   
ATOM   5138  N   PRO A 544      22.399   9.982 -28.312  1.00 10.00      A   
ATOM   5139  CA  PRO A 544      23.764   9.589 -27.926  1.00 10.00      A   
ATOM   5140  CB  PRO A 544      23.537   8.578 -26.794  1.00 10.00      A   
ATOM   5141  CG  PRO A 544      22.148   8.835 -26.323  1.00 10.00      A   
ATOM   5142  CD  PRO A 544      21.384   9.243 -27.544  1.00 10.00      A   
ATOM   5143  C   PRO A 544      24.531   8.929 -29.072  1.00 10.00      A   
ATOM   5144  O   PRO A 544      25.737   8.712 -28.978  1.00 10.00      A   
ATOM   5145  N   ASP A 545      23.830   8.611 -30.155  1.00 10.00      A   
ATOM   5146  HN  ASP A 545      22.874   8.812 -30.179  1.00 10.00      A   
ATOM   5147  CA  ASP A 545      24.452   7.979 -31.315  1.00 10.00      A   
ATOM   5148  CB  ASP A 545      23.397   7.283 -32.180  1.00 10.00      A   
ATOM   5149  CG  ASP A 545      23.992   6.251 -33.125  1.00 10.00      A   
ATOM   5150  OD1 ASP A 545      25.113   5.764 -32.859  1.00 10.00      A   
ATOM   5151  OD2 ASP A 545      23.338   5.912 -34.134  1.00 10.00      A   
ATOM   5152  C   ASP A 545      25.215   9.012 -32.139  1.00 10.00      A   
ATOM   5153  O   ASP A 545      26.071   8.673 -32.955  1.00 10.00      A   
ATOM   5154  N   SER A 546      24.912  10.284 -31.905  1.00 10.00      A   
ATOM   5155  HN  SER A 546      24.219  10.498 -31.240  1.00 10.00      A   
ATOM   5156  CA  SER A 546      25.568  11.374 -32.618  1.00 10.00      A   
ATOM   5157  CB  SER A 546      24.573  12.515 -32.841  1.00 10.00      A   
ATOM   5158  OG  SER A 546      23.273  12.014 -33.124  1.00 10.00      A   
ATOM   5159  HG  SER A 546      22.635  12.734 -33.043  1.00 10.00      A   
ATOM   5160  C   SER A 546      26.777  11.889 -31.832  1.00 10.00      A   
ATOM   5161  O   SER A 546      27.357  12.926 -32.158  1.00 10.00      A   
ATOM   5162  N   ARG A 547      27.141  11.160 -30.787  1.00 10.00      A   
ATOM   5163  HN  ARG A 547      26.642  10.343 -30.587  1.00 10.00      A   
ATOM   5164  CA  ARG A 547      28.268  11.523 -29.936  1.00 10.00      A   
ATOM   5165  CB  ARG A 547      27.761  11.959 -28.555  1.00 10.00      A   
ATOM   5166  CG  ARG A 547      26.607  12.948 -28.586  1.00 10.00      A   
ATOM   5167  CD  ARG A 547      26.253  13.426 -27.187  1.00 10.00      A
[truncated: 216,683 more chars]
