# Supplementary material for: Flexibility of intrinsically disordered degrons in AUX/IAA proteins reinforces auxin co-receptor assemblies
Source: Nat Commun. 2020 May 8;11:2277. doi: 10.1038/s41467-020-16147-2 (PMC7210949; doi:10.1038/s41467-020-16147-2)
Supplement: Supplementary file 9 — Supplementary Data 6 [file 41467_2020_16147_MOESM9_ESM.gz › haddock_files/IAA12/No_disorder_restraint/cluster10_2.pdb]

REMARK FILENAME="complex_173w.pdb0"
REMARK ===============================================================
REMARK HADDOCK run for complex
REMARK initial structure: complex_173.pdb
REMARK final NOE weights: unambig 50 amb: 50
REMARK ===============================================================
REMARK            total,bonds,angles,improper,dihe,vdw,elec,air,cdih,coup,rdcs,vean,dani,xpcs,rg
REMARK energies: -297.103, 0, 0, 0, 0, -37.9196, -261.537, 2.35449, 0, 0, 0, 0, 0, 0, 0
REMARK ===============================================================
REMARK            bonds,angles,impropers,dihe,air,cdih,coup,rdcs,vean,dani,xpcs
REMARK rms-dev.: 0,0,0,0,4.626492E-02,0,0, 0, 0, 0, 0
REMARK ===============================================================
REMARK               air,cdih,coup,rdcs,vean,dani,xpcs
REMARK               >0.3,>5,>1,>0,>5,>0.2,>0.2
REMARK violations.: 0, 0, 0, 0, 0, 0, 0
REMARK ===============================================================
REMARK                        CVpartition#,violations,rms
REMARK AIRs cross-validation: 2, 0, NaN
REMARK ===============================================================
REMARK NCS energy: 0
REMARK ===============================================================
REMARK Symmetry energy: 0
REMARK ===============================================================
REMARK Desolvation energy: 40.8125
REMARK Internal energy free molecules: -22076.8
REMARK Internal energy complex: -33275.9
REMARK Binding energy: -11457.8
REMARK ===============================================================
REMARK buried surface area: 1543.67
REMARK ===============================================================
REMARK water - chain1: 0 0 0
REMARK water - chain2: 0 0 0
REMARK water - chain3: 0 0 0
REMARK water - chain4: 0 0 0
REMARK water - chain5: 0 0 0
REMARK water - chain6: 0 0 0
REMARK ===============================================================
REMARK water - water: 0 0 0
REMARK ===============================================================
REMARK DATE:14-Feb-2019  05:43:53       created by user: enmr049
REMARK VERSION:1.3U
ATOM      1  N   PHE A   9       3.839  36.755  -3.660  1.00 10.00      A   
ATOM      2  HN  PHE A   9       4.033  37.100  -4.560  1.00 10.00      A   
ATOM      3  CA  PHE A   9       4.761  35.796  -3.068  1.00 10.00      A   
ATOM      4  CB  PHE A   9       3.992  34.710  -2.315  1.00 10.00      A   
ATOM      5  CG  PHE A   9       3.411  35.152  -1.005  1.00 10.00      A   
ATOM      6  CD1 PHE A   9       2.060  35.003  -0.752  1.00 10.00      A   
ATOM      7  CD2 PHE A   9       4.217  35.712  -0.029  1.00 10.00      A   
ATOM      8  CE1 PHE A   9       1.520  35.404   0.454  1.00 10.00      A   
ATOM      9  CE2 PHE A   9       3.684  36.115   1.177  1.00 10.00      A   
ATOM     10  CZ  PHE A   9       2.334  35.959   1.418  1.00 10.00      A   
ATOM     11  C   PHE A   9       5.623  35.141  -4.140  1.00 10.00      A   
ATOM     12  O   PHE A   9       5.106  34.673  -5.156  1.00 10.00      A   
ATOM     13  N   PRO A  10       6.947  35.111  -3.936  1.00 10.00      A   
ATOM     14  CA  PRO A  10       7.875  34.489  -4.883  1.00 10.00      A   
ATOM     15  CB  PRO A  10       9.249  34.684  -4.229  1.00 10.00      A   
ATOM     16  CG  PRO A  10       9.059  35.806  -3.269  1.00 10.00      A   
ATOM     17  CD  PRO A  10       7.645  35.691  -2.777  1.00 10.00      A   
ATOM     18  C   PRO A  10       7.576  32.999  -5.038  1.00 10.00      A   
ATOM     19  O   PRO A  10       7.214  32.331  -4.066  1.00 10.00      A   
ATOM     20  N   GLU A  11       7.735  32.486  -6.253  1.00 10.00      A   
ATOM     21  HN  GLU A  11       8.041  33.069  -6.979  1.00 10.00      A   
ATOM     22  CA  GLU A  11       7.472  31.076  -6.541  1.00 10.00      A   
ATOM     23  CB  GLU A  11       7.798  30.735  -8.001  1.00 10.00      A   
ATOM     24  CG  GLU A  11       7.805  31.918  -8.958  1.00 10.00      A   
ATOM     25  CD  GLU A  11       6.429  32.512  -9.186  1.00 10.00      A   
ATOM     26  OE1 GLU A  11       5.509  31.772  -9.594  1.00 10.00      A   
ATOM     27  OE2 GLU A  11       6.267  33.731  -8.982  1.00 10.00      A   
ATOM     28  C   GLU A  11       8.282  30.170  -5.620  1.00 10.00      A   
ATOM     29  O   GLU A  11       7.787  29.145  -5.148  1.00 10.00      A   
ATOM     30  N   GLU A  12       9.524  30.571  -5.355  1.00 10.00      A   
ATOM     31  HN  GLU A  12       9.848  31.410  -5.751  1.00 10.00      A   
ATOM     32  CA  GLU A  12      10.418  29.806  -4.497  1.00 10.00      A   
ATOM     33  CB  GLU A  12      11.807  30.453  -4.450  1.00 10.00      A   
ATOM     34  CG  GLU A  12      11.795  31.939  -4.127  1.00 10.00      A   
ATOM     35  CD  GLU A  12      13.179  32.550  -4.137  1.00 10.00      A   
ATOM     36  OE1 GLU A  12      14.004  32.181  -3.271  1.00 10.00      A   
ATOM     37  OE2 GLU A  12      13.449  33.403  -5.006  1.00 10.00      A   
ATOM     38  C   GLU A  12       9.843  29.641  -3.093  1.00 10.00      A   
ATOM     39  O   GLU A  12       9.963  28.574  -2.487  1.00 10.00      A   
ATOM     40  N   VAL A  13       9.210  30.695  -2.587  1.00 10.00      A   
ATOM     41  HN  VAL A  13       9.134  31.506  -3.126  1.00 10.00      A   
ATOM     42  CA  VAL A  13       8.608  30.665  -1.259  1.00 10.00      A   
ATOM     43  CB  VAL A  13       8.224  32.080  -0.787  1.00 10.00      A   
ATOM     44  CG1 VAL A  13       7.496  32.021   0.542  1.00 10.00      A   
ATOM     45  CG2 VAL A  13       9.457  32.967  -0.688  1.00 10.00      A   
ATOM     46  C   VAL A  13       7.360  29.781  -1.286  1.00 10.00      A   
ATOM     47  O   VAL A  13       7.151  28.942  -0.406  1.00 10.00      A   
ATOM     48  N   LEU A  14       6.545  29.968  -2.320  1.00 10.00      A   
ATOM     49  HN  LEU A  14       6.777  30.650  -2.988  1.00 10.00      A   
ATOM     50  CA  LEU A  14       5.317  29.197  -2.488  1.00 10.00      A   
ATOM     51  CB  LEU A  14       4.560  29.657  -3.732  1.00 10.00      A   
ATOM     52  CG  LEU A  14       3.974  31.068  -3.677  1.00 10.00      A   
ATOM     53  CD1 LEU A  14       3.451  31.487  -5.042  1.00 10.00      A   
ATOM     54  CD2 LEU A  14       2.870  31.153  -2.635  1.00 10.00      A   
ATOM     55  C   LEU A  14       5.601  27.702  -2.561  1.00 10.00      A   
ATOM     56  O   LEU A  14       4.898  26.898  -1.948  1.00 10.00      A   
ATOM     57  N   GLU A  15       6.646  27.338  -3.296  1.00 10.00      A   
ATOM     58  HN  GLU A  15       7.175  28.029  -3.754  1.00 10.00      A   
ATOM     59  CA  GLU A  15       7.026  25.940  -3.450  1.00 10.00      A   
ATOM     60  CB  GLU A  15       8.219  25.803  -4.393  1.00 10.00      A   
ATOM     61  CG  GLU A  15       8.379  24.409  -4.973  1.00 10.00      A   
ATOM     62  CD  GLU A  15       9.783  24.136  -5.459  1.00 10.00      A   
ATOM     63  OE1 GLU A  15      10.257  24.858  -6.357  1.00 10.00      A   
ATOM     64  OE2 GLU A  15      10.419  23.188  -4.951  1.00 10.00      A   
ATOM     65  C   GLU A  15       7.344  25.302  -2.101  1.00 10.00      A   
ATOM     66  O   GLU A  15       7.024  24.135  -1.865  1.00 10.00      A   
ATOM     67  N   HIS A  16       7.961  26.071  -1.211  1.00 10.00      A   
ATOM     68  HN  HIS A  16       8.185  26.996  -1.446  1.00 10.00      A   
ATOM     69  CA  HIS A  16       8.302  25.563   0.110  1.00 10.00      A   
ATOM     70  CB  HIS A  16       9.310  26.470   0.828  1.00 10.00      A   
ATOM     71  CG  HIS A  16       9.830  25.889   2.110  1.00 10.00      A   
ATOM     72  ND1 HIS A  16      10.449  24.660   2.138  1.00 10.00      A   
ATOM     73  CD2 HIS A  16       9.774  26.387   3.372  1.00 10.00      A   
ATOM     74  CE1 HIS A  16      10.749  24.437   3.404  1.00 10.00      A   
ATOM     75  NE2 HIS A  16      10.360  25.450   4.184  1.00 10.00      A   
ATOM     76  HE2 HIS A  16      10.471  25.508   5.166  1.00 10.00      A   
ATOM     77  C   HIS A  16       7.042  25.374   0.947  1.00 10.00      A   
ATOM     78  O   HIS A  16       6.932  24.418   1.712  1.00 10.00      A   
ATOM     79  N   VAL A  17       6.082  26.277   0.776  1.00 10.00      A   
ATOM     80  HN  VAL A  17       6.228  27.016   0.145  1.00 10.00      A   
ATOM     81  CA  VAL A  17       4.821  26.205   1.505  1.00 10.00      A   
ATOM     82  CB  VAL A  17       3.943  27.453   1.247  1.00 10.00      A   
ATOM     83  CG1 VAL A  17       2.623  27.354   2.000  1.00 10.00      A   
ATOM     84  CG2 VAL A  17       4.676  28.731   1.635  1.00 10.00      A   
ATOM     85  C   VAL A  17       4.040  24.958   1.091  1.00 10.00      A   
ATOM     86  O   VAL A  17       3.490  24.239   1.929  1.00 10.00      A   
ATOM     87  N   PHE A  18       4.027  24.692  -0.207  1.00 10.00      A   
ATOM     88  HN  PHE A  18       4.511  25.288  -0.823  1.00 10.00      A   
ATOM     89  CA  PHE A  18       3.307  23.546  -0.744  1.00 10.00      A   
ATOM     90  CB  PHE A  18       3.193  23.635  -2.267  1.00 10.00      A   
ATOM     91  CG  PHE A  18       2.524  24.886  -2.770  1.00 10.00      A   
ATOM     92  CD1 PHE A  18       2.864  25.410  -4.006  1.00 10.00      A   
ATOM     93  CD2 PHE A  18       1.563  25.537  -2.009  1.00 10.00      A   
ATOM     94  CE1 PHE A  18       2.261  26.562  -4.474  1.00 10.00      A   
ATOM     95  CE2 PHE A  18       0.957  26.690  -2.471  1.00 10.00      A   
ATOM     96  CZ  PHE A  18       1.307  27.203  -3.706  1.00 10.00      A   
ATOM     97  C   PHE A  18       3.942  22.216  -0.340  1.00 10.00      A   
ATOM     98  O   PHE A  18       3.311  21.165  -0.452  1.00 10.00      A   
ATOM     99  N   SER A  19       5.177  22.256   0.144  1.00 10.00      A   
ATOM    100  HN  SER A  19       5.631  23.122   0.231  1.00 10.00      A   
ATOM    101  CA  SER A  19       5.870  21.037   0.551  1.00 10.00      A   
ATOM    102  CB  SER A  19       7.367  21.290   0.759  1.00 10.00      A   
ATOM    103  OG  SER A  19       7.626  21.910   2.008  1.00 10.00      A   
ATOM    104  HG  SER A  19       7.498  22.868   1.926  1.00 10.00      A   
ATOM    105  C   SER A  19       5.234  20.430   1.802  1.00 10.00      A   
ATOM    106  O   SER A  19       5.355  19.229   2.055  1.00 10.00      A   
ATOM    107  N   PHE A  20       4.531  21.265   2.564  1.00 10.00      A   
ATOM    108  HN  PHE A  20       4.455  22.208   2.293  1.00 10.00      A   
ATOM    109  CA  PHE A  20       3.865  20.818   3.785  1.00 10.00      A   
ATOM    110  CB  PHE A  20       3.800  21.959   4.806  1.00 10.00      A   
ATOM    111  CG  PHE A  20       5.143  22.390   5.330  1.00 10.00      A   
ATOM    112  CD1 PHE A  20       5.816  23.459   4.761  1.00 10.00      A   
ATOM    113  CD2 PHE A  20       5.733  21.723   6.391  1.00 10.00      A   
ATOM    114  CE1 PHE A  20       7.052  23.853   5.239  1.00 10.00      A   
ATOM    115  CE2 PHE A  20       6.968  22.112   6.876  1.00 10.00      A   
ATOM    116  CZ  PHE A  20       7.628  23.179   6.299  1.00 10.00      A   
ATOM    117  C   PHE A  20       2.461  20.301   3.477  1.00 10.00      A   
ATOM    118  O   PHE A  20       1.786  19.742   4.340  1.00 10.00      A   
ATOM    119  N   ILE A  21       2.024  20.497   2.243  1.00 10.00      A   
ATOM    120  HN  ILE A  21       2.608  20.945   1.596  1.00 10.00      A   
ATOM    121  CA  ILE A  21       0.707  20.053   1.817  1.00 10.00      A   
ATOM    122  CB  ILE A  21      -0.066  21.183   1.099  1.00 10.00      A   
ATOM    123  CG1 ILE A  21       0.004  22.483   1.910  1.00 10.00      A   
ATOM    124  CG2 ILE A  21      -1.516  20.776   0.864  1.00 10.00      A   
ATOM    125  CD1 ILE A  21      -0.539  23.693   1.184  1.00 10.00      A   
ATOM    126  C   ILE A  21       0.848  18.864   0.876  1.00 10.00      A   
ATOM    127  O   ILE A  21       1.017  19.036  -0.328  1.00 10.00      A   
ATOM    128  N   GLN A  22       0.796  17.661   1.434  1.00 10.00      A   
ATOM    129  HN  GLN A  22       0.669  17.585   2.407  1.00 10.00      A   
ATOM    130  CA  GLN A  22       0.926  16.449   0.635  1.00 10.00      A   
ATOM    131  CB  GLN A  22       1.930  15.482   1.264  1.00 10.00      A   
ATOM    132  CG  GLN A  22       3.358  16.011   1.295  1.00 10.00      A   
ATOM    133  CD  GLN A  22       3.884  16.409  -0.078  1.00 10.00      A   
ATOM    134  OE1 GLN A  22       3.559  15.795  -1.097  1.00 10.00      A   
ATOM    135  NE2 GLN A  22       4.695  17.447  -0.117  1.00 10.00      A   
ATOM    136 HE21 GLN A  22       4.911  17.904   0.729  1.00 10.00      A   
ATOM    137 HE22 GLN A  22       5.057  17.721  -0.984  1.00 10.00      A   
ATOM    138  C   GLN A  22      -0.424  15.771   0.421  1.00 10.00      A   
ATOM    139  O   GLN A  22      -0.510  14.711  -0.210  1.00 10.00      A   
ATOM    140  N   LEU A  23      -1.477  16.386   0.951  1.00 10.00      A   
ATOM    141  HN  LEU A  23      -1.342  17.218   1.451  1.00 10.00      A   
ATOM    142  CA  LEU A  23      -2.825  15.858   0.797  1.00 10.00      A   
ATOM    143  CB  LEU A  23      -3.789  16.545   1.761  1.00 10.00      A   
ATOM    144  CG  LEU A  23      -3.325  16.667   3.208  1.00 10.00      A   
ATOM    145  CD1 LEU A  23      -3.328  18.124   3.642  1.00 10.00      A   
ATOM    146  CD2 LEU A  23      -4.192  15.819   4.127  1.00 10.00      A   
ATOM    147  C   LEU A  23      -3.291  16.105  -0.626  1.00 10.00      A   
ATOM    148  O   LEU A  23      -3.418  17.255  -1.052  1.00 10.00      A   
ATOM    149  N   ASP A  24      -3.549  15.030  -1.353  1.00 10.00      A   
ATOM    150  HN  ASP A  24      -3.448  14.141  -0.945  1.00 10.00      A   
ATOM    151  CA  ASP A  24      -3.981  15.132  -2.745  1.00 10.00      A   
ATOM    152  CB  ASP A  24      -4.177  13.759  -3.388  1.00 10.00      A   
ATOM    153  CG  ASP A  24      -2.868  13.105  -3.778  1.00 10.00      A   
ATOM    154  OD1 ASP A  24      -2.216  13.589  -4.722  1.00 10.00      A   
ATOM    155  OD2 ASP A  24      -2.488  12.102  -3.135  1.00 10.00      A   
ATOM    156  C   ASP A  24      -5.232  15.985  -2.907  1.00 10.00      A   
ATOM    157  O   ASP A  24      -5.311  16.800  -3.823  1.00 10.00      A   
ATOM    158  N   LYS A  25      -6.197  15.813  -2.008  1.00 10.00      A   
ATOM    159  HN  LYS A  25      -6.065  15.164  -1.283  1.00 10.00      A   
ATOM    160  CA  LYS A  25      -7.444  16.578  -2.073  1.00 10.00      A   
ATOM    161  CB  LYS A  25      -8.431  16.143  -0.988  1.00 10.00      A   
ATOM    162  CG  LYS A  25      -9.246  14.916  -1.348  1.00 10.00      A   
ATOM    163  CD  LYS A  25     -10.450  14.764  -0.437  1.00 10.00      A   
ATOM    164  CE  LYS A  25     -11.347  13.627  -0.900  1.00 10.00      A   
ATOM    165  NZ  LYS A  25     -12.211  14.012  -2.048  1.00 10.00      A   
ATOM    166  HZ1 LYS A  25     -12.730  13.183  -2.398  1.00 10.00      A   
ATOM    167  HZ2 LYS A  25     -11.632  14.393  -2.828  1.00 10.00      A   
ATOM    168  HZ3 LYS A  25     -12.897  14.737  -1.753  1.00 10.00      A   
ATOM    169  C   LYS A  25      -7.192  18.078  -1.987  1.00 10.00      A   
ATOM    170  O   LYS A  25      -7.796  18.857  -2.725  1.00 10.00      A   
ATOM    171  N   ASP A  26      -6.300  18.476  -1.082  1.00 10.00      A   
ATOM    172  HN  ASP A  26      -5.865  17.806  -0.516  1.00 10.00      A   
ATOM    173  CA  ASP A  26      -5.960  19.887  -0.910  1.00 10.00      A   
ATOM    174  CB  ASP A  26      -5.297  20.137   0.447  1.00 10.00      A   
ATOM    175  CG  ASP A  26      -6.283  20.107   1.598  1.00 10.00      A   
ATOM    176  OD1 ASP A  26      -7.095  21.050   1.722  1.00 10.00      A   
ATOM    177  OD2 ASP A  26      -6.248  19.140   2.385  1.00 10.00      A   
ATOM    178  C   ASP A  26      -5.041  20.343  -2.031  1.00 10.00      A   
ATOM    179  O   ASP A  26      -5.156  21.462  -2.529  1.00 10.00      A   
ATOM    180  N   ARG A  27      -4.129  19.457  -2.426  1.00 10.00      A   
ATOM    181  HN  ARG A  27      -4.072  18.591  -1.958  1.00 10.00      A   
ATOM    182  CA  ARG A  27      -3.192  19.735  -3.507  1.00 10.00      A   
ATOM    183  CB  ARG A  27      -2.301  18.517  -3.750  1.00 10.00      A   
ATOM    184  CG  ARG A  27      -0.958  18.583  -3.045  1.00 10.00      A   
ATOM    185  CD  ARG A  27      -0.074  19.638  -3.683  1.00 10.00      A   
ATOM    186  NE  ARG A  27       1.212  19.774  -3.003  1.00 10.00      A   
ATOM    187  HE  ARG A  27       1.209  19.727  -2.015  1.00 10.00      A   
ATOM    188  CZ  ARG A  27       2.366  19.953  -3.638  1.00 10.00      A   
ATOM    189  NH1 ARG A  27       2.396  20.013  -4.963  1.00 10.00      A   
ATOM    190 HH11 ARG A  27       3.297  20.155  -5.461  1.00 10.00      A   
ATOM    191 HH12 ARG A  27       1.508  19.913  -5.521  1.00 10.00      A   
ATOM    192  NH2 ARG A  27       3.486  20.107  -2.942  1.00 10.00      A   
ATOM    193 HH21 ARG A  27       3.459  20.098  -1.894  1.00 10.00      A   
ATOM    194 HH22 ARG A  27       4.396  20.240  -3.432  1.00 10.00      A   
ATOM    195  C   ARG A  27      -3.945  20.084  -4.785  1.00 10.00      A   
ATOM    196  O   ARG A  27      -3.580  21.016  -5.501  1.00 10.00      A   
ATOM    197  N   ASN A  28      -5.012  19.336  -5.049  1.00 10.00      A   
ATOM    198  HN  ASN A  28      -5.247  18.606  -4.433  1.00 10.00      A   
ATOM    199  CA  ASN A  28      -5.834  19.556  -6.230  1.00 10.00      A   
ATOM    200  CB  ASN A  28      -6.879  18.450  -6.388  1.00 10.00      A   
ATOM    201  CG  ASN A  28      -6.254  17.108  -6.728  1.00 10.00      A   
ATOM    202  OD1 ASN A  28      -5.125  17.038  -7.216  1.00 10.00      A   
ATOM    203  ND2 ASN A  28      -6.984  16.034  -6.473  1.00 10.00      A   
ATOM    204 HD21 ASN A  28      -7.882  16.162  -6.082  1.00 10.00      A   
ATOM    205 HD22 ASN A  28      -6.603  15.156  -6.684  1.00 10.00      A   
ATOM    206  C   ASN A  28      -6.491  20.929  -6.187  1.00 10.00      A   
ATOM    207  O   ASN A  28      -6.626  21.595  -7.214  1.00 10.00      A   
ATOM    208  N   SER A  29      -6.883  21.356  -4.992  1.00 10.00      A   
ATOM    209  HN  SER A  29      -6.758  20.777  -4.211  1.00 10.00      A   
ATOM    210  CA  SER A  29      -7.502  22.658  -4.812  1.00 10.00      A   
ATOM    211  CB  SER A  29      -8.077  22.781  -3.402  1.00 10.00      A   
ATOM    212  OG  SER A  29      -8.938  21.689  -3.118  1.00 10.00      A   
ATOM    213  HG  SER A  29      -8.693  21.304  -2.264  1.00 10.00      A   
ATOM    214  C   SER A  29      -6.488  23.767  -5.078  1.00 10.00      A   
ATOM    215  O   SER A  29      -6.827  24.800  -5.658  1.00 10.00      A   
ATOM    216  N   VAL A  30      -5.243  23.533  -4.667  1.00 10.00      A   
ATOM    217  HN  VAL A  30      -5.044  22.684  -4.211  1.00 10.00      A   
ATOM    218  CA  VAL A  30      -4.164  24.494  -4.867  1.00 10.00      A   
ATOM    219  CB  VAL A  30      -2.858  23.995  -4.207  1.00 10.00      A   
ATOM    220  CG1 VAL A  30      -1.688  24.912  -4.528  1.00 10.00      A   
ATOM    221  CG2 VAL A  30      -3.037  23.861  -2.703  1.00 10.00      A   
ATOM    222  C   VAL A  30      -3.932  24.701  -6.360  1.00 10.00      A   
ATOM    223  O   VAL A  30      -3.714  25.821  -6.821  1.00 10.00      A   
ATOM    224  N   SER A  31      -4.009  23.614  -7.112  1.00 10.00      A   
ATOM    225  HN  SER A  31      -4.197  22.750  -6.684  1.00 10.00      A   
ATOM    226  CA  SER A  31      -3.807  23.661  -8.550  1.00 10.00      A   
ATOM    227  CB  SER A  31      -3.416  22.273  -9.062  1.00 10.00      A   
ATOM    228  OG  SER A  31      -4.352  21.286  -8.650  1.00 10.00      A   
ATOM    229  HG  SER A  31      -5.089  21.707  -8.192  1.00 10.00      A   
ATOM    230  C   SER A  31      -5.055  24.155  -9.283  1.00 10.00      A   
ATOM    231  O   SER A  31      -5.126  24.090 -10.509  1.00 10.00      A   
ATOM    232  N   LEU A  32      -6.035  24.655  -8.536  1.00 10.00      A   
ATOM    233  HN  LEU A  32      -5.924  24.697  -7.563  1.00 10.00      A   
ATOM    234  CA  LEU A  32      -7.272  25.140  -9.133  1.00 10.00      A   
ATOM    235  CB  LEU A  32      -8.437  24.217  -8.776  1.00 10.00      A   
ATOM    236  CG  LEU A  32      -8.721  23.071  -9.745  1.00 10.00      A   
ATOM    237  CD1 LEU A  32      -9.715  22.092  -9.134  1.00 10.00      A   
ATOM    238  CD2 LEU A  32      -9.246  23.612 -11.065  1.00 10.00      A   
ATOM    239  C   LEU A  32      -7.600  26.571  -8.719  1.00 10.00      A   
ATOM    240  O   LEU A  32      -8.710  27.048  -8.960  1.00 10.00      A   
ATOM    241  N   VAL A  33      -6.646  27.251  -8.094  1.00 10.00      A   
ATOM    242  HN  VAL A  33      -5.783  26.819  -7.919  1.00 10.00      A   
ATOM    243  CA  VAL A  33      -6.865  28.628  -7.665  1.00 10.00      A   
ATOM    244  CB  VAL A  33      -6.158  28.974  -6.333  1.00 10.00      A   
ATOM    245  CG1 VAL A  33      -6.662  28.079  -5.215  1.00 10.00      A   
ATOM    246  CG2 VAL A  33      -4.648  28.874  -6.456  1.00 10.00      A   
ATOM    247  C   VAL A  33      -6.487  29.629  -8.758  1.00 10.00      A   
ATOM    248  O   VAL A  33      -7.213  30.596  -8.997  1.00 10.00      A   
ATOM    249  N   CYS A  34      -5.365  29.382  -9.421  1.00 10.00      A   
ATOM    250  HN  CYS A  34      -4.836  28.593  -9.185  1.00 10.00      A   
ATOM    251  CA  CYS A  34      -4.886  30.251 -10.483  1.00 10.00      A   
ATOM    252  CB  CYS A  34      -4.253  31.514  -9.898  1.00 10.00      A   
ATOM    253  SG  CYS A  34      -2.878  31.199  -8.768  1.00 10.00      A   
ATOM    254  HG  CYS A  34      -2.156  32.308  -8.690  1.00 10.00      A   
ATOM    255  C   CYS A  34      -3.882  29.510 -11.354  1.00 10.00      A   
ATOM    256  O   CYS A  34      -3.377  28.456 -10.964  1.00 10.00      A   
ATOM    257  N   LYS A  35      -3.591  30.070 -12.524  1.00 10.00      A   
ATOM    258  HN  LYS A  35      -4.022  30.931 -12.762  1.00 10.00      A   
ATOM    259  CA  LYS A  35      -2.662  29.465 -13.472  1.00 10.00      A   
ATOM    260  CB  LYS A  35      -2.613  30.296 -14.760  1.00 10.00      A   
ATOM    261  CG  LYS A  35      -1.776  29.691 -15.879  1.00 10.00      A   
ATOM    262  CD  LYS A  35      -2.645  29.194 -17.027  1.00 10.00      A   
ATOM    263  CE  LYS A  35      -3.356  30.343 -17.724  1.00 10.00      A   
ATOM    264  NZ  LYS A  35      -4.006  29.912 -18.989  1.00 10.00      A   
ATOM    265  HZ1 LYS A  35      -4.638  29.097 -18.815  1.00 10.00      A   
ATOM    266  HZ2 LYS A  35      -3.287  29.634 -19.683  1.00 10.00      A   
ATOM    267  HZ3 LYS A  35      -4.574  30.690 -19.388  1.00 10.00      A   
ATOM    268  C   LYS A  35      -1.257  29.313 -12.891  1.00 10.00      A   
ATOM    269  O   LYS A  35      -0.633  28.261 -13.028  1.00 10.00      A   
ATOM    270  N   SER A  36      -0.769  30.357 -12.229  1.00 10.00      A   
ATOM    271  HN  SER A  36      -1.326  31.157 -12.115  1.00 10.00      A   
ATOM    272  CA  SER A  36       0.570  30.336 -11.653  1.00 10.00      A   
ATOM    273  CB  SER A  36       0.948  31.706 -11.088  1.00 10.00      A   
ATOM    274  OG  SER A  36       0.861  32.714 -12.087  1.00 10.00      A   
ATOM    275  HG  SER A  36       0.272  32.418 -12.790  1.00 10.00      A   
ATOM    276  C   SER A  36       0.736  29.240 -10.599  1.00 10.00      A   
ATOM    277  O   SER A  36       1.685  28.457 -10.660  1.00 10.00      A   
ATOM    278  N   TRP A  37      -0.197  29.165  -9.651  1.00 10.00      A   
ATOM    279  HN  TRP A  37      -0.946  29.797  -9.658  1.00 10.00      A   
ATOM    280  CA  TRP A  37      -0.124  28.151  -8.598  1.00 10.00      A   
ATOM    281  CB  TRP A  37      -1.217  28.346  -7.547  1.00 10.00      A   
ATOM    282  CG  TRP A  37      -0.858  29.350  -6.493  1.00 10.00      A   
ATOM    283  CD1 TRP A  37      -0.101  30.472  -6.658  1.00 10.00      A   
ATOM    284  CD2 TRP A  37      -1.237  29.323  -5.111  1.00 10.00      A   
ATOM    285  NE1 TRP A  37       0.009  31.146  -5.471  1.00 10.00      A   
ATOM    286  HE1 TRP A  37       0.502  31.983  -5.338  1.00 10.00      A   
ATOM    287  CE2 TRP A  37      -0.677  30.463  -4.504  1.00 10.00      A   
ATOM    288  CE3 TRP A  37      -1.996  28.448  -4.328  1.00 10.00      A   
ATOM    289  CZ2 TRP A  37      -0.851  30.751  -3.152  1.00 10.00      A   
ATOM    290  CZ3 TRP A  37      -2.168  28.734  -2.987  1.00 10.00      A   
ATOM    291  CH2 TRP A  37      -1.598  29.876  -2.412  1.00 10.00      A   
ATOM    292  C   TRP A  37      -0.181  26.746  -9.185  1.00 10.00      A   
ATOM    293  O   TRP A  37       0.460  25.827  -8.681  1.00 10.00      A   
ATOM    294  N   TYR A  38      -0.939  26.592 -10.263  1.00 10.00      A   
ATOM    295  HN  TYR A  38      -1.431  27.367 -10.615  1.00 10.00      A   
ATOM    296  CA  TYR A  38      -1.062  25.304 -10.933  1.00 10.00      A   
ATOM    297  CB  TYR A  38      -2.088  25.396 -12.069  1.00 10.00      A   
ATOM    298  CG  TYR A  38      -2.273  24.119 -12.864  1.00 10.00      A   
ATOM    299  CD1 TYR A  38      -2.084  24.094 -14.241  1.00 10.00      A   
ATOM    300  CD2 TYR A  38      -2.641  22.938 -12.237  1.00 10.00      A   
ATOM    301  CE1 TYR A  38      -2.257  22.927 -14.966  1.00 10.00      A   
ATOM    302  CE2 TYR A  38      -2.814  21.770 -12.949  1.00 10.00      A   
ATOM    303  CZ  TYR A  38      -2.623  21.766 -14.312  1.00 10.00      A   
ATOM    304  OH  TYR A  38      -2.794  20.597 -15.022  1.00 10.00      A   
ATOM    305  HH  TYR A  38      -3.642  20.198 -14.787  1.00 10.00      A   
ATOM    306  C   TYR A  38       0.290  24.867 -11.487  1.00 10.00      A   
ATOM    307  O   TYR A  38       0.656  23.691 -11.417  1.00 10.00      A   
ATOM    308  N   GLU A  39       1.032  25.830 -12.023  1.00 10.00      A   
ATOM    309  HN  GLU A  39       0.687  26.750 -12.033  1.00 10.00      A   
ATOM    310  CA  GLU A  39       2.340  25.566 -12.594  1.00 10.00      A   
ATOM    311  CB  GLU A  39       2.806  26.766 -13.422  1.00 10.00      A   
ATOM    312  CG  GLU A  39       1.972  27.016 -14.670  1.00 10.00      A   
ATOM    313  CD  GLU A  39       2.233  26.002 -15.768  1.00 10.00      A   
ATOM    314  OE1 GLU A  39       2.089  26.356 -16.959  1.00 10.00      A   
ATOM    315  OE2 GLU A  39       2.594  24.851 -15.453  1.00 10.00      A   
ATOM    316  C   GLU A  39       3.359  25.232 -11.510  1.00 10.00      A   
ATOM    317  O   GLU A  39       4.298  24.471 -11.740  1.00 10.00      A   
ATOM    318  N   ILE A  40       3.179  25.807 -10.331  1.00 10.00      A   
ATOM    319  HN  ILE A  40       2.432  26.436 -10.213  1.00 10.00      A   
ATOM    320  CA  ILE A  40       4.079  25.544  -9.214  1.00 10.00      A   
ATOM    321  CB  ILE A  40       4.022  26.662  -8.153  1.00 10.00      A   
ATOM    322  CG1 ILE A  40       4.251  28.032  -8.802  1.00 10.00      A   
ATOM    323  CG2 ILE A  40       5.054  26.413  -7.056  1.00 10.00      A   
ATOM    324  CD1 ILE A  40       3.953  29.203  -7.886  1.00 10.00      A   
ATOM    325  C   ILE A  40       3.742  24.203  -8.558  1.00 10.00      A   
ATOM    326  O   ILE A  40       4.633  23.426  -8.215  1.00 10.00      A   
ATOM    327  N   GLU A  41       2.448  23.947  -8.397  1.00 10.00      A   
ATOM    328  HN  GLU A  41       1.795  24.622  -8.692  1.00 10.00      A   
ATOM    329  CA  GLU A  41       1.949  22.718  -7.784  1.00 10.00      A   
ATOM    330  CB  GLU A  41       0.414  22.728  -7.815  1.00 10.00      A   
ATOM    331  CG  GLU A  41      -0.270  21.779  -6.840  1.00 10.00      A   
ATOM    332  CD  GLU A  41      -0.285  20.338  -7.312  1.00 10.00      A   
ATOM    333  OE1 GLU A  41      -1.037  20.015  -8.260  1.00 10.00      A   
ATOM    334  OE2 GLU A  41       0.448  19.517  -6.727  1.00 10.00      A   
ATOM    335  C   GLU A  41       2.473  21.482  -8.508  1.00 10.00      A   
ATOM    336  O   GLU A  41       3.045  20.580  -7.886  1.00 10.00      A   
ATOM    337  N   ARG A  42       2.311  21.476  -9.827  1.00 10.00      A   
ATOM    338  HN  ARG A  42       1.891  22.258 -10.255  1.00 10.00      A   
ATOM    339  CA  ARG A  42       2.729  20.353 -10.663  1.00 10.00      A   
ATOM    340  CB  ARG A  42       2.282  20.569 -12.109  1.00 10.00      A   
ATOM    341  CG  ARG A  42       2.896  21.788 -12.774  1.00 10.00      A   
ATOM    342  CD  ARG A  42       2.365  21.986 -14.183  1.00 10.00      A   
ATOM    343  NE  ARG A  42       2.953  21.045 -15.137  1.00 10.00      A   
ATOM    344  HE  ARG A  42       2.995  20.096 -14.870  1.00 10.00      A   
ATOM    345  CZ  ARG A  42       3.440  21.399 -16.328  1.00 10.00      A   
ATOM    346  NH1 ARG A  42       3.410  22.670 -16.709  1.00 10.00      A   
ATOM    347 HH11 ARG A  42       3.002  23.408 -16.081  1.00 10.00      A   
ATOM    348 HH12 ARG A  42       3.800  22.945 -17.639  1.00 10.00      A   
ATOM    349  NH2 ARG A  42       3.940  20.484 -17.143  1.00 10.00      A   
ATOM    350 HH21 ARG A  42       4.318  20.764 -18.073  1.00 10.00      A   
ATOM    351 HH22 ARG A  42       3.953  19.471 -16.865  1.00 10.00      A   
ATOM    352  C   ARG A  42       4.235  20.083 -10.607  1.00 10.00      A   
ATOM    353  O   ARG A  42       4.694  19.018 -11.016  1.00 10.00      A   
ATOM    354  N   TRP A  43       4.997  21.035 -10.091  1.00 10.00      A   
ATOM    355  HN  TRP A  43       4.580  21.857  -9.759  1.00 10.00      A   
ATOM    356  CA  TRP A  43       6.441  20.878 -10.003  1.00 10.00      A   
ATOM    357  CB  TRP A  43       7.159  22.086 -10.611  1.00 10.00      A   
ATOM    358  CG  TRP A  43       7.328  22.016 -12.098  1.00 10.00      A   
ATOM    359  CD1 TRP A  43       6.485  22.519 -13.040  1.00 10.00      A   
ATOM    360  CD2 TRP A  43       8.416  21.416 -12.815  1.00 10.00      A   
ATOM    361  NE1 TRP A  43       6.975  22.270 -14.298  1.00 10.00      A   
ATOM    362  HE1 TRP A  43       6.545  22.535 -15.138  1.00 10.00      A   
ATOM    363  CE2 TRP A  43       8.160  21.595 -14.188  1.00 10.00      A   
ATOM    364  CE3 TRP A  43       9.580  20.748 -12.431  1.00 10.00      A   
ATOM    365  CZ2 TRP A  43       9.026  21.130 -15.176  1.00 10.00      A   
ATOM    366  CZ3 TRP A  43      10.436  20.286 -13.411  1.00 10.00      A   
ATOM    367  CH2 TRP A  43      10.156  20.478 -14.769  1.00 10.00      A   
ATOM    368  C   TRP A  43       6.914  20.673  -8.567  1.00 10.00      A   
ATOM    369  O   TRP A  43       8.118  20.688  -8.309  1.00 10.00      A   
ATOM    370  N   CYS A  44       5.989  20.483  -7.631  1.00 10.00      A   
ATOM    371  HN  CYS A  44       5.038  20.485  -7.877  1.00 10.00      A   
ATOM    372  CA  CYS A  44       6.383  20.293  -6.236  1.00 10.00      A   
ATOM    373  CB  CYS A  44       6.275  21.595  -5.438  1.00 10.00      A   
ATOM    374  SG  CYS A  44       4.644  22.368  -5.482  1.00 10.00      A   
ATOM    375  HG  CYS A  44       4.534  23.003  -6.645  1.00 10.00      A   
ATOM    376  C   CYS A  44       5.648  19.155  -5.524  1.00 10.00      A   
ATOM    377  O   CYS A  44       5.803  18.985  -4.313  1.00 10.00      A   
ATOM    378  N   ARG A  45       4.828  18.393  -6.242  1.00 10.00      A   
ATOM    379  HN  ARG A  45       4.702  18.573  -7.195  1.00 10.00      A   
ATOM    380  CA  ARG A  45       4.128  17.275  -5.614  1.00 10.00      A   
ATOM    381  CB  ARG A  45       2.830  16.903  -6.349  1.00 10.00      A   
ATOM    382  CG  ARG A  45       1.744  16.365  -5.418  1.00 10.00      A   
ATOM    383  CD  ARG A  45       0.519  15.858  -6.174  1.00 10.00      A   
ATOM    384  NE  ARG A  45      -0.343  16.937  -6.664  1.00 10.00      A   
ATOM    385  HE  ARG A  45       0.098  17.795  -6.903  1.00 10.00      A   
ATOM    386  CZ  ARG A  45      -1.678  16.844  -6.783  1.00 10.00      A   
ATOM    387  NH1 ARG A  45      -2.318  15.736  -6.431  1.00 10.00      A   
ATOM    388 HH11 ARG A  45      -1.794  14.916  -6.045  1.00 10.00      A   
ATOM    389 HH12 ARG A  45      -3.355  15.679  -6.531  1.00 10.00      A   
ATOM    390  NH2 ARG A  45      -2.370  17.869  -7.268  1.00 10.00      A   
ATOM    391 HH21 ARG A  45      -1.874  18.756  -7.554  1.00 10.00      A   
ATOM    392 HH22 ARG A  45      -3.406  17.799  -7.370  1.00 10.00      A   
ATOM    393  C   ARG A  45       5.081  16.086  -5.512  1.00 10.00      A   
ATOM    394  O   ARG A  45       5.910  15.878  -6.394  1.00 10.00      A   
ATOM    395  N   ARG A  46       4.990  15.325  -4.430  1.00 10.00      A   
ATOM    396  HN  ARG A  46       4.317  15.533  -3.747  1.00 10.00      A   
ATOM    397  CA  ARG A  46       5.883  14.184  -4.240  1.00 10.00      A   
ATOM    398  CB  ARG A  46       6.568  14.269  -2.875  1.00 10.00      A   
ATOM    399  CG  ARG A  46       7.379  15.536  -2.669  1.00 10.00      A   
ATOM    400  CD  ARG A  46       7.903  15.632  -1.246  1.00 10.00      A   
ATOM    401  NE  ARG A  46       8.580  16.906  -0.997  1.00 10.00      A   
ATOM    402  HE  ARG A  46       9.014  17.343  -1.766  1.00 10.00      A   
ATOM    403  CZ  ARG A  46       8.644  17.500   0.199  1.00 10.00      A   
ATOM    404  NH1 ARG A  46       8.071  16.932   1.259  1.00 10.00      A   
ATOM    405 HH11 ARG A  46       8.122  17.393   2.196  1.00 10.00      A   
ATOM    406 HH12 ARG A  46       7.569  16.020   1.165  1.00 10.00      A   
ATOM    407  NH2 ARG A  46       9.291  18.655   0.332  1.00 10.00      A   
ATOM    408 HH21 ARG A  46       9.756  19.102  -0.496  1.00 10.00      A   
ATOM    409 HH22 ARG A  46       9.335  19.129   1.263  1.00 10.00      A   
ATOM    410  C   ARG A  46       5.157  12.851  -4.377  1.00 10.00      A   
ATOM    411  O   ARG A  46       5.784  11.807  -4.588  1.00 10.00      A   
ATOM    412  N   LYS A  47       3.840  12.887  -4.275  1.00 10.00      A   
ATOM    413  HN  LYS A  47       3.391  13.747  -4.154  1.00 10.00      A   
ATOM    414  CA  LYS A  47       3.045  11.674  -4.365  1.00 10.00      A   
ATOM    415  CB  LYS A  47       2.606  11.234  -2.966  1.00 10.00      A   
ATOM    416  CG  LYS A  47       1.991  12.350  -2.132  1.00 10.00      A   
ATOM    417  CD  LYS A  47       1.563  11.852  -0.761  1.00 10.00      A   
ATOM    418  CE  LYS A  47       0.227  11.123  -0.820  1.00 10.00      A   
ATOM    419  NZ  LYS A  47      -0.913  12.054  -1.048  1.00 10.00      A   
ATOM    420  HZ1 LYS A  47      -0.665  13.017  -0.730  1.00 10.00      A   
ATOM    421  HZ2 LYS A  47      -1.751  11.732  -0.520  1.00 10.00      A   
ATOM    422  HZ3 LYS A  47      -1.158  12.087  -2.064  1.00 10.00      A   
ATOM    423  C   LYS A  47       1.821  11.864  -5.253  1.00 10.00      A   
ATOM    424  O   LYS A  47       1.188  12.919  -5.241  1.00 10.00      A   
ATOM    425  N   VAL A  48       1.503  10.840  -6.024  1.00 10.00      A   
ATOM    426  HN  VAL A  48       2.063  10.033  -6.003  1.00 10.00      A   
ATOM    427  CA  VAL A  48       0.342  10.863  -6.893  1.00 10.00      A   
ATOM    428  CB  VAL A  48       0.716  10.883  -8.392  1.00 10.00      A   
ATOM    429  CG1 VAL A  48       1.187  12.267  -8.814  1.00 10.00      A   
ATOM    430  CG2 VAL A  48       1.772   9.832  -8.706  1.00 10.00      A   
ATOM    431  C   VAL A  48      -0.527   9.651  -6.590  1.00 10.00      A   
ATOM    432  O   VAL A  48      -0.013   8.555  -6.339  1.00 10.00      A   
ATOM    433  N   PHE A  49      -1.830   9.848  -6.582  1.00 10.00      A   
ATOM    434  HN  PHE A  49      -2.182  10.743  -6.787  1.00 10.00      A   
ATOM    435  CA  PHE A  49      -2.761   8.769  -6.290  1.00 10.00      A   
ATOM    436  CB  PHE A  49      -3.427   8.993  -4.928  1.00 10.00      A   
ATOM    437  CG  PHE A  49      -4.338   7.878  -4.498  1.00 10.00      A   
ATOM    438  CD1 PHE A  49      -3.839   6.797  -3.789  1.00 10.00      A   
ATOM    439  CD2 PHE A  49      -5.690   7.913  -4.797  1.00 10.00      A   
ATOM    440  CE1 PHE A  49      -4.671   5.772  -3.387  1.00 10.00      A   
ATOM    441  CE2 PHE A  49      -6.527   6.892  -4.400  1.00 10.00      A   
ATOM    442  CZ  PHE A  49      -6.016   5.819  -3.693  1.00 10.00      A   
ATOM    443  C   PHE A  49      -3.823   8.645  -7.371  1.00 10.00      A   
ATOM    444  O   PHE A  49      -4.689   9.508  -7.508  1.00 10.00      A   
ATOM    445  N   ILE A  50      -3.748   7.570  -8.139  1.00 10.00      A   
ATOM    446  HN  ILE A  50      -3.022   6.922  -7.993  1.00 10.00      A   
ATOM    447  CA  ILE A  50      -4.713   7.323  -9.194  1.00 10.00      A   
ATOM    448  CB  ILE A  50      -4.036   7.105 -10.565  1.00 10.00      A   
ATOM    449  CG1 ILE A  50      -2.994   8.195 -10.846  1.00 10.00      A   
ATOM    450  CG2 ILE A  50      -5.075   7.061 -11.674  1.00 10.00      A   
ATOM    451  CD1 ILE A  50      -3.571   9.585 -11.013  1.00 10.00      A   
ATOM    452  C   ILE A  50      -5.546   6.099  -8.834  1.00 10.00      A   
ATOM    453  O   ILE A  50      -5.066   4.963  -8.903  1.00 10.00      A   
ATOM    454  N   GLY A  51      -6.778   6.347  -8.404  1.00 10.00      A   
ATOM    455  HN  GLY A  51      -7.080   7.278  -8.338  1.00 10.00      A   
ATOM    456  CA  GLY A  51      -7.677   5.273  -8.022  1.00 10.00      A   
ATOM    457  C   GLY A  51      -7.934   4.291  -9.147  1.00 10.00      A   
ATOM    458  O   GLY A  51      -7.984   3.085  -8.924  1.00 10.00      A   
ATOM    459  N   ASN A  52      -8.102   4.802 -10.353  1.00 10.00      A   
ATOM    460  HN  ASN A  52      -8.059   5.777 -10.473  1.00 10.00      A   
ATOM    461  CA  ASN A  52      -8.341   3.956 -11.509  1.00 10.00      A   
ATOM    462  CB  ASN A  52      -9.730   4.224 -12.094  1.00 10.00      A   
ATOM    463  CG  ASN A  52     -10.184   3.158 -13.071  1.00 10.00      A   
ATOM    464  OD1 ASN A  52      -9.416   2.699 -13.917  1.00 10.00      A   
ATOM    465  ND2 ASN A  52     -11.432   2.741 -12.949  1.00 10.00      A   
ATOM    466 HD21 ASN A  52     -11.986   3.133 -12.243  1.00 10.00      A   
ATOM    467 HD22 ASN A  52     -11.753   2.058 -13.569  1.00 10.00      A   
ATOM    468  C   ASN A  52      -7.256   4.181 -12.552  1.00 10.00      A   
ATOM    469  O   ASN A  52      -7.159   5.259 -13.139  1.00 10.00      A   
ATOM    470  N   CYS A  53      -6.452   3.151 -12.788  1.00 10.00      A   
ATOM    471  HN  CYS A  53      -6.608   2.306 -12.311  1.00 10.00      A   
ATOM    472  CA  CYS A  53      -5.348   3.225 -13.743  1.00 10.00      A   
ATOM    473  CB  CYS A  53      -4.476   1.973 -13.637  1.00 10.00      A   
ATOM    474  SG  CYS A  53      -5.407   0.427 -13.547  1.00 10.00      A   
ATOM    475  HG  CYS A  53      -5.438   0.042 -12.276  1.00 10.00      A   
ATOM    476  C   CYS A  53      -5.825   3.418 -15.184  1.00 10.00      A   
ATOM    477  O   CYS A  53      -5.024   3.694 -16.081  1.00 10.00      A   
ATOM    478  N   TYR A  54      -7.121   3.263 -15.411  1.00 10.00      A   
ATOM    479  HN  TYR A  54      -7.720   3.022 -14.663  1.00 10.00      A   
ATOM    480  CA  TYR A  54      -7.678   3.428 -16.747  1.00 10.00      A   
ATOM    481  CB  TYR A  54      -8.538   2.227 -17.126  1.00 10.00      A   
ATOM    482  CG  TYR A  54      -7.726   0.984 -17.400  1.00 10.00      A   
ATOM    483  CD1 TYR A  54      -8.103  -0.248 -16.887  1.00 10.00      A   
ATOM    484  CD2 TYR A  54      -6.574   1.046 -18.178  1.00 10.00      A   
ATOM    485  CE1 TYR A  54      -7.359  -1.384 -17.142  1.00 10.00      A   
ATOM    486  CE2 TYR A  54      -5.825  -0.082 -18.438  1.00 10.00      A   
ATOM    487  CZ  TYR A  54      -6.221  -1.295 -17.920  1.00 10.00      A   
ATOM    488  OH  TYR A  54      -5.476  -2.423 -18.183  1.00 10.00      A   
ATOM    489  HH  TYR A  54      -5.699  -2.760 -19.072  1.00 10.00      A   
ATOM    490  C   TYR A  54      -8.456   4.732 -16.872  1.00 10.00      A   
ATOM    491  O   TYR A  54      -9.048   5.027 -17.913  1.00 10.00      A   
ATOM    492  N   ALA A  55      -8.442   5.520 -15.808  1.00 10.00      A   
ATOM    493  HN  ALA A  55      -7.944   5.237 -15.010  1.00 10.00      A   
ATOM    494  CA  ALA A  55      -9.138   6.795 -15.797  1.00 10.00      A   
ATOM    495  CB  ALA A  55      -9.562   7.156 -14.382  1.00 10.00      A   
ATOM    496  C   ALA A  55      -8.257   7.891 -16.393  1.00 10.00      A   
ATOM    497  O   ALA A  55      -8.743   8.958 -16.766  1.00 10.00      A   
ATOM    498  N   VAL A  56      -6.962   7.611 -16.489  1.00 10.00      A   
ATOM    499  HN  VAL A  56      -6.641   6.736 -16.193  1.00 10.00      A   
ATOM    500  CA  VAL A  56      -6.005   8.560 -17.040  1.00 10.00      A   
ATOM    501  CB  VAL A  56      -5.461   9.514 -15.948  1.00 10.00      A   
ATOM    502  CG1 VAL A  56      -4.533   8.783 -14.990  1.00 10.00      A   
ATOM    503  CG2 VAL A  56      -4.773  10.722 -16.568  1.00 10.00      A   
ATOM    504  C   VAL A  56      -4.850   7.818 -17.714  1.00 10.00      A   
ATOM    505  O   VAL A  56      -4.562   6.671 -17.370  1.00 10.00      A   
ATOM    506  N   SER A  57      -4.219   8.458 -18.688  1.00 10.00      A   
ATOM    507  HN  SER A  57      -4.518   9.356 -18.944  1.00 10.00      A   
ATOM    508  CA  SER A  57      -3.097   7.860 -19.392  1.00 10.00      A   
ATOM    509  CB  SER A  57      -3.072   8.346 -20.844  1.00 10.00      A   
ATOM    510  OG  SER A  57      -4.378   8.337 -21.406  1.00 10.00      A   
ATOM    511  HG  SER A  57      -4.753   9.225 -21.352  1.00 10.00      A   
ATOM    512  C   SER A  57      -1.788   8.219 -18.691  1.00 10.00      A   
ATOM    513  O   SER A  57      -1.653   9.319 -18.151  1.00 10.00      A   
ATOM    514  N   PRO A  58      -0.818   7.289 -18.674  1.00 10.00      A   
ATOM    515  CA  PRO A  58       0.491   7.507 -18.038  1.00 10.00      A   
ATOM    516  CB  PRO A  58       1.302   6.284 -18.477  1.00 10.00      A   
ATOM    517  CG  PRO A  58       0.285   5.228 -18.733  1.00 10.00      A   
ATOM    518  CD  PRO A  58      -0.931   5.938 -19.258  1.00 10.00      A   
ATOM    519  C   PRO A  58       1.177   8.785 -18.524  1.00 10.00      A   
ATOM    520  O   PRO A  58       1.705   9.560 -17.725  1.00 10.00      A   
ATOM    521  N   ALA A  59       1.141   9.007 -19.834  1.00 10.00      A   
ATOM    522  HN  ALA A  59       0.679   8.361 -20.412  1.00 10.00      A   
ATOM    523  CA  ALA A  59       1.766  10.180 -20.440  1.00 10.00      A   
ATOM    524  CB  ALA A  59       1.665  10.106 -21.955  1.00 10.00      A   
ATOM    525  C   ALA A  59       1.149  11.476 -19.923  1.00 10.00      A   
ATOM    526  O   ALA A  59       1.833  12.493 -19.797  1.00 10.00      A   
ATOM    527  N   THR A  60      -0.140  11.432 -19.613  1.00 10.00      A   
ATOM    528  HN  THR A  60      -0.631  10.589 -19.722  1.00 10.00      A   
ATOM    529  CA  THR A  60      -0.846  12.600 -19.110  1.00 10.00      A   
ATOM    530  CB  THR A  60      -2.357  12.335 -19.062  1.00 10.00      A   
ATOM    531  OG1 THR A  60      -2.728  11.566 -20.215  1.00 10.00      A   
ATOM    532  HG1 THR A  60      -2.205  11.859 -20.975  1.00 10.00      A   
ATOM    533  CG2 THR A  60      -3.128  13.644 -19.067  1.00 10.00      A   
ATOM    534  C   THR A  60      -0.344  12.982 -17.719  1.00 10.00      A   
ATOM    535  O   THR A  60      -0.186  14.167 -17.409  1.00 10.00      A   
ATOM    536  N   VAL A  61      -0.078  11.973 -16.894  1.00 10.00      A   
ATOM    537  HN  VAL A  61      -0.218  11.053 -17.201  1.00 10.00      A   
ATOM    538  CA  VAL A  61       0.412  12.199 -15.543  1.00 10.00      A   
ATOM    539  CB  VAL A  61       0.402  10.895 -14.717  1.00 10.00      A   
ATOM    540  CG1 VAL A  61       0.804  11.167 -13.275  1.00 10.00      A   
ATOM    541  CG2 VAL A  61      -0.971  10.239 -14.778  1.00 10.00      A   
ATOM    542  C   VAL A  61       1.827  12.770 -15.579  1.00 10.00      A   
ATOM    543  O   VAL A  61       2.127  13.749 -14.895  1.00 10.00      A   
ATOM    544  N   ILE A  62       2.680  12.163 -16.397  1.00 10.00      A   
ATOM    545  HN  ILE A  62       2.369  11.395 -16.923  1.00 10.00      A   
ATOM    546  CA  ILE A  62       4.066  12.600 -16.532  1.00 10.00      A   
ATOM    547  CB  ILE A  62       4.858  11.660 -17.472  1.00 10.00      A   
ATOM    548  CG1 ILE A  62       4.776  10.210 -16.982  1.00 10.00      A   
ATOM    549  CG2 ILE A  62       6.312  12.106 -17.586  1.00 10.00      A   
ATOM    550  CD1 ILE A  62       5.255   9.190 -17.991  1.00 10.00      A   
ATOM    551  C   ILE A  62       4.135  14.028 -17.071  1.00 10.00      A   
ATOM    552  O   ILE A  62       5.007  14.810 -16.686  1.00 10.00      A   
ATOM    553  N   ARG A  63       3.211  14.355 -17.967  1.00 10.00      A   
ATOM    554  HN  ARG A  63       2.552  13.681 -18.236  1.00 10.00      A   
ATOM    555  CA  ARG A  63       3.152  15.682 -18.567  1.00 10.00      A   
ATOM    556  CB  ARG A  63       2.005  15.756 -19.575  1.00 10.00      A   
ATOM    557  CG  ARG A  63       2.306  16.605 -20.795  1.00 10.00      A   
ATOM    558  CD  ARG A  63       2.899  15.759 -21.907  1.00 10.00      A   
ATOM    559  NE  ARG A  63       1.948  14.768 -22.410  1.00 10.00      A   
ATOM    560  HE  ARG A  63       1.061  14.735 -21.980  1.00 10.00      A   
ATOM    561  CZ  ARG A  63       2.205  13.920 -23.404  1.00 10.00      A   
ATOM    562  NH1 ARG A  63       3.388  13.940 -24.012  1.00 10.00      A   
ATOM    563 HH11 ARG A  63       3.592  13.273 -24.791  1.00 10.00      A   
ATOM    564 HH12 ARG A  63       4.121  14.628 -23.715  1.00 10.00      A   
ATOM    565  NH2 ARG A  63       1.267  13.063 -23.797  1.00 10.00      A   
ATOM    566 HH21 ARG A  63       0.329  13.054 -23.333  1.00 10.00      A   
ATOM    567 HH22 ARG A  63       1.461  12.393 -24.570  1.00 10.00      A   
ATOM    568  C   ARG A  63       2.944  16.743 -17.501  1.00 10.00      A   
ATOM    569  O   ARG A  63       3.663  17.741 -17.447  1.00 10.00      A   
ATOM    570  N   ARG A  64       1.953  16.521 -16.649  1.00 10.00      A   
ATOM    571  HN  ARG A  64       1.416  15.701 -16.735  1.00 10.00      A   
ATOM    572  CA  ARG A  64       1.649  17.469 -15.592  1.00 10.00      A   
ATOM    573  CB  ARG A  64       0.236  17.266 -15.046  1.00 10.00      A   
ATOM    574  CG  ARG A  64      -0.123  18.230 -13.930  1.00 10.00      A   
ATOM    575  CD  ARG A  64      -1.541  18.017 -13.446  1.00 10.00      A   
ATOM    576  NE  ARG A  64      -1.739  18.549 -12.097  1.00 10.00      A   
ATOM    577  HE  ARG A  64      -0.952  18.910 -11.634  1.00 10.00      A   
ATOM    578  CZ  ARG A  64      -2.912  18.565 -11.470  1.00 10.00      A   
ATOM    579  NH1 ARG A  64      -3.995  18.091 -12.066  1.00 10.00      A   
ATOM    580 HH11 ARG A  64      -3.942  17.700 -13.045  1.00 10.00      A   
ATOM    581 HH12 ARG A  64      -4.910  18.100 -11.564  1.00 10.00      A   
ATOM    582  NH2 ARG A  64      -3.000  19.054 -10.238  1.00 10.00      A   
ATOM    583 HH21 ARG A  64      -3.925  19.068  -9.748  1.00 10.00      A   
ATOM    584 HH22 ARG A  64      -2.151  19.426  -9.749  1.00 10.00      A   
ATOM    585  C   ARG A  64       2.673  17.410 -14.467  1.00 10.00      A   
ATOM    586  O   ARG A  64       3.205  18.439 -14.057  1.00 10.00      A   
ATOM    587  N   PHE A  65       2.958  16.208 -13.986  1.00 10.00      A   
ATOM    588  HN  PHE A  65       2.538  15.414 -14.391  1.00 10.00      A   
ATOM    589  CA  PHE A  65       3.905  16.027 -12.890  1.00 10.00      A   
ATOM    590  CB  PHE A  65       3.293  15.164 -11.785  1.00 10.00      A   
ATOM    591  CG  PHE A  65       2.097  15.776 -11.117  1.00 10.00      A   
ATOM    592  CD1 PHE A  65       0.835  15.241 -11.304  1.00 10.00      A   
ATOM    593  CD2 PHE A  65       2.235  16.884 -10.301  1.00 10.00      A   
ATOM    594  CE1 PHE A  65      -0.269  15.796 -10.691  1.00 10.00      A   
ATOM    595  CE2 PHE A  65       1.133  17.445  -9.684  1.00 10.00      A   
ATOM    596  CZ  PHE A  65      -0.118  16.899  -9.879  1.00 10.00      A   
ATOM    597  C   PHE A  65       5.207  15.391 -13.359  1.00 10.00      A   
ATOM    598  O   PHE A  65       5.299  14.168 -13.476  1.00 10.00      A   
ATOM    599  N   PRO A  66       6.231  16.214 -13.644  1.00 10.00      A   
ATOM    600  CA  PRO A  66       7.541  15.723 -14.075  1.00 10.00      A   
ATOM    601  CB  PRO A  66       8.224  16.970 -14.664  1.00 10.00      A   
ATOM    602  CG  PRO A  66       7.177  18.039 -14.681  1.00 10.00      A   
ATOM    603  CD  PRO A  66       6.197  17.678 -13.603  1.00 10.00      A   
ATOM    604  C   PRO A  66       8.334  15.213 -12.875  1.00 10.00      A   
ATOM    605  O   PRO A  66       9.288  14.450 -13.017  1.00 10.00      A   
ATOM    606  N   LYS A  67       7.913  15.643 -11.692  1.00 10.00      A   
ATOM    607  HN  LYS A  67       7.135  16.238 -11.654  1.00 10.00      A   
ATOM    608  CA  LYS A  67       8.557  15.250 -10.452  1.00 10.00      A   
ATOM    609  CB  LYS A  67       8.992  16.486  -9.656  1.00 10.00      A   
ATOM    610  CG  LYS A  67      10.144  17.257 -10.279  1.00 10.00      A   
ATOM    611  CD  LYS A  67      10.604  18.380  -9.363  1.00 10.00      A   
ATOM    612  CE  LYS A  67      11.774  19.146  -9.960  1.00 10.00      A   
ATOM    613  NZ  LYS A  67      12.209  20.267  -9.085  1.00 10.00      A   
ATOM    614  HZ1 LYS A  67      11.397  20.871  -8.842  1.00 10.00      A   
ATOM    615  HZ2 LYS A  67      12.917  20.850  -9.575  1.00 10.00      A   
ATOM    616  HZ3 LYS A  67      12.627  19.898  -8.206  1.00 10.00      A   
ATOM    617  C   LYS A  67       7.620  14.385  -9.616  1.00 10.00      A   
ATOM    618  O   LYS A  67       6.689  14.890  -8.987  1.00 10.00      A   
ATOM    619  N   VAL A  68       7.852  13.081  -9.641  1.00 10.00      A   
ATOM    620  HN  VAL A  68       8.593  12.735 -10.182  1.00 10.00      A   
ATOM    621  CA  VAL A  68       7.041  12.144  -8.879  1.00 10.00      A   
ATOM    622  CB  VAL A  68       6.074  11.351  -9.794  1.00 10.00      A   
ATOM    623  CG1 VAL A  68       5.361  10.254  -9.018  1.00 10.00      A   
ATOM    624  CG2 VAL A  68       5.058  12.283 -10.436  1.00 10.00      A   
ATOM    625  C   VAL A  68       7.947  11.179  -8.126  1.00 10.00      A   
ATOM    626  O   VAL A  68       8.921  10.672  -8.685  1.00 10.00      A   
ATOM    627  N   ARG A  69       7.645  10.941  -6.856  1.00 10.00      A   
ATOM    628  HN  ARG A  69       6.863  11.378  -6.455  1.00 10.00      A   
ATOM    629  CA  ARG A  69       8.453  10.039  -6.051  1.00 10.00      A   
ATOM    630  CB  ARG A  69       9.104  10.775  -4.880  1.00 10.00      A   
ATOM    631  CG  ARG A  69      10.123  11.814  -5.313  1.00 10.00      A   
ATOM    632  CD  ARG A  69      10.898  12.355  -4.126  1.00 10.00      A   
ATOM    633  NE  ARG A  69      11.999  13.218  -4.551  1.00 10.00      A   
ATOM    634  HE  ARG A  69      11.765  14.055  -5.011  1.00 10.00      A   
ATOM    635  CZ  ARG A  69      13.283  12.929  -4.357  1.00 10.00      A   
ATOM    636  NH1 ARG A  69      13.636  11.805  -3.750  1.00 10.00      A   
ATOM    637 HH11 ARG A  69      12.900  11.130  -3.415  1.00 10.00      A   
ATOM    638 HH12 ARG A  69      14.642  11.577  -3.603  1.00 10.00      A   
ATOM    639  NH2 ARG A  69      14.213  13.775  -4.772  1.00 10.00      A   
ATOM    640 HH21 ARG A  69      15.224  13.562  -4.626  1.00 10.00      A   
ATOM    641 HH22 ARG A  69      13.935  14.661  -5.247  1.00 10.00      A   
ATOM    642  C   ARG A  69       7.645   8.842  -5.564  1.00 10.00      A   
ATOM    643  O   ARG A  69       8.183   7.745  -5.427  1.00 10.00      A   
ATOM    644  N   SER A  70       6.359   9.054  -5.314  1.00 10.00      A   
ATOM    645  HN  SER A  70       5.984   9.954  -5.436  1.00 10.00      A   
ATOM    646  CA  SER A  70       5.488   7.985  -4.848  1.00 10.00      A   
ATOM    647  CB  SER A  70       5.006   8.280  -3.424  1.00 10.00      A   
ATOM    648  OG  SER A  70       4.441   7.131  -2.818  1.00 10.00      A   
ATOM    649  HG  SER A  70       3.545   6.994  -3.154  1.00 10.00      A   
ATOM    650  C   SER A  70       4.296   7.812  -5.784  1.00 10.00      A   
ATOM    651  O   SER A  70       3.460   8.710  -5.907  1.00 10.00      A   
ATOM    652  N   VAL A  71       4.236   6.662  -6.445  1.00 10.00      A   
ATOM    653  HN  VAL A  71       4.945   5.992  -6.300  1.00 10.00      A   
ATOM    654  CA  VAL A  71       3.154   6.349  -7.374  1.00 10.00      A   
ATOM    655  CB  VAL A  71       3.718   5.810  -8.709  1.00 10.00      A   
ATOM    656  CG1 VAL A  71       2.599   5.512  -9.695  1.00 10.00      A   
ATOM    657  CG2 VAL A  71       4.720   6.781  -9.311  1.00 10.00      A   
ATOM    658  C   VAL A  71       2.237   5.286  -6.772  1.00 10.00      A   
ATOM    659  O   VAL A  71       2.707   4.234  -6.339  1.00 10.00      A   
ATOM    660  N   GLU A  72       0.936   5.555  -6.751  1.00 10.00      A   
ATOM    661  HN  GLU A  72       0.616   6.409  -7.111  1.00 10.00      A   
ATOM    662  CA  GLU A  72      -0.032   4.610  -6.206  1.00 10.00      A   
ATOM    663  CB  GLU A  72      -0.584   5.124  -4.876  1.00 10.00      A   
ATOM    664  CG  GLU A  72      -1.121   4.030  -3.969  1.00 10.00      A   
ATOM    665  CD  GLU A  72      -1.054   4.397  -2.501  1.00 10.00      A   
ATOM    666  OE1 GLU A  72      -0.594   5.510  -2.174  1.00 10.00      A   
ATOM    667  OE2 GLU A  72      -1.458   3.571  -1.662  1.00 10.00      A   
ATOM    668  C   GLU A  72      -1.169   4.381  -7.198  1.00 10.00      A   
ATOM    669  O   GLU A  72      -1.898   5.315  -7.541  1.00 10.00      A   
ATOM    670  N   LEU A  73      -1.329   3.137  -7.641  1.00 10.00      A   
ATOM    671  HN  LEU A  73      -0.746   2.425  -7.296  1.00 10.00      A   
ATOM    672  CA  LEU A  73      -2.361   2.794  -8.613  1.00 10.00      A   
ATOM    673  CB  LEU A  73      -1.723   2.541  -9.982  1.00 10.00      A   
ATOM    674  CG  LEU A  73      -1.120   3.752 -10.696  1.00 10.00      A   
ATOM    675  CD1 LEU A  73       0.062   3.326 -11.555  1.00 10.00      A   
ATOM    676  CD2 LEU A  73      -2.173   4.435 -11.552  1.00 10.00      A   
ATOM    677  C   LEU A  73      -3.151   1.552  -8.209  1.00 10.00      A   
ATOM    678  O   LEU A  73      -2.636   0.657  -7.535  1.00 10.00      A   
ATOM    679  N   LYS A  74      -4.404   1.505  -8.643  1.00 10.00      A   
ATOM    680  HN  LYS A  74      -4.748   2.257  -9.166  1.00 10.00      A   
ATOM    681  CA  LYS A  74      -5.289   0.376  -8.377  1.00 10.00      A   
ATOM    682  CB  LYS A  74      -6.439   0.784  -7.449  1.00 10.00      A   
ATOM    683  CG  LYS A  74      -6.001   1.302  -6.087  1.00 10.00      A   
ATOM    684  CD  LYS A  74      -7.194   1.763  -5.260  1.00 10.00      A   
ATOM    685  CE  LYS A  74      -6.756   2.363  -3.931  1.00 10.00      A   
ATOM    686  NZ  LYS A  74      -7.916   2.692  -3.062  1.00 10.00      A   
ATOM    687  HZ1 LYS A  74      -8.629   1.940  -3.127  1.00 10.00      A   
ATOM    688  HZ2 LYS A  74      -8.353   3.588  -3.353  1.00 10.00      A   
ATOM    689  HZ3 LYS A  74      -7.614   2.776  -2.070  1.00 10.00      A   
ATOM    690  C   LYS A  74      -5.837  -0.119  -9.713  1.00 10.00      A   
ATOM    691  O   LYS A  74      -6.081   0.683 -10.616  1.00 10.00      A   
ATOM    692  N   GLY A  75      -6.018  -1.422  -9.851  1.00 10.00      A   
ATOM    693  HN  GLY A  75      -5.830  -2.024  -9.097  1.00 10.00      A   
ATOM    694  CA  GLY A  75      -6.505  -1.963 -11.108  1.00 10.00      A   
ATOM    695  C   GLY A  75      -7.826  -2.688 -10.994  1.00 10.00      A   
ATOM    696  O   GLY A  75      -8.886  -2.068 -11.079  1.00 10.00      A   
ATOM    697  N   LYS A  76      -7.755  -4.001 -10.812  1.00 10.00      A   
ATOM    698  HN  LYS A  76      -6.870  -4.421 -10.734  1.00 10.00      A   
ATOM    699  CA  LYS A  76      -8.944  -4.842 -10.702  1.00 10.00      A   
ATOM    700  CB  LYS A  76      -8.541  -6.301 -10.456  1.00 10.00      A   
ATOM    701  CG  LYS A  76      -7.930  -7.000 -11.662  1.00 10.00      A   
ATOM    702  CD  LYS A  76      -7.586  -8.452 -11.346  1.00 10.00      A   
ATOM    703  CE  LYS A  76      -7.134  -9.202 -12.588  1.00 10.00      A   
ATOM    704  NZ  LYS A  76      -6.824 -10.626 -12.299  1.00 10.00      A   
ATOM    705  HZ1 LYS A  76      -7.640 -11.091 -11.854  1.00 10.00      A   
ATOM    706  HZ2 LYS A  76      -6.006 -10.696 -11.651  1.00 10.00      A   
ATOM    707  HZ3 LYS A  76      -6.597 -11.126 -13.182  1.00 10.00      A   
ATOM    708  C   LYS A  76      -9.878  -4.354  -9.596  1.00 10.00      A   
ATOM    709  O   LYS A  76      -9.428  -3.964  -8.520  1.00 10.00      A   
ATOM    710  N   PRO A  77     -11.194  -4.360  -9.854  1.00 10.00      A   
ATOM    711  CA  PRO A  77     -12.191  -3.918  -8.873  1.00 10.00      A   
ATOM    712  CB  PRO A  77     -13.494  -3.895  -9.682  1.00 10.00      A   
ATOM    713  CG  PRO A  77     -13.272  -4.885 -10.769  1.00 10.00      A   
ATOM    714  CD  PRO A  77     -11.815  -4.785 -11.121  1.00 10.00      A   
ATOM    715  C   PRO A  77     -12.310  -4.888  -7.697  1.00 10.00      A   
ATOM    716  O   PRO A  77     -11.760  -5.991  -7.731  1.00 10.00      A   
ATOM    717  N   HIS A  78     -13.040  -4.471  -6.665  1.00 10.00      A   
ATOM    718  HN  HIS A  78     -13.451  -3.583  -6.709  1.00 10.00      A   
ATOM    719  CA  HIS A  78     -13.246  -5.281  -5.463  1.00 10.00      A   
ATOM    720  CB  HIS A  78     -14.182  -4.539  -4.501  1.00 10.00      A   
ATOM    721  CG  HIS A  78     -14.543  -5.281  -3.246  1.00 10.00      A   
ATOM    722  ND1 HIS A  78     -15.834  -5.422  -2.785  1.00 10.00      A   
ATOM    723  HD1 HIS A  78     -16.652  -5.058  -3.216  1.00 10.00      A   
ATOM    724  CD2 HIS A  78     -13.756  -5.914  -2.343  1.00 10.00      A   
ATOM    725  CE1 HIS A  78     -15.790  -6.117  -1.638  1.00 10.00      A   
ATOM    726  NE2 HIS A  78     -14.549  -6.440  -1.328  1.00 10.00      A   
ATOM    727  C   HIS A  78     -13.807  -6.663  -5.797  1.00 10.00      A   
ATOM    728  O   HIS A  78     -13.398  -7.663  -5.212  1.00 10.00      A   
ATOM    729  N   PHE A  79     -14.721  -6.719  -6.760  1.00 10.00      A   
ATOM    730  HN  PHE A  79     -14.995  -5.889  -7.209  1.00 10.00      A   
ATOM    731  CA  PHE A  79     -15.340  -7.983  -7.156  1.00 10.00      A   
ATOM    732  CB  PHE A  79     -16.579  -7.747  -8.020  1.00 10.00      A   
ATOM    733  CG  PHE A  79     -17.831  -7.479  -7.229  1.00 10.00      A   
ATOM    734  CD1 PHE A  79     -17.783  -7.331  -5.853  1.00 10.00      A   
ATOM    735  CD2 PHE A  79     -19.055  -7.375  -7.865  1.00 10.00      A   
ATOM    736  CE1 PHE A  79     -18.931  -7.085  -5.126  1.00 10.00      A   
ATOM    737  CE2 PHE A  79     -20.207  -7.129  -7.145  1.00 10.00      A   
ATOM    738  CZ  PHE A  79     -20.147  -6.984  -5.773  1.00 10.00      A   
ATOM    739  C   PHE A  79     -14.368  -8.937  -7.851  1.00 10.00      A   
ATOM    740  O   PHE A  79     -14.678 -10.115  -8.049  1.00 10.00      A   
ATOM    741  N   ALA A  80     -13.190  -8.442  -8.211  1.00 10.00      A   
ATOM    742  HN  ALA A  80     -12.981  -7.501  -8.016  1.00 10.00      A   
ATOM    743  CA  ALA A  80     -12.192  -9.277  -8.872  1.00 10.00      A   
ATOM    744  CB  ALA A  80     -11.093  -8.430  -9.485  1.00 10.00      A   
ATOM    745  C   ALA A  80     -11.602 -10.277  -7.890  1.00 10.00      A   
ATOM    746  O   ALA A  80     -11.204 -11.380  -8.271  1.00 10.00      A   
ATOM    747  N   ASP A  81     -11.581  -9.894  -6.619  1.00 10.00      A   
ATOM    748  HN  ASP A  81     -11.931  -9.008  -6.382  1.00 10.00      A   
ATOM    749  CA  ASP A  81     -11.043 -10.749  -5.562  1.00 10.00      A   
ATOM    750  CB  ASP A  81     -10.917  -9.977  -4.243  1.00 10.00      A   
ATOM    751  CG  ASP A  81      -9.668  -9.122  -4.165  1.00 10.00      A   
ATOM    752  OD1 ASP A  81      -8.664  -9.453  -4.834  1.00 10.00      A   
ATOM    753  OD2 ASP A  81      -9.687  -8.114  -3.426  1.00 10.00      A   
ATOM    754  C   ASP A  81     -11.921 -11.974  -5.351  1.00 10.00      A   
ATOM    755  O   ASP A  81     -11.506 -12.955  -4.734  1.00 10.00      A   
ATOM    756  N   PHE A  82     -13.138 -11.917  -5.874  1.00 10.00      A   
ATOM    757  HN  PHE A  82     -13.409 -11.112  -6.364  1.00 10.00      A   
ATOM    758  CA  PHE A  82     -14.078 -13.020  -5.736  1.00 10.00      A   
ATOM    759  CB  PHE A  82     -15.453 -12.504  -5.306  1.00 10.00      A   
ATOM    760  CG  PHE A  82     -15.382 -11.513  -4.178  1.00 10.00      A   
ATOM    761  CD1 PHE A  82     -14.746 -11.837  -2.988  1.00 10.00      A   
ATOM    762  CD2 PHE A  82     -15.943 -10.254  -4.313  1.00 10.00      A   
ATOM    763  CE1 PHE A  82     -14.671 -10.923  -1.955  1.00 10.00      A   
ATOM    764  CE2 PHE A  82     -15.874  -9.337  -3.284  1.00 10.00      A   
ATOM    765  CZ  PHE A  82     -15.238  -9.671  -2.105  1.00 10.00      A   
ATOM    766  C   PHE A  82     -14.173 -13.821  -7.028  1.00 10.00      A   
ATOM    767  O   PHE A  82     -15.118 -14.580  -7.226  1.00 10.00      A   
ATOM    768  N   ASN A  83     -13.185 -13.631  -7.906  1.00 10.00      A   
ATOM    769  HN  ASN A  83     -12.473 -12.990  -7.686  1.00 10.00      A   
ATOM    770  CA  ASN A  83     -13.120 -14.340  -9.188  1.00 10.00      A   
ATOM    771  CB  ASN A  83     -13.051 -15.862  -8.988  1.00 10.00      A   
ATOM    772  CG  ASN A  83     -11.646 -16.419  -9.121  1.00 10.00      A   
ATOM    773  OD1 ASN A  83     -11.193 -16.736 -10.220  1.00 10.00      A   
ATOM    774  ND2 ASN A  83     -10.949 -16.563  -8.000  1.00 10.00      A   
ATOM    775 HD21 ASN A  83     -11.376 -16.306  -7.151  1.00 10.00      A   
ATOM    776 HD22 ASN A  83     -10.039 -16.921  -8.064  1.00 10.00      A   
ATOM    777  C   ASN A  83     -14.272 -13.972 -10.127  1.00 10.00      A   
ATOM    778  O   ASN A  83     -14.606 -14.727 -11.043  1.00 10.00      A   
ATOM    779  N   LEU A  84     -14.872 -12.807  -9.913  1.00 10.00      A   
ATOM    780  HN  LEU A  84     -14.573 -12.242  -9.170  1.00 10.00      A   
ATOM    781  CA  LEU A  84     -15.977 -12.356 -10.755  1.00 10.00      A   
ATOM    782  CB  LEU A  84     -16.948 -11.467  -9.967  1.00 10.00      A   
ATOM    783  CG  LEU A  84     -17.689 -12.140  -8.803  1.00 10.00      A   
ATOM    784  CD1 LEU A  84     -18.649 -11.165  -8.136  1.00 10.00      A   
ATOM    785  CD2 LEU A  84     -18.423 -13.390  -9.272  1.00 10.00      A   
ATOM    786  C   LEU A  84     -15.451 -11.629 -11.991  1.00 10.00      A   
ATOM    787  O   LEU A  84     -16.209 -11.237 -12.875  1.00 10.00      A   
ATOM    788  N   VAL A  85     -14.142 -11.449 -12.038  1.00 10.00      A   
ATOM    789  HN  VAL A  85     -13.591 -11.773 -11.300  1.00 10.00      A   
ATOM    790  CA  VAL A  85     -13.501 -10.790 -13.159  1.00 10.00      A   
ATOM    791  CB  VAL A  85     -12.653  -9.584 -12.705  1.00 10.00      A   
ATOM    792  CG1 VAL A  85     -11.853  -9.014 -13.866  1.00 10.00      A   
ATOM    793  CG2 VAL A  85     -13.546  -8.510 -12.104  1.00 10.00      A   
ATOM    794  C   VAL A  85     -12.629 -11.788 -13.917  1.00 10.00      A   
ATOM    795  O   VAL A  85     -11.660 -12.319 -13.366  1.00 10.00      A   
ATOM    796  N   PRO A  86     -12.980 -12.068 -15.183  1.00 10.00      A   
ATOM    797  CA  PRO A  86     -12.233 -13.005 -16.031  1.00 10.00      A   
ATOM    798  CB  PRO A  86     -12.956 -12.933 -17.378  1.00 10.00      A   
ATOM    799  CG  PRO A  86     -14.320 -12.443 -17.043  1.00 10.00      A   
ATOM    800  CD  PRO A  86     -14.143 -11.502 -15.886  1.00 10.00      A   
ATOM    801  C   PRO A  86     -10.769 -12.604 -16.198  1.00 10.00      A   
ATOM    802  O   PRO A  86     -10.441 -11.419 -16.309  1.00 10.00      A   
ATOM    803  N   ASP A  87      -9.900 -13.604 -16.221  1.00 10.00      A   
ATOM    804  HN  ASP A  87     -10.232 -14.524 -16.140  1.00 10.00      A   
ATOM    805  CA  ASP A  87      -8.468 -13.383 -16.371  1.00 10.00      A   
ATOM    806  CB  ASP A  87      -7.706 -14.696 -16.175  1.00 10.00      A   
ATOM    807  CG  ASP A  87      -7.228 -14.903 -14.749  1.00 10.00      A   
ATOM    808  OD1 ASP A  87      -8.078 -15.054 -13.840  1.00 10.00      A   
ATOM    809  OD2 ASP A  87      -5.999 -14.915 -14.528  1.00 10.00      A   
ATOM    810  C   ASP A  87      -8.141 -12.804 -17.741  1.00 10.00      A   
ATOM    811  O   ASP A  87      -8.622 -13.295 -18.765  1.00 10.00      A   
ATOM    812  N   GLY A  88      -7.320 -11.765 -17.758  1.00 10.00      A   
ATOM    813  HN  GLY A  88      -6.957 -11.425 -16.913  1.00 10.00      A   
ATOM    814  CA  GLY A  88      -6.946 -11.137 -19.007  1.00 10.00      A   
ATOM    815  C   GLY A  88      -7.752  -9.885 -19.280  1.00 10.00      A   
ATOM    816  O   GLY A  88      -7.676  -9.320 -20.368  1.00 10.00      A   
ATOM    817  N   TRP A  89      -8.534  -9.455 -18.291  1.00 10.00      A   
ATOM    818  HN  TRP A  89      -8.563  -9.962 -17.452  1.00 10.00      A   
ATOM    819  CA  TRP A  89      -9.354  -8.255 -18.427  1.00 10.00      A   
ATOM    820  CB  TRP A  89     -10.306  -8.115 -17.229  1.00 10.00      A   
ATOM    821  CG  TRP A  89     -10.959  -6.768 -17.109  1.00 10.00      A   
ATOM    822  CD1 TRP A  89     -11.993  -6.285 -17.858  1.00 10.00      A   
ATOM    823  CD2 TRP A  89     -10.621  -5.733 -16.178  1.00 10.00      A   
ATOM    824  NE1 TRP A  89     -12.314  -5.010 -17.457  1.00 10.00      A   
ATOM    825  HE1 TRP A  89     -13.023  -4.446 -17.849  1.00 10.00      A   
ATOM    826  CE2 TRP A  89     -11.487  -4.650 -16.424  1.00 10.00      A   
ATOM    827  CE3 TRP A  89      -9.668  -5.619 -15.161  1.00 10.00      A   
ATOM    828  CZ2 TRP A  89     -11.427  -3.468 -15.691  1.00 10.00      A   
ATOM    829  CZ3 TRP A  89      -9.612  -4.447 -14.436  1.00 10.00      A   
ATOM    830  CH2 TRP A  89     -10.486  -3.387 -14.703  1.00 10.00      A   
ATOM    831  C   TRP A  89      -8.479  -7.013 -18.565  1.00 10.00      A   
ATOM    832  O   TRP A  89      -8.798  -6.096 -19.323  1.00 10.00      A   
ATOM    833  N   GLY A  90      -7.378  -6.994 -17.831  1.00 10.00      A   
ATOM    834  HN  GLY A  90      -7.178  -7.756 -17.250  1.00 10.00      A   
ATOM    835  CA  GLY A  90      -6.474  -5.868 -17.875  1.00 10.00      A   
ATOM    836  C   GLY A  90      -5.844  -5.611 -16.525  1.00 10.00      A   
ATOM    837  O   GLY A  90      -5.728  -6.527 -15.706  1.00 10.00      A   
ATOM    838  N   GLY A  91      -5.461  -4.368 -16.281  1.00 10.00      A   
ATOM    839  HN  GLY A  91      -5.606  -3.674 -16.965  1.00 10.00      A   
ATOM    840  CA  GLY A  91      -4.842  -4.016 -15.022  1.00 10.00      A   
ATOM    841  C   GLY A  91      -3.342  -4.218 -15.058  1.00 10.00      A   
ATOM    842  O   GLY A  91      -2.712  -4.421 -14.022  1.00 10.00      A   
ATOM    843  N   TYR A  92      -2.766  -4.170 -16.251  1.00 10.00      A   
ATOM    844  HN  TYR A  92      -3.315  -3.995 -17.044  1.00 10.00      A   
ATOM    845  CA  TYR A  92      -1.331  -4.351 -16.408  1.00 10.00      A   
ATOM    846  CB  TYR A  92      -0.990  -4.799 -17.831  1.00 10.00      A   
ATOM    847  CG  TYR A  92      -1.390  -6.221 -18.148  1.00 10.00      A   
ATOM    848  CD1 TYR A  92      -2.704  -6.537 -18.468  1.00 10.00      A   
ATOM    849  CD2 TYR A  92      -0.456  -7.248 -18.129  1.00 10.00      A   
ATOM    850  CE1 TYR A  92      -3.078  -7.834 -18.759  1.00 10.00      A   
ATOM    851  CE2 TYR A  92      -0.820  -8.550 -18.420  1.00 10.00      A   
ATOM    852  CZ  TYR A  92      -2.132  -8.837 -18.734  1.00 10.00      A   
ATOM    853  OH  TYR A  92      -2.504 -10.132 -19.020  1.00 10.00      A   
ATOM    854  HH  TYR A  92      -2.186 -10.718 -18.320  1.00 10.00      A   
ATOM    855  C   TYR A  92      -0.593  -3.061 -16.085  1.00 10.00      A   
ATOM    856  O   TYR A  92      -0.987  -1.982 -16.531  1.00 10.00      A   
ATOM    857  N   VAL A  93       0.475  -3.170 -15.309  1.00 10.00      A   
ATOM    858  HN  VAL A  93       0.736  -4.056 -14.965  1.00 10.00      A   
ATOM    859  CA  VAL A  93       1.256  -1.997 -14.936  1.00 10.00      A   
ATOM    860  CB  VAL A  93       1.841  -2.119 -13.510  1.00 10.00      A   
ATOM    861  CG1 VAL A  93       3.004  -3.100 -13.460  1.00 10.00      A   
ATOM    862  CG2 VAL A  93       2.247  -0.759 -12.960  1.00 10.00      A   
ATOM    863  C   VAL A  93       2.373  -1.730 -15.944  1.00 10.00      A   
ATOM    864  O   VAL A  93       2.995  -0.671 -15.921  1.00 10.00      A   
ATOM    865  N   TYR A  94       2.604  -2.689 -16.837  1.00 10.00      A   
ATOM    866  HN  TYR A  94       2.057  -3.500 -16.816  1.00 10.00      A   
ATOM    867  CA  TYR A  94       3.654  -2.564 -17.850  1.00 10.00      A   
ATOM    868  CB  TYR A  94       3.689  -3.758 -18.811  1.00 10.00      A   
ATOM    869  CG  TYR A  94       4.846  -3.697 -19.787  1.00 10.00      A   
ATOM    870  CD1 TYR A  94       6.144  -3.959 -19.373  1.00 10.00      A   
ATOM    871  CD2 TYR A  94       4.640  -3.354 -21.119  1.00 10.00      A   
ATOM    872  CE1 TYR A  94       7.204  -3.880 -20.252  1.00 10.00      A   
ATOM    873  CE2 TYR A  94       5.695  -3.278 -22.007  1.00 10.00      A   
ATOM    874  CZ  TYR A  94       6.975  -3.540 -21.566  1.00 10.00      A   
ATOM    875  OH  TYR A  94       8.031  -3.453 -22.439  1.00 10.00      A   
ATOM    876  HH  TYR A  94       8.009  -2.583 -22.874  1.00 10.00      A   
ATOM    877  C   TYR A  94       3.614  -1.228 -18.609  1.00 10.00      A   
ATOM    878  O   TYR A  94       4.634  -0.543 -18.687  1.00 10.00      A   
ATOM    879  N   PRO A  95       2.446  -0.835 -19.181  1.00 10.00      A   
ATOM    880  CA  PRO A  95       2.312   0.437 -19.914  1.00 10.00      A   
ATOM    881  CB  PRO A  95       0.813   0.511 -20.224  1.00 10.00      A   
ATOM    882  CG  PRO A  95       0.371  -0.908 -20.248  1.00 10.00      A   
ATOM    883  CD  PRO A  95       1.183  -1.602 -19.197  1.00 10.00      A   
ATOM    884  C   PRO A  95       2.736   1.643 -19.070  1.00 10.00      A   
ATOM    885  O   PRO A  95       3.151   2.672 -19.600  1.00 10.00      A   
ATOM    886  N   TRP A  96       2.621   1.506 -17.757  1.00 10.00      A   
ATOM    887  HN  TRP A  96       2.271   0.663 -17.395  1.00 10.00      A   
ATOM    888  CA  TRP A  96       3.006   2.569 -16.839  1.00 10.00      A   
ATOM    889  CB  TRP A  96       2.243   2.442 -15.517  1.00 10.00      A   
ATOM    890  CG  TRP A  96       0.797   2.827 -15.608  1.00 10.00      A   
ATOM    891  CD1 TRP A  96      -0.241   2.042 -16.020  1.00 10.00      A   
ATOM    892  CD2 TRP A  96       0.231   4.097 -15.274  1.00 10.00      A   
ATOM    893  NE1 TRP A  96      -1.417   2.749 -15.968  1.00 10.00      A   
ATOM    894  HE1 TRP A  96      -2.301   2.402 -16.217  1.00 10.00      A   
ATOM    895  CE2 TRP A  96      -1.154   4.014 -15.512  1.00 10.00      A   
ATOM    896  CE3 TRP A  96       0.763   5.298 -14.796  1.00 10.00      A   
ATOM    897  CZ2 TRP A  96      -2.014   5.086 -15.290  1.00 10.00      A   
ATOM    898  CZ3 TRP A  96      -0.090   6.360 -14.577  1.00 10.00      A   
ATOM    899  CH2 TRP A  96      -1.464   6.248 -14.822  1.00 10.00      A   
ATOM    900  C   TRP A  96       4.510   2.523 -16.577  1.00 10.00      A   
ATOM    901  O   TRP A  96       5.189   3.550 -16.596  1.00 10.00      A   
ATOM    902  N   ILE A  97       5.022   1.319 -16.351  1.00 10.00      A   
ATOM    903  HN  ILE A  97       4.425   0.539 -16.362  1.00 10.00      A   
ATOM    904  CA  ILE A  97       6.443   1.119 -16.076  1.00 10.00      A   
ATOM    905  CB  ILE A  97       6.757  -0.366 -15.783  1.00 10.00      A   
ATOM    906  CG1 ILE A  97       5.870  -0.892 -14.651  1.00 10.00      A   
ATOM    907  CG2 ILE A  97       8.231  -0.559 -15.445  1.00 10.00      A   
ATOM    908  CD1 ILE A  97       6.100  -0.214 -13.317  1.00 10.00      A   
ATOM    909  C   ILE A  97       7.307   1.597 -17.241  1.00 10.00      A   
ATOM    910  O   ILE A  97       8.276   2.334 -17.051  1.00 10.00      A   
ATOM    911  N   GLU A  98       6.922   1.212 -18.449  1.00 10.00      A   
ATOM    912  HN  GLU A  98       6.107   0.667 -18.539  1.00 10.00      A   
ATOM    913  CA  GLU A  98       7.671   1.579 -19.649  1.00 10.00      A   
ATOM    914  CB  GLU A  98       7.162   0.801 -20.866  1.00 10.00      A   
ATOM    915  CG  GLU A  98       8.190   0.648 -21.976  1.00 10.00      A   
ATOM    916  CD  GLU A  98       7.598   0.077 -23.246  1.00 10.00      A   
ATOM    917  OE1 GLU A  98       7.849  -1.108 -23.549  1.00 10.00      A   
ATOM    918  OE2 GLU A  98       6.876   0.811 -23.948  1.00 10.00      A   
ATOM    919  C   GLU A  98       7.636   3.084 -19.911  1.00 10.00      A   
ATOM    920  O   GLU A  98       8.481   3.616 -20.628  1.00 10.00      A   
ATOM    921  N   ALA A  99       6.673   3.770 -19.318  1.00 10.00      A   
ATOM    922  HN  ALA A  99       6.034   3.302 -18.740  1.00 10.00      A   
ATOM    923  CA  ALA A  99       6.547   5.206 -19.503  1.00 10.00      A   
ATOM    924  CB  ALA A  99       5.083   5.606 -19.584  1.00 10.00      A   
ATOM    925  C   ALA A  99       7.250   5.977 -18.391  1.00 10.00      A   
ATOM    926  O   ALA A  99       7.842   7.032 -18.629  1.00 10.00      A   
ATOM    927  N   MET A 100       7.193   5.447 -17.175  1.00 10.00      A   
ATOM    928  HN  MET A 100       6.723   4.591 -17.044  1.00 10.00      A   
ATOM    929  CA  MET A 100       7.803   6.105 -16.026  1.00 10.00      A   
ATOM    930  CB  MET A 100       7.100   5.704 -14.723  1.00 10.00      A   
ATOM    931  CG  MET A 100       5.666   6.206 -14.602  1.00 10.00      A   
ATOM    932  SD  MET A 100       4.964   5.944 -12.958  1.00 10.00      A   
ATOM    933  CE  MET A 100       4.724   4.169 -12.967  1.00 10.00      A   
ATOM    934  C   MET A 100       9.308   5.854 -15.930  1.00 10.00      A   
ATOM    935  O   MET A 100      10.037   6.660 -15.351  1.00 10.00      A   
ATOM    936  N   SER A 101       9.765   4.745 -16.504  1.00 10.00      A   
ATOM    937  HN  SER A 101       9.131   4.148 -16.955  1.00 10.00      A   
ATOM    938  CA  SER A 101      11.183   4.378 -16.476  1.00 10.00      A   
ATOM    939  CB  SER A 101      11.419   3.122 -17.321  1.00 10.00      A   
ATOM    940  OG  SER A 101      10.488   3.052 -18.389  1.00 10.00      A   
ATOM    941  HG  SER A 101       9.694   2.589 -18.087  1.00 10.00      A   
ATOM    942  C   SER A 101      12.093   5.512 -16.953  1.00 10.00      A   
ATOM    943  O   SER A 101      12.983   5.954 -16.229  1.00 10.00      A   
ATOM    944  N   SER A 102      11.849   5.998 -18.157  1.00 10.00      A   
ATOM    945  HN  SER A 102      11.109   5.628 -18.681  1.00 10.00      A   
ATOM    946  CA  SER A 102      12.655   7.064 -18.732  1.00 10.00      A   
ATOM    947  CB  SER A 102      12.745   6.864 -20.246  1.00 10.00      A   
ATOM    948  OG  SER A 102      11.593   6.184 -20.728  1.00 10.00      A   
ATOM    949  HG  SER A 102      11.003   6.821 -21.154  1.00 10.00      A   
ATOM    950  C   SER A 102      12.083   8.442 -18.410  1.00 10.00      A   
ATOM    951  O   SER A 102      12.322   9.408 -19.138  1.00 10.00      A   
ATOM    952  N   SER A 103      11.334   8.532 -17.316  1.00 10.00      A   
ATOM    953  HN  SER A 103      11.182   7.734 -16.768  1.00 10.00      A   
ATOM    954  CA  SER A 103      10.735   9.793 -16.921  1.00 10.00      A   
ATOM    955  CB  SER A 103       9.225   9.769 -17.168  1.00 10.00      A   
ATOM    956  OG  SER A 103       8.946   9.515 -18.535  1.00 10.00      A   
ATOM    957  HG  SER A 103       8.506   8.656 -18.617  1.00 10.00      A   
ATOM    958  C   SER A 103      11.055  10.156 -15.470  1.00 10.00      A   
ATOM    959  O   SER A 103      11.403  11.299 -15.176  1.00 10.00      A   
ATOM    960  N   TYR A 104      10.949   9.189 -14.566  1.00 10.00      A   
ATOM    961  HN  TYR A 104      10.677   8.288 -14.847  1.00 10.00      A   
ATOM    962  CA  TYR A 104      11.232   9.440 -13.159  1.00 10.00      A   
ATOM    963  CB  TYR A 104      10.053   9.017 -12.278  1.00 10.00      A   
ATOM    964  CG  TYR A 104       8.731   9.634 -12.677  1.00 10.00      A   
ATOM    965  CD1 TYR A 104       7.630   8.833 -12.942  1.00 10.00      A   
ATOM    966  CD2 TYR A 104       8.582  11.011 -12.794  1.00 10.00      A   
ATOM    967  CE1 TYR A 104       6.418   9.379 -13.312  1.00 10.00      A   
ATOM    968  CE2 TYR A 104       7.371  11.567 -13.165  1.00 10.00      A   
ATOM    969  CZ  TYR A 104       6.291  10.746 -13.423  1.00 10.00      A   
ATOM    970  OH  TYR A 104       5.079  11.294 -13.789  1.00 10.00      A   
ATOM    971  HH  TYR A 104       5.145  12.264 -13.779  1.00 10.00      A   
ATOM    972  C   TYR A 104      12.503   8.722 -12.724  1.00 10.00      A   
ATOM    973  O   TYR A 104      12.510   7.507 -12.554  1.00 10.00      A   
ATOM    974  N   THR A 105      13.578   9.475 -12.558  1.00 10.00      A   
ATOM    975  HN  THR A 105      13.522  10.436 -12.728  1.00 10.00      A   
ATOM    976  CA  THR A 105      14.850   8.910 -12.143  1.00 10.00      A   
ATOM    977  CB  THR A 105      16.017   9.662 -12.807  1.00 10.00      A   
ATOM    978  OG1 THR A 105      15.599  11.001 -13.123  1.00 10.00      A   
ATOM    979  HG1 THR A 105      16.239  11.629 -12.763  1.00 10.00      A   
ATOM    980  CG2 THR A 105      16.444   8.950 -14.081  1.00 10.00      A   
ATOM    981  C   THR A 105      15.003   8.967 -10.625  1.00 10.00      A   
ATOM    982  O   THR A 105      15.870   8.306 -10.043  1.00 10.00      A   
ATOM    983  N   TRP A 106      14.145   9.756  -9.988  1.00 10.00      A   
ATOM    984  HN  TRP A 106      13.478  10.255 -10.509  1.00 10.00      A   
ATOM    985  CA  TRP A 106      14.174   9.910  -8.541  1.00 10.00      A   
ATOM    986  CB  TRP A 106      14.115  11.390  -8.160  1.00 10.00      A   
ATOM    987  CG  TRP A 106      15.391  12.125  -8.436  1.00 10.00      A   
ATOM    988  CD1 TRP A 106      15.712  12.821  -9.566  1.00 10.00      A   
ATOM    989  CD2 TRP A 106      16.524  12.223  -7.567  1.00 10.00      A   
ATOM    990  NE1 TRP A 106      16.974  13.356  -9.448  1.00 10.00      A   
ATOM    991  HE1 TRP A 106      17.433  13.903 -10.130  1.00 10.00      A   
ATOM    992  CE2 TRP A 106      17.493  13.000  -8.231  1.00 10.00      A   
ATOM    993  CE3 TRP A 106      16.812  11.732  -6.291  1.00 10.00      A   
ATOM    994  CZ2 TRP A 106      18.727  13.297  -7.659  1.00 10.00      A   
ATOM    995  CZ3 TRP A 106      18.039  12.027  -5.729  1.00 10.00      A   
ATOM    996  CH2 TRP A 106      18.982  12.799  -6.411  1.00 10.00      A   
ATOM    997  C   TRP A 106      13.033   9.148  -7.873  1.00 10.00      A   
ATOM    998  O   TRP A 106      12.804   9.289  -6.672  1.00 10.00      A   
ATOM    999  N   LEU A 107      12.328   8.341  -8.660  1.00 10.00      A   
ATOM   1000  HN  LEU A 107      12.574   8.269  -9.602  1.00 10.00      A   
ATOM   1001  CA  LEU A 107      11.209   7.549  -8.154  1.00 10.00      A   
ATOM   1002  CB  LEU A 107      10.556   6.773  -9.298  1.00 10.00      A   
ATOM   1003  CG  LEU A 107       9.154   6.221  -9.036  1.00 10.00      A   
ATOM   1004  CD1 LEU A 107       8.183   7.350  -8.738  1.00 10.00      A   
ATOM   1005  CD2 LEU A 107       8.677   5.415 -10.230  1.00 10.00      A   
ATOM   1006  C   LEU A 107      11.692   6.584  -7.078  1.00 10.00      A   
ATOM   1007  O   LEU A 107      12.706   5.903  -7.259  1.00 10.00      A   
ATOM   1008  N   GLU A 108      10.972   6.526  -5.962  1.00 10.00      A   
ATOM   1009  HN  GLU A 108      10.164   7.073  -5.880  1.00 10.00      A   
ATOM   1010  CA  GLU A 108      11.364   5.659  -4.862  1.00 10.00      A   
ATOM   1011  CB  GLU A 108      11.986   6.478  -3.722  1.00 10.00      A   
ATOM   1012  CG  GLU A 108      11.141   7.646  -3.236  1.00 10.00      A   
ATOM   1013  CD  GLU A 108      11.924   8.592  -2.348  1.00 10.00      A   
ATOM   1014  OE1 GLU A 108      12.269   8.203  -1.214  1.00 10.00      A   
ATOM   1015  OE2 GLU A 108      12.214   9.726  -2.785  1.00 10.00      A   
ATOM   1016  C   GLU A 108      10.223   4.789  -4.338  1.00 10.00      A   
ATOM   1017  O   GLU A 108      10.471   3.744  -3.729  1.00 10.00      A   
ATOM   1018  N   GLU A 109       8.979   5.203  -4.562  1.00 10.00      A   
ATOM   1019  HN  GLU A 109       8.822   6.038  -5.056  1.00 10.00      A   
ATOM   1020  CA  GLU A 109       7.837   4.435  -4.075  1.00 10.00      A   
ATOM   1021  CB  GLU A 109       7.128   5.165  -2.929  1.00 10.00      A   
ATOM   1022  CG  GLU A 109       7.813   5.050  -1.577  1.00 10.00      A   
ATOM   1023  CD  GLU A 109       6.848   5.232  -0.421  1.00 10.00      A   
ATOM   1024  OE1 GLU A 109       5.995   4.342  -0.209  1.00 10.00      A   
ATOM   1025  OE2 GLU A 109       6.938   6.261   0.282  1.00 10.00      A   
ATOM   1026  C   GLU A 109       6.828   4.101  -5.168  1.00 10.00      A   
ATOM   1027  O   GLU A 109       6.421   4.967  -5.944  1.00 10.00      A   
ATOM   1028  N   ILE A 110       6.429   2.835  -5.209  1.00 10.00      A   
ATOM   1029  HN  ILE A 110       6.806   2.199  -4.564  1.00 10.00      A   
ATOM   1030  CA  ILE A 110       5.441   2.353  -6.164  1.00 10.00      A   
ATOM   1031  CB  ILE A 110       6.076   1.706  -7.423  1.00 10.00      A   
ATOM   1032  CG1 ILE A 110       6.466   2.782  -8.443  1.00 10.00      A   
ATOM   1033  CG2 ILE A 110       5.141   0.686  -8.062  1.00 10.00      A   
ATOM   1034  CD1 ILE A 110       7.056   2.225  -9.724  1.00 10.00      A   
ATOM   1035  C   ILE A 110       4.517   1.357  -5.469  1.00 10.00      A   
ATOM   1036  O   ILE A 110       4.965   0.329  -4.953  1.00 10.00      A   
ATOM   1037  N   ARG A 111       3.235   1.689  -5.425  1.00 10.00      A   
ATOM   1038  HN  ARG A 111       2.948   2.545  -5.822  1.00 10.00      A   
ATOM   1039  CA  ARG A 111       2.239   0.833  -4.792  1.00 10.00      A   
ATOM   1040  CB  ARG A 111       1.632   1.544  -3.585  1.00 10.00      A   
ATOM   1041  CG  ARG A 111       2.658   1.938  -2.542  1.00 10.00      A   
ATOM   1042  CD  ARG A 111       2.070   2.848  -1.482  1.00 10.00      A   
ATOM   1043  NE  ARG A 111       3.095   3.284  -0.538  1.00 10.00      A   
ATOM   1044  HE  ARG A 111       3.886   3.736  -0.912  1.00 10.00      A   
ATOM   1045  CZ  ARG A 111       3.033   3.100   0.778  1.00 10.00      A   
ATOM   1046  NH1 ARG A 111       1.989   2.481   1.322  1.00 10.00      A   
ATOM   1047 HH11 ARG A 111       1.940   2.336   2.354  1.00 10.00      A   
ATOM   1048 HH12 ARG A 111       1.215   2.132   0.718  1.00 10.00      A   
ATOM   1049  NH2 ARG A 111       4.032   3.522   1.540  1.00 10.00      A   
ATOM   1050 HH21 ARG A 111       4.004   3.390   2.575  1.00 10.00      A   
ATOM   1051 HH22 ARG A 111       4.862   3.990   1.098  1.00 10.00      A   
ATOM   1052  C   ARG A 111       1.147   0.459  -5.778  1.00 10.00      A   
ATOM   1053  O   ARG A 111       0.614   1.320  -6.483  1.00 10.00      A   
ATOM   1054  N   LEU A 112       0.820  -0.822  -5.835  1.00 10.00      A   
ATOM   1055  HN  LEU A 112       1.285  -1.465  -5.252  1.00 10.00      A   
ATOM   1056  CA  LEU A 112      -0.203  -1.305  -6.741  1.00 10.00      A   
ATOM   1057  CB  LEU A 112       0.449  -2.041  -7.912  1.00 10.00      A   
ATOM   1058  CG  LEU A 112       1.364  -1.211  -8.809  1.00 10.00      A   
ATOM   1059  CD1 LEU A 112       2.229  -2.119  -9.663  1.00 10.00      A   
ATOM   1060  CD2 LEU A 112       0.546  -0.277  -9.684  1.00 10.00      A   
ATOM   1061  C   LEU A 112      -1.160  -2.245  -6.026  1.00 10.00      A   
ATOM   1062  O   LEU A 112      -0.739  -3.127  -5.276  1.00 10.00      A   
ATOM   1063  N   LYS A 113      -2.448  -2.047  -6.250  1.00 10.00      A   
ATOM   1064  HN  LYS A 113      -2.725  -1.311  -6.840  1.00 10.00      A   
ATOM   1065  CA  LYS A 113      -3.463  -2.896  -5.646  1.00 10.00      A   
ATOM   1066  CB  LYS A 113      -4.386  -2.099  -4.718  1.00 10.00      A   
ATOM   1067  CG  LYS A 113      -5.234  -2.974  -3.802  1.00 10.00      A   
ATOM   1068  CD  LYS A 113      -6.296  -2.174  -3.066  1.00 10.00      A   
ATOM   1069  CE  LYS A 113      -7.095  -3.064  -2.126  1.00 10.00      A   
ATOM   1070  NZ  LYS A 113      -8.332  -2.400  -1.649  1.00 10.00      A   
ATOM   1071  HZ1 LYS A 113      -8.913  -2.107  -2.459  1.00 10.00      A   
ATOM   1072  HZ2 LYS A 113      -8.092  -1.555  -1.090  1.00 10.00      A   
ATOM   1073  HZ3 LYS A 113      -8.888  -3.053  -1.055  1.00 10.00      A   
ATOM   1074  C   LYS A 113      -4.279  -3.582  -6.735  1.00 10.00      A   
ATOM   1075  O   LYS A 113      -4.881  -2.916  -7.577  1.00 10.00      A   
ATOM   1076  N   ARG A 114      -4.281  -4.913  -6.710  1.00 10.00      A   
ATOM   1077  HN  ARG A 114      -3.775  -5.370  -6.001  1.00 10.00      A   
ATOM   1078  CA  ARG A 114      -5.008  -5.722  -7.691  1.00 10.00      A   
ATOM   1079  CB  ARG A 114      -6.522  -5.535  -7.543  1.00 10.00      A   
ATOM   1080  CG  ARG A 114      -7.083  -5.952  -6.189  1.00 10.00      A   
ATOM   1081  CD  ARG A 114      -8.561  -5.601  -6.072  1.00 10.00      A   
ATOM   1082  NE  ARG A 114      -9.066  -5.794  -4.714  1.00 10.00      A   
ATOM   1083  HE  ARG A 114      -9.030  -6.714  -4.342  1.00 10.00      A   
ATOM   1084  CZ  ARG A 114      -9.592  -4.824  -3.964  1.00 10.00      A   
ATOM   1085  NH1 ARG A 114      -9.697  -3.590  -4.445  1.00 10.00      A   
ATOM   1086 HH11 ARG A 114     -10.108  -2.819  -3.857  1.00 10.00      A   
ATOM   1087 HH12 ARG A 114      -9.379  -3.378  -5.411  1.00 10.00      A   
ATOM   1088  NH2 ARG A 114      -9.999  -5.096  -2.728  1.00 10.00      A   
ATOM   1089 HH21 ARG A 114      -9.910  -6.062  -2.354  1.00 10.00      A   
ATOM   1090 HH22 ARG A 114     -10.407  -4.342  -2.117  1.00 10.00      A   
ATOM   1091  C   ARG A 114      -4.548  -5.401  -9.115  1.00 10.00      A   
ATOM   1092  O   ARG A 114      -5.357  -5.147 -10.009  1.00 10.00      A   
ATOM   1093  N   MET A 115      -3.234  -5.416  -9.314  1.00 10.00      A   
ATOM   1094  HN  MET A 115      -2.643  -5.642  -8.564  1.00 10.00      A   
ATOM   1095  CA  MET A 115      -2.650  -5.114 -10.619  1.00 10.00      A   
ATOM   1096  CB  MET A 115      -1.788  -3.847 -10.549  1.00 10.00      A   
ATOM   1097  CG  MET A 115      -2.570  -2.562 -10.324  1.00 10.00      A   
ATOM   1098  SD  MET A 115      -3.235  -1.858 -11.848  1.00 10.00      A   
ATOM   1099  CE  MET A 115      -1.733  -1.329 -12.668  1.00 10.00      A   
ATOM   1100  C   MET A 115      -1.805  -6.272 -11.134  1.00 10.00      A   
ATOM   1101  O   MET A 115      -1.311  -7.091 -10.360  1.00 10.00      A   
ATOM   1102  N   VAL A 116      -1.644  -6.336 -12.446  1.00 10.00      A   
ATOM   1103  HN  VAL A 116      -2.077  -5.661 -13.015  1.00 10.00      A   
ATOM   1104  CA  VAL A 116      -0.843  -7.380 -13.070  1.00 10.00      A   
ATOM   1105  CB  VAL A 116      -1.490  -7.917 -14.364  1.00 10.00      A   
ATOM   1106  CG1 VAL A 116      -0.746  -9.146 -14.865  1.00 10.00      A   
ATOM   1107  CG2 VAL A 116      -2.961  -8.235 -14.145  1.00 10.00      A   
ATOM   1108  C   VAL A 116       0.549  -6.841 -13.383  1.00 10.00      A   
ATOM   1109  O   VAL A 116       0.717  -5.952 -14.227  1.00 10.00      A   
ATOM   1110  N   VAL A 117       1.542  -7.366 -12.684  1.00 10.00      A   
ATOM   1111  HN  VAL A 117       1.345  -8.083 -12.038  1.00 10.00      A   
ATOM   1112  CA  VAL A 117       2.917  -6.938 -12.863  1.00 10.00      A   
ATOM   1113  CB  VAL A 117       3.538  -6.454 -11.535  1.00 10.00      A   
ATOM   1114  CG1 VAL A 117       4.820  -5.680 -11.796  1.00 10.00      A   
ATOM   1115  CG2 VAL A 117       2.548  -5.624 -10.732  1.00 10.00      A   
ATOM   1116  C   VAL A 117       3.758  -8.082 -13.394  1.00 10.00      A   
ATOM   1117  O   VAL A 117       3.977  -9.068 -12.701  1.00 10.00      A   
ATOM   1118  N   THR A 118       4.218  -7.950 -14.622  1.00 10.00      A   
ATOM   1119  HN  THR A 118       4.009  -7.143 -15.132  1.00 10.00      A   
ATOM   1120  CA  THR A 118       5.035  -8.974 -15.241  1.00 10.00      A   
ATOM   1121  CB  THR A 118       5.034  -8.795 -16.768  1.00 10.00      A   
ATOM   1122  OG1 THR A 118       4.851  -7.406 -17.075  1.00 10.00      A   
ATOM   1123  HG1 THR A 118       4.648  -7.314 -18.017  1.00 10.00      A   
ATOM   1124  CG2 THR A 118       3.902  -9.596 -17.395  1.00 10.00      A   
ATOM   1125  C   THR A 118       6.469  -8.912 -14.712  1.00 10.00      A   
ATOM   1126  O   THR A 118       6.887  -7.899 -14.139  1.00 10.00      A   
ATOM   1127  N   ASP A 119       7.221  -9.991 -14.914  1.00 10.00      A   
ATOM   1128  HN  ASP A 119       6.833 -10.761 -15.385  1.00 10.00      A   
ATOM   1129  CA  ASP A 119       8.610 -10.066 -14.456  1.00 10.00      A   
ATOM   1130  CB  ASP A 119       9.200 -11.456 -14.726  1.00 10.00      A   
ATOM   1131  CG  ASP A 119       8.405 -12.584 -14.091  1.00 10.00      A   
ATOM   1132  OD1 ASP A 119       8.571 -12.836 -12.876  1.00 10.00      A   
ATOM   1133  OD2 ASP A 119       7.614 -13.233 -14.810  1.00 10.00      A   
ATOM   1134  C   ASP A 119       9.463  -8.995 -15.136  1.00 10.00      A   
ATOM   1135  O   ASP A 119      10.404  -8.464 -14.543  1.00 10.00      A   
ATOM   1136  N   ASP A 120       9.109  -8.677 -16.378  1.00 10.00      A   
ATOM   1137  HN  ASP A 120       8.348  -9.145 -16.787  1.00 10.00      A   
ATOM   1138  CA  ASP A 120       9.819  -7.665 -17.161  1.00 10.00      A   
ATOM   1139  CB  ASP A 120       9.177  -7.525 -18.545  1.00 10.00      A   
ATOM   1140  CG  ASP A 120      10.091  -6.878 -19.572  1.00 10.00      A   
ATOM   1141  OD1 ASP A 120      10.276  -5.645 -19.525  1.00 10.00      A   
ATOM   1142  OD2 ASP A 120      10.616  -7.602 -20.447  1.00 10.00      A   
ATOM   1143  C   ASP A 120       9.799  -6.314 -16.447  1.00 10.00      A   
ATOM   1144  O   ASP A 120      10.814  -5.615 -16.379  1.00 10.00      A   
ATOM   1145  N   CYS A 121       8.638  -5.971 -15.889  1.00 10.00      A   
ATOM   1146  HN  CYS A 121       7.880  -6.584 -15.960  1.00 10.00      A   
ATOM   1147  CA  CYS A 121       8.464  -4.715 -15.173  1.00 10.00      A   
ATOM   1148  CB  CYS A 121       7.018  -4.571 -14.692  1.00 10.00      A   
ATOM   1149  SG  CYS A 121       5.774  -4.739 -15.993  1.00 10.00      A   
ATOM   1150  HG  CYS A 121       5.683  -6.026 -16.320  1.00 10.00      A   
ATOM   1151  C   CYS A 121       9.417  -4.629 -13.987  1.00 10.00      A   
ATOM   1152  O   CYS A 121       9.999  -3.577 -13.724  1.00 10.00      A   
ATOM   1153  N   LEU A 122       9.590  -5.747 -13.286  1.00 10.00      A   
ATOM   1154  HN  LEU A 122       9.109  -6.561 -13.556  1.00 10.00      A   
ATOM   1155  CA  LEU A 122      10.478  -5.795 -12.130  1.00 10.00      A   
ATOM   1156  CB  LEU A 122      10.396  -7.164 -11.448  1.00 10.00      A   
ATOM   1157  CG  LEU A 122       9.163  -7.402 -10.574  1.00 10.00      A   
ATOM   1158  CD1 LEU A 122       8.972  -8.887 -10.302  1.00 10.00      A   
ATOM   1159  CD2 LEU A 122       9.283  -6.629  -9.268  1.00 10.00      A   
ATOM   1160  C   LEU A 122      11.918  -5.484 -12.527  1.00 10.00      A   
ATOM   1161  O   LEU A 122      12.588  -4.671 -11.889  1.00 10.00      A   
ATOM   1162  N   GLU A 123      12.382  -6.122 -13.596  1.00 10.00      A   
ATOM   1163  HN  GLU A 123      11.793  -6.746 -14.076  1.00 10.00      A   
ATOM   1164  CA  GLU A 123      13.741  -5.918 -14.080  1.00 10.00      A   
ATOM   1165  CB  GLU A 123      14.050  -6.880 -15.228  1.00 10.00      A   
ATOM   1166  CG  GLU A 123      13.856  -8.350 -14.873  1.00 10.00      A   
ATOM   1167  CD  GLU A 123      14.398  -9.286 -15.930  1.00 10.00      A   
ATOM   1168  OE1 GLU A 123      13.898  -9.253 -17.068  1.00 10.00      A   
ATOM   1169  OE2 GLU A 123      15.342 -10.054 -15.629  1.00 10.00      A   
ATOM   1170  C   GLU A 123      13.945  -4.468 -14.509  1.00 10.00      A   
ATOM   1171  O   GLU A 123      15.019  -3.895 -14.319  1.00 10.00      A   
ATOM   1172  N   LEU A 124      12.897  -3.881 -15.077  1.00 10.00      A   
ATOM   1173  HN  LEU A 124      12.073  -4.403 -15.204  1.00 10.00      A   
ATOM   1174  CA  LEU A 124      12.935  -2.491 -15.518  1.00 10.00      A   
ATOM   1175  CB  LEU A 124      11.636  -2.132 -16.252  1.00 10.00      A   
ATOM   1176  CG  LEU A 124      11.595  -2.402 -17.758  1.00 10.00      A   
ATOM   1177  CD1 LEU A 124      10.174  -2.248 -18.281  1.00 10.00      A   
ATOM   1178  CD2 LEU A 124      12.533  -1.454 -18.491  1.00 10.00      A   
ATOM   1179  C   LEU A 124      13.111  -1.562 -14.321  1.00 10.00      A   
ATOM   1180  O   LEU A 124      13.984  -0.692 -14.313  1.00 10.00      A   
ATOM   1181  N   ILE A 125      12.277  -1.770 -13.308  1.00 10.00      A   
ATOM   1182  HN  ILE A 125      11.615  -2.494 -13.382  1.00 10.00      A   
ATOM   1183  CA  ILE A 125      12.305  -0.967 -12.091  1.00 10.00      A   
ATOM   1184  CB  ILE A 125      11.240  -1.465 -11.080  1.00 10.00      A   
ATOM   1185  CG1 ILE A 125       9.831  -1.193 -11.615  1.00 10.00      A   
ATOM   1186  CG2 ILE A 125      11.432  -0.833  -9.705  1.00 10.00      A   
ATOM   1187  CD1 ILE A 125       8.729  -1.778 -10.761  1.00 10.00      A   
ATOM   1188  C   ILE A 125      13.682  -1.000 -11.434  1.00 10.00      A   
ATOM   1189  O   ILE A 125      14.220   0.040 -11.056  1.00 10.00      A   
ATOM   1190  N   ALA A 126      14.251  -2.195 -11.340  1.00 10.00      A   
ATOM   1191  HN  ALA A 126      13.776  -2.975 -11.704  1.00 10.00      A   
ATOM   1192  CA  ALA A 126      15.551  -2.396 -10.712  1.00 10.00      A   
ATOM   1193  CB  ALA A 126      15.893  -3.878 -10.686  1.00 10.00      A   
ATOM   1194  C   ALA A 126      16.680  -1.599 -11.367  1.00 10.00      A   
ATOM   1195  O   ALA A 126      17.488  -0.973 -10.676  1.00 10.00      A   
ATOM   1196  N   LYS A 127      16.727  -1.604 -12.692  1.00 10.00      A   
ATOM   1197  HN  LYS A 127      16.027  -2.070 -13.196  1.00 10.00      A   
ATOM   1198  CA  LYS A 127      17.793  -0.914 -13.414  1.00 10.00      A   
ATOM   1199  CB  LYS A 127      18.068  -1.579 -14.771  1.00 10.00      A   
ATOM   1200  CG  LYS A 127      16.932  -1.464 -15.778  1.00 10.00      A   
ATOM   1201  CD  LYS A 127      17.328  -2.027 -17.133  1.00 10.00      A   
ATOM   1202  CE  LYS A 127      16.302  -1.672 -18.199  1.00 10.00      A   
ATOM   1203  NZ  LYS A 127      16.709  -2.154 -19.545  1.00 10.00      A   
ATOM   1204  HZ1 LYS A 127      16.166  -1.662 -20.282  1.00 10.00      A   
ATOM   1205  HZ2 LYS A 127      16.533  -3.177 -19.629  1.00 10.00      A   
ATOM   1206  HZ3 LYS A 127      17.722  -1.975 -19.698  1.00 10.00      A   
ATOM   1207  C   LYS A 127      17.553   0.589 -13.575  1.00 10.00      A   
ATOM   1208  O   LYS A 127      18.489   1.385 -13.479  1.00 10.00      A   
ATOM   1209  N   SER A 128      16.312   0.983 -13.805  1.00 10.00      A   
ATOM   1210  HN  SER A 128      15.592   0.315 -13.858  1.00 10.00      A   
ATOM   1211  CA  SER A 128      15.998   2.393 -13.996  1.00 10.00      A   
ATOM   1212  CB  SER A 128      14.692   2.550 -14.767  1.00 10.00      A   
ATOM   1213  OG  SER A 128      14.697   1.748 -15.933  1.00 10.00      A   
ATOM   1214  HG  SER A 128      15.462   1.978 -16.475  1.00 10.00      A   
ATOM   1215  C   SER A 128      15.931   3.164 -12.683  1.00 10.00      A   
ATOM   1216  O   SER A 128      16.657   4.140 -12.487  1.00 10.00      A   
ATOM   1217  N   PHE A 129      15.082   2.708 -11.771  1.00 10.00      A   
ATOM   1218  HN  PHE A 129      14.580   1.883 -11.948  1.00 10.00      A   
ATOM   1219  CA  PHE A 129      14.906   3.386 -10.496  1.00 10.00      A   
ATOM   1220  CB  PHE A 129      13.512   3.128  -9.918  1.00 10.00      A   
ATOM   1221  CG  PHE A 129      12.413   3.327 -10.923  1.00 10.00      A   
ATOM   1222  CD1 PHE A 129      11.431   2.368 -11.094  1.00 10.00      A   
ATOM   1223  CD2 PHE A 129      12.374   4.464 -11.710  1.00 10.00      A   
ATOM   1224  CE1 PHE A 129      10.430   2.537 -12.029  1.00 10.00      A   
ATOM   1225  CE2 PHE A 129      11.375   4.643 -12.646  1.00 10.00      A   
ATOM   1226  CZ  PHE A 129      10.404   3.676 -12.806  1.00 10.00      A   
ATOM   1227  C   PHE A 129      16.004   3.029  -9.505  1.00 10.00      A   
ATOM   1228  O   PHE A 129      15.858   2.122  -8.687  1.00 10.00      A   
ATOM   1229  N   LYS A 130      17.110   3.754  -9.588  1.00 10.00      A   
ATOM   1230  HN  LYS A 130      17.173   4.450 -10.281  1.00 10.00      A   
ATOM   1231  CA  LYS A 130      18.245   3.533  -8.700  1.00 10.00      A   
ATOM   1232  CB  LYS A 130      19.515   4.109  -9.326  1.00 10.00      A   
ATOM   1233  CG  LYS A 130      19.894   3.448 -10.641  1.00 10.00      A   
ATOM   1234  CD  LYS A 130      20.981   4.224 -11.361  1.00 10.00      A   
ATOM   1235  CE  LYS A 130      21.554   3.421 -12.517  1.00 10.00      A   
ATOM   1236  NZ  LYS A 130      20.558   3.190 -13.602  1.00 10.00      A   
ATOM   1237  HZ1 LYS A 130      21.010   2.700 -14.400  1.00 10.00      A   
ATOM   1238  HZ2 LYS A 130      20.179   4.095 -13.943  1.00 10.00      A   
ATOM   1239  HZ3 LYS A 130      19.768   2.604 -13.253  1.00 10.00      A   
ATOM   1240  C   LYS A 130      17.989   4.160  -7.331  1.00 10.00      A   
ATOM   1241  O   LYS A 130      18.766   3.991  -6.393  1.00 10.00      A   
ATOM   1242  N   ASN A 131      16.888   4.885  -7.229  1.00 10.00      A   
ATOM   1243  HN  ASN A 131      16.311   4.985  -8.014  1.00 10.00      A   
ATOM   1244  CA  ASN A 131      16.514   5.536  -5.981  1.00 10.00      A   
ATOM   1245  CB  ASN A 131      16.210   7.018  -6.216  1.00 10.00      A   
ATOM   1246  CG  ASN A 131      17.448   7.889  -6.144  1.00 10.00      A   
ATOM   1247  OD1 ASN A 131      18.000   8.115  -5.070  1.00 10.00      A   
ATOM   1248  ND2 ASN A 131      17.881   8.404  -7.286  1.00 10.00      A   
ATOM   1249 HD21 ASN A 131      17.380   8.203  -8.106  1.00 10.00      A   
ATOM   1250 HD22 ASN A 131      18.688   8.967  -7.266  1.00 10.00      A   
ATOM   1251  C   ASN A 131      15.306   4.851  -5.359  1.00 10.00      A   
ATOM   1252  O   ASN A 131      14.765   5.317  -4.358  1.00 10.00      A   
ATOM   1253  N   PHE A 132      14.893   3.738  -5.959  1.00 10.00      A   
ATOM   1254  HN  PHE A 132      15.385   3.411  -6.743  1.00 10.00      A   
ATOM   1255  CA  PHE A 132      13.741   2.983  -5.479  1.00 10.00      A   
ATOM   1256  CB  PHE A 132      13.417   1.845  -6.441  1.00 10.00      A   
ATOM   1257  CG  PHE A 132      11.958   1.527  -6.505  1.00 10.00      A   
ATOM   1258  CD1 PHE A 132      11.109   2.290  -7.287  1.00 10.00      A   
ATOM   1259  CD2 PHE A 132      11.432   0.473  -5.782  1.00 10.00      A   
ATOM   1260  CE1 PHE A 132       9.762   2.006  -7.348  1.00 10.00      A   
ATOM   1261  CE2 PHE A 132      10.085   0.182  -5.838  1.00 10.00      A   
ATOM   1262  CZ  PHE A 132       9.247   0.949  -6.622  1.00 10.00      A   
ATOM   1263  C   PHE A 132      14.000   2.427  -4.084  1.00 10.00      A   
ATOM   1264  O   PHE A 132      15.068   1.873  -3.823  1.00 10.00      A   
ATOM   1265  N   LYS A 133      13.017   2.566  -3.199  1.00 10.00      A   
ATOM   1266  HN  LYS A 133      12.177   2.996  -3.475  1.00 10.00      A   
ATOM   1267  CA  LYS A 133      13.162   2.096  -1.828  1.00 10.00      A   
ATOM   1268  CB  LYS A 133      13.352   3.288  -0.883  1.00 10.00      A   
ATOM   1269  CG  LYS A 133      14.595   4.117  -1.168  1.00 10.00      A   
ATOM   1270  CD  LYS A 133      14.404   5.561  -0.732  1.00 10.00      A   
ATOM   1271  CE  LYS A 133      15.399   6.482  -1.418  1.00 10.00      A   
ATOM   1272  NZ  LYS A 133      14.983   7.905  -1.340  1.00 10.00      A   
ATOM   1273  HZ1 LYS A 133      15.381   8.345  -0.492  1.00 10.00      A   
ATOM   1274  HZ2 LYS A 133      13.940   7.975  -1.293  1.00 10.00      A   
ATOM   1275  HZ3 LYS A 133      15.316   8.424  -2.180  1.00 10.00      A   
ATOM   1276  C   LYS A 133      11.973   1.259  -1.360  1.00 10.00      A   
ATOM   1277  O   LYS A 133      12.150   0.240  -0.694  1.00 10.00      A   
ATOM   1278  N   VAL A 134      10.763   1.672  -1.708  1.00 10.00      A   
ATOM   1279  HN  VAL A 134      10.662   2.465  -2.279  1.00 10.00      A   
ATOM   1280  CA  VAL A 134       9.575   0.953  -1.259  1.00 10.00      A   
ATOM   1281  CB  VAL A 134       8.721   1.815  -0.303  1.00 10.00      A   
ATOM   1282  CG1 VAL A 134       7.601   0.990   0.319  1.00 10.00      A   
ATOM   1283  CG2 VAL A 134       9.589   2.450   0.774  1.00 10.00      A   
ATOM   1284  C   VAL A 134       8.704   0.459  -2.410  1.00 10.00      A   
ATOM   1285  O   VAL A 134       8.239   1.244  -3.238  1.00 10.00      A   
ATOM   1286  N   LEU A 135       8.472  -0.845  -2.428  1.00 10.00      A   
ATOM   1287  HN  LEU A 135       8.861  -1.406  -1.717  1.00 10.00      A   
ATOM   1288  CA  LEU A 135       7.644  -1.481  -3.447  1.00 10.00      A   
ATOM   1289  CB  LEU A 135       8.488  -2.434  -4.302  1.00 10.00      A   
ATOM   1290  CG  LEU A 135       7.762  -3.175  -5.430  1.00 10.00      A   
ATOM   1291  CD1 LEU A 135       7.168  -2.195  -6.429  1.00 10.00      A   
ATOM   1292  CD2 LEU A 135       8.710  -4.137  -6.127  1.00 10.00      A   
ATOM   1293  C   LEU A 135       6.512  -2.246  -2.769  1.00 10.00      A   
ATOM   1294  O   LEU A 135       6.752  -3.223  -2.055  1.00 10.00      A   
ATOM   1295  N   VAL A 136       5.286  -1.789  -2.970  1.00 10.00      A   
ATOM   1296  HN  VAL A 136       5.152  -1.009  -3.557  1.00 10.00      A   
ATOM   1297  CA  VAL A 136       4.129  -2.427  -2.360  1.00 10.00      A   
ATOM   1298  CB  VAL A 136       3.356  -1.463  -1.429  1.00 10.00      A   
ATOM   1299  CG1 VAL A 136       2.212  -2.187  -0.735  1.00 10.00      A   
ATOM   1300  CG2 VAL A 136       4.288  -0.838  -0.400  1.00 10.00      A   
ATOM   1301  C   VAL A 136       3.188  -2.993  -3.417  1.00 10.00      A   
ATOM   1302  O   VAL A 136       2.622  -2.255  -4.226  1.00 10.00      A   
ATOM   1303  N   LEU A 137       3.036  -4.305  -3.402  1.00 10.00      A   
ATOM   1304  HN  LEU A 137       3.526  -4.837  -2.727  1.00 10.00      A   
ATOM   1305  CA  LEU A 137       2.169  -4.996  -4.340  1.00 10.00      A   
ATOM   1306  CB  LEU A 137       2.992  -5.965  -5.189  1.00 10.00      A   
ATOM   1307  CG  LEU A 137       4.168  -5.351  -5.949  1.00 10.00      A   
ATOM   1308  CD1 LEU A 137       5.139  -6.431  -6.391  1.00 10.00      A   
ATOM   1309  CD2 LEU A 137       3.674  -4.554  -7.147  1.00 10.00      A   
ATOM   1310  C   LEU A 137       1.087  -5.751  -3.579  1.00 10.00      A   
ATOM   1311  O   LEU A 137       1.338  -6.813  -3.007  1.00 10.00      A   
ATOM   1312  N   SER A 138      -0.110  -5.195  -3.565  1.00 10.00      A   
ATOM   1313  HN  SER A 138      -0.255  -4.353  -4.059  1.00 10.00      A   
ATOM   1314  CA  SER A 138      -1.226  -5.802  -2.860  1.00 10.00      A   
ATOM   1315  CB  SER A 138      -1.990  -4.718  -2.096  1.00 10.00      A   
ATOM   1316  OG  SER A 138      -1.111  -3.675  -1.693  1.00 10.00      A   
ATOM   1317  HG  SER A 138      -0.204  -3.930  -1.889  1.00 10.00      A   
ATOM   1318  C   SER A 138      -2.158  -6.523  -3.836  1.00 10.00      A   
ATOM   1319  O   SER A 138      -2.675  -5.910  -4.771  1.00 10.00      A   
ATOM   1320  N   SER A 139      -2.337  -7.829  -3.632  1.00 10.00      A   
ATOM   1321  HN  SER A 139      -1.861  -8.265  -2.887  1.00 10.00      A   
ATOM   1322  CA  SER A 139      -3.211  -8.645  -4.479  1.00 10.00      A   
ATOM   1323  CB  SER A 139      -4.680  -8.282  -4.259  1.00 10.00      A   
ATOM   1324  OG  SER A 139      -5.015  -8.352  -2.881  1.00 10.00      A   
ATOM   1325  HG  SER A 139      -5.506  -9.166  -2.713  1.00 10.00      A   
ATOM   1326  C   SER A 139      -2.838  -8.555  -5.959  1.00 10.00      A   
ATOM   1327  O   SER A 139      -3.707  -8.492  -6.832  1.00 10.00      A   
ATOM   1328  N   CYS A 140      -1.543  -8.550  -6.233  1.00 10.00      A   
ATOM   1329  HN  CYS A 140      -0.893  -8.610  -5.495  1.00 10.00      A   
ATOM   1330  CA  CYS A 140      -1.054  -8.471  -7.599  1.00 10.00      A   
ATOM   1331  CB  CYS A 140       0.178  -7.569  -7.666  1.00 10.00      A   
ATOM   1332  SG  CYS A 140      -0.129  -5.878  -7.105  1.00 10.00      A   
ATOM   1333  HG  CYS A 140      -0.992  -5.933  -6.095  1.00 10.00      A   
ATOM   1334  C   CYS A 140      -0.750  -9.864  -8.147  1.00 10.00      A   
ATOM   1335  O   CYS A 140      -0.786 -10.848  -7.409  1.00 10.00      A   
ATOM   1336  N   GLU A 141      -0.457  -9.946  -9.437  1.00 10.00      A   
ATOM   1337  HN  GLU A 141      -0.445  -9.126  -9.979  1.00 10.00      A   
ATOM   1338  CA  GLU A 141      -0.159 -11.222 -10.075  1.00 10.00      A   
ATOM   1339  CB  GLU A 141      -1.470 -11.933 -10.427  1.00 10.00      A   
ATOM   1340  CG  GLU A 141      -2.365 -11.124 -11.353  1.00 10.00      A   
ATOM   1341  CD  GLU A 141      -3.788 -11.630 -11.383  1.00 10.00      A   
ATOM   1342  OE1 GLU A 141      -4.039 -12.693 -11.990  1.00 10.00      A   
ATOM   1343  OE2 GLU A 141      -4.669 -10.962 -10.806  1.00 10.00      A   
ATOM   1344  C   GLU A 141       0.653 -11.002 -11.349  1.00 10.00      A   
ATOM   1345  O   GLU A 141       0.896  -9.862 -11.743  1.00 10.00      A   
ATOM   1346  N   GLY A 142       1.078 -12.092 -11.979  1.00 10.00      A   
ATOM   1347  HN  GLY A 142       0.878 -12.977 -11.603  1.00 10.00      A   
ATOM   1348  CA  GLY A 142       1.828 -11.993 -13.216  1.00 10.00      A   
ATOM   1349  C   GLY A 142       3.330 -12.111 -13.041  1.00 10.00      A   
ATOM   1350  O   GLY A 142       4.053 -12.310 -14.016  1.00 10.00      A   
ATOM   1351  N   PHE A 143       3.807 -12.006 -11.810  1.00 10.00      A   
ATOM   1352  HN  PHE A 143       3.190 -11.875 -11.064  1.00 10.00      A   
ATOM   1353  CA  PHE A 143       5.240 -12.088 -11.553  1.00 10.00      A   
ATOM   1354  CB  PHE A 143       5.759 -10.850 -10.806  1.00 10.00      A   
ATOM   1355  CG  PHE A 143       5.035 -10.526  -9.525  1.00 10.00      A   
ATOM   1356  CD1 PHE A 143       5.616 -10.798  -8.299  1.00 10.00      A   
ATOM   1357  CD2 PHE A 143       3.781  -9.937  -9.549  1.00 10.00      A   
ATOM   1358  CE1 PHE A 143       4.958 -10.487  -7.123  1.00 10.00      A   
ATOM   1359  CE2 PHE A 143       3.116  -9.627  -8.379  1.00 10.00      A   
ATOM   1360  CZ  PHE A 143       3.707  -9.902  -7.163  1.00 10.00      A   
ATOM   1361  C   PHE A 143       5.632 -13.372 -10.831  1.00 10.00      A   
ATOM   1362  O   PHE A 143       4.842 -13.950 -10.083  1.00 10.00      A   
ATOM   1363  N   SER A 144       6.861 -13.805 -11.060  1.00 10.00      A   
ATOM   1364  HN  SER A 144       7.448 -13.287 -11.661  1.00 10.00      A   
ATOM   1365  CA  SER A 144       7.378 -15.012 -10.450  1.00 10.00      A   
ATOM   1366  CB  SER A 144       7.807 -15.995 -11.545  1.00 10.00      A   
ATOM   1367  OG  SER A 144       8.820 -15.441 -12.375  1.00 10.00      A   
ATOM   1368  HG  SER A 144       8.613 -14.507 -12.568  1.00 10.00      A   
ATOM   1369  C   SER A 144       8.558 -14.687  -9.534  1.00 10.00      A   
ATOM   1370  O   SER A 144       8.877 -13.516  -9.304  1.00 10.00      A   
ATOM   1371  N   THR A 145       9.203 -15.720  -9.010  1.00 10.00      A   
ATOM   1372  HN  THR A 145       8.892 -16.633  -9.205  1.00 10.00      A   
ATOM   1373  CA  THR A 145      10.348 -15.541  -8.127  1.00 10.00      A   
ATOM   1374  CB  THR A 145      10.723 -16.870  -7.443  1.00 10.00      A   
ATOM   1375  OG1 THR A 145      10.585 -17.945  -8.385  1.00 10.00      A   
ATOM   1376  HG1 THR A 145      11.380 -17.992  -8.937  1.00 10.00      A   
ATOM   1377  CG2 THR A 145       9.804 -17.137  -6.261  1.00 10.00      A   
ATOM   1378  C   THR A 145      11.562 -14.993  -8.884  1.00 10.00      A   
ATOM   1379  O   THR A 145      12.490 -14.452  -8.282  1.00 10.00      A   
ATOM   1380  N   ASP A 146      11.540 -15.134 -10.206  1.00 10.00      A   
ATOM   1381  HN  ASP A 146      10.774 -15.578 -10.622  1.00 10.00      A   
ATOM   1382  CA  ASP A 146      12.630 -14.666 -11.059  1.00 10.00      A   
ATOM   1383  CB  ASP A 146      12.393 -15.078 -12.510  1.00 10.00      A   
ATOM   1384  CG  ASP A 146      12.842 -16.489 -12.805  1.00 10.00      A   
ATOM   1385  OD1 ASP A 146      13.806 -16.659 -13.580  1.00 10.00      A   
ATOM   1386  OD2 ASP A 146      12.222 -17.436 -12.281  1.00 10.00      A   
ATOM   1387  C   ASP A 146      12.796 -13.157 -10.982  1.00 10.00      A   
ATOM   1388  O   ASP A 146      13.912 -12.652 -10.859  1.00 10.00      A   
ATOM   1389  N   GLY A 147      11.679 -12.441 -11.056  1.00 10.00      A   
ATOM   1390  HN  GLY A 147      10.820 -12.901 -11.162  1.00 10.00      A   
ATOM   1391  CA  GLY A 147      11.719 -10.992 -10.994  1.00 10.00      A   
ATOM   1392  C   GLY A 147      12.229 -10.485  -9.660  1.00 10.00      A   
ATOM   1393  O   GLY A 147      12.860  -9.429  -9.584  1.00 10.00      A   
ATOM   1394  N   LEU A 148      11.970 -11.246  -8.608  1.00 10.00      A   
ATOM   1395  HN  LEU A 148      11.481 -12.085  -8.735  1.00 10.00      A   
ATOM   1396  CA  LEU A 148      12.402 -10.871  -7.272  1.00 10.00      A   
ATOM   1397  CB  LEU A 148      11.760 -11.786  -6.228  1.00 10.00      A   
ATOM   1398  CG  LEU A 148      10.228 -11.787  -6.186  1.00 10.00      A   
ATOM   1399  CD1 LEU A 148       9.708 -12.835  -5.214  1.00 10.00      A   
ATOM   1400  CD2 LEU A 148       9.702 -10.408  -5.821  1.00 10.00      A   
ATOM   1401  C   LEU A 148      13.922 -10.920  -7.167  1.00 10.00      A   
ATOM   1402  O   LEU A 148      14.527 -10.132  -6.441  1.00 10.00      A   
ATOM   1403  N   ALA A 149      14.534 -11.844  -7.908  1.00 10.00      A   
ATOM   1404  HN  ALA A 149      13.994 -12.446  -8.465  1.00 10.00      A   
ATOM   1405  CA  ALA A 149      15.983 -11.989  -7.911  1.00 10.00      A   
ATOM   1406  CB  ALA A 149      16.389 -13.267  -8.632  1.00 10.00      A   
ATOM   1407  C   ALA A 149      16.631 -10.780  -8.571  1.00 10.00      A   
ATOM   1408  O   ALA A 149      17.666 -10.291  -8.118  1.00 10.00      A   
ATOM   1409  N   ALA A 150      15.998 -10.295  -9.638  1.00 10.00      A   
ATOM   1410  HN  ALA A 150      15.178 -10.739  -9.946  1.00 10.00      A   
ATOM   1411  CA  ALA A 150      16.495  -9.131 -10.363  1.00 10.00      A   
ATOM   1412  CB  ALA A 150      15.632  -8.860 -11.585  1.00 10.00      A   
ATOM   1413  C   ALA A 150      16.521  -7.908  -9.452  1.00 10.00      A   
ATOM   1414  O   ALA A 150      17.449  -7.097  -9.504  1.00 10.00      A   
ATOM   1415  N   ILE A 151      15.498  -7.787  -8.620  1.00 10.00      A   
ATOM   1416  HN  ILE A 151      14.788  -8.464  -8.639  1.00 10.00      A   
ATOM   1417  CA  ILE A 151      15.394  -6.680  -7.681  1.00 10.00      A   
ATOM   1418  CB  ILE A 151      14.012  -6.664  -6.982  1.00 10.00      A   
ATOM   1419  CG1 ILE A 151      12.891  -6.450  -8.007  1.00 10.00      A   
ATOM   1420  CG2 ILE A 151      13.957  -5.605  -5.888  1.00 10.00      A   
ATOM   1421  CD1 ILE A 151      12.935  -5.106  -8.704  1.00 10.00      A   
ATOM   1422  C   ILE A 151      16.492  -6.785  -6.628  1.00 10.00      A   
ATOM   1423  O   ILE A 151      17.196  -5.819  -6.351  1.00 10.00      A   
ATOM   1424  N   ALA A 152      16.655  -7.983  -6.087  1.00 10.00      A   
ATOM   1425  HN  ALA A 152      16.088  -8.721  -6.398  1.00 10.00      A   
ATOM   1426  CA  ALA A 152      17.649  -8.244  -5.052  1.00 10.00      A   
ATOM   1427  CB  ALA A 152      17.537  -9.686  -4.579  1.00 10.00      A   
ATOM   1428  C   ALA A 152      19.077  -7.958  -5.517  1.00 10.00      A   
ATOM   1429  O   ALA A 152      19.886  -7.415  -4.765  1.00 10.00      A   
ATOM   1430  N   ALA A 153      19.382  -8.308  -6.760  1.00 10.00      A   
ATOM   1431  HN  ALA A 153      18.689  -8.714  -7.327  1.00 10.00      A   
ATOM   1432  CA  ALA A 153      20.728  -8.119  -7.296  1.00 10.00      A   
ATOM   1433  CB  ALA A 153      21.059  -9.205  -8.309  1.00 10.00      A   
ATOM   1434  C   ALA A 153      20.968  -6.732  -7.896  1.00 10.00      A   
ATOM   1435  O   ALA A 153      22.069  -6.444  -8.366  1.00 10.00      A   
ATOM   1436  N   THR A 154      19.964  -5.866  -7.875  1.00 10.00      A   
ATOM   1437  HN  THR A 154      19.111  -6.120  -7.466  1.00 10.00      A   
ATOM   1438  CA  THR A 154      20.129  -4.535  -8.447  1.00 10.00      A   
ATOM   1439  CB  THR A 154      19.341  -4.377  -9.762  1.00 10.00      A   
ATOM   1440  OG1 THR A 154      19.413  -5.599 -10.513  1.00 10.00      A   
ATOM   1441  HG1 THR A 154      18.891  -6.280 -10.064  1.00 10.00      A   
ATOM   1442  CG2 THR A 154      19.930  -3.251 -10.598  1.00 10.00      A   
ATOM   1443  C   THR A 154      19.747  -3.419  -7.473  1.00 10.00      A   
ATOM   1444  O   THR A 154      20.506  -2.466  -7.285  1.00 10.00      A   
ATOM   1445  N   CYS A 155      18.582  -3.542  -6.857  1.00 10.00      A   
ATOM   1446  HN  CYS A 155      18.031  -4.336  -7.026  1.00 10.00      A   
ATOM   1447  CA  CYS A 155      18.099  -2.539  -5.918  1.00 10.00      A   
ATOM   1448  CB  CYS A 155      16.582  -2.638  -5.774  1.00 10.00      A   
ATOM   1449  SG  CYS A 155      15.690  -2.513  -7.340  1.00 10.00      A   
ATOM   1450  HG  CYS A 155      14.426  -2.846  -7.116  1.00 10.00      A   
ATOM   1451  C   CYS A 155      18.770  -2.685  -4.561  1.00 10.00      A   
ATOM   1452  O   CYS A 155      18.384  -3.522  -3.744  1.00 10.00      A   
ATOM   1453  N   ARG A 156      19.783  -1.866  -4.329  1.00 10.00      A   
ATOM   1454  HN  ARG A 156      20.042  -1.220  -5.022  1.00 10.00      A   
ATOM   1455  CA  ARG A 156      20.519  -1.897  -3.080  1.00 10.00      A   
ATOM   1456  CB  ARG A 156      22.002  -1.608  -3.337  1.00 10.00      A   
ATOM   1457  CG  ARG A 156      22.297  -0.180  -3.771  1.00 10.00      A   
ATOM   1458  CD  ARG A 156      23.711  -0.051  -4.300  1.00 10.00      A   
ATOM   1459  NE  ARG A 156      24.198   1.327  -4.258  1.00 10.00      A   
ATOM   1460  HE  ARG A 156      23.660   1.982  -3.763  1.00 10.00      A   
ATOM   1461  CZ  ARG A 156      25.318   1.731  -4.850  1.00 10.00      A   
ATOM   1462  NH1 ARG A 156      26.060   0.865  -5.533  1.00 10.00      A   
ATOM   1463 HH11 ARG A 156      26.946   1.179  -6.000  1.00 10.00      A   
ATOM   1464 HH12 ARG A 156      25.765  -0.135  -5.607  1.00 10.00      A   
ATOM   1465  NH2 ARG A 156      25.703   2.998  -4.747  1.00 10.00      A   
ATOM   1466 HH21 ARG A 156      25.126   3.685  -4.194  1.00 10.00      A   
ATOM   1467 HH22 ARG A 156      26.579   3.320  -5.213  1.00 10.00      A   
ATOM   1468  C   ARG A 156      19.939  -0.893  -2.090  1.00 10.00      A   
ATOM   1469  O   ARG A 156      20.277  -0.902  -0.906  1.00 10.00      A   
ATOM   1470  N   ASN A 157      19.055  -0.034  -2.584  1.00 10.00      A   
ATOM   1471  HN  ASN A 157      18.813  -0.087  -3.536  1.00 10.00      A   
ATOM   1472  CA  ASN A 157      18.432   0.982  -1.755  1.00 10.00      A   
ATOM   1473  CB  ASN A 157      18.373   2.323  -2.496  1.00 10.00      A   
ATOM   1474  CG  ASN A 157      19.732   2.993  -2.604  1.00 10.00      A   
ATOM   1475  OD1 ASN A 157      20.557   2.905  -1.694  1.00 10.00      A   
ATOM   1476  ND2 ASN A 157      19.984   3.662  -3.723  1.00 10.00      A   
ATOM   1477 HD21 ASN A 157      19.288   3.689  -4.418  1.00 10.00      A   
ATOM   1478 HD22 ASN A 157      20.857   4.102  -3.810  1.00 10.00      A   
ATOM   1479  C   ASN A 157      17.038   0.553  -1.311  1.00 10.00      A   
ATOM   1480  O   ASN A 157      16.318   1.323  -0.679  1.00 10.00      A   
ATOM   1481  N   LEU A 158      16.668  -0.681  -1.649  1.00 10.00      A   
ATOM   1482  HN  LEU A 158      17.286  -1.238  -2.164  1.00 10.00      A   
ATOM   1483  CA  LEU A 158      15.366  -1.226  -1.277  1.00 10.00      A   
ATOM   1484  CB  LEU A 158      15.167  -2.614  -1.898  1.00 10.00      A   
ATOM   1485  CG  LEU A 158      13.788  -3.255  -1.715  1.00 10.00      A   
ATOM   1486  CD1 LEU A 158      12.742  -2.544  -2.563  1.00 10.00      A   
ATOM   1487  CD2 LEU A 158      13.840  -4.736  -2.047  1.00 10.00      A   
ATOM   1488  C   LEU A 158      15.242  -1.297   0.245  1.00 10.00      A   
ATOM   1489  O   LEU A 158      16.136  -1.796   0.924  1.00 10.00      A   
ATOM   1490  N   LYS A 159      14.137  -0.789   0.770  1.00 10.00      A   
ATOM   1491  HN  LYS A 159      13.451  -0.415   0.172  1.00 10.00      A   
ATOM   1492  CA  LYS A 159      13.910  -0.776   2.207  1.00 10.00      A   
ATOM   1493  CB  LYS A 159      13.738   0.663   2.707  1.00 10.00      A   
ATOM   1494  CG  LYS A 159      14.983   1.531   2.606  1.00 10.00      A   
ATOM   1495  CD  LYS A 159      14.694   2.952   3.073  1.00 10.00      A   
ATOM   1496  CE  LYS A 159      14.385   3.001   4.564  1.00 10.00      A   
ATOM   1497  NZ  LYS A 159      13.520   4.157   4.923  1.00 10.00      A   
ATOM   1498  HZ1 LYS A 159      13.605   4.367   5.936  1.00 10.00      A   
ATOM   1499  HZ2 LYS A 159      12.523   3.939   4.713  1.00 10.00      A   
ATOM   1500  HZ3 LYS A 159      13.801   4.998   4.380  1.00 10.00      A   
ATOM   1501  C   LYS A 159      12.684  -1.591   2.595  1.00 10.00      A   
ATOM   1502  O   LYS A 159      12.740  -2.422   3.504  1.00 10.00      A   
ATOM   1503  N   GLU A 160      11.580  -1.366   1.894  1.00 10.00      A   
ATOM   1504  HN  GLU A 160      11.603  -0.736   1.141  1.00 10.00      A   
ATOM   1505  CA  GLU A 160      10.338  -2.052   2.206  1.00 10.00      A   
ATOM   1506  CB  GLU A 160       9.318  -1.063   2.784  1.00 10.00      A   
ATOM   1507  CG  GLU A 160       9.837  -0.267   3.976  1.00 10.00      A   
ATOM   1508  CD  GLU A 160       8.944   0.896   4.359  1.00 10.00      A   
ATOM   1509  OE1 GLU A 160       9.406   2.058   4.287  1.00 10.00      A   
ATOM   1510  OE2 GLU A 160       7.783   0.657   4.744  1.00 10.00      A   
ATOM   1511  C   GLU A 160       9.757  -2.765   0.991  1.00 10.00      A   
ATOM   1512  O   GLU A 160       9.544  -2.159  -0.063  1.00 10.00      A   
ATOM   1513  N   LEU A 161       9.508  -4.056   1.147  1.00 10.00      A   
ATOM   1514  HN  LEU A 161       9.719  -4.483   2.010  1.00 10.00      A   
ATOM   1515  CA  LEU A 161       8.940  -4.865   0.087  1.00 10.00      A   
ATOM   1516  CB  LEU A 161       9.985  -5.856  -0.436  1.00 10.00      A   
ATOM   1517  CG  LEU A 161       9.599  -6.665  -1.677  1.00 10.00      A   
ATOM   1518  CD1 LEU A 161       9.374  -5.746  -2.867  1.00 10.00      A   
ATOM   1519  CD2 LEU A 161      10.666  -7.701  -1.993  1.00 10.00      A   
ATOM   1520  C   LEU A 161       7.719  -5.612   0.613  1.00 10.00      A   
ATOM   1521  O   LEU A 161       7.838  -6.520   1.442  1.00 10.00      A   
ATOM   1522  N   ASP A 162       6.544  -5.213   0.147  1.00 10.00      A   
ATOM   1523  HN  ASP A 162       6.514  -4.478  -0.508  1.00 10.00      A   
ATOM   1524  CA  ASP A 162       5.293  -5.836   0.573  1.00 10.00      A   
ATOM   1525  CB  ASP A 162       4.371  -4.789   1.210  1.00 10.00      A   
ATOM   1526  CG  ASP A 162       3.076  -5.370   1.749  1.00 10.00      A   
ATOM   1527  OD1 ASP A 162       3.007  -6.599   1.964  1.00 10.00      A   
ATOM   1528  OD2 ASP A 162       2.123  -4.595   1.985  1.00 10.00      A   
ATOM   1529  C   ASP A 162       4.590  -6.509  -0.602  1.00 10.00      A   
ATOM   1530  O   ASP A 162       4.190  -5.844  -1.553  1.00 10.00      A   
ATOM   1531  N   LEU A 163       4.458  -7.828  -0.537  1.00 10.00      A   
ATOM   1532  HN  LEU A 163       4.813  -8.302   0.244  1.00 10.00      A   
ATOM   1533  CA  LEU A 163       3.801  -8.596  -1.596  1.00 10.00      A   
ATOM   1534  CB  LEU A 163       4.756  -9.661  -2.146  1.00 10.00      A   
ATOM   1535  CG  LEU A 163       6.209  -9.240  -2.369  1.00 10.00      A   
ATOM   1536  CD1 LEU A 163       7.088 -10.460  -2.601  1.00 10.00      A   
ATOM   1537  CD2 LEU A 163       6.314  -8.277  -3.540  1.00 10.00      A   
ATOM   1538  C   LEU A 163       2.563  -9.286  -1.037  1.00 10.00      A   
ATOM   1539  O   LEU A 163       2.213 -10.393  -1.452  1.00 10.00      A   
ATOM   1540  N   ARG A 164       1.902  -8.618  -0.103  1.00 10.00      A   
ATOM   1541  HN  ARG A 164       2.217  -7.722   0.153  1.00 10.00      A   
ATOM   1542  CA  ARG A 164       0.723  -9.168   0.555  1.00 10.00      A   
ATOM   1543  CB  ARG A 164       0.205  -8.237   1.656  1.00 10.00      A   
ATOM   1544  CG  ARG A 164      -0.474  -6.970   1.169  1.00 10.00      A   
ATOM   1545  CD  ARG A 164      -0.798  -6.057   2.335  1.00 10.00      A   
ATOM   1546  NE  ARG A 164      -1.822  -5.073   1.995  1.00 10.00      A   
ATOM   1547  HE  ARG A 164      -2.745  -5.402   1.896  1.00 10.00      A   
ATOM   1548  CZ  ARG A 164      -1.580  -3.780   1.794  1.00 10.00      A   
ATOM   1549  NH1 ARG A 164      -0.340  -3.307   1.877  1.00 10.00      A   
ATOM   1550 HH11 ARG A 164       0.463  -3.953   2.091  1.00 10.00      A   
ATOM   1551 HH12 ARG A 164      -0.158  -2.295   1.728  1.00 10.00      A   
ATOM   1552  NH2 ARG A 164      -2.584  -2.959   1.509  1.00 10.00      A   
ATOM   1553 HH21 ARG A 164      -2.409  -1.947   1.351  1.00 10.00      A   
ATOM   1554 HH22 ARG A 164      -3.563  -3.330   1.445  1.00 10.00      A   
ATOM   1555  C   ARG A 164      -0.399  -9.585  -0.396  1.00 10.00      A   
ATOM   1556  O   ARG A 164      -0.808  -8.829  -1.280  1.00 10.00      A   
ATOM   1557  N   GLU A 165      -0.872 -10.816  -0.191  1.00 10.00      A   
ATOM   1558  HN  GLU A 165      -0.465 -11.354   0.524  1.00 10.00      A   
ATOM   1559  CA  GLU A 165      -1.967 -11.407  -0.968  1.00 10.00      A   
ATOM   1560  CB  GLU A 165      -3.316 -10.770  -0.609  1.00 10.00      A   
ATOM   1561  CG  GLU A 165      -3.624 -10.747   0.885  1.00 10.00      A   
ATOM   1562  CD  GLU A 165      -3.099 -11.967   1.620  1.00 10.00      A   
ATOM   1563  OE1 GLU A 165      -2.250 -11.799   2.520  1.00 10.00      A   
ATOM   1564  OE2 GLU A 165      -3.518 -13.095   1.290  1.00 10.00      A   
ATOM   1565  C   GLU A 165      -1.728 -11.381  -2.477  1.00 10.00      A   
ATOM   1566  O   GLU A 165      -2.675 -11.401  -3.262  1.00 10.00      A   
ATOM   1567  N   SER A 166      -0.469 -11.343  -2.882  1.00 10.00      A   
ATOM   1568  HN  SER A 166       0.252 -11.323  -2.216  1.00 10.00      A   
ATOM   1569  CA  SER A 166      -0.138 -11.327  -4.295  1.00 10.00      A   
ATOM   1570  CB  SER A 166       1.029 -10.376  -4.576  1.00 10.00      A   
ATOM   1571  OG  SER A 166       0.609  -9.023  -4.490  1.00 10.00      A   
ATOM   1572  HG  SER A 166       0.988  -8.616  -3.700  1.00 10.00      A   
ATOM   1573  C   SER A 166       0.171 -12.733  -4.795  1.00 10.00      A   
ATOM   1574  O   SER A 166       0.874 -13.496  -4.134  1.00 10.00      A   
ATOM   1575  N   ASP A 167      -0.366 -13.074  -5.956  1.00 10.00      A   
ATOM   1576  HN  ASP A 167      -0.917 -12.417  -6.443  1.00 10.00      A   
ATOM   1577  CA  ASP A 167      -0.145 -14.386  -6.540  1.00 10.00      A   
ATOM   1578  CB  ASP A 167      -1.273 -14.744  -7.509  1.00 10.00      A   
ATOM   1579  CG  ASP A 167      -1.197 -16.182  -7.988  1.00 10.00      A   
ATOM   1580  OD1 ASP A 167      -1.491 -17.094  -7.183  1.00 10.00      A   
ATOM   1581  OD2 ASP A 167      -0.857 -16.406  -9.172  1.00 10.00      A   
ATOM   1582  C   ASP A 167       1.196 -14.430  -7.258  1.00 10.00      A   
ATOM   1583  O   ASP A 167       1.310 -14.028  -8.414  1.00 10.00      A   
ATOM   1584  N   VAL A 168       2.213 -14.891  -6.557  1.00 10.00      A   
ATOM   1585  HN  VAL A 168       2.065 -15.175  -5.631  1.00 10.00      A   
ATOM   1586  CA  VAL A 168       3.546 -14.987  -7.123  1.00 10.00      A   
ATOM   1587  CB  VAL A 168       4.624 -14.636  -6.077  1.00 10.00      A   
ATOM   1588  CG1 VAL A 168       5.980 -14.443  -6.745  1.00 10.00      A   
ATOM   1589  CG2 VAL A 168       4.229 -13.400  -5.283  1.00 10.00      A   
ATOM   1590  C   VAL A 168       3.792 -16.401  -7.622  1.00 10.00      A   
ATOM   1591  O   VAL A 168       3.538 -17.367  -6.903  1.00 10.00      A   
ATOM   1592  N   ASP A 169       4.267 -16.523  -8.850  1.00 10.00      A   
ATOM   1593  HN  ASP A 169       4.440 -15.716  -9.381  1.00 10.00      A   
ATOM   1594  CA  ASP A 169       4.547 -17.830  -9.419  1.00 10.00      A   
ATOM   1595  CB  ASP A 169       4.646 -17.752 -10.938  1.00 10.00      A   
ATOM   1596  CG  ASP A 169       3.950 -18.913 -11.612  1.00 10.00      A   
ATOM   1597  OD1 ASP A 169       4.621 -19.921 -11.918  1.00 10.00      A   
ATOM   1598  OD2 ASP A 169       2.723 -18.821 -11.838  1.00 10.00      A   
ATOM   1599  C   ASP A 169       5.834 -18.381  -8.823  1.00 10.00      A   
ATOM   1600  O   ASP A 169       6.931 -17.898  -9.129  1.00 10.00      A   
ATOM   1601  N   ASP A 170       5.693 -19.375  -7.958  1.00 10.00      A   
ATOM   1602  HN  ASP A 170       4.796 -19.725  -7.773  1.00 10.00      A   
ATOM   1603  CA  ASP A 170       6.832 -19.972  -7.282  1.00 10.00      A   
ATOM   1604  CB  ASP A 170       6.389 -20.698  -6.010  1.00 10.00      A   
ATOM   1605  CG  ASP A 170       6.380 -19.798  -4.794  1.00 10.00      A   
ATOM   1606  OD1 ASP A 170       7.464 -19.535  -4.239  1.00 10.00      A   
ATOM   1607  OD2 ASP A 170       5.287 -19.364  -4.377  1.00 10.00      A   
ATOM   1608  C   ASP A 170       7.603 -20.924  -8.177  1.00 10.00      A   
ATOM   1609  O   ASP A 170       7.059 -21.915  -8.670  1.00 10.00      A   
ATOM   1610  N   VAL A 171       8.863 -20.603  -8.403  1.00 10.00      A   
ATOM   1611  HN  VAL A 171       9.216 -19.765  -8.031  1.00 10.00      A   
ATOM   1612  CA  VAL A 171       9.732 -21.444  -9.207  1.00 10.00      A   
ATOM   1613  CB  VAL A 171      10.480 -20.629 -10.286  1.00 10.00      A   
ATOM   1614  CG1 VAL A 171      11.341 -21.544 -11.145  1.00 10.00      A   
ATOM   1615  CG2 VAL A 171       9.496 -19.854 -11.151  1.00 10.00      A   
ATOM   1616  C   VAL A 171      10.740 -22.130  -8.290  1.00 10.00      A   
ATOM   1617  O   VAL A 171      10.865 -23.355  -8.287  1.00 10.00      A   
ATOM   1618  N   SER A 172      11.439 -21.326  -7.495  1.00 10.00      A   
ATOM   1619  HN  SER A 172      11.291 -20.357  -7.546  1.00 10.00      A   
ATOM   1620  CA  SER A 172      12.427 -21.831  -6.555  1.00 10.00      A   
ATOM   1621  CB  SER A 172      13.671 -22.349  -7.294  1.00 10.00      A   
ATOM   1622  OG  SER A 172      14.475 -23.153  -6.443  1.00 10.00      A   
ATOM   1623  HG  SER A 172      14.790 -23.925  -6.932  1.00 10.00      A   
ATOM   1624  C   SER A 172      12.815 -20.725  -5.580  1.00 10.00      A   
ATOM   1625  O   SER A 172      12.936 -19.559  -5.972  1.00 10.00      A   
ATOM   1626  N   GLY A 173      12.990 -21.084  -4.313  1.00 10.00      A   
ATOM   1627  HN  GLY A 173      12.867 -22.026  -4.056  1.00 10.00      A   
ATOM   1628  CA  GLY A 173      13.369 -20.108  -3.307  1.00 10.00      A   
ATOM   1629  C   GLY A 173      14.859 -19.827  -3.337  1.00 10.00      A   
ATOM   1630  O   GLY A 173      15.562 -20.043  -2.351  1.00 10.00      A   
ATOM   1631  N   HIS A 174      15.336 -19.334  -4.472  1.00 10.00      A   
ATOM   1632  HN  HIS A 174      14.715 -19.173  -5.216  1.00 10.00      A   
ATOM   1633  CA  HIS A 174      16.753 -19.038  -4.653  1.00 10.00      A   
ATOM   1634  CB  HIS A 174      17.267 -19.785  -5.895  1.00 10.00      A   
ATOM   1635  CG  HIS A 174      18.760 -19.821  -6.054  1.00 10.00      A   
ATOM   1636  ND1 HIS A 174      19.497 -20.924  -5.692  1.00 10.00      A   
ATOM   1637  CD2 HIS A 174      19.591 -18.881  -6.567  1.00 10.00      A   
ATOM   1638  CE1 HIS A 174      20.751 -20.632  -5.994  1.00 10.00      A   
ATOM   1639  NE2 HIS A 174      20.852 -19.410  -6.524  1.00 10.00      A   
ATOM   1640  HE2 HIS A 174      21.679 -18.969  -6.821  1.00 10.00      A   
ATOM   1641  C   HIS A 174      17.000 -17.533  -4.791  1.00 10.00      A   
ATOM   1642  O   HIS A 174      18.121 -17.067  -4.617  1.00 10.00      A   
ATOM   1643  N   TRP A 175      15.944 -16.773  -5.065  1.00 10.00      A   
ATOM   1644  HN  TRP A 175      15.063 -17.189  -5.132  1.00 10.00      A   
ATOM   1645  CA  TRP A 175      16.065 -15.324  -5.254  1.00 10.00      A   
ATOM   1646  CB  TRP A 175      14.727 -14.700  -5.681  1.00 10.00      A   
ATOM   1647  CG  TRP A 175      13.644 -14.779  -4.649  1.00 10.00      A   
ATOM   1648  CD1 TRP A 175      12.715 -15.768  -4.506  1.00 10.00      A   
ATOM   1649  CD2 TRP A 175      13.368 -13.818  -3.623  1.00 10.00      A   
ATOM   1650  NE1 TRP A 175      11.890 -15.494  -3.444  1.00 10.00      A   
ATOM   1651  HE1 TRP A 175      11.144 -16.058  -3.139  1.00 10.00      A   
ATOM   1652  CE2 TRP A 175      12.270 -14.299  -2.887  1.00 10.00      A   
ATOM   1653  CE3 TRP A 175      13.951 -12.602  -3.253  1.00 10.00      A   
ATOM   1654  CZ2 TRP A 175      11.742 -13.604  -1.803  1.00 10.00      A   
ATOM   1655  CZ3 TRP A 175      13.424 -11.915  -2.178  1.00 10.00      A   
ATOM   1656  CH2 TRP A 175      12.331 -12.418  -1.465  1.00 10.00      A   
ATOM   1657  C   TRP A 175      16.646 -14.607  -4.033  1.00 10.00      A   
ATOM   1658  O   TRP A 175      17.328 -13.591  -4.165  1.00 10.00      A   
ATOM   1659  N   LEU A 176      16.387 -15.154  -2.852  1.00 10.00      A   
ATOM   1660  HN  LEU A 176      15.853 -15.977  -2.816  1.00 10.00      A   
ATOM   1661  CA  LEU A 176      16.874 -14.567  -1.609  1.00 10.00      A   
ATOM   1662  CB  LEU A 176      16.210 -15.249  -0.412  1.00 10.00      A   
ATOM   1663  CG  LEU A 176      16.259 -14.493   0.916  1.00 10.00      A   
ATOM   1664  CD1 LEU A 176      15.190 -13.411   0.959  1.00 10.00      A   
ATOM   1665  CD2 LEU A 176      16.097 -15.456   2.076  1.00 10.00      A   
ATOM   1666  C   LEU A 176      18.395 -14.682  -1.504  1.00 10.00      A   
ATOM   1667  O   LEU A 176      19.045 -13.896  -0.812  1.00 10.00      A   
ATOM   1668  N   SER A 177      18.956 -15.647  -2.221  1.00 10.00      A   
ATOM   1669  HN  SER A 177      18.388 -16.217  -2.782  1.00 10.00      A   
ATOM   1670  CA  SER A 177      20.391 -15.879  -2.215  1.00 10.00      A   
ATOM   1671  CB  SER A 177      20.678 -17.353  -2.508  1.00 10.00      A   
ATOM   1672  OG  SER A 177      19.915 -18.190  -1.650  1.00 10.00      A   
ATOM   1673  HG  SER A 177      20.485 -18.512  -0.937  1.00 10.00      A   
ATOM   1674  C   SER A 177      21.099 -14.977  -3.227  1.00 10.00      A   
ATOM   1675  O   SER A 177      22.312 -15.077  -3.428  1.00 10.00      A   
ATOM   1676  N   HIS A 178      20.333 -14.098  -3.868  1.00 10.00      A   
ATOM   1677  HN  HIS A 178      19.369 -14.080  -3.687  1.00 10.00      A   
ATOM   1678  CA  HIS A 178      20.885 -13.170  -4.849  1.00 10.00      A   
ATOM   1679  CB  HIS A 178      19.948 -13.027  -6.052  1.00 10.00      A   
ATOM   1680  CG  HIS A 178      20.099 -14.113  -7.074  1.00 10.00      A   
ATOM   1681  ND1 HIS A 178      20.544 -13.839  -8.346  1.00 10.00      A   
ATOM   1682  CD2 HIS A 178      19.853 -15.443  -6.967  1.00 10.00      A   
ATOM   1683  CE1 HIS A 178      20.560 -14.996  -8.981  1.00 10.00      A   
ATOM   1684  NE2 HIS A 178      20.151 -15.992  -8.188  1.00 10.00      A   
ATOM   1685  HE2 HIS A 178      20.079 -16.938  -8.435  1.00 10.00      A   
ATOM   1686  C   HIS A 178      21.150 -11.807  -4.216  1.00 10.00      A   
ATOM   1687  O   HIS A 178      21.617 -10.884  -4.881  1.00 10.00      A   
ATOM   1688  N   PHE A 179      20.862 -11.692  -2.926  1.00 10.00      A   
ATOM   1689  HN  PHE A 179      20.499 -12.467  -2.449  1.00 10.00      A   
ATOM   1690  CA  PHE A 179      21.069 -10.444  -2.203  1.00 10.00      A   
ATOM   1691  CB  PHE A 179      20.297 -10.449  -0.884  1.00 10.00      A   
ATOM   1692  CG  PHE A 179      18.899  -9.915  -0.990  1.00 10.00      A   
ATOM   1693  CD1 PHE A 179      17.812 -10.770  -0.984  1.00 10.00      A   
ATOM   1694  CD2 PHE A 179      18.673  -8.551  -1.092  1.00 10.00      A   
ATOM   1695  CE1 PHE A 179      16.525 -10.279  -1.078  1.00 10.00      A   
ATOM   1696  CE2 PHE A 179      17.389  -8.051  -1.187  1.00 10.00      A   
ATOM   1697  CZ  PHE A 179      16.314  -8.917  -1.181  1.00 10.00      A   
ATOM   1698  C   PHE A 179      22.549 -10.192  -1.937  1.00 10.00      A   
ATOM   1699  O   PHE A 179      23.288 -11.101  -1.564  1.00 10.00      A   
ATOM   1700  N   PRO A 180      23.009  -8.953  -2.147  1.00 10.00      A   
ATOM   1701  CA  PRO A 180      24.402  -8.575  -1.919  1.00 10.00      A   
ATOM   1702  CB  PRO A 180      24.508  -7.175  -2.549  1.00 10.00      A   
ATOM   1703  CG  PRO A 180      23.241  -6.980  -3.313  1.00 10.00      A   
ATOM   1704  CD  PRO A 180      22.211  -7.823  -2.629  1.00 10.00      A   
ATOM   1705  C   PRO A 180      24.717  -8.496  -0.426  1.00 10.00      A   
ATOM   1706  O   PRO A 180      23.856  -8.139   0.385  1.00 10.00      A   
ATOM   1707  N   ASP A 181      25.956  -8.814  -0.062  1.00 10.00      A   
ATOM   1708  HN  ASP A 181      26.598  -9.099  -0.745  1.00 10.00      A   
ATOM   1709  CA  ASP A 181      26.378  -8.769   1.339  1.00 10.00      A   
ATOM   1710  CB  ASP A 181      27.743  -9.440   1.531  1.00 10.00      A   
ATOM   1711  CG  ASP A 181      27.649 -10.909   1.900  1.00 10.00      A   
ATOM   1712  OD1 ASP A 181      27.102 -11.232   2.978  1.00 10.00      A   
ATOM   1713  OD2 ASP A 181      28.126 -11.750   1.117  1.00 10.00      A   
ATOM   1714  C   ASP A 181      26.444  -7.333   1.847  1.00 10.00      A   
ATOM   1715  O   ASP A 181      26.522  -7.092   3.050  1.00 10.00      A   
ATOM   1716  N   THR A 182      26.413  -6.385   0.923  1.00 10.00      A   
ATOM   1717  HN  THR A 182      26.347  -6.640  -0.020  1.00 10.00      A   
ATOM   1718  CA  THR A 182      26.474  -4.971   1.263  1.00 10.00      A   
ATOM   1719  CB  THR A 182      27.256  -4.199   0.182  1.00 10.00      A   
ATOM   1720  OG1 THR A 182      27.271  -4.973  -1.034  1.00 10.00      A   
ATOM   1721  HG1 THR A 182      28.183  -5.211  -1.253  1.00 10.00      A   
ATOM   1722  CG2 THR A 182      28.687  -3.951   0.632  1.00 10.00      A   
ATOM   1723  C   THR A 182      25.071  -4.374   1.396  1.00 10.00      A   
ATOM   1724  O   THR A 182      24.904  -3.156   1.449  1.00 10.00      A   
ATOM   1725  N   TYR A 183      24.064  -5.236   1.440  1.00 10.00      A   
ATOM   1726  HN  TYR A 183      24.254  -6.200   1.405  1.00 10.00      A   
ATOM   1727  CA  TYR A 183      22.685  -4.792   1.558  1.00 10.00      A   
ATOM   1728  CB  TYR A 183      21.772  -5.654   0.679  1.00 10.00      A   
ATOM   1729  CG  TYR A 183      20.302  -5.337   0.823  1.00 10.00      A   
ATOM   1730  CD1 TYR A 183      19.745  -4.233   0.193  1.00 10.00      A   
ATOM   1731  CD2 TYR A 183      19.471  -6.140   1.594  1.00 10.00      A   
ATOM   1732  CE1 TYR A 183      18.403  -3.933   0.328  1.00 10.00      A   
ATOM   1733  CE2 TYR A 183      18.127  -5.848   1.733  1.00 10.00      A   
ATOM   1734  CZ  TYR A 183      17.598  -4.744   1.100  1.00 10.00      A   
ATOM   1735  OH  TYR A 183      16.261  -4.447   1.242  1.00 10.00      A   
ATOM   1736  HH  TYR A 183      16.129  -3.494   1.109  1.00 10.00      A   
ATOM   1737  C   TYR A 183      22.227  -4.834   3.014  1.00 10.00      A   
ATOM   1738  O   TYR A 183      22.049  -5.911   3.587  1.00 10.00      A   
ATOM   1739  N   THR A 184      22.054  -3.658   3.605  1.00 10.00      A   
ATOM   1740  HN  THR A 184      22.233  -2.838   3.099  1.00 10.00      A   
ATOM   1741  CA  THR A 184      21.622  -3.540   4.993  1.00 10.00      A   
ATOM   1742  CB  THR A 184      22.799  -3.082   5.877  1.00 10.00      A   
ATOM   1743  OG1 THR A 184      23.420  -1.930   5.287  1.00 10.00      A   
ATOM   1744  HG1 THR A 184      23.423  -1.208   5.930  1.00 10.00      A   
ATOM   1745  CG2 THR A 184      23.833  -4.190   6.015  1.00 10.00      A   
ATOM   1746  C   THR A 184      20.497  -2.511   5.107  1.00 10.00      A   
ATOM   1747  O   THR A 184      20.287  -1.903   6.160  1.00 10.00      A   
ATOM   1748  N   SER A 185      19.772  -2.328   4.014  1.00 10.00      A   
ATOM   1749  HN  SER A 185      19.983  -2.845   3.212  1.00 10.00      A   
ATOM   1750  CA  SER A 185      18.685  -1.358   3.957  1.00 10.00      A   
ATOM   1751  CB  SER A 185      18.703  -0.682   2.586  1.00 10.00      A   
ATOM   1752  OG  SER A 185      19.858  -1.076   1.856  1.00 10.00      A   
ATOM   1753  HG  SER A 185      19.756  -0.816   0.932  1.00 10.00      A   
ATOM   1754  C   SER A 185      17.312  -1.986   4.212  1.00 10.00      A   
ATOM   1755  O   SER A 185      16.285  -1.340   4.012  1.00 10.00      A   
ATOM   1756  N   LEU A 186      17.291  -3.229   4.668  1.00 10.00      A   
ATOM   1757  HN  LEU A 186      18.137  -3.688   4.843  1.00 10.00      A   
ATOM   1758  CA  LEU A 186      16.031  -3.920   4.930  1.00 10.00      A   
ATOM   1759  CB  LEU A 186      16.260  -5.421   5.116  1.00 10.00      A   
ATOM   1760  CG  LEU A 186      15.094  -6.225   5.700  1.00 10.00      A   
ATOM   1761  CD1 LEU A 186      13.887  -6.198   4.773  1.00 10.00      A   
ATOM   1762  CD2 LEU A 186      15.522  -7.654   5.992  1.00 10.00      A   
ATOM   1763  C   LEU A 186      15.295  -3.338   6.137  1.00 10.00      A   
ATOM   1764  O   LEU A 186      15.820  -3.321   7.250  1.00 10.00      A   
ATOM   1765  N   VAL A 187      14.072  -2.868   5.897  1.00 10.00      A   
ATOM   1766  HN  VAL A 187      13.721  -2.907   4.979  1.00 10.00      A   
ATOM   1767  CA  VAL A 187      13.238  -2.292   6.947  1.00 10.00      A   
ATOM   1768  CB  VAL A 187      12.900  -0.812   6.655  1.00 10.00      A   
ATOM   1769  CG1 VAL A 187      11.947  -0.255   7.702  1.00 10.00      A   
ATOM   1770  CG2 VAL A 187      14.171   0.022   6.591  1.00 10.00      A   
ATOM   1771  C   VAL A 187      11.941  -3.090   7.108  1.00 10.00      A   
ATOM   1772  O   VAL A 187      11.514  -3.388   8.224  1.00 10.00      A   
ATOM   1773  N   SER A 188      11.315  -3.434   5.991  1.00 10.00      A   
ATOM   1774  HN  SER A 188      11.690  -3.167   5.125  1.00 10.00      A   
ATOM   1775  CA  SER A 188      10.074  -4.195   6.020  1.00 10.00      A   
ATOM   1776  CB  SER A 188       8.875  -3.254   5.869  1.00 10.00      A   
ATOM   1777  OG  SER A 188       7.654  -3.925   6.126  1.00 10.00      A   
ATOM   1778  HG  SER A 188       7.042  -3.320   6.554  1.00 10.00      A   
ATOM   1779  C   SER A 188      10.066  -5.249   4.919  1.00 10.00      A   
ATOM   1780  O   SER A 188      10.342  -4.943   3.756  1.00 10.00      A   
ATOM   1781  N   LEU A 189       9.750  -6.489   5.286  1.00 10.00      A   
ATOM   1782  HN  LEU A 189       9.526  -6.671   6.230  1.00 10.00      A   
ATOM   1783  CA  LEU A 189       9.715  -7.583   4.325  1.00 10.00      A   
ATOM   1784  CB  LEU A 189      11.019  -8.381   4.389  1.00 10.00      A   
ATOM   1785  CG  LEU A 189      11.176  -9.489   3.349  1.00 10.00      A   
ATOM   1786  CD1 LEU A 189      11.395  -8.900   1.968  1.00 10.00      A   
ATOM   1787  CD2 LEU A 189      12.313 -10.422   3.725  1.00 10.00      A   
ATOM   1788  C   LEU A 189       8.532  -8.513   4.578  1.00 10.00      A   
ATOM   1789  O   LEU A 189       8.431  -9.141   5.635  1.00 10.00      A   
ATOM   1790  N   ASN A 190       7.635  -8.594   3.610  1.00 10.00      A   
ATOM   1791  HN  ASN A 190       7.763  -8.060   2.793  1.00 10.00      A   
ATOM   1792  CA  ASN A 190       6.467  -9.457   3.717  1.00 10.00      A   
ATOM   1793  CB  ASN A 190       5.179  -8.633   3.754  1.00 10.00      A   
ATOM   1794  CG  ASN A 190       3.929  -9.496   3.746  1.00 10.00      A   
ATOM   1795  OD1 ASN A 190       3.938 -10.639   4.204  1.00 10.00      A   
ATOM   1796  ND2 ASN A 190       2.847  -8.965   3.216  1.00 10.00      A   
ATOM   1797 HD21 ASN A 190       2.905  -8.043   2.855  1.00 10.00      A   
ATOM   1798 HD22 ASN A 190       2.025  -9.494   3.219  1.00 10.00      A   
ATOM   1799  C   ASN A 190       6.423 -10.430   2.548  1.00 10.00      A   
ATOM   1800  O   ASN A 190       6.142 -10.036   1.416  1.00 10.00      A   
ATOM   1801  N   ILE A 191       6.701 -11.695   2.826  1.00 10.00      A   
ATOM   1802  HN  ILE A 191       6.906 -11.945   3.756  1.00 10.00      A   
ATOM   1803  CA  ILE A 191       6.708 -12.726   1.792  1.00 10.00      A   
ATOM   1804  CB  ILE A 191       8.144 -13.201   1.474  1.00 10.00      A   
ATOM   1805  CG1 ILE A 191       8.926 -13.475   2.764  1.00 10.00      A   
ATOM   1806  CG2 ILE A 191       8.867 -12.190   0.599  1.00 10.00      A   
ATOM   1807  CD1 ILE A 191      10.284 -14.109   2.542  1.00 10.00      A   
ATOM   1808  C   ILE A 191       5.865 -13.928   2.202  1.00 10.00      A   
ATOM   1809  O   ILE A 191       6.237 -15.069   1.951  1.00 10.00      A   
ATOM   1810  N   SER A 192       4.708 -13.668   2.797  1.00 10.00      A   
ATOM   1811  HN  SER A 192       4.429 -12.734   2.924  1.00 10.00      A   
ATOM   1812  CA  SER A 192       3.826 -14.735   3.252  1.00 10.00      A   
ATOM   1813  CB  SER A 192       2.834 -14.186   4.278  1.00 10.00      A   
ATOM   1814  OG  SER A 192       2.435 -12.867   3.941  1.00 10.00      A   
ATOM   1815  HG  SER A 192       2.924 -12.235   4.485  1.00 10.00      A   
ATOM   1816  C   SER A 192       3.092 -15.410   2.092  1.00 10.00      A   
ATOM   1817  O   SER A 192       2.530 -16.497   2.249  1.00 10.00      A   
ATOM   1818  N   CYS A 193       3.114 -14.768   0.927  1.00 10.00      A   
ATOM   1819  HN  CYS A 193       3.584 -13.907   0.863  1.00 10.00      A   
ATOM   1820  CA  CYS A 193       2.448 -15.297  -0.256  1.00 10.00      A   
ATOM   1821  CB  CYS A 193       2.194 -14.167  -1.249  1.00 10.00      A   
ATOM   1822  SG  CYS A 193       3.628 -13.099  -1.520  1.00 10.00      A   
ATOM   1823  HG  CYS A 193       3.227 -11.837  -1.400  1.00 10.00      A   
ATOM   1824  C   CYS A 193       3.259 -16.402  -0.928  1.00 10.00      A   
ATOM   1825  O   CYS A 193       2.695 -17.279  -1.581  1.00 10.00      A   
ATOM   1826  N   LEU A 194       4.578 -16.358  -0.766  1.00 10.00      A   
ATOM   1827  HN  LEU A 194       4.968 -15.644  -0.220  1.00 10.00      A   
ATOM   1828  CA  LEU A 194       5.457 -17.350  -1.378  1.00 10.00      A   
ATOM   1829  CB  LEU A 194       6.918 -16.967  -1.175  1.00 10.00      A   
ATOM   1830  CG  LEU A 194       7.387 -15.714  -1.907  1.00 10.00      A   
ATOM   1831  CD1 LEU A 194       8.828 -15.408  -1.543  1.00 10.00      A   
ATOM   1832  CD2 LEU A 194       7.239 -15.888  -3.410  1.00 10.00      A   
ATOM   1833  C   LEU A 194       5.211 -18.749  -0.830  1.00 10.00      A   
ATOM   1834  O   LEU A 194       5.025 -18.934   0.374  1.00 10.00      A   
ATOM   1835  N   ALA A 195       5.210 -19.731  -1.720  1.00 10.00      A   
ATOM   1836  HN  ALA A 195       5.352 -19.514  -2.675  1.00 10.00      A   
ATOM   1837  CA  ALA A 195       4.994 -21.115  -1.338  1.00 10.00      A   
ATOM   1838  CB  ALA A 195       4.088 -21.814  -2.345  1.00 10.00      A   
ATOM   1839  C   ALA A 195       6.318 -21.859  -1.189  1.00 10.00      A   
ATOM   1840  O   ALA A 195       6.398 -22.855  -0.464  1.00 10.00      A   
ATOM   1841  N   SER A 196       7.357 -21.366  -1.862  1.00 10.00      A   
ATOM   1842  HN  SER A 196       7.236 -20.558  -2.409  1.00 10.00      A   
ATOM   1843  CA  SER A 196       8.670 -21.995  -1.799  1.00 10.00      A   
ATOM   1844  CB  SER A 196       9.529 -21.623  -3.015  1.00 10.00      A   
ATOM   1845  OG  SER A 196       9.668 -20.219  -3.143  1.00 10.00      A   
ATOM   1846  HG  SER A 196       8.862 -19.855  -3.556  1.00 10.00      A   
ATOM   1847  C   SER A 196       9.388 -21.643  -0.503  1.00 10.00      A   
ATOM   1848  O   SER A 196       9.110 -20.615   0.120  1.00 10.00      A   
ATOM   1849  N   GLU A 197      10.293 -22.512  -0.094  1.00 10.00      A   
ATOM   1850  HN  GLU A 197      10.458 -23.319  -0.632  1.00 10.00      A   
ATOM   1851  CA  GLU A 197      11.059 -22.299   1.122  1.00 10.00      A   
ATOM   1852  CB  GLU A 197      11.351 -23.637   1.805  1.00 10.00      A   
ATOM   1853  CG  GLU A 197      12.213 -23.529   3.052  1.00 10.00      A   
ATOM   1854  CD  GLU A 197      12.938 -24.818   3.363  1.00 10.00      A   
ATOM   1855  OE1 GLU A 197      13.721 -25.283   2.506  1.00 10.00      A   
ATOM   1856  OE2 GLU A 197      12.740 -25.363   4.469  1.00 10.00      A   
ATOM   1857  C   GLU A 197      12.362 -21.577   0.795  1.00 10.00      A   
ATOM   1858  O   GLU A 197      13.142 -22.039  -0.041  1.00 10.00      A   
ATOM   1859  N   VAL A 198      12.589 -20.446   1.447  1.00 10.00      A   
ATOM   1860  HN  VAL A 198      11.928 -20.129   2.098  1.00 10.00      A   
ATOM   1861  CA  VAL A 198      13.795 -19.664   1.224  1.00 10.00      A   
ATOM   1862  CB  VAL A 198      13.580 -18.172   1.572  1.00 10.00      A   
ATOM   1863  CG1 VAL A 198      12.471 -17.573   0.719  1.00 10.00      A   
ATOM   1864  CG2 VAL A 198      13.279 -17.992   3.054  1.00 10.00      A   
ATOM   1865  C   VAL A 198      14.958 -20.215   2.049  1.00 10.00      A   
ATOM   1866  O   VAL A 198      14.753 -20.935   3.030  1.00 10.00      A   
ATOM   1867  N   SER A 199      16.177 -19.881   1.643  1.00 10.00      A   
ATOM   1868  HN  SER A 199      16.281 -19.310   0.851  1.00 10.00      A   
ATOM   1869  CA  SER A 199      17.365 -20.331   2.347  1.00 10.00      A   
ATOM   1870  CB  SER A 199      18.620 -19.994   1.533  1.00 10.00      A   
ATOM   1871  OG  SER A 199      19.791 -20.095   2.327  1.00 10.00      A   
ATOM   1872  HG  SER A 199      20.259 -20.908   2.106  1.00 10.00      A   
ATOM   1873  C   SER A 199      17.436 -19.680   3.724  1.00 10.00      A   
ATOM   1874  O   SER A 199      17.429 -18.452   3.843  1.00 10.00      A   
ATOM   1875  N   PHE A 200      17.496 -20.504   4.765  1.00 10.00      A   
ATOM   1876  HN  PHE A 200      17.497 -21.474   4.611  1.00 10.00      A   
ATOM   1877  CA  PHE A 200      17.563 -20.001   6.129  1.00 10.00      A   
ATOM   1878  CB  PHE A 200      17.379 -21.132   7.145  1.00 10.00      A   
ATOM   1879  CG  PHE A 200      17.273 -20.649   8.566  1.00 10.00      A   
ATOM   1880  CD1 PHE A 200      16.094 -20.091   9.033  1.00 10.00      A   
ATOM   1881  CD2 PHE A 200      18.353 -20.746   9.431  1.00 10.00      A   
ATOM   1882  CE1 PHE A 200      15.993 -19.640  10.335  1.00 10.00      A   
ATOM   1883  CE2 PHE A 200      18.257 -20.297  10.736  1.00 10.00      A   
ATOM   1884  CZ  PHE A 200      17.075 -19.744  11.188  1.00 10.00      A   
ATOM   1885  C   PHE A 200      18.881 -19.276   6.363  1.00 10.00      A   
ATOM   1886  O   PHE A 200      18.925 -18.252   7.042  1.00 10.00      A   
ATOM   1887  N   SER A 201      19.945 -19.802   5.771  1.00 10.00      A   
ATOM   1888  HN  SER A 201      19.838 -20.611   5.224  1.00 10.00      A   
ATOM   1889  CA  SER A 201      21.270 -19.214   5.902  1.00 10.00      A   
ATOM   1890  CB  SER A 201      22.297 -20.114   5.209  1.00 10.00      A   
ATOM   1891  OG  SER A 201      21.642 -21.039   4.356  1.00 10.00      A   
ATOM   1892  HG  SER A 201      22.283 -21.426   3.748  1.00 10.00      A   
ATOM   1893  C   SER A 201      21.298 -17.804   5.311  1.00 10.00      A   
ATOM   1894  O   SER A 201      21.937 -16.899   5.854  1.00 10.00      A   
ATOM   1895  N   ALA A 202      20.595 -17.619   4.198  1.00 10.00      A   
ATOM   1896  HN  ALA A 202      20.103 -18.379   3.809  1.00 10.00      A   
ATOM   1897  CA  ALA A 202      20.531 -16.318   3.543  1.00 10.00      A   
ATOM   1898  CB  ALA A 202      20.056 -16.464   2.103  1.00 10.00      A   
ATOM   1899  C   ALA A 202      19.617 -15.373   4.319  1.00 10.00      A   
ATOM   1900  O   ALA A 202      19.972 -14.223   4.577  1.00 10.00      A   
ATOM   1901  N   LEU A 203      18.450 -15.882   4.704  1.00 10.00      A   
ATOM   1902  HN  LEU A 203      18.242 -16.817   4.476  1.00 10.00      A   
ATOM   1903  CA  LEU A 203      17.464 -15.104   5.453  1.00 10.00      A   
ATOM   1904  CB  LEU A 203      16.217 -15.958   5.719  1.00 10.00      A   
ATOM   1905  CG  LEU A 203      15.049 -15.274   6.435  1.00 10.00      A   
ATOM   1906  CD1 LEU A 203      14.418 -14.207   5.549  1.00 10.00      A   
ATOM   1907  CD2 LEU A 203      14.012 -16.303   6.860  1.00 10.00      A   
ATOM   1908  C   LEU A 203      18.050 -14.612   6.769  1.00 10.00      A   
ATOM   1909  O   LEU A 203      17.916 -13.439   7.123  1.00 10.00      A   
ATOM   1910  N   GLU A 204      18.715 -15.515   7.481  1.00 10.00      A   
ATOM   1911  HN  GLU A 204      18.798 -16.433   7.133  1.00 10.00      A   
ATOM   1912  CA  GLU A 204      19.325 -15.192   8.759  1.00 10.00      A   
ATOM   1913  CB  GLU A 204      19.990 -16.440   9.347  1.00 10.00      A   
ATOM   1914  CG  GLU A 204      20.590 -16.247  10.730  1.00 10.00      A   
ATOM   1915  CD  GLU A 204      22.088 -16.451  10.739  1.00 10.00      A   
ATOM   1916  OE1 GLU A 204      22.536 -17.607  10.590  1.00 10.00      A   
ATOM   1917  OE2 GLU A 204      22.823 -15.456  10.895  1.00 10.00      A   
ATOM   1918  C   GLU A 204      20.341 -14.063   8.612  1.00 10.00      A   
ATOM   1919  O   GLU A 204      20.317 -13.093   9.369  1.00 10.00      A   
ATOM   1920  N   ARG A 205      21.217 -14.187   7.618  1.00 10.00      A   
ATOM   1921  HN  ARG A 205      21.171 -14.977   7.038  1.00 10.00      A   
ATOM   1922  CA  ARG A 205      22.247 -13.183   7.368  1.00 10.00      A   
ATOM   1923  CB  ARG A 205      23.143 -13.602   6.202  1.00 10.00      A   
ATOM   1924  CG  ARG A 205      24.381 -14.376   6.618  1.00 10.00      A   
ATOM   1925  CD  ARG A 205      25.101 -14.956   5.413  1.00 10.00      A   
ATOM   1926  NE  ARG A 205      24.321 -16.009   4.765  1.00 10.00      A   
ATOM   1927  HE  ARG A 205      23.452 -16.243   5.175  1.00 10.00      A   
ATOM   1928  CZ  ARG A 205      24.725 -16.672   3.681  1.00 10.00      A   
ATOM   1929  NH1 ARG A 205      25.895 -16.391   3.127  1.00 10.00      A   
ATOM   1930 HH11 ARG A 205      26.507 -15.650   3.535  1.00 10.00      A   
ATOM   1931 HH12 ARG A 205      26.214 -16.917   2.272  1.00 10.00      A   
ATOM   1932  NH2 ARG A 205      23.954 -17.608   3.142  1.00 10.00      A   
ATOM   1933 HH21 ARG A 205      24.278 -18.132   2.284  1.00 10.00      A   
ATOM   1934 HH22 ARG A 205      23.031 -17.831   3.558  1.00 10.00      A   
ATOM   1935  C   ARG A 205      21.643 -11.808   7.101  1.00 10.00      A   
ATOM   1936  O   ARG A 205      22.128 -10.798   7.614  1.00 10.00      A   
ATOM   1937  N   LEU A 206      20.577 -11.782   6.312  1.00 10.00      A   
ATOM   1938  HN  LEU A 206      20.233 -12.628   5.945  1.00 10.00      A   
ATOM   1939  CA  LEU A 206      19.904 -10.537   5.969  1.00 10.00      A   
ATOM   1940  CB  LEU A 206      18.788 -10.798   4.956  1.00 10.00      A   
ATOM   1941  CG  LEU A 206      19.236 -11.114   3.529  1.00 10.00      A   
ATOM   1942  CD1 LEU A 206      18.104 -11.758   2.750  1.00 10.00      A   
ATOM   1943  CD2 LEU A 206      19.710  -9.849   2.831  1.00 10.00      A   
ATOM   1944  C   LEU A 206      19.344  -9.832   7.203  1.00 10.00      A   
ATOM   1945  O   LEU A 206      19.581  -8.641   7.406  1.00 10.00      A   
ATOM   1946  N   VAL A 207      18.630 -10.578   8.033  1.00 10.00      A   
ATOM   1947  HN  VAL A 207      18.505 -11.529   7.825  1.00 10.00      A   
ATOM   1948  CA  VAL A 207      18.022 -10.030   9.244  1.00 10.00      A   
ATOM   1949  CB  VAL A 207      17.087 -11.065   9.909  1.00 10.00      A   
ATOM   1950  CG1 VAL A 207      16.501 -10.522  11.203  1.00 10.00      A   
ATOM   1951  CG2 VAL A 207      15.978 -11.475   8.950  1.00 10.00      A   
ATOM   1952  C   VAL A 207      19.080  -9.574  10.259  1.00 10.00      A   
ATOM   1953  O   VAL A 207      18.935  -8.530  10.900  1.00 10.00      A   
ATOM   1954  N   THR A 208      20.150 -10.348  10.381  1.00 10.00      A   
ATOM   1955  HN  THR A 208      20.227 -11.150   9.818  1.00 10.00      A   
ATOM   1956  CA  THR A 208      21.222 -10.043  11.326  1.00 10.00      A   
ATOM   1957  CB  THR A 208      22.231 -11.206  11.395  1.00 10.00      A   
ATOM   1958  OG1 THR A 208      21.517 -12.436  11.571  1.00 10.00      A   
ATOM   1959  HG1 THR A 208      21.209 -12.756  10.714  1.00 10.00      A   
ATOM   1960  CG2 THR A 208      23.192 -11.024  12.562  1.00 10.00      A   
ATOM   1961  C   THR A 208      21.960  -8.740  10.993  1.00 10.00      A   
ATOM   1962  O   THR A 208      22.452  -8.047  11.889  1.00 10.00      A   
ATOM   1963  N   ARG A 209      22.037  -8.395   9.714  1.00 10.00      A   
ATOM   1964  HN  ARG A 209      21.615  -8.959   9.030  1.00 10.00      A   
ATOM   1965  CA  ARG A 209      22.739  -7.185   9.313  1.00 10.00      A   
ATOM   1966  CB  ARG A 209      23.615  -7.419   8.081  1.00 10.00      A   
ATOM   1967  CG  ARG A 209      22.866  -7.839   6.828  1.00 10.00      A   
ATOM   1968  CD  ARG A 209      23.810  -7.899   5.638  1.00 10.00      A   
ATOM   1969  NE  ARG A 209      23.285  -8.708   4.539  1.00 10.00      A   
ATOM   1970  HE  ARG A 209      22.375  -8.508   4.227  1.00 10.00      A   
ATOM   1971  CZ  ARG A 209      23.977  -9.675   3.939  1.00 10.00      A   
ATOM   1972  NH1 ARG A 209      25.220  -9.942   4.338  1.00 10.00      A   
ATOM   1973 HH11 ARG A 209      25.652  -9.405   5.120  1.00 10.00      A   
ATOM   1974 HH12 ARG A 209      25.780 -10.696   3.859  1.00 10.00      A   
ATOM   1975  NH2 ARG A 209      23.431 -10.367   2.948  1.00 10.00      A   
ATOM   1976 HH21 ARG A 209      22.460 -10.158   2.633  1.00 10.00      A   
ATOM   1977 HH22 ARG A 209      23.968 -11.132   2.480  1.00 10.00      A   
ATOM   1978  C   ARG A 209      21.806  -5.996   9.109  1.00 10.00      A   
ATOM   1979  O   ARG A 209      22.256  -4.914   8.746  1.00 10.00      A   
ATOM   1980  N   CYS A 210      20.519  -6.187   9.347  1.00 10.00      A   
ATOM   1981  HN  CYS A 210      20.204  -7.066   9.641  1.00 10.00      A   
ATOM   1982  CA  CYS A 210      19.559  -5.107   9.181  1.00 10.00      A   
ATOM   1983  CB  CYS A 210      18.573  -5.420   8.057  1.00 10.00      A   
ATOM   1984  SG  CYS A 210      19.360  -5.834   6.484  1.00 10.00      A   
ATOM   1985  HG  CYS A 210      19.620  -7.135   6.503  1.00 10.00      A   
ATOM   1986  C   CYS A 210      18.819  -4.798  10.476  1.00 10.00      A   
ATOM   1987  O   CYS A 210      17.778  -5.386  10.764  1.00 10.00      A   
ATOM   1988  N   PRO A 211      19.356  -3.865  11.281  1.00 10.00      A   
ATOM   1989  CA  PRO A 211      18.737  -3.465  12.548  1.00 10.00      A   
ATOM   1990  CB  PRO A 211      19.888  -2.783  13.286  1.00 10.00      A   
ATOM   1991  CG  PRO A 211      20.739  -2.210  12.205  1.00 10.00      A   
ATOM   1992  CD  PRO A 211      20.619  -3.144  11.030  1.00 10.00      A   
ATOM   1993  C   PRO A 211      17.600  -2.474  12.320  1.00 10.00      A   
ATOM   1994  O   PRO A 211      17.003  -1.959  13.265  1.00 10.00      A   
ATOM   1995  N   ASN A 212      17.317  -2.200  11.055  1.00 10.00      A   
ATOM   1996  HN  ASN A 212      17.836  -2.630  10.345  1.00 10.00      A   
ATOM   1997  CA  ASN A 212      16.252  -1.280  10.695  1.00 10.00      A   
ATOM   1998  CB  ASN A 212      16.666  -0.403   9.514  1.00 10.00      A   
ATOM   1999  CG  ASN A 212      16.517   1.076   9.809  1.00 10.00      A   
ATOM   2000  OD1 ASN A 212      15.668   1.483  10.601  1.00 10.00      A   
ATOM   2001  ND2 ASN A 212      17.350   1.887   9.178  1.00 10.00      A   
ATOM   2002 HD21 ASN A 212      18.006   1.489   8.562  1.00 10.00      A   
ATOM   2003 HD22 ASN A 212      17.282   2.853   9.346  1.00 10.00      A   
ATOM   2004  C   ASN A 212      14.986  -2.046  10.365  1.00 10.00      A   
ATOM   2005  O   ASN A 212      13.963  -1.458  10.027  1.00 10.00      A   
ATOM   2006  N   LEU A 213      15.068  -3.368  10.461  1.00 10.00      A   
ATOM   2007  HN  LEU A 213      15.919  -3.777  10.718  1.00 10.00      A   
ATOM   2008  CA  LEU A 213      13.928  -4.228  10.193  1.00 10.00      A   
ATOM   2009  CB  LEU A 213      14.381  -5.686  10.085  1.00 10.00      A   
ATOM   2010  CG  LEU A 213      13.288  -6.727   9.834  1.00 10.00      A   
ATOM   2011  CD1 LEU A 213      12.636  -6.512   8.476  1.00 10.00      A   
ATOM   2012  CD2 LEU A 213      13.855  -8.132   9.941  1.00 10.00      A   
ATOM   2013  C   LEU A 213      12.904  -4.078  11.312  1.00 10.00      A   
ATOM   2014  O   LEU A 213      13.163  -4.453  12.461  1.00 10.00      A   
ATOM   2015  N   LYS A 214      11.758  -3.504  10.979  1.00 10.00      A   
ATOM   2016  HN  LYS A 214      11.622  -3.209  10.047  1.00 10.00      A   
ATOM   2017  CA  LYS A 214      10.705  -3.289  11.961  1.00 10.00      A   
ATOM   2018  CB  LYS A 214      10.260  -1.821  11.962  1.00 10.00      A   
ATOM   2019  CG  LYS A 214      11.398  -0.809  11.883  1.00 10.00      A   
ATOM   2020  CD  LYS A 214      12.305  -0.854  13.110  1.00 10.00      A   
ATOM   2021  CE  LYS A 214      11.636  -0.247  14.334  1.00 10.00      A   
ATOM   2022  NZ  LYS A 214      11.054   1.090  14.047  1.00 10.00      A   
ATOM   2023  HZ1 LYS A 214      11.117   1.701  14.890  1.00 10.00      A   
ATOM   2024  HZ2 LYS A 214      10.050   0.992  13.781  1.00 10.00      A   
ATOM   2025  HZ3 LYS A 214      11.565   1.545  13.263  1.00 10.00      A   
ATOM   2026  C   LYS A 214       9.508  -4.192  11.692  1.00 10.00      A   
ATOM   2027  O   LYS A 214       8.741  -4.507  12.600  1.00 10.00      A   
ATOM   2028  N   SER A 215       9.342  -4.598  10.444  1.00 10.00      A   
ATOM   2029  HN  SER A 215       9.982  -4.315   9.756  1.00 10.00      A   
ATOM   2030  CA  SER A 215       8.230  -5.459  10.069  1.00 10.00      A   
ATOM   2031  CB  SER A 215       7.191  -4.666   9.267  1.00 10.00      A   
ATOM   2032  OG  SER A 215       5.944  -5.342   9.224  1.00 10.00      A   
ATOM   2033  HG  SER A 215       5.237  -4.744   9.524  1.00 10.00      A   
ATOM   2034  C   SER A 215       8.726  -6.657   9.262  1.00 10.00      A   
ATOM   2035  O   SER A 215       9.290  -6.499   8.176  1.00 10.00      A   
ATOM   2036  N   LEU A 216       8.517  -7.854   9.796  1.00 10.00      A   
ATOM   2037  HN  LEU A 216       8.044  -7.921  10.656  1.00 10.00      A   
ATOM   2038  CA  LEU A 216       8.955  -9.070   9.128  1.00 10.00      A   
ATOM   2039  CB  LEU A 216      10.194  -9.652   9.822  1.00 10.00      A   
ATOM   2040  CG  LEU A 216      10.845 -10.865   9.148  1.00 10.00      A   
ATOM   2041  CD1 LEU A 216      11.609 -10.445   7.903  1.00 10.00      A   
ATOM   2042  CD2 LEU A 216      11.754 -11.601  10.117  1.00 10.00      A   
ATOM   2043  C   LEU A 216       7.840 -10.108   9.110  1.00 10.00      A   
ATOM   2044  O   LEU A 216       7.507 -10.690  10.142  1.00 10.00      A   
ATOM   2045  N   LYS A 217       7.259 -10.321   7.938  1.00 10.00      A   
ATOM   2046  HN  LYS A 217       7.562  -9.808   7.156  1.00 10.00      A   
ATOM   2047  CA  LYS A 217       6.194 -11.300   7.773  1.00 10.00      A   
ATOM   2048  CB  LYS A 217       4.947 -10.652   7.163  1.00 10.00      A   
ATOM   2049  CG  LYS A 217       4.517  -9.360   7.842  1.00 10.00      A   
ATOM   2050  CD  LYS A 217       3.208  -8.833   7.271  1.00 10.00      A   
ATOM   2051  CE  LYS A 217       2.975  -7.387   7.679  1.00 10.00      A   
ATOM   2052  NZ  LYS A 217       1.644  -6.892   7.246  1.00 10.00      A   
ATOM   2053  HZ1 LYS A 217       1.583  -5.865   7.393  1.00 10.00      A   
ATOM   2054  HZ2 LYS A 217       0.893  -7.354   7.795  1.00 10.00      A   
ATOM   2055  HZ3 LYS A 217       1.493  -7.095   6.238  1.00 10.00      A   
ATOM   2056  C   LYS A 217       6.692 -12.440   6.891  1.00 10.00      A   
ATOM   2057  O   LYS A 217       6.955 -12.246   5.700  1.00 10.00      A   
ATOM   2058  N   LEU A 218       6.839 -13.620   7.480  1.00 10.00      A   
ATOM   2059  HN  LEU A 218       6.592 -13.716   8.431  1.00 10.00      A   
ATOM   2060  CA  LEU A 218       7.338 -14.781   6.757  1.00 10.00      A   
ATOM   2061  CB  LEU A 218       8.222 -15.622   7.677  1.00 10.00      A   
ATOM   2062  CG  LEU A 218       9.441 -14.903   8.256  1.00 10.00      A   
ATOM   2063  CD1 LEU A 218       9.969 -15.643   9.471  1.00 10.00      A   
ATOM   2064  CD2 LEU A 218      10.524 -14.759   7.197  1.00 10.00      A   
ATOM   2065  C   LEU A 218       6.200 -15.620   6.183  1.00 10.00      A   
ATOM   2066  O   LEU A 218       5.024 -15.323   6.397  1.00 10.00      A   
ATOM   2067  N   ASN A 219       6.558 -16.663   5.449  1.00 10.00      A   
ATOM   2068  HN  ASN A 219       7.508 -16.854   5.316  1.00 10.00      A   
ATOM   2069  CA  ASN A 219       5.575 -17.540   4.837  1.00 10.00      A   
ATOM   2070  CB  ASN A 219       5.897 -17.789   3.360  1.00 10.00      A   
ATOM   2071  CG  ASN A 219       7.184 -18.561   3.116  1.00 10.00      A   
ATOM   2072  OD1 ASN A 219       8.093 -18.581   3.948  1.00 10.00      A   
ATOM   2073  ND2 ASN A 219       7.270 -19.188   1.957  1.00 10.00      A   
ATOM   2074 HD21 ASN A 219       6.508 -19.116   1.334  1.00 10.00      A   
ATOM   2075 HD22 ASN A 219       8.089 -19.693   1.752  1.00 10.00      A   
ATOM   2076  C   ASN A 219       5.435 -18.849   5.603  1.00 10.00      A   
ATOM   2077  O   ASN A 219       6.194 -19.120   6.535  1.00 10.00      A   
ATOM   2078  N   ARG A 220       4.468 -19.662   5.189  1.00 10.00      A   
ATOM   2079  HN  ARG A 220       3.928 -19.395   4.412  1.00 10.00      A   
ATOM   2080  CA  ARG A 220       4.182 -20.943   5.834  1.00 10.00      A   
ATOM   2081  CB  ARG A 220       2.923 -21.561   5.214  1.00 10.00      A   
ATOM   2082  CG  ARG A 220       2.224 -22.603   6.076  1.00 10.00      A   
ATOM   2083  CD  ARG A 220       1.077 -23.248   5.315  1.00 10.00      A   
ATOM   2084  NE  ARG A 220       0.022 -23.737   6.203  1.00 10.00      A   
ATOM   2085  HE  ARG A 220       0.295 -24.309   6.968  1.00 10.00      A   
ATOM   2086  CZ  ARG A 220      -1.267 -23.444   6.048  1.00 10.00      A   
ATOM   2087  NH1 ARG A 220      -1.663 -22.661   5.049  1.00 10.00      A   
ATOM   2088 HH11 ARG A 220      -2.674 -22.432   4.932  1.00 10.00      A   
ATOM   2089 HH12 ARG A 220      -0.964 -22.267   4.381  1.00 10.00      A   
ATOM   2090  NH2 ARG A 220      -2.167 -23.945   6.884  1.00 10.00      A   
ATOM   2091 HH21 ARG A 220      -3.177 -23.715   6.766  1.00 10.00      A   
ATOM   2092 HH22 ARG A 220      -1.865 -24.582   7.668  1.00 10.00      A   
ATOM   2093  C   ARG A 220       5.354 -21.916   5.720  1.00 10.00      A   
ATOM   2094  O   ARG A 220       5.422 -22.906   6.445  1.00 10.00      A   
ATOM   2095  N   ALA A 221       6.270 -21.633   4.809  1.00 10.00      A   
ATOM   2096  HN  ALA A 221       6.152 -20.835   4.247  1.00 10.00      A   
ATOM   2097  CA  ALA A 221       7.431 -22.490   4.605  1.00 10.00      A   
ATOM   2098  CB  ALA A 221       8.069 -22.214   3.253  1.00 10.00      A   
ATOM   2099  C   ALA A 221       8.452 -22.346   5.730  1.00 10.00      A   
ATOM   2100  O   ALA A 221       9.391 -23.135   5.829  1.00 10.00      A   
ATOM   2101  N   VAL A 222       8.278 -21.331   6.567  1.00 10.00      A   
ATOM   2102  HN  VAL A 222       7.519 -20.723   6.437  1.00 10.00      A   
ATOM   2103  CA  VAL A 222       9.188 -21.105   7.686  1.00 10.00      A   
ATOM   2104  CB  VAL A 222       9.316 -19.608   8.030  1.00 10.00      A   
ATOM   2105  CG1 VAL A 222      10.281 -19.404   9.189  1.00 10.00      A   
ATOM   2106  CG2 VAL A 222       9.778 -18.822   6.816  1.00 10.00      A   
ATOM   2107  C   VAL A 222       8.714 -21.877   8.919  1.00 10.00      A   
ATOM   2108  O   VAL A 222       7.606 -21.649   9.414  1.00 10.00      A   
ATOM   2109  N   PRO A 223       9.543 -22.814   9.412  1.00 10.00      A   
ATOM   2110  CA  PRO A 223       9.215 -23.638  10.583  1.00 10.00      A   
ATOM   2111  CB  PRO A 223      10.330 -24.689  10.609  1.00 10.00      A   
ATOM   2112  CG  PRO A 223      11.470 -24.057   9.892  1.00 10.00      A   
ATOM   2113  CD  PRO A 223      10.868 -23.151   8.857  1.00 10.00      A   
ATOM   2114  C   PRO A 223       9.204 -22.845  11.888  1.00 10.00      A   
ATOM   2115  O   PRO A 223       9.970 -21.893  12.064  1.00 10.00      A   
ATOM   2116  N   LEU A 224       8.346 -23.265  12.804  1.00 10.00      A   
ATOM   2117  HN  LEU A 224       7.789 -24.050  12.606  1.00 10.00      A   
ATOM   2118  CA  LEU A 224       8.207 -22.616  14.099  1.00 10.00      A   
ATOM   2119  CB  LEU A 224       7.025 -23.234  14.853  1.00 10.00      A   
ATOM   2120  CG  LEU A 224       6.788 -22.754  16.286  1.00 10.00      A   
ATOM   2121  CD1 LEU A 224       6.419 -21.279  16.312  1.00 10.00      A   
ATOM   2122  CD2 LEU A 224       5.710 -23.594  16.960  1.00 10.00      A   
ATOM   2123  C   LEU A 224       9.483 -22.757  14.924  1.00 10.00      A   
ATOM   2124  O   LEU A 224       9.893 -21.833  15.625  1.00 10.00      A   
ATOM   2125  N   GLU A 225      10.111 -23.917  14.817  1.00 10.00      A   
ATOM   2126  HN  GLU A 225       9.721 -24.618  14.236  1.00 10.00      A   
ATOM   2127  CA  GLU A 225      11.338 -24.215  15.548  1.00 10.00      A   
ATOM   2128  CB  GLU A 225      11.746 -25.677  15.335  1.00 10.00      A   
ATOM   2129  CG  GLU A 225      10.607 -26.675  15.496  1.00 10.00      A   
ATOM   2130  CD  GLU A 225       9.941 -27.025  14.179  1.00 10.00      A   
ATOM   2131  OE1 GLU A 225       9.332 -26.129  13.556  1.00 10.00      A   
ATOM   2132  OE2 GLU A 225      10.025 -28.200  13.765  1.00 10.00      A   
ATOM   2133  C   GLU A 225      12.494 -23.286  15.166  1.00 10.00      A   
ATOM   2134  O   GLU A 225      13.442 -23.121  15.932  1.00 10.00      A   
ATOM   2135  N   LYS A 226      12.413 -22.677  13.989  1.00 10.00      A   
ATOM   2136  HN  LYS A 226      11.627 -22.835  13.424  1.00 10.00      A   
ATOM   2137  CA  LYS A 226      13.465 -21.777  13.521  1.00 10.00      A   
ATOM   2138  CB  LYS A 226      13.812 -22.069  12.059  1.00 10.00      A   
ATOM   2139  CG  LYS A 226      14.598 -23.354  11.859  1.00 10.00      A   
ATOM   2140  CD  LYS A 226      16.005 -23.226  12.416  1.00 10.00      A   
ATOM   2141  CE  LYS A 226      16.663 -24.583  12.593  1.00 10.00      A   
ATOM   2142  NZ  LYS A 226      16.994 -25.230  11.297  1.00 10.00      A   
ATOM   2143  HZ1 LYS A 226      17.435 -26.158  11.467  1.00 10.00      A   
ATOM   2144  HZ2 LYS A 226      17.657 -24.638  10.757  1.00 10.00      A   
ATOM   2145  HZ3 LYS A 226      16.131 -25.367  10.733  1.00 10.00      A   
ATOM   2146  C   LYS A 226      13.076 -20.310  13.696  1.00 10.00      A   
ATOM   2147  O   LYS A 226      13.867 -19.408  13.411  1.00 10.00      A   
ATOM   2148  N   LEU A 227      11.866 -20.076  14.185  1.00 10.00      A   
ATOM   2149  HN  LEU A 227      11.292 -20.835  14.429  1.00 10.00      A   
ATOM   2150  CA  LEU A 227      11.379 -18.718  14.381  1.00 10.00      A   
ATOM   2151  CB  LEU A 227       9.865 -18.700  14.611  1.00 10.00      A   
ATOM   2152  CG  LEU A 227       8.996 -18.869  13.363  1.00 10.00      A   
ATOM   2153  CD1 LEU A 227       7.539 -19.060  13.753  1.00 10.00      A   
ATOM   2154  CD2 LEU A 227       9.147 -17.665  12.446  1.00 10.00      A   
ATOM   2155  C   LEU A 227      12.105 -18.023  15.523  1.00 10.00      A   
ATOM   2156  O   LEU A 227      12.389 -16.829  15.449  1.00 10.00      A   
ATOM   2157  N   ALA A 228      12.434 -18.786  16.562  1.00 10.00      A   
ATOM   2158  HN  ALA A 228      12.207 -19.740  16.540  1.00 10.00      A   
ATOM   2159  CA  ALA A 228      13.126 -18.243  17.729  1.00 10.00      A   
ATOM   2160  CB  ALA A 228      13.312 -19.306  18.802  1.00 10.00      A   
ATOM   2161  C   ALA A 228      14.466 -17.619  17.346  1.00 10.00      A   
ATOM   2162  O   ALA A 228      14.863 -16.591  17.899  1.00 10.00      A   
ATOM   2163  N   THR A 229      15.148 -18.231  16.384  1.00 10.00      A   
ATOM   2164  HN  THR A 229      14.775 -19.043  15.974  1.00 10.00      A   
ATOM   2165  CA  THR A 229      16.436 -17.724  15.923  1.00 10.00      A   
ATOM   2166  CB  THR A 229      17.085 -18.693  14.916  1.00 10.00      A   
ATOM   2167  OG1 THR A 229      16.889 -20.045  15.359  1.00 10.00      A   
ATOM   2168  HG1 THR A 229      16.412 -20.046  16.201  1.00 10.00      A   
ATOM   2169  CG2 THR A 229      18.577 -18.420  14.800  1.00 10.00      A   
ATOM   2170  C   THR A 229      16.276 -16.345  15.277  1.00 10.00      A   
ATOM   2171  O   THR A 229      17.091 -15.445  15.491  1.00 10.00      A   
ATOM   2172  N   LEU A 230      15.201 -16.181  14.513  1.00 10.00      A   
ATOM   2173  HN  LEU A 230      14.580 -16.932  14.398  1.00 10.00      A   
ATOM   2174  CA  LEU A 230      14.919 -14.921  13.838  1.00 10.00      A   
ATOM   2175  CB  LEU A 230      13.778 -15.098  12.837  1.00 10.00      A   
ATOM   2176  CG  LEU A 230      14.093 -15.990  11.637  1.00 10.00      A   
ATOM   2177  CD1 LEU A 230      12.865 -16.777  11.211  1.00 10.00      A   
ATOM   2178  CD2 LEU A 230      14.636 -15.162  10.481  1.00 10.00      A   
ATOM   2179  C   LEU A 230      14.592 -13.817  14.836  1.00 10.00      A   
ATOM   2180  O   LEU A 230      15.049 -12.681  14.689  1.00 10.00      A   
ATOM   2181  N   LEU A 231      13.817 -14.153  15.860  1.00 10.00      A   
ATOM   2182  HN  LEU A 231      13.482 -15.075  15.928  1.00 10.00      A   
ATOM   2183  CA  LEU A 231      13.445 -13.180  16.883  1.00 10.00      A   
ATOM   2184  CB  LEU A 231      12.364 -13.741  17.815  1.00 10.00      A   
ATOM   2185  CG  LEU A 231      10.907 -13.521  17.384  1.00 10.00      A   
ATOM   2186  CD1 LEU A 231      10.648 -12.054  17.081  1.00 10.00      A   
ATOM   2187  CD2 LEU A 231      10.542 -14.392  16.190  1.00 10.00      A   
ATOM   2188  C   LEU A 231      14.671 -12.733  17.678  1.00 10.00      A   
ATOM   2189  O   LEU A 231      14.716 -11.623  18.206  1.00 10.00      A   
ATOM   2190  N   GLN A 232      15.668 -13.607  17.752  1.00 10.00      A   
ATOM   2191  HN  GLN A 232      15.563 -14.485  17.328  1.00 10.00      A   
ATOM   2192  CA  GLN A 232      16.905 -13.305  18.457  1.00 10.00      A   
ATOM   2193  CB  GLN A 232      17.697 -14.591  18.723  1.00 10.00      A   
ATOM   2194  CG  GLN A 232      17.206 -15.420  19.902  1.00 10.00      A   
ATOM   2195  CD  GLN A 232      17.362 -14.704  21.230  1.00 10.00      A   
ATOM   2196  OE1 GLN A 232      18.210 -13.823  21.377  1.00 10.00      A   
ATOM   2197  NE2 GLN A 232      16.572 -15.098  22.218  1.00 10.00      A   
ATOM   2198 HE21 GLN A 232      15.940 -15.830  22.047  1.00 10.00      A   
ATOM   2199 HE22 GLN A 232      16.641 -14.634  23.078  1.00 10.00      A   
ATOM   2200  C   GLN A 232      17.769 -12.340  17.645  1.00 10.00      A   
ATOM   2201  O   GLN A 232      18.516 -11.535  18.205  1.00 10.00      A   
ATOM   2202  N   ARG A 233      17.665 -12.430  16.322  1.00 10.00      A   
ATOM   2203  HN  ARG A 233      17.046 -13.089  15.934  1.00 10.00      A   
ATOM   2204  CA  ARG A 233      18.443 -11.579  15.429  1.00 10.00      A   
ATOM   2205  CB  ARG A 233      18.560 -12.218  14.037  1.00 10.00      A   
ATOM   2206  CG  ARG A 233      19.249 -13.576  14.022  1.00 10.00      A   
ATOM   2207  CD  ARG A 233      20.635 -13.509  14.652  1.00 10.00      A   
ATOM   2208  NE  ARG A 233      21.655 -14.120  13.797  1.00 10.00      A   
ATOM   2209  HE  ARG A 233      21.411 -14.278  12.857  1.00 10.00      A   
ATOM   2210  CZ  ARG A 233      22.884 -14.436  14.196  1.00 10.00      A   
ATOM   2211  NH1 ARG A 233      23.273 -14.197  15.447  1.00 10.00      A   
ATOM   2212 HH11 ARG A 233      24.238 -14.449  15.754  1.00 10.00      A   
ATOM   2213 HH12 ARG A 233      22.614 -13.753  16.126  1.00 10.00      A   
ATOM   2214  NH2 ARG A 233      23.728 -14.996  13.336  1.00 10.00      A   
ATOM   2215 HH21 ARG A 233      23.424 -15.185  12.341  1.00 10.00      A   
ATOM   2216 HH22 ARG A 233      24.695 -15.251  13.634  1.00 10.00      A   
ATOM   2217  C   ARG A 233      17.850 -10.174  15.327  1.00 10.00      A   
ATOM   2218  O   ARG A 233      18.577  -9.192  15.194  1.00 10.00      A   
ATOM   2219  N   ALA A 234      16.528 -10.084  15.378  1.00 10.00      A   
ATOM   2220  HN  ALA A 234      15.994 -10.902  15.473  1.00 10.00      A   
ATOM   2221  CA  ALA A 234      15.849  -8.794  15.297  1.00 10.00      A   
ATOM   2222  CB  ALA A 234      15.183  -8.612  13.940  1.00 10.00      A   
ATOM   2223  C   ALA A 234      14.829  -8.647  16.419  1.00 10.00      A   
ATOM   2224  O   ALA A 234      13.643  -8.937  16.236  1.00 10.00      A   
ATOM   2225  N   PRO A 235      15.281  -8.196  17.601  1.00 10.00      A   
ATOM   2226  CA  PRO A 235      14.415  -8.015  18.764  1.00 10.00      A   
ATOM   2227  CB  PRO A 235      15.400  -8.134  19.922  1.00 10.00      A   
ATOM   2228  CG  PRO A 235      16.673  -7.569  19.388  1.00 10.00      A   
ATOM   2229  CD  PRO A 235      16.683  -7.851  17.907  1.00 10.00      A   
ATOM   2230  C   PRO A 235      13.731  -6.651  18.791  1.00 10.00      A   
ATOM   2231  O   PRO A 235      12.988  -6.342  19.719  1.00 10.00      A   
ATOM   2232  N   GLN A 236      13.976  -5.840  17.774  1.00 10.00      A   
ATOM   2233  HN  GLN A 236      14.573  -6.143  17.056  1.00 10.00      A   
ATOM   2234  CA  GLN A 236      13.374  -4.512  17.696  1.00 10.00      A   
ATOM   2235  CB  GLN A 236      14.404  -3.468  17.244  1.00 10.00      A   
ATOM   2236  CG  GLN A 236      14.769  -3.524  15.767  1.00 10.00      A   
ATOM   2237  CD  GLN A 236      15.843  -4.548  15.460  1.00 10.00      A   
ATOM   2238  OE1 GLN A 236      16.699  -4.832  16.299  1.00 10.00      A   
ATOM   2239  NE2 GLN A 236      15.800  -5.109  14.259  1.00 10.00      A   
ATOM   2240 HE21 GLN A 236      15.084  -4.834  13.642  1.00 10.00      A   
ATOM   2241 HE22 GLN A 236      16.492  -5.770  14.024  1.00 10.00      A   
ATOM   2242  C   GLN A 236      12.173  -4.518  16.753  1.00 10.00      A   
ATOM   2243  O   GLN A 236      11.688  -3.468  16.327  1.00 10.00      A   
ATOM   2244  N   LEU A 237      11.699  -5.712  16.439  1.00 10.00      A   
ATOM   2245  HN  LEU A 237      12.119  -6.505  16.833  1.00 10.00      A   
ATOM   2246  CA  LEU A 237      10.572  -5.886  15.537  1.00 10.00      A   
ATOM   2247  CB  LEU A 237      10.395  -7.370  15.209  1.00 10.00      A   
ATOM   2248  CG  LEU A 237      10.203  -7.718  13.737  1.00 10.00      A   
ATOM   2249  CD1 LEU A 237      11.448  -7.366  12.941  1.00 10.00      A   
ATOM   2250  CD2 LEU A 237       9.873  -9.189  13.585  1.00 10.00      A   
ATOM   2251  C   LEU A 237       9.274  -5.330  16.122  1.00 10.00      A   
ATOM   2252  O   LEU A 237       8.977  -5.527  17.298  1.00 10.00      A   
ATOM   2253  N   GLU A 238       8.515  -4.635  15.284  1.00 10.00      A   
ATOM   2254  HN  GLU A 238       8.825  -4.503  14.361  1.00 10.00      A   
ATOM   2255  CA  GLU A 238       7.232  -4.068  15.683  1.00 10.00      A   
ATOM   2256  CB  GLU A 238       7.016  -2.700  15.024  1.00 10.00      A   
ATOM   2257  CG  GLU A 238       8.006  -1.617  15.416  1.00 10.00      A   
ATOM   2258  CD  GLU A 238       7.673  -0.290  14.757  1.00 10.00      A   
ATOM   2259  OE1 GLU A 238       6.665   0.338  15.148  1.00 10.00      A   
ATOM   2260  OE2 GLU A 238       8.404   0.120  13.829  1.00 10.00      A   
ATOM   2261  C   GLU A 238       6.118  -4.997  15.222  1.00 10.00      A   
ATOM   2262  O   GLU A 238       5.180  -5.297  15.962  1.00 10.00      A   
ATOM   2263  N   GLU A 239       6.238  -5.449  13.983  1.00 10.00      A   
ATOM   2264  HN  GLU A 239       7.022  -5.187  13.452  1.00 10.00      A   
ATOM   2265  CA  GLU A 239       5.256  -6.339  13.389  1.00 10.00      A   
ATOM   2266  CB  GLU A 239       4.591  -5.670  12.185  1.00 10.00      A   
ATOM   2267  CG  GLU A 239       4.181  -4.226  12.429  1.00 10.00      A   
ATOM   2268  CD  GLU A 239       3.460  -3.609  11.250  1.00 10.00      A   
ATOM   2269  OE1 GLU A 239       3.929  -3.779  10.104  1.00 10.00      A   
ATOM   2270  OE2 GLU A 239       2.429  -2.937  11.465  1.00 10.00      A   
ATOM   2271  C   GLU A 239       5.930  -7.638  12.972  1.00 10.00      A   
ATOM   2272  O   GLU A 239       6.933  -7.623  12.258  1.00 10.00      A   
ATOM   2273  N   LEU A 240       5.385  -8.756  13.423  1.00 10.00      A   
ATOM   2274  HN  LEU A 240       4.570  -8.706  13.970  1.00 10.00      A   
ATOM   2275  CA  LEU A 240       5.954 -10.055  13.112  1.00 10.00      A   
ATOM   2276  CB  LEU A 240       6.593 -10.672  14.357  1.00 10.00      A   
ATOM   2277  CG  LEU A 240       6.909 -12.170  14.292  1.00 10.00      A   
ATOM   2278  CD1 LEU A 240       8.131 -12.439  13.425  1.00 10.00      A   
ATOM   2279  CD2 LEU A 240       7.097 -12.739  15.688  1.00 10.00      A   
ATOM   2280  C   LEU A 240       4.921 -11.009  12.532  1.00 10.00      A   
ATOM   2281  O   LEU A 240       3.874 -11.264  13.136  1.00 10.00      A   
ATOM   2282  N   GLY A 241       5.226 -11.520  11.354  1.00 10.00      A   
ATOM   2283  HN  GLY A 241       6.066 -11.247  10.920  1.00 10.00      A   
ATOM   2284  CA  GLY A 241       4.363 -12.468  10.695  1.00 10.00      A   
ATOM   2285  C   GLY A 241       4.963 -13.853  10.779  1.00 10.00      A   
ATOM   2286  O   GLY A 241       5.959 -14.144  10.116  1.00 10.00      A   
ATOM   2287  N   THR A 242       4.378 -14.704  11.598  1.00 10.00      A   
ATOM   2288  HN  THR A 242       3.566 -14.426  12.083  1.00 10.00      A   
ATOM   2289  CA  THR A 242       4.880 -16.056  11.774  1.00 10.00      A   
ATOM   2290  CB  THR A 242       4.407 -16.658  13.110  1.00 10.00      A   
ATOM   2291  OG1 THR A 242       3.041 -16.284  13.355  1.00 10.00      A   
ATOM   2292  HG1 THR A 242       3.011 -15.414  13.780  1.00 10.00      A   
ATOM   2293  CG2 THR A 242       5.278 -16.161  14.252  1.00 10.00      A   
ATOM   2294  C   THR A 242       4.447 -16.958  10.624  1.00 10.00      A   
ATOM   2295  O   THR A 242       3.408 -16.731   9.999  1.00 10.00      A   
ATOM   2296  N   GLY A 243       5.250 -17.972  10.346  1.00 10.00      A   
ATOM   2297  HN  GLY A 243       6.065 -18.097  10.873  1.00 10.00      A   
ATOM   2298  CA  GLY A 243       4.928 -18.893   9.281  1.00 10.00      A   
ATOM   2299  C   GLY A 243       4.164 -20.095   9.792  1.00 10.00      A   
ATOM   2300  O   GLY A 243       3.014 -19.974  10.213  1.00 10.00      A   
ATOM   2301  N   GLY A 244       4.806 -21.251   9.780  1.00 10.00      A   
ATOM   2302  HN  GLY A 244       5.736 -21.282   9.463  1.00 10.00      A   
ATOM   2303  CA  GLY A 244       4.164 -22.462  10.246  1.00 10.00      A   
ATOM   2304  C   GLY A 244       4.260 -22.604  11.749  1.00 10.00      A   
ATOM   2305  O   GLY A 244       5.296 -23.002  12.273  1.00 10.00      A   
ATOM   2306  N   TYR A 245       3.175 -22.296  12.438  1.00 10.00      A   
ATOM   2307  HN  TYR A 245       2.361 -22.024  11.952  1.00 10.00      A   
ATOM   2308  CA  TYR A 245       3.136 -22.372  13.895  1.00 10.00      A   
ATOM   2309  CB  TYR A 245       2.140 -21.354  14.456  1.00 10.00      A   
ATOM   2310  CG  TYR A 245       2.683 -20.536  15.606  1.00 10.00      A   
ATOM   2311  CD1 TYR A 245       3.261 -19.293  15.385  1.00 10.00      A   
ATOM   2312  CD2 TYR A 245       2.622 -21.005  16.910  1.00 10.00      A   
ATOM   2313  CE1 TYR A 245       3.764 -18.544  16.431  1.00 10.00      A   
ATOM   2314  CE2 TYR A 245       3.119 -20.261  17.963  1.00 10.00      A   
ATOM   2315  CZ  TYR A 245       3.690 -19.032  17.717  1.00 10.00      A   
ATOM   2316  OH  TYR A 245       4.191 -18.286  18.762  1.00 10.00      A   
ATOM   2317  HH  TYR A 245       4.231 -18.832  19.554  1.00 10.00      A   
ATOM   2318  C   TYR A 245       2.786 -23.785  14.362  1.00 10.00      A   
ATOM   2319  O   TYR A 245       2.010 -23.980  15.299  1.00 10.00      A   
ATOM   2320  N   THR A 246       3.394 -24.763  13.713  1.00 10.00      A   
ATOM   2321  HN  THR A 246       4.040 -24.535  13.010  1.00 10.00      A   
ATOM   2322  CA  THR A 246       3.165 -26.158  14.031  1.00 10.00      A   
ATOM   2323  CB  THR A 246       2.349 -26.866  12.919  1.00 10.00      A   
ATOM   2324  OG1 THR A 246       2.246 -28.269  13.191  1.00 10.00      A   
ATOM   2325  HG1 THR A 246       3.107 -28.683  13.050  1.00 10.00      A   
ATOM   2326  CG2 THR A 246       2.976 -26.658  11.545  1.00 10.00      A   
ATOM   2327  C   THR A 246       4.504 -26.864  14.241  1.00 10.00      A   
ATOM   2328  O   THR A 246       5.410 -26.742  13.417  1.00 10.00      A   
ATOM   2329  N   ALA A 247       4.631 -27.579  15.353  1.00 10.00      A   
ATOM   2330  HN  ALA A 247       3.879 -27.628  15.981  1.00 10.00      A   
ATOM   2331  CA  ALA A 247       5.856 -28.301  15.670  1.00 10.00      A   
ATOM   2332  CB  ALA A 247       6.931 -27.331  16.135  1.00 10.00      A   
ATOM   2333  C   ALA A 247       5.587 -29.334  16.754  1.00 10.00      A   
ATOM   2334  O   ALA A 247       4.471 -29.415  17.275  1.00 10.00      A   
ATOM   2335  N   GLU A 248       6.600 -30.133  17.069  1.00 10.00      A   
ATOM   2336  HN  GLU A 248       7.445 -30.041  16.585  1.00 10.00      A   
ATOM   2337  CA  GLU A 248       6.491 -31.147  18.111  1.00 10.00      A   
ATOM   2338  CB  GLU A 248       7.733 -32.046  18.096  1.00 10.00      A   
ATOM   2339  CG  GLU A 248       7.737 -33.147  19.150  1.00 10.00      A   
ATOM   2340  CD  GLU A 248       8.937 -34.072  19.037  1.00 10.00      A   
ATOM   2341  OE1 GLU A 248       8.940 -34.942  18.141  1.00 10.00      A   
ATOM   2342  OE2 GLU A 248       9.879 -33.939  19.847  1.00 10.00      A   
ATOM   2343  C   GLU A 248       6.360 -30.456  19.464  1.00 10.00      A   
ATOM   2344  O   GLU A 248       7.159 -29.580  19.793  1.00 10.00      A   
ATOM   2345  N   VAL A 249       5.343 -30.839  20.229  1.00 10.00      A   
ATOM   2346  HN  VAL A 249       4.748 -31.548  19.908  1.00 10.00      A   
ATOM   2347  CA  VAL A 249       5.103 -30.246  21.542  1.00 10.00      A   
ATOM   2348  CB  VAL A 249       3.742 -30.667  22.146  1.00 10.00      A   
ATOM   2349  CG1 VAL A 249       3.454 -29.869  23.408  1.00 10.00      A   
ATOM   2350  CG2 VAL A 249       2.621 -30.473  21.136  1.00 10.00      A   
ATOM   2351  C   VAL A 249       6.230 -30.611  22.503  1.00 10.00      A   
ATOM   2352  O   VAL A 249       6.232 -31.686  23.110  1.00 10.00      A   
ATOM   2353  N   ARG A 250       7.197 -29.716  22.615  1.00 10.00      A   
ATOM   2354  HN  ARG A 250       7.139 -28.882  22.090  1.00 10.00      A   
ATOM   2355  CA  ARG A 250       8.343 -29.932  23.477  1.00 10.00      A   
ATOM   2356  CB  ARG A 250       9.604 -30.071  22.632  1.00 10.00      A   
ATOM   2357  CG  ARG A 250       9.566 -31.178  21.598  1.00 10.00      A   
ATOM   2358  CD  ARG A 250      10.756 -31.078  20.663  1.00 10.00      A   
ATOM   2359  NE  ARG A 250      12.018 -31.029  21.396  1.00 10.00      A   
ATOM   2360  HE  ARG A 250      12.191 -30.224  21.952  1.00 10.00      A   
ATOM   2361  CZ  ARG A 250      12.927 -31.997  21.370  1.00 10.00      A   
ATOM   2362  NH1 ARG A 250      12.717 -33.094  20.652  1.00 10.00      A   
ATOM   2363 HH11 ARG A 250      13.439 -33.850  20.628  1.00 10.00      A   
ATOM   2364 HH12 ARG A 250      11.828 -33.210  20.110  1.00 10.00      A   
ATOM   2365  NH2 ARG A 250      14.037 -31.873  22.081  1.00 10.00      A   
ATOM   2366 HH21 ARG A 250      14.191 -31.014  22.668  1.00 10.00      A   
ATOM   2367 HH22 ARG A 250      14.764 -32.625  22.062  1.00 10.00      A   
ATOM   2368  C   ARG A 250       8.527 -28.768  24.445  1.00 10.00      A   
ATOM   2369  O   ARG A 250       8.252 -27.614  24.102  1.00 10.00      A   
ATOM   2370  N   PRO A 251       9.006 -29.057  25.666  1.00 10.00      A   
ATOM   2371  CA  PRO A 251       9.242 -28.029  26.690  1.00 10.00      A   
ATOM   2372  CB  PRO A 251       9.631 -28.837  27.934  1.00 10.00      A   
ATOM   2373  CG  PRO A 251      10.133 -30.136  27.402  1.00 10.00      A   
ATOM   2374  CD  PRO A 251       9.334 -30.408  26.159  1.00 10.00      A   
ATOM   2375  C   PRO A 251      10.380 -27.085  26.296  1.00 10.00      A   
ATOM   2376  O   PRO A 251      10.323 -25.884  26.565  1.00 10.00      A   
ATOM   2377  N   ASP A 252      11.398 -27.630  25.635  1.00 10.00      A   
ATOM   2378  HN  ASP A 252      11.372 -28.585  25.420  1.00 10.00      A   
ATOM   2379  CA  ASP A 252      12.544 -26.833  25.206  1.00 10.00      A   
ATOM   2380  CB  ASP A 252      13.752 -27.696  24.787  1.00 10.00      A   
ATOM   2381  CG  ASP A 252      13.445 -28.785  23.766  1.00 10.00      A   
ATOM   2382  OD1 ASP A 252      14.355 -29.594  23.473  1.00 10.00      A   
ATOM   2383  OD2 ASP A 252      12.309 -28.847  23.257  1.00 10.00      A   
ATOM   2384  C   ASP A 252      12.156 -25.836  24.124  1.00 10.00      A   
ATOM   2385  O   ASP A 252      12.476 -24.652  24.221  1.00 10.00      A   
ATOM   2386  N   VAL A 253      11.446 -26.313  23.109  1.00 10.00      A   
ATOM   2387  HN  VAL A 253      11.239 -27.275  23.083  1.00 10.00      A   
ATOM   2388  CA  VAL A 253      10.997 -25.460  22.018  1.00 10.00      A   
ATOM   2389  CB  VAL A 253      10.290 -26.283  20.914  1.00 10.00      A   
ATOM   2390  CG1 VAL A 253       9.865 -25.394  19.753  1.00 10.00      A   
ATOM   2391  CG2 VAL A 253      11.189 -27.404  20.418  1.00 10.00      A   
ATOM   2392  C   VAL A 253      10.049 -24.388  22.550  1.00 10.00      A   
ATOM   2393  O   VAL A 253      10.123 -23.222  22.156  1.00 10.00      A   
ATOM   2394  N   TYR A 254       9.182 -24.785  23.473  1.00 10.00      A   
ATOM   2395  HN  TYR A 254       9.195 -25.722  23.767  1.00 10.00      A   
ATOM   2396  CA  TYR A 254       8.224 -23.860  24.069  1.00 10.00      A   
ATOM   2397  CB  TYR A 254       7.282 -24.600  25.025  1.00 10.00      A   
ATOM   2398  CG  TYR A 254       6.263 -23.711  25.701  1.00 10.00      A   
ATOM   2399  CD1 TYR A 254       5.177 -23.205  24.997  1.00 10.00      A   
ATOM   2400  CD2 TYR A 254       6.383 -23.378  27.045  1.00 10.00      A   
ATOM   2401  CE1 TYR A 254       4.243 -22.394  25.610  1.00 10.00      A   
ATOM   2402  CE2 TYR A 254       5.453 -22.568  27.666  1.00 10.00      A   
ATOM   2403  CZ  TYR A 254       4.384 -22.078  26.944  1.00 10.00      A   
ATOM   2404  OH  TYR A 254       3.457 -21.266  27.560  1.00 10.00      A   
ATOM   2405  HH  TYR A 254       2.614 -21.734  27.625  1.00 10.00      A   
ATOM   2406  C   TYR A 254       8.950 -22.735  24.804  1.00 10.00      A   
ATOM   2407  O   TYR A 254       8.591 -21.562  24.675  1.00 10.00      A   
ATOM   2408  N   SER A 255       9.974 -23.099  25.564  1.00 10.00      A   
ATOM   2409  HN  SER A 255      10.207 -24.050  25.627  1.00 10.00      A   
ATOM   2410  CA  SER A 255      10.755 -22.125  26.313  1.00 10.00      A   
ATOM   2411  CB  SER A 255      11.702 -22.835  27.277  1.00 10.00      A   
ATOM   2412  OG  SER A 255      10.993 -23.785  28.049  1.00 10.00      A   
ATOM   2413  HG  SER A 255      10.902 -24.607  27.542  1.00 10.00      A   
ATOM   2414  C   SER A 255      11.534 -21.203  25.380  1.00 10.00      A   
ATOM   2415  O   SER A 255      11.526 -19.982  25.562  1.00 10.00      A   
ATOM   2416  N   GLY A 256      12.182 -21.787  24.377  1.00 10.00      A   
ATOM   2417  HN  GLY A 256      12.136 -22.763  24.278  1.00 10.00      A   
ATOM   2418  CA  GLY A 256      12.961 -21.012  23.430  1.00 10.00      A   
ATOM   2419  C   GLY A 256      12.137 -19.949  22.741  1.00 10.00      A   
ATOM   2420  O   GLY A 256      12.552 -18.793  22.651  1.00 10.00      A   
ATOM   2421  N   LEU A 257      10.961 -20.336  22.263  1.00 10.00      A   
ATOM   2422  HN  LEU A 257      10.688 -21.273  22.366  1.00 10.00      A   
ATOM   2423  CA  LEU A 257      10.072 -19.407  21.580  1.00 10.00      A   
ATOM   2424  CB  LEU A 257       8.867 -20.145  20.998  1.00 10.00      A   
ATOM   2425  CG  LEU A 257       9.170 -21.208  19.941  1.00 10.00      A   
ATOM   2426  CD1 LEU A 257       7.919 -22.006  19.626  1.00 10.00      A   
ATOM   2427  CD2 LEU A 257       9.732 -20.570  18.679  1.00 10.00      A   
ATOM   2428  C   LEU A 257       9.607 -18.309  22.528  1.00 10.00      A   
ATOM   2429  O   LEU A 257       9.590 -17.132  22.172  1.00 10.00      A   
ATOM   2430  N   SER A 258       9.263 -18.704  23.747  1.00 10.00      A   
ATOM   2431  HN  SER A 258       9.330 -19.654  23.978  1.00 10.00      A   
ATOM   2432  CA  SER A 258       8.796 -17.759  24.752  1.00 10.00      A   
ATOM   2433  CB  SER A 258       8.348 -18.492  26.023  1.00 10.00      A   
ATOM   2434  OG  SER A 258       7.328 -19.436  25.736  1.00 10.00      A   
ATOM   2435  HG  SER A 258       7.718 -20.202  25.295  1.00 10.00      A   
ATOM   2436  C   SER A 258       9.862 -16.705  25.071  1.00 10.00      A   
ATOM   2437  O   SER A 258       9.559 -15.516  25.167  1.00 10.00      A   
ATOM   2438  N   VAL A 259      11.111 -17.141  25.207  1.00 10.00      A   
ATOM   2439  HN  VAL A 259      11.299 -18.101  25.098  1.00 10.00      A   
ATOM   2440  CA  VAL A 259      12.214 -16.230  25.511  1.00 10.00      A   
ATOM   2441  CB  VAL A 259      13.498 -16.992  25.909  1.00 10.00      A   
ATOM   2442  CG1 VAL A 259      14.667 -16.033  26.111  1.00 10.00      A   
ATOM   2443  CG2 VAL A 259      13.258 -17.813  27.166  1.00 10.00      A   
ATOM   2444  C   VAL A 259      12.506 -15.308  24.326  1.00 10.00      A   
ATOM   2445  O   VAL A 259      12.751 -14.113  24.502  1.00 10.00      A   
ATOM   2446  N   ALA A 260      12.481 -15.866  23.122  1.00 10.00      A   
ATOM   2447  HN  ALA A 260      12.291 -16.827  23.039  1.00 10.00      A   
ATOM   2448  CA  ALA A 260      12.738 -15.087  21.921  1.00 10.00      A   
ATOM   2449  CB  ALA A 260      12.815 -15.999  20.707  1.00 10.00      A   
ATOM   2450  C   ALA A 260      11.658 -14.027  21.729  1.00 10.00      A   
ATOM   2451  O   ALA A 260      11.946 -12.889  21.354  1.00 10.00      A   
ATOM   2452  N   LEU A 261      10.419 -14.406  22.009  1.00 10.00      A   
ATOM   2453  HN  LEU A 261      10.257 -15.329  22.301  1.00 10.00      A   
ATOM   2454  CA  LEU A 261       9.286 -13.499  21.873  1.00 10.00      A   
ATOM   2455  CB  LEU A 261       7.966 -14.272  21.909  1.00 10.00      A   
ATOM   2456  CG  LEU A 261       7.631 -15.074  20.653  1.00 10.00      A   
ATOM   2457  CD1 LEU A 261       6.480 -16.026  20.920  1.00 10.00      A   
ATOM   2458  CD2 LEU A 261       7.301 -14.144  19.496  1.00 10.00      A   
ATOM   2459  C   LEU A 261       9.292 -12.412  22.942  1.00 10.00      A   
ATOM   2460  O   LEU A 261       8.987 -11.254  22.656  1.00 10.00      A   
ATOM   2461  N   SER A 262       9.651 -12.774  24.168  1.00 10.00      A   
ATOM   2462  HN  SER A 262       9.903 -13.706  24.345  1.00 10.00      A   
ATOM   2463  CA  SER A 262       9.680 -11.807  25.259  1.00 10.00      A   
ATOM   2464  CB  SER A 262       9.741 -12.506  26.621  1.00 10.00      A   
ATOM   2465  OG  SER A 262      10.641 -13.601  26.599  1.00 10.00      A   
ATOM   2466  HG  SER A 262      10.200 -14.369  26.209  1.00 10.00      A   
ATOM   2467  C   SER A 262      10.827 -10.813  25.092  1.00 10.00      A   
ATOM   2468  O   SER A 262      10.823  -9.737  25.690  1.00 10.00      A   
ATOM   2469  N   GLY A 263      11.804 -11.179  24.269  1.00 10.00      A   
ATOM   2470  HN  GLY A 263      11.756 -12.056  23.828  1.00 10.00      A   
ATOM   2471  CA  GLY A 263      12.936 -10.305  24.025  1.00 10.00      A   
ATOM   2472  C   GLY A 263      12.536  -9.086  23.220  1.00 10.00      A   
ATOM   2473  O   GLY A 263      13.182  -8.040  23.294  1.00 10.00      A   
ATOM   2474  N   CYS A 264      11.456  -9.220  22.464  1.00 10.00      A   
ATOM   2475  HN  CYS A 264      10.972 -10.074  22.464  1.00 10.00      A   
ATOM   2476  CA  CYS A 264      10.959  -8.131  21.643  1.00 10.00      A   
ATOM   2477  CB  CYS A 264      10.482  -8.667  20.295  1.00 10.00      A   
ATOM   2478  SG  CYS A 264      11.643  -9.811  19.514  1.00 10.00      A   
ATOM   2479  HG  CYS A 264      11.064 -11.002  19.457  1.00 10.00      A   
ATOM   2480  C   CYS A 264       9.832  -7.403  22.367  1.00 10.00      A   
ATOM   2481  O   CYS A 264       8.691  -7.870  22.401  1.00 10.00      A   
ATOM   2482  N   LYS A 265      10.161  -6.264  22.963  1.00 10.00      A   
ATOM   2483  HN  LYS A 265      11.085  -5.936  22.894  1.00 10.00      A   
ATOM   2484  CA  LYS A 265       9.187  -5.476  23.701  1.00 10.00      A   
ATOM   2485  CB  LYS A 265       9.843  -4.764  24.887  1.00 10.00      A   
ATOM   2486  CG  LYS A 265      10.228  -5.685  26.032  1.00 10.00      A   
ATOM   2487  CD  LYS A 265      11.703  -6.050  25.983  1.00 10.00      A   
ATOM   2488  CE  LYS A 265      12.074  -6.982  27.123  1.00 10.00      A   
ATOM   2489  NZ  LYS A 265      13.542  -7.177  27.230  1.00 10.00      A   
ATOM   2490  HZ1 LYS A 265      14.015  -6.264  27.391  1.00 10.00      A   
ATOM   2491  HZ2 LYS A 265      13.914  -7.595  26.355  1.00 10.00      A   
ATOM   2492  HZ3 LYS A 265      13.761  -7.812  28.025  1.00 10.00      A   
ATOM   2493  C   LYS A 265       8.507  -4.463  22.794  1.00 10.00      A   
ATOM   2494  O   LYS A 265       7.530  -3.825  23.185  1.00 10.00      A   
ATOM   2495  N   GLU A 266       9.022  -4.324  21.582  1.00 10.00      A   
ATOM   2496  HN  GLU A 266       9.815  -4.850  21.334  1.00 10.00      A   
ATOM   2497  CA  GLU A 266       8.463  -3.386  20.618  1.00 10.00      A   
ATOM   2498  CB  GLU A 266       9.566  -2.769  19.761  1.00 10.00      A   
ATOM   2499  CG  GLU A 266      10.414  -1.750  20.504  1.00 10.00      A   
ATOM   2500  CD  GLU A 266       9.591  -0.612  21.074  1.00 10.00      A   
ATOM   2501  OE1 GLU A 266       9.181  -0.697  22.251  1.00 10.00      A   
ATOM   2502  OE2 GLU A 266       9.365   0.383  20.351  1.00 10.00      A   
ATOM   2503  C   GLU A 266       7.389  -4.032  19.747  1.00 10.00      A   
ATOM   2504  O   GLU A 266       6.858  -3.401  18.833  1.00 10.00      A   
ATOM   2505  N   LEU A 267       7.069  -5.287  20.039  1.00 10.00      A   
ATOM   2506  HN  LEU A 267       7.531  -5.737  20.773  1.00 10.00      A   
ATOM   2507  CA  LEU A 267       6.044  -6.007  19.288  1.00 10.00      A   
ATOM   2508  CB  LEU A 267       6.001  -7.479  19.711  1.00 10.00      A   
ATOM   2509  CG  LEU A 267       7.200  -8.343  19.310  1.00 10.00      A   
ATOM   2510  CD1 LEU A 267       7.034  -9.764  19.825  1.00 10.00      A   
ATOM   2511  CD2 LEU A 267       7.393  -8.343  17.801  1.00 10.00      A   
ATOM   2512  C   LEU A 267       4.678  -5.355  19.501  1.00 10.00      A   
ATOM   2513  O   LEU A 267       4.266  -5.120  20.642  1.00 10.00      A   
ATOM   2514  N   ARG A 268       3.999  -5.034  18.405  1.00 10.00      A   
ATOM   2515  HN  ARG A 268       4.395  -5.231  17.528  1.00 10.00      A   
ATOM   2516  CA  ARG A 268       2.685  -4.399  18.464  1.00 10.00      A   
ATOM   2517  CB  ARG A 268       2.778  -2.923  18.060  1.00 10.00      A   
ATOM   2518  CG  ARG A 268       3.768  -2.092  18.860  1.00 10.00      A   
ATOM   2519  CD  ARG A 268       3.315  -1.906  20.298  1.00 10.00      A   
ATOM   2520  NE  ARG A 268       4.249  -1.069  21.052  1.00 10.00      A   
ATOM   2521  HE  ARG A 268       4.145  -0.090  20.969  1.00 10.00      A   
ATOM   2522  CZ  ARG A 268       5.217  -1.550  21.831  1.00 10.00      A   
ATOM   2523  NH1 ARG A 268       5.384  -2.859  21.970  1.00 10.00      A   
ATOM   2524 HH11 ARG A 268       4.755  -3.530  21.465  1.00 10.00      A   
ATOM   2525 HH12 ARG A 268       6.150  -3.228  22.582  1.00 10.00      A   
ATOM   2526  NH2 ARG A 268       6.030  -0.714  22.467  1.00 10.00      A   
ATOM   2527 HH21 ARG A 268       6.797  -1.083  23.075  1.00 10.00      A   
ATOM   2528 HH22 ARG A 268       5.909   0.317  22.361  1.00 10.00      A   
ATOM   2529  C   ARG A 268       1.687  -5.100  17.547  1.00 10.00      A   
ATOM   2530  O   ARG A 268       0.494  -5.162  17.844  1.00 10.00      A   
ATOM   2531  N   CYS A 269       2.178  -5.634  16.437  1.00 10.00      A   
ATOM   2532  HN  CYS A 269       3.144  -5.586  16.268  1.00 10.00      A   
ATOM   2533  CA  CYS A 269       1.319  -6.302  15.468  1.00 10.00      A   
ATOM   2534  CB  CYS A 269       1.220  -5.455  14.196  1.00 10.00      A   
ATOM   2535  SG  CYS A 269       0.124  -6.123  12.925  1.00 10.00      A   
ATOM   2536  HG  CYS A 269       0.253  -5.373  11.840  1.00 10.00      A   
ATOM   2537  C   CYS A 269       1.831  -7.700  15.133  1.00 10.00      A   
ATOM   2538  O   CYS A 269       3.006  -7.883  14.810  1.00 10.00      A   
ATOM   2539  N   LEU A 270       0.947  -8.683  15.219  1.00 10.00      A   
ATOM   2540  HN  LEU A 270       0.022  -8.470  15.476  1.00 10.00      A   
ATOM   2541  CA  LEU A 270       1.300 -10.069  14.926  1.00 10.00      A   
ATOM   2542  CB  LEU A 270       1.293 -10.925  16.202  1.00 10.00      A   
ATOM   2543  CG  LEU A 270       2.430 -10.696  17.207  1.00 10.00      A   
ATOM   2544  CD1 LEU A 270       2.284 -11.633  18.395  1.00 10.00      A   
ATOM   2545  CD2 LEU A 270       3.784 -10.896  16.547  1.00 10.00      A   
ATOM   2546  C   LEU A 270       0.336 -10.661  13.904  1.00 10.00      A   
ATOM   2547  O   LEU A 270      -0.863 -10.367  13.928  1.00 10.00      A   
ATOM   2548  N   SER A 271       0.859 -11.491  13.013  1.00 10.00      A   
ATOM   2549  HN  SER A 271       1.820 -11.686  13.046  1.00 10.00      A   
ATOM   2550  CA  SER A 271       0.048 -12.126  11.984  1.00 10.00      A   
ATOM   2551  CB  SER A 271      -0.060 -11.224  10.745  1.00 10.00      A   
ATOM   2552  OG  SER A 271       1.202 -10.677  10.396  1.00 10.00      A   
ATOM   2553  HG  SER A 271       1.571 -11.172   9.650  1.00 10.00      A   
ATOM   2554  C   SER A 271       0.630 -13.484  11.607  1.00 10.00      A   
ATOM   2555  O   SER A 271       1.725 -13.840  12.047  1.00 10.00      A   
ATOM   2556  N   GLY A 272      -0.110 -14.239  10.808  1.00 10.00      A   
ATOM   2557  HN  GLY A 272      -0.989 -13.919  10.523  1.00 10.00      A   
ATOM   2558  CA  GLY A 272       0.347 -15.541  10.380  1.00 10.00      A   
ATOM   2559  C   GLY A 272      -0.294 -16.648  11.182  1.00 10.00      A   
ATOM   2560  O   GLY A 272      -1.506 -16.855  11.098  1.00 10.00      A   
ATOM   2561  N   PHE A 273       0.521 -17.347  11.965  1.00 10.00      A   
ATOM   2562  HN  PHE A 273       1.475 -17.112  11.982  1.00 10.00      A   
ATOM   2563  CA  PHE A 273       0.050 -18.440  12.812  1.00 10.00      A   
ATOM   2564  CB  PHE A 273      -0.925 -17.927  13.882  1.00 10.00      A   
ATOM   2565  CG  PHE A 273      -0.302 -17.017  14.906  1.00 10.00      A   
ATOM   2566  CD1 PHE A 273      -0.139 -15.664  14.650  1.00 10.00      A   
ATOM   2567  CD2 PHE A 273       0.108 -17.514  16.133  1.00 10.00      A   
ATOM   2568  CE1 PHE A 273       0.423 -14.824  15.594  1.00 10.00      A   
ATOM   2569  CE2 PHE A 273       0.673 -16.682  17.082  1.00 10.00      A   
ATOM   2570  CZ  PHE A 273       0.831 -15.335  16.813  1.00 10.00      A   
ATOM   2571  C   PHE A 273      -0.594 -19.561  11.993  1.00 10.00      A   
ATOM   2572  O   PHE A 273      -1.648 -20.084  12.361  1.00 10.00      A   
ATOM   2573  N   TRP A 274       0.050 -19.928  10.884  1.00 10.00      A   
ATOM   2574  HN  TRP A 274       0.890 -19.479  10.648  1.00 10.00      A   
ATOM   2575  CA  TRP A 274      -0.452 -20.992  10.025  1.00 10.00      A   
ATOM   2576  CB  TRP A 274       0.298 -21.011   8.692  1.00 10.00      A   
ATOM   2577  CG  TRP A 274      -0.263 -20.079   7.665  1.00 10.00      A   
ATOM   2578  CD1 TRP A 274      -1.465 -20.187   7.033  1.00 10.00      A   
ATOM   2579  CD2 TRP A 274       0.358 -18.902   7.146  1.00 10.00      A   
ATOM   2580  NE1 TRP A 274      -1.629 -19.152   6.150  1.00 10.00      A   
ATOM   2581  HE1 TRP A 274      -2.411 -19.013   5.578  1.00 10.00      A   
ATOM   2582  CE2 TRP A 274      -0.527 -18.346   6.204  1.00 10.00      A   
ATOM   2583  CE3 TRP A 274       1.575 -18.264   7.388  1.00 10.00      A   
ATOM   2584  CZ2 TRP A 274      -0.232 -17.182   5.503  1.00 10.00      A   
ATOM   2585  CZ3 TRP A 274       1.866 -17.108   6.692  1.00 10.00      A   
ATOM   2586  CH2 TRP A 274       0.967 -16.580   5.761  1.00 10.00      A   
ATOM   2587  C   TRP A 274      -0.289 -22.339  10.711  1.00 10.00      A   
ATOM   2588  O   TRP A 274       0.804 -22.672  11.170  1.00 10.00      A   
ATOM   2589  N   ASP A 275      -1.382 -23.099  10.788  1.00 10.00      A   
ATOM   2590  HN  ASP A 275      -2.222 -22.756  10.420  1.00 10.00      A   
ATOM   2591  CA  ASP A 275      -1.377 -24.423  11.419  1.00 10.00      A   
ATOM   2592  CB  ASP A 275      -0.393 -25.384  10.727  1.00 10.00      A   
ATOM   2593  CG  ASP A 275      -0.545 -25.446   9.219  1.00 10.00      A   
ATOM   2594  OD1 ASP A 275      -1.622 -25.852   8.733  1.00 10.00      A   
ATOM   2595  OD2 ASP A 275       0.420 -25.100   8.501  1.00 10.00      A   
ATOM   2596  C   ASP A 275      -1.026 -24.304  12.898  1.00 10.00      A   
ATOM   2597  O   ASP A 275      -0.458 -25.226  13.485  1.00 10.00      A   
ATOM   2598  N   ALA A 276      -1.395 -23.168  13.486  1.00 10.00      A   
ATOM   2599  HN  ALA A 276      -1.879 -22.504  12.953  1.00 10.00      A   
ATOM   2600  CA  ALA A 276      -1.120 -22.873  14.889  1.00 10.00      A   
ATOM   2601  CB  ALA A 276      -1.749 -21.547  15.281  1.00 10.00      A   
ATOM   2602  C   ALA A 276      -1.590 -23.982  15.828  1.00 10.00      A   
ATOM   2603  O   ALA A 276      -2.758 -24.382  15.806  1.00 10.00      A   
ATOM   2604  N   VAL A 277      -0.665 -24.483  16.635  1.00 10.00      A   
ATOM   2605  HN  VAL A 277       0.253 -24.136  16.574  1.00 10.00      A   
ATOM   2606  CA  VAL A 277      -0.962 -25.536  17.604  1.00 10.00      A   
ATOM   2607  CB  VAL A 277       0.278 -26.424  17.863  1.00 10.00      A   
ATOM   2608  CG1 VAL A 277      -0.034 -27.534  18.855  1.00 10.00      A   
ATOM   2609  CG2 VAL A 277       0.797 -27.015  16.562  1.00 10.00      A   
ATOM   2610  C   VAL A 277      -1.423 -24.907  18.921  1.00 10.00      A   
ATOM   2611  O   VAL A 277      -0.754 -24.019  19.456  1.00 10.00      A   
ATOM   2612  N   PRO A 278      -2.571 -25.354  19.460  1.00 10.00      A   
ATOM   2613  CA  PRO A 278      -3.134 -24.823  20.711  1.00 10.00      A   
ATOM   2614  CB  PRO A 278      -4.261 -25.807  21.032  1.00 10.00      A   
ATOM   2615  CG  PRO A 278      -4.676 -26.338  19.705  1.00 10.00      A   
ATOM   2616  CD  PRO A 278      -3.421 -26.418  18.886  1.00 10.00      A   
ATOM   2617  C   PRO A 278      -2.124 -24.789  21.859  1.00 10.00      A   
ATOM   2618  O   PRO A 278      -2.083 -23.830  22.633  1.00 10.00      A   
ATOM   2619  N   ALA A 279      -1.298 -25.824  21.950  1.00 10.00      A   
ATOM   2620  HN  ALA A 279      -1.371 -26.547  21.288  1.00 10.00      A   
ATOM   2621  CA  ALA A 279      -0.301 -25.928  23.013  1.00 10.00      A   
ATOM   2622  CB  ALA A 279       0.253 -27.344  23.082  1.00 10.00      A   
ATOM   2623  C   ALA A 279       0.839 -24.915  22.865  1.00 10.00      A   
ATOM   2624  O   ALA A 279       1.608 -24.697  23.804  1.00 10.00      A   
ATOM   2625  N   TYR A 280       0.952 -24.289  21.700  1.00 10.00      A   
ATOM   2626  HN  TYR A 280       0.301 -24.470  20.987  1.00 10.00      A   
ATOM   2627  CA  TYR A 280       2.015 -23.319  21.470  1.00 10.00      A   
ATOM   2628  CB  TYR A 280       2.841 -23.680  20.235  1.00 10.00      A   
ATOM   2629  CG  TYR A 280       3.982 -24.614  20.564  1.00 10.00      A   
ATOM   2630  CD1 TYR A 280       3.841 -25.991  20.446  1.00 10.00      A   
ATOM   2631  CD2 TYR A 280       5.196 -24.116  21.014  1.00 10.00      A   
ATOM   2632  CE1 TYR A 280       4.882 -26.843  20.770  1.00 10.00      A   
ATOM   2633  CE2 TYR A 280       6.243 -24.959  21.333  1.00 10.00      A   
ATOM   2634  CZ  TYR A 280       6.080 -26.322  21.213  1.00 10.00      A   
ATOM   2635  OH  TYR A 280       7.117 -27.168  21.535  1.00 10.00      A   
ATOM   2636  HH  TYR A 280       7.504 -26.902  22.377  1.00 10.00      A   
ATOM   2637  C   TYR A 280       1.496 -21.890  21.414  1.00 10.00      A   
ATOM   2638  O   TYR A 280       2.242 -20.955  21.125  1.00 10.00      A   
ATOM   2639  N   LEU A 281       0.214 -21.729  21.710  1.00 10.00      A   
ATOM   2640  HN  LEU A 281      -0.326 -22.517  21.933  1.00 10.00      A   
ATOM   2641  CA  LEU A 281      -0.419 -20.411  21.718  1.00 10.00      A   
ATOM   2642  CB  LEU A 281      -1.946 -20.529  21.731  1.00 10.00      A   
ATOM   2643  CG  LEU A 281      -2.617 -20.904  20.408  1.00 10.00      A   
ATOM   2644  CD1 LEU A 281      -4.101 -21.155  20.617  1.00 10.00      A   
ATOM   2645  CD2 LEU A 281      -2.401 -19.815  19.370  1.00 10.00      A   
ATOM   2646  C   LEU A 281       0.053 -19.531  22.891  1.00 10.00      A   
ATOM   2647  O   LEU A 281       0.369 -18.358  22.690  1.00 10.00      A   
ATOM   2648  N   PRO A 282       0.117 -20.073  24.134  1.00 10.00      A   
ATOM   2649  CA  PRO A 282       0.539 -19.296  25.315  1.00 10.00      A   
ATOM   2650  CB  PRO A 282       0.289 -20.247  26.494  1.00 10.00      A   
ATOM   2651  CG  PRO A 282      -0.597 -21.315  25.955  1.00 10.00      A   
ATOM   2652  CD  PRO A 282      -0.232 -21.452  24.512  1.00 10.00      A   
ATOM   2653  C   PRO A 282       2.011 -18.869  25.288  1.00 10.00      A   
ATOM   2654  O   PRO A 282       2.497 -18.250  26.234  1.00 10.00      A   
ATOM   2655  N   ALA A 283       2.713 -19.181  24.203  1.00 10.00      A   
ATOM   2656  HN  ALA A 283       2.274 -19.658  23.469  1.00 10.00      A   
ATOM   2657  CA  ALA A 283       4.121 -18.818  24.078  1.00 10.00      A   
ATOM   2658  CB  ALA A 283       4.779 -19.606  22.954  1.00 10.00      A   
ATOM   2659  C   ALA A 283       4.279 -17.315  23.848  1.00 10.00      A   
ATOM   2660  O   ALA A 283       5.361 -16.759  24.036  1.00 10.00      A   
ATOM   2661  N   VAL A 284       3.191 -16.664  23.445  1.00 10.00      A   
ATOM   2662  HN  VAL A 284       2.356 -17.165  23.315  1.00 10.00      A   
ATOM   2663  CA  VAL A 284       3.207 -15.227  23.175  1.00 10.00      A   
ATOM   2664  CB  VAL A 284       2.584 -14.905  21.798  1.00 10.00      A   
ATOM   2665  CG1 VAL A 284       3.301 -13.733  21.147  1.00 10.00      A   
ATOM   2666  CG2 VAL A 284       2.609 -16.121  20.884  1.00 10.00      A   
ATOM   2667  C   VAL A 284       2.449 -14.449  24.253  1.00 10.00      A   
ATOM   2668  O   VAL A 284       2.030 -13.311  24.036  1.00 10.00      A   
ATOM   2669  N   TYR A 285       2.311 -15.058  25.424  1.00 10.00      A   
ATOM   2670  HN  TYR A 285       2.711 -15.942  25.544  1.00 10.00      A   
ATOM   2671  CA  TYR A 285       1.589 -14.454  26.541  1.00 10.00      A   
ATOM   2672  CB  TYR A 285       1.520 -15.420  27.725  1.00 10.00      A   
ATOM   2673  CG  TYR A 285       0.153 -16.027  27.940  1.00 10.00      A   
ATOM   2674  CD1 TYR A 285      -0.598 -16.487  26.869  1.00 10.00      A   
ATOM   2675  CD2 TYR A 285      -0.383 -16.148  29.217  1.00 10.00      A   
ATOM   2676  CE1 TYR A 285      -1.842 -17.051  27.059  1.00 10.00      A   
ATOM   2677  CE2 TYR A 285      -1.630 -16.711  29.417  1.00 10.00      A   
ATOM   2678  CZ  TYR A 285      -2.354 -17.162  28.333  1.00 10.00      A   
ATOM   2679  OH  TYR A 285      -3.592 -17.736  28.522  1.00 10.00      A   
ATOM   2680  HH  TYR A 285      -4.176 -17.103  28.953  1.00 10.00      A   
ATOM   2681  C   TYR A 285       2.165 -13.111  26.988  1.00 10.00      A   
ATOM   2682  O   TYR A 285       1.418 -12.193  27.329  1.00 10.00      A   
ATOM   2683  N   SER A 286       3.482 -12.979  26.964  1.00 10.00      A   
ATOM   2684  HN  SER A 286       4.039 -13.726  26.652  1.00 10.00      A   
ATOM   2685  CA  SER A 286       4.130 -11.745  27.395  1.00 10.00      A   
ATOM   2686  CB  SER A 286       5.576 -12.037  27.793  1.00 10.00      A   
ATOM   2687  OG  SER A 286       5.666 -13.252  28.516  1.00 10.00      A   
ATOM   2688  HG  SER A 286       5.019 -13.240  29.230  1.00 10.00      A   
ATOM   2689  C   SER A 286       4.096 -10.655  26.318  1.00 10.00      A   
ATOM   2690  O   SER A 286       4.638  -9.567  26.510  1.00 10.00      A   
ATOM   2691  N   VAL A 287       3.448 -10.938  25.193  1.00 10.00      A   
ATOM   2692  HN  VAL A 287       3.014 -11.816  25.093  1.00 10.00      A   
ATOM   2693  CA  VAL A 287       3.377  -9.971  24.105  1.00 10.00      A   
ATOM   2694  CB  VAL A 287       3.873 -10.585  22.776  1.00 10.00      A   
ATOM   2695  CG1 VAL A 287       3.888  -9.548  21.664  1.00 10.00      A   
ATOM   2696  CG2 VAL A 287       5.256 -11.196  22.951  1.00 10.00      A   
ATOM   2697  C   VAL A 287       1.975  -9.389  23.922  1.00 10.00      A   
ATOM   2698  O   VAL A 287       1.823  -8.214  23.591  1.00 10.00      A   
ATOM   2699  N   CYS A 288       0.950 -10.203  24.166  1.00 10.00      A   
ATOM   2700  HN  CYS A 288       1.131 -11.124  24.457  1.00 10.00      A   
ATOM   2701  CA  CYS A 288      -0.443  -9.769  23.999  1.00 10.00      A   
ATOM   2702  CB  CYS A 288      -1.422 -10.908  24.304  1.00 10.00      A   
ATOM   2703  SG  CYS A 288      -0.704 -12.296  25.206  1.00 10.00      A   
ATOM   2704  HG  CYS A 288      -0.138 -11.818  26.307  1.00 10.00      A   
ATOM   2705  C   CYS A 288      -0.798  -8.524  24.812  1.00 10.00      A   
ATOM   2706  O   CYS A 288      -1.681  -7.753  24.427  1.00 10.00      A   
ATOM   2707  N   SER A 289      -0.093  -8.313  25.915  1.00 10.00      A   
ATOM   2708  HN  SER A 289       0.618  -8.943  26.157  1.00 10.00      A   
ATOM   2709  CA  SER A 289      -0.353  -7.169  26.778  1.00 10.00      A   
ATOM   2710  CB  SER A 289       0.396  -7.326  28.099  1.00 10.00      A   
ATOM   2711  OG  SER A 289       0.307  -8.665  28.558  1.00 10.00      A   
ATOM   2712  HG  SER A 289      -0.612  -8.951  28.521  1.00 10.00      A   
ATOM   2713  C   SER A 289      -0.004  -5.838  26.104  1.00 10.00      A   
ATOM   2714  O   SER A 289      -0.406  -4.770  26.573  1.00 10.00      A   
ATOM   2715  N   ARG A 290       0.734  -5.904  25.004  1.00 10.00      A   
ATOM   2716  HN  ARG A 290       1.032  -6.782  24.676  1.00 10.00      A   
ATOM   2717  CA  ARG A 290       1.119  -4.707  24.272  1.00 10.00      A   
ATOM   2718  CB  ARG A 290       2.615  -4.426  24.432  1.00 10.00      A   
ATOM   2719  CG  ARG A 290       3.515  -5.566  23.989  1.00 10.00      A   
ATOM   2720  CD  ARG A 290       4.955  -5.318  24.388  1.00 10.00      A   
ATOM   2721  NE  ARG A 290       5.788  -6.501  24.187  1.00 10.00      A   
ATOM   2722  HE  ARG A 290       5.827  -6.877  23.281  1.00 10.00      A   
ATOM   2723  CZ  ARG A 290       6.482  -7.092  25.163  1.00 10.00      A   
ATOM   2724  NH1 ARG A 290       6.429  -6.604  26.394  1.00 10.00      A   
ATOM   2725 HH11 ARG A 290       6.968  -7.056  27.166  1.00 10.00      A   
ATOM   2726 HH12 ARG A 290       5.849  -5.763  26.601  1.00 10.00      A   
ATOM   2727  NH2 ARG A 290       7.253  -8.144  24.902  1.00 10.00      A   
ATOM   2728 HH21 ARG A 290       7.794  -8.601  25.667  1.00 10.00      A   
ATOM   2729 HH22 ARG A 290       7.322  -8.514  23.927  1.00 10.00      A   
ATOM   2730  C   ARG A 290       0.754  -4.836  22.802  1.00 10.00      A   
ATOM   2731  O   ARG A 290       1.182  -4.031  21.971  1.00 10.00      A   
ATOM   2732  N   LEU A 291      -0.056  -5.844  22.495  1.00 10.00      A   
ATOM   2733  HN  LEU A 291      -0.392  -6.424  23.213  1.00 10.00      A   
ATOM   2734  CA  LEU A 291      -0.482  -6.093  21.127  1.00 10.00      A   
ATOM   2735  CB  LEU A 291      -0.806  -7.574  20.913  1.00 10.00      A   
ATOM   2736  CG  LEU A 291       0.386  -8.505  20.693  1.00 10.00      A   
ATOM   2737  CD1 LEU A 291      -0.091  -9.935  20.499  1.00 10.00      A   
ATOM   2738  CD2 LEU A 291       1.197  -8.051  19.492  1.00 10.00      A   
ATOM   2739  C   LEU A 291      -1.694  -5.246  20.776  1.00 10.00      A   
ATOM   2740  O   LEU A 291      -2.748  -5.360  21.403  1.00 10.00      A   
ATOM   2741  N   THR A 292      -1.534  -4.395  19.779  1.00 10.00      A   
ATOM   2742  HN  THR A 292      -0.664  -4.344  19.324  1.00 10.00      A   
ATOM   2743  CA  THR A 292      -2.607  -3.535  19.335  1.00 10.00      A   
ATOM   2744  CB  THR A 292      -2.063  -2.148  18.942  1.00 10.00      A   
ATOM   2745  OG1 THR A 292      -0.886  -2.314  18.134  1.00 10.00      A   
ATOM   2746  HG1 THR A 292      -0.448  -1.463  18.016  1.00 10.00      A   
ATOM   2747  CG2 THR A 292      -1.721  -1.333  20.184  1.00 10.00      A   
ATOM   2748  C   THR A 292      -3.307  -4.161  18.135  1.00 10.00      A   
ATOM   2749  O   THR A 292      -4.486  -3.916  17.887  1.00 10.00      A   
ATOM   2750  N   THR A 293      -2.571  -4.985  17.403  1.00 10.00      A   
ATOM   2751  HN  THR A 293      -1.641  -5.161  17.672  1.00 10.00      A   
ATOM   2752  CA  THR A 293      -3.104  -5.649  16.223  1.00 10.00      A   
ATOM   2753  CB  THR A 293      -2.574  -4.989  14.935  1.00 10.00      A   
ATOM   2754  OG1 THR A 293      -2.607  -3.561  15.089  1.00 10.00      A   
ATOM   2755  HG1 THR A 293      -2.590  -3.346  16.028  1.00 10.00      A   
ATOM   2756  CG2 THR A 293      -3.431  -5.380  13.745  1.00 10.00      A   
ATOM   2757  C   THR A 293      -2.737  -7.133  16.223  1.00 10.00      A   
ATOM   2758  O   THR A 293      -1.559  -7.490  16.219  1.00 10.00      A   
ATOM   2759  N   LEU A 294      -3.748  -7.991  16.221  1.00 10.00      A   
ATOM   2760  HN  LEU A 294      -4.671  -7.646  16.201  1.00 10.00      A   
ATOM   2761  CA  LEU A 294      -3.530  -9.431  16.229  1.00 10.00      A   
ATOM   2762  CB  LEU A 294      -3.919 -10.019  17.594  1.00 10.00      A   
ATOM   2763  CG  LEU A 294      -3.638 -11.513  17.803  1.00 10.00      A   
ATOM   2764  CD1 LEU A 294      -2.159 -11.815  17.618  1.00 10.00      A   
ATOM   2765  CD2 LEU A 294      -4.112 -11.973  19.175  1.00 10.00      A   
ATOM   2766  C   LEU A 294      -4.315 -10.110  15.108  1.00 10.00      A   
ATOM   2767  O   LEU A 294      -5.538  -9.996  15.029  1.00 10.00      A   
ATOM   2768  N   ASN A 295      -3.602 -10.802  14.235  1.00 10.00      A   
ATOM   2769  HN  ASN A 295      -2.625 -10.842  14.336  1.00 10.00      A   
ATOM   2770  CA  ASN A 295      -4.223 -11.501  13.120  1.00 10.00      A   
ATOM   2771  CB  ASN A 295      -3.567 -11.071  11.803  1.00 10.00      A   
ATOM   2772  CG  ASN A 295      -4.275 -11.596  10.563  1.00 10.00      A   
ATOM   2773  OD1 ASN A 295      -4.954 -12.628  10.591  1.00 10.00      A   
ATOM   2774  ND2 ASN A 295      -4.108 -10.896   9.457  1.00 10.00      A   
ATOM   2775 HD21 ASN A 295      -3.548 -10.091   9.497  1.00 10.00      A   
ATOM   2776 HD22 ASN A 295      -4.550 -11.208   8.637  1.00 10.00      A   
ATOM   2777  C   ASN A 295      -4.084 -13.006  13.302  1.00 10.00      A   
ATOM   2778  O   ASN A 295      -2.981 -13.544  13.241  1.00 10.00      A   
ATOM   2779  N   LEU A 296      -5.207 -13.672  13.528  1.00 10.00      A   
ATOM   2780  HN  LEU A 296      -6.058 -13.177  13.565  1.00 10.00      A   
ATOM   2781  CA  LEU A 296      -5.230 -15.114  13.720  1.00 10.00      A   
ATOM   2782  CB  LEU A 296      -5.689 -15.448  15.143  1.00 10.00      A   
ATOM   2783  CG  LEU A 296      -4.780 -14.976  16.279  1.00 10.00      A   
ATOM   2784  CD1 LEU A 296      -5.421 -15.270  17.626  1.00 10.00      A   
ATOM   2785  CD2 LEU A 296      -3.421 -15.646  16.181  1.00 10.00      A   
ATOM   2786  C   LEU A 296      -6.179 -15.754  12.711  1.00 10.00      A   
ATOM   2787  O   LEU A 296      -6.803 -16.778  12.989  1.00 10.00      A   
ATOM   2788  N   SER A 297      -6.269 -15.153  11.530  1.00 10.00      A   
ATOM   2789  HN  SER A 297      -5.730 -14.347  11.364  1.00 10.00      A   
ATOM   2790  CA  SER A 297      -7.154 -15.644  10.472  1.00 10.00      A   
ATOM   2791  CB  SER A 297      -7.270 -14.600   9.357  1.00 10.00      A   
ATOM   2792  OG  SER A 297      -7.750 -13.363   9.868  1.00 10.00      A   
ATOM   2793  HG  SER A 297      -7.004 -12.831  10.174  1.00 10.00      A   
ATOM   2794  C   SER A 297      -6.701 -16.991   9.895  1.00 10.00      A   
ATOM   2795  O   SER A 297      -7.399 -17.596   9.076  1.00 10.00      A   
ATOM   2796  N   TYR A 298      -5.538 -17.458  10.317  1.00 10.00      A   
ATOM   2797  HN  TYR A 298      -5.025 -16.944  10.972  1.00 10.00      A   
ATOM   2798  CA  TYR A 298      -5.010 -18.725   9.835  1.00 10.00      A   
ATOM   2799  CB  TYR A 298      -3.685 -18.499   9.106  1.00 10.00      A   
ATOM   2800  CG  TYR A 298      -3.750 -17.374   8.097  1.00 10.00      A   
ATOM   2801  CD1 TYR A 298      -3.091 -16.173   8.323  1.00 10.00      A   
ATOM   2802  CD2 TYR A 298      -4.485 -17.507   6.926  1.00 10.00      A   
ATOM   2803  CE1 TYR A 298      -3.160 -15.137   7.410  1.00 10.00      A   
ATOM   2804  CE2 TYR A 298      -4.558 -16.477   6.007  1.00 10.00      A   
ATOM   2805  CZ  TYR A 298      -3.895 -15.295   6.254  1.00 10.00      A   
ATOM   2806  OH  TYR A 298      -3.977 -14.262   5.344  1.00 10.00      A   
ATOM   2807  HH  TYR A 298      -3.325 -14.395   4.640  1.00 10.00      A   
ATOM   2808  C   TYR A 298      -4.829 -19.706  10.982  1.00 10.00      A   
ATOM   2809  O   TYR A 298      -4.305 -20.807  10.801  1.00 10.00      A   
ATOM   2810  N   ALA A 299      -5.295 -19.306  12.159  1.00 10.00      A   
ATOM   2811  HN  ALA A 299      -5.745 -18.436  12.228  1.00 10.00      A   
ATOM   2812  CA  ALA A 299      -5.179 -20.140  13.344  1.00 10.00      A   
ATOM   2813  CB  ALA A 299      -4.788 -19.295  14.548  1.00 10.00      A   
ATOM   2814  C   ALA A 299      -6.477 -20.888  13.611  1.00 10.00      A   
ATOM   2815  O   ALA A 299      -7.454 -20.311  14.100  1.00 10.00      A   
ATOM   2816  N   THR A 300      -6.487 -22.165  13.274  1.00 10.00      A   
ATOM   2817  HN  THR A 300      -5.683 -22.563  12.875  1.00 10.00      A   
ATOM   2818  CA  THR A 300      -7.657 -22.997  13.478  1.00 10.00      A   
ATOM   2819  CB  THR A 300      -7.688 -24.161  12.468  1.00 10.00      A   
ATOM   2820  OG1 THR A 300      -7.042 -23.760  11.245  1.00 10.00      A   
ATOM   2821  HG1 THR A 300      -7.510 -24.148  10.491  1.00 10.00      A   
ATOM   2822  CG2 THR A 300      -9.124 -24.568  12.170  1.00 10.00      A   
ATOM   2823  C   THR A 300      -7.669 -23.554  14.902  1.00 10.00      A   
ATOM   2824  O   THR A 300      -7.185 -24.660  15.154  1.00 10.00      A   
ATOM   2825  N   VAL A 301      -8.191 -22.771  15.836  1.00 10.00      A   
ATOM   2826  HN  VAL A 301      -8.539 -21.889  15.582  1.00 10.00      A   
ATOM   2827  CA  VAL A 301      -8.268 -23.183  17.231  1.00 10.00      A   
ATOM   2828  CB  VAL A 301      -7.291 -22.389  18.127  1.00 10.00      A   
ATOM   2829  CG1 VAL A 301      -5.871 -22.908  17.956  1.00 10.00      A   
ATOM   2830  CG2 VAL A 301      -7.356 -20.902  17.813  1.00 10.00      A   
ATOM   2831  C   VAL A 301      -9.691 -23.030  17.753  1.00 10.00      A   
ATOM   2832  O   VAL A 301     -10.551 -22.474  17.067  1.00 10.00      A   
ATOM   2833  N   GLN A 302      -9.937 -23.524  18.960  1.00 10.00      A   
ATOM   2834  HN  GLN A 302      -9.206 -23.933  19.468  1.00 10.00      A   
ATOM   2835  CA  GLN A 302     -11.264 -23.451  19.558  1.00 10.00      A   
ATOM   2836  CB  GLN A 302     -11.478 -24.596  20.551  1.00 10.00      A   
ATOM   2837  CG  GLN A 302     -11.260 -25.986  19.966  1.00 10.00      A   
ATOM   2838  CD  GLN A 302     -12.105 -26.260  18.737  1.00 10.00      A   
ATOM   2839  OE1 GLN A 302     -13.252 -26.699  18.840  1.00 10.00      A   
ATOM   2840  NE2 GLN A 302     -11.539 -26.025  17.565  1.00 10.00      A   
ATOM   2841 HE21 GLN A 302     -10.615 -25.686  17.554  1.00 10.00      A   
ATOM   2842 HE22 GLN A 302     -12.060 -26.203  16.751  1.00 10.00      A   
ATOM   2843  C   GLN A 302     -11.485 -22.107  20.239  1.00 10.00      A   
ATOM   2844  O   GLN A 302     -10.534 -21.354  20.476  1.00 10.00      A   
ATOM   2845  N   SER A 303     -12.740 -21.825  20.564  1.00 10.00      A   
ATOM   2846  HN  SER A 303     -13.442 -22.481  20.365  1.00 10.00      A   
ATOM   2847  CA  SER A 303     -13.111 -20.573  21.209  1.00 10.00      A   
ATOM   2848  CB  SER A 303     -14.630 -20.517  21.414  1.00 10.00      A   
ATOM   2849  OG  SER A 303     -15.019 -19.306  22.035  1.00 10.00      A   
ATOM   2850  HG  SER A 303     -15.354 -18.698  21.362  1.00 10.00      A   
ATOM   2851  C   SER A 303     -12.382 -20.387  22.539  1.00 10.00      A   
ATOM   2852  O   SER A 303     -11.810 -19.327  22.800  1.00 10.00      A   
ATOM   2853  N   TYR A 304     -12.391 -21.426  23.365  1.00 10.00      A   
ATOM   2854  HN  TYR A 304     -12.855 -22.245  23.094  1.00 10.00      A   
ATOM   2855  CA  TYR A 304     -11.741 -21.377  24.671  1.00 10.00      A   
ATOM   2856  CB  TYR A 304     -11.909 -22.706  25.410  1.00 10.00      A   
ATOM   2857  CG  TYR A 304     -11.414 -22.677  26.839  1.00 10.00      A   
ATOM   2858  CD1 TYR A 304     -11.919 -21.760  27.754  1.00 10.00      A   
ATOM   2859  CD2 TYR A 304     -10.444 -23.568  27.275  1.00 10.00      A   
ATOM   2860  CE1 TYR A 304     -11.469 -21.733  29.062  1.00 10.00      A   
ATOM   2861  CE2 TYR A 304      -9.990 -23.550  28.579  1.00 10.00      A   
ATOM   2862  CZ  TYR A 304     -10.504 -22.632  29.469  1.00 10.00      A   
ATOM   2863  OH  TYR A 304     -10.052 -22.614  30.773  1.00 10.00      A   
ATOM   2864  HH  TYR A 304      -9.121 -22.874  30.794  1.00 10.00      A   
ATOM   2865  C   TYR A 304     -10.261 -21.007  24.552  1.00 10.00      A   
ATOM   2866  O   TYR A 304      -9.730 -20.265  25.381  1.00 10.00      A   
ATOM   2867  N   ASP A 305      -9.605 -21.517  23.512  1.00 10.00      A   
ATOM   2868  HN  ASP A 305     -10.084 -22.096  22.882  1.00 10.00      A   
ATOM   2869  CA  ASP A 305      -8.191 -21.231  23.282  1.00 10.00      A   
ATOM   2870  CB  ASP A 305      -7.643 -22.082  22.131  1.00 10.00      A   
ATOM   2871  CG  ASP A 305      -7.377 -23.516  22.539  1.00 10.00      A   
ATOM   2872  OD1 ASP A 305      -6.251 -23.812  22.992  1.00 10.00      A   
ATOM   2873  OD2 ASP A 305      -8.296 -24.351  22.413  1.00 10.00      A   
ATOM   2874  C   ASP A 305      -7.989 -19.753  22.978  1.00 10.00      A   
ATOM   2875  O   ASP A 305      -7.093 -19.111  23.520  1.00 10.00      A   
ATOM   2876  N   LEU A 306      -8.854 -19.217  22.124  1.00 10.00      A   
ATOM   2877  HN  LEU A 306      -9.559 -19.784  21.743  1.00 10.00      A   
ATOM   2878  CA  LEU A 306      -8.790 -17.814  21.739  1.00 10.00      A   
ATOM   2879  CB  LEU A 306      -9.785 -17.537  20.611  1.00 10.00      A   
ATOM   2880  CG  LEU A 306      -9.498 -18.227  19.277  1.00 10.00      A   
ATOM   2881  CD1 LEU A 306     -10.771 -18.360  18.454  1.00 10.00      A   
ATOM   2882  CD2 LEU A 306      -8.438 -17.465  18.501  1.00 10.00      A   
ATOM   2883  C   LEU A 306      -9.092 -16.914  22.932  1.00 10.00      A   
ATOM   2884  O   LEU A 306      -8.450 -15.883  23.119  1.00 10.00      A   
ATOM   2885  N   VAL A 307     -10.062 -17.329  23.742  1.00 10.00      A   
ATOM   2886  HN  VAL A 307     -10.536 -18.168  23.525  1.00 10.00      A   
ATOM   2887  CA  VAL A 307     -10.465 -16.575  24.931  1.00 10.00      A   
ATOM   2888  CB  VAL A 307     -11.629 -17.274  25.674  1.00 10.00      A   
ATOM   2889  CG1 VAL A 307     -11.846 -16.681  27.060  1.00 10.00      A   
ATOM   2890  CG2 VAL A 307     -12.908 -17.184  24.862  1.00 10.00      A   
ATOM   2891  C   VAL A 307      -9.292 -16.357  25.888  1.00 10.00      A   
ATOM   2892  O   VAL A 307      -9.133 -15.271  26.449  1.00 10.00      A   
ATOM   2893  N   LYS A 308      -8.466 -17.385  26.055  1.00 10.00      A   
ATOM   2894  HN  LYS A 308      -8.632 -18.220  25.563  1.00 10.00      A   
ATOM   2895  CA  LYS A 308      -7.315 -17.305  26.948  1.00 10.00      A   
ATOM   2896  CB  LYS A 308      -6.618 -18.662  27.063  1.00 10.00      A   
ATOM   2897  CG  LYS A 308      -7.450 -19.727  27.762  1.00 10.00      A   
ATOM   2898  CD  LYS A 308      -6.607 -20.938  28.131  1.00 10.00      A   
ATOM   2899  CE  LYS A 308      -6.067 -21.644  26.896  1.00 10.00      A   
ATOM   2900  NZ  LYS A 308      -5.015 -22.637  27.243  1.00 10.00      A   
ATOM   2901  HZ1 LYS A 308      -4.343 -22.224  27.926  1.00 10.00      A   
ATOM   2902  HZ2 LYS A 308      -4.495 -22.917  26.392  1.00 10.00      A   
ATOM   2903  HZ3 LYS A 308      -5.445 -23.485  27.667  1.00 10.00      A   
ATOM   2904  C   LYS A 308      -6.332 -16.226  26.495  1.00 10.00      A   
ATOM   2905  O   LYS A 308      -5.706 -15.555  27.320  1.00 10.00      A   
ATOM   2906  N   LEU A 309      -6.219 -16.052  25.181  1.00 10.00      A   
ATOM   2907  HN  LEU A 309      -6.758 -16.609  24.574  1.00 10.00      A   
ATOM   2908  CA  LEU A 309      -5.318 -15.052  24.619  1.00 10.00      A   
ATOM   2909  CB  LEU A 309      -4.975 -15.399  23.168  1.00 10.00      A   
ATOM   2910  CG  LEU A 309      -4.352 -16.774  22.922  1.00 10.00      A   
ATOM   2911  CD1 LEU A 309      -4.264 -17.056  21.429  1.00 10.00      A   
ATOM   2912  CD2 LEU A 309      -2.977 -16.857  23.568  1.00 10.00      A   
ATOM   2913  C   LEU A 309      -5.950 -13.664  24.685  1.00 10.00      A   
ATOM   2914  O   LEU A 309      -5.276 -12.668  24.966  1.00 10.00      A   
ATOM   2915  N   LEU A 310      -7.256 -13.615  24.437  1.00 10.00      A   
ATOM   2916  HN  LEU A 310      -7.730 -14.450  24.222  1.00 10.00      A   
ATOM   2917  CA  LEU A 310      -8.005 -12.359  24.459  1.00 10.00      A   
ATOM   2918  CB  LEU A 310      -9.452 -12.585  24.023  1.00 10.00      A   
ATOM   2919  CG  LEU A 310      -9.655 -12.969  22.560  1.00 10.00      A   
ATOM   2920  CD1 LEU A 310     -11.134 -13.150  22.262  1.00 10.00      A   
ATOM   2921  CD2 LEU A 310      -9.045 -11.916  21.644  1.00 10.00      A   
ATOM   2922  C   LEU A 310      -7.967 -11.710  25.837  1.00 10.00      A   
ATOM   2923  O   LEU A 310      -7.871 -10.490  25.954  1.00 10.00      A   
ATOM   2924  N   CYS A 311      -8.008 -12.535  26.876  1.00 10.00      A   
ATOM   2925  HN  CYS A 311      -8.062 -13.500  26.714  1.00 10.00      A   
ATOM   2926  CA  CYS A 311      -7.977 -12.045  28.254  1.00 10.00      A   
ATOM   2927  CB  CYS A 311      -8.295 -13.176  29.236  1.00 10.00      A   
ATOM   2928  SG  CYS A 311      -9.911 -13.942  28.986  1.00 10.00      A   
ATOM   2929  HG  CYS A 311      -9.877 -14.583  27.822  1.00 10.00      A   
ATOM   2930  C   CYS A 311      -6.622 -11.415  28.599  1.00 10.00      A   
ATOM   2931  O   CYS A 311      -6.421 -10.906  29.706  1.00 10.00      A   
ATOM   2932  N   GLN A 312      -5.694 -11.458  27.650  1.00 10.00      A   
ATOM   2933  HN  GLN A 312      -5.906 -11.882  26.790  1.00 10.00      A   
ATOM   2934  CA  GLN A 312      -4.370 -10.895  27.847  1.00 10.00      A   
ATOM   2935  CB  GLN A 312      -3.297 -11.972  27.689  1.00 10.00      A   
ATOM   2936  CG  GLN A 312      -3.226 -12.929  28.866  1.00 10.00      A   
ATOM   2937  CD  GLN A 312      -2.786 -12.239  30.141  1.00 10.00      A   
ATOM   2938  OE1 GLN A 312      -1.605 -12.218  30.467  1.00 10.00      A   
ATOM   2939  NE2 GLN A 312      -3.732 -11.659  30.862  1.00 10.00      A   
ATOM   2940 HE21 GLN A 312      -4.662 -11.706  30.539  1.00 10.00      A   
ATOM   2941 HE22 GLN A 312      -3.468 -11.186  31.685  1.00 10.00      A   
ATOM   2942  C   GLN A 312      -4.102  -9.735  26.898  1.00 10.00      A   
ATOM   2943  O   GLN A 312      -3.003  -9.183  26.881  1.00 10.00      A   
ATOM   2944  N   CYS A 313      -5.112  -9.367  26.114  1.00 10.00      A   
ATOM   2945  HN  CYS A 313      -5.968  -9.842  26.184  1.00 10.00      A   
ATOM   2946  CA  CYS A 313      -4.991  -8.268  25.160  1.00 10.00      A   
ATOM   2947  CB  CYS A 313      -5.389  -8.733  23.755  1.00 10.00      A   
ATOM   2948  SG  CYS A 313      -4.549 -10.232  23.197  1.00 10.00      A   
ATOM   2949  HG  CYS A 313      -4.926 -11.231  23.987  1.00 10.00      A   
ATOM   2950  C   CYS A 313      -5.871  -7.089  25.584  1.00 10.00      A   
ATOM   2951  O   CYS A 313      -7.029  -6.996  25.182  1.00 10.00      A   
ATOM   2952  N   PRO A 314      -5.341  -6.181  26.419  1.00 10.00      A   
ATOM   2953  CA  PRO A 314      -6.089  -5.020  26.895  1.00 10.00      A   
ATOM   2954  CB  PRO A 314      -5.402  -4.713  28.225  1.00 10.00      A   
ATOM   2955  CG  PRO A 314      -3.983  -5.138  28.034  1.00 10.00      A   
ATOM   2956  CD  PRO A 314      -3.980  -6.229  26.992  1.00 10.00      A   
ATOM   2957  C   PRO A 314      -5.981  -3.819  25.954  1.00 10.00      A   
ATOM   2958  O   PRO A 314      -6.848  -2.946  25.947  1.00 10.00      A   
ATOM   2959  N   LYS A 315      -4.929  -3.792  25.146  1.00 10.00      A   
ATOM   2960  HN  LYS A 315      -4.291  -4.536  25.171  1.00 10.00      A   
ATOM   2961  CA  LYS A 315      -4.703  -2.689  24.220  1.00 10.00      A   
ATOM   2962  CB  LYS A 315      -3.279  -2.147  24.371  1.00 10.00      A   
ATOM   2963  CG  LYS A 315      -3.101  -1.216  25.559  1.00 10.00      A   
ATOM   2964  CD  LYS A 315      -1.637  -0.905  25.808  1.00 10.00      A   
ATOM   2965  CE  LYS A 315      -1.477   0.165  26.877  1.00 10.00      A   
ATOM   2966  NZ  LYS A 315      -2.202  -0.174  28.131  1.00 10.00      A   
ATOM   2967  HZ1 LYS A 315      -1.914  -1.113  28.471  1.00 10.00      A   
ATOM   2968  HZ2 LYS A 315      -3.230  -0.178  27.965  1.00 10.00      A   
ATOM   2969  HZ3 LYS A 315      -1.989   0.527  28.867  1.00 10.00      A   
ATOM   2970  C   LYS A 315      -4.971  -3.098  22.775  1.00 10.00      A   
ATOM   2971  O   LYS A 315      -4.488  -2.467  21.835  1.00 10.00      A   
ATOM   2972  N   LEU A 316      -5.751  -4.152  22.605  1.00 10.00      A   
ATOM   2973  HN  LEU A 316      -6.106  -4.617  23.388  1.00 10.00      A   
ATOM   2974  CA  LEU A 316      -6.088  -4.637  21.279  1.00 10.00      A   
ATOM   2975  CB  LEU A 316      -6.727  -6.024  21.368  1.00 10.00      A   
ATOM   2976  CG  LEU A 316      -6.787  -6.833  20.070  1.00 10.00      A   
ATOM   2977  CD1 LEU A 316      -5.392  -7.048  19.503  1.00 10.00      A   
ATOM   2978  CD2 LEU A 316      -7.478  -8.163  20.309  1.00 10.00      A   
ATOM   2979  C   LEU A 316      -7.031  -3.659  20.587  1.00 10.00      A   
ATOM   2980  O   LEU A 316      -8.064  -3.284  21.144  1.00 10.00      A   
ATOM   2981  N   GLN A 317      -6.660  -3.239  19.386  1.00 10.00      A   
ATOM   2982  HN  GLN A 317      -5.816  -3.569  19.003  1.00 10.00      A   
ATOM   2983  CA  GLN A 317      -7.467  -2.303  18.615  1.00 10.00      A   
ATOM   2984  CB  GLN A 317      -6.663  -1.043  18.281  1.00 10.00      A   
ATOM   2985  CG  GLN A 317      -6.300  -0.196  19.490  1.00 10.00      A   
ATOM   2986  CD  GLN A 317      -5.534   1.058  19.121  1.00 10.00      A   
ATOM   2987  OE1 GLN A 317      -4.813   1.091  18.122  1.00 10.00      A   
ATOM   2988  NE2 GLN A 317      -5.686   2.099  19.925  1.00 10.00      A   
ATOM   2989 HE21 GLN A 317      -6.285   2.002  20.707  1.00 10.00      A   
ATOM   2990 HE22 GLN A 317      -5.191   2.921  19.723  1.00 10.00      A   
ATOM   2991  C   GLN A 317      -7.976  -2.948  17.329  1.00 10.00      A   
ATOM   2992  O   GLN A 317      -9.087  -2.666  16.879  1.00 10.00      A   
ATOM   2993  N   ARG A 318      -7.159  -3.806  16.732  1.00 10.00      A   
ATOM   2994  HN  ARG A 318      -6.276  -3.990  17.124  1.00 10.00      A   
ATOM   2995  CA  ARG A 318      -7.541  -4.489  15.505  1.00 10.00      A   
ATOM   2996  CB  ARG A 318      -6.725  -3.969  14.318  1.00 10.00      A   
ATOM   2997  CG  ARG A 318      -7.347  -4.280  12.963  1.00 10.00      A   
ATOM   2998  CD  ARG A 318      -6.329  -4.225  11.831  1.00 10.00      A   
ATOM   2999  NE  ARG A 318      -5.808  -2.877  11.601  1.00 10.00      A   
ATOM   3000  HE  ARG A 318      -5.079  -2.573  12.185  1.00 10.00      A   
ATOM   3001  CZ  ARG A 318      -6.267  -2.047  10.660  1.00 10.00      A   
ATOM   3002  NH1 ARG A 318      -7.263  -2.416   9.861  1.00 10.00      A   
ATOM   3003 HH11 ARG A 318      -7.620  -1.761   9.126  1.00 10.00      A   
ATOM   3004 HH12 ARG A 318      -7.705  -3.355   9.968  1.00 10.00      A   
ATOM   3005  NH2 ARG A 318      -5.722  -0.845  10.519  1.00 10.00      A   
ATOM   3006 HH21 ARG A 318      -4.942  -0.549  11.140  1.00 10.00      A   
ATOM   3007 HH22 ARG A 318      -6.073  -0.190   9.785  1.00 10.00      A   
ATOM   3008  C   ARG A 318      -7.345  -5.991  15.662  1.00 10.00      A   
ATOM   3009  O   ARG A 318      -6.231  -6.454  15.901  1.00 10.00      A   
ATOM   3010  N   LEU A 319      -8.429  -6.743  15.539  1.00 10.00      A   
ATOM   3011  HN  LEU A 319      -9.292  -6.315  15.351  1.00 10.00      A   
ATOM   3012  CA  LEU A 319      -8.371  -8.192  15.673  1.00 10.00      A   
ATOM   3013  CB  LEU A 319      -9.030  -8.641  16.979  1.00 10.00      A   
ATOM   3014  CG  LEU A 319      -9.079 -10.152  17.225  1.00 10.00      A   
ATOM   3015  CD1 LEU A 319      -7.705 -10.689  17.593  1.00 10.00      A   
ATOM   3016  CD2 LEU A 319     -10.099 -10.488  18.301  1.00 10.00      A   
ATOM   3017  C   LEU A 319      -9.034  -8.892  14.494  1.00 10.00      A   
ATOM   3018  O   LEU A 319     -10.197  -8.635  14.174  1.00 10.00      A   
ATOM   3019  N   TRP A 320      -8.280  -9.771  13.850  1.00 10.00      A   
ATOM   3020  HN  TRP A 320      -7.359  -9.919  14.157  1.00 10.00      A   
ATOM   3021  CA  TRP A 320      -8.774 -10.539  12.715  1.00 10.00      A   
ATOM   3022  CB  TRP A 320      -7.876 -10.329  11.488  1.00 10.00      A   
ATOM   3023  CG  TRP A 320      -7.964  -8.962  10.869  1.00 10.00      A   
ATOM   3024  CD1 TRP A 320      -8.547  -7.850  11.400  1.00 10.00      A   
ATOM   3025  CD2 TRP A 320      -7.437  -8.565   9.597  1.00 10.00      A   
ATOM   3026  NE1 TRP A 320      -8.420  -6.789  10.541  1.00 10.00      A   
ATOM   3027  HE1 TRP A 320      -8.766  -5.874  10.699  1.00 10.00      A   
ATOM   3028  CE2 TRP A 320      -7.742  -7.201   9.425  1.00 10.00      A   
ATOM   3029  CE3 TRP A 320      -6.739  -9.231   8.587  1.00 10.00      A   
ATOM   3030  CZ2 TRP A 320      -7.371  -6.492   8.286  1.00 10.00      A   
ATOM   3031  CZ3 TRP A 320      -6.372  -8.529   7.456  1.00 10.00      A   
ATOM   3032  CH2 TRP A 320      -6.688  -7.173   7.314  1.00 10.00      A   
ATOM   3033  C   TRP A 320      -8.778 -12.011  13.095  1.00 10.00      A   
ATOM   3034  O   TRP A 320      -7.718 -12.605  13.283  1.00 10.00      A   
ATOM   3035  N   VAL A 321      -9.959 -12.595  13.230  1.00 10.00      A   
ATOM   3036  HN  VAL A 321     -10.776 -12.082  13.048  1.00 10.00      A   
ATOM   3037  CA  VAL A 321     -10.067 -14.000  13.613  1.00 10.00      A   
ATOM   3038  CB  VAL A 321     -10.370 -14.172  15.122  1.00 10.00      A   
ATOM   3039  CG1 VAL A 321      -9.126 -13.915  15.958  1.00 10.00      A   
ATOM   3040  CG2 VAL A 321     -11.515 -13.262  15.557  1.00 10.00      A   
ATOM   3041  C   VAL A 321     -11.132 -14.731  12.804  1.00 10.00      A   
ATOM   3042  O   VAL A 321     -11.788 -14.147  11.935  1.00 10.00      A   
ATOM   3043  N   LEU A 322     -11.291 -16.016  13.094  1.00 10.00      A   
ATOM   3044  HN  LEU A 322     -10.733 -16.420  13.794  1.00 10.00      A   
ATOM   3045  CA  LEU A 322     -12.275 -16.846  12.416  1.00 10.00      A   
ATOM   3046  CB  LEU A 322     -11.730 -18.267  12.220  1.00 10.00      A   
ATOM   3047  CG  LEU A 322     -10.599 -18.439  11.201  1.00 10.00      A   
ATOM   3048  CD1 LEU A 322      -9.835 -19.720  11.484  1.00 10.00      A   
ATOM   3049  CD2 LEU A 322     -11.157 -18.464   9.786  1.00 10.00      A   
ATOM   3050  C   LEU A 322     -13.571 -16.894  13.225  1.00 10.00      A   
ATOM   3051  O   LEU A 322     -13.643 -16.359  14.334  1.00 10.00      A   
ATOM   3052  N   ASP A 323     -14.584 -17.548  12.675  1.00 10.00      A   
ATOM   3053  HN  ASP A 323     -14.463 -17.957  11.788  1.00 10.00      A   
ATOM   3054  CA  ASP A 323     -15.879 -17.677  13.335  1.00 10.00      A   
ATOM   3055  CB  ASP A 323     -16.977 -18.077  12.335  1.00 10.00      A   
ATOM   3056  CG  ASP A 323     -16.751 -19.426  11.667  1.00 10.00      A   
ATOM   3057  OD1 ASP A 323     -15.583 -19.814  11.469  1.00 10.00      A   
ATOM   3058  OD2 ASP A 323     -17.746 -20.093  11.310  1.00 10.00      A   
ATOM   3059  C   ASP A 323     -15.812 -18.662  14.492  1.00 10.00      A   
ATOM   3060  O   ASP A 323     -16.771 -18.823  15.242  1.00 10.00      A   
ATOM   3061  N   TYR A 324     -14.651 -19.290  14.650  1.00 10.00      A   
ATOM   3062  HN  TYR A 324     -13.923 -19.100  14.023  1.00 10.00      A   
ATOM   3063  CA  TYR A 324     -14.431 -20.258  15.720  1.00 10.00      A   
ATOM   3064  CB  TYR A 324     -13.127 -21.025  15.496  1.00 10.00      A   
ATOM   3065  CG  TYR A 324     -13.331 -22.421  14.956  1.00 10.00      A   
ATOM   3066  CD1 TYR A 324     -13.344 -22.664  13.589  1.00 10.00      A   
ATOM   3067  CD2 TYR A 324     -13.519 -23.496  15.814  1.00 10.00      A   
ATOM   3068  CE1 TYR A 324     -13.538 -23.938  13.094  1.00 10.00      A   
ATOM   3069  CE2 TYR A 324     -13.711 -24.772  15.328  1.00 10.00      A   
ATOM   3070  CZ  TYR A 324     -13.720 -24.988  13.967  1.00 10.00      A   
ATOM   3071  OH  TYR A 324     -13.916 -26.257  13.478  1.00 10.00      A   
ATOM   3072  HH  TYR A 324     -13.295 -26.421  12.758  1.00 10.00      A   
ATOM   3073  C   TYR A 324     -14.425 -19.587  17.093  1.00 10.00      A   
ATOM   3074  O   TYR A 324     -14.404 -20.263  18.125  1.00 10.00      A   
ATOM   3075  N   ILE A 325     -14.435 -18.258  17.100  1.00 10.00      A   
ATOM   3076  HN  ILE A 325     -14.431 -17.778  16.246  1.00 10.00      A   
ATOM   3077  CA  ILE A 325     -14.450 -17.498  18.342  1.00 10.00      A   
ATOM   3078  CB  ILE A 325     -14.081 -16.014  18.101  1.00 10.00      A   
ATOM   3079  CG1 ILE A 325     -13.991 -15.237  19.418  1.00 10.00      A   
ATOM   3080  CG2 ILE A 325     -15.064 -15.348  17.147  1.00 10.00      A   
ATOM   3081  CD1 ILE A 325     -12.911 -15.731  20.353  1.00 10.00      A   
ATOM   3082  C   ILE A 325     -15.823 -17.610  19.014  1.00 10.00      A   
ATOM   3083  O   ILE A 325     -15.934 -17.549  20.243  1.00 10.00      A   
ATOM   3084  N   GLU A 326     -16.856 -17.799  18.191  1.00 10.00      A   
ATOM   3085  HN  GLU A 326     -16.686 -17.845  17.227  1.00 10.00      A   
ATOM   3086  CA  GLU A 326     -18.234 -17.943  18.661  1.00 10.00      A   
ATOM   3087  CB  GLU A 326     -18.403 -19.193  19.525  1.00 10.00      A   
ATOM   3088  CG  GLU A 326     -17.946 -20.471  18.852  1.00 10.00      A   
ATOM   3089  CD  GLU A 326     -18.421 -21.704  19.580  1.00 10.00      A   
ATOM   3090  OE1 GLU A 326     -18.337 -21.734  20.827  1.00 10.00      A   
ATOM   3091  OE2 GLU A 326     -18.888 -22.647  18.909  1.00 10.00      A   
ATOM   3092  C   GLU A 326     -18.747 -16.710  19.399  1.00 10.00      A   
ATOM   3093  O   GLU A 326     -18.021 -15.731  19.598  1.00 10.00      A   
ATOM   3094  N   ASP A 327     -20.003 -16.776  19.820  1.00 10.00      A   
ATOM   3095  HN  ASP A 327     -20.525 -17.592  19.648  1.00 10.00      A   
ATOM   3096  CA  ASP A 327     -20.628 -15.674  20.539  1.00 10.00      A   
ATOM   3097  CB  ASP A 327     -22.137 -15.899  20.684  1.00 10.00      A   
ATOM   3098  CG  ASP A 327     -22.880 -15.866  19.363  1.00 10.00      A   
ATOM   3099  OD1 ASP A 327     -22.844 -14.833  18.672  1.00 10.00      A   
ATOM   3100  OD2 ASP A 327     -23.524 -16.875  19.016  1.00 10.00      A   
ATOM   3101  C   ASP A 327     -19.998 -15.506  21.915  1.00 10.00      A   
ATOM   3102  O   ASP A 327     -19.736 -14.387  22.360  1.00 10.00      A   
ATOM   3103  N   ALA A 328     -19.755 -16.630  22.581  1.00 10.00      A   
ATOM   3104  HN  ALA A 328     -19.998 -17.488  22.170  1.00 10.00      A   
ATOM   3105  CA  ALA A 328     -19.155 -16.627  23.910  1.00 10.00      A   
ATOM   3106  CB  ALA A 328     -19.041 -18.042  24.446  1.00 10.00      A   
ATOM   3107  C   ALA A 328     -17.791 -15.947  23.907  1.00 10.00      A   
ATOM   3108  O   ALA A 328     -17.508 -15.103  24.758  1.00 10.00      A   
ATOM   3109  N   GLY A 329     -16.954 -16.308  22.939  1.00 10.00      A   
ATOM   3110  HN  GLY A 329     -17.238 -16.980  22.281  1.00 10.00      A   
ATOM   3111  CA  GLY A 329     -15.631 -15.717  22.844  1.00 10.00      A   
ATOM   3112  C   GLY A 329     -15.699 -14.226  22.604  1.00 10.00      A   
ATOM   3113  O   GLY A 329     -14.929 -13.458  23.181  1.00 10.00      A   
ATOM   3114  N   LEU A 330     -16.640 -13.814  21.762  1.00 10.00      A   
ATOM   3115  HN  LEU A 330     -17.229 -14.478  21.339  1.00 10.00      A   
ATOM   3116  CA  LEU A 330     -16.820 -12.405  21.446  1.00 10.00      A   
ATOM   3117  CB  LEU A 330     -17.811 -12.239  20.296  1.00 10.00      A   
ATOM   3118  CG  LEU A 330     -17.302 -12.668  18.918  1.00 10.00      A   
ATOM   3119  CD1 LEU A 330     -18.425 -12.623  17.897  1.00 10.00      A   
ATOM   3120  CD2 LEU A 330     -16.142 -11.785  18.478  1.00 10.00      A   
ATOM   3121  C   LEU A 330     -17.282 -11.625  22.673  1.00 10.00      A   
ATOM   3122  O   LEU A 330     -16.922 -10.461  22.850  1.00 10.00      A   
ATOM   3123  N   GLU A 331     -18.062 -12.281  23.523  1.00 10.00      A   
ATOM   3124  HN  GLU A 331     -18.314 -13.210  23.321  1.00 10.00      A   
ATOM   3125  CA  GLU A 331     -18.562 -11.664  24.744  1.00 10.00      A   
ATOM   3126  CB  GLU A 331     -19.545 -12.606  25.442  1.00 10.00      A   
ATOM   3127  CG  GLU A 331     -20.248 -12.008  26.646  1.00 10.00      A   
ATOM   3128  CD  GLU A 331     -21.151 -13.005  27.337  1.00 10.00      A   
ATOM   3129  OE1 GLU A 331     -20.687 -14.125  27.633  1.00 10.00      A   
ATOM   3130  OE2 GLU A 331     -22.326 -12.673  27.595  1.00 10.00      A   
ATOM   3131  C   GLU A 331     -17.396 -11.322  25.671  1.00 10.00      A   
ATOM   3132  O   GLU A 331     -17.395 -10.285  26.336  1.00 10.00      A   
ATOM   3133  N   VAL A 332     -16.407 -12.207  25.703  1.00 10.00      A   
ATOM   3134  HN  VAL A 332     -16.487 -13.023  25.167  1.00 10.00      A   
ATOM   3135  CA  VAL A 332     -15.216 -12.009  26.519  1.00 10.00      A   
ATOM   3136  CB  VAL A 332     -14.376 -13.304  26.605  1.00 10.00      A   
ATOM   3137  CG1 VAL A 332     -13.110 -13.084  27.425  1.00 10.00      A   
ATOM   3138  CG2 VAL A 332     -15.200 -14.445  27.184  1.00 10.00      A   
ATOM   3139  C   VAL A 332     -14.362 -10.899  25.910  1.00 10.00      A   
ATOM   3140  O   VAL A 332     -13.847 -10.031  26.618  1.00 10.00      A   
ATOM   3141  N   LEU A 333     -14.239 -10.929  24.587  1.00 10.00      A   
ATOM   3142  HN  LEU A 333     -14.686 -11.649  24.086  1.00 10.00      A   
ATOM   3143  CA  LEU A 333     -13.460  -9.943  23.849  1.00 10.00      A   
ATOM   3144  CB  LEU A 333     -13.521 -10.259  22.349  1.00 10.00      A   
ATOM   3145  CG  LEU A 333     -12.924  -9.219  21.395  1.00 10.00      A   
ATOM   3146  CD1 LEU A 333     -11.406  -9.184  21.505  1.00 10.00      A   
ATOM   3147  CD2 LEU A 333     -13.358  -9.487  19.962  1.00 10.00      A   
ATOM   3148  C   LEU A 333     -13.972  -8.527  24.107  1.00 10.00      A   
ATOM   3149  O   LEU A 333     -13.189  -7.594  24.282  1.00 10.00      A   
ATOM   3150  N   ALA A 334     -15.290  -8.383  24.158  1.00 10.00      A   
ATOM   3151  HN  ALA A 334     -15.861  -9.173  24.034  1.00 10.00      A   
ATOM   3152  CA  ALA A 334     -15.915  -7.085  24.383  1.00 10.00      A   
ATOM   3153  CB  ALA A 334     -17.393  -7.146  24.043  1.00 10.00      A   
ATOM   3154  C   ALA A 334     -15.712  -6.597  25.814  1.00 10.00      A   
ATOM   3155  O   ALA A 334     -16.048  -5.459  26.148  1.00 10.00      A   
ATOM   3156  N   SER A 335     -15.158  -7.453  26.654  1.00 10.00      A   
ATOM   3157  HN  SER A 335     -14.909  -8.348  26.329  1.00 10.00      A   
ATOM   3158  CA  SER A 335     -14.911  -7.104  28.042  1.00 10.00      A   
ATOM   3159  CB  SER A 335     -15.214  -8.304  28.948  1.00 10.00      A   
ATOM   3160  OG  SER A 335     -15.254  -7.940  30.318  1.00 10.00      A   
ATOM   3161  HG  SER A 335     -14.377  -7.642  30.594  1.00 10.00      A   
ATOM   3162  C   SER A 335     -13.471  -6.647  28.239  1.00 10.00      A   
ATOM   3163  O   SER A 335     -13.220  -5.594  28.825  1.00 10.00      A   
ATOM   3164  N   THR A 336     -12.531  -7.431  27.723  1.00 10.00      A   
ATOM   3165  HN  THR A 336     -12.794  -8.238  27.228  1.00 10.00      A   
ATOM   3166  CA  THR A 336     -11.118  -7.115  27.868  1.00 10.00      A   
ATOM   3167  CB  THR A 336     -10.242  -8.340  27.548  1.00 10.00      A   
ATOM   3168  OG1 THR A 336     -10.875  -9.516  28.071  1.00 10.00      A   
ATOM   3169  HG1 THR A 336     -11.422  -9.275  28.824  1.00 10.00      A   
ATOM   3170  CG2 THR A 336      -8.868  -8.192  28.188  1.00 10.00      A   
ATOM   3171  C   THR A 336     -10.696  -5.937  26.993  1.00 10.00      A   
ATOM   3172  O   THR A 336     -10.047  -5.005  27.469  1.00 10.00      A   
ATOM   3173  N   CYS A 337     -11.077  -5.973  25.726  1.00 10.00      A   
ATOM   3174  HN  CYS A 337     -11.625  -6.728  25.404  1.00 10.00      A   
ATOM   3175  CA  CYS A 337     -10.723  -4.912  24.800  1.00 10.00      A   
ATOM   3176  CB  CYS A 337     -10.476  -5.490  23.408  1.00 10.00      A   
ATOM   3177  SG  CYS A 337      -9.478  -6.999  23.402  1.00 10.00      A   
ATOM   3178  HG  CYS A 337      -8.571  -6.900  24.365  1.00 10.00      A   
ATOM   3179  C   CYS A 337     -11.800  -3.830  24.755  1.00 10.00      A   
ATOM   3180  O   CYS A 337     -12.909  -4.052  24.264  1.00 10.00      A   
ATOM   3181  N   LYS A 338     -11.472  -2.662  25.289  1.00 10.00      A   
ATOM   3182  HN  LYS A 338     -10.578  -2.551  25.680  1.00 10.00      A   
ATOM   3183  CA  LYS A 338     -12.401  -1.542  25.312  1.00 10.00      A   
ATOM   3184  CB  LYS A 338     -12.504  -0.960  26.724  1.00 10.00      A   
ATOM   3185  CG  LYS A 338     -13.146  -1.889  27.741  1.00 10.00      A   
ATOM   3186  CD  LYS A 338     -14.562  -2.256  27.334  1.00 10.00      A   
ATOM   3187  CE  LYS A 338     -15.299  -2.967  28.457  1.00 10.00      A   
ATOM   3188  NZ  LYS A 338     -16.632  -3.461  28.020  1.00 10.00      A   
ATOM   3189  HZ1 LYS A 338     -17.170  -3.814  28.839  1.00 10.00      A   
ATOM   3190  HZ2 LYS A 338     -16.522  -4.241  27.336  1.00 10.00      A   
ATOM   3191  HZ3 LYS A 338     -17.170  -2.692  27.572  1.00 10.00      A   
ATOM   3192  C   LYS A 338     -11.974  -0.457  24.330  1.00 10.00      A   
ATOM   3193  O   LYS A 338     -12.696   0.518  24.108  1.00 10.00      A   
ATOM   3194  N   ASP A 339     -10.804  -0.632  23.735  1.00 10.00      A   
ATOM   3195  HN  ASP A 339     -10.277  -1.435  23.937  1.00 10.00      A   
ATOM   3196  CA  ASP A 339     -10.284   0.342  22.784  1.00 10.00      A   
ATOM   3197  CB  ASP A 339      -8.899   0.834  23.218  1.00 10.00      A   
ATOM   3198  CG  ASP A 339      -8.463   2.097  22.497  1.00 10.00      A   
ATOM   3199  OD1 ASP A 339      -9.312   2.984  22.257  1.00 10.00      A   
ATOM   3200  OD2 ASP A 339      -7.264   2.218  22.169  1.00 10.00      A   
ATOM   3201  C   ASP A 339     -10.243  -0.230  21.370  1.00 10.00      A   
ATOM   3202  O   ASP A 339      -9.642   0.356  20.468  1.00 10.00      A   
ATOM   3203  N   LEU A 340     -10.889  -1.378  21.185  1.00 10.00      A   
ATOM   3204  HN  LEU A 340     -11.340  -1.800  21.946  1.00 10.00      A   
ATOM   3205  CA  LEU A 340     -10.940  -2.030  19.882  1.00 10.00      A   
ATOM   3206  CB  LEU A 340     -11.693  -3.358  19.976  1.00 10.00      A   
ATOM   3207  CG  LEU A 340     -11.471  -4.330  18.815  1.00 10.00      A   
ATOM   3208  CD1 LEU A 340     -10.247  -5.196  19.062  1.00 10.00      A   
ATOM   3209  CD2 LEU A 340     -12.702  -5.190  18.588  1.00 10.00      A   
ATOM   3210  C   LEU A 340     -11.619  -1.117  18.870  1.00 10.00      A   
ATOM   3211  O   LEU A 340     -12.675  -0.552  19.152  1.00 10.00      A   
ATOM   3212  N   ARG A 341     -11.009  -0.969  17.704  1.00 10.00      A   
ATOM   3213  HN  ARG A 341     -10.180  -1.468  17.529  1.00 10.00      A   
ATOM   3214  CA  ARG A 341     -11.545  -0.101  16.667  1.00 10.00      A   
ATOM   3215  CB  ARG A 341     -10.453   0.837  16.140  1.00 10.00      A   
ATOM   3216  CG  ARG A 341      -9.573   1.455  17.214  1.00 10.00      A   
ATOM   3217  CD  ARG A 341     -10.318   2.510  18.010  1.00 10.00      A   
ATOM   3218  NE  ARG A 341      -9.523   2.977  19.140  1.00 10.00      A   
ATOM   3219  HE  ARG A 341      -9.554   2.435  19.963  1.00 10.00      A   
ATOM   3220  CZ  ARG A 341      -8.756   4.058  19.113  1.00 10.00      A   
ATOM   3221  NH1 ARG A 341      -8.670   4.798  18.016  1.00 10.00      A   
ATOM   3222 HH11 ARG A 341      -8.062   5.647  18.002  1.00 10.00      A   
ATOM   3223 HH12 ARG A 341      -9.209   4.535  17.161  1.00 10.00      A   
ATOM   3224  NH2 ARG A 341      -8.066   4.394  20.191  1.00 10.00      A   
ATOM   3225 HH21 ARG A 341      -8.125   3.804  21.060  1.00 10.00      A   
ATOM   3226 HH22 ARG A 341      -7.459   5.242  20.182  1.00 10.00      A   
ATOM   3227  C   ARG A 341     -12.107  -0.902  15.504  1.00 10.00      A   
ATOM   3228  O   ARG A 341     -13.135  -0.535  14.925  1.00 10.00      A   
ATOM   3229  N   GLU A 342     -11.437  -1.999  15.165  1.00 10.00      A   
ATOM   3230  HN  GLU A 342     -10.643  -2.264  15.683  1.00 10.00      A   
ATOM   3231  CA  GLU A 342     -11.857  -2.823  14.046  1.00 10.00      A   
ATOM   3232  CB  GLU A 342     -10.902  -2.607  12.872  1.00 10.00      A   
ATOM   3233  CG  GLU A 342     -11.303  -3.336  11.606  1.00 10.00      A   
ATOM   3234  CD  GLU A 342     -10.195  -3.363  10.583  1.00 10.00      A   
ATOM   3235  OE1 GLU A 342     -10.107  -2.429   9.767  1.00 10.00      A   
ATOM   3236  OE2 GLU A 342      -9.415  -4.336  10.574  1.00 10.00      A   
ATOM   3237  C   GLU A 342     -11.891  -4.302  14.411  1.00 10.00      A   
ATOM   3238  O   GLU A 342     -10.981  -4.814  15.065  1.00 10.00      A   
ATOM   3239  N   LEU A 343     -12.943  -4.978  13.971  1.00 10.00      A   
ATOM   3240  HN  LEU A 343     -13.636  -4.501  13.459  1.00 10.00      A   
ATOM   3241  CA  LEU A 343     -13.109  -6.402  14.214  1.00 10.00      A   
ATOM   3242  CB  LEU A 343     -14.135  -6.650  15.323  1.00 10.00      A   
ATOM   3243  CG  LEU A 343     -14.404  -8.112  15.685  1.00 10.00      A   
ATOM   3244  CD1 LEU A 343     -13.144  -8.775  16.218  1.00 10.00      A   
ATOM   3245  CD2 LEU A 343     -15.534  -8.212  16.696  1.00 10.00      A   
ATOM   3246  C   LEU A 343     -13.553  -7.098  12.930  1.00 10.00      A   
ATOM   3247  O   LEU A 343     -14.667  -6.882  12.448  1.00 10.00      A   
ATOM   3248  N   ARG A 344     -12.671  -7.914  12.368  1.00 10.00      A   
ATOM   3249  HN  ARG A 344     -11.795  -8.041  12.793  1.00 10.00      A   
ATOM   3250  CA  ARG A 344     -12.977  -8.640  11.144  1.00 10.00      A   
ATOM   3251  CB  ARG A 344     -11.966  -8.313  10.037  1.00 10.00      A   
ATOM   3252  CG  ARG A 344     -11.938  -6.842   9.632  1.00 10.00      A   
ATOM   3253  CD  ARG A 344     -11.147  -6.617   8.346  1.00 10.00      A   
ATOM   3254  NE  ARG A 344     -10.632  -5.247   8.263  1.00 10.00      A   
ATOM   3255  HE  ARG A 344     -10.399  -4.806   9.118  1.00 10.00      A   
ATOM   3256  CZ  ARG A 344     -10.423  -4.575   7.128  1.00 10.00      A   
ATOM   3257  NH1 ARG A 344     -10.680  -5.130   5.952  1.00 10.00      A   
ATOM   3258 HH11 ARG A 344     -11.036  -6.107   5.899  1.00 10.00      A   
ATOM   3259 HH12 ARG A 344     -10.524  -4.587   5.068  1.00 10.00      A   
ATOM   3260  NH2 ARG A 344      -9.975  -3.324   7.181  1.00 10.00      A   
ATOM   3261 HH21 ARG A 344      -9.794  -2.871   8.109  1.00 10.00      A   
ATOM   3262 HH22 ARG A 344      -9.798  -2.784   6.300  1.00 10.00      A   
ATOM   3263  C   ARG A 344     -13.025 -10.140  11.418  1.00 10.00      A   
ATOM   3264  O   ARG A 344     -11.999 -10.769  11.684  1.00 10.00      A   
ATOM   3265  N   VAL A 345     -14.227 -10.696  11.373  1.00 10.00      A   
ATOM   3266  HN  VAL A 345     -15.006 -10.138  11.147  1.00 10.00      A   
ATOM   3267  CA  VAL A 345     -14.426 -12.115  11.627  1.00 10.00      A   
ATOM   3268  CB  VAL A 345     -15.542 -12.358  12.671  1.00 10.00      A   
ATOM   3269  CG1 VAL A 345     -15.719 -13.844  12.940  1.00 10.00      A   
ATOM   3270  CG2 VAL A 345     -15.241 -11.614  13.966  1.00 10.00      A   
ATOM   3271  C   VAL A 345     -14.769 -12.845  10.332  1.00 10.00      A   
ATOM   3272  O   VAL A 345     -15.795 -12.573   9.707  1.00 10.00      A   
ATOM   3273  N   PHE A 346     -13.901 -13.765   9.934  1.00 10.00      A   
ATOM   3274  HN  PHE A 346     -13.108 -13.940  10.487  1.00 10.00      A   
ATOM   3275  CA  PHE A 346     -14.102 -14.540   8.713  1.00 10.00      A   
ATOM   3276  CB  PHE A 346     -12.804 -14.616   7.899  1.00 10.00      A   
ATOM   3277  CG  PHE A 346     -12.240 -13.285   7.482  1.00 10.00      A   
ATOM   3278  CD1 PHE A 346     -11.324 -12.624   8.287  1.00 10.00      A   
ATOM   3279  CD2 PHE A 346     -12.618 -12.697   6.287  1.00 10.00      A   
ATOM   3280  CE1 PHE A 346     -10.796 -11.405   7.910  1.00 10.00      A   
ATOM   3281  CE2 PHE A 346     -12.094 -11.477   5.903  1.00 10.00      A   
ATOM   3282  CZ  PHE A 346     -11.181 -10.830   6.716  1.00 10.00      A   
ATOM   3283  C   PHE A 346     -14.583 -15.952   9.053  1.00 10.00      A   
ATOM   3284  O   PHE A 346     -14.211 -16.498  10.089  1.00 10.00      A   
ATOM   3285  N   PRO A 347     -15.413 -16.564   8.192  1.00 10.00      A   
ATOM   3286  CA  PRO A 347     -15.931 -17.909   8.435  1.00 10.00      A   
ATOM   3287  CB  PRO A 347     -17.158 -17.968   7.523  1.00 10.00      A   
ATOM   3288  CG  PRO A 347     -16.824 -17.066   6.380  1.00 10.00      A   
ATOM   3289  CD  PRO A 347     -15.899 -16.003   6.916  1.00 10.00      A   
ATOM   3290  C   PRO A 347     -14.925 -18.995   8.047  1.00 10.00      A   
ATOM   3291  O   PRO A 347     -14.295 -18.924   6.987  1.00 10.00      A   
ATOM   3292  N   SER A 348     -14.767 -19.987   8.915  1.00 10.00      A   
ATOM   3293  HN  SER A 348     -15.273 -19.970   9.764  1.00 10.00      A   
ATOM   3294  CA  SER A 348     -13.849 -21.091   8.661  1.00 10.00      A   
ATOM   3295  CB  SER A 348     -13.683 -21.939   9.926  1.00 10.00      A   
ATOM   3296  OG  SER A 348     -14.930 -22.134  10.577  1.00 10.00      A   
ATOM   3297  HG  SER A 348     -15.199 -21.304  11.016  1.00 10.00      A   
ATOM   3298  C   SER A 348     -14.358 -21.953   7.511  1.00 10.00      A   
ATOM   3299  O   SER A 348     -13.617 -22.278   6.586  1.00 10.00      A   
ATOM   3300  N   GLU A 349     -15.634 -22.307   7.579  1.00 10.00      A   
ATOM   3301  HN  GLU A 349     -16.167 -22.011   8.346  1.00 10.00      A   
ATOM   3302  CA  GLU A 349     -16.268 -23.118   6.554  1.00 10.00      A   
ATOM   3303  CB  GLU A 349     -16.735 -24.455   7.140  1.00 10.00      A   
ATOM   3304  CG  GLU A 349     -15.598 -25.371   7.563  1.00 10.00      A   
ATOM   3305  CD  GLU A 349     -14.835 -25.936   6.381  1.00 10.00      A   
ATOM   3306  OE1 GLU A 349     -14.172 -25.159   5.662  1.00 10.00      A   
ATOM   3307  OE2 GLU A 349     -14.892 -27.164   6.164  1.00 10.00      A   
ATOM   3308  C   GLU A 349     -17.443 -22.367   5.937  1.00 10.00      A   
ATOM   3309  O   GLU A 349     -18.597 -22.581   6.310  1.00 10.00      A   
ATOM   3310  N   PRO A 350     -17.157 -21.463   4.988  1.00 10.00      A   
ATOM   3311  CA  PRO A 350     -18.186 -20.663   4.322  1.00 10.00      A   
ATOM   3312  CB  PRO A 350     -17.383 -19.506   3.730  1.00 10.00      A   
ATOM   3313  CG  PRO A 350     -16.042 -20.093   3.444  1.00 10.00      A   
ATOM   3314  CD  PRO A 350     -15.804 -21.144   4.492  1.00 10.00      A   
ATOM   3315  C   PRO A 350     -18.886 -21.435   3.209  1.00 10.00      A   
ATOM   3316  O   PRO A 350     -19.916 -21.006   2.698  1.00 10.00      A   
ATOM   3317  N   PHE A 351     -18.330 -22.579   2.845  1.00 10.00      A   
ATOM   3318  HN  PHE A 351     -17.518 -22.888   3.306  1.00 10.00      A   
ATOM   3319  CA  PHE A 351     -18.905 -23.395   1.784  1.00 10.00      A   
ATOM   3320  CB  PHE A 351     -17.803 -24.080   0.968  1.00 10.00      A   
ATOM   3321  CG  PHE A 351     -16.731 -23.140   0.482  1.00 10.00      A   
ATOM   3322  CD1 PHE A 351     -15.391 -23.448   0.649  1.00 10.00      A   
ATOM   3323  CD2 PHE A 351     -17.062 -21.946  -0.138  1.00 10.00      A   
ATOM   3324  CE1 PHE A 351     -14.402 -22.585   0.208  1.00 10.00      A   
ATOM   3325  CE2 PHE A 351     -16.079 -21.078  -0.582  1.00 10.00      A   
ATOM   3326  CZ  PHE A 351     -14.747 -21.397  -0.407  1.00 10.00      A   
ATOM   3327  C   PHE A 351     -19.879 -24.421   2.356  1.00 10.00      A   
ATOM   3328  O   PHE A 351     -20.274 -25.374   1.679  1.00 10.00      A   
ATOM   3329  N   VAL A 352     -20.253 -24.222   3.617  1.00 10.00      A   
ATOM   3330  HN  VAL A 352     -19.898 -23.450   4.103  1.00 10.00      A   
ATOM   3331  CA  VAL A 352     -21.185 -25.108   4.296  1.00 10.00      A   
ATOM   3332  CB  VAL A 352     -20.497 -25.930   5.411  1.00 10.00      A   
ATOM   3333  CG1 VAL A 352     -21.426 -27.024   5.915  1.00 10.00      A   
ATOM   3334  CG2 VAL A 352     -19.187 -26.531   4.918  1.00 10.00      A   
ATOM   3335  C   VAL A 352     -22.315 -24.284   4.905  1.00 10.00      A   
ATOM   3336  O   VAL A 352     -22.067 -23.335   5.654  1.00 10.00      A   
ATOM   3337  N   MET A 353     -23.548 -24.638   4.566  1.00 10.00      A   
ATOM   3338  HN  MET A 353     -23.678 -25.389   3.945  1.00 10.00      A   
ATOM   3339  CA  MET A 353     -24.720 -23.930   5.069  1.00 10.00      A   
ATOM   3340  CB  MET A 353     -25.976 -24.400   4.333  1.00 10.00      A   
ATOM   3341  CG  MET A 353     -27.233 -23.607   4.643  1.00 10.00      A   
ATOM   3342  SD  MET A 353     -28.713 -24.362   3.939  1.00 10.00      A   
ATOM   3343  CE  MET A 353     -29.879 -23.010   4.081  1.00 10.00      A   
ATOM   3344  C   MET A 353     -24.892 -24.122   6.572  1.00 10.00      A   
ATOM   3345  O   MET A 353     -25.093 -23.155   7.309  1.00 10.00      A   
ATOM   3346  N   GLU A 354     -24.807 -25.368   7.019  1.00 10.00      A   
ATOM   3347  HN  GLU A 354     -24.624 -26.092   6.385  1.00 10.00      A   
ATOM   3348  CA  GLU A 354     -24.960 -25.681   8.433  1.00 10.00      A   
ATOM   3349  CB  GLU A 354     -25.121 -27.188   8.648  1.00 10.00      A   
ATOM   3350  CG  GLU A 354     -26.541 -27.693   8.441  1.00 10.00      A   
ATOM   3351  CD  GLU A 354     -27.562 -26.924   9.257  1.00 10.00      A   
ATOM   3352  OE1 GLU A 354     -27.520 -27.004  10.504  1.00 10.00      A   
ATOM   3353  OE2 GLU A 354     -28.413 -26.238   8.656  1.00 10.00      A   
ATOM   3354  C   GLU A 354     -23.783 -25.141   9.244  1.00 10.00      A   
ATOM   3355  O   GLU A 354     -22.625 -25.481   8.980  1.00 10.00      A   
ATOM   3356  N   PRO A 355     -24.071 -24.286  10.241  1.00 10.00      A   
ATOM   3357  CA  PRO A 355     -23.043 -23.679  11.098  1.00 10.00      A   
ATOM   3358  CB  PRO A 355     -23.844 -22.817  12.081  1.00 10.00      A   
ATOM   3359  CG  PRO A 355     -25.161 -22.605  11.422  1.00 10.00      A   
ATOM   3360  CD  PRO A 355     -25.426 -23.841  10.613  1.00 10.00      A   
ATOM   3361  C   PRO A 355     -22.237 -24.724  11.860  1.00 10.00      A   
ATOM   3362  O   PRO A 355     -22.800 -25.547  12.587  1.00 10.00      A   
ATOM   3363  N   ASN A 356     -20.923 -24.694  11.683  1.00 10.00      A   
ATOM   3364  HN  ASN A 356     -20.536 -24.026  11.078  1.00 10.00      A   
ATOM   3365  CA  ASN A 356     -20.035 -25.632  12.362  1.00 10.00      A   
ATOM   3366  CB  ASN A 356     -18.708 -25.783  11.605  1.00 10.00      A   
ATOM   3367  CG  ASN A 356     -17.989 -24.463  11.380  1.00 10.00      A   
ATOM   3368  OD1 ASN A 356     -18.547 -23.529  10.801  1.00 10.00      A   
ATOM   3369  ND2 ASN A 356     -16.746 -24.373  11.835  1.00 10.00      A   
ATOM   3370 HD21 ASN A 356     -16.359 -25.153  12.289  1.00 10.00      A   
ATOM   3371 HD22 ASN A 356     -16.264 -23.528  11.696  1.00 10.00      A   
ATOM   3372  C   ASN A 356     -19.777 -25.187  13.797  1.00 10.00      A   
ATOM   3373  O   ASN A 356     -19.546 -26.009  14.683  1.00 10.00      A   
ATOM   3374  N   VAL A 357     -19.823 -23.882  14.018  1.00 10.00      A   
ATOM   3375  HN  VAL A 357     -20.016 -23.277  13.272  1.00 10.00      A   
ATOM   3376  CA  VAL A 357     -19.594 -23.320  15.341  1.00 10.00      A   
ATOM   3377  CB  VAL A 357     -18.373 -22.379  15.348  1.00 10.00      A   
ATOM   3378  CG1 VAL A 357     -17.085 -23.171  15.195  1.00 10.00      A   
ATOM   3379  CG2 VAL A 357     -18.498 -21.343  14.242  1.00 10.00      A   
ATOM   3380  C   VAL A 357     -20.816 -22.542  15.804  1.00 10.00      A   
ATOM   3381  O   VAL A 357     -21.711 -22.246  15.009  1.00 10.00      A   
ATOM   3382  N   ALA A 358     -20.846 -22.204  17.082  1.00 10.00      A   
ATOM   3383  HN  ALA A 358     -20.093 -22.460  17.667  1.00 10.00      A   
ATOM   3384  CA  ALA A 358     -21.958 -21.460  17.648  1.00 10.00      A   
ATOM   3385  CB  ALA A 358     -22.235 -21.903  19.078  1.00 10.00      A   
ATOM   3386  C   ALA A 358     -21.702 -19.959  17.579  1.00 10.00      A   
ATOM   3387  O   ALA A 358     -21.510 -19.300  18.601  1.00 10.00      A   
ATOM   3388  N   LEU A 359     -21.674 -19.434  16.363  1.00 10.00      A   
ATOM   3389  HN  LEU A 359     -21.809 -20.023  15.591  1.00 10.00      A   
ATOM   3390  CA  LEU A 359     -21.459 -18.011  16.140  1.00 10.00      A   
ATOM   3391  CB  LEU A 359     -20.225 -17.779  15.265  1.00 10.00      A   
ATOM   3392  CG  LEU A 359     -19.880 -16.318  14.963  1.00 10.00      A   
ATOM   3393  CD1 LEU A 359     -18.580 -15.917  15.641  1.00 10.00      A   
ATOM   3394  CD2 LEU A 359     -19.799 -16.085  13.463  1.00 10.00      A   
ATOM   3395  C   LEU A 359     -22.687 -17.406  15.477  1.00 10.00      A   
ATOM   3396  O   LEU A 359     -22.965 -17.671  14.304  1.00 10.00      A   
ATOM   3397  N   THR A 360     -23.431 -16.617  16.230  1.00 10.00      A   
ATOM   3398  HN  THR A 360     -23.167 -16.450  17.166  1.00 10.00      A   
ATOM   3399  CA  THR A 360     -24.632 -15.985  15.718  1.00 10.00      A   
ATOM   3400  CB  THR A 360     -25.858 -16.360  16.581  1.00 10.00      A   
ATOM   3401  OG1 THR A 360     -25.694 -15.856  17.913  1.00 10.00      A   
ATOM   3402  HG1 THR A 360     -24.852 -16.181  18.284  1.00 10.00      A   
ATOM   3403  CG2 THR A 360     -26.033 -17.871  16.643  1.00 10.00      A   
ATOM   3404  C   THR A 360     -24.459 -14.467  15.700  1.00 10.00      A   
ATOM   3405  O   THR A 360     -23.338 -13.967  15.614  1.00 10.00      A   
ATOM   3406  N   GLU A 361     -25.562 -13.739  15.779  1.00 10.00      A   
ATOM   3407  HN  GLU A 361     -26.439 -14.193  15.840  1.00 10.00      A   
ATOM   3408  CA  GLU A 361     -25.521 -12.287  15.784  1.00 10.00      A   
ATOM   3409  CB  GLU A 361     -26.782 -11.715  15.138  1.00 10.00      A   
ATOM   3410  CG  GLU A 361     -28.026 -11.836  16.001  1.00 10.00      A   
ATOM   3411  CD  GLU A 361     -28.785 -13.130  15.802  1.00 10.00      A   
ATOM   3412  OE1 GLU A 361     -30.026 -13.070  15.710  1.00 10.00      A   
ATOM   3413  OE2 GLU A 361     -28.156 -14.207  15.755  1.00 10.00      A   
ATOM   3414  C   GLU A 361     -25.395 -11.774  17.216  1.00 10.00      A   
ATOM   3415  O   GLU A 361     -25.206 -10.578  17.449  1.00 10.00      A   
ATOM   3416  N   GLN A 362     -25.498 -12.693  18.169  1.00 10.00      A   
ATOM   3417  HN  GLN A 362     -25.637 -13.631  17.909  1.00 10.00      A   
ATOM   3418  CA  GLN A 362     -25.402 -12.355  19.583  1.00 10.00      A   
ATOM   3419  CB  GLN A 362     -25.575 -13.615  20.435  1.00 10.00      A   
ATOM   3420  CG  GLN A 362     -25.533 -13.376  21.935  1.00 10.00      A   
ATOM   3421  CD  GLN A 362     -26.706 -12.562  22.442  1.00 10.00      A   
ATOM   3422  OE1 GLN A 362     -27.803 -12.605  21.884  1.00 10.00      A   
ATOM   3423  NE2 GLN A 362     -26.479 -11.809  23.504  1.00 10.00      A   
ATOM   3424 HE21 GLN A 362     -25.578 -11.822  23.896  1.00 10.00      A   
ATOM   3425 HE22 GLN A 362     -27.219 -11.279  23.861  1.00 10.00      A   
ATOM   3426  C   GLN A 362     -24.062 -11.692  19.888  1.00 10.00      A   
ATOM   3427  O   GLN A 362     -24.009 -10.649  20.545  1.00 10.00      A   
ATOM   3428  N   GLY A 363     -22.987 -12.301  19.400  1.00 10.00      A   
ATOM   3429  HN  GLY A 363     -23.097 -13.153  18.906  1.00 10.00      A   
ATOM   3430  CA  GLY A 363     -21.658 -11.764  19.608  1.00 10.00      A   
ATOM   3431  C   GLY A 363     -21.514 -10.363  19.056  1.00 10.00      A   
ATOM   3432  O   GLY A 363     -20.816  -9.532  19.629  1.00 10.00      A   
ATOM   3433  N   LEU A 364     -22.191 -10.098  17.948  1.00 10.00      A   
ATOM   3434  HN  LEU A 364     -22.742 -10.803  17.549  1.00 10.00      A   
ATOM   3435  CA  LEU A 364     -22.147  -8.783  17.318  1.00 10.00      A   
ATOM   3436  CB  LEU A 364     -22.956  -8.782  16.013  1.00 10.00      A   
ATOM   3437  CG  LEU A 364     -22.261  -8.211  14.766  1.00 10.00      A   
ATOM   3438  CD1 LEU A 364     -23.236  -8.119  13.596  1.00 10.00      A   
ATOM   3439  CD2 LEU A 364     -21.644  -6.851  15.059  1.00 10.00      A   
ATOM   3440  C   LEU A 364     -22.687  -7.726  18.280  1.00 10.00      A   
ATOM   3441  O   LEU A 364     -22.100  -6.653  18.439  1.00 10.00      A   
ATOM   3442  N   VAL A 365     -23.791  -8.052  18.939  1.00 10.00      A   
ATOM   3443  HN  VAL A 365     -24.194  -8.934  18.787  1.00 10.00      A   
ATOM   3444  CA  VAL A 365     -24.413  -7.139  19.890  1.00 10.00      A   
ATOM   3445  CB  VAL A 365     -25.828  -7.608  20.289  1.00 10.00      A   
ATOM   3446  CG1 VAL A 365     -26.521  -6.560  21.149  1.00 10.00      A   
ATOM   3447  CG2 VAL A 365     -26.656  -7.917  19.052  1.00 10.00      A   
ATOM   3448  C   VAL A 365     -23.552  -7.002  21.143  1.00 10.00      A   
ATOM   3449  O   VAL A 365     -23.307  -5.897  21.624  1.00 10.00      A   
ATOM   3450  N   SER A 366     -23.077  -8.132  21.656  1.00 10.00      A   
ATOM   3451  HN  SER A 366     -23.303  -8.987  21.225  1.00 10.00      A   
ATOM   3452  CA  SER A 366     -22.243  -8.142  22.849  1.00 10.00      A   
ATOM   3453  CB  SER A 366     -21.882  -9.582  23.230  1.00 10.00      A   
ATOM   3454  OG  SER A 366     -23.048 -10.345  23.510  1.00 10.00      A   
ATOM   3455  HG  SER A 366     -22.873 -11.279  23.322  1.00 10.00      A   
ATOM   3456  C   SER A 366     -20.978  -7.306  22.652  1.00 10.00      A   
ATOM   3457  O   SER A 366     -20.551  -6.581  23.555  1.00 10.00      A   
ATOM   3458  N   VAL A 367     -20.389  -7.392  21.463  1.00 10.00      A   
ATOM   3459  HN  VAL A 367     -20.774  -7.981  20.775  1.00 10.00      A   
ATOM   3460  CA  VAL A 367     -19.179  -6.644  21.165  1.00 10.00      A   
ATOM   3461  CB  VAL A 367     -18.422  -7.210  19.944  1.00 10.00      A   
ATOM   3462  CG1 VAL A 367     -17.211  -6.356  19.624  1.00 10.00      A   
ATOM   3463  CG2 VAL A 367     -17.978  -8.638  20.216  1.00 10.00      A   
ATOM   3464  C   VAL A 367     -19.456  -5.149  20.980  1.00 10.00      A   
ATOM   3465  O   VAL A 367     -18.738  -4.313  21.517  1.00 10.00      A   
ATOM   3466  N   SER A 368     -20.509  -4.815  20.247  1.00 10.00      A   
ATOM   3467  HN  SER A 368     -21.070  -5.520  19.857  1.00 10.00      A   
ATOM   3468  CA  SER A 368     -20.850  -3.417  20.003  1.00 10.00      A   
ATOM   3469  CB  SER A 368     -21.956  -3.303  18.952  1.00 10.00      A   
ATOM   3470  OG  SER A 368     -22.969  -4.271  19.165  1.00 10.00      A   
ATOM   3471  HG  SER A 368     -22.731  -5.094  18.716  1.00 10.00      A   
ATOM   3472  C   SER A 368     -21.238  -2.686  21.291  1.00 10.00      A   
ATOM   3473  O   SER A 368     -20.999  -1.483  21.428  1.00 10.00      A   
ATOM   3474  N   MET A 369     -21.849  -3.414  22.223  1.00 10.00      A   
ATOM   3475  HN  MET A 369     -22.047  -4.359  22.038  1.00 10.00      A   
ATOM   3476  CA  MET A 369     -22.250  -2.834  23.501  1.00 10.00      A   
ATOM   3477  CB  MET A 369     -23.364  -3.655  24.160  1.00 10.00      A   
ATOM   3478  CG  MET A 369     -24.703  -3.616  23.444  1.00 10.00      A   
ATOM   3479  SD  MET A 369     -26.076  -4.009  24.547  1.00 10.00      A   
ATOM   3480  CE  MET A 369     -26.258  -2.447  25.410  1.00 10.00      A   
ATOM   3481  C   MET A 369     -21.063  -2.751  24.449  1.00 10.00      A   
ATOM   3482  O   MET A 369     -20.975  -1.843  25.277  1.00 10.00      A   
ATOM   3483  N   GLY A 370     -20.148  -3.701  24.320  1.00 10.00      A   
ATOM   3484  HN  GLY A 370     -20.263  -4.393  23.635  1.00 10.00      A   
ATOM   3485  CA  GLY A 370     -18.982  -3.726  25.177  1.00 10.00      A   
ATOM   3486  C   GLY A 370     -17.887  -2.783  24.713  1.00 10.00      A   
ATOM   3487  O   GLY A 370     -17.244  -2.125  25.531  1.00 10.00      A   
ATOM   3488  N   CYS A 371     -17.676  -2.712  23.410  1.00 10.00      A   
ATOM   3489  HN  CYS A 371     -18.229  -3.256  22.801  1.00 10.00      A   
ATOM   3490  CA  CYS A 371     -16.646  -1.857  22.847  1.00 10.00      A   
ATOM   3491  CB  CYS A 371     -15.910  -2.621  21.753  1.00 10.00      A   
ATOM   3492  SG  CYS A 371     -15.307  -4.231  22.298  1.00 10.00      A   
ATOM   3493  HG  CYS A 371     -14.390  -4.022  23.234  1.00 10.00      A   
ATOM   3494  C   CYS A 371     -17.230  -0.554  22.302  1.00 10.00      A   
ATOM   3495  O   CYS A 371     -17.941  -0.556  21.299  1.00 10.00      A   
ATOM   3496  N   PRO A 372     -16.936   0.578  22.963  1.00 10.00      A   
ATOM   3497  CA  PRO A 372     -17.439   1.891  22.559  1.00 10.00      A   
ATOM   3498  CB  PRO A 372     -17.459   2.639  23.888  1.00 10.00      A   
ATOM   3499  CG  PRO A 372     -16.293   2.091  24.641  1.00 10.00      A   
ATOM   3500  CD  PRO A 372     -16.103   0.668  24.178  1.00 10.00      A   
ATOM   3501  C   PRO A 372     -16.527   2.615  21.564  1.00 10.00      A   
ATOM   3502  O   PRO A 372     -16.820   3.733  21.140  1.00 10.00      A   
ATOM   3503  N   LYS A 373     -15.429   1.981  21.189  1.00 10.00      A   
ATOM   3504  HN  LYS A 373     -15.243   1.086  21.547  1.00 10.00      A   
ATOM   3505  CA  LYS A 373     -14.487   2.583  20.253  1.00 10.00      A   
ATOM   3506  CB  LYS A 373     -13.066   2.518  20.815  1.00 10.00      A   
ATOM   3507  CG  LYS A 373     -12.741   3.581  21.849  1.00 10.00      A   
ATOM   3508  CD  LYS A 373     -12.541   4.940  21.202  1.00 10.00      A   
ATOM   3509  CE  LYS A 373     -11.726   5.850  22.103  1.00 10.00      A   
ATOM   3510  NZ  LYS A 373     -10.292   5.451  22.144  1.00 10.00      A   
ATOM   3511  HZ1 LYS A 373      -9.837   5.671  21.236  1.00 10.00      A   
ATOM   3512  HZ2 LYS A 373     -10.198   4.423  22.323  1.00 10.00      A   
ATOM   3513  HZ3 LYS A 373      -9.797   5.964  22.898  1.00 10.00      A   
ATOM   3514  C   LYS A 373     -14.532   1.886  18.900  1.00 10.00      A   
ATOM   3515  O   LYS A 373     -13.752   2.203  18.003  1.00 10.00      A   
ATOM   3516  N   LEU A 374     -15.459   0.955  18.755  1.00 10.00      A   
ATOM   3517  HN  LEU A 374     -16.084   0.788  19.488  1.00 10.00      A   
ATOM   3518  CA  LEU A 374     -15.587   0.194  17.524  1.00 10.00      A   
ATOM   3519  CB  LEU A 374     -16.252  -1.157  17.803  1.00 10.00      A   
ATOM   3520  CG  LEU A 374     -15.441  -2.399  17.425  1.00 10.00      A   
ATOM   3521  CD1 LEU A 374     -16.045  -3.636  18.058  1.00 10.00      A   
ATOM   3522  CD2 LEU A 374     -15.381  -2.557  15.916  1.00 10.00      A   
ATOM   3523  C   LEU A 374     -16.366   0.967  16.466  1.00 10.00      A   
ATOM   3524  O   LEU A 374     -17.402   1.569  16.758  1.00 10.00      A   
ATOM   3525  N   GLU A 375     -15.841   0.967  15.245  1.00 10.00      A   
ATOM   3526  HN  GLU A 375     -14.986   0.507  15.095  1.00 10.00      A   
ATOM   3527  CA  GLU A 375     -16.488   1.647  14.130  1.00 10.00      A   
ATOM   3528  CB  GLU A 375     -15.948   3.070  13.965  1.00 10.00      A   
ATOM   3529  CG  GLU A 375     -14.452   3.142  13.713  1.00 10.00      A   
ATOM   3530  CD  GLU A 375     -14.005   4.536  13.341  1.00 10.00      A   
ATOM   3531  OE1 GLU A 375     -14.049   4.867  12.139  1.00 10.00      A   
ATOM   3532  OE2 GLU A 375     -13.613   5.306  14.246  1.00 10.00      A   
ATOM   3533  C   GLU A 375     -16.312   0.863  12.833  1.00 10.00      A   
ATOM   3534  O   GLU A 375     -16.878   1.220  11.797  1.00 10.00      A   
ATOM   3535  N   SER A 376     -15.524  -0.201  12.894  1.00 10.00      A   
ATOM   3536  HN  SER A 376     -15.101  -0.437  13.745  1.00 10.00      A   
ATOM   3537  CA  SER A 376     -15.275  -1.037  11.727  1.00 10.00      A   
ATOM   3538  CB  SER A 376     -13.826  -0.880  11.256  1.00 10.00      A   
ATOM   3539  OG  SER A 376     -13.469   0.487  11.144  1.00 10.00      A   
ATOM   3540  HG  SER A 376     -12.730   0.570  10.527  1.00 10.00      A   
ATOM   3541  C   SER A 376     -15.578  -2.497  12.052  1.00 10.00      A   
ATOM   3542  O   SER A 376     -14.837  -3.149  12.790  1.00 10.00      A   
ATOM   3543  N   VAL A 377     -16.668  -3.010  11.505  1.00 10.00      A   
ATOM   3544  HN  VAL A 377     -17.211  -2.458  10.893  1.00 10.00      A   
ATOM   3545  CA  VAL A 377     -17.069  -4.382  11.767  1.00 10.00      A   
ATOM   3546  CB  VAL A 377     -18.378  -4.427  12.593  1.00 10.00      A   
ATOM   3547  CG1 VAL A 377     -18.978  -5.826  12.611  1.00 10.00      A   
ATOM   3548  CG2 VAL A 377     -18.132  -3.943  14.012  1.00 10.00      A   
ATOM   3549  C   VAL A 377     -17.249  -5.171  10.477  1.00 10.00      A   
ATOM   3550  O   VAL A 377     -17.881  -4.700   9.531  1.00 10.00      A   
ATOM   3551  N   LEU A 378     -16.664  -6.359  10.446  1.00 10.00      A   
ATOM   3552  HN  LEU A 378     -16.139  -6.651  11.229  1.00 10.00      A   
ATOM   3553  CA  LEU A 378     -16.780  -7.262   9.310  1.00 10.00      A   
ATOM   3554  CB  LEU A 378     -15.424  -7.451   8.621  1.00 10.00      A   
ATOM   3555  CG  LEU A 378     -15.375  -8.479   7.486  1.00 10.00      A   
ATOM   3556  CD1 LEU A 378     -16.307  -8.080   6.353  1.00 10.00      A   
ATOM   3557  CD2 LEU A 378     -13.957  -8.645   6.973  1.00 10.00      A   
ATOM   3558  C   LEU A 378     -17.296  -8.591   9.845  1.00 10.00      A   
ATOM   3559  O   LEU A 378     -16.591  -9.272  10.593  1.00 10.00      A   
ATOM   3560  N   TYR A 379     -18.516  -8.960   9.472  1.00 10.00      A   
ATOM   3561  HN  TYR A 379     -19.016  -8.411   8.825  1.00 10.00      A   
ATOM   3562  CA  TYR A 379     -19.117 -10.181   9.987  1.00 10.00      A   
ATOM   3563  CB  TYR A 379     -20.228  -9.811  10.972  1.00 10.00      A   
ATOM   3564  CG  TYR A 379     -20.356 -10.730  12.163  1.00 10.00      A   
ATOM   3565  CD1 TYR A 379     -19.233 -11.176  12.849  1.00 10.00      A   
ATOM   3566  CD2 TYR A 379     -21.604 -11.132  12.615  1.00 10.00      A   
ATOM   3567  CE1 TYR A 379     -19.354 -11.995  13.953  1.00 10.00      A   
ATOM   3568  CE2 TYR A 379     -21.733 -11.953  13.714  1.00 10.00      A   
ATOM   3569  CZ  TYR A 379     -20.607 -12.379  14.379  1.00 10.00      A   
ATOM   3570  OH  TYR A 379     -20.732 -13.183  15.483  1.00 10.00      A   
ATOM   3571  HH  TYR A 379     -21.615 -13.582  15.491  1.00 10.00      A   
ATOM   3572  C   TYR A 379     -19.689 -11.072   8.892  1.00 10.00      A   
ATOM   3573  O   TYR A 379     -20.357 -10.603   7.970  1.00 10.00      A   
ATOM   3574  N   PHE A 380     -19.423 -12.367   9.022  1.00 10.00      A   
ATOM   3575  HN  PHE A 380     -18.868 -12.662   9.775  1.00 10.00      A   
ATOM   3576  CA  PHE A 380     -19.919 -13.371   8.090  1.00 10.00      A   
ATOM   3577  CB  PHE A 380     -18.763 -14.010   7.313  1.00 10.00      A   
ATOM   3578  CG  PHE A 380     -18.180 -13.152   6.226  1.00 10.00      A   
ATOM   3579  CD1 PHE A 380     -17.141 -12.276   6.496  1.00 10.00      A   
ATOM   3580  CD2 PHE A 380     -18.666 -13.230   4.931  1.00 10.00      A   
ATOM   3581  CE1 PHE A 380     -16.599 -11.492   5.497  1.00 10.00      A   
ATOM   3582  CE2 PHE A 380     -18.128 -12.448   3.927  1.00 10.00      A   
ATOM   3583  CZ  PHE A 380     -17.094 -11.577   4.210  1.00 10.00      A   
ATOM   3584  C   PHE A 380     -20.659 -14.449   8.877  1.00 10.00      A   
ATOM   3585  O   PHE A 380     -20.079 -15.470   9.245  1.00 10.00      A   
ATOM   3586  N   CYS A 381     -21.933 -14.213   9.157  1.00 10.00      A   
ATOM   3587  HN  CYS A 381     -22.351 -13.386   8.836  1.00 10.00      A   
ATOM   3588  CA  CYS A 381     -22.726 -15.163   9.923  1.00 10.00      A   
ATOM   3589  CB  CYS A 381     -23.472 -14.445  11.047  1.00 10.00      A   
ATOM   3590  SG  CYS A 381     -24.383 -12.976  10.517  1.00 10.00      A   
ATOM   3591  HG  CYS A 381     -25.680 -13.200  10.723  1.00 10.00      A   
ATOM   3592  C   CYS A 381     -23.701 -15.946   9.047  1.00 10.00      A   
ATOM   3593  O   CYS A 381     -23.848 -15.666   7.858  1.00 10.00      A   
ATOM   3594  N   ARG A 382     -24.352 -16.940   9.639  1.00 10.00      A   
ATOM   3595  HN  ARG A 382     -24.172 -17.136  10.583  1.00 10.00      A   
ATOM   3596  CA  ARG A 382     -25.313 -17.762   8.912  1.00 10.00      A   
ATOM   3597  CB  ARG A 382     -25.162 -19.241   9.284  1.00 10.00      A   
ATOM   3598  CG  ARG A 382     -24.062 -19.988   8.537  1.00 10.00      A   
ATOM   3599  CD  ARG A 382     -22.695 -19.734   9.153  1.00 10.00      A   
ATOM   3600  NE  ARG A 382     -21.685 -20.693   8.700  1.00 10.00      A   
ATOM   3601  HE  ARG A 382     -21.899 -21.236   7.906  1.00 10.00      A   
ATOM   3602  CZ  ARG A 382     -20.507 -20.869   9.302  1.00 10.00      A   
ATOM   3603  NH1 ARG A 382     -20.190 -20.155  10.379  1.00 10.00      A   
ATOM   3604 HH11 ARG A 382     -20.862 -19.455  10.763  1.00 10.00      A   
ATOM   3605 HH12 ARG A 382     -19.250 -20.288  10.845  1.00 10.00      A   
ATOM   3606  NH2 ARG A 382     -19.640 -21.756   8.827  1.00 10.00      A   
ATOM   3607 HH21 ARG A 382     -18.721 -21.901   9.304  1.00 10.00      A   
ATOM   3608 HH22 ARG A 382     -19.869 -22.317   7.975  1.00 10.00      A   
ATOM   3609  C   ARG A 382     -26.749 -17.303   9.157  1.00 10.00      A   
ATOM   3610  O   ARG A 382     -27.658 -17.660   8.408  1.00 10.00      A   
ATOM   3611  N   GLN A 383     -26.947 -16.505  10.198  1.00 10.00      A   
ATOM   3612  HN  GLN A 383     -26.184 -16.228  10.741  1.00 10.00      A   
ATOM   3613  CA  GLN A 383     -28.275 -16.012  10.540  1.00 10.00      A   
ATOM   3614  CB  GLN A 383     -28.878 -16.845  11.674  1.00 10.00      A   
ATOM   3615  CG  GLN A 383     -28.219 -16.636  13.029  1.00 10.00      A   
ATOM   3616  CD  GLN A 383     -28.848 -17.476  14.119  1.00 10.00      A   
ATOM   3617  OE1 GLN A 383     -29.283 -18.603  13.882  1.00 10.00      A   
ATOM   3618  NE2 GLN A 383     -28.928 -16.922  15.314  1.00 10.00      A   
ATOM   3619 HE21 GLN A 383     -28.578 -16.003  15.429  1.00 10.00      A   
ATOM   3620 HE22 GLN A 383     -29.325 -17.446  16.041  1.00 10.00      A   
ATOM   3621  C   GLN A 383     -28.207 -14.543  10.939  1.00 10.00      A   
ATOM   3622  O   GLN A 383     -27.119 -14.017  11.183  1.00 10.00      A   
ATOM   3623  N   MET A 384     -29.363 -13.889  10.993  1.00 10.00      A   
ATOM   3624  HN  MET A 384     -30.196 -14.366  10.776  1.00 10.00      A   
ATOM   3625  CA  MET A 384     -29.437 -12.479  11.362  1.00 10.00      A   
ATOM   3626  CB  MET A 384     -28.898 -11.601  10.225  1.00 10.00      A   
ATOM   3627  CG  MET A 384     -28.892 -10.111  10.533  1.00 10.00      A   
ATOM   3628  SD  MET A 384     -28.047  -9.723  12.081  1.00 10.00      A   
ATOM   3629  CE  MET A 384     -26.382 -10.273  11.704  1.00 10.00      A   
ATOM   3630  C   MET A 384     -30.872 -12.072  11.699  1.00 10.00      A   
ATOM   3631  O   MET A 384     -31.827 -12.614  11.143  1.00 10.00      A   
ATOM   3632  N   THR A 385     -31.013 -11.111  12.605  1.00 10.00      A   
ATOM   3633  HN  THR A 385     -30.213 -10.708  13.002  1.00 10.00      A   
ATOM   3634  CA  THR A 385     -32.320 -10.619  13.010  1.00 10.00      A   
ATOM   3635  CB  THR A 385     -32.642 -10.990  14.471  1.00 10.00      A   
ATOM   3636  OG1 THR A 385     -31.447 -10.956  15.265  1.00 10.00      A   
ATOM   3637  HG1 THR A 385     -30.990 -11.816  15.207  1.00 10.00      A   
ATOM   3638  CG2 THR A 385     -33.290 -12.359  14.560  1.00 10.00      A   
ATOM   3639  C   THR A 385     -32.377  -9.103  12.878  1.00 10.00      A   
ATOM   3640  O   THR A 385     -31.358  -8.419  13.013  1.00 10.00      A   
ATOM   3641  N   ASN A 386     -33.567  -8.585  12.622  1.00 10.00      A   
ATOM   3642  HN  ASN A 386     -34.338  -9.193  12.514  1.00 10.00      A   
ATOM   3643  CA  ASN A 386     -33.768  -7.146  12.485  1.00 10.00      A   
ATOM   3644  CB  ASN A 386     -35.180  -6.830  11.994  1.00 10.00      A   
ATOM   3645  CG  ASN A 386     -35.340  -7.006  10.500  1.00 10.00      A   
ATOM   3646  OD1 ASN A 386     -34.953  -6.137   9.717  1.00 10.00      A   
ATOM   3647  ND2 ASN A 386     -35.917  -8.123  10.095  1.00 10.00      A   
ATOM   3648 HD21 ASN A 386     -36.200  -8.773  10.774  1.00 10.00      A   
ATOM   3649 HD22 ASN A 386     -36.053  -8.250   9.128  1.00 10.00      A   
ATOM   3650  C   ASN A 386     -33.522  -6.445  13.810  1.00 10.00      A   
ATOM   3651  O   ASN A 386     -32.964  -5.349  13.851  1.00 10.00      A   
ATOM   3652  N   ALA A 387     -33.939  -7.097  14.892  1.00 10.00      A   
ATOM   3653  HN  ALA A 387     -34.379  -7.967  14.779  1.00 10.00      A   
ATOM   3654  CA  ALA A 387     -33.772  -6.560  16.236  1.00 10.00      A   
ATOM   3655  CB  ALA A 387     -34.371  -7.505  17.265  1.00 10.00      A   
ATOM   3656  C   ALA A 387     -32.305  -6.305  16.543  1.00 10.00      A   
ATOM   3657  O   ALA A 387     -31.954  -5.274  17.116  1.00 10.00      A   
ATOM   3658  N   ALA A 388     -31.452  -7.242  16.147  1.00 10.00      A   
ATOM   3659  HN  ALA A 388     -31.793  -8.040  15.688  1.00 10.00      A   
ATOM   3660  CA  ALA A 388     -30.023  -7.118  16.379  1.00 10.00      A   
ATOM   3661  CB  ALA A 388     -29.310  -8.395  15.966  1.00 10.00      A   
ATOM   3662  C   ALA A 388     -29.458  -5.924  15.619  1.00 10.00      A   
ATOM   3663  O   ALA A 388     -28.739  -5.101  16.191  1.00 10.00      A   
ATOM   3664  N   LEU A 389     -29.806  -5.834  14.338  1.00 10.00      A   
ATOM   3665  HN  LEU A 389     -30.387  -6.525  13.957  1.00 10.00      A   
ATOM   3666  CA  LEU A 389     -29.346  -4.750  13.479  1.00 10.00      A   
ATOM   3667  CB  LEU A 389     -29.966  -4.882  12.086  1.00 10.00      A   
ATOM   3668  CG  LEU A 389     -29.411  -5.998  11.197  1.00 10.00      A   
ATOM   3669  CD1 LEU A 389     -30.467  -6.478  10.211  1.00 10.00      A   
ATOM   3670  CD2 LEU A 389     -28.169  -5.522  10.458  1.00 10.00      A   
ATOM   3671  C   LEU A 389     -29.679  -3.384  14.071  1.00 10.00      A   
ATOM   3672  O   LEU A 389     -28.800  -2.534  14.221  1.00 10.00      A   
ATOM   3673  N   ILE A 390     -30.946  -3.189  14.425  1.00 10.00      A   
ATOM   3674  HN  ILE A 390     -31.598  -3.916  14.293  1.00 10.00      A   
ATOM   3675  CA  ILE A 390     -31.397  -1.923  14.999  1.00 10.00      A   
ATOM   3676  CB  ILE A 390     -32.926  -1.915  15.232  1.00 10.00      A   
ATOM   3677  CG1 ILE A 390     -33.658  -2.246  13.929  1.00 10.00      A   
ATOM   3678  CG2 ILE A 390     -33.386  -0.565  15.766  1.00 10.00      A   
ATOM   3679  CD1 ILE A 390     -35.150  -2.437  14.091  1.00 10.00      A   
ATOM   3680  C   ILE A 390     -30.676  -1.622  16.315  1.00 10.00      A   
ATOM   3681  O   ILE A 390     -30.242  -0.495  16.553  1.00 10.00      A   
ATOM   3682  N   THR A 391     -30.532  -2.640  17.152  1.00 10.00      A   
ATOM   3683  HN  THR A 391     -30.869  -3.525  16.893  1.00 10.00      A   
ATOM   3684  CA  THR A 391     -29.871  -2.480  18.442  1.00 10.00      A   
ATOM   3685  CB  THR A 391     -29.937  -3.780  19.269  1.00 10.00      A   
ATOM   3686  OG1 THR A 391     -31.311  -4.178  19.403  1.00 10.00      A   
ATOM   3687  HG1 THR A 391     -31.550  -4.763  18.666  1.00 10.00      A   
ATOM   3688  CG2 THR A 391     -29.336  -3.581  20.652  1.00 10.00      A   
ATOM   3689  C   THR A 391     -28.421  -2.030  18.277  1.00 10.00      A   
ATOM   3690  O   THR A 391     -27.987  -1.062  18.905  1.00 10.00      A   
ATOM   3691  N   ILE A 392     -27.688  -2.715  17.406  1.00 10.00      A   
ATOM   3692  HN  ILE A 392     -28.102  -3.464  16.916  1.00 10.00      A   
ATOM   3693  CA  ILE A 392     -26.286  -2.387  17.161  1.00 10.00      A   
ATOM   3694  CB  ILE A 392     -25.614  -3.417  16.228  1.00 10.00      A   
ATOM   3695  CG1 ILE A 392     -25.624  -4.799  16.888  1.00 10.00      A   
ATOM   3696  CG2 ILE A 392     -24.186  -2.999  15.885  1.00 10.00      A   
ATOM   3697  CD1 ILE A 392     -25.253  -5.931  15.955  1.00 10.00      A   
ATOM   3698  C   ILE A 392     -26.137  -0.979  16.584  1.00 10.00      A   
ATOM   3699  O   ILE A 392     -25.237  -0.235  16.974  1.00 10.00      A   
ATOM   3700  N   ALA A 393     -27.032  -0.616  15.672  1.00 10.00      A   
ATOM   3701  HN  ALA A 393     -27.730  -1.256  15.407  1.00 10.00      A   
ATOM   3702  CA  ALA A 393     -27.004   0.698  15.043  1.00 10.00      A   
ATOM   3703  CB  ALA A 393     -28.086   0.797  13.982  1.00 10.00      A   
ATOM   3704  C   ALA A 393     -27.182   1.805  16.072  1.00 10.00      A   
ATOM   3705  O   ALA A 393     -26.527   2.843  16.002  1.00 10.00      A   
ATOM   3706  N   ARG A 394     -28.065   1.568  17.035  1.00 10.00      A   
ATOM   3707  HN  ARG A 394     -28.543   0.708  17.044  1.00 10.00      A   
ATOM   3708  CA  ARG A 394     -28.339   2.547  18.080  1.00 10.00      A   
ATOM   3709  CB  ARG A 394     -29.657   2.227  18.790  1.00 10.00      A   
ATOM   3710  CG  ARG A 394     -30.883   2.285  17.893  1.00 10.00      A   
ATOM   3711  CD  ARG A 394     -32.124   1.768  18.609  1.00 10.00      A   
ATOM   3712  NE  ARG A 394     -32.481   2.605  19.759  1.00 10.00      A   
ATOM   3713  HE  ARG A 394     -31.801   3.235  20.083  1.00 10.00      A   
ATOM   3714  CZ  ARG A 394     -33.661   2.564  20.377  1.00 10.00      A   
ATOM   3715  NH1 ARG A 394     -34.608   1.728  19.964  1.00 10.00      A   
ATOM   3716 HH11 ARG A 394     -34.439   1.095  19.149  1.00 10.00      A   
ATOM   3717 HH12 ARG A 394     -35.530   1.697  20.451  1.00 10.00      A   
ATOM   3718  NH2 ARG A 394     -33.891   3.361  21.416  1.00 10.00      A   
ATOM   3719 HH21 ARG A 394     -34.818   3.339  21.903  1.00 10.00      A   
ATOM   3720 HH22 ARG A 394     -33.148   4.010  21.753  1.00 10.00      A   
ATOM   3721  C   ARG A 394     -27.203   2.598  19.095  1.00 10.00      A   
ATOM   3722  O   ARG A 394     -26.914   3.647  19.670  1.00 10.00      A   
ATOM   3723  N   ASN A 395     -26.559   1.457  19.315  1.00 10.00      A   
ATOM   3724  HN  ASN A 395     -26.836   0.650  18.828  1.00 10.00      A   
ATOM   3725  CA  ASN A 395     -25.457   1.374  20.268  1.00 10.00      A   
ATOM   3726  CB  ASN A 395     -25.236  -0.060  20.743  1.00 10.00      A   
ATOM   3727  CG  ASN A 395     -26.255  -0.498  21.778  1.00 10.00      A   
ATOM   3728  OD1 ASN A 395     -26.739  -1.624  21.742  1.00 10.00      A   
ATOM   3729  ND2 ASN A 395     -26.577   0.381  22.715  1.00 10.00      A   
ATOM   3730 HD21 ASN A 395     -26.143   1.259  22.700  1.00 10.00      A   
ATOM   3731 HD22 ASN A 395     -27.248   0.121  23.388  1.00 10.00      A   
ATOM   3732  C   ASN A 395     -24.171   1.949  19.698  1.00 10.00      A   
ATOM   3733  O   ASN A 395     -23.413   2.618  20.401  1.00 10.00      A   
ATOM   3734  N   ARG A 396     -23.931   1.694  18.423  1.00 10.00      A   
ATOM   3735  HN  ARG A 396     -24.576   1.152  17.908  1.00 10.00      A   
ATOM   3736  CA  ARG A 396     -22.734   2.191  17.761  1.00 10.00      A   
ATOM   3737  CB  ARG A 396     -21.873   1.020  17.272  1.00 10.00      A   
ATOM   3738  CG  ARG A 396     -21.365   0.110  18.379  1.00 10.00      A   
ATOM   3739  CD  ARG A 396     -19.970   0.508  18.833  1.00 10.00      A   
ATOM   3740  NE  ARG A 396     -19.911   1.906  19.246  1.00 10.00      A   
ATOM   3741  HE  ARG A 396     -19.651   2.569  18.559  1.00 10.00      A   
ATOM   3742  CZ  ARG A 396     -20.174   2.329  20.482  1.00 10.00      A   
ATOM   3743  NH1 ARG A 396     -20.507   1.459  21.434  1.00 10.00      A   
ATOM   3744 HH11 ARG A 396     -20.560   0.436  21.217  1.00 10.00      A   
ATOM   3745 HH12 ARG A 396     -20.712   1.790  22.404  1.00 10.00      A   
ATOM   3746  NH2 ARG A 396     -20.108   3.623  20.762  1.00 10.00      A   
ATOM   3747 HH21 ARG A 396     -19.847   4.306  20.016  1.00 10.00      A   
ATOM   3748 HH22 ARG A 396     -20.317   3.963  21.726  1.00 10.00      A   
ATOM   3749  C   ARG A 396     -23.090   3.095  16.587  1.00 10.00      A   
ATOM   3750  O   ARG A 396     -22.923   2.707  15.434  1.00 10.00      A   
ATOM   3751  N   PRO A 397     -23.580   4.319  16.853  1.00 10.00      A   
ATOM   3752  CA  PRO A 397     -23.944   5.266  15.800  1.00 10.00      A   
ATOM   3753  CB  PRO A 397     -24.828   6.301  16.521  1.00 10.00      A   
ATOM   3754  CG  PRO A 397     -24.994   5.796  17.919  1.00 10.00      A   
ATOM   3755  CD  PRO A 397     -23.832   4.883  18.180  1.00 10.00      A   
ATOM   3756  C   PRO A 397     -22.704   5.943  15.227  1.00 10.00      A   
ATOM   3757  O   PRO A 397     -22.788   6.750  14.301  1.00 10.00      A   
ATOM   3758  N   ASN A 398     -21.552   5.596  15.784  1.00 10.00      A   
ATOM   3759  HN  ASN A 398     -21.560   4.941  16.515  1.00 10.00      A   
ATOM   3760  CA  ASN A 398     -20.280   6.148  15.353  1.00 10.00      A   
ATOM   3761  CB  ASN A 398     -19.365   6.380  16.563  1.00 10.00      A   
ATOM   3762  CG  ASN A 398     -18.774   5.094  17.121  1.00 10.00      A   
ATOM   3763  OD1 ASN A 398     -19.460   4.317  17.793  1.00 10.00      A   
ATOM   3764  ND2 ASN A 398     -17.497   4.870  16.865  1.00 10.00      A   
ATOM   3765 HD21 ASN A 398     -17.005   5.538  16.336  1.00 10.00      A   
ATOM   3766 HD22 ASN A 398     -17.094   4.041  17.200  1.00 10.00      A   
ATOM   3767  C   ASN A 398     -19.601   5.217  14.359  1.00 10.00      A   
ATOM   3768  O   ASN A 398     -18.469   5.460  13.947  1.00 10.00      A   
ATOM   3769  N   MET A 399     -20.302   4.150  13.979  1.00 10.00      A   
ATOM   3770  HN  MET A 399     -21.207   4.021  14.335  1.00 10.00      A   
ATOM   3771  CA  MET A 399     -19.768   3.176  13.032  1.00 10.00      A   
ATOM   3772  CB  MET A 399     -20.726   1.990  12.885  1.00 10.00      A   
ATOM   3773  CG  MET A 399     -20.153   0.818  12.100  1.00 10.00      A   
ATOM   3774  SD  MET A 399     -19.657  -0.557  13.157  1.00 10.00      A   
ATOM   3775  CE  MET A 399     -21.256  -1.291  13.505  1.00 10.00      A   
ATOM   3776  C   MET A 399     -19.539   3.827  11.674  1.00 10.00      A   
ATOM   3777  O   MET A 399     -20.363   4.622  11.216  1.00 10.00      A   
ATOM   3778  N   THR A 400     -18.421   3.499  11.041  1.00 10.00      A   
ATOM   3779  HN  THR A 400     -17.793   2.870  11.464  1.00 10.00      A   
ATOM   3780  CA  THR A 400     -18.095   4.059   9.737  1.00 10.00      A   
ATOM   3781  CB  THR A 400     -16.759   4.825   9.790  1.00 10.00      A   
ATOM   3782  OG1 THR A 400     -15.760   3.991  10.391  1.00 10.00      A   
ATOM   3783  HG1 THR A 400     -15.296   4.489  11.087  1.00 10.00      A   
ATOM   3784  CG2 THR A 400     -16.900   6.103  10.602  1.00 10.00      A   
ATOM   3785  C   THR A 400     -17.998   2.961   8.676  1.00 10.00      A   
ATOM   3786  O   THR A 400     -18.294   3.186   7.502  1.00 10.00      A   
ATOM   3787  N   ARG A 401     -17.592   1.772   9.100  1.00 10.00      A   
ATOM   3788  HN  ARG A 401     -17.401   1.645  10.057  1.00 10.00      A   
ATOM   3789  CA  ARG A 401     -17.431   0.647   8.191  1.00 10.00      A   
ATOM   3790  CB  ARG A 401     -15.940   0.370   7.967  1.00 10.00      A   
ATOM   3791  CG  ARG A 401     -15.201   1.465   7.211  1.00 10.00      A   
ATOM   3792  CD  ARG A 401     -13.758   1.577   7.672  1.00 10.00      A   
ATOM   3793  NE  ARG A 401     -13.616   2.433   8.854  1.00 10.00      A   
ATOM   3794  HE  ARG A 401     -14.420   2.598   9.398  1.00 10.00      A   
ATOM   3795  CZ  ARG A 401     -12.462   2.972   9.237  1.00 10.00      A   
ATOM   3796  NH1 ARG A 401     -11.357   2.746   8.538  1.00 10.00      A   
ATOM   3797 HH11 ARG A 401     -10.455   3.169   8.837  1.00 10.00      A   
ATOM   3798 HH12 ARG A 401     -11.378   2.132   7.685  1.00 10.00      A   
ATOM   3799  NH2 ARG A 401     -12.408   3.752  10.310  1.00 10.00      A   
ATOM   3800 HH21 ARG A 401     -11.502   4.176  10.601  1.00 10.00      A   
ATOM   3801 HH22 ARG A 401     -13.272   3.947  10.873  1.00 10.00      A   
ATOM   3802  C   ARG A 401     -18.119  -0.608   8.724  1.00 10.00      A   
ATOM   3803  O   ARG A 401     -17.567  -1.324   9.554  1.00 10.00      A   
ATOM   3804  N   PHE A 402     -19.328  -0.863   8.254  1.00 10.00      A   
ATOM   3805  HN  PHE A 402     -19.733  -0.245   7.608  1.00 10.00      A   
ATOM   3806  CA  PHE A 402     -20.079  -2.040   8.669  1.00 10.00      A   
ATOM   3807  CB  PHE A 402     -21.421  -1.646   9.302  1.00 10.00      A   
ATOM   3808  CG  PHE A 402     -22.255  -2.811   9.769  1.00 10.00      A   
ATOM   3809  CD1 PHE A 402     -21.764  -3.694  10.718  1.00 10.00      A   
ATOM   3810  CD2 PHE A 402     -23.528  -3.023   9.260  1.00 10.00      A   
ATOM   3811  CE1 PHE A 402     -22.521  -4.765  11.150  1.00 10.00      A   
ATOM   3812  CE2 PHE A 402     -24.292  -4.094   9.688  1.00 10.00      A   
ATOM   3813  CZ  PHE A 402     -23.787  -4.966  10.635  1.00 10.00      A   
ATOM   3814  C   PHE A 402     -20.290  -2.973   7.481  1.00 10.00      A   
ATOM   3815  O   PHE A 402     -21.148  -2.736   6.625  1.00 10.00      A   
ATOM   3816  N   ARG A 403     -19.481  -4.017   7.424  1.00 10.00      A   
ATOM   3817  HN  ARG A 403     -18.814  -4.148   8.144  1.00 10.00      A   
ATOM   3818  CA  ARG A 403     -19.554  -4.993   6.347  1.00 10.00      A   
ATOM   3819  CB  ARG A 403     -18.159  -5.239   5.752  1.00 10.00      A   
ATOM   3820  CG  ARG A 403     -17.528  -4.019   5.097  1.00 10.00      A   
ATOM   3821  CD  ARG A 403     -16.050  -4.239   4.804  1.00 10.00      A   
ATOM   3822  NE  ARG A 403     -15.830  -4.965   3.555  1.00 10.00      A   
ATOM   3823  HE  ARG A 403     -16.511  -5.634   3.293  1.00 10.00      A   
ATOM   3824  CZ  ARG A 403     -14.772  -4.784   2.757  1.00 10.00      A   
ATOM   3825  NH1 ARG A 403     -13.832  -3.905   3.068  1.00 10.00      A   
ATOM   3826 HH11 ARG A 403     -13.900  -3.336   3.942  1.00 10.00      A   
ATOM   3827 HH12 ARG A 403     -13.007  -3.778   2.431  1.00 10.00      A   
ATOM   3828  NH2 ARG A 403     -14.652  -5.499   1.652  1.00 10.00      A   
ATOM   3829 HH21 ARG A 403     -13.830  -5.361   1.023  1.00 10.00      A   
ATOM   3830 HH22 ARG A 403     -15.379  -6.215   1.411  1.00 10.00      A   
ATOM   3831  C   ARG A 403     -20.138  -6.296   6.869  1.00 10.00      A   
ATOM   3832  O   ARG A 403     -19.461  -7.061   7.556  1.00 10.00      A   
ATOM   3833  N   LEU A 404     -21.402  -6.531   6.560  1.00 10.00      A   
ATOM   3834  HN  LEU A 404     -21.888  -5.882   6.012  1.00 10.00      A   
ATOM   3835  CA  LEU A 404     -22.086  -7.738   6.997  1.00 10.00      A   
ATOM   3836  CB  LEU A 404     -23.329  -7.377   7.819  1.00 10.00      A   
ATOM   3837  CG  LEU A 404     -24.221  -8.547   8.251  1.00 10.00      A   
ATOM   3838  CD1 LEU A 404     -23.511  -9.415   9.279  1.00 10.00      A   
ATOM   3839  CD2 LEU A 404     -25.547  -8.042   8.796  1.00 10.00      A   
ATOM   3840  C   LEU A 404     -22.487  -8.578   5.797  1.00 10.00      A   
ATOM   3841  O   LEU A 404     -23.113  -8.071   4.863  1.00 10.00      A   
ATOM   3842  N   CYS A 405     -22.122  -9.852   5.817  1.00 10.00      A   
ATOM   3843  HN  CYS A 405     -21.609 -10.196   6.582  1.00 10.00      A   
ATOM   3844  CA  CYS A 405     -22.459 -10.753   4.732  1.00 10.00      A   
ATOM   3845  CB  CYS A 405     -21.293 -10.906   3.756  1.00 10.00      A   
ATOM   3846  SG  CYS A 405     -21.655 -11.929   2.305  1.00 10.00      A   
ATOM   3847  HG  CYS A 405     -22.244 -13.041   2.724  1.00 10.00      A   
ATOM   3848  C   CYS A 405     -22.893 -12.113   5.262  1.00 10.00      A   
ATOM   3849  O   CYS A 405     -22.109 -12.840   5.869  1.00 10.00      A   
ATOM   3850  N   ILE A 406     -24.154 -12.440   5.048  1.00 10.00      A   
ATOM   3851  HN  ILE A 406     -24.740 -11.802   4.591  1.00 10.00      A   
ATOM   3852  CA  ILE A 406     -24.697 -13.717   5.480  1.00 10.00      A   
ATOM   3853  CB  ILE A 406     -26.235 -13.655   5.597  1.00 10.00      A   
ATOM   3854  CG1 ILE A 406     -26.652 -12.465   6.469  1.00 10.00      A   
ATOM   3855  CG2 ILE A 406     -26.782 -14.957   6.176  1.00 10.00      A   
ATOM   3856  CD1 ILE A 406     -28.146 -12.235   6.521  1.00 10.00      A   
ATOM   3857  C   ILE A 406     -24.302 -14.808   4.485  1.00 10.00      A   
ATOM   3858  O   ILE A 406     -24.259 -14.567   3.279  1.00 10.00      A   
ATOM   3859  N   ILE A 407     -23.993 -15.993   5.000  1.00 10.00      A   
ATOM   3860  HN  ILE A 407     -24.017 -16.103   5.979  1.00 10.00      A   
ATOM   3861  CA  ILE A 407     -23.600 -17.132   4.165  1.00 10.00      A   
ATOM   3862  CB  ILE A 407     -23.176 -18.340   5.036  1.00 10.00      A   
ATOM   3863  CG1 ILE A 407     -22.072 -17.930   6.018  1.00 10.00      A   
ATOM   3864  CG2 ILE A 407     -22.724 -19.517   4.177  1.00 10.00      A   
ATOM   3865  CD1 ILE A 407     -20.805 -17.431   5.355  1.00 10.00      A   
ATOM   3866  C   ILE A 407     -24.736 -17.544   3.221  1.00 10.00      A   
ATOM   3867  O   ILE A 407     -24.499 -17.948   2.080  1.00 10.00      A   
ATOM   3868  N   GLU A 408     -25.968 -17.428   3.699  1.00 10.00      A   
ATOM   3869  HN  GLU A 408     -26.101 -17.081   4.602  1.00 10.00      A   
ATOM   3870  CA  GLU A 408     -27.131 -17.785   2.908  1.00 10.00      A   
ATOM   3871  CB  GLU A 408     -28.219 -18.375   3.814  1.00 10.00      A   
ATOM   3872  CG  GLU A 408     -29.556 -18.622   3.129  1.00 10.00      A   
ATOM   3873  CD  GLU A 408     -29.538 -19.786   2.161  1.00 10.00      A   
ATOM   3874  OE1 GLU A 408     -28.450 -20.319   1.875  1.00 10.00      A   
ATOM   3875  OE2 GLU A 408     -30.624 -20.173   1.685  1.00 10.00      A   
ATOM   3876  C   GLU A 408     -27.656 -16.568   2.145  1.00 10.00      A   
ATOM   3877  O   GLU A 408     -28.007 -15.547   2.745  1.00 10.00      A   
ATOM   3878  N   PRO A 409     -27.684 -16.651   0.807  1.00 10.00      A   
ATOM   3879  CA  PRO A 409     -28.171 -15.562  -0.043  1.00 10.00      A   
ATOM   3880  CB  PRO A 409     -27.844 -16.035  -1.464  1.00 10.00      A   
ATOM   3881  CG  PRO A 409     -27.750 -17.518  -1.360  1.00 10.00      A   
ATOM   3882  CD  PRO A 409     -27.243 -17.815   0.022  1.00 10.00      A   
ATOM   3883  C   PRO A 409     -29.672 -15.353   0.130  1.00 10.00      A   
ATOM   3884  O   PRO A 409     -30.447 -16.318   0.148  1.00 10.00      A   
ATOM   3885  N   LYS A 410     -30.069 -14.091   0.288  1.00 10.00      A   
ATOM   3886  HN  LYS A 410     -29.395 -13.376   0.278  1.00 10.00      A   
ATOM   3887  CA  LYS A 410     -31.475 -13.732   0.472  1.00 10.00      A   
ATOM   3888  CB  LYS A 410     -32.328 -14.176  -0.721  1.00 10.00      A   
ATOM   3889  CG  LYS A 410     -32.083 -13.388  -1.999  1.00 10.00      A   
ATOM   3890  CD  LYS A 410     -32.829 -14.003  -3.169  1.00 10.00      A   
ATOM   3891  CE  LYS A 410     -32.682 -13.164  -4.428  1.00 10.00      A   
ATOM   3892  NZ  LYS A 410     -33.268 -13.840  -5.616  1.00 10.00      A   
ATOM   3893  HZ1 LYS A 410     -34.260 -14.095  -5.434  1.00 10.00      A   
ATOM   3894  HZ2 LYS A 410     -32.739 -14.706  -5.833  1.00 10.00      A   
ATOM   3895  HZ3 LYS A 410     -33.231 -13.210  -6.442  1.00 10.00      A   
ATOM   3896  C   LYS A 410     -32.032 -14.299   1.778  1.00 10.00      A   
ATOM   3897  O   LYS A 410     -33.221 -14.597   1.877  1.00 10.00      A   
ATOM   3898  N   ALA A 411     -31.166 -14.443   2.777  1.00 10.00      A   
ATOM   3899  HN  ALA A 411     -30.226 -14.206   2.630  1.00 10.00      A   
ATOM   3900  CA  ALA A 411     -31.578 -14.963   4.080  1.00 10.00      A   
ATOM   3901  CB  ALA A 411     -30.370 -15.415   4.878  1.00 10.00      A   
ATOM   3902  C   ALA A 411     -32.359 -13.918   4.868  1.00 10.00      A   
ATOM   3903  O   ALA A 411     -31.850 -12.833   5.153  1.00 10.00      A   
ATOM   3904  N   PRO A 412     -33.613 -14.222   5.221  1.00 10.00      A   
ATOM   3905  CA  PRO A 412     -34.463 -13.307   5.972  1.00 10.00      A   
ATOM   3906  CB  PRO A 412     -35.861 -13.758   5.543  1.00 10.00      A   
ATOM   3907  CG  PRO A 412     -35.729 -15.232   5.349  1.00 10.00      A   
ATOM   3908  CD  PRO A 412     -34.309 -15.484   4.904  1.00 10.00      A   
ATOM   3909  C   PRO A 412     -34.306 -13.474   7.480  1.00 10.00      A   
ATOM   3910  O   PRO A 412     -33.492 -14.272   7.952  1.00 10.00      A   
ATOM   3911  N   ASP A 413     -35.088 -12.702   8.223  1.00 10.00      A   
ATOM   3912  HN  ASP A 413     -35.693 -12.068   7.777  1.00 10.00      A   
ATOM   3913  CA  ASP A 413     -35.088 -12.758   9.677  1.00 10.00      A   
ATOM   3914  CB  ASP A 413     -36.082 -11.711  10.195  1.00 10.00      A   
ATOM   3915  CG  ASP A 413     -36.075 -11.534  11.696  1.00 10.00      A   
ATOM   3916  OD1 ASP A 413     -36.782 -12.295  12.384  1.00 10.00      A   
ATOM   3917  OD2 ASP A 413     -35.397 -10.608  12.188  1.00 10.00      A   
ATOM   3918  C   ASP A 413     -35.528 -14.157  10.102  1.00 10.00      A   
ATOM   3919  O   ASP A 413     -36.669 -14.545   9.866  1.00 10.00      A   
ATOM   3920  N   TYR A 414     -34.628 -14.914  10.718  1.00 10.00      A   
ATOM   3921  HN  TYR A 414     -33.732 -14.548  10.895  1.00 10.00      A   
ATOM   3922  CA  TYR A 414     -34.934 -16.287  11.129  1.00 10.00      A   
ATOM   3923  CB  TYR A 414     -33.673 -17.054  11.559  1.00 10.00      A   
ATOM   3924  CG  TYR A 414     -33.040 -16.564  12.843  1.00 10.00      A   
ATOM   3925  CD1 TYR A 414     -33.408 -17.104  14.069  1.00 10.00      A   
ATOM   3926  CD2 TYR A 414     -32.074 -15.569  12.831  1.00 10.00      A   
ATOM   3927  CE1 TYR A 414     -32.841 -16.667  15.248  1.00 10.00      A   
ATOM   3928  CE2 TYR A 414     -31.499 -15.127  14.006  1.00 10.00      A   
ATOM   3929  CZ  TYR A 414     -31.886 -15.678  15.213  1.00 10.00      A   
ATOM   3930  OH  TYR A 414     -31.317 -15.230  16.385  1.00 10.00      A   
ATOM   3931  HH  TYR A 414     -30.760 -14.451  16.191  1.00 10.00      A   
ATOM   3932  C   TYR A 414     -36.036 -16.396  12.183  1.00 10.00      A   
ATOM   3933  O   TYR A 414     -36.513 -17.496  12.468  1.00 10.00      A   
ATOM   3934  N   LEU A 415     -36.443 -15.274  12.764  1.00 10.00      A   
ATOM   3935  HN  LEU A 415     -36.035 -14.419  12.505  1.00 10.00      A   
ATOM   3936  CA  LEU A 415     -37.486 -15.288  13.780  1.00 10.00      A   
ATOM   3937  CB  LEU A 415     -37.156 -14.318  14.919  1.00 10.00      A   
ATOM   3938  CG  LEU A 415     -36.033 -14.736  15.870  1.00 10.00      A   
ATOM   3939  CD1 LEU A 415     -35.860 -13.697  16.964  1.00 10.00      A   
ATOM   3940  CD2 LEU A 415     -36.326 -16.098  16.476  1.00 10.00      A   
ATOM   3941  C   LEU A 415     -38.848 -14.944  13.193  1.00 10.00      A   
ATOM   3942  O   LEU A 415     -39.768 -15.762  13.201  1.00 10.00      A   
ATOM   3943  N   THR A 416     -38.960 -13.739  12.665  1.00 10.00      A   
ATOM   3944  HN  THR A 416     -38.167 -13.152  12.648  1.00 10.00      A   
ATOM   3945  CA  THR A 416     -40.215 -13.257  12.106  1.00 10.00      A   
ATOM   3946  CB  THR A 416     -40.350 -11.732  12.269  1.00 10.00      A   
ATOM   3947  OG1 THR A 416     -39.201 -11.210  12.961  1.00 10.00      A   
ATOM   3948  HG1 THR A 416     -38.396 -11.621  12.609  1.00 10.00      A   
ATOM   3949  CG2 THR A 416     -41.604 -11.392  13.057  1.00 10.00      A   
ATOM   3950  C   THR A 416     -40.391 -13.630  10.635  1.00 10.00      A   
ATOM   3951  O   THR A 416     -41.479 -13.476  10.081  1.00 10.00      A   
ATOM   3952  N   LEU A 417     -39.322 -14.120  10.009  1.00 10.00      A   
ATOM   3953  HN  LEU A 417     -38.484 -14.224  10.509  1.00 10.00      A   
ATOM   3954  CA  LEU A 417     -39.351 -14.514   8.600  1.00 10.00      A   
ATOM   3955  CB  LEU A 417     -40.349 -15.652   8.348  1.00 10.00      A   
ATOM   3956  CG  LEU A 417     -40.094 -16.957   9.107  1.00 10.00      A   
ATOM   3957  CD1 LEU A 417     -41.170 -17.984   8.795  1.00 10.00      A   
ATOM   3958  CD2 LEU A 417     -38.713 -17.508   8.787  1.00 10.00      A   
ATOM   3959  C   LEU A 417     -39.633 -13.314   7.699  1.00 10.00      A   
ATOM   3960  O   LEU A 417     -40.264 -13.438   6.650  1.00 10.00      A   
ATOM   3961  N   GLU A 418     -39.149 -12.160   8.123  1.00 10.00      A   
ATOM   3962  HN  GLU A 418     -38.651 -12.135   8.966  1.00 10.00      A   
ATOM   3963  CA  GLU A 418     -39.332 -10.924   7.376  1.00 10.00      A   
ATOM   3964  CB  GLU A 418     -39.958  -9.861   8.282  1.00 10.00      A   
ATOM   3965  CG  GLU A 418     -41.376 -10.179   8.722  1.00 10.00      A   
ATOM   3966  CD  GLU A 418     -42.029  -9.022   9.449  1.00 10.00      A   
ATOM   3967  OE1 GLU A 418     -42.726  -8.216   8.795  1.00 10.00      A   
ATOM   3968  OE2 GLU A 418     -41.849  -8.908  10.678  1.00 10.00      A   
ATOM   3969  C   GLU A 418     -37.995 -10.427   6.833  1.00 10.00      A   
ATOM   3970  O   GLU A 418     -36.938 -10.881   7.274  1.00 10.00      A   
ATOM   3971  N   PRO A 419     -38.018  -9.512   5.848  1.00 10.00      A   
ATOM   3972  CA  PRO A 419     -36.797  -8.948   5.265  1.00 10.00      A   
ATOM   3973  CB  PRO A 419     -37.312  -8.025   4.152  1.00 10.00      A   
ATOM   3974  CG  PRO A 419     -38.705  -8.480   3.887  1.00 10.00      A   
ATOM   3975  CD  PRO A 419     -39.227  -8.969   5.205  1.00 10.00      A   
ATOM   3976  C   PRO A 419     -36.001  -8.149   6.295  1.00 10.00      A   
ATOM   3977  O   PRO A 419     -36.510  -7.815   7.369  1.00 10.00      A   
ATOM   3978  N   LEU A 420     -34.756  -7.838   5.966  1.00 10.00      A   
ATOM   3979  HN  LEU A 420     -34.410  -8.113   5.085  1.00 10.00      A   
ATOM   3980  CA  LEU A 420     -33.891  -7.091   6.873  1.00 10.00      A   
ATOM   3981  CB  LEU A 420     -32.489  -7.703   6.905  1.00 10.00      A   
ATOM   3982  CG  LEU A 420     -32.403  -9.171   7.319  1.00 10.00      A   
ATOM   3983  CD1 LEU A 420     -30.989  -9.691   7.130  1.00 10.00      A   
ATOM   3984  CD2 LEU A 420     -32.860  -9.357   8.758  1.00 10.00      A   
ATOM   3985  C   LEU A 420     -33.812  -5.621   6.480  1.00 10.00      A   
ATOM   3986  O   LEU A 420     -32.886  -4.910   6.883  1.00 10.00      A   
ATOM   3987  N   ASP A 421     -34.799  -5.172   5.704  1.00 10.00      A   
ATOM   3988  HN  ASP A 421     -35.513  -5.793   5.441  1.00 10.00      A   
ATOM   3989  CA  ASP A 421     -34.858  -3.788   5.228  1.00 10.00      A   
ATOM   3990  CB  ASP A 421     -36.135  -3.549   4.413  1.00 10.00      A   
ATOM   3991  CG  ASP A 421     -36.199  -4.356   3.133  1.00 10.00      A   
ATOM   3992  OD1 ASP A 421     -35.315  -4.196   2.273  1.00 10.00      A   
ATOM   3993  OD2 ASP A 421     -37.151  -5.147   2.977  1.00 10.00      A   
ATOM   3994  C   ASP A 421     -34.812  -2.795   6.384  1.00 10.00      A   
ATOM   3995  O   ASP A 421     -34.006  -1.867   6.386  1.00 10.00      A   
ATOM   3996  N   ILE A 422     -35.677  -3.007   7.370  1.00 10.00      A   
ATOM   3997  HN  ILE A 422     -36.274  -3.780   7.318  1.00 10.00      A   
ATOM   3998  CA  ILE A 422     -35.747  -2.124   8.533  1.00 10.00      A   
ATOM   3999  CB  ILE A 422     -36.965  -2.430   9.433  1.00 10.00      A   
ATOM   4000  CG1 ILE A 422     -37.229  -3.938   9.499  1.00 10.00      A   
ATOM   4001  CG2 ILE A 422     -38.193  -1.686   8.928  1.00 10.00      A   
ATOM   4002  CD1 ILE A 422     -38.308  -4.333  10.484  1.00 10.00      A   
ATOM   4003  C   ILE A 422     -34.462  -2.171   9.357  1.00 10.00      A   
ATOM   4004  O   ILE A 422     -34.009  -1.147   9.872  1.00 10.00      A   
ATOM   4005  N   GLY A 423     -33.871  -3.358   9.465  1.00 10.00      A   
ATOM   4006  HN  GLY A 423     -34.279  -4.140   9.031  1.00 10.00      A   
ATOM   4007  CA  GLY A 423     -32.640  -3.510  10.217  1.00 10.00      A   
ATOM   4008  C   GLY A 423     -31.494  -2.734   9.599  1.00 10.00      A   
ATOM   4009  O   GLY A 423     -30.820  -1.958  10.278  1.00 10.00      A   
ATOM   4010  N   PHE A 424     -31.280  -2.940   8.302  1.00 10.00      A   
ATOM   4011  HN  PHE A 424     -31.853  -3.579   7.818  1.00 10.00      A   
ATOM   4012  CA  PHE A 424     -30.219  -2.247   7.581  1.00 10.00      A   
ATOM   4013  CB  PHE A 424     -30.007  -2.861   6.196  1.00 10.00      A   
ATOM   4014  CG  PHE A 424     -28.988  -3.963   6.170  1.00 10.00      A   
ATOM   4015  CD1 PHE A 424     -29.380  -5.287   6.090  1.00 10.00      A   
ATOM   4016  CD2 PHE A 424     -27.635  -3.671   6.227  1.00 10.00      A   
ATOM   4017  CE1 PHE A 424     -28.443  -6.302   6.068  1.00 10.00      A   
ATOM   4018  CE2 PHE A 424     -26.692  -4.681   6.205  1.00 10.00      A   
ATOM   4019  CZ  PHE A 424     -27.097  -5.998   6.126  1.00 10.00      A   
ATOM   4020  C   PHE A 424     -30.528  -0.757   7.468  1.00 10.00      A   
ATOM   4021  O   PHE A 424     -29.620   0.077   7.401  1.00 10.00      A   
ATOM   4022  N   GLY A 425     -31.813  -0.429   7.448  1.00 10.00      A   
ATOM   4023  HN  GLY A 425     -32.492  -1.138   7.483  1.00 10.00      A   
ATOM   4024  CA  GLY A 425     -32.224   0.954   7.367  1.00 10.00      A   
ATOM   4025  C   GLY A 425     -31.801   1.721   8.602  1.00 10.00      A   
ATOM   4026  O   GLY A 425     -31.387   2.873   8.512  1.00 10.00      A   
ATOM   4027  N   ALA A 426     -31.888   1.070   9.755  1.00 10.00      A   
ATOM   4028  HN  ALA A 426     -32.233   0.148   9.759  1.00 10.00      A   
ATOM   4029  CA  ALA A 426     -31.501   1.692  11.015  1.00 10.00      A   
ATOM   4030  CB  ALA A 426     -31.919   0.822  12.188  1.00 10.00      A   
ATOM   4031  C   ALA A 426     -29.996   1.958  11.048  1.00 10.00      A   
ATOM   4032  O   ALA A 426     -29.543   2.932  11.650  1.00 10.00      A   
ATOM   4033  N   ILE A 427     -29.231   1.093  10.380  1.00 10.00      A   
ATOM   4034  HN  ILE A 427     -29.658   0.343   9.918  1.00 10.00      A   
ATOM   4035  CA  ILE A 427     -27.777   1.228  10.316  1.00 10.00      A   
ATOM   4036  CB  ILE A 427     -27.130   0.081   9.495  1.00 10.00      A   
ATOM   4037  CG1 ILE A 427     -27.426  -1.279  10.136  1.00 10.00      A   
ATOM   4038  CG2 ILE A 427     -25.626   0.290   9.350  1.00 10.00      A   
ATOM   4039  CD1 ILE A 427     -26.782  -1.472  11.493  1.00 10.00      A   
ATOM   4040  C   ILE A 427     -27.391   2.571   9.700  1.00 10.00      A   
ATOM   4041  O   ILE A 427     -26.652   3.352  10.298  1.00 10.00      A   
ATOM   4042  N   VAL A 428     -27.934   2.850   8.523  1.00 10.00      A   
ATOM   4043  HN  VAL A 428     -28.554   2.205   8.120  1.00 10.00      A   
ATOM   4044  CA  VAL A 428     -27.634   4.098   7.821  1.00 10.00      A   
ATOM   4045  CB  VAL A 428     -27.957   4.017   6.310  1.00 10.00      A   
ATOM   4046  CG1 VAL A 428     -27.123   2.937   5.636  1.00 10.00      A   
ATOM   4047  CG2 VAL A 428     -29.442   3.777   6.079  1.00 10.00      A   
ATOM   4048  C   VAL A 428     -28.368   5.286   8.438  1.00 10.00      A   
ATOM   4049  O   VAL A 428     -27.993   6.437   8.226  1.00 10.00      A   
ATOM   4050  N   GLU A 429     -29.412   4.995   9.201  1.00 10.00      A   
ATOM   4051  HN  GLU A 429     -29.661   4.057   9.329  1.00 10.00      A   
ATOM   4052  CA  GLU A 429     -30.210   6.027   9.843  1.00 10.00      A   
ATOM   4053  CB  GLU A 429     -31.550   5.438  10.280  1.00 10.00      A   
ATOM   4054  CG  GLU A 429     -32.626   6.462  10.592  1.00 10.00      A   
ATOM   4055  CD  GLU A 429     -33.977   5.819  10.832  1.00 10.00      A   
ATOM   4056  OE1 GLU A 429     -34.061   4.575  10.842  1.00 10.00      A   
ATOM   4057  OE2 GLU A 429     -34.967   6.555  11.007  1.00 10.00      A   
ATOM   4058  C   GLU A 429     -29.479   6.621  11.041  1.00 10.00      A   
ATOM   4059  O   GLU A 429     -29.532   7.832  11.280  1.00 10.00      A   
ATOM   4060  N   HIS A 430     -28.789   5.772  11.790  1.00 10.00      A   
ATOM   4061  HN  HIS A 430     -28.774   4.819  11.548  1.00 10.00      A   
ATOM   4062  CA  HIS A 430     -28.061   6.222  12.971  1.00 10.00      A   
ATOM   4063  CB  HIS A 430     -28.134   5.187  14.097  1.00 10.00      A   
ATOM   4064  CG  HIS A 430     -29.458   5.152  14.799  1.00 10.00      A   
ATOM   4065  ND1 HIS A 430     -29.780   6.078  15.768  1.00 10.00      A   
ATOM   4066  CD2 HIS A 430     -30.497   4.289  14.647  1.00 10.00      A   
ATOM   4067  CE1 HIS A 430     -30.994   5.761  16.180  1.00 10.00      A   
ATOM   4068  NE2 HIS A 430     -31.464   4.689  15.531  1.00 10.00      A   
ATOM   4069  HE2 HIS A 430     -32.340   4.265  15.668  1.00 10.00      A   
ATOM   4070  C   HIS A 430     -26.612   6.588  12.654  1.00 10.00      A   
ATOM   4071  O   HIS A 430     -26.078   7.559  13.197  1.00 10.00      A   
ATOM   4072  N   CYS A 431     -25.980   5.820  11.780  1.00 10.00      A   
ATOM   4073  HN  CYS A 431     -26.452   5.064  11.373  1.00 10.00      A   
ATOM   4074  CA  CYS A 431     -24.593   6.074  11.404  1.00 10.00      A   
ATOM   4075  CB  CYS A 431     -23.880   4.769  11.029  1.00 10.00      A   
ATOM   4076  SG  CYS A 431     -24.020   3.465  12.277  1.00 10.00      A   
ATOM   4077  HG  CYS A 431     -25.198   2.876  12.114  1.00 10.00      A   
ATOM   4078  C   CYS A 431     -24.508   7.097  10.275  1.00 10.00      A   
ATOM   4079  O   CYS A 431     -24.668   6.767   9.098  1.00 10.00      A   
ATOM   4080  N   LYS A 432     -24.255   8.343  10.652  1.00 10.00      A   
ATOM   4081  HN  LYS A 432     -24.125   8.534  11.607  1.00 10.00      A   
ATOM   4082  CA  LYS A 432     -24.161   9.433   9.695  1.00 10.00      A   
ATOM   4083  CB  LYS A 432     -24.505  10.761  10.370  1.00 10.00      A   
ATOM   4084  CG  LYS A 432     -25.899  10.819  10.970  1.00 10.00      A   
ATOM   4085  CD  LYS A 432     -26.973  10.796   9.897  1.00 10.00      A   
ATOM   4086  CE  LYS A 432     -28.290  11.326  10.436  1.00 10.00      A   
ATOM   4087  NZ  LYS A 432     -28.193  12.758  10.821  1.00 10.00      A   
ATOM   4088  HZ1 LYS A 432     -29.039  13.044  11.359  1.00 10.00      A   
ATOM   4089  HZ2 LYS A 432     -28.120  13.350   9.973  1.00 10.00      A   
ATOM   4090  HZ3 LYS A 432     -27.353  12.914  11.412  1.00 10.00      A   
ATOM   4091  C   LYS A 432     -22.775   9.518   9.079  1.00 10.00      A   
ATOM   4092  O   LYS A 432     -22.590  10.147   8.041  1.00 10.00      A   
ATOM   4093  N   ASP A 433     -21.803   8.887   9.717  1.00 10.00      A   
ATOM   4094  HN  ASP A 433     -22.008   8.386  10.537  1.00 10.00      A   
ATOM   4095  CA  ASP A 433     -20.433   8.909   9.221  1.00 10.00      A   
ATOM   4096  CB  ASP A 433     -19.436   9.144  10.361  1.00 10.00      A   
ATOM   4097  CG  ASP A 433     -19.413  10.577  10.844  1.00 10.00      A   
ATOM   4098  OD1 ASP A 433     -19.741  10.816  12.027  1.00 10.00      A   
ATOM   4099  OD2 ASP A 433     -19.068  11.478  10.047  1.00 10.00      A   
ATOM   4100  C   ASP A 433     -20.094   7.614   8.502  1.00 10.00      A   
ATOM   4101  O   ASP A 433     -18.921   7.270   8.344  1.00 10.00      A   
ATOM   4102  N   LEU A 434     -21.125   6.903   8.061  1.00 10.00      A   
ATOM   4103  HN  LEU A 434     -22.034   7.245   8.202  1.00 10.00      A   
ATOM   4104  CA  LEU A 434     -20.943   5.640   7.359  1.00 10.00      A   
ATOM   4105  CB  LEU A 434     -22.298   4.962   7.128  1.00 10.00      A   
ATOM   4106  CG  LEU A 434     -22.283   3.433   7.040  1.00 10.00      A   
ATOM   4107  CD1 LEU A 434     -21.871   2.827   8.375  1.00 10.00      A   
ATOM   4108  CD2 LEU A 434     -23.643   2.910   6.609  1.00 10.00      A   
ATOM   4109  C   LEU A 434     -20.243   5.873   6.024  1.00 10.00      A   
ATOM   4110  O   LEU A 434     -20.639   6.745   5.256  1.00 10.00      A   
ATOM   4111  N   ARG A 435     -19.201   5.095   5.755  1.00 10.00      A   
ATOM   4112  HN  ARG A 435     -18.925   4.420   6.418  1.00 10.00      A   
ATOM   4113  CA  ARG A 435     -18.445   5.229   4.511  1.00 10.00      A   
ATOM   4114  CB  ARG A 435     -16.950   5.402   4.801  1.00 10.00      A   
ATOM   4115  CG  ARG A 435     -16.641   6.422   5.887  1.00 10.00      A   
ATOM   4116  CD  ARG A 435     -15.193   6.877   5.839  1.00 10.00      A   
ATOM   4117  NE  ARG A 435     -14.258   5.756   5.738  1.00 10.00      A   
ATOM   4118  HE  ARG A 435     -14.341   5.170   4.949  1.00 10.00      A   
ATOM   4119  CZ  ARG A 435     -13.318   5.475   6.635  1.00 10.00      A   
ATOM   4120  NH1 ARG A 435     -13.171   6.225   7.724  1.00 10.00      A   
ATOM   4121 HH11 ARG A 435     -13.792   7.040   7.883  1.00 10.00      A   
ATOM   4122 HH12 ARG A 435     -12.428   5.997   8.424  1.00 10.00      A   
ATOM   4123  NH2 ARG A 435     -12.511   4.450   6.428  1.00 10.00      A   
ATOM   4124 HH21 ARG A 435     -11.768   4.213   7.119  1.00 10.00      A   
ATOM   4125 HH22 ARG A 435     -12.610   3.867   5.562  1.00 10.00      A   
ATOM   4126  C   ARG A 435     -18.669   4.046   3.567  1.00 10.00      A   
ATOM   4127  O   ARG A 435     -18.982   4.229   2.389  1.00 10.00      A   
ATOM   4128  N   ARG A 436     -18.505   2.835   4.078  1.00 10.00      A   
ATOM   4129  HN  ARG A 436     -18.271   2.741   5.024  1.00 10.00      A   
ATOM   4130  CA  ARG A 436     -18.689   1.636   3.269  1.00 10.00      A   
ATOM   4131  CB  ARG A 436     -17.366   0.889   3.084  1.00 10.00      A   
ATOM   4132  CG  ARG A 436     -16.356   1.638   2.232  1.00 10.00      A   
ATOM   4133  CD  ARG A 436     -15.031   0.909   2.169  1.00 10.00      A   
ATOM   4134  NE  ARG A 436     -15.050  -0.186   1.210  1.00 10.00      A   
ATOM   4135  HE  ARG A 436     -15.786  -0.206   0.557  1.00 10.00      A   
ATOM   4136  CZ  ARG A 436     -14.126  -1.141   1.165  1.00 10.00      A   
ATOM   4137  NH1 ARG A 436     -13.121  -1.136   2.027  1.00 10.00      A   
ATOM   4138 HH11 ARG A 436     -12.395  -1.897   1.983  1.00 10.00      A   
ATOM   4139 HH12 ARG A 436     -13.043  -0.385   2.746  1.00 10.00      A   
ATOM   4140  NH2 ARG A 436     -14.199  -2.099   0.255  1.00 10.00      A   
ATOM   4141 HH21 ARG A 436     -14.976  -2.115  -0.434  1.00 10.00      A   
ATOM   4142 HH22 ARG A 436     -13.461  -2.842   0.223  1.00 10.00      A   
ATOM   4143  C   ARG A 436     -19.734   0.726   3.889  1.00 10.00      A   
ATOM   4144  O   ARG A 436     -19.710   0.481   5.096  1.00 10.00      A   
ATOM   4145  N   LEU A 437     -20.652   0.238   3.067  1.00 10.00      A   
ATOM   4146  HN  LEU A 437     -20.618   0.474   2.110  1.00 10.00      A   
ATOM   4147  CA  LEU A 437     -21.713  -0.635   3.543  1.00 10.00      A   
ATOM   4148  CB  LEU A 437     -23.041   0.132   3.598  1.00 10.00      A   
ATOM   4149  CG  LEU A 437     -24.307  -0.694   3.859  1.00 10.00      A   
ATOM   4150  CD1 LEU A 437     -24.309  -1.270   5.268  1.00 10.00      A   
ATOM   4151  CD2 LEU A 437     -25.550   0.144   3.620  1.00 10.00      A   
ATOM   4152  C   LEU A 437     -21.854  -1.870   2.665  1.00 10.00      A   
ATOM   4153  O   LEU A 437     -21.849  -1.778   1.437  1.00 10.00      A   
ATOM   4154  N   SER A 438     -21.966  -3.022   3.308  1.00 10.00      A   
ATOM   4155  HN  SER A 438     -21.934  -3.021   4.287  1.00 10.00      A   
ATOM   4156  CA  SER A 438     -22.134  -4.288   2.609  1.00 10.00      A   
ATOM   4157  CB  SER A 438     -21.053  -5.283   3.043  1.00 10.00      A   
ATOM   4158  OG  SER A 438     -19.752  -4.766   2.805  1.00 10.00      A   
ATOM   4159  HG  SER A 438     -19.147  -5.494   2.593  1.00 10.00      A   
ATOM   4160  C   SER A 438     -23.518  -4.848   2.916  1.00 10.00      A   
ATOM   4161  O   SER A 438     -23.887  -4.985   4.084  1.00 10.00      A   
ATOM   4162  N   LEU A 439     -24.282  -5.152   1.879  1.00 10.00      A   
ATOM   4163  HN  LEU A 439     -23.933  -5.028   0.969  1.00 10.00      A   
ATOM   4164  CA  LEU A 439     -25.630  -5.669   2.057  1.00 10.00      A   
ATOM   4165  CB  LEU A 439     -26.589  -5.009   1.069  1.00 10.00      A   
ATOM   4166  CG  LEU A 439     -26.783  -3.500   1.215  1.00 10.00      A   
ATOM   4167  CD1 LEU A 439     -27.671  -2.972   0.100  1.00 10.00      A   
ATOM   4168  CD2 LEU A 439     -27.372  -3.166   2.576  1.00 10.00      A   
ATOM   4169  C   LEU A 439     -25.689  -7.180   1.897  1.00 10.00      A   
ATOM   4170  O   LEU A 439     -24.943  -7.764   1.109  1.00 10.00      A   
ATOM   4171  N   SER A 440     -26.583  -7.799   2.656  1.00 10.00      A   
ATOM   4172  HN  SER A 440     -27.128  -7.271   3.277  1.00 10.00      A   
ATOM   4173  CA  SER A 440     -26.779  -9.239   2.605  1.00 10.00      A   
ATOM   4174  CB  SER A 440     -25.615  -9.967   3.283  1.00 10.00      A   
ATOM   4175  OG  SER A 440     -25.392  -9.480   4.598  1.00 10.00      A   
ATOM   4176  HG  SER A 440     -24.736  -8.769   4.568  1.00 10.00      A   
ATOM   4177  C   SER A 440     -28.106  -9.618   3.259  1.00 10.00      A   
ATOM   4178  O   SER A 440     -28.627  -8.878   4.093  1.00 10.00      A   
ATOM   4179  N   GLY A 441     -28.660 -10.754   2.859  1.00 10.00      A   
ATOM   4180  HN  GLY A 441     -28.223 -11.282   2.156  1.00 10.00      A   
ATOM   4181  CA  GLY A 441     -29.915 -11.203   3.424  1.00 10.00      A   
ATOM   4182  C   GLY A 441     -31.092 -10.832   2.549  1.00 10.00      A   
ATOM   4183  O   GLY A 441     -30.913 -10.319   1.447  1.00 10.00      A   
ATOM   4184  N   LEU A 442     -32.297 -11.101   3.027  1.00 10.00      A   
ATOM   4185  HN  LEU A 442     -32.377 -11.535   3.906  1.00 10.00      A   
ATOM   4186  CA  LEU A 442     -33.502 -10.780   2.273  1.00 10.00      A   
ATOM   4187  CB  LEU A 442     -34.705 -11.559   2.805  1.00 10.00      A   
ATOM   4188  CG  LEU A 442     -35.925 -11.620   1.883  1.00 10.00      A   
ATOM   4189  CD1 LEU A 442     -35.684 -12.584   0.733  1.00 10.00      A   
ATOM   4190  CD2 LEU A 442     -37.172 -12.011   2.663  1.00 10.00      A   
ATOM   4191  C   LEU A 442     -33.778  -9.280   2.312  1.00 10.00      A   
ATOM   4192  O   LEU A 442     -34.302  -8.758   3.298  1.00 10.00      A   
ATOM   4193  N   LEU A 443     -33.403  -8.593   1.247  1.00 10.00      A   
ATOM   4194  HN  LEU A 443     -32.977  -9.062   0.501  1.00 10.00      A   
ATOM   4195  CA  LEU A 443     -33.602  -7.160   1.150  1.00 10.00      A   
ATOM   4196  CB  LEU A 443     -32.252  -6.447   1.059  1.00 10.00      A   
ATOM   4197  CG  LEU A 443     -31.319  -6.630   2.256  1.00 10.00      A   
ATOM   4198  CD1 LEU A 443     -29.955  -6.026   1.973  1.00 10.00      A   
ATOM   4199  CD2 LEU A 443     -31.925  -6.015   3.506  1.00 10.00      A   
ATOM   4200  C   LEU A 443     -34.452  -6.826  -0.065  1.00 10.00      A   
ATOM   4201  O   LEU A 443     -34.322  -7.453  -1.121  1.00 10.00      A   
ATOM   4202  N   THR A 444     -35.316  -5.842   0.088  1.00 10.00      A   
ATOM   4203  HN  THR A 444     -35.357  -5.362   0.953  1.00 10.00      A   
ATOM   4204  CA  THR A 444     -36.186  -5.418  -0.991  1.00 10.00      A   
ATOM   4205  CB  THR A 444     -37.661  -5.406  -0.532  1.00 10.00      A   
ATOM   4206  OG1 THR A 444     -37.840  -4.425   0.501  1.00 10.00      A   
ATOM   4207  HG1 THR A 444     -37.512  -4.779   1.349  1.00 10.00      A   
ATOM   4208  CG2 THR A 444     -38.070  -6.772  -0.002  1.00 10.00      A   
ATOM   4209  C   THR A 444     -35.780  -4.017  -1.443  1.00 10.00      A   
ATOM   4210  O   THR A 444     -34.645  -3.591  -1.222  1.00 10.00      A   
ATOM   4211  N   ASP A 445     -36.704  -3.300  -2.067  1.00 10.00      A   
ATOM   4212  HN  ASP A 445     -37.592  -3.685  -2.211  1.00 10.00      A   
ATOM   4213  CA  ASP A 445     -36.428  -1.946  -2.533  1.00 10.00      A   
ATOM   4214  CB  ASP A 445     -37.399  -1.538  -3.650  1.00 10.00      A   
ATOM   4215  CG  ASP A 445     -37.396  -2.483  -4.832  1.00 10.00      A   
ATOM   4216  OD1 ASP A 445     -38.484  -2.966  -5.213  1.00 10.00      A   
ATOM   4217  OD2 ASP A 445     -36.315  -2.744  -5.393  1.00 10.00      A   
ATOM   4218  C   ASP A 445     -36.559  -0.973  -1.372  1.00 10.00      A   
ATOM   4219  O   ASP A 445     -36.125   0.176  -1.453  1.00 10.00      A   
ATOM   4220  N   LYS A 446     -37.152  -1.454  -0.283  1.00 10.00      A   
ATOM   4221  HN  LYS A 446     -37.451  -2.393  -0.277  1.00 10.00      A   
ATOM   4222  CA  LYS A 446     -37.366  -0.636   0.905  1.00 10.00      A   
ATOM   4223  CB  LYS A 446     -38.265  -1.359   1.908  1.00 10.00      A   
ATOM   4224  CG  LYS A 446     -38.931  -0.437   2.919  1.00 10.00      A   
ATOM   4225  CD  LYS A 446     -39.710   0.662   2.218  1.00 10.00      A   
ATOM   4226  CE  LYS A 446     -40.369   1.605   3.211  1.00 10.00      A   
ATOM   4227  NZ  LYS A 446     -40.962   2.791   2.540  1.00 10.00      A   
ATOM   4228  HZ1 LYS A 446     -41.592   2.491   1.769  1.00 10.00      A   
ATOM   4229  HZ2 LYS A 446     -40.210   3.399   2.142  1.00 10.00      A   
ATOM   4230  HZ3 LYS A 446     -41.511   3.350   3.223  1.00 10.00      A   
ATOM   4231  C   LYS A 446     -36.052  -0.221   1.565  1.00 10.00      A   
ATOM   4232  O   LYS A 446     -35.878   0.945   1.924  1.00 10.00      A   
ATOM   4233  N   VAL A 447     -35.129  -1.171   1.727  1.00 10.00      A   
ATOM   4234  HN  VAL A 447     -35.326  -2.093   1.435  1.00 10.00      A   
ATOM   4235  CA  VAL A 447     -33.837  -0.878   2.344  1.00 10.00      A   
ATOM   4236  CB  VAL A 447     -32.960  -2.144   2.513  1.00 10.00      A   
ATOM   4237  CG1 VAL A 447     -32.604  -2.766   1.168  1.00 10.00      A   
ATOM   4238  CG2 VAL A 447     -31.706  -1.832   3.316  1.00 10.00      A   
ATOM   4239  C   VAL A 447     -33.083   0.193   1.557  1.00 10.00      A   
ATOM   4240  O   VAL A 447     -32.489   1.103   2.136  1.00 10.00      A   
ATOM   4241  N   PHE A 448     -33.156   0.105   0.233  1.00 10.00      A   
ATOM   4242  HN  PHE A 448     -33.680  -0.623  -0.169  1.00 10.00      A   
ATOM   4243  CA  PHE A 448     -32.484   1.060  -0.637  1.00 10.00      A   
ATOM   4244  CB  PHE A 448     -32.557   0.611  -2.094  1.00 10.00      A   
ATOM   4245  CG  PHE A 448     -31.808  -0.661  -2.373  1.00 10.00      A   
ATOM   4246  CD1 PHE A 448     -32.484  -1.833  -2.659  1.00 10.00      A   
ATOM   4247  CD2 PHE A 448     -30.424  -0.683  -2.341  1.00 10.00      A   
ATOM   4248  CE1 PHE A 448     -31.793  -3.003  -2.907  1.00 10.00      A   
ATOM   4249  CE2 PHE A 448     -29.727  -1.849  -2.589  1.00 10.00      A   
ATOM   4250  CZ  PHE A 448     -30.412  -3.010  -2.871  1.00 10.00      A   
ATOM   4251  C   PHE A 448     -33.082   2.452  -0.479  1.00 10.00      A   
ATOM   4252  O   PHE A 448     -32.374   3.455  -0.572  1.00 10.00      A   
ATOM   4253  N   GLU A 449     -34.388   2.503  -0.236  1.00 10.00      A   
ATOM   4254  HN  GLU A 449     -34.897   1.666  -0.185  1.00 10.00      A   
ATOM   4255  CA  GLU A 449     -35.083   3.768  -0.050  1.00 10.00      A   
ATOM   4256  CB  GLU A 449     -36.587   3.531   0.109  1.00 10.00      A   
ATOM   4257  CG  GLU A 449     -37.420   4.800   0.122  1.00 10.00      A   
ATOM   4258  CD  GLU A 449     -38.834   4.572   0.611  1.00 10.00      A   
ATOM   4259  OE1 GLU A 449     -39.744   4.445  -0.231  1.00 10.00      A   
ATOM   4260  OE2 GLU A 449     -39.046   4.529   1.843  1.00 10.00      A   
ATOM   4261  C   GLU A 449     -34.529   4.488   1.175  1.00 10.00      A   
ATOM   4262  O   GLU A 449     -34.306   5.698   1.151  1.00 10.00      A   
ATOM   4263  N   TYR A 450     -34.289   3.731   2.239  1.00 10.00      A   
ATOM   4264  HN  TYR A 450     -34.477   2.769   2.190  1.00 10.00      A   
ATOM   4265  CA  TYR A 450     -33.746   4.298   3.469  1.00 10.00      A   
ATOM   4266  CB  TYR A 450     -33.879   3.322   4.640  1.00 10.00      A   
ATOM   4267  CG  TYR A 450     -35.300   3.159   5.130  1.00 10.00      A   
ATOM   4268  CD1 TYR A 450     -36.034   2.017   4.830  1.00 10.00      A   
ATOM   4269  CD2 TYR A 450     -35.911   4.147   5.889  1.00 10.00      A   
ATOM   4270  CE1 TYR A 450     -37.334   1.865   5.271  1.00 10.00      A   
ATOM   4271  CE2 TYR A 450     -37.211   4.001   6.337  1.00 10.00      A   
ATOM   4272  CZ  TYR A 450     -37.918   2.860   6.024  1.00 10.00      A   
ATOM   4273  OH  TYR A 450     -39.215   2.717   6.465  1.00 10.00      A   
ATOM   4274  HH  TYR A 450     -39.696   3.541   6.313  1.00 10.00      A   
ATOM   4275  C   TYR A 450     -32.291   4.702   3.261  1.00 10.00      A   
ATOM   4276  O   TYR A 450     -31.848   5.749   3.741  1.00 10.00      A   
ATOM   4277  N   ILE A 451     -31.564   3.879   2.519  1.00 10.00      A   
ATOM   4278  HN  ILE A 451     -31.984   3.061   2.165  1.00 10.00      A   
ATOM   4279  CA  ILE A 451     -30.162   4.139   2.219  1.00 10.00      A   
ATOM   4280  CB  ILE A 451     -29.555   3.007   1.358  1.00 10.00      A   
ATOM   4281  CG1 ILE A 451     -29.459   1.712   2.169  1.00 10.00      A   
ATOM   4282  CG2 ILE A 451     -28.189   3.405   0.818  1.00 10.00      A   
ATOM   4283  CD1 ILE A 451     -29.041   0.504   1.357  1.00 10.00      A   
ATOM   4284  C   ILE A 451     -30.002   5.471   1.491  1.00 10.00      A   
ATOM   4285  O   ILE A 451     -29.202   6.319   1.896  1.00 10.00      A   
ATOM   4286  N   GLY A 452     -30.798   5.668   0.445  1.00 10.00      A   
ATOM   4287  HN  GLY A 452     -31.442   4.968   0.192  1.00 10.00      A   
ATOM   4288  CA  GLY A 452     -30.724   6.890  -0.339  1.00 10.00      A   
ATOM   4289  C   GLY A 452     -31.328   8.109   0.344  1.00 10.00      A   
ATOM   4290  O   GLY A 452     -31.572   9.132  -0.300  1.00 10.00      A   
ATOM   4291  N   THR A 453     -31.574   8.013   1.639  1.00 10.00      A   
ATOM   4292  HN  THR A 453     -31.374   7.176   2.107  1.00 10.00      A   
ATOM   4293  CA  THR A 453     -32.145   9.129   2.377  1.00 10.00      A   
ATOM   4294  CB  THR A 453     -33.574   8.806   2.871  1.00 10.00      A   
ATOM   4295  OG1 THR A 453     -34.343   8.246   1.799  1.00 10.00      A   
ATOM   4296  HG1 THR A 453     -34.020   7.355   1.596  1.00 10.00      A   
ATOM   4297  CG2 THR A 453     -34.274  10.065   3.360  1.00 10.00      A   
ATOM   4298  C   THR A 453     -31.265   9.522   3.562  1.00 10.00      A   
ATOM   4299  O   THR A 453     -31.199  10.695   3.930  1.00 10.00      A   
ATOM   4300  N   TYR A 454     -30.566   8.548   4.143  1.00 10.00      A   
ATOM   4301  HN  TYR A 454     -30.615   7.638   3.785  1.00 10.00      A   
ATOM   4302  CA  TYR A 454     -29.723   8.818   5.305  1.00 10.00      A   
ATOM   4303  CB  TYR A 454     -30.160   7.969   6.503  1.00 10.00      A   
ATOM   4304  CG  TYR A 454     -31.644   8.026   6.769  1.00 10.00      A   
ATOM   4305  CD1 TYR A 454     -32.429   6.881   6.688  1.00 10.00      A   
ATOM   4306  CD2 TYR A 454     -32.265   9.226   7.085  1.00 10.00      A   
ATOM   4307  CE1 TYR A 454     -33.790   6.932   6.913  1.00 10.00      A   
ATOM   4308  CE2 TYR A 454     -33.624   9.285   7.313  1.00 10.00      A   
ATOM   4309  CZ  TYR A 454     -34.381   8.136   7.225  1.00 10.00      A   
ATOM   4310  OH  TYR A 454     -35.736   8.194   7.442  1.00 10.00      A   
ATOM   4311  HH  TYR A 454     -36.133   8.801   6.803  1.00 10.00      A   
ATOM   4312  C   TYR A 454     -28.234   8.627   5.027  1.00 10.00      A   
ATOM   4313  O   TYR A 454     -27.398   9.318   5.617  1.00 10.00      A   
ATOM   4314  N   ALA A 455     -27.897   7.712   4.122  1.00 10.00      A   
ATOM   4315  HN  ALA A 455     -28.600   7.215   3.651  1.00 10.00      A   
ATOM   4316  CA  ALA A 455     -26.498   7.442   3.802  1.00 10.00      A   
ATOM   4317  CB  ALA A 455     -26.321   6.019   3.295  1.00 10.00      A   
ATOM   4318  C   ALA A 455     -25.940   8.454   2.804  1.00 10.00      A   
ATOM   4319  O   ALA A 455     -25.545   8.103   1.690  1.00 10.00      A   
ATOM   4320  N   LYS A 456     -25.898   9.709   3.215  1.00 10.00      A   
ATOM   4321  HN  LYS A 456     -26.213   9.925   4.120  1.00 10.00      A   
ATOM   4322  CA  LYS A 456     -25.394  10.779   2.368  1.00 10.00      A   
ATOM   4323  CB  LYS A 456     -25.936  12.134   2.832  1.00 10.00      A   
ATOM   4324  CG  LYS A 456     -27.393  12.388   2.471  1.00 10.00      A   
ATOM   4325  CD  LYS A 456     -27.574  12.563   0.971  1.00 10.00      A   
ATOM   4326  CE  LYS A 456     -28.919  13.194   0.644  1.00 10.00      A   
ATOM   4327  NZ  LYS A 456     -29.047  13.518  -0.802  1.00 10.00      A   
ATOM   4328  HZ1 LYS A 456     -28.203  14.042  -1.130  1.00 10.00      A   
ATOM   4329  HZ2 LYS A 456     -29.892  14.103  -0.964  1.00 10.00      A   
ATOM   4330  HZ3 LYS A 456     -29.135  12.641  -1.360  1.00 10.00      A   
ATOM   4331  C   LYS A 456     -23.871  10.797   2.351  1.00 10.00      A   
ATOM   4332  O   LYS A 456     -23.262  11.319   1.416  1.00 10.00      A   
ATOM   4333  N   LYS A 457     -23.261  10.229   3.390  1.00 10.00      A   
ATOM   4334  HN  LYS A 457     -23.806   9.854   4.118  1.00 10.00      A   
ATOM   4335  CA  LYS A 457     -21.803  10.181   3.495  1.00 10.00      A   
ATOM   4336  CB  LYS A 457     -21.360  10.385   4.944  1.00 10.00      A   
ATOM   4337  CG  LYS A 457     -21.600  11.782   5.486  1.00 10.00      A   
ATOM   4338  CD  LYS A 457     -20.618  12.782   4.906  1.00 10.00      A   
ATOM   4339  CE  LYS A 457     -20.801  14.159   5.528  1.00 10.00      A   
ATOM   4340  NZ  LYS A 457     -22.159  14.714   5.278  1.00 10.00      A   
ATOM   4341  HZ1 LYS A 457     -22.415  14.604   4.274  1.00 10.00      A   
ATOM   4342  HZ2 LYS A 457     -22.181  15.726   5.516  1.00 10.00      A   
ATOM   4343  HZ3 LYS A 457     -22.862  14.220   5.865  1.00 10.00      A   
ATOM   4344  C   LYS A 457     -21.238   8.864   2.970  1.00 10.00      A   
ATOM   4345  O   LYS A 457     -20.022   8.715   2.832  1.00 10.00      A   
ATOM   4346  N   MET A 458     -22.122   7.921   2.679  1.00 10.00      A   
ATOM   4347  HN  MET A 458     -23.073   8.115   2.795  1.00 10.00      A   
ATOM   4348  CA  MET A 458     -21.715   6.609   2.181  1.00 10.00      A   
ATOM   4349  CB  MET A 458     -22.914   5.667   2.080  1.00 10.00      A   
ATOM   4350  CG  MET A 458     -22.534   4.207   1.890  1.00 10.00      A   
ATOM   4351  SD  MET A 458     -23.969   3.125   1.745  1.00 10.00      A   
ATOM   4352  CE  MET A 458     -24.706   3.754   0.237  1.00 10.00      A   
ATOM   4353  C   MET A 458     -21.018   6.728   0.832  1.00 10.00      A   
ATOM   4354  O   MET A 458     -21.578   7.263  -0.126  1.00 10.00      A   
ATOM   4355  N   GLU A 459     -19.797   6.226   0.768  1.00 10.00      A   
ATOM   4356  HN  GLU A 459     -19.419   5.793   1.565  1.00 10.00      A   
ATOM   4357  CA  GLU A 459     -19.000   6.289  -0.445  1.00 10.00      A   
ATOM   4358  CB  GLU A 459     -17.542   6.595  -0.098  1.00 10.00      A   
ATOM   4359  CG  GLU A 459     -17.352   7.894   0.669  1.00 10.00      A   
ATOM   4360  CD  GLU A 459     -15.921   8.125   1.100  1.00 10.00      A   
ATOM   4361  OE1 GLU A 459     -15.030   7.388   0.636  1.00 10.00      A   
ATOM   4362  OE2 GLU A 459     -15.687   9.053   1.906  1.00 10.00      A   
ATOM   4363  C   GLU A 459     -19.075   4.997  -1.249  1.00 10.00      A   
ATOM   4364  O   GLU A 459     -19.197   5.028  -2.475  1.00 10.00      A   
ATOM   4365  N   MET A 460     -19.018   3.862  -0.570  1.00 10.00      A   
ATOM   4366  HN  MET A 460     -18.969   3.884   0.412  1.00 10.00      A   
ATOM   4367  CA  MET A 460     -19.050   2.580  -1.260  1.00 10.00      A   
ATOM   4368  CB  MET A 460     -17.688   1.882  -1.163  1.00 10.00      A   
ATOM   4369  CG  MET A 460     -17.609   0.557  -1.904  1.00 10.00      A   
ATOM   4370  SD  MET A 460     -15.985  -0.209  -1.763  1.00 10.00      A   
ATOM   4371  CE  MET A 460     -16.148  -1.567  -2.917  1.00 10.00      A   
ATOM   4372  C   MET A 460     -20.151   1.669  -0.739  1.00 10.00      A   
ATOM   4373  O   MET A 460     -20.291   1.479   0.470  1.00 10.00      A   
ATOM   4374  N   LEU A 461     -20.919   1.105  -1.666  1.00 10.00      A   
ATOM   4375  HN  LEU A 461     -20.744   1.297  -2.613  1.00 10.00      A   
ATOM   4376  CA  LEU A 461     -22.006   0.200  -1.323  1.00 10.00      A   
ATOM   4377  CB  LEU A 461     -23.364   0.874  -1.552  1.00 10.00      A   
ATOM   4378  CG  LEU A 461     -24.603  -0.013  -1.367  1.00 10.00      A   
ATOM   4379  CD1 LEU A 461     -24.729  -0.479   0.074  1.00 10.00      A   
ATOM   4380  CD2 LEU A 461     -25.864   0.716  -1.806  1.00 10.00      A   
ATOM   4381  C   LEU A 461     -21.914  -1.082  -2.142  1.00 10.00      A   
ATOM   4382  O   LEU A 461     -21.904  -1.042  -3.374  1.00 10.00      A   
ATOM   4383  N   SER A 462     -21.810  -2.207  -1.453  1.00 10.00      A   
ATOM   4384  HN  SER A 462     -21.768  -2.162  -0.473  1.00 10.00      A   
ATOM   4385  CA  SER A 462     -21.738  -3.509  -2.103  1.00 10.00      A   
ATOM   4386  CB  SER A 462     -20.639  -4.359  -1.465  1.00 10.00      A   
ATOM   4387  OG  SER A 462     -19.406  -3.668  -1.447  1.00 10.00      A   
ATOM   4388  HG  SER A 462     -18.880  -3.933  -2.222  1.00 10.00      A   
ATOM   4389  C   SER A 462     -23.089  -4.218  -2.000  1.00 10.00      A   
ATOM   4390  O   SER A 462     -23.543  -4.558  -0.902  1.00 10.00      A   
ATOM   4391  N   VAL A 463     -23.737  -4.422  -3.144  1.00 10.00      A   
ATOM   4392  HN  VAL A 463     -23.324  -4.128  -3.991  1.00 10.00      A   
ATOM   4393  CA  VAL A 463     -25.042  -5.072  -3.184  1.00 10.00      A   
ATOM   4394  CB  VAL A 463     -26.062  -4.232  -3.987  1.00 10.00      A   
ATOM   4395  CG1 VAL A 463     -27.464  -4.804  -3.855  1.00 10.00      A   
ATOM   4396  CG2 VAL A 463     -26.031  -2.778  -3.542  1.00 10.00      A   
ATOM   4397  C   VAL A 463     -24.949  -6.465  -3.797  1.00 10.00      A   
ATOM   4398  O   VAL A 463     -24.325  -6.656  -4.841  1.00 10.00      A   
ATOM   4399  N   ALA A 464     -25.565  -7.433  -3.135  1.00 10.00      A   
ATOM   4400  HN  ALA A 464     -26.024  -7.221  -2.293  1.00 10.00      A   
ATOM   4401  CA  ALA A 464     -25.571  -8.807  -3.611  1.00 10.00      A   
ATOM   4402  CB  ALA A 464     -24.405  -9.577  -3.011  1.00 10.00      A   
ATOM   4403  C   ALA A 464     -26.890  -9.481  -3.254  1.00 10.00      A   
ATOM   4404  O   ALA A 464     -27.165  -9.723  -2.079  1.00 10.00      A   
ATOM   4405  N   PHE A 465     -27.696  -9.772  -4.274  1.00 10.00      A   
ATOM   4406  HN  PHE A 465     -27.404  -9.546  -5.185  1.00 10.00      A   
ATOM   4407  CA  PHE A 465     -28.999 -10.418  -4.087  1.00 10.00      A   
ATOM   4408  CB  PHE A 465     -28.852 -11.819  -3.480  1.00 10.00      A   
ATOM   4409  CG  PHE A 465     -28.213 -12.836  -4.380  1.00 10.00      A   
ATOM   4410  CD1 PHE A 465     -26.858 -13.109  -4.287  1.00 10.00      A   
ATOM   4411  CD2 PHE A 465     -28.970 -13.533  -5.307  1.00 10.00      A   
ATOM   4412  CE1 PHE A 465     -26.267 -14.057  -5.102  1.00 10.00      A   
ATOM   4413  CE2 PHE A 465     -28.387 -14.481  -6.126  1.00 10.00      A   
ATOM   4414  CZ  PHE A 465     -27.033 -14.744  -6.022  1.00 10.00      A   
ATOM   4415  C   PHE A 465     -29.924  -9.566  -3.221  1.00 10.00      A   
ATOM   4416  O   PHE A 465     -30.288  -9.957  -2.110  1.00 10.00      A   
ATOM   4417  N   ALA A 466     -30.291  -8.398  -3.724  1.00 10.00      A   
ATOM   4418  HN  ALA A 466     -29.960  -8.133  -4.607  1.00 10.00      A   
ATOM   4419  CA  ALA A 466     -31.168  -7.494  -2.992  1.00 10.00      A   
ATOM   4420  CB  ALA A 466     -30.353  -6.631  -2.042  1.00 10.00      A   
ATOM   4421  C   ALA A 466     -31.966  -6.613  -3.941  1.00 10.00      A   
ATOM   4422  O   ALA A 466     -31.527  -6.328  -5.055  1.00 10.00      A   
ATOM   4423  N   GLY A 467     -33.138  -6.186  -3.492  1.00 10.00      A   
ATOM   4424  HN  GLY A 467     -33.436  -6.456  -2.596  1.00 10.00      A   
ATOM   4425  CA  GLY A 467     -33.986  -5.336  -4.304  1.00 10.00      A   
ATOM   4426  C   GLY A 467     -34.989  -6.130  -5.110  1.00 10.00      A   
ATOM   4427  O   GLY A 467     -34.945  -7.363  -5.125  1.00 10.00      A   
ATOM   4428  N   ASP A 468     -35.903  -5.427  -5.765  1.00 10.00      A   
ATOM   4429  HN  ASP A 468     -35.898  -4.439  -5.687  1.00 10.00      A   
ATOM   4430  CA  ASP A 468     -36.921  -6.074  -6.589  1.00 10.00      A   
ATOM   4431  CB  ASP A 468     -38.263  -6.166  -5.858  1.00 10.00      A   
ATOM   4432  CG  ASP A 468     -38.396  -7.401  -4.997  1.00 10.00      A   
ATOM   4433  OD1 ASP A 468     -38.320  -8.525  -5.540  1.00 10.00      A   
ATOM   4434  OD2 ASP A 468     -38.589  -7.248  -3.772  1.00 10.00      A   
ATOM   4435  C   ASP A 468     -37.114  -5.317  -7.892  1.00 10.00      A   
ATOM   4436  O   ASP A 468     -37.285  -5.915  -8.953  1.00 10.00      A   
ATOM   4437  N   SER A 469     -37.074  -3.998  -7.810  1.00 10.00      A   
ATOM   4438  HN  SER A 469     -36.905  -3.573  -6.934  1.00 10.00      A   
ATOM   4439  CA  SER A 469     -37.260  -3.165  -8.982  1.00 10.00      A   
ATOM   4440  CB  SER A 469     -38.620  -2.469  -8.923  1.00 10.00      A   
ATOM   4441  OG  SER A 469     -38.802  -1.785  -7.692  1.00 10.00      A   
ATOM   4442  HG  SER A 469     -38.524  -2.358  -6.958  1.00 10.00      A   
ATOM   4443  C   SER A 469     -36.134  -2.147  -9.125  1.00 10.00      A   
ATOM   4444  O   SER A 469     -35.313  -1.988  -8.220  1.00 10.00      A   
ATOM   4445  N   ASP A 470     -36.108  -1.456 -10.262  1.00 10.00      A   
ATOM   4446  HN  ASP A 470     -36.789  -1.642 -10.944  1.00 10.00      A   
ATOM   4447  CA  ASP A 470     -35.087  -0.445 -10.540  1.00 10.00      A   
ATOM   4448  CB  ASP A 470     -35.244   0.107 -11.958  1.00 10.00      A   
ATOM   4449  CG  ASP A 470     -34.588  -0.758 -13.017  1.00 10.00      A   
ATOM   4450  OD1 ASP A 470     -33.492  -0.394 -13.483  1.00 10.00      A   
ATOM   4451  OD2 ASP A 470     -35.178  -1.790 -13.403  1.00 10.00      A   
ATOM   4452  C   ASP A 470     -35.135   0.699  -9.531  1.00 10.00      A   
ATOM   4453  O   ASP A 470     -34.171   1.450  -9.385  1.00 10.00      A   
ATOM   4454  N   LEU A 471     -36.261   0.824  -8.836  1.00 10.00      A   
ATOM   4455  HN  LEU A 471     -36.994   0.195  -9.002  1.00 10.00      A   
ATOM   4456  CA  LEU A 471     -36.436   1.867  -7.835  1.00 10.00      A   
ATOM   4457  CB  LEU A 471     -37.831   1.806  -7.221  1.00 10.00      A   
ATOM   4458  CG  LEU A 471     -38.948   2.448  -8.041  1.00 10.00      A   
ATOM   4459  CD1 LEU A 471     -40.292   2.267  -7.351  1.00 10.00      A   
ATOM   4460  CD2 LEU A 471     -38.653   3.923  -8.273  1.00 10.00      A   
ATOM   4461  C   LEU A 471     -35.374   1.770  -6.752  1.00 10.00      A   
ATOM   4462  O   LEU A 471     -34.901   2.787  -6.248  1.00 10.00      A   
ATOM   4463  N   GLY A 472     -34.982   0.543  -6.417  1.00 10.00      A   
ATOM   4464  HN  GLY A 472     -35.387  -0.234  -6.865  1.00 10.00      A   
ATOM   4465  CA  GLY A 472     -33.965   0.341  -5.406  1.00 10.00      A   
ATOM   4466  C   GLY A 472     -32.645   0.967  -5.815  1.00 10.00      A   
ATOM   4467  O   GLY A 472     -31.958   1.585  -5.003  1.00 10.00      A   
ATOM   4468  N   MET A 473     -32.304   0.825  -7.084  1.00 10.00      A   
ATOM   4469  HN  MET A 473     -32.902   0.333  -7.684  1.00 10.00      A   
ATOM   4470  CA  MET A 473     -31.067   1.389  -7.609  1.00 10.00      A   
ATOM   4471  CB  MET A 473     -30.728   0.762  -8.965  1.00 10.00      A   
ATOM   4472  CG  MET A 473     -29.370   1.160  -9.524  1.00 10.00      A   
ATOM   4473  SD  MET A 473     -29.108   0.547 -11.200  1.00 10.00      A   
ATOM   4474  CE  MET A 473     -27.531   1.300 -11.599  1.00 10.00      A   
ATOM   4475  C   MET A 473     -31.200   2.901  -7.751  1.00 10.00      A   
ATOM   4476  O   MET A 473     -30.268   3.652  -7.448  1.00 10.00      A   
ATOM   4477  N   HIS A 474     -32.377   3.337  -8.194  1.00 10.00      A   
ATOM   4478  HN  HIS A 474     -33.078   2.679  -8.403  1.00 10.00      A   
ATOM   4479  CA  HIS A 474     -32.659   4.756  -8.387  1.00 10.00      A   
ATOM   4480  CB  HIS A 474     -34.045   4.946  -9.019  1.00 10.00      A   
ATOM   4481  CG  HIS A 474     -34.380   6.366  -9.374  1.00 10.00      A   
ATOM   4482  ND1 HIS A 474     -34.089   6.883 -10.615  1.00 10.00      A   
ATOM   4483  CD2 HIS A 474     -34.972   7.326  -8.622  1.00 10.00      A   
ATOM   4484  CE1 HIS A 474     -34.506   8.137 -10.592  1.00 10.00      A   
ATOM   4485  NE2 HIS A 474     -35.043   8.447  -9.407  1.00 10.00      A   
ATOM   4486  HE2 HIS A 474     -35.408   9.320  -9.144  1.00 10.00      A   
ATOM   4487  C   HIS A 474     -32.565   5.524  -7.071  1.00 10.00      A   
ATOM   4488  O   HIS A 474     -32.009   6.620  -7.023  1.00 10.00      A   
ATOM   4489  N   HIS A 475     -33.101   4.942  -6.006  1.00 10.00      A   
ATOM   4490  HN  HIS A 475     -33.526   4.060  -6.106  1.00 10.00      A   
ATOM   4491  CA  HIS A 475     -33.081   5.578  -4.692  1.00 10.00      A   
ATOM   4492  CB  HIS A 475     -33.891   4.773  -3.671  1.00 10.00      A   
ATOM   4493  CG  HIS A 475     -35.343   5.138  -3.626  1.00 10.00      A   
ATOM   4494  ND1 HIS A 475     -35.814   6.368  -3.220  1.00 10.00      A   
ATOM   4495  HD1 HIS A 475     -35.268   7.131  -2.927  1.00 10.00      A   
ATOM   4496  CD2 HIS A 475     -36.440   4.406  -3.944  1.00 10.00      A   
ATOM   4497  CE1 HIS A 475     -37.149   6.347  -3.305  1.00 10.00      A   
ATOM   4498  NE2 HIS A 475     -37.581   5.178  -3.740  1.00 10.00      A   
ATOM   4499  C   HIS A 475     -31.658   5.784  -4.194  1.00 10.00      A   
ATOM   4500  O   HIS A 475     -31.369   6.762  -3.511  1.00 10.00      A   
ATOM   4501  N   VAL A 476     -30.772   4.862  -4.548  1.00 10.00      A   
ATOM   4502  HN  VAL A 476     -31.063   4.104  -5.101  1.00 10.00      A   
ATOM   4503  CA  VAL A 476     -29.380   4.950  -4.140  1.00 10.00      A   
ATOM   4504  CB  VAL A 476     -28.651   3.594  -4.298  1.00 10.00      A   
ATOM   4505  CG1 VAL A 476     -27.163   3.742  -4.006  1.00 10.00      A   
ATOM   4506  CG2 VAL A 476     -29.265   2.553  -3.375  1.00 10.00      A   
ATOM   4507  C   VAL A 476     -28.662   6.014  -4.960  1.00 10.00      A   
ATOM   4508  O   VAL A 476     -27.999   6.890  -4.408  1.00 10.00      A   
ATOM   4509  N   LEU A 477     -28.826   5.944  -6.275  1.00 10.00      A   
ATOM   4510  HN  LEU A 477     -29.391   5.230  -6.647  1.00 10.00      A   
ATOM   4511  CA  LEU A 477     -28.187   6.889  -7.187  1.00 10.00      A   
ATOM   4512  CB  LEU A 477     -28.415   6.468  -8.637  1.00 10.00      A   
ATOM   4513  CG  LEU A 477     -27.764   5.156  -9.075  1.00 10.00      A   
ATOM   4514  CD1 LEU A 477     -28.356   4.686 -10.393  1.00 10.00      A   
ATOM   4515  CD2 LEU A 477     -26.257   5.320  -9.195  1.00 10.00      A   
ATOM   4516  C   LEU A 477     -28.668   8.324  -6.968  1.00 10.00      A   
ATOM   4517  O   LEU A 477     -27.864   9.250  -6.853  1.00 10.00      A   
ATOM   4518  N   SER A 478     -29.980   8.509  -6.900  1.00 10.00      A   
ATOM   4519  HN  SER A 478     -30.585   7.737  -6.995  1.00 10.00      A   
ATOM   4520  CA  SER A 478     -30.547   9.838  -6.696  1.00 10.00      A   
ATOM   4521  CB  SER A 478     -31.931   9.929  -7.342  1.00 10.00      A   
ATOM   4522  OG  SER A 478     -31.875   9.562  -8.710  1.00 10.00      A   
ATOM   4523  HG  SER A 478     -30.957   9.380  -8.956  1.00 10.00      A   
ATOM   4524  C   SER A 478     -30.633  10.191  -5.211  1.00 10.00      A   
ATOM   4525  O   SER A 478     -31.224  11.205  -4.837  1.00 10.00      A   
ATOM   4526  N   GLY A 479     -30.036   9.359  -4.370  1.00 10.00      A   
ATOM   4527  HN  GLY A 479     -29.569   8.573  -4.722  1.00 10.00      A   
ATOM   4528  CA  GLY A 479     -30.070   9.604  -2.944  1.00 10.00      A   
ATOM   4529  C   GLY A 479     -28.705   9.901  -2.368  1.00 10.00      A   
ATOM   4530  O   GLY A 479     -28.537  10.868  -1.627  1.00 10.00      A   
ATOM   4531  N   CYS A 480     -27.725   9.077  -2.708  1.00 10.00      A   
ATOM   4532  HN  CYS A 480     -27.920   8.322  -3.310  1.00 10.00      A   
ATOM   4533  CA  CYS A 480     -26.364   9.252  -2.213  1.00 10.00      A   
ATOM   4534  CB  CYS A 480     -25.495   8.073  -2.637  1.00 10.00      A   
ATOM   4535  SG  CYS A 480     -25.981   6.508  -1.886  1.00 10.00      A   
ATOM   4536  HG  CYS A 480     -26.406   5.711  -2.854  1.00 10.00      A   
ATOM   4537  C   CYS A 480     -25.744  10.561  -2.688  1.00 10.00      A   
ATOM   4538  O   CYS A 480     -26.047  11.052  -3.780  1.00 10.00      A   
ATOM   4539  N   ASP A 481     -24.867  11.118  -1.866  1.00 10.00      A   
ATOM   4540  HN  ASP A 481     -24.658  10.672  -1.016  1.00 10.00      A   
ATOM   4541  CA  ASP A 481     -24.200  12.369  -2.194  1.00 10.00      A   
ATOM   4542  CB  ASP A 481     -24.543  13.458  -1.177  1.00 10.00      A   
ATOM   4543  CG  ASP A 481     -25.411  14.551  -1.763  1.00 10.00      A   
ATOM   4544  OD1 ASP A 481     -26.616  14.587  -1.445  1.00 10.00      A   
ATOM   4545  OD2 ASP A 481     -24.897  15.374  -2.554  1.00 10.00      A   
ATOM   4546  C   ASP A 481     -22.692  12.185  -2.262  1.00 10.00      A   
ATOM   4547  O   ASP A 481     -22.014  12.834  -3.054  1.00 10.00      A   
ATOM   4548  N   SER A 482     -22.171  11.286  -1.439  1.00 10.00      A   
ATOM   4549  HN  SER A 482     -22.763  10.791  -0.832  1.00 10.00      A   
ATOM   4550  CA  SER A 482     -20.736  11.023  -1.406  1.00 10.00      A   
ATOM   4551  CB  SER A 482     -20.244  10.987   0.041  1.00 10.00      A   
ATOM   4552  OG  SER A 482     -20.744  12.100   0.766  1.00 10.00      A   
ATOM   4553  HG  SER A 482     -21.690  11.977   0.931  1.00 10.00      A   
ATOM   4554  C   SER A 482     -20.394   9.714  -2.118  1.00 10.00      A   
ATOM   4555  O   SER A 482     -19.375   9.087  -1.829  1.00 10.00      A   
ATOM   4556  N   LEU A 483     -21.245   9.327  -3.064  1.00 10.00      A   
ATOM   4557  HN  LEU A 483     -22.019   9.892  -3.262  1.00 10.00      A   
ATOM   4558  CA  LEU A 483     -21.055   8.092  -3.823  1.00 10.00      A   
ATOM   4559  CB  LEU A 483     -22.195   7.908  -4.829  1.00 10.00      A   
ATOM   4560  CG  LEU A 483     -22.859   6.529  -4.852  1.00 10.00      A   
ATOM   4561  CD1 LEU A 483     -24.053   6.525  -5.796  1.00 10.00      A   
ATOM   4562  CD2 LEU A 483     -21.856   5.456  -5.249  1.00 10.00      A   
ATOM   4563  C   LEU A 483     -19.708   8.074  -4.544  1.00 10.00      A   
ATOM   4564  O   LEU A 483     -19.404   8.967  -5.335  1.00 10.00      A   
ATOM   4565  N   ARG A 484     -18.907   7.057  -4.256  1.00 10.00      A   
ATOM   4566  HN  ARG A 484     -19.209   6.383  -3.609  1.00 10.00      A   
ATOM   4567  CA  ARG A 484     -17.595   6.906  -4.867  1.00 10.00      A   
ATOM   4568  CB  ARG A 484     -16.499   6.934  -3.801  1.00 10.00      A   
ATOM   4569  CG  ARG A 484     -16.104   8.324  -3.329  1.00 10.00      A   
ATOM   4570  CD  ARG A 484     -14.887   8.265  -2.416  1.00 10.00      A   
ATOM   4571  NE  ARG A 484     -13.790   7.520  -3.030  1.00 10.00      A   
ATOM   4572  HE  ARG A 484     -13.525   7.783  -3.942  1.00 10.00      A   
ATOM   4573  CZ  ARG A 484     -13.123   6.525  -2.434  1.00 10.00      A   
ATOM   4574  NH1 ARG A 484     -13.414   6.141  -1.196  1.00 10.00      A   
ATOM   4575 HH11 ARG A 484     -12.871   5.355  -0.762  1.00 10.00      A   
ATOM   4576 HH12 ARG A 484     -14.171   6.620  -0.644  1.00 10.00      A   
ATOM   4577  NH2 ARG A 484     -12.143   5.915  -3.078  1.00 10.00      A   
ATOM   4578 HH21 ARG A 484     -11.614   5.132  -2.612  1.00 10.00      A   
ATOM   4579 HH22 ARG A 484     -11.883   6.201  -4.043  1.00 10.00      A   
ATOM   4580  C   ARG A 484     -17.511   5.595  -5.640  1.00 10.00      A   
ATOM   4581  O   ARG A 484     -17.118   5.577  -6.803  1.00 10.00      A   
ATOM   4582  N   LYS A 485     -17.889   4.499  -4.984  1.00 10.00      A   
ATOM   4583  HN  LYS A 485     -18.212   4.585  -4.060  1.00 10.00      A   
ATOM   4584  CA  LYS A 485     -17.852   3.172  -5.599  1.00 10.00      A   
ATOM   4585  CB  LYS A 485     -16.754   2.305  -4.963  1.00 10.00      A   
ATOM   4586  CG  LYS A 485     -15.403   2.977  -4.796  1.00 10.00      A   
ATOM   4587  CD  LYS A 485     -14.423   2.050  -4.089  1.00 10.00      A   
ATOM   4588  CE  LYS A 485     -13.226   2.817  -3.556  1.00 10.00      A   
ATOM   4589  NZ  LYS A 485     -12.309   1.967  -2.751  1.00 10.00      A   
ATOM   4590  HZ1 LYS A 485     -12.846   1.327  -2.138  1.00 10.00      A   
ATOM   4591  HZ2 LYS A 485     -11.704   2.568  -2.154  1.00 10.00      A   
ATOM   4592  HZ3 LYS A 485     -11.694   1.402  -3.374  1.00 10.00      A   
ATOM   4593  C   LYS A 485     -19.189   2.462  -5.423  1.00 10.00      A   
ATOM   4594  O   LYS A 485     -19.759   2.459  -4.328  1.00 10.00      A   
ATOM   4595  N   LEU A 486     -19.676   1.852  -6.493  1.00 10.00      A   
ATOM   4596  HN  LEU A 486     -19.169   1.878  -7.338  1.00 10.00      A   
ATOM   4597  CA  LEU A 486     -20.938   1.131  -6.447  1.00 10.00      A   
ATOM   4598  CB  LEU A 486     -22.069   1.976  -7.036  1.00 10.00      A   
ATOM   4599  CG  LEU A 486     -23.487   1.431  -6.830  1.00 10.00      A   
ATOM   4600  CD1 LEU A 486     -23.823   1.354  -5.351  1.00 10.00      A   
ATOM   4601  CD2 LEU A 486     -24.508   2.279  -7.572  1.00 10.00      A   
ATOM   4602  C   LEU A 486     -20.813  -0.190  -7.199  1.00 10.00      A   
ATOM   4603  O   LEU A 486     -20.402  -0.218  -8.360  1.00 10.00      A   
ATOM   4604  N   GLU A 487     -21.136  -1.281  -6.523  1.00 10.00      A   
ATOM   4605  HN  GLU A 487     -21.434  -1.200  -5.590  1.00 10.00      A   
ATOM   4606  CA  GLU A 487     -21.060  -2.604  -7.122  1.00 10.00      A   
ATOM   4607  CB  GLU A 487     -19.833  -3.356  -6.608  1.00 10.00      A   
ATOM   4608  CG  GLU A 487     -19.539  -3.127  -5.134  1.00 10.00      A   
ATOM   4609  CD  GLU A 487     -18.187  -3.658  -4.727  1.00 10.00      A   
ATOM   4610  OE1 GLU A 487     -18.097  -4.312  -3.669  1.00 10.00      A   
ATOM   4611  OE2 GLU A 487     -17.208  -3.412  -5.461  1.00 10.00      A   
ATOM   4612  C   GLU A 487     -22.329  -3.388  -6.828  1.00 10.00      A   
ATOM   4613  O   GLU A 487     -22.743  -3.511  -5.672  1.00 10.00      A   
ATOM   4614  N   ILE A 488     -22.955  -3.898  -7.875  1.00 10.00      A   
ATOM   4615  HN  ILE A 488     -22.576  -3.766  -8.774  1.00 10.00      A   
ATOM   4616  CA  ILE A 488     -24.185  -4.661  -7.731  1.00 10.00      A   
ATOM   4617  CB  ILE A 488     -25.390  -3.889  -8.317  1.00 10.00      A   
ATOM   4618  CG1 ILE A 488     -25.445  -2.458  -7.772  1.00 10.00      A   
ATOM   4619  CG2 ILE A 488     -26.686  -4.622  -8.023  1.00 10.00      A   
ATOM   4620  CD1 ILE A 488     -26.445  -1.568  -8.479  1.00 10.00      A   
ATOM   4621  C   ILE A 488     -24.059  -6.000  -8.448  1.00 10.00      A   
ATOM   4622  O   ILE A 488     -23.777  -6.049  -9.646  1.00 10.00      A   
ATOM   4623  N   ARG A 489     -24.261  -7.086  -7.714  1.00 10.00      A   
ATOM   4624  HN  ARG A 489     -24.483  -6.990  -6.759  1.00 10.00      A   
ATOM   4625  CA  ARG A 489     -24.172  -8.418  -8.294  1.00 10.00      A   
ATOM   4626  CB  ARG A 489     -22.944  -9.179  -7.778  1.00 10.00      A   
ATOM   4627  CG  ARG A 489     -23.001  -9.566  -6.308  1.00 10.00      A   
ATOM   4628  CD  ARG A 489     -22.155 -10.797  -6.020  1.00 10.00      A   
ATOM   4629  NE  ARG A 489     -22.614 -11.972  -6.767  1.00 10.00      A   
ATOM   4630  HE  ARG A 489     -23.431 -11.871  -7.313  1.00 10.00      A   
ATOM   4631  CZ  ARG A 489     -22.003 -13.156  -6.756  1.00 10.00      A   
ATOM   4632  NH1 ARG A 489     -20.905 -13.336  -6.031  1.00 10.00      A   
ATOM   4633 HH11 ARG A 489     -20.516 -12.554  -5.473  1.00 10.00      A   
ATOM   4634 HH12 ARG A 489     -20.430 -14.266  -6.015  1.00 10.00      A   
ATOM   4635  NH2 ARG A 489     -22.487 -14.154  -7.470  1.00 10.00      A   
ATOM   4636 HH21 ARG A 489     -22.007 -15.084  -7.473  1.00 10.00      A   
ATOM   4637 HH22 ARG A 489     -23.357 -14.019  -8.043  1.00 10.00      A   
ATOM   4638  C   ARG A 489     -25.439  -9.224  -8.042  1.00 10.00      A   
ATOM   4639  O   ARG A 489     -25.940  -9.277  -6.915  1.00 10.00      A   
ATOM   4640  N   ASP A 490     -25.946  -9.837  -9.106  1.00 10.00      A   
ATOM   4641  HN  ASP A 490     -25.503  -9.713  -9.974  1.00 10.00      A   
ATOM   4642  CA  ASP A 490     -27.143 -10.673  -9.039  1.00 10.00      A   
ATOM   4643  CB  ASP A 490     -26.867 -11.972  -8.274  1.00 10.00      A   
ATOM   4644  CG  ASP A 490     -25.895 -12.880  -8.999  1.00 10.00      A   
ATOM   4645  OD1 ASP A 490     -26.315 -13.558  -9.958  1.00 10.00      A   
ATOM   4646  OD2 ASP A 490     -24.701 -12.919  -8.618  1.00 10.00      A   
ATOM   4647  C   ASP A 490     -28.333  -9.928  -8.447  1.00 10.00      A   
ATOM   4648  O   ASP A 490     -28.811 -10.249  -7.358  1.00 10.00      A   
ATOM   4649  N   CYS A 491     -28.813  -8.936  -9.178  1.00 10.00      A   
ATOM   4650  HN  CYS A 491     -28.405  -8.742 -10.044  1.00 10.00      A   
ATOM   4651  CA  CYS A 491     -29.944  -8.135  -8.736  1.00 10.00      A   
ATOM   4652  CB  CYS A 491     -29.460  -6.829  -8.100  1.00 10.00      A   
ATOM   4653  SG  CYS A 491     -28.955  -6.978  -6.372  1.00 10.00      A   
ATOM   4654  HG  CYS A 491     -29.874  -6.365  -5.635  1.00 10.00      A   
ATOM   4655  C   CYS A 491     -30.894  -7.859  -9.899  1.00 10.00      A   
ATOM   4656  O   CYS A 491     -30.493  -7.934 -11.063  1.00 10.00      A   
ATOM   4657  N   PRO A 492     -32.170  -7.548  -9.606  1.00 10.00      A   
ATOM   4658  CA  PRO A 492     -33.182  -7.281 -10.626  1.00 10.00      A   
ATOM   4659  CB  PRO A 492     -34.509  -7.568  -9.904  1.00 10.00      A   
ATOM   4660  CG  PRO A 492     -34.151  -7.947  -8.502  1.00 10.00      A   
ATOM   4661  CD  PRO A 492     -32.751  -7.460  -8.265  1.00 10.00      A   
ATOM   4662  C   PRO A 492     -33.162  -5.840 -11.146  1.00 10.00      A   
ATOM   4663  O   PRO A 492     -34.168  -5.345 -11.664  1.00 10.00      A   
ATOM   4664  N   PHE A 493     -32.030  -5.165 -11.005  1.00 10.00      A   
ATOM   4665  HN  PHE A 493     -31.259  -5.599 -10.587  1.00 10.00      A   
ATOM   4666  CA  PHE A 493     -31.909  -3.798 -11.493  1.00 10.00      A   
ATOM   4667  CB  PHE A 493     -30.854  -3.007 -10.713  1.00 10.00      A   
ATOM   4668  CG  PHE A 493     -31.053  -3.009  -9.223  1.00 10.00      A   
ATOM   4669  CD1 PHE A 493     -29.972  -3.150  -8.371  1.00 10.00      A   
ATOM   4670  CD2 PHE A 493     -32.316  -2.873  -8.673  1.00 10.00      A   
ATOM   4671  CE1 PHE A 493     -30.145  -3.155  -7.001  1.00 10.00      A   
ATOM   4672  CE2 PHE A 493     -32.497  -2.878  -7.302  1.00 10.00      A   
ATOM   4673  CZ  PHE A 493     -31.410  -3.019  -6.465  1.00 10.00      A   
ATOM   4674  C   PHE A 493     -31.557  -3.833 -12.972  1.00 10.00      A   
ATOM   4675  O   PHE A 493     -30.767  -4.678 -13.410  1.00 10.00      A   
ATOM   4676  N   GLY A 494     -32.131  -2.922 -13.736  1.00 10.00      A   
ATOM   4677  HN  GLY A 494     -32.719  -2.248 -13.329  1.00 10.00      A   
ATOM   4678  CA  GLY A 494     -31.883  -2.901 -15.158  1.00 10.00      A   
ATOM   4679  C   GLY A 494     -31.292  -1.603 -15.657  1.00 10.00      A   
ATOM   4680  O   GLY A 494     -30.304  -1.109 -15.119  1.00 10.00      A   
ATOM   4681  N   ASP A 495     -31.907  -1.050 -16.695  1.00 10.00      A   
ATOM   4682  HN  ASP A 495     -32.710  -1.479 -17.060  1.00 10.00      A   
ATOM   4683  CA  ASP A 495     -31.433   0.184 -17.301  1.00 10.00      A   
ATOM   4684  CB  ASP A 495     -31.308   0.015 -18.814  1.00 10.00      A   
ATOM   4685  CG  ASP A 495     -32.656  -0.089 -19.505  1.00 10.00      A   
ATOM   4686  OD1 ASP A 495     -33.414  -1.038 -19.200  1.00 10.00      A   
ATOM   4687  OD2 ASP A 495     -32.964   0.773 -20.351  1.00 10.00      A   
ATOM   4688  C   ASP A 495     -32.359   1.351 -16.994  1.00 10.00      A   
ATOM   4689  O   ASP A 495     -32.119   2.471 -17.445  1.00 10.00      A   
ATOM   4690  N   LYS A 496     -33.406   1.099 -16.221  1.00 10.00      A   
ATOM   4691  HN  LYS A 496     -33.536   0.192 -15.862  1.00 10.00      A   
ATOM   4692  CA  LYS A 496     -34.353   2.153 -15.875  1.00 10.00      A   
ATOM   4693  CB  LYS A 496     -35.588   1.583 -15.173  1.00 10.00      A   
ATOM   4694  CG  LYS A 496     -36.271   0.450 -15.918  1.00 10.00      A   
ATOM   4695  CD  LYS A 496     -37.604   0.097 -15.280  1.00 10.00      A   
ATOM   4696  CE  LYS A 496     -38.040  -1.310 -15.649  1.00 10.00      A   
ATOM   4697  NZ  LYS A 496     -37.382  -2.341 -14.800  1.00 10.00      A   
ATOM   4698  HZ1 LYS A 496     -37.274  -3.229 -15.333  1.00 10.00      A   
ATOM   4699  HZ2 LYS A 496     -37.958  -2.529 -13.957  1.00 10.00      A   
ATOM   4700  HZ3 LYS A 496     -36.435  -2.015 -14.494  1.00 10.00      A   
ATOM   4701  C   LYS A 496     -33.688   3.195 -14.990  1.00 10.00      A   
ATOM   4702  O   LYS A 496     -33.722   4.390 -15.285  1.00 10.00      A   
ATOM   4703  N   ALA A 497     -33.061   2.731 -13.918  1.00 10.00      A   
ATOM   4704  HN  ALA A 497     -33.056   1.759 -13.746  1.00 10.00      A   
ATOM   4705  CA  ALA A 497     -32.383   3.620 -12.993  1.00 10.00      A   
ATOM   4706  CB  ALA A 497     -32.201   2.934 -11.650  1.00 10.00      A   
ATOM   4707  C   ALA A 497     -31.036   4.047 -13.558  1.00 10.00      A   
ATOM   4708  O   ALA A 497     -30.572   5.159 -13.308  1.00 10.00      A   
ATOM   4709  N   LEU A 498     -30.434   3.157 -14.339  1.00 10.00      A   
ATOM   4710  HN  LEU A 498     -30.877   2.300 -14.507  1.00 10.00      A   
ATOM   4711  CA  LEU A 498     -29.132   3.406 -14.949  1.00 10.00      A   
ATOM   4712  CB  LEU A 498     -28.656   2.157 -15.702  1.00 10.00      A   
ATOM   4713  CG  LEU A 498     -27.335   2.280 -16.464  1.00 10.00      A   
ATOM   4714  CD1 LEU A 498     -26.161   2.363 -15.500  1.00 10.00      A   
ATOM   4715  CD2 LEU A 498     -27.162   1.120 -17.433  1.00 10.00      A   
ATOM   4716  C   LEU A 498     -29.163   4.608 -15.893  1.00 10.00      A   
ATOM   4717  O   LEU A 498     -28.423   5.575 -15.708  1.00 10.00      A   
ATOM   4718  N   LEU A 499     -30.038   4.556 -16.890  1.00 10.00      A   
ATOM   4719  HN  LEU A 499     -30.632   3.776 -16.968  1.00 10.00      A   
ATOM   4720  CA  LEU A 499     -30.142   5.632 -17.876  1.00 10.00      A   
ATOM   4721  CB  LEU A 499     -30.966   5.188 -19.086  1.00 10.00      A   
ATOM   4722  CG  LEU A 499     -30.369   4.064 -19.937  1.00 10.00      A   
ATOM   4723  CD1 LEU A 499     -31.329   3.678 -21.051  1.00 10.00      A   
ATOM   4724  CD2 LEU A 499     -29.019   4.473 -20.509  1.00 10.00      A   
ATOM   4725  C   LEU A 499     -30.707   6.926 -17.287  1.00 10.00      A   
ATOM   4726  O   LEU A 499     -30.483   8.010 -17.826  1.00 10.00      A   
ATOM   4727  N   ALA A 500     -31.431   6.814 -16.183  1.00 10.00      A   
ATOM   4728  HN  ALA A 500     -31.584   5.927 -15.800  1.00 10.00      A   
ATOM   4729  CA  ALA A 500     -32.021   7.983 -15.537  1.00 10.00      A   
ATOM   4730  CB  ALA A 500     -33.305   7.604 -14.823  1.00 10.00      A   
ATOM   4731  C   ALA A 500     -31.044   8.644 -14.567  1.00 10.00      A   
ATOM   4732  O   ALA A 500     -31.322   9.717 -14.024  1.00 10.00      A   
ATOM   4733  N   ASN A 501     -29.900   8.006 -14.359  1.00 10.00      A   
ATOM   4734  HN  ASN A 501     -29.734   7.163 -14.828  1.00 10.00      A   
ATOM   4735  CA  ASN A 501     -28.881   8.527 -13.453  1.00 10.00      A   
ATOM   4736  CB  ASN A 501     -28.880   7.761 -12.126  1.00 10.00      A   
ATOM   4737  CG  ASN A 501     -30.036   8.131 -11.225  1.00 10.00      A   
ATOM   4738  OD1 ASN A 501     -29.966   9.102 -10.471  1.00 10.00      A   
ATOM   4739  ND2 ASN A 501     -31.106   7.352 -11.294  1.00 10.00      A   
ATOM   4740 HD21 ASN A 501     -31.083   6.590 -11.917  1.00 10.00      A   
ATOM   4741 HD22 ASN A 501     -31.877   7.565 -10.725  1.00 10.00      A   
ATOM   4742  C   ASN A 501     -27.502   8.441 -14.095  1.00 10.00      A   
ATOM   4743  O   ASN A 501     -26.509   8.147 -13.426  1.00 10.00      A   
ATOM   4744  N   ALA A 502     -27.449   8.703 -15.393  1.00 10.00      A   
ATOM   4745  HN  ALA A 502     -28.279   8.940 -15.864  1.00 10.00      A   
ATOM   4746  CA  ALA A 502     -26.195   8.652 -16.140  1.00 10.00      A   
ATOM   4747  CB  ALA A 502     -26.468   8.720 -17.634  1.00 10.00      A   
ATOM   4748  C   ALA A 502     -25.253   9.778 -15.720  1.00 10.00      A   
ATOM   4749  O   ALA A 502     -24.032   9.636 -15.775  1.00 10.00      A   
ATOM   4750  N   SER A 503     -25.829  10.892 -15.299  1.00 10.00      A   
ATOM   4751  HN  SER A 503     -26.808  10.952 -15.295  1.00 10.00      A   
ATOM   4752  CA  SER A 503     -25.051  12.047 -14.867  1.00 10.00      A   
ATOM   4753  CB  SER A 503     -25.967  13.268 -14.765  1.00 10.00      A   
ATOM   4754  OG  SER A 503     -27.083  13.135 -15.636  1.00 10.00      A   
ATOM   4755  HG  SER A 503     -27.840  13.594 -15.254  1.00 10.00      A   
ATOM   4756  C   SER A 503     -24.351  11.789 -13.525  1.00 10.00      A   
ATOM   4757  O   SER A 503     -23.272  12.326 -13.260  1.00 10.00      A   
ATOM   4758  N   LYS A 504     -24.958  10.947 -12.692  1.00 10.00      A   
ATOM   4759  HN  LYS A 504     -25.807  10.532 -12.967  1.00 10.00      A   
ATOM   4760  CA  LYS A 504     -24.404  10.623 -11.376  1.00 10.00      A   
ATOM   4761  CB  LYS A 504     -25.406   9.784 -10.577  1.00 10.00      A   
ATOM   4762  CG  LYS A 504     -25.121   9.725  -9.086  1.00 10.00      A   
ATOM   4763  CD  LYS A 504     -25.363  11.073  -8.439  1.00 10.00      A   
ATOM   4764  CE  LYS A 504     -25.112  11.024  -6.945  1.00 10.00      A   
ATOM   4765  NZ  LYS A 504     -25.522  12.283  -6.279  1.00 10.00      A   
ATOM   4766  HZ1 LYS A 504     -24.897  13.065  -6.570  1.00 10.00      A   
ATOM   4767  HZ2 LYS A 504     -25.467  12.175  -5.249  1.00 10.00      A   
ATOM   4768  HZ3 LYS A 504     -26.497  12.522  -6.537  1.00 10.00      A   
ATOM   4769  C   LYS A 504     -23.085   9.861 -11.495  1.00 10.00      A   
ATOM   4770  O   LYS A 504     -22.212   9.961 -10.627  1.00 10.00      A   
ATOM   4771  N   LEU A 505     -22.935   9.134 -12.597  1.00 10.00      A   
ATOM   4772  HN  LEU A 505     -23.647   9.146 -13.274  1.00 10.00      A   
ATOM   4773  CA  LEU A 505     -21.746   8.327 -12.838  1.00 10.00      A   
ATOM   4774  CB  LEU A 505     -21.938   7.467 -14.089  1.00 10.00      A   
ATOM   4775  CG  LEU A 505     -23.199   6.598 -14.126  1.00 10.00      A   
ATOM   4776  CD1 LEU A 505     -23.277   5.817 -15.429  1.00 10.00      A   
ATOM   4777  CD2 LEU A 505     -23.246   5.661 -12.931  1.00 10.00      A   
ATOM   4778  C   LEU A 505     -20.470   9.162 -12.960  1.00 10.00      A   
ATOM   4779  O   LEU A 505     -19.369   8.644 -12.793  1.00 10.00      A   
ATOM   4780  N   GLU A 506     -20.617  10.453 -13.231  1.00 10.00      A   
ATOM   4781  HN  GLU A 506     -21.520  10.821 -13.336  1.00 10.00      A   
ATOM   4782  CA  GLU A 506     -19.462  11.339 -13.381  1.00 10.00      A   
ATOM   4783  CB  GLU A 506     -19.869  12.661 -14.037  1.00 10.00      A   
ATOM   4784  CG  GLU A 506     -20.323  12.527 -15.482  1.00 10.00      A   
ATOM   4785  CD  GLU A 506     -20.072  13.785 -16.289  1.00 10.00      A   
ATOM   4786  OE1 GLU A 506     -20.330  14.892 -15.769  1.00 10.00      A   
ATOM   4787  OE2 GLU A 506     -19.621  13.678 -17.449  1.00 10.00      A   
ATOM   4788  C   GLU A 506     -18.766  11.607 -12.047  1.00 10.00      A   
ATOM   4789  O   GLU A 506     -17.586  11.958 -12.013  1.00 10.00      A   
ATOM   4790  N   THR A 507     -19.492  11.427 -10.953  1.00 10.00      A   
ATOM   4791  HN  THR A 507     -20.427  11.136 -11.038  1.00 10.00      A   
ATOM   4792  CA  THR A 507     -18.938  11.666  -9.625  1.00 10.00      A   
ATOM   4793  CB  THR A 507     -19.975  12.352  -8.718  1.00 10.00      A   
ATOM   4794  OG1 THR A 507     -21.262  12.314  -9.355  1.00 10.00      A   
ATOM   4795  HG1 THR A 507     -21.587  11.403  -9.361  1.00 10.00      A   
ATOM   4796  CG2 THR A 507     -19.584  13.798  -8.469  1.00 10.00      A   
ATOM   4797  C   THR A 507     -18.456  10.374  -8.966  1.00 10.00      A   
ATOM   4798  O   THR A 507     -17.922  10.390  -7.858  1.00 10.00      A   
ATOM   4799  N   MET A 508     -18.634   9.260  -9.661  1.00 10.00      A   
ATOM   4800  HN  MET A 508     -19.032   9.311 -10.556  1.00 10.00      A   
ATOM   4801  CA  MET A 508     -18.231   7.961  -9.136  1.00 10.00      A   
ATOM   4802  CB  MET A 508     -19.348   6.941  -9.361  1.00 10.00      A   
ATOM   4803  CG  MET A 508     -20.602   7.197  -8.541  1.00 10.00      A   
ATOM   4804  SD  MET A 508     -22.079   6.477  -9.283  1.00 10.00      A   
ATOM   4805  CE  MET A 508     -21.584   4.762  -9.426  1.00 10.00      A   
ATOM   4806  C   MET A 508     -16.949   7.483  -9.809  1.00 10.00      A   
ATOM   4807  O   MET A 508     -16.727   7.759 -10.986  1.00 10.00      A   
ATOM   4808  N   ARG A 509     -16.110   6.767  -9.064  1.00 10.00      A   
ATOM   4809  HN  ARG A 509     -16.347   6.570  -8.130  1.00 10.00      A   
ATOM   4810  CA  ARG A 509     -14.853   6.253  -9.606  1.00 10.00      A   
ATOM   4811  CB  ARG A 509     -13.972   5.675  -8.485  1.00 10.00      A   
ATOM   4812  CG  ARG A 509     -12.657   5.067  -8.967  1.00 10.00      A   
ATOM   4813  CD  ARG A 509     -11.934   4.316  -7.855  1.00 10.00      A   
ATOM   4814  NE  ARG A 509     -11.239   5.220  -6.935  1.00 10.00      A   
ATOM   4815  HE  ARG A 509     -11.199   6.171  -7.184  1.00 10.00      A   
ATOM   4816  CZ  ARG A 509     -10.670   4.834  -5.791  1.00 10.00      A   
ATOM   4817  NH1 ARG A 509     -10.701   3.564  -5.408  1.00 10.00      A   
ATOM   4818 HH11 ARG A 509     -11.163   2.846  -5.998  1.00 10.00      A   
ATOM   4819 HH12 ARG A 509     -10.256   3.276  -4.494  1.00 10.00      A   
ATOM   4820  NH2 ARG A 509     -10.054   5.723  -5.028  1.00 10.00      A   
ATOM   4821 HH21 ARG A 509      -9.618   5.416  -4.122  1.00 10.00      A   
ATOM   4822 HH22 ARG A 509     -10.002   6.723  -5.313  1.00 10.00      A   
ATOM   4823  C   ARG A 509     -15.134   5.179 -10.650  1.00 10.00      A   
ATOM   4824  O   ARG A 509     -14.608   5.223 -11.767  1.00 10.00      A   
ATOM   4825  N   SER A 510     -15.975   4.224 -10.278  1.00 10.00      A   
ATOM   4826  HN  SER A 510     -16.362   4.251  -9.379  1.00 10.00      A   
ATOM   4827  CA  SER A 510     -16.333   3.130 -11.166  1.00 10.00      A   
ATOM   4828  CB  SER A 510     -15.170   2.133 -11.268  1.00 10.00      A   
ATOM   4829  OG  SER A 510     -14.280   2.261 -10.165  1.00 10.00      A   
ATOM   4830  HG  SER A 510     -14.421   1.527  -9.550  1.00 10.00      A   
ATOM   4831  C   SER A 510     -17.604   2.424 -10.695  1.00 10.00      A   
ATOM   4832  O   SER A 510     -17.891   2.362  -9.497  1.00 10.00      A   
ATOM   4833  N   LEU A 511     -18.369   1.918 -11.649  1.00 10.00      A   
ATOM   4834  HN  LEU A 511     -18.100   2.038 -12.590  1.00 10.00      A   
ATOM   4835  CA  LEU A 511     -19.602   1.207 -11.361  1.00 10.00      A   
ATOM   4836  CB  LEU A 511     -20.799   1.983 -11.916  1.00 10.00      A   
ATOM   4837  CG  LEU A 511     -22.137   1.237 -11.982  1.00 10.00      A   
ATOM   4838  CD1 LEU A 511     -22.685   0.969 -10.589  1.00 10.00      A   
ATOM   4839  CD2 LEU A 511     -23.147   2.006 -12.823  1.00 10.00      A   
ATOM   4840  C   LEU A 511     -19.553  -0.191 -11.974  1.00 10.00      A   
ATOM   4841  O   LEU A 511     -19.308  -0.344 -13.171  1.00 10.00      A   
ATOM   4842  N   TRP A 512     -19.771  -1.202 -11.147  1.00 10.00      A   
ATOM   4843  HN  TRP A 512     -19.951  -1.013 -10.200  1.00 10.00      A   
ATOM   4844  CA  TRP A 512     -19.756  -2.583 -11.607  1.00 10.00      A   
ATOM   4845  CB  TRP A 512     -18.654  -3.380 -10.892  1.00 10.00      A   
ATOM   4846  CG  TRP A 512     -18.660  -4.850 -11.206  1.00 10.00      A   
ATOM   4847  CD1 TRP A 512     -19.473  -5.800 -10.660  1.00 10.00      A   
ATOM   4848  CD2 TRP A 512     -17.815  -5.537 -12.135  1.00 10.00      A   
ATOM   4849  NE1 TRP A 512     -19.198  -7.029 -11.200  1.00 10.00      A   
ATOM   4850  HE1 TRP A 512     -19.659  -7.869 -10.972  1.00 10.00      A   
ATOM   4851  CE2 TRP A 512     -18.180  -6.899 -12.102  1.00 10.00      A   
ATOM   4852  CE3 TRP A 512     -16.788  -5.136 -12.992  1.00 10.00      A   
ATOM   4853  CZ2 TRP A 512     -17.556  -7.857 -12.893  1.00 10.00      A   
ATOM   4854  CZ3 TRP A 512     -16.170  -6.089 -13.775  1.00 10.00      A   
ATOM   4855  CH2 TRP A 512     -16.556  -7.433 -13.720  1.00 10.00      A   
ATOM   4856  C   TRP A 512     -21.115  -3.238 -11.385  1.00 10.00      A   
ATOM   4857  O   TRP A 512     -21.681  -3.165 -10.292  1.00 10.00      A   
ATOM   4858  N   MET A 513     -21.639  -3.861 -12.430  1.00 10.00      A   
ATOM   4859  HN  MET A 513     -21.153  -3.856 -13.287  1.00 10.00      A   
ATOM   4860  CA  MET A 513     -22.919  -4.547 -12.350  1.00 10.00      A   
ATOM   4861  CB  MET A 513     -24.028  -3.703 -12.986  1.00 10.00      A   
ATOM   4862  CG  MET A 513     -24.273  -2.368 -12.301  1.00 10.00      A   
ATOM   4863  SD  MET A 513     -25.556  -1.390 -13.111  1.00 10.00      A   
ATOM   4864  CE  MET A 513     -27.015  -2.343 -12.707  1.00 10.00      A   
ATOM   4865  C   MET A 513     -22.833  -5.901 -13.041  1.00 10.00      A   
ATOM   4866  O   MET A 513     -22.693  -5.973 -14.262  1.00 10.00      A   
ATOM   4867  N   SER A 514     -22.893  -6.972 -12.262  1.00 10.00      A   
ATOM   4868  HN  SER A 514     -22.983  -6.856 -11.287  1.00 10.00      A   
ATOM   4869  CA  SER A 514     -22.827  -8.318 -12.814  1.00 10.00      A   
ATOM   4870  CB  SER A 514     -21.659  -9.102 -12.201  1.00 10.00      A   
ATOM   4871  OG  SER A 514     -21.523  -8.831 -10.812  1.00 10.00      A   
ATOM   4872  HG  SER A 514     -21.930  -9.548 -10.307  1.00 10.00      A   
ATOM   4873  C   SER A 514     -24.147  -9.051 -12.603  1.00 10.00      A   
ATOM   4874  O   SER A 514     -24.783  -8.906 -11.554  1.00 10.00      A   
ATOM   4875  N   SER A 515     -24.557  -9.822 -13.609  1.00 10.00      A   
ATOM   4876  HN  SER A 515     -24.003  -9.876 -14.422  1.00 10.00      A   
ATOM   4877  CA  SER A 515     -25.797 -10.586 -13.553  1.00 10.00      A   
ATOM   4878  CB  SER A 515     -25.676 -11.749 -12.568  1.00 10.00      A   
ATOM   4879  OG  SER A 515     -24.613 -12.612 -12.936  1.00 10.00      A   
ATOM   4880  HG  SER A 515     -24.915 -13.528 -12.879  1.00 10.00      A   
ATOM   4881  C   SER A 515     -26.983  -9.683 -13.221  1.00 10.00      A   
ATOM   4882  O   SER A 515     -27.700  -9.895 -12.240  1.00 10.00      A   
ATOM   4883  N   CYS A 516     -27.158  -8.660 -14.044  1.00 10.00      A   
ATOM   4884  HN  CYS A 516     -26.550  -8.559 -14.803  1.00 10.00      A   
ATOM   4885  CA  CYS A 516     -28.233  -7.699 -13.871  1.00 10.00      A   
ATOM   4886  CB  CYS A 516     -27.649  -6.311 -13.601  1.00 10.00      A   
ATOM   4887  SG  CYS A 516     -26.453  -6.262 -12.248  1.00 10.00      A   
ATOM   4888  HG  CYS A 516     -26.010  -7.498 -12.051  1.00 10.00      A   
ATOM   4889  C   CYS A 516     -29.100  -7.667 -15.119  1.00 10.00      A   
ATOM   4890  O   CYS A 516     -28.759  -8.277 -16.130  1.00 10.00      A   
ATOM   4891  N   SER A 517     -30.203  -6.938 -15.062  1.00 10.00      A   
ATOM   4892  HN  SER A 517     -30.414  -6.438 -14.241  1.00 10.00      A   
ATOM   4893  CA  SER A 517     -31.110  -6.848 -16.195  1.00 10.00      A   
ATOM   4894  CB  SER A 517     -32.556  -6.730 -15.709  1.00 10.00      A   
ATOM   4895  OG  SER A 517     -32.878  -7.807 -14.841  1.00 10.00      A   
ATOM   4896  HG  SER A 517     -32.475  -8.616 -15.178  1.00 10.00      A   
ATOM   4897  C   SER A 517     -30.737  -5.687 -17.119  1.00 10.00      A   
ATOM   4898  O   SER A 517     -31.603  -5.034 -17.700  1.00 10.00      A   
ATOM   4899  N   VAL A 518     -29.440  -5.450 -17.267  1.00 10.00      A   
ATOM   4900  HN  VAL A 518     -28.796  -6.024 -16.803  1.00 10.00      A   
ATOM   4901  CA  VAL A 518     -28.950  -4.381 -18.126  1.00 10.00      A   
ATOM   4902  CB  VAL A 518     -27.570  -3.865 -17.662  1.00 10.00      A   
ATOM   4903  CG1 VAL A 518     -27.138  -2.672 -18.497  1.00 10.00      A   
ATOM   4904  CG2 VAL A 518     -27.611  -3.489 -16.189  1.00 10.00      A   
ATOM   4905  C   VAL A 518     -28.847  -4.884 -19.561  1.00 10.00      A   
ATOM   4906  O   VAL A 518     -27.978  -5.692 -19.881  1.00 10.00      A   
ATOM   4907  N   SER A 519     -29.746  -4.421 -20.416  1.00 10.00      A   
ATOM   4908  HN  SER A 519     -30.426  -3.791 -20.100  1.00 10.00      A   
ATOM   4909  CA  SER A 519     -29.762  -4.833 -21.809  1.00 10.00      A   
ATOM   4910  CB  SER A 519     -31.094  -4.444 -22.449  1.00 10.00      A   
ATOM   4911  OG  SER A 519     -32.182  -4.838 -21.627  1.00 10.00      A   
ATOM   4912  HG  SER A 519     -32.430  -5.745 -21.841  1.00 10.00      A   
ATOM   4913  C   SER A 519     -28.590  -4.250 -22.599  1.00 10.00      A   
ATOM   4914  O   SER A 519     -28.080  -3.170 -22.279  1.00 10.00      A   
ATOM   4915  N   PHE A 520     -28.173  -4.984 -23.628  1.00 10.00      A   
ATOM   4916  HN  PHE A 520     -28.626  -5.839 -23.809  1.00 10.00      A   
ATOM   4917  CA  PHE A 520     -27.068  -4.586 -24.493  1.00 10.00      A   
ATOM   4918  CB  PHE A 520     -26.857  -5.657 -25.575  1.00 10.00      A   
ATOM   4919  CG  PHE A 520     -26.008  -5.240 -26.742  1.00 10.00      A   
ATOM   4920  CD1 PHE A 520     -24.690  -4.851 -26.563  1.00 10.00      A   
ATOM   4921  CD2 PHE A 520     -26.529  -5.249 -28.025  1.00 10.00      A   
ATOM   4922  CE1 PHE A 520     -23.909  -4.478 -27.639  1.00 10.00      A   
ATOM   4923  CE2 PHE A 520     -25.755  -4.878 -29.107  1.00 10.00      A   
ATOM   4924  CZ  PHE A 520     -24.443  -4.494 -28.913  1.00 10.00      A   
ATOM   4925  C   PHE A 520     -27.319  -3.216 -25.122  1.00 10.00      A   
ATOM   4926  O   PHE A 520     -26.418  -2.378 -25.180  1.00 10.00      A   
ATOM   4927  N   GLY A 521     -28.553  -2.986 -25.565  1.00 10.00      A   
ATOM   4928  HN  GLY A 521     -29.237  -3.685 -25.470  1.00 10.00      A   
ATOM   4929  CA  GLY A 521     -28.900  -1.718 -26.180  1.00 10.00      A   
ATOM   4930  C   GLY A 521     -28.706  -0.543 -25.238  1.00 10.00      A   
ATOM   4931  O   GLY A 521     -28.282   0.534 -25.661  1.00 10.00      A   
ATOM   4932  N   ALA A 522     -28.997  -0.760 -23.958  1.00 10.00      A   
ATOM   4933  HN  ALA A 522     -29.318  -1.645 -23.688  1.00 10.00      A   
ATOM   4934  CA  ALA A 522     -28.853   0.281 -22.947  1.00 10.00      A   
ATOM   4935  CB  ALA A 522     -29.433  -0.179 -21.620  1.00 10.00      A   
ATOM   4936  C   ALA A 522     -27.391   0.665 -22.773  1.00 10.00      A   
ATOM   4937  O   ALA A 522     -27.068   1.832 -22.558  1.00 10.00      A   
ATOM   4938  N   CYS A 523     -26.512  -0.325 -22.871  1.00 10.00      A   
ATOM   4939  HN  CYS A 523     -26.835  -1.234 -23.043  1.00 10.00      A   
ATOM   4940  CA  CYS A 523     -25.082  -0.093 -22.733  1.00 10.00      A   
ATOM   4941  CB  CYS A 523     -24.325  -1.423 -22.735  1.00 10.00      A   
ATOM   4942  SG  CYS A 523     -24.921  -2.614 -21.511  1.00 10.00      A   
ATOM   4943  HG  CYS A 523     -26.241  -2.506 -21.438  1.00 10.00      A   
ATOM   4944  C   CYS A 523     -24.582   0.806 -23.858  1.00 10.00      A   
ATOM   4945  O   CYS A 523     -23.753   1.692 -23.644  1.00 10.00      A   
ATOM   4946  N   LYS A 524     -25.103   0.576 -25.058  1.00 10.00      A   
ATOM   4947  HN  LYS A 524     -25.755  -0.149 -25.163  1.00 10.00      A   
ATOM   4948  CA  LYS A 524     -24.726   1.372 -26.220  1.00 10.00      A   
ATOM   4949  CB  LYS A 524     -25.329   0.784 -27.496  1.00 10.00      A   
ATOM   4950  CG  LYS A 524     -24.905  -0.641 -27.806  1.00 10.00      A   
ATOM   4951  CD  LYS A 524     -25.289  -1.026 -29.226  1.00 10.00      A   
ATOM   4952  CE  LYS A 524     -26.796  -0.985 -29.431  1.00 10.00      A   
ATOM   4953  NZ  LYS A 524     -27.171  -1.208 -30.851  1.00 10.00      A   
ATOM   4954  HZ1 LYS A 524     -26.839  -0.419 -31.444  1.00 10.00      A   
ATOM   4955  HZ2 LYS A 524     -28.210  -1.283 -30.943  1.00 10.00      A   
ATOM   4956  HZ3 LYS A 524     -26.745  -2.089 -31.200  1.00 10.00      A   
ATOM   4957  C   LYS A 524     -25.211   2.805 -26.050  1.00 10.00      A   
ATOM   4958  O   LYS A 524     -24.517   3.758 -26.408  1.00 10.00      A   
ATOM   4959  N   LEU A 525     -26.410   2.942 -25.497  1.00 10.00      A   
ATOM   4960  HN  LEU A 525     -26.908   2.136 -25.240  1.00 10.00      A   
ATOM   4961  CA  LEU A 525     -27.013   4.247 -25.268  1.00 10.00      A   
ATOM   4962  CB  LEU A 525     -28.479   4.089 -24.857  1.00 10.00      A   
ATOM   4963  CG  LEU A 525     -29.338   5.352 -24.922  1.00 10.00      A   
ATOM   4964  CD1 LEU A 525     -29.320   5.932 -26.328  1.00 10.00      A   
ATOM   4965  CD2 LEU A 525     -30.763   5.049 -24.485  1.00 10.00      A   
ATOM   4966  C   LEU A 525     -26.243   5.017 -24.202  1.00 10.00      A   
ATOM   4967  O   LEU A 525     -25.998   6.213 -24.341  1.00 10.00      A   
ATOM   4968  N   LEU A 526     -25.856   4.315 -23.143  1.00 10.00      A   
ATOM   4969  HN  LEU A 526     -26.098   3.361 -23.087  1.00 10.00      A   
ATOM   4970  CA  LEU A 526     -25.100   4.917 -22.051  1.00 10.00      A   
ATOM   4971  CB  LEU A 526     -24.857   3.889 -20.943  1.00 10.00      A   
ATOM   4972  CG  LEU A 526     -24.238   4.422 -19.649  1.00 10.00      A   
ATOM   4973  CD1 LEU A 526     -25.177   5.406 -18.968  1.00 10.00      A   
ATOM   4974  CD2 LEU A 526     -23.892   3.275 -18.716  1.00 10.00      A   
ATOM   4975  C   LEU A 526     -23.770   5.471 -22.560  1.00 10.00      A   
ATOM   4976  O   LEU A 526     -23.392   6.600 -22.240  1.00 10.00      A   
ATOM   4977  N   GLY A 527     -23.074   4.668 -23.362  1.00 10.00      A   
ATOM   4978  HN  GLY A 527     -23.425   3.774 -23.569  1.00 10.00      A   
ATOM   4979  CA  GLY A 527     -21.801   5.087 -23.915  1.00 10.00      A   
ATOM   4980  C   GLY A 527     -21.945   6.243 -24.887  1.00 10.00      A   
ATOM   4981  O   GLY A 527     -21.096   7.134 -24.939  1.00 10.00      A   
ATOM   4982  N   GLN A 528     -23.024   6.235 -25.657  1.00 10.00      A   
ATOM   4983  HN  GLN A 528     -23.667   5.498 -25.572  1.00 10.00      A   
ATOM   4984  CA  GLN A 528     -23.280   7.292 -26.623  1.00 10.00      A   
ATOM   4985  CB  GLN A 528     -24.390   6.876 -27.594  1.00 10.00      A   
ATOM   4986  CG  GLN A 528     -23.918   6.670 -29.024  1.00 10.00      A   
ATOM   4987  CD  GLN A 528     -23.693   7.980 -29.756  1.00 10.00      A   
ATOM   4988  OE1 GLN A 528     -24.379   8.971 -29.501  1.00 10.00      A   
ATOM   4989  NE2 GLN A 528     -22.726   7.996 -30.661  1.00 10.00      A   
ATOM   4990 HE21 GLN A 528     -22.212   7.170 -30.806  1.00 10.00      A   
ATOM   4991 HE22 GLN A 528     -22.562   8.830 -31.150  1.00 10.00      A   
ATOM   4992  C   GLN A 528     -23.650   8.593 -25.915  1.00 10.00      A   
ATOM   4993  O   GLN A 528     -23.281   9.679 -26.363  1.00 10.00      A   
ATOM   4994  N   LYS A 529     -24.366   8.476 -24.801  1.00 10.00      A   
ATOM   4995  HN  LYS A 529     -24.620   7.577 -24.491  1.00 10.00      A   
ATOM   4996  CA  LYS A 529     -24.792   9.639 -24.028  1.00 10.00      A   
ATOM   4997  CB  LYS A 529     -25.925   9.256 -23.068  1.00 10.00      A   
ATOM   4998  CG  LYS A 529     -26.509  10.415 -22.269  1.00 10.00      A   
ATOM   4999  CD  LYS A 529     -27.729   9.967 -21.473  1.00 10.00      A   
ATOM   5000  CE  LYS A 529     -28.193  11.036 -20.492  1.00 10.00      A   
ATOM   5001  NZ  LYS A 529     -28.751  12.234 -21.172  1.00 10.00      A   
ATOM   5002  HZ1 LYS A 529     -29.467  11.949 -21.871  1.00 10.00      A   
ATOM   5003  HZ2 LYS A 529     -27.999  12.758 -21.659  1.00 10.00      A   
ATOM   5004  HZ3 LYS A 529     -29.197  12.863 -20.476  1.00 10.00      A   
ATOM   5005  C   LYS A 529     -23.626  10.252 -23.255  1.00 10.00      A   
ATOM   5006  O   LYS A 529     -23.457  11.473 -23.235  1.00 10.00      A   
ATOM   5007  N   MET A 530     -22.819   9.401 -22.632  1.00 10.00      A   
ATOM   5008  HN  MET A 530     -22.986   8.434 -22.712  1.00 10.00      A   
ATOM   5009  CA  MET A 530     -21.681   9.864 -21.844  1.00 10.00      A   
ATOM   5010  CB  MET A 530     -21.759   9.319 -20.411  1.00 10.00      A   
ATOM   5011  CG  MET A 530     -23.110   9.506 -19.732  1.00 10.00      A   
ATOM   5012  SD  MET A 530     -23.612  11.240 -19.616  1.00 10.00      A   
ATOM   5013  CE  MET A 530     -22.512  11.830 -18.330  1.00 10.00      A   
ATOM   5014  C   MET A 530     -20.359   9.458 -22.496  1.00 10.00      A   
ATOM   5015  O   MET A 530     -19.890   8.336 -22.316  1.00 10.00      A   
ATOM   5016  N   PRO A 531     -19.734  10.371 -23.258  1.00 10.00      A   
ATOM   5017  CA  PRO A 531     -18.467  10.095 -23.944  1.00 10.00      A   
ATOM   5018  CB  PRO A 531     -18.405  11.195 -25.002  1.00 10.00      A   
ATOM   5019  CG  PRO A 531     -19.136  12.337 -24.386  1.00 10.00      A   
ATOM   5020  CD  PRO A 531     -20.215  11.741 -23.520  1.00 10.00      A   
ATOM   5021  C   PRO A 531     -17.259  10.185 -23.015  1.00 10.00      A   
ATOM   5022  O   PRO A 531     -16.141   9.851 -23.404  1.00 10.00      A   
ATOM   5023  N   LYS A 532     -17.484  10.631 -21.788  1.00 10.00      A   
ATOM   5024  HN  LYS A 532     -18.397  10.880 -21.530  1.00 10.00      A   
ATOM   5025  CA  LYS A 532     -16.402  10.762 -20.815  1.00 10.00      A   
ATOM   5026  CB  LYS A 532     -16.569  12.029 -19.977  1.00 10.00      A   
ATOM   5027  CG  LYS A 532     -16.444  13.320 -20.764  1.00 10.00      A   
ATOM   5028  CD  LYS A 532     -16.198  14.499 -19.839  1.00 10.00      A   
ATOM   5029  CE  LYS A 532     -16.109  15.802 -20.613  1.00 10.00      A   
ATOM   5030  NZ  LYS A 532     -17.417  16.201 -21.194  1.00 10.00      A   
ATOM   5031  HZ1 LYS A 532     -18.134  16.272 -20.448  1.00 10.00      A   
ATOM   5032  HZ2 LYS A 532     -17.729  15.501 -21.896  1.00 10.00      A   
ATOM   5033  HZ3 LYS A 532     -17.331  17.128 -21.664  1.00 10.00      A   
ATOM   5034  C   LYS A 532     -16.317   9.538 -19.907  1.00 10.00      A   
ATOM   5035  O   LYS A 532     -15.579   9.525 -18.918  1.00 10.00      A   
ATOM   5036  N   LEU A 533     -17.083   8.512 -20.237  1.00 10.00      A   
ATOM   5037  HN  LEU A 533     -17.654   8.576 -21.032  1.00 10.00      A   
ATOM   5038  CA  LEU A 533     -17.090   7.289 -19.453  1.00 10.00      A   
ATOM   5039  CB  LEU A 533     -18.371   7.179 -18.623  1.00 10.00      A   
ATOM   5040  CG  LEU A 533     -18.428   8.027 -17.350  1.00 10.00      A   
ATOM   5041  CD1 LEU A 533     -19.069   9.379 -17.617  1.00 10.00      A   
ATOM   5042  CD2 LEU A 533     -19.163   7.286 -16.247  1.00 10.00      A   
ATOM   5043  C   LEU A 533     -16.935   6.076 -20.353  1.00 10.00      A   
ATOM   5044  O   LEU A 533     -17.489   6.032 -21.452  1.00 10.00      A   
ATOM   5045  N   ASN A 534     -16.170   5.101 -19.896  1.00 10.00      A   
ATOM   5046  HN  ASN A 534     -15.747   5.193 -19.016  1.00 10.00      A   
ATOM   5047  CA  ASN A 534     -15.952   3.890 -20.669  1.00 10.00      A   
ATOM   5048  CB  ASN A 534     -14.510   3.385 -20.535  1.00 10.00      A   
ATOM   5049  CG  ASN A 534     -13.526   4.126 -21.424  1.00 10.00      A   
ATOM   5050  OD1 ASN A 534     -13.907   4.773 -22.402  1.00 10.00      A   
ATOM   5051  ND2 ASN A 534     -12.244   4.015 -21.108  1.00 10.00      A   
ATOM   5052 HD21 ASN A 534     -12.002   3.461 -20.329  1.00 10.00      A   
ATOM   5053 HD22 ASN A 534     -11.586   4.501 -21.654  1.00 10.00      A   
ATOM   5054  C   ASN A 534     -16.924   2.805 -20.239  1.00 10.00      A   
ATOM   5055  O   ASN A 534     -16.842   2.297 -19.118  1.00 10.00      A   
ATOM   5056  N   VAL A 535     -17.859   2.478 -21.117  1.00 10.00      A   
ATOM   5057  HN  VAL A 535     -17.887   2.940 -21.982  1.00 10.00      A   
ATOM   5058  CA  VAL A 535     -18.837   1.441 -20.833  1.00 10.00      A   
ATOM   5059  CB  VAL A 535     -20.212   1.756 -21.465  1.00 10.00      A   
ATOM   5060  CG1 VAL A 535     -21.260   0.760 -20.986  1.00 10.00      A   
ATOM   5061  CG2 VAL A 535     -20.639   3.176 -21.127  1.00 10.00      A   
ATOM   5062  C   VAL A 535     -18.322   0.109 -21.365  1.00 10.00      A   
ATOM   5063  O   VAL A 535     -18.596  -0.264 -22.510  1.00 10.00      A   
ATOM   5064  N   GLU A 536     -17.550  -0.578 -20.539  1.00 10.00      A   
ATOM   5065  HN  GLU A 536     -17.365  -0.214 -19.644  1.00 10.00      A   
ATOM   5066  CA  GLU A 536     -16.969  -1.855 -20.914  1.00 10.00      A   
ATOM   5067  CB  GLU A 536     -15.636  -2.080 -20.196  1.00 10.00      A   
ATOM   5068  CG  GLU A 536     -14.522  -1.157 -20.665  1.00 10.00      A   
ATOM   5069  CD  GLU A 536     -13.174  -1.508 -20.064  1.00 10.00      A   
ATOM   5070  OE1 GLU A 536     -13.007  -2.646 -19.570  1.00 10.00      A   
ATOM   5071  OE2 GLU A 536     -12.265  -0.649 -20.096  1.00 10.00      A   
ATOM   5072  C   GLU A 536     -17.920  -3.018 -20.657  1.00 10.00      A   
ATOM   5073  O   GLU A 536     -18.338  -3.267 -19.523  1.00 10.00      A   
ATOM   5074  N   VAL A 537     -18.263  -3.721 -21.719  1.00 10.00      A   
ATOM   5075  HN  VAL A 537     -17.914  -3.456 -22.600  1.00 10.00      A   
ATOM   5076  CA  VAL A 537     -19.143  -4.867 -21.624  1.00 10.00      A   
ATOM   5077  CB  VAL A 537     -20.149  -4.903 -22.792  1.00 10.00      A   
ATOM   5078  CG1 VAL A 537     -21.021  -6.148 -22.724  1.00 10.00      A   
ATOM   5079  CG2 VAL A 537     -21.007  -3.646 -22.797  1.00 10.00      A   
ATOM   5080  C   VAL A 537     -18.314  -6.143 -21.629  1.00 10.00      A   
ATOM   5081  O   VAL A 537     -17.696  -6.488 -22.635  1.00 10.00      A   
ATOM   5082  N   ILE A 538     -18.274  -6.816 -20.494  1.00 10.00      A   
ATOM   5083  HN  ILE A 538     -18.777  -6.473 -19.719  1.00 10.00      A   
ATOM   5084  CA  ILE A 538     -17.517  -8.056 -20.361  1.00 10.00      A   
ATOM   5085  CB  ILE A 538     -16.862  -8.161 -18.963  1.00 10.00      A   
ATOM   5086  CG1 ILE A 538     -16.071  -6.889 -18.636  1.00 10.00      A   
ATOM   5087  CG2 ILE A 538     -15.958  -9.382 -18.892  1.00 10.00      A   
ATOM   5088  CD1 ILE A 538     -15.580  -6.816 -17.208  1.00 10.00      A   
ATOM   5089  C   ILE A 538     -18.455  -9.240 -20.561  1.00 10.00      A   
ATOM   5090  O   ILE A 538     -19.317  -9.502 -19.720  1.00 10.00      A   
ATOM   5091  N   ASP A 539     -18.298  -9.959 -21.660  1.00 10.00      A   
ATOM   5092  HN  ASP A 539     -17.571  -9.744 -22.286  1.00 10.00      A   
ATOM   5093  CA  ASP A 539     -19.179 -11.078 -21.943  1.00 10.00      A   
ATOM   5094  CB  ASP A 539     -20.172 -10.680 -23.030  1.00 10.00      A   
ATOM   5095  CG  ASP A 539     -21.489 -11.399 -22.892  1.00 10.00      A   
ATOM   5096  OD1 ASP A 539     -22.458 -10.784 -22.393  1.00 10.00      A   
ATOM   5097  OD2 ASP A 539     -21.564 -12.570 -23.283  1.00 10.00      A   
ATOM   5098  C   ASP A 539     -18.418 -12.323 -22.370  1.00 10.00      A   
ATOM   5099  O   ASP A 539     -17.464 -12.249 -23.149  1.00 10.00      A   
ATOM   5100  N   GLU A 540     -18.850 -13.465 -21.854  1.00 10.00      A   
ATOM   5101  HN  GLU A 540     -19.608 -13.450 -21.219  1.00 10.00      A   
ATOM   5102  CA  GLU A 540     -18.227 -14.740 -22.179  1.00 10.00      A   
ATOM   5103  CB  GLU A 540     -18.192 -15.651 -20.951  1.00 10.00      A   
ATOM   5104  CG  GLU A 540     -17.481 -15.060 -19.750  1.00 10.00      A   
ATOM   5105  CD  GLU A 540     -17.490 -16.004 -18.567  1.00 10.00      A   
ATOM   5106  OE1 GLU A 540     -18.531 -16.104 -17.878  1.00 10.00      A   
ATOM   5107  OE2 GLU A 540     -16.458 -16.657 -18.318  1.00 10.00      A   
ATOM   5108  C   GLU A 540     -18.968 -15.444 -23.310  1.00 10.00      A   
ATOM   5109  O   GLU A 540     -18.508 -16.471 -23.816  1.00 10.00      A   
ATOM   5110  N   ARG A 541     -20.113 -14.893 -23.709  1.00 10.00      A   
ATOM   5111  HN  ARG A 541     -20.426 -14.061 -23.280  1.00 10.00      A   
ATOM   5112  CA  ARG A 541     -20.917 -15.482 -24.781  1.00 10.00      A   
ATOM   5113  CB  ARG A 541     -22.410 -15.191 -24.588  1.00 10.00      A   
ATOM   5114  CG  ARG A 541     -22.992 -15.709 -23.285  1.00 10.00      A   
ATOM   5115  CD  ARG A 541     -23.650 -14.596 -22.487  1.00 10.00      A   
ATOM   5116  NE  ARG A 541     -25.048 -14.378 -22.861  1.00 10.00      A   
ATOM   5117  HE  ARG A 541     -25.620 -15.176 -22.943  1.00 10.00      A   
ATOM   5118  CZ  ARG A 541     -25.578 -13.177 -23.088  1.00 10.00      A   
ATOM   5119  NH1 ARG A 541     -24.828 -12.088 -22.989  1.00 10.00      A   
ATOM   5120 HH11 ARG A 541     -23.812 -12.165 -22.726  1.00 10.00      A   
ATOM   5121 HH12 ARG A 541     -25.241 -11.149 -23.172  1.00 10.00      A   
ATOM   5122  NH2 ARG A 541     -26.865 -13.060 -23.386  1.00 10.00      A   
ATOM   5123 HH21 ARG A 541     -27.279 -12.120 -23.563  1.00 10.00      A   
ATOM   5124 HH22 ARG A 541     -27.470 -13.911 -23.439  1.00 10.00      A   
ATOM   5125  C   ARG A 541     -20.468 -14.964 -26.139  1.00 10.00      A   
ATOM   5126  O   ARG A 541     -21.084 -15.255 -27.164  1.00 10.00      A   
ATOM   5127  N   GLY A 542     -19.403 -14.180 -26.142  1.00 10.00      A   
ATOM   5128  HN  GLY A 542     -18.968 -13.963 -25.294  1.00 10.00      A   
ATOM   5129  CA  GLY A 542     -18.890 -13.635 -27.379  1.00 10.00      A   
ATOM   5130  C   GLY A 542     -19.504 -12.292 -27.698  1.00 10.00      A   
ATOM   5131  O   GLY A 542     -20.242 -11.735 -26.879  1.00 10.00      A   
ATOM   5132  N   ALA A 543     -19.208 -11.779 -28.889  1.00 10.00      A   
ATOM   5133  HN  ALA A 543     -18.633 -12.293 -29.495  1.00 10.00      A   
ATOM   5134  CA  ALA A 543     -19.716 -10.486 -29.329  1.00 10.00      A   
ATOM   5135  CB  ALA A 543     -19.270 -10.196 -30.755  1.00 10.00      A   
ATOM   5136  C   ALA A 543     -21.232 -10.404 -29.212  1.00 10.00      A   
ATOM   5137  O   ALA A 543     -21.952 -11.246 -29.752  1.00 10.00      A   
ATOM   5138  N   PRO A 544     -21.739  -9.387 -28.493  1.00 10.00      A   
ATOM   5139  CA  PRO A 544     -23.178  -9.182 -28.301  1.00 10.00      A   
ATOM   5140  CB  PRO A 544     -23.257  -8.056 -27.257  1.00 10.00      A   
ATOM   5141  CG  PRO A 544     -21.874  -7.924 -26.706  1.00 10.00      A   
ATOM   5142  CD  PRO A 544     -20.946  -8.365 -27.800  1.00 10.00      A   
ATOM   5143  C   PRO A 544     -23.864  -8.752 -29.594  1.00 10.00      A   
ATOM   5144  O   PRO A 544     -25.088  -8.664 -29.656  1.00 10.00      A   
ATOM   5145  N   ASP A 545     -23.062  -8.504 -30.625  1.00 10.00      A   
ATOM   5146  HN  ASP A 545     -22.096  -8.600 -30.502  1.00 10.00      A   
ATOM   5147  CA  ASP A 545     -23.558  -8.084 -31.929  1.00 10.00      A   
ATOM   5148  CB  ASP A 545     -22.380  -7.821 -32.870  1.00 10.00      A   
ATOM   5149  CG  ASP A 545     -22.258  -6.370 -33.292  1.00 10.00      A   
ATOM   5150  OD1 ASP A 545     -23.296  -5.681 -33.390  1.00 10.00      A   
ATOM   5151  OD2 ASP A 545     -21.120  -5.916 -33.542  1.00 10.00      A   
ATOM   5152  C   ASP A 545     -24.477  -9.134 -32.551  1.00 10.00      A   
ATOM   5153  O   ASP A 545     -25.305  -8.817 -33.403  1.00 10.00      A   
ATOM   5154  N   SER A 546     -24.329 -10.386 -32.134  1.00 10.00      A   
ATOM   5155  HN  SER A 546     -23.651 -10.592 -31.455  1.00 10.00      A   
ATOM   5156  CA  SER A 546     -25.153 -11.464 -32.665  1.00 10.00      A   
ATOM   5157  CB  SER A 546     -24.339 -12.753 -32.757  1.00 10.00      A   
ATOM   5158  OG  SER A 546     -23.355 -12.799 -31.738  1.00 10.00      A   
ATOM   5159  HG  SER A 546     -22.528 -12.434 -32.079  1.00 10.00      A   
ATOM   5160  C   SER A 546     -26.406 -11.687 -31.821  1.00 10.00      A   
ATOM   5161  O   SER A 546     -27.229 -12.551 -32.130  1.00 10.00      A   
ATOM   5162  N   ARG A 547     -26.556 -10.896 -30.769  1.00 10.00      A   
ATOM   5163  HN  ARG A 547     -25.884 -10.200 -30.595  1.00 10.00      A   
ATOM   5164  CA  ARG A 547     -27.697 -11.012 -29.877  1.00 10.00      A   
ATOM   5165  CB  ARG A 547     -27.221 -11.310 -28.452  1.00 10.00      A   
ATOM   5166  CG  ARG A 547     -26.434 -12.604 -28.331  1.00 10.00      A   
ATOM   5167  CD  ARG A 547     -26.085 -12.927 -26.888  1.00 10.00      A
[truncated: 216,683 more chars]
