# Supplementary material for: Flexibility of intrinsically disordered degrons in AUX/IAA proteins reinforces auxin co-receptor assemblies
Source: Nat Commun. 2020 May 8;11:2277. doi: 10.1038/s41467-020-16147-2 (PMC7210949; doi:10.1038/s41467-020-16147-2)
Supplement: Supplementary file 9 — Supplementary Data 6 [file 41467_2020_16147_MOESM9_ESM.gz › haddock_files/IAA12/No_disorder_restraint/cluster10_3.pdb]

REMARK FILENAME="complex_301w.pdb0"
REMARK ===============================================================
REMARK HADDOCK run for complex
REMARK initial structure: complex_301.pdb
REMARK final NOE weights: unambig 50 amb: 50
REMARK ===============================================================
REMARK            total,bonds,angles,improper,dihe,vdw,elec,air,cdih,coup,rdcs,vean,dani,xpcs,rg
REMARK energies: -217.524, 0, 0, 0, 0, -34.4092, -184.555, 1.44089, 0, 0, 0, 0, 0, 0, 0
REMARK ===============================================================
REMARK            bonds,angles,impropers,dihe,air,cdih,coup,rdcs,vean,dani,xpcs
REMARK rms-dev.: 0,0,0,0,3.61925E-02,0,0, 0, 0, 0, 0
REMARK ===============================================================
REMARK               air,cdih,coup,rdcs,vean,dani,xpcs
REMARK               >0.3,>5,>1,>0,>5,>0.2,>0.2
REMARK violations.: 0, 0, 0, 0, 0, 0, 0
REMARK ===============================================================
REMARK                        CVpartition#,violations,rms
REMARK AIRs cross-validation: 2, 0, NaN
REMARK ===============================================================
REMARK NCS energy: 0
REMARK ===============================================================
REMARK Symmetry energy: 0
REMARK ===============================================================
REMARK Desolvation energy: 30.5182
REMARK Internal energy free molecules: -22211.5
REMARK Internal energy complex: -33309.3
REMARK Binding energy: -11286.3
REMARK ===============================================================
REMARK buried surface area: 1349
REMARK ===============================================================
REMARK water - chain1: 0 0 0
REMARK water - chain2: 0 0 0
REMARK water - chain3: 0 0 0
REMARK water - chain4: 0 0 0
REMARK water - chain5: 0 0 0
REMARK water - chain6: 0 0 0
REMARK ===============================================================
REMARK water - water: 0 0 0
REMARK ===============================================================
REMARK DATE:14-Feb-2019  04:49:44       created by user: enmr022
REMARK VERSION:1.3U
ATOM      1  N   PHE A   9      -0.047 -37.592  -3.863  1.00 10.00      A   
ATOM      2  HN  PHE A   9      -0.087 -37.727  -4.835  1.00 10.00      A   
ATOM      3  CA  PHE A   9      -0.845 -36.532  -3.269  1.00 10.00      A   
ATOM      4  CB  PHE A   9       0.055 -35.502  -2.585  1.00 10.00      A   
ATOM      5  CG  PHE A   9       0.158 -35.674  -1.095  1.00 10.00      A   
ATOM      6  CD1 PHE A   9       0.406 -36.917  -0.537  1.00 10.00      A   
ATOM      7  CD2 PHE A   9       0.009 -34.587  -0.256  1.00 10.00      A   
ATOM      8  CE1 PHE A   9       0.503 -37.071   0.833  1.00 10.00      A   
ATOM      9  CE2 PHE A   9       0.104 -34.733   1.114  1.00 10.00      A   
ATOM     10  CZ  PHE A   9       0.351 -35.977   1.660  1.00 10.00      A   
ATOM     11  C   PHE A   9      -1.732 -35.859  -4.315  1.00 10.00      A   
ATOM     12  O   PHE A   9      -1.243 -35.353  -5.328  1.00 10.00      A   
ATOM     13  N   PRO A  10      -3.054 -35.882  -4.091  1.00 10.00      A   
ATOM     14  CA  PRO A  10      -4.027 -35.268  -4.996  1.00 10.00      A   
ATOM     15  CB  PRO A  10      -5.378 -35.604  -4.356  1.00 10.00      A   
ATOM     16  CG  PRO A  10      -5.103 -36.738  -3.432  1.00 10.00      A   
ATOM     17  CD  PRO A  10      -3.703 -36.534  -2.944  1.00 10.00      A   
ATOM     18  C   PRO A  10      -3.851 -33.757  -5.054  1.00 10.00      A   
ATOM     19  O   PRO A  10      -3.418 -33.141  -4.077  1.00 10.00      A   
ATOM     20  N   GLU A  11      -4.217 -33.167  -6.189  1.00 10.00      A   
ATOM     21  HN  GLU A  11      -4.598 -33.719  -6.910  1.00 10.00      A   
ATOM     22  CA  GLU A  11      -4.091 -31.728  -6.396  1.00 10.00      A   
ATOM     23  CB  GLU A  11      -4.505 -31.350  -7.817  1.00 10.00      A   
ATOM     24  CG  GLU A  11      -3.724 -32.076  -8.899  1.00 10.00      A   
ATOM     25  CD  GLU A  11      -3.982 -31.512 -10.281  1.00 10.00      A   
ATOM     26  OE1 GLU A  11      -5.165 -31.378 -10.661  1.00 10.00      A   
ATOM     27  OE2 GLU A  11      -3.004 -31.200 -10.995  1.00 10.00      A   
ATOM     28  C   GLU A  11      -4.907 -30.929  -5.381  1.00 10.00      A   
ATOM     29  O   GLU A  11      -4.475 -29.870  -4.927  1.00 10.00      A   
ATOM     30  N   GLU A  12      -6.085 -31.445  -5.026  1.00 10.00      A   
ATOM     31  HN  GLU A  12      -6.378 -32.291  -5.428  1.00 10.00      A   
ATOM     32  CA  GLU A  12      -6.957 -30.779  -4.063  1.00 10.00      A   
ATOM     33  CB  GLU A  12      -8.300 -31.512  -3.932  1.00 10.00      A   
ATOM     34  CG  GLU A  12      -8.190 -32.981  -3.546  1.00 10.00      A   
ATOM     35  CD  GLU A  12      -9.543 -33.654  -3.419  1.00 10.00      A   
ATOM     36  OE1 GLU A  12     -10.552 -32.947  -3.218  1.00 10.00      A   
ATOM     37  OE2 GLU A  12      -9.604 -34.896  -3.513  1.00 10.00      A   
ATOM     38  C   GLU A  12      -6.269 -30.638  -2.704  1.00 10.00      A   
ATOM     39  O   GLU A  12      -6.396 -29.615  -2.035  1.00 10.00      A   
ATOM     40  N   VAL A  13      -5.528 -31.669  -2.314  1.00 10.00      A   
ATOM     41  HN  VAL A  13      -5.464 -32.457  -2.894  1.00 10.00      A   
ATOM     42  CA  VAL A  13      -4.810 -31.659  -1.046  1.00 10.00      A   
ATOM     43  CB  VAL A  13      -4.222 -33.050  -0.729  1.00 10.00      A   
ATOM     44  CG1 VAL A  13      -3.417 -33.014   0.558  1.00 10.00      A   
ATOM     45  CG2 VAL A  13      -5.326 -34.092  -0.636  1.00 10.00      A   
ATOM     46  C   VAL A  13      -3.678 -30.633  -1.108  1.00 10.00      A   
ATOM     47  O   VAL A  13      -3.513 -29.812  -0.205  1.00 10.00      A   
ATOM     48  N   LEU A  14      -2.929 -30.666  -2.204  1.00 10.00      A   
ATOM     49  HN  LEU A  14      -3.139 -31.319  -2.902  1.00 10.00      A   
ATOM     50  CA  LEU A  14      -1.808 -29.757  -2.402  1.00 10.00      A   
ATOM     51  CB  LEU A  14      -1.040 -30.128  -3.671  1.00 10.00      A   
ATOM     52  CG  LEU A  14      -0.308 -31.471  -3.636  1.00 10.00      A   
ATOM     53  CD1 LEU A  14       0.279 -31.795  -4.998  1.00 10.00      A   
ATOM     54  CD2 LEU A  14       0.777 -31.464  -2.570  1.00 10.00      A   
ATOM     55  C   LEU A  14      -2.265 -28.303  -2.447  1.00 10.00      A   
ATOM     56  O   LEU A  14      -1.627 -27.427  -1.863  1.00 10.00      A   
ATOM     57  N   GLU A  15      -3.382 -28.055  -3.121  1.00 10.00      A   
ATOM     58  HN  GLU A  15      -3.850 -28.799  -3.567  1.00 10.00      A   
ATOM     59  CA  GLU A  15      -3.919 -26.703  -3.227  1.00 10.00      A   
ATOM     60  CB  GLU A  15      -5.116 -26.650  -4.178  1.00 10.00      A   
ATOM     61  CG  GLU A  15      -5.430 -25.253  -4.688  1.00 10.00      A   
ATOM     62  CD  GLU A  15      -6.546 -25.237  -5.709  1.00 10.00      A   
ATOM     63  OE1 GLU A  15      -7.685 -25.599  -5.354  1.00 10.00      A   
ATOM     64  OE2 GLU A  15      -6.294 -24.855  -6.870  1.00 10.00      A   
ATOM     65  C   GLU A  15      -4.289 -26.142  -1.855  1.00 10.00      A   
ATOM     66  O   GLU A  15      -4.123 -24.948  -1.599  1.00 10.00      A   
ATOM     67  N   HIS A  16      -4.779 -27.007  -0.971  1.00 10.00      A   
ATOM     68  HN  HIS A  16      -4.900 -27.945  -1.231  1.00 10.00      A   
ATOM     69  CA  HIS A  16      -5.147 -26.585   0.377  1.00 10.00      A   
ATOM     70  CB  HIS A  16      -5.960 -27.668   1.093  1.00 10.00      A   
ATOM     71  CG  HIS A  16      -6.749 -27.159   2.264  1.00 10.00      A   
ATOM     72  ND1 HIS A  16      -7.973 -26.556   2.089  1.00 10.00      A   
ATOM     73  CD2 HIS A  16      -6.453 -27.183   3.590  1.00 10.00      A   
ATOM     74  CE1 HIS A  16      -8.395 -26.230   3.296  1.00 10.00      A   
ATOM     75  NE2 HIS A  16      -7.509 -26.587   4.231  1.00 10.00      A   
ATOM     76  HE2 HIS A  16      -7.603 -26.454   5.207  1.00 10.00      A   
ATOM     77  C   HIS A  16      -3.894 -26.245   1.176  1.00 10.00      A   
ATOM     78  O   HIS A  16      -3.884 -25.307   1.972  1.00 10.00      A   
ATOM     79  N   VAL A  17      -2.834 -27.009   0.942  1.00 10.00      A   
ATOM     80  HN  VAL A  17      -2.913 -27.745   0.301  1.00 10.00      A   
ATOM     81  CA  VAL A  17      -1.559 -26.788   1.618  1.00 10.00      A   
ATOM     82  CB  VAL A  17      -0.549 -27.916   1.304  1.00 10.00      A   
ATOM     83  CG1 VAL A  17       0.811 -27.621   1.924  1.00 10.00      A   
ATOM     84  CG2 VAL A  17      -1.074 -29.258   1.791  1.00 10.00      A   
ATOM     85  C   VAL A  17      -0.970 -25.452   1.177  1.00 10.00      A   
ATOM     86  O   VAL A  17      -0.471 -24.674   1.992  1.00 10.00      A   
ATOM     87  N   PHE A  18      -1.076 -25.179  -0.118  1.00 10.00      A   
ATOM     88  HN  PHE A  18      -1.512 -25.836  -0.708  1.00 10.00      A   
ATOM     89  CA  PHE A  18      -0.555 -23.945  -0.694  1.00 10.00      A   
ATOM     90  CB  PHE A  18      -0.560 -24.018  -2.222  1.00 10.00      A   
ATOM     91  CG  PHE A  18       0.317 -25.097  -2.796  1.00 10.00      A   
ATOM     92  CD1 PHE A  18       0.078 -25.589  -4.068  1.00 10.00      A   
ATOM     93  CD2 PHE A  18       1.377 -25.619  -2.068  1.00 10.00      A   
ATOM     94  CE1 PHE A  18       0.873 -26.582  -4.605  1.00 10.00      A   
ATOM     95  CE2 PHE A  18       2.177 -26.613  -2.598  1.00 10.00      A   
ATOM     96  CZ  PHE A  18       1.923 -27.093  -3.870  1.00 10.00      A   
ATOM     97  C   PHE A  18      -1.336 -22.719  -0.221  1.00 10.00      A   
ATOM     98  O   PHE A  18      -0.865 -21.588  -0.345  1.00 10.00      A   
ATOM     99  N   SER A  19      -2.521 -22.939   0.333  1.00 10.00      A   
ATOM    100  HN  SER A  19      -2.848 -23.859   0.419  1.00 10.00      A   
ATOM    101  CA  SER A  19      -3.342 -21.834   0.814  1.00 10.00      A   
ATOM    102  CB  SER A  19      -4.795 -22.272   1.036  1.00 10.00      A   
ATOM    103  OG  SER A  19      -4.967 -22.920   2.287  1.00 10.00      A   
ATOM    104  HG  SER A  19      -4.683 -23.844   2.216  1.00 10.00      A   
ATOM    105  C   SER A  19      -2.753 -21.226   2.086  1.00 10.00      A   
ATOM    106  O   SER A  19      -3.043 -20.077   2.437  1.00 10.00      A   
ATOM    107  N   PHE A  20      -1.919 -22.001   2.769  1.00 10.00      A   
ATOM    108  HN  PHE A  20      -1.736 -22.912   2.444  1.00 10.00      A   
ATOM    109  CA  PHE A  20      -1.278 -21.543   3.991  1.00 10.00      A   
ATOM    110  CB  PHE A  20      -1.054 -22.712   4.954  1.00 10.00      A   
ATOM    111  CG  PHE A  20      -2.329 -23.311   5.483  1.00 10.00      A   
ATOM    112  CD1 PHE A  20      -2.727 -24.581   5.100  1.00 10.00      A   
ATOM    113  CD2 PHE A  20      -3.129 -22.602   6.363  1.00 10.00      A   
ATOM    114  CE1 PHE A  20      -3.900 -25.132   5.586  1.00 10.00      A   
ATOM    115  CE2 PHE A  20      -4.304 -23.147   6.851  1.00 10.00      A   
ATOM    116  CZ  PHE A  20      -4.689 -24.414   6.463  1.00 10.00      A   
ATOM    117  C   PHE A  20       0.042 -20.847   3.674  1.00 10.00      A   
ATOM    118  O   PHE A  20       0.724 -20.345   4.569  1.00 10.00      A   
ATOM    119  N   ILE A  21       0.386 -20.819   2.394  1.00 10.00      A   
ATOM    120  HN  ILE A  21      -0.212 -21.229   1.732  1.00 10.00      A   
ATOM    121  CA  ILE A  21       1.613 -20.186   1.935  1.00 10.00      A   
ATOM    122  CB  ILE A  21       2.529 -21.187   1.193  1.00 10.00      A   
ATOM    123  CG1 ILE A  21       2.719 -22.459   2.028  1.00 10.00      A   
ATOM    124  CG2 ILE A  21       3.876 -20.547   0.886  1.00 10.00      A   
ATOM    125  CD1 ILE A  21       3.360 -23.604   1.272  1.00 10.00      A   
ATOM    126  C   ILE A  21       1.272 -19.030   1.001  1.00 10.00      A   
ATOM    127  O   ILE A  21       0.981 -19.237  -0.178  1.00 10.00      A   
ATOM    128  N   GLN A  22       1.295 -17.819   1.537  1.00 10.00      A   
ATOM    129  HN  GLN A  22       1.542 -17.717   2.482  1.00 10.00      A   
ATOM    130  CA  GLN A  22       0.977 -16.633   0.757  1.00 10.00      A   
ATOM    131  CB  GLN A  22      -0.104 -15.802   1.456  1.00 10.00      A   
ATOM    132  CG  GLN A  22      -1.419 -16.539   1.678  1.00 10.00      A   
ATOM    133  CD  GLN A  22      -2.080 -16.974   0.379  1.00 10.00      A   
ATOM    134  OE1 GLN A  22      -1.951 -16.319  -0.654  1.00 10.00      A   
ATOM    135  NE2 GLN A  22      -2.790 -18.089   0.419  1.00 10.00      A   
ATOM    136 HE21 GLN A  22      -2.849 -18.575   1.272  1.00 10.00      A   
ATOM    137 HE22 GLN A  22      -3.234 -18.381  -0.402  1.00 10.00      A   
ATOM    138  C   GLN A  22       2.227 -15.790   0.530  1.00 10.00      A   
ATOM    139  O   GLN A  22       2.191 -14.791  -0.190  1.00 10.00      A   
ATOM    140  N   LEU A  23       3.330 -16.201   1.150  1.00 10.00      A   
ATOM    141  HN  LEU A  23       3.291 -17.007   1.706  1.00 10.00      A   
ATOM    142  CA  LEU A  23       4.594 -15.489   1.015  1.00 10.00      A   
ATOM    143  CB  LEU A  23       5.603 -16.010   2.040  1.00 10.00      A   
ATOM    144  CG  LEU A  23       6.772 -15.082   2.364  1.00 10.00      A   
ATOM    145  CD1 LEU A  23       6.322 -13.949   3.274  1.00 10.00      A   
ATOM    146  CD2 LEU A  23       7.916 -15.858   2.991  1.00 10.00      A   
ATOM    147  C   LEU A  23       5.149 -15.664  -0.397  1.00 10.00      A   
ATOM    148  O   LEU A  23       5.358 -16.795  -0.849  1.00 10.00      A   
ATOM    149  N   ASP A  24       5.387 -14.548  -1.082  1.00 10.00      A   
ATOM    150  HN  ASP A  24       5.211 -13.682  -0.655  1.00 10.00      A   
ATOM    151  CA  ASP A  24       5.900 -14.565  -2.454  1.00 10.00      A   
ATOM    152  CB  ASP A  24       6.128 -13.145  -2.986  1.00 10.00      A   
ATOM    153  CG  ASP A  24       4.848 -12.439  -3.391  1.00 10.00      A   
ATOM    154  OD1 ASP A  24       4.197 -12.879  -4.366  1.00 10.00      A   
ATOM    155  OD2 ASP A  24       4.498 -11.432  -2.736  1.00 10.00      A   
ATOM    156  C   ASP A  24       7.193 -15.363  -2.572  1.00 10.00      A   
ATOM    157  O   ASP A  24       7.343 -16.182  -3.481  1.00 10.00      A   
ATOM    158  N   LYS A  25       8.126 -15.126  -1.649  1.00 10.00      A   
ATOM    159  HN  LYS A  25       7.943 -14.463  -0.946  1.00 10.00      A   
ATOM    160  CA  LYS A  25       9.414 -15.819  -1.663  1.00 10.00      A   
ATOM    161  CB  LYS A  25      10.301 -15.384  -0.489  1.00 10.00      A   
ATOM    162  CG  LYS A  25      10.814 -13.959  -0.580  1.00 10.00      A   
ATOM    163  CD  LYS A  25      11.970 -13.720   0.376  1.00 10.00      A   
ATOM    164  CE  LYS A  25      12.299 -12.239   0.486  1.00 10.00      A   
ATOM    165  NZ  LYS A  25      12.775 -11.676  -0.806  1.00 10.00      A   
ATOM    166  HZ1 LYS A  25      13.679 -12.109  -1.075  1.00 10.00      A   
ATOM    167  HZ2 LYS A  25      12.910 -10.649  -0.721  1.00 10.00      A   
ATOM    168  HZ3 LYS A  25      12.076 -11.863  -1.560  1.00 10.00      A   
ATOM    169  C   LYS A  25       9.235 -17.331  -1.641  1.00 10.00      A   
ATOM    170  O   LYS A  25       9.787 -18.040  -2.480  1.00 10.00      A   
ATOM    171  N   ASP A  26       8.444 -17.811  -0.692  1.00 10.00      A   
ATOM    172  HN  ASP A  26       8.016 -17.188  -0.070  1.00 10.00      A   
ATOM    173  CA  ASP A  26       8.196 -19.238  -0.549  1.00 10.00      A   
ATOM    174  CB  ASP A  26       7.501 -19.533   0.778  1.00 10.00      A   
ATOM    175  CG  ASP A  26       8.495 -19.739   1.897  1.00 10.00      A   
ATOM    176  OD1 ASP A  26       9.508 -20.437   1.669  1.00 10.00      A   
ATOM    177  OD2 ASP A  26       8.268 -19.218   3.007  1.00 10.00      A   
ATOM    178  C   ASP A  26       7.392 -19.785  -1.717  1.00 10.00      A   
ATOM    179  O   ASP A  26       7.602 -20.917  -2.158  1.00 10.00      A   
ATOM    180  N   ARG A  27       6.470 -18.973  -2.216  1.00 10.00      A   
ATOM    181  HN  ARG A  27       6.338 -18.089  -1.803  1.00 10.00      A   
ATOM    182  CA  ARG A  27       5.640 -19.360  -3.349  1.00 10.00      A   
ATOM    183  CB  ARG A  27       4.638 -18.248  -3.683  1.00 10.00      A   
ATOM    184  CG  ARG A  27       3.274 -18.421  -3.035  1.00 10.00      A   
ATOM    185  CD  ARG A  27       2.550 -19.623  -3.615  1.00 10.00      A   
ATOM    186  NE  ARG A  27       1.276 -19.894  -2.954  1.00 10.00      A   
ATOM    187  HE  ARG A  27       1.256 -19.848  -1.967  1.00 10.00      A   
ATOM    188  CZ  ARG A  27       0.153 -20.180  -3.609  1.00 10.00      A   
ATOM    189  NH1 ARG A  27       0.144 -20.212  -4.937  1.00 10.00      A   
ATOM    190 HH11 ARG A  27      -0.729 -20.443  -5.445  1.00 10.00      A   
ATOM    191 HH12 ARG A  27       1.023 -19.995  -5.484  1.00 10.00      A   
ATOM    192  NH2 ARG A  27      -0.957 -20.470  -2.937  1.00 10.00      A   
ATOM    193 HH21 ARG A  27      -0.952 -20.477  -1.893  1.00 10.00      A   
ATOM    194 HH22 ARG A  27      -1.841 -20.694  -3.450  1.00 10.00      A   
ATOM    195  C   ARG A  27       6.508 -19.671  -4.562  1.00 10.00      A   
ATOM    196  O   ARG A  27       6.245 -20.618  -5.304  1.00 10.00      A   
ATOM    197  N   ASN A  28       7.555 -18.874  -4.741  1.00 10.00      A   
ATOM    198  HN  ASN A  28       7.706 -18.137  -4.107  1.00 10.00      A   
ATOM    199  CA  ASN A  28       8.478 -19.052  -5.854  1.00 10.00      A   
ATOM    200  CB  ASN A  28       9.435 -17.860  -5.966  1.00 10.00      A   
ATOM    201  CG  ASN A  28       8.727 -16.576  -6.348  1.00 10.00      A   
ATOM    202  OD1 ASN A  28       7.659 -16.599  -6.961  1.00 10.00      A   
ATOM    203  ND2 ASN A  28       9.318 -15.448  -5.998  1.00 10.00      A   
ATOM    204 HD21 ASN A  28      10.170 -15.499  -5.516  1.00 10.00      A   
ATOM    205 HD22 ASN A  28       8.874 -14.600  -6.233  1.00 10.00      A   
ATOM    206  C   ASN A  28       9.263 -20.352  -5.715  1.00 10.00      A   
ATOM    207  O   ASN A  28       9.549 -21.025  -6.708  1.00 10.00      A   
ATOM    208  N   SER A  29       9.600 -20.711  -4.482  1.00 10.00      A   
ATOM    209  HN  SER A  29       9.344 -20.134  -3.728  1.00 10.00      A   
ATOM    210  CA  SER A  29      10.346 -21.934  -4.216  1.00 10.00      A   
ATOM    211  CB  SER A  29      10.667 -22.038  -2.728  1.00 10.00      A   
ATOM    212  OG  SER A  29      11.147 -20.797  -2.234  1.00 10.00      A   
ATOM    213  HG  SER A  29      11.040 -20.773  -1.274  1.00 10.00      A   
ATOM    214  C   SER A  29       9.562 -23.161  -4.674  1.00 10.00      A   
ATOM    215  O   SER A  29      10.121 -24.069  -5.287  1.00 10.00      A   
ATOM    216  N   VAL A  30       8.259 -23.171  -4.394  1.00 10.00      A   
ATOM    217  HN  VAL A  30       7.870 -22.404  -3.919  1.00 10.00      A   
ATOM    218  CA  VAL A  30       7.393 -24.288  -4.773  1.00 10.00      A   
ATOM    219  CB  VAL A  30       5.979 -24.156  -4.154  1.00 10.00      A   
ATOM    220  CG1 VAL A  30       4.925 -24.890  -4.974  1.00 10.00      A   
ATOM    221  CG2 VAL A  30       5.987 -24.677  -2.728  1.00 10.00      A   
ATOM    222  C   VAL A  30       7.304 -24.435  -6.292  1.00 10.00      A   
ATOM    223  O   VAL A  30       7.348 -25.547  -6.821  1.00 10.00      A   
ATOM    224  N   SER A  31       7.222 -23.315  -6.998  1.00 10.00      A   
ATOM    225  HN  SER A  31       7.209 -22.450  -6.531  1.00 10.00      A   
ATOM    226  CA  SER A  31       7.126 -23.348  -8.452  1.00 10.00      A   
ATOM    227  CB  SER A  31       6.701 -21.983  -8.998  1.00 10.00      A   
ATOM    228  OG  SER A  31       7.515 -20.945  -8.480  1.00 10.00      A   
ATOM    229  HG  SER A  31       8.179 -21.317  -7.881  1.00 10.00      A   
ATOM    230  C   SER A  31       8.429 -23.815  -9.109  1.00 10.00      A   
ATOM    231  O   SER A  31       8.515 -23.915 -10.330  1.00 10.00      A   
ATOM    232  N   LEU A  32       9.440 -24.106  -8.294  1.00 10.00      A   
ATOM    233  HN  LEU A  32       9.316 -24.013  -7.322  1.00 10.00      A   
ATOM    234  CA  LEU A  32      10.729 -24.555  -8.808  1.00 10.00      A   
ATOM    235  CB  LEU A  32      11.837 -23.591  -8.376  1.00 10.00      A   
ATOM    236  CG  LEU A  32      11.968 -22.303  -9.185  1.00 10.00      A   
ATOM    237  CD1 LEU A  32      12.885 -21.326  -8.467  1.00 10.00      A   
ATOM    238  CD2 LEU A  32      12.498 -22.604 -10.577  1.00 10.00      A   
ATOM    239  C   LEU A  32      11.080 -25.970  -8.354  1.00 10.00      A   
ATOM    240  O   LEU A  32      12.145 -26.485  -8.692  1.00 10.00      A   
ATOM    241  N   VAL A  33      10.199 -26.605  -7.591  1.00 10.00      A   
ATOM    242  HN  VAL A  33       9.356 -26.163  -7.353  1.00 10.00      A   
ATOM    243  CA  VAL A  33      10.467 -27.957  -7.110  1.00 10.00      A   
ATOM    244  CB  VAL A  33       9.723 -28.312  -5.801  1.00 10.00      A   
ATOM    245  CG1 VAL A  33      10.070 -27.328  -4.698  1.00 10.00      A   
ATOM    246  CG2 VAL A  33       8.220 -28.377  -6.008  1.00 10.00      A   
ATOM    247  C   VAL A  33      10.196 -29.009  -8.186  1.00 10.00      A   
ATOM    248  O   VAL A  33      10.952 -29.970  -8.316  1.00 10.00      A   
ATOM    249  N   CYS A  34       9.127 -28.811  -8.952  1.00 10.00      A   
ATOM    250  HN  CYS A  34       8.571 -28.020  -8.796  1.00 10.00      A   
ATOM    251  CA  CYS A  34       8.750 -29.727 -10.019  1.00 10.00      A   
ATOM    252  CB  CYS A  34       8.274 -31.063  -9.439  1.00 10.00      A   
ATOM    253  SG  CYS A  34       6.842 -30.935  -8.342  1.00 10.00      A   
ATOM    254  HG  CYS A  34       6.619 -32.135  -7.823  1.00 10.00      A   
ATOM    255  C   CYS A  34       7.636 -29.102 -10.854  1.00 10.00      A   
ATOM    256  O   CYS A  34       6.945 -28.192 -10.388  1.00 10.00      A   
ATOM    257  N   LYS A  35       7.460 -29.588 -12.075  1.00 10.00      A   
ATOM    258  HN  LYS A  35       8.042 -30.322 -12.394  1.00 10.00      A   
ATOM    259  CA  LYS A  35       6.426 -29.071 -12.964  1.00 10.00      A   
ATOM    260  CB  LYS A  35       6.541 -29.725 -14.344  1.00 10.00      A   
ATOM    261  CG  LYS A  35       5.508 -29.255 -15.352  1.00 10.00      A   
ATOM    262  CD  LYS A  35       5.989 -28.042 -16.130  1.00 10.00      A   
ATOM    263  CE  LYS A  35       7.052 -28.425 -17.149  1.00 10.00      A   
ATOM    264  NZ  LYS A  35       7.209 -27.387 -18.208  1.00 10.00      A   
ATOM    265  HZ1 LYS A  35       8.119 -27.518 -18.711  1.00 10.00      A   
ATOM    266  HZ2 LYS A  35       7.199 -26.440 -17.787  1.00 10.00      A   
ATOM    267  HZ3 LYS A  35       6.432 -27.456 -18.899  1.00 10.00      A   
ATOM    268  C   LYS A  35       5.041 -29.317 -12.374  1.00 10.00      A   
ATOM    269  O   LYS A  35       4.131 -28.503 -12.538  1.00 10.00      A   
ATOM    270  N   SER A  36       4.904 -30.433 -11.666  1.00 10.00      A   
ATOM    271  HN  SER A  36       5.678 -31.030 -11.564  1.00 10.00      A   
ATOM    272  CA  SER A  36       3.647 -30.810 -11.040  1.00 10.00      A   
ATOM    273  CB  SER A  36       3.842 -32.124 -10.284  1.00 10.00      A   
ATOM    274  OG  SER A  36       4.786 -32.942 -10.961  1.00 10.00      A   
ATOM    275  HG  SER A  36       4.328 -33.695 -11.358  1.00 10.00      A   
ATOM    276  C   SER A  36       3.143 -29.719 -10.097  1.00 10.00      A   
ATOM    277  O   SER A  36       1.996 -29.283 -10.197  1.00 10.00      A   
ATOM    278  N   TRP A  37       4.013 -29.268  -9.200  1.00 10.00      A   
ATOM    279  HN  TRP A  37       4.918 -29.644  -9.182  1.00 10.00      A   
ATOM    280  CA  TRP A  37       3.657 -28.232  -8.239  1.00 10.00      A   
ATOM    281  CB  TRP A  37       4.639 -28.210  -7.063  1.00 10.00      A   
ATOM    282  CG  TRP A  37       4.435 -29.327  -6.080  1.00 10.00      A   
ATOM    283  CD1 TRP A  37       3.905 -30.559  -6.332  1.00 10.00      A   
ATOM    284  CD2 TRP A  37       4.770 -29.315  -4.688  1.00 10.00      A   
ATOM    285  NE1 TRP A  37       3.882 -31.312  -5.184  1.00 10.00      A   
ATOM    286  HE1 TRP A  37       3.546 -32.235  -5.110  1.00 10.00      A   
ATOM    287  CE2 TRP A  37       4.408 -30.569  -4.160  1.00 10.00      A   
ATOM    288  CE3 TRP A  37       5.339 -28.365  -3.834  1.00 10.00      A   
ATOM    289  CZ2 TRP A  37       4.596 -30.898  -2.821  1.00 10.00      A   
ATOM    290  CZ3 TRP A  37       5.526 -28.694  -2.506  1.00 10.00      A   
ATOM    291  CH2 TRP A  37       5.157 -29.949  -2.010  1.00 10.00      A   
ATOM    292  C   TRP A  37       3.587 -26.866  -8.906  1.00 10.00      A   
ATOM    293  O   TRP A  37       2.741 -26.043  -8.558  1.00 10.00      A   
ATOM    294  N   TYR A  38       4.468 -26.635  -9.877  1.00 10.00      A   
ATOM    295  HN  TYR A  38       5.122 -27.334 -10.103  1.00 10.00      A   
ATOM    296  CA  TYR A  38       4.501 -25.367 -10.605  1.00 10.00      A   
ATOM    297  CB  TYR A  38       5.620 -25.371 -11.659  1.00 10.00      A   
ATOM    298  CG  TYR A  38       5.519 -24.244 -12.669  1.00 10.00      A   
ATOM    299  CD1 TYR A  38       5.075 -24.489 -13.962  1.00 10.00      A   
ATOM    300  CD2 TYR A  38       5.857 -22.938 -12.331  1.00 10.00      A   
ATOM    301  CE1 TYR A  38       4.965 -23.469 -14.888  1.00 10.00      A   
ATOM    302  CE2 TYR A  38       5.751 -21.910 -13.253  1.00 10.00      A   
ATOM    303  CZ  TYR A  38       5.303 -22.183 -14.529  1.00 10.00      A   
ATOM    304  OH  TYR A  38       5.180 -21.166 -15.450  1.00 10.00      A   
ATOM    305  HH  TYR A  38       6.006 -20.671 -15.503  1.00 10.00      A   
ATOM    306  C   TYR A  38       3.153 -25.078 -11.263  1.00 10.00      A   
ATOM    307  O   TYR A  38       2.644 -23.957 -11.196  1.00 10.00      A   
ATOM    308  N   GLU A  39       2.573 -26.100 -11.879  1.00 10.00      A   
ATOM    309  HN  GLU A  39       3.020 -26.976 -11.877  1.00 10.00      A   
ATOM    310  CA  GLU A  39       1.288 -25.963 -12.553  1.00 10.00      A   
ATOM    311  CB  GLU A  39       1.006 -27.184 -13.429  1.00 10.00      A   
ATOM    312  CG  GLU A  39       1.882 -27.268 -14.673  1.00 10.00      A   
ATOM    313  CD  GLU A  39       1.572 -26.184 -15.690  1.00 10.00      A   
ATOM    314  OE1 GLU A  39       2.286 -26.104 -16.716  1.00 10.00      A   
ATOM    315  OE2 GLU A  39       0.613 -25.414 -15.478  1.00 10.00      A   
ATOM    316  C   GLU A  39       0.152 -25.720 -11.559  1.00 10.00      A   
ATOM    317  O   GLU A  39      -0.902 -25.201 -11.923  1.00 10.00      A   
ATOM    318  N   ILE A  40       0.367 -26.093 -10.303  1.00 10.00      A   
ATOM    319  HN  ILE A  40       1.224 -26.509 -10.065  1.00 10.00      A   
ATOM    320  CA  ILE A  40      -0.642 -25.886  -9.269  1.00 10.00      A   
ATOM    321  CB  ILE A  40      -0.574 -26.956  -8.158  1.00 10.00      A   
ATOM    322  CG1 ILE A  40      -0.672 -28.355  -8.769  1.00 10.00      A   
ATOM    323  CG2 ILE A  40      -1.688 -26.743  -7.140  1.00 10.00      A   
ATOM    324  CD1 ILE A  40      -0.471 -29.476  -7.769  1.00 10.00      A   
ATOM    325  C   ILE A  40      -0.483 -24.499  -8.656  1.00 10.00      A   
ATOM    326  O   ILE A  40      -1.467 -23.802  -8.416  1.00 10.00      A   
ATOM    327  N   GLU A  41       0.769 -24.114  -8.419  1.00 10.00      A   
ATOM    328  HN  GLU A  41       1.500 -24.743  -8.629  1.00 10.00      A   
ATOM    329  CA  GLU A  41       1.112 -22.814  -7.843  1.00 10.00      A   
ATOM    330  CB  GLU A  41       2.641 -22.661  -7.845  1.00 10.00      A   
ATOM    331  CG  GLU A  41       3.208 -21.671  -6.837  1.00 10.00      A   
ATOM    332  CD  GLU A  41       3.039 -20.221  -7.249  1.00 10.00      A   
ATOM    333  OE1 GLU A  41       3.818 -19.737  -8.102  1.00 10.00      A   
ATOM    334  OE2 GLU A  41       2.135 -19.551  -6.708  1.00 10.00      A   
ATOM    335  C   GLU A  41       0.487 -21.682  -8.647  1.00 10.00      A   
ATOM    336  O   GLU A  41      -0.225 -20.831  -8.105  1.00 10.00      A   
ATOM    337  N   ARG A  42       0.727 -21.710  -9.953  1.00 10.00      A   
ATOM    338  HN  ARG A  42       1.266 -22.451 -10.315  1.00 10.00      A   
ATOM    339  CA  ARG A  42       0.230 -20.685 -10.866  1.00 10.00      A   
ATOM    340  CB  ARG A  42       0.736 -20.950 -12.285  1.00 10.00      A   
ATOM    341  CG  ARG A  42       0.324 -22.303 -12.837  1.00 10.00      A   
ATOM    342  CD  ARG A  42       0.774 -22.477 -14.275  1.00 10.00      A   
ATOM    343  NE  ARG A  42       0.048 -21.590 -15.189  1.00 10.00      A   
ATOM    344  HE  ARG A  42      -0.099 -20.661 -14.895  1.00 10.00      A   
ATOM    345  CZ  ARG A  42      -0.429 -21.971 -16.374  1.00 10.00      A   
ATOM    346  NH1 ARG A  42      -0.264 -23.227 -16.784  1.00 10.00      A   
ATOM    347 HH11 ARG A  42       0.239 -23.926 -16.177  1.00 10.00      A   
ATOM    348 HH12 ARG A  42      -0.632 -23.528 -17.713  1.00 10.00      A   
ATOM    349  NH2 ARG A  42      -1.053 -21.100 -17.158  1.00 10.00      A   
ATOM    350 HH21 ARG A  42      -1.427 -21.406 -18.087  1.00 10.00      A   
ATOM    351 HH22 ARG A  42      -1.171 -20.107 -16.858  1.00 10.00      A   
ATOM    352  C   ARG A  42      -1.296 -20.572 -10.866  1.00 10.00      A   
ATOM    353  O   ARG A  42      -1.846 -19.544 -11.258  1.00 10.00      A   
ATOM    354  N   TRP A  43      -1.978 -21.616 -10.418  1.00 10.00      A   
ATOM    355  HN  TRP A  43      -1.494 -22.401 -10.085  1.00 10.00      A   
ATOM    356  CA  TRP A  43      -3.430 -21.612 -10.400  1.00 10.00      A   
ATOM    357  CB  TRP A  43      -3.983 -22.905 -11.002  1.00 10.00      A   
ATOM    358  CG  TRP A  43      -4.019 -22.916 -12.500  1.00 10.00      A   
ATOM    359  CD1 TRP A  43      -3.061 -23.398 -13.344  1.00 10.00      A   
ATOM    360  CD2 TRP A  43      -5.074 -22.427 -13.334  1.00 10.00      A   
ATOM    361  NE1 TRP A  43      -3.453 -23.238 -14.649  1.00 10.00      A   
ATOM    362  HE1 TRP A  43      -2.934 -23.507 -15.439  1.00 10.00      A   
ATOM    363  CE2 TRP A  43      -4.686 -22.643 -14.670  1.00 10.00      A   
ATOM    364  CE3 TRP A  43      -6.308 -21.823 -13.079  1.00 10.00      A   
ATOM    365  CZ2 TRP A  43      -5.488 -22.277 -15.748  1.00 10.00      A   
ATOM    366  CZ3 TRP A  43      -7.105 -21.462 -14.150  1.00 10.00      A   
ATOM    367  CH2 TRP A  43      -6.691 -21.691 -15.468  1.00 10.00      A   
ATOM    368  C   TRP A  43      -3.994 -21.411  -8.998  1.00 10.00      A   
ATOM    369  O   TRP A  43      -5.202 -21.525  -8.797  1.00 10.00      A   
ATOM    370  N   CYS A  44      -3.140 -21.108  -8.027  1.00 10.00      A   
ATOM    371  HN  CYS A  44      -2.181 -21.027  -8.226  1.00 10.00      A   
ATOM    372  CA  CYS A  44      -3.619 -20.911  -6.664  1.00 10.00      A   
ATOM    373  CB  CYS A  44      -3.426 -22.170  -5.819  1.00 10.00      A   
ATOM    374  SG  CYS A  44      -1.714 -22.718  -5.679  1.00 10.00      A   
ATOM    375  HG  CYS A  44      -1.390 -23.302  -6.826  1.00 10.00      A   
ATOM    376  C   CYS A  44      -3.015 -19.691  -5.971  1.00 10.00      A   
ATOM    377  O   CYS A  44      -3.260 -19.470  -4.786  1.00 10.00      A   
ATOM    378  N   ARG A  45      -2.207 -18.909  -6.681  1.00 10.00      A   
ATOM    379  HN  ARG A  45      -2.002 -19.135  -7.610  1.00 10.00      A   
ATOM    380  CA  ARG A  45      -1.623 -17.713  -6.074  1.00 10.00      A   
ATOM    381  CB  ARG A  45      -0.344 -17.248  -6.773  1.00 10.00      A   
ATOM    382  CG  ARG A  45       0.608 -16.507  -5.838  1.00 10.00      A   
ATOM    383  CD  ARG A  45       1.782 -15.883  -6.581  1.00 10.00      A   
ATOM    384  NE  ARG A  45       2.835 -16.849  -6.879  1.00 10.00      A   
ATOM    385  HE  ARG A  45       2.547 -17.762  -7.143  1.00 10.00      A   
ATOM    386  CZ  ARG A  45       4.142 -16.585  -6.796  1.00 10.00      A   
ATOM    387  NH1 ARG A  45       4.569 -15.382  -6.408  1.00 10.00      A   
ATOM    388 HH11 ARG A  45       3.883 -14.629  -6.163  1.00 10.00      A   
ATOM    389 HH12 ARG A  45       5.592 -15.183  -6.343  1.00 10.00      A   
ATOM    390  NH2 ARG A  45       5.025 -17.518  -7.125  1.00 10.00      A   
ATOM    391 HH21 ARG A  45       4.690 -18.466  -7.448  1.00 10.00      A   
ATOM    392 HH22 ARG A  45       6.050 -17.321  -7.063  1.00 10.00      A   
ATOM    393  C   ARG A  45      -2.662 -16.600  -6.034  1.00 10.00      A   
ATOM    394  O   ARG A  45      -3.331 -16.329  -7.032  1.00 10.00      A   
ATOM    395  N   ARG A  46      -2.804 -15.967  -4.878  1.00 10.00      A   
ATOM    396  HN  ARG A  46      -2.222 -16.204  -4.124  1.00 10.00      A   
ATOM    397  CA  ARG A  46      -3.792 -14.914  -4.708  1.00 10.00      A   
ATOM    398  CB  ARG A  46      -4.393 -14.952  -3.304  1.00 10.00      A   
ATOM    399  CG  ARG A  46      -5.271 -16.160  -3.047  1.00 10.00      A   
ATOM    400  CD  ARG A  46      -5.800 -16.172  -1.626  1.00 10.00      A   
ATOM    401  NE  ARG A  46      -6.679 -17.312  -1.397  1.00 10.00      A   
ATOM    402  HE  ARG A  46      -7.051 -17.756  -2.193  1.00 10.00      A   
ATOM    403  CZ  ARG A  46      -7.014 -17.776  -0.198  1.00 10.00      A   
ATOM    404  NH1 ARG A  46      -6.547 -17.199   0.902  1.00 10.00      A   
ATOM    405 HH11 ARG A  46      -6.813 -17.568   1.841  1.00 10.00      A   
ATOM    406 HH12 ARG A  46      -5.916 -16.372   0.831  1.00 10.00      A   
ATOM    407  NH2 ARG A  46      -7.828 -18.820  -0.098  1.00 10.00      A   
ATOM    408 HH21 ARG A  46      -8.210 -19.270  -0.957  1.00 10.00      A   
ATOM    409 HH22 ARG A  46      -8.090 -19.197   0.838  1.00 10.00      A   
ATOM    410  C   ARG A  46      -3.235 -13.532  -5.002  1.00 10.00      A   
ATOM    411  O   ARG A  46      -3.954 -12.667  -5.501  1.00 10.00      A   
ATOM    412  N   LYS A  47      -1.963 -13.317  -4.706  1.00 10.00      A   
ATOM    413  HN  LYS A  47      -1.418 -14.048  -4.344  1.00 10.00      A   
ATOM    414  CA  LYS A  47      -1.351 -12.019  -4.933  1.00 10.00      A   
ATOM    415  CB  LYS A  47      -1.159 -11.267  -3.610  1.00 10.00      A   
ATOM    416  CG  LYS A  47      -0.172 -11.923  -2.658  1.00 10.00      A   
ATOM    417  CD  LYS A  47       0.168 -11.004  -1.497  1.00 10.00      A   
ATOM    418  CE  LYS A  47       1.239 -11.611  -0.606  1.00 10.00      A   
ATOM    419  NZ  LYS A  47       1.688 -10.660   0.443  1.00 10.00      A   
ATOM    420  HZ1 LYS A  47       2.142  -9.834   0.006  1.00 10.00      A   
ATOM    421  HZ2 LYS A  47       2.374 -11.119   1.075  1.00 10.00      A   
ATOM    422  HZ3 LYS A  47       0.875 -10.336   1.004  1.00 10.00      A   
ATOM    423  C   LYS A  47      -0.021 -12.139  -5.668  1.00 10.00      A   
ATOM    424  O   LYS A  47       0.643 -13.171  -5.613  1.00 10.00      A   
ATOM    425  N   VAL A  48       0.342 -11.082  -6.377  1.00 10.00      A   
ATOM    426  HN  VAL A  48      -0.259 -10.306  -6.418  1.00 10.00      A   
ATOM    427  CA  VAL A  48       1.598 -11.041  -7.110  1.00 10.00      A   
ATOM    428  CB  VAL A  48       1.423 -11.327  -8.621  1.00 10.00      A   
ATOM    429  CG1 VAL A  48       1.339 -12.821  -8.879  1.00 10.00      A   
ATOM    430  CG2 VAL A  48       0.195 -10.617  -9.181  1.00 10.00      A   
ATOM    431  C   VAL A  48       2.276  -9.689  -6.920  1.00 10.00      A   
ATOM    432  O   VAL A  48       1.791  -8.661  -7.404  1.00 10.00      A   
ATOM    433  N   PHE A  49       3.377  -9.690  -6.180  1.00 10.00      A   
ATOM    434  HN  PHE A  49       3.689 -10.536  -5.781  1.00 10.00      A   
ATOM    435  CA  PHE A  49       4.126  -8.466  -5.934  1.00 10.00      A   
ATOM    436  CB  PHE A  49       4.996  -8.595  -4.682  1.00 10.00      A   
ATOM    437  CG  PHE A  49       5.829  -7.377  -4.387  1.00 10.00      A   
ATOM    438  CD1 PHE A  49       5.256  -6.246  -3.824  1.00 10.00      A   
ATOM    439  CD2 PHE A  49       7.184  -7.363  -4.677  1.00 10.00      A   
ATOM    440  CE1 PHE A  49       6.019  -5.125  -3.558  1.00 10.00      A   
ATOM    441  CE2 PHE A  49       7.953  -6.247  -4.412  1.00 10.00      A   
ATOM    442  CZ  PHE A  49       7.371  -5.126  -3.851  1.00 10.00      A   
ATOM    443  C   PHE A  49       4.981  -8.105  -7.144  1.00 10.00      A   
ATOM    444  O   PHE A  49       5.895  -8.841  -7.523  1.00 10.00      A   
ATOM    445  N   ILE A  50       4.675  -6.966  -7.746  1.00 10.00      A   
ATOM    446  HN  ILE A  50       3.940  -6.420  -7.390  1.00 10.00      A   
ATOM    447  CA  ILE A  50       5.393  -6.492  -8.919  1.00 10.00      A   
ATOM    448  CB  ILE A  50       4.421  -6.095 -10.054  1.00 10.00      A   
ATOM    449  CG1 ILE A  50       3.245  -7.079 -10.149  1.00 10.00      A   
ATOM    450  CG2 ILE A  50       5.154  -5.997 -11.385  1.00 10.00      A   
ATOM    451  CD1 ILE A  50       3.641  -8.497 -10.505  1.00 10.00      A   
ATOM    452  C   ILE A  50       6.249  -5.284  -8.550  1.00 10.00      A   
ATOM    453  O   ILE A  50       5.748  -4.163  -8.443  1.00 10.00      A   
ATOM    454  N   GLY A  51       7.535  -5.528  -8.328  1.00 10.00      A   
ATOM    455  HN  GLY A  51       7.865  -6.448  -8.405  1.00 10.00      A   
ATOM    456  CA  GLY A  51       8.454  -4.462  -7.970  1.00 10.00      A   
ATOM    457  C   GLY A  51       8.600  -3.433  -9.071  1.00 10.00      A   
ATOM    458  O   GLY A  51       8.624  -2.233  -8.811  1.00 10.00      A   
ATOM    459  N   ASN A  52       8.704  -3.904 -10.303  1.00 10.00      A   
ATOM    460  HN  ASN A  52       8.694  -4.876 -10.450  1.00 10.00      A   
ATOM    461  CA  ASN A  52       8.836  -3.016 -11.448  1.00 10.00      A   
ATOM    462  CB  ASN A  52      10.229  -3.141 -12.065  1.00 10.00      A   
ATOM    463  CG  ASN A  52      10.514  -2.069 -13.098  1.00 10.00      A   
ATOM    464  OD1 ASN A  52      10.047  -2.149 -14.226  1.00 10.00      A   
ATOM    465  ND2 ASN A  52      11.278  -1.056 -12.718  1.00 10.00      A   
ATOM    466 HD21 ASN A  52      11.624  -1.051 -11.796  1.00 10.00      A   
ATOM    467 HD22 ASN A  52      11.472  -0.350 -13.374  1.00 10.00      A   
ATOM    468  C   ASN A  52       7.766  -3.349 -12.480  1.00 10.00      A   
ATOM    469  O   ASN A  52       7.707  -4.473 -12.967  1.00 10.00      A   
ATOM    470  N   CYS A  53       6.929  -2.372 -12.813  1.00 10.00      A   
ATOM    471  HN  CYS A  53       7.037  -1.486 -12.399  1.00 10.00      A   
ATOM    472  CA  CYS A  53       5.843  -2.574 -13.770  1.00 10.00      A   
ATOM    473  CB  CYS A  53       4.901  -1.372 -13.768  1.00 10.00      A   
ATOM    474  SG  CYS A  53       5.733   0.225 -13.915  1.00 10.00      A   
ATOM    475  HG  CYS A  53       4.969   1.133 -13.314  1.00 10.00      A   
ATOM    476  C   CYS A  53       6.328  -2.858 -15.194  1.00 10.00      A   
ATOM    477  O   CYS A  53       5.531  -3.203 -16.068  1.00 10.00      A   
ATOM    478  N   TYR A  54       7.621  -2.711 -15.433  1.00 10.00      A   
ATOM    479  HN  TYR A  54       8.219  -2.428 -14.707  1.00 10.00      A   
ATOM    480  CA  TYR A  54       8.175  -2.956 -16.757  1.00 10.00      A   
ATOM    481  CB  TYR A  54       8.811  -1.686 -17.321  1.00 10.00      A   
ATOM    482  CG  TYR A  54       7.816  -0.584 -17.600  1.00 10.00      A   
ATOM    483  CD1 TYR A  54       7.992   0.687 -17.069  1.00 10.00      A   
ATOM    484  CD2 TYR A  54       6.700  -0.813 -18.397  1.00 10.00      A   
ATOM    485  CE1 TYR A  54       7.090   1.700 -17.331  1.00 10.00      A   
ATOM    486  CE2 TYR A  54       5.791   0.194 -18.661  1.00 10.00      A   
ATOM    487  CZ  TYR A  54       5.991   1.450 -18.125  1.00 10.00      A   
ATOM    488  OH  TYR A  54       5.098   2.460 -18.398  1.00 10.00      A   
ATOM    489  HH  TYR A  54       5.196   2.724 -19.334  1.00 10.00      A   
ATOM    490  C   TYR A  54       9.178  -4.104 -16.749  1.00 10.00      A   
ATOM    491  O   TYR A  54       9.855  -4.358 -17.748  1.00 10.00      A   
ATOM    492  N   ALA A  55       9.260  -4.814 -15.628  1.00 10.00      A   
ATOM    493  HN  ALA A  55       8.684  -4.582 -14.870  1.00 10.00      A   
ATOM    494  CA  ALA A  55      10.181  -5.937 -15.507  1.00 10.00      A   
ATOM    495  CB  ALA A  55      10.480  -6.238 -14.047  1.00 10.00      A   
ATOM    496  C   ALA A  55       9.611  -7.165 -16.208  1.00 10.00      A   
ATOM    497  O   ALA A  55      10.338  -8.103 -16.544  1.00 10.00      A   
ATOM    498  N   VAL A  56       8.304  -7.150 -16.421  1.00 10.00      A   
ATOM    499  HN  VAL A  56       7.779  -6.382 -16.112  1.00 10.00      A   
ATOM    500  CA  VAL A  56       7.621  -8.239 -17.098  1.00 10.00      A   
ATOM    501  CB  VAL A  56       7.198  -9.367 -16.124  1.00 10.00      A   
ATOM    502  CG1 VAL A  56       5.850  -9.084 -15.473  1.00 10.00      A   
ATOM    503  CG2 VAL A  56       7.192 -10.717 -16.825  1.00 10.00      A   
ATOM    504  C   VAL A  56       6.409  -7.702 -17.853  1.00 10.00      A   
ATOM    505  O   VAL A  56       5.889  -6.628 -17.531  1.00 10.00      A   
ATOM    506  N   SER A  57       5.978  -8.434 -18.862  1.00 10.00      A   
ATOM    507  HN  SER A  57       6.446  -9.269 -19.085  1.00 10.00      A   
ATOM    508  CA  SER A  57       4.831  -8.037 -19.663  1.00 10.00      A   
ATOM    509  CB  SER A  57       4.914  -8.721 -21.025  1.00 10.00      A   
ATOM    510  OG  SER A  57       5.914  -9.727 -21.014  1.00 10.00      A   
ATOM    511  HG  SER A  57       5.510 -10.578 -20.778  1.00 10.00      A   
ATOM    512  C   SER A  57       3.520  -8.402 -18.964  1.00 10.00      A   
ATOM    513  O   SER A  57       3.441  -9.422 -18.278  1.00 10.00      A   
ATOM    514  N   PRO A  58       2.474  -7.573 -19.128  1.00 10.00      A   
ATOM    515  CA  PRO A  58       1.164  -7.813 -18.506  1.00 10.00      A   
ATOM    516  CB  PRO A  58       0.280  -6.703 -19.084  1.00 10.00      A   
ATOM    517  CG  PRO A  58       1.233  -5.634 -19.494  1.00 10.00      A   
ATOM    518  CD  PRO A  58       2.487  -6.334 -19.926  1.00 10.00      A   
ATOM    519  C   PRO A  58       0.595  -9.180 -18.881  1.00 10.00      A   
ATOM    520  O   PRO A  58       0.073  -9.906 -18.031  1.00 10.00      A   
ATOM    521  N   ALA A  59       0.724  -9.530 -20.159  1.00 10.00      A   
ATOM    522  HN  ALA A  59       1.166  -8.912 -20.777  1.00 10.00      A   
ATOM    523  CA  ALA A  59       0.223 -10.802 -20.669  1.00 10.00      A   
ATOM    524  CB  ALA A  59       0.410 -10.883 -22.177  1.00 10.00      A   
ATOM    525  C   ALA A  59       0.894 -11.989 -19.985  1.00 10.00      A   
ATOM    526  O   ALA A  59       0.266 -13.019 -19.769  1.00 10.00      A   
ATOM    527  N   THR A  60       2.163 -11.834 -19.642  1.00 10.00      A   
ATOM    528  HN  THR A  60       2.608 -10.985 -19.835  1.00 10.00      A   
ATOM    529  CA  THR A  60       2.919 -12.893 -18.983  1.00 10.00      A   
ATOM    530  CB  THR A  60       4.388 -12.469 -18.780  1.00 10.00      A   
ATOM    531  OG1 THR A  60       4.916 -11.992 -20.027  1.00 10.00      A   
ATOM    532  HG1 THR A  60       5.315 -12.733 -20.505  1.00 10.00      A   
ATOM    533  CG2 THR A  60       5.233 -13.636 -18.289  1.00 10.00      A   
ATOM    534  C   THR A  60       2.299 -13.259 -17.633  1.00 10.00      A   
ATOM    535  O   THR A  60       2.101 -14.438 -17.327  1.00 10.00      A   
ATOM    536  N   VAL A  61       1.976 -12.244 -16.838  1.00 10.00      A   
ATOM    537  HN  VAL A  61       2.135 -11.323 -17.143  1.00 10.00      A   
ATOM    538  CA  VAL A  61       1.384 -12.465 -15.525  1.00 10.00      A   
ATOM    539  CB  VAL A  61       1.266 -11.156 -14.723  1.00 10.00      A   
ATOM    540  CG1 VAL A  61       0.914 -11.450 -13.272  1.00 10.00      A   
ATOM    541  CG2 VAL A  61       2.554 -10.349 -14.813  1.00 10.00      A   
ATOM    542  C   VAL A  61       0.002 -13.087 -15.669  1.00 10.00      A   
ATOM    543  O   VAL A  61      -0.349 -14.014 -14.945  1.00 10.00      A   
ATOM    544  N   ILE A  62      -0.760 -12.580 -16.629  1.00 10.00      A   
ATOM    545  HN  ILE A  62      -0.400 -11.854 -17.182  1.00 10.00      A   
ATOM    546  CA  ILE A  62      -2.108 -13.061 -16.887  1.00 10.00      A   
ATOM    547  CB  ILE A  62      -2.815 -12.175 -17.939  1.00 10.00      A   
ATOM    548  CG1 ILE A  62      -3.030 -10.757 -17.394  1.00 10.00      A   
ATOM    549  CG2 ILE A  62      -4.135 -12.791 -18.386  1.00 10.00      A   
ATOM    550  CD1 ILE A  62      -3.518  -9.765 -18.428  1.00 10.00      A   
ATOM    551  C   ILE A  62      -2.100 -14.509 -17.366  1.00 10.00      A   
ATOM    552  O   ILE A  62      -2.924 -15.318 -16.940  1.00 10.00      A   
ATOM    553  N   ARG A  63      -1.162 -14.825 -18.247  1.00 10.00      A   
ATOM    554  HN  ARG A  63      -0.531 -14.131 -18.545  1.00 10.00      A   
ATOM    555  CA  ARG A  63      -1.047 -16.167 -18.798  1.00 10.00      A   
ATOM    556  CB  ARG A  63      -0.068 -16.176 -19.976  1.00 10.00      A   
ATOM    557  CG  ARG A  63      -0.058 -17.468 -20.781  1.00 10.00      A   
ATOM    558  CD  ARG A  63       0.311 -17.216 -22.236  1.00 10.00      A   
ATOM    559  NE  ARG A  63       1.686 -16.735 -22.396  1.00 10.00      A   
ATOM    560  HE  ARG A  63       2.390 -17.210 -21.899  1.00 10.00      A   
ATOM    561  CZ  ARG A  63       2.033 -15.702 -23.174  1.00 10.00      A   
ATOM    562  NH1 ARG A  63       1.107 -15.039 -23.859  1.00 10.00      A   
ATOM    563 HH11 ARG A  63       1.375 -14.236 -24.471  1.00 10.00      A   
ATOM    564 HH12 ARG A  63       0.105 -15.315 -23.790  1.00 10.00      A   
ATOM    565  NH2 ARG A  63       3.311 -15.355 -23.288  1.00 10.00      A   
ATOM    566 HH21 ARG A  63       4.048 -15.887 -22.769  1.00 10.00      A   
ATOM    567 HH22 ARG A  63       3.587 -14.551 -23.898  1.00 10.00      A   
ATOM    568  C   ARG A  63      -0.642 -17.193 -17.739  1.00 10.00      A   
ATOM    569  O   ARG A  63      -1.196 -18.294 -17.686  1.00 10.00      A   
ATOM    570  N   ARG A  64       0.316 -16.832 -16.891  1.00 10.00      A   
ATOM    571  HN  ARG A  64       0.717 -15.937 -16.969  1.00 10.00      A   
ATOM    572  CA  ARG A  64       0.779 -17.741 -15.849  1.00 10.00      A   
ATOM    573  CB  ARG A  64       2.198 -17.403 -15.379  1.00 10.00      A   
ATOM    574  CG  ARG A  64       2.712 -18.328 -14.284  1.00 10.00      A   
ATOM    575  CD  ARG A  64       4.146 -18.009 -13.893  1.00 10.00      A   
ATOM    576  NE  ARG A  64       4.441 -18.430 -12.519  1.00 10.00      A   
ATOM    577  HE  ARG A  64       3.709 -18.830 -12.008  1.00 10.00      A   
ATOM    578  CZ  ARG A  64       5.630 -18.292 -11.932  1.00 10.00      A   
ATOM    579  NH1 ARG A  64       6.654 -17.755 -12.590  1.00 10.00      A   
ATOM    580 HH11 ARG A  64       6.543 -17.435 -13.589  1.00 10.00      A   
ATOM    581 HH12 ARG A  64       7.578 -17.644 -12.117  1.00 10.00      A   
ATOM    582  NH2 ARG A  64       5.799 -18.685 -10.673  1.00 10.00      A   
ATOM    583 HH21 ARG A  64       6.733 -18.578 -10.214  1.00 10.00      A   
ATOM    584 HH22 ARG A  64       5.006 -19.099 -10.131  1.00 10.00      A   
ATOM    585  C   ARG A  64      -0.179 -17.792 -14.663  1.00 10.00      A   
ATOM    586  O   ARG A  64      -0.563 -18.876 -14.221  1.00 10.00      A   
ATOM    587  N   PHE A  65      -0.565 -16.625 -14.154  1.00 10.00      A   
ATOM    588  HN  PHE A  65      -0.254 -15.792 -14.578  1.00 10.00      A   
ATOM    589  CA  PHE A  65      -1.465 -16.541 -13.002  1.00 10.00      A   
ATOM    590  CB  PHE A  65      -0.883 -15.626 -11.921  1.00 10.00      A   
ATOM    591  CG  PHE A  65       0.404 -16.102 -11.314  1.00 10.00      A   
ATOM    592  CD1 PHE A  65       1.589 -15.423 -11.552  1.00 10.00      A   
ATOM    593  CD2 PHE A  65       0.432 -17.224 -10.504  1.00 10.00      A   
ATOM    594  CE1 PHE A  65       2.776 -15.853 -10.995  1.00 10.00      A   
ATOM    595  CE2 PHE A  65       1.616 -17.659  -9.944  1.00 10.00      A   
ATOM    596  CZ  PHE A  65       2.791 -16.973 -10.189  1.00 10.00      A   
ATOM    597  C   PHE A  65      -2.840 -16.017 -13.409  1.00 10.00      A   
ATOM    598  O   PHE A  65      -3.058 -14.806 -13.472  1.00 10.00      A   
ATOM    599  N   PRO A  66      -3.789 -16.915 -13.689  1.00 10.00      A   
ATOM    600  CA  PRO A  66      -5.135 -16.552 -14.096  1.00 10.00      A   
ATOM    601  CB  PRO A  66      -5.476 -17.662 -15.098  1.00 10.00      A   
ATOM    602  CG  PRO A  66      -4.551 -18.807 -14.786  1.00 10.00      A   
ATOM    603  CD  PRO A  66      -3.629 -18.368 -13.677  1.00 10.00      A   
ATOM    604  C   PRO A  66      -6.142 -16.562 -12.943  1.00 10.00      A   
ATOM    605  O   PRO A  66      -7.352 -16.583 -13.173  1.00 10.00      A   
ATOM    606  N   LYS A  67      -5.650 -16.535 -11.707  1.00 10.00      A   
ATOM    607  HN  LYS A  67      -4.680 -16.506 -11.579  1.00 10.00      A   
ATOM    608  CA  LYS A  67      -6.528 -16.554 -10.539  1.00 10.00      A   
ATOM    609  CB  LYS A  67      -6.655 -17.978  -9.981  1.00 10.00      A   
ATOM    610  CG  LYS A  67      -7.667 -18.848 -10.714  1.00 10.00      A   
ATOM    611  CD  LYS A  67      -7.909 -20.160  -9.982  1.00 10.00      A   
ATOM    612  CE  LYS A  67      -9.005 -20.973 -10.655  1.00 10.00      A   
ATOM    613  NZ  LYS A  67      -9.224 -22.285  -9.986  1.00 10.00      A   
ATOM    614  HZ1 LYS A  67      -8.440 -22.936 -10.200  1.00 10.00      A   
ATOM    615  HZ2 LYS A  67     -10.111 -22.711 -10.317  1.00 10.00      A   
ATOM    616  HZ3 LYS A  67      -9.283 -22.159  -8.955  1.00 10.00      A   
ATOM    617  C   LYS A  67      -6.067 -15.594  -9.441  1.00 10.00      A   
ATOM    618  O   LYS A  67      -6.334 -15.819  -8.260  1.00 10.00      A   
ATOM    619  N   VAL A  68      -5.393 -14.520  -9.824  1.00 10.00      A   
ATOM    620  HN  VAL A  68      -5.224 -14.372 -10.777  1.00 10.00      A   
ATOM    621  CA  VAL A  68      -4.911 -13.540  -8.855  1.00 10.00      A   
ATOM    622  CB  VAL A  68      -3.684 -12.773  -9.399  1.00 10.00      A   
ATOM    623  CG1 VAL A  68      -3.330 -11.577  -8.528  1.00 10.00      A   
ATOM    624  CG2 VAL A  68      -2.492 -13.709  -9.515  1.00 10.00      A   
ATOM    625  C   VAL A  68      -6.027 -12.567  -8.464  1.00 10.00      A   
ATOM    626  O   VAL A  68      -6.851 -12.183  -9.292  1.00 10.00      A   
ATOM    627  N   ARG A  69      -6.059 -12.190  -7.192  1.00 10.00      A   
ATOM    628  HN  ARG A  69      -5.384 -12.544  -6.571  1.00 10.00      A   
ATOM    629  CA  ARG A  69      -7.071 -11.269  -6.689  1.00 10.00      A   
ATOM    630  CB  ARG A  69      -7.921 -11.949  -5.618  1.00 10.00      A   
ATOM    631  CG  ARG A  69      -8.936 -12.949  -6.144  1.00 10.00      A   
ATOM    632  CD  ARG A  69      -9.751 -13.533  -5.003  1.00 10.00      A   
ATOM    633  NE  ARG A  69     -10.910 -14.285  -5.471  1.00 10.00      A   
ATOM    634  HE  ARG A  69     -10.783 -14.875  -6.250  1.00 10.00      A   
ATOM    635  CZ  ARG A  69     -12.121 -14.206  -4.920  1.00 10.00      A   
ATOM    636  NH1 ARG A  69     -12.335 -13.409  -3.872  1.00 10.00      A   
ATOM    637 HH11 ARG A  69     -11.555 -12.824  -3.476  1.00 10.00      A   
ATOM    638 HH12 ARG A  69     -13.285 -13.356  -3.446  1.00 10.00      A   
ATOM    639  NH2 ARG A  69     -13.114 -14.941  -5.408  1.00 10.00      A   
ATOM    640 HH21 ARG A  69     -14.066 -14.889  -4.982  1.00 10.00      A   
ATOM    641 HH22 ARG A  69     -12.944 -15.578  -6.219  1.00 10.00      A   
ATOM    642  C   ARG A  69      -6.441 -10.007  -6.106  1.00 10.00      A   
ATOM    643  O   ARG A  69      -7.104  -8.981  -5.961  1.00 10.00      A   
ATOM    644  N   SER A  70      -5.159 -10.083  -5.772  1.00 10.00      A   
ATOM    645  HN  SER A  70      -4.671 -10.921  -5.917  1.00 10.00      A   
ATOM    646  CA  SER A  70      -4.458  -8.951  -5.195  1.00 10.00      A   
ATOM    647  CB  SER A  70      -4.087  -9.251  -3.739  1.00 10.00      A   
ATOM    648  OG  SER A  70      -4.065  -8.068  -2.961  1.00 10.00      A   
ATOM    649  HG  SER A  70      -4.696  -8.154  -2.230  1.00 10.00      A   
ATOM    650  C   SER A  70      -3.204  -8.619  -5.998  1.00 10.00      A   
ATOM    651  O   SER A  70      -2.321  -9.464  -6.164  1.00 10.00      A   
ATOM    652  N   VAL A  71      -3.139  -7.397  -6.511  1.00 10.00      A   
ATOM    653  HN  VAL A  71      -3.887  -6.776  -6.373  1.00 10.00      A   
ATOM    654  CA  VAL A  71      -1.987  -6.954  -7.286  1.00 10.00      A   
ATOM    655  CB  VAL A  71      -2.355  -6.669  -8.764  1.00 10.00      A   
ATOM    656  CG1 VAL A  71      -2.575  -7.971  -9.520  1.00 10.00      A   
ATOM    657  CG2 VAL A  71      -3.589  -5.784  -8.863  1.00 10.00      A   
ATOM    658  C   VAL A  71      -1.346  -5.715  -6.662  1.00 10.00      A   
ATOM    659  O   VAL A  71      -2.032  -4.886  -6.062  1.00 10.00      A   
ATOM    660  N   GLU A  72      -0.028  -5.620  -6.772  1.00 10.00      A   
ATOM    661  HN  GLU A  72       0.465  -6.340  -7.222  1.00 10.00      A   
ATOM    662  CA  GLU A  72       0.720  -4.482  -6.244  1.00 10.00      A   
ATOM    663  CB  GLU A  72       1.214  -4.766  -4.821  1.00 10.00      A   
ATOM    664  CG  GLU A  72       2.038  -3.642  -4.208  1.00 10.00      A   
ATOM    665  CD  GLU A  72       1.792  -3.472  -2.719  1.00 10.00      A   
ATOM    666  OE1 GLU A  72       1.793  -4.483  -1.983  1.00 10.00      A   
ATOM    667  OE2 GLU A  72       1.609  -2.317  -2.274  1.00 10.00      A   
ATOM    668  C   GLU A  72       1.890  -4.192  -7.175  1.00 10.00      A   
ATOM    669  O   GLU A  72       2.782  -5.026  -7.325  1.00 10.00      A   
ATOM    670  N   LEU A  73       1.878  -3.018  -7.803  1.00 10.00      A   
ATOM    671  HN  LEU A  73       1.157  -2.379  -7.612  1.00 10.00      A   
ATOM    672  CA  LEU A  73       2.926  -2.649  -8.753  1.00 10.00      A   
ATOM    673  CB  LEU A  73       2.370  -2.605 -10.184  1.00 10.00      A   
ATOM    674  CG  LEU A  73       1.865  -3.922 -10.780  1.00 10.00      A   
ATOM    675  CD1 LEU A  73       0.396  -4.141 -10.450  1.00 10.00      A   
ATOM    676  CD2 LEU A  73       2.085  -3.942 -12.284  1.00 10.00      A   
ATOM    677  C   LEU A  73       3.560  -1.298  -8.434  1.00 10.00      A   
ATOM    678  O   LEU A  73       2.885  -0.354  -8.018  1.00 10.00      A   
ATOM    679  N   LYS A  74       4.862  -1.217  -8.645  1.00 10.00      A   
ATOM    680  HN  LYS A  74       5.346  -2.016  -8.958  1.00 10.00      A   
ATOM    681  CA  LYS A  74       5.605   0.014  -8.428  1.00 10.00      A   
ATOM    682  CB  LYS A  74       6.762  -0.221  -7.458  1.00 10.00      A   
ATOM    683  CG  LYS A  74       6.343  -0.774  -6.106  1.00 10.00      A   
ATOM    684  CD  LYS A  74       7.552  -1.057  -5.233  1.00 10.00      A   
ATOM    685  CE  LYS A  74       7.130  -1.503  -3.846  1.00 10.00      A   
ATOM    686  NZ  LYS A  74       8.286  -1.676  -2.933  1.00 10.00      A   
ATOM    687  HZ1 LYS A  74       7.971  -1.614  -1.943  1.00 10.00      A   
ATOM    688  HZ2 LYS A  74       9.001  -0.937  -3.105  1.00 10.00      A   
ATOM    689  HZ3 LYS A  74       8.724  -2.606  -3.082  1.00 10.00      A   
ATOM    690  C   LYS A  74       6.143   0.490  -9.774  1.00 10.00      A   
ATOM    691  O   LYS A  74       6.593  -0.328 -10.582  1.00 10.00      A   
ATOM    692  N   GLY A  75       6.086   1.792 -10.030  1.00 10.00      A   
ATOM    693  HN  GLY A  75       5.728   2.412  -9.351  1.00 10.00      A   
ATOM    694  CA  GLY A  75       6.551   2.300 -11.310  1.00 10.00      A   
ATOM    695  C   GLY A  75       7.806   3.136 -11.227  1.00 10.00      A   
ATOM    696  O   GLY A  75       8.909   2.648 -11.490  1.00 10.00      A   
ATOM    697  N   LYS A  76       7.637   4.401 -10.874  1.00 10.00      A   
ATOM    698  HN  LYS A  76       6.727   4.722 -10.678  1.00 10.00      A   
ATOM    699  CA  LYS A  76       8.759   5.327 -10.769  1.00 10.00      A   
ATOM    700  CB  LYS A  76       8.271   6.769 -10.629  1.00 10.00      A   
ATOM    701  CG  LYS A  76       7.341   7.258 -11.726  1.00 10.00      A   
ATOM    702  CD  LYS A  76       6.978   8.718 -11.500  1.00 10.00      A   
ATOM    703  CE  LYS A  76       5.800   9.160 -12.354  1.00 10.00      A   
ATOM    704  NZ  LYS A  76       5.423  10.575 -12.079  1.00 10.00      A   
ATOM    705  HZ1 LYS A  76       6.199  11.213 -12.339  1.00 10.00      A   
ATOM    706  HZ2 LYS A  76       5.215  10.702 -11.067  1.00 10.00      A   
ATOM    707  HZ3 LYS A  76       4.573  10.840 -12.628  1.00 10.00      A   
ATOM    708  C   LYS A  76       9.652   4.989  -9.582  1.00 10.00      A   
ATOM    709  O   LYS A  76       9.179   4.468  -8.569  1.00 10.00      A   
ATOM    710  N   PRO A  77      10.958   5.278  -9.698  1.00 10.00      A   
ATOM    711  CA  PRO A  77      11.920   5.024  -8.625  1.00 10.00      A   
ATOM    712  CB  PRO A  77      13.271   5.165  -9.329  1.00 10.00      A   
ATOM    713  CG  PRO A  77      13.011   6.119 -10.439  1.00 10.00      A   
ATOM    714  CD  PRO A  77      11.602   5.858 -10.891  1.00 10.00      A   
ATOM    715  C   PRO A  77      11.794   6.053  -7.499  1.00 10.00      A   
ATOM    716  O   PRO A  77      11.016   7.003  -7.598  1.00 10.00      A   
ATOM    717  N   HIS A  78      12.569   5.862  -6.440  1.00 10.00      A   
ATOM    718  HN  HIS A  78      13.180   5.093  -6.433  1.00 10.00      A   
ATOM    719  CA  HIS A  78      12.546   6.755  -5.282  1.00 10.00      A   
ATOM    720  CB  HIS A  78      13.469   6.195  -4.190  1.00 10.00      A   
ATOM    721  CG  HIS A  78      13.656   7.061  -2.979  1.00 10.00      A   
ATOM    722  ND1 HIS A  78      14.866   7.216  -2.339  1.00 10.00      A   
ATOM    723  HD1 HIS A  78      15.727   6.796  -2.603  1.00 10.00      A   
ATOM    724  CD2 HIS A  78      12.764   7.815  -2.286  1.00 10.00      A   
ATOM    725  CE1 HIS A  78      14.676   8.027  -1.293  1.00 10.00      A   
ATOM    726  NE2 HIS A  78      13.416   8.421  -1.216  1.00 10.00      A   
ATOM    727  C   HIS A  78      12.949   8.183  -5.663  1.00 10.00      A   
ATOM    728  O   HIS A  78      12.346   9.154  -5.204  1.00 10.00      A   
ATOM    729  N   PHE A  79      13.943   8.304  -6.533  1.00 10.00      A   
ATOM    730  HN  PHE A  79      14.368   7.491  -6.887  1.00 10.00      A   
ATOM    731  CA  PHE A  79      14.435   9.610  -6.964  1.00 10.00      A   
ATOM    732  CB  PHE A  79      15.798   9.480  -7.652  1.00 10.00      A   
ATOM    733  CG  PHE A  79      16.962   9.414  -6.703  1.00 10.00      A   
ATOM    734  CD1 PHE A  79      16.804   8.919  -5.419  1.00 10.00      A   
ATOM    735  CD2 PHE A  79      18.216   9.851  -7.095  1.00 10.00      A   
ATOM    736  CE1 PHE A  79      17.873   8.862  -4.549  1.00 10.00      A   
ATOM    737  CE2 PHE A  79      19.290   9.796  -6.230  1.00 10.00      A   
ATOM    738  CZ  PHE A  79      19.118   9.301  -4.953  1.00 10.00      A   
ATOM    739  C   PHE A  79      13.448  10.354  -7.865  1.00 10.00      A   
ATOM    740  O   PHE A  79      13.680  11.507  -8.234  1.00 10.00      A   
ATOM    741  N   ALA A  80      12.342   9.707  -8.209  1.00 10.00      A   
ATOM    742  HN  ALA A  80      12.193   8.794  -7.874  1.00 10.00      A   
ATOM    743  CA  ALA A  80      11.339  10.330  -9.062  1.00 10.00      A   
ATOM    744  CB  ALA A  80      10.394   9.294  -9.638  1.00 10.00      A   
ATOM    745  C   ALA A  80      10.562  11.394  -8.299  1.00 10.00      A   
ATOM    746  O   ALA A  80      10.171  12.416  -8.865  1.00 10.00      A   
ATOM    747  N   ASP A  81      10.363  11.155  -7.008  1.00 10.00      A   
ATOM    748  HN  ASP A  81      10.711  10.322  -6.618  1.00 10.00      A   
ATOM    749  CA  ASP A  81       9.630  12.091  -6.155  1.00 10.00      A   
ATOM    750  CB  ASP A  81       9.184  11.430  -4.846  1.00 10.00      A   
ATOM    751  CG  ASP A  81       7.797  10.817  -4.950  1.00 10.00      A   
ATOM    752  OD1 ASP A  81       6.809  11.581  -5.045  1.00 10.00      A   
ATOM    753  OD2 ASP A  81       7.689   9.568  -4.949  1.00 10.00      A   
ATOM    754  C   ASP A  81      10.439  13.354  -5.881  1.00 10.00      A   
ATOM    755  O   ASP A  81       9.906  14.356  -5.405  1.00 10.00      A   
ATOM    756  N   PHE A  82      11.728  13.302  -6.202  1.00 10.00      A   
ATOM    757  HN  PHE A  82      12.091  12.474  -6.579  1.00 10.00      A   
ATOM    758  CA  PHE A  82      12.616  14.441  -6.011  1.00 10.00      A   
ATOM    759  CB  PHE A  82      14.028  13.967  -5.654  1.00 10.00      A   
ATOM    760  CG  PHE A  82      14.098  13.163  -4.388  1.00 10.00      A   
ATOM    761  CD1 PHE A  82      13.332  13.513  -3.288  1.00 10.00      A   
ATOM    762  CD2 PHE A  82      14.935  12.065  -4.294  1.00 10.00      A   
ATOM    763  CE1 PHE A  82      13.398  12.783  -2.116  1.00 10.00      A   
ATOM    764  CE2 PHE A  82      15.006  11.329  -3.126  1.00 10.00      A   
ATOM    765  CZ  PHE A  82      14.236  11.689  -2.036  1.00 10.00      A   
ATOM    766  C   PHE A  82      12.649  15.296  -7.275  1.00 10.00      A   
ATOM    767  O   PHE A  82      13.467  16.202  -7.402  1.00 10.00      A   
ATOM    768  N   ASN A  83      11.756  14.967  -8.212  1.00 10.00      A   
ATOM    769  HN  ASN A  83      11.150  14.216  -8.035  1.00 10.00      A   
ATOM    770  CA  ASN A  83      11.632  15.680  -9.487  1.00 10.00      A   
ATOM    771  CB  ASN A  83      11.235  17.147  -9.283  1.00 10.00      A   
ATOM    772  CG  ASN A  83      10.429  17.694 -10.447  1.00 10.00      A   
ATOM    773  OD1 ASN A  83      10.887  18.570 -11.187  1.00 10.00      A   
ATOM    774  ND2 ASN A  83       9.221  17.178 -10.616  1.00 10.00      A   
ATOM    775 HD21 ASN A  83       8.920  16.483  -9.988  1.00 10.00      A   
ATOM    776 HD22 ASN A  83       8.672  17.511 -11.357  1.00 10.00      A   
ATOM    777  C   ASN A  83      12.880  15.559 -10.359  1.00 10.00      A   
ATOM    778  O   ASN A  83      13.200  16.453 -11.142  1.00 10.00      A   
ATOM    779  N   LEU A  84      13.583  14.443 -10.221  1.00 10.00      A   
ATOM    780  HN  LEU A  84      13.299  13.775  -9.563  1.00 10.00      A   
ATOM    781  CA  LEU A  84      14.783  14.197 -11.008  1.00 10.00      A   
ATOM    782  CB  LEU A  84      15.810  13.406 -10.192  1.00 10.00      A   
ATOM    783  CG  LEU A  84      16.408  14.114  -8.972  1.00 10.00      A   
ATOM    784  CD1 LEU A  84      17.363  13.190  -8.231  1.00 10.00      A   
ATOM    785  CD2 LEU A  84      17.112  15.398  -9.383  1.00 10.00      A   
ATOM    786  C   LEU A  84      14.423  13.441 -12.282  1.00 10.00      A   
ATOM    787  O   LEU A  84      15.267  13.205 -13.144  1.00 10.00      A   
ATOM    788  N   VAL A  85      13.159  13.054 -12.385  1.00 10.00      A   
ATOM    789  HN  VAL A  85      12.536  13.271 -11.661  1.00 10.00      A   
ATOM    790  CA  VAL A  85      12.671  12.328 -13.544  1.00 10.00      A   
ATOM    791  CB  VAL A  85      11.956  11.025 -13.133  1.00 10.00      A   
ATOM    792  CG1 VAL A  85      11.595  10.196 -14.357  1.00 10.00      A   
ATOM    793  CG2 VAL A  85      12.822  10.218 -12.181  1.00 10.00      A   
ATOM    794  C   VAL A  85      11.704  13.195 -14.339  1.00 10.00      A   
ATOM    795  O   VAL A  85      10.692  13.659 -13.802  1.00 10.00      A   
ATOM    796  N   PRO A  86      12.010  13.436 -15.623  1.00 10.00      A   
ATOM    797  CA  PRO A  86      11.162  14.248 -16.501  1.00 10.00      A   
ATOM    798  CB  PRO A  86      11.894  14.220 -17.847  1.00 10.00      A   
ATOM    799  CG  PRO A  86      13.296  13.854 -17.512  1.00 10.00      A   
ATOM    800  CD  PRO A  86      13.207  12.944 -16.322  1.00 10.00      A   
ATOM    801  C   PRO A  86       9.764  13.655 -16.645  1.00 10.00      A   
ATOM    802  O   PRO A  86       9.581  12.433 -16.620  1.00 10.00      A   
ATOM    803  N   ASP A  87       8.783  14.530 -16.790  1.00 10.00      A   
ATOM    804  HN  ASP A  87       8.999  15.490 -16.815  1.00 10.00      A   
ATOM    805  CA  ASP A  87       7.394  14.113 -16.923  1.00 10.00      A   
ATOM    806  CB  ASP A  87       6.452  15.303 -16.769  1.00 10.00      A   
ATOM    807  CG  ASP A  87       6.013  15.493 -15.339  1.00 10.00      A   
ATOM    808  OD1 ASP A  87       6.666  16.270 -14.614  1.00 10.00      A   
ATOM    809  OD2 ASP A  87       5.019  14.855 -14.932  1.00 10.00      A   
ATOM    810  C   ASP A  87       7.141  13.416 -18.244  1.00 10.00      A   
ATOM    811  O   ASP A  87       7.573  13.885 -19.295  1.00 10.00      A   
ATOM    812  N   GLY A  88       6.438  12.294 -18.181  1.00 10.00      A   
ATOM    813  HN  GLY A  88       6.126  11.973 -17.308  1.00 10.00      A   
ATOM    814  CA  GLY A  88       6.128  11.541 -19.379  1.00 10.00      A   
ATOM    815  C   GLY A  88       7.100  10.404 -19.615  1.00 10.00      A   
ATOM    816  O   GLY A  88       7.097   9.790 -20.680  1.00 10.00      A   
ATOM    817  N   TRP A  89       7.938  10.124 -18.621  1.00 10.00      A   
ATOM    818  HN  TRP A  89       7.894  10.652 -17.796  1.00 10.00      A   
ATOM    819  CA  TRP A  89       8.921   9.054 -18.729  1.00 10.00      A   
ATOM    820  CB  TRP A  89       9.862   9.053 -17.517  1.00 10.00      A   
ATOM    821  CG  TRP A  89      10.630   7.774 -17.344  1.00 10.00      A   
ATOM    822  CD1 TRP A  89      11.589   7.267 -18.176  1.00 10.00      A   
ATOM    823  CD2 TRP A  89      10.499   6.833 -16.268  1.00 10.00      A   
ATOM    824  NE1 TRP A  89      12.052   6.069 -17.694  1.00 10.00      A   
ATOM    825  HE1 TRP A  89      12.741   5.505 -18.123  1.00 10.00      A   
ATOM    826  CE2 TRP A  89      11.404   5.783 -16.521  1.00 10.00      A   
ATOM    827  CE3 TRP A  89       9.705   6.779 -15.119  1.00 10.00      A   
ATOM    828  CZ2 TRP A  89      11.535   4.690 -15.666  1.00 10.00      A   
ATOM    829  CZ3 TRP A  89       9.838   5.694 -14.271  1.00 10.00      A   
ATOM    830  CH2 TRP A  89      10.746   4.666 -14.549  1.00 10.00      A   
ATOM    831  C   TRP A  89       8.243   7.696 -18.879  1.00 10.00      A   
ATOM    832  O   TRP A  89       8.563   6.928 -19.788  1.00 10.00      A   
ATOM    833  N   GLY A  90       7.312   7.401 -17.989  1.00 10.00      A   
ATOM    834  HN  GLY A  90       7.094   8.049 -17.284  1.00 10.00      A   
ATOM    835  CA  GLY A  90       6.617   6.133 -18.044  1.00 10.00      A   
ATOM    836  C   GLY A  90       5.904   5.816 -16.750  1.00 10.00      A   
ATOM    837  O   GLY A  90       5.688   6.705 -15.923  1.00 10.00      A   
ATOM    838  N   GLY A  91       5.546   4.551 -16.567  1.00 10.00      A   
ATOM    839  HN  GLY A  91       5.753   3.884 -17.262  1.00 10.00      A   
ATOM    840  CA  GLY A  91       4.846   4.142 -15.367  1.00 10.00      A   
ATOM    841  C   GLY A  91       3.349   4.193 -15.571  1.00 10.00      A   
ATOM    842  O   GLY A  91       2.603   4.627 -14.693  1.00 10.00      A   
ATOM    843  N   TYR A  92       2.912   3.747 -16.739  1.00 10.00      A   
ATOM    844  HN  TYR A  92       3.558   3.390 -17.389  1.00 10.00      A   
ATOM    845  CA  TYR A  92       1.500   3.753 -17.077  1.00 10.00      A   
ATOM    846  CB  TYR A  92       1.310   4.086 -18.555  1.00 10.00      A   
ATOM    847  CG  TYR A  92       1.814   5.461 -18.932  1.00 10.00      A   
ATOM    848  CD1 TYR A  92       2.989   5.623 -19.658  1.00 10.00      A   
ATOM    849  CD2 TYR A  92       1.115   6.600 -18.557  1.00 10.00      A   
ATOM    850  CE1 TYR A  92       3.448   6.884 -19.998  1.00 10.00      A   
ATOM    851  CE2 TYR A  92       1.566   7.861 -18.893  1.00 10.00      A   
ATOM    852  CZ  TYR A  92       2.731   7.998 -19.611  1.00 10.00      A   
ATOM    853  OH  TYR A  92       3.176   9.256 -19.947  1.00 10.00      A   
ATOM    854  HH  TYR A  92       2.913   9.880 -19.258  1.00 10.00      A   
ATOM    855  C   TYR A  92       0.852   2.421 -16.729  1.00 10.00      A   
ATOM    856  O   TYR A  92       1.388   1.356 -17.038  1.00 10.00      A   
ATOM    857  N   VAL A  93      -0.297   2.488 -16.075  1.00 10.00      A   
ATOM    858  HN  VAL A  93      -0.671   3.369 -15.859  1.00 10.00      A   
ATOM    859  CA  VAL A  93      -1.018   1.289 -15.668  1.00 10.00      A   
ATOM    860  CB  VAL A  93      -1.549   1.414 -14.225  1.00 10.00      A   
ATOM    861  CG1 VAL A  93      -2.759   2.333 -14.160  1.00 10.00      A   
ATOM    862  CG2 VAL A  93      -1.869   0.046 -13.644  1.00 10.00      A   
ATOM    863  C   VAL A  93      -2.167   0.973 -16.630  1.00 10.00      A   
ATOM    864  O   VAL A  93      -2.796  -0.089 -16.543  1.00 10.00      A   
ATOM    865  N   TYR A  94      -2.421   1.893 -17.560  1.00 10.00      A   
ATOM    866  HN  TYR A  94      -1.880   2.709 -17.579  1.00 10.00      A   
ATOM    867  CA  TYR A  94      -3.485   1.730 -18.547  1.00 10.00      A   
ATOM    868  CB  TYR A  94      -3.498   2.892 -19.550  1.00 10.00      A   
ATOM    869  CG  TYR A  94      -4.552   2.754 -20.624  1.00 10.00      A   
ATOM    870  CD1 TYR A  94      -5.887   3.024 -20.353  1.00 10.00      A   
ATOM    871  CD2 TYR A  94      -4.213   2.345 -21.907  1.00 10.00      A   
ATOM    872  CE1 TYR A  94      -6.854   2.888 -21.329  1.00 10.00      A   
ATOM    873  CE2 TYR A  94      -5.171   2.208 -22.888  1.00 10.00      A   
ATOM    874  CZ  TYR A  94      -6.488   2.479 -22.596  1.00 10.00      A   
ATOM    875  OH  TYR A  94      -7.444   2.342 -23.574  1.00 10.00      A   
ATOM    876  HH  TYR A  94      -7.396   1.441 -23.941  1.00 10.00      A   
ATOM    877  C   TYR A  94      -3.438   0.372 -19.263  1.00 10.00      A   
ATOM    878  O   TYR A  94      -4.426  -0.365 -19.245  1.00 10.00      A   
ATOM    879  N   PRO A  95      -2.301  -0.004 -19.899  1.00 10.00      A   
ATOM    880  CA  PRO A  95      -2.191  -1.288 -20.604  1.00 10.00      A   
ATOM    881  CB  PRO A  95      -0.734  -1.325 -21.081  1.00 10.00      A   
ATOM    882  CG  PRO A  95      -0.323   0.105 -21.127  1.00 10.00      A   
ATOM    883  CD  PRO A  95      -1.048   0.776 -19.996  1.00 10.00      A   
ATOM    884  C   PRO A  95      -2.470  -2.470 -19.678  1.00 10.00      A   
ATOM    885  O   PRO A  95      -3.082  -3.459 -20.084  1.00 10.00      A   
ATOM    886  N   TRP A  96      -2.037  -2.351 -18.427  1.00 10.00      A   
ATOM    887  HN  TRP A  96      -1.590  -1.521 -18.158  1.00 10.00      A   
ATOM    888  CA  TRP A  96      -2.232  -3.408 -17.441  1.00 10.00      A   
ATOM    889  CB  TRP A  96      -1.449  -3.102 -16.161  1.00 10.00      A   
ATOM    890  CG  TRP A  96       0.021  -3.365 -16.269  1.00 10.00      A   
ATOM    891  CD1 TRP A  96       0.975  -2.519 -16.756  1.00 10.00      A   
ATOM    892  CD2 TRP A  96       0.707  -4.558 -15.876  1.00 10.00      A   
ATOM    893  NE1 TRP A  96       2.212  -3.112 -16.690  1.00 10.00      A   
ATOM    894  HE1 TRP A  96       3.056  -2.704 -16.981  1.00 10.00      A   
ATOM    895  CE2 TRP A  96       2.074  -4.365 -16.153  1.00 10.00      A   
ATOM    896  CE3 TRP A  96       0.299  -5.771 -15.315  1.00 10.00      A   
ATOM    897  CZ2 TRP A  96       3.033  -5.340 -15.888  1.00 10.00      A   
ATOM    898  CZ3 TRP A  96       1.251  -6.736 -15.054  1.00 10.00      A   
ATOM    899  CH2 TRP A  96       2.603  -6.514 -15.341  1.00 10.00      A   
ATOM    900  C   TRP A  96      -3.711  -3.589 -17.120  1.00 10.00      A   
ATOM    901  O   TRP A  96      -4.246  -4.689 -17.230  1.00 10.00      A   
ATOM    902  N   ILE A  97      -4.374  -2.498 -16.752  1.00 10.00      A   
ATOM    903  HN  ILE A  97      -3.892  -1.641 -16.708  1.00 10.00      A   
ATOM    904  CA  ILE A  97      -5.796  -2.533 -16.412  1.00 10.00      A   
ATOM    905  CB  ILE A  97      -6.289  -1.171 -15.870  1.00 10.00      A   
ATOM    906  CG1 ILE A  97      -5.571  -0.828 -14.561  1.00 10.00      A   
ATOM    907  CG2 ILE A  97      -7.798  -1.163 -15.669  1.00 10.00      A   
ATOM    908  CD1 ILE A  97      -5.762  -1.848 -13.457  1.00 10.00      A   
ATOM    909  C   ILE A  97      -6.647  -2.960 -17.609  1.00 10.00      A   
ATOM    910  O   ILE A  97      -7.599  -3.726 -17.461  1.00 10.00      A   
ATOM    911  N   GLU A  98      -6.281  -2.483 -18.793  1.00 10.00      A   
ATOM    912  HN  GLU A  98      -5.501  -1.885 -18.846  1.00 10.00      A   
ATOM    913  CA  GLU A  98      -7.010  -2.809 -20.017  1.00 10.00      A   
ATOM    914  CB  GLU A  98      -6.459  -1.995 -21.188  1.00 10.00      A   
ATOM    915  CG  GLU A  98      -7.259  -2.118 -22.474  1.00 10.00      A   
ATOM    916  CD  GLU A  98      -6.601  -1.403 -23.631  1.00 10.00      A   
ATOM    917  OE1 GLU A  98      -7.137  -0.367 -24.075  1.00 10.00      A   
ATOM    918  OE2 GLU A  98      -5.539  -1.873 -24.097  1.00 10.00      A   
ATOM    919  C   GLU A  98      -6.936  -4.304 -20.333  1.00 10.00      A   
ATOM    920  O   GLU A  98      -7.831  -4.865 -20.965  1.00 10.00      A   
ATOM    921  N   ALA A  99      -5.868  -4.948 -19.891  1.00 10.00      A   
ATOM    922  HN  ALA A  99      -5.178  -4.456 -19.396  1.00 10.00      A   
ATOM    923  CA  ALA A  99      -5.692  -6.372 -20.134  1.00 10.00      A   
ATOM    924  CB  ALA A  99      -4.221  -6.690 -20.363  1.00 10.00      A   
ATOM    925  C   ALA A  99      -6.257  -7.199 -18.980  1.00 10.00      A   
ATOM    926  O   ALA A  99      -6.821  -8.276 -19.183  1.00 10.00      A   
ATOM    927  N   MET A 100      -6.128  -6.678 -17.771  1.00 10.00      A   
ATOM    928  HN  MET A 100      -5.686  -5.806 -17.670  1.00 10.00      A   
ATOM    929  CA  MET A 100      -6.613  -7.372 -16.585  1.00 10.00      A   
ATOM    930  CB  MET A 100      -5.940  -6.829 -15.320  1.00 10.00      A   
ATOM    931  CG  MET A 100      -4.441  -7.093 -15.255  1.00 10.00      A   
ATOM    932  SD  MET A 100      -3.788  -7.032 -13.577  1.00 10.00      A   
ATOM    933  CE  MET A 100      -3.902  -5.278 -13.224  1.00 10.00      A   
ATOM    934  C   MET A 100      -8.133  -7.296 -16.452  1.00 10.00      A   
ATOM    935  O   MET A 100      -8.735  -8.118 -15.763  1.00 10.00      A   
ATOM    936  N   SER A 101      -8.742  -6.323 -17.127  1.00 10.00      A   
ATOM    937  HN  SER A 101      -8.200  -5.713 -17.672  1.00 10.00      A   
ATOM    938  CA  SER A 101     -10.188  -6.114 -17.085  1.00 10.00      A   
ATOM    939  CB  SER A 101     -10.572  -5.046 -18.107  1.00 10.00      A   
ATOM    940  OG  SER A 101     -10.126  -5.421 -19.400  1.00 10.00      A   
ATOM    941  HG  SER A 101     -10.160  -4.657 -19.989  1.00 10.00      A   
ATOM    942  C   SER A 101     -10.975  -7.391 -17.370  1.00 10.00      A   
ATOM    943  O   SER A 101     -11.917  -7.722 -16.652  1.00 10.00      A   
ATOM    944  N   SER A 102     -10.584  -8.104 -18.421  1.00 10.00      A   
ATOM    945  HN  SER A 102      -9.824  -7.786 -18.956  1.00 10.00      A   
ATOM    946  CA  SER A 102     -11.260  -9.337 -18.807  1.00 10.00      A   
ATOM    947  CB  SER A 102     -11.560  -9.308 -20.304  1.00 10.00      A   
ATOM    948  OG  SER A 102     -12.001  -8.018 -20.688  1.00 10.00      A   
ATOM    949  HG  SER A 102     -11.841  -7.399 -19.966  1.00 10.00      A   
ATOM    950  C   SER A 102     -10.432 -10.569 -18.446  1.00 10.00      A   
ATOM    951  O   SER A 102     -10.588 -11.637 -19.042  1.00 10.00      A   
ATOM    952  N   SER A 103      -9.562 -10.419 -17.460  1.00 10.00      A   
ATOM    953  HN  SER A 103      -9.496  -9.551 -17.008  1.00 10.00      A   
ATOM    954  CA  SER A 103      -8.715 -11.518 -17.019  1.00 10.00      A   
ATOM    955  CB  SER A 103      -7.257 -11.243 -17.387  1.00 10.00      A   
ATOM    956  OG  SER A 103      -7.131 -10.964 -18.775  1.00 10.00      A   
ATOM    957  HG  SER A 103      -7.091 -10.004 -18.908  1.00 10.00      A   
ATOM    958  C   SER A 103      -8.856 -11.739 -15.515  1.00 10.00      A   
ATOM    959  O   SER A 103      -8.946 -12.871 -15.050  1.00 10.00      A   
ATOM    960  N   TYR A 104      -8.899 -10.652 -14.762  1.00 10.00      A   
ATOM    961  HN  TYR A 104      -8.853  -9.769 -15.188  1.00 10.00      A   
ATOM    962  CA  TYR A 104      -9.029 -10.726 -13.319  1.00 10.00      A   
ATOM    963  CB  TYR A 104      -7.886  -9.972 -12.637  1.00 10.00      A   
ATOM    964  CG  TYR A 104      -6.513 -10.530 -12.932  1.00 10.00      A   
ATOM    965  CD1 TYR A 104      -5.759 -10.037 -13.984  1.00 10.00      A   
ATOM    966  CD2 TYR A 104      -5.968 -11.546 -12.159  1.00 10.00      A   
ATOM    967  CE1 TYR A 104      -4.498 -10.530 -14.254  1.00 10.00      A   
ATOM    968  CE2 TYR A 104      -4.708 -12.048 -12.424  1.00 10.00      A   
ATOM    969  CZ  TYR A 104      -3.978 -11.537 -13.474  1.00 10.00      A   
ATOM    970  OH  TYR A 104      -2.715 -12.021 -13.737  1.00 10.00      A   
ATOM    971  HH  TYR A 104      -2.704 -12.981 -13.622  1.00 10.00      A   
ATOM    972  C   TYR A 104     -10.368 -10.142 -12.888  1.00 10.00      A   
ATOM    973  O   TYR A 104     -10.425  -9.097 -12.242  1.00 10.00      A   
ATOM    974  N   THR A 105     -11.443 -10.827 -13.247  1.00 10.00      A   
ATOM    975  HN  THR A 105     -11.336 -11.662 -13.758  1.00 10.00      A   
ATOM    976  CA  THR A 105     -12.788 -10.381 -12.917  1.00 10.00      A   
ATOM    977  CB  THR A 105     -13.813 -11.208 -13.705  1.00 10.00      A   
ATOM    978  OG1 THR A 105     -13.133 -12.321 -14.316  1.00 10.00      A   
ATOM    979  HG1 THR A 105     -13.773 -12.873 -14.780  1.00 10.00      A   
ATOM    980  CG2 THR A 105     -14.441 -10.354 -14.792  1.00 10.00      A   
ATOM    981  C   THR A 105     -13.076 -10.486 -11.416  1.00 10.00      A   
ATOM    982  O   THR A 105     -14.044  -9.907 -10.914  1.00 10.00      A   
ATOM    983  N   TRP A 106     -12.227 -11.214 -10.706  1.00 10.00      A   
ATOM    984  HN  TRP A 106     -11.465 -11.638 -11.156  1.00 10.00      A   
ATOM    985  CA  TRP A 106     -12.389 -11.395  -9.274  1.00 10.00      A   
ATOM    986  CB  TRP A 106     -12.310 -12.878  -8.909  1.00 10.00      A   
ATOM    987  CG  TRP A 106     -13.393 -13.712  -9.526  1.00 10.00      A   
ATOM    988  CD1 TRP A 106     -13.358 -14.347 -10.735  1.00 10.00      A   
ATOM    989  CD2 TRP A 106     -14.679 -14.000  -8.961  1.00 10.00      A   
ATOM    990  NE1 TRP A 106     -14.534 -15.023 -10.951  1.00 10.00      A   
ATOM    991  HE1 TRP A 106     -14.749 -15.557 -11.748  1.00 10.00      A   
ATOM    992  CE2 TRP A 106     -15.363 -14.822  -9.879  1.00 10.00      A   
ATOM    993  CE3 TRP A 106     -15.310 -13.649  -7.763  1.00 10.00      A   
ATOM    994  CZ2 TRP A 106     -16.651 -15.292  -9.639  1.00 10.00      A   
ATOM    995  CZ3 TRP A 106     -16.591 -14.114  -7.529  1.00 10.00      A   
ATOM    996  CH2 TRP A 106     -17.246 -14.929  -8.460  1.00 10.00      A   
ATOM    997  C   TRP A 106     -11.344 -10.597  -8.503  1.00 10.00      A   
ATOM    998  O   TRP A 106     -11.105 -10.851  -7.325  1.00 10.00      A   
ATOM    999  N   LEU A 107     -10.725  -9.631  -9.180  1.00 10.00      A   
ATOM   1000  HN  LEU A 107     -10.960  -9.485 -10.120  1.00 10.00      A   
ATOM   1001  CA  LEU A 107      -9.712  -8.782  -8.560  1.00 10.00      A   
ATOM   1002  CB  LEU A 107      -9.127  -7.812  -9.592  1.00 10.00      A   
ATOM   1003  CG  LEU A 107      -7.673  -7.389  -9.375  1.00 10.00      A   
ATOM   1004  CD1 LEU A 107      -6.758  -8.605  -9.398  1.00 10.00      A   
ATOM   1005  CD2 LEU A 107      -7.255  -6.385 -10.439  1.00 10.00      A   
ATOM   1006  C   LEU A 107     -10.319  -8.002  -7.399  1.00 10.00      A   
ATOM   1007  O   LEU A 107     -11.325  -7.313  -7.566  1.00 10.00      A   
ATOM   1008  N   GLU A 108      -9.703  -8.112  -6.229  1.00 10.00      A   
ATOM   1009  HN  GLU A 108      -8.887  -8.656  -6.166  1.00 10.00      A   
ATOM   1010  CA  GLU A 108     -10.199  -7.441  -5.039  1.00 10.00      A   
ATOM   1011  CB  GLU A 108     -10.260  -8.422  -3.862  1.00 10.00      A   
ATOM   1012  CG  GLU A 108     -11.241  -9.571  -4.035  1.00 10.00      A   
ATOM   1013  CD  GLU A 108     -11.365 -10.420  -2.785  1.00 10.00      A   
ATOM   1014  OE1 GLU A 108     -12.092 -10.016  -1.853  1.00 10.00      A   
ATOM   1015  OE2 GLU A 108     -10.739 -11.498  -2.726  1.00 10.00      A   
ATOM   1016  C   GLU A 108      -9.337  -6.243  -4.644  1.00 10.00      A   
ATOM   1017  O   GLU A 108      -9.860  -5.196  -4.255  1.00 10.00      A   
ATOM   1018  N   GLU A 109      -8.019  -6.391  -4.737  1.00 10.00      A   
ATOM   1019  HN  GLU A 109      -7.649  -7.235  -5.076  1.00 10.00      A   
ATOM   1020  CA  GLU A 109      -7.114  -5.317  -4.344  1.00 10.00      A   
ATOM   1021  CB  GLU A 109      -6.258  -5.749  -3.152  1.00 10.00      A   
ATOM   1022  CG  GLU A 109      -7.043  -6.192  -1.931  1.00 10.00      A   
ATOM   1023  CD  GLU A 109      -6.138  -6.621  -0.800  1.00 10.00      A   
ATOM   1024  OE1 GLU A 109      -5.838  -5.790   0.082  1.00 10.00      A   
ATOM   1025  OE2 GLU A 109      -5.716  -7.794  -0.794  1.00 10.00      A   
ATOM   1026  C   GLU A 109      -6.189  -4.850  -5.463  1.00 10.00      A   
ATOM   1027  O   GLU A 109      -5.602  -5.658  -6.189  1.00 10.00      A   
ATOM   1028  N   ILE A 110      -6.052  -3.534  -5.566  1.00 10.00      A   
ATOM   1029  HN  ILE A 110      -6.568  -2.959  -4.956  1.00 10.00      A   
ATOM   1030  CA  ILE A 110      -5.178  -2.902  -6.540  1.00 10.00      A   
ATOM   1031  CB  ILE A 110      -5.980  -2.221  -7.674  1.00 10.00      A   
ATOM   1032  CG1 ILE A 110      -6.575  -3.275  -8.614  1.00 10.00      A   
ATOM   1033  CG2 ILE A 110      -5.112  -1.238  -8.451  1.00 10.00      A   
ATOM   1034  CD1 ILE A 110      -7.366  -2.696  -9.766  1.00 10.00      A   
ATOM   1035  C   ILE A 110      -4.311  -1.871  -5.820  1.00 10.00      A   
ATOM   1036  O   ILE A 110      -4.822  -0.892  -5.272  1.00 10.00      A   
ATOM   1037  N   ARG A 111      -3.012  -2.109  -5.790  1.00 10.00      A   
ATOM   1038  HN  ARG A 111      -2.657  -2.911  -6.246  1.00 10.00      A   
ATOM   1039  CA  ARG A 111      -2.090  -1.203  -5.122  1.00 10.00      A   
ATOM   1040  CB  ARG A 111      -1.484  -1.856  -3.872  1.00 10.00      A   
ATOM   1041  CG  ARG A 111      -2.520  -2.306  -2.851  1.00 10.00      A   
ATOM   1042  CD  ARG A 111      -1.899  -3.089  -1.708  1.00 10.00      A   
ATOM   1043  NE  ARG A 111      -2.926  -3.718  -0.882  1.00 10.00      A   
ATOM   1044  HE  ARG A 111      -3.494  -4.400  -1.309  1.00 10.00      A   
ATOM   1045  CZ  ARG A 111      -3.127  -3.425   0.400  1.00 10.00      A   
ATOM   1046  NH1 ARG A 111      -2.364  -2.522   1.008  1.00 10.00      A   
ATOM   1047 HH11 ARG A 111      -2.526  -2.292   2.016  1.00 10.00      A   
ATOM   1048 HH12 ARG A 111      -1.596  -2.039   0.486  1.00 10.00      A   
ATOM   1049  NH2 ARG A 111      -4.106  -4.017   1.074  1.00 10.00      A   
ATOM   1050 HH21 ARG A 111      -4.261  -3.781   2.076  1.00 10.00      A   
ATOM   1051 HH22 ARG A 111      -4.732  -4.722   0.606  1.00 10.00      A   
ATOM   1052  C   ARG A 111      -1.000  -0.741  -6.081  1.00 10.00      A   
ATOM   1053  O   ARG A 111      -0.354  -1.558  -6.739  1.00 10.00      A   
ATOM   1054  N   LEU A 112      -0.811   0.566  -6.175  1.00 10.00      A   
ATOM   1055  HN  LEU A 112      -1.358   1.171  -5.623  1.00 10.00      A   
ATOM   1056  CA  LEU A 112       0.193   1.132  -7.065  1.00 10.00      A   
ATOM   1057  CB  LEU A 112      -0.471   1.723  -8.311  1.00 10.00      A   
ATOM   1058  CG  LEU A 112      -1.139   0.739  -9.273  1.00 10.00      A   
ATOM   1059  CD1 LEU A 112      -1.983   1.488 -10.286  1.00 10.00      A   
ATOM   1060  CD2 LEU A 112      -0.098  -0.112  -9.983  1.00 10.00      A   
ATOM   1061  C   LEU A 112       0.998   2.219  -6.363  1.00 10.00      A   
ATOM   1062  O   LEU A 112       0.459   3.008  -5.579  1.00 10.00      A   
ATOM   1063  N   LYS A 113       2.293   2.249  -6.643  1.00 10.00      A   
ATOM   1064  HN  LYS A 113       2.667   1.574  -7.250  1.00 10.00      A   
ATOM   1065  CA  LYS A 113       3.176   3.248  -6.065  1.00 10.00      A   
ATOM   1066  CB  LYS A 113       4.133   2.633  -5.042  1.00 10.00      A   
ATOM   1067  CG  LYS A 113       4.861   3.670  -4.196  1.00 10.00      A   
ATOM   1068  CD  LYS A 113       6.089   3.078  -3.528  1.00 10.00      A   
ATOM   1069  CE  LYS A 113       6.727   4.055  -2.553  1.00 10.00      A   
ATOM   1070  NZ  LYS A 113       8.028   3.550  -2.038  1.00 10.00      A   
ATOM   1071  HZ1 LYS A 113       8.659   3.309  -2.831  1.00 10.00      A   
ATOM   1072  HZ2 LYS A 113       7.881   2.696  -1.468  1.00 10.00      A   
ATOM   1073  HZ3 LYS A 113       8.496   4.276  -1.450  1.00 10.00      A   
ATOM   1074  C   LYS A 113       3.967   3.952  -7.159  1.00 10.00      A   
ATOM   1075  O   LYS A 113       4.681   3.305  -7.934  1.00 10.00      A   
ATOM   1076  N   ARG A 114       3.828   5.274  -7.216  1.00 10.00      A   
ATOM   1077  HN  ARG A 114       3.231   5.718  -6.568  1.00 10.00      A   
ATOM   1078  CA  ARG A 114       4.527   6.091  -8.206  1.00 10.00      A   
ATOM   1079  CB  ARG A 114       6.041   6.048  -7.976  1.00 10.00      A   
ATOM   1080  CG  ARG A 114       6.477   6.560  -6.610  1.00 10.00      A   
ATOM   1081  CD  ARG A 114       7.990   6.494  -6.449  1.00 10.00      A   
ATOM   1082  NE  ARG A 114       8.417   6.898  -5.110  1.00 10.00      A   
ATOM   1083  HE  ARG A 114       8.201   7.825  -4.829  1.00 10.00      A   
ATOM   1084  CZ  ARG A 114       9.090   6.103  -4.272  1.00 10.00      A   
ATOM   1085  NH1 ARG A 114       9.420   4.871  -4.648  1.00 10.00      A   
ATOM   1086 HH11 ARG A 114       9.945   4.233  -3.996  1.00 10.00      A   
ATOM   1087 HH12 ARG A 114       9.164   4.528  -5.597  1.00 10.00      A   
ATOM   1088  NH2 ARG A 114       9.421   6.536  -3.063  1.00 10.00      A   
ATOM   1089 HH21 ARG A 114       9.157   7.494  -2.761  1.00 10.00      A   
ATOM   1090 HH22 ARG A 114       9.947   5.910  -2.399  1.00 10.00      A   
ATOM   1091  C   ARG A 114       4.178   5.660  -9.630  1.00 10.00      A   
ATOM   1092  O   ARG A 114       5.052   5.305 -10.422  1.00 10.00      A   
ATOM   1093  N   MET A 115       2.889   5.688  -9.942  1.00 10.00      A   
ATOM   1094  HN  MET A 115       2.246   5.995  -9.271  1.00 10.00      A   
ATOM   1095  CA  MET A 115       2.401   5.287 -11.257  1.00 10.00      A   
ATOM   1096  CB  MET A 115       1.724   3.915 -11.169  1.00 10.00      A   
ATOM   1097  CG  MET A 115       2.682   2.761 -10.927  1.00 10.00      A   
ATOM   1098  SD  MET A 115       3.391   2.114 -12.455  1.00 10.00      A   
ATOM   1099  CE  MET A 115       1.944   1.367 -13.205  1.00 10.00      A   
ATOM   1100  C   MET A 115       1.406   6.304 -11.795  1.00 10.00      A   
ATOM   1101  O   MET A 115       0.826   7.076 -11.033  1.00 10.00      A   
ATOM   1102  N   VAL A 116       1.223   6.309 -13.107  1.00 10.00      A   
ATOM   1103  HN  VAL A 116       1.736   5.679 -13.669  1.00 10.00      A   
ATOM   1104  CA  VAL A 116       0.280   7.215 -13.746  1.00 10.00      A   
ATOM   1105  CB  VAL A 116       0.826   7.754 -15.089  1.00 10.00      A   
ATOM   1106  CG1 VAL A 116      -0.121   8.796 -15.674  1.00 10.00      A   
ATOM   1107  CG2 VAL A 116       2.221   8.340 -14.909  1.00 10.00      A   
ATOM   1108  C   VAL A 116      -1.034   6.480 -13.986  1.00 10.00      A   
ATOM   1109  O   VAL A 116      -1.124   5.625 -14.869  1.00 10.00      A   
ATOM   1110  N   VAL A 117      -2.038   6.791 -13.180  1.00 10.00      A   
ATOM   1111  HN  VAL A 117      -1.915   7.496 -12.504  1.00 10.00      A   
ATOM   1112  CA  VAL A 117      -3.340   6.148 -13.298  1.00 10.00      A   
ATOM   1113  CB  VAL A 117      -3.804   5.548 -11.952  1.00 10.00      A   
ATOM   1114  CG1 VAL A 117      -4.915   4.528 -12.163  1.00 10.00      A   
ATOM   1115  CG2 VAL A 117      -2.634   4.931 -11.198  1.00 10.00      A   
ATOM   1116  C   VAL A 117      -4.363   7.167 -13.775  1.00 10.00      A   
ATOM   1117  O   VAL A 117      -4.833   8.000 -13.000  1.00 10.00      A   
ATOM   1118  N   THR A 118      -4.683   7.108 -15.056  1.00 10.00      A   
ATOM   1119  HN  THR A 118      -4.268   6.423 -15.620  1.00 10.00      A   
ATOM   1120  CA  THR A 118      -5.640   8.023 -15.656  1.00 10.00      A   
ATOM   1121  CB  THR A 118      -5.507   8.014 -17.188  1.00 10.00      A   
ATOM   1122  OG1 THR A 118      -4.779   6.844 -17.587  1.00 10.00      A   
ATOM   1123  HG1 THR A 118      -3.996   7.105 -18.087  1.00 10.00      A   
ATOM   1124  CG2 THR A 118      -4.771   9.254 -17.668  1.00 10.00      A   
ATOM   1125  C   THR A 118      -7.068   7.659 -15.265  1.00 10.00      A   
ATOM   1126  O   THR A 118      -7.332   6.535 -14.824  1.00 10.00      A   
ATOM   1127  N   ASP A 119      -7.984   8.615 -15.428  1.00 10.00      A   
ATOM   1128  HN  ASP A 119      -7.702   9.488 -15.772  1.00 10.00      A   
ATOM   1129  CA  ASP A 119      -9.395   8.409 -15.098  1.00 10.00      A   
ATOM   1130  CB  ASP A 119     -10.228   9.664 -15.385  1.00 10.00      A   
ATOM   1131  CG  ASP A 119      -9.596  10.937 -14.867  1.00 10.00      A   
ATOM   1132  OD1 ASP A 119      -9.806  11.278 -13.682  1.00 10.00      A   
ATOM   1133  OD2 ASP A 119      -8.882  11.606 -15.648  1.00 10.00      A   
ATOM   1134  C   ASP A 119      -9.950   7.243 -15.898  1.00 10.00      A   
ATOM   1135  O   ASP A 119     -10.824   6.518 -15.430  1.00 10.00      A   
ATOM   1136  N   ASP A 120      -9.411   7.072 -17.107  1.00 10.00      A   
ATOM   1137  HN  ASP A 120      -8.726   7.705 -17.407  1.00 10.00      A   
ATOM   1138  CA  ASP A 120      -9.811   5.991 -18.005  1.00 10.00      A   
ATOM   1139  CB  ASP A 120      -8.947   6.013 -19.271  1.00 10.00      A   
ATOM   1140  CG  ASP A 120      -9.585   6.756 -20.429  1.00 10.00      A   
ATOM   1141  OD1 ASP A 120      -9.668   8.001 -20.374  1.00 10.00      A   
ATOM   1142  OD2 ASP A 120      -9.980   6.098 -21.411  1.00 10.00      A   
ATOM   1143  C   ASP A 120      -9.653   4.639 -17.323  1.00 10.00      A   
ATOM   1144  O   ASP A 120     -10.487   3.748 -17.484  1.00 10.00      A   
ATOM   1145  N   CYS A 121      -8.581   4.500 -16.550  1.00 10.00      A   
ATOM   1146  HN  CYS A 121      -7.966   5.256 -16.445  1.00 10.00      A   
ATOM   1147  CA  CYS A 121      -8.307   3.259 -15.841  1.00 10.00      A   
ATOM   1148  CB  CYS A 121      -6.883   3.264 -15.282  1.00 10.00      A   
ATOM   1149  SG  CYS A 121      -5.618   3.730 -16.484  1.00 10.00      A   
ATOM   1150  HG  CYS A 121      -6.217   3.924 -17.651  1.00 10.00      A   
ATOM   1151  C   CYS A 121      -9.312   3.045 -14.716  1.00 10.00      A   
ATOM   1152  O   CYS A 121      -9.811   1.937 -14.526  1.00 10.00      A   
ATOM   1153  N   LEU A 122      -9.623   4.115 -13.990  1.00 10.00      A   
ATOM   1154  HN  LEU A 122      -9.212   4.977 -14.210  1.00 10.00      A   
ATOM   1155  CA  LEU A 122     -10.570   4.041 -12.882  1.00 10.00      A   
ATOM   1156  CB  LEU A 122     -10.683   5.393 -12.168  1.00 10.00      A   
ATOM   1157  CG  LEU A 122      -9.445   5.849 -11.388  1.00 10.00      A   
ATOM   1158  CD1 LEU A 122      -9.654   7.243 -10.812  1.00 10.00      A   
ATOM   1159  CD2 LEU A 122      -9.103   4.855 -10.286  1.00 10.00      A   
ATOM   1160  C   LEU A 122     -11.937   3.574 -13.367  1.00 10.00      A   
ATOM   1161  O   LEU A 122     -12.590   2.757 -12.715  1.00 10.00      A   
ATOM   1162  N   GLU A 123     -12.362   4.093 -14.518  1.00 10.00      A   
ATOM   1163  HN  GLU A 123     -11.807   4.760 -14.977  1.00 10.00      A   
ATOM   1164  CA  GLU A 123     -13.639   3.713 -15.099  1.00 10.00      A   
ATOM   1165  CB  GLU A 123     -13.886   4.489 -16.392  1.00 10.00      A   
ATOM   1166  CG  GLU A 123     -13.857   5.996 -16.230  1.00 10.00      A   
ATOM   1167  CD  GLU A 123     -14.336   6.718 -17.468  1.00 10.00      A   
ATOM   1168  OE1 GLU A 123     -13.585   6.768 -18.465  1.00 10.00      A   
ATOM   1169  OE2 GLU A 123     -15.468   7.244 -17.446  1.00 10.00      A   
ATOM   1170  C   GLU A 123     -13.653   2.219 -15.391  1.00 10.00      A   
ATOM   1171  O   GLU A 123     -14.603   1.513 -15.049  1.00 10.00      A   
ATOM   1172  N   LEU A 124     -12.578   1.746 -16.014  1.00 10.00      A   
ATOM   1173  HN  LEU A 124     -11.856   2.368 -16.252  1.00 10.00      A   
ATOM   1174  CA  LEU A 124     -12.444   0.335 -16.352  1.00 10.00      A   
ATOM   1175  CB  LEU A 124     -11.160   0.087 -17.152  1.00 10.00      A   
ATOM   1176  CG  LEU A 124     -11.094   0.714 -18.548  1.00 10.00      A   
ATOM   1177  CD1 LEU A 124      -9.728   0.476 -19.175  1.00 10.00      A   
ATOM   1178  CD2 LEU A 124     -12.194   0.155 -19.437  1.00 10.00      A   
ATOM   1179  C   LEU A 124     -12.450  -0.524 -15.093  1.00 10.00      A   
ATOM   1180  O   LEU A 124     -13.081  -1.578 -15.055  1.00 10.00      A   
ATOM   1181  N   ILE A 125     -11.761  -0.054 -14.061  1.00 10.00      A   
ATOM   1182  HN  ILE A 125     -11.283   0.802 -14.152  1.00 10.00      A   
ATOM   1183  CA  ILE A 125     -11.683  -0.771 -12.797  1.00 10.00      A   
ATOM   1184  CB  ILE A 125     -10.783  -0.021 -11.780  1.00 10.00      A   
ATOM   1185  CG1 ILE A 125      -9.320  -0.040 -12.231  1.00 10.00      A   
ATOM   1186  CG2 ILE A 125     -10.912  -0.612 -10.383  1.00 10.00      A   
ATOM   1187  CD1 ILE A 125      -8.421   0.880 -11.430  1.00 10.00      A   
ATOM   1188  C   ILE A 125     -13.070  -0.977 -12.193  1.00 10.00      A   
ATOM   1189  O   ILE A 125     -13.423  -2.082 -11.784  1.00 10.00      A   
ATOM   1190  N   ALA A 126     -13.859   0.086 -12.171  1.00 10.00      A   
ATOM   1191  HN  ALA A 126     -13.531   0.930 -12.552  1.00 10.00      A   
ATOM   1192  CA  ALA A 126     -15.198   0.040 -11.598  1.00 10.00      A   
ATOM   1193  CB  ALA A 126     -15.731   1.451 -11.400  1.00 10.00      A   
ATOM   1194  C   ALA A 126     -16.176  -0.792 -12.429  1.00 10.00      A   
ATOM   1195  O   ALA A 126     -17.102  -1.395 -11.883  1.00 10.00      A   
ATOM   1196  N   LYS A 127     -15.979  -0.830 -13.743  1.00 10.00      A   
ATOM   1197  HN  LYS A 127     -15.225  -0.337 -14.131  1.00 10.00      A   
ATOM   1198  CA  LYS A 127     -16.878  -1.577 -14.622  1.00 10.00      A   
ATOM   1199  CB  LYS A 127     -17.037  -0.875 -15.981  1.00 10.00      A   
ATOM   1200  CG  LYS A 127     -15.782  -0.864 -16.844  1.00 10.00      A   
ATOM   1201  CD  LYS A 127     -15.942   0.026 -18.070  1.00 10.00      A   
ATOM   1202  CE  LYS A 127     -16.911  -0.580 -19.072  1.00 10.00      A   
ATOM   1203  NZ  LYS A 127     -16.976   0.192 -20.340  1.00 10.00      A   
ATOM   1204  HZ1 LYS A 127     -16.046   0.196 -20.809  1.00 10.00      A   
ATOM   1205  HZ2 LYS A 127     -17.260   1.173 -20.153  1.00 10.00      A   
ATOM   1206  HZ3 LYS A 127     -17.671  -0.241 -20.982  1.00 10.00      A   
ATOM   1207  C   LYS A 127     -16.471  -3.040 -14.812  1.00 10.00      A   
ATOM   1208  O   LYS A 127     -17.326  -3.904 -15.002  1.00 10.00      A   
ATOM   1209  N   SER A 128     -15.178  -3.329 -14.758  1.00 10.00      A   
ATOM   1210  HN  SER A 128     -14.523  -2.613 -14.598  1.00 10.00      A   
ATOM   1211  CA  SER A 128     -14.709  -4.690 -14.955  1.00 10.00      A   
ATOM   1212  CB  SER A 128     -13.384  -4.696 -15.723  1.00 10.00      A   
ATOM   1213  OG  SER A 128     -13.508  -3.992 -16.951  1.00 10.00      A   
ATOM   1214  HG  SER A 128     -14.442  -3.893 -17.165  1.00 10.00      A   
ATOM   1215  C   SER A 128     -14.589  -5.483 -13.654  1.00 10.00      A   
ATOM   1216  O   SER A 128     -15.020  -6.634 -13.584  1.00 10.00      A   
ATOM   1217  N   PHE A 129     -14.035  -4.871 -12.618  1.00 10.00      A   
ATOM   1218  HN  PHE A 129     -13.757  -3.930 -12.694  1.00 10.00      A   
ATOM   1219  CA  PHE A 129     -13.852  -5.568 -11.353  1.00 10.00      A   
ATOM   1220  CB  PHE A 129     -12.532  -5.155 -10.690  1.00 10.00      A   
ATOM   1221  CG  PHE A 129     -11.373  -5.049 -11.650  1.00 10.00      A   
ATOM   1222  CD1 PHE A 129     -10.587  -3.908 -11.686  1.00 10.00      A   
ATOM   1223  CD2 PHE A 129     -11.076  -6.083 -12.524  1.00 10.00      A   
ATOM   1224  CE1 PHE A 129      -9.530  -3.799 -12.570  1.00 10.00      A   
ATOM   1225  CE2 PHE A 129     -10.020  -5.980 -13.410  1.00 10.00      A   
ATOM   1226  CZ  PHE A 129      -9.246  -4.836 -13.435  1.00 10.00      A   
ATOM   1227  C   PHE A 129     -15.030  -5.341 -10.416  1.00 10.00      A   
ATOM   1228  O   PHE A 129     -15.133  -4.300  -9.776  1.00 10.00      A   
ATOM   1229  N   LYS A 130     -15.923  -6.318 -10.354  1.00 10.00      A   
ATOM   1230  HN  LYS A 130     -15.795  -7.113 -10.911  1.00 10.00      A   
ATOM   1231  CA  LYS A 130     -17.100  -6.235  -9.491  1.00 10.00      A   
ATOM   1232  CB  LYS A 130     -18.227  -7.130 -10.017  1.00 10.00      A   
ATOM   1233  CG  LYS A 130     -19.068  -6.511 -11.124  1.00 10.00      A   
ATOM   1234  CD  LYS A 130     -18.383  -6.604 -12.480  1.00 10.00      A   
ATOM   1235  CE  LYS A 130     -19.342  -6.231 -13.599  1.00 10.00      A   
ATOM   1236  NZ  LYS A 130     -18.692  -6.272 -14.934  1.00 10.00      A   
ATOM   1237  HZ1 LYS A 130     -19.413  -6.311 -15.682  1.00 10.00      A   
ATOM   1238  HZ2 LYS A 130     -18.087  -7.113 -15.013  1.00 10.00      A   
ATOM   1239  HZ3 LYS A 130     -18.109  -5.417 -15.073  1.00 10.00      A   
ATOM   1240  C   LYS A 130     -16.750  -6.623  -8.059  1.00 10.00      A   
ATOM   1241  O   LYS A 130     -17.492  -6.325  -7.118  1.00 10.00      A   
ATOM   1242  N   ASN A 131     -15.610  -7.283  -7.901  1.00 10.00      A   
ATOM   1243  HN  ASN A 131     -15.060  -7.484  -8.687  1.00 10.00      A   
ATOM   1244  CA  ASN A 131     -15.154  -7.715  -6.587  1.00 10.00      A   
ATOM   1245  CB  ASN A 131     -14.573  -9.130  -6.657  1.00 10.00      A   
ATOM   1246  CG  ASN A 131     -15.299 -10.107  -5.751  1.00 10.00      A   
ATOM   1247  OD1 ASN A 131     -14.986 -10.231  -4.568  1.00 10.00      A   
ATOM   1248  ND2 ASN A 131     -16.279 -10.809  -6.302  1.00 10.00      A   
ATOM   1249 HD21 ASN A 131     -16.480 -10.662  -7.250  1.00 10.00      A   
ATOM   1250 HD22 ASN A 131     -16.757 -11.452  -5.743  1.00 10.00      A   
ATOM   1251  C   ASN A 131     -14.123  -6.746  -6.027  1.00 10.00      A   
ATOM   1252  O   ASN A 131     -13.470  -7.030  -5.022  1.00 10.00      A   
ATOM   1253  N   PHE A 132     -13.994  -5.595  -6.681  1.00 10.00      A   
ATOM   1254  HN  PHE A 132     -14.562  -5.427  -7.460  1.00 10.00      A   
ATOM   1255  CA  PHE A 132     -13.045  -4.572  -6.265  1.00 10.00      A   
ATOM   1256  CB  PHE A 132     -13.023  -3.435  -7.282  1.00 10.00      A   
ATOM   1257  CG  PHE A 132     -11.882  -2.484  -7.091  1.00 10.00      A   
ATOM   1258  CD1 PHE A 132     -10.575  -2.929  -7.186  1.00 10.00      A   
ATOM   1259  CD2 PHE A 132     -12.115  -1.149  -6.817  1.00 10.00      A   
ATOM   1260  CE1 PHE A 132      -9.518  -2.057  -7.012  1.00 10.00      A   
ATOM   1261  CE2 PHE A 132     -11.063  -0.270  -6.643  1.00 10.00      A   
ATOM   1262  CZ  PHE A 132      -9.762  -0.727  -6.741  1.00 10.00      A   
ATOM   1263  C   PHE A 132     -13.405  -4.038  -4.884  1.00 10.00      A   
ATOM   1264  O   PHE A 132     -14.547  -3.626  -4.649  1.00 10.00      A   
ATOM   1265  N   LYS A 133     -12.437  -4.055  -3.970  1.00 10.00      A   
ATOM   1266  HN  LYS A 133     -11.546  -4.391  -4.215  1.00 10.00      A   
ATOM   1267  CA  LYS A 133     -12.677  -3.596  -2.609  1.00 10.00      A   
ATOM   1268  CB  LYS A 133     -12.857  -4.793  -1.670  1.00 10.00      A   
ATOM   1269  CG  LYS A 133     -14.080  -5.640  -1.980  1.00 10.00      A   
ATOM   1270  CD  LYS A 133     -13.899  -7.082  -1.545  1.00 10.00      A   
ATOM   1271  CE  LYS A 133     -14.907  -7.978  -2.242  1.00 10.00      A   
ATOM   1272  NZ  LYS A 133     -14.638  -9.417  -1.993  1.00 10.00      A   
ATOM   1273  HZ1 LYS A 133     -15.128  -9.728  -1.132  1.00 10.00      A   
ATOM   1274  HZ2 LYS A 133     -13.612  -9.575  -1.869  1.00 10.00      A   
ATOM   1275  HZ3 LYS A 133     -14.965  -9.989  -2.803  1.00 10.00      A   
ATOM   1276  C   LYS A 133     -11.565  -2.691  -2.079  1.00 10.00      A   
ATOM   1277  O   LYS A 133     -11.830  -1.766  -1.310  1.00 10.00      A   
ATOM   1278  N   VAL A 134     -10.325  -2.947  -2.484  1.00 10.00      A   
ATOM   1279  HN  VAL A 134     -10.162  -3.676  -3.121  1.00 10.00      A   
ATOM   1280  CA  VAL A 134      -9.195  -2.155  -2.000  1.00 10.00      A   
ATOM   1281  CB  VAL A 134      -8.186  -3.027  -1.223  1.00 10.00      A   
ATOM   1282  CG1 VAL A 134      -7.046  -2.179  -0.673  1.00 10.00      A   
ATOM   1283  CG2 VAL A 134      -8.885  -3.780  -0.101  1.00 10.00      A   
ATOM   1284  C   VAL A 134      -8.469  -1.410  -3.117  1.00 10.00      A   
ATOM   1285  O   VAL A 134      -7.993  -2.015  -4.079  1.00 10.00      A   
ATOM   1286  N   LEU A 135      -8.384  -0.094  -2.967  1.00 10.00      A   
ATOM   1287  HN  LEU A 135      -8.796   0.321  -2.175  1.00 10.00      A   
ATOM   1288  CA  LEU A 135      -7.701   0.759  -3.930  1.00 10.00      A   
ATOM   1289  CB  LEU A 135      -8.699   1.647  -4.681  1.00 10.00      A   
ATOM   1290  CG  LEU A 135      -8.109   2.593  -5.735  1.00 10.00      A   
ATOM   1291  CD1 LEU A 135      -7.295   1.825  -6.768  1.00 10.00      A   
ATOM   1292  CD2 LEU A 135      -9.211   3.394  -6.410  1.00 10.00      A   
ATOM   1293  C   LEU A 135      -6.668   1.619  -3.214  1.00 10.00      A   
ATOM   1294  O   LEU A 135      -7.016   2.541  -2.476  1.00 10.00      A   
ATOM   1295  N   VAL A 136      -5.401   1.303  -3.423  1.00 10.00      A   
ATOM   1296  HN  VAL A 136      -5.182   0.561  -4.032  1.00 10.00      A   
ATOM   1297  CA  VAL A 136      -4.320   2.043  -2.790  1.00 10.00      A   
ATOM   1298  CB  VAL A 136      -3.479   1.157  -1.844  1.00 10.00      A   
ATOM   1299  CG1 VAL A 136      -2.368   1.974  -1.198  1.00 10.00      A   
ATOM   1300  CG2 VAL A 136      -4.362   0.527  -0.775  1.00 10.00      A   
ATOM   1301  C   VAL A 136      -3.416   2.674  -3.837  1.00 10.00      A   
ATOM   1302  O   VAL A 136      -2.633   1.986  -4.493  1.00 10.00      A   
ATOM   1303  N   LEU A 137      -3.540   3.981  -4.004  1.00 10.00      A   
ATOM   1304  HN  LEU A 137      -4.197   4.477  -3.458  1.00 10.00      A   
ATOM   1305  CA  LEU A 137      -2.724   4.710  -4.964  1.00 10.00      A   
ATOM   1306  CB  LEU A 137      -3.600   5.528  -5.917  1.00 10.00      A   
ATOM   1307  CG  LEU A 137      -4.544   4.732  -6.819  1.00 10.00      A   
ATOM   1308  CD1 LEU A 137      -5.337   5.667  -7.717  1.00 10.00      A   
ATOM   1309  CD2 LEU A 137      -3.770   3.719  -7.647  1.00 10.00      A   
ATOM   1310  C   LEU A 137      -1.747   5.618  -4.226  1.00 10.00      A   
ATOM   1311  O   LEU A 137      -2.132   6.655  -3.684  1.00 10.00      A   
ATOM   1312  N   SER A 138      -0.488   5.219  -4.193  1.00 10.00      A   
ATOM   1313  HN  SER A 138      -0.238   4.384  -4.648  1.00 10.00      A   
ATOM   1314  CA  SER A 138       0.538   5.989  -3.511  1.00 10.00      A   
ATOM   1315  CB  SER A 138       1.415   5.067  -2.659  1.00 10.00      A   
ATOM   1316  OG  SER A 138       2.064   5.790  -1.624  1.00 10.00      A   
ATOM   1317  HG  SER A 138       2.516   6.555  -2.002  1.00 10.00      A   
ATOM   1318  C   SER A 138       1.398   6.728  -4.517  1.00 10.00      A   
ATOM   1319  O   SER A 138       1.961   6.116  -5.422  1.00 10.00      A   
ATOM   1320  N   SER A 139       1.468   8.044  -4.368  1.00 10.00      A   
ATOM   1321  HN  SER A 139       0.953   8.466  -3.648  1.00 10.00      A   
ATOM   1322  CA  SER A 139       2.272   8.891  -5.244  1.00 10.00      A   
ATOM   1323  CB  SER A 139       3.762   8.613  -5.024  1.00 10.00      A   
ATOM   1324  OG  SER A 139       4.046   8.449  -3.642  1.00 10.00      A   
ATOM   1325  HG  SER A 139       4.775   9.029  -3.397  1.00 10.00      A   
ATOM   1326  C   SER A 139       1.894   8.713  -6.712  1.00 10.00      A   
ATOM   1327  O   SER A 139       2.758   8.677  -7.592  1.00 10.00      A   
ATOM   1328  N   CYS A 140       0.601   8.600  -6.972  1.00 10.00      A   
ATOM   1329  HN  CYS A 140      -0.049   8.645  -6.229  1.00 10.00      A   
ATOM   1330  CA  CYS A 140       0.115   8.420  -8.329  1.00 10.00      A   
ATOM   1331  CB  CYS A 140      -0.964   7.339  -8.366  1.00 10.00      A   
ATOM   1332  SG  CYS A 140      -0.379   5.719  -7.813  1.00 10.00      A   
ATOM   1333  HG  CYS A 140       0.362   5.906  -6.729  1.00 10.00      A   
ATOM   1334  C   CYS A 140      -0.399   9.734  -8.908  1.00 10.00      A   
ATOM   1335  O   CYS A 140      -0.775  10.641  -8.168  1.00 10.00      A   
ATOM   1336  N   GLU A 141      -0.400   9.835 -10.227  1.00 10.00      A   
ATOM   1337  HN  GLU A 141      -0.083   9.076 -10.766  1.00 10.00      A   
ATOM   1338  CA  GLU A 141      -0.859  11.040 -10.904  1.00 10.00      A   
ATOM   1339  CB  GLU A 141       0.343  11.915 -11.277  1.00 10.00      A   
ATOM   1340  CG  GLU A 141       1.344  11.218 -12.189  1.00 10.00      A   
ATOM   1341  CD  GLU A 141       2.189  12.180 -12.996  1.00 10.00      A   
ATOM   1342  OE1 GLU A 141       1.644  13.179 -13.511  1.00 10.00      A   
ATOM   1343  OE2 GLU A 141       3.404  11.930 -13.141  1.00 10.00      A   
ATOM   1344  C   GLU A 141      -1.629  10.676 -12.169  1.00 10.00      A   
ATOM   1345  O   GLU A 141      -1.655   9.514 -12.570  1.00 10.00      A   
ATOM   1346  N   GLY A 142      -2.254  11.670 -12.787  1.00 10.00      A   
ATOM   1347  HN  GLY A 142      -2.207  12.573 -12.410  1.00 10.00      A   
ATOM   1348  CA  GLY A 142      -2.990  11.436 -14.017  1.00 10.00      A   
ATOM   1349  C   GLY A 142      -4.486  11.268 -13.828  1.00 10.00      A   
ATOM   1350  O   GLY A 142      -5.195  10.944 -14.778  1.00 10.00      A   
ATOM   1351  N   PHE A 143      -4.979  11.489 -12.618  1.00 10.00      A   
ATOM   1352  HN  PHE A 143      -4.378  11.753 -11.890  1.00 10.00      A   
ATOM   1353  CA  PHE A 143      -6.406  11.339 -12.359  1.00 10.00      A   
ATOM   1354  CB  PHE A 143      -6.690  10.141 -11.452  1.00 10.00      A   
ATOM   1355  CG  PHE A 143      -6.078  10.226 -10.081  1.00 10.00      A   
ATOM   1356  CD1 PHE A 143      -6.863  10.503  -8.976  1.00 10.00      A   
ATOM   1357  CD2 PHE A 143      -4.721  10.011  -9.896  1.00 10.00      A   
ATOM   1358  CE1 PHE A 143      -6.310  10.565  -7.713  1.00 10.00      A   
ATOM   1359  CE2 PHE A 143      -4.162  10.075  -8.637  1.00 10.00      A   
ATOM   1360  CZ  PHE A 143      -4.957  10.353  -7.543  1.00 10.00      A   
ATOM   1361  C   PHE A 143      -7.019  12.606 -11.787  1.00 10.00      A   
ATOM   1362  O   PHE A 143      -6.313  13.461 -11.245  1.00 10.00      A   
ATOM   1363  N   SER A 144      -8.331  12.721 -11.923  1.00 10.00      A   
ATOM   1364  HN  SER A 144      -8.828  12.004 -12.385  1.00 10.00      A   
ATOM   1365  CA  SER A 144      -9.063  13.871 -11.430  1.00 10.00      A   
ATOM   1366  CB  SER A 144      -9.726  14.601 -12.603  1.00 10.00      A   
ATOM   1367  OG  SER A 144     -10.646  13.759 -13.281  1.00 10.00      A   
ATOM   1368  HG  SER A 144     -10.231  12.892 -13.448  1.00 10.00      A   
ATOM   1369  C   SER A 144     -10.124  13.434 -10.427  1.00 10.00      A   
ATOM   1370  O   SER A 144     -10.318  12.236 -10.197  1.00 10.00      A   
ATOM   1371  N   THR A 145     -10.809  14.405  -9.838  1.00 10.00      A   
ATOM   1372  HN  THR A 145     -10.592  15.342 -10.048  1.00 10.00      A   
ATOM   1373  CA  THR A 145     -11.864  14.127  -8.872  1.00 10.00      A   
ATOM   1374  CB  THR A 145     -12.389  15.430  -8.234  1.00 10.00      A   
ATOM   1375  OG1 THR A 145     -12.704  16.381  -9.261  1.00 10.00      A   
ATOM   1376  HG1 THR A 145     -13.601  16.220  -9.572  1.00 10.00      A   
ATOM   1377  CG2 THR A 145     -11.345  16.031  -7.312  1.00 10.00      A   
ATOM   1378  C   THR A 145     -13.026  13.393  -9.545  1.00 10.00      A   
ATOM   1379  O   THR A 145     -13.780  12.666  -8.896  1.00 10.00      A   
ATOM   1380  N   ASP A 146     -13.151  13.581 -10.857  1.00 10.00      A   
ATOM   1381  HN  ASP A 146     -12.504  14.152 -11.318  1.00 10.00      A   
ATOM   1382  CA  ASP A 146     -14.214  12.951 -11.630  1.00 10.00      A   
ATOM   1383  CB  ASP A 146     -14.244  13.506 -13.053  1.00 10.00      A   
ATOM   1384  CG  ASP A 146     -15.643  13.886 -13.492  1.00 10.00      A   
ATOM   1385  OD1 ASP A 146     -15.807  14.327 -14.648  1.00 10.00      A   
ATOM   1386  OD2 ASP A 146     -16.584  13.763 -12.676  1.00 10.00      A   
ATOM   1387  C   ASP A 146     -14.041  11.442 -11.661  1.00 10.00      A   
ATOM   1388  O   ASP A 146     -15.017  10.694 -11.635  1.00 10.00      A   
ATOM   1389  N   GLY A 147     -12.785  11.005 -11.703  1.00 10.00      A   
ATOM   1390  HN  GLY A 147     -12.053  11.655 -11.724  1.00 10.00      A   
ATOM   1391  CA  GLY A 147     -12.490   9.588 -11.718  1.00 10.00      A   
ATOM   1392  C   GLY A 147     -12.857   8.937 -10.402  1.00 10.00      A   
ATOM   1393  O   GLY A 147     -13.385   7.824 -10.376  1.00 10.00      A   
ATOM   1394  N   LEU A 148     -12.591   9.647  -9.308  1.00 10.00      A   
ATOM   1395  HN  LEU A 148     -12.170  10.533  -9.403  1.00 10.00      A   
ATOM   1396  CA  LEU A 148     -12.902   9.151  -7.972  1.00 10.00      A   
ATOM   1397  CB  LEU A 148     -12.306  10.071  -6.902  1.00 10.00      A   
ATOM   1398  CG  LEU A 148     -10.805  10.353  -7.008  1.00 10.00      A   
ATOM   1399  CD1 LEU A 148     -10.354  11.285  -5.896  1.00 10.00      A   
ATOM   1400  CD2 LEU A 148     -10.009   9.059  -6.982  1.00 10.00      A   
ATOM   1401  C   LEU A 148     -14.411   9.036  -7.787  1.00 10.00      A   
ATOM   1402  O   LEU A 148     -14.900   8.133  -7.105  1.00 10.00      A   
ATOM   1403  N   ALA A 149     -15.144   9.957  -8.406  1.00 10.00      A   
ATOM   1404  HN  ALA A 149     -14.691  10.662  -8.918  1.00 10.00      A   
ATOM   1405  CA  ALA A 149     -16.601   9.960  -8.332  1.00 10.00      A   
ATOM   1406  CB  ALA A 149     -17.159  11.230  -8.958  1.00 10.00      A   
ATOM   1407  C   ALA A 149     -17.171   8.725  -9.025  1.00 10.00      A   
ATOM   1408  O   ALA A 149     -18.146   8.133  -8.561  1.00 10.00      A   
ATOM   1409  N   ALA A 150     -16.544   8.336 -10.130  1.00 10.00      A   
ATOM   1410  HN  ALA A 150     -15.774   8.854 -10.449  1.00 10.00      A   
ATOM   1411  CA  ALA A 150     -16.976   7.163 -10.879  1.00 10.00      A   
ATOM   1412  CB  ALA A 150     -16.178   7.028 -12.168  1.00 10.00      A   
ATOM   1413  C   ALA A 150     -16.833   5.910 -10.022  1.00 10.00      A   
ATOM   1414  O   ALA A 150     -17.723   5.064  -9.983  1.00 10.00      A   
ATOM   1415  N   ILE A 151     -15.712   5.811  -9.322  1.00 10.00      A   
ATOM   1416  HN  ILE A 151     -15.038   6.521  -9.395  1.00 10.00      A   
ATOM   1417  CA  ILE A 151     -15.451   4.674  -8.449  1.00 10.00      A   
ATOM   1418  CB  ILE A 151     -14.010   4.734  -7.884  1.00 10.00      A   
ATOM   1419  CG1 ILE A 151     -12.979   4.474  -8.990  1.00 10.00      A   
ATOM   1420  CG2 ILE A 151     -13.819   3.764  -6.721  1.00 10.00      A   
ATOM   1421  CD1 ILE A 151     -12.923   3.035  -9.463  1.00 10.00      A   
ATOM   1422  C   ILE A 151     -16.453   4.668  -7.295  1.00 10.00      A   
ATOM   1423  O   ILE A 151     -17.042   3.638  -6.977  1.00 10.00      A   
ATOM   1424  N   ALA A 152     -16.679   5.843  -6.716  1.00 10.00      A   
ATOM   1425  HN  ALA A 152     -16.216   6.637  -7.060  1.00 10.00      A   
ATOM   1426  CA  ALA A 152     -17.591   5.998  -5.589  1.00 10.00      A   
ATOM   1427  CB  ALA A 152     -17.587   7.440  -5.103  1.00 10.00      A   
ATOM   1428  C   ALA A 152     -19.014   5.565  -5.920  1.00 10.00      A   
ATOM   1429  O   ALA A 152     -19.726   5.052  -5.059  1.00 10.00      A   
ATOM   1430  N   ALA A 153     -19.427   5.766  -7.162  1.00 10.00      A   
ATOM   1431  HN  ALA A 153     -18.813   6.170  -7.815  1.00 10.00      A   
ATOM   1432  CA  ALA A 153     -20.778   5.414  -7.572  1.00 10.00      A   
ATOM   1433  CB  ALA A 153     -21.298   6.410  -8.597  1.00 10.00      A   
ATOM   1434  C   ALA A 153     -20.896   3.986  -8.103  1.00 10.00      A   
ATOM   1435  O   ALA A 153     -21.987   3.417  -8.124  1.00 10.00      A   
ATOM   1436  N   THR A 154     -19.785   3.394  -8.516  1.00 10.00      A   
ATOM   1437  HN  THR A 154     -18.930   3.868  -8.458  1.00 10.00      A   
ATOM   1438  CA  THR A 154     -19.824   2.047  -9.066  1.00 10.00      A   
ATOM   1439  CB  THR A 154     -19.075   1.968 -10.409  1.00 10.00      A   
ATOM   1440  OG1 THR A 154     -19.263   3.197 -11.131  1.00 10.00      A   
ATOM   1441  HG1 THR A 154     -18.748   3.901 -10.710  1.00 10.00      A   
ATOM   1442  CG2 THR A 154     -19.618   0.824 -11.248  1.00 10.00      A   
ATOM   1443  C   THR A 154     -19.316   0.971  -8.095  1.00 10.00      A   
ATOM   1444  O   THR A 154     -19.808  -0.161  -8.103  1.00 10.00      A   
ATOM   1445  N   CYS A 155     -18.341   1.315  -7.261  1.00 10.00      A   
ATOM   1446  HN  CYS A 155     -17.983   2.232  -7.283  1.00 10.00      A   
ATOM   1447  CA  CYS A 155     -17.793   0.356  -6.305  1.00 10.00      A   
ATOM   1448  CB  CYS A 155     -16.403   0.767  -5.828  1.00 10.00      A   
ATOM   1449  SG  CYS A 155     -15.122   0.567  -7.085  1.00 10.00      A   
ATOM   1450  HG  CYS A 155     -15.038  -0.725  -7.373  1.00 10.00      A   
ATOM   1451  C   CYS A 155     -18.741   0.125  -5.138  1.00 10.00      A   
ATOM   1452  O   CYS A 155     -18.791   0.904  -4.184  1.00 10.00      A   
ATOM   1453  N   ARG A 156     -19.491  -0.957  -5.236  1.00 10.00      A   
ATOM   1454  HN  ARG A 156     -19.385  -1.529  -6.025  1.00 10.00      A   
ATOM   1455  CA  ARG A 156     -20.468  -1.329  -4.229  1.00 10.00      A   
ATOM   1456  CB  ARG A 156     -21.516  -2.254  -4.856  1.00 10.00      A   
ATOM   1457  CG  ARG A 156     -20.925  -3.379  -5.700  1.00 10.00      A   
ATOM   1458  CD  ARG A 156     -21.982  -4.052  -6.565  1.00 10.00      A   
ATOM   1459  NE  ARG A 156     -22.865  -4.915  -5.780  1.00 10.00      A   
ATOM   1460  HE  ARG A 156     -22.467  -5.721  -5.382  1.00 10.00      A   
ATOM   1461  CZ  ARG A 156     -24.160  -4.676  -5.587  1.00 10.00      A   
ATOM   1462  NH1 ARG A 156     -24.727  -3.599  -6.120  1.00 10.00      A   
ATOM   1463 HH11 ARG A 156     -25.749  -3.404  -5.969  1.00 10.00      A   
ATOM   1464 HH12 ARG A 156     -24.159  -2.935  -6.692  1.00 10.00      A   
ATOM   1465  NH2 ARG A 156     -24.888  -5.511  -4.863  1.00 10.00      A   
ATOM   1466 HH21 ARG A 156     -24.446  -6.368  -4.439  1.00 10.00      A   
ATOM   1467 HH22 ARG A 156     -25.898  -5.323  -4.712  1.00 10.00      A   
ATOM   1468  C   ARG A 156     -19.826  -2.008  -3.027  1.00 10.00      A   
ATOM   1469  O   ARG A 156     -20.415  -2.055  -1.948  1.00 10.00      A   
ATOM   1470  N   ASN A 157     -18.617  -2.524  -3.208  1.00 10.00      A   
ATOM   1471  HN  ASN A 157     -18.179  -2.433  -4.084  1.00 10.00      A   
ATOM   1472  CA  ASN A 157     -17.922  -3.221  -2.131  1.00 10.00      A   
ATOM   1473  CB  ASN A 157     -17.620  -4.668  -2.541  1.00 10.00      A   
ATOM   1474  CG  ASN A 157     -18.868  -5.516  -2.681  1.00 10.00      A   
ATOM   1475  OD1 ASN A 157     -19.694  -5.587  -1.770  1.00 10.00      A   
ATOM   1476  ND2 ASN A 157     -19.016  -6.168  -3.825  1.00 10.00      A   
ATOM   1477 HD21 ASN A 157     -18.321  -6.069  -4.512  1.00 10.00      A   
ATOM   1478 HD22 ASN A 157     -19.818  -6.723  -3.941  1.00 10.00      A   
ATOM   1479  C   ASN A 157     -16.629  -2.514  -1.744  1.00 10.00      A   
ATOM   1480  O   ASN A 157     -15.742  -3.120  -1.146  1.00 10.00      A   
ATOM   1481  N   LEU A 158     -16.523  -1.232  -2.070  1.00 10.00      A   
ATOM   1482  HN  LEU A 158     -17.266  -0.786  -2.528  1.00 10.00      A   
ATOM   1483  CA  LEU A 158     -15.320  -0.470  -1.742  1.00 10.00      A   
ATOM   1484  CB  LEU A 158     -15.406   0.948  -2.315  1.00 10.00      A   
ATOM   1485  CG  LEU A 158     -14.121   1.785  -2.268  1.00 10.00      A   
ATOM   1486  CD1 LEU A 158     -13.013   1.132  -3.084  1.00 10.00      A   
ATOM   1487  CD2 LEU A 158     -14.382   3.204  -2.760  1.00 10.00      A   
ATOM   1488  C   LEU A 158     -15.110  -0.431  -0.228  1.00 10.00      A   
ATOM   1489  O   LEU A 158     -15.999  -0.018   0.520  1.00 10.00      A   
ATOM   1490  N   LYS A 159     -13.943  -0.880   0.217  1.00 10.00      A   
ATOM   1491  HN  LYS A 159     -13.277  -1.203  -0.433  1.00 10.00      A   
ATOM   1492  CA  LYS A 159     -13.625  -0.918   1.639  1.00 10.00      A   
ATOM   1493  CB  LYS A 159     -13.266  -2.342   2.065  1.00 10.00      A   
ATOM   1494  CG  LYS A 159     -14.394  -3.351   1.927  1.00 10.00      A   
ATOM   1495  CD  LYS A 159     -13.950  -4.739   2.368  1.00 10.00      A   
ATOM   1496  CE  LYS A 159     -13.713  -4.798   3.871  1.00 10.00      A   
ATOM   1497  NZ  LYS A 159     -13.322  -6.161   4.321  1.00 10.00      A   
ATOM   1498  HZ1 LYS A 159     -12.457  -6.466   3.831  1.00 10.00      A   
ATOM   1499  HZ2 LYS A 159     -14.082  -6.844   4.113  1.00 10.00      A   
ATOM   1500  HZ3 LYS A 159     -13.143  -6.161   5.347  1.00 10.00      A   
ATOM   1501  C   LYS A 159     -12.470   0.011   1.991  1.00 10.00      A   
ATOM   1502  O   LYS A 159     -12.553   0.786   2.946  1.00 10.00      A   
ATOM   1503  N   GLU A 160     -11.392  -0.077   1.226  1.00 10.00      A   
ATOM   1504  HN  GLU A 160     -11.388  -0.703   0.469  1.00 10.00      A   
ATOM   1505  CA  GLU A 160     -10.216   0.738   1.476  1.00 10.00      A   
ATOM   1506  CB  GLU A 160      -9.015  -0.151   1.810  1.00 10.00      A   
ATOM   1507  CG  GLU A 160      -9.178  -0.964   3.084  1.00 10.00      A   
ATOM   1508  CD  GLU A 160      -8.058  -1.962   3.290  1.00 10.00      A   
ATOM   1509  OE1 GLU A 160      -8.293  -3.173   3.094  1.00 10.00      A   
ATOM   1510  OE2 GLU A 160      -6.936  -1.543   3.651  1.00 10.00      A   
ATOM   1511  C   GLU A 160      -9.887   1.635   0.287  1.00 10.00      A   
ATOM   1512  O   GLU A 160      -9.652   1.153  -0.824  1.00 10.00      A   
ATOM   1513  N   LEU A 161      -9.871   2.936   0.525  1.00 10.00      A   
ATOM   1514  HN  LEU A 161     -10.092   3.263   1.426  1.00 10.00      A   
ATOM   1515  CA  LEU A 161      -9.549   3.900  -0.511  1.00 10.00      A   
ATOM   1516  CB  LEU A 161     -10.803   4.683  -0.917  1.00 10.00      A   
ATOM   1517  CG  LEU A 161     -10.612   5.771  -1.975  1.00 10.00      A   
ATOM   1518  CD1 LEU A 161     -10.073   5.178  -3.270  1.00 10.00      A   
ATOM   1519  CD2 LEU A 161     -11.918   6.512  -2.225  1.00 10.00      A   
ATOM   1520  C   LEU A 161      -8.468   4.853  -0.013  1.00 10.00      A   
ATOM   1521  O   LEU A 161      -8.730   5.734   0.808  1.00 10.00      A   
ATOM   1522  N   ASP A 162      -7.255   4.663  -0.505  1.00 10.00      A   
ATOM   1523  HN  ASP A 162      -7.113   3.953  -1.170  1.00 10.00      A   
ATOM   1524  CA  ASP A 162      -6.128   5.499  -0.103  1.00 10.00      A   
ATOM   1525  CB  ASP A 162      -5.111   4.685   0.707  1.00 10.00      A   
ATOM   1526  CG  ASP A 162      -4.031   5.535   1.363  1.00 10.00      A   
ATOM   1527  OD1 ASP A 162      -4.023   6.768   1.172  1.00 10.00      A   
ATOM   1528  OD2 ASP A 162      -3.180   4.968   2.080  1.00 10.00      A   
ATOM   1529  C   ASP A 162      -5.463   6.125  -1.325  1.00 10.00      A   
ATOM   1530  O   ASP A 162      -5.197   5.444  -2.320  1.00 10.00      A   
ATOM   1531  N   LEU A 163      -5.217   7.424  -1.244  1.00 10.00      A   
ATOM   1532  HN  LEU A 163      -5.464   7.900  -0.424  1.00 10.00      A   
ATOM   1533  CA  LEU A 163      -4.588   8.167  -2.326  1.00 10.00      A   
ATOM   1534  CB  LEU A 163      -5.627   9.045  -3.028  1.00 10.00      A   
ATOM   1535  CG  LEU A 163      -6.878   8.336  -3.550  1.00 10.00      A   
ATOM   1536  CD1 LEU A 163      -8.060   9.290  -3.565  1.00 10.00      A   
ATOM   1537  CD2 LEU A 163      -6.633   7.769  -4.938  1.00 10.00      A   
ATOM   1538  C   LEU A 163      -3.470   9.049  -1.779  1.00 10.00      A   
ATOM   1539  O   LEU A 163      -3.214  10.137  -2.301  1.00 10.00      A   
ATOM   1540  N   ARG A 164      -2.815   8.578  -0.723  1.00 10.00      A   
ATOM   1541  HN  ARG A 164      -3.079   7.708  -0.348  1.00 10.00      A   
ATOM   1542  CA  ARG A 164      -1.731   9.327  -0.091  1.00 10.00      A   
ATOM   1543  CB  ARG A 164      -1.180   8.607   1.151  1.00 10.00      A   
ATOM   1544  CG  ARG A 164      -0.140   7.532   0.879  1.00 10.00      A   
ATOM   1545  CD  ARG A 164      -0.784   6.210   0.507  1.00 10.00      A   
ATOM   1546  NE  ARG A 164       0.210   5.155   0.312  1.00 10.00      A   
ATOM   1547  HE  ARG A 164       1.012   5.388  -0.219  1.00 10.00      A   
ATOM   1548  CZ  ARG A 164       0.101   3.920   0.795  1.00 10.00      A   
ATOM   1549  NH1 ARG A 164      -0.964   3.559   1.509  1.00 10.00      A   
ATOM   1550 HH11 ARG A 164      -1.735   4.248   1.703  1.00 10.00      A   
ATOM   1551 HH12 ARG A 164      -1.040   2.586   1.880  1.00 10.00      A   
ATOM   1552  NH2 ARG A 164       1.063   3.033   0.568  1.00 10.00      A   
ATOM   1553 HH21 ARG A 164       0.978   2.062   0.941  1.00 10.00      A   
ATOM   1554 HH22 ARG A 164       1.912   3.299   0.016  1.00 10.00      A   
ATOM   1555  C   ARG A 164      -0.602   9.692  -1.057  1.00 10.00      A   
ATOM   1556  O   ARG A 164      -0.183   8.878  -1.891  1.00 10.00      A   
ATOM   1557  N   GLU A 165      -0.137  10.936  -0.933  1.00 10.00      A   
ATOM   1558  HN  GLU A 165      -0.545  11.519  -0.257  1.00 10.00      A   
ATOM   1559  CA  GLU A 165       0.953  11.474  -1.747  1.00 10.00      A   
ATOM   1560  CB  GLU A 165       2.281  10.764  -1.458  1.00 10.00      A   
ATOM   1561  CG  GLU A 165       3.012  11.274  -0.222  1.00 10.00      A   
ATOM   1562  CD  GLU A 165       2.247  11.039   1.067  1.00 10.00      A   
ATOM   1563  OE1 GLU A 165       2.425   9.969   1.684  1.00 10.00      A   
ATOM   1564  OE2 GLU A 165       1.467  11.930   1.475  1.00 10.00      A   
ATOM   1565  C   GLU A 165       0.644  11.483  -3.244  1.00 10.00      A   
ATOM   1566  O   GLU A 165       1.541  11.657  -4.071  1.00 10.00      A   
ATOM   1567  N   SER A 166      -0.618  11.315  -3.593  1.00 10.00      A   
ATOM   1568  HN  SER A 166      -1.298  11.187  -2.899  1.00 10.00      A   
ATOM   1569  CA  SER A 166      -1.022  11.309  -4.984  1.00 10.00      A   
ATOM   1570  CB  SER A 166      -1.970  10.140  -5.252  1.00 10.00      A   
ATOM   1571  OG  SER A 166      -1.330   8.902  -4.985  1.00 10.00      A   
ATOM   1572  HG  SER A 166      -1.830   8.422  -4.312  1.00 10.00      A   
ATOM   1573  C   SER A 166      -1.673  12.631  -5.370  1.00 10.00      A   
ATOM   1574  O   SER A 166      -2.563  13.121  -4.675  1.00 10.00      A   
ATOM   1575  N   ASP A 167      -1.214  13.209  -6.469  1.00 10.00      A   
ATOM   1576  HN  ASP A 167      -0.505  12.767  -6.981  1.00 10.00      A   
ATOM   1577  CA  ASP A 167      -1.757  14.473  -6.955  1.00 10.00      A   
ATOM   1578  CB  ASP A 167      -0.785  15.147  -7.934  1.00 10.00      A   
ATOM   1579  CG  ASP A 167      -1.405  16.301  -8.709  1.00 10.00      A   
ATOM   1580  OD1 ASP A 167      -1.750  17.329  -8.088  1.00 10.00      A   
ATOM   1581  OD2 ASP A 167      -1.534  16.188  -9.949  1.00 10.00      A   
ATOM   1582  C   ASP A 167      -3.104  14.230  -7.617  1.00 10.00      A   
ATOM   1583  O   ASP A 167      -3.210  13.466  -8.579  1.00 10.00      A   
ATOM   1584  N   VAL A 168      -4.137  14.853  -7.080  1.00 10.00      A   
ATOM   1585  HN  VAL A 168      -3.995  15.434  -6.304  1.00 10.00      A   
ATOM   1586  CA  VAL A 168      -5.479  14.696  -7.614  1.00 10.00      A   
ATOM   1587  CB  VAL A 168      -6.495  14.337  -6.505  1.00 10.00      A   
ATOM   1588  CG1 VAL A 168      -7.803  13.850  -7.115  1.00 10.00      A   
ATOM   1589  CG2 VAL A 168      -5.918  13.301  -5.548  1.00 10.00      A   
ATOM   1590  C   VAL A 168      -5.938  15.975  -8.299  1.00 10.00      A   
ATOM   1591  O   VAL A 168      -5.810  17.066  -7.742  1.00 10.00      A   
ATOM   1592  N   ASP A 169      -6.453  15.841  -9.515  1.00 10.00      A   
ATOM   1593  HN  ASP A 169      -6.507  14.948  -9.919  1.00 10.00      A   
ATOM   1594  CA  ASP A 169      -6.950  16.993 -10.257  1.00 10.00      A   
ATOM   1595  CB  ASP A 169      -7.099  16.664 -11.743  1.00 10.00      A   
ATOM   1596  CG  ASP A 169      -7.447  17.871 -12.587  1.00 10.00      A   
ATOM   1597  OD1 ASP A 169      -7.103  19.003 -12.189  1.00 10.00      A   
ATOM   1598  OD2 ASP A 169      -8.037  17.691 -13.667  1.00 10.00      A   
ATOM   1599  C   ASP A 169      -8.283  17.432  -9.663  1.00 10.00      A   
ATOM   1600  O   ASP A 169      -9.335  16.863  -9.967  1.00 10.00      A   
ATOM   1601  N   ASP A 170      -8.214  18.425  -8.790  1.00 10.00      A   
ATOM   1602  HN  ASP A 170      -7.341  18.831  -8.608  1.00 10.00      A   
ATOM   1603  CA  ASP A 170      -9.386  18.941  -8.097  1.00 10.00      A   
ATOM   1604  CB  ASP A 170      -8.957  19.821  -6.919  1.00 10.00      A   
ATOM   1605  CG  ASP A 170      -9.782  19.571  -5.674  1.00 10.00      A   
ATOM   1606  OD1 ASP A 170     -10.933  19.111  -5.805  1.00 10.00      A   
ATOM   1607  OD2 ASP A 170      -9.284  19.844  -4.558  1.00 10.00      A   
ATOM   1608  C   ASP A 170     -10.313  19.713  -9.027  1.00 10.00      A   
ATOM   1609  O   ASP A 170     -10.067  20.875  -9.354  1.00 10.00      A   
ATOM   1610  N   VAL A 171     -11.368  19.053  -9.473  1.00 10.00      A   
ATOM   1611  HN  VAL A 171     -11.496  18.117  -9.204  1.00 10.00      A   
ATOM   1612  CA  VAL A 171     -12.342  19.674 -10.356  1.00 10.00      A   
ATOM   1613  CB  VAL A 171     -12.697  18.740 -11.540  1.00 10.00      A   
ATOM   1614  CG1 VAL A 171     -13.730  19.382 -12.458  1.00 10.00      A   
ATOM   1615  CG2 VAL A 171     -11.443  18.368 -12.321  1.00 10.00      A   
ATOM   1616  C   VAL A 171     -13.610  20.001  -9.572  1.00 10.00      A   
ATOM   1617  O   VAL A 171     -14.222  21.055  -9.754  1.00 10.00      A   
ATOM   1618  N   SER A 172     -13.980  19.095  -8.676  1.00 10.00      A   
ATOM   1619  HN  SER A 172     -13.420  18.300  -8.541  1.00 10.00      A   
ATOM   1620  CA  SER A 172     -15.177  19.253  -7.867  1.00 10.00      A   
ATOM   1621  CB  SER A 172     -16.422  18.990  -8.729  1.00 10.00      A   
ATOM   1622  OG  SER A 172     -17.624  19.268  -8.028  1.00 10.00      A   
ATOM   1623  HG  SER A 172     -18.027  18.436  -7.751  1.00 10.00      A   
ATOM   1624  C   SER A 172     -15.138  18.289  -6.685  1.00 10.00      A   
ATOM   1625  O   SER A 172     -14.853  17.101  -6.850  1.00 10.00      A   
ATOM   1626  N   GLY A 173     -15.414  18.803  -5.497  1.00 10.00      A   
ATOM   1627  HN  GLY A 173     -15.624  19.759  -5.420  1.00 10.00      A   
ATOM   1628  CA  GLY A 173     -15.407  17.969  -4.308  1.00 10.00      A   
ATOM   1629  C   GLY A 173     -16.804  17.520  -3.925  1.00 10.00      A   
ATOM   1630  O   GLY A 173     -17.165  17.509  -2.746  1.00 10.00      A   
ATOM   1631  N   HIS A 174     -17.586  17.143  -4.928  1.00 10.00      A   
ATOM   1632  HN  HIS A 174     -17.226  17.159  -5.843  1.00 10.00      A   
ATOM   1633  CA  HIS A 174     -18.962  16.704  -4.716  1.00 10.00      A   
ATOM   1634  CB  HIS A 174     -19.894  17.483  -5.652  1.00 10.00      A   
ATOM   1635  CG  HIS A 174     -21.327  17.527  -5.216  1.00 10.00      A   
ATOM   1636  ND1 HIS A 174     -21.691  18.029  -3.991  1.00 10.00      A   
ATOM   1637  CD2 HIS A 174     -22.441  17.132  -5.885  1.00 10.00      A   
ATOM   1638  CE1 HIS A 174     -23.007  17.933  -3.939  1.00 10.00      A   
ATOM   1639  NE2 HIS A 174     -23.504  17.396  -5.058  1.00 10.00      A   
ATOM   1640  HE2 HIS A 174     -24.450  17.213  -5.252  1.00 10.00      A   
ATOM   1641  C   HIS A 174     -19.087  15.202  -4.964  1.00 10.00      A   
ATOM   1642  O   HIS A 174     -20.186  14.647  -5.009  1.00 10.00      A   
ATOM   1643  N   TRP A 175     -17.939  14.557  -5.100  1.00 10.00      A   
ATOM   1644  HN  TRP A 175     -17.106  15.067  -5.036  1.00 10.00      A   
ATOM   1645  CA  TRP A 175     -17.868  13.126  -5.357  1.00 10.00      A   
ATOM   1646  CB  TRP A 175     -16.414  12.705  -5.603  1.00 10.00      A   
ATOM   1647  CG  TRP A 175     -15.524  12.808  -4.396  1.00 10.00      A   
ATOM   1648  CD1 TRP A 175     -15.120  13.950  -3.763  1.00 10.00      A   
ATOM   1649  CD2 TRP A 175     -14.919  11.721  -3.684  1.00 10.00      A   
ATOM   1650  NE1 TRP A 175     -14.311  13.640  -2.697  1.00 10.00      A   
ATOM   1651  HE1 TRP A 175     -13.902  14.289  -2.085  1.00 10.00      A   
ATOM   1652  CE2 TRP A 175     -14.172  12.276  -2.627  1.00 10.00      A   
ATOM   1653  CE3 TRP A 175     -14.939  10.331  -3.834  1.00 10.00      A   
ATOM   1654  CZ2 TRP A 175     -13.450  11.491  -1.730  1.00 10.00      A   
ATOM   1655  CZ3 TRP A 175     -14.225   9.556  -2.942  1.00 10.00      A   
ATOM   1656  CH2 TRP A 175     -13.491  10.136  -1.901  1.00 10.00      A   
ATOM   1657  C   TRP A 175     -18.477  12.302  -4.223  1.00 10.00      A   
ATOM   1658  O   TRP A 175     -18.947  11.187  -4.441  1.00 10.00      A   
ATOM   1659  N   LEU A 176     -18.476  12.857  -3.014  1.00 10.00      A   
ATOM   1660  HN  LEU A 176     -18.094  13.751  -2.902  1.00 10.00      A   
ATOM   1661  CA  LEU A 176     -19.022  12.160  -1.851  1.00 10.00      A   
ATOM   1662  CB  LEU A 176     -18.650  12.879  -0.553  1.00 10.00      A   
ATOM   1663  CG  LEU A 176     -17.190  12.777  -0.116  1.00 10.00      A   
ATOM   1664  CD1 LEU A 176     -16.983  13.528   1.188  1.00 10.00      A   
ATOM   1665  CD2 LEU A 176     -16.774  11.320   0.037  1.00 10.00      A   
ATOM   1666  C   LEU A 176     -20.535  11.992  -1.940  1.00 10.00      A   
ATOM   1667  O   LEU A 176     -21.109  11.108  -1.299  1.00 10.00      A   
ATOM   1668  N   SER A 177     -21.176  12.827  -2.742  1.00 10.00      A   
ATOM   1669  HN  SER A 177     -20.669  13.495  -3.251  1.00 10.00      A   
ATOM   1670  CA  SER A 177     -22.618  12.772  -2.900  1.00 10.00      A   
ATOM   1671  CB  SER A 177     -23.122  14.099  -3.461  1.00 10.00      A   
ATOM   1672  OG  SER A 177     -22.382  15.179  -2.913  1.00 10.00      A   
ATOM   1673  HG  SER A 177     -22.098  15.764  -3.626  1.00 10.00      A   
ATOM   1674  C   SER A 177     -23.032  11.604  -3.795  1.00 10.00      A   
ATOM   1675  O   SER A 177     -24.205  11.235  -3.848  1.00 10.00      A   
ATOM   1676  N   HIS A 178     -22.058  11.012  -4.481  1.00 10.00      A   
ATOM   1677  HN  HIS A 178     -21.138  11.342  -4.389  1.00 10.00      A   
ATOM   1678  CA  HIS A 178     -22.326   9.879  -5.363  1.00 10.00      A   
ATOM   1679  CB  HIS A 178     -21.232   9.731  -6.420  1.00 10.00      A   
ATOM   1680  CG  HIS A 178     -21.531  10.432  -7.711  1.00 10.00      A   
ATOM   1681  ND1 HIS A 178     -22.632  10.100  -8.470  1.00 10.00      A   
ATOM   1682  CD2 HIS A 178     -20.846  11.426  -8.330  1.00 10.00      A   
ATOM   1683  CE1 HIS A 178     -22.593  10.893  -9.527  1.00 10.00      A   
ATOM   1684  NE2 HIS A 178     -21.533  11.709  -9.482  1.00 10.00      A   
ATOM   1685  HE2 HIS A 178     -21.293  12.387 -10.151  1.00 10.00      A   
ATOM   1686  C   HIS A 178     -22.460   8.589  -4.564  1.00 10.00      A   
ATOM   1687  O   HIS A 178     -22.944   7.578  -5.075  1.00 10.00      A   
ATOM   1688  N   PHE A 179     -22.035   8.634  -3.306  1.00 10.00      A   
ATOM   1689  HN  PHE A 179     -21.672   9.473  -2.957  1.00 10.00      A   
ATOM   1690  CA  PHE A 179     -22.112   7.478  -2.428  1.00 10.00      A   
ATOM   1691  CB  PHE A 179     -21.273   7.694  -1.166  1.00 10.00      A   
ATOM   1692  CG  PHE A 179     -19.826   7.338  -1.336  1.00 10.00      A   
ATOM   1693  CD1 PHE A 179     -18.841   8.293  -1.159  1.00 10.00      A   
ATOM   1694  CD2 PHE A 179     -19.453   6.047  -1.666  1.00 10.00      A   
ATOM   1695  CE1 PHE A 179     -17.506   7.967  -1.306  1.00 10.00      A   
ATOM   1696  CE2 PHE A 179     -18.121   5.711  -1.816  1.00 10.00      A   
ATOM   1697  CZ  PHE A 179     -17.145   6.674  -1.634  1.00 10.00      A   
ATOM   1698  C   PHE A 179     -23.559   7.184  -2.062  1.00 10.00      A   
ATOM   1699  O   PHE A 179     -24.263   8.045  -1.530  1.00 10.00      A   
ATOM   1700  N   PRO A 180     -24.024   5.966  -2.368  1.00 10.00      A   
ATOM   1701  CA  PRO A 180     -25.396   5.555  -2.082  1.00 10.00      A   
ATOM   1702  CB  PRO A 180     -25.565   4.305  -2.944  1.00 10.00      A   
ATOM   1703  CG  PRO A 180     -24.196   3.728  -3.033  1.00 10.00      A   
ATOM   1704  CD  PRO A 180     -23.245   4.894  -3.020  1.00 10.00      A   
ATOM   1705  C   PRO A 180     -25.606   5.214  -0.610  1.00 10.00      A   
ATOM   1706  O   PRO A 180     -24.647   5.030   0.145  1.00 10.00      A   
ATOM   1707  N   ASP A 181     -26.871   5.113  -0.215  1.00 10.00      A   
ATOM   1708  HN  ASP A 181     -27.586   5.258  -0.868  1.00 10.00      A   
ATOM   1709  CA  ASP A 181     -27.232   4.797   1.163  1.00 10.00      A   
ATOM   1710  CB  ASP A 181     -28.719   5.089   1.404  1.00 10.00      A   
ATOM   1711  CG  ASP A 181     -29.102   6.530   1.124  1.00 10.00      A   
ATOM   1712  OD1 ASP A 181     -28.669   7.425   1.879  1.00 10.00      A   
ATOM   1713  OD2 ASP A 181     -29.837   6.770   0.147  1.00 10.00      A   
ATOM   1714  C   ASP A 181     -26.947   3.330   1.468  1.00 10.00      A   
ATOM   1715  O   ASP A 181     -26.912   2.914   2.624  1.00 10.00      A   
ATOM   1716  N   THR A 182     -26.749   2.552   0.417  1.00 10.00      A   
ATOM   1717  HN  THR A 182     -26.796   2.940  -0.479  1.00 10.00      A   
ATOM   1718  CA  THR A 182     -26.470   1.135   0.546  1.00 10.00      A   
ATOM   1719  CB  THR A 182     -26.864   0.408  -0.753  1.00 10.00      A   
ATOM   1720  OG1 THR A 182     -26.820   1.342  -1.844  1.00 10.00      A   
ATOM   1721  HG1 THR A 182     -27.324   0.988  -2.591  1.00 10.00      A   
ATOM   1722  CG2 THR A 182     -28.273  -0.154  -0.641  1.00 10.00      A   
ATOM   1723  C   THR A 182     -24.987   0.887   0.832  1.00 10.00      A   
ATOM   1724  O   THR A 182     -24.596  -0.212   1.229  1.00 10.00      A   
ATOM   1725  N   TYR A 183     -24.168   1.918   0.640  1.00 10.00      A   
ATOM   1726  HN  TYR A 183     -24.542   2.774   0.347  1.00 10.00      A   
ATOM   1727  CA  TYR A 183     -22.731   1.817   0.864  1.00 10.00      A   
ATOM   1728  CB  TYR A 183     -21.999   2.925   0.099  1.00 10.00      A   
ATOM   1729  CG  TYR A 183     -20.492   2.873   0.221  1.00 10.00      A   
ATOM   1730  CD1 TYR A 183     -19.745   1.997  -0.555  1.00 10.00      A   
ATOM   1731  CD2 TYR A 183     -19.816   3.698   1.111  1.00 10.00      A   
ATOM   1732  CE1 TYR A 183     -18.370   1.943  -0.446  1.00 10.00      A   
ATOM   1733  CE2 TYR A 183     -18.440   3.652   1.227  1.00 10.00      A   
ATOM   1734  CZ  TYR A 183     -17.721   2.773   0.446  1.00 10.00      A   
ATOM   1735  OH  TYR A 183     -16.349   2.714   0.562  1.00 10.00      A   
ATOM   1736  HH  TYR A 183     -16.066   1.790   0.537  1.00 10.00      A   
ATOM   1737  C   TYR A 183     -22.397   1.892   2.353  1.00 10.00      A   
ATOM   1738  O   TYR A 183     -22.519   2.949   2.973  1.00 10.00      A   
ATOM   1739  N   THR A 184     -21.976   0.768   2.919  1.00 10.00      A   
ATOM   1740  HN  THR A 184     -21.898  -0.042   2.371  1.00 10.00      A   
ATOM   1741  CA  THR A 184     -21.629   0.706   4.334  1.00 10.00      A   
ATOM   1742  CB  THR A 184     -22.806   0.143   5.162  1.00 10.00      A   
ATOM   1743  OG1 THR A 184     -23.486  -0.873   4.411  1.00 10.00      A   
ATOM   1744  HG1 THR A 184     -23.847  -0.489   3.602  1.00 10.00      A   
ATOM   1745  CG2 THR A 184     -23.794   1.244   5.518  1.00 10.00      A   
ATOM   1746  C   THR A 184     -20.389  -0.163   4.562  1.00 10.00      A   
ATOM   1747  O   THR A 184     -20.115  -0.599   5.679  1.00 10.00      A   
ATOM   1748  N   SER A 185     -19.629  -0.391   3.498  1.00 10.00      A   
ATOM   1749  HN  SER A 185     -19.880   0.002   2.638  1.00 10.00      A   
ATOM   1750  CA  SER A 185     -18.437  -1.229   3.571  1.00 10.00      A   
ATOM   1751  CB  SER A 185     -18.324  -2.075   2.299  1.00 10.00      A   
ATOM   1752  OG  SER A 185     -18.463  -1.267   1.137  1.00 10.00      A   
ATOM   1753  HG  SER A 185     -17.595  -0.914   0.884  1.00 10.00      A   
ATOM   1754  C   SER A 185     -17.157  -0.421   3.769  1.00 10.00      A   
ATOM   1755  O   SER A 185     -16.057  -0.960   3.653  1.00 10.00      A   
ATOM   1756  N   LEU A 186     -17.292   0.858   4.071  1.00 10.00      A   
ATOM   1757  HN  LEU A 186     -18.188   1.234   4.177  1.00 10.00      A   
ATOM   1758  CA  LEU A 186     -16.126   1.709   4.265  1.00 10.00      A   
ATOM   1759  CB  LEU A 186     -16.526   3.184   4.305  1.00 10.00      A   
ATOM   1760  CG  LEU A 186     -15.379   4.201   4.314  1.00 10.00      A   
ATOM   1761  CD1 LEU A 186     -14.383   3.914   3.199  1.00 10.00      A   
ATOM   1762  CD2 LEU A 186     -15.922   5.617   4.192  1.00 10.00      A   
ATOM   1763  C   LEU A 186     -15.364   1.315   5.523  1.00 10.00      A   
ATOM   1764  O   LEU A 186     -15.943   1.215   6.604  1.00 10.00      A   
ATOM   1765  N   VAL A 187     -14.070   1.064   5.364  1.00 10.00      A   
ATOM   1766  HN  VAL A 187     -13.678   1.138   4.464  1.00 10.00      A   
ATOM   1767  CA  VAL A 187     -13.215   0.673   6.479  1.00 10.00      A   
ATOM   1768  CB  VAL A 187     -12.705  -0.776   6.298  1.00 10.00      A   
ATOM   1769  CG1 VAL A 187     -11.738  -1.166   7.406  1.00 10.00      A   
ATOM   1770  CG2 VAL A 187     -13.868  -1.756   6.227  1.00 10.00      A   
ATOM   1771  C   VAL A 187     -12.014   1.609   6.583  1.00 10.00      A   
ATOM   1772  O   VAL A 187     -11.629   2.035   7.676  1.00 10.00      A   
ATOM   1773  N   SER A 188     -11.430   1.928   5.438  1.00 10.00      A   
ATOM   1774  HN  SER A 188     -11.799   1.578   4.597  1.00 10.00      A   
ATOM   1775  CA  SER A 188     -10.267   2.798   5.390  1.00 10.00      A   
ATOM   1776  CB  SER A 188      -9.007   1.958   5.149  1.00 10.00      A   
ATOM   1777  OG  SER A 188      -7.827   2.694   5.421  1.00 10.00      A   
ATOM   1778  HG  SER A 188      -7.094   2.078   5.552  1.00 10.00      A   
ATOM   1779  C   SER A 188     -10.431   3.837   4.287  1.00 10.00      A   
ATOM   1780  O   SER A 188     -10.797   3.504   3.159  1.00 10.00      A   
ATOM   1781  N   LEU A 189     -10.165   5.094   4.615  1.00 10.00      A   
ATOM   1782  HN  LEU A 189      -9.870   5.300   5.530  1.00 10.00      A   
ATOM   1783  CA  LEU A 189     -10.291   6.177   3.650  1.00 10.00      A   
ATOM   1784  CB  LEU A 189     -11.724   6.722   3.637  1.00 10.00      A   
ATOM   1785  CG  LEU A 189     -11.980   7.948   2.755  1.00 10.00      A   
ATOM   1786  CD1 LEU A 189     -11.842   7.595   1.283  1.00 10.00      A   
ATOM   1787  CD2 LEU A 189     -13.348   8.549   3.042  1.00 10.00      A   
ATOM   1788  C   LEU A 189      -9.303   7.294   3.955  1.00 10.00      A   
ATOM   1789  O   LEU A 189      -9.182   7.734   5.099  1.00 10.00      A   
ATOM   1790  N   ASN A 190      -8.586   7.730   2.930  1.00 10.00      A   
ATOM   1791  HN  ASN A 190      -8.712   7.311   2.047  1.00 10.00      A   
ATOM   1792  CA  ASN A 190      -7.614   8.808   3.065  1.00 10.00      A   
ATOM   1793  CB  ASN A 190      -6.187   8.258   3.100  1.00 10.00      A   
ATOM   1794  CG  ASN A 190      -5.139   9.358   3.076  1.00 10.00      A   
ATOM   1795  OD1 ASN A 190      -5.348  10.451   3.599  1.00 10.00      A   
ATOM   1796  ND2 ASN A 190      -4.007   9.079   2.463  1.00 10.00      A   
ATOM   1797 HD21 ASN A 190      -3.905   8.180   2.053  1.00 10.00      A   
ATOM   1798 HD22 ASN A 190      -3.315   9.771   2.431  1.00 10.00      A   
ATOM   1799  C   ASN A 190      -7.768   9.788   1.912  1.00 10.00      A   
ATOM   1800  O   ASN A 190      -7.613   9.418   0.747  1.00 10.00      A   
ATOM   1801  N   ILE A 191      -8.080  11.033   2.239  1.00 10.00      A   
ATOM   1802  HN  ILE A 191      -8.181  11.268   3.189  1.00 10.00      A   
ATOM   1803  CA  ILE A 191      -8.273  12.062   1.226  1.00 10.00      A   
ATOM   1804  CB  ILE A 191      -9.771  12.420   1.067  1.00 10.00      A   
ATOM   1805  CG1 ILE A 191     -10.410  12.692   2.438  1.00 10.00      A   
ATOM   1806  CG2 ILE A 191     -10.515  11.307   0.332  1.00 10.00      A   
ATOM   1807  CD1 ILE A 191     -11.810  13.268   2.369  1.00 10.00      A   
ATOM   1808  C   ILE A 191      -7.490  13.326   1.569  1.00 10.00      A   
ATOM   1809  O   ILE A 191      -7.902  14.429   1.220  1.00 10.00      A   
ATOM   1810  N   SER A 192      -6.343  13.159   2.215  1.00 10.00      A   
ATOM   1811  HN  SER A 192      -6.040  12.251   2.426  1.00 10.00      A   
ATOM   1812  CA  SER A 192      -5.512  14.293   2.617  1.00 10.00      A   
ATOM   1813  CB  SER A 192      -4.408  13.828   3.569  1.00 10.00      A   
ATOM   1814  OG  SER A 192      -3.855  12.597   3.138  1.00 10.00      A   
ATOM   1815  HG  SER A 192      -4.309  11.869   3.586  1.00 10.00      A   
ATOM   1816  C   SER A 192      -4.909  15.040   1.423  1.00 10.00      A   
ATOM   1817  O   SER A 192      -4.374  16.144   1.574  1.00 10.00      A   
ATOM   1818  N   CYS A 193      -4.997  14.437   0.244  1.00 10.00      A   
ATOM   1819  HN  CYS A 193      -5.437  13.562   0.187  1.00 10.00      A   
ATOM   1820  CA  CYS A 193      -4.454  15.029  -0.970  1.00 10.00      A   
ATOM   1821  CB  CYS A 193      -4.164  13.926  -1.983  1.00 10.00      A   
ATOM   1822  SG  CYS A 193      -5.096  12.406  -1.675  1.00 10.00      A   
ATOM   1823  HG  CYS A 193      -4.346  11.378  -2.064  1.00 10.00      A   
ATOM   1824  C   CYS A 193      -5.388  16.078  -1.575  1.00 10.00      A   
ATOM   1825  O   CYS A 193      -4.934  17.002  -2.246  1.00 10.00      A   
ATOM   1826  N   LEU A 194      -6.687  15.943  -1.320  1.00 10.00      A   
ATOM   1827  HN  LEU A 194      -6.989  15.211  -0.745  1.00 10.00      A   
ATOM   1828  CA  LEU A 194      -7.670  16.880  -1.859  1.00 10.00      A   
ATOM   1829  CB  LEU A 194      -9.083  16.309  -1.735  1.00 10.00      A   
ATOM   1830  CG  LEU A 194      -9.378  15.067  -2.581  1.00 10.00      A   
ATOM   1831  CD1 LEU A 194     -10.723  14.467  -2.203  1.00 10.00      A   
ATOM   1832  CD2 LEU A 194      -9.340  15.407  -4.063  1.00 10.00      A   
ATOM   1833  C   LEU A 194      -7.584  18.236  -1.169  1.00 10.00      A   
ATOM   1834  O   LEU A 194      -7.269  18.317   0.019  1.00 10.00      A   
ATOM   1835  N   ALA A 195      -7.879  19.296  -1.906  1.00 10.00      A   
ATOM   1836  HN  ALA A 195      -8.152  19.173  -2.845  1.00 10.00      A   
ATOM   1837  CA  ALA A 195      -7.820  20.644  -1.356  1.00 10.00      A   
ATOM   1838  CB  ALA A 195      -6.935  21.527  -2.221  1.00 10.00      A   
ATOM   1839  C   ALA A 195      -9.213  21.253  -1.220  1.00 10.00      A   
ATOM   1840  O   ALA A 195      -9.436  22.142  -0.392  1.00 10.00      A   
ATOM   1841  N   SER A 196     -10.141  20.772  -2.036  1.00 10.00      A   
ATOM   1842  HN  SER A 196      -9.895  20.070  -2.680  1.00 10.00      A   
ATOM   1843  CA  SER A 196     -11.512  21.261  -2.024  1.00 10.00      A   
ATOM   1844  CB  SER A 196     -12.269  20.749  -3.254  1.00 10.00      A   
ATOM   1845  OG  SER A 196     -12.050  19.362  -3.449  1.00 10.00      A   
ATOM   1846  HG  SER A 196     -11.549  19.233  -4.278  1.00 10.00      A   
ATOM   1847  C   SER A 196     -12.256  20.862  -0.751  1.00 10.00      A   
ATOM   1848  O   SER A 196     -11.906  19.881  -0.085  1.00 10.00      A   
ATOM   1849  N   GLU A 197     -13.274  21.640  -0.408  1.00 10.00      A   
ATOM   1850  HN  GLU A 197     -13.487  22.423  -0.964  1.00 10.00      A   
ATOM   1851  CA  GLU A 197     -14.085  21.361   0.764  1.00 10.00      A   
ATOM   1852  CB  GLU A 197     -14.759  22.639   1.276  1.00 10.00      A   
ATOM   1853  CG  GLU A 197     -13.795  23.702   1.784  1.00 10.00      A   
ATOM   1854  CD  GLU A 197     -14.508  24.877   2.427  1.00 10.00      A   
ATOM   1855  OE1 GLU A 197     -14.602  24.912   3.672  1.00 10.00      A   
ATOM   1856  OE2 GLU A 197     -14.983  25.769   1.691  1.00 10.00      A   
ATOM   1857  C   GLU A 197     -15.146  20.319   0.418  1.00 10.00      A   
ATOM   1858  O   GLU A 197     -16.159  20.634  -0.217  1.00 10.00      A   
ATOM   1859  N   VAL A 198     -14.894  19.075   0.802  1.00 10.00      A   
ATOM   1860  HN  VAL A 198     -14.061  18.880   1.280  1.00 10.00      A   
ATOM   1861  CA  VAL A 198     -15.832  17.994   0.531  1.00 10.00      A   
ATOM   1862  CB  VAL A 198     -15.270  16.616   0.947  1.00 10.00      A   
ATOM   1863  CG1 VAL A 198     -14.168  16.183  -0.010  1.00 10.00      A   
ATOM   1864  CG2 VAL A 198     -14.754  16.645   2.380  1.00 10.00      A   
ATOM   1865  C   VAL A 198     -17.157  18.249   1.236  1.00 10.00      A   
ATOM   1866  O   VAL A 198     -17.192  18.893   2.289  1.00 10.00      A   
ATOM   1867  N   SER A 199     -18.243  17.777   0.631  1.00 10.00      A   
ATOM   1868  HN  SER A 199     -18.143  17.309  -0.224  1.00 10.00      A   
ATOM   1869  CA  SER A 199     -19.582  17.945   1.191  1.00 10.00      A   
ATOM   1870  CB  SER A 199     -20.615  17.299   0.263  1.00 10.00      A   
ATOM   1871  OG  SER A 199     -20.118  17.221  -1.067  1.00 10.00      A   
ATOM   1872  HG  SER A 199     -20.860  17.156  -1.680  1.00 10.00      A   
ATOM   1873  C   SER A 199     -19.671  17.329   2.590  1.00 10.00      A   
ATOM   1874  O   SER A 199     -19.711  16.104   2.736  1.00 10.00      A   
ATOM   1875  N   PHE A 200     -19.711  18.184   3.609  1.00 10.00      A   
ATOM   1876  HN  PHE A 200     -19.707  19.148   3.426  1.00 10.00      A   
ATOM   1877  CA  PHE A 200     -19.777  17.732   4.994  1.00 10.00      A   
ATOM   1878  CB  PHE A 200     -19.590  18.904   5.958  1.00 10.00      A   
ATOM   1879  CG  PHE A 200     -19.316  18.491   7.377  1.00 10.00      A   
ATOM   1880  CD1 PHE A 200     -18.051  18.063   7.754  1.00 10.00      A   
ATOM   1881  CD2 PHE A 200     -20.318  18.530   8.333  1.00 10.00      A   
ATOM   1882  CE1 PHE A 200     -17.792  17.687   9.057  1.00 10.00      A   
ATOM   1883  CE2 PHE A 200     -20.066  18.154   9.638  1.00 10.00      A   
ATOM   1884  CZ  PHE A 200     -18.800  17.730  10.002  1.00 10.00      A   
ATOM   1885  C   PHE A 200     -21.087  17.006   5.282  1.00 10.00      A   
ATOM   1886  O   PHE A 200     -21.135  16.112   6.125  1.00 10.00      A   
ATOM   1887  N   SER A 201     -22.141  17.391   4.575  1.00 10.00      A   
ATOM   1888  HN  SER A 201     -22.042  18.119   3.927  1.00 10.00      A   
ATOM   1889  CA  SER A 201     -23.447  16.769   4.739  1.00 10.00      A   
ATOM   1890  CB  SER A 201     -24.447  17.460   3.811  1.00 10.00      A   
ATOM   1891  OG  SER A 201     -23.807  17.881   2.617  1.00 10.00      A   
ATOM   1892  HG  SER A 201     -24.318  18.596   2.220  1.00 10.00      A   
ATOM   1893  C   SER A 201     -23.367  15.275   4.418  1.00 10.00      A   
ATOM   1894  O   SER A 201     -23.915  14.436   5.137  1.00 10.00      A   
ATOM   1895  N   ALA A 202     -22.663  14.955   3.340  1.00 10.00      A   
ATOM   1896  HN  ALA A 202     -22.253  15.669   2.810  1.00 10.00      A   
ATOM   1897  CA  ALA A 202     -22.487  13.572   2.925  1.00 10.00      A   
ATOM   1898  CB  ALA A 202     -22.112  13.514   1.453  1.00 10.00      A   
ATOM   1899  C   ALA A 202     -21.413  12.910   3.774  1.00 10.00      A   
ATOM   1900  O   ALA A 202     -21.529  11.739   4.142  1.00 10.00      A   
ATOM   1901  N   LEU A 203     -20.377  13.682   4.090  1.00 10.00      A   
ATOM   1902  HN  LEU A 203     -20.359  14.610   3.763  1.00 10.00      A   
ATOM   1903  CA  LEU A 203     -19.266  13.198   4.900  1.00 10.00      A   
ATOM   1904  CB  LEU A 203     -18.220  14.303   5.078  1.00 10.00      A   
ATOM   1905  CG  LEU A 203     -16.900  13.886   5.727  1.00 10.00      A   
ATOM   1906  CD1 LEU A 203     -16.119  12.967   4.803  1.00 10.00      A   
ATOM   1907  CD2 LEU A 203     -16.075  15.107   6.098  1.00 10.00      A   
ATOM   1908  C   LEU A 203     -19.760  12.715   6.259  1.00 10.00      A   
ATOM   1909  O   LEU A 203     -19.393  11.632   6.712  1.00 10.00      A   
ATOM   1910  N   GLU A 204     -20.599  13.524   6.898  1.00 10.00      A   
ATOM   1911  HN  GLU A 204     -20.840  14.386   6.485  1.00 10.00      A   
ATOM   1912  CA  GLU A 204     -21.155  13.181   8.203  1.00 10.00      A   
ATOM   1913  CB  GLU A 204     -22.060  14.298   8.727  1.00 10.00      A   
ATOM   1914  CG  GLU A 204     -22.852  13.917   9.969  1.00 10.00      A   
ATOM   1915  CD  GLU A 204     -23.513  15.102  10.636  1.00 10.00      A   
ATOM   1916  OE1 GLU A 204     -23.120  15.442  11.772  1.00 10.00      A   
ATOM   1917  OE2 GLU A 204     -24.422  15.700  10.029  1.00 10.00      A   
ATOM   1918  C   GLU A 204     -21.921  11.866   8.139  1.00 10.00      A   
ATOM   1919  O   GLU A 204     -21.701  10.972   8.958  1.00 10.00      A   
ATOM   1920  N   ARG A 205     -22.813  11.754   7.162  1.00 10.00      A   
ATOM   1921  HN  ARG A 205     -22.945  12.505   6.544  1.00 10.00      A   
ATOM   1922  CA  ARG A 205     -23.606  10.548   6.991  1.00 10.00      A   
ATOM   1923  CB  ARG A 205     -24.588  10.701   5.830  1.00 10.00      A   
ATOM   1924  CG  ARG A 205     -25.845  11.476   6.190  1.00 10.00      A   
ATOM   1925  CD  ARG A 205     -26.816  11.548   5.022  1.00 10.00      A   
ATOM   1926  NE  ARG A 205     -26.371  12.487   3.996  1.00 10.00      A   
ATOM   1927  HE  ARG A 205     -26.122  13.396   4.293  1.00 10.00      A   
ATOM   1928  CZ  ARG A 205     -26.300  12.189   2.698  1.00 10.00      A   
ATOM   1929  NH1 ARG A 205     -26.647  10.978   2.275  1.00 10.00      A   
ATOM   1930 HH11 ARG A 205     -26.980  10.267   2.957  1.00 10.00      A   
ATOM   1931 HH12 ARG A 205     -26.589  10.731   1.261  1.00 10.00      A   
ATOM   1932  NH2 ARG A 205     -25.910  13.109   1.822  1.00 10.00      A   
ATOM   1933 HH21 ARG A 205     -25.854  12.877   0.808  1.00 10.00      A   
ATOM   1934 HH22 ARG A 205     -25.664  14.067   2.147  1.00 10.00      A   
ATOM   1935  C   ARG A 205     -22.714   9.336   6.771  1.00 10.00      A   
ATOM   1936  O   ARG A 205     -22.919   8.293   7.387  1.00 10.00      A   
ATOM   1937  N   LEU A 206     -21.703   9.501   5.916  1.00 10.00      A   
ATOM   1938  HN  LEU A 206     -21.578  10.379   5.493  1.00 10.00      A   
ATOM   1939  CA  LEU A 206     -20.766   8.428   5.595  1.00 10.00      A   
ATOM   1940  CB  LEU A 206     -19.705   8.917   4.601  1.00 10.00      A   
ATOM   1941  CG  LEU A 206     -19.969   8.641   3.120  1.00 10.00      A   
ATOM   1942  CD1 LEU A 206     -19.459   9.796   2.277  1.00 10.00      A   
ATOM   1943  CD2 LEU A 206     -19.304   7.342   2.694  1.00 10.00      A   
ATOM   1944  C   LEU A 206     -20.085   7.878   6.844  1.00 10.00      A   
ATOM   1945  O   LEU A 206     -20.036   6.668   7.048  1.00 10.00      A   
ATOM   1946  N   VAL A 207     -19.555   8.771   7.672  1.00 10.00      A   
ATOM   1947  HN  VAL A 207     -19.616   9.725   7.446  1.00 10.00      A   
ATOM   1948  CA  VAL A 207     -18.870   8.375   8.899  1.00 10.00      A   
ATOM   1949  CB  VAL A 207     -18.160   9.575   9.565  1.00 10.00      A   
ATOM   1950  CG1 VAL A 207     -17.399   9.141  10.812  1.00 10.00      A   
ATOM   1951  CG2 VAL A 207     -17.223  10.246   8.577  1.00 10.00      A   
ATOM   1952  C   VAL A 207     -19.840   7.736   9.892  1.00 10.00      A   
ATOM   1953  O   VAL A 207     -19.501   6.769  10.572  1.00 10.00      A   
ATOM   1954  N   THR A 208     -21.052   8.274   9.959  1.00 10.00      A   
ATOM   1955  HN  THR A 208     -21.266   9.037   9.384  1.00 10.00      A   
ATOM   1956  CA  THR A 208     -22.070   7.762  10.871  1.00 10.00      A   
ATOM   1957  CB  THR A 208     -23.298   8.694  10.929  1.00 10.00      A   
ATOM   1958  OG1 THR A 208     -22.857  10.044  11.139  1.00 10.00      A   
ATOM   1959  HG1 THR A 208     -22.452  10.381  10.328  1.00 10.00      A   
ATOM   1960  CG2 THR A 208     -24.234   8.289  12.062  1.00 10.00      A   
ATOM   1961  C   THR A 208     -22.510   6.341  10.508  1.00 10.00      A   
ATOM   1962  O   THR A 208     -22.615   5.473  11.380  1.00 10.00      A   
ATOM   1963  N   ARG A 209     -22.741   6.090   9.226  1.00 10.00      A   
ATOM   1964  HN  ARG A 209     -22.609   6.805   8.558  1.00 10.00      A   
ATOM   1965  CA  ARG A 209     -23.183   4.771   8.789  1.00 10.00      A   
ATOM   1966  CB  ARG A 209     -24.250   4.863   7.692  1.00 10.00      A   
ATOM   1967  CG  ARG A 209     -23.825   5.590   6.427  1.00 10.00      A   
ATOM   1968  CD  ARG A 209     -24.996   5.712   5.464  1.00 10.00      A   
ATOM   1969  NE  ARG A 209     -24.707   6.547   4.296  1.00 10.00      A   
ATOM   1970  HE  ARG A 209     -23.764   6.738   4.095  1.00 10.00      A   
ATOM   1971  CZ  ARG A 209     -25.651   7.047   3.497  1.00 10.00      A   
ATOM   1972  NH1 ARG A 209     -26.933   6.806   3.749  1.00 10.00      A   
ATOM   1973 HH11 ARG A 209     -27.205   6.233   4.574  1.00 10.00      A   
ATOM   1974 HH12 ARG A 209     -27.682   7.190   3.114  1.00 10.00      A   
ATOM   1975  NH2 ARG A 209     -25.317   7.793   2.450  1.00 10.00      A   
ATOM   1976 HH21 ARG A 209     -24.308   7.994   2.250  1.00 10.00      A   
ATOM   1977 HH22 ARG A 209     -26.053   8.177   1.817  1.00 10.00      A   
ATOM   1978  C   ARG A 209     -22.033   3.849   8.388  1.00 10.00      A   
ATOM   1979  O   ARG A 209     -22.143   3.086   7.430  1.00 10.00      A   
ATOM   1980  N   CYS A 210     -20.930   3.911   9.121  1.00 10.00      A   
ATOM   1981  HN  CYS A 210     -20.883   4.546   9.868  1.00 10.00      A   
ATOM   1982  CA  CYS A 210     -19.777   3.058   8.840  1.00 10.00      A   
ATOM   1983  CB  CYS A 210     -18.832   3.702   7.819  1.00 10.00      A   
ATOM   1984  SG  CYS A 210     -19.479   3.702   6.125  1.00 10.00      A   
ATOM   1985  HG  CYS A 210     -20.785   3.468   6.199  1.00 10.00      A   
ATOM   1986  C   CYS A 210     -19.049   2.663  10.127  1.00 10.00      A   
ATOM   1987  O   CYS A 210     -18.070   3.292  10.525  1.00 10.00      A   
ATOM   1988  N   PRO A 211     -19.539   1.615  10.808  1.00 10.00      A   
ATOM   1989  CA  PRO A 211     -18.941   1.135  12.059  1.00 10.00      A   
ATOM   1990  CB  PRO A 211     -20.027   0.227  12.634  1.00 10.00      A   
ATOM   1991  CG  PRO A 211     -20.763  -0.280  11.442  1.00 10.00      A   
ATOM   1992  CD  PRO A 211     -20.721   0.820  10.417  1.00 10.00      A   
ATOM   1993  C   PRO A 211     -17.661   0.338  11.820  1.00 10.00      A   
ATOM   1994  O   PRO A 211     -16.833   0.180  12.720  1.00 10.00      A   
ATOM   1995  N   ASN A 212     -17.491  -0.152  10.596  1.00 10.00      A   
ATOM   1996  HN  ASN A 212     -18.176   0.022   9.913  1.00 10.00      A   
ATOM   1997  CA  ASN A 212     -16.310  -0.941  10.241  1.00 10.00      A   
ATOM   1998  CB  ASN A 212     -16.546  -1.765   8.970  1.00 10.00      A   
ATOM   1999  CG  ASN A 212     -17.715  -2.728   9.072  1.00 10.00      A   
ATOM   2000  OD1 ASN A 212     -18.050  -3.218  10.150  1.00 10.00      A   
ATOM   2001  ND2 ASN A 212     -18.345  -3.006   7.944  1.00 10.00      A   
ATOM   2002 HD21 ASN A 212     -18.031  -2.577   7.120  1.00 10.00      A   
ATOM   2003 HD22 ASN A 212     -19.096  -3.633   7.977  1.00 10.00      A   
ATOM   2004  C   ASN A 212     -15.099  -0.041  10.048  1.00 10.00      A   
ATOM   2005  O   ASN A 212     -13.970  -0.520   9.935  1.00 10.00      A   
ATOM   2006  N   LEU A 213     -15.352   1.261  10.008  1.00 10.00      A   
ATOM   2007  HN  LEU A 213     -16.279   1.563  10.103  1.00 10.00      A   
ATOM   2008  CA  LEU A 213     -14.305   2.258   9.830  1.00 10.00      A   
ATOM   2009  CB  LEU A 213     -14.928   3.655   9.872  1.00 10.00      A   
ATOM   2010  CG  LEU A 213     -14.012   4.834   9.551  1.00 10.00      A   
ATOM   2011  CD1 LEU A 213     -13.541   4.783   8.105  1.00 10.00      A   
ATOM   2012  CD2 LEU A 213     -14.733   6.140   9.836  1.00 10.00      A   
ATOM   2013  C   LEU A 213     -13.231   2.121  10.909  1.00 10.00      A   
ATOM   2014  O   LEU A 213     -13.539   2.056  12.104  1.00 10.00      A   
ATOM   2015  N   LYS A 214     -11.978   2.049  10.480  1.00 10.00      A   
ATOM   2016  HN  LYS A 214     -11.801   2.083   9.512  1.00 10.00      A   
ATOM   2017  CA  LYS A 214     -10.859   1.911  11.405  1.00 10.00      A   
ATOM   2018  CB  LYS A 214     -10.295   0.489  11.356  1.00 10.00      A   
ATOM   2019  CG  LYS A 214     -11.128  -0.529  12.118  1.00 10.00      A   
ATOM   2020  CD  LYS A 214     -10.940  -0.379  13.619  1.00 10.00      A   
ATOM   2021  CE  LYS A 214     -12.053  -1.063  14.391  1.00 10.00      A   
ATOM   2022  NZ  LYS A 214     -13.334  -0.321  14.270  1.00 10.00      A   
ATOM   2023  HZ1 LYS A 214     -14.061  -0.761  14.869  1.00 10.00      A   
ATOM   2024  HZ2 LYS A 214     -13.662  -0.328  13.284  1.00 10.00      A   
ATOM   2025  HZ3 LYS A 214     -13.200   0.668  14.574  1.00 10.00      A   
ATOM   2026  C   LYS A 214      -9.762   2.933  11.126  1.00 10.00      A   
ATOM   2027  O   LYS A 214      -9.150   3.463  12.050  1.00 10.00      A   
ATOM   2028  N   SER A 215      -9.525   3.215   9.856  1.00 10.00      A   
ATOM   2029  HN  SER A 215     -10.050   2.767   9.158  1.00 10.00      A   
ATOM   2030  CA  SER A 215      -8.498   4.173   9.469  1.00 10.00      A   
ATOM   2031  CB  SER A 215      -7.394   3.459   8.687  1.00 10.00      A   
ATOM   2032  OG  SER A 215      -7.157   2.163   9.219  1.00 10.00      A   
ATOM   2033  HG  SER A 215      -6.472   2.212   9.897  1.00 10.00      A   
ATOM   2034  C   SER A 215      -9.106   5.287   8.624  1.00 10.00      A   
ATOM   2035  O   SER A 215      -9.585   5.044   7.516  1.00 10.00      A   
ATOM   2036  N   LEU A 216      -9.101   6.504   9.146  1.00 10.00      A   
ATOM   2037  HN  LEU A 216      -8.703   6.651  10.034  1.00 10.00      A   
ATOM   2038  CA  LEU A 216      -9.665   7.630   8.425  1.00 10.00      A   
ATOM   2039  CB  LEU A 216     -11.038   7.988   8.986  1.00 10.00      A   
ATOM   2040  CG  LEU A 216     -11.890   8.918   8.129  1.00 10.00      A   
ATOM   2041  CD1 LEU A 216     -12.108   8.320   6.749  1.00 10.00      A   
ATOM   2042  CD2 LEU A 216     -13.219   9.184   8.811  1.00 10.00      A   
ATOM   2043  C   LEU A 216      -8.736   8.835   8.467  1.00 10.00      A   
ATOM   2044  O   LEU A 216      -8.424   9.363   9.537  1.00 10.00      A   
ATOM   2045  N   LYS A 217      -8.292   9.257   7.295  1.00 10.00      A   
ATOM   2046  HN  LYS A 217      -8.584   8.788   6.477  1.00 10.00      A   
ATOM   2047  CA  LYS A 217      -7.400  10.401   7.176  1.00 10.00      A   
ATOM   2048  CB  LYS A 217      -6.063   9.978   6.564  1.00 10.00      A   
ATOM   2049  CG  LYS A 217      -5.236   9.054   7.446  1.00 10.00      A   
ATOM   2050  CD  LYS A 217      -5.021   7.697   6.791  1.00 10.00      A   
ATOM   2051  CE  LYS A 217      -4.370   6.717   7.756  1.00 10.00      A   
ATOM   2052  NZ  LYS A 217      -4.124   5.383   7.137  1.00 10.00      A   
ATOM   2053  HZ1 LYS A 217      -3.991   4.665   7.883  1.00 10.00      A   
ATOM   2054  HZ2 LYS A 217      -3.267   5.410   6.547  1.00 10.00      A   
ATOM   2055  HZ3 LYS A 217      -4.934   5.103   6.545  1.00 10.00      A   
ATOM   2056  C   LYS A 217      -8.056  11.487   6.330  1.00 10.00      A   
ATOM   2057  O   LYS A 217      -8.328  11.287   5.142  1.00 10.00      A   
ATOM   2058  N   LEU A 218      -8.313  12.632   6.947  1.00 10.00      A   
ATOM   2059  HN  LEU A 218      -8.045  12.743   7.888  1.00 10.00      A   
ATOM   2060  CA  LEU A 218      -8.964  13.740   6.262  1.00 10.00      A   
ATOM   2061  CB  LEU A 218      -9.880  14.492   7.227  1.00 10.00      A   
ATOM   2062  CG  LEU A 218     -11.112  13.728   7.712  1.00 10.00      A   
ATOM   2063  CD1 LEU A 218     -11.694  14.387   8.952  1.00 10.00      A   
ATOM   2064  CD2 LEU A 218     -12.152  13.641   6.606  1.00 10.00      A   
ATOM   2065  C   LEU A 218      -7.959  14.701   5.637  1.00 10.00      A   
ATOM   2066  O   LEU A 218      -6.748  14.503   5.739  1.00 10.00      A   
ATOM   2067  N   ASN A 219      -8.475  15.748   4.993  1.00 10.00      A   
ATOM   2068  HN  ASN A 219      -9.447  15.856   4.960  1.00 10.00      A   
ATOM   2069  CA  ASN A 219      -7.634  16.748   4.343  1.00 10.00      A   
ATOM   2070  CB  ASN A 219      -8.050  16.965   2.881  1.00 10.00      A   
ATOM   2071  CG  ASN A 219      -9.394  17.651   2.703  1.00 10.00      A   
ATOM   2072  OD1 ASN A 219     -10.283  17.547   3.545  1.00 10.00      A   
ATOM   2073  ND2 ASN A 219      -9.545  18.368   1.597  1.00 10.00      A   
ATOM   2074 HD21 ASN A 219      -8.789  18.412   0.965  1.00 10.00      A   
ATOM   2075 HD22 ASN A 219     -10.407  18.814   1.445  1.00 10.00      A   
ATOM   2076  C   ASN A 219      -7.626  18.070   5.105  1.00 10.00      A   
ATOM   2077  O   ASN A 219      -8.363  18.245   6.073  1.00 10.00      A   
ATOM   2078  N   ARG A 220      -6.811  19.007   4.624  1.00 10.00      A   
ATOM   2079  HN  ARG A 220      -6.293  18.809   3.819  1.00 10.00      A   
ATOM   2080  CA  ARG A 220      -6.654  20.323   5.248  1.00 10.00      A   
ATOM   2081  CB  ARG A 220      -5.494  21.064   4.577  1.00 10.00      A   
ATOM   2082  CG  ARG A 220      -4.842  22.137   5.435  1.00 10.00      A   
ATOM   2083  CD  ARG A 220      -3.823  22.929   4.630  1.00 10.00      A   
ATOM   2084  NE  ARG A 220      -2.863  23.641   5.479  1.00 10.00      A   
ATOM   2085  HE  ARG A 220      -3.220  24.117   6.266  1.00 10.00      A   
ATOM   2086  CZ  ARG A 220      -1.551  23.700   5.231  1.00 10.00      A   
ATOM   2087  NH1 ARG A 220      -1.055  23.095   4.155  1.00 10.00      A   
ATOM   2088 HH11 ARG A 220      -0.029  23.133   3.952  1.00 10.00      A   
ATOM   2089 HH12 ARG A 220      -1.688  22.581   3.504  1.00 10.00      A   
ATOM   2090  NH2 ARG A 220      -0.737  24.353   6.062  1.00 10.00      A   
ATOM   2091 HH21 ARG A 220       0.287  24.397   5.867  1.00 10.00      A   
ATOM   2092 HH22 ARG A 220      -1.120  24.829   6.917  1.00 10.00      A   
ATOM   2093  C   ARG A 220      -7.926  21.172   5.162  1.00 10.00      A   
ATOM   2094  O   ARG A 220      -8.037  22.200   5.832  1.00 10.00      A   
ATOM   2095  N   ALA A 221      -8.880  20.744   4.345  1.00 10.00      A   
ATOM   2096  HN  ALA A 221      -8.746  19.910   3.851  1.00 10.00      A   
ATOM   2097  CA  ALA A 221     -10.124  21.484   4.174  1.00 10.00      A   
ATOM   2098  CB  ALA A 221     -10.777  21.135   2.848  1.00 10.00      A   
ATOM   2099  C   ALA A 221     -11.097  21.251   5.326  1.00 10.00      A   
ATOM   2100  O   ALA A 221     -12.066  21.997   5.486  1.00 10.00      A   
ATOM   2101  N   VAL A 222     -10.841  20.216   6.122  1.00 10.00      A   
ATOM   2102  HN  VAL A 222     -10.050  19.660   5.947  1.00 10.00      A   
ATOM   2103  CA  VAL A 222     -11.696  19.901   7.257  1.00 10.00      A   
ATOM   2104  CB  VAL A 222     -11.663  18.399   7.608  1.00 10.00      A   
ATOM   2105  CG1 VAL A 222     -12.572  18.110   8.793  1.00 10.00      A   
ATOM   2106  CG2 VAL A 222     -12.086  17.571   6.407  1.00 10.00      A   
ATOM   2107  C   VAL A 222     -11.284  20.723   8.474  1.00 10.00      A   
ATOM   2108  O   VAL A 222     -10.162  20.596   8.970  1.00 10.00      A   
ATOM   2109  N   PRO A 223     -12.186  21.592   8.955  1.00 10.00      A   
ATOM   2110  CA  PRO A 223     -11.922  22.445  10.114  1.00 10.00      A   
ATOM   2111  CB  PRO A 223     -13.090  23.432  10.111  1.00 10.00      A   
ATOM   2112  CG  PRO A 223     -14.187  22.722   9.397  1.00 10.00      A   
ATOM   2113  CD  PRO A 223     -13.528  21.822   8.390  1.00 10.00      A   
ATOM   2114  C   PRO A 223     -11.876  21.668  11.429  1.00 10.00      A   
ATOM   2115  O   PRO A 223     -12.567  20.659  11.599  1.00 10.00      A   
ATOM   2116  N   LEU A 224     -11.068  22.164  12.357  1.00 10.00      A   
ATOM   2117  HN  LEU A 224     -10.575  22.986  12.157  1.00 10.00      A   
ATOM   2118  CA  LEU A 224     -10.889  21.543  13.665  1.00 10.00      A   
ATOM   2119  CB  LEU A 224      -9.864  22.348  14.470  1.00 10.00      A   
ATOM   2120  CG  LEU A 224      -9.448  21.777  15.826  1.00 10.00      A   
ATOM   2121  CD1 LEU A 224      -8.761  20.433  15.654  1.00 10.00      A   
ATOM   2122  CD2 LEU A 224      -8.539  22.755  16.556  1.00 10.00      A   
ATOM   2123  C   LEU A 224     -12.204  21.470  14.435  1.00 10.00      A   
ATOM   2124  O   LEU A 224     -12.471  20.497  15.140  1.00 10.00      A   
ATOM   2125  N   GLU A 225     -13.029  22.495  14.278  1.00 10.00      A   
ATOM   2126  HN  GLU A 225     -12.762  23.236  13.682  1.00 10.00      A   
ATOM   2127  CA  GLU A 225     -14.314  22.570  14.961  1.00 10.00      A   
ATOM   2128  CB  GLU A 225     -14.982  23.922  14.690  1.00 10.00      A   
ATOM   2129  CG  GLU A 225     -14.043  25.114  14.741  1.00 10.00      A   
ATOM   2130  CD  GLU A 225     -13.458  25.441  13.384  1.00 10.00      A   
ATOM   2131  OE1 GLU A 225     -12.441  24.824  13.011  1.00 10.00      A   
ATOM   2132  OE2 GLU A 225     -14.024  26.306  12.681  1.00 10.00      A   
ATOM   2133  C   GLU A 225     -15.256  21.443  14.542  1.00 10.00      A   
ATOM   2134  O   GLU A 225     -16.097  21.002  15.328  1.00 10.00      A   
ATOM   2135  N   LYS A 226     -15.106  20.968  13.311  1.00 10.00      A   
ATOM   2136  HN  LYS A 226     -14.397  21.335  12.740  1.00 10.00      A   
ATOM   2137  CA  LYS A 226     -15.961  19.901  12.797  1.00 10.00      A   
ATOM   2138  CB  LYS A 226     -16.182  20.056  11.289  1.00 10.00      A   
ATOM   2139  CG  LYS A 226     -16.974  21.294  10.888  1.00 10.00      A   
ATOM   2140  CD  LYS A 226     -18.443  21.176  11.264  1.00 10.00      A   
ATOM   2141  CE  LYS A 226     -19.234  22.390  10.793  1.00 10.00      A   
ATOM   2142  NZ  LYS A 226     -19.198  22.537   9.311  1.00 10.00      A   
ATOM   2143  HZ1 LYS A 226     -18.228  22.742   8.997  1.00 10.00      A   
ATOM   2144  HZ2 LYS A 226     -19.816  23.317   9.009  1.00 10.00      A   
ATOM   2145  HZ3 LYS A 226     -19.519  21.661   8.853  1.00 10.00      A   
ATOM   2146  C   LYS A 226     -15.386  18.520  13.102  1.00 10.00      A   
ATOM   2147  O   LYS A 226     -16.091  17.513  13.014  1.00 10.00      A   
ATOM   2148  N   LEU A 227     -14.109  18.479  13.474  1.00 10.00      A   
ATOM   2149  HN  LEU A 227     -13.602  19.319  13.541  1.00 10.00      A   
ATOM   2150  CA  LEU A 227     -13.442  17.219  13.787  1.00 10.00      A   
ATOM   2151  CB  LEU A 227     -11.943  17.439  13.993  1.00 10.00      A   
ATOM   2152  CG  LEU A 227     -11.082  17.380  12.731  1.00 10.00      A   
ATOM   2153  CD1 LEU A 227      -9.710  17.988  12.986  1.00 10.00      A   
ATOM   2154  CD2 LEU A 227     -10.946  15.944  12.251  1.00 10.00      A   
ATOM   2155  C   LEU A 227     -14.058  16.545  15.008  1.00 10.00      A   
ATOM   2156  O   LEU A 227     -14.173  15.319  15.061  1.00 10.00      A   
ATOM   2157  N   ALA A 228     -14.476  17.358  15.974  1.00 10.00      A   
ATOM   2158  HN  ALA A 228     -14.369  18.325  15.861  1.00 10.00      A   
ATOM   2159  CA  ALA A 228     -15.088  16.845  17.195  1.00 10.00      A   
ATOM   2160  CB  ALA A 228     -15.393  17.983  18.156  1.00 10.00      A   
ATOM   2161  C   ALA A 228     -16.362  16.075  16.873  1.00 10.00      A   
ATOM   2162  O   ALA A 228     -16.573  14.972  17.367  1.00 10.00      A   
ATOM   2163  N   THR A 229     -17.190  16.660  16.019  1.00 10.00      A   
ATOM   2164  HN  THR A 229     -16.947  17.534  15.646  1.00 10.00      A   
ATOM   2165  CA  THR A 229     -18.451  16.055  15.618  1.00 10.00      A   
ATOM   2166  CB  THR A 229     -19.214  17.007  14.679  1.00 10.00      A   
ATOM   2167  OG1 THR A 229     -18.750  18.349  14.898  1.00 10.00      A   
ATOM   2168  HG1 THR A 229     -19.505  18.926  15.058  1.00 10.00      A   
ATOM   2169  CG2 THR A 229     -20.702  16.945  14.966  1.00 10.00      A   
ATOM   2170  C   THR A 229     -18.235  14.715  14.915  1.00 10.00      A   
ATOM   2171  O   THR A 229     -18.979  13.759  15.134  1.00 10.00      A   
ATOM   2172  N   LEU A 230     -17.209  14.650  14.080  1.00 10.00      A   
ATOM   2173  HN  LEU A 230     -16.652  15.448  13.946  1.00 10.00      A   
ATOM   2174  CA  LEU A 230     -16.889  13.429  13.349  1.00 10.00      A   
ATOM   2175  CB  LEU A 230     -15.762  13.696  12.353  1.00 10.00      A   
ATOM   2176  CG  LEU A 230     -16.054  14.734  11.268  1.00 10.00      A   
ATOM   2177  CD1 LEU A 230     -14.765  15.211  10.617  1.00 10.00      A   
ATOM   2178  CD2 LEU A 230     -17.002  14.166  10.224  1.00 10.00      A   
ATOM   2179  C   LEU A 230     -16.488  12.309  14.308  1.00 10.00      A   
ATOM   2180  O   LEU A 230     -16.869  11.147  14.128  1.00 10.00      A   
ATOM   2181  N   LEU A 231     -15.727  12.665  15.335  1.00 10.00      A   
ATOM   2182  HN  LEU A 231     -15.449  13.604  15.422  1.00 10.00      A   
ATOM   2183  CA  LEU A 231     -15.278  11.696  16.329  1.00 10.00      A   
ATOM   2184  CB  LEU A 231     -14.134  12.266  17.168  1.00 10.00      A   
ATOM   2185  CG  LEU A 231     -12.820  12.502  16.422  1.00 10.00      A   
ATOM   2186  CD1 LEU A 231     -11.783  13.138  17.335  1.00 10.00      A   
ATOM   2187  CD2 LEU A 231     -12.299  11.199  15.842  1.00 10.00      A   
ATOM   2188  C   LEU A 231     -16.429  11.250  17.226  1.00 10.00      A   
ATOM   2189  O   LEU A 231     -16.368  10.195  17.857  1.00 10.00      A   
ATOM   2190  N   GLN A 232     -17.471  12.067  17.288  1.00 10.00      A   
ATOM   2191  HN  GLN A 232     -17.441  12.914  16.794  1.00 10.00      A   
ATOM   2192  CA  GLN A 232     -18.644  11.751  18.089  1.00 10.00      A   
ATOM   2193  CB  GLN A 232     -19.477  13.012  18.344  1.00 10.00      A   
ATOM   2194  CG  GLN A 232     -18.820  14.007  19.287  1.00 10.00      A   
ATOM   2195  CD  GLN A 232     -18.675  13.462  20.694  1.00 10.00      A   
ATOM   2196  OE1 GLN A 232     -17.679  12.818  21.028  1.00 10.00      A   
ATOM   2197  NE2 GLN A 232     -19.668  13.713  21.526  1.00 10.00      A   
ATOM   2198 HE21 GLN A 232     -20.435  14.231  21.194  1.00 10.00      A   
ATOM   2199 HE22 GLN A 232     -19.605  13.366  22.441  1.00 10.00      A   
ATOM   2200  C   GLN A 232     -19.491  10.688  17.398  1.00 10.00      A   
ATOM   2201  O   GLN A 232     -20.211   9.927  18.046  1.00 10.00      A   
ATOM   2202  N   ARG A 233     -19.392  10.640  16.076  1.00 10.00      A   
ATOM   2203  HN  ARG A 233     -18.800  11.275  15.619  1.00 10.00      A   
ATOM   2204  CA  ARG A 233     -20.144   9.672  15.289  1.00 10.00      A   
ATOM   2205  CB  ARG A 233     -20.354  10.187  13.863  1.00 10.00      A   
ATOM   2206  CG  ARG A 233     -20.959  11.578  13.779  1.00 10.00      A   
ATOM   2207  CD  ARG A 233     -22.469  11.560  13.967  1.00 10.00      A   
ATOM   2208  NE  ARG A 233     -23.064  12.855  13.625  1.00 10.00      A   
ATOM   2209  HE  ARG A 233     -22.620  13.380  12.922  1.00 10.00      A   
ATOM   2210  CZ  ARG A 233     -24.159  13.356  14.201  1.00 10.00      A   
ATOM   2211  NH1 ARG A 233     -24.784  12.669  15.146  1.00 10.00      A   
ATOM   2212 HH11 ARG A 233     -25.637  13.056  15.607  1.00 10.00      A   
ATOM   2213 HH12 ARG A 233     -24.426  11.733  15.432  1.00 10.00      A   
ATOM   2214  NH2 ARG A 233     -24.630  14.536  13.813  1.00 10.00      A   
ATOM   2215 HH21 ARG A 233     -24.142  15.070  13.050  1.00 10.00      A   
ATOM   2216 HH22 ARG A 233     -25.482  14.943  14.263  1.00 10.00      A   
ATOM   2217  C   ARG A 233     -19.427   8.327  15.245  1.00 10.00      A   
ATOM   2218  O   ARG A 233     -20.061   7.273  15.280  1.00 10.00      A   
ATOM   2219  N   ALA A 234     -18.106   8.366  15.170  1.00 10.00      A   
ATOM   2220  HN  ALA A 234     -17.649   9.233  15.161  1.00 10.00      A   
ATOM   2221  CA  ALA A 234     -17.319   7.144  15.106  1.00 10.00      A   
ATOM   2222  CB  ALA A 234     -16.996   6.796  13.660  1.00 10.00      A   
ATOM   2223  C   ALA A 234     -16.041   7.243  15.934  1.00 10.00      A   
ATOM   2224  O   ALA A 234     -15.023   7.755  15.463  1.00 10.00      A   
ATOM   2225  N   PRO A 235     -16.087   6.772  17.187  1.00 10.00      A   
ATOM   2226  CA  PRO A 235     -14.941   6.778  18.083  1.00 10.00      A   
ATOM   2227  CB  PRO A 235     -15.616   7.030  19.427  1.00 10.00      A   
ATOM   2228  CG  PRO A 235     -16.928   6.319  19.327  1.00 10.00      A   
ATOM   2229  CD  PRO A 235     -17.280   6.234  17.860  1.00 10.00      A   
ATOM   2230  C   PRO A 235     -14.231   5.422  18.105  1.00 10.00      A   
ATOM   2231  O   PRO A 235     -13.385   5.166  18.960  1.00 10.00      A   
ATOM   2232  N   GLN A 236     -14.574   4.558  17.156  1.00 10.00      A   
ATOM   2233  HN  GLN A 236     -15.246   4.822  16.492  1.00 10.00      A   
ATOM   2234  CA  GLN A 236     -13.984   3.227  17.080  1.00 10.00      A   
ATOM   2235  CB  GLN A 236     -15.073   2.163  16.841  1.00 10.00      A   
ATOM   2236  CG  GLN A 236     -15.559   1.996  15.401  1.00 10.00      A   
ATOM   2237  CD  GLN A 236     -16.335   3.184  14.860  1.00 10.00      A   
ATOM   2238  OE1 GLN A 236     -16.975   3.928  15.605  1.00 10.00      A   
ATOM   2239  NE2 GLN A 236     -16.292   3.358  13.544  1.00 10.00      A   
ATOM   2240 HE21 GLN A 236     -15.768   2.721  13.012  1.00 10.00      A   
ATOM   2241 HE22 GLN A 236     -16.786   4.111  13.155  1.00 10.00      A   
ATOM   2242  C   GLN A 236     -12.867   3.152  16.032  1.00 10.00      A   
ATOM   2243  O   GLN A 236     -12.640   2.109  15.413  1.00 10.00      A   
ATOM   2244  N   LEU A 237     -12.156   4.254  15.854  1.00 10.00      A   
ATOM   2245  HN  LEU A 237     -12.349   5.046  16.402  1.00 10.00      A   
ATOM   2246  CA  LEU A 237     -11.075   4.315  14.876  1.00 10.00      A   
ATOM   2247  CB  LEU A 237     -11.062   5.677  14.176  1.00 10.00      A   
ATOM   2248  CG  LEU A 237     -11.945   5.827  12.932  1.00 10.00      A   
ATOM   2249  CD1 LEU A 237     -13.412   5.601  13.269  1.00 10.00      A   
ATOM   2250  CD2 LEU A 237     -11.747   7.199  12.310  1.00 10.00      A   
ATOM   2251  C   LEU A 237      -9.721   4.062  15.528  1.00 10.00      A   
ATOM   2252  O   LEU A 237      -9.543   4.313  16.716  1.00 10.00      A   
ATOM   2253  N   GLU A 238      -8.778   3.560  14.736  1.00 10.00      A   
ATOM   2254  HN  GLU A 238      -8.998   3.367  13.798  1.00 10.00      A   
ATOM   2255  CA  GLU A 238      -7.426   3.285  15.213  1.00 10.00      A   
ATOM   2256  CB  GLU A 238      -6.934   1.933  14.690  1.00 10.00      A   
ATOM   2257  CG  GLU A 238      -7.799   0.749  15.082  1.00 10.00      A   
ATOM   2258  CD  GLU A 238      -7.355  -0.532  14.402  1.00 10.00      A   
ATOM   2259  OE1 GLU A 238      -7.433  -0.615  13.160  1.00 10.00      A   
ATOM   2260  OE2 GLU A 238      -6.929  -1.470  15.106  1.00 10.00      A   
ATOM   2261  C   GLU A 238      -6.481   4.380  14.734  1.00 10.00      A   
ATOM   2262  O   GLU A 238      -5.647   4.877  15.494  1.00 10.00      A   
ATOM   2263  N   GLU A 239      -6.625   4.754  13.468  1.00 10.00      A   
ATOM   2264  HN  GLU A 239      -7.325   4.333  12.924  1.00 10.00      A   
ATOM   2265  CA  GLU A 239      -5.791   5.788  12.868  1.00 10.00      A   
ATOM   2266  CB  GLU A 239      -5.133   5.268  11.585  1.00 10.00      A   
ATOM   2267  CG  GLU A 239      -4.387   3.953  11.732  1.00 10.00      A   
ATOM   2268  CD  GLU A 239      -3.643   3.557  10.472  1.00 10.00      A   
ATOM   2269  OE1 GLU A 239      -4.105   3.906   9.365  1.00 10.00      A   
ATOM   2270  OE2 GLU A 239      -2.588   2.899  10.583  1.00 10.00      A   
ATOM   2271  C   GLU A 239      -6.635   7.006  12.528  1.00 10.00      A   
ATOM   2272  O   GLU A 239      -7.566   6.914  11.723  1.00 10.00      A   
ATOM   2273  N   LEU A 240      -6.314   8.140  13.131  1.00 10.00      A   
ATOM   2274  HN  LEU A 240      -5.556   8.155  13.761  1.00 10.00      A   
ATOM   2275  CA  LEU A 240      -7.057   9.366  12.883  1.00 10.00      A   
ATOM   2276  CB  LEU A 240      -7.666   9.908  14.181  1.00 10.00      A   
ATOM   2277  CG  LEU A 240      -8.361  11.268  14.079  1.00 10.00      A   
ATOM   2278  CD1 LEU A 240      -9.611  11.177  13.215  1.00 10.00      A   
ATOM   2279  CD2 LEU A 240      -8.693  11.816  15.458  1.00 10.00      A   
ATOM   2280  C   LEU A 240      -6.190  10.430  12.223  1.00 10.00      A   
ATOM   2281  O   LEU A 240      -5.204  10.894  12.803  1.00 10.00      A   
ATOM   2282  N   GLY A 241      -6.554  10.798  11.006  1.00 10.00      A   
ATOM   2283  HN  GLY A 241      -7.333  10.366  10.587  1.00 10.00      A   
ATOM   2284  CA  GLY A 241      -5.829  11.820  10.287  1.00 10.00      A   
ATOM   2285  C   GLY A 241      -6.573  13.136  10.348  1.00 10.00      A   
ATOM   2286  O   GLY A 241      -7.507  13.365   9.580  1.00 10.00      A   
ATOM   2287  N   THR A 242      -6.172  13.986  11.281  1.00 10.00      A   
ATOM   2288  HN  THR A 242      -5.414  13.739  11.849  1.00 10.00      A   
ATOM   2289  CA  THR A 242      -6.806  15.284  11.475  1.00 10.00      A   
ATOM   2290  CB  THR A 242      -6.350  15.938  12.798  1.00 10.00      A   
ATOM   2291  OG1 THR A 242      -4.918  16.048  12.825  1.00 10.00      A   
ATOM   2292  HG1 THR A 242      -4.523  15.187  12.631  1.00 10.00      A   
ATOM   2293  CG2 THR A 242      -6.809  15.109  13.987  1.00 10.00      A   
ATOM   2294  C   THR A 242      -6.512  16.230  10.315  1.00 10.00      A   
ATOM   2295  O   THR A 242      -5.444  16.166   9.707  1.00 10.00      A   
ATOM   2296  N   GLY A 243      -7.469  17.098  10.011  1.00 10.00      A   
ATOM   2297  HN  GLY A 243      -8.299  17.094  10.525  1.00 10.00      A   
ATOM   2298  CA  GLY A 243      -7.294  18.048   8.936  1.00 10.00      A   
ATOM   2299  C   GLY A 243      -6.642  19.325   9.417  1.00 10.00      A   
ATOM   2300  O   GLY A 243      -5.473  19.324   9.806  1.00 10.00      A   
ATOM   2301  N   GLY A 244      -7.395  20.416   9.406  1.00 10.00      A   
ATOM   2302  HN  GLY A 244      -8.330  20.359   9.106  1.00 10.00      A   
ATOM   2303  CA  GLY A 244      -6.865  21.685   9.855  1.00 10.00      A   
ATOM   2304  C   GLY A 244      -6.896  21.791  11.364  1.00 10.00      A   
ATOM   2305  O   GLY A 244      -7.960  21.914  11.960  1.00 10.00      A   
ATOM   2306  N   TYR A 245      -5.727  21.753  11.982  1.00 10.00      A   
ATOM   2307  HN  TYR A 245      -4.905  21.684  11.445  1.00 10.00      A   
ATOM   2308  CA  TYR A 245      -5.627  21.834  13.432  1.00 10.00      A   
ATOM   2309  CB  TYR A 245      -4.446  21.005  13.936  1.00 10.00      A   
ATOM   2310  CG  TYR A 245      -4.692  20.357  15.278  1.00 10.00      A   
ATOM   2311  CD1 TYR A 245      -5.396  19.166  15.369  1.00 10.00      A   
ATOM   2312  CD2 TYR A 245      -4.226  20.935  16.452  1.00 10.00      A   
ATOM   2313  CE1 TYR A 245      -5.634  18.567  16.588  1.00 10.00      A   
ATOM   2314  CE2 TYR A 245      -4.458  20.340  17.678  1.00 10.00      A   
ATOM   2315  CZ  TYR A 245      -5.165  19.156  17.738  1.00 10.00      A   
ATOM   2316  OH  TYR A 245      -5.403  18.555  18.956  1.00 10.00      A   
ATOM   2317  HH  TYR A 245      -5.420  19.227  19.654  1.00 10.00      A   
ATOM   2318  C   TYR A 245      -5.500  23.285  13.880  1.00 10.00      A   
ATOM   2319  O   TYR A 245      -4.901  23.590  14.912  1.00 10.00      A   
ATOM   2320  N   THR A 246      -6.077  24.177  13.096  1.00 10.00      A   
ATOM   2321  HN  THR A 246      -6.551  23.872  12.293  1.00 10.00      A   
ATOM   2322  CA  THR A 246      -6.046  25.590  13.400  1.00 10.00      A   
ATOM   2323  CB  THR A 246      -5.306  26.393  12.299  1.00 10.00      A   
ATOM   2324  OG1 THR A 246      -5.278  27.787  12.628  1.00 10.00      A   
ATOM   2325  HG1 THR A 246      -6.156  28.162  12.496  1.00 10.00      A   
ATOM   2326  CG2 THR A 246      -5.957  26.201  10.936  1.00 10.00      A   
ATOM   2327  C   THR A 246      -7.473  26.105  13.580  1.00 10.00      A   
ATOM   2328  O   THR A 246      -8.354  25.820  12.767  1.00 10.00      A   
ATOM   2329  N   ALA A 247      -7.702  26.836  14.663  1.00 10.00      A   
ATOM   2330  HN  ALA A 247      -6.965  27.023  15.283  1.00 10.00      A   
ATOM   2331  CA  ALA A 247      -9.017  27.383  14.954  1.00 10.00      A   
ATOM   2332  CB  ALA A 247      -9.949  26.285  15.452  1.00 10.00      A   
ATOM   2333  C   ALA A 247      -8.913  28.483  15.998  1.00 10.00      A   
ATOM   2334  O   ALA A 247      -7.829  28.748  16.526  1.00 10.00      A   
ATOM   2335  N   GLU A 248     -10.037  29.123  16.277  1.00 10.00      A   
ATOM   2336  HN  GLU A 248     -10.856  28.867  15.811  1.00 10.00      A   
ATOM   2337  CA  GLU A 248     -10.100  30.188  17.262  1.00 10.00      A   
ATOM   2338  CB  GLU A 248     -11.430  30.926  17.118  1.00 10.00      A   
ATOM   2339  CG  GLU A 248     -11.494  32.263  17.834  1.00 10.00      A   
ATOM   2340  CD  GLU A 248     -12.915  32.713  18.090  1.00 10.00      A   
ATOM   2341  OE1 GLU A 248     -13.729  32.712  17.144  1.00 10.00      A   
ATOM   2342  OE2 GLU A 248     -13.230  33.059  19.244  1.00 10.00      A   
ATOM   2343  C   GLU A 248      -9.986  29.591  18.660  1.00 10.00      A   
ATOM   2344  O   GLU A 248     -10.673  28.621  18.984  1.00 10.00      A   
ATOM   2345  N   VAL A 249      -9.118  30.165  19.478  1.00 10.00      A   
ATOM   2346  HN  VAL A 249      -8.616  30.949  19.168  1.00 10.00      A   
ATOM   2347  CA  VAL A 249      -8.904  29.677  20.837  1.00 10.00      A   
ATOM   2348  CB  VAL A 249      -7.645  30.294  21.486  1.00 10.00      A   
ATOM   2349  CG1 VAL A 249      -7.384  29.677  22.852  1.00 10.00      A   
ATOM   2350  CG2 VAL A 249      -6.436  30.116  20.579  1.00 10.00      A   
ATOM   2351  C   VAL A 249     -10.125  29.940  21.714  1.00 10.00      A   
ATOM   2352  O   VAL A 249     -10.361  31.066  22.160  1.00 10.00      A   
ATOM   2353  N   ARG A 250     -10.917  28.901  21.924  1.00 10.00      A   
ATOM   2354  HN  ARG A 250     -10.693  28.037  21.504  1.00 10.00      A   
ATOM   2355  CA  ARG A 250     -12.119  28.997  22.738  1.00 10.00      A   
ATOM   2356  CB  ARG A 250     -13.354  29.107  21.846  1.00 10.00      A   
ATOM   2357  CG  ARG A 250     -13.334  30.273  20.878  1.00 10.00      A   
ATOM   2358  CD  ARG A 250     -14.457  30.154  19.865  1.00 10.00      A   
ATOM   2359  NE  ARG A 250     -15.767  30.373  20.470  1.00 10.00      A   
ATOM   2360  HE  ARG A 250     -16.154  29.630  20.993  1.00 10.00      A   
ATOM   2361  CZ  ARG A 250     -16.448  31.514  20.362  1.00 10.00      A   
ATOM   2362  NH1 ARG A 250     -15.936  32.537  19.688  1.00 10.00      A   
ATOM   2363 HH11 ARG A 250     -16.472  33.426  19.600  1.00 10.00      A   
ATOM   2364 HH12 ARG A 250     -14.986  32.463  19.247  1.00 10.00      A   
ATOM   2365  NH2 ARG A 250     -17.641  31.633  20.925  1.00 10.00      A   
ATOM   2366 HH21 ARG A 250     -18.056  30.837  21.456  1.00 10.00      A   
ATOM   2367 HH22 ARG A 250     -18.173  32.529  20.837  1.00 10.00      A   
ATOM   2368  C   ARG A 250     -12.258  27.773  23.636  1.00 10.00      A   
ATOM   2369  O   ARG A 250     -12.021  26.643  23.200  1.00 10.00      A   
ATOM   2370  N   PRO A 251     -12.649  27.980  24.901  1.00 10.00      A   
ATOM   2371  CA  PRO A 251     -12.828  26.891  25.867  1.00 10.00      A   
ATOM   2372  CB  PRO A 251     -13.274  27.608  27.148  1.00 10.00      A   
ATOM   2373  CG  PRO A 251     -12.838  29.020  26.968  1.00 10.00      A   
ATOM   2374  CD  PRO A 251     -12.933  29.296  25.496  1.00 10.00      A   
ATOM   2375  C   PRO A 251     -13.899  25.900  25.427  1.00 10.00      A   
ATOM   2376  O   PRO A 251     -13.777  24.696  25.668  1.00 10.00      A   
ATOM   2377  N   ASP A 252     -14.949  26.403  24.779  1.00 10.00      A   
ATOM   2378  HN  ASP A 252     -14.995  27.368  24.615  1.00 10.00      A   
ATOM   2379  CA  ASP A 252     -16.034  25.546  24.317  1.00 10.00      A   
ATOM   2380  CB  ASP A 252     -17.256  26.352  23.853  1.00 10.00      A   
ATOM   2381  CG  ASP A 252     -17.043  27.128  22.567  1.00 10.00      A   
ATOM   2382  OD1 ASP A 252     -17.800  26.904  21.599  1.00 10.00      A   
ATOM   2383  OD2 ASP A 252     -16.131  27.978  22.526  1.00 10.00      A   
ATOM   2384  C   ASP A 252     -15.556  24.576  23.244  1.00 10.00      A   
ATOM   2385  O   ASP A 252     -15.878  23.387  23.283  1.00 10.00      A   
ATOM   2386  N   VAL A 253     -14.771  25.079  22.300  1.00 10.00      A   
ATOM   2387  HN  VAL A 253     -14.559  26.038  22.315  1.00 10.00      A   
ATOM   2388  CA  VAL A 253     -14.231  24.241  21.235  1.00 10.00      A   
ATOM   2389  CB  VAL A 253     -13.513  25.092  20.159  1.00 10.00      A   
ATOM   2390  CG1 VAL A 253     -13.024  24.222  19.010  1.00 10.00      A   
ATOM   2391  CG2 VAL A 253     -14.433  26.188  19.641  1.00 10.00      A   
ATOM   2392  C   VAL A 253     -13.247  23.235  21.834  1.00 10.00      A   
ATOM   2393  O   VAL A 253     -13.198  22.067  21.435  1.00 10.00      A   
ATOM   2394  N   TYR A 254     -12.483  23.705  22.818  1.00 10.00      A   
ATOM   2395  HN  TYR A 254     -12.580  24.646  23.085  1.00 10.00      A   
ATOM   2396  CA  TYR A 254     -11.503  22.875  23.511  1.00 10.00      A   
ATOM   2397  CB  TYR A 254     -10.785  23.715  24.573  1.00 10.00      A   
ATOM   2398  CG  TYR A 254      -9.354  23.311  24.856  1.00 10.00      A   
ATOM   2399  CD1 TYR A 254      -8.484  24.201  25.468  1.00 10.00      A   
ATOM   2400  CD2 TYR A 254      -8.871  22.052  24.517  1.00 10.00      A   
ATOM   2401  CE1 TYR A 254      -7.176  23.856  25.736  1.00 10.00      A   
ATOM   2402  CE2 TYR A 254      -7.563  21.697  24.782  1.00 10.00      A   
ATOM   2403  CZ  TYR A 254      -6.719  22.602  25.391  1.00 10.00      A   
ATOM   2404  OH  TYR A 254      -5.417  22.252  25.662  1.00 10.00      A   
ATOM   2405  HH  TYR A 254      -5.239  22.393  26.600  1.00 10.00      A   
ATOM   2406  C   TYR A 254     -12.203  21.695  24.180  1.00 10.00      A   
ATOM   2407  O   TYR A 254     -11.779  20.544  24.046  1.00 10.00      A   
ATOM   2408  N   SER A 255     -13.285  21.998  24.895  1.00 10.00      A   
ATOM   2409  HN  SER A 255     -13.556  22.940  24.967  1.00 10.00      A   
ATOM   2410  CA  SER A 255     -14.071  20.986  25.586  1.00 10.00      A   
ATOM   2411  CB  SER A 255     -15.206  21.646  26.379  1.00 10.00      A   
ATOM   2412  OG  SER A 255     -14.714  22.686  27.207  1.00 10.00      A   
ATOM   2413  HG  SER A 255     -14.613  23.493  26.684  1.00 10.00      A   
ATOM   2414  C   SER A 255     -14.639  19.971  24.597  1.00 10.00      A   
ATOM   2415  O   SER A 255     -14.577  18.764  24.834  1.00 10.00      A   
ATOM   2416  N   GLY A 256     -15.168  20.470  23.482  1.00 10.00      A   
ATOM   2417  HN  GLY A 256     -15.174  21.445  23.346  1.00 10.00      A   
ATOM   2418  CA  GLY A 256     -15.739  19.601  22.470  1.00 10.00      A   
ATOM   2419  C   GLY A 256     -14.736  18.593  21.945  1.00 10.00      A   
ATOM   2420  O   GLY A 256     -15.033  17.401  21.853  1.00 10.00      A   
ATOM   2421  N   LEU A 257     -13.541  19.069  21.620  1.00 10.00      A   
ATOM   2422  HN  LEU A 257     -13.361  20.031  21.731  1.00 10.00      A   
ATOM   2423  CA  LEU A 257     -12.490  18.203  21.105  1.00 10.00      A   
ATOM   2424  CB  LEU A 257     -11.287  19.031  20.654  1.00 10.00      A   
ATOM   2425  CG  LEU A 257     -11.451  19.805  19.348  1.00 10.00      A   
ATOM   2426  CD1 LEU A 257     -10.308  20.785  19.170  1.00 10.00      A   
ATOM   2427  CD2 LEU A 257     -11.528  18.850  18.166  1.00 10.00      A   
ATOM   2428  C   LEU A 257     -12.058  17.187  22.151  1.00 10.00      A   
ATOM   2429  O   LEU A 257     -11.871  16.010  21.844  1.00 10.00      A   
ATOM   2430  N   SER A 258     -11.932  17.647  23.390  1.00 10.00      A   
ATOM   2431  HN  SER A 258     -12.122  18.593  23.569  1.00 10.00      A   
ATOM   2432  CA  SER A 258     -11.521  16.791  24.491  1.00 10.00      A   
ATOM   2433  CB  SER A 258     -11.411  17.606  25.780  1.00 10.00      A   
ATOM   2434  OG  SER A 258     -10.545  18.722  25.612  1.00 10.00      A   
ATOM   2435  HG  SER A 258     -10.950  19.358  25.006  1.00 10.00      A   
ATOM   2436  C   SER A 258     -12.481  15.614  24.683  1.00 10.00      A   
ATOM   2437  O   SER A 258     -12.046  14.476  24.848  1.00 10.00      A   
ATOM   2438  N   VAL A 259     -13.780  15.894  24.641  1.00 10.00      A   
ATOM   2439  HN  VAL A 259     -14.061  16.821  24.487  1.00 10.00      A   
ATOM   2440  CA  VAL A 259     -14.804  14.863  24.816  1.00 10.00      A   
ATOM   2441  CB  VAL A 259     -16.219  15.476  24.900  1.00 10.00      A   
ATOM   2442  CG1 VAL A 259     -17.282  14.389  24.969  1.00 10.00      A   
ATOM   2443  CG2 VAL A 259     -16.325  16.393  26.106  1.00 10.00      A   
ATOM   2444  C   VAL A 259     -14.755  13.841  23.680  1.00 10.00      A   
ATOM   2445  O   VAL A 259     -14.891  12.636  23.902  1.00 10.00      A   
ATOM   2446  N   ALA A 260     -14.549  14.333  22.468  1.00 10.00      A   
ATOM   2447  HN  ALA A 260     -14.446  15.303  22.357  1.00 10.00      A   
ATOM   2448  CA  ALA A 260     -14.482  13.474  21.294  1.00 10.00      A   
ATOM   2449  CB  ALA A 260     -14.525  14.310  20.023  1.00 10.00      A   
ATOM   2450  C   ALA A 260     -13.235  12.595  21.319  1.00 10.00      A   
ATOM   2451  O   ALA A 260     -13.297  11.404  21.012  1.00 10.00      A   
ATOM   2452  N   LEU A 261     -12.111  13.184  21.706  1.00 10.00      A   
ATOM   2453  HN  LEU A 261     -12.130  14.137  21.958  1.00 10.00      A   
ATOM   2454  CA  LEU A 261     -10.848  12.463  21.765  1.00 10.00      A   
ATOM   2455  CB  LEU A 261      -9.682  13.442  21.901  1.00 10.00      A   
ATOM   2456  CG  LEU A 261      -9.367  14.277  20.657  1.00 10.00      A   
ATOM   2457  CD1 LEU A 261      -8.662  15.568  21.038  1.00 10.00      A   
ATOM   2458  CD2 LEU A 261      -8.522  13.477  19.677  1.00 10.00      A   
ATOM   2459  C   LEU A 261     -10.827  11.425  22.885  1.00 10.00      A   
ATOM   2460  O   LEU A 261     -10.250  10.349  22.727  1.00 10.00      A   
ATOM   2461  N   SER A 262     -11.462  11.737  24.011  1.00 10.00      A   
ATOM   2462  HN  SER A 262     -11.910  12.610  24.088  1.00 10.00      A   
ATOM   2463  CA  SER A 262     -11.505  10.808  25.138  1.00 10.00      A   
ATOM   2464  CB  SER A 262     -11.915  11.525  26.424  1.00 10.00      A   
ATOM   2465  OG  SER A 262     -13.004  12.400  26.195  1.00 10.00      A   
ATOM   2466  HG  SER A 262     -12.663  13.274  25.955  1.00 10.00      A   
ATOM   2467  C   SER A 262     -12.447   9.643  24.848  1.00 10.00      A   
ATOM   2468  O   SER A 262     -12.340   8.574  25.451  1.00 10.00      A   
ATOM   2469  N   GLY A 263     -13.370   9.857  23.922  1.00 10.00      A   
ATOM   2470  HN  GLY A 263     -13.423  10.736  23.488  1.00 10.00      A   
ATOM   2471  CA  GLY A 263     -14.309   8.816  23.556  1.00 10.00      A   
ATOM   2472  C   GLY A 263     -13.665   7.748  22.693  1.00 10.00      A   
ATOM   2473  O   GLY A 263     -14.089   6.595  22.697  1.00 10.00      A   
ATOM   2474  N   CYS A 264     -12.630   8.132  21.965  1.00 10.00      A   
ATOM   2475  HN  CYS A 264     -12.326   9.060  22.020  1.00 10.00      A   
ATOM   2476  CA  CYS A 264     -11.928   7.208  21.091  1.00 10.00      A   
ATOM   2477  CB  CYS A 264     -11.300   7.972  19.928  1.00 10.00      A   
ATOM   2478  SG  CYS A 264     -12.421   9.125  19.098  1.00 10.00      A   
ATOM   2479  HG  CYS A 264     -12.772  10.066  19.969  1.00 10.00      A   
ATOM   2480  C   CYS A 264     -10.859   6.440  21.865  1.00 10.00      A   
ATOM   2481  O   CYS A 264      -9.744   6.928  22.056  1.00 10.00      A   
ATOM   2482  N   LYS A 265     -11.211   5.244  22.315  1.00 10.00      A   
ATOM   2483  HN  LYS A 265     -12.113   4.908  22.121  1.00 10.00      A   
ATOM   2484  CA  LYS A 265     -10.294   4.406  23.081  1.00 10.00      A   
ATOM   2485  CB  LYS A 265     -11.059   3.521  24.075  1.00 10.00      A   
ATOM   2486  CG  LYS A 265     -11.426   4.206  25.383  1.00 10.00      A   
ATOM   2487  CD  LYS A 265     -12.689   5.037  25.240  1.00 10.00      A   
ATOM   2488  CE  LYS A 265     -13.127   5.609  26.576  1.00 10.00      A   
ATOM   2489  NZ  LYS A 265     -14.243   6.581  26.430  1.00 10.00      A   
ATOM   2490  HZ1 LYS A 265     -15.043   6.142  25.930  1.00 10.00      A   
ATOM   2491  HZ2 LYS A 265     -13.924   7.414  25.893  1.00 10.00      A   
ATOM   2492  HZ3 LYS A 265     -14.565   6.894  27.365  1.00 10.00      A   
ATOM   2493  C   LYS A 265      -9.433   3.532  22.174  1.00 10.00      A   
ATOM   2494  O   LYS A 265      -8.362   3.075  22.576  1.00 10.00      A   
ATOM   2495  N   GLU A 266      -9.895   3.315  20.953  1.00 10.00      A   
ATOM   2496  HN  GLU A 266     -10.751   3.718  20.688  1.00 10.00      A   
ATOM   2497  CA  GLU A 266      -9.176   2.475  19.997  1.00 10.00      A   
ATOM   2498  CB  GLU A 266     -10.151   1.816  19.017  1.00 10.00      A   
ATOM   2499  CG  GLU A 266     -11.045   0.766  19.654  1.00 10.00      A   
ATOM   2500  CD  GLU A 266     -10.263  -0.404  20.222  1.00 10.00      A   
ATOM   2501  OE1 GLU A 266      -9.860  -0.343  21.403  1.00 10.00      A   
ATOM   2502  OE2 GLU A 266     -10.059  -1.396  19.492  1.00 10.00      A   
ATOM   2503  C   GLU A 266      -8.094   3.239  19.240  1.00 10.00      A   
ATOM   2504  O   GLU A 266      -7.319   2.645  18.494  1.00 10.00      A   
ATOM   2505  N   LEU A 267      -8.032   4.548  19.444  1.00 10.00      A   
ATOM   2506  HN  LEU A 267      -8.665   4.968  20.059  1.00 10.00      A   
ATOM   2507  CA  LEU A 267      -7.041   5.373  18.768  1.00 10.00      A   
ATOM   2508  CB  LEU A 267      -7.252   6.856  19.079  1.00 10.00      A   
ATOM   2509  CG  LEU A 267      -8.243   7.607  18.189  1.00 10.00      A   
ATOM   2510  CD1 LEU A 267      -8.198   9.099  18.484  1.00 10.00      A   
ATOM   2511  CD2 LEU A 267      -7.959   7.336  16.721  1.00 10.00      A   
ATOM   2512  C   LEU A 267      -5.625   4.950  19.137  1.00 10.00      A   
ATOM   2513  O   LEU A 267      -5.285   4.840  20.316  1.00 10.00      A   
ATOM   2514  N   ARG A 268      -4.820   4.683  18.119  1.00 10.00      A   
ATOM   2515  HN  ARG A 268      -5.175   4.756  17.205  1.00 10.00      A   
ATOM   2516  CA  ARG A 268      -3.432   4.273  18.309  1.00 10.00      A   
ATOM   2517  CB  ARG A 268      -3.258   2.795  17.940  1.00 10.00      A   
ATOM   2518  CG  ARG A 268      -4.042   1.820  18.803  1.00 10.00      A   
ATOM   2519  CD  ARG A 268      -3.572   1.848  20.247  1.00 10.00      A   
ATOM   2520  NE  ARG A 268      -4.291   0.876  21.071  1.00 10.00      A   
ATOM   2521  HE  ARG A 268      -3.899  -0.027  21.146  1.00 10.00      A   
ATOM   2522  CZ  ARG A 268      -5.426   1.137  21.717  1.00 10.00      A   
ATOM   2523  NH1 ARG A 268      -5.972   2.343  21.643  1.00 10.00      A   
ATOM   2524 HH11 ARG A 268      -5.515   3.092  21.077  1.00 10.00      A   
ATOM   2525 HH12 ARG A 268      -6.872   2.549  22.148  1.00 10.00      A   
ATOM   2526  NH2 ARG A 268      -6.011   0.186  22.431  1.00 10.00      A   
ATOM   2527 HH21 ARG A 268      -6.900   0.381  22.939  1.00 10.00      A   
ATOM   2528 HH22 ARG A 268      -5.583  -0.764  22.492  1.00 10.00      A   
ATOM   2529  C   ARG A 268      -2.493   5.115  17.449  1.00 10.00      A   
ATOM   2530  O   ARG A 268      -1.309   5.266  17.764  1.00 10.00      A   
ATOM   2531  N   CYS A 269      -3.030   5.674  16.375  1.00 10.00      A   
ATOM   2532  HN  CYS A 269      -3.985   5.542  16.192  1.00 10.00      A   
ATOM   2533  CA  CYS A 269      -2.246   6.483  15.453  1.00 10.00      A   
ATOM   2534  CB  CYS A 269      -2.081   5.733  14.127  1.00 10.00      A   
ATOM   2535  SG  CYS A 269      -1.087   6.585  12.881  1.00 10.00      A   
ATOM   2536  HG  CYS A 269      -0.321   5.677  12.291  1.00 10.00      A   
ATOM   2537  C   CYS A 269      -2.909   7.833  15.210  1.00 10.00      A   
ATOM   2538  O   CYS A 269      -4.119   7.912  14.994  1.00 10.00      A   
ATOM   2539  N   LEU A 270      -2.109   8.887  15.245  1.00 10.00      A   
ATOM   2540  HN  LEU A 270      -1.150   8.751  15.413  1.00 10.00      A   
ATOM   2541  CA  LEU A 270      -2.601  10.237  15.030  1.00 10.00      A   
ATOM   2542  CB  LEU A 270      -2.611  11.023  16.346  1.00 10.00      A   
ATOM   2543  CG  LEU A 270      -3.940  11.050  17.106  1.00 10.00      A   
ATOM   2544  CD1 LEU A 270      -3.782  11.746  18.449  1.00 10.00      A   
ATOM   2545  CD2 LEU A 270      -5.015  11.732  16.275  1.00 10.00      A   
ATOM   2546  C   LEU A 270      -1.743  10.954  13.994  1.00 10.00      A   
ATOM   2547  O   LEU A 270      -0.511  10.921  14.063  1.00 10.00      A   
ATOM   2548  N   SER A 271      -2.392  11.571  13.019  1.00 10.00      A   
ATOM   2549  HN  SER A 271      -3.377  11.536  12.998  1.00 10.00      A   
ATOM   2550  CA  SER A 271      -1.688  12.292  11.966  1.00 10.00      A   
ATOM   2551  CB  SER A 271      -1.509  11.392  10.740  1.00 10.00      A   
ATOM   2552  OG  SER A 271      -0.971  10.131  11.114  1.00 10.00      A   
ATOM   2553  HG  SER A 271      -0.642  10.184  12.023  1.00 10.00      A   
ATOM   2554  C   SER A 271      -2.434  13.567  11.587  1.00 10.00      A   
ATOM   2555  O   SER A 271      -3.516  13.841  12.114  1.00 10.00      A   
ATOM   2556  N   GLY A 272      -1.844  14.345  10.687  1.00 10.00      A   
ATOM   2557  HN  GLY A 272      -0.971  14.085  10.323  1.00 10.00      A   
ATOM   2558  CA  GLY A 272      -2.455  15.582  10.250  1.00 10.00      A   
ATOM   2559  C   GLY A 272      -1.851  16.774  10.955  1.00 10.00      A   
ATOM   2560  O   GLY A 272      -0.681  17.093  10.741  1.00 10.00      A   
ATOM   2561  N   PHE A 273      -2.645  17.422  11.800  1.00 10.00      A   
ATOM   2562  HN  PHE A 273      -3.571  17.107  11.919  1.00 10.00      A   
ATOM   2563  CA  PHE A 273      -2.198  18.579  12.571  1.00 10.00      A   
ATOM   2564  CB  PHE A 273      -1.098  18.188  13.569  1.00 10.00      A   
ATOM   2565  CG  PHE A 273      -1.548  17.230  14.639  1.00 10.00      A   
ATOM   2566  CD1 PHE A 273      -1.528  15.863  14.418  1.00 10.00      A   
ATOM   2567  CD2 PHE A 273      -1.988  17.698  15.867  1.00 10.00      A   
ATOM   2568  CE1 PHE A 273      -1.938  14.981  15.399  1.00 10.00      A   
ATOM   2569  CE2 PHE A 273      -2.401  16.822  16.852  1.00 10.00      A   
ATOM   2570  CZ  PHE A 273      -2.376  15.462  16.618  1.00 10.00      A   
ATOM   2571  C   PHE A 273      -1.743  19.742  11.688  1.00 10.00      A   
ATOM   2572  O   PHE A 273      -0.798  20.457  12.029  1.00 10.00      A   
ATOM   2573  N   TRP A 274      -2.417  19.936  10.564  1.00 10.00      A   
ATOM   2574  HN  TRP A 274      -3.161  19.335  10.338  1.00 10.00      A   
ATOM   2575  CA  TRP A 274      -2.077  21.027   9.661  1.00 10.00      A   
ATOM   2576  CB  TRP A 274      -2.899  20.945   8.378  1.00 10.00      A   
ATOM   2577  CG  TRP A 274      -2.286  20.089   7.313  1.00 10.00      A   
ATOM   2578  CD1 TRP A 274      -1.224  20.402   6.516  1.00 10.00      A   
ATOM   2579  CD2 TRP A 274      -2.710  18.781   6.924  1.00 10.00      A   
ATOM   2580  NE1 TRP A 274      -0.965  19.372   5.649  1.00 10.00      A   
ATOM   2581  HE1 TRP A 274      -0.249  19.360   4.976  1.00 10.00      A   
ATOM   2582  CE2 TRP A 274      -1.861  18.362   5.880  1.00 10.00      A   
ATOM   2583  CE3 TRP A 274      -3.726  17.926   7.356  1.00 10.00      A   
ATOM   2584  CZ2 TRP A 274      -1.996  17.121   5.264  1.00 10.00      A   
ATOM   2585  CZ3 TRP A 274      -3.858  16.695   6.744  1.00 10.00      A   
ATOM   2586  CH2 TRP A 274      -3.000  16.305   5.708  1.00 10.00      A   
ATOM   2587  C   TRP A 274      -2.321  22.367  10.343  1.00 10.00      A   
ATOM   2588  O   TRP A 274      -3.449  22.664  10.739  1.00 10.00      A   
ATOM   2589  N   ASP A 275      -1.256  23.157  10.491  1.00 10.00      A   
ATOM   2590  HN  ASP A 275      -0.384  22.849  10.150  1.00 10.00      A   
ATOM   2591  CA  ASP A 275      -1.339  24.469  11.145  1.00 10.00      A   
ATOM   2592  CB  ASP A 275      -2.305  25.407  10.410  1.00 10.00      A   
ATOM   2593  CG  ASP A 275      -1.933  25.619   8.956  1.00 10.00      A   
ATOM   2594  OD1 ASP A 275      -0.739  25.849   8.667  1.00 10.00      A   
ATOM   2595  OD2 ASP A 275      -2.837  25.561   8.091  1.00 10.00      A   
ATOM   2596  C   ASP A 275      -1.760  24.302  12.601  1.00 10.00      A   
ATOM   2597  O   ASP A 275      -2.495  25.123  13.151  1.00 10.00      A   
ATOM   2598  N   ALA A 276      -1.274  23.225  13.208  1.00 10.00      A   
ATOM   2599  HN  ALA A 276      -0.687  22.627  12.700  1.00 10.00      A   
ATOM   2600  CA  ALA A 276      -1.584  22.892  14.591  1.00 10.00      A   
ATOM   2601  CB  ALA A 276      -0.811  21.658  15.022  1.00 10.00      A   
ATOM   2602  C   ALA A 276      -1.316  24.036  15.558  1.00 10.00      A   
ATOM   2603  O   ALA A 276      -0.186  24.519  15.678  1.00 10.00      A   
ATOM   2604  N   VAL A 277      -2.368  24.475  16.232  1.00 10.00      A   
ATOM   2605  HN  VAL A 277      -3.246  24.075  16.056  1.00 10.00      A   
ATOM   2606  CA  VAL A 277      -2.262  25.534  17.219  1.00 10.00      A   
ATOM   2607  CB  VAL A 277      -3.604  26.280  17.392  1.00 10.00      A   
ATOM   2608  CG1 VAL A 277      -3.495  27.352  18.465  1.00 10.00      A   
ATOM   2609  CG2 VAL A 277      -4.050  26.892  16.074  1.00 10.00      A   
ATOM   2610  C   VAL A 277      -1.846  24.915  18.551  1.00 10.00      A   
ATOM   2611  O   VAL A 277      -2.542  24.044  19.079  1.00 10.00      A   
ATOM   2612  N   PRO A 278      -0.694  25.344  19.097  1.00 10.00      A   
ATOM   2613  CA  PRO A 278      -0.154  24.825  20.364  1.00 10.00      A   
ATOM   2614  CB  PRO A 278       0.982  25.798  20.675  1.00 10.00      A   
ATOM   2615  CG  PRO A 278       1.431  26.277  19.341  1.00 10.00      A   
ATOM   2616  CD  PRO A 278       0.188  26.370  18.504  1.00 10.00      A   
ATOM   2617  C   PRO A 278      -1.167  24.822  21.511  1.00 10.00      A   
ATOM   2618  O   PRO A 278      -1.111  23.972  22.398  1.00 10.00      A   
ATOM   2619  N   ALA A 279      -2.095  25.764  21.481  1.00 10.00      A   
ATOM   2620  HN  ALA A 279      -2.093  26.409  20.744  1.00 10.00      A   
ATOM   2621  CA  ALA A 279      -3.112  25.875  22.523  1.00 10.00      A   
ATOM   2622  CB  ALA A 279      -3.768  27.248  22.487  1.00 10.00      A   
ATOM   2623  C   ALA A 279      -4.164  24.765  22.437  1.00 10.00      A   
ATOM   2624  O   ALA A 279      -4.962  24.589  23.354  1.00 10.00      A   
ATOM   2625  N   TYR A 280      -4.161  24.010  21.346  1.00 10.00      A   
ATOM   2626  HN  TYR A 280      -3.497  24.177  20.641  1.00 10.00      A   
ATOM   2627  CA  TYR A 280      -5.130  22.934  21.175  1.00 10.00      A   
ATOM   2628  CB  TYR A 280      -5.977  23.164  19.925  1.00 10.00      A   
ATOM   2629  CG  TYR A 280      -7.194  24.020  20.182  1.00 10.00      A   
ATOM   2630  CD1 TYR A 280      -7.171  25.391  19.956  1.00 10.00      A   
ATOM   2631  CD2 TYR A 280      -8.364  23.457  20.667  1.00 10.00      A   
ATOM   2632  CE1 TYR A 280      -8.284  26.171  20.205  1.00 10.00      A   
ATOM   2633  CE2 TYR A 280      -9.481  24.227  20.915  1.00 10.00      A   
ATOM   2634  CZ  TYR A 280      -9.437  25.584  20.684  1.00 10.00      A   
ATOM   2635  OH  TYR A 280     -10.546  26.361  20.932  1.00 10.00      A   
ATOM   2636  HH  TYR A 280     -10.920  26.134  21.793  1.00 10.00      A   
ATOM   2637  C   TYR A 280      -4.465  21.564  21.135  1.00 10.00      A   
ATOM   2638  O   TYR A 280      -5.120  20.552  20.878  1.00 10.00      A   
ATOM   2639  N   LEU A 281      -3.168  21.535  21.398  1.00 10.00      A   
ATOM   2640  HN  LEU A 281      -2.707  22.373  21.609  1.00 10.00      A   
ATOM   2641  CA  LEU A 281      -2.409  20.286  21.389  1.00 10.00      A   
ATOM   2642  CB  LEU A 281      -0.901  20.539  21.293  1.00 10.00      A   
ATOM   2643  CG  LEU A 281      -0.368  20.958  19.920  1.00 10.00      A   
ATOM   2644  CD1 LEU A 281       1.121  21.258  19.998  1.00 10.00      A   
ATOM   2645  CD2 LEU A 281      -0.644  19.885  18.875  1.00 10.00      A   
ATOM   2646  C   LEU A 281      -2.737  19.362  22.574  1.00 10.00      A   
ATOM   2647  O   LEU A 281      -2.970  18.171  22.372  1.00 10.00      A   
ATOM   2648  N   PRO A 282      -2.777  19.884  23.825  1.00 10.00      A   
ATOM   2649  CA  PRO A 282      -3.068  19.064  25.018  1.00 10.00      A   
ATOM   2650  CB  PRO A 282      -2.986  20.061  26.180  1.00 10.00      A   
ATOM   2651  CG  PRO A 282      -2.170  21.185  25.652  1.00 10.00      A   
ATOM   2652  CD  PRO A 282      -2.523  21.289  24.199  1.00 10.00      A   
ATOM   2653  C   PRO A 282      -4.440  18.386  24.996  1.00 10.00      A   
ATOM   2654  O   PRO A 282      -4.758  17.604  25.887  1.00 10.00      A   
ATOM   2655  N   ALA A 283      -5.244  18.668  23.978  1.00 10.00      A   
ATOM   2656  HN  ALA A 283      -4.936  19.289  23.290  1.00 10.00      A   
ATOM   2657  CA  ALA A 283      -6.568  18.063  23.860  1.00 10.00      A   
ATOM   2658  CB  ALA A 283      -7.346  18.702  22.719  1.00 10.00      A   
ATOM   2659  C   ALA A 283      -6.450  16.556  23.645  1.00 10.00      A   
ATOM   2660  O   ALA A 283      -7.343  15.791  24.002  1.00 10.00      A   
ATOM   2661  N   VAL A 284      -5.325  16.134  23.078  1.00 10.00      A   
ATOM   2662  HN  VAL A 284      -4.633  16.793  22.838  1.00 10.00      A   
ATOM   2663  CA  VAL A 284      -5.089  14.720  22.811  1.00 10.00      A   
ATOM   2664  CB  VAL A 284      -4.247  14.493  21.531  1.00 10.00      A   
ATOM   2665  CG1 VAL A 284      -4.933  15.094  20.312  1.00 10.00      A   
ATOM   2666  CG2 VAL A 284      -2.838  15.049  21.681  1.00 10.00      A   
ATOM   2667  C   VAL A 284      -4.419  14.025  24.001  1.00 10.00      A   
ATOM   2668  O   VAL A 284      -3.897  12.918  23.867  1.00 10.00      A   
ATOM   2669  N   TYR A 285      -4.449  14.670  25.163  1.00 10.00      A   
ATOM   2670  HN  TYR A 285      -4.888  15.551  25.207  1.00 10.00      A   
ATOM   2671  CA  TYR A 285      -3.837  14.123  26.380  1.00 10.00      A   
ATOM   2672  CB  TYR A 285      -3.963  15.106  27.546  1.00 10.00      A   
ATOM   2673  CG  TYR A 285      -2.758  16.004  27.747  1.00 10.00      A   
ATOM   2674  CD1 TYR A 285      -1.798  16.167  26.752  1.00 10.00      A   
ATOM   2675  CD2 TYR A 285      -2.585  16.693  28.938  1.00 10.00      A   
ATOM   2676  CE1 TYR A 285      -0.702  16.990  26.945  1.00 10.00      A   
ATOM   2677  CE2 TYR A 285      -1.492  17.518  29.140  1.00 10.00      A   
ATOM   2678  CZ  TYR A 285      -0.554  17.664  28.142  1.00 10.00      A   
ATOM   2679  OH  TYR A 285       0.540  18.483  28.344  1.00 10.00      A   
ATOM   2680  HH  TYR A 285       0.376  19.342  27.945  1.00 10.00      A   
ATOM   2681  C   TYR A 285      -4.410  12.760  26.774  1.00 10.00      A   
ATOM   2682  O   TYR A 285      -3.727  11.945  27.394  1.00 10.00      A   
ATOM   2683  N   SER A 286      -5.653  12.508  26.403  1.00 10.00      A   
ATOM   2684  HN  SER A 286      -6.157  13.190  25.910  1.00 10.00      A   
ATOM   2685  CA  SER A 286      -6.301  11.249  26.726  1.00 10.00      A   
ATOM   2686  CB  SER A 286      -7.801  11.487  26.894  1.00 10.00      A   
ATOM   2687  OG  SER A 286      -8.034  12.745  27.507  1.00 10.00      A   
ATOM   2688  HG  SER A 286      -7.840  12.679  28.448  1.00 10.00      A   
ATOM   2689  C   SER A 286      -6.055  10.198  25.643  1.00 10.00      A   
ATOM   2690  O   SER A 286      -6.600   9.098  25.701  1.00 10.00      A   
ATOM   2691  N   VAL A 287      -5.218  10.529  24.662  1.00 10.00      A   
ATOM   2692  HN  VAL A 287      -4.787  11.411  24.676  1.00 10.00      A   
ATOM   2693  CA  VAL A 287      -4.932   9.607  23.568  1.00 10.00      A   
ATOM   2694  CB  VAL A 287      -5.336  10.202  22.199  1.00 10.00      A   
ATOM   2695  CG1 VAL A 287      -5.229   9.151  21.100  1.00 10.00      A   
ATOM   2696  CG2 VAL A 287      -6.742  10.785  22.252  1.00 10.00      A   
ATOM   2697  C   VAL A 287      -3.457   9.205  23.521  1.00 10.00      A   
ATOM   2698  O   VAL A 287      -3.131   8.064  23.197  1.00 10.00      A   
ATOM   2699  N   CYS A 288      -2.570  10.134  23.858  1.00 10.00      A   
ATOM   2700  HN  CYS A 288      -2.886  11.016  24.139  1.00 10.00      A   
ATOM   2701  CA  CYS A 288      -1.130   9.875  23.821  1.00 10.00      A   
ATOM   2702  CB  CYS A 288      -0.329  11.134  24.154  1.00 10.00      A   
ATOM   2703  SG  CYS A 288      -1.245  12.364  25.111  1.00 10.00      A   
ATOM   2704  HG  CYS A 288      -2.122  12.943  24.293  1.00 10.00      A   
ATOM   2705  C   CYS A 288      -0.701   8.701  24.700  1.00 10.00      A   
ATOM   2706  O   CYS A 288       0.273   8.017  24.394  1.00 10.00      A   
ATOM   2707  N   SER A 289      -1.444   8.454  25.770  1.00 10.00      A   
ATOM   2708  HN  SER A 289      -2.212   9.027  25.963  1.00 10.00      A   
ATOM   2709  CA  SER A 289      -1.135   7.363  26.685  1.00 10.00      A   
ATOM   2710  CB  SER A 289      -2.055   7.437  27.903  1.00 10.00      A   
ATOM   2711  OG  SER A 289      -2.616   8.737  28.033  1.00 10.00      A   
ATOM   2712  HG  SER A 289      -3.548   8.658  28.269  1.00 10.00      A   
ATOM   2713  C   SER A 289      -1.240   5.994  26.003  1.00 10.00      A   
ATOM   2714  O   SER A 289      -0.770   4.986  26.533  1.00 10.00      A   
ATOM   2715  N   ARG A 290      -1.862   5.964  24.830  1.00 10.00      A   
ATOM   2716  HN  ARG A 290      -2.223   6.796  24.457  1.00 10.00      A   
ATOM   2717  CA  ARG A 290      -2.013   4.731  24.077  1.00 10.00      A   
ATOM   2718  CB  ARG A 290      -3.443   4.194  24.181  1.00 10.00      A   
ATOM   2719  CG  ARG A 290      -4.527   5.205  23.843  1.00 10.00      A   
ATOM   2720  CD  ARG A 290      -5.899   4.678  24.219  1.00 10.00      A   
ATOM   2721  NE  ARG A 290      -6.951   5.656  23.976  1.00 10.00      A   
ATOM   2722  HE  ARG A 290      -7.042   6.003  23.060  1.00 10.00      A   
ATOM   2723  CZ  ARG A 290      -7.786   6.094  24.918  1.00 10.00      A   
ATOM   2724  NH1 ARG A 290      -7.693   5.634  26.163  1.00 10.00      A   
ATOM   2725 HH11 ARG A 290      -8.348   5.986  26.900  1.00 10.00      A   
ATOM   2726 HH12 ARG A 290      -6.970   4.924  26.411  1.00 10.00      A   
ATOM   2727  NH2 ARG A 290      -8.724   6.981  24.618  1.00 10.00      A   
ATOM   2728 HH21 ARG A 290      -9.378   7.324  25.356  1.00 10.00      A   
ATOM   2729 HH22 ARG A 290      -8.817   7.341  23.642  1.00 10.00      A   
ATOM   2730  C   ARG A 290      -1.608   4.944  22.622  1.00 10.00      A   
ATOM   2731  O   ARG A 290      -1.951   4.150  21.742  1.00 10.00      A   
ATOM   2732  N   LEU A 291      -0.861   6.013  22.379  1.00 10.00      A   
ATOM   2733  HN  LEU A 291      -0.600   6.595  23.126  1.00 10.00      A   
ATOM   2734  CA  LEU A 291      -0.401   6.334  21.037  1.00 10.00      A   
ATOM   2735  CB  LEU A 291      -0.100   7.827  20.896  1.00 10.00      A   
ATOM   2736  CG  LEU A 291      -1.279   8.731  20.532  1.00 10.00      A   
ATOM   2737  CD1 LEU A 291      -0.809  10.158  20.297  1.00 10.00      A   
ATOM   2738  CD2 LEU A 291      -2.012   8.198  19.313  1.00 10.00      A   
ATOM   2739  C   LEU A 291       0.835   5.525  20.680  1.00 10.00      A   
ATOM   2740  O   LEU A 291       1.843   5.565  21.384  1.00 10.00      A   
ATOM   2741  N   THR A 292       0.752   4.792  19.587  1.00 10.00      A   
ATOM   2742  HN  THR A 292      -0.083   4.799  19.066  1.00 10.00      A   
ATOM   2743  CA  THR A 292       1.856   3.974  19.134  1.00 10.00      A   
ATOM   2744  CB  THR A 292       1.349   2.568  18.777  1.00 10.00      A   
ATOM   2745  OG1 THR A 292       0.254   2.247  19.647  1.00 10.00      A   
ATOM   2746  HG1 THR A 292       0.299   2.805  20.432  1.00 10.00      A   
ATOM   2747  CG2 THR A 292       2.449   1.541  18.975  1.00 10.00      A   
ATOM   2748  C   THR A 292       2.518   4.610  17.915  1.00 10.00      A   
ATOM   2749  O   THR A 292       3.683   4.340  17.608  1.00 10.00      A   
ATOM   2750  N   THR A 293       1.769   5.465  17.232  1.00 10.00      A   
ATOM   2751  HN  THR A 293       0.851   5.643  17.536  1.00 10.00      A   
ATOM   2752  CA  THR A 293       2.266   6.154  16.050  1.00 10.00      A   
ATOM   2753  CB  THR A 293       1.824   5.436  14.760  1.00 10.00      A   
ATOM   2754  OG1 THR A 293       2.199   4.055  14.849  1.00 10.00      A   
ATOM   2755  HG1 THR A 293       2.881   3.951  15.526  1.00 10.00      A   
ATOM   2756  CG2 THR A 293       2.491   6.051  13.538  1.00 10.00      A   
ATOM   2757  C   THR A 293       1.791   7.604  16.030  1.00 10.00      A   
ATOM   2758  O   THR A 293       0.592   7.881  16.081  1.00 10.00      A   
ATOM   2759  N   LEU A 294       2.734   8.528  15.962  1.00 10.00      A   
ATOM   2760  HN  LEU A 294       3.678   8.251  15.914  1.00 10.00      A   
ATOM   2761  CA  LEU A 294       2.404   9.942  15.942  1.00 10.00      A   
ATOM   2762  CB  LEU A 294       2.771  10.582  17.282  1.00 10.00      A   
ATOM   2763  CG  LEU A 294       2.392  12.051  17.470  1.00 10.00      A   
ATOM   2764  CD1 LEU A 294       0.893  12.249  17.307  1.00 10.00      A   
ATOM   2765  CD2 LEU A 294       2.851  12.540  18.834  1.00 10.00      A   
ATOM   2766  C   LEU A 294       3.111  10.647  14.791  1.00 10.00      A   
ATOM   2767  O   LEU A 294       4.317  10.485  14.597  1.00 10.00      A   
ATOM   2768  N   ASN A 295       2.352  11.410  14.020  1.00 10.00      A   
ATOM   2769  HN  ASN A 295       1.397  11.492  14.225  1.00 10.00      A   
ATOM   2770  CA  ASN A 295       2.894  12.136  12.879  1.00 10.00      A   
ATOM   2771  CB  ASN A 295       2.240  11.646  11.580  1.00 10.00      A   
ATOM   2772  CG  ASN A 295       3.035  12.015  10.339  1.00 10.00      A   
ATOM   2773  OD1 ASN A 295       3.739  13.027  10.306  1.00 10.00      A   
ATOM   2774  ND2 ASN A 295       2.921  11.202   9.298  1.00 10.00      A   
ATOM   2775 HD21 ASN A 295       2.329  10.423   9.378  1.00 10.00      A   
ATOM   2776 HD22 ASN A 295       3.444  11.407   8.497  1.00 10.00      A   
ATOM   2777  C   ASN A 295       2.669  13.634  13.048  1.00 10.00      A   
ATOM   2778  O   ASN A 295       1.537  14.117  12.963  1.00 10.00      A   
ATOM   2779  N   LEU A 296       3.751  14.363  13.289  1.00 10.00      A   
ATOM   2780  HN  LEU A 296       4.630  13.915  13.331  1.00 10.00      A   
ATOM   2781  CA  LEU A 296       3.690  15.808  13.476  1.00 10.00      A   
ATOM   2782  CB  LEU A 296       4.026  16.174  14.926  1.00 10.00      A   
ATOM   2783  CG  LEU A 296       3.080  15.637  16.005  1.00 10.00      A   
ATOM   2784  CD1 LEU A 296       3.708  15.767  17.382  1.00 10.00      A   
ATOM   2785  CD2 LEU A 296       1.746  16.362  15.960  1.00 10.00      A   
ATOM   2786  C   LEU A 296       4.664  16.498  12.524  1.00 10.00      A   
ATOM   2787  O   LEU A 296       5.225  17.548  12.835  1.00 10.00      A   
ATOM   2788  N   SER A 297       4.836  15.906  11.350  1.00 10.00      A   
ATOM   2789  HN  SER A 297       4.332  15.088  11.154  1.00 10.00      A   
ATOM   2790  CA  SER A 297       5.750  16.431  10.343  1.00 10.00      A   
ATOM   2791  CB  SER A 297       6.037  15.357   9.293  1.00 10.00      A   
ATOM   2792  OG  SER A 297       6.221  14.091   9.907  1.00 10.00      A   
ATOM   2793  HG  SER A 297       5.363  13.661  10.018  1.00 10.00      A   
ATOM   2794  C   SER A 297       5.213  17.695   9.669  1.00 10.00      A   
ATOM   2795  O   SER A 297       5.900  18.312   8.856  1.00 10.00      A   
ATOM   2796  N   TYR A 298       3.987  18.075  10.000  1.00 10.00      A   
ATOM   2797  HN  TYR A 298       3.472  17.537  10.641  1.00 10.00      A   
ATOM   2798  CA  TYR A 298       3.381  19.263   9.417  1.00 10.00      A   
ATOM   2799  CB  TYR A 298       2.316  18.876   8.385  1.00 10.00      A   
ATOM   2800  CG  TYR A 298       2.911  18.265   7.136  1.00 10.00      A   
ATOM   2801  CD1 TYR A 298       2.996  16.886   6.979  1.00 10.00      A   
ATOM   2802  CD2 TYR A 298       3.406  19.071   6.119  1.00 10.00      A   
ATOM   2803  CE1 TYR A 298       3.566  16.332   5.848  1.00 10.00      A   
ATOM   2804  CE2 TYR A 298       3.969  18.525   4.981  1.00 10.00      A   
ATOM   2805  CZ  TYR A 298       4.048  17.155   4.850  1.00 10.00      A   
ATOM   2806  OH  TYR A 298       4.622  16.605   3.726  1.00 10.00      A   
ATOM   2807  HH  TYR A 298       5.530  16.919   3.646  1.00 10.00      A   
ATOM   2808  C   TYR A 298       2.817  20.195  10.485  1.00 10.00      A   
ATOM   2809  O   TYR A 298       1.899  20.971  10.231  1.00 10.00      A   
ATOM   2810  N   ALA A 299       3.396  20.130  11.676  1.00 10.00      A   
ATOM   2811  HN  ALA A 299       4.138  19.500  11.813  1.00 10.00      A   
ATOM   2812  CA  ALA A 299       2.963  20.968  12.786  1.00 10.00      A   
ATOM   2813  CB  ALA A 299       2.706  20.111  14.014  1.00 10.00      A   
ATOM   2814  C   ALA A 299       3.999  22.048  13.095  1.00 10.00      A   
ATOM   2815  O   ALA A 299       5.108  21.752  13.540  1.00 10.00      A   
ATOM   2816  N   THR A 300       3.637  23.298  12.850  1.00 10.00      A   
ATOM   2817  HN  THR A 300       2.743  23.477  12.487  1.00 10.00      A   
ATOM   2818  CA  THR A 300       4.532  24.417  13.101  1.00 10.00      A   
ATOM   2819  CB  THR A 300       4.145  25.626  12.230  1.00 10.00      A   
ATOM   2820  OG1 THR A 300       2.733  25.587  11.961  1.00 10.00      A   
ATOM   2821  HG1 THR A 300       2.270  26.136  12.609  1.00 10.00      A   
ATOM   2822  CG2 THR A 300       4.911  25.599  10.915  1.00 10.00      A   
ATOM   2823  C   THR A 300       4.529  24.819  14.581  1.00 10.00      A   
ATOM   2824  O   THR A 300       3.994  25.862  14.956  1.00 10.00      A   
ATOM   2825  N   VAL A 301       5.127  23.981  15.418  1.00 10.00      A   
ATOM   2826  HN  VAL A 301       5.538  23.164  15.062  1.00 10.00      A   
ATOM   2827  CA  VAL A 301       5.182  24.239  16.852  1.00 10.00      A   
ATOM   2828  CB  VAL A 301       4.505  23.110  17.653  1.00 10.00      A   
ATOM   2829  CG1 VAL A 301       2.992  23.187  17.496  1.00 10.00      A   
ATOM   2830  CG2 VAL A 301       5.019  21.751  17.199  1.00 10.00      A   
ATOM   2831  C   VAL A 301       6.619  24.426  17.335  1.00 10.00      A   
ATOM   2832  O   VAL A 301       7.522  24.692  16.538  1.00 10.00      A   
ATOM   2833  N   GLN A 302       6.823  24.298  18.641  1.00 10.00      A   
ATOM   2834  HN  GLN A 302       6.065  24.084  19.224  1.00 10.00      A   
ATOM   2835  CA  GLN A 302       8.146  24.451  19.230  1.00 10.00      A   
ATOM   2836  CB  GLN A 302       8.194  25.688  20.128  1.00 10.00      A   
ATOM   2837  CG  GLN A 302       8.254  26.998  19.365  1.00 10.00      A   
ATOM   2838  CD  GLN A 302       9.559  27.171  18.615  1.00 10.00      A   
ATOM   2839  OE1 GLN A 302      10.513  27.748  19.135  1.00 10.00      A   
ATOM   2840  NE2 GLN A 302       9.612  26.668  17.390  1.00 10.00      A   
ATOM   2841 HE21 GLN A 302       8.816  26.208  17.041  1.00 10.00      A   
ATOM   2842 HE22 GLN A 302      10.443  26.777  16.879  1.00 10.00      A   
ATOM   2843  C   GLN A 302       8.532  23.216  20.028  1.00 10.00      A   
ATOM   2844  O   GLN A 302       7.699  22.336  20.265  1.00 10.00      A   
ATOM   2845  N   SER A 303       9.790  23.164  20.449  1.00 10.00      A   
ATOM   2846  HN  SER A 303      10.401  23.901  20.223  1.00 10.00      A   
ATOM   2847  CA  SER A 303      10.305  22.043  21.223  1.00 10.00      A   
ATOM   2848  CB  SER A 303      11.772  22.289  21.594  1.00 10.00      A   
ATOM   2849  OG  SER A 303      12.331  21.174  22.272  1.00 10.00      A   
ATOM   2850  HG  SER A 303      12.707  20.565  21.618  1.00 10.00      A   
ATOM   2851  C   SER A 303       9.471  21.806  22.480  1.00 10.00      A   
ATOM   2852  O   SER A 303       9.004  20.694  22.720  1.00 10.00      A   
ATOM   2853  N   TYR A 304       9.266  22.862  23.261  1.00 10.00      A   
ATOM   2854  HN  TYR A 304       9.658  23.724  23.006  1.00 10.00      A   
ATOM   2855  CA  TYR A 304       8.500  22.774  24.500  1.00 10.00      A   
ATOM   2856  CB  TYR A 304       8.344  24.155  25.129  1.00 10.00      A   
ATOM   2857  CG  TYR A 304       7.795  24.125  26.531  1.00 10.00      A   
ATOM   2858  CD1 TYR A 304       8.517  23.549  27.566  1.00 10.00      A   
ATOM   2859  CD2 TYR A 304       6.559  24.684  26.823  1.00 10.00      A   
ATOM   2860  CE1 TYR A 304       8.027  23.530  28.852  1.00 10.00      A   
ATOM   2861  CE2 TYR A 304       6.060  24.668  28.108  1.00 10.00      A   
ATOM   2862  CZ  TYR A 304       6.798  24.090  29.118  1.00 10.00      A   
ATOM   2863  OH  TYR A 304       6.305  24.077  30.401  1.00 10.00      A   
ATOM   2864  HH  TYR A 304       5.412  23.702  30.398  1.00 10.00      A   
ATOM   2865  C   TYR A 304       7.127  22.134  24.299  1.00 10.00      A   
ATOM   2866  O   TYR A 304       6.720  21.270  25.076  1.00 10.00      A   
ATOM   2867  N   ASP A 305       6.421  22.553  23.254  1.00 10.00      A   
ATOM   2868  HN  ASP A 305       6.806  23.228  22.658  1.00 10.00      A   
ATOM   2869  CA  ASP A 305       5.091  22.016  22.967  1.00 10.00      A   
ATOM   2870  CB  ASP A 305       4.400  22.796  21.845  1.00 10.00      A   
ATOM   2871  CG  ASP A 305       3.608  23.982  22.364  1.00 10.00      A   
ATOM   2872  OD1 ASP A 305       2.645  23.775  23.132  1.00 10.00      A   
ATOM   2873  OD2 ASP A 305       3.950  25.127  22.013  1.00 10.00      A   
ATOM   2874  C   ASP A 305       5.160  20.534  22.630  1.00 10.00      A   
ATOM   2875  O   ASP A 305       4.326  19.747  23.079  1.00 10.00      A   
ATOM   2876  N   LEU A 306       6.168  20.157  21.854  1.00 10.00      A   
ATOM   2877  HN  LEU A 306       6.800  20.834  21.524  1.00 10.00      A   
ATOM   2878  CA  LEU A 306       6.356  18.767  21.472  1.00 10.00      A   
ATOM   2879  CB  LEU A 306       7.423  18.646  20.383  1.00 10.00      A   
ATOM   2880  CG  LEU A 306       7.056  19.224  19.016  1.00 10.00      A   
ATOM   2881  CD1 LEU A 306       8.266  19.248  18.098  1.00 10.00      A   
ATOM   2882  CD2 LEU A 306       5.922  18.431  18.389  1.00 10.00      A   
ATOM   2883  C   LEU A 306       6.734  17.921  22.682  1.00 10.00      A   
ATOM   2884  O   LEU A 306       6.216  16.817  22.863  1.00 10.00      A   
ATOM   2885  N   VAL A 307       7.626  18.459  23.513  1.00 10.00      A   
ATOM   2886  HN  VAL A 307       7.992  19.348  23.302  1.00 10.00      A   
ATOM   2887  CA  VAL A 307       8.081  17.773  24.717  1.00 10.00      A   
ATOM   2888  CB  VAL A 307       9.168  18.583  25.464  1.00 10.00      A   
ATOM   2889  CG1 VAL A 307       9.476  17.969  26.820  1.00 10.00      A   
ATOM   2890  CG2 VAL A 307      10.434  18.665  24.628  1.00 10.00      A   
ATOM   2891  C   VAL A 307       6.906  17.482  25.650  1.00 10.00      A   
ATOM   2892  O   VAL A 307       6.810  16.392  26.219  1.00 10.00      A   
ATOM   2893  N   LYS A 308       6.004  18.453  25.784  1.00 10.00      A   
ATOM   2894  HN  LYS A 308       6.137  19.301  25.300  1.00 10.00      A   
ATOM   2895  CA  LYS A 308       4.826  18.299  26.639  1.00 10.00      A   
ATOM   2896  CB  LYS A 308       3.931  19.540  26.575  1.00 10.00      A   
ATOM   2897  CG  LYS A 308       4.436  20.724  27.384  1.00 10.00      A   
ATOM   2898  CD  LYS A 308       3.458  21.891  27.331  1.00 10.00      A   
ATOM   2899  CE  LYS A 308       3.341  22.452  25.922  1.00 10.00      A   
ATOM   2900  NZ  LYS A 308       2.371  23.577  25.834  1.00 10.00      A   
ATOM   2901  HZ1 LYS A 308       2.296  23.906  24.844  1.00 10.00      A   
ATOM   2902  HZ2 LYS A 308       2.684  24.372  26.427  1.00 10.00      A   
ATOM   2903  HZ3 LYS A 308       1.430  23.269  26.154  1.00 10.00      A   
ATOM   2904  C   LYS A 308       4.026  17.065  26.231  1.00 10.00      A   
ATOM   2905  O   LYS A 308       3.574  16.293  27.081  1.00 10.00      A   
ATOM   2906  N   LEU A 309       3.876  16.877  24.926  1.00 10.00      A   
ATOM   2907  HN  LEU A 309       4.273  17.523  24.303  1.00 10.00      A   
ATOM   2908  CA  LEU A 309       3.142  15.740  24.394  1.00 10.00      A   
ATOM   2909  CB  LEU A 309       2.781  15.981  22.924  1.00 10.00      A   
ATOM   2910  CG  LEU A 309       2.095  17.313  22.602  1.00 10.00      A   
ATOM   2911  CD1 LEU A 309       2.012  17.526  21.099  1.00 10.00      A   
ATOM   2912  CD2 LEU A 309       0.712  17.377  23.233  1.00 10.00      A   
ATOM   2913  C   LEU A 309       3.969  14.463  24.519  1.00 10.00      A   
ATOM   2914  O   LEU A 309       3.434  13.384  24.773  1.00 10.00      A   
ATOM   2915  N   LEU A 310       5.280  14.593  24.347  1.00 10.00      A   
ATOM   2916  HN  LEU A 310       5.650  15.483  24.154  1.00 10.00      A   
ATOM   2917  CA  LEU A 310       6.188  13.454  24.429  1.00 10.00      A   
ATOM   2918  CB  LEU A 310       7.601  13.854  24.003  1.00 10.00      A   
ATOM   2919  CG  LEU A 310       7.837  13.992  22.502  1.00 10.00      A   
ATOM   2920  CD1 LEU A 310       9.297  14.313  22.222  1.00 10.00      A   
ATOM   2921  CD2 LEU A 310       7.411  12.728  21.771  1.00 10.00      A   
ATOM   2922  C   LEU A 310       6.225  12.854  25.826  1.00 10.00      A   
ATOM   2923  O   LEU A 310       6.375  11.640  25.983  1.00 10.00      A   
ATOM   2924  N   CYS A 311       6.078  13.702  26.837  1.00 10.00      A   
ATOM   2925  HN  CYS A 311       5.961  14.661  26.647  1.00 10.00      A   
ATOM   2926  CA  CYS A 311       6.103  13.250  28.222  1.00 10.00      A   
ATOM   2927  CB  CYS A 311       6.170  14.443  29.173  1.00 10.00      A   
ATOM   2928  SG  CYS A 311       7.642  15.477  28.979  1.00 10.00      A   
ATOM   2929  HG  CYS A 311       7.631  15.974  27.747  1.00 10.00      A   
ATOM   2930  C   CYS A 311       4.895  12.378  28.555  1.00 10.00      A   
ATOM   2931  O   CYS A 311       4.822  11.789  29.635  1.00 10.00      A   
ATOM   2932  N   GLN A 312       3.951  12.298  27.627  1.00 10.00      A   
ATOM   2933  HN  GLN A 312       4.063  12.788  26.783  1.00 10.00      A   
ATOM   2934  CA  GLN A 312       2.758  11.500  27.830  1.00 10.00      A   
ATOM   2935  CB  GLN A 312       1.507  12.369  27.803  1.00 10.00      A   
ATOM   2936  CG  GLN A 312       1.154  12.976  29.149  1.00 10.00      A   
ATOM   2937  CD  GLN A 312      -0.230  13.589  29.157  1.00 10.00      A   
ATOM   2938  OE1 GLN A 312      -0.518  14.494  29.938  1.00 10.00      A   
ATOM   2939  NE2 GLN A 312      -1.101  13.105  28.286  1.00 10.00      A   
ATOM   2940 HE21 GLN A 312      -0.806  12.383  27.686  1.00 10.00      A   
ATOM   2941 HE22 GLN A 312      -2.002  13.487  28.270  1.00 10.00      A   
ATOM   2942  C   GLN A 312       2.653  10.369  26.816  1.00 10.00      A   
ATOM   2943  O   GLN A 312       1.593   9.772  26.654  1.00 10.00      A   
ATOM   2944  N   CYS A 313       3.752  10.077  26.138  1.00 10.00      A   
ATOM   2945  HN  CYS A 313       4.573  10.590  26.307  1.00 10.00      A   
ATOM   2946  CA  CYS A 313       3.781   8.999  25.161  1.00 10.00      A   
ATOM   2947  CB  CYS A 313       4.231   9.525  23.794  1.00 10.00      A   
ATOM   2948  SG  CYS A 313       3.172  10.818  23.103  1.00 10.00      A   
ATOM   2949  HG  CYS A 313       3.180  11.841  23.947  1.00 10.00      A   
ATOM   2950  C   CYS A 313       4.723   7.906  25.648  1.00 10.00      A   
ATOM   2951  O   CYS A 313       5.905   7.900  25.308  1.00 10.00      A   
ATOM   2952  N   PRO A 314       4.211   6.969  26.464  1.00 10.00      A   
ATOM   2953  CA  PRO A 314       5.019   5.894  27.038  1.00 10.00      A   
ATOM   2954  CB  PRO A 314       4.214   5.505  28.274  1.00 10.00      A   
ATOM   2955  CG  PRO A 314       2.794   5.744  27.880  1.00 10.00      A   
ATOM   2956  CD  PRO A 314       2.804   6.888  26.900  1.00 10.00      A   
ATOM   2957  C   PRO A 314       5.186   4.685  26.122  1.00 10.00      A   
ATOM   2958  O   PRO A 314       6.082   3.867  26.331  1.00 10.00      A   
ATOM   2959  N   LYS A 315       4.337   4.567  25.112  1.00 10.00      A   
ATOM   2960  HN  LYS A 315       3.656   5.257  24.970  1.00 10.00      A   
ATOM   2961  CA  LYS A 315       4.408   3.430  24.205  1.00 10.00      A   
ATOM   2962  CB  LYS A 315       3.250   2.461  24.462  1.00 10.00      A   
ATOM   2963  CG  LYS A 315       3.416   1.645  25.737  1.00 10.00      A   
ATOM   2964  CD  LYS A 315       2.351   0.569  25.865  1.00 10.00      A   
ATOM   2965  CE  LYS A 315       2.784  -0.523  26.836  1.00 10.00      A   
ATOM   2966  NZ  LYS A 315       3.055   0.012  28.197  1.00 10.00      A   
ATOM   2967  HZ1 LYS A 315       2.169   0.337  28.637  1.00 10.00      A   
ATOM   2968  HZ2 LYS A 315       3.715   0.815  28.145  1.00 10.00      A   
ATOM   2969  HZ3 LYS A 315       3.475  -0.728  28.796  1.00 10.00      A   
ATOM   2970  C   LYS A 315       4.461   3.860  22.742  1.00 10.00      A   
ATOM   2971  O   LYS A 315       3.904   3.204  21.864  1.00 10.00      A   
ATOM   2972  N   LEU A 316       5.149   4.961  22.480  1.00 10.00      A   
ATOM   2973  HN  LEU A 316       5.578   5.443  23.215  1.00 10.00      A   
ATOM   2974  CA  LEU A 316       5.284   5.467  21.120  1.00 10.00      A   
ATOM   2975  CB  LEU A 316       5.604   6.965  21.151  1.00 10.00      A   
ATOM   2976  CG  LEU A 316       5.462   7.721  19.830  1.00 10.00      A   
ATOM   2977  CD1 LEU A 316       4.037   7.620  19.308  1.00 10.00      A   
ATOM   2978  CD2 LEU A 316       5.858   9.175  20.018  1.00 10.00      A   
ATOM   2979  C   LEU A 316       6.392   4.703  20.394  1.00 10.00      A   
ATOM   2980  O   LEU A 316       7.556   4.772  20.792  1.00 10.00      A   
ATOM   2981  N   GLN A 317       6.023   3.966  19.347  1.00 10.00      A   
ATOM   2982  HN  GLN A 317       5.076   3.947  19.084  1.00 10.00      A   
ATOM   2983  CA  GLN A 317       6.989   3.171  18.587  1.00 10.00      A   
ATOM   2984  CB  GLN A 317       6.404   1.800  18.238  1.00 10.00      A   
ATOM   2985  CG  GLN A 317       6.109   0.935  19.453  1.00 10.00      A   
ATOM   2986  CD  GLN A 317       5.526  -0.419  19.100  1.00 10.00      A   
ATOM   2987  OE1 GLN A 317       4.802  -0.570  18.117  1.00 10.00      A   
ATOM   2988  NE2 GLN A 317       5.833  -1.412  19.910  1.00 10.00      A   
ATOM   2989 HE21 GLN A 317       6.421  -1.217  20.684  1.00 10.00      A   
ATOM   2990 HE22 GLN A 317       5.477  -2.303  19.713  1.00 10.00      A   
ATOM   2991  C   GLN A 317       7.452   3.881  17.320  1.00 10.00      A   
ATOM   2992  O   GLN A 317       8.638   3.859  16.981  1.00 10.00      A   
ATOM   2993  N   ARG A 318       6.521   4.498  16.614  1.00 10.00      A   
ATOM   2994  HN  ARG A 318       5.588   4.480  16.925  1.00 10.00      A   
ATOM   2995  CA  ARG A 318       6.852   5.211  15.387  1.00 10.00      A   
ATOM   2996  CB  ARG A 318       6.091   4.620  14.191  1.00 10.00      A   
ATOM   2997  CG  ARG A 318       6.169   5.460  12.925  1.00 10.00      A   
ATOM   2998  CD  ARG A 318       5.500   4.761  11.752  1.00 10.00      A   
ATOM   2999  NE  ARG A 318       6.467   4.061  10.907  1.00 10.00      A   
ATOM   3000  HE  ARG A 318       7.360   3.899  11.289  1.00 10.00      A   
ATOM   3001  CZ  ARG A 318       6.219   3.644   9.666  1.00 10.00      A   
ATOM   3002  NH1 ARG A 318       5.033   3.849   9.114  1.00 10.00      A   
ATOM   3003 HH11 ARG A 318       4.847   3.525   8.138  1.00 10.00      A   
ATOM   3004 HH12 ARG A 318       4.282   4.343   9.646  1.00 10.00      A   
ATOM   3005  NH2 ARG A 318       7.172   3.044   8.969  1.00 10.00      A   
ATOM   3006 HH21 ARG A 318       8.124   2.906   9.395  1.00 10.00      A   
ATOM   3007 HH22 ARG A 318       6.989   2.710   7.999  1.00 10.00      A   
ATOM   3008  C   ARG A 318       6.551   6.691  15.543  1.00 10.00      A   
ATOM   3009  O   ARG A 318       5.410   7.073  15.814  1.00 10.00      A   
ATOM   3010  N   LEU A 319       7.571   7.521  15.398  1.00 10.00      A   
ATOM   3011  HN  LEU A 319       8.466   7.161  15.202  1.00 10.00      A   
ATOM   3012  CA  LEU A 319       7.393   8.954  15.536  1.00 10.00      A   
ATOM   3013  CB  LEU A 319       8.019   9.457  16.838  1.00 10.00      A   
ATOM   3014  CG  LEU A 319       7.883  10.956  17.116  1.00 10.00      A   
ATOM   3015  CD1 LEU A 319       6.422  11.351  17.259  1.00 10.00      A   
ATOM   3016  CD2 LEU A 319       8.666  11.343  18.356  1.00 10.00      A   
ATOM   3017  C   LEU A 319       7.950   9.726  14.345  1.00 10.00      A   
ATOM   3018  O   LEU A 319       9.131   9.620  14.005  1.00 10.00      A   
ATOM   3019  N   TRP A 320       7.074  10.483  13.707  1.00 10.00      A   
ATOM   3020  HN  TRP A 320       6.138  10.485  14.010  1.00 10.00      A   
ATOM   3021  CA  TRP A 320       7.443  11.320  12.575  1.00 10.00      A   
ATOM   3022  CB  TRP A 320       6.532  11.026  11.374  1.00 10.00      A   
ATOM   3023  CG  TRP A 320       6.786   9.720  10.679  1.00 10.00      A   
ATOM   3024  CD1 TRP A 320       7.368   8.600  11.201  1.00 10.00      A   
ATOM   3025  CD2 TRP A 320       6.450   9.400   9.323  1.00 10.00      A   
ATOM   3026  NE1 TRP A 320       7.414   7.604  10.253  1.00 10.00      A   
ATOM   3027  HE1 TRP A 320       7.792   6.701  10.385  1.00 10.00      A   
ATOM   3028  CE2 TRP A 320       6.856   8.074   9.090  1.00 10.00      A   
ATOM   3029  CE3 TRP A 320       5.847  10.111   8.282  1.00 10.00      A   
ATOM   3030  CZ2 TRP A 320       6.678   7.444   7.860  1.00 10.00      A   
ATOM   3031  CZ3 TRP A 320       5.670   9.486   7.065  1.00 10.00      A   
ATOM   3032  CH2 TRP A 320       6.083   8.165   6.863  1.00 10.00      A   
ATOM   3033  C   TRP A 320       7.262  12.770  13.002  1.00 10.00      A   
ATOM   3034  O   TRP A 320       6.136  13.221  13.201  1.00 10.00      A   
ATOM   3035  N   VAL A 321       8.353  13.498  13.164  1.00 10.00      A   
ATOM   3036  HN  VAL A 321       9.231  13.112  12.947  1.00 10.00      A   
ATOM   3037  CA  VAL A 321       8.267  14.881  13.613  1.00 10.00      A   
ATOM   3038  CB  VAL A 321       8.579  15.019  15.122  1.00 10.00      A   
ATOM   3039  CG1 VAL A 321       7.379  14.604  15.963  1.00 10.00      A   
ATOM   3040  CG2 VAL A 321       9.810  14.203  15.500  1.00 10.00      A   
ATOM   3041  C   VAL A 321       9.195  15.797  12.831  1.00 10.00      A   
ATOM   3042  O   VAL A 321       9.905  15.365  11.923  1.00 10.00      A   
ATOM   3043  N   LEU A 322       9.173  17.071  13.191  1.00 10.00      A   
ATOM   3044  HN  LEU A 322       8.573  17.350  13.910  1.00 10.00      A   
ATOM   3045  CA  LEU A 322      10.012  18.065  12.552  1.00 10.00      A   
ATOM   3046  CB  LEU A 322       9.221  19.351  12.319  1.00 10.00      A   
ATOM   3047  CG  LEU A 322       8.196  19.312  11.187  1.00 10.00      A   
ATOM   3048  CD1 LEU A 322       7.265  20.511  11.268  1.00 10.00      A   
ATOM   3049  CD2 LEU A 322       8.893  19.272   9.837  1.00 10.00      A   
ATOM   3050  C   LEU A 322      11.225  18.364  13.420  1.00 10.00      A   
ATOM   3051  O   LEU A 322      11.290  17.946  14.577  1.00 10.00      A   
ATOM   3052  N   ASP A 323      12.162  19.114  12.865  1.00 10.00      A   
ATOM   3053  HN  ASP A 323      12.029  19.434  11.944  1.00 10.00      A   
ATOM   3054  CA  ASP A 323      13.388  19.490  13.571  1.00 10.00      A   
ATOM   3055  CB  ASP A 323      14.430  20.083  12.609  1.00 10.00      A   
ATOM   3056  CG  ASP A 323      13.893  21.211  11.745  1.00 10.00      A   
ATOM   3057  OD1 ASP A 323      12.761  21.671  11.989  1.00 10.00      A   
ATOM   3058  OD2 ASP A 323      14.599  21.638  10.804  1.00 10.00      A   
ATOM   3059  C   ASP A 323      13.108  20.448  14.726  1.00 10.00      A   
ATOM   3060  O   ASP A 323      14.000  20.759  15.514  1.00 10.00      A   
ATOM   3061  N   TYR A 324      11.855  20.895  14.827  1.00 10.00      A   
ATOM   3062  HN  TYR A 324      11.203  20.611  14.156  1.00 10.00      A   
ATOM   3063  CA  TYR A 324      11.429  21.807  15.890  1.00 10.00      A   
ATOM   3064  CB  TYR A 324       9.952  22.178  15.720  1.00 10.00      A   
ATOM   3065  CG  TYR A 324       9.653  23.130  14.586  1.00 10.00      A   
ATOM   3066  CD1 TYR A 324       8.511  22.971  13.816  1.00 10.00      A   
ATOM   3067  CD2 TYR A 324      10.500  24.192  14.294  1.00 10.00      A   
ATOM   3068  CE1 TYR A 324       8.215  23.840  12.787  1.00 10.00      A   
ATOM   3069  CE2 TYR A 324      10.214  25.067  13.261  1.00 10.00      A   
ATOM   3070  CZ  TYR A 324       9.069  24.886  12.514  1.00 10.00      A   
ATOM   3071  OH  TYR A 324       8.769  25.754  11.488  1.00 10.00      A   
ATOM   3072  HH  TYR A 324       8.041  26.328  11.762  1.00 10.00      A   
ATOM   3073  C   TYR A 324      11.624  21.188  17.275  1.00 10.00      A   
ATOM   3074  O   TYR A 324      11.673  21.900  18.278  1.00 10.00      A   
ATOM   3075  N   ILE A 325      11.720  19.860  17.322  1.00 10.00      A   
ATOM   3076  HN  ILE A 325      11.663  19.350  16.485  1.00 10.00      A   
ATOM   3077  CA  ILE A 325      11.908  19.140  18.578  1.00 10.00      A   
ATOM   3078  CB  ILE A 325      11.784  17.607  18.384  1.00 10.00      A   
ATOM   3079  CG1 ILE A 325      11.801  16.884  19.732  1.00 10.00      A   
ATOM   3080  CG2 ILE A 325      12.859  17.063  17.449  1.00 10.00      A   
ATOM   3081  CD1 ILE A 325      10.642  17.254  20.632  1.00 10.00      A   
ATOM   3082  C   ILE A 325      13.250  19.498  19.223  1.00 10.00      A   
ATOM   3083  O   ILE A 325      13.376  19.525  20.450  1.00 10.00      A   
ATOM   3084  N   GLU A 326      14.237  19.785  18.377  1.00 10.00      A   
ATOM   3085  HN  GLU A 326      14.049  19.759  17.414  1.00 10.00      A   
ATOM   3086  CA  GLU A 326      15.579  20.156  18.820  1.00 10.00      A   
ATOM   3087  CB  GLU A 326      15.565  21.498  19.564  1.00 10.00      A   
ATOM   3088  CG  GLU A 326      14.959  22.637  18.749  1.00 10.00      A   
ATOM   3089  CD  GLU A 326      15.051  23.985  19.436  1.00 10.00      A   
ATOM   3090  OE1 GLU A 326      14.641  24.093  20.611  1.00 10.00      A   
ATOM   3091  OE2 GLU A 326      15.516  24.952  18.795  1.00 10.00      A   
ATOM   3092  C   GLU A 326      16.276  19.049  19.629  1.00 10.00      A   
ATOM   3093  O   GLU A 326      15.699  17.987  19.896  1.00 10.00      A   
ATOM   3094  N   ASP A 327      17.523  19.307  20.010  1.00 10.00      A   
ATOM   3095  HN  ASP A 327      17.925  20.173  19.771  1.00 10.00      A   
ATOM   3096  CA  ASP A 327      18.316  18.341  20.769  1.00 10.00      A   
ATOM   3097  CB  ASP A 327      19.746  18.847  20.986  1.00 10.00      A   
ATOM   3098  CG  ASP A 327      20.609  18.777  19.738  1.00 10.00      A   
ATOM   3099  OD1 ASP A 327      20.645  17.716  19.084  1.00 10.00      A   
ATOM   3100  OD2 ASP A 327      21.275  19.782  19.414  1.00 10.00      A   
ATOM   3101  C   ASP A 327      17.679  18.021  22.116  1.00 10.00      A   
ATOM   3102  O   ASP A 327      17.541  16.850  22.488  1.00 10.00      A   
ATOM   3103  N   ALA A 328      17.288  19.068  22.835  1.00 10.00      A   
ATOM   3104  HN  ALA A 328      17.422  19.968  22.470  1.00 10.00      A   
ATOM   3105  CA  ALA A 328      16.678  18.917  24.150  1.00 10.00      A   
ATOM   3106  CB  ALA A 328      16.329  20.276  24.736  1.00 10.00      A   
ATOM   3107  C   ALA A 328      15.447  18.019  24.114  1.00 10.00      A   
ATOM   3108  O   ALA A 328      15.264  17.170  24.987  1.00 10.00      A   
ATOM   3109  N   GLY A 329      14.614  18.202  23.096  1.00 10.00      A   
ATOM   3110  HN  GLY A 329      14.819  18.885  22.426  1.00 10.00      A   
ATOM   3111  CA  GLY A 329      13.412  17.408  22.965  1.00 10.00      A   
ATOM   3112  C   GLY A 329      13.705  15.938  22.737  1.00 10.00      A   
ATOM   3113  O   GLY A 329      13.055  15.070  23.323  1.00 10.00      A   
ATOM   3114  N   LEU A 330      14.696  15.657  21.897  1.00 10.00      A   
ATOM   3115  HN  LEU A 330      15.187  16.395  21.472  1.00 10.00      A   
ATOM   3116  CA  LEU A 330      15.068  14.283  21.589  1.00 10.00      A   
ATOM   3117  CB  LEU A 330      16.101  14.237  20.459  1.00 10.00      A   
ATOM   3118  CG  LEU A 330      15.591  14.609  19.063  1.00 10.00      A   
ATOM   3119  CD1 LEU A 330      16.688  14.414  18.029  1.00 10.00      A   
ATOM   3120  CD2 LEU A 330      14.371  13.779  18.703  1.00 10.00      A   
ATOM   3121  C   LEU A 330      15.582  13.548  22.826  1.00 10.00      A   
ATOM   3122  O   LEU A 330      15.397  12.337  22.966  1.00 10.00      A   
ATOM   3123  N   GLU A 331      16.212  14.293  23.727  1.00 10.00      A   
ATOM   3124  HN  GLU A 331      16.328  15.255  23.556  1.00 10.00      A   
ATOM   3125  CA  GLU A 331      16.741  13.720  24.959  1.00 10.00      A   
ATOM   3126  CB  GLU A 331      17.584  14.750  25.713  1.00 10.00      A   
ATOM   3127  CG  GLU A 331      18.468  14.157  26.800  1.00 10.00      A   
ATOM   3128  CD  GLU A 331      19.409  15.179  27.401  1.00 10.00      A   
ATOM   3129  OE1 GLU A 331      18.948  16.007  28.210  1.00 10.00      A   
ATOM   3130  OE2 GLU A 331      20.615  15.159  27.065  1.00 10.00      A   
ATOM   3131  C   GLU A 331      15.600  13.211  25.841  1.00 10.00      A   
ATOM   3132  O   GLU A 331      15.683  12.127  26.419  1.00 10.00      A   
ATOM   3133  N   VAL A 332      14.525  13.991  25.916  1.00 10.00      A   
ATOM   3134  HN  VAL A 332      14.513  14.840  25.420  1.00 10.00      A   
ATOM   3135  CA  VAL A 332      13.360  13.619  26.710  1.00 10.00      A   
ATOM   3136  CB  VAL A 332      12.394  14.811  26.888  1.00 10.00      A   
ATOM   3137  CG1 VAL A 332      11.244  14.447  27.816  1.00 10.00      A   
ATOM   3138  CG2 VAL A 332      13.136  16.032  27.403  1.00 10.00      A   
ATOM   3139  C   VAL A 332      12.616  12.470  26.030  1.00 10.00      A   
ATOM   3140  O   VAL A 332      12.095  11.570  26.691  1.00 10.00      A   
ATOM   3141  N   LEU A 333      12.598  12.505  24.700  1.00 10.00      A   
ATOM   3142  HN  LEU A 333      13.053  13.247  24.239  1.00 10.00      A   
ATOM   3143  CA  LEU A 333      11.933  11.482  23.899  1.00 10.00      A   
ATOM   3144  CB  LEU A 333      12.069  11.815  22.408  1.00 10.00      A   
ATOM   3145  CG  LEU A 333      11.801  10.673  21.426  1.00 10.00      A   
ATOM   3146  CD1 LEU A 333      10.320  10.342  21.374  1.00 10.00      A   
ATOM   3147  CD2 LEU A 333      12.324  11.020  20.042  1.00 10.00      A   
ATOM   3148  C   LEU A 333      12.521  10.101  24.184  1.00 10.00      A   
ATOM   3149  O   LEU A 333      11.792   9.149  24.467  1.00 10.00      A   
ATOM   3150  N   ALA A 334      13.849  10.009  24.132  1.00 10.00      A   
ATOM   3151  HN  ALA A 334      14.376  10.811  23.922  1.00 10.00      A   
ATOM   3152  CA  ALA A 334      14.548   8.753  24.368  1.00 10.00      A   
ATOM   3153  CB  ALA A 334      16.018   8.898  24.010  1.00 10.00      A   
ATOM   3154  C   ALA A 334      14.402   8.282  25.811  1.00 10.00      A   
ATOM   3155  O   ALA A 334      14.692   7.126  26.133  1.00 10.00      A   
ATOM   3156  N   SER A 335      13.948   9.175  26.677  1.00 10.00      A   
ATOM   3157  HN  SER A 335      13.720  10.075  26.363  1.00 10.00      A   
ATOM   3158  CA  SER A 335      13.772   8.848  28.081  1.00 10.00      A   
ATOM   3159  CB  SER A 335      14.080  10.066  28.953  1.00 10.00      A   
ATOM   3160  OG  SER A 335      15.383  10.562  28.673  1.00 10.00      A   
ATOM   3161  HG  SER A 335      15.370  11.049  27.834  1.00 10.00      A   
ATOM   3162  C   SER A 335      12.371   8.309  28.361  1.00 10.00      A   
ATOM   3163  O   SER A 335      12.195   7.443  29.219  1.00 10.00      A   
ATOM   3164  N   THR A 336      11.384   8.809  27.631  1.00 10.00      A   
ATOM   3165  HN  THR A 336      11.583   9.491  26.955  1.00 10.00      A   
ATOM   3166  CA  THR A 336      10.004   8.370  27.814  1.00 10.00      A   
ATOM   3167  CB  THR A 336       9.012   9.531  27.602  1.00 10.00      A   
ATOM   3168  OG1 THR A 336       9.599  10.748  28.083  1.00 10.00      A   
ATOM   3169  HG1 THR A 336      10.044  11.202  27.354  1.00 10.00      A   
ATOM   3170  CG2 THR A 336       7.709   9.275  28.347  1.00 10.00      A   
ATOM   3171  C   THR A 336       9.657   7.215  26.874  1.00 10.00      A   
ATOM   3172  O   THR A 336       9.087   6.206  27.292  1.00 10.00      A   
ATOM   3173  N   CYS A 337      10.030   7.346  25.610  1.00 10.00      A   
ATOM   3174  HN  CYS A 337      10.516   8.152  25.329  1.00 10.00      A   
ATOM   3175  CA  CYS A 337       9.746   6.315  24.628  1.00 10.00      A   
ATOM   3176  CB  CYS A 337       9.535   6.931  23.247  1.00 10.00      A   
ATOM   3177  SG  CYS A 337       8.321   8.270  23.214  1.00 10.00      A   
ATOM   3178  HG  CYS A 337       7.437   7.993  22.268  1.00 10.00      A   
ATOM   3179  C   CYS A 337      10.867   5.282  24.586  1.00 10.00      A   
ATOM   3180  O   CYS A 337      11.832   5.427  23.840  1.00 10.00      A   
ATOM   3181  N   LYS A 338      10.738   4.246  25.408  1.00 10.00      A   
ATOM   3182  HN  LYS A 338       9.957   4.199  25.998  1.00 10.00      A   
ATOM   3183  CA  LYS A 338      11.738   3.186  25.466  1.00 10.00      A   
ATOM   3184  CB  LYS A 338      11.813   2.599  26.876  1.00 10.00      A   
ATOM   3185  CG  LYS A 338      12.400   3.549  27.908  1.00 10.00      A   
ATOM   3186  CD  LYS A 338      13.788   4.017  27.498  1.00 10.00      A   
ATOM   3187  CE  LYS A 338      14.408   4.928  28.545  1.00 10.00      A   
ATOM   3188  NZ  LYS A 338      15.724   5.470  28.100  1.00 10.00      A   
ATOM   3189  HZ1 LYS A 338      16.127   6.093  28.832  1.00 10.00      A   
ATOM   3190  HZ2 LYS A 338      15.604   6.022  27.225  1.00 10.00      A   
ATOM   3191  HZ3 LYS A 338      16.393   4.694  27.914  1.00 10.00      A   
ATOM   3192  C   LYS A 338      11.440   2.094  24.448  1.00 10.00      A   
ATOM   3193  O   LYS A 338      12.268   1.218  24.198  1.00 10.00      A   
ATOM   3194  N   ASP A 339      10.258   2.166  23.855  1.00 10.00      A   
ATOM   3195  HN  ASP A 339       9.652   2.896  24.092  1.00 10.00      A   
ATOM   3196  CA  ASP A 339       9.839   1.185  22.859  1.00 10.00      A   
ATOM   3197  CB  ASP A 339       8.423   0.686  23.162  1.00 10.00      A   
ATOM   3198  CG  ASP A 339       8.242  -0.787  22.846  1.00 10.00      A   
ATOM   3199  OD1 ASP A 339       8.561  -1.628  23.714  1.00 10.00      A   
ATOM   3200  OD2 ASP A 339       7.774  -1.117  21.739  1.00 10.00      A   
ATOM   3201  C   ASP A 339       9.903   1.787  21.457  1.00 10.00      A   
ATOM   3202  O   ASP A 339       9.360   1.227  20.503  1.00 10.00      A   
ATOM   3203  N   LEU A 340      10.580   2.926  21.342  1.00 10.00      A   
ATOM   3204  HN  LEU A 340      11.009   3.304  22.133  1.00 10.00      A   
ATOM   3205  CA  LEU A 340      10.719   3.614  20.063  1.00 10.00      A   
ATOM   3206  CB  LEU A 340      11.430   4.954  20.255  1.00 10.00      A   
ATOM   3207  CG  LEU A 340      11.390   5.925  19.070  1.00 10.00      A   
ATOM   3208  CD1 LEU A 340       9.969   6.394  18.802  1.00 10.00      A   
ATOM   3209  CD2 LEU A 340      12.307   7.114  19.318  1.00 10.00      A   
ATOM   3210  C   LEU A 340      11.487   2.742  19.073  1.00 10.00      A   
ATOM   3211  O   LEU A 340      12.598   2.295  19.360  1.00 10.00      A   
ATOM   3212  N   ARG A 341      10.887   2.497  17.914  1.00 10.00      A   
ATOM   3213  HN  ARG A 341      10.009   2.901  17.734  1.00 10.00      A   
ATOM   3214  CA  ARG A 341      11.504   1.655  16.897  1.00 10.00      A   
ATOM   3215  CB  ARG A 341      10.508   0.606  16.390  1.00 10.00      A   
ATOM   3216  CG  ARG A 341       9.622  -0.009  17.457  1.00 10.00      A   
ATOM   3217  CD  ARG A 341      10.392  -0.966  18.348  1.00 10.00      A   
ATOM   3218  NE  ARG A 341       9.521  -1.560  19.355  1.00 10.00      A   
ATOM   3219  HE  ARG A 341       9.159  -0.956  20.048  1.00 10.00      A   
ATOM   3220  CZ  ARG A 341       9.173  -2.847  19.379  1.00 10.00      A   
ATOM   3221  NH1 ARG A 341       9.619  -3.685  18.447  1.00 10.00      A   
ATOM   3222 HH11 ARG A 341       9.340  -4.691  18.462  1.00 10.00      A   
ATOM   3223 HH12 ARG A 341      10.249  -3.340  17.689  1.00 10.00      A   
ATOM   3224  NH2 ARG A 341       8.374  -3.288  20.339  1.00 10.00      A   
ATOM   3225 HH21 ARG A 341       8.019  -2.619  21.070  1.00 10.00      A   
ATOM   3226 HH22 ARG A 341       8.093  -4.294  20.374  1.00 10.00      A   
ATOM   3227  C   ARG A 341      11.960   2.482  15.710  1.00 10.00      A   
ATOM   3228  O   ARG A 341      13.059   2.282  15.185  1.00 10.00      A   
ATOM   3229  N   GLU A 342      11.107   3.414  15.297  1.00 10.00      A   
ATOM   3230  HN  GLU A 342      10.264   3.547  15.786  1.00 10.00      A   
ATOM   3231  CA  GLU A 342      11.395   4.256  14.149  1.00 10.00      A   
ATOM   3232  CB  GLU A 342      10.498   3.855  12.976  1.00 10.00      A   
ATOM   3233  CG  GLU A 342      10.870   4.496  11.649  1.00 10.00      A   
ATOM   3234  CD  GLU A 342       9.756   4.402  10.628  1.00 10.00      A   
ATOM   3235  OE1 GLU A 342       9.580   3.322  10.022  1.00 10.00      A   
ATOM   3236  OE2 GLU A 342       9.044   5.406  10.427  1.00 10.00      A   
ATOM   3237  C   GLU A 342      11.209   5.732  14.469  1.00 10.00      A   
ATOM   3238  O   GLU A 342      10.211   6.137  15.077  1.00 10.00      A   
ATOM   3239  N   LEU A 343      12.175   6.530  14.047  1.00 10.00      A   
ATOM   3240  HN  LEU A 343      12.936   6.140  13.560  1.00 10.00      A   
ATOM   3241  CA  LEU A 343      12.140   7.964  14.270  1.00 10.00      A   
ATOM   3242  CB  LEU A 343      13.101   8.355  15.401  1.00 10.00      A   
ATOM   3243  CG  LEU A 343      13.147   9.843  15.764  1.00 10.00      A   
ATOM   3244  CD1 LEU A 343      11.810  10.305  16.328  1.00 10.00      A   
ATOM   3245  CD2 LEU A 343      14.276  10.132  16.743  1.00 10.00      A   
ATOM   3246  C   LEU A 343      12.508   8.710  12.994  1.00 10.00      A   
ATOM   3247  O   LEU A 343      13.616   8.559  12.472  1.00 10.00      A   
ATOM   3248  N   ARG A 344      11.576   9.499  12.483  1.00 10.00      A   
ATOM   3249  HN  ARG A 344      10.708   9.573  12.940  1.00 10.00      A   
ATOM   3250  CA  ARG A 344      11.815  10.276  11.273  1.00 10.00      A   
ATOM   3251  CB  ARG A 344      10.866   9.867  10.141  1.00 10.00      A   
ATOM   3252  CG  ARG A 344      11.057   8.433   9.680  1.00 10.00      A   
ATOM   3253  CD  ARG A 344      10.337   8.143   8.373  1.00 10.00      A   
ATOM   3254  NE  ARG A 344       9.956   6.736   8.299  1.00 10.00      A   
ATOM   3255  HE  ARG A 344       9.666   6.307   9.146  1.00 10.00      A   
ATOM   3256  CZ  ARG A 344       9.961   5.997   7.193  1.00 10.00      A   
ATOM   3257  NH1 ARG A 344      10.326   6.506   6.024  1.00 10.00      A   
ATOM   3258 HH11 ARG A 344      10.618   7.505   5.949  1.00 10.00      A   
ATOM   3259 HH12 ARG A 344      10.320   5.903   5.166  1.00 10.00      A   
ATOM   3260  NH2 ARG A 344       9.610   4.727   7.269  1.00 10.00      A   
ATOM   3261 HH21 ARG A 344       9.339   4.308   8.183  1.00 10.00      A   
ATOM   3262 HH22 ARG A 344       9.608   4.132   6.411  1.00 10.00      A   
ATOM   3263  C   ARG A 344      11.708  11.767  11.568  1.00 10.00      A   
ATOM   3264  O   ARG A 344      10.635  12.268  11.898  1.00 10.00      A   
ATOM   3265  N   VAL A 345      12.836  12.454  11.484  1.00 10.00      A   
ATOM   3266  HN  VAL A 345      13.663  11.983  11.234  1.00 10.00      A   
ATOM   3267  CA  VAL A 345      12.888  13.887  11.745  1.00 10.00      A   
ATOM   3268  CB  VAL A 345      14.051  14.260  12.690  1.00 10.00      A   
ATOM   3269  CG1 VAL A 345      13.961  15.718  13.112  1.00 10.00      A   
ATOM   3270  CG2 VAL A 345      14.086  13.348  13.907  1.00 10.00      A   
ATOM   3271  C   VAL A 345      13.023  14.669  10.441  1.00 10.00      A   
ATOM   3272  O   VAL A 345      14.043  14.588   9.754  1.00 10.00      A   
ATOM   3273  N   PHE A 346      11.988  15.417  10.107  1.00 10.00      A   
ATOM   3274  HN  PHE A 346      11.197  15.434  10.698  1.00 10.00      A   
ATOM   3275  CA  PHE A 346      11.980  16.214   8.893  1.00 10.00      A   
ATOM   3276  CB  PHE A 346      10.601  16.140   8.232  1.00 10.00      A   
ATOM   3277  CG  PHE A 346      10.206  14.750   7.818  1.00 10.00      A   
ATOM   3278  CD1 PHE A 346       9.394  13.969   8.629  1.00 10.00      A   
ATOM   3279  CD2 PHE A 346      10.653  14.219   6.620  1.00 10.00      A   
ATOM   3280  CE1 PHE A 346       9.034  12.689   8.254  1.00 10.00      A   
ATOM   3281  CE2 PHE A 346      10.297  12.941   6.238  1.00 10.00      A   
ATOM   3282  CZ  PHE A 346       9.486  12.174   7.056  1.00 10.00      A   
ATOM   3283  C   PHE A 346      12.340  17.664   9.203  1.00 10.00      A   
ATOM   3284  O   PHE A 346      11.937  18.199  10.232  1.00 10.00      A   
ATOM   3285  N   PRO A 347      13.111  18.315   8.321  1.00 10.00      A   
ATOM   3286  CA  PRO A 347      13.522  19.706   8.511  1.00 10.00      A   
ATOM   3287  CB  PRO A 347      14.692  19.856   7.537  1.00 10.00      A   
ATOM   3288  CG  PRO A 347      14.392  18.888   6.443  1.00 10.00      A   
ATOM   3289  CD  PRO A 347      13.647  17.742   7.074  1.00 10.00      A   
ATOM   3290  C   PRO A 347      12.412  20.696   8.165  1.00 10.00      A   
ATOM   3291  O   PRO A 347      11.632  20.477   7.235  1.00 10.00      A   
ATOM   3292  N   SER A 348      12.346  21.783   8.919  1.00 10.00      A   
ATOM   3293  HN  SER A 348      12.988  21.895   9.657  1.00 10.00      A   
ATOM   3294  CA  SER A 348      11.347  22.811   8.689  1.00 10.00      A   
ATOM   3295  CB  SER A 348      11.236  23.702   9.928  1.00 10.00      A   
ATOM   3296  OG  SER A 348      12.491  23.814  10.588  1.00 10.00      A   
ATOM   3297  HG  SER A 348      12.613  23.045  11.179  1.00 10.00      A   
ATOM   3298  C   SER A 348      11.732  23.641   7.472  1.00 10.00      A   
ATOM   3299  O   SER A 348      10.960  23.770   6.515  1.00 10.00      A   
ATOM   3300  N   GLU A 349      12.939  24.190   7.515  1.00 10.00      A   
ATOM   3301  HN  GLU A 349      13.495  24.051   8.314  1.00 10.00      A   
ATOM   3302  CA  GLU A 349      13.466  24.997   6.427  1.00 10.00      A   
ATOM   3303  CB  GLU A 349      13.814  26.399   6.935  1.00 10.00      A   
ATOM   3304  CG  GLU A 349      12.615  27.222   7.384  1.00 10.00      A   
ATOM   3305  CD  GLU A 349      11.919  27.914   6.233  1.00 10.00      A   
ATOM   3306  OE1 GLU A 349      11.818  27.315   5.144  1.00 10.00      A   
ATOM   3307  OE2 GLU A 349      11.469  29.064   6.411  1.00 10.00      A   
ATOM   3308  C   GLU A 349      14.707  24.319   5.846  1.00 10.00      A   
ATOM   3309  O   GLU A 349      15.833  24.612   6.251  1.00 10.00      A   
ATOM   3310  N   PRO A 350      14.509  23.388   4.895  1.00 10.00      A   
ATOM   3311  CA  PRO A 350      15.607  22.643   4.273  1.00 10.00      A   
ATOM   3312  CB  PRO A 350      14.892  21.468   3.595  1.00 10.00      A   
ATOM   3313  CG  PRO A 350      13.536  21.991   3.273  1.00 10.00      A   
ATOM   3314  CD  PRO A 350      13.196  22.988   4.351  1.00 10.00      A   
ATOM   3315  C   PRO A 350      16.376  23.458   3.238  1.00 10.00      A   
ATOM   3316  O   PRO A 350      17.458  23.066   2.815  1.00 10.00      A   
ATOM   3317  N   PHE A 351      15.822  24.592   2.840  1.00 10.00      A   
ATOM   3318  HN  PHE A 351      14.959  24.867   3.223  1.00 10.00      A   
ATOM   3319  CA  PHE A 351      16.466  25.444   1.843  1.00 10.00      A   
ATOM   3320  CB  PHE A 351      15.446  26.028   0.863  1.00 10.00      A   
ATOM   3321  CG  PHE A 351      14.788  24.995  -0.008  1.00 10.00      A   
ATOM   3322  CD1 PHE A 351      13.448  24.686   0.147  1.00 10.00      A   
ATOM   3323  CD2 PHE A 351      15.514  24.327  -0.981  1.00 10.00      A   
ATOM   3324  CE1 PHE A 351      12.845  23.730  -0.649  1.00 10.00      A   
ATOM   3325  CE2 PHE A 351      14.919  23.372  -1.782  1.00 10.00      A   
ATOM   3326  CZ  PHE A 351      13.582  23.072  -1.615  1.00 10.00      A   
ATOM   3327  C   PHE A 351      17.300  26.545   2.489  1.00 10.00      A   
ATOM   3328  O   PHE A 351      17.854  27.402   1.803  1.00 10.00      A   
ATOM   3329  N   VAL A 352      17.381  26.518   3.810  1.00 10.00      A   
ATOM   3330  HN  VAL A 352      16.902  25.824   4.303  1.00 10.00      A   
ATOM   3331  CA  VAL A 352      18.162  27.499   4.548  1.00 10.00      A   
ATOM   3332  CB  VAL A 352      17.384  28.053   5.762  1.00 10.00      A   
ATOM   3333  CG1 VAL A 352      18.173  29.158   6.454  1.00 10.00      A   
ATOM   3334  CG2 VAL A 352      16.029  28.573   5.319  1.00 10.00      A   
ATOM   3335  C   VAL A 352      19.471  26.874   5.019  1.00 10.00      A   
ATOM   3336  O   VAL A 352      19.471  25.843   5.693  1.00 10.00      A   
ATOM   3337  N   MET A 353      20.579  27.501   4.654  1.00 10.00      A   
ATOM   3338  HN  MET A 353      20.505  28.319   4.118  1.00 10.00      A   
ATOM   3339  CA  MET A 353      21.901  27.010   5.021  1.00 10.00      A   
ATOM   3340  CB  MET A 353      22.985  27.769   4.251  1.00 10.00      A   
ATOM   3341  CG  MET A 353      24.406  27.401   4.639  1.00 10.00      A   
ATOM   3342  SD  MET A 353      25.635  28.334   3.710  1.00 10.00      A   
ATOM   3343  CE  MET A 353      27.127  27.885   4.591  1.00 10.00      A   
ATOM   3344  C   MET A 353      22.145  27.118   6.523  1.00 10.00      A   
ATOM   3345  O   MET A 353      22.763  26.237   7.125  1.00 10.00      A   
ATOM   3346  N   GLU A 354      21.676  28.205   7.119  1.00 10.00      A   
ATOM   3347  HN  GLU A 354      21.216  28.887   6.582  1.00 10.00      A   
ATOM   3348  CA  GLU A 354      21.839  28.419   8.549  1.00 10.00      A   
ATOM   3349  CB  GLU A 354      21.752  29.909   8.884  1.00 10.00      A   
ATOM   3350  CG  GLU A 354      22.968  30.709   8.445  1.00 10.00      A   
ATOM   3351  CD  GLU A 354      24.222  30.313   9.195  1.00 10.00      A   
ATOM   3352  OE1 GLU A 354      24.446  30.841  10.304  1.00 10.00      A   
ATOM   3353  OE2 GLU A 354      24.991  29.478   8.676  1.00 10.00      A   
ATOM   3354  C   GLU A 354      20.801  27.634   9.346  1.00 10.00      A   
ATOM   3355  O   GLU A 354      19.642  27.536   8.943  1.00 10.00      A   
ATOM   3356  N   PRO A 355      21.213  27.055  10.485  1.00 10.00      A   
ATOM   3357  CA  PRO A 355      20.320  26.271  11.342  1.00 10.00      A   
ATOM   3358  CB  PRO A 355      21.262  25.671  12.391  1.00 10.00      A   
ATOM   3359  CG  PRO A 355      22.436  26.587  12.422  1.00 10.00      A   
ATOM   3360  CD  PRO A 355      22.583  27.124  11.027  1.00 10.00      A   
ATOM   3361  C   PRO A 355      19.269  27.152  12.016  1.00 10.00      A   
ATOM   3362  O   PRO A 355      19.604  28.087  12.740  1.00 10.00      A   
ATOM   3363  N   ASN A 356      18.001  26.853  11.769  1.00 10.00      A   
ATOM   3364  HN  ASN A 356      17.793  26.104  11.169  1.00 10.00      A   
ATOM   3365  CA  ASN A 356      16.908  27.629  12.351  1.00 10.00      A   
ATOM   3366  CB  ASN A 356      15.688  27.642  11.422  1.00 10.00      A   
ATOM   3367  CG  ASN A 356      15.173  26.257  11.085  1.00 10.00      A   
ATOM   3368  OD1 ASN A 356      15.745  25.562  10.246  1.00 10.00      A   
ATOM   3369  ND2 ASN A 356      14.085  25.851  11.718  1.00 10.00      A   
ATOM   3370 HD21 ASN A 356      13.669  26.459  12.369  1.00 10.00      A   
ATOM   3371 HD22 ASN A 356      13.723  24.961  11.497  1.00 10.00      A   
ATOM   3372  C   ASN A 356      16.521  27.121  13.736  1.00 10.00      A   
ATOM   3373  O   ASN A 356      15.898  27.838  14.516  1.00 10.00      A   
ATOM   3374  N   VAL A 357      16.889  25.886  14.037  1.00 10.00      A   
ATOM   3375  HN  VAL A 357      17.376  25.359  13.376  1.00 10.00      A   
ATOM   3376  CA  VAL A 357      16.584  25.290  15.330  1.00 10.00      A   
ATOM   3377  CB  VAL A 357      15.523  24.174  15.214  1.00 10.00      A   
ATOM   3378  CG1 VAL A 357      14.137  24.763  14.993  1.00 10.00      A   
ATOM   3379  CG2 VAL A 357      15.883  23.208  14.095  1.00 10.00      A   
ATOM   3380  C   VAL A 357      17.844  24.711  15.960  1.00 10.00      A   
ATOM   3381  O   VAL A 357      18.848  24.501  15.277  1.00 10.00      A   
ATOM   3382  N   ALA A 358      17.785  24.444  17.256  1.00 10.00      A   
ATOM   3383  HN  ALA A 358      16.946  24.621  17.751  1.00 10.00      A   
ATOM   3384  CA  ALA A 358      18.925  23.890  17.967  1.00 10.00      A   
ATOM   3385  CB  ALA A 358      18.967  24.410  19.396  1.00 10.00      A   
ATOM   3386  C   ALA A 358      18.905  22.363  17.937  1.00 10.00      A   
ATOM   3387  O   ALA A 358      18.663  21.712  18.953  1.00 10.00      A   
ATOM   3388  N   LEU A 359      19.137  21.801  16.758  1.00 10.00      A   
ATOM   3389  HN  LEU A 359      19.306  22.376  15.981  1.00 10.00      A   
ATOM   3390  CA  LEU A 359      19.157  20.353  16.582  1.00 10.00      A   
ATOM   3391  CB  LEU A 359      17.923  19.886  15.799  1.00 10.00      A   
ATOM   3392  CG  LEU A 359      17.769  18.375  15.589  1.00 10.00      A   
ATOM   3393  CD1 LEU A 359      18.039  17.610  16.875  1.00 10.00      A   
ATOM   3394  CD2 LEU A 359      16.380  18.059  15.072  1.00 10.00      A   
ATOM   3395  C   LEU A 359      20.444  19.934  15.880  1.00 10.00      A   
ATOM   3396  O   LEU A 359      20.698  20.328  14.737  1.00 10.00      A   
ATOM   3397  N   THR A 360      21.253  19.149  16.573  1.00 10.00      A   
ATOM   3398  HN  THR A 360      20.985  18.862  17.480  1.00 10.00      A   
ATOM   3399  CA  THR A 360      22.525  18.692  16.041  1.00 10.00      A   
ATOM   3400  CB  THR A 360      23.676  19.276  16.881  1.00 10.00      A   
ATOM   3401  OG1 THR A 360      23.505  18.892  18.252  1.00 10.00      A   
ATOM   3402  HG1 THR A 360      22.612  19.146  18.548  1.00 10.00      A   
ATOM   3403  CG2 THR A 360      23.681  20.796  16.792  1.00 10.00      A   
ATOM   3404  C   THR A 360      22.602  17.166  16.080  1.00 10.00      A   
ATOM   3405  O   THR A 360      21.573  16.484  16.029  1.00 10.00      A   
ATOM   3406  N   GLU A 361      23.818  16.630  16.159  1.00 10.00      A   
ATOM   3407  HN  GLU A 361      24.607  17.225  16.183  1.00 10.00      A   
ATOM   3408  CA  GLU A 361      24.016  15.188  16.220  1.00 10.00      A   
ATOM   3409  CB  GLU A 361      25.407  14.797  15.709  1.00 10.00      A   
ATOM   3410  CG  GLU A 361      26.561  15.326  16.548  1.00 10.00      A   
ATOM   3411  CD  GLU A 361      27.050  16.683  16.091  1.00 10.00      A   
ATOM   3412  OE1 GLU A 361      28.144  16.754  15.498  1.00 10.00      A   
ATOM   3413  OE2 GLU A 361      26.345  17.686  16.328  1.00 10.00      A   
ATOM   3414  C   GLU A 361      23.822  14.702  17.653  1.00 10.00      A   
ATOM   3415  O   GLU A 361      23.763  13.498  17.914  1.00 10.00      A   
ATOM   3416  N   GLN A 362      23.718  15.656  18.574  1.00 10.00      A   
ATOM   3417  HN  GLN A 362      23.777  16.596  18.290  1.00 10.00      A   
ATOM   3418  CA  GLN A 362      23.521  15.357  19.986  1.00 10.00      A   
ATOM   3419  CB  GLN A 362      23.421  16.670  20.774  1.00 10.00      A   
ATOM   3420  CG  GLN A 362      23.193  16.519  22.269  1.00 10.00      A   
ATOM   3421  CD  GLN A 362      24.318  15.793  22.982  1.00 10.00      A   
ATOM   3422  OE1 GLN A 362      25.477  15.823  22.557  1.00 10.00      A   
ATOM   3423  NE2 GLN A 362      23.981  15.144  24.083  1.00 10.00      A   
ATOM   3424 HE21 GLN A 362      23.041  15.173  24.364  1.00 10.00      A   
ATOM   3425 HE22 GLN A 362      24.680  14.665  24.575  1.00 10.00      A   
ATOM   3426  C   GLN A 362      22.260  14.518  20.176  1.00 10.00      A   
ATOM   3427  O   GLN A 362      22.295  13.464  20.817  1.00 10.00      A   
ATOM   3428  N   GLY A 363      21.163  14.983  19.584  1.00 10.00      A   
ATOM   3429  HN  GLY A 363      21.209  15.835  19.088  1.00 10.00      A   
ATOM   3430  CA  GLY A 363      19.899  14.278  19.681  1.00 10.00      A   
ATOM   3431  C   GLY A 363      19.978  12.851  19.159  1.00 10.00      A   
ATOM   3432  O   GLY A 363      19.305  11.957  19.676  1.00 10.00      A   
ATOM   3433  N   LEU A 364      20.808  12.635  18.141  1.00 10.00      A   
ATOM   3434  HN  LEU A 364      21.327  13.386  17.781  1.00 10.00      A   
ATOM   3435  CA  LEU A 364      20.978  11.308  17.557  1.00 10.00      A   
ATOM   3436  CB  LEU A 364      21.878  11.371  16.319  1.00 10.00      A   
ATOM   3437  CG  LEU A 364      21.181  11.285  14.956  1.00 10.00      A   
ATOM   3438  CD1 LEU A 364      22.199  11.450  13.837  1.00 10.00      A   
ATOM   3439  CD2 LEU A 364      20.454   9.956  14.810  1.00 10.00      A   
ATOM   3440  C   LEU A 364      21.573  10.353  18.582  1.00 10.00      A   
ATOM   3441  O   LEU A 364      21.132   9.212  18.718  1.00 10.00      A   
ATOM   3442  N   VAL A 365      22.570  10.840  19.312  1.00 10.00      A   
ATOM   3443  HN  VAL A 365      22.862  11.766  19.161  1.00 10.00      A   
ATOM   3444  CA  VAL A 365      23.233  10.043  20.336  1.00 10.00      A   
ATOM   3445  CB  VAL A 365      24.498  10.752  20.877  1.00 10.00      A   
ATOM   3446  CG1 VAL A 365      25.189   9.911  21.942  1.00 10.00      A   
ATOM   3447  CG2 VAL A 365      25.462  11.073  19.744  1.00 10.00      A   
ATOM   3448  C   VAL A 365      22.272   9.765  21.488  1.00 10.00      A   
ATOM   3449  O   VAL A 365      22.219   8.650  22.008  1.00 10.00      A   
ATOM   3450  N   SER A 366      21.504  10.786  21.860  1.00 10.00      A   
ATOM   3451  HN  SER A 366      21.595  11.646  21.393  1.00 10.00      A   
ATOM   3452  CA  SER A 366      20.537  10.673  22.943  1.00 10.00      A   
ATOM   3453  CB  SER A 366      19.789  11.998  23.124  1.00 10.00      A   
ATOM   3454  OG  SER A 366      20.688  13.094  23.162  1.00 10.00      A   
ATOM   3455  HG  SER A 366      21.369  12.931  23.828  1.00 10.00      A   
ATOM   3456  C   SER A 366      19.537   9.546  22.679  1.00 10.00      A   
ATOM   3457  O   SER A 366      19.333   8.675  23.525  1.00 10.00      A   
ATOM   3458  N   VAL A 367      18.936   9.554  21.492  1.00 10.00      A   
ATOM   3459  HN  VAL A 367      19.162  10.260  20.845  1.00 10.00      A   
ATOM   3460  CA  VAL A 367      17.948   8.538  21.128  1.00 10.00      A   
ATOM   3461  CB  VAL A 367      17.199   8.892  19.823  1.00 10.00      A   
ATOM   3462  CG1 VAL A 367      16.128   7.855  19.522  1.00 10.00      A   
ATOM   3463  CG2 VAL A 367      16.577  10.276  19.926  1.00 10.00      A   
ATOM   3464  C   VAL A 367      18.589   7.153  21.006  1.00 10.00      A   
ATOM   3465  O   VAL A 367      18.014   6.153  21.439  1.00 10.00      A   
ATOM   3466  N   SER A 368      19.790   7.105  20.447  1.00 10.00      A   
ATOM   3467  HN  SER A 368      20.210   7.939  20.141  1.00 10.00      A   
ATOM   3468  CA  SER A 368      20.501   5.843  20.269  1.00 10.00      A   
ATOM   3469  CB  SER A 368      21.778   6.057  19.463  1.00 10.00      A   
ATOM   3470  OG  SER A 368      21.474   6.612  18.196  1.00 10.00      A   
ATOM   3471  HG  SER A 368      21.357   7.569  18.287  1.00 10.00      A   
ATOM   3472  C   SER A 368      20.813   5.170  21.602  1.00 10.00      A   
ATOM   3473  O   SER A 368      20.727   3.946  21.723  1.00 10.00      A   
ATOM   3474  N   MET A 369      21.171   5.968  22.599  1.00 10.00      A   
ATOM   3475  HN  MET A 369      21.234   6.937  22.442  1.00 10.00      A   
ATOM   3476  CA  MET A 369      21.486   5.440  23.919  1.00 10.00      A   
ATOM   3477  CB  MET A 369      22.378   6.412  24.701  1.00 10.00      A   
ATOM   3478  CG  MET A 369      23.825   6.447  24.245  1.00 10.00      A   
ATOM   3479  SD  MET A 369      24.918   7.217  25.456  1.00 10.00      A   
ATOM   3480  CE  MET A 369      26.456   7.262  24.537  1.00 10.00      A   
ATOM   3481  C   MET A 369      20.217   5.168  24.714  1.00 10.00      A   
ATOM   3482  O   MET A 369      20.103   4.148  25.396  1.00 10.00      A   
ATOM   3483  N   GLY A 370      19.261   6.081  24.606  1.00 10.00      A   
ATOM   3484  HN  GLY A 370      19.402   6.857  24.020  1.00 10.00      A   
ATOM   3485  CA  GLY A 370      18.017   5.956  25.338  1.00 10.00      A   
ATOM   3486  C   GLY A 370      17.130   4.817  24.868  1.00 10.00      A   
ATOM   3487  O   GLY A 370      16.695   3.993  25.679  1.00 10.00      A   
ATOM   3488  N   CYS A 371      16.862   4.764  23.571  1.00 10.00      A   
ATOM   3489  HN  CYS A 371      17.263   5.431  22.968  1.00 10.00      A   
ATOM   3490  CA  CYS A 371      16.001   3.732  23.013  1.00 10.00      A   
ATOM   3491  CB  CYS A 371      15.165   4.300  21.865  1.00 10.00      A   
ATOM   3492  SG  CYS A 371      14.390   5.895  22.223  1.00 10.00      A   
ATOM   3493  HG  CYS A 371      13.405   5.688  23.091  1.00 10.00      A   
ATOM   3494  C   CYS A 371      16.808   2.529  22.532  1.00 10.00      A   
ATOM   3495  O   CYS A 371      17.579   2.626  21.579  1.00 10.00      A   
ATOM   3496  N   PRO A 372      16.630   1.373  23.188  1.00 10.00      A   
ATOM   3497  CA  PRO A 372      17.331   0.137  22.848  1.00 10.00      A   
ATOM   3498  CB  PRO A 372      17.339  -0.642  24.175  1.00 10.00      A   
ATOM   3499  CG  PRO A 372      16.501   0.145  25.138  1.00 10.00      A   
ATOM   3500  CD  PRO A 372      15.747   1.167  24.335  1.00 10.00      A   
ATOM   3501  C   PRO A 372      16.591  -0.671  21.784  1.00 10.00      A   
ATOM   3502  O   PRO A 372      17.011  -1.776  21.422  1.00 10.00      A   
ATOM   3503  N   LYS A 373      15.483  -0.129  21.294  1.00 10.00      A   
ATOM   3504  HN  LYS A 373      15.190   0.743  21.626  1.00 10.00      A   
ATOM   3505  CA  LYS A 373      14.691  -0.805  20.279  1.00 10.00      A   
ATOM   3506  CB  LYS A 373      13.259  -1.046  20.767  1.00 10.00      A   
ATOM   3507  CG  LYS A 373      13.165  -1.946  21.990  1.00 10.00      A   
ATOM   3508  CD  LYS A 373      11.723  -2.317  22.305  1.00 10.00      A   
ATOM   3509  CE  LYS A 373      11.637  -3.183  23.552  1.00 10.00      A   
ATOM   3510  NZ  LYS A 373      10.252  -3.663  23.808  1.00 10.00      A   
ATOM   3511  HZ1 LYS A 373       9.991  -4.390  23.112  1.00 10.00      A   
ATOM   3512  HZ2 LYS A 373       9.573  -2.868  23.736  1.00 10.00      A   
ATOM   3513  HZ3 LYS A 373      10.184  -4.075  24.762  1.00 10.00      A   
ATOM   3514  C   LYS A 373      14.689  -0.027  18.969  1.00 10.00      A   
ATOM   3515  O   LYS A 373      13.999  -0.399  18.017  1.00 10.00      A   
ATOM   3516  N   LEU A 374      15.472   1.041  18.922  1.00 10.00      A   
ATOM   3517  HN  LEU A 374      16.010   1.273  19.703  1.00 10.00      A   
ATOM   3518  CA  LEU A 374      15.562   1.867  17.728  1.00 10.00      A   
ATOM   3519  CB  LEU A 374      16.296   3.174  18.056  1.00 10.00      A   
ATOM   3520  CG  LEU A 374      15.933   4.411  17.225  1.00 10.00      A   
ATOM   3521  CD1 LEU A 374      16.397   4.270  15.784  1.00 10.00      A   
ATOM   3522  CD2 LEU A 374      14.441   4.693  17.289  1.00 10.00      A   
ATOM   3523  C   LEU A 374      16.301   1.101  16.630  1.00 10.00      A   
ATOM   3524  O   LEU A 374      17.440   0.677  16.823  1.00 10.00      A   
ATOM   3525  N   GLU A 375      15.641   0.892  15.497  1.00 10.00      A   
ATOM   3526  HN  GLU A 375      14.717   1.219  15.409  1.00 10.00      A   
ATOM   3527  CA  GLU A 375      16.258   0.172  14.384  1.00 10.00      A   
ATOM   3528  CB  GLU A 375      15.682  -1.241  14.246  1.00 10.00      A   
ATOM   3529  CG  GLU A 375      14.187  -1.288  13.978  1.00 10.00      A   
ATOM   3530  CD  GLU A 375      13.713  -2.672  13.583  1.00 10.00      A   
ATOM   3531  OE1 GLU A 375      13.889  -3.049  12.404  1.00 10.00      A   
ATOM   3532  OE2 GLU A 375      13.161  -3.388  14.450  1.00 10.00      A   
ATOM   3533  C   GLU A 375      16.129   0.932  13.067  1.00 10.00      A   
ATOM   3534  O   GLU A 375      16.887   0.699  12.127  1.00 10.00      A   
ATOM   3535  N   SER A 376      15.160   1.830  13.000  1.00 10.00      A   
ATOM   3536  HN  SER A 376      14.578   1.968  13.773  1.00 10.00      A   
ATOM   3537  CA  SER A 376      14.934   2.618  11.802  1.00 10.00      A   
ATOM   3538  CB  SER A 376      13.596   2.235  11.172  1.00 10.00      A   
ATOM   3539  OG  SER A 376      13.443   0.827  11.124  1.00 10.00      A   
ATOM   3540  HG  SER A 376      12.595   0.617  10.715  1.00 10.00      A   
ATOM   3541  C   SER A 376      14.951   4.104  12.137  1.00 10.00      A   
ATOM   3542  O   SER A 376      14.139   4.580  12.931  1.00 10.00      A   
ATOM   3543  N   VAL A 377      15.873   4.837  11.539  1.00 10.00      A   
ATOM   3544  HN  VAL A 377      16.493   4.413  10.904  1.00 10.00      A   
ATOM   3545  CA  VAL A 377      15.980   6.264  11.800  1.00 10.00      A   
ATOM   3546  CB  VAL A 377      17.102   6.582  12.822  1.00 10.00      A   
ATOM   3547  CG1 VAL A 377      18.484   6.299  12.249  1.00 10.00      A   
ATOM   3548  CG2 VAL A 377      17.001   8.015  13.326  1.00 10.00      A   
ATOM   3549  C   VAL A 377      16.176   7.075  10.520  1.00 10.00      A   
ATOM   3550  O   VAL A 377      16.837   6.633   9.580  1.00 10.00      A   
ATOM   3551  N   LEU A 378      15.550   8.239  10.493  1.00 10.00      A   
ATOM   3552  HN  LEU A 378      15.002   8.494  11.268  1.00 10.00      A   
ATOM   3553  CA  LEU A 378      15.640   9.169   9.382  1.00 10.00      A   
ATOM   3554  CB  LEU A 378      14.348   9.151   8.558  1.00 10.00      A   
ATOM   3555  CG  LEU A 378      14.274  10.143   7.393  1.00 10.00      A   
ATOM   3556  CD1 LEU A 378      13.785   9.453   6.130  1.00 10.00      A   
ATOM   3557  CD2 LEU A 378      13.368  11.314   7.745  1.00 10.00      A   
ATOM   3558  C   LEU A 378      15.871  10.547   9.974  1.00 10.00      A   
ATOM   3559  O   LEU A 378      15.042  11.036  10.743  1.00 10.00      A   
ATOM   3560  N   TYR A 379      16.993  11.167   9.642  1.00 10.00      A   
ATOM   3561  HN  TYR A 379      17.617  10.742   9.010  1.00 10.00      A   
ATOM   3562  CA  TYR A 379      17.308  12.472  10.203  1.00 10.00      A   
ATOM   3563  CB  TYR A 379      18.101  12.286  11.504  1.00 10.00      A   
ATOM   3564  CG  TYR A 379      18.611  13.566  12.127  1.00 10.00      A   
ATOM   3565  CD1 TYR A 379      17.736  14.559  12.551  1.00 10.00      A   
ATOM   3566  CD2 TYR A 379      19.971  13.778  12.296  1.00 10.00      A   
ATOM   3567  CE1 TYR A 379      18.206  15.728  13.120  1.00 10.00      A   
ATOM   3568  CE2 TYR A 379      20.448  14.940  12.862  1.00 10.00      A   
ATOM   3569  CZ  TYR A 379      19.564  15.910  13.274  1.00 10.00      A   
ATOM   3570  OH  TYR A 379      20.043  17.072  13.834  1.00 10.00      A   
ATOM   3571  HH  TYR A 379      20.415  16.879  14.707  1.00 10.00      A   
ATOM   3572  C   TYR A 379      18.064  13.377   9.234  1.00 10.00      A   
ATOM   3573  O   TYR A 379      18.996  12.947   8.552  1.00 10.00      A   
ATOM   3574  N   PHE A 380      17.642  14.635   9.189  1.00 10.00      A   
ATOM   3575  HN  PHE A 380      16.882  14.901   9.750  1.00 10.00      A   
ATOM   3576  CA  PHE A 380      18.266  15.642   8.346  1.00 10.00      A   
ATOM   3577  CB  PHE A 380      17.216  16.321   7.461  1.00 10.00      A   
ATOM   3578  CG  PHE A 380      16.640  15.438   6.389  1.00 10.00      A   
ATOM   3579  CD1 PHE A 380      15.680  14.485   6.691  1.00 10.00      A   
ATOM   3580  CD2 PHE A 380      17.053  15.569   5.076  1.00 10.00      A   
ATOM   3581  CE1 PHE A 380      15.144  13.679   5.705  1.00 10.00      A   
ATOM   3582  CE2 PHE A 380      16.523  14.765   4.085  1.00 10.00      A   
ATOM   3583  CZ  PHE A 380      15.567  13.820   4.401  1.00 10.00      A   
ATOM   3584  C   PHE A 380      18.931  16.685   9.236  1.00 10.00      A   
ATOM   3585  O   PHE A 380      18.272  17.296  10.077  1.00 10.00      A   
ATOM   3586  N   CYS A 381      20.228  16.890   9.062  1.00 10.00      A   
ATOM   3587  HN  CYS A 381      20.711  16.383   8.371  1.00 10.00      A   
ATOM   3588  CA  CYS A 381      20.953  17.851   9.878  1.00 10.00      A   
ATOM   3589  CB  CYS A 381      21.869  17.128  10.863  1.00 10.00      A   
ATOM   3590  SG  CYS A 381      22.945  15.880  10.117  1.00 10.00      A   
ATOM   3591  HG  CYS A 381      24.197  16.170  10.456  1.00 10.00      A   
ATOM   3592  C   CYS A 381      21.768  18.821   9.035  1.00 10.00      A   
ATOM   3593  O   CYS A 381      21.866  18.679   7.817  1.00 10.00      A   
ATOM   3594  N   ARG A 382      22.350  19.813   9.697  1.00 10.00      A   
ATOM   3595  HN  ARG A 382      22.219  19.881  10.669  1.00 10.00      A   
ATOM   3596  CA  ARG A 382      23.168  20.813   9.028  1.00 10.00      A   
ATOM   3597  CB  ARG A 382      22.705  22.233   9.394  1.00 10.00      A   
ATOM   3598  CG  ARG A 382      21.317  22.603   8.890  1.00 10.00      A   
ATOM   3599  CD  ARG A 382      20.223  22.104   9.823  1.00 10.00      A   
ATOM   3600  NE  ARG A 382      18.925  22.699   9.505  1.00 10.00      A   
ATOM   3601  HE  ARG A 382      18.926  23.487   8.914  1.00 10.00      A   
ATOM   3602  CZ  ARG A 382      17.755  22.246   9.957  1.00 10.00      A   
ATOM   3603  NH1 ARG A 382      17.708  21.185  10.749  1.00 10.00      A   
ATOM   3604 HH11 ARG A 382      18.585  20.693  11.027  1.00 10.00      A   
ATOM   3605 HH12 ARG A 382      16.789  20.836  11.098  1.00 10.00      A   
ATOM   3606  NH2 ARG A 382      16.632  22.865   9.633  1.00 10.00      A   
ATOM   3607 HH21 ARG A 382      15.708  22.507   9.997  1.00 10.00      A   
ATOM   3608 HH22 ARG A 382      16.656  23.712   9.025  1.00 10.00      A   
ATOM   3609  C   ARG A 382      24.633  20.626   9.401  1.00 10.00      A   
ATOM   3610  O   ARG A 382      25.505  21.357   8.936  1.00 10.00      A   
ATOM   3611  N   GLN A 383      24.889  19.637  10.250  1.00 10.00      A   
ATOM   3612  HN  GLN A 383      24.147  19.092  10.580  1.00 10.00      A   
ATOM   3613  CA  GLN A 383      26.236  19.328  10.704  1.00 10.00      A   
ATOM   3614  CB  GLN A 383      26.624  20.237  11.873  1.00 10.00      A   
ATOM   3615  CG  GLN A 383      26.010  19.839  13.209  1.00 10.00      A   
ATOM   3616  CD  GLN A 383      26.361  20.804  14.322  1.00 10.00      A   
ATOM   3617  OE1 GLN A 383      26.451  22.012  14.104  1.00 10.00      A   
ATOM   3618  NE2 GLN A 383      26.570  20.284  15.519  1.00 10.00      A   
ATOM   3619 HE21 GLN A 383      26.488  19.301  15.630  1.00 10.00      A   
ATOM   3620 HE22 GLN A 383      26.809  20.888  16.250  1.00 10.00      A   
ATOM   3621  C   GLN A 383      26.303  17.871  11.145  1.00 10.00      A   
ATOM   3622  O   GLN A 383      25.270  17.247  11.392  1.00 10.00      A   
ATOM   3623  N   MET A 384      27.510  17.331  11.238  1.00 10.00      A   
ATOM   3624  HN  MET A 384      28.297  17.874  11.011  1.00 10.00      A   
ATOM   3625  CA  MET A 384      27.698  15.948  11.656  1.00 10.00      A   
ATOM   3626  CB  MET A 384      27.199  14.987  10.568  1.00 10.00      A   
ATOM   3627  CG  MET A 384      27.302  13.516  10.942  1.00 10.00      A   
ATOM   3628  SD  MET A 384      26.503  13.139  12.517  1.00 10.00      A   
ATOM   3629  CE  MET A 384      24.803  13.563  12.142  1.00 10.00      A   
ATOM   3630  C   MET A 384      29.164  15.670  11.962  1.00 10.00      A   
ATOM   3631  O   MET A 384      30.057  16.192  11.291  1.00 10.00      A   
ATOM   3632  N   THR A 385      29.408  14.862  12.987  1.00 10.00      A   
ATOM   3633  HN  THR A 385      28.657  14.500  13.504  1.00 10.00      A   
ATOM   3634  CA  THR A 385      30.764  14.500  13.364  1.00 10.00      A   
ATOM   3635  CB  THR A 385      31.115  14.967  14.787  1.00 10.00      A   
ATOM   3636  OG1 THR A 385      29.967  14.843  15.637  1.00 10.00      A   
ATOM   3637  HG1 THR A 385      29.357  15.583  15.463  1.00 10.00      A   
ATOM   3638  CG2 THR A 385      31.591  16.409  14.779  1.00 10.00      A   
ATOM   3639  C   THR A 385      30.957  12.993  13.267  1.00 10.00      A   
ATOM   3640  O   THR A 385      30.018  12.218  13.480  1.00 10.00      A   
ATOM   3641  N   ASN A 386      32.172  12.583  12.949  1.00 10.00      A   
ATOM   3642  HN  ASN A 386      32.880  13.256  12.793  1.00 10.00      A   
ATOM   3643  CA  ASN A 386      32.494  11.171  12.821  1.00 10.00      A   
ATOM   3644  CB  ASN A 386      33.910  10.981  12.280  1.00 10.00      A   
ATOM   3645  CG  ASN A 386      34.020  11.245  10.789  1.00 10.00      A   
ATOM   3646  OD1 ASN A 386      33.721  10.374   9.973  1.00 10.00      A   
ATOM   3647  ND2 ASN A 386      34.459  12.443  10.424  1.00 10.00      A   
ATOM   3648 HD21 ASN A 386      34.683  13.094  11.129  1.00 10.00      A   
ATOM   3649 HD22 ASN A 386      34.555  12.629   9.463  1.00 10.00      A   
ATOM   3650  C   ASN A 386      32.352  10.457  14.156  1.00 10.00      A   
ATOM   3651  O   ASN A 386      31.831   9.344  14.220  1.00 10.00      A   
ATOM   3652  N   ALA A 387      32.803  11.108  15.224  1.00 10.00      A   
ATOM   3653  HN  ALA A 387      33.197  12.001  15.109  1.00 10.00      A   
ATOM   3654  CA  ALA A 387      32.731  10.531  16.561  1.00 10.00      A   
ATOM   3655  CB  ALA A 387      33.339  11.472  17.586  1.00 10.00      A   
ATOM   3656  C   ALA A 387      31.293  10.185  16.935  1.00 10.00      A   
ATOM   3657  O   ALA A 387      31.029   9.128  17.508  1.00 10.00      A   
ATOM   3658  N   ALA A 388      30.369  11.078  16.598  1.00 10.00      A   
ATOM   3659  HN  ALA A 388      30.648  11.904  16.150  1.00 10.00      A   
ATOM   3660  CA  ALA A 388      28.957  10.869  16.886  1.00 10.00      A   
ATOM   3661  CB  ALA A 388      28.154  12.113  16.537  1.00 10.00      A   
ATOM   3662  C   ALA A 388      28.434   9.659  16.120  1.00 10.00      A   
ATOM   3663  O   ALA A 388      27.769   8.797  16.693  1.00 10.00      A   
ATOM   3664  N   LEU A 389      28.765   9.592  14.834  1.00 10.00      A   
ATOM   3665  HN  LEU A 389      29.310  10.313  14.443  1.00 10.00      A   
ATOM   3666  CA  LEU A 389      28.335   8.484  13.984  1.00 10.00      A   
ATOM   3667  CB  LEU A 389      28.824   8.682  12.547  1.00 10.00      A   
ATOM   3668  CG  LEU A 389      28.119   9.767  11.728  1.00 10.00      A   
ATOM   3669  CD1 LEU A 389      28.806   9.956  10.381  1.00 10.00      A   
ATOM   3670  CD2 LEU A 389      26.651   9.417  11.534  1.00 10.00      A   
ATOM   3671  C   LEU A 389      28.826   7.146  14.529  1.00 10.00      A   
ATOM   3672  O   LEU A 389      28.057   6.191  14.651  1.00 10.00      A   
ATOM   3673  N   ILE A 390      30.106   7.093  14.874  1.00 10.00      A   
ATOM   3674  HN  ILE A 390      30.666   7.892  14.756  1.00 10.00      A   
ATOM   3675  CA  ILE A 390      30.702   5.883  15.417  1.00 10.00      A   
ATOM   3676  CB  ILE A 390      32.210   6.070  15.690  1.00 10.00      A   
ATOM   3677  CG1 ILE A 390      32.943   6.402  14.387  1.00 10.00      A   
ATOM   3678  CG2 ILE A 390      32.801   4.823  16.337  1.00 10.00      A   
ATOM   3679  CD1 ILE A 390      34.376   6.841  14.581  1.00 10.00      A   
ATOM   3680  C   ILE A 390      29.991   5.485  16.706  1.00 10.00      A   
ATOM   3681  O   ILE A 390      29.692   4.312  16.923  1.00 10.00      A   
ATOM   3682  N   THR A 391      29.703   6.479  17.542  1.00 10.00      A   
ATOM   3683  HN  THR A 391      29.956   7.396  17.298  1.00 10.00      A   
ATOM   3684  CA  THR A 391      29.020   6.245  18.804  1.00 10.00      A   
ATOM   3685  CB  THR A 391      28.911   7.538  19.643  1.00 10.00      A   
ATOM   3686  OG1 THR A 391      30.225   8.090  19.829  1.00 10.00      A   
ATOM   3687  HG1 THR A 391      30.461   8.627  19.057  1.00 10.00      A   
ATOM   3688  CG2 THR A 391      28.294   7.253  21.008  1.00 10.00      A   
ATOM   3689  C   THR A 391      27.635   5.638  18.570  1.00 10.00      A   
ATOM   3690  O   THR A 391      27.230   4.721  19.279  1.00 10.00      A   
ATOM   3691  N   ILE A 392      26.930   6.130  17.553  1.00 10.00      A   
ATOM   3692  HN  ILE A 392      27.311   6.858  17.011  1.00 10.00      A   
ATOM   3693  CA  ILE A 392      25.601   5.617  17.222  1.00 10.00      A   
ATOM   3694  CB  ILE A 392      24.972   6.373  16.034  1.00 10.00      A   
ATOM   3695  CG1 ILE A 392      24.818   7.857  16.369  1.00 10.00      A   
ATOM   3696  CG2 ILE A 392      23.620   5.773  15.673  1.00 10.00      A   
ATOM   3697  CD1 ILE A 392      24.515   8.726  15.169  1.00 10.00      A   
ATOM   3698  C   ILE A 392      25.669   4.123  16.898  1.00 10.00      A   
ATOM   3699  O   ILE A 392      24.857   3.336  17.384  1.00 10.00      A   
ATOM   3700  N   ALA A 393      26.661   3.738  16.099  1.00 10.00      A   
ATOM   3701  HN  ALA A 393      27.285   4.413  15.754  1.00 10.00      A   
ATOM   3702  CA  ALA A 393      26.844   2.342  15.714  1.00 10.00      A   
ATOM   3703  CB  ALA A 393      27.938   2.224  14.665  1.00 10.00      A   
ATOM   3704  C   ALA A 393      27.184   1.481  16.924  1.00 10.00      A   
ATOM   3705  O   ALA A 393      26.806   0.310  16.998  1.00 10.00      A   
ATOM   3706  N   ARG A 394      27.897   2.070  17.873  1.00 10.00      A   
ATOM   3707  HN  ARG A 394      28.173   3.005  17.754  1.00 10.00      A   
ATOM   3708  CA  ARG A 394      28.286   1.362  19.083  1.00 10.00      A   
ATOM   3709  CB  ARG A 394      29.520   2.000  19.729  1.00 10.00      A   
ATOM   3710  CG  ARG A 394      30.724   2.103  18.808  1.00 10.00      A   
ATOM   3711  CD  ARG A 394      31.963   2.544  19.568  1.00 10.00      A   
ATOM   3712  NE  ARG A 394      32.513   1.456  20.377  1.00 10.00      A   
ATOM   3713  HE  ARG A 394      31.892   0.981  20.975  1.00 10.00      A   
ATOM   3714  CZ  ARG A 394      33.788   1.076  20.352  1.00 10.00      A   
ATOM   3715  NH1 ARG A 394      34.661   1.692  19.558  1.00 10.00      A   
ATOM   3716 HH11 ARG A 394      34.356   2.485  18.946  1.00 10.00      A   
ATOM   3717 HH12 ARG A 394      35.657   1.392  19.545  1.00 10.00      A   
ATOM   3718  NH2 ARG A 394      34.185   0.064  21.108  1.00 10.00      A   
ATOM   3719 HH21 ARG A 394      35.180  -0.241  21.097  1.00 10.00      A   
ATOM   3720 HH22 ARG A 394      33.501  -0.432  21.718  1.00 10.00      A   
ATOM   3721  C   ARG A 394      27.134   1.326  20.077  1.00 10.00      A   
ATOM   3722  O   ARG A 394      27.163   0.567  21.043  1.00 10.00      A   
ATOM   3723  N   ASN A 395      26.126   2.156  19.843  1.00 10.00      A   
ATOM   3724  HN  ASN A 395      26.171   2.759  19.070  1.00 10.00      A   
ATOM   3725  CA  ASN A 395      24.962   2.206  20.716  1.00 10.00      A   
ATOM   3726  CB  ASN A 395      24.460   3.642  20.898  1.00 10.00      A   
ATOM   3727  CG  ASN A 395      25.380   4.497  21.745  1.00 10.00      A   
ATOM   3728  OD1 ASN A 395      25.437   5.715  21.583  1.00 10.00      A   
ATOM   3729  ND2 ASN A 395      26.099   3.869  22.665  1.00 10.00      A   
ATOM   3730 HD21 ASN A 395      25.998   2.896  22.744  1.00 10.00      A   
ATOM   3731 HD22 ASN A 395      26.707   4.399  23.216  1.00 10.00      A   
ATOM   3732  C   ASN A 395      23.842   1.334  20.175  1.00 10.00      A   
ATOM   3733  O   ASN A 395      23.247   0.550  20.913  1.00 10.00      A   
ATOM   3734  N   ARG A 396      23.565   1.473  18.882  1.00 10.00      A   
ATOM   3735  HN  ARG A 396      24.092   2.107  18.344  1.00 10.00      A   
ATOM   3736  CA  ARG A 396      22.510   0.709  18.232  1.00 10.00      A   
ATOM   3737  CB  ARG A 396      21.468   1.649  17.615  1.00 10.00      A   
ATOM   3738  CG  ARG A 396      20.702   2.488  18.624  1.00 10.00      A   
ATOM   3739  CD  ARG A 396      19.446   1.782  19.111  1.00 10.00      A   
ATOM   3740  NE  ARG A 396      19.704   0.420  19.580  1.00 10.00      A   
ATOM   3741  HE  ARG A 396      19.575  -0.312  18.928  1.00 10.00      A   
ATOM   3742  CZ  ARG A 396      20.089   0.114  20.818  1.00 10.00      A   
ATOM   3743  NH1 ARG A 396      20.268   1.071  21.721  1.00 10.00      A   
ATOM   3744 HH11 ARG A 396      20.107   2.073  21.469  1.00 10.00      A   
ATOM   3745 HH12 ARG A 396      20.570   0.829  22.689  1.00 10.00      A   
ATOM   3746  NH2 ARG A 396      20.306  -1.154  21.151  1.00 10.00      A   
ATOM   3747 HH21 ARG A 396      20.174  -1.915  20.446  1.00 10.00      A   
ATOM   3748 HH22 ARG A 396      20.610  -1.401  22.120  1.00 10.00      A   
ATOM   3749  C   ARG A 396      23.081  -0.209  17.156  1.00 10.00      A   
ATOM   3750  O   ARG A 396      23.197   0.183  15.994  1.00 10.00      A   
ATOM   3751  N   PRO A 397      23.446  -1.446  17.530  1.00 10.00      A   
ATOM   3752  CA  PRO A 397      23.998  -2.423  16.590  1.00 10.00      A   
ATOM   3753  CB  PRO A 397      24.801  -3.336  17.509  1.00 10.00      A   
ATOM   3754  CG  PRO A 397      24.047  -3.331  18.799  1.00 10.00      A   
ATOM   3755  CD  PRO A 397      23.367  -1.988  18.901  1.00 10.00      A   
ATOM   3756  C   PRO A 397      22.890  -3.216  15.897  1.00 10.00      A   
ATOM   3757  O   PRO A 397      23.151  -4.117  15.099  1.00 10.00      A   
ATOM   3758  N   ASN A 398      21.653  -2.859  16.214  1.00 10.00      A   
ATOM   3759  HN  ASN A 398      21.523  -2.132  16.859  1.00 10.00      A   
ATOM   3760  CA  ASN A 398      20.482  -3.514  15.647  1.00 10.00      A   
ATOM   3761  CB  ASN A 398      19.460  -3.792  16.754  1.00 10.00      A   
ATOM   3762  CG  ASN A 398      18.833  -2.523  17.298  1.00 10.00      A   
ATOM   3763  OD1 ASN A 398      19.458  -1.788  18.063  1.00 10.00      A   
ATOM   3764  ND2 ASN A 398      17.593  -2.264  16.919  1.00 10.00      A   
ATOM   3765 HD21 ASN A 398      17.151  -2.901  16.320  1.00 10.00      A   
ATOM   3766 HD22 ASN A 398      17.171  -1.436  17.241  1.00 10.00      A   
ATOM   3767  C   ASN A 398      19.843  -2.642  14.572  1.00 10.00      A   
ATOM   3768  O   ASN A 398      18.732  -2.918  14.113  1.00 10.00      A   
ATOM   3769  N   MET A 399      20.557  -1.594  14.176  1.00 10.00      A   
ATOM   3770  HN  MET A 399      21.439  -1.443  14.574  1.00 10.00      A   
ATOM   3771  CA  MET A 399      20.075  -0.665  13.162  1.00 10.00      A   
ATOM   3772  CB  MET A 399      21.072   0.479  12.982  1.00 10.00      A   
ATOM   3773  CG  MET A 399      20.573   1.619  12.106  1.00 10.00      A   
ATOM   3774  SD  MET A 399      19.296   2.611  12.904  1.00 10.00      A   
ATOM   3775  CE  MET A 399      20.189   3.238  14.324  1.00 10.00      A   
ATOM   3776  C   MET A 399      19.847  -1.373  11.832  1.00 10.00      A   
ATOM   3777  O   MET A 399      20.756  -2.000  11.284  1.00 10.00      A   
ATOM   3778  N   THR A 400      18.625  -1.281  11.329  1.00 10.00      A   
ATOM   3779  HN  THR A 400      17.935  -0.786  11.830  1.00 10.00      A   
ATOM   3780  CA  THR A 400      18.270  -1.903  10.067  1.00 10.00      A   
ATOM   3781  CB  THR A 400      16.938  -2.673  10.182  1.00 10.00      A   
ATOM   3782  OG1 THR A 400      15.959  -1.856  10.841  1.00 10.00      A   
ATOM   3783  HG1 THR A 400      15.466  -2.395  11.477  1.00 10.00      A   
ATOM   3784  CG2 THR A 400      17.135  -3.947  10.984  1.00 10.00      A   
ATOM   3785  C   THR A 400      18.169  -0.863   8.952  1.00 10.00      A   
ATOM   3786  O   THR A 400      18.460  -1.145   7.787  1.00 10.00      A   
ATOM   3787  N   ARG A 401      17.774   0.348   9.313  1.00 10.00      A   
ATOM   3788  HN  ARG A 401      17.574   0.528  10.261  1.00 10.00      A   
ATOM   3789  CA  ARG A 401      17.631   1.421   8.342  1.00 10.00      A   
ATOM   3790  CB  ARG A 401      16.157   1.622   7.993  1.00 10.00      A   
ATOM   3791  CG  ARG A 401      15.603   0.578   7.039  1.00 10.00      A   
ATOM   3792  CD  ARG A 401      14.135   0.302   7.303  1.00 10.00      A   
ATOM   3793  NE  ARG A 401      13.931  -0.451   8.543  1.00 10.00      A   
ATOM   3794  HE  ARG A 401      14.523  -0.251   9.300  1.00 10.00      A   
ATOM   3795  CZ  ARG A 401      12.976  -1.365   8.696  1.00 10.00      A   
ATOM   3796  NH1 ARG A 401      12.153  -1.631   7.696  1.00 10.00      A   
ATOM   3797 HH11 ARG A 401      11.399  -2.343   7.808  1.00 10.00      A   
ATOM   3798 HH12 ARG A 401      12.248  -1.122   6.782  1.00 10.00      A   
ATOM   3799  NH2 ARG A 401      12.846  -2.008   9.854  1.00 10.00      A   
ATOM   3800 HH21 ARG A 401      12.099  -2.730   9.971  1.00 10.00      A   
ATOM   3801 HH22 ARG A 401      13.488  -1.798  10.651  1.00 10.00      A   
ATOM   3802  C   ARG A 401      18.221   2.721   8.864  1.00 10.00      A   
ATOM   3803  O   ARG A 401      17.633   3.382   9.722  1.00 10.00      A   
ATOM   3804  N   PHE A 402      19.383   3.089   8.337  1.00 10.00      A   
ATOM   3805  HN  PHE A 402      19.799   2.521   7.647  1.00 10.00      A   
ATOM   3806  CA  PHE A 402      20.054   4.314   8.745  1.00 10.00      A   
ATOM   3807  CB  PHE A 402      21.525   4.039   9.079  1.00 10.00      A   
ATOM   3808  CG  PHE A 402      22.167   5.089   9.944  1.00 10.00      A   
ATOM   3809  CD1 PHE A 402      22.009   5.059  11.320  1.00 10.00      A   
ATOM   3810  CD2 PHE A 402      22.930   6.103   9.386  1.00 10.00      A   
ATOM   3811  CE1 PHE A 402      22.599   6.018  12.124  1.00 10.00      A   
ATOM   3812  CE2 PHE A 402      23.522   7.065  10.184  1.00 10.00      A   
ATOM   3813  CZ  PHE A 402      23.355   7.024  11.556  1.00 10.00      A   
ATOM   3814  C   PHE A 402      19.938   5.364   7.640  1.00 10.00      A   
ATOM   3815  O   PHE A 402      20.771   5.432   6.734  1.00 10.00      A   
ATOM   3816  N   ARG A 403      18.883   6.162   7.706  1.00 10.00      A   
ATOM   3817  HN  ARG A 403      18.243   6.056   8.448  1.00 10.00      A   
ATOM   3818  CA  ARG A 403      18.652   7.205   6.719  1.00 10.00      A   
ATOM   3819  CB  ARG A 403      17.166   7.268   6.340  1.00 10.00      A   
ATOM   3820  CG  ARG A 403      16.616   5.988   5.729  1.00 10.00      A   
ATOM   3821  CD  ARG A 403      15.107   6.064   5.539  1.00 10.00      A   
ATOM   3822  NE  ARG A 403      14.738   6.561   4.214  1.00 10.00      A   
ATOM   3823  HE  ARG A 403      15.309   7.272   3.819  1.00 10.00      A   
ATOM   3824  CZ  ARG A 403      13.683   6.133   3.515  1.00 10.00      A   
ATOM   3825  NH1 ARG A 403      12.874   5.204   4.013  1.00 10.00      A   
ATOM   3826 HH11 ARG A 403      13.049   4.795   4.956  1.00 10.00      A   
ATOM   3827 HH12 ARG A 403      12.043   4.879   3.459  1.00 10.00      A   
ATOM   3828  NH2 ARG A 403      13.441   6.631   2.309  1.00 10.00      A   
ATOM   3829 HH21 ARG A 403      12.621   6.286   1.750  1.00 10.00      A   
ATOM   3830 HH22 ARG A 403      14.073   7.367   1.909  1.00 10.00      A   
ATOM   3831  C   ARG A 403      19.107   8.554   7.259  1.00 10.00      A   
ATOM   3832  O   ARG A 403      18.386   9.202   8.015  1.00 10.00      A   
ATOM   3833  N   LEU A 404      20.303   8.972   6.883  1.00 10.00      A   
ATOM   3834  HN  LEU A 404      20.841   8.418   6.278  1.00 10.00      A   
ATOM   3835  CA  LEU A 404      20.836  10.246   7.338  1.00 10.00      A   
ATOM   3836  CB  LEU A 404      22.111  10.030   8.153  1.00 10.00      A   
ATOM   3837  CG  LEU A 404      22.757  11.286   8.743  1.00 10.00      A   
ATOM   3838  CD1 LEU A 404      21.925  11.830   9.893  1.00 10.00      A   
ATOM   3839  CD2 LEU A 404      24.179  10.999   9.192  1.00 10.00      A   
ATOM   3840  C   LEU A 404      21.124  11.154   6.153  1.00 10.00      A   
ATOM   3841  O   LEU A 404      21.614  10.697   5.117  1.00 10.00      A   
ATOM   3842  N   CYS A 405      20.815  12.433   6.306  1.00 10.00      A   
ATOM   3843  HN  CYS A 405      20.410  12.732   7.152  1.00 10.00      A   
ATOM   3844  CA  CYS A 405      21.049  13.405   5.252  1.00 10.00      A   
ATOM   3845  CB  CYS A 405      19.801  13.564   4.381  1.00 10.00      A   
ATOM   3846  SG  CYS A 405      20.090  14.323   2.762  1.00 10.00      A   
ATOM   3847  HG  CYS A 405      20.687  13.420   1.989  1.00 10.00      A   
ATOM   3848  C   CYS A 405      21.472  14.749   5.834  1.00 10.00      A   
ATOM   3849  O   CYS A 405      21.007  15.153   6.902  1.00 10.00      A   
ATOM   3850  N   ILE A 406      22.363  15.430   5.131  1.00 10.00      A   
ATOM   3851  HN  ILE A 406      22.689  15.056   4.288  1.00 10.00      A   
ATOM   3852  CA  ILE A 406      22.852  16.727   5.563  1.00 10.00      A   
ATOM   3853  CB  ILE A 406      24.389  16.729   5.720  1.00 10.00      A   
ATOM   3854  CG1 ILE A 406      24.821  15.601   6.662  1.00 10.00      A   
ATOM   3855  CG2 ILE A 406      24.876  18.070   6.252  1.00 10.00      A   
ATOM   3856  CD1 ILE A 406      26.320  15.444   6.779  1.00 10.00      A   
ATOM   3857  C   ILE A 406      22.434  17.796   4.557  1.00 10.00      A   
ATOM   3858  O   ILE A 406      22.553  17.594   3.348  1.00 10.00      A   
ATOM   3859  N   ILE A 407      21.927  18.914   5.066  1.00 10.00      A   
ATOM   3860  HN  ILE A 407      21.829  18.988   6.042  1.00 10.00      A   
ATOM   3861  CA  ILE A 407      21.487  20.026   4.230  1.00 10.00      A   
ATOM   3862  CB  ILE A 407      20.940  21.189   5.093  1.00 10.00      A   
ATOM   3863  CG1 ILE A 407      19.804  20.704   6.007  1.00 10.00      A   
ATOM   3864  CG2 ILE A 407      20.477  22.353   4.224  1.00 10.00      A   
ATOM   3865  CD1 ILE A 407      18.627  20.098   5.270  1.00 10.00      A   
ATOM   3866  C   ILE A 407      22.621  20.540   3.343  1.00 10.00      A   
ATOM   3867  O   ILE A 407      22.426  20.815   2.155  1.00 10.00      A   
ATOM   3868  N   GLU A 408      23.805  20.652   3.921  1.00 10.00      A   
ATOM   3869  HN  GLU A 408      23.905  20.392   4.856  1.00 10.00      A   
ATOM   3870  CA  GLU A 408      24.961  21.132   3.192  1.00 10.00      A   
ATOM   3871  CB  GLU A 408      25.957  21.775   4.157  1.00 10.00      A   
ATOM   3872  CG  GLU A 408      26.811  22.865   3.534  1.00 10.00      A   
ATOM   3873  CD  GLU A 408      25.986  23.992   2.944  1.00 10.00      A   
ATOM   3874  OE1 GLU A 408      24.926  24.317   3.513  1.00 10.00      A   
ATOM   3875  OE2 GLU A 408      26.406  24.564   1.915  1.00 10.00      A   
ATOM   3876  C   GLU A 408      25.620  19.984   2.431  1.00 10.00      A   
ATOM   3877  O   GLU A 408      26.051  18.998   3.033  1.00 10.00      A   
ATOM   3878  N   PRO A 409      25.687  20.089   1.095  1.00 10.00      A   
ATOM   3879  CA  PRO A 409      26.291  19.055   0.248  1.00 10.00      A   
ATOM   3880  CB  PRO A 409      26.000  19.536  -1.177  1.00 10.00      A   
ATOM   3881  CG  PRO A 409      25.801  21.006  -1.048  1.00 10.00      A   
ATOM   3882  CD  PRO A 409      25.180  21.224   0.303  1.00 10.00      A   
ATOM   3883  C   PRO A 409      27.796  18.930   0.474  1.00 10.00      A   
ATOM   3884  O   PRO A 409      28.524  19.926   0.458  1.00 10.00      A   
ATOM   3885  N   LYS A 410      28.246  17.698   0.702  1.00 10.00      A   
ATOM   3886  HN  LYS A 410      27.605  16.956   0.717  1.00 10.00      A   
ATOM   3887  CA  LYS A 410      29.658  17.403   0.931  1.00 10.00      A   
ATOM   3888  CB  LYS A 410      30.533  17.778  -0.266  1.00 10.00      A   
ATOM   3889  CG  LYS A 410      30.285  16.933  -1.500  1.00 10.00      A   
ATOM   3890  CD  LYS A 410      31.424  17.075  -2.495  1.00 10.00      A   
ATOM   3891  CE  LYS A 410      31.137  16.318  -3.778  1.00 10.00      A   
ATOM   3892  NZ  LYS A 410      32.288  16.370  -4.716  1.00 10.00      A   
ATOM   3893  HZ1 LYS A 410      31.990  16.071  -5.666  1.00 10.00      A   
ATOM   3894  HZ2 LYS A 410      33.046  15.737  -4.393  1.00 10.00      A   
ATOM   3895  HZ3 LYS A 410      32.660  17.337  -4.771  1.00 10.00      A   
ATOM   3896  C   LYS A 410      30.194  18.022   2.223  1.00 10.00      A   
ATOM   3897  O   LYS A 410      31.380  18.347   2.318  1.00 10.00      A   
ATOM   3898  N   ALA A 411      29.321  18.185   3.211  1.00 10.00      A   
ATOM   3899  HN  ALA A 411      28.382  17.951   3.064  1.00 10.00      A   
ATOM   3900  CA  ALA A 411      29.726  18.734   4.498  1.00 10.00      A   
ATOM   3901  CB  ALA A 411      28.511  19.188   5.294  1.00 10.00      A   
ATOM   3902  C   ALA A 411      30.519  17.692   5.288  1.00 10.00      A   
ATOM   3903  O   ALA A 411      30.031  16.591   5.537  1.00 10.00      A   
ATOM   3904  N   PRO A 412      31.760  18.017   5.664  1.00 10.00      A   
ATOM   3905  CA  PRO A 412      32.618  17.115   6.422  1.00 10.00      A   
ATOM   3906  CB  PRO A 412      34.007  17.540   5.950  1.00 10.00      A   
ATOM   3907  CG  PRO A 412      33.887  19.010   5.701  1.00 10.00      A   
ATOM   3908  CD  PRO A 412      32.439  19.289   5.370  1.00 10.00      A   
ATOM   3909  C   PRO A 412      32.493  17.335   7.930  1.00 10.00      A   
ATOM   3910  O   PRO A 412      31.604  18.051   8.399  1.00 10.00      A   
ATOM   3911  N   ASP A 413      33.388  16.710   8.680  1.00 10.00      A   
ATOM   3912  HN  ASP A 413      34.065  16.145   8.245  1.00 10.00      A   
ATOM   3913  CA  ASP A 413      33.409  16.838  10.126  1.00 10.00      A   
ATOM   3914  CB  ASP A 413      34.399  15.830  10.711  1.00 10.00      A   
ATOM   3915  CG  ASP A 413      34.286  15.676  12.211  1.00 10.00      A   
ATOM   3916  OD1 ASP A 413      34.520  16.667  12.933  1.00 10.00      A   
ATOM   3917  OD2 ASP A 413      33.975  14.557  12.671  1.00 10.00      A   
ATOM   3918  C   ASP A 413      33.837  18.252  10.484  1.00 10.00      A   
ATOM   3919  O   ASP A 413      34.954  18.659  10.185  1.00 10.00      A   
ATOM   3920  N   TYR A 414      32.945  19.004  11.112  1.00 10.00      A   
ATOM   3921  HN  TYR A 414      32.065  18.624  11.329  1.00 10.00      A   
ATOM   3922  CA  TYR A 414      33.237  20.386  11.475  1.00 10.00      A   
ATOM   3923  CB  TYR A 414      31.950  21.146  11.811  1.00 10.00      A   
ATOM   3924  CG  TYR A 414      31.205  20.590  13.002  1.00 10.00      A   
ATOM   3925  CD1 TYR A 414      31.478  21.040  14.288  1.00 10.00      A   
ATOM   3926  CD2 TYR A 414      30.232  19.617  12.842  1.00 10.00      A   
ATOM   3927  CE1 TYR A 414      30.806  20.531  15.382  1.00 10.00      A   
ATOM   3928  CE2 TYR A 414      29.555  19.103  13.927  1.00 10.00      A   
ATOM   3929  CZ  TYR A 414      29.847  19.562  15.195  1.00 10.00      A   
ATOM   3930  OH  TYR A 414      29.174  19.042  16.275  1.00 10.00      A   
ATOM   3931  HH  TYR A 414      28.816  18.163  16.035  1.00 10.00      A   
ATOM   3932  C   TYR A 414      34.245  20.499  12.619  1.00 10.00      A   
ATOM   3933  O   TYR A 414      34.683  21.600  12.949  1.00 10.00      A   
ATOM   3934  N   LEU A 415      34.611  19.374  13.227  1.00 10.00      A   
ATOM   3935  HN  LEU A 415      34.242  18.509  12.919  1.00 10.00      A   
ATOM   3936  CA  LEU A 415      35.560  19.391  14.333  1.00 10.00      A   
ATOM   3937  CB  LEU A 415      35.082  18.526  15.507  1.00 10.00      A   
ATOM   3938  CG  LEU A 415      33.973  19.125  16.379  1.00 10.00      A   
ATOM   3939  CD1 LEU A 415      33.551  18.148  17.464  1.00 10.00      A   
ATOM   3940  CD2 LEU A 415      34.429  20.439  16.993  1.00 10.00      A   
ATOM   3941  C   LEU A 415      36.960  18.983  13.892  1.00 10.00      A   
ATOM   3942  O   LEU A 415      37.922  19.724  14.111  1.00 10.00      A   
ATOM   3943  N   THR A 416      37.079  17.821  13.259  1.00 10.00      A   
ATOM   3944  HN  THR A 416      36.274  17.270  13.092  1.00 10.00      A   
ATOM   3945  CA  THR A 416      38.381  17.341  12.813  1.00 10.00      A   
ATOM   3946  CB  THR A 416      38.519  15.814  12.970  1.00 10.00      A   
ATOM   3947  OG1 THR A 416      37.547  15.143  12.160  1.00 10.00      A   
ATOM   3948  HG1 THR A 416      37.954  14.353  11.769  1.00 10.00      A   
ATOM   3949  CG2 THR A 416      38.335  15.400  14.424  1.00 10.00      A   
ATOM   3950  C   THR A 416      38.676  17.746  11.370  1.00 10.00      A   
ATOM   3951  O   THR A 416      39.801  17.590  10.890  1.00 10.00      A   
ATOM   3952  N   LEU A 417      37.653  18.267  10.689  1.00 10.00      A   
ATOM   3953  HN  LEU A 417      36.785  18.358  11.139  1.00 10.00      A   
ATOM   3954  CA  LEU A 417      37.771  18.703   9.295  1.00 10.00      A   
ATOM   3955  CB  LEU A 417      38.792  19.837   9.135  1.00 10.00      A   
ATOM   3956  CG  LEU A 417      38.471  21.145   9.869  1.00 10.00      A   
ATOM   3957  CD1 LEU A 417      39.539  22.198   9.601  1.00 10.00      A   
ATOM   3958  CD2 LEU A 417      37.097  21.660   9.473  1.00 10.00      A   
ATOM   3959  C   LEU A 417      38.090  17.531   8.365  1.00 10.00      A   
ATOM   3960  O   LEU A 417      38.780  17.685   7.358  1.00 10.00      A   
ATOM   3961  N   GLU A 418      37.562  16.365   8.702  1.00 10.00      A   
ATOM   3962  HN  GLU A 418      36.991  16.312   9.495  1.00 10.00      A   
ATOM   3963  CA  GLU A 418      37.787  15.168   7.915  1.00 10.00      A   
ATOM   3964  CB  GLU A 418      38.360  14.057   8.800  1.00 10.00      A   
ATOM   3965  CG  GLU A 418      39.697  14.370   9.438  1.00 10.00      A   
ATOM   3966  CD  GLU A 418      40.058  13.354  10.495  1.00 10.00      A   
ATOM   3967  OE1 GLU A 418      41.150  12.754  10.409  1.00 10.00      A   
ATOM   3968  OE2 GLU A 418      39.257  13.155  11.426  1.00 10.00      A   
ATOM   3969  C   GLU A 418      36.477  14.689   7.311  1.00 10.00      A   
ATOM   3970  O   GLU A 418      35.401  15.089   7.759  1.00 10.00      A   
ATOM   3971  N   PRO A 419      36.544  13.856   6.265  1.00 10.00      A   
ATOM   3972  CA  PRO A 419      35.348  13.304   5.623  1.00 10.00      A   
ATOM   3973  CB  PRO A 419      35.915  12.514   4.437  1.00 10.00      A   
ATOM   3974  CG  PRO A 419      37.295  13.039   4.243  1.00 10.00      A   
ATOM   3975  CD  PRO A 419      37.779  13.404   5.610  1.00 10.00      A   
ATOM   3976  C   PRO A 419      34.616  12.365   6.582  1.00 10.00      A   
ATOM   3977  O   PRO A 419      35.158  11.988   7.622  1.00 10.00      A   
ATOM   3978  N   LEU A 420      33.403  11.967   6.231  1.00 10.00      A   
ATOM   3979  HN  LEU A 420      33.031  12.255   5.363  1.00 10.00      A   
ATOM   3980  CA  LEU A 420      32.614  11.096   7.096  1.00 10.00      A   
ATOM   3981  CB  LEU A 420      31.140  11.506   7.065  1.00 10.00      A   
ATOM   3982  CG  LEU A 420      30.834  12.937   7.514  1.00 10.00      A   
ATOM   3983  CD1 LEU A 420      29.365  13.266   7.299  1.00 10.00      A   
ATOM   3984  CD2 LEU A 420      31.223  13.139   8.970  1.00 10.00      A   
ATOM   3985  C   LEU A 420      32.765   9.621   6.723  1.00 10.00      A   
ATOM   3986  O   LEU A 420      31.941   8.787   7.117  1.00 10.00      A   
ATOM   3987  N   ASP A 421      33.819   9.307   5.969  1.00 10.00      A   
ATOM   3988  HN  ASP A 421      34.432  10.022   5.694  1.00 10.00      A   
ATOM   3989  CA  ASP A 421      34.083   7.937   5.525  1.00 10.00      A   
ATOM   3990  CB  ASP A 421      35.379   7.859   4.702  1.00 10.00      A   
ATOM   3991  CG  ASP A 421      35.305   8.590   3.373  1.00 10.00      A   
ATOM   3992  OD1 ASP A 421      35.147   7.933   2.324  1.00 10.00      A   
ATOM   3993  OD2 ASP A 421      35.432   9.823   3.365  1.00 10.00      A   
ATOM   3994  C   ASP A 421      34.169   6.972   6.705  1.00 10.00      A   
ATOM   3995  O   ASP A 421      33.552   5.907   6.695  1.00 10.00      A   
ATOM   3996  N   ILE A 422      34.918   7.361   7.730  1.00 10.00      A   
ATOM   3997  HN  ILE A 422      35.365   8.231   7.690  1.00 10.00      A   
ATOM   3998  CA  ILE A 422      35.089   6.520   8.912  1.00 10.00      A   
ATOM   3999  CB  ILE A 422      36.284   6.960   9.785  1.00 10.00      A   
ATOM   4000  CG1 ILE A 422      36.313   8.484   9.935  1.00 10.00      A   
ATOM   4001  CG2 ILE A 422      37.589   6.455   9.185  1.00 10.00      A   
ATOM   4002  CD1 ILE A 422      37.346   8.988  10.922  1.00 10.00      A   
ATOM   4003  C   ILE A 422      33.821   6.445   9.758  1.00 10.00      A   
ATOM   4004  O   ILE A 422      33.519   5.405  10.344  1.00 10.00      A   
ATOM   4005  N   GLY A 423      33.079   7.548   9.810  1.00 10.00      A   
ATOM   4006  HN  GLY A 423      33.372   8.348   9.322  1.00 10.00      A   
ATOM   4007  CA  GLY A 423      31.850   7.584  10.581  1.00 10.00      A   
ATOM   4008  C   GLY A 423      30.817   6.613  10.048  1.00 10.00      A   
ATOM   4009  O   GLY A 423      30.286   5.785  10.790  1.00 10.00      A   
ATOM   4010  N   PHE A 424      30.541   6.706   8.753  1.00 10.00      A   
ATOM   4011  HN  PHE A 424      30.998   7.390   8.214  1.00 10.00      A   
ATOM   4012  CA  PHE A 424      29.579   5.821   8.110  1.00 10.00      A   
ATOM   4013  CB  PHE A 424      29.237   6.326   6.706  1.00 10.00      A   
ATOM   4014  CG  PHE A 424      28.149   7.362   6.676  1.00 10.00      A   
ATOM   4015  CD1 PHE A 424      28.449   8.699   6.476  1.00 10.00      A   
ATOM   4016  CD2 PHE A 424      26.824   6.998   6.846  1.00 10.00      A   
ATOM   4017  CE1 PHE A 424      27.448   9.650   6.445  1.00 10.00      A   
ATOM   4018  CE2 PHE A 424      25.820   7.944   6.817  1.00 10.00      A   
ATOM   4019  CZ  PHE A 424      26.131   9.274   6.616  1.00 10.00      A   
ATOM   4020  C   PHE A 424      30.140   4.404   8.042  1.00 10.00      A   
ATOM   4021  O   PHE A 424      29.394   3.421   8.071  1.00 10.00      A   
ATOM   4022  N   GLY A 425      31.464   4.317   7.963  1.00 10.00      A   
ATOM   4023  HN  GLY A 425      31.994   5.141   7.935  1.00 10.00      A   
ATOM   4024  CA  GLY A 425      32.135   3.034   7.902  1.00 10.00      A   
ATOM   4025  C   GLY A 425      31.889   2.205   9.143  1.00 10.00      A   
ATOM   4026  O   GLY A 425      31.744   0.986   9.059  1.00 10.00      A   
ATOM   4027  N   ALA A 426      31.834   2.866  10.292  1.00 10.00      A   
ATOM   4028  HN  ALA A 426      31.968   3.840  10.293  1.00 10.00      A   
ATOM   4029  CA  ALA A 426      31.594   2.187  11.557  1.00 10.00      A   
ATOM   4030  CB  ALA A 426      31.883   3.118  12.723  1.00 10.00      A   
ATOM   4031  C   ALA A 426      30.159   1.675  11.620  1.00 10.00      A   
ATOM   4032  O   ALA A 426      29.888   0.609  12.183  1.00 10.00      A   
ATOM   4033  N   ILE A 427      29.246   2.443  11.027  1.00 10.00      A   
ATOM   4034  HN  ILE A 427      29.537   3.282  10.601  1.00 10.00      A   
ATOM   4035  CA  ILE A 427      27.830   2.087  10.996  1.00 10.00      A   
ATOM   4036  CB  ILE A 427      26.987   3.168  10.272  1.00 10.00      A   
ATOM   4037  CG1 ILE A 427      27.118   4.530  10.962  1.00 10.00      A   
ATOM   4038  CG2 ILE A 427      25.521   2.756  10.177  1.00 10.00      A   
ATOM   4039  CD1 ILE A 427      26.450   4.603  12.320  1.00 10.00      A   
ATOM   4040  C   ILE A 427      27.633   0.757  10.281  1.00 10.00      A   
ATOM   4041  O   ILE A 427      27.069  -0.180  10.840  1.00 10.00      A   
ATOM   4042  N   VAL A 428      28.131   0.676   9.051  1.00 10.00      A   
ATOM   4043  HN  VAL A 428      28.612   1.449   8.679  1.00 10.00      A   
ATOM   4044  CA  VAL A 428      27.994  -0.534   8.242  1.00 10.00      A   
ATOM   4045  CB  VAL A 428      28.355  -0.286   6.762  1.00 10.00      A   
ATOM   4046  CG1 VAL A 428      27.256   0.491   6.060  1.00 10.00      A   
ATOM   4047  CG2 VAL A 428      29.685   0.444   6.637  1.00 10.00      A   
ATOM   4048  C   VAL A 428      28.844  -1.686   8.780  1.00 10.00      A   
ATOM   4049  O   VAL A 428      28.681  -2.834   8.363  1.00 10.00      A   
ATOM   4050  N   GLU A 429      29.749  -1.376   9.699  1.00 10.00      A   
ATOM   4051  HN  GLU A 429      29.837  -0.444   9.983  1.00 10.00      A   
ATOM   4052  CA  GLU A 429      30.621  -2.384  10.292  1.00 10.00      A   
ATOM   4053  CB  GLU A 429      31.925  -1.728  10.764  1.00 10.00      A   
ATOM   4054  CG  GLU A 429      33.004  -2.695  11.229  1.00 10.00      A   
ATOM   4055  CD  GLU A 429      34.161  -1.988  11.910  1.00 10.00      A   
ATOM   4056  OE1 GLU A 429      34.623  -0.951  11.388  1.00 10.00      A   
ATOM   4057  OE2 GLU A 429      34.614  -2.463  12.971  1.00 10.00      A   
ATOM   4058  C   GLU A 429      29.936  -3.081  11.467  1.00 10.00      A   
ATOM   4059  O   GLU A 429      29.920  -4.311  11.553  1.00 10.00      A   
ATOM   4060  N   HIS A 430      29.358  -2.285  12.360  1.00 10.00      A   
ATOM   4061  HN  HIS A 430      29.381  -1.314  12.218  1.00 10.00      A   
ATOM   4062  CA  HIS A 430      28.692  -2.817  13.548  1.00 10.00      A   
ATOM   4063  CB  HIS A 430      28.692  -1.787  14.685  1.00 10.00      A   
ATOM   4064  CG  HIS A 430      30.018  -1.625  15.366  1.00 10.00      A   
ATOM   4065  ND1 HIS A 430      30.112  -1.506  16.735  1.00 10.00      A   
ATOM   4066  CD2 HIS A 430      31.262  -1.561  14.830  1.00 10.00      A   
ATOM   4067  CE1 HIS A 430      31.400  -1.370  16.998  1.00 10.00      A   
ATOM   4068  NE2 HIS A 430      32.129  -1.399  15.877  1.00 10.00      A   
ATOM   4069  HE2 HIS A 430      33.108  -1.336  15.816  1.00 10.00      A   
ATOM   4070  C   HIS A 430      27.272  -3.294  13.260  1.00 10.00      A   
ATOM   4071  O   HIS A 430      26.844  -4.338  13.758  1.00 10.00      A   
ATOM   4072  N   CYS A 431      26.543  -2.542  12.449  1.00 10.00      A   
ATOM   4073  HN  CYS A 431      26.938  -1.737  12.047  1.00 10.00      A   
ATOM   4074  CA  CYS A 431      25.170  -2.897  12.125  1.00 10.00      A   
ATOM   4075  CB  CYS A 431      24.359  -1.645  11.781  1.00 10.00      A   
ATOM   4076  SG  CYS A 431      24.746  -0.203  12.802  1.00 10.00      A   
ATOM   4077  HG  CYS A 431      25.891   0.300  12.364  1.00 10.00      A   
ATOM   4078  C   CYS A 431      25.125  -3.896  10.975  1.00 10.00      A   
ATOM   4079  O   CYS A 431      25.094  -3.512   9.806  1.00 10.00      A   
ATOM   4080  N   LYS A 432      25.134  -5.179  11.314  1.00 10.00      A   
ATOM   4081  HN  LYS A 432      25.168  -5.422  12.267  1.00 10.00      A   
ATOM   4082  CA  LYS A 432      25.094  -6.237  10.315  1.00 10.00      A   
ATOM   4083  CB  LYS A 432      25.619  -7.547  10.907  1.00 10.00      A   
ATOM   4084  CG  LYS A 432      27.099  -7.524  11.240  1.00 10.00      A   
ATOM   4085  CD  LYS A 432      27.946  -7.494   9.978  1.00 10.00      A   
ATOM   4086  CE  LYS A 432      29.425  -7.422  10.315  1.00 10.00      A   
ATOM   4087  NZ  LYS A 432      29.834  -8.497  11.259  1.00 10.00      A   
ATOM   4088  HZ1 LYS A 432      30.855  -8.438  11.448  1.00 10.00      A   
ATOM   4089  HZ2 LYS A 432      29.623  -9.432  10.854  1.00 10.00      A   
ATOM   4090  HZ3 LYS A 432      29.323  -8.398  12.158  1.00 10.00      A   
ATOM   4091  C   LYS A 432      23.677  -6.434   9.795  1.00 10.00      A   
ATOM   4092  O   LYS A 432      23.469  -7.027   8.737  1.00 10.00      A   
ATOM   4093  N   ASP A 433      22.710  -5.930  10.553  1.00 10.00      A   
ATOM   4094  HN  ASP A 433      22.951  -5.473  11.388  1.00 10.00      A   
ATOM   4095  CA  ASP A 433      21.300  -6.036  10.185  1.00 10.00      A   
ATOM   4096  CB  ASP A 433      20.416  -6.108  11.433  1.00 10.00      A   
ATOM   4097  CG  ASP A 433      20.571  -7.402  12.203  1.00 10.00      A   
ATOM   4098  OD1 ASP A 433      21.383  -7.436  13.152  1.00 10.00      A   
ATOM   4099  OD2 ASP A 433      19.881  -8.391  11.873  1.00 10.00      A   
ATOM   4100  C   ASP A 433      20.874  -4.847   9.333  1.00 10.00      A   
ATOM   4101  O   ASP A 433      19.690  -4.678   9.027  1.00 10.00      A   
ATOM   4102  N   LEU A 434      21.847  -4.026   8.952  1.00 10.00      A   
ATOM   4103  HN  LEU A 434      22.765  -4.223   9.218  1.00 10.00      A   
ATOM   4104  CA  LEU A 434      21.584  -2.850   8.138  1.00 10.00      A   
ATOM   4105  CB  LEU A 434      22.808  -1.935   8.099  1.00 10.00      A   
ATOM   4106  CG  LEU A 434      22.579  -0.533   7.530  1.00 10.00      A   
ATOM   4107  CD1 LEU A 434      21.688   0.280   8.451  1.00 10.00      A   
ATOM   4108  CD2 LEU A 434      23.901   0.178   7.294  1.00 10.00      A   
ATOM   4109  C   LEU A 434      21.187  -3.252   6.724  1.00 10.00      A   
ATOM   4110  O   LEU A 434      21.938  -3.938   6.027  1.00 10.00      A   
ATOM   4111  N   ARG A 435      20.007  -2.813   6.307  1.00 10.00      A   
ATOM   4112  HN  ARG A 435      19.466  -2.258   6.912  1.00 10.00      A   
ATOM   4113  CA  ARG A 435      19.486  -3.128   4.982  1.00 10.00      A   
ATOM   4114  CB  ARG A 435      18.087  -3.729   5.096  1.00 10.00      A   
ATOM   4115  CG  ARG A 435      18.043  -5.109   5.726  1.00 10.00      A   
ATOM   4116  CD  ARG A 435      16.637  -5.451   6.184  1.00 10.00      A   
ATOM   4117  NE  ARG A 435      15.633  -4.872   5.300  1.00 10.00      A   
ATOM   4118  HE  ARG A 435      15.837  -4.864   4.337  1.00 10.00      A   
ATOM   4119  CZ  ARG A 435      14.470  -4.374   5.714  1.00 10.00      A   
ATOM   4120  NH1 ARG A 435      14.151  -4.385   7.001  1.00 10.00      A   
ATOM   4121 HH11 ARG A 435      14.805  -4.790   7.707  1.00 10.00      A   
ATOM   4122 HH12 ARG A 435      13.237  -3.991   7.314  1.00 10.00      A   
ATOM   4123  NH2 ARG A 435      13.653  -3.820   4.834  1.00 10.00      A   
ATOM   4124 HH21 ARG A 435      12.733  -3.427   5.140  1.00 10.00      A   
ATOM   4125 HH22 ARG A 435      13.920  -3.766   3.827  1.00 10.00      A   
ATOM   4126  C   ARG A 435      19.428  -1.887   4.098  1.00 10.00      A   
ATOM   4127  O   ARG A 435      19.565  -1.975   2.880  1.00 10.00      A   
ATOM   4128  N   ARG A 436      19.214  -0.731   4.706  1.00 10.00      A   
ATOM   4129  HN  ARG A 436      19.117  -0.706   5.683  1.00 10.00      A   
ATOM   4130  CA  ARG A 436      19.140   0.510   3.948  1.00 10.00      A   
ATOM   4131  CB  ARG A 436      17.693   0.991   3.822  1.00 10.00      A   
ATOM   4132  CG  ARG A 436      17.498   2.113   2.815  1.00 10.00      A   
ATOM   4133  CD  ARG A 436      16.024   2.420   2.617  1.00 10.00      A   
ATOM   4134  NE  ARG A 436      15.802   3.422   1.575  1.00 10.00      A   
ATOM   4135  HE  ARG A 436      16.596   3.812   1.144  1.00 10.00      A   
ATOM   4136  CZ  ARG A 436      14.589   3.828   1.189  1.00 10.00      A   
ATOM   4137  NH1 ARG A 436      13.505   3.321   1.753  1.00 10.00      A   
ATOM   4138 HH11 ARG A 436      12.558   3.654   1.443  1.00 10.00      A   
ATOM   4139 HH12 ARG A 436      13.583   2.601   2.502  1.00 10.00      A   
ATOM   4140  NH2 ARG A 436      14.452   4.740   0.238  1.00 10.00      A   
ATOM   4141 HH21 ARG A 436      15.286   5.157  -0.227  1.00 10.00      A   
ATOM   4142 HH22 ARG A 436      13.485   5.047  -0.045  1.00 10.00      A   
ATOM   4143  C   ARG A 436      20.008   1.586   4.580  1.00 10.00      A   
ATOM   4144  O   ARG A 436      19.972   1.791   5.797  1.00 10.00      A   
ATOM   4145  N   LEU A 437      20.785   2.262   3.749  1.00 10.00      A   
ATOM   4146  HN  LEU A 437      20.765   2.045   2.789  1.00 10.00      A   
ATOM   4147  CA  LEU A 437      21.666   3.318   4.211  1.00 10.00      A   
ATOM   4148  CB  LEU A 437      23.094   2.784   4.366  1.00 10.00      A   
ATOM   4149  CG  LEU A 437      24.147   3.787   4.848  1.00 10.00      A   
ATOM   4150  CD1 LEU A 437      24.002   4.049   6.340  1.00 10.00      A   
ATOM   4151  CD2 LEU A 437      25.545   3.291   4.521  1.00 10.00      A   
ATOM   4152  C   LEU A 437      21.652   4.507   3.255  1.00 10.00      A   
ATOM   4153  O   LEU A 437      21.771   4.349   2.035  1.00 10.00      A   
ATOM   4154  N   SER A 438      21.480   5.691   3.819  1.00 10.00      A   
ATOM   4155  HN  SER A 438      21.352   5.741   4.792  1.00 10.00      A   
ATOM   4156  CA  SER A 438      21.477   6.920   3.044  1.00 10.00      A   
ATOM   4157  CB  SER A 438      20.267   7.781   3.415  1.00 10.00      A   
ATOM   4158  OG  SER A 438      19.064   7.028   3.346  1.00 10.00      A   
ATOM   4159  HG  SER A 438      18.304   7.631   3.385  1.00 10.00      A   
ATOM   4160  C   SER A 438      22.775   7.677   3.313  1.00 10.00      A   
ATOM   4161  O   SER A 438      23.049   8.074   4.446  1.00 10.00      A   
ATOM   4162  N   LEU A 439      23.583   7.855   2.281  1.00 10.00      A   
ATOM   4163  HN  LEU A 439      23.314   7.521   1.397  1.00 10.00      A   
ATOM   4164  CA  LEU A 439      24.861   8.538   2.426  1.00 10.00      A   
ATOM   4165  CB  LEU A 439      25.884   7.977   1.438  1.00 10.00      A   
ATOM   4166  CG  LEU A 439      26.339   6.539   1.699  1.00 10.00      A   
ATOM   4167  CD1 LEU A 439      27.243   6.050   0.581  1.00 10.00      A   
ATOM   4168  CD2 LEU A 439      27.039   6.431   3.044  1.00 10.00      A   
ATOM   4169  C   LEU A 439      24.728  10.045   2.262  1.00 10.00      A   
ATOM   4170  O   LEU A 439      23.959  10.524   1.425  1.00 10.00      A   
ATOM   4171  N   SER A 440      25.486  10.781   3.066  1.00 10.00      A   
ATOM   4172  HN  SER A 440      26.073  10.333   3.711  1.00 10.00      A   
ATOM   4173  CA  SER A 440      25.478  12.235   3.029  1.00 10.00      A   
ATOM   4174  CB  SER A 440      24.277  12.774   3.810  1.00 10.00      A   
ATOM   4175  OG  SER A 440      24.041  12.004   4.978  1.00 10.00      A   
ATOM   4176  HG  SER A 440      23.304  11.396   4.823  1.00 10.00      A   
ATOM   4177  C   SER A 440      26.778  12.790   3.613  1.00 10.00      A   
ATOM   4178  O   SER A 440      27.465  12.105   4.370  1.00 10.00      A   
ATOM   4179  N   GLY A 441      27.117  14.019   3.242  1.00 10.00      A   
ATOM   4180  HN  GLY A 441      26.550  14.502   2.607  1.00 10.00      A   
ATOM   4181  CA  GLY A 441      28.327  14.639   3.744  1.00 10.00      A   
ATOM   4182  C   GLY A 441      29.513  14.391   2.838  1.00 10.00      A   
ATOM   4183  O   GLY A 441      29.355  13.864   1.734  1.00 10.00      A   
ATOM   4184  N   LEU A 442      30.695  14.791   3.285  1.00 10.00      A   
ATOM   4185  HN  LEU A 442      30.757  15.219   4.166  1.00 10.00      A   
ATOM   4186  CA  LEU A 442      31.903  14.594   2.502  1.00 10.00      A   
ATOM   4187  CB  LEU A 442      33.018  15.526   2.967  1.00 10.00      A   
ATOM   4188  CG  LEU A 442      34.300  15.518   2.129  1.00 10.00      A   
ATOM   4189  CD1 LEU A 442      34.040  16.069   0.739  1.00 10.00      A   
ATOM   4190  CD2 LEU A 442      35.399  16.309   2.822  1.00 10.00      A   
ATOM   4191  C   LEU A 442      32.350  13.144   2.602  1.00 10.00      A   
ATOM   4192  O   LEU A 442      32.799  12.691   3.658  1.00 10.00      A   
ATOM   4193  N   LEU A 443      32.204  12.421   1.507  1.00 10.00      A   
ATOM   4194  HN  LEU A 443      31.835  12.840   0.704  1.00 10.00      A   
ATOM   4195  CA  LEU A 443      32.580  11.017   1.462  1.00 10.00      A   
ATOM   4196  CB  LEU A 443      31.329  10.136   1.445  1.00 10.00      A   
ATOM   4197  CG  LEU A 443      30.349  10.313   2.608  1.00 10.00      A   
ATOM   4198  CD1 LEU A 443      28.994   9.724   2.252  1.00 10.00      A   
ATOM   4199  CD2 LEU A 443      30.894   9.662   3.865  1.00 10.00      A   
ATOM   4200  C   LEU A 443      33.404  10.727   0.221  1.00 10.00      A   
ATOM   4201  O   LEU A 443      33.138  11.271  -0.855  1.00 10.00      A   
ATOM   4202  N   THR A 444      34.398   9.870   0.374  1.00 10.00      A   
ATOM   4203  HN  THR A 444      34.547   9.463   1.261  1.00 10.00      A   
ATOM   4204  CA  THR A 444      35.261   9.491  -0.730  1.00 10.00      A   
ATOM   4205  CB  THR A 444      36.741   9.809  -0.427  1.00 10.00      A   
ATOM   4206  OG1 THR A 444      37.104   9.322   0.877  1.00 10.00      A   
ATOM   4207  HG1 THR A 444      36.301   9.098   1.378  1.00 10.00      A   
ATOM   4208  CG2 THR A 444      36.996  11.307  -0.500  1.00 10.00      A   
ATOM   4209  C   THR A 444      35.094   8.006  -1.036  1.00 10.00      A   
ATOM   4210  O   THR A 444      34.102   7.397  -0.640  1.00 10.00      A   
ATOM   4211  N   ASP A 445      36.061   7.419  -1.725  1.00 10.00      A   
ATOM   4212  HN  ASP A 445      36.835   7.946  -2.015  1.00 10.00      A   
ATOM   4213  CA  ASP A 445      35.992   6.000  -2.072  1.00 10.00      A   
ATOM   4214  CB  ASP A 445      36.963   5.661  -3.207  1.00 10.00      A   
ATOM   4215  CG  ASP A 445      36.417   5.981  -4.584  1.00 10.00      A   
ATOM   4216  OD1 ASP A 445      37.002   5.518  -5.583  1.00 10.00      A   
ATOM   4217  OD2 ASP A 445      35.408   6.708  -4.678  1.00 10.00      A   
ATOM   4218  C   ASP A 445      36.282   5.119  -0.865  1.00 10.00      A   
ATOM   4219  O   ASP A 445      36.088   3.908  -0.914  1.00 10.00      A   
ATOM   4220  N   LYS A 446      36.738   5.731   0.226  1.00 10.00      A   
ATOM   4221  HN  LYS A 446      36.843   6.705   0.221  1.00 10.00      A   
ATOM   4222  CA  LYS A 446      37.061   4.985   1.436  1.00 10.00      A   
ATOM   4223  CB  LYS A 446      37.876   5.833   2.412  1.00 10.00      A   
ATOM   4224  CG  LYS A 446      38.728   5.018   3.374  1.00 10.00      A   
ATOM   4225  CD  LYS A 446      39.589   4.007   2.626  1.00 10.00      A   
ATOM   4226  CE  LYS A 446      40.445   3.184   3.578  1.00 10.00      A   
ATOM   4227  NZ  LYS A 446      41.166   2.088   2.872  1.00 10.00      A   
ATOM   4228  HZ1 LYS A 446      41.699   2.469   2.066  1.00 10.00      A   
ATOM   4229  HZ2 LYS A 446      40.484   1.375   2.516  1.00 10.00      A   
ATOM   4230  HZ3 LYS A 446      41.832   1.619   3.519  1.00 10.00      A   
ATOM   4231  C   LYS A 446      35.803   4.434   2.104  1.00 10.00      A   
ATOM   4232  O   LYS A 446      35.758   3.264   2.484  1.00 10.00      A   
ATOM   4233  N   VAL A 447      34.782   5.275   2.243  1.00 10.00      A   
ATOM   4234  HN  VAL A 447      34.884   6.214   1.948  1.00 10.00      A   
ATOM   4235  CA  VAL A 447      33.524   4.849   2.851  1.00 10.00      A   
ATOM   4236  CB  VAL A 447      32.515   6.015   3.014  1.00 10.00      A   
ATOM   4237  CG1 VAL A 447      32.055   6.558   1.669  1.00 10.00      A   
ATOM   4238  CG2 VAL A 447      31.327   5.596   3.865  1.00 10.00      A   
ATOM   4239  C   VAL A 447      32.905   3.713   2.043  1.00 10.00      A   
ATOM   4240  O   VAL A 447      32.333   2.779   2.600  1.00 10.00      A   
ATOM   4241  N   PHE A 448      33.062   3.784   0.725  1.00 10.00      A   
ATOM   4242  HN  PHE A 448      33.544   4.546   0.344  1.00 10.00      A   
ATOM   4243  CA  PHE A 448      32.536   2.762  -0.163  1.00 10.00      A   
ATOM   4244  CB  PHE A 448      32.629   3.219  -1.615  1.00 10.00      A   
ATOM   4245  CG  PHE A 448      31.814   4.443  -1.918  1.00 10.00      A   
ATOM   4246  CD1 PHE A 448      32.396   5.542  -2.517  1.00 10.00      A   
ATOM   4247  CD2 PHE A 448      30.465   4.490  -1.604  1.00 10.00      A   
ATOM   4248  CE1 PHE A 448      31.648   6.667  -2.799  1.00 10.00      A   
ATOM   4249  CE2 PHE A 448      29.710   5.613  -1.883  1.00 10.00      A   
ATOM   4250  CZ  PHE A 448      30.303   6.704  -2.482  1.00 10.00      A   
ATOM   4251  C   PHE A 448      33.296   1.460   0.037  1.00 10.00      A   
ATOM   4252  O   PHE A 448      32.725   0.374  -0.053  1.00 10.00      A   
ATOM   4253  N   GLU A 449      34.590   1.585   0.315  1.00 10.00      A   
ATOM   4254  HN  GLU A 449      34.984   2.483   0.346  1.00 10.00      A   
ATOM   4255  CA  GLU A 449      35.440   0.431   0.565  1.00 10.00      A   
ATOM   4256  CB  GLU A 449      36.896   0.883   0.728  1.00 10.00      A   
ATOM   4257  CG  GLU A 449      37.922  -0.121   0.235  1.00 10.00      A   
ATOM   4258  CD  GLU A 449      38.925  -0.502   1.301  1.00 10.00      A   
ATOM   4259  OE1 GLU A 449      39.328   0.379   2.089  1.00 10.00      A   
ATOM   4260  OE2 GLU A 449      39.319  -1.685   1.357  1.00 10.00      A   
ATOM   4261  C   GLU A 449      34.961  -0.279   1.828  1.00 10.00      A   
ATOM   4262  O   GLU A 449      34.934  -1.508   1.900  1.00 10.00      A   
ATOM   4263  N   TYR A 450      34.571   0.514   2.823  1.00 10.00      A   
ATOM   4264  HN  TYR A 450      34.628   1.483   2.708  1.00 10.00      A   
ATOM   4265  CA  TYR A 450      34.066  -0.026   4.075  1.00 10.00      A   
ATOM   4266  CB  TYR A 450      33.910   1.078   5.132  1.00 10.00      A   
ATOM   4267  CG  TYR A 450      35.212   1.655   5.644  1.00 10.00      A   
ATOM   4268  CD1 TYR A 450      35.458   3.021   5.589  1.00 10.00      A   
ATOM   4269  CD2 TYR A 450      36.191   0.835   6.185  1.00 10.00      A   
ATOM   4270  CE1 TYR A 450      36.647   3.551   6.054  1.00 10.00      A   
ATOM   4271  CE2 TYR A 450      37.382   1.355   6.654  1.00 10.00      A   
ATOM   4272  CZ  TYR A 450      37.604   2.712   6.587  1.00 10.00      A   
ATOM   4273  OH  TYR A 450      38.790   3.229   7.045  1.00 10.00      A   
ATOM   4274  HH  TYR A 450      39.496   2.597   6.870  1.00 10.00      A   
ATOM   4275  C   TYR A 450      32.719  -0.693   3.835  1.00 10.00      A   
ATOM   4276  O   TYR A 450      32.470  -1.803   4.310  1.00 10.00      A   
ATOM   4277  N   ILE A 451      31.860  -0.006   3.087  1.00 10.00      A   
ATOM   4278  HN  ILE A 451      32.138   0.869   2.729  1.00 10.00      A   
ATOM   4279  CA  ILE A 451      30.527  -0.508   2.767  1.00 10.00      A   
ATOM   4280  CB  ILE A 451      29.727   0.518   1.931  1.00 10.00      A   
ATOM   4281  CG1 ILE A 451      29.384   1.743   2.781  1.00 10.00      A   
ATOM   4282  CG2 ILE A 451      28.462  -0.104   1.349  1.00 10.00      A   
ATOM   4283  CD1 ILE A 451      28.782   2.882   1.989  1.00 10.00      A   
ATOM   4284  C   ILE A 451      30.617  -1.837   2.019  1.00 10.00      A   
ATOM   4285  O   ILE A 451      29.960  -2.811   2.381  1.00 10.00      A   
ATOM   4286  N   GLY A 452      31.459  -1.882   0.995  1.00 10.00      A   
ATOM   4287  HN  GLY A 452      31.971  -1.076   0.756  1.00 10.00      A   
ATOM   4288  CA  GLY A 452      31.627  -3.096   0.215  1.00 10.00      A   
ATOM   4289  C   GLY A 452      32.497  -4.127   0.911  1.00 10.00      A   
ATOM   4290  O   GLY A 452      33.393  -4.712   0.303  1.00 10.00      A   
ATOM   4291  N   THR A 453      32.231  -4.346   2.188  1.00 10.00      A   
ATOM   4292  HN  THR A 453      31.498  -3.847   2.607  1.00 10.00      A   
ATOM   4293  CA  THR A 453      32.981  -5.302   2.980  1.00 10.00      A   
ATOM   4294  CB  THR A 453      34.182  -4.629   3.685  1.00 10.00      A   
ATOM   4295  OG1 THR A 453      35.070  -4.075   2.707  1.00 10.00      A   
ATOM   4296  HG1 THR A 453      34.840  -3.145   2.553  1.00 10.00      A   
ATOM   4297  CG2 THR A 453      34.951  -5.634   4.531  1.00 10.00      A   
ATOM   4298  C   THR A 453      32.080  -5.977   4.014  1.00 10.00      A   
ATOM   4299  O   THR A 453      32.009  -7.202   4.081  1.00 10.00      A   
ATOM   4300  N   TYR A 454      31.379  -5.180   4.813  1.00 10.00      A   
ATOM   4301  HN  TYR A 454      31.452  -4.206   4.711  1.00 10.00      A   
ATOM   4302  CA  TYR A 454      30.504  -5.731   5.844  1.00 10.00      A   
ATOM   4303  CB  TYR A 454      30.780  -5.081   7.204  1.00 10.00      A   
ATOM   4304  CG  TYR A 454      32.189  -5.285   7.718  1.00 10.00      A   
ATOM   4305  CD1 TYR A 454      33.126  -4.260   7.664  1.00 10.00      A   
ATOM   4306  CD2 TYR A 454      32.583  -6.505   8.256  1.00 10.00      A   
ATOM   4307  CE1 TYR A 454      34.415  -4.445   8.131  1.00 10.00      A   
ATOM   4308  CE2 TYR A 454      33.869  -6.697   8.725  1.00 10.00      A   
ATOM   4309  CZ  TYR A 454      34.782  -5.664   8.658  1.00 10.00      A   
ATOM   4310  OH  TYR A 454      36.066  -5.856   9.124  1.00 10.00      A   
ATOM   4311  HH  TYR A 454      36.425  -5.017   9.443  1.00 10.00      A   
ATOM   4312  C   TYR A 454      29.029  -5.599   5.487  1.00 10.00      A   
ATOM   4313  O   TYR A 454      28.196  -6.335   6.012  1.00 10.00      A   
ATOM   4314  N   ALA A 455      28.703  -4.669   4.602  1.00 10.00      A   
ATOM   4315  HN  ALA A 455      29.407  -4.105   4.217  1.00 10.00      A   
ATOM   4316  CA  ALA A 455      27.317  -4.455   4.196  1.00 10.00      A   
ATOM   4317  CB  ALA A 455      27.111  -3.048   3.657  1.00 10.00      A   
ATOM   4318  C   ALA A 455      26.860  -5.508   3.192  1.00 10.00      A   
ATOM   4319  O   ALA A 455      26.738  -5.239   1.992  1.00 10.00      A   
ATOM   4320  N   LYS A 456      26.615  -6.713   3.692  1.00 10.00      A   
ATOM   4321  HN  LYS A 456      26.740  -6.861   4.655  1.00 10.00      A   
ATOM   4322  CA  LYS A 456      26.170  -7.818   2.860  1.00 10.00      A   
ATOM   4323  CB  LYS A 456      26.829  -9.125   3.313  1.00 10.00      A   
ATOM   4324  CG  LYS A 456      28.345  -9.154   3.162  1.00 10.00      A   
ATOM   4325  CD  LYS A 456      28.759  -9.260   1.701  1.00 10.00      A   
ATOM   4326  CE  LYS A 456      30.252  -9.528   1.562  1.00 10.00      A   
ATOM   4327  NZ  LYS A 456      30.652  -9.721   0.142  1.00 10.00      A   
ATOM   4328  HZ1 LYS A 456      30.177 -10.557  -0.256  1.00 10.00      A   
ATOM   4329  HZ2 LYS A 456      31.682  -9.857   0.070  1.00 10.00      A   
ATOM   4330  HZ3 LYS A 456      30.386  -8.885  -0.423  1.00 10.00      A   
ATOM   4331  C   LYS A 456      24.653  -7.947   2.916  1.00 10.00      A   
ATOM   4332  O   LYS A 456      24.037  -8.545   2.033  1.00 10.00      A   
ATOM   4333  N   LYS A 457      24.055  -7.367   3.949  1.00 10.00      A   
ATOM   4334  HN  LYS A 457      24.600  -6.884   4.612  1.00 10.00      A   
ATOM   4335  CA  LYS A 457      22.609  -7.422   4.127  1.00 10.00      A   
ATOM   4336  CB  LYS A 457      22.246  -7.624   5.599  1.00 10.00      A   
ATOM   4337  CG  LYS A 457      22.123  -9.080   6.019  1.00 10.00      A   
ATOM   4338  CD  LYS A 457      20.992  -9.772   5.272  1.00 10.00      A   
ATOM   4339  CE  LYS A 457      20.795 -11.199   5.752  1.00 10.00      A   
ATOM   4340  NZ  LYS A 457      21.971 -12.058   5.455  1.00 10.00      A   
ATOM   4341  HZ1 LYS A 457      22.121 -12.120   4.428  1.00 10.00      A   
ATOM   4342  HZ2 LYS A 457      21.817 -13.014   5.830  1.00 10.00      A   
ATOM   4343  HZ3 LYS A 457      22.827 -11.662   5.894  1.00 10.00      A   
ATOM   4344  C   LYS A 457      21.926  -6.171   3.583  1.00 10.00      A   
ATOM   4345  O   LYS A 457      20.697  -6.098   3.529  1.00 10.00      A   
ATOM   4346  N   MET A 458      22.731  -5.195   3.178  1.00 10.00      A   
ATOM   4347  HN  MET A 458      23.701  -5.320   3.250  1.00 10.00      A   
ATOM   4348  CA  MET A 458      22.211  -3.947   2.634  1.00 10.00      A   
ATOM   4349  CB  MET A 458      23.327  -2.912   2.497  1.00 10.00      A   
ATOM   4350  CG  MET A 458      22.831  -1.488   2.299  1.00 10.00      A   
ATOM   4351  SD  MET A 458      24.168  -0.280   2.213  1.00 10.00      A   
ATOM   4352  CE  MET A 458      25.010  -0.821   0.726  1.00 10.00      A   
ATOM   4353  C   MET A 458      21.554  -4.195   1.284  1.00 10.00      A   
ATOM   4354  O   MET A 458      22.218  -4.585   0.323  1.00 10.00      A   
ATOM   4355  N   GLU A 459      20.248  -3.981   1.233  1.00 10.00      A   
ATOM   4356  HN  GLU A 459      19.791  -3.660   2.040  1.00 10.00      A   
ATOM   4357  CA  GLU A 459      19.471  -4.196   0.021  1.00 10.00      A   
ATOM   4358  CB  GLU A 459      18.123  -4.842   0.365  1.00 10.00      A   
ATOM   4359  CG  GLU A 459      18.241  -6.178   1.086  1.00 10.00      A   
ATOM   4360  CD  GLU A 459      16.899  -6.811   1.393  1.00 10.00      A   
ATOM   4361  OE1 GLU A 459      16.377  -7.559   0.536  1.00 10.00      A   
ATOM   4362  OE2 GLU A 459      16.362  -6.572   2.497  1.00 10.00      A   
ATOM   4363  C   GLU A 459      19.257  -2.900  -0.757  1.00 10.00      A   
ATOM   4364  O   GLU A 459      19.059  -2.925  -1.975  1.00 10.00      A   
ATOM   4365  N   MET A 460      19.311  -1.766  -0.067  1.00 10.00      A   
ATOM   4366  HN  MET A 460      19.506  -1.791   0.897  1.00 10.00      A   
ATOM   4367  CA  MET A 460      19.102  -0.478  -0.718  1.00 10.00      A   
ATOM   4368  CB  MET A 460      17.671   0.012  -0.486  1.00 10.00      A   
ATOM   4369  CG  MET A 460      17.283   1.222  -1.318  1.00 10.00      A   
ATOM   4370  SD  MET A 460      15.512   1.547  -1.263  1.00 10.00      A   
ATOM   4371  CE  MET A 460      15.394   2.952  -2.371  1.00 10.00      A   
ATOM   4372  C   MET A 460      20.110   0.564  -0.245  1.00 10.00      A   
ATOM   4373  O   MET A 460      20.301   0.759   0.958  1.00 10.00      A   
ATOM   4374  N   LEU A 461      20.741   1.238  -1.200  1.00 10.00      A   
ATOM   4375  HN  LEU A 461      20.530   1.042  -2.145  1.00 10.00      A   
ATOM   4376  CA  LEU A 461      21.730   2.265  -0.889  1.00 10.00      A   
ATOM   4377  CB  LEU A 461      23.147   1.732  -1.143  1.00 10.00      A   
ATOM   4378  CG  LEU A 461      24.302   2.722  -0.946  1.00 10.00      A   
ATOM   4379  CD1 LEU A 461      24.471   3.079   0.521  1.00 10.00      A   
ATOM   4380  CD2 LEU A 461      25.596   2.159  -1.515  1.00 10.00      A   
ATOM   4381  C   LEU A 461      21.492   3.527  -1.711  1.00 10.00      A   
ATOM   4382  O   LEU A 461      21.378   3.472  -2.939  1.00 10.00      A   
ATOM   4383  N   SER A 462      21.415   4.657  -1.024  1.00 10.00      A   
ATOM   4384  HN  SER A 462      21.508   4.629  -0.048  1.00 10.00      A   
ATOM   4385  CA  SER A 462      21.200   5.941  -1.675  1.00 10.00      A   
ATOM   4386  CB  SER A 462      19.983   6.642  -1.066  1.00 10.00      A   
ATOM   4387  OG  SER A 462      18.883   5.747  -0.972  1.00 10.00      A   
ATOM   4388  HG  SER A 462      18.295   5.877  -1.737  1.00 10.00      A   
ATOM   4389  C   SER A 462      22.451   6.808  -1.534  1.00 10.00      A   
ATOM   4390  O   SER A 462      22.822   7.209  -0.427  1.00 10.00      A   
ATOM   4391  N   VAL A 463      23.108   7.077  -2.654  1.00 10.00      A   
ATOM   4392  HN  VAL A 463      22.756   6.736  -3.508  1.00 10.00      A   
ATOM   4393  CA  VAL A 463      24.329   7.873  -2.664  1.00 10.00      A   
ATOM   4394  CB  VAL A 463      25.472   7.128  -3.393  1.00 10.00      A   
ATOM   4395  CG1 VAL A 463      26.800   7.845  -3.196  1.00 10.00      A   
ATOM   4396  CG2 VAL A 463      25.564   5.682  -2.925  1.00 10.00      A   
ATOM   4397  C   VAL A 463      24.101   9.217  -3.350  1.00 10.00      A   
ATOM   4398  O   VAL A 463      23.496   9.284  -4.424  1.00 10.00      A   
ATOM   4399  N   ALA A 464      24.582  10.288  -2.725  1.00 10.00      A   
ATOM   4400  HN  ALA A 464      25.051  10.175  -1.871  1.00 10.00      A   
ATOM   4401  CA  ALA A 464      24.434  11.628  -3.276  1.00 10.00      A   
ATOM   4402  CB  ALA A 464      23.123  12.242  -2.812  1.00 10.00      A   
ATOM   4403  C   ALA A 464      25.607  12.513  -2.869  1.00 10.00      A   
ATOM   4404  O   ALA A 464      25.896  12.656  -1.678  1.00 10.00      A   
ATOM   4405  N   PHE A 465      26.285  13.082  -3.866  1.00 10.00      A   
ATOM   4406  HN  PHE A 465      26.009  12.900  -4.791  1.00 10.00      A   
ATOM   4407  CA  PHE A 465      27.431  13.962  -3.636  1.00 10.00      A   
ATOM   4408  CB  PHE A 465      27.002  15.261  -2.942  1.00 10.00      A   
ATOM   4409  CG  PHE A 465      26.341  16.261  -3.850  1.00 10.00      A   
ATOM   4410  CD1 PHE A 465      24.960  16.362  -3.909  1.00 10.00      A   
ATOM   4411  CD2 PHE A 465      27.103  17.106  -4.638  1.00 10.00      A   
ATOM   4412  CE1 PHE A 465      24.352  17.285  -4.737  1.00 10.00      A   
ATOM   4413  CE2 PHE A 465      26.501  18.031  -5.468  1.00 10.00      A   
ATOM   4414  CZ  PHE A 465      25.123  18.123  -5.519  1.00 10.00      A   
ATOM   4415  C   PHE A 465      28.531  13.268  -2.835  1.00 10.00      A   
ATOM   4416  O   PHE A 465      28.996  13.791  -1.824  1.00 10.00      A   
ATOM   4417  N   ALA A 466      28.952  12.098  -3.294  1.00 10.00      A   
ATOM   4418  HN  ALA A 466      28.558  11.731  -4.114  1.00 10.00      A   
ATOM   4419  CA  ALA A 466      29.991  11.347  -2.610  1.00 10.00      A   
ATOM   4420  CB  ALA A 466      29.372  10.462  -1.541  1.00 10.00      A   
ATOM   4421  C   ALA A 466      30.780  10.499  -3.592  1.00 10.00      A   
ATOM   4422  O   ALA A 466      30.244  10.057  -4.606  1.00 10.00      A   
ATOM   4423  N   GLY A 467      32.048  10.269  -3.284  1.00 10.00      A   
ATOM   4424  HN  GLY A 467      32.423  10.650  -2.456  1.00 10.00      A   
ATOM   4425  CA  GLY A 467      32.880   9.462  -4.150  1.00 10.00      A   
ATOM   4426  C   GLY A 467      34.182  10.138  -4.510  1.00 10.00      A   
ATOM   4427  O   GLY A 467      34.281  11.365  -4.493  1.00 10.00      A   
ATOM   4428  N   ASP A 468      35.181   9.330  -4.823  1.00 10.00      A   
ATOM   4429  HN  ASP A 468      35.031   8.350  -4.796  1.00 10.00      A   
ATOM   4430  CA  ASP A 468      36.496   9.827  -5.205  1.00 10.00      A   
ATOM   4431  CB  ASP A 468      37.565   9.256  -4.263  1.00 10.00      A   
ATOM   4432  CG  ASP A 468      38.868  10.035  -4.261  1.00 10.00      A   
ATOM   4433  OD1 ASP A 468      39.448  10.257  -5.346  1.00 10.00      A   
ATOM   4434  OD2 ASP A 468      39.330  10.419  -3.166  1.00 10.00      A   
ATOM   4435  C   ASP A 468      36.792   9.406  -6.641  1.00 10.00      A   
ATOM   4436  O   ASP A 468      37.229  10.211  -7.467  1.00 10.00      A   
ATOM   4437  N   SER A 469      36.532   8.138  -6.937  1.00 10.00      A   
ATOM   4438  HN  SER A 469      36.171   7.545  -6.238  1.00 10.00      A   
ATOM   4439  CA  SER A 469      36.756   7.596  -8.266  1.00 10.00      A   
ATOM   4440  CB  SER A 469      38.201   7.115  -8.407  1.00 10.00      A   
ATOM   4441  OG  SER A 469      38.706   6.621  -7.179  1.00 10.00      A   
ATOM   4442  HG  SER A 469      37.981   6.219  -6.662  1.00 10.00      A   
ATOM   4443  C   SER A 469      35.780   6.456  -8.557  1.00 10.00      A   
ATOM   4444  O   SER A 469      34.818   6.251  -7.817  1.00 10.00      A   
ATOM   4445  N   ASP A 470      36.039   5.709  -9.626  1.00 10.00      A   
ATOM   4446  HN  ASP A 470      36.821   5.919 -10.177  1.00 10.00      A   
ATOM   4447  CA  ASP A 470      35.184   4.591 -10.015  1.00 10.00      A   
ATOM   4448  CB  ASP A 470      35.513   4.128 -11.435  1.00 10.00      A   
ATOM   4449  CG  ASP A 470      35.032   5.089 -12.495  1.00 10.00      A   
ATOM   4450  OD1 ASP A 470      33.872   4.956 -12.934  1.00 10.00      A   
ATOM   4451  OD2 ASP A 470      35.819   5.974 -12.908  1.00 10.00      A   
ATOM   4452  C   ASP A 470      35.333   3.417  -9.062  1.00 10.00      A   
ATOM   4453  O   ASP A 470      34.467   2.542  -9.004  1.00 10.00      A   
ATOM   4454  N   LEU A 471      36.429   3.410  -8.308  1.00 10.00      A   
ATOM   4455  HN  LEU A 471      37.066   4.150  -8.386  1.00 10.00      A   
ATOM   4456  CA  LEU A 471      36.703   2.337  -7.361  1.00 10.00      A   
ATOM   4457  CB  LEU A 471      38.084   2.504  -6.722  1.00 10.00      A   
ATOM   4458  CG  LEU A 471      39.282   2.238  -7.634  1.00 10.00      A   
ATOM   4459  CD1 LEU A 471      40.574   2.618  -6.934  1.00 10.00      A   
ATOM   4460  CD2 LEU A 471      39.315   0.779  -8.063  1.00 10.00      A   
ATOM   4461  C   LEU A 471      35.621   2.241  -6.297  1.00 10.00      A   
ATOM   4462  O   LEU A 471      35.238   1.142  -5.898  1.00 10.00      A   
ATOM   4463  N   GLY A 472      35.124   3.388  -5.849  1.00 10.00      A   
ATOM   4464  HN  GLY A 472      35.490   4.239  -6.189  1.00 10.00      A   
ATOM   4465  CA  GLY A 472      34.078   3.407  -4.846  1.00 10.00      A   
ATOM   4466  C   GLY A 472      32.828   2.691  -5.318  1.00 10.00      A   
ATOM   4467  O   GLY A 472      32.155   2.009  -4.545  1.00 10.00      A   
ATOM   4468  N   MET A 473      32.529   2.825  -6.596  1.00 10.00      A   
ATOM   4469  HN  MET A 473      33.112   3.370  -7.169  1.00 10.00      A   
ATOM   4470  CA  MET A 473      31.363   2.179  -7.174  1.00 10.00      A   
ATOM   4471  CB  MET A 473      31.052   2.776  -8.550  1.00 10.00      A   
ATOM   4472  CG  MET A 473      29.766   2.264  -9.182  1.00 10.00      A   
ATOM   4473  SD  MET A 473      29.514   2.897 -10.853  1.00 10.00      A   
ATOM   4474  CE  MET A 473      27.981   2.082 -11.299  1.00 10.00      A   
ATOM   4475  C   MET A 473      31.615   0.678  -7.286  1.00 10.00      A   
ATOM   4476  O   MET A 473      30.744  -0.138  -6.986  1.00 10.00      A   
ATOM   4477  N   HIS A 474      32.830   0.329  -7.696  1.00 10.00      A   
ATOM   4478  HN  HIS A 474      33.480   1.037  -7.908  1.00 10.00      A   
ATOM   4479  CA  HIS A 474      33.226  -1.064  -7.857  1.00 10.00      A   
ATOM   4480  CB  HIS A 474      34.617  -1.141  -8.502  1.00 10.00      A   
ATOM   4481  CG  HIS A 474      35.055  -2.527  -8.874  1.00 10.00      A   
ATOM   4482  ND1 HIS A 474      34.293  -3.324  -9.693  1.00 10.00      A   
ATOM   4483  CD2 HIS A 474      36.172  -3.204  -8.511  1.00 10.00      A   
ATOM   4484  CE1 HIS A 474      34.954  -4.463  -9.814  1.00 10.00      A   
ATOM   4485  NE2 HIS A 474      36.096  -4.433  -9.114  1.00 10.00      A   
ATOM   4486  HE2 HIS A 474      36.766  -5.154  -9.056  1.00 10.00      A   
ATOM   4487  C   HIS A 474      33.217  -1.818  -6.528  1.00 10.00      A   
ATOM   4488  O   HIS A 474      32.694  -2.932  -6.442  1.00 10.00      A   
ATOM   4489  N   HIS A 475      33.788  -1.201  -5.497  1.00 10.00      A   
ATOM   4490  HN  HIS A 475      34.177  -0.306  -5.628  1.00 10.00      A   
ATOM   4491  CA  HIS A 475      33.863  -1.816  -4.174  1.00 10.00      A   
ATOM   4492  CB  HIS A 475      34.678  -0.953  -3.206  1.00 10.00      A   
ATOM   4493  CG  HIS A 475      36.153  -1.226  -3.242  1.00 10.00      A   
ATOM   4494  ND1 HIS A 475      36.799  -2.077  -2.374  1.00 10.00      A   
ATOM   4495  HD1 HIS A 475      36.384  -2.574  -1.634  1.00 10.00      A   
ATOM   4496  CD2 HIS A 475      37.111  -0.759  -4.084  1.00 10.00      A   
ATOM   4497  CE1 HIS A 475      38.099  -2.092  -2.696  1.00 10.00      A   
ATOM   4498  NE2 HIS A 475      38.342  -1.308  -3.733  1.00 10.00      A   
ATOM   4499  C   HIS A 475      32.486  -2.118  -3.595  1.00 10.00      A   
ATOM   4500  O   HIS A 475      32.316  -3.093  -2.869  1.00 10.00      A   
ATOM   4501  N   VAL A 476      31.508  -1.284  -3.911  1.00 10.00      A   
ATOM   4502  HN  VAL A 476      31.698  -0.515  -4.491  1.00 10.00      A   
ATOM   4503  CA  VAL A 476      30.155  -1.492  -3.413  1.00 10.00      A   
ATOM   4504  CB  VAL A 476      29.335  -0.186  -3.404  1.00 10.00      A   
ATOM   4505  CG1 VAL A 476      27.882  -0.461  -3.046  1.00 10.00      A   
ATOM   4506  CG2 VAL A 476      29.937   0.814  -2.431  1.00 10.00      A   
ATOM   4507  C   VAL A 476      29.433  -2.549  -4.248  1.00 10.00      A   
ATOM   4508  O   VAL A 476      28.814  -3.464  -3.707  1.00 10.00      A   
ATOM   4509  N   LEU A 477      29.533  -2.427  -5.569  1.00 10.00      A   
ATOM   4510  HN  LEU A 477      30.054  -1.680  -5.942  1.00 10.00      A   
ATOM   4511  CA  LEU A 477      28.884  -3.366  -6.483  1.00 10.00      A   
ATOM   4512  CB  LEU A 477      29.065  -2.915  -7.932  1.00 10.00      A   
ATOM   4513  CG  LEU A 477      28.213  -1.725  -8.381  1.00 10.00      A   
ATOM   4514  CD1 LEU A 477      28.650  -1.244  -9.756  1.00 10.00      A   
ATOM   4515  CD2 LEU A 477      26.739  -2.099  -8.397  1.00 10.00      A   
ATOM   4516  C   LEU A 477      29.395  -4.795  -6.298  1.00 10.00      A   
ATOM   4517  O   LEU A 477      28.612  -5.739  -6.233  1.00 10.00      A   
ATOM   4518  N   SER A 478      30.706  -4.952  -6.197  1.00 10.00      A   
ATOM   4519  HN  SER A 478      31.290  -4.167  -6.246  1.00 10.00      A   
ATOM   4520  CA  SER A 478      31.296  -6.269  -6.013  1.00 10.00      A   
ATOM   4521  CB  SER A 478      32.688  -6.330  -6.651  1.00 10.00      A   
ATOM   4522  OG  SER A 478      32.619  -6.205  -8.065  1.00 10.00      A   
ATOM   4523  HG  SER A 478      31.898  -5.603  -8.304  1.00 10.00      A   
ATOM   4524  C   SER A 478      31.381  -6.643  -4.534  1.00 10.00      A   
ATOM   4525  O   SER A 478      31.703  -7.781  -4.191  1.00 10.00      A   
ATOM   4526  N   GLY A 479      31.082  -5.687  -3.661  1.00 10.00      A   
ATOM   4527  HN  GLY A 479      30.829  -4.797  -3.988  1.00 10.00      A   
ATOM   4528  CA  GLY A 479      31.145  -5.940  -2.233  1.00 10.00      A   
ATOM   4529  C   GLY A 479      29.825  -6.388  -1.632  1.00 10.00      A   
ATOM   4530  O   GLY A 479      29.791  -7.320  -0.827  1.00 10.00      A   
ATOM   4531  N   CYS A 480      28.739  -5.732  -2.022  1.00 10.00      A   
ATOM   4532  HN  CYS A 480      28.826  -5.006  -2.679  1.00 10.00      A   
ATOM   4533  CA  CYS A 480      27.417  -6.059  -1.505  1.00 10.00      A   
ATOM   4534  CB  CYS A 480      26.431  -4.933  -1.803  1.00 10.00      A   
ATOM   4535  SG  CYS A 480      26.700  -3.451  -0.804  1.00 10.00      A   
ATOM   4536  HG  CYS A 480      27.057  -3.842   0.415  1.00 10.00      A   
ATOM   4537  C   CYS A 480      26.904  -7.395  -2.033  1.00 10.00      A   
ATOM   4538  O   CYS A 480      27.362  -7.891  -3.065  1.00 10.00      A   
ATOM   4539  N   ASP A 481      25.946  -7.975  -1.321  1.00 10.00      A   
ATOM   4540  HN  ASP A 481      25.606  -7.524  -0.521  1.00 10.00      A   
ATOM   4541  CA  ASP A 481      25.382  -9.263  -1.704  1.00 10.00      A   
ATOM   4542  CB  ASP A 481      25.666 -10.312  -0.624  1.00 10.00      A   
ATOM   4543  CG  ASP A 481      25.621 -11.726  -1.166  1.00 10.00      A   
ATOM   4544  OD1 ASP A 481      26.364 -12.014  -2.128  1.00 10.00      A   
ATOM   4545  OD2 ASP A 481      24.856 -12.557  -0.634  1.00 10.00      A   
ATOM   4546  C   ASP A 481      23.885  -9.165  -1.952  1.00 10.00      A   
ATOM   4547  O   ASP A 481      23.392  -9.610  -2.985  1.00 10.00      A   
ATOM   4548  N   SER A 482      23.173  -8.549  -1.019  1.00 10.00      A   
ATOM   4549  HN  SER A 482      23.632  -8.174  -0.240  1.00 10.00      A   
ATOM   4550  CA  SER A 482      21.724  -8.410  -1.124  1.00 10.00      A   
ATOM   4551  CB  SER A 482      21.089  -8.498   0.270  1.00 10.00      A   
ATOM   4552  OG  SER A 482      21.724  -9.488   1.073  1.00 10.00      A   
ATOM   4553  HG  SER A 482      22.603  -9.173   1.334  1.00 10.00      A   
ATOM   4554  C   SER A 482      21.331  -7.089  -1.794  1.00 10.00      A   
ATOM   4555  O   SER A 482      20.237  -6.575  -1.574  1.00 10.00      A   
ATOM   4556  N   LEU A 483      22.225  -6.554  -2.615  1.00 10.00      A   
ATOM   4557  HN  LEU A 483      23.069  -7.022  -2.761  1.00 10.00      A   
ATOM   4558  CA  LEU A 483      21.976  -5.298  -3.313  1.00 10.00      A   
ATOM   4559  CB  LEU A 483      23.225  -4.847  -4.082  1.00 10.00      A   
ATOM   4560  CG  LEU A 483      23.674  -3.396  -3.872  1.00 10.00      A   
ATOM   4561  CD1 LEU A 483      24.918  -3.095  -4.694  1.00 10.00      A   
ATOM   4562  CD2 LEU A 483      22.555  -2.421  -4.210  1.00 10.00      A   
ATOM   4563  C   LEU A 483      20.792  -5.421  -4.265  1.00 10.00      A   
ATOM   4564  O   LEU A 483      20.824  -6.199  -5.214  1.00 10.00      A   
ATOM   4565  N   ARG A 484      19.749  -4.651  -3.999  1.00 10.00      A   
ATOM   4566  HN  ARG A 484      19.781  -4.061  -3.213  1.00 10.00      A   
ATOM   4567  CA  ARG A 484      18.552  -4.666  -4.825  1.00 10.00      A   
ATOM   4568  CB  ARG A 484      17.327  -5.000  -3.975  1.00 10.00      A   
ATOM   4569  CG  ARG A 484      17.205  -6.464  -3.582  1.00 10.00      A   
ATOM   4570  CD  ARG A 484      16.186  -6.652  -2.468  1.00 10.00      A   
ATOM   4571  NE  ARG A 484      15.079  -5.705  -2.582  1.00 10.00      A   
ATOM   4572  HE  ARG A 484      14.907  -5.328  -3.467  1.00 10.00      A   
ATOM   4573  CZ  ARG A 484      14.290  -5.349  -1.570  1.00 10.00      A   
ATOM   4574  NH1 ARG A 484      14.459  -5.863  -0.359  1.00 10.00      A   
ATOM   4575 HH11 ARG A 484      13.833  -5.574   0.418  1.00 10.00      A   
ATOM   4576 HH12 ARG A 484      15.224  -6.566  -0.179  1.00 10.00      A   
ATOM   4577  NH2 ARG A 484      13.343  -4.436  -1.758  1.00 10.00      A   
ATOM   4578 HH21 ARG A 484      12.718  -4.154  -0.966  1.00 10.00      A   
ATOM   4579 HH22 ARG A 484      13.216  -3.984  -2.689  1.00 10.00      A   
ATOM   4580  C   ARG A 484      18.343  -3.325  -5.523  1.00 10.00      A   
ATOM   4581  O   ARG A 484      18.156  -3.274  -6.736  1.00 10.00      A   
ATOM   4582  N   LYS A 485      18.370  -2.244  -4.753  1.00 10.00      A   
ATOM   4583  HN  LYS A 485      18.557  -2.342  -3.793  1.00 10.00      A   
ATOM   4584  CA  LYS A 485      18.167  -0.911  -5.305  1.00 10.00      A   
ATOM   4585  CB  LYS A 485      16.885  -0.280  -4.757  1.00 10.00      A   
ATOM   4586  CG  LYS A 485      15.621  -0.675  -5.509  1.00 10.00      A   
ATOM   4587  CD  LYS A 485      14.398   0.087  -5.007  1.00 10.00      A   
ATOM   4588  CE  LYS A 485      13.941  -0.433  -3.655  1.00 10.00      A   
ATOM   4589  NZ  LYS A 485      12.663   0.182  -3.207  1.00 10.00      A   
ATOM   4590  HZ1 LYS A 485      12.153  -0.482  -2.588  1.00 10.00      A   
ATOM   4591  HZ2 LYS A 485      12.056   0.399  -4.023  1.00 10.00      A   
ATOM   4592  HZ3 LYS A 485      12.842   1.062  -2.682  1.00 10.00      A   
ATOM   4593  C   LYS A 485      19.356  -0.010  -5.009  1.00 10.00      A   
ATOM   4594  O   LYS A 485      19.745   0.162  -3.851  1.00 10.00      A   
ATOM   4595  N   LEU A 486      19.926   0.561  -6.060  1.00 10.00      A   
ATOM   4596  HN  LEU A 486      19.565   0.379  -6.959  1.00 10.00      A   
ATOM   4597  CA  LEU A 486      21.066   1.453  -5.927  1.00 10.00      A   
ATOM   4598  CB  LEU A 486      22.342   0.786  -6.454  1.00 10.00      A   
ATOM   4599  CG  LEU A 486      23.638   1.598  -6.345  1.00 10.00      A   
ATOM   4600  CD1 LEU A 486      23.911   2.013  -4.908  1.00 10.00      A   
ATOM   4601  CD2 LEU A 486      24.811   0.810  -6.908  1.00 10.00      A   
ATOM   4602  C   LEU A 486      20.801   2.762  -6.662  1.00 10.00      A   
ATOM   4603  O   LEU A 486      20.689   2.791  -7.891  1.00 10.00      A   
ATOM   4604  N   GLU A 487      20.688   3.833  -5.897  1.00 10.00      A   
ATOM   4605  HN  GLU A 487      20.782   3.737  -4.920  1.00 10.00      A   
ATOM   4606  CA  GLU A 487      20.434   5.150  -6.454  1.00 10.00      A   
ATOM   4607  CB  GLU A 487      19.149   5.731  -5.861  1.00 10.00      A   
ATOM   4608  CG  GLU A 487      18.834   5.204  -4.468  1.00 10.00      A   
ATOM   4609  CD  GLU A 487      17.385   5.374  -4.077  1.00 10.00      A   
ATOM   4610  OE1 GLU A 487      17.126   5.920  -2.985  1.00 10.00      A   
ATOM   4611  OE2 GLU A 487      16.500   4.956  -4.855  1.00 10.00      A   
ATOM   4612  C   GLU A 487      21.625   6.069  -6.203  1.00 10.00      A   
ATOM   4613  O   GLU A 487      22.023   6.290  -5.059  1.00 10.00      A   
ATOM   4614  N   ILE A 488      22.208   6.577  -7.280  1.00 10.00      A   
ATOM   4615  HN  ILE A 488      21.848   6.355  -8.168  1.00 10.00      A   
ATOM   4616  CA  ILE A 488      23.368   7.452  -7.180  1.00 10.00      A   
ATOM   4617  CB  ILE A 488      24.633   6.766  -7.739  1.00 10.00      A   
ATOM   4618  CG1 ILE A 488      24.624   5.263  -7.441  1.00 10.00      A   
ATOM   4619  CG2 ILE A 488      25.879   7.411  -7.159  1.00 10.00      A   
ATOM   4620  CD1 ILE A 488      25.719   4.493  -8.149  1.00 10.00      A   
ATOM   4621  C   ILE A 488      23.154   8.751  -7.956  1.00 10.00      A   
ATOM   4622  O   ILE A 488      22.712   8.732  -9.107  1.00 10.00      A   
ATOM   4623  N   ARG A 489      23.471   9.876  -7.332  1.00 10.00      A   
ATOM   4624  HN  ARG A 489      23.802   9.837  -6.406  1.00 10.00      A   
ATOM   4625  CA  ARG A 489      23.333  11.173  -7.987  1.00 10.00      A   
ATOM   4626  CB  ARG A 489      22.001  11.852  -7.641  1.00 10.00      A   
ATOM   4627  CG  ARG A 489      21.903  12.393  -6.224  1.00 10.00      A   
ATOM   4628  CD  ARG A 489      21.002  13.619  -6.161  1.00 10.00      A   
ATOM   4629  NE  ARG A 489      21.519  14.736  -6.958  1.00 10.00      A   
ATOM   4630  HE  ARG A 489      22.442  14.660  -7.303  1.00 10.00      A   
ATOM   4631  CZ  ARG A 489      20.829  15.840  -7.246  1.00 10.00      A   
ATOM   4632  NH1 ARG A 489      19.587  15.998  -6.808  1.00 10.00      A   
ATOM   4633 HH11 ARG A 489      19.137  15.260  -6.233  1.00 10.00      A   
ATOM   4634 HH12 ARG A 489      19.057  16.871  -7.042  1.00 10.00      A   
ATOM   4635  NH2 ARG A 489      21.387  16.795  -7.975  1.00 10.00      A   
ATOM   4636 HH21 ARG A 489      20.857  17.660  -8.208  1.00 10.00      A   
ATOM   4637 HH22 ARG A 489      22.380  16.677  -8.320  1.00 10.00      A   
ATOM   4638  C   ARG A 489      24.507  12.090  -7.657  1.00 10.00      A   
ATOM   4639  O   ARG A 489      24.909  12.202  -6.496  1.00 10.00      A   
ATOM   4640  N   ASP A 490      25.047  12.730  -8.691  1.00 10.00      A   
ATOM   4641  HN  ASP A 490      24.682  12.565  -9.590  1.00 10.00      A   
ATOM   4642  CA  ASP A 490      26.171  13.658  -8.549  1.00 10.00      A   
ATOM   4643  CB  ASP A 490      25.788  14.899  -7.727  1.00 10.00      A   
ATOM   4644  CG  ASP A 490      25.058  15.947  -8.546  1.00 10.00      A   
ATOM   4645  OD1 ASP A 490      25.725  16.709  -9.275  1.00 10.00      A   
ATOM   4646  OD2 ASP A 490      23.816  16.012  -8.465  1.00 10.00      A   
ATOM   4647  C   ASP A 490      27.407  12.980  -7.966  1.00 10.00      A   
ATOM   4648  O   ASP A 490      27.854  13.316  -6.869  1.00 10.00      A   
ATOM   4649  N   CYS A 491      27.963  12.036  -8.709  1.00 10.00      A   
ATOM   4650  HN  CYS A 491      27.582  11.831  -9.588  1.00 10.00      A   
ATOM   4651  CA  CYS A 491      29.140  11.309  -8.256  1.00 10.00      A   
ATOM   4652  CB  CYS A 491      28.732   9.935  -7.723  1.00 10.00      A   
ATOM   4653  SG  CYS A 491      27.801   9.998  -6.177  1.00 10.00      A   
ATOM   4654  HG  CYS A 491      28.653   9.750  -5.189  1.00 10.00      A   
ATOM   4655  C   CYS A 491      30.160  11.169  -9.382  1.00 10.00      A   
ATOM   4656  O   CYS A 491      29.802  11.239 -10.560  1.00 10.00      A   
ATOM   4657  N   PRO A 492      31.445  10.971  -9.038  1.00 10.00      A   
ATOM   4658  CA  PRO A 492      32.527  10.827 -10.017  1.00 10.00      A   
ATOM   4659  CB  PRO A 492      33.800  11.088  -9.194  1.00 10.00      A   
ATOM   4660  CG  PRO A 492      33.340  11.454  -7.820  1.00 10.00      A   
ATOM   4661  CD  PRO A 492      31.960  10.893  -7.667  1.00 10.00      A   
ATOM   4662  C   PRO A 492      32.581   9.430 -10.641  1.00 10.00      A   
ATOM   4663  O   PRO A 492      33.620   9.008 -11.152  1.00 10.00      A   
ATOM   4664  N   PHE A 493      31.463   8.717 -10.596  1.00 10.00      A   
ATOM   4665  HN  PHE A 493      30.665   9.105 -10.186  1.00 10.00      A   
ATOM   4666  CA  PHE A 493      31.388   7.382 -11.165  1.00 10.00      A   
ATOM   4667  CB  PHE A 493      30.285   6.570 -10.486  1.00 10.00      A   
ATOM   4668  CG  PHE A 493      30.438   6.458  -8.995  1.00 10.00      A   
ATOM   4669  CD1 PHE A 493      29.323   6.447  -8.176  1.00 10.00      A   
ATOM   4670  CD2 PHE A 493      31.692   6.365  -8.411  1.00 10.00      A   
ATOM   4671  CE1 PHE A 493      29.451   6.344  -6.804  1.00 10.00      A   
ATOM   4672  CE2 PHE A 493      31.827   6.261  -7.038  1.00 10.00      A   
ATOM   4673  CZ  PHE A 493      30.705   6.251  -6.233  1.00 10.00      A   
ATOM   4674  C   PHE A 493      31.128   7.487 -12.661  1.00 10.00      A   
ATOM   4675  O   PHE A 493      30.193   8.173 -13.092  1.00 10.00      A   
ATOM   4676  N   GLY A 494      31.964   6.827 -13.447  1.00 10.00      A   
ATOM   4677  HN  GLY A 494      32.687   6.289 -13.044  1.00 10.00      A   
ATOM   4678  CA  GLY A 494      31.824   6.880 -14.883  1.00 10.00      A   
ATOM   4679  C   GLY A 494      31.299   5.600 -15.488  1.00 10.00      A   
ATOM   4680  O   GLY A 494      30.157   5.215 -15.252  1.00 10.00      A   
ATOM   4681  N   ASP A 495      32.139   4.938 -16.268  1.00 10.00      A   
ATOM   4682  HN  ASP A 495      33.042   5.296 -16.405  1.00 10.00      A   
ATOM   4683  CA  ASP A 495      31.755   3.705 -16.937  1.00 10.00      A   
ATOM   4684  CB  ASP A 495      31.584   3.954 -18.439  1.00 10.00      A   
ATOM   4685  CG  ASP A 495      32.856   4.430 -19.120  1.00 10.00      A   
ATOM   4686  OD1 ASP A 495      33.166   5.641 -19.036  1.00 10.00      A   
ATOM   4687  OD2 ASP A 495      33.548   3.600 -19.746  1.00 10.00      A   
ATOM   4688  C   ASP A 495      32.769   2.589 -16.713  1.00 10.00      A   
ATOM   4689  O   ASP A 495      32.699   1.541 -17.356  1.00 10.00      A   
ATOM   4690  N   LYS A 496      33.699   2.797 -15.791  1.00 10.00      A   
ATOM   4691  HN  LYS A 496      33.697   3.637 -15.280  1.00 10.00      A   
ATOM   4692  CA  LYS A 496      34.720   1.791 -15.515  1.00 10.00      A   
ATOM   4693  CB  LYS A 496      35.941   2.422 -14.845  1.00 10.00      A   
ATOM   4694  CG  LYS A 496      36.560   3.553 -15.646  1.00 10.00      A   
ATOM   4695  CD  LYS A 496      37.757   4.146 -14.926  1.00 10.00      A   
ATOM   4696  CE  LYS A 496      38.068   5.542 -15.432  1.00 10.00      A   
ATOM   4697  NZ  LYS A 496      36.885   6.438 -15.350  1.00 10.00      A   
ATOM   4698  HZ1 LYS A 496      37.172   7.430 -15.480  1.00 10.00      A   
ATOM   4699  HZ2 LYS A 496      36.426   6.343 -14.418  1.00 10.00      A   
ATOM   4700  HZ3 LYS A 496      36.195   6.188 -16.088  1.00 10.00      A   
ATOM   4701  C   LYS A 496      34.164   0.665 -14.655  1.00 10.00      A   
ATOM   4702  O   LYS A 496      34.211  -0.508 -15.035  1.00 10.00      A   
ATOM   4703  N   ALA A 497      33.614   1.029 -13.508  1.00 10.00      A   
ATOM   4704  HN  ALA A 497      33.574   1.981 -13.276  1.00 10.00      A   
ATOM   4705  CA  ALA A 497      33.049   0.057 -12.590  1.00 10.00      A   
ATOM   4706  CB  ALA A 497      32.902   0.664 -11.205  1.00 10.00      A   
ATOM   4707  C   ALA A 497      31.703  -0.430 -13.104  1.00 10.00      A   
ATOM   4708  O   ALA A 497      31.312  -1.571 -12.864  1.00 10.00      A   
ATOM   4709  N   LEU A 498      31.010   0.444 -13.824  1.00 10.00      A   
ATOM   4710  HN  LEU A 498      31.382   1.343 -13.964  1.00 10.00      A   
ATOM   4711  CA  LEU A 498      29.708   0.125 -14.394  1.00 10.00      A   
ATOM   4712  CB  LEU A 498      29.145   1.346 -15.127  1.00 10.00      A   
ATOM   4713  CG  LEU A 498      27.810   1.148 -15.850  1.00 10.00      A   
ATOM   4714  CD1 LEU A 498      26.683   0.932 -14.853  1.00 10.00      A   
ATOM   4715  CD2 LEU A 498      27.511   2.328 -16.760  1.00 10.00      A   
ATOM   4716  C   LEU A 498      29.801  -1.065 -15.346  1.00 10.00      A   
ATOM   4717  O   LEU A 498      29.039  -2.023 -15.236  1.00 10.00      A   
ATOM   4718  N   LEU A 499      30.756  -1.009 -16.264  1.00 10.00      A   
ATOM   4719  HN  LEU A 499      31.345  -0.225 -16.294  1.00 10.00      A   
ATOM   4720  CA  LEU A 499      30.942  -2.083 -17.237  1.00 10.00      A   
ATOM   4721  CB  LEU A 499      31.756  -1.593 -18.435  1.00 10.00      A   
ATOM   4722  CG  LEU A 499      31.164  -0.426 -19.230  1.00 10.00      A   
ATOM   4723  CD1 LEU A 499      32.033  -0.108 -20.437  1.00 10.00      A   
ATOM   4724  CD2 LEU A 499      29.737  -0.728 -19.658  1.00 10.00      A   
ATOM   4725  C   LEU A 499      31.619  -3.299 -16.606  1.00 10.00      A   
ATOM   4726  O   LEU A 499      31.549  -4.413 -17.129  1.00 10.00      A   
ATOM   4727  N   ALA A 500      32.285  -3.081 -15.481  1.00 10.00      A   
ATOM   4728  HN  ALA A 500      32.326  -2.171 -15.118  1.00 10.00      A   
ATOM   4729  CA  ALA A 500      32.970  -4.161 -14.782  1.00 10.00      A   
ATOM   4730  CB  ALA A 500      34.087  -3.612 -13.907  1.00 10.00      A   
ATOM   4731  C   ALA A 500      31.996  -4.982 -13.947  1.00 10.00      A   
ATOM   4732  O   ALA A 500      32.280  -6.125 -13.590  1.00 10.00      A   
ATOM   4733  N   ASN A 501      30.845  -4.398 -13.649  1.00 10.00      A   
ATOM   4734  HN  ASN A 501      30.672  -3.488 -13.976  1.00 10.00      A   
ATOM   4735  CA  ASN A 501      29.829  -5.072 -12.848  1.00 10.00      A   
ATOM   4736  CB  ASN A 501      29.549  -4.288 -11.565  1.00 10.00      A   
ATOM   4737  CG  ASN A 501      30.719  -4.293 -10.604  1.00 10.00      A   
ATOM   4738  OD1 ASN A 501      30.807  -5.143  -9.719  1.00 10.00      A   
ATOM   4739  ND2 ASN A 501      31.621  -3.339 -10.764  1.00 10.00      A   
ATOM   4740 HD21 ASN A 501      31.482  -2.685 -11.487  1.00 10.00      A   
ATOM   4741 HD22 ASN A 501      32.401  -3.327 -10.163  1.00 10.00      A   
ATOM   4742  C   ASN A 501      28.543  -5.259 -13.641  1.00 10.00      A   
ATOM   4743  O   ASN A 501      27.445  -5.014 -13.136  1.00 10.00      A   
ATOM   4744  N   ALA A 502      28.685  -5.698 -14.883  1.00 10.00      A   
ATOM   4745  HN  ALA A 502      29.586  -5.887 -15.226  1.00 10.00      A   
ATOM   4746  CA  ALA A 502      27.536  -5.915 -15.750  1.00 10.00      A   
ATOM   4747  CB  ALA A 502      27.989  -6.147 -17.185  1.00 10.00      A   
ATOM   4748  C   ALA A 502      26.691  -7.087 -15.254  1.00 10.00      A   
ATOM   4749  O   ALA A 502      25.464  -7.052 -15.317  1.00 10.00      A   
ATOM   4750  N   SER A 503      27.352  -8.113 -14.735  1.00 10.00      A   
ATOM   4751  HN  SER A 503      28.333  -8.081 -14.692  1.00 10.00      A   
ATOM   4752  CA  SER A 503      26.659  -9.296 -14.235  1.00 10.00      A   
ATOM   4753  CB  SER A 503      27.636 -10.468 -14.132  1.00 10.00      A   
ATOM   4754  OG  SER A 503      28.947 -10.005 -13.845  1.00 10.00      A   
ATOM   4755  HG  SER A 503      29.253 -10.411 -13.025  1.00 10.00      A   
ATOM   4756  C   SER A 503      25.995  -9.037 -12.885  1.00 10.00      A   
ATOM   4757  O   SER A 503      25.046  -9.725 -12.508  1.00 10.00      A   
ATOM   4758  N   LYS A 504      26.485  -8.032 -12.168  1.00 10.00      A   
ATOM   4759  HN  LYS A 504      27.226  -7.500 -12.529  1.00 10.00      A   
ATOM   4760  CA  LYS A 504      25.937  -7.698 -10.862  1.00 10.00      A   
ATOM   4761  CB  LYS A 504      26.904  -6.817 -10.070  1.00 10.00      A   
ATOM   4762  CG  LYS A 504      26.705  -6.880  -8.563  1.00 10.00      A   
ATOM   4763  CD  LYS A 504      26.985  -8.276  -8.029  1.00 10.00      A   
ATOM   4764  CE  LYS A 504      26.626  -8.397  -6.556  1.00 10.00      A   
ATOM   4765  NZ  LYS A 504      26.958  -9.742  -6.017  1.00 10.00      A   
ATOM   4766  HZ1 LYS A 504      26.567 -10.480  -6.634  1.00 10.00      A   
ATOM   4767  HZ2 LYS A 504      26.557  -9.860  -5.066  1.00 10.00      A   
ATOM   4768  HZ3 LYS A 504      27.989  -9.864  -5.965  1.00 10.00      A   
ATOM   4769  C   LYS A 504      24.576  -7.021 -10.996  1.00 10.00      A   
ATOM   4770  O   LYS A 504      23.763  -7.048 -10.071  1.00 10.00      A   
ATOM   4771  N   LEU A 505      24.323  -6.442 -12.166  1.00 10.00      A   
ATOM   4772  HN  LEU A 505      25.006  -6.467 -12.871  1.00 10.00      A   
ATOM   4773  CA  LEU A 505      23.061  -5.764 -12.428  1.00 10.00      A   
ATOM   4774  CB  LEU A 505      23.159  -4.916 -13.696  1.00 10.00      A   
ATOM   4775  CG  LEU A 505      24.128  -3.733 -13.644  1.00 10.00      A   
ATOM   4776  CD1 LEU A 505      24.211  -3.047 -14.998  1.00 10.00      A   
ATOM   4777  CD2 LEU A 505      23.710  -2.746 -12.567  1.00 10.00      A   
ATOM   4778  C   LEU A 505      21.914  -6.762 -12.540  1.00 10.00      A   
ATOM   4779  O   LEU A 505      20.748  -6.396 -12.423  1.00 10.00      A   
ATOM   4780  N   GLU A 506      22.256  -8.027 -12.756  1.00 10.00      A   
ATOM   4781  HN  GLU A 506      23.207  -8.254 -12.849  1.00 10.00      A   
ATOM   4782  CA  GLU A 506      21.260  -9.085 -12.873  1.00 10.00      A   
ATOM   4783  CB  GLU A 506      21.895 -10.349 -13.446  1.00 10.00      A   
ATOM   4784  CG  GLU A 506      22.420 -10.197 -14.862  1.00 10.00      A   
ATOM   4785  CD  GLU A 506      23.044 -11.474 -15.385  1.00 10.00      A   
ATOM   4786  OE1 GLU A 506      24.217 -11.747 -15.050  1.00 10.00      A   
ATOM   4787  OE2 GLU A 506      22.371 -12.207 -16.139  1.00 10.00      A   
ATOM   4788  C   GLU A 506      20.641  -9.404 -11.516  1.00 10.00      A   
ATOM   4789  O   GLU A 506      19.464  -9.753 -11.421  1.00 10.00      A   
ATOM   4790  N   THR A 507      21.445  -9.278 -10.467  1.00 10.00      A   
ATOM   4791  HN  THR A 507      22.373  -9.000 -10.610  1.00 10.00      A   
ATOM   4792  CA  THR A 507      20.995  -9.556  -9.110  1.00 10.00      A   
ATOM   4793  CB  THR A 507      22.189  -9.939  -8.214  1.00 10.00      A   
ATOM   4794  OG1 THR A 507      23.402  -9.440  -8.800  1.00 10.00      A   
ATOM   4795  HG1 THR A 507      23.371  -8.474  -8.830  1.00 10.00      A   
ATOM   4796  CG2 THR A 507      22.285 -11.449  -8.077  1.00 10.00      A   
ATOM   4797  C   THR A 507      20.263  -8.359  -8.500  1.00 10.00      A   
ATOM   4798  O   THR A 507      19.561  -8.488  -7.495  1.00 10.00      A   
ATOM   4799  N   MET A 508      20.433  -7.198  -9.113  1.00 10.00      A   
ATOM   4800  HN  MET A 508      20.995  -7.157  -9.912  1.00 10.00      A   
ATOM   4801  CA  MET A 508      19.793  -5.981  -8.634  1.00 10.00      A   
ATOM   4802  CB  MET A 508      20.711  -4.779  -8.856  1.00 10.00      A   
ATOM   4803  CG  MET A 508      21.912  -4.729  -7.929  1.00 10.00      A   
ATOM   4804  SD  MET A 508      23.111  -3.468  -8.407  1.00 10.00      A   
ATOM   4805  CE  MET A 508      22.057  -2.030  -8.574  1.00 10.00      A   
ATOM   4806  C   MET A 508      18.476  -5.749  -9.358  1.00 10.00      A   
ATOM   4807  O   MET A 508      18.307  -6.176 -10.497  1.00 10.00      A   
ATOM   4808  N   ARG A 509      17.550  -5.066  -8.698  1.00 10.00      A   
ATOM   4809  HN  ARG A 509      17.752  -4.736  -7.796  1.00 10.00      A   
ATOM   4810  CA  ARG A 509      16.251  -4.771  -9.288  1.00 10.00      A   
ATOM   4811  CB  ARG A 509      15.248  -4.322  -8.211  1.00 10.00      A   
ATOM   4812  CG  ARG A 509      13.821  -4.149  -8.723  1.00 10.00      A   
ATOM   4813  CD  ARG A 509      12.974  -3.309  -7.775  1.00 10.00      A   
ATOM   4814  NE  ARG A 509      12.640  -4.025  -6.537  1.00 10.00      A   
ATOM   4815  HE  ARG A 509      12.913  -4.969  -6.474  1.00 10.00      A   
ATOM   4816  CZ  ARG A 509      11.999  -3.474  -5.497  1.00 10.00      A   
ATOM   4817  NH1 ARG A 509      11.617  -2.202  -5.535  1.00 10.00      A   
ATOM   4818 HH11 ARG A 509      11.813  -1.615  -6.375  1.00 10.00      A   
ATOM   4819 HH12 ARG A 509      11.115  -1.778  -4.716  1.00 10.00      A   
ATOM   4820  NH2 ARG A 509      11.730  -4.208  -4.424  1.00 10.00      A   
ATOM   4821 HH21 ARG A 509      11.228  -3.781  -3.605  1.00 10.00      A   
ATOM   4822 HH22 ARG A 509      12.014  -5.208  -4.386  1.00 10.00      A   
ATOM   4823  C   ARG A 509      16.403  -3.682 -10.339  1.00 10.00      A   
ATOM   4824  O   ARG A 509      15.947  -3.830 -11.473  1.00 10.00      A   
ATOM   4825  N   SER A 510      17.069  -2.599  -9.953  1.00 10.00      A   
ATOM   4826  HN  SER A 510      17.423  -2.554  -9.041  1.00 10.00      A   
ATOM   4827  CA  SER A 510      17.285  -1.473 -10.845  1.00 10.00      A   
ATOM   4828  CB  SER A 510      15.987  -0.675 -10.995  1.00 10.00      A   
ATOM   4829  OG  SER A 510      15.163  -0.824  -9.849  1.00 10.00      A   
ATOM   4830  HG  SER A 510      14.293  -0.451 -10.033  1.00 10.00      A   
ATOM   4831  C   SER A 510      18.410  -0.567 -10.341  1.00 10.00      A   
ATOM   4832  O   SER A 510      18.657  -0.463  -9.134  1.00 10.00      A   
ATOM   4833  N   LEU A 511      19.106   0.063 -11.278  1.00 10.00      A   
ATOM   4834  HN  LEU A 511      18.885  -0.100 -12.225  1.00 10.00      A   
ATOM   4835  CA  LEU A 511      20.193   0.977 -10.961  1.00 10.00      A   
ATOM   4836  CB  LEU A 511      21.505   0.475 -11.568  1.00 10.00      A   
ATOM   4837  CG  LEU A 511      22.684   1.450 -11.540  1.00 10.00      A   
ATOM   4838  CD1 LEU A 511      23.166   1.672 -10.116  1.00 10.00      A   
ATOM   4839  CD2 LEU A 511      23.816   0.951 -12.421  1.00 10.00      A   
ATOM   4840  C   LEU A 511      19.877   2.363 -11.506  1.00 10.00      A   
ATOM   4841  O   LEU A 511      19.583   2.520 -12.695  1.00 10.00      A   
ATOM   4842  N   TRP A 512      19.942   3.358 -10.638  1.00 10.00      A   
ATOM   4843  HN  TRP A 512      20.195   3.165  -9.706  1.00 10.00      A   
ATOM   4844  CA  TRP A 512      19.662   4.726 -11.025  1.00 10.00      A   
ATOM   4845  CB  TRP A 512      18.517   5.289 -10.174  1.00 10.00      A   
ATOM   4846  CG  TRP A 512      18.235   6.739 -10.431  1.00 10.00      A   
ATOM   4847  CD1 TRP A 512      18.800   7.810  -9.801  1.00 10.00      A   
ATOM   4848  CD2 TRP A 512      17.324   7.274 -11.391  1.00 10.00      A   
ATOM   4849  NE1 TRP A 512      18.301   8.977 -10.317  1.00 10.00      A   
ATOM   4850  HE1 TRP A 512      18.559   9.881 -10.032  1.00 10.00      A   
ATOM   4851  CE2 TRP A 512      17.391   8.677 -11.292  1.00 10.00      A   
ATOM   4852  CE3 TRP A 512      16.460   6.704 -12.329  1.00 10.00      A   
ATOM   4853  CZ2 TRP A 512      16.627   9.519 -12.094  1.00 10.00      A   
ATOM   4854  CZ3 TRP A 512      15.701   7.539 -13.125  1.00 10.00      A   
ATOM   4855  CH2 TRP A 512      15.791   8.931 -13.003  1.00 10.00      A   
ATOM   4856  C   TRP A 512      20.906   5.594 -10.871  1.00 10.00      A   
ATOM   4857  O   TRP A 512      21.425   5.754  -9.766  1.00 10.00      A   
ATOM   4858  N   MET A 513      21.385   6.143 -11.982  1.00 10.00      A   
ATOM   4859  HN  MET A 513      20.937   5.961 -12.840  1.00 10.00      A   
ATOM   4860  CA  MET A 513      22.561   7.010 -11.963  1.00 10.00      A   
ATOM   4861  CB  MET A 513      23.746   6.361 -12.690  1.00 10.00      A   
ATOM   4862  CG  MET A 513      24.267   5.088 -12.040  1.00 10.00      A   
ATOM   4863  SD  MET A 513      25.732   4.421 -12.863  1.00 10.00      A   
ATOM   4864  CE  MET A 513      26.976   5.605 -12.354  1.00 10.00      A   
ATOM   4865  C   MET A 513      22.241   8.365 -12.591  1.00 10.00      A   
ATOM   4866  O   MET A 513      21.837   8.444 -13.754  1.00 10.00      A   
ATOM   4867  N   SER A 514      22.395   9.427 -11.817  1.00 10.00      A   
ATOM   4868  HN  SER A 514      22.700   9.306 -10.888  1.00 10.00      A   
ATOM   4869  CA  SER A 514      22.126  10.773 -12.308  1.00 10.00      A   
ATOM   4870  CB  SER A 514      20.898  11.353 -11.606  1.00 10.00      A   
ATOM   4871  OG  SER A 514      20.602  10.621 -10.428  1.00 10.00      A   
ATOM   4872  HG  SER A 514      21.101   9.799 -10.432  1.00 10.00      A   
ATOM   4873  C   SER A 514      23.339  11.677 -12.100  1.00 10.00      A   
ATOM   4874  O   SER A 514      24.043  11.551 -11.091  1.00 10.00      A   
ATOM   4875  N   SER A 515      23.590  12.565 -13.065  1.00 10.00      A   
ATOM   4876  HN  SER A 515      23.001  12.594 -13.853  1.00 10.00      A   
ATOM   4877  CA  SER A 515      24.718  13.491 -12.996  1.00 10.00      A   
ATOM   4878  CB  SER A 515      24.504  14.532 -11.893  1.00 10.00      A   
ATOM   4879  OG  SER A 515      23.274  15.221 -12.057  1.00 10.00      A   
ATOM   4880  HG  SER A 515      23.353  16.110 -11.680  1.00 10.00      A   
ATOM   4881  C   SER A 515      26.036  12.741 -12.786  1.00 10.00      A   
ATOM   4882  O   SER A 515      26.841  13.092 -11.918  1.00 10.00      A   
ATOM   4883  N   CYS A 516      26.239  11.692 -13.572  1.00 10.00      A   
ATOM   4884  HN  CYS A 516      25.553  11.445 -14.228  1.00 10.00      A   
ATOM   4885  CA  CYS A 516      27.447  10.893 -13.484  1.00 10.00      A   
ATOM   4886  CB  CYS A 516      27.093   9.434 -13.198  1.00 10.00      A   
ATOM   4887  SG  CYS A 516      26.106   9.206 -11.698  1.00 10.00      A   
ATOM   4888  HG  CYS A 516      25.413  10.320 -11.494  1.00 10.00      A   
ATOM   4889  C   CYS A 516      28.273  11.021 -14.760  1.00 10.00      A   
ATOM   4890  O   CYS A 516      27.878  11.724 -15.694  1.00 10.00      A   
ATOM   4891  N   SER A 517      29.411  10.340 -14.801  1.00 10.00      A   
ATOM   4892  HN  SER A 517      29.667   9.779 -14.035  1.00 10.00      A   
ATOM   4893  CA  SER A 517      30.299  10.392 -15.950  1.00 10.00      A   
ATOM   4894  CB  SER A 517      31.748  10.323 -15.470  1.00 10.00      A   
ATOM   4895  OG  SER A 517      31.907  11.033 -14.251  1.00 10.00      A   
ATOM   4896  HG  SER A 517      32.443  11.817 -14.408  1.00 10.00      A   
ATOM   4897  C   SER A 517      30.015   9.253 -16.933  1.00 10.00      A   
ATOM   4898  O   SER A 517      30.906   8.817 -17.668  1.00 10.00      A   
ATOM   4899  N   VAL A 518      28.772   8.779 -16.950  1.00 10.00      A   
ATOM   4900  HN  VAL A 518      28.107   9.168 -16.349  1.00 10.00      A   
ATOM   4901  CA  VAL A 518      28.371   7.695 -17.847  1.00 10.00      A   
ATOM   4902  CB  VAL A 518      27.018   7.077 -17.429  1.00 10.00      A   
ATOM   4903  CG1 VAL A 518      26.709   5.837 -18.261  1.00 10.00      A   
ATOM   4904  CG2 VAL A 518      27.016   6.736 -15.946  1.00 10.00      A   
ATOM   4905  C   VAL A 518      28.277   8.209 -19.280  1.00 10.00      A   
ATOM   4906  O   VAL A 518      27.393   9.004 -19.607  1.00 10.00      A   
ATOM   4907  N   SER A 519      29.201   7.771 -20.121  1.00 10.00      A   
ATOM   4908  HN  SER A 519      29.877   7.135 -19.802  1.00 10.00      A   
ATOM   4909  CA  SER A 519      29.240   8.198 -21.508  1.00 10.00      A   
ATOM   4910  CB  SER A 519      30.647   7.995 -22.066  1.00 10.00      A   
ATOM   4911  OG  SER A 519      31.241   6.835 -21.510  1.00 10.00      A   
ATOM   4912  HG  SER A 519      31.946   7.095 -20.906  1.00 10.00      A   
ATOM   4913  C   SER A 519      28.209   7.467 -22.370  1.00 10.00      A   
ATOM   4914  O   SER A 519      27.747   6.375 -22.025  1.00 10.00      A   
ATOM   4915  N   PHE A 520      27.857   8.088 -23.489  1.00 10.00      A   
ATOM   4916  HN  PHE A 520      28.253   8.963 -23.685  1.00 10.00      A   
ATOM   4917  CA  PHE A 520      26.891   7.528 -24.428  1.00 10.00      A   
ATOM   4918  CB  PHE A 520      26.698   8.506 -25.594  1.00 10.00      A   
ATOM   4919  CG  PHE A 520      25.951   7.961 -26.780  1.00 10.00      A   
ATOM   4920  CD1 PHE A 520      24.661   7.479 -26.651  1.00 10.00      A   
ATOM   4921  CD2 PHE A 520      26.542   7.948 -28.032  1.00 10.00      A   
ATOM   4922  CE1 PHE A 520      23.975   6.995 -27.749  1.00 10.00      A   
ATOM   4923  CE2 PHE A 520      25.864   7.463 -29.133  1.00 10.00      A   
ATOM   4924  CZ  PHE A 520      24.578   6.986 -28.991  1.00 10.00      A   
ATOM   4925  C   PHE A 520      27.347   6.165 -24.940  1.00 10.00      A   
ATOM   4926  O   PHE A 520      26.544   5.241 -25.086  1.00 10.00      A   
ATOM   4927  N   GLY A 521      28.644   6.046 -25.190  1.00 10.00      A   
ATOM   4928  HN  GLY A 521      29.236   6.818 -25.038  1.00 10.00      A   
ATOM   4929  CA  GLY A 521      29.199   4.801 -25.683  1.00 10.00      A   
ATOM   4930  C   GLY A 521      29.068   3.666 -24.686  1.00 10.00      A   
ATOM   4931  O   GLY A 521      28.886   2.516 -25.075  1.00 10.00      A   
ATOM   4932  N   ALA A 522      29.151   3.991 -23.400  1.00 10.00      A   
ATOM   4933  HN  ALA A 522      29.286   4.930 -23.155  1.00 10.00      A   
ATOM   4934  CA  ALA A 522      29.046   2.992 -22.344  1.00 10.00      A   
ATOM   4935  CB  ALA A 522      29.412   3.604 -21.005  1.00 10.00      A   
ATOM   4936  C   ALA A 522      27.642   2.404 -22.288  1.00 10.00      A   
ATOM   4937  O   ALA A 522      27.471   1.194 -22.137  1.00 10.00      A   
ATOM   4938  N   CYS A 523      26.642   3.266 -22.409  1.00 10.00      A   
ATOM   4939  HN  CYS A 523      26.845   4.220 -22.517  1.00 10.00      A   
ATOM   4940  CA  CYS A 523      25.252   2.832 -22.379  1.00 10.00      A   
ATOM   4941  CB  CYS A 523      24.314   4.034 -22.461  1.00 10.00      A   
ATOM   4942  SG  CYS A 523      24.543   5.230 -21.128  1.00 10.00      A   
ATOM   4943  HG  CYS A 523      24.614   4.553 -19.987  1.00 10.00      A   
ATOM   4944  C   CYS A 523      24.963   1.858 -23.516  1.00 10.00      A   
ATOM   4945  O   CYS A 523      24.280   0.849 -23.322  1.00 10.00      A   
ATOM   4946  N   LYS A 524      25.494   2.165 -24.696  1.00 10.00      A   
ATOM   4947  HN  LYS A 524      26.029   2.983 -24.780  1.00 10.00      A   
ATOM   4948  CA  LYS A 524      25.303   1.318 -25.867  1.00 10.00      A   
ATOM   4949  CB  LYS A 524      25.904   1.965 -27.118  1.00 10.00      A   
ATOM   4950  CG  LYS A 524      25.156   3.187 -27.616  1.00 10.00      A   
ATOM   4951  CD  LYS A 524      25.557   3.526 -29.042  1.00 10.00      A   
ATOM   4952  CE  LYS A 524      27.031   3.891 -29.139  1.00 10.00      A   
ATOM   4953  NZ  LYS A 524      27.548   3.739 -30.526  1.00 10.00      A   
ATOM   4954  HZ1 LYS A 524      27.808   2.746 -30.704  1.00 10.00      A   
ATOM   4955  HZ2 LYS A 524      28.393   4.338 -30.663  1.00 10.00      A   
ATOM   4956  HZ3 LYS A 524      26.820   4.024 -31.212  1.00 10.00      A   
ATOM   4957  C   LYS A 524      25.931  -0.050 -25.658  1.00 10.00      A   
ATOM   4958  O   LYS A 524      25.264  -1.075 -25.798  1.00 10.00      A   
ATOM   4959  N   LEU A 525      27.212  -0.055 -25.303  1.00 10.00      A   
ATOM   4960  HN  LEU A 525      27.679   0.802 -25.183  1.00 10.00      A   
ATOM   4961  CA  LEU A 525      27.945  -1.299 -25.087  1.00 10.00      A   
ATOM   4962  CB  LEU A 525      29.406  -1.016 -24.723  1.00 10.00      A   
ATOM   4963  CG  LEU A 525      30.315  -2.239 -24.565  1.00 10.00      A   
ATOM   4964  CD1 LEU A 525      30.479  -2.962 -25.892  1.00 10.00      A   
ATOM   4965  CD2 LEU A 525      31.668  -1.833 -24.007  1.00 10.00      A   
ATOM   4966  C   LEU A 525      27.286  -2.173 -24.020  1.00 10.00      A   
ATOM   4967  O   LEU A 525      27.135  -3.383 -24.200  1.00 10.00      A   
ATOM   4968  N   LEU A 526      26.884  -1.556 -22.918  1.00 10.00      A   
ATOM   4969  HN  LEU A 526      27.030  -0.589 -22.831  1.00 10.00      A   
ATOM   4970  CA  LEU A 526      26.240  -2.279 -21.825  1.00 10.00      A   
ATOM   4971  CB  LEU A 526      25.926  -1.331 -20.666  1.00 10.00      A   
ATOM   4972  CG  LEU A 526      25.469  -1.981 -19.356  1.00 10.00      A   
ATOM   4973  CD1 LEU A 526      26.567  -2.857 -18.774  1.00 10.00      A   
ATOM   4974  CD2 LEU A 526      25.035  -0.922 -18.355  1.00 10.00      A   
ATOM   4975  C   LEU A 526      24.962  -2.966 -22.303  1.00 10.00      A   
ATOM   4976  O   LEU A 526      24.713  -4.130 -21.984  1.00 10.00      A   
ATOM   4977  N   GLY A 527      24.173  -2.242 -23.088  1.00 10.00      A   
ATOM   4978  HN  GLY A 527      24.443  -1.325 -23.326  1.00 10.00      A   
ATOM   4979  CA  GLY A 527      22.929  -2.787 -23.600  1.00 10.00      A   
ATOM   4980  C   GLY A 527      23.149  -3.888 -24.614  1.00 10.00      A   
ATOM   4981  O   GLY A 527      22.310  -4.768 -24.766  1.00 10.00      A   
ATOM   4982  N   GLN A 528      24.276  -3.838 -25.308  1.00 10.00      A   
ATOM   4983  HN  GLN A 528      24.910  -3.107 -25.142  1.00 10.00      A   
ATOM   4984  CA  GLN A 528      24.602  -4.838 -26.314  1.00 10.00      A   
ATOM   4985  CB  GLN A 528      25.604  -4.279 -27.326  1.00 10.00      A   
ATOM   4986  CG  GLN A 528      25.034  -3.196 -28.228  1.00 10.00      A   
ATOM   4987  CD  GLN A 528      23.833  -3.671 -29.024  1.00 10.00      A   
ATOM   4988  OE1 GLN A 528      23.754  -4.834 -29.426  1.00 10.00      A   
ATOM   4989  NE2 GLN A 528      22.888  -2.776 -29.251  1.00 10.00      A   
ATOM   4990 HE21 GLN A 528      23.013  -1.869 -28.894  1.00 10.00      A   
ATOM   4991 HE22 GLN A 528      22.100  -3.052 -29.765  1.00 10.00      A   
ATOM   4992  C   GLN A 528      25.150  -6.105 -25.669  1.00 10.00      A   
ATOM   4993  O   GLN A 528      24.915  -7.215 -26.156  1.00 10.00      A   
ATOM   4994  N   LYS A 529      25.894  -5.929 -24.584  1.00 10.00      A   
ATOM   4995  HN  LYS A 529      26.072  -5.015 -24.273  1.00 10.00      A   
ATOM   4996  CA  LYS A 529      26.472  -7.050 -23.858  1.00 10.00      A   
ATOM   4997  CB  LYS A 529      27.557  -6.560 -22.891  1.00 10.00      A   
ATOM   4998  CG  LYS A 529      28.266  -7.669 -22.125  1.00 10.00      A   
ATOM   4999  CD  LYS A 529      29.490  -7.143 -21.390  1.00 10.00      A   
ATOM   5000  CE  LYS A 529      30.088  -8.195 -20.466  1.00 10.00      A   
ATOM   5001  NZ  LYS A 529      30.585  -9.383 -21.208  1.00 10.00      A   
ATOM   5002  HZ1 LYS A 529      31.225  -9.088 -21.969  1.00 10.00      A   
ATOM   5003  HZ2 LYS A 529      29.789  -9.906 -21.627  1.00 10.00      A   
ATOM   5004  HZ3 LYS A 529      31.101 -10.017 -20.562  1.00 10.00      A   
ATOM   5005  C   LYS A 529      25.392  -7.828 -23.105  1.00 10.00      A   
ATOM   5006  O   LYS A 529      25.407  -9.059 -23.069  1.00 10.00      A   
ATOM   5007  N   MET A 530      24.457  -7.103 -22.509  1.00 10.00      A   
ATOM   5008  HN  MET A 530      24.493  -6.125 -22.577  1.00 10.00      A   
ATOM   5009  CA  MET A 530      23.372  -7.723 -21.761  1.00 10.00      A   
ATOM   5010  CB  MET A 530      23.505  -7.438 -20.265  1.00 10.00      A   
ATOM   5011  CG  MET A 530      24.491  -8.337 -19.539  1.00 10.00      A   
ATOM   5012  SD  MET A 530      24.037 -10.084 -19.609  1.00 10.00      A   
ATOM   5013  CE  MET A 530      22.437 -10.050 -18.804  1.00 10.00      A   
ATOM   5014  C   MET A 530      22.011  -7.258 -22.271  1.00 10.00      A   
ATOM   5015  O   MET A 530      21.532  -6.183 -21.905  1.00 10.00      A   
ATOM   5016  N   PRO A 531      21.366  -8.072 -23.126  1.00 10.00      A   
ATOM   5017  CA  PRO A 531      20.051  -7.752 -23.699  1.00 10.00      A   
ATOM   5018  CB  PRO A 531      19.923  -8.755 -24.846  1.00 10.00      A   
ATOM   5019  CG  PRO A 531      20.731  -9.924 -24.405  1.00 10.00      A   
ATOM   5020  CD  PRO A 531      21.884  -9.362 -23.621  1.00 10.00      A   
ATOM   5021  C   PRO A 531      18.906  -7.947 -22.703  1.00 10.00      A   
ATOM   5022  O   PRO A 531      17.741  -7.699 -23.021  1.00 10.00      A   
ATOM   5023  N   LYS A 532      19.237  -8.406 -21.501  1.00 10.00      A   
ATOM   5024  HN  LYS A 532      20.175  -8.603 -21.308  1.00 10.00      A   
ATOM   5025  CA  LYS A 532      18.236  -8.628 -20.465  1.00 10.00      A   
ATOM   5026  CB  LYS A 532      18.537  -9.907 -19.677  1.00 10.00      A   
ATOM   5027  CG  LYS A 532      18.351 -11.190 -20.473  1.00 10.00      A   
ATOM   5028  CD  LYS A 532      18.294 -12.400 -19.553  1.00 10.00      A   
ATOM   5029  CE  LYS A 532      18.113 -13.687 -20.340  1.00 10.00      A   
ATOM   5030  NZ  LYS A 532      19.275 -13.974 -21.222  1.00 10.00      A   
ATOM   5031  HZ1 LYS A 532      20.163 -13.914 -20.684  1.00 10.00      A   
ATOM   5032  HZ2 LYS A 532      19.314 -13.288 -21.999  1.00 10.00      A   
ATOM   5033  HZ3 LYS A 532      19.190 -14.931 -21.622  1.00 10.00      A   
ATOM   5034  C   LYS A 532      18.165  -7.430 -19.523  1.00 10.00      A   
ATOM   5035  O   LYS A 532      17.475  -7.458 -18.502  1.00 10.00      A   
ATOM   5036  N   LEU A 533      18.886  -6.376 -19.877  1.00 10.00      A   
ATOM   5037  HN  LEU A 533      19.399  -6.407 -20.711  1.00 10.00      A   
ATOM   5038  CA  LEU A 533      18.916  -5.167 -19.078  1.00 10.00      A   
ATOM   5039  CB  LEU A 533      20.334  -4.893 -18.560  1.00 10.00      A   
ATOM   5040  CG  LEU A 533      20.968  -5.976 -17.678  1.00 10.00      A   
ATOM   5041  CD1 LEU A 533      22.408  -5.621 -17.345  1.00 10.00      A   
ATOM   5042  CD2 LEU A 533      20.160  -6.182 -16.405  1.00 10.00      A   
ATOM   5043  C   LEU A 533      18.429  -3.988 -19.905  1.00 10.00      A   
ATOM   5044  O   LEU A 533      19.057  -3.614 -20.899  1.00 10.00      A   
ATOM   5045  N   ASN A 534      17.304  -3.417 -19.509  1.00 10.00      A   
ATOM   5046  HN  ASN A 534      16.835  -3.771 -18.721  1.00 10.00      A   
ATOM   5047  CA  ASN A 534      16.749  -2.273 -20.220  1.00 10.00      A   
ATOM   5048  CB  ASN A 534      15.244  -2.142 -19.980  1.00 10.00      A   
ATOM   5049  CG  ASN A 534      14.408  -2.751 -21.093  1.00 10.00      A   
ATOM   5050  OD1 ASN A 534      14.918  -3.482 -21.943  1.00 10.00      A   
ATOM   5051  ND2 ASN A 534      13.112  -2.461 -21.089  1.00 10.00      A   
ATOM   5052 HD21 ASN A 534      12.771  -1.865 -20.382  1.00 10.00      A   
ATOM   5053 HD22 ASN A 534      12.541  -2.870 -21.776  1.00 10.00      A   
ATOM   5054  C   ASN A 534      17.463  -0.997 -19.807  1.00 10.00      A   
ATOM   5055  O   ASN A 534      17.150  -0.403 -18.775  1.00 10.00      A   
ATOM   5056  N   VAL A 535      18.450  -0.606 -20.598  1.00 10.00      A   
ATOM   5057  HN  VAL A 535      18.667  -1.143 -21.386  1.00 10.00      A   
ATOM   5058  CA  VAL A 535      19.214   0.600 -20.327  1.00 10.00      A   
ATOM   5059  CB  VAL A 535      20.644   0.518 -20.918  1.00 10.00      A   
ATOM   5060  CG1 VAL A 535      21.487   1.705 -20.473  1.00 10.00      A   
ATOM   5061  CG2 VAL A 535      21.315  -0.794 -20.534  1.00 10.00      A   
ATOM   5062  C   VAL A 535      18.487   1.802 -20.914  1.00 10.00      A   
ATOM   5063  O   VAL A 535      18.641   2.115 -22.097  1.00 10.00      A   
ATOM   5064  N   GLU A 536      17.665   2.443 -20.096  1.00 10.00      A   
ATOM   5065  HN  GLU A 536      17.570   2.131 -19.165  1.00 10.00      A   
ATOM   5066  CA  GLU A 536      16.905   3.602 -20.535  1.00 10.00      A   
ATOM   5067  CB  GLU A 536      15.535   3.655 -19.854  1.00 10.00      A   
ATOM   5068  CG  GLU A 536      14.595   2.529 -20.260  1.00 10.00      A   
ATOM   5069  CD  GLU A 536      13.151   2.805 -19.884  1.00 10.00      A   
ATOM   5070  OE1 GLU A 536      12.844   3.935 -19.444  1.00 10.00      A   
ATOM   5071  OE2 GLU A 536      12.309   1.892 -20.039  1.00 10.00      A   
ATOM   5072  C   GLU A 536      17.677   4.890 -20.286  1.00 10.00      A   
ATOM   5073  O   GLU A 536      17.868   5.316 -19.142  1.00 10.00      A   
ATOM   5074  N   VAL A 537      18.145   5.489 -21.363  1.00 10.00      A   
ATOM   5075  HN  VAL A 537      17.979   5.085 -22.247  1.00 10.00      A   
ATOM   5076  CA  VAL A 537      18.892   6.731 -21.278  1.00 10.00      A   
ATOM   5077  CB  VAL A 537      19.852   6.882 -22.471  1.00 10.00      A   
ATOM   5078  CG1 VAL A 537      20.634   8.181 -22.373  1.00 10.00      A   
ATOM   5079  CG2 VAL A 537      20.794   5.692 -22.543  1.00 10.00      A   
ATOM   5080  C   VAL A 537      17.933   7.917 -21.241  1.00 10.00      A   
ATOM   5081  O   VAL A 537      17.180   8.149 -22.188  1.00 10.00      A   
ATOM   5082  N   ILE A 538      17.955   8.654 -20.143  1.00 10.00      A   
ATOM   5083  HN  ILE A 538      18.589   8.431 -19.428  1.00 10.00      A   
ATOM   5084  CA  ILE A 538      17.079   9.805 -19.982  1.00 10.00      A   
ATOM   5085  CB  ILE A 538      16.378   9.794 -18.608  1.00 10.00      A   
ATOM   5086  CG1 ILE A 538      15.887   8.385 -18.263  1.00 10.00      A   
ATOM   5087  CG2 ILE A 538      15.223  10.782 -18.601  1.00 10.00      A   
ATOM   5088  CD1 ILE A 538      15.381   8.241 -16.846  1.00 10.00      A   
ATOM   5089  C   ILE A 538      17.877  11.094 -20.125  1.00 10.00      A   
ATOM   5090  O   ILE A 538      18.551  11.532 -19.186  1.00 10.00      A   
ATOM   5091  N   ASP A 539      17.796  11.699 -21.295  1.00 10.00      A   
ATOM   5092  HN  ASP A 539      17.218  11.317 -21.992  1.00 10.00      A   
ATOM   5093  CA  ASP A 539      18.527  12.926 -21.575  1.00 10.00      A   
ATOM   5094  CB  ASP A 539      19.745  12.611 -22.442  1.00 10.00      A   
ATOM   5095  CG  ASP A 539      20.717  13.764 -22.533  1.00 10.00      A   
ATOM   5096  OD1 ASP A 539      21.681  13.798 -21.736  1.00 10.00      A   
ATOM   5097  OD2 ASP A 539      20.535  14.628 -23.412  1.00 10.00      A   
ATOM   5098  C   ASP A 539      17.631  13.946 -22.270  1.00 10.00      A   
ATOM   5099  O   ASP A 539      17.052  13.663 -23.314  1.00 10.00      A   
ATOM   5100  N   GLU A 540      17.526  15.135 -21.687  1.00 10.00      A   
ATOM   5101  HN  GLU A 540      18.022  15.305 -20.850  1.00 10.00      A   
ATOM   5102  CA  GLU A 540      16.686  16.192 -22.238  1.00 10.00      A   
ATOM   5103  CB  GLU A 540      16.037  17.005 -21.115  1.00 10.00      A   
ATOM   5104  CG  GLU A 540      15.161  16.196 -20.175  1.00 10.00      A   
ATOM   5105  CD  GLU A 540      14.669  17.019 -19.004  1.00 10.00      A   
ATOM   5106  OE1 GLU A 540      15.463  17.268 -18.074  1.00 10.00      A   
ATOM   5107  OE2 GLU A 540      13.487  17.430 -19.007  1.00 10.00      A   
ATOM   5108  C   GLU A 540      17.456  17.133 -23.159  1.00 10.00      A   
ATOM   5109  O   GLU A 540      16.926  18.161 -23.580  1.00 10.00      A   
ATOM   5110  N   ARG A 541      18.697  16.799 -23.479  1.00 10.00      A   
ATOM   5111  HN  ARG A 541      19.082  15.961 -23.132  1.00 10.00      A   
ATOM   5112  CA  ARG A 541      19.494  17.647 -24.358  1.00 10.00      A   
ATOM   5113  CB  ARG A 541      20.979  17.586 -23.997  1.00 10.00      A   
ATOM   5114  CG  ARG A 541      21.283  17.982 -22.564  1.00 10.00      A   
ATOM   5115  CD  ARG A 541      22.179  16.959 -21.891  1.00 10.00      A   
ATOM   5116  NE  ARG A 541      23.594  17.170 -22.193  1.00 10.00      A   
ATOM   5117  HE  ARG A 541      23.872  18.081 -22.441  1.00 10.00      A   
ATOM   5118  CZ  ARG A 541      24.516  16.209 -22.144  1.00 10.00      A   
ATOM   5119  NH1 ARG A 541      24.172  14.970 -21.819  1.00 10.00      A   
ATOM   5120 HH11 ARG A 541      23.167  14.736 -21.607  1.00 10.00      A   
ATOM   5121 HH12 ARG A 541      24.899  14.219 -21.772  1.00 10.00      A   
ATOM   5122  NH2 ARG A 541      25.784  16.488 -22.430  1.00 10.00      A   
ATOM   5123 HH21 ARG A 541      26.508  15.740 -22.397  1.00 10.00      A   
ATOM   5124 HH22 ARG A 541      26.060  17.462 -22.691  1.00 10.00      A   
ATOM   5125  C   ARG A 541      19.276  17.249 -25.810  1.00 10.00      A   
ATOM   5126  O   ARG A 541      19.667  17.966 -26.732  1.00 10.00      A   
ATOM   5127  N   GLY A 542      18.652  16.097 -26.003  1.00 10.00      A   
ATOM   5128  HN  GLY A 542      18.390  15.556 -25.227  1.00 10.00      A   
ATOM   5129  CA  GLY A 542      18.380  15.614 -27.336  1.00 10.00      A   
ATOM   5130  C   GLY A 542      18.989  14.250 -27.557  1.00 10.00      A   
ATOM   5131  O   GLY A 542      19.585  13.685 -26.638  1.00 10.00      A   
ATOM   5132  N   ALA A 543      18.842  13.729 -28.769  1.00 10.00      A   
ATOM   5133  HN  ALA A 543      18.361  14.241 -29.452  1.00 10.00      A   
ATOM   5134  CA  ALA A 543      19.373  12.420 -29.113  1.00 10.00      A   
ATOM   5135  CB  ALA A 543      18.987  12.040 -30.536  1.00 10.00      A   
ATOM   5136  C   ALA A 543      20.882  12.376 -28.929  1.00 10.00      A   
ATOM   5137  O   ALA A 543      21.617  13.084 -29.618  1.00 10.00      A   
ATOM   5138  N   PRO A 544      21.357  11.541 -27.990  1.00 10.00      A   
ATOM   5139  CA  PRO A 544      22.787  11.395 -27.699  1.00 10.00      A   
ATOM   5140  CB  PRO A 544      22.830  10.367 -26.563  1.00 10.00      A   
ATOM   5141  CG  PRO A 544      21.455  10.360 -25.991  1.00 10.00      A   
ATOM   5142  CD  PRO A 544      20.534  10.678 -27.129  1.00 10.00      A   
ATOM   5143  C   PRO A 544      23.566  10.887 -28.909  1.00 10.00      A   
ATOM   5144  O   PRO A 544      24.786  11.017 -28.969  1.00 10.00      A   
ATOM   5145  N   ASP A 545      22.848  10.321 -29.874  1.00 10.00      A   
ATOM   5146  HN  ASP A 545      21.875  10.234 -29.753  1.00 10.00      A   
ATOM   5147  CA  ASP A 545      23.459   9.808 -31.099  1.00 10.00      A   
ATOM   5148  CB  ASP A 545      22.418   9.044 -31.923  1.00 10.00      A   
ATOM   5149  CG  ASP A 545      23.009   8.309 -33.111  1.00 10.00      A   
ATOM   5150  OD1 ASP A 545      23.914   7.468 -32.914  1.00 10.00      A   
ATOM   5151  OD2 ASP A 545      22.546   8.546 -34.248  1.00 10.00      A   
ATOM   5152  C   ASP A 545      24.048  10.950 -31.924  1.00 10.00      A   
ATOM   5153  O   ASP A 545      24.984  10.759 -32.702  1.00 10.00      A   
ATOM   5154  N   SER A 546      23.500  12.143 -31.733  1.00 10.00      A   
ATOM   5155  HN  SER A 546      22.760  12.229 -31.094  1.00 10.00      A   
ATOM   5156  CA  SER A 546      23.960  13.331 -32.447  1.00 10.00      A   
ATOM   5157  CB  SER A 546      22.794  14.302 -32.659  1.00 10.00      A   
ATOM   5158  OG  SER A 546      21.549  13.618 -32.638  1.00 10.00      A   
ATOM   5159  HG  SER A 546      21.004  13.970 -31.922  1.00 10.00      A   
ATOM   5160  C   SER A 546      25.080  14.025 -31.674  1.00 10.00      A   
ATOM   5161  O   SER A 546      25.494  15.134 -32.015  1.00 10.00      A   
ATOM   5162  N   ARG A 547      25.567  13.360 -30.634  1.00 10.00      A   
ATOM   5163  HN  ARG A 547      25.212  12.468 -30.429  1.00 10.00      A   
ATOM   5164  CA  ARG A 547      26.634  13.901 -29.805  1.00 10.00      A   
ATOM   5165  CB  ARG A 547      26.097  14.267 -28.414  1.00 10.00      A   
ATOM   5166  CG  ARG A 547      24.831  15.107 -28.424  1.00 10.00      A   
ATOM   5167  CD  ARG A 547      24.548  15.703 -27.056  1.00 10.00      A
[truncated: 216,683 more chars]
