# Supplementary material for: Flexibility of intrinsically disordered degrons in AUX/IAA proteins reinforces auxin co-receptor assemblies
Source: Nat Commun. 2020 May 8;11:2277. doi: 10.1038/s41467-020-16147-2 (PMC7210949; doi:10.1038/s41467-020-16147-2)
Supplement: Supplementary file 9 — Supplementary Data 6 [file 41467_2020_16147_MOESM9_ESM.gz › haddock_files/IAA12/No_disorder_restraint/cluster10_4.pdb]

REMARK FILENAME="complex_227w.pdb0"
REMARK ===============================================================
REMARK HADDOCK run for complex
REMARK initial structure: complex_227.pdb
REMARK final NOE weights: unambig 50 amb: 50
REMARK ===============================================================
REMARK            total,bonds,angles,improper,dihe,vdw,elec,air,cdih,coup,rdcs,vean,dani,xpcs,rg
REMARK energies: -261.569, 0, 0, 0, 0, -37.1956, -226.145, 1.77127, 0, 0, 0, 0, 0, 0, 0
REMARK ===============================================================
REMARK            bonds,angles,impropers,dihe,air,cdih,coup,rdcs,vean,dani,xpcs
REMARK rms-dev.: 0,0,0,0,4.012785E-02,0,0, 0, 0, 0, 0
REMARK ===============================================================
REMARK               air,cdih,coup,rdcs,vean,dani,xpcs
REMARK               >0.3,>5,>1,>0,>5,>0.2,>0.2
REMARK violations.: 0, 0, 0, 0, 0, 0, 0
REMARK ===============================================================
REMARK                        CVpartition#,violations,rms
REMARK AIRs cross-validation: 2, 0, NaN
REMARK ===============================================================
REMARK NCS energy: 0
REMARK ===============================================================
REMARK Symmetry energy: 0
REMARK ===============================================================
REMARK Desolvation energy: 42.2757
REMARK Internal energy free molecules: -22122.3
REMARK Internal energy complex: -33515.5
REMARK Binding energy: -11614.3
REMARK ===============================================================
REMARK buried surface area: 1414.59
REMARK ===============================================================
REMARK water - chain1: 0 0 0
REMARK water - chain2: 0 0 0
REMARK water - chain3: 0 0 0
REMARK water - chain4: 0 0 0
REMARK water - chain5: 0 0 0
REMARK water - chain6: 0 0 0
REMARK ===============================================================
REMARK water - water: 0 0 0
REMARK ===============================================================
REMARK DATE:14-Feb-2019  05:43:35       created by user: enm009
REMARK VERSION:1.3U
ATOM      1  N   PHE A   9      -0.038  37.028   3.867  1.00 10.00      A   
ATOM      2  HN  PHE A   9      -0.180  37.990   4.021  1.00 10.00      A   
ATOM      3  CA  PHE A   9      -1.100  36.252   3.237  1.00 10.00      A   
ATOM      4  CB  PHE A   9      -0.525  35.194   2.295  1.00 10.00      A   
ATOM      5  CG  PHE A   9      -0.154  35.736   0.947  1.00 10.00      A   
ATOM      6  CD1 PHE A   9       1.144  36.132   0.681  1.00 10.00      A   
ATOM      7  CD2 PHE A   9      -1.108  35.856  -0.052  1.00 10.00      A   
ATOM      8  CE1 PHE A   9       1.488  36.637  -0.557  1.00 10.00      A   
ATOM      9  CE2 PHE A   9      -0.771  36.359  -1.293  1.00 10.00      A   
ATOM     10  CZ  PHE A   9       0.529  36.750  -1.546  1.00 10.00      A   
ATOM     11  C   PHE A   9      -2.011  35.599   4.271  1.00 10.00      A   
ATOM     12  O   PHE A   9      -1.537  34.980   5.224  1.00 10.00      A   
ATOM     13  N   PRO A  10      -3.336  35.748   4.101  1.00 10.00      A   
ATOM     14  CA  PRO A  10      -4.324  35.161   5.014  1.00 10.00      A   
ATOM     15  CB  PRO A  10      -5.670  35.520   4.373  1.00 10.00      A   
ATOM     16  CG  PRO A  10      -5.379  36.700   3.513  1.00 10.00      A   
ATOM     17  CD  PRO A  10      -3.975  36.514   3.018  1.00 10.00      A   
ATOM     18  C   PRO A  10      -4.178  33.645   5.106  1.00 10.00      A   
ATOM     19  O   PRO A  10      -3.783  32.986   4.138  1.00 10.00      A   
ATOM     20  N   GLU A  11      -4.516  33.096   6.267  1.00 10.00      A   
ATOM     21  HN  GLU A  11      -4.846  33.673   6.988  1.00 10.00      A   
ATOM     22  CA  GLU A  11      -4.415  31.662   6.502  1.00 10.00      A   
ATOM     23  CB  GLU A  11      -4.831  31.299   7.934  1.00 10.00      A   
ATOM     24  CG  GLU A  11      -4.880  32.464   8.917  1.00 10.00      A   
ATOM     25  CD  GLU A  11      -3.526  33.093   9.183  1.00 10.00      A   
ATOM     26  OE1 GLU A  11      -2.680  32.444   9.836  1.00 10.00      A   
ATOM     27  OE2 GLU A  11      -3.314  34.250   8.758  1.00 10.00      A   
ATOM     28  C   GLU A  11      -5.263  30.889   5.498  1.00 10.00      A   
ATOM     29  O   GLU A  11      -4.866  29.824   5.030  1.00 10.00      A   
ATOM     30  N   GLU A  12      -6.421  31.450   5.155  1.00 10.00      A   
ATOM     31  HN  GLU A  12      -6.670  32.313   5.556  1.00 10.00      A   
ATOM     32  CA  GLU A  12      -7.328  30.818   4.202  1.00 10.00      A   
ATOM     33  CB  GLU A  12      -8.659  31.580   4.114  1.00 10.00      A   
ATOM     34  CG  GLU A  12      -8.520  33.090   3.952  1.00 10.00      A   
ATOM     35  CD  GLU A  12      -9.819  33.826   4.205  1.00 10.00      A   
ATOM     36  OE1 GLU A  12     -10.427  33.612   5.275  1.00 10.00      A   
ATOM     37  OE2 GLU A  12     -10.233  34.633   3.344  1.00 10.00      A   
ATOM     38  C   GLU A  12      -6.679  30.693   2.825  1.00 10.00      A   
ATOM     39  O   GLU A  12      -6.903  29.721   2.105  1.00 10.00      A   
ATOM     40  N   VAL A  13      -5.863  31.675   2.473  1.00 10.00      A   
ATOM     41  HN  VAL A  13      -5.713  32.416   3.098  1.00 10.00      A   
ATOM     42  CA  VAL A  13      -5.170  31.676   1.187  1.00 10.00      A   
ATOM     43  CB  VAL A  13      -4.604  33.075   0.861  1.00 10.00      A   
ATOM     44  CG1 VAL A  13      -3.715  33.038  -0.372  1.00 10.00      A   
ATOM     45  CG2 VAL A  13      -5.730  34.076   0.671  1.00 10.00      A   
ATOM     46  C   VAL A  13      -4.026  30.666   1.220  1.00 10.00      A   
ATOM     47  O   VAL A  13      -3.859  29.861   0.303  1.00 10.00      A   
ATOM     48  N   LEU A  14      -3.264  30.693   2.310  1.00 10.00      A   
ATOM     49  HN  LEU A  14      -3.471  31.337   3.020  1.00 10.00      A   
ATOM     50  CA  LEU A  14      -2.131  29.792   2.484  1.00 10.00      A   
ATOM     51  CB  LEU A  14      -1.364  30.134   3.763  1.00 10.00      A   
ATOM     52  CG  LEU A  14      -0.647  31.485   3.764  1.00 10.00      A   
ATOM     53  CD1 LEU A  14      -0.043  31.772   5.127  1.00 10.00      A   
ATOM     54  CD2 LEU A  14       0.420  31.527   2.679  1.00 10.00      A   
ATOM     55  C   LEU A  14      -2.578  28.336   2.496  1.00 10.00      A   
ATOM     56  O   LEU A  14      -1.900  27.470   1.946  1.00 10.00      A   
ATOM     57  N   GLU A  15      -3.724  28.069   3.112  1.00 10.00      A   
ATOM     58  HN  GLU A  15      -4.219  28.797   3.551  1.00 10.00      A   
ATOM     59  CA  GLU A  15      -4.250  26.712   3.174  1.00 10.00      A   
ATOM     60  CB  GLU A  15      -5.480  26.639   4.072  1.00 10.00      A   
ATOM     61  CG  GLU A  15      -5.464  25.463   5.035  1.00 10.00      A   
ATOM     62  CD  GLU A  15      -6.812  25.220   5.674  1.00 10.00      A   
ATOM     63  OE1 GLU A  15      -7.271  26.077   6.460  1.00 10.00      A   
ATOM     64  OE2 GLU A  15      -7.425  24.170   5.395  1.00 10.00      A   
ATOM     65  C   GLU A  15      -4.568  26.183   1.777  1.00 10.00      A   
ATOM     66  O   GLU A  15      -4.364  25.001   1.488  1.00 10.00      A   
ATOM     67  N   HIS A  16      -5.054  27.064   0.905  1.00 10.00      A   
ATOM     68  HN  HIS A  16      -5.199  27.991   1.191  1.00 10.00      A   
ATOM     69  CA  HIS A  16      -5.376  26.680  -0.466  1.00 10.00      A   
ATOM     70  CB  HIS A  16      -6.139  27.799  -1.190  1.00 10.00      A   
ATOM     71  CG  HIS A  16      -6.928  27.335  -2.383  1.00 10.00      A   
ATOM     72  ND1 HIS A  16      -8.290  27.144  -2.313  1.00 10.00      A   
ATOM     73  CD2 HIS A  16      -6.504  27.034  -3.637  1.00 10.00      A   
ATOM     74  CE1 HIS A  16      -8.662  26.734  -3.513  1.00 10.00      A   
ATOM     75  NE2 HIS A  16      -7.617  26.651  -4.341  1.00 10.00      A   
ATOM     76  HE2 HIS A  16      -7.640  26.351  -5.285  1.00 10.00      A   
ATOM     77  C   HIS A  16      -4.090  26.340  -1.211  1.00 10.00      A   
ATOM     78  O   HIS A  16      -4.056  25.428  -2.031  1.00 10.00      A   
ATOM     79  N   VAL A  17      -3.033  27.068  -0.895  1.00 10.00      A   
ATOM     80  HN  VAL A  17      -3.130  27.782  -0.226  1.00 10.00      A   
ATOM     81  CA  VAL A  17      -1.732  26.846  -1.510  1.00 10.00      A   
ATOM     82  CB  VAL A  17      -0.747  27.973  -1.128  1.00 10.00      A   
ATOM     83  CG1 VAL A  17       0.651  27.678  -1.647  1.00 10.00      A   
ATOM     84  CG2 VAL A  17      -1.239  29.316  -1.648  1.00 10.00      A   
ATOM     85  C   VAL A  17      -1.154  25.500  -1.064  1.00 10.00      A   
ATOM     86  O   VAL A  17      -0.640  24.731  -1.876  1.00 10.00      A   
ATOM     87  N   PHE A  18      -1.277  25.209   0.230  1.00 10.00      A   
ATOM     88  HN  PHE A  18      -1.725  25.851   0.822  1.00 10.00      A   
ATOM     89  CA  PHE A  18      -0.752  23.969   0.795  1.00 10.00      A   
ATOM     90  CB  PHE A  18      -0.729  24.020   2.328  1.00 10.00      A   
ATOM     91  CG  PHE A  18       0.101  25.138   2.893  1.00 10.00      A   
ATOM     92  CD1 PHE A  18      -0.198  25.682   4.134  1.00 10.00      A   
ATOM     93  CD2 PHE A  18       1.169  25.656   2.181  1.00 10.00      A   
ATOM     94  CE1 PHE A  18       0.552  26.720   4.653  1.00 10.00      A   
ATOM     95  CE2 PHE A  18       1.923  26.693   2.693  1.00 10.00      A   
ATOM     96  CZ  PHE A  18       1.614  27.228   3.930  1.00 10.00      A   
ATOM     97  C   PHE A  18      -1.515  22.740   0.316  1.00 10.00      A   
ATOM     98  O   PHE A  18      -1.044  21.612   0.480  1.00 10.00      A   
ATOM     99  N   SER A  19      -2.684  22.949  -0.284  1.00 10.00      A   
ATOM    100  HN  SER A  19      -3.016  23.868  -0.392  1.00 10.00      A   
ATOM    101  CA  SER A  19      -3.485  21.836  -0.776  1.00 10.00      A   
ATOM    102  CB  SER A  19      -4.933  22.264  -1.044  1.00 10.00      A   
ATOM    103  OG  SER A  19      -5.051  23.019  -2.240  1.00 10.00      A   
ATOM    104  HG  SER A  19      -4.676  23.904  -2.105  1.00 10.00      A   
ATOM    105  C   SER A  19      -2.853  21.205  -2.017  1.00 10.00      A   
ATOM    106  O   SER A  19      -3.204  20.088  -2.402  1.00 10.00      A   
ATOM    107  N   PHE A  20      -1.912  21.922  -2.632  1.00 10.00      A   
ATOM    108  HN  PHE A  20      -1.679  22.809  -2.280  1.00 10.00      A   
ATOM    109  CA  PHE A  20      -1.224  21.431  -3.822  1.00 10.00      A   
ATOM    110  CB  PHE A  20      -0.905  22.582  -4.777  1.00 10.00      A   
ATOM    111  CG  PHE A  20      -2.126  23.287  -5.294  1.00 10.00      A   
ATOM    112  CD1 PHE A  20      -2.481  24.532  -4.807  1.00 10.00      A   
ATOM    113  CD2 PHE A  20      -2.918  22.701  -6.266  1.00 10.00      A   
ATOM    114  CE1 PHE A  20      -3.605  25.180  -5.280  1.00 10.00      A   
ATOM    115  CE2 PHE A  20      -4.043  23.343  -6.744  1.00 10.00      A   
ATOM    116  CZ  PHE A  20      -4.386  24.585  -6.249  1.00 10.00      A   
ATOM    117  C   PHE A  20       0.050  20.676  -3.447  1.00 10.00      A   
ATOM    118  O   PHE A  20       0.704  20.073  -4.296  1.00 10.00      A   
ATOM    119  N   ILE A  21       0.395  20.715  -2.171  1.00 10.00      A   
ATOM    120  HN  ILE A  21      -0.165  21.214  -1.539  1.00 10.00      A   
ATOM    121  CA  ILE A  21       1.582  20.030  -1.676  1.00 10.00      A   
ATOM    122  CB  ILE A  21       2.436  20.964  -0.794  1.00 10.00      A   
ATOM    123  CG1 ILE A  21       2.807  22.232  -1.569  1.00 10.00      A   
ATOM    124  CG2 ILE A  21       3.686  20.248  -0.299  1.00 10.00      A   
ATOM    125  CD1 ILE A  21       3.478  23.297  -0.731  1.00 10.00      A   
ATOM    126  C   ILE A  21       1.162  18.808  -0.865  1.00 10.00      A   
ATOM    127  O   ILE A  21       0.726  18.935   0.282  1.00 10.00      A   
ATOM    128  N   GLN A  22       1.272  17.634  -1.473  1.00 10.00      A   
ATOM    129  HN  GLN A  22       1.619  17.598  -2.391  1.00 10.00      A   
ATOM    130  CA  GLN A  22       0.890  16.397  -0.810  1.00 10.00      A   
ATOM    131  CB  GLN A  22      -0.115  15.618  -1.663  1.00 10.00      A   
ATOM    132  CG  GLN A  22      -1.432  16.344  -1.895  1.00 10.00      A   
ATOM    133  CD  GLN A  22      -2.135  16.719  -0.603  1.00 10.00      A   
ATOM    134  OE1 GLN A  22      -2.018  16.029   0.413  1.00 10.00      A   
ATOM    135  NE2 GLN A  22      -2.869  17.821  -0.628  1.00 10.00      A   
ATOM    136 HE21 GLN A  22      -2.918  18.330  -1.467  1.00 10.00      A   
ATOM    137 HE22 GLN A  22      -3.335  18.084   0.190  1.00 10.00      A   
ATOM    138  C   GLN A  22       2.098  15.526  -0.492  1.00 10.00      A   
ATOM    139  O   GLN A  22       1.997  14.563   0.276  1.00 10.00      A   
ATOM    140  N   LEU A  23       3.237  15.850  -1.088  1.00 10.00      A   
ATOM    141  HN  LEU A  23       3.263  16.617  -1.703  1.00 10.00      A   
ATOM    142  CA  LEU A  23       4.452  15.086  -0.848  1.00 10.00      A   
ATOM    143  CB  LEU A  23       5.467  15.276  -1.974  1.00 10.00      A   
ATOM    144  CG  LEU A  23       5.235  14.418  -3.220  1.00 10.00      A   
ATOM    145  CD1 LEU A  23       6.160  14.842  -4.345  1.00 10.00      A   
ATOM    146  CD2 LEU A  23       5.427  12.945  -2.898  1.00 10.00      A   
ATOM    147  C   LEU A  23       5.051  15.410   0.515  1.00 10.00      A   
ATOM    148  O   LEU A  23       5.189  16.577   0.882  1.00 10.00      A   
ATOM    149  N   ASP A  24       5.399  14.365   1.253  1.00 10.00      A   
ATOM    150  HN  ASP A  24       5.278  13.465   0.880  1.00 10.00      A   
ATOM    151  CA  ASP A  24       5.961  14.489   2.594  1.00 10.00      A   
ATOM    152  CB  ASP A  24       6.254  13.102   3.174  1.00 10.00      A   
ATOM    153  CG  ASP A  24       5.072  12.163   3.033  1.00 10.00      A   
ATOM    154  OD1 ASP A  24       4.208  12.147   3.935  1.00 10.00      A   
ATOM    155  OD2 ASP A  24       4.983  11.461   2.002  1.00 10.00      A   
ATOM    156  C   ASP A  24       7.215  15.354   2.621  1.00 10.00      A   
ATOM    157  O   ASP A  24       7.362  16.212   3.491  1.00 10.00      A   
ATOM    158  N   LYS A  25       8.110  15.129   1.663  1.00 10.00      A   
ATOM    159  HN  LYS A  25       7.926  14.432   0.995  1.00 10.00      A   
ATOM    160  CA  LYS A  25       9.356  15.888   1.575  1.00 10.00      A   
ATOM    161  CB  LYS A  25      10.168  15.435   0.352  1.00 10.00      A   
ATOM    162  CG  LYS A  25      10.611  13.979   0.400  1.00 10.00      A   
ATOM    163  CD  LYS A  25      11.840  13.790   1.279  1.00 10.00      A   
ATOM    164  CE  LYS A  25      12.278  12.333   1.311  1.00 10.00      A   
ATOM    165  NZ  LYS A  25      13.513  12.134   2.120  1.00 10.00      A   
ATOM    166  HZ1 LYS A  25      13.400  12.555   3.073  1.00 10.00      A   
ATOM    167  HZ2 LYS A  25      14.324  12.580   1.651  1.00 10.00      A   
ATOM    168  HZ3 LYS A  25      13.710  11.118   2.226  1.00 10.00      A   
ATOM    169  C   LYS A  25       9.078  17.388   1.490  1.00 10.00      A   
ATOM    170  O   LYS A  25       9.612  18.176   2.270  1.00 10.00      A   
ATOM    171  N   ASP A  26       8.221  17.775   0.552  1.00 10.00      A   
ATOM    172  HN  ASP A  26       7.805  17.101  -0.026  1.00 10.00      A   
ATOM    173  CA  ASP A  26       7.882  19.181   0.365  1.00 10.00      A   
ATOM    174  CB  ASP A  26       7.059  19.382  -0.910  1.00 10.00      A   
ATOM    175  CG  ASP A  26       7.771  18.909  -2.158  1.00 10.00      A   
ATOM    176  OD1 ASP A  26       8.787  19.526  -2.540  1.00 10.00      A   
ATOM    177  OD2 ASP A  26       7.317  17.916  -2.764  1.00 10.00      A   
ATOM    178  C   ASP A  26       7.118  19.717   1.566  1.00 10.00      A   
ATOM    179  O   ASP A  26       7.328  20.852   1.993  1.00 10.00      A   
ATOM    180  N   ARG A  27       6.242  18.884   2.116  1.00 10.00      A   
ATOM    181  HN  ARG A  27       6.123  17.987   1.723  1.00 10.00      A   
ATOM    182  CA  ARG A  27       5.443  19.261   3.277  1.00 10.00      A   
ATOM    183  CB  ARG A  27       4.451  18.150   3.636  1.00 10.00      A   
ATOM    184  CG  ARG A  27       3.073  18.324   3.017  1.00 10.00      A   
ATOM    185  CD  ARG A  27       2.401  19.588   3.529  1.00 10.00      A   
ATOM    186  NE  ARG A  27       1.082  19.806   2.936  1.00 10.00      A   
ATOM    187  HE  ARG A  27       1.014  19.743   1.952  1.00 10.00      A   
ATOM    188  CZ  ARG A  27      -0.019  20.067   3.646  1.00 10.00      A   
ATOM    189  NH1 ARG A  27       0.038  20.126   4.976  1.00 10.00      A   
ATOM    190 HH11 ARG A  27      -0.818  20.334   5.531  1.00 10.00      A   
ATOM    191 HH12 ARG A  27       0.949  19.958   5.478  1.00 10.00      A   
ATOM    192  NH2 ARG A  27      -1.178  20.268   3.027  1.00 10.00      A   
ATOM    193 HH21 ARG A  27      -1.231  20.226   1.986  1.00 10.00      A   
ATOM    194 HH22 ARG A  27      -2.041  20.471   3.583  1.00 10.00      A   
ATOM    195  C   ARG A  27       6.320  19.593   4.478  1.00 10.00      A   
ATOM    196  O   ARG A  27       6.084  20.582   5.171  1.00 10.00      A   
ATOM    197  N   ASN A  28       7.343  18.778   4.702  1.00 10.00      A   
ATOM    198  HN  ASN A  28       7.488  18.012   4.100  1.00 10.00      A   
ATOM    199  CA  ASN A  28       8.255  18.982   5.824  1.00 10.00      A   
ATOM    200  CB  ASN A  28       9.208  17.797   5.987  1.00 10.00      A   
ATOM    201  CG  ASN A  28       8.508  16.538   6.456  1.00 10.00      A   
ATOM    202  OD1 ASN A  28       7.395  16.589   6.994  1.00 10.00      A   
ATOM    203  ND2 ASN A  28       9.158  15.401   6.267  1.00 10.00      A   
ATOM    204 HD21 ASN A  28      10.046  15.433   5.837  1.00 10.00      A   
ATOM    205 HD22 ASN A  28       8.729  14.567   6.562  1.00 10.00      A   
ATOM    206  C   ASN A  28       9.050  20.270   5.667  1.00 10.00      A   
ATOM    207  O   ASN A  28       9.465  20.877   6.652  1.00 10.00      A   
ATOM    208  N   SER A  29       9.253  20.686   4.423  1.00 10.00      A   
ATOM    209  HN  SER A  29       8.886  20.167   3.679  1.00 10.00      A   
ATOM    210  CA  SER A  29       9.996  21.901   4.138  1.00 10.00      A   
ATOM    211  CB  SER A  29      10.378  21.949   2.657  1.00 10.00      A   
ATOM    212  OG  SER A  29      10.999  20.737   2.248  1.00 10.00      A   
ATOM    213  HG  SER A  29      10.470  19.985   2.541  1.00 10.00      A   
ATOM    214  C   SER A  29       9.173  23.132   4.513  1.00 10.00      A   
ATOM    215  O   SER A  29       9.717  24.148   4.944  1.00 10.00      A   
ATOM    216  N   VAL A  30       7.854  23.018   4.375  1.00 10.00      A   
ATOM    217  HN  VAL A  30       7.481  22.169   4.053  1.00 10.00      A   
ATOM    218  CA  VAL A  30       6.944  24.115   4.689  1.00 10.00      A   
ATOM    219  CB  VAL A  30       5.518  23.836   4.157  1.00 10.00      A   
ATOM    220  CG1 VAL A  30       4.574  24.981   4.495  1.00 10.00      A   
ATOM    221  CG2 VAL A  30       5.539  23.591   2.657  1.00 10.00      A   
ATOM    222  C   VAL A  30       6.877  24.372   6.193  1.00 10.00      A   
ATOM    223  O   VAL A  30       6.854  25.519   6.635  1.00 10.00      A   
ATOM    224  N   SER A  31       6.871  23.301   6.975  1.00 10.00      A   
ATOM    225  HN  SER A  31       6.911  22.406   6.569  1.00 10.00      A   
ATOM    226  CA  SER A  31       6.794  23.413   8.426  1.00 10.00      A   
ATOM    227  CB  SER A  31       6.341  22.083   9.023  1.00 10.00      A   
ATOM    228  OG  SER A  31       6.322  21.062   8.038  1.00 10.00      A   
ATOM    229  HG  SER A  31       5.400  20.875   7.794  1.00 10.00      A   
ATOM    230  C   SER A  31       8.122  23.839   9.051  1.00 10.00      A   
ATOM    231  O   SER A  31       8.257  23.868  10.273  1.00 10.00      A   
ATOM    232  N   LEU A  32       9.101  24.165   8.218  1.00 10.00      A   
ATOM    233  HN  LEU A  32       8.946  24.114   7.250  1.00 10.00      A   
ATOM    234  CA  LEU A  32      10.405  24.580   8.715  1.00 10.00      A   
ATOM    235  CB  LEU A  32      11.488  23.588   8.292  1.00 10.00      A   
ATOM    236  CG  LEU A  32      11.619  22.334   9.158  1.00 10.00      A   
ATOM    237  CD1 LEU A  32      12.605  21.355   8.540  1.00 10.00      A   
ATOM    238  CD2 LEU A  32      12.049  22.707  10.570  1.00 10.00      A   
ATOM    239  C   LEU A  32      10.775  25.986   8.261  1.00 10.00      A   
ATOM    240  O   LEU A  32      11.902  26.435   8.473  1.00 10.00      A   
ATOM    241  N   VAL A  33       9.838  26.684   7.631  1.00 10.00      A   
ATOM    242  HN  VAL A  33       8.956  26.283   7.473  1.00 10.00      A   
ATOM    243  CA  VAL A  33      10.111  28.042   7.169  1.00 10.00      A   
ATOM    244  CB  VAL A  33       9.369  28.400   5.861  1.00 10.00      A   
ATOM    245  CG1 VAL A  33       9.759  27.442   4.749  1.00 10.00      A   
ATOM    246  CG2 VAL A  33       7.861  28.410   6.055  1.00 10.00      A   
ATOM    247  C   VAL A  33       9.807  29.069   8.258  1.00 10.00      A   
ATOM    248  O   VAL A  33      10.549  30.039   8.437  1.00 10.00      A   
ATOM    249  N   CYS A  34       8.728  28.830   8.991  1.00 10.00      A   
ATOM    250  HN  CYS A  34       8.196  28.030   8.806  1.00 10.00      A   
ATOM    251  CA  CYS A  34       8.303  29.709  10.070  1.00 10.00      A   
ATOM    252  CB  CYS A  34       7.792  31.050   9.524  1.00 10.00      A   
ATOM    253  SG  CYS A  34       6.342  30.929   8.451  1.00 10.00      A   
ATOM    254  HG  CYS A  34       6.076  32.141   7.983  1.00 10.00      A   
ATOM    255  C   CYS A  34       7.215  29.013  10.881  1.00 10.00      A   
ATOM    256  O   CYS A  34       6.575  28.080  10.391  1.00 10.00      A   
ATOM    257  N   LYS A  35       7.015  29.455  12.113  1.00 10.00      A   
ATOM    258  HN  LYS A  35       7.558  30.214  12.447  1.00 10.00      A   
ATOM    259  CA  LYS A  35       6.014  28.860  12.989  1.00 10.00      A   
ATOM    260  CB  LYS A  35       6.164  29.395  14.413  1.00 10.00      A   
ATOM    261  CG  LYS A  35       5.588  28.490  15.489  1.00 10.00      A   
ATOM    262  CD  LYS A  35       5.950  28.995  16.876  1.00 10.00      A   
ATOM    263  CE  LYS A  35       5.356  28.120  17.966  1.00 10.00      A   
ATOM    264  NZ  LYS A  35       6.083  26.835  18.113  1.00 10.00      A   
ATOM    265  HZ1 LYS A  35       5.760  26.341  18.966  1.00 10.00      A   
ATOM    266  HZ2 LYS A  35       7.108  27.012  18.199  1.00 10.00      A   
ATOM    267  HZ3 LYS A  35       5.914  26.224  17.286  1.00 10.00      A   
ATOM    268  C   LYS A  35       4.605  29.121  12.466  1.00 10.00      A   
ATOM    269  O   LYS A  35       3.694  28.320  12.677  1.00 10.00      A   
ATOM    270  N   SER A  36       4.437  30.239  11.772  1.00 10.00      A   
ATOM    271  HN  SER A  36       5.203  30.837  11.637  1.00 10.00      A   
ATOM    272  CA  SER A  36       3.147  30.605  11.211  1.00 10.00      A   
ATOM    273  CB  SER A  36       3.243  31.982  10.553  1.00 10.00      A   
ATOM    274  OG  SER A  36       3.893  32.897  11.418  1.00 10.00      A   
ATOM    275  HG  SER A  36       3.244  33.520  11.764  1.00 10.00      A   
ATOM    276  C   SER A  36       2.684  29.559  10.200  1.00 10.00      A   
ATOM    277  O   SER A  36       1.590  29.005  10.322  1.00 10.00      A   
ATOM    278  N   TRP A  37       3.532  29.273   9.217  1.00 10.00      A   
ATOM    279  HN  TRP A  37       4.397  29.736   9.176  1.00 10.00      A   
ATOM    280  CA  TRP A  37       3.204  28.288   8.197  1.00 10.00      A   
ATOM    281  CB  TRP A  37       4.210  28.327   7.041  1.00 10.00      A   
ATOM    282  CG  TRP A  37       4.030  29.494   6.116  1.00 10.00      A   
ATOM    283  CD1 TRP A  37       3.458  30.698   6.409  1.00 10.00      A   
ATOM    284  CD2 TRP A  37       4.436  29.569   4.744  1.00 10.00      A   
ATOM    285  NE1 TRP A  37       3.482  31.514   5.306  1.00 10.00      A   
ATOM    286  HE1 TRP A  37       3.127  32.433   5.266  1.00 10.00      A   
ATOM    287  CE2 TRP A  37       4.077  30.845   4.271  1.00 10.00      A   
ATOM    288  CE3 TRP A  37       5.068  28.678   3.872  1.00 10.00      A   
ATOM    289  CZ2 TRP A  37       4.327  31.252   2.963  1.00 10.00      A   
ATOM    290  CZ3 TRP A  37       5.317  29.084   2.574  1.00 10.00      A   
ATOM    291  CH2 TRP A  37       4.950  30.359   2.132  1.00 10.00      A   
ATOM    292  C   TRP A  37       3.141  26.892   8.807  1.00 10.00      A   
ATOM    293  O   TRP A  37       2.331  26.064   8.396  1.00 10.00      A   
ATOM    294  N   TYR A  38       3.992  26.644   9.803  1.00 10.00      A   
ATOM    295  HN  TYR A  38       4.618  27.349  10.085  1.00 10.00      A   
ATOM    296  CA  TYR A  38       4.027  25.352  10.484  1.00 10.00      A   
ATOM    297  CB  TYR A  38       5.148  25.329  11.535  1.00 10.00      A   
ATOM    298  CG  TYR A  38       5.033  24.221  12.562  1.00 10.00      A   
ATOM    299  CD1 TYR A  38       4.641  24.500  13.865  1.00 10.00      A   
ATOM    300  CD2 TYR A  38       5.313  22.901  12.231  1.00 10.00      A   
ATOM    301  CE1 TYR A  38       4.534  23.497  14.807  1.00 10.00      A   
ATOM    302  CE2 TYR A  38       5.204  21.892  13.169  1.00 10.00      A   
ATOM    303  CZ  TYR A  38       4.817  22.197  14.454  1.00 10.00      A   
ATOM    304  OH  TYR A  38       4.712  21.196  15.389  1.00 10.00      A   
ATOM    305  HH  TYR A  38       5.547  20.709  15.428  1.00 10.00      A   
ATOM    306  C   TYR A  38       2.674  25.037  11.124  1.00 10.00      A   
ATOM    307  O   TYR A  38       2.173  23.914  11.018  1.00 10.00      A   
ATOM    308  N   GLU A  39       2.080  26.041  11.765  1.00 10.00      A   
ATOM    309  HN  GLU A  39       2.532  26.916  11.803  1.00 10.00      A   
ATOM    310  CA  GLU A  39       0.785  25.884  12.426  1.00 10.00      A   
ATOM    311  CB  GLU A  39       0.455  27.117  13.269  1.00 10.00      A   
ATOM    312  CG  GLU A  39       1.036  27.072  14.675  1.00 10.00      A   
ATOM    313  CD  GLU A  39       0.558  25.864  15.453  1.00 10.00      A   
ATOM    314  OE1 GLU A  39       1.380  24.970  15.749  1.00 10.00      A   
ATOM    315  OE2 GLU A  39      -0.650  25.798  15.765  1.00 10.00      A   
ATOM    316  C   GLU A  39      -0.329  25.600  11.425  1.00 10.00      A   
ATOM    317  O   GLU A  39      -1.297  24.906  11.738  1.00 10.00      A   
ATOM    318  N   ILE A  40      -0.187  26.130  10.223  1.00 10.00      A   
ATOM    319  HN  ILE A  40       0.601  26.684  10.033  1.00 10.00      A   
ATOM    320  CA  ILE A  40      -1.178  25.914   9.177  1.00 10.00      A   
ATOM    321  CB  ILE A  40      -1.130  27.021   8.105  1.00 10.00      A   
ATOM    322  CG1 ILE A  40      -1.226  28.397   8.767  1.00 10.00      A   
ATOM    323  CG2 ILE A  40      -2.256  26.840   7.092  1.00 10.00      A   
ATOM    324  CD1 ILE A  40      -0.946  29.550   7.826  1.00 10.00      A   
ATOM    325  C   ILE A  40      -0.954  24.556   8.519  1.00 10.00      A   
ATOM    326  O   ILE A  40      -1.902  23.825   8.244  1.00 10.00      A   
ATOM    327  N   GLU A  41       0.315  24.224   8.289  1.00 10.00      A   
ATOM    328  HN  GLU A  41       1.023  24.860   8.537  1.00 10.00      A   
ATOM    329  CA  GLU A  41       0.700  22.958   7.671  1.00 10.00      A   
ATOM    330  CB  GLU A  41       2.228  22.900   7.539  1.00 10.00      A   
ATOM    331  CG  GLU A  41       2.748  21.910   6.508  1.00 10.00      A   
ATOM    332  CD  GLU A  41       2.878  20.500   7.051  1.00 10.00      A   
ATOM    333  OE1 GLU A  41       3.791  20.250   7.867  1.00 10.00      A   
ATOM    334  OE2 GLU A  41       2.074  19.633   6.656  1.00 10.00      A   
ATOM    335  C   GLU A  41       0.196  21.769   8.491  1.00 10.00      A   
ATOM    336  O   GLU A  41      -0.433  20.852   7.958  1.00 10.00      A   
ATOM    337  N   ARG A  42       0.445  21.809   9.793  1.00 10.00      A   
ATOM    338  HN  ARG A  42       0.922  22.585  10.161  1.00 10.00      A   
ATOM    339  CA  ARG A  42       0.040  20.734  10.690  1.00 10.00      A   
ATOM    340  CB  ARG A  42       0.621  20.939  12.095  1.00 10.00      A   
ATOM    341  CG  ARG A  42       0.155  22.208  12.791  1.00 10.00      A   
ATOM    342  CD  ARG A  42       0.695  22.302  14.209  1.00 10.00      A   
ATOM    343  NE  ARG A  42      -0.036  21.436  15.136  1.00 10.00      A   
ATOM    344  HE  ARG A  42      -0.375  20.579  14.781  1.00 10.00      A   
ATOM    345  CZ  ARG A  42      -0.273  21.745  16.417  1.00 10.00      A   
ATOM    346  NH1 ARG A  42       0.158  22.899  16.919  1.00 10.00      A   
ATOM    347 HH11 ARG A  42       0.686  23.582  16.314  1.00 10.00      A   
ATOM    348 HH12 ARG A  42      -0.026  23.139  17.918  1.00 10.00      A   
ATOM    349  NH2 ARG A  42      -0.935  20.897  17.198  1.00 10.00      A   
ATOM    350 HH21 ARG A  42      -1.124  21.140  18.201  1.00 10.00      A   
ATOM    351 HH22 ARG A  42      -1.268  19.983  16.822  1.00 10.00      A   
ATOM    352  C   ARG A  42      -1.477  20.556  10.749  1.00 10.00      A   
ATOM    353  O   ARG A  42      -1.966  19.471  11.041  1.00 10.00      A   
ATOM    354  N   TRP A  43      -2.220  21.607  10.440  1.00 10.00      A   
ATOM    355  HN  TRP A  43      -1.786  22.446  10.170  1.00 10.00      A   
ATOM    356  CA  TRP A  43      -3.674  21.536  10.481  1.00 10.00      A   
ATOM    357  CB  TRP A  43      -4.266  22.756  11.194  1.00 10.00      A   
ATOM    358  CG  TRP A  43      -4.226  22.650  12.689  1.00 10.00      A   
ATOM    359  CD1 TRP A  43      -3.155  22.886  13.501  1.00 10.00      A   
ATOM    360  CD2 TRP A  43      -5.306  22.276  13.555  1.00 10.00      A   
ATOM    361  NE1 TRP A  43      -3.498  22.677  14.814  1.00 10.00      A   
ATOM    362  HE1 TRP A  43      -2.898  22.782  15.586  1.00 10.00      A   
ATOM    363  CE2 TRP A  43      -4.814  22.306  14.875  1.00 10.00      A   
ATOM    364  CE3 TRP A  43      -6.642  21.920  13.341  1.00 10.00      A   
ATOM    365  CZ2 TRP A  43      -5.610  21.994  15.975  1.00 10.00      A   
ATOM    366  CZ3 TRP A  43      -7.429  21.610  14.433  1.00 10.00      A   
ATOM    367  CH2 TRP A  43      -6.912  21.648  15.734  1.00 10.00      A   
ATOM    368  C   TRP A  43      -4.285  21.358   9.092  1.00 10.00      A   
ATOM    369  O   TRP A  43      -5.487  21.558   8.904  1.00 10.00      A   
ATOM    370  N   CYS A  44      -3.460  20.974   8.121  1.00 10.00      A   
ATOM    371  HN  CYS A  44      -2.507  20.850   8.318  1.00 10.00      A   
ATOM    372  CA  CYS A  44      -3.946  20.762   6.763  1.00 10.00      A   
ATOM    373  CB  CYS A  44      -3.846  22.043   5.928  1.00 10.00      A   
ATOM    374  SG  CYS A  44      -2.158  22.594   5.594  1.00 10.00      A   
ATOM    375  HG  CYS A  44      -1.775  23.343   6.621  1.00 10.00      A   
ATOM    376  C   CYS A  44      -3.237  19.604   6.061  1.00 10.00      A   
ATOM    377  O   CYS A  44      -3.331  19.459   4.841  1.00 10.00      A   
ATOM    378  N   ARG A  45      -2.512  18.785   6.815  1.00 10.00      A   
ATOM    379  HN  ARG A  45      -2.448  18.942   7.779  1.00 10.00      A   
ATOM    380  CA  ARG A  45      -1.823  17.644   6.224  1.00 10.00      A   
ATOM    381  CB  ARG A  45      -0.603  17.214   7.049  1.00 10.00      A   
ATOM    382  CG  ARG A  45       0.387  16.356   6.268  1.00 10.00      A   
ATOM    383  CD  ARG A  45       1.602  15.966   7.101  1.00 10.00      A   
ATOM    384  NE  ARG A  45       2.613  17.024   7.151  1.00 10.00      A   
ATOM    385  HE  ARG A  45       2.287  17.966   7.157  1.00 10.00      A   
ATOM    386  CZ  ARG A  45       3.934  16.806   7.171  1.00 10.00      A   
ATOM    387  NH1 ARG A  45       4.419  15.569   7.127  1.00 10.00      A   
ATOM    388 HH11 ARG A  45       3.775  14.753   7.076  1.00 10.00      A   
ATOM    389 HH12 ARG A  45       5.451  15.408   7.140  1.00 10.00      A   
ATOM    390  NH2 ARG A  45       4.774  17.828   7.255  1.00 10.00      A   
ATOM    391 HH21 ARG A  45       4.403  18.812   7.307  1.00 10.00      A   
ATOM    392 HH22 ARG A  45       5.808  17.662   7.272  1.00 10.00      A   
ATOM    393  C   ARG A  45      -2.815  16.496   6.044  1.00 10.00      A   
ATOM    394  O   ARG A  45      -3.425  16.033   7.009  1.00 10.00      A   
ATOM    395  N   ARG A  46      -2.976  16.049   4.803  1.00 10.00      A   
ATOM    396  HN  ARG A  46      -2.432  16.434   4.081  1.00 10.00      A   
ATOM    397  CA  ARG A  46      -3.931  14.993   4.488  1.00 10.00      A   
ATOM    398  CB  ARG A  46      -4.477  15.158   3.066  1.00 10.00      A   
ATOM    399  CG  ARG A  46      -5.252  16.450   2.859  1.00 10.00      A   
ATOM    400  CD  ARG A  46      -5.724  16.618   1.424  1.00 10.00      A   
ATOM    401  NE  ARG A  46      -6.420  17.892   1.240  1.00 10.00      A   
ATOM    402  HE  ARG A  46      -6.607  18.421   2.052  1.00 10.00      A   
ATOM    403  CZ  ARG A  46      -6.815  18.371   0.058  1.00 10.00      A   
ATOM    404  NH1 ARG A  46      -6.586  17.688  -1.054  1.00 10.00      A   
ATOM    405 HH11 ARG A  46      -6.895  18.068  -1.975  1.00 10.00      A   
ATOM    406 HH12 ARG A  46      -6.097  16.770  -1.015  1.00 10.00      A   
ATOM    407  NH2 ARG A  46      -7.431  19.540  -0.013  1.00 10.00      A   
ATOM    408 HH21 ARG A  46      -7.608  20.096   0.853  1.00 10.00      A   
ATOM    409 HH22 ARG A  46      -7.742  19.914  -0.937  1.00 10.00      A   
ATOM    410  C   ARG A  46      -3.374  13.590   4.706  1.00 10.00      A   
ATOM    411  O   ARG A  46      -4.105  12.689   5.118  1.00 10.00      A   
ATOM    412  N   LYS A  47      -2.090  13.398   4.449  1.00 10.00      A   
ATOM    413  HN  LYS A  47      -1.534  14.151   4.146  1.00 10.00      A   
ATOM    414  CA  LYS A  47      -1.487  12.085   4.621  1.00 10.00      A   
ATOM    415  CB  LYS A  47      -1.278  11.387   3.272  1.00 10.00      A   
ATOM    416  CG  LYS A  47      -0.562  12.227   2.225  1.00 10.00      A   
ATOM    417  CD  LYS A  47       0.025  11.351   1.132  1.00 10.00      A   
ATOM    418  CE  LYS A  47       1.392  10.818   1.525  1.00 10.00      A   
ATOM    419  NZ  LYS A  47       2.460  11.825   1.296  1.00 10.00      A   
ATOM    420  HZ1 LYS A  47       2.577  11.994   0.278  1.00 10.00      A   
ATOM    421  HZ2 LYS A  47       3.372  11.486   1.686  1.00 10.00      A   
ATOM    422  HZ3 LYS A  47       2.214  12.725   1.756  1.00 10.00      A   
ATOM    423  C   LYS A  47      -0.173  12.156   5.384  1.00 10.00      A   
ATOM    424  O   LYS A  47       0.519  13.174   5.356  1.00 10.00      A   
ATOM    425  N   VAL A  48       0.149  11.076   6.081  1.00 10.00      A   
ATOM    426  HN  VAL A  48      -0.470  10.310   6.090  1.00 10.00      A   
ATOM    427  CA  VAL A  48       1.389  10.987   6.840  1.00 10.00      A   
ATOM    428  CB  VAL A  48       1.178  11.176   8.361  1.00 10.00      A   
ATOM    429  CG1 VAL A  48       0.866  12.628   8.689  1.00 10.00      A   
ATOM    430  CG2 VAL A  48       0.084  10.258   8.888  1.00 10.00      A   
ATOM    431  C   VAL A  48       2.071   9.651   6.585  1.00 10.00      A   
ATOM    432  O   VAL A  48       1.449   8.592   6.711  1.00 10.00      A   
ATOM    433  N   PHE A  49       3.336   9.705   6.197  1.00 10.00      A   
ATOM    434  HN  PHE A  49       3.768  10.579   6.087  1.00 10.00      A   
ATOM    435  CA  PHE A  49       4.101   8.499   5.929  1.00 10.00      A   
ATOM    436  CB  PHE A  49       4.795   8.579   4.564  1.00 10.00      A   
ATOM    437  CG  PHE A  49       5.826   7.504   4.346  1.00 10.00      A   
ATOM    438  CD1 PHE A  49       5.444   6.189   4.142  1.00 10.00      A   
ATOM    439  CD2 PHE A  49       7.177   7.812   4.353  1.00 10.00      A   
ATOM    440  CE1 PHE A  49       6.388   5.201   3.948  1.00 10.00      A   
ATOM    441  CE2 PHE A  49       8.126   6.828   4.159  1.00 10.00      A   
ATOM    442  CZ  PHE A  49       7.732   5.520   3.956  1.00 10.00      A   
ATOM    443  C   PHE A  49       5.129   8.263   7.023  1.00 10.00      A   
ATOM    444  O   PHE A  49       6.044   9.067   7.215  1.00 10.00      A   
ATOM    445  N   ILE A  50       4.963   7.168   7.748  1.00 10.00      A   
ATOM    446  HN  ILE A  50       4.193   6.582   7.568  1.00 10.00      A   
ATOM    447  CA  ILE A  50       5.881   6.820   8.816  1.00 10.00      A   
ATOM    448  CB  ILE A  50       5.141   6.604  10.153  1.00 10.00      A   
ATOM    449  CG1 ILE A  50       4.113   7.720  10.388  1.00 10.00      A   
ATOM    450  CG2 ILE A  50       6.128   6.549  11.308  1.00 10.00      A   
ATOM    451  CD1 ILE A  50       4.719   9.101  10.528  1.00 10.00      A   
ATOM    452  C   ILE A  50       6.656   5.560   8.444  1.00 10.00      A   
ATOM    453  O   ILE A  50       6.108   4.458   8.438  1.00 10.00      A   
ATOM    454  N   GLY A  51       7.930   5.741   8.119  1.00 10.00      A   
ATOM    455  HN  GLY A  51       8.304   6.646   8.146  1.00 10.00      A   
ATOM    456  CA  GLY A  51       8.776   4.625   7.734  1.00 10.00      A   
ATOM    457  C   GLY A  51       8.952   3.605   8.843  1.00 10.00      A   
ATOM    458  O   GLY A  51       9.119   2.415   8.580  1.00 10.00      A   
ATOM    459  N   ASN A  52       8.929   4.073  10.082  1.00 10.00      A   
ATOM    460  HN  ASN A  52       8.810   5.037  10.230  1.00 10.00      A   
ATOM    461  CA  ASN A  52       9.075   3.195  11.231  1.00 10.00      A   
ATOM    462  CB  ASN A  52      10.468   3.330  11.844  1.00 10.00      A   
ATOM    463  CG  ASN A  52      10.819   2.152  12.729  1.00 10.00      A   
ATOM    464  OD1 ASN A  52      10.401   2.079  13.887  1.00 10.00      A   
ATOM    465  ND2 ASN A  52      11.585   1.218  12.187  1.00 10.00      A   
ATOM    466 HD21 ASN A  52      11.885   1.341  11.261  1.00 10.00      A   
ATOM    467 HD22 ASN A  52      11.814   0.433  12.726  1.00 10.00      A   
ATOM    468  C   ASN A  52       8.013   3.514  12.270  1.00 10.00      A   
ATOM    469  O   ASN A  52       7.997   4.605  12.840  1.00 10.00      A   
ATOM    470  N   CYS A  53       7.153   2.545  12.543  1.00 10.00      A   
ATOM    471  HN  CYS A  53       7.254   1.676  12.090  1.00 10.00      A   
ATOM    472  CA  CYS A  53       6.061   2.720  13.496  1.00 10.00      A   
ATOM    473  CB  CYS A  53       5.145   1.501  13.467  1.00 10.00      A   
ATOM    474  SG  CYS A  53       6.015  -0.070  13.659  1.00 10.00      A   
ATOM    475  HG  CYS A  53       6.291  -0.530  12.444  1.00 10.00      A   
ATOM    476  C   CYS A  53       6.541   2.989  14.924  1.00 10.00      A   
ATOM    477  O   CYS A  53       5.739   3.315  15.796  1.00 10.00      A   
ATOM    478  N   TYR A  54       7.839   2.854  15.163  1.00 10.00      A   
ATOM    479  HN  TYR A  54       8.441   2.585  14.432  1.00 10.00      A   
ATOM    480  CA  TYR A  54       8.393   3.091  16.489  1.00 10.00      A   
ATOM    481  CB  TYR A  54       9.106   1.847  17.018  1.00 10.00      A   
ATOM    482  CG  TYR A  54       8.155   0.712  17.314  1.00 10.00      A   
ATOM    483  CD1 TYR A  54       8.324  -0.541  16.737  1.00 10.00      A   
ATOM    484  CD2 TYR A  54       7.075   0.898  18.166  1.00 10.00      A   
ATOM    485  CE1 TYR A  54       7.445  -1.573  17.005  1.00 10.00      A   
ATOM    486  CE2 TYR A  54       6.195  -0.125  18.441  1.00 10.00      A   
ATOM    487  CZ  TYR A  54       6.380  -1.359  17.858  1.00 10.00      A   
ATOM    488  OH  TYR A  54       5.498  -2.384  18.128  1.00 10.00      A   
ATOM    489  HH  TYR A  54       5.627  -2.686  19.049  1.00 10.00      A   
ATOM    490  C   TYR A  54       9.294   4.323  16.527  1.00 10.00      A   
ATOM    491  O   TYR A  54       9.866   4.662  17.564  1.00 10.00      A   
ATOM    492  N   ALA A  55       9.410   5.002  15.390  1.00 10.00      A   
ATOM    493  HN  ALA A  55       8.940   4.683  14.591  1.00 10.00      A   
ATOM    494  CA  ALA A  55      10.221   6.209  15.305  1.00 10.00      A   
ATOM    495  CB  ALA A  55      10.537   6.533  13.854  1.00 10.00      A   
ATOM    496  C   ALA A  55       9.473   7.366  15.950  1.00 10.00      A   
ATOM    497  O   ALA A  55      10.070   8.345  16.400  1.00 10.00      A   
ATOM    498  N   VAL A  56       8.156   7.229  16.000  1.00 10.00      A   
ATOM    499  HN  VAL A  56       7.751   6.416  15.632  1.00 10.00      A   
ATOM    500  CA  VAL A  56       7.292   8.229  16.588  1.00 10.00      A   
ATOM    501  CB  VAL A  56       6.785   9.218  15.511  1.00 10.00      A   
ATOM    502  CG1 VAL A  56       5.795   8.555  14.565  1.00 10.00      A   
ATOM    503  CG2 VAL A  56       6.201  10.478  16.130  1.00 10.00      A   
ATOM    504  C   VAL A  56       6.110   7.534  17.260  1.00 10.00      A   
ATOM    505  O   VAL A  56       5.756   6.410  16.900  1.00 10.00      A   
ATOM    506  N   SER A  57       5.523   8.180  18.249  1.00 10.00      A   
ATOM    507  HN  SER A  57       5.865   9.057  18.515  1.00 10.00      A   
ATOM    508  CA  SER A  57       4.379   7.617  18.949  1.00 10.00      A   
ATOM    509  CB  SER A  57       4.482   7.860  20.460  1.00 10.00      A   
ATOM    510  OG  SER A  57       4.686   9.231  20.762  1.00 10.00      A   
ATOM    511  HG  SER A  57       5.379   9.588  20.196  1.00 10.00      A   
ATOM    512  C   SER A  57       3.072   8.172  18.384  1.00 10.00      A   
ATOM    513  O   SER A  57       3.047   9.281  17.840  1.00 10.00      A   
ATOM    514  N   PRO A  58       1.969   7.405  18.495  1.00 10.00      A   
ATOM    515  CA  PRO A  58       0.656   7.824  17.993  1.00 10.00      A   
ATOM    516  CB  PRO A  58      -0.300   6.762  18.547  1.00 10.00      A   
ATOM    517  CG  PRO A  58       0.548   5.561  18.776  1.00 10.00      A   
ATOM    518  CD  PRO A  58       1.921   6.066  19.118  1.00 10.00      A   
ATOM    519  C   PRO A  58       0.258   9.201  18.516  1.00 10.00      A   
ATOM    520  O   PRO A  58      -0.236  10.041  17.764  1.00 10.00      A   
ATOM    521  N   ALA A  59       0.507   9.435  19.806  1.00 10.00      A   
ATOM    522  HN  ALA A  59       0.931   8.728  20.345  1.00 10.00      A   
ATOM    523  CA  ALA A  59       0.167  10.703  20.445  1.00 10.00      A   
ATOM    524  CB  ALA A  59       0.564  10.684  21.913  1.00 10.00      A   
ATOM    525  C   ALA A  59       0.800  11.899  19.734  1.00 10.00      A   
ATOM    526  O   ALA A  59       0.160  12.937  19.569  1.00 10.00      A   
ATOM    527  N   THR A  60       2.045  11.744  19.296  1.00 10.00      A   
ATOM    528  HN  THR A  60       2.494  10.884  19.428  1.00 10.00      A   
ATOM    529  CA  THR A  60       2.759  12.816  18.616  1.00 10.00      A   
ATOM    530  CB  THR A  60       4.233  12.437  18.376  1.00 10.00      A   
ATOM    531  OG1 THR A  60       4.755  11.802  19.551  1.00 10.00      A   
ATOM    532  HG1 THR A  60       4.830  12.454  20.259  1.00 10.00      A   
ATOM    533  CG2 THR A  60       5.066  13.676  18.072  1.00 10.00      A   
ATOM    534  C   THR A  60       2.098  13.171  17.285  1.00 10.00      A   
ATOM    535  O   THR A  60       1.902  14.348  16.973  1.00 10.00      A   
ATOM    536  N   VAL A  61       1.734  12.152  16.517  1.00 10.00      A   
ATOM    537  HN  VAL A  61       1.881  11.234  16.833  1.00 10.00      A   
ATOM    538  CA  VAL A  61       1.105  12.367  15.220  1.00 10.00      A   
ATOM    539  CB  VAL A  61       0.926  11.045  14.445  1.00 10.00      A   
ATOM    540  CG1 VAL A  61       0.526  11.320  13.004  1.00 10.00      A   
ATOM    541  CG2 VAL A  61       2.199  10.210  14.501  1.00 10.00      A   
ATOM    542  C   VAL A  61      -0.246  13.059  15.381  1.00 10.00      A   
ATOM    543  O   VAL A  61      -0.515  14.072  14.731  1.00 10.00      A   
ATOM    544  N   ILE A  62      -1.076  12.520  16.270  1.00 10.00      A   
ATOM    545  HN  ILE A  62      -0.792  11.714  16.759  1.00 10.00      A   
ATOM    546  CA  ILE A  62      -2.403  13.076  16.527  1.00 10.00      A   
ATOM    547  CB  ILE A  62      -3.207  12.190  17.505  1.00 10.00      A   
ATOM    548  CG1 ILE A  62      -3.193  10.731  17.045  1.00 10.00      A   
ATOM    549  CG2 ILE A  62      -4.639  12.691  17.630  1.00 10.00      A   
ATOM    550  CD1 ILE A  62      -3.566   9.745  18.130  1.00 10.00      A   
ATOM    551  C   ILE A  62      -2.311  14.488  17.102  1.00 10.00      A   
ATOM    552  O   ILE A  62      -3.162  15.338  16.832  1.00 10.00      A   
ATOM    553  N   ARG A  63      -1.279  14.729  17.897  1.00 10.00      A   
ATOM    554  HN  ARG A  63      -0.640  14.009  18.083  1.00 10.00      A   
ATOM    555  CA  ARG A  63      -1.079  16.033  18.509  1.00 10.00      A   
ATOM    556  CB  ARG A  63       0.059  15.987  19.530  1.00 10.00      A   
ATOM    557  CG  ARG A  63      -0.023  17.064  20.601  1.00 10.00      A   
ATOM    558  CD  ARG A  63      -0.587  16.508  21.900  1.00 10.00      A   
ATOM    559  NE  ARG A  63       0.284  15.486  22.478  1.00 10.00      A   
ATOM    560  HE  ARG A  63       1.216  15.463  22.160  1.00 10.00      A   
ATOM    561  CZ  ARG A  63      -0.097  14.606  23.401  1.00 10.00      A   
ATOM    562  NH1 ARG A  63      -1.341  14.612  23.871  1.00 10.00      A   
ATOM    563 HH11 ARG A  63      -1.630  13.920  24.595  1.00 10.00      A   
ATOM    564 HH12 ARG A  63      -2.032  15.309  23.517  1.00 10.00      A   
ATOM    565  NH2 ARG A  63       0.768  13.712  23.861  1.00 10.00      A   
ATOM    566 HH21 ARG A  63       1.750  13.700  23.496  1.00 10.00      A   
ATOM    567 HH22 ARG A  63       0.477  13.017  24.581  1.00 10.00      A   
ATOM    568  C   ARG A  63      -0.775  17.093  17.457  1.00 10.00      A   
ATOM    569  O   ARG A  63      -1.364  18.174  17.463  1.00 10.00      A   
ATOM    570  N   ARG A  64       0.128  16.773  16.540  1.00 10.00      A   
ATOM    571  HN  ARG A  64       0.538  15.878  16.555  1.00 10.00      A   
ATOM    572  CA  ARG A  64       0.515  17.717  15.504  1.00 10.00      A   
ATOM    573  CB  ARG A  64       1.857  17.340  14.875  1.00 10.00      A   
ATOM    574  CG  ARG A  64       2.431  18.415  13.968  1.00 10.00      A   
ATOM    575  CD  ARG A  64       3.865  18.109  13.572  1.00 10.00      A   
ATOM    576  NE  ARG A  64       4.164  18.586  12.220  1.00 10.00      A   
ATOM    577  HE  ARG A  64       3.458  19.083  11.754  1.00 10.00      A   
ATOM    578  CZ  ARG A  64       5.329  18.391  11.605  1.00 10.00      A   
ATOM    579  NH1 ARG A  64       6.317  17.746  12.215  1.00 10.00      A   
ATOM    580 HH11 ARG A  64       6.196  17.385  13.199  1.00 10.00      A   
ATOM    581 HH12 ARG A  64       7.224  17.592  11.719  1.00 10.00      A   
ATOM    582  NH2 ARG A  64       5.507  18.839  10.364  1.00 10.00      A   
ATOM    583 HH21 ARG A  64       6.421  18.683   9.882  1.00 10.00      A   
ATOM    584 HH22 ARG A  64       4.739  19.344   9.863  1.00 10.00      A   
ATOM    585  C   ARG A  64      -0.571  17.885  14.444  1.00 10.00      A   
ATOM    586  O   ARG A  64      -0.989  19.008  14.166  1.00 10.00      A   
ATOM    587  N   PHE A  65      -1.035  16.778  13.866  1.00 10.00      A   
ATOM    588  HN  PHE A  65      -0.688  15.901  14.152  1.00 10.00      A   
ATOM    589  CA  PHE A  65      -2.075  16.837  12.838  1.00 10.00      A   
ATOM    590  CB  PHE A  65      -1.571  16.419  11.447  1.00 10.00      A   
ATOM    591  CG  PHE A  65      -0.105  16.121  11.342  1.00 10.00      A   
ATOM    592  CD1 PHE A  65       0.408  14.916  11.788  1.00 10.00      A   
ATOM    593  CD2 PHE A  65       0.759  17.043  10.781  1.00 10.00      A   
ATOM    594  CE1 PHE A  65       1.755  14.638  11.678  1.00 10.00      A   
ATOM    595  CE2 PHE A  65       2.107  16.773  10.668  1.00 10.00      A   
ATOM    596  CZ  PHE A  65       2.607  15.568  11.117  1.00 10.00      A   
ATOM    597  C   PHE A  65      -3.289  15.991  13.204  1.00 10.00      A   
ATOM    598  O   PHE A  65      -3.252  14.763  13.118  1.00 10.00      A   
ATOM    599  N   PRO A  66      -4.386  16.638  13.617  1.00 10.00      A   
ATOM    600  CA  PRO A  66      -5.619  15.948  13.970  1.00 10.00      A   
ATOM    601  CB  PRO A  66      -6.172  16.845  15.077  1.00 10.00      A   
ATOM    602  CG  PRO A  66      -5.733  18.226  14.700  1.00 10.00      A   
ATOM    603  CD  PRO A  66      -4.506  18.091  13.822  1.00 10.00      A   
ATOM    604  C   PRO A  66      -6.588  15.903  12.784  1.00 10.00      A   
ATOM    605  O   PRO A  66      -7.783  15.658  12.951  1.00 10.00      A   
ATOM    606  N   LYS A  67      -6.056  16.130  11.584  1.00 10.00      A   
ATOM    607  HN  LYS A  67      -5.094  16.297  11.515  1.00 10.00      A   
ATOM    608  CA  LYS A  67      -6.867  16.141  10.370  1.00 10.00      A   
ATOM    609  CB  LYS A  67      -6.953  17.564   9.809  1.00 10.00      A   
ATOM    610  CG  LYS A  67      -7.786  18.521  10.643  1.00 10.00      A   
ATOM    611  CD  LYS A  67      -8.012  19.828   9.910  1.00 10.00      A   
ATOM    612  CE  LYS A  67      -8.851  20.786  10.738  1.00 10.00      A   
ATOM    613  NZ  LYS A  67      -9.010  22.097  10.068  1.00 10.00      A   
ATOM    614  HZ1 LYS A  67      -8.079  22.515   9.877  1.00 10.00      A   
ATOM    615  HZ2 LYS A  67      -9.549  22.747  10.675  1.00 10.00      A   
ATOM    616  HZ3 LYS A  67      -9.518  21.982   9.166  1.00 10.00      A   
ATOM    617  C   LYS A  67      -6.313  15.210   9.296  1.00 10.00      A   
ATOM    618  O   LYS A  67      -6.507  15.446   8.104  1.00 10.00      A   
ATOM    619  N   VAL A  68      -5.642  14.149   9.718  1.00 10.00      A   
ATOM    620  HN  VAL A  68      -5.543  13.995  10.677  1.00 10.00      A   
ATOM    621  CA  VAL A  68      -5.061  13.199   8.779  1.00 10.00      A   
ATOM    622  CB  VAL A  68      -3.932  12.370   9.429  1.00 10.00      A   
ATOM    623  CG1 VAL A  68      -3.287  11.450   8.406  1.00 10.00      A   
ATOM    624  CG2 VAL A  68      -2.887  13.290  10.042  1.00 10.00      A   
ATOM    625  C   VAL A  68      -6.128  12.269   8.208  1.00 10.00      A   
ATOM    626  O   VAL A  68      -6.976  11.765   8.942  1.00 10.00      A   
ATOM    627  N   ARG A  69      -6.081  12.055   6.896  1.00 10.00      A   
ATOM    628  HN  ARG A  69      -5.369  12.480   6.367  1.00 10.00      A   
ATOM    629  CA  ARG A  69      -7.044  11.195   6.222  1.00 10.00      A   
ATOM    630  CB  ARG A  69      -7.663  11.926   5.034  1.00 10.00      A   
ATOM    631  CG  ARG A  69      -8.426  13.186   5.393  1.00 10.00      A   
ATOM    632  CD  ARG A  69      -8.739  13.981   4.140  1.00 10.00      A   
ATOM    633  NE  ARG A  69      -9.609  15.125   4.397  1.00 10.00      A   
ATOM    634  HE  ARG A  69      -9.270  15.820   5.006  1.00 10.00      A   
ATOM    635  CZ  ARG A  69     -10.823  15.269   3.862  1.00 10.00      A   
ATOM    636  NH1 ARG A  69     -11.310  14.336   3.054  1.00 10.00      A   
ATOM    637 HH11 ARG A  69     -10.749  13.477   2.836  1.00 10.00      A   
ATOM    638 HH12 ARG A  69     -12.256  14.452   2.633  1.00 10.00      A   
ATOM    639  NH2 ARG A  69     -11.542  16.351   4.131  1.00 10.00      A   
ATOM    640 HH21 ARG A  69     -12.496  16.467   3.713  1.00 10.00      A   
ATOM    641 HH22 ARG A  69     -11.162  17.091   4.758  1.00 10.00      A   
ATOM    642  C   ARG A  69      -6.388   9.906   5.731  1.00 10.00      A   
ATOM    643  O   ARG A  69      -7.044   8.871   5.619  1.00 10.00      A   
ATOM    644  N   SER A  70      -5.098   9.969   5.436  1.00 10.00      A   
ATOM    645  HN  SER A  70      -4.619  10.817   5.544  1.00 10.00      A   
ATOM    646  CA  SER A  70      -4.372   8.807   4.949  1.00 10.00      A   
ATOM    647  CB  SER A  70      -3.948   9.038   3.495  1.00 10.00      A   
ATOM    648  OG  SER A  70      -3.907   7.825   2.765  1.00 10.00      A   
ATOM    649  HG  SER A  70      -4.509   7.884   2.013  1.00 10.00      A   
ATOM    650  C   SER A  70      -3.147   8.529   5.820  1.00 10.00      A   
ATOM    651  O   SER A  70      -2.251   9.371   5.939  1.00 10.00      A   
ATOM    652  N   VAL A  71      -3.111   7.346   6.428  1.00 10.00      A   
ATOM    653  HN  VAL A  71      -3.852   6.713   6.289  1.00 10.00      A   
ATOM    654  CA  VAL A  71      -1.997   6.961   7.290  1.00 10.00      A   
ATOM    655  CB  VAL A  71      -2.454   6.733   8.751  1.00 10.00      A   
ATOM    656  CG1 VAL A  71      -1.265   6.435   9.653  1.00 10.00      A   
ATOM    657  CG2 VAL A  71      -3.232   7.929   9.275  1.00 10.00      A   
ATOM    658  C   VAL A  71      -1.322   5.688   6.784  1.00 10.00      A   
ATOM    659  O   VAL A  71      -1.972   4.656   6.607  1.00 10.00      A   
ATOM    660  N   GLU A  72      -0.022   5.769   6.545  1.00 10.00      A   
ATOM    661  HN  GLU A  72       0.437   6.627   6.685  1.00 10.00      A   
ATOM    662  CA  GLU A  72       0.754   4.624   6.087  1.00 10.00      A   
ATOM    663  CB  GLU A  72       1.361   4.895   4.705  1.00 10.00      A   
ATOM    664  CG  GLU A  72       2.141   3.727   4.116  1.00 10.00      A   
ATOM    665  CD  GLU A  72       1.720   3.389   2.698  1.00 10.00      A   
ATOM    666  OE1 GLU A  72       1.703   4.305   1.841  1.00 10.00      A   
ATOM    667  OE2 GLU A  72       1.411   2.207   2.429  1.00 10.00      A   
ATOM    668  C   GLU A  72       1.841   4.308   7.114  1.00 10.00      A   
ATOM    669  O   GLU A  72       2.676   5.160   7.426  1.00 10.00      A   
ATOM    670  N   LEU A  73       1.821   3.091   7.643  1.00 10.00      A   
ATOM    671  HN  LEU A  73       1.150   2.442   7.332  1.00 10.00      A   
ATOM    672  CA  LEU A  73       2.786   2.687   8.658  1.00 10.00      A   
ATOM    673  CB  LEU A  73       2.089   2.511  10.014  1.00 10.00      A   
ATOM    674  CG  LEU A  73       1.389   3.742  10.593  1.00 10.00      A   
ATOM    675  CD1 LEU A  73       0.362   3.322  11.633  1.00 10.00      A   
ATOM    676  CD2 LEU A  73       2.404   4.691  11.206  1.00 10.00      A   
ATOM    677  C   LEU A  73       3.491   1.391   8.289  1.00 10.00      A   
ATOM    678  O   LEU A  73       2.912   0.514   7.646  1.00 10.00      A   
ATOM    679  N   LYS A  74       4.746   1.282   8.707  1.00 10.00      A   
ATOM    680  HN  LYS A  74       5.146   2.027   9.203  1.00 10.00      A   
ATOM    681  CA  LYS A  74       5.551   0.093   8.457  1.00 10.00      A   
ATOM    682  CB  LYS A  74       6.707   0.415   7.507  1.00 10.00      A   
ATOM    683  CG  LYS A  74       6.264   0.900   6.135  1.00 10.00      A   
ATOM    684  CD  LYS A  74       7.447   1.292   5.269  1.00 10.00      A   
ATOM    685  CE  LYS A  74       6.995   1.676   3.866  1.00 10.00      A   
ATOM    686  NZ  LYS A  74       8.148   1.893   2.960  1.00 10.00      A   
ATOM    687  HZ1 LYS A  74       7.933   1.516   2.017  1.00 10.00      A   
ATOM    688  HZ2 LYS A  74       8.986   1.402   3.328  1.00 10.00      A   
ATOM    689  HZ3 LYS A  74       8.361   2.909   2.873  1.00 10.00      A   
ATOM    690  C   LYS A  74       6.080  -0.437   9.782  1.00 10.00      A   
ATOM    691  O   LYS A  74       6.507   0.344  10.640  1.00 10.00      A   
ATOM    692  N   GLY A  75       6.031  -1.752   9.959  1.00 10.00      A   
ATOM    693  HN  GLY A  75       5.681  -2.327   9.240  1.00 10.00      A   
ATOM    694  CA  GLY A  75       6.490  -2.346  11.198  1.00 10.00      A   
ATOM    695  C   GLY A  75       7.775  -3.131  11.057  1.00 10.00      A   
ATOM    696  O   GLY A  75       8.867  -2.572  11.158  1.00 10.00      A   
ATOM    697  N   LYS A  76       7.639  -4.428  10.831  1.00 10.00      A   
ATOM    698  HN  LYS A  76       6.732  -4.802  10.747  1.00 10.00      A   
ATOM    699  CA  LYS A  76       8.788  -5.315  10.690  1.00 10.00      A   
ATOM    700  CB  LYS A  76       8.324  -6.771  10.571  1.00 10.00      A   
ATOM    701  CG  LYS A  76       7.508  -7.268  11.754  1.00 10.00      A   
ATOM    702  CD  LYS A  76       7.062  -8.706  11.545  1.00 10.00      A   
ATOM    703  CE  LYS A  76       6.100  -9.154  12.633  1.00 10.00      A   
ATOM    704  NZ  LYS A  76       5.614 -10.542  12.413  1.00 10.00      A   
ATOM    705  HZ1 LYS A  76       6.024 -10.934  11.544  1.00 10.00      A   
ATOM    706  HZ2 LYS A  76       4.571 -10.547  12.319  1.00 10.00      A   
ATOM    707  HZ3 LYS A  76       5.885 -11.149  13.217  1.00 10.00      A   
ATOM    708  C   LYS A  76       9.645  -4.939   9.483  1.00 10.00      A   
ATOM    709  O   LYS A  76       9.135  -4.424   8.487  1.00 10.00      A   
ATOM    710  N   PRO A  77      10.966  -5.178   9.562  1.00 10.00      A   
ATOM    711  CA  PRO A  77      11.889  -4.872   8.464  1.00 10.00      A   
ATOM    712  CB  PRO A  77      13.265  -4.972   9.128  1.00 10.00      A   
ATOM    713  CG  PRO A  77      13.070  -5.956  10.228  1.00 10.00      A   
ATOM    714  CD  PRO A  77      11.665  -5.748  10.728  1.00 10.00      A   
ATOM    715  C   PRO A  77      11.779  -5.894   7.334  1.00 10.00      A   
ATOM    716  O   PRO A  77      11.088  -6.905   7.461  1.00 10.00      A   
ATOM    717  N   HIS A  78      12.486  -5.630   6.246  1.00 10.00      A   
ATOM    718  HN  HIS A  78      13.037  -4.818   6.229  1.00 10.00      A   
ATOM    719  CA  HIS A  78      12.484  -6.501   5.074  1.00 10.00      A   
ATOM    720  CB  HIS A  78      13.331  -5.861   3.961  1.00 10.00      A   
ATOM    721  CG  HIS A  78      13.820  -6.786   2.891  1.00 10.00      A   
ATOM    722  ND1 HIS A  78      15.149  -7.070   2.684  1.00 10.00      A   
ATOM    723  HD1 HIS A  78      15.910  -6.715   3.214  1.00 10.00      A   
ATOM    724  CD2 HIS A  78      13.137  -7.483   1.947  1.00 10.00      A   
ATOM    725  CE1 HIS A  78      15.236  -7.903   1.639  1.00 10.00      A   
ATOM    726  NE2 HIS A  78      14.039  -8.187   1.156  1.00 10.00      A   
ATOM    727  C   HIS A  78      12.962  -7.918   5.420  1.00 10.00      A   
ATOM    728  O   HIS A  78      12.388  -8.906   4.958  1.00 10.00      A   
ATOM    729  N   PHE A  79      13.996  -8.011   6.254  1.00 10.00      A   
ATOM    730  HN  PHE A  79      14.419  -7.185   6.580  1.00 10.00      A   
ATOM    731  CA  PHE A  79      14.547  -9.306   6.666  1.00 10.00      A   
ATOM    732  CB  PHE A  79      15.874  -9.131   7.412  1.00 10.00      A   
ATOM    733  CG  PHE A  79      17.083  -9.161   6.517  1.00 10.00      A   
ATOM    734  CD1 PHE A  79      16.946  -9.234   5.138  1.00 10.00      A   
ATOM    735  CD2 PHE A  79      18.359  -9.125   7.053  1.00 10.00      A   
ATOM    736  CE1 PHE A  79      18.053  -9.268   4.314  1.00 10.00      A   
ATOM    737  CE2 PHE A  79      19.472  -9.157   6.234  1.00 10.00      A   
ATOM    738  CZ  PHE A  79      19.319  -9.229   4.863  1.00 10.00      A   
ATOM    739  C   PHE A  79      13.562 -10.148   7.487  1.00 10.00      A   
ATOM    740  O   PHE A  79      13.816 -11.323   7.767  1.00 10.00      A   
ATOM    741  N   ALA A  80      12.432  -9.557   7.859  1.00 10.00      A   
ATOM    742  HN  ALA A  80      12.270  -8.626   7.594  1.00 10.00      A   
ATOM    743  CA  ALA A  80      11.417 -10.267   8.634  1.00 10.00      A   
ATOM    744  CB  ALA A  80      10.453  -9.288   9.285  1.00 10.00      A   
ATOM    745  C   ALA A  80      10.654 -11.246   7.753  1.00 10.00      A   
ATOM    746  O   ALA A  80      10.153 -12.264   8.230  1.00 10.00      A   
ATOM    747  N   ASP A  81      10.599 -10.946   6.460  1.00 10.00      A   
ATOM    748  HN  ASP A  81      11.039 -10.129   6.139  1.00 10.00      A   
ATOM    749  CA  ASP A  81       9.891 -11.791   5.501  1.00 10.00      A   
ATOM    750  CB  ASP A  81       9.691 -11.061   4.168  1.00 10.00      A   
ATOM    751  CG  ASP A  81       8.808  -9.829   4.282  1.00 10.00      A   
ATOM    752  OD1 ASP A  81       8.050  -9.716   5.268  1.00 10.00      A   
ATOM    753  OD2 ASP A  81       8.876  -8.960   3.386  1.00 10.00      A   
ATOM    754  C   ASP A  81      10.626 -13.108   5.278  1.00 10.00      A   
ATOM    755  O   ASP A  81      10.103 -14.035   4.658  1.00 10.00      A   
ATOM    756  N   PHE A  82      11.840 -13.191   5.807  1.00 10.00      A   
ATOM    757  HN  PHE A  82      12.198 -12.419   6.299  1.00 10.00      A   
ATOM    758  CA  PHE A  82      12.652 -14.393   5.675  1.00 10.00      A   
ATOM    759  CB  PHE A  82      14.065 -14.041   5.206  1.00 10.00      A   
ATOM    760  CG  PHE A  82      14.083 -13.191   3.970  1.00 10.00      A   
ATOM    761  CD1 PHE A  82      13.395 -13.581   2.832  1.00 10.00      A   
ATOM    762  CD2 PHE A  82      14.779 -11.996   3.951  1.00 10.00      A   
ATOM    763  CE1 PHE A  82      13.402 -12.791   1.697  1.00 10.00      A   
ATOM    764  CE2 PHE A  82      14.793 -11.203   2.822  1.00 10.00      A   
ATOM    765  CZ  PHE A  82      14.103 -11.600   1.692  1.00 10.00      A   
ATOM    766  C   PHE A  82      12.690 -15.166   6.991  1.00 10.00      A   
ATOM    767  O   PHE A  82      13.546 -16.029   7.198  1.00 10.00      A   
ATOM    768  N   ASN A  83      11.749 -14.836   7.877  1.00 10.00      A   
ATOM    769  HN  ASN A  83      11.107 -14.131   7.641  1.00 10.00      A   
ATOM    770  CA  ASN A  83      11.626 -15.485   9.183  1.00 10.00      A   
ATOM    771  CB  ASN A  83      11.326 -16.982   9.046  1.00 10.00      A   
ATOM    772  CG  ASN A  83       9.914 -17.244   8.567  1.00 10.00      A   
ATOM    773  OD1 ASN A  83       8.981 -17.310   9.366  1.00 10.00      A   
ATOM    774  ND2 ASN A  83       9.746 -17.395   7.262  1.00 10.00      A   
ATOM    775 HD21 ASN A  83      10.535 -17.327   6.679  1.00 10.00      A   
ATOM    776 HD22 ASN A  83       8.839 -17.560   6.928  1.00 10.00      A   
ATOM    777  C   ASN A  83      12.841 -15.252  10.073  1.00 10.00      A   
ATOM    778  O   ASN A  83      13.154 -16.070  10.936  1.00 10.00      A   
ATOM    779  N   LEU A  84      13.515 -14.123   9.871  1.00 10.00      A   
ATOM    780  HN  LEU A  84      13.223 -13.509   9.164  1.00 10.00      A   
ATOM    781  CA  LEU A  84      14.691 -13.782  10.669  1.00 10.00      A   
ATOM    782  CB  LEU A  84      15.720 -13.032   9.824  1.00 10.00      A   
ATOM    783  CG  LEU A  84      16.409 -13.845   8.724  1.00 10.00      A   
ATOM    784  CD1 LEU A  84      17.241 -12.941   7.826  1.00 10.00      A   
ATOM    785  CD2 LEU A  84      17.269 -14.944   9.329  1.00 10.00      A   
ATOM    786  C   LEU A  84      14.291 -12.951  11.881  1.00 10.00      A   
ATOM    787  O   LEU A  84      15.139 -12.471  12.638  1.00 10.00      A   
ATOM    788  N   VAL A  85      12.987 -12.792  12.053  1.00 10.00      A   
ATOM    789  HN  VAL A  85      12.370 -13.213  11.415  1.00 10.00      A   
ATOM    790  CA  VAL A  85      12.442 -12.030  13.165  1.00 10.00      A   
ATOM    791  CB  VAL A  85      11.668 -10.791  12.665  1.00 10.00      A   
ATOM    792  CG1 VAL A  85      10.940 -10.102  13.807  1.00 10.00      A   
ATOM    793  CG2 VAL A  85      12.608  -9.816  11.974  1.00 10.00      A   
ATOM    794  C   VAL A  85      11.510 -12.913  13.996  1.00 10.00      A   
ATOM    795  O   VAL A  85      10.459 -13.346  13.511  1.00 10.00      A   
ATOM    796  N   PRO A  86      11.898 -13.205  15.247  1.00 10.00      A   
ATOM    797  CA  PRO A  86      11.101 -14.039  16.153  1.00 10.00      A   
ATOM    798  CB  PRO A  86      11.900 -14.024  17.460  1.00 10.00      A   
ATOM    799  CG  PRO A  86      13.289 -13.686  17.043  1.00 10.00      A   
ATOM    800  CD  PRO A  86      13.146 -12.753  15.877  1.00 10.00      A   
ATOM    801  C   PRO A  86       9.709 -13.459  16.382  1.00 10.00      A   
ATOM    802  O   PRO A  86       9.536 -12.242  16.489  1.00 10.00      A   
ATOM    803  N   ASP A  87       8.724 -14.344  16.450  1.00 10.00      A   
ATOM    804  HN  ASP A  87       8.936 -15.296  16.358  1.00 10.00      A   
ATOM    805  CA  ASP A  87       7.337 -13.943  16.654  1.00 10.00      A   
ATOM    806  CB  ASP A  87       6.409 -15.156  16.580  1.00 10.00      A   
ATOM    807  CG  ASP A  87       5.873 -15.400  15.188  1.00 10.00      A   
ATOM    808  OD1 ASP A  87       6.483 -16.196  14.442  1.00 10.00      A   
ATOM    809  OD2 ASP A  87       4.838 -14.794  14.832  1.00 10.00      A   
ATOM    810  C   ASP A  87       7.150 -13.228  17.984  1.00 10.00      A   
ATOM    811  O   ASP A  87       7.737 -13.616  18.995  1.00 10.00      A   
ATOM    812  N   GLY A  88       6.331 -12.183  17.976  1.00 10.00      A   
ATOM    813  HN  GLY A  88       5.887 -11.926  17.142  1.00 10.00      A   
ATOM    814  CA  GLY A  88       6.081 -11.429  19.185  1.00 10.00      A   
ATOM    815  C   GLY A  88       7.129 -10.361  19.418  1.00 10.00      A   
ATOM    816  O   GLY A  88       7.271  -9.851  20.530  1.00 10.00      A   
ATOM    817  N   TRP A  89       7.866 -10.026  18.363  1.00 10.00      A   
ATOM    818  HN  TRP A  89       7.718 -10.488  17.515  1.00 10.00      A   
ATOM    819  CA  TRP A  89       8.907  -9.011  18.445  1.00 10.00      A   
ATOM    820  CB  TRP A  89       9.851  -9.107  17.240  1.00 10.00      A   
ATOM    821  CG  TRP A  89      10.842  -7.985  17.151  1.00 10.00      A   
ATOM    822  CD1 TRP A  89      11.835  -7.692  18.041  1.00 10.00      A   
ATOM    823  CD2 TRP A  89      10.936  -7.004  16.112  1.00 10.00      A   
ATOM    824  NE1 TRP A  89      12.539  -6.591  17.621  1.00 10.00      A   
ATOM    825  HE1 TRP A  89      13.301  -6.180  18.093  1.00 10.00      A   
ATOM    826  CE2 TRP A  89      12.006  -6.150  16.438  1.00 10.00      A   
ATOM    827  CE3 TRP A  89      10.217  -6.762  14.938  1.00 10.00      A   
ATOM    828  CZ2 TRP A  89      12.376  -5.076  15.636  1.00 10.00      A   
ATOM    829  CZ3 TRP A  89      10.585  -5.697  14.143  1.00 10.00      A   
ATOM    830  CH2 TRP A  89      11.656  -4.867  14.493  1.00 10.00      A   
ATOM    831  C   TRP A  89       8.316  -7.608  18.556  1.00 10.00      A   
ATOM    832  O   TRP A  89       8.604  -6.881  19.505  1.00 10.00      A   
ATOM    833  N   GLY A  90       7.487  -7.235  17.592  1.00 10.00      A   
ATOM    834  HN  GLY A  90       7.280  -7.858  16.866  1.00 10.00      A   
ATOM    835  CA  GLY A  90       6.880  -5.917  17.606  1.00 10.00      A   
ATOM    836  C   GLY A  90       6.092  -5.641  16.343  1.00 10.00      A   
ATOM    837  O   GLY A  90       5.889  -6.543  15.526  1.00 10.00      A   
ATOM    838  N   GLY A  91       5.657  -4.397  16.180  1.00 10.00      A   
ATOM    839  HN  GLY A  91       5.859  -3.720  16.868  1.00 10.00      A   
ATOM    840  CA  GLY A  91       4.885  -4.024  15.011  1.00 10.00      A   
ATOM    841  C   GLY A  91       3.400  -4.092  15.296  1.00 10.00      A   
ATOM    842  O   GLY A  91       2.609  -4.509  14.454  1.00 10.00      A   
ATOM    843  N   TYR A  92       3.022  -3.675  16.492  1.00 10.00      A   
ATOM    844  HN  TYR A  92       3.700  -3.333  17.111  1.00 10.00      A   
ATOM    845  CA  TYR A  92       1.632  -3.704  16.910  1.00 10.00      A   
ATOM    846  CB  TYR A  92       1.542  -3.944  18.414  1.00 10.00      A   
ATOM    847  CG  TYR A  92       2.077  -5.293  18.836  1.00 10.00      A   
ATOM    848  CD1 TYR A  92       3.357  -5.425  19.361  1.00 10.00      A   
ATOM    849  CD2 TYR A  92       1.299  -6.434  18.709  1.00 10.00      A   
ATOM    850  CE1 TYR A  92       3.847  -6.658  19.747  1.00 10.00      A   
ATOM    851  CE2 TYR A  92       1.781  -7.669  19.091  1.00 10.00      A   
ATOM    852  CZ  TYR A  92       3.051  -7.777  19.612  1.00 10.00      A   
ATOM    853  OH  TYR A  92       3.529  -9.011  19.994  1.00 10.00      A   
ATOM    854  HH  TYR A  92       3.425  -9.635  19.263  1.00 10.00      A   
ATOM    855  C   TYR A  92       0.902  -2.426  16.526  1.00 10.00      A   
ATOM    856  O   TYR A  92       1.317  -1.323  16.886  1.00 10.00      A   
ATOM    857  N   VAL A  93      -0.191  -2.581  15.798  1.00 10.00      A   
ATOM    858  HN  VAL A  93      -0.472  -3.487  15.546  1.00 10.00      A   
ATOM    859  CA  VAL A  93      -0.986  -1.443  15.363  1.00 10.00      A   
ATOM    860  CB  VAL A  93      -1.509  -1.635  13.920  1.00 10.00      A   
ATOM    861  CG1 VAL A  93      -2.626  -2.670  13.857  1.00 10.00      A   
ATOM    862  CG2 VAL A  93      -1.938  -0.308  13.309  1.00 10.00      A   
ATOM    863  C   VAL A  93      -2.147  -1.191  16.326  1.00 10.00      A   
ATOM    864  O   VAL A  93      -2.840  -0.178  16.232  1.00 10.00      A   
ATOM    865  N   TYR A  94      -2.333  -2.121  17.261  1.00 10.00      A   
ATOM    866  HN  TYR A  94      -1.738  -2.900  17.273  1.00 10.00      A   
ATOM    867  CA  TYR A  94      -3.398  -2.035  18.263  1.00 10.00      A   
ATOM    868  CB  TYR A  94      -3.255  -3.148  19.310  1.00 10.00      A   
ATOM    869  CG  TYR A  94      -4.495  -3.400  20.140  1.00 10.00      A   
ATOM    870  CD1 TYR A  94      -5.428  -4.353  19.751  1.00 10.00      A   
ATOM    871  CD2 TYR A  94      -4.732  -2.697  21.316  1.00 10.00      A   
ATOM    872  CE1 TYR A  94      -6.559  -4.598  20.501  1.00 10.00      A   
ATOM    873  CE2 TYR A  94      -5.864  -2.935  22.074  1.00 10.00      A   
ATOM    874  CZ  TYR A  94      -6.773  -3.888  21.663  1.00 10.00      A   
ATOM    875  OH  TYR A  94      -7.899  -4.129  22.417  1.00 10.00      A   
ATOM    876  HH  TYR A  94      -8.365  -3.297  22.561  1.00 10.00      A   
ATOM    877  C   TYR A  94      -3.477  -0.652  18.930  1.00 10.00      A   
ATOM    878  O   TYR A  94      -4.538  -0.022  18.908  1.00 10.00      A   
ATOM    879  N   PRO A  95      -2.375  -0.142  19.530  1.00 10.00      A   
ATOM    880  CA  PRO A  95      -2.380   1.171  20.185  1.00 10.00      A   
ATOM    881  CB  PRO A  95      -0.978   1.290  20.794  1.00 10.00      A   
ATOM    882  CG  PRO A  95      -0.450  -0.101  20.822  1.00 10.00      A   
ATOM    883  CD  PRO A  95      -1.056  -0.791  19.639  1.00 10.00      A   
ATOM    884  C   PRO A  95      -2.622   2.303  19.195  1.00 10.00      A   
ATOM    885  O   PRO A  95      -3.299   3.277  19.514  1.00 10.00      A   
ATOM    886  N   TRP A  96      -2.082   2.158  17.986  1.00 10.00      A   
ATOM    887  HN  TRP A  96      -1.577   1.344  17.785  1.00 10.00      A   
ATOM    888  CA  TRP A  96      -2.243   3.167  16.951  1.00 10.00      A   
ATOM    889  CB  TRP A  96      -1.431   2.803  15.703  1.00 10.00      A   
ATOM    890  CG  TRP A  96       0.028   3.126  15.805  1.00 10.00      A   
ATOM    891  CD1 TRP A  96       1.007   2.340  16.337  1.00 10.00      A   
ATOM    892  CD2 TRP A  96       0.675   4.318  15.350  1.00 10.00      A   
ATOM    893  NE1 TRP A  96       2.221   2.972  16.249  1.00 10.00      A   
ATOM    894  HE1 TRP A  96       3.075   2.611  16.567  1.00 10.00      A   
ATOM    895  CE2 TRP A  96       2.044   4.190  15.646  1.00 10.00      A   
ATOM    896  CE3 TRP A  96       0.229   5.484  14.722  1.00 10.00      A   
ATOM    897  CZ2 TRP A  96       2.972   5.180  15.335  1.00 10.00      A   
ATOM    898  CZ3 TRP A  96       1.148   6.466  14.416  1.00 10.00      A   
ATOM    899  CH2 TRP A  96       2.505   6.309  14.721  1.00 10.00      A   
ATOM    900  C   TRP A  96      -3.714   3.322  16.583  1.00 10.00      A   
ATOM    901  O   TRP A  96      -4.251   4.428  16.581  1.00 10.00      A   
ATOM    902  N   ILE A  97      -4.361   2.201  16.299  1.00 10.00      A   
ATOM    903  HN  ILE A  97      -3.878   1.343  16.346  1.00 10.00      A   
ATOM    904  CA  ILE A  97      -5.767   2.201  15.919  1.00 10.00      A   
ATOM    905  CB  ILE A  97      -6.253   0.783  15.550  1.00 10.00      A   
ATOM    906  CG1 ILE A  97      -5.448   0.214  14.378  1.00 10.00      A   
ATOM    907  CG2 ILE A  97      -7.744   0.778  15.234  1.00 10.00      A   
ATOM    908  CD1 ILE A  97      -5.524   1.039  13.111  1.00 10.00      A   
ATOM    909  C   ILE A  97      -6.642   2.755  17.038  1.00 10.00      A   
ATOM    910  O   ILE A  97      -7.510   3.593  16.801  1.00 10.00      A   
ATOM    911  N   GLU A  98      -6.389   2.304  18.259  1.00 10.00      A   
ATOM    912  HN  GLU A  98      -5.657   1.661  18.387  1.00 10.00      A   
ATOM    913  CA  GLU A  98      -7.167   2.737  19.418  1.00 10.00      A   
ATOM    914  CB  GLU A  98      -6.754   1.953  20.663  1.00 10.00      A   
ATOM    915  CG  GLU A  98      -7.838   1.866  21.726  1.00 10.00      A   
ATOM    916  CD  GLU A  98      -7.494   0.894  22.834  1.00 10.00      A   
ATOM    917  OE1 GLU A  98      -8.174  -0.144  22.949  1.00 10.00      A   
ATOM    918  OE2 GLU A  98      -6.538   1.165  23.597  1.00 10.00      A   
ATOM    919  C   GLU A  98      -7.044   4.243  19.661  1.00 10.00      A   
ATOM    920  O   GLU A  98      -8.023   4.911  19.998  1.00 10.00      A   
ATOM    921  N   ALA A  99      -5.847   4.781  19.471  1.00 10.00      A   
ATOM    922  HN  ALA A  99      -5.099   4.210  19.195  1.00 10.00      A   
ATOM    923  CA  ALA A  99      -5.618   6.205  19.680  1.00 10.00      A   
ATOM    924  CB  ALA A  99      -4.150   6.476  19.967  1.00 10.00      A   
ATOM    925  C   ALA A  99      -6.105   7.041  18.498  1.00 10.00      A   
ATOM    926  O   ALA A  99      -6.397   8.230  18.642  1.00 10.00      A   
ATOM    927  N   MET A 100      -6.198   6.421  17.330  1.00 10.00      A   
ATOM    928  HN  MET A 100      -5.950   5.472  17.265  1.00 10.00      A   
ATOM    929  CA  MET A 100      -6.638   7.131  16.137  1.00 10.00      A   
ATOM    930  CB  MET A 100      -5.908   6.646  14.883  1.00 10.00      A   
ATOM    931  CG  MET A 100      -4.465   7.124  14.799  1.00 10.00      A   
ATOM    932  SD  MET A 100      -3.727   6.880  13.171  1.00 10.00      A   
ATOM    933  CE  MET A 100      -3.012   5.253  13.356  1.00 10.00      A   
ATOM    934  C   MET A 100      -8.151   7.106  15.954  1.00 10.00      A   
ATOM    935  O   MET A 100      -8.727   8.045  15.413  1.00 10.00      A   
ATOM    936  N   SER A 101      -8.799   6.056  16.436  1.00 10.00      A   
ATOM    937  HN  SER A 101      -8.295   5.344  16.889  1.00 10.00      A   
ATOM    938  CA  SER A 101     -10.249   5.927  16.302  1.00 10.00      A   
ATOM    939  CB  SER A 101     -10.681   4.486  16.581  1.00 10.00      A   
ATOM    940  OG  SER A 101      -9.993   3.953  17.696  1.00 10.00      A   
ATOM    941  HG  SER A 101      -9.115   3.662  17.422  1.00 10.00      A   
ATOM    942  C   SER A 101     -10.992   6.898  17.221  1.00 10.00      A   
ATOM    943  O   SER A 101     -12.216   7.039  17.141  1.00 10.00      A   
ATOM    944  N   SER A 102     -10.246   7.574  18.082  1.00 10.00      A   
ATOM    945  HN  SER A 102      -9.276   7.427  18.099  1.00 10.00      A   
ATOM    946  CA  SER A 102     -10.830   8.516  19.016  1.00 10.00      A   
ATOM    947  CB  SER A 102     -10.268   8.256  20.416  1.00 10.00      A   
ATOM    948  OG  SER A 102      -8.954   7.718  20.341  1.00 10.00      A   
ATOM    949  HG  SER A 102      -8.987   6.762  20.487  1.00 10.00      A   
ATOM    950  C   SER A 102     -10.587   9.968  18.597  1.00 10.00      A   
ATOM    951  O   SER A 102     -10.829  10.895  19.374  1.00 10.00      A   
ATOM    952  N   SER A 103     -10.106  10.175  17.372  1.00 10.00      A   
ATOM    953  HN  SER A 103      -9.933   9.407  16.786  1.00 10.00      A   
ATOM    954  CA  SER A 103      -9.844  11.528  16.879  1.00 10.00      A   
ATOM    955  CB  SER A 103      -8.490  12.052  17.372  1.00 10.00      A   
ATOM    956  OG  SER A 103      -8.389  11.968  18.785  1.00 10.00      A   
ATOM    957  HG  SER A 103      -9.224  11.643  19.147  1.00 10.00      A   
ATOM    958  C   SER A 103      -9.934  11.616  15.355  1.00 10.00      A   
ATOM    959  O   SER A 103     -10.569  12.526  14.822  1.00 10.00      A   
ATOM    960  N   TYR A 104      -9.311  10.668  14.661  1.00 10.00      A   
ATOM    961  HN  TYR A 104      -8.827   9.959  15.139  1.00 10.00      A   
ATOM    962  CA  TYR A 104      -9.322  10.649  13.198  1.00 10.00      A   
ATOM    963  CB  TYR A 104      -8.150   9.828  12.647  1.00 10.00      A   
ATOM    964  CG  TYR A 104      -6.778  10.444  12.822  1.00 10.00      A   
ATOM    965  CD1 TYR A 104      -5.642   9.723  12.480  1.00 10.00      A   
ATOM    966  CD2 TYR A 104      -6.609  11.729  13.325  1.00 10.00      A   
ATOM    967  CE1 TYR A 104      -4.379  10.254  12.634  1.00 10.00      A   
ATOM    968  CE2 TYR A 104      -5.346  12.270  13.481  1.00 10.00      A   
ATOM    969  CZ  TYR A 104      -4.234  11.526  13.136  1.00 10.00      A   
ATOM    970  OH  TYR A 104      -2.973  12.055  13.294  1.00 10.00      A   
ATOM    971  HH  TYR A 104      -3.024  13.025  13.326  1.00 10.00      A   
ATOM    972  C   TYR A 104     -10.631  10.087  12.650  1.00 10.00      A   
ATOM    973  O   TYR A 104     -10.643   9.048  11.993  1.00 10.00      A   
ATOM    974  N   THR A 105     -11.729  10.778  12.911  1.00 10.00      A   
ATOM    975  HN  THR A 105     -11.668  11.597  13.452  1.00 10.00      A   
ATOM    976  CA  THR A 105     -13.034  10.346  12.433  1.00 10.00      A   
ATOM    977  CB  THR A 105     -14.151  11.154  13.112  1.00 10.00      A   
ATOM    978  OG1 THR A 105     -13.556  12.223  13.859  1.00 10.00      A   
ATOM    979  HG1 THR A 105     -14.207  12.580  14.474  1.00 10.00      A   
ATOM    980  CG2 THR A 105     -14.950  10.270  14.054  1.00 10.00      A   
ATOM    981  C   THR A 105     -13.140  10.512  10.921  1.00 10.00      A   
ATOM    982  O   THR A 105     -14.014   9.925  10.281  1.00 10.00      A   
ATOM    983  N   TRP A 106     -12.226  11.296  10.360  1.00 10.00      A   
ATOM    984  HN  TRP A 106     -11.544  11.710  10.929  1.00 10.00      A   
ATOM    985  CA  TRP A 106     -12.202  11.552   8.927  1.00 10.00      A   
ATOM    986  CB  TRP A 106     -11.890  13.026   8.655  1.00 10.00      A   
ATOM    987  CG  TRP A 106     -12.997  13.961   9.022  1.00 10.00      A   
ATOM    988  CD1 TRP A 106     -13.236  14.506  10.249  1.00 10.00      A   
ATOM    989  CD2 TRP A 106     -14.010  14.474   8.152  1.00 10.00      A   
ATOM    990  NE1 TRP A 106     -14.345  15.315  10.202  1.00 10.00      A   
ATOM    991  HE1 TRP A 106     -14.724  15.811  10.961  1.00 10.00      A   
ATOM    992  CE2 TRP A 106     -14.837  15.314   8.921  1.00 10.00      A   
ATOM    993  CE3 TRP A 106     -14.300  14.300   6.793  1.00 10.00      A   
ATOM    994  CZ2 TRP A 106     -15.935  15.978   8.380  1.00 10.00      A   
ATOM    995  CZ3 TRP A 106     -15.388  14.960   6.258  1.00 10.00      A   
ATOM    996  CH2 TRP A 106     -16.191  15.790   7.049  1.00 10.00      A   
ATOM    997  C   TRP A 106     -11.173  10.678   8.219  1.00 10.00      A   
ATOM    998  O   TRP A 106     -10.804  10.953   7.077  1.00 10.00      A   
ATOM    999  N   LEU A 107     -10.703   9.636   8.896  1.00 10.00      A   
ATOM   1000  HN  LEU A 107     -11.021   9.470   9.810  1.00 10.00      A   
ATOM   1001  CA  LEU A 107      -9.719   8.732   8.312  1.00 10.00      A   
ATOM   1002  CB  LEU A 107      -9.183   7.763   9.367  1.00 10.00      A   
ATOM   1003  CG  LEU A 107      -7.772   7.218   9.135  1.00 10.00      A   
ATOM   1004  CD1 LEU A 107      -6.774   8.354   8.980  1.00 10.00      A   
ATOM   1005  CD2 LEU A 107      -7.362   6.302  10.275  1.00 10.00      A   
ATOM   1006  C   LEU A 107     -10.327   7.967   7.140  1.00 10.00      A   
ATOM   1007  O   LEU A 107     -11.399   7.375   7.266  1.00 10.00      A   
ATOM   1008  N   GLU A 108      -9.633   7.986   6.008  1.00 10.00      A   
ATOM   1009  HN  GLU A 108      -8.775   8.465   5.983  1.00 10.00      A   
ATOM   1010  CA  GLU A 108     -10.108   7.323   4.802  1.00 10.00      A   
ATOM   1011  CB  GLU A 108     -10.100   8.309   3.628  1.00 10.00      A   
ATOM   1012  CG  GLU A 108     -11.008   9.511   3.821  1.00 10.00      A   
ATOM   1013  CD  GLU A 108     -10.942  10.498   2.670  1.00 10.00      A   
ATOM   1014  OE1 GLU A 108     -11.382  10.150   1.553  1.00 10.00      A   
ATOM   1015  OE2 GLU A 108     -10.469  11.638   2.879  1.00 10.00      A   
ATOM   1016  C   GLU A 108      -9.268   6.102   4.439  1.00 10.00      A   
ATOM   1017  O   GLU A 108      -9.806   5.039   4.129  1.00 10.00      A   
ATOM   1018  N   GLU A 109      -7.950   6.250   4.484  1.00 10.00      A   
ATOM   1019  HN  GLU A 109      -7.571   7.101   4.785  1.00 10.00      A   
ATOM   1020  CA  GLU A 109      -7.057   5.161   4.110  1.00 10.00      A   
ATOM   1021  CB  GLU A 109      -6.192   5.565   2.918  1.00 10.00      A   
ATOM   1022  CG  GLU A 109      -6.970   5.932   1.671  1.00 10.00      A   
ATOM   1023  CD  GLU A 109      -6.062   6.381   0.545  1.00 10.00      A   
ATOM   1024  OE1 GLU A 109      -5.370   5.527  -0.050  1.00 10.00      A   
ATOM   1025  OE2 GLU A 109      -6.034   7.592   0.250  1.00 10.00      A   
ATOM   1026  C   GLU A 109      -6.151   4.707   5.243  1.00 10.00      A   
ATOM   1027  O   GLU A 109      -5.517   5.518   5.918  1.00 10.00      A   
ATOM   1028  N   ILE A 110      -6.098   3.398   5.432  1.00 10.00      A   
ATOM   1029  HN  ILE A 110      -6.657   2.816   4.872  1.00 10.00      A   
ATOM   1030  CA  ILE A 110      -5.246   2.786   6.435  1.00 10.00      A   
ATOM   1031  CB  ILE A 110      -6.052   2.096   7.561  1.00 10.00      A   
ATOM   1032  CG1 ILE A 110      -6.726   3.148   8.452  1.00 10.00      A   
ATOM   1033  CG2 ILE A 110      -5.155   1.185   8.395  1.00 10.00      A   
ATOM   1034  CD1 ILE A 110      -7.544   2.565   9.585  1.00 10.00      A   
ATOM   1035  C   ILE A 110      -4.343   1.774   5.737  1.00 10.00      A   
ATOM   1036  O   ILE A 110      -4.803   0.728   5.272  1.00 10.00      A   
ATOM   1037  N   ARG A 111      -3.070   2.112   5.618  1.00 10.00      A   
ATOM   1038  HN  ARG A 111      -2.763   2.974   5.982  1.00 10.00      A   
ATOM   1039  CA  ARG A 111      -2.112   1.238   4.963  1.00 10.00      A   
ATOM   1040  CB  ARG A 111      -1.484   1.946   3.757  1.00 10.00      A   
ATOM   1041  CG  ARG A 111      -2.519   2.505   2.787  1.00 10.00      A   
ATOM   1042  CD  ARG A 111      -1.888   3.181   1.579  1.00 10.00      A   
ATOM   1043  NE  ARG A 111      -2.915   3.641   0.639  1.00 10.00      A   
ATOM   1044  HE  ARG A 111      -3.518   4.354   0.946  1.00 10.00      A   
ATOM   1045  CZ  ARG A 111      -3.075   3.159  -0.593  1.00 10.00      A   
ATOM   1046  NH1 ARG A 111      -2.274   2.203  -1.051  1.00 10.00      A   
ATOM   1047 HH11 ARG A 111      -2.405   1.827  -2.015  1.00 10.00      A   
ATOM   1048 HH12 ARG A 111      -1.505   1.828  -0.450  1.00 10.00      A   
ATOM   1049  NH2 ARG A 111      -4.045   3.633  -1.364  1.00 10.00      A   
ATOM   1050 HH21 ARG A 111      -4.180   3.258  -2.326  1.00 10.00      A   
ATOM   1051 HH22 ARG A 111      -4.685   4.392  -1.004  1.00 10.00      A   
ATOM   1052  C   ARG A 111      -1.053   0.773   5.951  1.00 10.00      A   
ATOM   1053  O   ARG A 111      -0.452   1.583   6.660  1.00 10.00      A   
ATOM   1054  N   LEU A 112      -0.860  -0.535   6.021  1.00 10.00      A   
ATOM   1055  HN  LEU A 112      -1.400  -1.128   5.447  1.00 10.00      A   
ATOM   1056  CA  LEU A 112       0.109  -1.125   6.929  1.00 10.00      A   
ATOM   1057  CB  LEU A 112      -0.616  -1.769   8.114  1.00 10.00      A   
ATOM   1058  CG  LEU A 112      -1.454  -0.833   8.984  1.00 10.00      A   
ATOM   1059  CD1 LEU A 112      -2.404  -1.626   9.863  1.00 10.00      A   
ATOM   1060  CD2 LEU A 112      -0.555   0.050   9.833  1.00 10.00      A   
ATOM   1061  C   LEU A 112       0.946  -2.180   6.222  1.00 10.00      A   
ATOM   1062  O   LEU A 112       0.425  -2.988   5.448  1.00 10.00      A   
ATOM   1063  N   LYS A 113       2.244  -2.166   6.482  1.00 10.00      A   
ATOM   1064  HN  LYS A 113       2.609  -1.475   7.083  1.00 10.00      A   
ATOM   1065  CA  LYS A 113       3.147  -3.136   5.887  1.00 10.00      A   
ATOM   1066  CB  LYS A 113       4.091  -2.460   4.889  1.00 10.00      A   
ATOM   1067  CG  LYS A 113       4.889  -3.435   4.036  1.00 10.00      A   
ATOM   1068  CD  LYS A 113       6.053  -2.748   3.341  1.00 10.00      A   
ATOM   1069  CE  LYS A 113       6.801  -3.721   2.444  1.00 10.00      A   
ATOM   1070  NZ  LYS A 113       8.078  -3.151   1.949  1.00 10.00      A   
ATOM   1071  HZ1 LYS A 113       8.736  -2.993   2.739  1.00 10.00      A   
ATOM   1072  HZ2 LYS A 113       7.906  -2.243   1.479  1.00 10.00      A   
ATOM   1073  HZ3 LYS A 113       8.525  -3.802   1.272  1.00 10.00      A   
ATOM   1074  C   LYS A 113       3.953  -3.842   6.972  1.00 10.00      A   
ATOM   1075  O   LYS A 113       4.631  -3.187   7.767  1.00 10.00      A   
ATOM   1076  N   ARG A 114       3.860  -5.176   7.000  1.00 10.00      A   
ATOM   1077  HN  ARG A 114       3.283  -5.624   6.336  1.00 10.00      A   
ATOM   1078  CA  ARG A 114       4.569  -5.998   7.980  1.00 10.00      A   
ATOM   1079  CB  ARG A 114       6.089  -5.905   7.784  1.00 10.00      A   
ATOM   1080  CG  ARG A 114       6.599  -6.439   6.451  1.00 10.00      A   
ATOM   1081  CD  ARG A 114       8.110  -6.279   6.341  1.00 10.00      A   
ATOM   1082  NE  ARG A 114       8.625  -6.667   5.029  1.00 10.00      A   
ATOM   1083  HE  ARG A 114       8.496  -7.613   4.750  1.00 10.00      A   
ATOM   1084  CZ  ARG A 114       9.255  -5.835   4.194  1.00 10.00      A   
ATOM   1085  NH1 ARG A 114       9.445  -4.560   4.539  1.00 10.00      A   
ATOM   1086 HH11 ARG A 114       9.942  -3.899   3.888  1.00 10.00      A   
ATOM   1087 HH12 ARG A 114       9.102  -4.211   5.455  1.00 10.00      A   
ATOM   1088  NH2 ARG A 114       9.705  -6.284   3.029  1.00 10.00      A   
ATOM   1089 HH21 ARG A 114       9.567  -7.290   2.767  1.00 10.00      A   
ATOM   1090 HH22 ARG A 114      10.198  -5.635   2.361  1.00 10.00      A   
ATOM   1091  C   ARG A 114       4.184  -5.599   9.402  1.00 10.00      A   
ATOM   1092  O   ARG A 114       5.043  -5.295  10.227  1.00 10.00      A   
ATOM   1093  N   MET A 115       2.886  -5.600   9.680  1.00 10.00      A   
ATOM   1094  HN  MET A 115       2.244  -5.881   8.990  1.00 10.00      A   
ATOM   1095  CA  MET A 115       2.388  -5.220  10.996  1.00 10.00      A   
ATOM   1096  CB  MET A 115       1.638  -3.884  10.920  1.00 10.00      A   
ATOM   1097  CG  MET A 115       2.519  -2.680  10.615  1.00 10.00      A   
ATOM   1098  SD  MET A 115       3.270  -1.960  12.089  1.00 10.00      A   
ATOM   1099  CE  MET A 115       1.865  -1.125  12.817  1.00 10.00      A   
ATOM   1100  C   MET A 115       1.473  -6.291  11.564  1.00 10.00      A   
ATOM   1101  O   MET A 115       0.885  -7.078  10.821  1.00 10.00      A   
ATOM   1102  N   VAL A 116       1.357  -6.312  12.882  1.00 10.00      A   
ATOM   1103  HN  VAL A 116       1.856  -5.652  13.417  1.00 10.00      A   
ATOM   1104  CA  VAL A 116       0.506  -7.271  13.560  1.00 10.00      A   
ATOM   1105  CB  VAL A 116       1.050  -7.618  14.960  1.00 10.00      A   
ATOM   1106  CG1 VAL A 116       0.238  -8.743  15.588  1.00 10.00      A   
ATOM   1107  CG2 VAL A 116       2.525  -7.985  14.895  1.00 10.00      A   
ATOM   1108  C   VAL A 116      -0.890  -6.684  13.705  1.00 10.00      A   
ATOM   1109  O   VAL A 116      -1.116  -5.798  14.530  1.00 10.00      A   
ATOM   1110  N   VAL A 117      -1.819  -7.165  12.895  1.00 10.00      A   
ATOM   1111  HN  VAL A 117      -1.579  -7.878  12.264  1.00 10.00      A   
ATOM   1112  CA  VAL A 117      -3.191  -6.681  12.931  1.00 10.00      A   
ATOM   1113  CB  VAL A 117      -3.679  -6.302  11.520  1.00 10.00      A   
ATOM   1114  CG1 VAL A 117      -5.074  -5.700  11.578  1.00 10.00      A   
ATOM   1115  CG2 VAL A 117      -2.705  -5.340  10.861  1.00 10.00      A   
ATOM   1116  C   VAL A 117      -4.112  -7.750  13.498  1.00 10.00      A   
ATOM   1117  O   VAL A 117      -4.254  -8.821  12.918  1.00 10.00      A   
ATOM   1118  N   THR A 118      -4.727  -7.461  14.631  1.00 10.00      A   
ATOM   1119  HN  THR A 118      -4.585  -6.589  15.049  1.00 10.00      A   
ATOM   1120  CA  THR A 118      -5.626  -8.409  15.262  1.00 10.00      A   
ATOM   1121  CB  THR A 118      -5.533  -8.315  16.799  1.00 10.00      A   
ATOM   1122  OG1 THR A 118      -5.703  -6.950  17.222  1.00 10.00      A   
ATOM   1123  HG1 THR A 118      -5.776  -6.923  18.186  1.00 10.00      A   
ATOM   1124  CG2 THR A 118      -4.181  -8.819  17.277  1.00 10.00      A   
ATOM   1125  C   THR A 118      -7.062  -8.155  14.816  1.00 10.00      A   
ATOM   1126  O   THR A 118      -7.371  -7.077  14.297  1.00 10.00      A   
ATOM   1127  N   ASP A 119      -7.937  -9.141  15.013  1.00 10.00      A   
ATOM   1128  HN  ASP A 119      -7.628  -9.985  15.412  1.00 10.00      A   
ATOM   1129  CA  ASP A 119      -9.345  -9.004  14.635  1.00 10.00      A   
ATOM   1130  CB  ASP A 119     -10.134 -10.275  14.954  1.00 10.00      A   
ATOM   1131  CG  ASP A 119      -9.702 -11.472  14.131  1.00 10.00      A   
ATOM   1132  OD1 ASP A 119      -9.985 -11.508  12.917  1.00 10.00      A   
ATOM   1133  OD2 ASP A 119      -9.087 -12.396  14.699  1.00 10.00      A   
ATOM   1134  C   ASP A 119      -9.975  -7.822  15.358  1.00 10.00      A   
ATOM   1135  O   ASP A 119     -10.842  -7.136  14.813  1.00 10.00      A   
ATOM   1136  N   ASP A 120      -9.523  -7.589  16.588  1.00 10.00      A   
ATOM   1137  HN  ASP A 120      -8.844  -8.193  16.964  1.00 10.00      A   
ATOM   1138  CA  ASP A 120     -10.021  -6.482  17.402  1.00 10.00      A   
ATOM   1139  CB  ASP A 120      -9.316  -6.454  18.757  1.00 10.00      A   
ATOM   1140  CG  ASP A 120     -10.125  -7.103  19.857  1.00 10.00      A   
ATOM   1141  OD1 ASP A 120     -11.363  -6.949  19.868  1.00 10.00      A   
ATOM   1142  OD2 ASP A 120      -9.521  -7.767  20.728  1.00 10.00      A   
ATOM   1143  C   ASP A 120      -9.802  -5.150  16.700  1.00 10.00      A   
ATOM   1144  O   ASP A 120     -10.684  -4.293  16.691  1.00 10.00      A   
ATOM   1145  N   CYS A 121      -8.624  -4.997  16.102  1.00 10.00      A   
ATOM   1146  HN  CYS A 121      -7.977  -5.729  16.130  1.00 10.00      A   
ATOM   1147  CA  CYS A 121      -8.275  -3.778  15.392  1.00 10.00      A   
ATOM   1148  CB  CYS A 121      -6.836  -3.849  14.872  1.00 10.00      A   
ATOM   1149  SG  CYS A 121      -5.585  -4.159  16.140  1.00 10.00      A   
ATOM   1150  HG  CYS A 121      -5.771  -5.388  16.611  1.00 10.00      A   
ATOM   1151  C   CYS A 121      -9.236  -3.557  14.229  1.00 10.00      A   
ATOM   1152  O   CYS A 121      -9.659  -2.435  13.968  1.00 10.00      A   
ATOM   1153  N   LEU A 122      -9.593  -4.645  13.553  1.00 10.00      A   
ATOM   1154  HN  LEU A 122      -9.236  -5.517  13.829  1.00 10.00      A   
ATOM   1155  CA  LEU A 122     -10.508  -4.577  12.420  1.00 10.00      A   
ATOM   1156  CB  LEU A 122     -10.541  -5.917  11.677  1.00 10.00      A   
ATOM   1157  CG  LEU A 122      -9.211  -6.402  11.098  1.00 10.00      A   
ATOM   1158  CD1 LEU A 122      -9.351  -7.819  10.568  1.00 10.00      A   
ATOM   1159  CD2 LEU A 122      -8.735  -5.465   9.997  1.00 10.00      A   
ATOM   1160  C   LEU A 122     -11.910  -4.180  12.873  1.00 10.00      A   
ATOM   1161  O   LEU A 122     -12.534  -3.292  12.286  1.00 10.00      A   
ATOM   1162  N   GLU A 123     -12.401  -4.831  13.923  1.00 10.00      A   
ATOM   1163  HN  GLU A 123     -11.863  -5.540  14.343  1.00 10.00      A   
ATOM   1164  CA  GLU A 123     -13.729  -4.527  14.453  1.00 10.00      A   
ATOM   1165  CB  GLU A 123     -14.111  -5.490  15.583  1.00 10.00      A   
ATOM   1166  CG  GLU A 123     -14.189  -6.947  15.155  1.00 10.00      A   
ATOM   1167  CD  GLU A 123     -14.875  -7.829  16.184  1.00 10.00      A   
ATOM   1168  OE1 GLU A 123     -14.195  -8.671  16.808  1.00 10.00      A   
ATOM   1169  OE2 GLU A 123     -16.103  -7.686  16.377  1.00 10.00      A   
ATOM   1170  C   GLU A 123     -13.802  -3.079  14.931  1.00 10.00      A   
ATOM   1171  O   GLU A 123     -14.790  -2.379  14.689  1.00 10.00      A   
ATOM   1172  N   LEU A 124     -12.736  -2.630  15.586  1.00 10.00      A   
ATOM   1173  HN  LEU A 124     -11.980  -3.238  15.738  1.00 10.00      A   
ATOM   1174  CA  LEU A 124     -12.660  -1.268  16.095  1.00 10.00      A   
ATOM   1175  CB  LEU A 124     -11.429  -1.099  16.989  1.00 10.00      A   
ATOM   1176  CG  LEU A 124     -11.698  -0.720  18.448  1.00 10.00      A   
ATOM   1177  CD1 LEU A 124     -10.423  -0.832  19.272  1.00 10.00      A   
ATOM   1178  CD2 LEU A 124     -12.277   0.684  18.541  1.00 10.00      A   
ATOM   1179  C   LEU A 124     -12.636  -0.249  14.956  1.00 10.00      A   
ATOM   1180  O   LEU A 124     -13.238   0.819  15.057  1.00 10.00      A   
ATOM   1181  N   ILE A 125     -11.943  -0.583  13.873  1.00 10.00      A   
ATOM   1182  HN  ILE A 125     -11.482  -1.453  13.843  1.00 10.00      A   
ATOM   1183  CA  ILE A 125     -11.853   0.308  12.724  1.00 10.00      A   
ATOM   1184  CB  ILE A 125     -10.919  -0.272  11.633  1.00 10.00      A   
ATOM   1185  CG1 ILE A 125      -9.450  -0.093  12.023  1.00 10.00      A   
ATOM   1186  CG2 ILE A 125     -11.193   0.353  10.268  1.00 10.00      A   
ATOM   1187  CD1 ILE A 125      -8.476  -0.761  11.073  1.00 10.00      A   
ATOM   1188  C   ILE A 125     -13.236   0.559  12.128  1.00 10.00      A   
ATOM   1189  O   ILE A 125     -13.642   1.706  11.939  1.00 10.00      A   
ATOM   1190  N   ALA A 126     -13.957  -0.522  11.867  1.00 10.00      A   
ATOM   1191  HN  ALA A 126     -13.581  -1.405  12.077  1.00 10.00      A   
ATOM   1192  CA  ALA A 126     -15.285  -0.445  11.271  1.00 10.00      A   
ATOM   1193  CB  ALA A 126     -15.805  -1.842  10.962  1.00 10.00      A   
ATOM   1194  C   ALA A 126     -16.285   0.317  12.140  1.00 10.00      A   
ATOM   1195  O   ALA A 126     -17.137   1.040  11.623  1.00 10.00      A   
ATOM   1196  N   LYS A 127     -16.183   0.168  13.453  1.00 10.00      A   
ATOM   1197  HN  LYS A 127     -15.481  -0.411  13.822  1.00 10.00      A   
ATOM   1198  CA  LYS A 127     -17.110   0.840  14.356  1.00 10.00      A   
ATOM   1199  CB  LYS A 127     -17.263   0.067  15.672  1.00 10.00      A   
ATOM   1200  CG  LYS A 127     -16.096   0.225  16.637  1.00 10.00      A   
ATOM   1201  CD  LYS A 127     -16.465  -0.234  18.043  1.00 10.00      A   
ATOM   1202  CE  LYS A 127     -17.455   0.713  18.707  1.00 10.00      A   
ATOM   1203  NZ  LYS A 127     -16.814   1.983  19.148  1.00 10.00      A   
ATOM   1204  HZ1 LYS A 127     -17.532   2.631  19.529  1.00 10.00      A   
ATOM   1205  HZ2 LYS A 127     -16.342   2.450  18.347  1.00 10.00      A   
ATOM   1206  HZ3 LYS A 127     -16.109   1.792  19.890  1.00 10.00      A   
ATOM   1207  C   LYS A 127     -16.709   2.286  14.641  1.00 10.00      A   
ATOM   1208  O   LYS A 127     -17.388   2.981  15.399  1.00 10.00      A   
ATOM   1209  N   SER A 128     -15.627   2.749  14.034  1.00 10.00      A   
ATOM   1210  HN  SER A 128     -15.127   2.169  13.416  1.00 10.00      A   
ATOM   1211  CA  SER A 128     -15.174   4.110  14.273  1.00 10.00      A   
ATOM   1212  CB  SER A 128     -13.864   4.101  15.061  1.00 10.00      A   
ATOM   1213  OG  SER A 128     -13.929   3.182  16.139  1.00 10.00      A   
ATOM   1214  HG  SER A 128     -13.747   2.291  15.809  1.00 10.00      A   
ATOM   1215  C   SER A 128     -15.019   4.917  12.985  1.00 10.00      A   
ATOM   1216  O   SER A 128     -15.659   5.960  12.812  1.00 10.00      A   
ATOM   1217  N   PHE A 129     -14.187   4.426  12.080  1.00 10.00      A   
ATOM   1218  HN  PHE A 129     -13.752   3.559  12.247  1.00 10.00      A   
ATOM   1219  CA  PHE A 129     -13.921   5.116  10.826  1.00 10.00      A   
ATOM   1220  CB  PHE A 129     -12.585   4.671  10.230  1.00 10.00      A   
ATOM   1221  CG  PHE A 129     -11.445   4.734  11.203  1.00 10.00      A   
ATOM   1222  CD1 PHE A 129     -10.678   3.612  11.464  1.00 10.00      A   
ATOM   1223  CD2 PHE A 129     -11.148   5.911  11.868  1.00 10.00      A   
ATOM   1224  CE1 PHE A 129      -9.635   3.661  12.368  1.00 10.00      A   
ATOM   1225  CE2 PHE A 129     -10.105   5.969  12.772  1.00 10.00      A   
ATOM   1226  CZ  PHE A 129      -9.347   4.841  13.024  1.00 10.00      A   
ATOM   1227  C   PHE A 129     -15.048   4.926   9.823  1.00 10.00      A   
ATOM   1228  O   PHE A 129     -15.073   3.960   9.063  1.00 10.00      A   
ATOM   1229  N   LYS A 130     -15.981   5.863   9.830  1.00 10.00      A   
ATOM   1230  HN  LYS A 130     -15.904   6.601  10.469  1.00 10.00      A   
ATOM   1231  CA  LYS A 130     -17.121   5.825   8.926  1.00 10.00      A   
ATOM   1232  CB  LYS A 130     -18.279   6.634   9.516  1.00 10.00      A   
ATOM   1233  CG  LYS A 130     -18.833   6.058  10.810  1.00 10.00      A   
ATOM   1234  CD  LYS A 130     -19.108   7.147  11.836  1.00 10.00      A   
ATOM   1235  CE  LYS A 130     -19.548   6.556  13.165  1.00 10.00      A   
ATOM   1236  NZ  LYS A 130     -18.500   5.689  13.768  1.00 10.00      A   
ATOM   1237  HZ1 LYS A 130     -18.756   5.455  14.749  1.00 10.00      A   
ATOM   1238  HZ2 LYS A 130     -17.583   6.179  13.768  1.00 10.00      A   
ATOM   1239  HZ3 LYS A 130     -18.408   4.803  13.228  1.00 10.00      A   
ATOM   1240  C   LYS A 130     -16.727   6.375   7.560  1.00 10.00      A   
ATOM   1241  O   LYS A 130     -17.469   6.255   6.583  1.00 10.00      A   
ATOM   1242  N   ASN A 131     -15.547   6.975   7.501  1.00 10.00      A   
ATOM   1243  HN  ASN A 131     -15.001   7.032   8.313  1.00 10.00      A   
ATOM   1244  CA  ASN A 131     -15.034   7.537   6.259  1.00 10.00      A   
ATOM   1245  CB  ASN A 131     -14.429   8.930   6.495  1.00 10.00      A   
ATOM   1246  CG  ASN A 131     -15.481   9.994   6.742  1.00 10.00      A   
ATOM   1247  OD1 ASN A 131     -16.123  10.473   5.808  1.00 10.00      A   
ATOM   1248  ND2 ASN A 131     -15.649  10.389   7.996  1.00 10.00      A   
ATOM   1249 HD21 ASN A 131     -15.092   9.979   8.694  1.00 10.00      A   
ATOM   1250 HD22 ASN A 131     -16.330  11.074   8.180  1.00 10.00      A   
ATOM   1251  C   ASN A 131     -13.992   6.603   5.659  1.00 10.00      A   
ATOM   1252  O   ASN A 131     -13.298   6.955   4.708  1.00 10.00      A   
ATOM   1253  N   PHE A 132     -13.915   5.397   6.217  1.00 10.00      A   
ATOM   1254  HN  PHE A 132     -14.529   5.174   6.944  1.00 10.00      A   
ATOM   1255  CA  PHE A 132     -12.963   4.388   5.770  1.00 10.00      A   
ATOM   1256  CB  PHE A 132     -13.009   3.182   6.707  1.00 10.00      A   
ATOM   1257  CG  PHE A 132     -11.806   2.300   6.614  1.00 10.00      A   
ATOM   1258  CD1 PHE A 132     -10.533   2.836   6.695  1.00 10.00      A   
ATOM   1259  CD2 PHE A 132     -11.946   0.933   6.447  1.00 10.00      A   
ATOM   1260  CE1 PHE A 132      -9.427   2.026   6.609  1.00 10.00      A   
ATOM   1261  CE2 PHE A 132     -10.842   0.117   6.360  1.00 10.00      A   
ATOM   1262  CZ  PHE A 132      -9.579   0.665   6.440  1.00 10.00      A   
ATOM   1263  C   PHE A 132     -13.267   3.954   4.339  1.00 10.00      A   
ATOM   1264  O   PHE A 132     -14.401   3.589   4.024  1.00 10.00      A   
ATOM   1265  N   LYS A 133     -12.253   3.993   3.478  1.00 10.00      A   
ATOM   1266  HN  LYS A 133     -11.367   4.284   3.793  1.00 10.00      A   
ATOM   1267  CA  LYS A 133     -12.427   3.627   2.079  1.00 10.00      A   
ATOM   1268  CB  LYS A 133     -12.448   4.891   1.210  1.00 10.00      A   
ATOM   1269  CG  LYS A 133     -13.559   5.869   1.569  1.00 10.00      A   
ATOM   1270  CD  LYS A 133     -13.276   7.262   1.031  1.00 10.00      A   
ATOM   1271  CE  LYS A 133     -14.237   8.283   1.620  1.00 10.00      A   
ATOM   1272  NZ  LYS A 133     -13.974   9.658   1.115  1.00 10.00      A   
ATOM   1273  HZ1 LYS A 133     -14.189   9.716   0.098  1.00 10.00      A   
ATOM   1274  HZ2 LYS A 133     -12.968   9.907   1.259  1.00 10.00      A   
ATOM   1275  HZ3 LYS A 133     -14.565  10.346   1.625  1.00 10.00      A   
ATOM   1276  C   LYS A 133     -11.346   2.673   1.575  1.00 10.00      A   
ATOM   1277  O   LYS A 133     -11.610   1.829   0.718  1.00 10.00      A   
ATOM   1278  N   VAL A 134     -10.132   2.791   2.095  1.00 10.00      A   
ATOM   1279  HN  VAL A 134      -9.961   3.462   2.794  1.00 10.00      A   
ATOM   1280  CA  VAL A 134      -9.043   1.930   1.640  1.00 10.00      A   
ATOM   1281  CB  VAL A 134      -8.012   2.707   0.789  1.00 10.00      A   
ATOM   1282  CG1 VAL A 134      -6.901   1.793   0.296  1.00 10.00      A   
ATOM   1283  CG2 VAL A 134      -8.687   3.397  -0.386  1.00 10.00      A   
ATOM   1284  C   VAL A 134      -8.328   1.237   2.794  1.00 10.00      A   
ATOM   1285  O   VAL A 134      -7.861   1.885   3.734  1.00 10.00      A   
ATOM   1286  N   LEU A 135      -8.250  -0.085   2.704  1.00 10.00      A   
ATOM   1287  HN  LEU A 135      -8.661  -0.531   1.929  1.00 10.00      A   
ATOM   1288  CA  LEU A 135      -7.577  -0.900   3.701  1.00 10.00      A   
ATOM   1289  CB  LEU A 135      -8.579  -1.826   4.401  1.00 10.00      A   
ATOM   1290  CG  LEU A 135      -8.010  -2.750   5.486  1.00 10.00      A   
ATOM   1291  CD1 LEU A 135      -7.234  -1.958   6.527  1.00 10.00      A   
ATOM   1292  CD2 LEU A 135      -9.122  -3.552   6.146  1.00 10.00      A   
ATOM   1293  C   LEU A 135      -6.485  -1.719   3.032  1.00 10.00      A   
ATOM   1294  O   LEU A 135      -6.765  -2.613   2.228  1.00 10.00      A   
ATOM   1295  N   VAL A 136      -5.242  -1.399   3.343  1.00 10.00      A   
ATOM   1296  HN  VAL A 136      -5.079  -0.671   3.987  1.00 10.00      A   
ATOM   1297  CA  VAL A 136      -4.110  -2.102   2.761  1.00 10.00      A   
ATOM   1298  CB  VAL A 136      -3.216  -1.163   1.916  1.00 10.00      A   
ATOM   1299  CG1 VAL A 136      -2.005  -1.913   1.379  1.00 10.00      A   
ATOM   1300  CG2 VAL A 136      -4.009  -0.550   0.770  1.00 10.00      A   
ATOM   1301  C   VAL A 136      -3.273  -2.781   3.832  1.00 10.00      A   
ATOM   1302  O   VAL A 136      -2.637  -2.119   4.652  1.00 10.00      A   
ATOM   1303  N   LEU A 137      -3.295  -4.104   3.826  1.00 10.00      A   
ATOM   1304  HN  LEU A 137      -3.846  -4.569   3.153  1.00 10.00      A   
ATOM   1305  CA  LEU A 137      -2.535  -4.895   4.771  1.00 10.00      A   
ATOM   1306  CB  LEU A 137      -3.463  -5.786   5.605  1.00 10.00      A   
ATOM   1307  CG  LEU A 137      -4.449  -5.066   6.530  1.00 10.00      A   
ATOM   1308  CD1 LEU A 137      -5.276  -6.066   7.323  1.00 10.00      A   
ATOM   1309  CD2 LEU A 137      -3.717  -4.119   7.465  1.00 10.00      A   
ATOM   1310  C   LEU A 137      -1.542  -5.760   4.013  1.00 10.00      A   
ATOM   1311  O   LEU A 137      -1.906  -6.792   3.447  1.00 10.00      A   
ATOM   1312  N   SER A 138      -0.298  -5.325   3.974  1.00 10.00      A   
ATOM   1313  HN  SER A 138      -0.068  -4.483   4.430  1.00 10.00      A   
ATOM   1314  CA  SER A 138       0.738  -6.064   3.282  1.00 10.00      A   
ATOM   1315  CB  SER A 138       1.597  -5.120   2.437  1.00 10.00      A   
ATOM   1316  OG  SER A 138       2.729  -5.796   1.912  1.00 10.00      A   
ATOM   1317  HG  SER A 138       2.677  -5.814   0.948  1.00 10.00      A   
ATOM   1318  C   SER A 138       1.611  -6.822   4.272  1.00 10.00      A   
ATOM   1319  O   SER A 138       2.161  -6.227   5.199  1.00 10.00      A   
ATOM   1320  N   SER A 139       1.713  -8.135   4.084  1.00 10.00      A   
ATOM   1321  HN  SER A 139       1.214  -8.547   3.341  1.00 10.00      A   
ATOM   1322  CA  SER A 139       2.534  -8.991   4.946  1.00 10.00      A   
ATOM   1323  CB  SER A 139       4.023  -8.697   4.722  1.00 10.00      A   
ATOM   1324  OG  SER A 139       4.293  -8.486   3.341  1.00 10.00      A   
ATOM   1325  HG  SER A 139       3.540  -8.043   2.928  1.00 10.00      A   
ATOM   1326  C   SER A 139       2.163  -8.839   6.424  1.00 10.00      A   
ATOM   1327  O   SER A 139       3.034  -8.724   7.290  1.00 10.00      A   
ATOM   1328  N   CYS A 140       0.868  -8.837   6.704  1.00 10.00      A   
ATOM   1329  HN  CYS A 140       0.217  -8.923   5.972  1.00 10.00      A   
ATOM   1330  CA  CYS A 140       0.382  -8.701   8.068  1.00 10.00      A   
ATOM   1331  CB  CYS A 140      -0.633  -7.556   8.141  1.00 10.00      A   
ATOM   1332  SG  CYS A 140      -0.007  -5.977   7.507  1.00 10.00      A   
ATOM   1333  HG  CYS A 140       0.847  -6.238   6.522  1.00 10.00      A   
ATOM   1334  C   CYS A 140      -0.241 -10.005   8.557  1.00 10.00      A   
ATOM   1335  O   CYS A 140      -0.768 -10.787   7.762  1.00 10.00      A   
ATOM   1336  N   GLU A 141      -0.176 -10.245   9.860  1.00 10.00      A   
ATOM   1337  HN  GLU A 141       0.256  -9.590  10.451  1.00 10.00      A   
ATOM   1338  CA  GLU A 141      -0.736 -11.455  10.439  1.00 10.00      A   
ATOM   1339  CB  GLU A 141       0.329 -12.558  10.562  1.00 10.00      A   
ATOM   1340  CG  GLU A 141       1.330 -12.374  11.700  1.00 10.00      A   
ATOM   1341  CD  GLU A 141       2.480 -11.450  11.355  1.00 10.00      A   
ATOM   1342  OE1 GLU A 141       2.936 -11.466  10.194  1.00 10.00      A   
ATOM   1343  OE2 GLU A 141       2.948 -10.716  12.252  1.00 10.00      A   
ATOM   1344  C   GLU A 141      -1.364 -11.157  11.792  1.00 10.00      A   
ATOM   1345  O   GLU A 141      -1.180 -10.070  12.339  1.00 10.00      A   
ATOM   1346  N   GLY A 142      -2.116 -12.116  12.317  1.00 10.00      A   
ATOM   1347  HN  GLY A 142      -2.249 -12.952  11.820  1.00 10.00      A   
ATOM   1348  CA  GLY A 142      -2.746 -11.937  13.607  1.00 10.00      A   
ATOM   1349  C   GLY A 142      -4.256 -11.888  13.524  1.00 10.00      A   
ATOM   1350  O   GLY A 142      -4.941 -12.093  14.526  1.00 10.00      A   
ATOM   1351  N   PHE A 143      -4.774 -11.621  12.333  1.00 10.00      A   
ATOM   1352  HN  PHE A 143      -4.173 -11.481  11.575  1.00 10.00      A   
ATOM   1353  CA  PHE A 143      -6.213 -11.537  12.125  1.00 10.00      A   
ATOM   1354  CB  PHE A 143      -6.591 -10.274  11.338  1.00 10.00      A   
ATOM   1355  CG  PHE A 143      -6.047 -10.209   9.936  1.00 10.00      A   
ATOM   1356  CD1 PHE A 143      -6.872 -10.454   8.848  1.00 10.00      A   
ATOM   1357  CD2 PHE A 143      -4.718  -9.889   9.703  1.00 10.00      A   
ATOM   1358  CE1 PHE A 143      -6.384 -10.385   7.558  1.00 10.00      A   
ATOM   1359  CE2 PHE A 143      -4.224  -9.821   8.415  1.00 10.00      A   
ATOM   1360  CZ  PHE A 143      -5.059 -10.068   7.341  1.00 10.00      A   
ATOM   1361  C   PHE A 143      -6.754 -12.784  11.445  1.00 10.00      A   
ATOM   1362  O   PHE A 143      -6.008 -13.547  10.813  1.00 10.00      A   
ATOM   1363  N   SER A 144      -8.055 -12.984  11.580  1.00 10.00      A   
ATOM   1364  HN  SER A 144      -8.595 -12.326  12.084  1.00 10.00      A   
ATOM   1365  CA  SER A 144      -8.720 -14.127  10.990  1.00 10.00      A   
ATOM   1366  CB  SER A 144      -9.355 -14.994  12.083  1.00 10.00      A   
ATOM   1367  OG  SER A 144     -10.343 -14.283  12.807  1.00 10.00      A   
ATOM   1368  HG  SER A 144     -10.008 -13.397  13.026  1.00 10.00      A   
ATOM   1369  C   SER A 144      -9.775 -13.662   9.997  1.00 10.00      A   
ATOM   1370  O   SER A 144      -9.811 -12.492   9.615  1.00 10.00      A   
ATOM   1371  N   THR A 145     -10.629 -14.578   9.578  1.00 10.00      A   
ATOM   1372  HN  THR A 145     -10.544 -15.500   9.898  1.00 10.00      A   
ATOM   1373  CA  THR A 145     -11.685 -14.257   8.641  1.00 10.00      A   
ATOM   1374  CB  THR A 145     -12.172 -15.527   7.929  1.00 10.00      A   
ATOM   1375  OG1 THR A 145     -11.385 -16.648   8.380  1.00 10.00      A   
ATOM   1376  HG1 THR A 145     -10.464 -16.518   8.120  1.00 10.00      A   
ATOM   1377  CG2 THR A 145     -12.002 -15.374   6.427  1.00 10.00      A   
ATOM   1378  C   THR A 145     -12.854 -13.566   9.349  1.00 10.00      A   
ATOM   1379  O   THR A 145     -13.702 -12.940   8.712  1.00 10.00      A   
ATOM   1380  N   ASP A 146     -12.868 -13.653  10.678  1.00 10.00      A   
ATOM   1381  HN  ASP A 146     -12.142 -14.129  11.133  1.00 10.00      A   
ATOM   1382  CA  ASP A 146     -13.927 -13.045  11.477  1.00 10.00      A   
ATOM   1383  CB  ASP A 146     -13.834 -13.499  12.939  1.00 10.00      A   
ATOM   1384  CG  ASP A 146     -15.151 -13.378  13.689  1.00 10.00      A   
ATOM   1385  OD1 ASP A 146     -15.590 -12.243  13.965  1.00 10.00      A   
ATOM   1386  OD2 ASP A 146     -15.755 -14.430  14.013  1.00 10.00      A   
ATOM   1387  C   ASP A 146     -13.852 -11.523  11.394  1.00 10.00      A   
ATOM   1388  O   ASP A 146     -14.863 -10.850  11.171  1.00 10.00      A   
ATOM   1389  N   GLY A 147     -12.644 -10.984  11.556  1.00 10.00      A   
ATOM   1390  HN  GLY A 147     -11.872 -11.564  11.739  1.00 10.00      A   
ATOM   1391  CA  GLY A 147     -12.457  -9.549  11.487  1.00 10.00      A   
ATOM   1392  C   GLY A 147     -12.831  -8.992  10.130  1.00 10.00      A   
ATOM   1393  O   GLY A 147     -13.349  -7.878  10.027  1.00 10.00      A   
ATOM   1394  N   LEU A 148     -12.585  -9.779   9.088  1.00 10.00      A   
ATOM   1395  HN  LEU A 148     -12.179 -10.659   9.237  1.00 10.00      A   
ATOM   1396  CA  LEU A 148     -12.902  -9.369   7.727  1.00 10.00      A   
ATOM   1397  CB  LEU A 148     -12.362 -10.385   6.718  1.00 10.00      A   
ATOM   1398  CG  LEU A 148     -10.843 -10.584   6.699  1.00 10.00      A   
ATOM   1399  CD1 LEU A 148     -10.455 -11.650   5.685  1.00 10.00      A   
ATOM   1400  CD2 LEU A 148     -10.128  -9.272   6.405  1.00 10.00      A   
ATOM   1401  C   LEU A 148     -14.409  -9.205   7.557  1.00 10.00      A   
ATOM   1402  O   LEU A 148     -14.869  -8.299   6.866  1.00 10.00      A   
ATOM   1403  N   ALA A 149     -15.172 -10.075   8.210  1.00 10.00      A   
ATOM   1404  HN  ALA A 149     -14.743 -10.774   8.749  1.00 10.00      A   
ATOM   1405  CA  ALA A 149     -16.629 -10.028   8.138  1.00 10.00      A   
ATOM   1406  CB  ALA A 149     -17.237 -11.250   8.811  1.00 10.00      A   
ATOM   1407  C   ALA A 149     -17.170  -8.744   8.765  1.00 10.00      A   
ATOM   1408  O   ALA A 149     -18.238  -8.255   8.391  1.00 10.00      A   
ATOM   1409  N   ALA A 150     -16.424  -8.202   9.720  1.00 10.00      A   
ATOM   1410  HN  ALA A 150     -15.582  -8.638   9.972  1.00 10.00      A   
ATOM   1411  CA  ALA A 150     -16.817  -6.970  10.392  1.00 10.00      A   
ATOM   1412  CB  ALA A 150     -16.007  -6.773  11.666  1.00 10.00      A   
ATOM   1413  C   ALA A 150     -16.633  -5.788   9.449  1.00 10.00      A   
ATOM   1414  O   ALA A 150     -17.446  -4.861   9.424  1.00 10.00      A   
ATOM   1415  N   ILE A 151     -15.564  -5.847   8.665  1.00 10.00      A   
ATOM   1416  HN  ILE A 151     -14.963  -6.621   8.738  1.00 10.00      A   
ATOM   1417  CA  ILE A 151     -15.256  -4.801   7.699  1.00 10.00      A   
ATOM   1418  CB  ILE A 151     -13.836  -4.993   7.115  1.00 10.00      A   
ATOM   1419  CG1 ILE A 151     -12.788  -5.020   8.231  1.00 10.00      A   
ATOM   1420  CG2 ILE A 151     -13.508  -3.909   6.099  1.00 10.00      A   
ATOM   1421  CD1 ILE A 151     -12.690  -3.729   9.013  1.00 10.00      A   
ATOM   1422  C   ILE A 151     -16.268  -4.843   6.560  1.00 10.00      A   
ATOM   1423  O   ILE A 151     -16.761  -3.813   6.113  1.00 10.00      A   
ATOM   1424  N   ALA A 152     -16.582  -6.051   6.117  1.00 10.00      A   
ATOM   1425  HN  ALA A 152     -16.147  -6.834   6.522  1.00 10.00      A   
ATOM   1426  CA  ALA A 152     -17.529  -6.260   5.030  1.00 10.00      A   
ATOM   1427  CB  ALA A 152     -17.616  -7.742   4.700  1.00 10.00      A   
ATOM   1428  C   ALA A 152     -18.920  -5.718   5.356  1.00 10.00      A   
ATOM   1429  O   ALA A 152     -19.652  -5.292   4.464  1.00 10.00      A   
ATOM   1430  N   ALA A 153     -19.275  -5.728   6.630  1.00 10.00      A   
ATOM   1431  HN  ALA A 153     -18.643  -6.057   7.299  1.00 10.00      A   
ATOM   1432  CA  ALA A 153     -20.587  -5.268   7.054  1.00 10.00      A   
ATOM   1433  CB  ALA A 153     -21.067  -6.071   8.253  1.00 10.00      A   
ATOM   1434  C   ALA A 153     -20.641  -3.767   7.351  1.00 10.00      A   
ATOM   1435  O   ALA A 153     -21.389  -3.027   6.710  1.00 10.00      A   
ATOM   1436  N   THR A 154     -19.842  -3.321   8.308  1.00 10.00      A   
ATOM   1437  HN  THR A 154     -19.234  -3.945   8.755  1.00 10.00      A   
ATOM   1438  CA  THR A 154     -19.852  -1.921   8.717  1.00 10.00      A   
ATOM   1439  CB  THR A 154     -19.159  -1.718  10.076  1.00 10.00      A   
ATOM   1440  OG1 THR A 154     -19.187  -2.952  10.813  1.00 10.00      A   
ATOM   1441  HG1 THR A 154     -18.390  -3.460  10.622  1.00 10.00      A   
ATOM   1442  CG2 THR A 154     -19.877  -0.641  10.881  1.00 10.00      A   
ATOM   1443  C   THR A 154     -19.270  -0.956   7.679  1.00 10.00      A   
ATOM   1444  O   THR A 154     -19.829   0.123   7.455  1.00 10.00      A   
ATOM   1445  N   CYS A 155     -18.160  -1.332   7.046  1.00 10.00      A   
ATOM   1446  HN  CYS A 155     -17.760  -2.205   7.242  1.00 10.00      A   
ATOM   1447  CA  CYS A 155     -17.528  -0.468   6.055  1.00 10.00      A   
ATOM   1448  CB  CYS A 155     -16.102  -0.916   5.741  1.00 10.00      A   
ATOM   1449  SG  CYS A 155     -15.011  -0.926   7.182  1.00 10.00      A   
ATOM   1450  HG  CYS A 155     -13.842  -1.428   6.813  1.00 10.00      A   
ATOM   1451  C   CYS A 155     -18.367  -0.335   4.788  1.00 10.00      A   
ATOM   1452  O   CYS A 155     -18.261  -1.132   3.855  1.00 10.00      A   
ATOM   1453  N   ARG A 156     -19.197   0.695   4.776  1.00 10.00      A   
ATOM   1454  HN  ARG A 156     -19.232   1.276   5.565  1.00 10.00      A   
ATOM   1455  CA  ARG A 156     -20.082   0.980   3.657  1.00 10.00      A   
ATOM   1456  CB  ARG A 156     -21.293   1.752   4.182  1.00 10.00      A   
ATOM   1457  CG  ARG A 156     -20.934   3.115   4.760  1.00 10.00      A   
ATOM   1458  CD  ARG A 156     -21.790   3.468   5.963  1.00 10.00      A   
ATOM   1459  NE  ARG A 156     -22.891   4.364   5.620  1.00 10.00      A   
ATOM   1460  HE  ARG A 156     -22.661   5.228   5.203  1.00 10.00      A   
ATOM   1461  CZ  ARG A 156     -24.174   4.086   5.847  1.00 10.00      A   
ATOM   1462  NH1 ARG A 156     -24.518   2.934   6.414  1.00 10.00      A   
ATOM   1463 HH11 ARG A 156     -25.531   2.715   6.593  1.00 10.00      A   
ATOM   1464 HH12 ARG A 156     -23.787   2.242   6.682  1.00 10.00      A   
ATOM   1465  NH2 ARG A 156     -25.107   4.961   5.517  1.00 10.00      A   
ATOM   1466 HH21 ARG A 156     -24.836   5.877   5.074  1.00 10.00      A   
ATOM   1467 HH22 ARG A 156     -26.122   4.754   5.703  1.00 10.00      A   
ATOM   1468  C   ARG A 156     -19.376   1.827   2.608  1.00 10.00      A   
ATOM   1469  O   ARG A 156     -19.806   1.900   1.458  1.00 10.00      A   
ATOM   1470  N   ASN A 157     -18.288   2.464   3.016  1.00 10.00      A   
ATOM   1471  HN  ASN A 157     -17.982   2.342   3.937  1.00 10.00      A   
ATOM   1472  CA  ASN A 157     -17.534   3.339   2.127  1.00 10.00      A   
ATOM   1473  CB  ASN A 157     -17.204   4.661   2.830  1.00 10.00      A   
ATOM   1474  CG  ASN A 157     -18.340   5.661   2.758  1.00 10.00      A   
ATOM   1475  OD1 ASN A 157     -18.994   5.803   1.723  1.00 10.00      A   
ATOM   1476  ND2 ASN A 157     -18.591   6.353   3.858  1.00 10.00      A   
ATOM   1477 HD21 ASN A 157     -18.036   6.187   4.653  1.00 10.00      A   
ATOM   1478 HD22 ASN A 157     -19.324   7.006   3.838  1.00 10.00      A   
ATOM   1479  C   ASN A 157     -16.262   2.683   1.617  1.00 10.00      A   
ATOM   1480  O   ASN A 157     -15.479   3.312   0.903  1.00 10.00      A   
ATOM   1481  N   LEU A 158     -16.064   1.419   1.975  1.00 10.00      A   
ATOM   1482  HN  LEU A 158     -16.741   0.965   2.513  1.00 10.00      A   
ATOM   1483  CA  LEU A 158     -14.874   0.688   1.558  1.00 10.00      A   
ATOM   1484  CB  LEU A 158     -14.791  -0.675   2.249  1.00 10.00      A   
ATOM   1485  CG  LEU A 158     -13.456  -1.408   2.108  1.00 10.00      A   
ATOM   1486  CD1 LEU A 158     -12.359  -0.688   2.877  1.00 10.00      A   
ATOM   1487  CD2 LEU A 158     -13.582  -2.848   2.573  1.00 10.00      A   
ATOM   1488  C   LEU A 158     -14.848   0.515   0.046  1.00 10.00      A   
ATOM   1489  O   LEU A 158     -15.855   0.162  -0.565  1.00 10.00      A   
ATOM   1490  N   LYS A 159     -13.698   0.773  -0.550  1.00 10.00      A   
ATOM   1491  HN  LYS A 159     -12.930   1.055  -0.004  1.00 10.00      A   
ATOM   1492  CA  LYS A 159     -13.542   0.654  -1.990  1.00 10.00      A   
ATOM   1493  CB  LYS A 159     -13.303   2.033  -2.611  1.00 10.00      A   
ATOM   1494  CG  LYS A 159     -14.368   3.066  -2.275  1.00 10.00      A   
ATOM   1495  CD  LYS A 159     -13.913   4.468  -2.647  1.00 10.00      A   
ATOM   1496  CE  LYS A 159     -13.788   4.633  -4.153  1.00 10.00      A   
ATOM   1497  NZ  LYS A 159     -13.070   5.884  -4.518  1.00 10.00      A   
ATOM   1498  HZ1 LYS A 159     -12.104   5.868  -4.138  1.00 10.00      A   
ATOM   1499  HZ2 LYS A 159     -13.568   6.713  -4.131  1.00 10.00      A   
ATOM   1500  HZ3 LYS A 159     -13.022   5.979  -5.555  1.00 10.00      A   
ATOM   1501  C   LYS A 159     -12.382  -0.269  -2.349  1.00 10.00      A   
ATOM   1502  O   LYS A 159     -12.475  -1.068  -3.283  1.00 10.00      A   
ATOM   1503  N   GLU A 160     -11.290  -0.158  -1.604  1.00 10.00      A   
ATOM   1504  HN  GLU A 160     -11.280   0.476  -0.859  1.00 10.00      A   
ATOM   1505  CA  GLU A 160     -10.105  -0.960  -1.869  1.00 10.00      A   
ATOM   1506  CB  GLU A 160      -8.941  -0.059  -2.293  1.00 10.00      A   
ATOM   1507  CG  GLU A 160      -9.243   0.827  -3.493  1.00 10.00      A   
ATOM   1508  CD  GLU A 160      -8.122   1.796  -3.810  1.00 10.00      A   
ATOM   1509  OE1 GLU A 160      -8.349   3.024  -3.726  1.00 10.00      A   
ATOM   1510  OE2 GLU A 160      -7.017   1.339  -4.164  1.00 10.00      A   
ATOM   1511  C   GLU A 160      -9.699  -1.811  -0.669  1.00 10.00      A   
ATOM   1512  O   GLU A 160      -9.437  -1.294   0.417  1.00 10.00      A   
ATOM   1513  N   LEU A 161      -9.660  -3.117  -0.883  1.00 10.00      A   
ATOM   1514  HN  LEU A 161      -9.910  -3.459  -1.770  1.00 10.00      A   
ATOM   1515  CA  LEU A 161      -9.265  -4.066   0.149  1.00 10.00      A   
ATOM   1516  CB  LEU A 161     -10.437  -4.980   0.517  1.00 10.00      A   
ATOM   1517  CG  LEU A 161     -10.211  -5.938   1.691  1.00 10.00      A   
ATOM   1518  CD1 LEU A 161      -9.994  -5.168   2.983  1.00 10.00      A   
ATOM   1519  CD2 LEU A 161     -11.380  -6.899   1.834  1.00 10.00      A   
ATOM   1520  C   LEU A 161      -8.085  -4.894  -0.348  1.00 10.00      A   
ATOM   1521  O   LEU A 161      -8.244  -5.771  -1.202  1.00 10.00      A   
ATOM   1522  N   ASP A 162      -6.905  -4.597   0.174  1.00 10.00      A   
ATOM   1523  HN  ASP A 162      -6.848  -3.888   0.855  1.00 10.00      A   
ATOM   1524  CA  ASP A 162      -5.687  -5.297  -0.221  1.00 10.00      A   
ATOM   1525  CB  ASP A 162      -4.681  -4.303  -0.819  1.00 10.00      A   
ATOM   1526  CG  ASP A 162      -3.388  -4.943  -1.305  1.00 10.00      A   
ATOM   1527  OD1 ASP A 162      -3.371  -6.168  -1.564  1.00 10.00      A   
ATOM   1528  OD2 ASP A 162      -2.384  -4.211  -1.458  1.00 10.00      A   
ATOM   1529  C   ASP A 162      -5.072  -6.029   0.965  1.00 10.00      A   
ATOM   1530  O   ASP A 162      -4.714  -5.418   1.969  1.00 10.00      A   
ATOM   1531  N   LEU A 163      -4.977  -7.344   0.849  1.00 10.00      A   
ATOM   1532  HN  LEU A 163      -5.313  -7.773   0.034  1.00 10.00      A   
ATOM   1533  CA  LEU A 163      -4.403  -8.173   1.905  1.00 10.00      A   
ATOM   1534  CB  LEU A 163      -5.468  -9.120   2.469  1.00 10.00      A   
ATOM   1535  CG  LEU A 163      -6.798  -8.489   2.890  1.00 10.00      A   
ATOM   1536  CD1 LEU A 163      -7.839  -9.570   3.131  1.00 10.00      A   
ATOM   1537  CD2 LEU A 163      -6.617  -7.641   4.138  1.00 10.00      A   
ATOM   1538  C   LEU A 163      -3.230  -8.984   1.356  1.00 10.00      A   
ATOM   1539  O   LEU A 163      -3.009 -10.130   1.760  1.00 10.00      A   
ATOM   1540  N   ARG A 164      -2.481  -8.377   0.439  1.00 10.00      A   
ATOM   1541  HN  ARG A 164      -2.700  -7.456   0.181  1.00 10.00      A   
ATOM   1542  CA  ARG A 164      -1.343  -9.030  -0.197  1.00 10.00      A   
ATOM   1543  CB  ARG A 164      -0.732  -8.129  -1.274  1.00 10.00      A   
ATOM   1544  CG  ARG A 164      -0.077  -6.862  -0.748  1.00 10.00      A   
ATOM   1545  CD  ARG A 164       0.300  -5.931  -1.886  1.00 10.00      A   
ATOM   1546  NE  ARG A 164       1.409  -5.050  -1.526  1.00 10.00      A   
ATOM   1547  HE  ARG A 164       2.319  -5.422  -1.610  1.00 10.00      A   
ATOM   1548  CZ  ARG A 164       1.261  -3.795  -1.101  1.00 10.00      A   
ATOM   1549  NH1 ARG A 164       0.046  -3.265  -0.973  1.00 10.00      A   
ATOM   1550 HH11 ARG A 164      -0.810  -3.834  -1.209  1.00 10.00      A   
ATOM   1551 HH12 ARG A 164      -0.070  -2.282  -0.645  1.00 10.00      A   
ATOM   1552  NH2 ARG A 164       2.329  -3.068  -0.793  1.00 10.00      A   
ATOM   1553 HH21 ARG A 164       2.220  -2.085  -0.461  1.00 10.00      A   
ATOM   1554 HH22 ARG A 164       3.289  -3.477  -0.884  1.00 10.00      A   
ATOM   1555  C   ARG A 164      -0.275  -9.494   0.796  1.00 10.00      A   
ATOM   1556  O   ARG A 164       0.107  -8.762   1.715  1.00 10.00      A   
ATOM   1557  N   GLU A 165       0.177 -10.735   0.600  1.00 10.00      A   
ATOM   1558  HN  GLU A 165      -0.197 -11.253  -0.145  1.00 10.00      A   
ATOM   1559  CA  GLU A 165       1.215 -11.354   1.429  1.00 10.00      A   
ATOM   1560  CB  GLU A 165       2.569 -10.648   1.258  1.00 10.00      A   
ATOM   1561  CG  GLU A 165       3.232 -10.864  -0.096  1.00 10.00      A   
ATOM   1562  CD  GLU A 165       2.674  -9.956  -1.173  1.00 10.00      A   
ATOM   1563  OE1 GLU A 165       3.110  -8.789  -1.255  1.00 10.00      A   
ATOM   1564  OE2 GLU A 165       1.792 -10.403  -1.938  1.00 10.00      A   
ATOM   1565  C   GLU A 165       0.838 -11.447   2.911  1.00 10.00      A   
ATOM   1566  O   GLU A 165       1.699 -11.669   3.760  1.00 10.00      A   
ATOM   1567  N   SER A 166      -0.441 -11.284   3.221  1.00 10.00      A   
ATOM   1568  HN  SER A 166      -1.088 -11.108   2.509  1.00 10.00      A   
ATOM   1569  CA  SER A 166      -0.904 -11.356   4.597  1.00 10.00      A   
ATOM   1570  CB  SER A 166      -1.905 -10.237   4.883  1.00 10.00      A   
ATOM   1571  OG  SER A 166      -1.264  -8.973   4.826  1.00 10.00      A   
ATOM   1572  HG  SER A 166      -1.641  -8.450   4.100  1.00 10.00      A   
ATOM   1573  C   SER A 166      -1.508 -12.719   4.912  1.00 10.00      A   
ATOM   1574  O   SER A 166      -2.376 -13.209   4.192  1.00 10.00      A   
ATOM   1575  N   ASP A 167      -1.032 -13.336   5.985  1.00 10.00      A   
ATOM   1576  HN  ASP A 167      -0.329 -12.906   6.518  1.00 10.00      A   
ATOM   1577  CA  ASP A 167      -1.532 -14.642   6.389  1.00 10.00      A   
ATOM   1578  CB  ASP A 167      -0.494 -15.401   7.215  1.00 10.00      A   
ATOM   1579  CG  ASP A 167      -0.974 -16.789   7.590  1.00 10.00      A   
ATOM   1580  OD1 ASP A 167      -1.294 -17.579   6.675  1.00 10.00      A   
ATOM   1581  OD2 ASP A 167      -1.029 -17.100   8.799  1.00 10.00      A   
ATOM   1582  C   ASP A 167      -2.837 -14.516   7.169  1.00 10.00      A   
ATOM   1583  O   ASP A 167      -2.838 -14.248   8.373  1.00 10.00      A   
ATOM   1584  N   VAL A 168      -3.945 -14.700   6.474  1.00 10.00      A   
ATOM   1585  HN  VAL A 168      -3.881 -14.905   5.520  1.00 10.00      A   
ATOM   1586  CA  VAL A 168      -5.256 -14.612   7.095  1.00 10.00      A   
ATOM   1587  CB  VAL A 168      -6.336 -14.181   6.080  1.00 10.00      A   
ATOM   1588  CG1 VAL A 168      -7.632 -13.826   6.793  1.00 10.00      A   
ATOM   1589  CG2 VAL A 168      -5.852 -13.020   5.223  1.00 10.00      A   
ATOM   1590  C   VAL A 168      -5.650 -15.964   7.672  1.00 10.00      A   
ATOM   1591  O   VAL A 168      -5.613 -16.976   6.967  1.00 10.00      A   
ATOM   1592  N   ASP A 169      -6.015 -15.980   8.950  1.00 10.00      A   
ATOM   1593  HN  ASP A 169      -6.009 -15.142   9.461  1.00 10.00      A   
ATOM   1594  CA  ASP A 169      -6.424 -17.214   9.610  1.00 10.00      A   
ATOM   1595  CB  ASP A 169      -6.716 -16.981  11.090  1.00 10.00      A   
ATOM   1596  CG  ASP A 169      -6.343 -18.172  11.944  1.00 10.00      A   
ATOM   1597  OD1 ASP A 169      -5.713 -17.974  13.004  1.00 10.00      A   
ATOM   1598  OD2 ASP A 169      -6.660 -19.311  11.553  1.00 10.00      A   
ATOM   1599  C   ASP A 169      -7.648 -17.785   8.913  1.00 10.00      A   
ATOM   1600  O   ASP A 169      -8.667 -17.102   8.767  1.00 10.00      A   
ATOM   1601  N   ASP A 170      -7.541 -19.033   8.495  1.00 10.00      A   
ATOM   1602  HN  ASP A 170      -6.721 -19.532   8.695  1.00 10.00      A   
ATOM   1603  CA  ASP A 170      -8.606 -19.697   7.764  1.00 10.00      A   
ATOM   1604  CB  ASP A 170      -8.013 -20.736   6.816  1.00 10.00      A   
ATOM   1605  CG  ASP A 170      -8.872 -20.971   5.595  1.00 10.00      A   
ATOM   1606  OD1 ASP A 170      -9.603 -21.984   5.567  1.00 10.00      A   
ATOM   1607  OD2 ASP A 170      -8.814 -20.147   4.655  1.00 10.00      A   
ATOM   1608  C   ASP A 170      -9.641 -20.343   8.678  1.00 10.00      A   
ATOM   1609  O   ASP A 170      -9.451 -21.460   9.156  1.00 10.00      A   
ATOM   1610  N   VAL A 171     -10.735 -19.638   8.913  1.00 10.00      A   
ATOM   1611  HN  VAL A 171     -10.827 -18.747   8.511  1.00 10.00      A   
ATOM   1612  CA  VAL A 171     -11.804 -20.158   9.751  1.00 10.00      A   
ATOM   1613  CB  VAL A 171     -12.279 -19.123  10.793  1.00 10.00      A   
ATOM   1614  CG1 VAL A 171     -13.216 -19.778  11.795  1.00 10.00      A   
ATOM   1615  CG2 VAL A 171     -11.092 -18.492  11.507  1.00 10.00      A   
ATOM   1616  C   VAL A 171     -12.980 -20.583   8.879  1.00 10.00      A   
ATOM   1617  O   VAL A 171     -13.500 -21.690   9.018  1.00 10.00      A   
ATOM   1618  N   SER A 172     -13.383 -19.702   7.973  1.00 10.00      A   
ATOM   1619  HN  SER A 172     -12.927 -18.834   7.912  1.00 10.00      A   
ATOM   1620  CA  SER A 172     -14.488 -19.975   7.070  1.00 10.00      A   
ATOM   1621  CB  SER A 172     -15.820 -19.939   7.833  1.00 10.00      A   
ATOM   1622  OG  SER A 172     -16.886 -20.406   7.022  1.00 10.00      A   
ATOM   1623  HG  SER A 172     -16.963 -21.366   7.110  1.00 10.00      A   
ATOM   1624  C   SER A 172     -14.498 -18.948   5.945  1.00 10.00      A   
ATOM   1625  O   SER A 172     -13.926 -17.872   6.081  1.00 10.00      A   
ATOM   1626  N   GLY A 173     -15.144 -19.289   4.838  1.00 10.00      A   
ATOM   1627  HN  GLY A 173     -15.574 -20.170   4.789  1.00 10.00      A   
ATOM   1628  CA  GLY A 173     -15.231 -18.379   3.712  1.00 10.00      A   
ATOM   1629  C   GLY A 173     -16.658 -17.919   3.480  1.00 10.00      A   
ATOM   1630  O   GLY A 173     -17.121 -17.845   2.342  1.00 10.00      A   
ATOM   1631  N   HIS A 174     -17.350 -17.598   4.565  1.00 10.00      A   
ATOM   1632  HN  HIS A 174     -16.910 -17.653   5.443  1.00 10.00      A   
ATOM   1633  CA  HIS A 174     -18.738 -17.158   4.498  1.00 10.00      A   
ATOM   1634  CB  HIS A 174     -19.571 -17.918   5.537  1.00 10.00      A   
ATOM   1635  CG  HIS A 174     -21.042 -17.935   5.260  1.00 10.00      A   
ATOM   1636  ND1 HIS A 174     -21.540 -18.398   4.063  1.00 10.00      A   
ATOM   1637  CD2 HIS A 174     -22.076 -17.558   6.055  1.00 10.00      A   
ATOM   1638  CE1 HIS A 174     -22.851 -18.300   4.153  1.00 10.00      A   
ATOM   1639  NE2 HIS A 174     -23.220 -17.795   5.338  1.00 10.00      A   
ATOM   1640  HE2 HIS A 174     -24.140 -17.629   5.637  1.00 10.00      A   
ATOM   1641  C   HIS A 174     -18.845 -15.659   4.750  1.00 10.00      A   
ATOM   1642  O   HIS A 174     -19.929 -15.083   4.672  1.00 10.00      A   
ATOM   1643  N   TRP A 175     -17.711 -15.032   5.046  1.00 10.00      A   
ATOM   1644  HN  TRP A 175     -16.880 -15.555   5.099  1.00 10.00      A   
ATOM   1645  CA  TRP A 175     -17.668 -13.595   5.324  1.00 10.00      A   
ATOM   1646  CB  TRP A 175     -16.260 -13.148   5.738  1.00 10.00      A   
ATOM   1647  CG  TRP A 175     -15.212 -13.309   4.677  1.00 10.00      A   
ATOM   1648  CD1 TRP A 175     -14.677 -14.479   4.222  1.00 10.00      A   
ATOM   1649  CD2 TRP A 175     -14.559 -12.261   3.949  1.00 10.00      A   
ATOM   1650  NE1 TRP A 175     -13.737 -14.228   3.254  1.00 10.00      A   
ATOM   1651  HE1 TRP A 175     -13.214 -14.908   2.776  1.00 10.00      A   
ATOM   1652  CE2 TRP A 175     -13.646 -12.872   3.067  1.00 10.00      A   
ATOM   1653  CE3 TRP A 175     -14.660 -10.867   3.956  1.00 10.00      A   
ATOM   1654  CZ2 TRP A 175     -12.839 -12.136   2.203  1.00 10.00      A   
ATOM   1655  CZ3 TRP A 175     -13.859 -10.139   3.099  1.00 10.00      A   
ATOM   1656  CH2 TRP A 175     -12.961 -10.775   2.233  1.00 10.00      A   
ATOM   1657  C   TRP A 175     -18.187 -12.752   4.160  1.00 10.00      A   
ATOM   1658  O   TRP A 175     -18.759 -11.684   4.365  1.00 10.00      A   
ATOM   1659  N   LEU A 176     -18.002 -13.244   2.939  1.00 10.00      A   
ATOM   1660  HN  LEU A 176     -17.547 -14.107   2.836  1.00 10.00      A   
ATOM   1661  CA  LEU A 176     -18.454 -12.531   1.751  1.00 10.00      A   
ATOM   1662  CB  LEU A 176     -17.828 -13.126   0.487  1.00 10.00      A   
ATOM   1663  CG  LEU A 176     -16.358 -12.786   0.237  1.00 10.00      A   
ATOM   1664  CD1 LEU A 176     -15.905 -13.338  -1.102  1.00 10.00      A   
ATOM   1665  CD2 LEU A 176     -16.143 -11.283   0.287  1.00 10.00      A   
ATOM   1666  C   LEU A 176     -19.976 -12.544   1.640  1.00 10.00      A   
ATOM   1667  O   LEU A 176     -20.569 -11.714   0.950  1.00 10.00      A   
ATOM   1668  N   SER A 177     -20.605 -13.493   2.323  1.00 10.00      A   
ATOM   1669  HN  SER A 177     -20.082 -14.132   2.848  1.00 10.00      A   
ATOM   1670  CA  SER A 177     -22.052 -13.615   2.309  1.00 10.00      A   
ATOM   1671  CB  SER A 177     -22.455 -15.049   2.671  1.00 10.00      A   
ATOM   1672  OG  SER A 177     -21.464 -15.982   2.256  1.00 10.00      A   
ATOM   1673  HG  SER A 177     -21.330 -16.636   2.958  1.00 10.00      A   
ATOM   1674  C   SER A 177     -22.683 -12.613   3.281  1.00 10.00      A   
ATOM   1675  O   SER A 177     -23.896 -12.387   3.261  1.00 10.00      A   
ATOM   1676  N   HIS A 178     -21.845 -12.003   4.115  1.00 10.00      A   
ATOM   1677  HN  HIS A 178     -20.888 -12.217   4.068  1.00 10.00      A   
ATOM   1678  CA  HIS A 178     -22.302 -11.022   5.095  1.00 10.00      A   
ATOM   1679  CB  HIS A 178     -21.472 -11.112   6.381  1.00 10.00      A   
ATOM   1680  CG  HIS A 178     -21.836 -12.264   7.270  1.00 10.00      A   
ATOM   1681  ND1 HIS A 178     -22.367 -12.063   8.523  1.00 10.00      A   
ATOM   1682  CD2 HIS A 178     -21.719 -13.598   7.046  1.00 10.00      A   
ATOM   1683  CE1 HIS A 178     -22.562 -13.267   9.031  1.00 10.00      A   
ATOM   1684  NE2 HIS A 178     -22.185 -14.223   8.176  1.00 10.00      A   
ATOM   1685  HE2 HIS A 178     -22.227 -15.190   8.326  1.00 10.00      A   
ATOM   1686  C   HIS A 178     -22.219  -9.614   4.519  1.00 10.00      A   
ATOM   1687  O   HIS A 178     -22.491  -8.630   5.210  1.00 10.00      A   
ATOM   1688  N   PHE A 179     -21.828  -9.535   3.252  1.00 10.00      A   
ATOM   1689  HN  PHE A 179     -21.610 -10.360   2.770  1.00 10.00      A   
ATOM   1690  CA  PHE A 179     -21.712  -8.263   2.559  1.00 10.00      A   
ATOM   1691  CB  PHE A 179     -20.911  -8.443   1.267  1.00 10.00      A   
ATOM   1692  CG  PHE A 179     -19.571  -7.768   1.266  1.00 10.00      A   
ATOM   1693  CD1 PHE A 179     -18.408  -8.516   1.203  1.00 10.00      A   
ATOM   1694  CD2 PHE A 179     -19.471  -6.387   1.316  1.00 10.00      A   
ATOM   1695  CE1 PHE A 179     -17.169  -7.906   1.191  1.00 10.00      A   
ATOM   1696  CE2 PHE A 179     -18.235  -5.769   1.307  1.00 10.00      A   
ATOM   1697  CZ  PHE A 179     -17.082  -6.529   1.243  1.00 10.00      A   
ATOM   1698  C   PHE A 179     -23.094  -7.719   2.219  1.00 10.00      A   
ATOM   1699  O   PHE A 179     -23.846  -8.354   1.475  1.00 10.00      A   
ATOM   1700  N   PRO A 180     -23.446  -6.544   2.760  1.00 10.00      A   
ATOM   1701  CA  PRO A 180     -24.743  -5.907   2.513  1.00 10.00      A   
ATOM   1702  CB  PRO A 180     -24.623  -4.560   3.229  1.00 10.00      A   
ATOM   1703  CG  PRO A 180     -23.602  -4.793   4.282  1.00 10.00      A   
ATOM   1704  CD  PRO A 180     -22.612  -5.740   3.671  1.00 10.00      A   
ATOM   1705  C   PRO A 180     -24.993  -5.685   1.024  1.00 10.00      A   
ATOM   1706  O   PRO A 180     -24.083  -5.313   0.277  1.00 10.00      A   
ATOM   1707  N   ASP A 181     -26.234  -5.897   0.604  1.00 10.00      A   
ATOM   1708  HN  ASP A 181     -26.919  -6.161   1.254  1.00 10.00      A   
ATOM   1709  CA  ASP A 181     -26.617  -5.733  -0.793  1.00 10.00      A   
ATOM   1710  CB  ASP A 181     -27.946  -6.444  -1.076  1.00 10.00      A   
ATOM   1711  CG  ASP A 181     -27.777  -7.932  -1.347  1.00 10.00      A   
ATOM   1712  OD1 ASP A 181     -27.570  -8.306  -2.521  1.00 10.00      A   
ATOM   1713  OD2 ASP A 181     -27.849  -8.736  -0.388  1.00 10.00      A   
ATOM   1714  C   ASP A 181     -26.690  -4.252  -1.158  1.00 10.00      A   
ATOM   1715  O   ASP A 181     -26.820  -3.885  -2.328  1.00 10.00      A   
ATOM   1716  N   THR A 182     -26.599  -3.409  -0.135  1.00 10.00      A   
ATOM   1717  HN  THR A 182     -26.526  -3.772   0.772  1.00 10.00      A   
ATOM   1718  CA  THR A 182     -26.622  -1.964  -0.307  1.00 10.00      A   
ATOM   1719  CB  THR A 182     -27.152  -1.289   0.973  1.00 10.00      A   
ATOM   1720  OG1 THR A 182     -27.072  -2.223   2.061  1.00 10.00      A   
ATOM   1721  HG1 THR A 182     -27.129  -1.747   2.900  1.00 10.00      A   
ATOM   1722  CG2 THR A 182     -28.598  -0.856   0.790  1.00 10.00      A   
ATOM   1723  C   THR A 182     -25.212  -1.445  -0.592  1.00 10.00      A   
ATOM   1724  O   THR A 182     -25.002  -0.249  -0.778  1.00 10.00      A   
ATOM   1725  N   TYR A 183     -24.246  -2.357  -0.613  1.00 10.00      A   
ATOM   1726  HN  TYR A 183     -24.478  -3.298  -0.472  1.00 10.00      A   
ATOM   1727  CA  TYR A 183     -22.857  -2.005  -0.864  1.00 10.00      A   
ATOM   1728  CB  TYR A 183     -21.939  -2.811   0.063  1.00 10.00      A   
ATOM   1729  CG  TYR A 183     -20.464  -2.695  -0.255  1.00 10.00      A   
ATOM   1730  CD1 TYR A 183     -19.706  -1.649   0.251  1.00 10.00      A   
ATOM   1731  CD2 TYR A 183     -19.832  -3.630  -1.067  1.00 10.00      A   
ATOM   1732  CE1 TYR A 183     -18.363  -1.534  -0.044  1.00 10.00      A   
ATOM   1733  CE2 TYR A 183     -18.488  -3.523  -1.367  1.00 10.00      A   
ATOM   1734  CZ  TYR A 183     -17.759  -2.472  -0.854  1.00 10.00      A   
ATOM   1735  OH  TYR A 183     -16.419  -2.360  -1.151  1.00 10.00      A   
ATOM   1736  HH  TYR A 183     -16.116  -1.463  -0.943  1.00 10.00      A   
ATOM   1737  C   TYR A 183     -22.493  -2.256  -2.325  1.00 10.00      A   
ATOM   1738  O   TYR A 183     -22.589  -3.389  -2.811  1.00 10.00      A   
ATOM   1739  N   THR A 184     -22.086  -1.200  -3.019  1.00 10.00      A   
ATOM   1740  HN  THR A 184     -22.049  -0.324  -2.581  1.00 10.00      A   
ATOM   1741  CA  THR A 184     -21.705  -1.295  -4.422  1.00 10.00      A   
ATOM   1742  CB  THR A 184     -22.852  -0.796  -5.327  1.00 10.00      A   
ATOM   1743  OG1 THR A 184     -23.293   0.494  -4.874  1.00 10.00      A   
ATOM   1744  HG1 THR A 184     -22.969   1.175  -5.479  1.00 10.00      A   
ATOM   1745  CG2 THR A 184     -24.027  -1.758  -5.286  1.00 10.00      A   
ATOM   1746  C   THR A 184     -20.475  -0.428  -4.689  1.00 10.00      A   
ATOM   1747  O   THR A 184     -20.186  -0.071  -5.835  1.00 10.00      A   
ATOM   1748  N   SER A 185     -19.747  -0.112  -3.622  1.00 10.00      A   
ATOM   1749  HN  SER A 185     -20.015  -0.451  -2.741  1.00 10.00      A   
ATOM   1750  CA  SER A 185     -18.570   0.741  -3.707  1.00 10.00      A   
ATOM   1751  CB  SER A 185     -18.503   1.587  -2.439  1.00 10.00      A   
ATOM   1752  OG  SER A 185     -19.579   1.252  -1.569  1.00 10.00      A   
ATOM   1753  HG  SER A 185     -19.542   1.809  -0.783  1.00 10.00      A   
ATOM   1754  C   SER A 185     -17.265  -0.039  -3.880  1.00 10.00      A   
ATOM   1755  O   SER A 185     -16.186   0.508  -3.668  1.00 10.00      A   
ATOM   1756  N   LEU A 186     -17.353  -1.299  -4.283  1.00 10.00      A   
ATOM   1757  HN  LEU A 186     -18.232  -1.690  -4.470  1.00 10.00      A   
ATOM   1758  CA  LEU A 186     -16.151  -2.109  -4.462  1.00 10.00      A   
ATOM   1759  CB  LEU A 186     -16.486  -3.600  -4.489  1.00 10.00      A   
ATOM   1760  CG  LEU A 186     -15.295  -4.560  -4.544  1.00 10.00      A   
ATOM   1761  CD1 LEU A 186     -14.371  -4.346  -3.356  1.00 10.00      A   
ATOM   1762  CD2 LEU A 186     -15.775  -6.002  -4.600  1.00 10.00      A   
ATOM   1763  C   LEU A 186     -15.381  -1.703  -5.717  1.00 10.00      A   
ATOM   1764  O   LEU A 186     -15.934  -1.677  -6.818  1.00 10.00      A   
ATOM   1765  N   VAL A 187     -14.107  -1.371  -5.534  1.00 10.00      A   
ATOM   1766  HN  VAL A 187     -13.735  -1.395  -4.623  1.00 10.00      A   
ATOM   1767  CA  VAL A 187     -13.246  -0.965  -6.637  1.00 10.00      A   
ATOM   1768  CB  VAL A 187     -12.716   0.475  -6.448  1.00 10.00      A   
ATOM   1769  CG1 VAL A 187     -11.847   0.897  -7.624  1.00 10.00      A   
ATOM   1770  CG2 VAL A 187     -13.868   1.450  -6.266  1.00 10.00      A   
ATOM   1771  C   VAL A 187     -12.068  -1.922  -6.779  1.00 10.00      A   
ATOM   1772  O   VAL A 187     -11.738  -2.349  -7.886  1.00 10.00      A   
ATOM   1773  N   SER A 188     -11.448  -2.271  -5.657  1.00 10.00      A   
ATOM   1774  HN  SER A 188     -11.766  -1.915  -4.795  1.00 10.00      A   
ATOM   1775  CA  SER A 188     -10.305  -3.173  -5.669  1.00 10.00      A   
ATOM   1776  CB  SER A 188      -9.013  -2.373  -5.483  1.00 10.00      A   
ATOM   1777  OG  SER A 188      -9.028  -1.188  -6.264  1.00 10.00      A   
ATOM   1778  HG  SER A 188      -8.973  -0.421  -5.682  1.00 10.00      A   
ATOM   1779  C   SER A 188     -10.434  -4.227  -4.570  1.00 10.00      A   
ATOM   1780  O   SER A 188     -10.604  -3.892  -3.398  1.00 10.00      A   
ATOM   1781  N   LEU A 189     -10.354  -5.498  -4.947  1.00 10.00      A   
ATOM   1782  HN  LEU A 189     -10.215  -5.714  -5.901  1.00 10.00      A   
ATOM   1783  CA  LEU A 189     -10.470  -6.581  -3.984  1.00 10.00      A   
ATOM   1784  CB  LEU A 189     -11.858  -7.219  -4.063  1.00 10.00      A   
ATOM   1785  CG  LEU A 189     -12.179  -8.265  -2.995  1.00 10.00      A   
ATOM   1786  CD1 LEU A 189     -12.262  -7.619  -1.622  1.00 10.00      A   
ATOM   1787  CD2 LEU A 189     -13.473  -8.987  -3.328  1.00 10.00      A   
ATOM   1788  C   LEU A 189      -9.394  -7.644  -4.200  1.00 10.00      A   
ATOM   1789  O   LEU A 189      -9.378  -8.330  -5.224  1.00 10.00      A   
ATOM   1790  N   ASN A 190      -8.493  -7.768  -3.236  1.00 10.00      A   
ATOM   1791  HN  ASN A 190      -8.547  -7.177  -2.448  1.00 10.00      A   
ATOM   1792  CA  ASN A 190      -7.420  -8.756  -3.304  1.00 10.00      A   
ATOM   1793  CB  ASN A 190      -6.049  -8.071  -3.290  1.00 10.00      A   
ATOM   1794  CG  ASN A 190      -4.892  -9.059  -3.200  1.00 10.00      A   
ATOM   1795  OD1 ASN A 190      -4.988 -10.194  -3.670  1.00 10.00      A   
ATOM   1796  ND2 ASN A 190      -3.791  -8.636  -2.602  1.00 10.00      A   
ATOM   1797 HD21 ASN A 190      -3.772  -7.710  -2.247  1.00 10.00      A   
ATOM   1798 HD22 ASN A 190      -3.031  -9.253  -2.540  1.00 10.00      A   
ATOM   1799  C   ASN A 190      -7.525  -9.725  -2.133  1.00 10.00      A   
ATOM   1800  O   ASN A 190      -7.257  -9.360  -0.989  1.00 10.00      A   
ATOM   1801  N   ILE A 191      -7.922 -10.956  -2.423  1.00 10.00      A   
ATOM   1802  HN  ILE A 191      -8.124 -11.187  -3.358  1.00 10.00      A   
ATOM   1803  CA  ILE A 191      -8.071 -11.976  -1.390  1.00 10.00      A   
ATOM   1804  CB  ILE A 191      -9.558 -12.305  -1.124  1.00 10.00      A   
ATOM   1805  CG1 ILE A 191     -10.290 -12.619  -2.436  1.00 10.00      A   
ATOM   1806  CG2 ILE A 191     -10.233 -11.156  -0.386  1.00 10.00      A   
ATOM   1807  CD1 ILE A 191     -11.706 -13.122  -2.246  1.00 10.00      A   
ATOM   1808  C   ILE A 191      -7.326 -13.255  -1.762  1.00 10.00      A   
ATOM   1809  O   ILE A 191      -7.710 -14.351  -1.355  1.00 10.00      A   
ATOM   1810  N   SER A 192      -6.240 -13.102  -2.513  1.00 10.00      A   
ATOM   1811  HN  SER A 192      -5.974 -12.198  -2.788  1.00 10.00      A   
ATOM   1812  CA  SER A 192      -5.436 -14.239  -2.954  1.00 10.00      A   
ATOM   1813  CB  SER A 192      -4.421 -13.773  -3.997  1.00 10.00      A   
ATOM   1814  OG  SER A 192      -5.055 -12.991  -4.996  1.00 10.00      A   
ATOM   1815  HG  SER A 192      -5.628 -13.561  -5.532  1.00 10.00      A   
ATOM   1816  C   SER A 192      -4.721 -14.937  -1.790  1.00 10.00      A   
ATOM   1817  O   SER A 192      -4.157 -16.021  -1.952  1.00 10.00      A   
ATOM   1818  N   CYS A 193      -4.765 -14.327  -0.616  1.00 10.00      A   
ATOM   1819  HN  CYS A 193      -5.246 -13.476  -0.536  1.00 10.00      A   
ATOM   1820  CA  CYS A 193      -4.114 -14.883   0.561  1.00 10.00      A   
ATOM   1821  CB  CYS A 193      -3.809 -13.762   1.542  1.00 10.00      A   
ATOM   1822  SG  CYS A 193      -4.991 -12.400   1.465  1.00 10.00      A   
ATOM   1823  HG  CYS A 193      -4.334 -11.285   1.758  1.00 10.00      A   
ATOM   1824  C   CYS A 193      -4.965 -15.957   1.238  1.00 10.00      A   
ATOM   1825  O   CYS A 193      -4.439 -16.803   1.963  1.00 10.00      A   
ATOM   1826  N   LEU A 194      -6.273 -15.924   0.989  1.00 10.00      A   
ATOM   1827  HN  LEU A 194      -6.628 -15.242   0.379  1.00 10.00      A   
ATOM   1828  CA  LEU A 194      -7.190 -16.889   1.585  1.00 10.00      A   
ATOM   1829  CB  LEU A 194      -8.641 -16.419   1.432  1.00 10.00      A   
ATOM   1830  CG  LEU A 194      -9.054 -15.217   2.284  1.00 10.00      A   
ATOM   1831  CD1 LEU A 194     -10.415 -14.702   1.848  1.00 10.00      A   
ATOM   1832  CD2 LEU A 194      -9.075 -15.590   3.758  1.00 10.00      A   
ATOM   1833  C   LEU A 194      -7.014 -18.269   0.963  1.00 10.00      A   
ATOM   1834  O   LEU A 194      -6.637 -18.389  -0.207  1.00 10.00      A   
ATOM   1835  N   ALA A 195      -7.268 -19.306   1.747  1.00 10.00      A   
ATOM   1836  HN  ALA A 195      -7.530 -19.148   2.680  1.00 10.00      A   
ATOM   1837  CA  ALA A 195      -7.145 -20.674   1.267  1.00 10.00      A   
ATOM   1838  CB  ALA A 195      -6.277 -21.494   2.206  1.00 10.00      A   
ATOM   1839  C   ALA A 195      -8.514 -21.327   1.098  1.00 10.00      A   
ATOM   1840  O   ALA A 195      -8.698 -22.180   0.231  1.00 10.00      A   
ATOM   1841  N   SER A 196      -9.470 -20.922   1.923  1.00 10.00      A   
ATOM   1842  HN  SER A 196      -9.270 -20.234   2.591  1.00 10.00      A   
ATOM   1843  CA  SER A 196     -10.815 -21.476   1.866  1.00 10.00      A   
ATOM   1844  CB  SER A 196     -11.579 -21.148   3.151  1.00 10.00      A   
ATOM   1845  OG  SER A 196     -11.203 -19.874   3.645  1.00 10.00      A   
ATOM   1846  HG  SER A 196     -10.376 -19.961   4.149  1.00 10.00      A   
ATOM   1847  C   SER A 196     -11.583 -20.960   0.653  1.00 10.00      A   
ATOM   1848  O   SER A 196     -11.215 -19.945   0.051  1.00 10.00      A   
ATOM   1849  N   GLU A 197     -12.640 -21.677   0.290  1.00 10.00      A   
ATOM   1850  HN  GLU A 197     -12.860 -22.488   0.795  1.00 10.00      A   
ATOM   1851  CA  GLU A 197     -13.477 -21.299  -0.835  1.00 10.00      A   
ATOM   1852  CB  GLU A 197     -14.102 -22.534  -1.485  1.00 10.00      A   
ATOM   1853  CG  GLU A 197     -13.141 -23.338  -2.340  1.00 10.00      A   
ATOM   1854  CD  GLU A 197     -13.821 -24.466  -3.088  1.00 10.00      A   
ATOM   1855  OE1 GLU A 197     -13.270 -25.586  -3.106  1.00 10.00      A   
ATOM   1856  OE2 GLU A 197     -14.901 -24.237  -3.675  1.00 10.00      A   
ATOM   1857  C   GLU A 197     -14.572 -20.354  -0.380  1.00 10.00      A   
ATOM   1858  O   GLU A 197     -15.253 -20.610   0.616  1.00 10.00      A   
ATOM   1859  N   VAL A 198     -14.734 -19.261  -1.105  1.00 10.00      A   
ATOM   1860  HN  VAL A 198     -14.160 -19.116  -1.885  1.00 10.00      A   
ATOM   1861  CA  VAL A 198     -15.752 -18.278  -0.782  1.00 10.00      A   
ATOM   1862  CB  VAL A 198     -15.263 -16.834  -1.024  1.00 10.00      A   
ATOM   1863  CG1 VAL A 198     -14.229 -16.439   0.020  1.00 10.00      A   
ATOM   1864  CG2 VAL A 198     -14.697 -16.670  -2.429  1.00 10.00      A   
ATOM   1865  C   VAL A 198     -17.010 -18.539  -1.597  1.00 10.00      A   
ATOM   1866  O   VAL A 198     -16.924 -18.970  -2.747  1.00 10.00      A   
ATOM   1867  N   SER A 199     -18.170 -18.301  -0.990  1.00 10.00      A   
ATOM   1868  HN  SER A 199     -18.168 -17.986  -0.060  1.00 10.00      A   
ATOM   1869  CA  SER A 199     -19.452 -18.515  -1.660  1.00 10.00      A   
ATOM   1870  CB  SER A 199     -20.599 -18.054  -0.757  1.00 10.00      A   
ATOM   1871  OG  SER A 199     -20.302 -18.312   0.609  1.00 10.00      A   
ATOM   1872  HG  SER A 199     -20.728 -17.642   1.158  1.00 10.00      A   
ATOM   1873  C   SER A 199     -19.508 -17.791  -3.009  1.00 10.00      A   
ATOM   1874  O   SER A 199     -19.555 -16.561  -3.061  1.00 10.00      A   
ATOM   1875  N   PHE A 200     -19.500 -18.561  -4.095  1.00 10.00      A   
ATOM   1876  HN  PHE A 200     -19.471 -19.537  -3.983  1.00 10.00      A   
ATOM   1877  CA  PHE A 200     -19.534 -18.003  -5.448  1.00 10.00      A   
ATOM   1878  CB  PHE A 200     -19.378 -19.116  -6.489  1.00 10.00      A   
ATOM   1879  CG  PHE A 200     -19.252 -18.626  -7.905  1.00 10.00      A   
ATOM   1880  CD1 PHE A 200     -18.066 -18.072  -8.356  1.00 10.00      A   
ATOM   1881  CD2 PHE A 200     -20.319 -18.724  -8.788  1.00 10.00      A   
ATOM   1882  CE1 PHE A 200     -17.944 -17.624  -9.657  1.00 10.00      A   
ATOM   1883  CE2 PHE A 200     -20.205 -18.278 -10.092  1.00 10.00      A   
ATOM   1884  CZ  PHE A 200     -19.014 -17.727 -10.526  1.00 10.00      A   
ATOM   1885  C   PHE A 200     -20.820 -17.223  -5.695  1.00 10.00      A   
ATOM   1886  O   PHE A 200     -20.818 -16.209  -6.396  1.00 10.00      A   
ATOM   1887  N   SER A 201     -21.906 -17.689  -5.097  1.00 10.00      A   
ATOM   1888  HN  SER A 201     -21.837 -18.496  -4.543  1.00 10.00      A   
ATOM   1889  CA  SER A 201     -23.201 -17.044  -5.236  1.00 10.00      A   
ATOM   1890  CB  SER A 201     -24.244 -17.854  -4.469  1.00 10.00      A   
ATOM   1891  OG  SER A 201     -23.632 -18.583  -3.410  1.00 10.00      A   
ATOM   1892  HG  SER A 201     -24.251 -18.649  -2.671  1.00 10.00      A   
ATOM   1893  C   SER A 201     -23.149 -15.600  -4.730  1.00 10.00      A   
ATOM   1894  O   SER A 201     -23.760 -14.700  -5.310  1.00 10.00      A   
ATOM   1895  N   ALA A 202     -22.397 -15.380  -3.656  1.00 10.00      A   
ATOM   1896  HN  ALA A 202     -21.927 -16.134  -3.239  1.00 10.00      A   
ATOM   1897  CA  ALA A 202     -22.253 -14.047  -3.086  1.00 10.00      A   
ATOM   1898  CB  ALA A 202     -21.955 -14.132  -1.593  1.00 10.00      A   
ATOM   1899  C   ALA A 202     -21.146 -13.287  -3.805  1.00 10.00      A   
ATOM   1900  O   ALA A 202     -21.200 -12.060  -3.935  1.00 10.00      A   
ATOM   1901  N   LEU A 203     -20.149 -14.034  -4.276  1.00 10.00      A   
ATOM   1902  HN  LEU A 203     -20.179 -15.007  -4.136  1.00 10.00      A   
ATOM   1903  CA  LEU A 203     -19.011 -13.465  -4.986  1.00 10.00      A   
ATOM   1904  CB  LEU A 203     -17.957 -14.546  -5.237  1.00 10.00      A   
ATOM   1905  CG  LEU A 203     -16.630 -14.077  -5.823  1.00 10.00      A   
ATOM   1906  CD1 LEU A 203     -15.873 -13.224  -4.815  1.00 10.00      A   
ATOM   1907  CD2 LEU A 203     -15.795 -15.269  -6.256  1.00 10.00      A   
ATOM   1908  C   LEU A 203     -19.446 -12.829  -6.305  1.00 10.00      A   
ATOM   1909  O   LEU A 203     -19.143 -11.666  -6.568  1.00 10.00      A   
ATOM   1910  N   GLU A 204     -20.171 -13.589  -7.123  1.00 10.00      A   
ATOM   1911  HN  GLU A 204     -20.389 -14.513  -6.854  1.00 10.00      A   
ATOM   1912  CA  GLU A 204     -20.646 -13.087  -8.408  1.00 10.00      A   
ATOM   1913  CB  GLU A 204     -21.399 -14.170  -9.183  1.00 10.00      A   
ATOM   1914  CG  GLU A 204     -21.661 -13.811 -10.638  1.00 10.00      A   
ATOM   1915  CD  GLU A 204     -22.739 -14.666 -11.273  1.00 10.00      A   
ATOM   1916  OE1 GLU A 204     -23.472 -15.353 -10.530  1.00 10.00      A   
ATOM   1917  OE2 GLU A 204     -22.869 -14.649 -12.516  1.00 10.00      A   
ATOM   1918  C   GLU A 204     -21.532 -11.862  -8.215  1.00 10.00      A   
ATOM   1919  O   GLU A 204     -21.392 -10.866  -8.924  1.00 10.00      A   
ATOM   1920  N   ARG A 205     -22.429 -11.932  -7.238  1.00 10.00      A   
ATOM   1921  HN  ARG A 205     -22.488 -12.751  -6.700  1.00 10.00      A   
ATOM   1922  CA  ARG A 205     -23.331 -10.828  -6.949  1.00 10.00      A   
ATOM   1923  CB  ARG A 205     -24.328 -11.212  -5.851  1.00 10.00      A   
ATOM   1924  CG  ARG A 205     -25.646 -11.765  -6.371  1.00 10.00      A   
ATOM   1925  CD  ARG A 205     -26.727 -11.742  -5.301  1.00 10.00      A   
ATOM   1926  NE  ARG A 205     -26.518 -12.761  -4.275  1.00 10.00      A   
ATOM   1927  HE  ARG A 205     -26.528 -13.702  -4.571  1.00 10.00      A   
ATOM   1928  CZ  ARG A 205     -26.317 -12.494  -2.983  1.00 10.00      A   
ATOM   1929  NH1 ARG A 205     -26.295 -11.233  -2.557  1.00 10.00      A   
ATOM   1930 HH11 ARG A 205     -26.443 -10.448  -3.228  1.00 10.00      A   
ATOM   1931 HH12 ARG A 205     -26.130 -11.023  -1.549  1.00 10.00      A   
ATOM   1932  NH2 ARG A 205     -26.193 -13.486  -2.105  1.00 10.00      A   
ATOM   1933 HH21 ARG A 205     -26.032 -13.279  -1.097  1.00 10.00      A   
ATOM   1934 HH22 ARG A 205     -26.269 -14.484  -2.417  1.00 10.00      A   
ATOM   1935  C   ARG A 205     -22.555  -9.575  -6.551  1.00 10.00      A   
ATOM   1936  O   ARG A 205     -22.899  -8.465  -6.961  1.00 10.00      A   
ATOM   1937  N   LEU A 206     -21.496  -9.763  -5.768  1.00 10.00      A   
ATOM   1938  HN  LEU A 206     -21.262 -10.678  -5.489  1.00 10.00      A   
ATOM   1939  CA  LEU A 206     -20.666  -8.650  -5.314  1.00 10.00      A   
ATOM   1940  CB  LEU A 206     -19.571  -9.157  -4.373  1.00 10.00      A   
ATOM   1941  CG  LEU A 206     -19.843  -9.013  -2.877  1.00 10.00      A   
ATOM   1942  CD1 LEU A 206     -18.909  -9.908  -2.078  1.00 10.00      A   
ATOM   1943  CD2 LEU A 206     -19.689  -7.560  -2.453  1.00 10.00      A   
ATOM   1944  C   LEU A 206     -20.026  -7.928  -6.492  1.00 10.00      A   
ATOM   1945  O   LEU A 206     -20.046  -6.699  -6.568  1.00 10.00      A   
ATOM   1946  N   VAL A 207     -19.469  -8.706  -7.409  1.00 10.00      A   
ATOM   1947  HN  VAL A 207     -19.492  -9.679  -7.280  1.00 10.00      A   
ATOM   1948  CA  VAL A 207     -18.810  -8.166  -8.592  1.00 10.00      A   
ATOM   1949  CB  VAL A 207     -18.032  -9.272  -9.340  1.00 10.00      A   
ATOM   1950  CG1 VAL A 207     -17.428  -8.751 -10.636  1.00 10.00      A   
ATOM   1951  CG2 VAL A 207     -16.955  -9.867  -8.449  1.00 10.00      A   
ATOM   1952  C   VAL A 207     -19.812  -7.519  -9.550  1.00 10.00      A   
ATOM   1953  O   VAL A 207     -19.589  -6.409 -10.038  1.00 10.00      A   
ATOM   1954  N   THR A 208     -20.923  -8.203  -9.790  1.00 10.00      A   
ATOM   1955  HN  THR A 208     -21.060  -9.063  -9.336  1.00 10.00      A   
ATOM   1956  CA  THR A 208     -21.946  -7.715 -10.708  1.00 10.00      A   
ATOM   1957  CB  THR A 208     -23.093  -8.733 -10.865  1.00 10.00      A   
ATOM   1958  OG1 THR A 208     -22.546 -10.030 -11.134  1.00 10.00      A   
ATOM   1959  HG1 THR A 208     -22.140 -10.385 -10.330  1.00 10.00      A   
ATOM   1960  CG2 THR A 208     -24.011  -8.339 -12.015  1.00 10.00      A   
ATOM   1961  C   THR A 208     -22.516  -6.350 -10.311  1.00 10.00      A   
ATOM   1962  O   THR A 208     -22.785  -5.516 -11.175  1.00 10.00      A   
ATOM   1963  N   ARG A 209     -22.681  -6.106  -9.017  1.00 10.00      A   
ATOM   1964  HN  ARG A 209     -22.426  -6.786  -8.356  1.00 10.00      A   
ATOM   1965  CA  ARG A 209     -23.248  -4.837  -8.567  1.00 10.00      A   
ATOM   1966  CB  ARG A 209     -24.153  -5.010  -7.343  1.00 10.00      A   
ATOM   1967  CG  ARG A 209     -23.442  -5.368  -6.048  1.00 10.00      A   
ATOM   1968  CD  ARG A 209     -24.459  -5.570  -4.932  1.00 10.00      A   
ATOM   1969  NE  ARG A 209     -23.829  -5.821  -3.638  1.00 10.00      A   
ATOM   1970  HE  ARG A 209     -23.408  -5.052  -3.185  1.00 10.00      A   
ATOM   1971  CZ  ARG A 209     -23.800  -7.017  -3.048  1.00 10.00      A   
ATOM   1972  NH1 ARG A 209     -24.360  -8.065  -3.641  1.00 10.00      A   
ATOM   1973 HH11 ARG A 209     -24.828  -7.956  -4.570  1.00 10.00      A   
ATOM   1974 HH12 ARG A 209     -24.334  -9.000  -3.184  1.00 10.00      A   
ATOM   1975  NH2 ARG A 209     -23.225  -7.164  -1.861  1.00 10.00      A   
ATOM   1976 HH21 ARG A 209     -22.796  -6.346  -1.380  1.00 10.00      A   
ATOM   1977 HH22 ARG A 209     -23.201  -8.102  -1.404  1.00 10.00      A   
ATOM   1978  C   ARG A 209     -22.211  -3.735  -8.360  1.00 10.00      A   
ATOM   1979  O   ARG A 209     -22.555  -2.628  -7.944  1.00 10.00      A   
ATOM   1980  N   CYS A 210     -20.956  -4.019  -8.673  1.00 10.00      A   
ATOM   1981  HN  CYS A 210     -20.734  -4.907  -9.029  1.00 10.00      A   
ATOM   1982  CA  CYS A 210     -19.895  -3.031  -8.515  1.00 10.00      A   
ATOM   1983  CB  CYS A 210     -18.885  -3.483  -7.462  1.00 10.00      A   
ATOM   1984  SG  CYS A 210     -19.614  -3.876  -5.854  1.00 10.00      A   
ATOM   1985  HG  CYS A 210     -19.871  -5.181  -5.842  1.00 10.00      A   
ATOM   1986  C   CYS A 210     -19.188  -2.752  -9.842  1.00 10.00      A   
ATOM   1987  O   CYS A 210     -18.200  -3.403 -10.178  1.00 10.00      A   
ATOM   1988  N   PRO A 211     -19.688  -1.770 -10.612  1.00 10.00      A   
ATOM   1989  CA  PRO A 211     -19.105  -1.401 -11.909  1.00 10.00      A   
ATOM   1990  CB  PRO A 211     -20.196  -0.535 -12.546  1.00 10.00      A   
ATOM   1991  CG  PRO A 211     -20.916   0.069 -11.389  1.00 10.00      A   
ATOM   1992  CD  PRO A 211     -20.873  -0.951 -10.284  1.00 10.00      A   
ATOM   1993  C   PRO A 211     -17.818  -0.590 -11.755  1.00 10.00      A   
ATOM   1994  O   PRO A 211     -17.138  -0.279 -12.733  1.00 10.00      A   
ATOM   1995  N   ASN A 212     -17.490  -0.252 -10.518  1.00 10.00      A   
ATOM   1996  HN  ASN A 212     -18.068  -0.532  -9.780  1.00 10.00      A   
ATOM   1997  CA  ASN A 212     -16.295   0.518 -10.230  1.00 10.00      A   
ATOM   1998  CB  ASN A 212     -16.489   1.341  -8.957  1.00 10.00      A   
ATOM   1999  CG  ASN A 212     -16.477   2.831  -9.226  1.00 10.00      A   
ATOM   2000  OD1 ASN A 212     -15.415   3.441  -9.356  1.00 10.00      A   
ATOM   2001  ND2 ASN A 212     -17.655   3.432  -9.296  1.00 10.00      A   
ATOM   2002 HD21 ASN A 212     -18.462   2.887  -9.169  1.00 10.00      A   
ATOM   2003 HD22 ASN A 212     -17.674   4.398  -9.472  1.00 10.00      A   
ATOM   2004  C   ASN A 212     -15.094  -0.398 -10.068  1.00 10.00      A   
ATOM   2005  O   ASN A 212     -13.951   0.055 -10.088  1.00 10.00      A   
ATOM   2006  N   LEU A 213     -15.371  -1.690  -9.930  1.00 10.00      A   
ATOM   2007  HN  LEU A 213     -16.307  -1.977  -9.949  1.00 10.00      A   
ATOM   2008  CA  LEU A 213     -14.337  -2.697  -9.750  1.00 10.00      A   
ATOM   2009  CB  LEU A 213     -14.973  -4.082  -9.602  1.00 10.00      A   
ATOM   2010  CG  LEU A 213     -14.020  -5.241  -9.302  1.00 10.00      A   
ATOM   2011  CD1 LEU A 213     -13.486  -5.149  -7.882  1.00 10.00      A   
ATOM   2012  CD2 LEU A 213     -14.711  -6.575  -9.531  1.00 10.00      A   
ATOM   2013  C   LEU A 213     -13.337  -2.695 -10.904  1.00 10.00      A   
ATOM   2014  O   LEU A 213     -13.692  -2.988 -12.046  1.00 10.00      A   
ATOM   2015  N   LYS A 214     -12.095  -2.344 -10.597  1.00 10.00      A   
ATOM   2016  HN  LYS A 214     -11.885  -2.093  -9.668  1.00 10.00      A   
ATOM   2017  CA  LYS A 214     -11.034  -2.309 -11.596  1.00 10.00      A   
ATOM   2018  CB  LYS A 214     -10.423  -0.905 -11.692  1.00 10.00      A   
ATOM   2019  CG  LYS A 214     -11.398   0.192 -12.081  1.00 10.00      A   
ATOM   2020  CD  LYS A 214     -12.035  -0.091 -13.428  1.00 10.00      A   
ATOM   2021  CE  LYS A 214     -12.725   1.140 -13.980  1.00 10.00      A   
ATOM   2022  NZ  LYS A 214     -13.752   1.670 -13.047  1.00 10.00      A   
ATOM   2023  HZ1 LYS A 214     -14.698   1.356 -13.340  1.00 10.00      A   
ATOM   2024  HZ2 LYS A 214     -13.729   2.710 -13.052  1.00 10.00      A   
ATOM   2025  HZ3 LYS A 214     -13.569   1.332 -12.080  1.00 10.00      A   
ATOM   2026  C   LYS A 214      -9.941  -3.311 -11.243  1.00 10.00      A   
ATOM   2027  O   LYS A 214      -9.188  -3.755 -12.110  1.00 10.00      A   
ATOM   2028  N   SER A 215      -9.855  -3.662  -9.967  1.00 10.00      A   
ATOM   2029  HN  SER A 215     -10.485  -3.278  -9.321  1.00 10.00      A   
ATOM   2030  CA  SER A 215      -8.850  -4.605  -9.502  1.00 10.00      A   
ATOM   2031  CB  SER A 215      -7.870  -3.907  -8.552  1.00 10.00      A   
ATOM   2032  OG  SER A 215      -6.633  -4.598  -8.478  1.00 10.00      A   
ATOM   2033  HG  SER A 215      -5.937  -4.046  -8.877  1.00 10.00      A   
ATOM   2034  C   SER A 215      -9.509  -5.792  -8.808  1.00 10.00      A   
ATOM   2035  O   SER A 215     -10.126  -5.646  -7.751  1.00 10.00      A   
ATOM   2036  N   LEU A 216      -9.387  -6.966  -9.407  1.00 10.00      A   
ATOM   2037  HN  LEU A 216      -8.882  -7.027 -10.252  1.00 10.00      A   
ATOM   2038  CA  LEU A 216      -9.973  -8.170  -8.843  1.00 10.00      A   
ATOM   2039  CB  LEU A 216     -11.176  -8.620  -9.677  1.00 10.00      A   
ATOM   2040  CG  LEU A 216     -12.026  -9.748  -9.092  1.00 10.00      A   
ATOM   2041  CD1 LEU A 216     -12.769  -9.270  -7.855  1.00 10.00      A   
ATOM   2042  CD2 LEU A 216     -12.994 -10.286 -10.134  1.00 10.00      A   
ATOM   2043  C   LEU A 216      -8.939  -9.281  -8.776  1.00 10.00      A   
ATOM   2044  O   LEU A 216      -8.585  -9.871  -9.795  1.00 10.00      A   
ATOM   2045  N   LYS A 217      -8.447  -9.550  -7.579  1.00 10.00      A   
ATOM   2046  HN  LYS A 217      -8.763  -9.031  -6.803  1.00 10.00      A   
ATOM   2047  CA  LYS A 217      -7.460 -10.598  -7.378  1.00 10.00      A   
ATOM   2048  CB  LYS A 217      -6.199 -10.030  -6.720  1.00 10.00      A   
ATOM   2049  CG  LYS A 217      -5.568  -8.877  -7.494  1.00 10.00      A   
ATOM   2050  CD  LYS A 217      -4.338  -8.331  -6.785  1.00 10.00      A   
ATOM   2051  CE  LYS A 217      -3.782  -7.106  -7.497  1.00 10.00      A   
ATOM   2052  NZ  LYS A 217      -2.525  -6.623  -6.869  1.00 10.00      A   
ATOM   2053  HZ1 LYS A 217      -2.183  -5.768  -7.355  1.00 10.00      A   
ATOM   2054  HZ2 LYS A 217      -1.790  -7.355  -6.925  1.00 10.00      A   
ATOM   2055  HZ3 LYS A 217      -2.692  -6.395  -5.870  1.00 10.00      A   
ATOM   2056  C   LYS A 217      -8.059 -11.729  -6.549  1.00 10.00      A   
ATOM   2057  O   LYS A 217      -8.358 -11.557  -5.363  1.00 10.00      A   
ATOM   2058  N   LEU A 218      -8.246 -12.874  -7.185  1.00 10.00      A   
ATOM   2059  HN  LEU A 218      -7.972 -12.944  -8.128  1.00 10.00      A   
ATOM   2060  CA  LEU A 218      -8.832 -14.038  -6.536  1.00 10.00      A   
ATOM   2061  CB  LEU A 218      -9.704 -14.801  -7.533  1.00 10.00      A   
ATOM   2062  CG  LEU A 218     -10.921 -14.048  -8.065  1.00 10.00      A   
ATOM   2063  CD1 LEU A 218     -11.361 -14.617  -9.403  1.00 10.00      A   
ATOM   2064  CD2 LEU A 218     -12.057 -14.104  -7.055  1.00 10.00      A   
ATOM   2065  C   LEU A 218      -7.763 -14.967  -5.974  1.00 10.00      A   
ATOM   2066  O   LEU A 218      -6.576 -14.800  -6.241  1.00 10.00      A   
ATOM   2067  N   ASN A 219      -8.198 -15.948  -5.191  1.00 10.00      A   
ATOM   2068  HN  ASN A 219      -9.157 -16.033  -5.017  1.00 10.00      A   
ATOM   2069  CA  ASN A 219      -7.290 -16.913  -4.588  1.00 10.00      A   
ATOM   2070  CB  ASN A 219      -7.592 -17.105  -3.095  1.00 10.00      A   
ATOM   2071  CG  ASN A 219      -8.944 -17.738  -2.807  1.00 10.00      A   
ATOM   2072  OD1 ASN A 219      -9.887 -17.611  -3.582  1.00 10.00      A   
ATOM   2073  ND2 ASN A 219      -9.046 -18.427  -1.679  1.00 10.00      A   
ATOM   2074 HD21 ASN A 219      -8.253 -18.488  -1.100  1.00 10.00      A   
ATOM   2075 HD22 ASN A 219      -9.910 -18.839  -1.461  1.00 10.00      A   
ATOM   2076  C   ASN A 219      -7.335 -18.244  -5.332  1.00 10.00      A   
ATOM   2077  O   ASN A 219      -8.194 -18.459  -6.189  1.00 10.00      A   
ATOM   2078  N   ARG A 220      -6.423 -19.143  -4.979  1.00 10.00      A   
ATOM   2079  HN  ARG A 220      -5.792 -18.924  -4.265  1.00 10.00      A   
ATOM   2080  CA  ARG A 220      -6.329 -20.451  -5.628  1.00 10.00      A   
ATOM   2081  CB  ARG A 220      -5.051 -21.173  -5.197  1.00 10.00      A   
ATOM   2082  CG  ARG A 220      -4.616 -22.285  -6.140  1.00 10.00      A   
ATOM   2083  CD  ARG A 220      -4.085 -23.488  -5.376  1.00 10.00      A   
ATOM   2084  NE  ARG A 220      -2.956 -24.130  -6.058  1.00 10.00      A   
ATOM   2085  HE  ARG A 220      -3.151 -24.634  -6.882  1.00 10.00      A   
ATOM   2086  CZ  ARG A 220      -1.695 -24.080  -5.615  1.00 10.00      A   
ATOM   2087  NH1 ARG A 220      -1.403 -23.416  -4.500  1.00 10.00      A   
ATOM   2088 HH11 ARG A 220      -0.419 -23.378  -4.154  1.00 10.00      A   
ATOM   2089 HH12 ARG A 220      -2.158 -22.933  -3.962  1.00 10.00      A   
ATOM   2090  NH2 ARG A 220      -0.740 -24.716  -6.275  1.00 10.00      A   
ATOM   2091 HH21 ARG A 220       0.248 -24.683  -5.939  1.00 10.00      A   
ATOM   2092 HH22 ARG A 220      -0.979 -25.264  -7.140  1.00 10.00      A   
ATOM   2093  C   ARG A 220      -7.553 -21.337  -5.369  1.00 10.00      A   
ATOM   2094  O   ARG A 220      -7.684 -22.409  -5.959  1.00 10.00      A   
ATOM   2095  N   ALA A 221      -8.446 -20.891  -4.496  1.00 10.00      A   
ATOM   2096  HN  ALA A 221      -8.296 -20.030  -4.058  1.00 10.00      A   
ATOM   2097  CA  ALA A 221      -9.646 -21.653  -4.178  1.00 10.00      A   
ATOM   2098  CB  ALA A 221     -10.237 -21.188  -2.860  1.00 10.00      A   
ATOM   2099  C   ALA A 221     -10.685 -21.551  -5.293  1.00 10.00      A   
ATOM   2100  O   ALA A 221     -11.572 -22.396  -5.403  1.00 10.00      A   
ATOM   2101  N   VAL A 222     -10.564 -20.517  -6.118  1.00 10.00      A   
ATOM   2102  HN  VAL A 222      -9.823 -19.888  -5.991  1.00 10.00      A   
ATOM   2103  CA  VAL A 222     -11.494 -20.303  -7.221  1.00 10.00      A   
ATOM   2104  CB  VAL A 222     -11.613 -18.806  -7.581  1.00 10.00      A   
ATOM   2105  CG1 VAL A 222     -12.656 -18.589  -8.668  1.00 10.00      A   
ATOM   2106  CG2 VAL A 222     -11.948 -17.982  -6.348  1.00 10.00      A   
ATOM   2107  C   VAL A 222     -11.047 -21.086  -8.453  1.00 10.00      A   
ATOM   2108  O   VAL A 222      -9.995 -20.795  -9.028  1.00 10.00      A   
ATOM   2109  N   PRO A 223     -11.837 -22.094  -8.862  1.00 10.00      A   
ATOM   2110  CA  PRO A 223     -11.523 -22.927 -10.025  1.00 10.00      A   
ATOM   2111  CB  PRO A 223     -12.630 -23.986 -10.037  1.00 10.00      A   
ATOM   2112  CG  PRO A 223     -13.734 -23.394  -9.235  1.00 10.00      A   
ATOM   2113  CD  PRO A 223     -13.089 -22.507  -8.209  1.00 10.00      A   
ATOM   2114  C   PRO A 223     -11.517 -22.138 -11.331  1.00 10.00      A   
ATOM   2115  O   PRO A 223     -12.241 -21.152 -11.483  1.00 10.00      A   
ATOM   2116  N   LEU A 224     -10.695 -22.600 -12.264  1.00 10.00      A   
ATOM   2117  HN  LEU A 224     -10.161 -23.399 -12.059  1.00 10.00      A   
ATOM   2118  CA  LEU A 224     -10.533 -21.973 -13.575  1.00 10.00      A   
ATOM   2119  CB  LEU A 224      -9.553 -22.798 -14.418  1.00 10.00      A   
ATOM   2120  CG  LEU A 224      -9.217 -22.258 -15.811  1.00 10.00      A   
ATOM   2121  CD1 LEU A 224      -8.560 -20.889 -15.718  1.00 10.00      A   
ATOM   2122  CD2 LEU A 224      -8.328 -23.232 -16.569  1.00 10.00      A   
ATOM   2123  C   LEU A 224     -11.860 -21.824 -14.324  1.00 10.00      A   
ATOM   2124  O   LEU A 224     -12.103 -20.809 -14.981  1.00 10.00      A   
ATOM   2125  N   GLU A 225     -12.716 -22.830 -14.210  1.00 10.00      A   
ATOM   2126  HN  GLU A 225     -12.469 -23.610 -13.657  1.00 10.00      A   
ATOM   2127  CA  GLU A 225     -14.004 -22.829 -14.891  1.00 10.00      A   
ATOM   2128  CB  GLU A 225     -14.689 -24.189 -14.741  1.00 10.00      A   
ATOM   2129  CG  GLU A 225     -13.813 -25.373 -15.122  1.00 10.00      A   
ATOM   2130  CD  GLU A 225     -13.155 -26.028 -13.924  1.00 10.00      A   
ATOM   2131  OE1 GLU A 225     -12.362 -25.357 -13.230  1.00 10.00      A   
ATOM   2132  OE2 GLU A 225     -13.424 -27.222 -13.674  1.00 10.00      A   
ATOM   2133  C   GLU A 225     -14.932 -21.712 -14.410  1.00 10.00      A   
ATOM   2134  O   GLU A 225     -15.869 -21.332 -15.110  1.00 10.00      A   
ATOM   2135  N   LYS A 226     -14.660 -21.168 -13.231  1.00 10.00      A   
ATOM   2136  HN  LYS A 226     -13.875 -21.477 -12.728  1.00 10.00      A   
ATOM   2137  CA  LYS A 226     -15.493 -20.110 -12.674  1.00 10.00      A   
ATOM   2138  CB  LYS A 226     -15.515 -20.196 -11.145  1.00 10.00      A   
ATOM   2139  CG  LYS A 226     -16.137 -21.473 -10.597  1.00 10.00      A   
ATOM   2140  CD  LYS A 226     -17.657 -21.429 -10.649  1.00 10.00      A   
ATOM   2141  CE  LYS A 226     -18.273 -22.697 -10.073  1.00 10.00      A   
ATOM   2142  NZ  LYS A 226     -17.852 -22.937  -8.665  1.00 10.00      A   
ATOM   2143  HZ1 LYS A 226     -18.452 -23.669  -8.229  1.00 10.00      A   
ATOM   2144  HZ2 LYS A 226     -17.934 -22.062  -8.112  1.00 10.00      A   
ATOM   2145  HZ3 LYS A 226     -16.865 -23.255  -8.636  1.00 10.00      A   
ATOM   2146  C   LYS A 226     -15.025 -18.726 -13.113  1.00 10.00      A   
ATOM   2147  O   LYS A 226     -15.751 -17.743 -12.956  1.00 10.00      A   
ATOM   2148  N   LEU A 227     -13.823 -18.652 -13.674  1.00 10.00      A   
ATOM   2149  HN  LEU A 227     -13.299 -19.475 -13.800  1.00 10.00      A   
ATOM   2150  CA  LEU A 227     -13.262 -17.380 -14.116  1.00 10.00      A   
ATOM   2151  CB  LEU A 227     -11.814 -17.555 -14.574  1.00 10.00      A   
ATOM   2152  CG  LEU A 227     -10.750 -17.620 -13.476  1.00 10.00      A   
ATOM   2153  CD1 LEU A 227      -9.373 -17.795 -14.095  1.00 10.00      A   
ATOM   2154  CD2 LEU A 227     -10.790 -16.368 -12.612  1.00 10.00      A   
ATOM   2155  C   LEU A 227     -14.088 -16.748 -15.233  1.00 10.00      A   
ATOM   2156  O   LEU A 227     -14.315 -15.538 -15.237  1.00 10.00      A   
ATOM   2157  N   ALA A 228     -14.548 -17.575 -16.165  1.00 10.00      A   
ATOM   2158  HN  ALA A 228     -14.348 -18.531 -16.091  1.00 10.00      A   
ATOM   2159  CA  ALA A 228     -15.338 -17.099 -17.299  1.00 10.00      A   
ATOM   2160  CB  ALA A 228     -15.719 -18.255 -18.210  1.00 10.00      A   
ATOM   2161  C   ALA A 228     -16.584 -16.338 -16.854  1.00 10.00      A   
ATOM   2162  O   ALA A 228     -16.904 -15.279 -17.394  1.00 10.00      A   
ATOM   2163  N   THR A 229     -17.270 -16.871 -15.853  1.00 10.00      A   
ATOM   2164  HN  THR A 229     -16.957 -17.707 -15.446  1.00 10.00      A   
ATOM   2165  CA  THR A 229     -18.482 -16.254 -15.348  1.00 10.00      A   
ATOM   2166  CB  THR A 229     -19.204 -17.205 -14.378  1.00 10.00      A   
ATOM   2167  OG1 THR A 229     -19.180 -18.530 -14.934  1.00 10.00      A   
ATOM   2168  HG1 THR A 229     -19.491 -18.493 -15.853  1.00 10.00      A   
ATOM   2169  CG2 THR A 229     -20.651 -16.778 -14.178  1.00 10.00      A   
ATOM   2170  C   THR A 229     -18.200 -14.916 -14.660  1.00 10.00      A   
ATOM   2171  O   THR A 229     -18.977 -13.971 -14.780  1.00 10.00      A   
ATOM   2172  N   LEU A 230     -17.075 -14.830 -13.964  1.00 10.00      A   
ATOM   2173  HN  LEU A 230     -16.479 -15.609 -13.918  1.00 10.00      A   
ATOM   2174  CA  LEU A 230     -16.707 -13.607 -13.260  1.00 10.00      A   
ATOM   2175  CB  LEU A 230     -15.646 -13.896 -12.195  1.00 10.00      A   
ATOM   2176  CG  LEU A 230     -16.114 -14.710 -10.989  1.00 10.00      A   
ATOM   2177  CD1 LEU A 230     -14.931 -15.089 -10.115  1.00 10.00      A   
ATOM   2178  CD2 LEU A 230     -17.148 -13.936 -10.186  1.00 10.00      A   
ATOM   2179  C   LEU A 230     -16.228 -12.513 -14.215  1.00 10.00      A   
ATOM   2180  O   LEU A 230     -16.575 -11.341 -14.054  1.00 10.00      A   
ATOM   2181  N   LEU A 231     -15.461 -12.903 -15.225  1.00 10.00      A   
ATOM   2182  HN  LEU A 231     -15.243 -13.859 -15.320  1.00 10.00      A   
ATOM   2183  CA  LEU A 231     -14.926 -11.949 -16.194  1.00 10.00      A   
ATOM   2184  CB  LEU A 231     -13.901 -12.625 -17.107  1.00 10.00      A   
ATOM   2185  CG  LEU A 231     -12.576 -13.010 -16.447  1.00 10.00      A   
ATOM   2186  CD1 LEU A 231     -11.685 -13.761 -17.423  1.00 10.00      A   
ATOM   2187  CD2 LEU A 231     -11.872 -11.771 -15.913  1.00 10.00      A   
ATOM   2188  C   LEU A 231     -16.022 -11.282 -17.023  1.00 10.00      A   
ATOM   2189  O   LEU A 231     -15.855 -10.160 -17.503  1.00 10.00      A   
ATOM   2190  N   GLN A 232     -17.144 -11.969 -17.181  1.00 10.00      A   
ATOM   2191  HN  GLN A 232     -17.223 -12.857 -16.775  1.00 10.00      A   
ATOM   2192  CA  GLN A 232     -18.258 -11.437 -17.955  1.00 10.00      A   
ATOM   2193  CB  GLN A 232     -19.129 -12.566 -18.510  1.00 10.00      A   
ATOM   2194  CG  GLN A 232     -18.452 -13.376 -19.605  1.00 10.00      A   
ATOM   2195  CD  GLN A 232     -18.357 -12.621 -20.920  1.00 10.00      A   
ATOM   2196  OE1 GLN A 232     -18.412 -11.389 -20.953  1.00 10.00      A   
ATOM   2197  NE2 GLN A 232     -18.201 -13.347 -22.011  1.00 10.00      A   
ATOM   2198 HE21 GLN A 232     -18.152 -14.325 -21.916  1.00 10.00      A   
ATOM   2199 HE22 GLN A 232     -18.139 -12.885 -22.872  1.00 10.00      A   
ATOM   2200  C   GLN A 232     -19.092 -10.442 -17.146  1.00 10.00      A   
ATOM   2201  O   GLN A 232     -19.899  -9.693 -17.702  1.00 10.00      A   
ATOM   2202  N   ARG A 233     -18.873 -10.417 -15.837  1.00 10.00      A   
ATOM   2203  HN  ARG A 233     -18.200 -11.016 -15.454  1.00 10.00      A   
ATOM   2204  CA  ARG A 233     -19.605  -9.513 -14.959  1.00 10.00      A   
ATOM   2205  CB  ARG A 233     -19.830 -10.148 -13.584  1.00 10.00      A   
ATOM   2206  CG  ARG A 233     -20.628 -11.442 -13.608  1.00 10.00      A   
ATOM   2207  CD  ARG A 233     -21.985 -11.253 -14.263  1.00 10.00      A   
ATOM   2208  NE  ARG A 233     -22.789 -12.470 -14.202  1.00 10.00      A   
ATOM   2209  HE  ARG A 233     -22.565 -13.130 -13.498  1.00 10.00      A   
ATOM   2210  CZ  ARG A 233     -23.795 -12.745 -15.026  1.00 10.00      A   
ATOM   2211  NH1 ARG A 233     -24.130 -11.891 -15.989  1.00 10.00      A   
ATOM   2212 HH11 ARG A 233     -24.919 -12.108 -16.634  1.00 10.00      A   
ATOM   2213 HH12 ARG A 233     -23.602 -10.995 -16.104  1.00 10.00      A   
ATOM   2214  NH2 ARG A 233     -24.466 -13.877 -14.876  1.00 10.00      A   
ATOM   2215 HH21 ARG A 233     -24.201 -14.546 -14.115  1.00 10.00      A   
ATOM   2216 HH22 ARG A 233     -25.258 -14.109 -15.515  1.00 10.00      A   
ATOM   2217  C   ARG A 233     -18.880  -8.177 -14.811  1.00 10.00      A   
ATOM   2218  O   ARG A 233     -19.501  -7.150 -14.526  1.00 10.00      A   
ATOM   2219  N   ALA A 234     -17.568  -8.195 -15.016  1.00 10.00      A   
ATOM   2220  HN  ALA A 234     -17.129  -9.040 -15.258  1.00 10.00      A   
ATOM   2221  CA  ALA A 234     -16.762  -6.990 -14.907  1.00 10.00      A   
ATOM   2222  CB  ALA A 234     -15.985  -6.989 -13.596  1.00 10.00      A   
ATOM   2223  C   ALA A 234     -15.812  -6.868 -16.092  1.00 10.00      A   
ATOM   2224  O   ALA A 234     -14.663  -7.292 -16.018  1.00 10.00      A   
ATOM   2225  N   PRO A 235     -16.291  -6.301 -17.213  1.00 10.00      A   
ATOM   2226  CA  PRO A 235     -15.481  -6.122 -18.422  1.00 10.00      A   
ATOM   2227  CB  PRO A 235     -16.542  -5.956 -19.509  1.00 10.00      A   
ATOM   2228  CG  PRO A 235     -17.681  -5.292 -18.814  1.00 10.00      A   
ATOM   2229  CD  PRO A 235     -17.670  -5.806 -17.397  1.00 10.00      A   
ATOM   2230  C   PRO A 235     -14.609  -4.869 -18.349  1.00 10.00      A   
ATOM   2231  O   PRO A 235     -13.865  -4.559 -19.281  1.00 10.00      A   
ATOM   2232  N   GLN A 236     -14.715  -4.146 -17.243  1.00 10.00      A   
ATOM   2233  HN  GLN A 236     -15.335  -4.438 -16.542  1.00 10.00      A   
ATOM   2234  CA  GLN A 236     -13.942  -2.926 -17.049  1.00 10.00      A   
ATOM   2235  CB  GLN A 236     -14.829  -1.789 -16.515  1.00 10.00      A   
ATOM   2236  CG  GLN A 236     -15.164  -1.868 -15.028  1.00 10.00      A   
ATOM   2237  CD  GLN A 236     -16.187  -2.938 -14.694  1.00 10.00      A   
ATOM   2238  OE1 GLN A 236     -17.038  -3.282 -15.514  1.00 10.00      A   
ATOM   2239  NE2 GLN A 236     -16.106  -3.480 -13.487  1.00 10.00      A   
ATOM   2240 HE21 GLN A 236     -15.395  -3.162 -12.883  1.00 10.00      A   
ATOM   2241 HE22 GLN A 236     -16.754  -4.172 -13.245  1.00 10.00      A   
ATOM   2242  C   GLN A 236     -12.757  -3.171 -16.119  1.00 10.00      A   
ATOM   2243  O   GLN A 236     -12.130  -2.235 -15.631  1.00 10.00      A   
ATOM   2244  N   LEU A 237     -12.447  -4.438 -15.902  1.00 10.00      A   
ATOM   2245  HN  LEU A 237     -12.956  -5.137 -16.362  1.00 10.00      A   
ATOM   2246  CA  LEU A 237     -11.352  -4.820 -15.025  1.00 10.00      A   
ATOM   2247  CB  LEU A 237     -11.435  -6.311 -14.693  1.00 10.00      A   
ATOM   2248  CG  LEU A 237     -10.968  -6.719 -13.299  1.00 10.00      A   
ATOM   2249  CD1 LEU A 237     -11.906  -6.159 -12.244  1.00 10.00      A   
ATOM   2250  CD2 LEU A 237     -10.877  -8.232 -13.191  1.00 10.00      A   
ATOM   2251  C   LEU A 237     -10.007  -4.495 -15.660  1.00 10.00      A   
ATOM   2252  O   LEU A 237      -9.772  -4.809 -16.827  1.00 10.00      A   
ATOM   2253  N   GLU A 238      -9.142  -3.853 -14.890  1.00 10.00      A   
ATOM   2254  HN  GLU A 238      -9.402  -3.623 -13.973  1.00 10.00      A   
ATOM   2255  CA  GLU A 238      -7.818  -3.481 -15.362  1.00 10.00      A   
ATOM   2256  CB  GLU A 238      -7.490  -2.042 -14.951  1.00 10.00      A   
ATOM   2257  CG  GLU A 238      -8.549  -1.025 -15.355  1.00 10.00      A   
ATOM   2258  CD  GLU A 238      -8.182   0.397 -14.977  1.00 10.00      A   
ATOM   2259  OE1 GLU A 238      -7.350   0.584 -14.062  1.00 10.00      A   
ATOM   2260  OE2 GLU A 238      -8.731   1.341 -15.591  1.00 10.00      A   
ATOM   2261  C   GLU A 238      -6.778  -4.442 -14.800  1.00 10.00      A   
ATOM   2262  O   GLU A 238      -5.862  -4.872 -15.501  1.00 10.00      A   
ATOM   2263  N   GLU A 239      -6.929  -4.772 -13.529  1.00 10.00      A   
ATOM   2264  HN  GLU A 239      -7.683  -4.397 -13.025  1.00 10.00      A   
ATOM   2265  CA  GLU A 239      -6.026  -5.696 -12.864  1.00 10.00      A   
ATOM   2266  CB  GLU A 239      -5.482  -5.092 -11.566  1.00 10.00      A   
ATOM   2267  CG  GLU A 239      -4.582  -3.883 -11.755  1.00 10.00      A   
ATOM   2268  CD  GLU A 239      -4.162  -3.272 -10.435  1.00 10.00      A   
ATOM   2269  OE1 GLU A 239      -2.949  -3.221 -10.150  1.00 10.00      A   
ATOM   2270  OE2 GLU A 239      -5.049  -2.837  -9.673  1.00 10.00      A   
ATOM   2271  C   GLU A 239      -6.767  -6.992 -12.560  1.00 10.00      A   
ATOM   2272  O   GLU A 239      -7.720  -7.005 -11.777  1.00 10.00      A   
ATOM   2273  N   LEU A 240      -6.334  -8.076 -13.183  1.00 10.00      A   
ATOM   2274  HN  LEU A 240      -5.556  -8.005 -13.781  1.00 10.00      A   
ATOM   2275  CA  LEU A 240      -6.969  -9.372 -12.992  1.00 10.00      A   
ATOM   2276  CB  LEU A 240      -7.494  -9.931 -14.320  1.00 10.00      A   
ATOM   2277  CG  LEU A 240      -7.993 -11.381 -14.298  1.00 10.00      A   
ATOM   2278  CD1 LEU A 240      -9.212 -11.534 -13.398  1.00 10.00      A   
ATOM   2279  CD2 LEU A 240      -8.296 -11.866 -15.705  1.00 10.00      A   
ATOM   2280  C   LEU A 240      -6.032 -10.373 -12.330  1.00 10.00      A   
ATOM   2281  O   LEU A 240      -4.983 -10.730 -12.877  1.00 10.00      A   
ATOM   2282  N   GLY A 241      -6.417 -10.808 -11.143  1.00 10.00      A   
ATOM   2283  HN  GLY A 241      -7.255 -10.459 -10.753  1.00 10.00      A   
ATOM   2284  CA  GLY A 241      -5.645 -11.781 -10.415  1.00 10.00      A   
ATOM   2285  C   GLY A 241      -6.361 -13.109 -10.417  1.00 10.00      A   
ATOM   2286  O   GLY A 241      -7.387 -13.267  -9.756  1.00 10.00      A   
ATOM   2287  N   THR A 242      -5.847 -14.050 -11.185  1.00 10.00      A   
ATOM   2288  HN  THR A 242      -5.026 -13.862 -11.687  1.00 10.00      A   
ATOM   2289  CA  THR A 242      -6.456 -15.365 -11.289  1.00 10.00      A   
ATOM   2290  CB  THR A 242      -6.060 -16.059 -12.610  1.00 10.00      A   
ATOM   2291  OG1 THR A 242      -4.632 -16.128 -12.709  1.00 10.00      A   
ATOM   2292  HG1 THR A 242      -4.269 -15.235 -12.774  1.00 10.00      A   
ATOM   2293  CG2 THR A 242      -6.602 -15.281 -13.803  1.00 10.00      A   
ATOM   2294  C   THR A 242      -6.071 -16.244 -10.104  1.00 10.00      A   
ATOM   2295  O   THR A 242      -5.093 -15.965  -9.402  1.00 10.00      A   
ATOM   2296  N   GLY A 243      -6.850 -17.295  -9.880  1.00 10.00      A   
ATOM   2297  HN  GLY A 243      -7.618 -17.462 -10.468  1.00 10.00      A   
ATOM   2298  CA  GLY A 243      -6.574 -18.202  -8.791  1.00 10.00      A   
ATOM   2299  C   GLY A 243      -6.082 -19.533  -9.302  1.00 10.00      A   
ATOM   2300  O   GLY A 243      -4.931 -19.659  -9.723  1.00 10.00      A   
ATOM   2301  N   GLY A 244      -6.957 -20.526  -9.279  1.00 10.00      A   
ATOM   2302  HN  GLY A 244      -7.869 -20.361  -8.955  1.00 10.00      A   
ATOM   2303  CA  GLY A 244      -6.593 -21.838  -9.756  1.00 10.00      A   
ATOM   2304  C   GLY A 244      -6.668 -21.892 -11.263  1.00 10.00      A   
ATOM   2305  O   GLY A 244      -7.753 -21.954 -11.832  1.00 10.00      A   
ATOM   2306  N   TYR A 245      -5.518 -21.852 -11.914  1.00 10.00      A   
ATOM   2307  HN  TYR A 245      -4.678 -21.801 -11.401  1.00 10.00      A   
ATOM   2308  CA  TYR A 245      -5.467 -21.880 -13.370  1.00 10.00      A   
ATOM   2309  CB  TYR A 245      -4.337 -20.984 -13.883  1.00 10.00      A   
ATOM   2310  CG  TYR A 245      -4.622 -20.342 -15.222  1.00 10.00      A   
ATOM   2311  CD1 TYR A 245      -5.448 -19.230 -15.317  1.00 10.00      A   
ATOM   2312  CD2 TYR A 245      -4.071 -20.849 -16.389  1.00 10.00      A   
ATOM   2313  CE1 TYR A 245      -5.720 -18.643 -16.540  1.00 10.00      A   
ATOM   2314  CE2 TYR A 245      -4.334 -20.270 -17.614  1.00 10.00      A   
ATOM   2315  CZ  TYR A 245      -5.159 -19.167 -17.685  1.00 10.00      A   
ATOM   2316  OH  TYR A 245      -5.424 -18.589 -18.906  1.00 10.00      A   
ATOM   2317  HH  TYR A 245      -5.329 -19.255 -19.600  1.00 10.00      A   
ATOM   2318  C   TYR A 245      -5.305 -23.309 -13.886  1.00 10.00      A   
ATOM   2319  O   TYR A 245      -4.768 -23.546 -14.970  1.00 10.00      A   
ATOM   2320  N   THR A 246      -5.787 -24.255 -13.104  1.00 10.00      A   
ATOM   2321  HN  THR A 246      -6.220 -24.004 -12.263  1.00 10.00      A   
ATOM   2322  CA  THR A 246      -5.707 -25.655 -13.467  1.00 10.00      A   
ATOM   2323  CB  THR A 246      -4.890 -26.467 -12.438  1.00 10.00      A   
ATOM   2324  OG1 THR A 246      -4.757 -27.823 -12.877  1.00 10.00      A   
ATOM   2325  HG1 THR A 246      -3.927 -28.184 -12.542  1.00 10.00      A   
ATOM   2326  CG2 THR A 246      -5.542 -26.437 -11.063  1.00 10.00      A   
ATOM   2327  C   THR A 246      -7.104 -26.255 -13.635  1.00 10.00      A   
ATOM   2328  O   THR A 246      -8.012 -25.982 -12.841  1.00 10.00      A   
ATOM   2329  N   ALA A 247      -7.273 -27.054 -14.681  1.00 10.00      A   
ATOM   2330  HN  ALA A 247      -6.512 -27.232 -15.273  1.00 10.00      A   
ATOM   2331  CA  ALA A 247      -8.547 -27.694 -14.970  1.00 10.00      A   
ATOM   2332  CB  ALA A 247      -9.561 -26.660 -15.449  1.00 10.00      A   
ATOM   2333  C   ALA A 247      -8.352 -28.768 -16.032  1.00 10.00      A   
ATOM   2334  O   ALA A 247      -7.255 -28.917 -16.576  1.00 10.00      A   
ATOM   2335  N   GLU A 248      -9.402 -29.528 -16.312  1.00 10.00      A   
ATOM   2336  HN  GLU A 248     -10.243 -29.385 -15.827  1.00 10.00      A   
ATOM   2337  CA  GLU A 248      -9.335 -30.570 -17.324  1.00 10.00      A   
ATOM   2338  CB  GLU A 248     -10.559 -31.480 -17.223  1.00 10.00      A   
ATOM   2339  CG  GLU A 248     -10.437 -32.770 -18.015  1.00 10.00      A   
ATOM   2340  CD  GLU A 248     -11.772 -33.274 -18.516  1.00 10.00      A   
ATOM   2341  OE1 GLU A 248     -12.793 -33.044 -17.837  1.00 10.00      A   
ATOM   2342  OE2 GLU A 248     -11.805 -33.901 -19.597  1.00 10.00      A   
ATOM   2343  C   GLU A 248      -9.285 -29.922 -18.704  1.00 10.00      A   
ATOM   2344  O   GLU A 248      -9.977 -28.936 -18.951  1.00 10.00      A   
ATOM   2345  N   VAL A 249      -8.465 -30.458 -19.591  1.00 10.00      A   
ATOM   2346  HN  VAL A 249      -7.932 -31.245 -19.342  1.00 10.00      A   
ATOM   2347  CA  VAL A 249      -8.339 -29.906 -20.934  1.00 10.00      A   
ATOM   2348  CB  VAL A 249      -7.114 -30.467 -21.684  1.00 10.00      A   
ATOM   2349  CG1 VAL A 249      -6.858 -29.671 -22.955  1.00 10.00      A   
ATOM   2350  CG2 VAL A 249      -5.882 -30.458 -20.788  1.00 10.00      A   
ATOM   2351  C   VAL A 249      -9.609 -30.147 -21.750  1.00 10.00      A   
ATOM   2352  O   VAL A 249      -9.793 -31.210 -22.352  1.00 10.00      A   
ATOM   2353  N   ARG A 250     -10.490 -29.156 -21.744  1.00 10.00      A   
ATOM   2354  HN  ARG A 250     -10.287 -28.345 -21.223  1.00 10.00      A   
ATOM   2355  CA  ARG A 250     -11.748 -29.229 -22.467  1.00 10.00      A   
ATOM   2356  CB  ARG A 250     -12.919 -29.265 -21.484  1.00 10.00      A   
ATOM   2357  CG  ARG A 250     -13.213 -30.642 -20.921  1.00 10.00      A   
ATOM   2358  CD  ARG A 250     -14.243 -30.579 -19.809  1.00 10.00      A   
ATOM   2359  NE  ARG A 250     -15.517 -30.012 -20.257  1.00 10.00      A   
ATOM   2360  HE  ARG A 250     -15.479 -29.243 -20.889  1.00 10.00      A   
ATOM   2361  CZ  ARG A 250     -16.708 -30.469 -19.871  1.00 10.00      A   
ATOM   2362  NH1 ARG A 250     -16.790 -31.504 -19.043  1.00 10.00      A   
ATOM   2363 HH11 ARG A 250     -17.722 -31.861 -18.741  1.00 10.00      A   
ATOM   2364 HH12 ARG A 250     -15.923 -31.964 -18.692  1.00 10.00      A   
ATOM   2365  NH2 ARG A 250     -17.813 -29.876 -20.302  1.00 10.00      A   
ATOM   2366 HH21 ARG A 250     -17.745 -29.042 -20.941  1.00 10.00      A   
ATOM   2367 HH22 ARG A 250     -18.750 -30.224 -20.011  1.00 10.00      A   
ATOM   2368  C   ARG A 250     -11.902 -28.046 -23.419  1.00 10.00      A   
ATOM   2369  O   ARG A 250     -11.713 -26.886 -23.025  1.00 10.00      A   
ATOM   2370  N   PRO A 251     -12.235 -28.326 -24.689  1.00 10.00      A   
ATOM   2371  CA  PRO A 251     -12.419 -27.295 -25.720  1.00 10.00      A   
ATOM   2372  CB  PRO A 251     -12.779 -28.092 -26.981  1.00 10.00      A   
ATOM   2373  CG  PRO A 251     -12.292 -29.476 -26.706  1.00 10.00      A   
ATOM   2374  CD  PRO A 251     -12.446 -29.678 -25.228  1.00 10.00      A   
ATOM   2375  C   PRO A 251     -13.538 -26.311 -25.372  1.00 10.00      A   
ATOM   2376  O   PRO A 251     -13.447 -25.121 -25.679  1.00 10.00      A   
ATOM   2377  N   ASP A 252     -14.585 -26.803 -24.722  1.00 10.00      A   
ATOM   2378  HN  ASP A 252     -14.605 -27.763 -24.501  1.00 10.00      A   
ATOM   2379  CA  ASP A 252     -15.717 -25.961 -24.336  1.00 10.00      A   
ATOM   2380  CB  ASP A 252     -16.921 -26.799 -23.880  1.00 10.00      A   
ATOM   2381  CG  ASP A 252     -16.716 -27.559 -22.582  1.00 10.00      A   
ATOM   2382  OD1 ASP A 252     -17.707 -27.738 -21.840  1.00 10.00      A   
ATOM   2383  OD2 ASP A 252     -15.579 -27.984 -22.296  1.00 10.00      A   
ATOM   2384  C   ASP A 252     -15.325 -24.923 -23.290  1.00 10.00      A   
ATOM   2385  O   ASP A 252     -15.676 -23.746 -23.403  1.00 10.00      A   
ATOM   2386  N   VAL A 253     -14.584 -25.353 -22.283  1.00 10.00      A   
ATOM   2387  HN  VAL A 253     -14.353 -26.309 -22.233  1.00 10.00      A   
ATOM   2388  CA  VAL A 253     -14.134 -24.451 -21.233  1.00 10.00      A   
ATOM   2389  CB  VAL A 253     -13.522 -25.231 -20.047  1.00 10.00      A   
ATOM   2390  CG1 VAL A 253     -13.084 -24.281 -18.939  1.00 10.00      A   
ATOM   2391  CG2 VAL A 253     -14.516 -26.252 -19.509  1.00 10.00      A   
ATOM   2392  C   VAL A 253     -13.099 -23.477 -21.793  1.00 10.00      A   
ATOM   2393  O   VAL A 253     -13.055 -22.305 -21.408  1.00 10.00      A   
ATOM   2394  N   TYR A 254     -12.304 -23.971 -22.741  1.00 10.00      A   
ATOM   2395  HN  TYR A 254     -12.430 -24.902 -23.024  1.00 10.00      A   
ATOM   2396  CA  TYR A 254     -11.261 -23.179 -23.377  1.00 10.00      A   
ATOM   2397  CB  TYR A 254     -10.500 -24.028 -24.395  1.00 10.00      A   
ATOM   2398  CG  TYR A 254      -9.281 -23.358 -24.988  1.00 10.00      A   
ATOM   2399  CD1 TYR A 254      -8.135 -23.156 -24.229  1.00 10.00      A   
ATOM   2400  CD2 TYR A 254      -9.268 -22.950 -26.315  1.00 10.00      A   
ATOM   2401  CE1 TYR A 254      -7.014 -22.564 -24.773  1.00 10.00      A   
ATOM   2402  CE2 TYR A 254      -8.151 -22.353 -26.867  1.00 10.00      A   
ATOM   2403  CZ  TYR A 254      -7.026 -22.166 -26.092  1.00 10.00      A   
ATOM   2404  OH  TYR A 254      -5.907 -21.584 -26.639  1.00 10.00      A   
ATOM   2405  HH  TYR A 254      -5.175 -22.212 -26.596  1.00 10.00      A   
ATOM   2406  C   TYR A 254     -11.839 -21.933 -24.040  1.00 10.00      A   
ATOM   2407  O   TYR A 254     -11.432 -20.815 -23.725  1.00 10.00      A   
ATOM   2408  N   SER A 255     -12.805 -22.127 -24.932  1.00 10.00      A   
ATOM   2409  HN  SER A 255     -13.101 -23.043 -25.128  1.00 10.00      A   
ATOM   2410  CA  SER A 255     -13.435 -21.015 -25.639  1.00 10.00      A   
ATOM   2411  CB  SER A 255     -14.446 -21.548 -26.651  1.00 10.00      A   
ATOM   2412  OG  SER A 255     -13.895 -22.631 -27.383  1.00 10.00      A   
ATOM   2413  HG  SER A 255     -14.546 -22.942 -28.029  1.00 10.00      A   
ATOM   2414  C   SER A 255     -14.115 -20.052 -24.670  1.00 10.00      A   
ATOM   2415  O   SER A 255     -14.025 -18.833 -24.827  1.00 10.00      A   
ATOM   2416  N   GLY A 256     -14.770 -20.607 -23.657  1.00 10.00      A   
ATOM   2417  HN  GLY A 256     -14.781 -21.585 -23.576  1.00 10.00      A   
ATOM   2418  CA  GLY A 256     -15.464 -19.790 -22.676  1.00 10.00      A   
ATOM   2419  C   GLY A 256     -14.549 -18.795 -21.989  1.00 10.00      A   
ATOM   2420  O   GLY A 256     -14.927 -17.643 -21.760  1.00 10.00      A   
ATOM   2421  N   LEU A 257     -13.342 -19.237 -21.670  1.00 10.00      A   
ATOM   2422  HN  LEU A 257     -13.096 -20.161 -21.893  1.00 10.00      A   
ATOM   2423  CA  LEU A 257     -12.372 -18.379 -21.009  1.00 10.00      A   
ATOM   2424  CB  LEU A 257     -11.202 -19.206 -20.470  1.00 10.00      A   
ATOM   2425  CG  LEU A 257     -11.527 -20.181 -19.340  1.00 10.00      A   
ATOM   2426  CD1 LEU A 257     -10.352 -21.114 -19.091  1.00 10.00      A   
ATOM   2427  CD2 LEU A 257     -11.893 -19.427 -18.073  1.00 10.00      A   
ATOM   2428  C   LEU A 257     -11.864 -17.312 -21.968  1.00 10.00      A   
ATOM   2429  O   LEU A 257     -11.809 -16.132 -21.625  1.00 10.00      A   
ATOM   2430  N   SER A 258     -11.509 -17.736 -23.176  1.00 10.00      A   
ATOM   2431  HN  SER A 258     -11.574 -18.692 -23.386  1.00 10.00      A   
ATOM   2432  CA  SER A 258     -11.002 -16.828 -24.197  1.00 10.00      A   
ATOM   2433  CB  SER A 258     -10.632 -17.609 -25.459  1.00 10.00      A   
ATOM   2434  OG  SER A 258      -9.756 -18.681 -25.143  1.00 10.00      A   
ATOM   2435  HG  SER A 258      -9.076 -18.748 -25.820  1.00 10.00      A   
ATOM   2436  C   SER A 258     -11.994 -15.709 -24.516  1.00 10.00      A   
ATOM   2437  O   SER A 258     -11.604 -14.543 -24.639  1.00 10.00      A   
ATOM   2438  N   VAL A 259     -13.276 -16.056 -24.630  1.00 10.00      A   
ATOM   2439  HN  VAL A 259     -13.532 -16.999 -24.512  1.00 10.00      A   
ATOM   2440  CA  VAL A 259     -14.312 -15.070 -24.929  1.00 10.00      A   
ATOM   2441  CB  VAL A 259     -15.679 -15.734 -25.206  1.00 10.00      A   
ATOM   2442  CG1 VAL A 259     -16.766 -14.686 -25.394  1.00 10.00      A   
ATOM   2443  CG2 VAL A 259     -15.592 -16.628 -26.432  1.00 10.00      A   
ATOM   2444  C   VAL A 259     -14.439 -14.054 -23.795  1.00 10.00      A   
ATOM   2445  O   VAL A 259     -14.582 -12.853 -24.033  1.00 10.00      A   
ATOM   2446  N   ALA A 260     -14.357 -14.535 -22.564  1.00 10.00      A   
ATOM   2447  HN  ALA A 260     -14.230 -15.500 -22.433  1.00 10.00      A   
ATOM   2448  CA  ALA A 260     -14.455 -13.664 -21.403  1.00 10.00      A   
ATOM   2449  CB  ALA A 260     -14.604 -14.490 -20.136  1.00 10.00      A   
ATOM   2450  C   ALA A 260     -13.232 -12.756 -21.313  1.00 10.00      A   
ATOM   2451  O   ALA A 260     -13.347 -11.564 -21.026  1.00 10.00      A   
ATOM   2452  N   LEU A 261     -12.069 -13.329 -21.585  1.00 10.00      A   
ATOM   2453  HN  LEU A 261     -12.050 -14.286 -21.812  1.00 10.00      A   
ATOM   2454  CA  LEU A 261     -10.818 -12.589 -21.540  1.00 10.00      A   
ATOM   2455  CB  LEU A 261      -9.625 -13.536 -21.672  1.00 10.00      A   
ATOM   2456  CG  LEU A 261      -9.288 -14.355 -20.423  1.00 10.00      A   
ATOM   2457  CD1 LEU A 261      -8.555 -15.635 -20.794  1.00 10.00      A   
ATOM   2458  CD2 LEU A 261      -8.466 -13.528 -19.446  1.00 10.00      A   
ATOM   2459  C   LEU A 261     -10.765 -11.502 -22.606  1.00 10.00      A   
ATOM   2460  O   LEU A 261     -10.238 -10.418 -22.363  1.00 10.00      A   
ATOM   2461  N   SER A 262     -11.329 -11.780 -23.778  1.00 10.00      A   
ATOM   2462  HN  SER A 262     -11.745 -12.657 -23.918  1.00 10.00      A   
ATOM   2463  CA  SER A 262     -11.331 -10.802 -24.861  1.00 10.00      A   
ATOM   2464  CB  SER A 262     -11.692 -11.440 -26.209  1.00 10.00      A   
ATOM   2465  OG  SER A 262     -12.563 -12.545 -26.052  1.00 10.00      A   
ATOM   2466  HG  SER A 262     -12.070 -13.294 -25.683  1.00 10.00      A   
ATOM   2467  C   SER A 262     -12.243  -9.619 -24.543  1.00 10.00      A   
ATOM   2468  O   SER A 262     -12.109  -8.544 -25.131  1.00 10.00      A   
ATOM   2469  N   GLY A 263     -13.164  -9.820 -23.604  1.00 10.00      A   
ATOM   2470  HN  GLY A 263     -13.229 -10.700 -23.171  1.00 10.00      A   
ATOM   2471  CA  GLY A 263     -14.070  -8.757 -23.217  1.00 10.00      A   
ATOM   2472  C   GLY A 263     -13.387  -7.753 -22.308  1.00 10.00      A   
ATOM   2473  O   GLY A 263     -13.830  -6.608 -22.173  1.00 10.00      A   
ATOM   2474  N   CYS A 264     -12.289  -8.182 -21.701  1.00 10.00      A   
ATOM   2475  HN  CYS A 264     -11.976  -9.098 -21.872  1.00 10.00      A   
ATOM   2476  CA  CYS A 264     -11.526  -7.335 -20.802  1.00 10.00      A   
ATOM   2477  CB  CYS A 264     -10.717  -8.204 -19.839  1.00 10.00      A   
ATOM   2478  SG  CYS A 264     -11.670  -9.514 -19.031  1.00 10.00      A   
ATOM   2479  HG  CYS A 264     -12.290 -10.221 -19.968  1.00 10.00      A   
ATOM   2480  C   CYS A 264     -10.596  -6.420 -21.597  1.00 10.00      A   
ATOM   2481  O   CYS A 264      -9.420  -6.728 -21.798  1.00 10.00      A   
ATOM   2482  N   LYS A 265     -11.135  -5.308 -22.074  1.00 10.00      A   
ATOM   2483  HN  LYS A 265     -12.090  -5.130 -21.915  1.00 10.00      A   
ATOM   2484  CA  LYS A 265     -10.350  -4.356 -22.853  1.00 10.00      A   
ATOM   2485  CB  LYS A 265     -11.250  -3.497 -23.743  1.00 10.00      A   
ATOM   2486  CG  LYS A 265     -11.420  -4.017 -25.162  1.00 10.00      A   
ATOM   2487  CD  LYS A 265     -12.397  -5.178 -25.221  1.00 10.00      A   
ATOM   2488  CE  LYS A 265     -12.604  -5.640 -26.652  1.00 10.00      A   
ATOM   2489  NZ  LYS A 265     -13.503  -6.816 -26.729  1.00 10.00      A   
ATOM   2490  HZ1 LYS A 265     -14.418  -6.595 -26.289  1.00 10.00      A   
ATOM   2491  HZ2 LYS A 265     -13.077  -7.626 -26.233  1.00 10.00      A   
ATOM   2492  HZ3 LYS A 265     -13.663  -7.082 -27.723  1.00 10.00      A   
ATOM   2493  C   LYS A 265      -9.499  -3.467 -21.956  1.00 10.00      A   
ATOM   2494  O   LYS A 265      -8.432  -3.021 -22.360  1.00 10.00      A   
ATOM   2495  N   GLU A 266      -9.965  -3.239 -20.733  1.00 10.00      A   
ATOM   2496  HN  GLU A 266     -10.808  -3.654 -20.456  1.00 10.00      A   
ATOM   2497  CA  GLU A 266      -9.255  -2.390 -19.786  1.00 10.00      A   
ATOM   2498  CB  GLU A 266     -10.228  -1.813 -18.759  1.00 10.00      A   
ATOM   2499  CG  GLU A 266     -11.375  -1.013 -19.354  1.00 10.00      A   
ATOM   2500  CD  GLU A 266     -10.910   0.196 -20.144  1.00 10.00      A   
ATOM   2501  OE1 GLU A 266     -11.056   0.192 -21.385  1.00 10.00      A   
ATOM   2502  OE2 GLU A 266     -10.413   1.164 -19.525  1.00 10.00      A   
ATOM   2503  C   GLU A 266      -8.139  -3.145 -19.069  1.00 10.00      A   
ATOM   2504  O   GLU A 266      -7.352  -2.549 -18.334  1.00 10.00      A   
ATOM   2505  N   LEU A 267      -8.067  -4.452 -19.294  1.00 10.00      A   
ATOM   2506  HN  LEU A 267      -8.713  -4.868 -19.898  1.00 10.00      A   
ATOM   2507  CA  LEU A 267      -7.053  -5.284 -18.659  1.00 10.00      A   
ATOM   2508  CB  LEU A 267      -7.240  -6.751 -19.053  1.00 10.00      A   
ATOM   2509  CG  LEU A 267      -7.228  -7.762 -17.901  1.00 10.00      A   
ATOM   2510  CD1 LEU A 267      -7.729  -9.120 -18.365  1.00 10.00      A   
ATOM   2511  CD2 LEU A 267      -5.833  -7.883 -17.307  1.00 10.00      A   
ATOM   2512  C   LEU A 267      -5.643  -4.808 -19.002  1.00 10.00      A   
ATOM   2513  O   LEU A 267      -5.299  -4.640 -20.174  1.00 10.00      A   
ATOM   2514  N   ARG A 268      -4.847  -4.558 -17.968  1.00 10.00      A   
ATOM   2515  HN  ARG A 268      -5.201  -4.678 -17.059  1.00 10.00      A   
ATOM   2516  CA  ARG A 268      -3.472  -4.095 -18.139  1.00 10.00      A   
ATOM   2517  CB  ARG A 268      -3.355  -2.610 -17.780  1.00 10.00      A   
ATOM   2518  CG  ARG A 268      -4.188  -1.676 -18.641  1.00 10.00      A   
ATOM   2519  CD  ARG A 268      -3.736  -1.707 -20.091  1.00 10.00      A   
ATOM   2520  NE  ARG A 268      -4.443  -0.718 -20.903  1.00 10.00      A   
ATOM   2521  HE  ARG A 268      -4.049   0.183 -20.953  1.00 10.00      A   
ATOM   2522  CZ  ARG A 268      -5.564  -0.974 -21.574  1.00 10.00      A   
ATOM   2523  NH1 ARG A 268      -6.095  -2.189 -21.529  1.00 10.00      A   
ATOM   2524 HH11 ARG A 268      -5.634  -2.943 -20.967  1.00 10.00      A   
ATOM   2525 HH12 ARG A 268      -6.979  -2.397 -22.048  1.00 10.00      A   
ATOM   2526  NH2 ARG A 268      -6.156  -0.016 -22.280  1.00 10.00      A   
ATOM   2527 HH21 ARG A 268      -7.035  -0.219 -22.805  1.00 10.00      A   
ATOM   2528 HH22 ARG A 268      -5.747   0.946 -22.311  1.00 10.00      A   
ATOM   2529  C   ARG A 268      -2.510  -4.885 -17.256  1.00 10.00      A   
ATOM   2530  O   ARG A 268      -1.300  -4.873 -17.480  1.00 10.00      A   
ATOM   2531  N   CYS A 269      -3.044  -5.563 -16.252  1.00 10.00      A   
ATOM   2532  HN  CYS A 269      -4.016  -5.551 -16.124  1.00 10.00      A   
ATOM   2533  CA  CYS A 269      -2.215  -6.331 -15.332  1.00 10.00      A   
ATOM   2534  CB  CYS A 269      -2.038  -5.551 -14.027  1.00 10.00      A   
ATOM   2535  SG  CYS A 269      -0.902  -6.305 -12.844  1.00 10.00      A   
ATOM   2536  HG  CYS A 269      -0.713  -5.439 -11.857  1.00 10.00      A   
ATOM   2537  C   CYS A 269      -2.815  -7.705 -15.051  1.00 10.00      A   
ATOM   2538  O   CYS A 269      -3.978  -7.818 -14.664  1.00 10.00      A   
ATOM   2539  N   LEU A 270      -2.015  -8.745 -15.239  1.00 10.00      A   
ATOM   2540  HN  LEU A 270      -1.087  -8.587 -15.524  1.00 10.00      A   
ATOM   2541  CA  LEU A 270      -2.463 -10.114 -15.012  1.00 10.00      A   
ATOM   2542  CB  LEU A 270      -2.466 -10.906 -16.326  1.00 10.00      A   
ATOM   2543  CG  LEU A 270      -3.839 -11.193 -16.942  1.00 10.00      A   
ATOM   2544  CD1 LEU A 270      -3.690 -11.815 -18.322  1.00 10.00      A   
ATOM   2545  CD2 LEU A 270      -4.654 -12.102 -16.036  1.00 10.00      A   
ATOM   2546  C   LEU A 270      -1.576 -10.811 -13.989  1.00 10.00      A   
ATOM   2547  O   LEU A 270      -0.348 -10.759 -14.086  1.00 10.00      A   
ATOM   2548  N   SER A 271      -2.197 -11.454 -13.010  1.00 10.00      A   
ATOM   2549  HN  SER A 271      -3.181 -11.448 -12.973  1.00 10.00      A   
ATOM   2550  CA  SER A 271      -1.457 -12.158 -11.972  1.00 10.00      A   
ATOM   2551  CB  SER A 271      -1.315 -11.268 -10.737  1.00 10.00      A   
ATOM   2552  OG  SER A 271      -2.566 -10.720 -10.355  1.00 10.00      A   
ATOM   2553  HG  SER A 271      -2.800 -11.052  -9.481  1.00 10.00      A   
ATOM   2554  C   SER A 271      -2.140 -13.475 -11.602  1.00 10.00      A   
ATOM   2555  O   SER A 271      -3.210 -13.802 -12.132  1.00 10.00      A   
ATOM   2556  N   GLY A 272      -1.519 -14.220 -10.691  1.00 10.00      A   
ATOM   2557  HN  GLY A 272      -0.673 -13.903 -10.311  1.00 10.00      A   
ATOM   2558  CA  GLY A 272      -2.066 -15.492 -10.255  1.00 10.00      A   
ATOM   2559  C   GLY A 272      -1.480 -16.653 -11.031  1.00 10.00      A   
ATOM   2560  O   GLY A 272      -0.281 -16.913 -10.955  1.00 10.00      A   
ATOM   2561  N   PHE A 273      -2.332 -17.338 -11.784  1.00 10.00      A   
ATOM   2562  HN  PHE A 273      -3.275 -17.060 -11.804  1.00 10.00      A   
ATOM   2563  CA  PHE A 273      -1.918 -18.473 -12.601  1.00 10.00      A   
ATOM   2564  CB  PHE A 273      -0.911 -18.046 -13.675  1.00 10.00      A   
ATOM   2565  CG  PHE A 273      -1.461 -17.061 -14.667  1.00 10.00      A   
ATOM   2566  CD1 PHE A 273      -1.321 -15.698 -14.463  1.00 10.00      A   
ATOM   2567  CD2 PHE A 273      -2.115 -17.500 -15.805  1.00 10.00      A   
ATOM   2568  CE1 PHE A 273      -1.825 -14.792 -15.375  1.00 10.00      A   
ATOM   2569  CE2 PHE A 273      -2.622 -16.599 -16.722  1.00 10.00      A   
ATOM   2570  CZ  PHE A 273      -2.477 -15.243 -16.508  1.00 10.00      A   
ATOM   2571  C   PHE A 273      -1.373 -19.635 -11.771  1.00 10.00      A   
ATOM   2572  O   PHE A 273      -0.423 -20.306 -12.178  1.00 10.00      A   
ATOM   2573  N   TRP A 274      -1.976 -19.875 -10.613  1.00 10.00      A   
ATOM   2574  HN  TRP A 274      -2.725 -19.308 -10.331  1.00 10.00      A   
ATOM   2575  CA  TRP A 274      -1.546 -20.976  -9.760  1.00 10.00      A   
ATOM   2576  CB  TRP A 274      -2.238 -20.919  -8.397  1.00 10.00      A   
ATOM   2577  CG  TRP A 274      -1.596 -19.993  -7.408  1.00 10.00      A   
ATOM   2578  CD1 TRP A 274      -0.438 -20.206  -6.714  1.00 10.00      A   
ATOM   2579  CD2 TRP A 274      -2.084 -18.714  -6.986  1.00 10.00      A   
ATOM   2580  NE1 TRP A 274      -0.175 -19.138  -5.891  1.00 10.00      A   
ATOM   2581  HE1 TRP A 274       0.601 -19.052  -5.294  1.00 10.00      A   
ATOM   2582  CE2 TRP A 274      -1.170 -18.208  -6.042  1.00 10.00      A   
ATOM   2583  CE3 TRP A 274      -3.204 -17.946  -7.321  1.00 10.00      A   
ATOM   2584  CZ2 TRP A 274      -1.342 -16.971  -5.426  1.00 10.00      A   
ATOM   2585  CZ3 TRP A 274      -3.372 -16.719  -6.708  1.00 10.00      A   
ATOM   2586  CH2 TRP A 274      -2.447 -16.244  -5.772  1.00 10.00      A   
ATOM   2587  C   TRP A 274      -1.855 -22.304 -10.442  1.00 10.00      A   
ATOM   2588  O   TRP A 274      -3.015 -22.592 -10.748  1.00 10.00      A   
ATOM   2589  N   ASP A 275      -0.809 -23.093 -10.693  1.00 10.00      A   
ATOM   2590  HN  ASP A 275       0.086 -22.794 -10.422  1.00 10.00      A   
ATOM   2591  CA  ASP A 275      -0.948 -24.393 -11.357  1.00 10.00      A   
ATOM   2592  CB  ASP A 275      -1.857 -25.344 -10.568  1.00 10.00      A   
ATOM   2593  CG  ASP A 275      -1.165 -25.992  -9.388  1.00 10.00      A   
ATOM   2594  OD1 ASP A 275      -0.016 -26.458  -9.548  1.00 10.00      A   
ATOM   2595  OD2 ASP A 275      -1.773 -26.050  -8.297  1.00 10.00      A   
ATOM   2596  C   ASP A 275      -1.462 -24.219 -12.784  1.00 10.00      A   
ATOM   2597  O   ASP A 275      -2.205 -25.056 -13.300  1.00 10.00      A   
ATOM   2598  N   ALA A 276      -1.042 -23.121 -13.411  1.00 10.00      A   
ATOM   2599  HN  ALA A 276      -0.443 -22.505 -12.935  1.00 10.00      A   
ATOM   2600  CA  ALA A 276      -1.445 -22.790 -14.770  1.00 10.00      A   
ATOM   2601  CB  ALA A 276      -0.752 -21.517 -15.230  1.00 10.00      A   
ATOM   2602  C   ALA A 276      -1.167 -23.920 -15.750  1.00 10.00      A   
ATOM   2603  O   ALA A 276      -0.021 -24.326 -15.939  1.00 10.00      A   
ATOM   2604  N   VAL A 277      -2.229 -24.425 -16.361  1.00 10.00      A   
ATOM   2605  HN  VAL A 277      -3.116 -24.074 -16.133  1.00 10.00      A   
ATOM   2606  CA  VAL A 277      -2.123 -25.493 -17.348  1.00 10.00      A   
ATOM   2607  CB  VAL A 277      -3.481 -26.206 -17.554  1.00 10.00      A   
ATOM   2608  CG1 VAL A 277      -3.400 -27.242 -18.666  1.00 10.00      A   
ATOM   2609  CG2 VAL A 277      -3.951 -26.851 -16.261  1.00 10.00      A   
ATOM   2610  C   VAL A 277      -1.647 -24.909 -18.679  1.00 10.00      A   
ATOM   2611  O   VAL A 277      -2.251 -23.972 -19.202  1.00 10.00      A   
ATOM   2612  N   PRO A 278      -0.550 -25.453 -19.230  1.00 10.00      A   
ATOM   2613  CA  PRO A 278       0.029 -24.997 -20.504  1.00 10.00      A   
ATOM   2614  CB  PRO A 278       1.105 -26.047 -20.794  1.00 10.00      A   
ATOM   2615  CG  PRO A 278       1.497 -26.548 -19.450  1.00 10.00      A   
ATOM   2616  CD  PRO A 278       0.237 -26.555 -18.637  1.00 10.00      A   
ATOM   2617  C   PRO A 278      -0.988 -24.957 -21.645  1.00 10.00      A   
ATOM   2618  O   PRO A 278      -0.893 -24.125 -22.547  1.00 10.00      A   
ATOM   2619  N   ALA A 279      -1.969 -25.847 -21.591  1.00 10.00      A   
ATOM   2620  HN  ALA A 279      -1.996 -26.477 -20.841  1.00 10.00      A   
ATOM   2621  CA  ALA A 279      -3.002 -25.920 -22.620  1.00 10.00      A   
ATOM   2622  CB  ALA A 279      -3.734 -27.252 -22.544  1.00 10.00      A   
ATOM   2623  C   ALA A 279      -3.993 -24.763 -22.513  1.00 10.00      A   
ATOM   2624  O   ALA A 279      -4.734 -24.482 -23.448  1.00 10.00      A   
ATOM   2625  N   TYR A 280      -4.001 -24.087 -21.372  1.00 10.00      A   
ATOM   2626  HN  TYR A 280      -3.377 -24.343 -20.655  1.00 10.00      A   
ATOM   2627  CA  TYR A 280      -4.915 -22.972 -21.161  1.00 10.00      A   
ATOM   2628  CB  TYR A 280      -5.730 -23.174 -19.887  1.00 10.00      A   
ATOM   2629  CG  TYR A 280      -6.921 -24.081 -20.087  1.00 10.00      A   
ATOM   2630  CD1 TYR A 280      -6.840 -25.446 -19.830  1.00 10.00      A   
ATOM   2631  CD2 TYR A 280      -8.126 -23.572 -20.546  1.00 10.00      A   
ATOM   2632  CE1 TYR A 280      -7.930 -26.273 -20.033  1.00 10.00      A   
ATOM   2633  CE2 TYR A 280      -9.219 -24.391 -20.748  1.00 10.00      A   
ATOM   2634  CZ  TYR A 280      -9.117 -25.738 -20.490  1.00 10.00      A   
ATOM   2635  OH  TYR A 280     -10.203 -26.554 -20.701  1.00 10.00      A   
ATOM   2636  HH  TYR A 280     -10.619 -26.321 -21.542  1.00 10.00      A   
ATOM   2637  C   TYR A 280      -4.186 -21.634 -21.141  1.00 10.00      A   
ATOM   2638  O   TYR A 280      -4.776 -20.595 -20.832  1.00 10.00      A   
ATOM   2639  N   LEU A 281      -2.905 -21.664 -21.479  1.00 10.00      A   
ATOM   2640  HN  LEU A 281      -2.493 -22.523 -21.706  1.00 10.00      A   
ATOM   2641  CA  LEU A 281      -2.089 -20.455 -21.520  1.00 10.00      A   
ATOM   2642  CB  LEU A 281      -0.593 -20.789 -21.569  1.00 10.00      A   
ATOM   2643  CG  LEU A 281       0.009 -21.401 -20.303  1.00 10.00      A   
ATOM   2644  CD1 LEU A 281       1.495 -21.653 -20.493  1.00 10.00      A   
ATOM   2645  CD2 LEU A 281      -0.229 -20.495 -19.106  1.00 10.00      A   
ATOM   2646  C   LEU A 281      -2.479 -19.519 -22.680  1.00 10.00      A   
ATOM   2647  O   LEU A 281      -2.624 -18.314 -22.475  1.00 10.00      A   
ATOM   2648  N   PRO A 282      -2.664 -20.048 -23.918  1.00 10.00      A   
ATOM   2649  CA  PRO A 282      -3.036 -19.223 -25.083  1.00 10.00      A   
ATOM   2650  CB  PRO A 282      -3.039 -20.213 -26.256  1.00 10.00      A   
ATOM   2651  CG  PRO A 282      -2.258 -21.385 -25.775  1.00 10.00      A   
ATOM   2652  CD  PRO A 282      -2.500 -21.463 -24.300  1.00 10.00      A   
ATOM   2653  C   PRO A 282      -4.409 -18.559 -24.952  1.00 10.00      A   
ATOM   2654  O   PRO A 282      -4.852 -17.854 -25.859  1.00 10.00      A   
ATOM   2655  N   ALA A 283      -5.086 -18.785 -23.835  1.00 10.00      A   
ATOM   2656  HN  ALA A 283      -4.698 -19.371 -23.150  1.00 10.00      A   
ATOM   2657  CA  ALA A 283      -6.393 -18.183 -23.607  1.00 10.00      A   
ATOM   2658  CB  ALA A 283      -7.079 -18.837 -22.419  1.00 10.00      A   
ATOM   2659  C   ALA A 283      -6.259 -16.675 -23.386  1.00 10.00      A   
ATOM   2660  O   ALA A 283      -7.080 -15.889 -23.861  1.00 10.00      A   
ATOM   2661  N   VAL A 284      -5.192 -16.276 -22.702  1.00 10.00      A   
ATOM   2662  HN  VAL A 284      -4.549 -16.946 -22.388  1.00 10.00      A   
ATOM   2663  CA  VAL A 284      -4.948 -14.865 -22.408  1.00 10.00      A   
ATOM   2664  CB  VAL A 284      -4.177 -14.677 -21.078  1.00 10.00      A   
ATOM   2665  CG1 VAL A 284      -4.981 -15.211 -19.903  1.00 10.00      A   
ATOM   2666  CG2 VAL A 284      -2.814 -15.349 -21.139  1.00 10.00      A   
ATOM   2667  C   VAL A 284      -4.190 -14.168 -23.544  1.00 10.00      A   
ATOM   2668  O   VAL A 284      -3.652 -13.073 -23.364  1.00 10.00      A   
ATOM   2669  N   TYR A 285      -4.169 -14.798 -24.717  1.00 10.00      A   
ATOM   2670  HN  TYR A 285      -4.627 -15.661 -24.801  1.00 10.00      A   
ATOM   2671  CA  TYR A 285      -3.480 -14.243 -25.883  1.00 10.00      A   
ATOM   2672  CB  TYR A 285      -3.407 -15.268 -27.018  1.00 10.00      A   
ATOM   2673  CG  TYR A 285      -2.152 -16.116 -27.013  1.00 10.00      A   
ATOM   2674  CD1 TYR A 285      -1.156 -15.920 -26.065  1.00 10.00      A   
ATOM   2675  CD2 TYR A 285      -1.958 -17.111 -27.966  1.00 10.00      A   
ATOM   2676  CE1 TYR A 285      -0.007 -16.687 -26.066  1.00 10.00      A   
ATOM   2677  CE2 TYR A 285      -0.811 -17.886 -27.971  1.00 10.00      A   
ATOM   2678  CZ  TYR A 285       0.161 -17.668 -27.019  1.00 10.00      A   
ATOM   2679  OH  TYR A 285       1.307 -18.432 -27.024  1.00 10.00      A   
ATOM   2680  HH  TYR A 285       1.485 -18.749 -26.130  1.00 10.00      A   
ATOM   2681  C   TYR A 285      -4.131 -12.956 -26.378  1.00 10.00      A   
ATOM   2682  O   TYR A 285      -3.518 -12.182 -27.113  1.00 10.00      A   
ATOM   2683  N   SER A 286      -5.369 -12.727 -25.969  1.00 10.00      A   
ATOM   2684  HN  SER A 286      -5.816 -13.385 -25.395  1.00 10.00      A   
ATOM   2685  CA  SER A 286      -6.096 -11.531 -26.370  1.00 10.00      A   
ATOM   2686  CB  SER A 286      -7.583 -11.858 -26.484  1.00 10.00      A   
ATOM   2687  OG  SER A 286      -7.797 -13.249 -26.306  1.00 10.00      A   
ATOM   2688  HG  SER A 286      -8.078 -13.636 -27.143  1.00 10.00      A   
ATOM   2689  C   SER A 286      -5.886 -10.389 -25.379  1.00 10.00      A   
ATOM   2690  O   SER A 286      -6.433  -9.299 -25.553  1.00 10.00      A   
ATOM   2691  N   VAL A 287      -5.082 -10.637 -24.346  1.00 10.00      A   
ATOM   2692  HN  VAL A 287      -4.654 -11.518 -24.273  1.00 10.00      A   
ATOM   2693  CA  VAL A 287      -4.824  -9.628 -23.323  1.00 10.00      A   
ATOM   2694  CB  VAL A 287      -5.227 -10.132 -21.917  1.00 10.00      A   
ATOM   2695  CG1 VAL A 287      -5.073  -9.030 -20.881  1.00 10.00      A   
ATOM   2696  CG2 VAL A 287      -6.653 -10.660 -21.922  1.00 10.00      A   
ATOM   2697  C   VAL A 287      -3.359  -9.181 -23.300  1.00 10.00      A   
ATOM   2698  O   VAL A 287      -3.068  -8.009 -23.047  1.00 10.00      A   
ATOM   2699  N   CYS A 288      -2.441 -10.105 -23.584  1.00 10.00      A   
ATOM   2700  HN  CYS A 288      -2.732 -11.012 -23.810  1.00 10.00      A   
ATOM   2701  CA  CYS A 288      -1.007  -9.807 -23.567  1.00 10.00      A   
ATOM   2702  CB  CYS A 288      -0.189 -11.054 -23.899  1.00 10.00      A   
ATOM   2703  SG  CYS A 288      -1.007 -12.198 -25.032  1.00 10.00      A   
ATOM   2704  HG  CYS A 288      -1.215 -13.338 -24.385  1.00 10.00      A   
ATOM   2705  C   CYS A 288      -0.628  -8.646 -24.481  1.00 10.00      A   
ATOM   2706  O   CYS A 288       0.370  -7.965 -24.248  1.00 10.00      A   
ATOM   2707  N   SER A 289      -1.447  -8.402 -25.496  1.00 10.00      A   
ATOM   2708  HN  SER A 289      -2.240  -8.971 -25.619  1.00 10.00      A   
ATOM   2709  CA  SER A 289      -1.205  -7.327 -26.445  1.00 10.00      A   
ATOM   2710  CB  SER A 289      -2.301  -7.352 -27.505  1.00 10.00      A   
ATOM   2711  OG  SER A 289      -2.817  -8.667 -27.647  1.00 10.00      A   
ATOM   2712  HG  SER A 289      -2.126  -9.239 -28.005  1.00 10.00      A   
ATOM   2713  C   SER A 289      -1.168  -5.959 -25.761  1.00 10.00      A   
ATOM   2714  O   SER A 289      -0.581  -5.014 -26.282  1.00 10.00      A   
ATOM   2715  N   ARG A 290      -1.780  -5.860 -24.587  1.00 10.00      A   
ATOM   2716  HN  ARG A 290      -2.219  -6.655 -24.202  1.00 10.00      A   
ATOM   2717  CA  ARG A 290      -1.818  -4.603 -23.851  1.00 10.00      A   
ATOM   2718  CB  ARG A 290      -3.206  -3.966 -23.971  1.00 10.00      A   
ATOM   2719  CG  ARG A 290      -4.343  -4.885 -23.554  1.00 10.00      A   
ATOM   2720  CD  ARG A 290      -5.664  -4.445 -24.165  1.00 10.00      A   
ATOM   2721  NE  ARG A 290      -6.751  -5.375 -23.848  1.00 10.00      A   
ATOM   2722  HE  ARG A 290      -7.096  -5.363 -22.931  1.00 10.00      A   
ATOM   2723  CZ  ARG A 290      -7.292  -6.224 -24.726  1.00 10.00      A   
ATOM   2724  NH1 ARG A 290      -6.849  -6.263 -25.978  1.00 10.00      A   
ATOM   2725 HH11 ARG A 290      -7.270  -6.929 -26.663  1.00 10.00      A   
ATOM   2726 HH12 ARG A 290      -6.081  -5.629 -26.283  1.00 10.00      A   
ATOM   2727  NH2 ARG A 290      -8.274  -7.039 -24.350  1.00 10.00      A   
ATOM   2728 HH21 ARG A 290      -8.697  -7.705 -25.038  1.00 10.00      A   
ATOM   2729 HH22 ARG A 290      -8.622  -7.020 -23.363  1.00 10.00      A   
ATOM   2730  C   ARG A 290      -1.448  -4.797 -22.382  1.00 10.00      A   
ATOM   2731  O   ARG A 290      -1.765  -3.962 -21.534  1.00 10.00      A   
ATOM   2732  N   LEU A 291      -0.759  -5.888 -22.086  1.00 10.00      A   
ATOM   2733  HN  LEU A 291      -0.508  -6.505 -22.804  1.00 10.00      A   
ATOM   2734  CA  LEU A 291      -0.356  -6.185 -20.716  1.00 10.00      A   
ATOM   2735  CB  LEU A 291      -0.121  -7.683 -20.529  1.00 10.00      A   
ATOM   2736  CG  LEU A 291      -1.350  -8.532 -20.204  1.00 10.00      A   
ATOM   2737  CD1 LEU A 291      -0.959  -9.992 -20.055  1.00 10.00      A   
ATOM   2738  CD2 LEU A 291      -2.035  -8.034 -18.942  1.00 10.00      A   
ATOM   2739  C   LEU A 291       0.896  -5.416 -20.312  1.00 10.00      A   
ATOM   2740  O   LEU A 291       1.983  -5.667 -20.834  1.00 10.00      A   
ATOM   2741  N   THR A 292       0.736  -4.486 -19.382  1.00 10.00      A   
ATOM   2742  HN  THR A 292      -0.159  -4.327 -19.009  1.00 10.00      A   
ATOM   2743  CA  THR A 292       1.848  -3.689 -18.895  1.00 10.00      A   
ATOM   2744  CB  THR A 292       1.348  -2.338 -18.345  1.00 10.00      A   
ATOM   2745  OG1 THR A 292       0.016  -2.092 -18.819  1.00 10.00      A   
ATOM   2746  HG1 THR A 292      -0.339  -1.306 -18.383  1.00 10.00      A   
ATOM   2747  CG2 THR A 292       2.256  -1.203 -18.793  1.00 10.00      A   
ATOM   2748  C   THR A 292       2.577  -4.441 -17.783  1.00 10.00      A   
ATOM   2749  O   THR A 292       3.803  -4.380 -17.667  1.00 10.00      A   
ATOM   2750  N   THR A 293       1.817  -5.151 -16.965  1.00 10.00      A   
ATOM   2751  HN  THR A 293       0.845  -5.173 -17.110  1.00 10.00      A   
ATOM   2752  CA  THR A 293       2.383  -5.915 -15.869  1.00 10.00      A   
ATOM   2753  CB  THR A 293       1.958  -5.332 -14.506  1.00 10.00      A   
ATOM   2754  OG1 THR A 293       2.219  -3.916 -14.484  1.00 10.00      A   
ATOM   2755  HG1 THR A 293       2.247  -3.580 -15.387  1.00 10.00      A   
ATOM   2756  CG2 THR A 293       2.725  -6.003 -13.375  1.00 10.00      A   
ATOM   2757  C   THR A 293       1.941  -7.372 -15.961  1.00 10.00      A   
ATOM   2758  O   THR A 293       0.748  -7.659 -16.075  1.00 10.00      A   
ATOM   2759  N   LEU A 294       2.900  -8.286 -15.922  1.00 10.00      A   
ATOM   2760  HN  LEU A 294       3.836  -8.001 -15.826  1.00 10.00      A   
ATOM   2761  CA  LEU A 294       2.603  -9.707 -16.011  1.00 10.00      A   
ATOM   2762  CB  LEU A 294       3.053 -10.255 -17.370  1.00 10.00      A   
ATOM   2763  CG  LEU A 294       2.775 -11.735 -17.639  1.00 10.00      A   
ATOM   2764  CD1 LEU A 294       1.284 -12.026 -17.559  1.00 10.00      A   
ATOM   2765  CD2 LEU A 294       3.330 -12.141 -18.995  1.00 10.00      A   
ATOM   2766  C   LEU A 294       3.278 -10.476 -14.880  1.00 10.00      A   
ATOM   2767  O   LEU A 294       4.506 -10.468 -14.757  1.00 10.00      A   
ATOM   2768  N   ASN A 295       2.465 -11.118 -14.048  1.00 10.00      A   
ATOM   2769  HN  ASN A 295       1.492 -11.065 -14.193  1.00 10.00      A   
ATOM   2770  CA  ASN A 295       2.967 -11.903 -12.924  1.00 10.00      A   
ATOM   2771  CB  ASN A 295       2.258 -11.497 -11.624  1.00 10.00      A   
ATOM   2772  CG  ASN A 295       2.855 -12.134 -10.375  1.00 10.00      A   
ATOM   2773  OD1 ASN A 295       3.504 -13.180 -10.432  1.00 10.00      A   
ATOM   2774  ND2 ASN A 295       2.621 -11.510  -9.231  1.00 10.00      A   
ATOM   2775 HD21 ASN A 295       2.087 -10.686  -9.251  1.00 10.00      A   
ATOM   2776 HD22 ASN A 295       2.989 -11.896  -8.410  1.00 10.00      A   
ATOM   2777  C   ASN A 295       2.748 -13.387 -13.179  1.00 10.00      A   
ATOM   2778  O   ASN A 295       1.613 -13.857 -13.238  1.00 10.00      A   
ATOM   2779  N   LEU A 296       3.840 -14.118 -13.330  1.00 10.00      A   
ATOM   2780  HN  LEU A 296       4.720 -13.681 -13.265  1.00 10.00      A   
ATOM   2781  CA  LEU A 296       3.781 -15.549 -13.577  1.00 10.00      A   
ATOM   2782  CB  LEU A 296       4.173 -15.857 -15.027  1.00 10.00      A   
ATOM   2783  CG  LEU A 296       3.202 -15.384 -16.113  1.00 10.00      A   
ATOM   2784  CD1 LEU A 296       3.838 -15.524 -17.487  1.00 10.00      A   
ATOM   2785  CD2 LEU A 296       1.902 -16.174 -16.049  1.00 10.00      A   
ATOM   2786  C   LEU A 296       4.708 -16.284 -12.614  1.00 10.00      A   
ATOM   2787  O   LEU A 296       5.257 -17.333 -12.940  1.00 10.00      A   
ATOM   2788  N   SER A 297       4.868 -15.734 -11.415  1.00 10.00      A   
ATOM   2789  HN  SER A 297       4.392 -14.900 -11.200  1.00 10.00      A   
ATOM   2790  CA  SER A 297       5.741 -16.338 -10.409  1.00 10.00      A   
ATOM   2791  CB  SER A 297       6.200 -15.281  -9.406  1.00 10.00      A   
ATOM   2792  OG  SER A 297       6.378 -14.023 -10.043  1.00 10.00      A   
ATOM   2793  HG  SER A 297       6.330 -14.134 -11.003  1.00 10.00      A   
ATOM   2794  C   SER A 297       5.055 -17.496  -9.680  1.00 10.00      A   
ATOM   2795  O   SER A 297       5.609 -18.066  -8.738  1.00 10.00      A   
ATOM   2796  N   TYR A 298       3.850 -17.839 -10.118  1.00 10.00      A   
ATOM   2797  HN  TYR A 298       3.457 -17.348 -10.866  1.00 10.00      A   
ATOM   2798  CA  TYR A 298       3.097 -18.922  -9.505  1.00 10.00      A   
ATOM   2799  CB  TYR A 298       1.803 -18.390  -8.890  1.00 10.00      A   
ATOM   2800  CG  TYR A 298       1.967 -17.092  -8.134  1.00 10.00      A   
ATOM   2801  CD1 TYR A 298       1.521 -15.895  -8.673  1.00 10.00      A   
ATOM   2802  CD2 TYR A 298       2.570 -17.063  -6.881  1.00 10.00      A   
ATOM   2803  CE1 TYR A 298       1.665 -14.708  -7.988  1.00 10.00      A   
ATOM   2804  CE2 TYR A 298       2.720 -15.877  -6.189  1.00 10.00      A   
ATOM   2805  CZ  TYR A 298       2.263 -14.703  -6.751  1.00 10.00      A   
ATOM   2806  OH  TYR A 298       2.404 -13.517  -6.073  1.00 10.00      A   
ATOM   2807  HH  TYR A 298       3.319 -13.417  -5.793  1.00 10.00      A   
ATOM   2808  C   TYR A 298       2.780 -20.003 -10.532  1.00 10.00      A   
ATOM   2809  O   TYR A 298       2.168 -21.023 -10.208  1.00 10.00      A   
ATOM   2810  N   ALA A 299       3.215 -19.784 -11.763  1.00 10.00      A   
ATOM   2811  HN  ALA A 299       3.730 -18.972 -11.953  1.00 10.00      A   
ATOM   2812  CA  ALA A 299       2.973 -20.729 -12.839  1.00 10.00      A   
ATOM   2813  CB  ALA A 299       2.559 -19.988 -14.103  1.00 10.00      A   
ATOM   2814  C   ALA A 299       4.211 -21.574 -13.100  1.00 10.00      A   
ATOM   2815  O   ALA A 299       5.199 -21.092 -13.653  1.00 10.00      A   
ATOM   2816  N   THR A 300       4.157 -22.833 -12.696  1.00 10.00      A   
ATOM   2817  HN  THR A 300       3.351 -23.158 -12.246  1.00 10.00      A   
ATOM   2818  CA  THR A 300       5.272 -23.751 -12.881  1.00 10.00      A   
ATOM   2819  CB  THR A 300       5.200 -24.887 -11.842  1.00 10.00      A   
ATOM   2820  OG1 THR A 300       3.890 -24.896 -11.249  1.00 10.00      A   
ATOM   2821  HG1 THR A 300       3.484 -25.758 -11.395  1.00 10.00      A   
ATOM   2822  CG2 THR A 300       6.242 -24.688 -10.753  1.00 10.00      A   
ATOM   2823  C   THR A 300       5.284 -24.347 -14.293  1.00 10.00      A   
ATOM   2824  O   THR A 300       5.105 -25.554 -14.473  1.00 10.00      A   
ATOM   2825  N   VAL A 301       5.488 -23.493 -15.288  1.00 10.00      A   
ATOM   2826  HN  VAL A 301       5.635 -22.543 -15.079  1.00 10.00      A   
ATOM   2827  CA  VAL A 301       5.526 -23.928 -16.684  1.00 10.00      A   
ATOM   2828  CB  VAL A 301       4.715 -22.991 -17.604  1.00 10.00      A   
ATOM   2829  CG1 VAL A 301       3.222 -23.191 -17.386  1.00 10.00      A   
ATOM   2830  CG2 VAL A 301       5.096 -21.538 -17.365  1.00 10.00      A   
ATOM   2831  C   VAL A 301       6.970 -24.017 -17.176  1.00 10.00      A   
ATOM   2832  O   VAL A 301       7.904 -23.898 -16.382  1.00 10.00      A   
ATOM   2833  N   GLN A 302       7.157 -24.232 -18.475  1.00 10.00      A   
ATOM   2834  HN  GLN A 302       6.380 -24.327 -19.064  1.00 10.00      A   
ATOM   2835  CA  GLN A 302       8.498 -24.342 -19.043  1.00 10.00      A   
ATOM   2836  CB  GLN A 302       8.630 -25.604 -19.894  1.00 10.00      A   
ATOM   2837  CG  GLN A 302       8.637 -26.893 -19.091  1.00 10.00      A   
ATOM   2838  CD  GLN A 302       9.768 -26.952 -18.081  1.00 10.00      A   
ATOM   2839  OE1 GLN A 302      10.885 -27.364 -18.398  1.00 10.00      A   
ATOM   2840  NE2 GLN A 302       9.486 -26.543 -16.856  1.00 10.00      A   
ATOM   2841 HE21 GLN A 302       8.578 -26.220 -16.673  1.00 10.00      A   
ATOM   2842 HE22 GLN A 302      10.193 -26.586 -16.179  1.00 10.00      A   
ATOM   2843  C   GLN A 302       8.887 -23.107 -19.852  1.00 10.00      A   
ATOM   2844  O   GLN A 302       8.048 -22.253 -20.142  1.00 10.00      A   
ATOM   2845  N   SER A 303      10.162 -23.041 -20.230  1.00 10.00      A   
ATOM   2846  HN  SER A 303      10.764 -23.779 -19.993  1.00 10.00      A   
ATOM   2847  CA  SER A 303      10.703 -21.921 -20.988  1.00 10.00      A   
ATOM   2848  CB  SER A 303      12.194 -22.149 -21.269  1.00 10.00      A   
ATOM   2849  OG  SER A 303      12.784 -21.037 -21.929  1.00 10.00      A   
ATOM   2850  HG  SER A 303      13.145 -20.428 -21.266  1.00 10.00      A   
ATOM   2851  C   SER A 303       9.953 -21.692 -22.294  1.00 10.00      A   
ATOM   2852  O   SER A 303       9.490 -20.582 -22.556  1.00 10.00      A   
ATOM   2853  N   TYR A 304       9.821 -22.738 -23.105  1.00 10.00      A   
ATOM   2854  HN  TYR A 304      10.193 -23.608 -22.834  1.00 10.00      A   
ATOM   2855  CA  TYR A 304       9.140 -22.622 -24.391  1.00 10.00      A   
ATOM   2856  CB  TYR A 304       9.151 -23.951 -25.153  1.00 10.00      A   
ATOM   2857  CG  TYR A 304       9.027 -23.782 -26.652  1.00 10.00      A   
ATOM   2858  CD1 TYR A 304      10.148 -23.553 -27.440  1.00 10.00      A   
ATOM   2859  CD2 TYR A 304       7.787 -23.839 -27.278  1.00 10.00      A   
ATOM   2860  CE1 TYR A 304      10.036 -23.383 -28.809  1.00 10.00      A   
ATOM   2861  CE2 TYR A 304       7.667 -23.673 -28.644  1.00 10.00      A   
ATOM   2862  CZ  TYR A 304       8.796 -23.445 -29.405  1.00 10.00      A   
ATOM   2863  OH  TYR A 304       8.677 -23.268 -30.764  1.00 10.00      A   
ATOM   2864  HH  TYR A 304       8.205 -22.443 -30.935  1.00 10.00      A   
ATOM   2865  C   TYR A 304       7.717 -22.084 -24.241  1.00 10.00      A   
ATOM   2866  O   TYR A 304       7.266 -21.266 -25.050  1.00 10.00      A   
ATOM   2867  N   ASP A 305       7.021 -22.528 -23.199  1.00 10.00      A   
ATOM   2868  HN  ASP A 305       7.436 -23.174 -22.587  1.00 10.00      A   
ATOM   2869  CA  ASP A 305       5.655 -22.078 -22.949  1.00 10.00      A   
ATOM   2870  CB  ASP A 305       4.929 -22.971 -21.944  1.00 10.00      A   
ATOM   2871  CG  ASP A 305       4.080 -24.019 -22.634  1.00 10.00      A   
ATOM   2872  OD1 ASP A 305       3.058 -23.649 -23.251  1.00 10.00      A   
ATOM   2873  OD2 ASP A 305       4.444 -25.214 -22.586  1.00 10.00      A   
ATOM   2874  C   ASP A 305       5.616 -20.622 -22.508  1.00 10.00      A   
ATOM   2875  O   ASP A 305       4.662 -19.898 -22.806  1.00 10.00      A   
ATOM   2876  N   LEU A 306       6.655 -20.197 -21.804  1.00 10.00      A   
ATOM   2877  HN  LEU A 306       7.377 -20.826 -21.591  1.00 10.00      A   
ATOM   2878  CA  LEU A 306       6.754 -18.822 -21.335  1.00 10.00      A   
ATOM   2879  CB  LEU A 306       7.829 -18.697 -20.248  1.00 10.00      A   
ATOM   2880  CG  LEU A 306       7.443 -19.190 -18.851  1.00 10.00      A   
ATOM   2881  CD1 LEU A 306       8.685 -19.410 -18.004  1.00 10.00      A   
ATOM   2882  CD2 LEU A 306       6.511 -18.195 -18.173  1.00 10.00      A   
ATOM   2883  C   LEU A 306       7.073 -17.886 -22.498  1.00 10.00      A   
ATOM   2884  O   LEU A 306       6.466 -16.821 -22.642  1.00 10.00      A   
ATOM   2885  N   VAL A 307       8.020 -18.303 -23.333  1.00 10.00      A   
ATOM   2886  HN  VAL A 307       8.462 -19.164 -23.156  1.00 10.00      A   
ATOM   2887  CA  VAL A 307       8.439 -17.518 -24.491  1.00 10.00      A   
ATOM   2888  CB  VAL A 307       9.568 -18.231 -25.272  1.00 10.00      A   
ATOM   2889  CG1 VAL A 307       9.914 -17.478 -26.547  1.00 10.00      A   
ATOM   2890  CG2 VAL A 307      10.805 -18.385 -24.398  1.00 10.00      A   
ATOM   2891  C   VAL A 307       7.266 -17.216 -25.429  1.00 10.00      A   
ATOM   2892  O   VAL A 307       7.108 -16.082 -25.891  1.00 10.00      A   
ATOM   2893  N   LYS A 308       6.437 -18.226 -25.685  1.00 10.00      A   
ATOM   2894  HN  LYS A 308       6.607 -19.100 -25.270  1.00 10.00      A   
ATOM   2895  CA  LYS A 308       5.285 -18.071 -26.569  1.00 10.00      A   
ATOM   2896  CB  LYS A 308       4.483 -19.373 -26.647  1.00 10.00      A   
ATOM   2897  CG  LYS A 308       5.155 -20.472 -27.457  1.00 10.00      A   
ATOM   2898  CD  LYS A 308       4.379 -21.779 -27.383  1.00 10.00      A   
ATOM   2899  CE  LYS A 308       4.305 -22.286 -25.953  1.00 10.00      A   
ATOM   2900  NZ  LYS A 308       3.505 -23.531 -25.825  1.00 10.00      A   
ATOM   2901  HZ1 LYS A 308       3.226 -23.673 -24.825  1.00 10.00      A   
ATOM   2902  HZ2 LYS A 308       4.064 -24.351 -26.130  1.00 10.00      A   
ATOM   2903  HZ3 LYS A 308       2.647 -23.477 -26.409  1.00 10.00      A   
ATOM   2904  C   LYS A 308       4.378 -16.915 -26.145  1.00 10.00      A   
ATOM   2905  O   LYS A 308       3.945 -16.123 -26.984  1.00 10.00      A   
ATOM   2906  N   LEU A 309       4.108 -16.810 -24.850  1.00 10.00      A   
ATOM   2907  HN  LEU A 309       4.495 -17.457 -24.225  1.00 10.00      A   
ATOM   2908  CA  LEU A 309       3.249 -15.753 -24.330  1.00 10.00      A   
ATOM   2909  CB  LEU A 309       2.749 -16.115 -22.928  1.00 10.00      A   
ATOM   2910  CG  LEU A 309       1.882 -15.072 -22.213  1.00 10.00      A   
ATOM   2911  CD1 LEU A 309       0.579 -14.839 -22.961  1.00 10.00      A   
ATOM   2912  CD2 LEU A 309       1.612 -15.490 -20.776  1.00 10.00      A   
ATOM   2913  C   LEU A 309       3.972 -14.410 -24.311  1.00 10.00      A   
ATOM   2914  O   LEU A 309       3.399 -13.380 -24.667  1.00 10.00      A   
ATOM   2915  N   LEU A 310       5.239 -14.433 -23.916  1.00 10.00      A   
ATOM   2916  HN  LEU A 310       5.645 -15.291 -23.659  1.00 10.00      A   
ATOM   2917  CA  LEU A 310       6.043 -13.216 -23.839  1.00 10.00      A   
ATOM   2918  CB  LEU A 310       7.401 -13.489 -23.192  1.00 10.00      A   
ATOM   2919  CG  LEU A 310       7.386 -13.694 -21.677  1.00 10.00      A   
ATOM   2920  CD1 LEU A 310       8.782 -14.000 -21.161  1.00 10.00      A   
ATOM   2921  CD2 LEU A 310       6.805 -12.475 -20.979  1.00 10.00      A   
ATOM   2922  C   LEU A 310       6.218 -12.548 -25.197  1.00 10.00      A   
ATOM   2923  O   LEU A 310       6.297 -11.323 -25.286  1.00 10.00      A   
ATOM   2924  N   CYS A 311       6.240 -13.348 -26.256  1.00 10.00      A   
ATOM   2925  HN  CYS A 311       6.147 -14.315 -26.128  1.00 10.00      A   
ATOM   2926  CA  CYS A 311       6.406 -12.821 -27.603  1.00 10.00      A   
ATOM   2927  CB  CYS A 311       6.675 -13.944 -28.601  1.00 10.00      A   
ATOM   2928  SG  CYS A 311       8.196 -14.868 -28.292  1.00 10.00      A   
ATOM   2929  HG  CYS A 311       8.019 -15.574 -27.178  1.00 10.00      A   
ATOM   2930  C   CYS A 311       5.202 -11.998 -28.045  1.00 10.00      A   
ATOM   2931  O   CYS A 311       5.266 -11.284 -29.046  1.00 10.00      A   
ATOM   2932  N   GLN A 312       4.112 -12.083 -27.292  1.00 10.00      A   
ATOM   2933  HN  GLN A 312       4.115 -12.661 -26.499  1.00 10.00      A   
ATOM   2934  CA  GLN A 312       2.911 -11.336 -27.617  1.00 10.00      A   
ATOM   2935  CB  GLN A 312       1.672 -12.230 -27.560  1.00 10.00      A   
ATOM   2936  CG  GLN A 312       1.614 -13.265 -28.674  1.00 10.00      A   
ATOM   2937  CD  GLN A 312       0.221 -13.830 -28.893  1.00 10.00      A   
ATOM   2938  OE1 GLN A 312       0.064 -14.971 -29.326  1.00 10.00      A   
ATOM   2939  NE2 GLN A 312      -0.798 -13.033 -28.616  1.00 10.00      A   
ATOM   2940 HE21 GLN A 312      -0.607 -12.124 -28.293  1.00 10.00      A   
ATOM   2941 HE22 GLN A 312      -1.708 -13.381 -28.741  1.00 10.00      A   
ATOM   2942  C   GLN A 312       2.751 -10.119 -26.709  1.00 10.00      A   
ATOM   2943  O   GLN A 312       1.719  -9.445 -26.740  1.00 10.00      A   
ATOM   2944  N   CYS A 313       3.774  -9.840 -25.906  1.00 10.00      A   
ATOM   2945  HN  CYS A 313       4.572 -10.416 -25.925  1.00 10.00      A   
ATOM   2946  CA  CYS A 313       3.743  -8.702 -24.997  1.00 10.00      A   
ATOM   2947  CB  CYS A 313       4.089  -9.148 -23.572  1.00 10.00      A   
ATOM   2948  SG  CYS A 313       3.105 -10.539 -22.955  1.00 10.00      A   
ATOM   2949  HG  CYS A 313       3.403 -11.609 -23.683  1.00 10.00      A   
ATOM   2950  C   CYS A 313       4.708  -7.610 -25.461  1.00 10.00      A   
ATOM   2951  O   CYS A 313       5.895  -7.636 -25.132  1.00 10.00      A   
ATOM   2952  N   PRO A 314       4.214  -6.638 -26.246  1.00 10.00      A   
ATOM   2953  CA  PRO A 314       5.032  -5.550 -26.769  1.00 10.00      A   
ATOM   2954  CB  PRO A 314       4.380  -5.309 -28.128  1.00 10.00      A   
ATOM   2955  CG  PRO A 314       2.926  -5.616 -27.920  1.00 10.00      A   
ATOM   2956  CD  PRO A 314       2.824  -6.530 -26.720  1.00 10.00      A   
ATOM   2957  C   PRO A 314       4.966  -4.279 -25.919  1.00 10.00      A   
ATOM   2958  O   PRO A 314       5.562  -3.262 -26.274  1.00 10.00      A   
ATOM   2959  N   LYS A 315       4.240  -4.334 -24.807  1.00 10.00      A   
ATOM   2960  HN  LYS A 315       3.777  -5.171 -24.575  1.00 10.00      A   
ATOM   2961  CA  LYS A 315       4.107  -3.178 -23.928  1.00 10.00      A   
ATOM   2962  CB  LYS A 315       2.717  -2.549 -24.060  1.00 10.00      A   
ATOM   2963  CG  LYS A 315       2.579  -1.599 -25.238  1.00 10.00      A   
ATOM   2964  CD  LYS A 315       1.299  -0.787 -25.146  1.00 10.00      A   
ATOM   2965  CE  LYS A 315       1.254   0.301 -26.206  1.00 10.00      A   
ATOM   2966  NZ  LYS A 315       1.163  -0.261 -27.575  1.00 10.00      A   
ATOM   2967  HZ1 LYS A 315       0.347  -0.904 -27.644  1.00 10.00      A   
ATOM   2968  HZ2 LYS A 315       2.023  -0.791 -27.799  1.00 10.00      A   
ATOM   2969  HZ3 LYS A 315       1.048   0.503 -28.273  1.00 10.00      A   
ATOM   2970  C   LYS A 315       4.374  -3.565 -22.481  1.00 10.00      A   
ATOM   2971  O   LYS A 315       3.973  -2.862 -21.557  1.00 10.00      A   
ATOM   2972  N   LEU A 316       5.068  -4.677 -22.296  1.00 10.00      A   
ATOM   2973  HN  LEU A 316       5.380  -5.178 -23.079  1.00 10.00      A   
ATOM   2974  CA  LEU A 316       5.389  -5.172 -20.967  1.00 10.00      A   
ATOM   2975  CB  LEU A 316       5.893  -6.614 -21.067  1.00 10.00      A   
ATOM   2976  CG  LEU A 316       6.221  -7.319 -19.752  1.00 10.00      A   
ATOM   2977  CD1 LEU A 316       4.959  -7.541 -18.931  1.00 10.00      A   
ATOM   2978  CD2 LEU A 316       6.926  -8.635 -20.024  1.00 10.00      A   
ATOM   2979  C   LEU A 316       6.447  -4.298 -20.301  1.00 10.00      A   
ATOM   2980  O   LEU A 316       7.547  -4.133 -20.825  1.00 10.00      A   
ATOM   2981  N   GLN A 317       6.105  -3.744 -19.146  1.00 10.00      A   
ATOM   2982  HN  GLN A 317       5.205  -3.908 -18.783  1.00 10.00      A   
ATOM   2983  CA  GLN A 317       7.024  -2.891 -18.406  1.00 10.00      A   
ATOM   2984  CB  GLN A 317       6.375  -1.542 -18.099  1.00 10.00      A   
ATOM   2985  CG  GLN A 317       6.100  -0.686 -19.323  1.00 10.00      A   
ATOM   2986  CD  GLN A 317       5.661   0.713 -18.954  1.00 10.00      A   
ATOM   2987  OE1 GLN A 317       5.014   0.925 -17.925  1.00 10.00      A   
ATOM   2988  NE2 GLN A 317       6.011   1.678 -19.792  1.00 10.00      A   
ATOM   2989 HE21 GLN A 317       6.533   1.430 -20.593  1.00 10.00      A   
ATOM   2990 HE22 GLN A 317       5.743   2.598 -19.584  1.00 10.00      A   
ATOM   2991  C   GLN A 317       7.461  -3.552 -17.104  1.00 10.00      A   
ATOM   2992  O   GLN A 317       8.538  -3.261 -16.583  1.00 10.00      A   
ATOM   2993  N   ARG A 318       6.619  -4.431 -16.572  1.00 10.00      A   
ATOM   2994  HN  ARG A 318       5.777  -4.632 -17.035  1.00 10.00      A   
ATOM   2995  CA  ARG A 318       6.921  -5.119 -15.324  1.00 10.00      A   
ATOM   2996  CB  ARG A 318       6.050  -4.567 -14.191  1.00 10.00      A   
ATOM   2997  CG  ARG A 318       6.831  -3.988 -13.023  1.00 10.00      A   
ATOM   2998  CD  ARG A 318       5.894  -3.396 -11.985  1.00 10.00      A   
ATOM   2999  NE  ARG A 318       6.609  -2.807 -10.854  1.00 10.00      A   
ATOM   3000  HE  ARG A 318       7.596  -2.932 -10.817  1.00 10.00      A   
ATOM   3001  CZ  ARG A 318       6.014  -2.138  -9.871  1.00 10.00      A   
ATOM   3002  NH1 ARG A 318       4.698  -1.968  -9.880  1.00 10.00      A   
ATOM   3003 HH11 ARG A 318       4.234  -1.441  -9.110  1.00 10.00      A   
ATOM   3004 HH12 ARG A 318       4.119  -2.365 -10.652  1.00 10.00      A   
ATOM   3005  NH2 ARG A 318       6.738  -1.640  -8.880  1.00 10.00      A   
ATOM   3006 HH21 ARG A 318       7.775  -1.778  -8.863  1.00 10.00      A   
ATOM   3007 HH22 ARG A 318       6.278  -1.115  -8.106  1.00 10.00      A   
ATOM   3008  C   ARG A 318       6.682  -6.616 -15.471  1.00 10.00      A   
ATOM   3009  O   ARG A 318       5.543  -7.061 -15.646  1.00 10.00      A   
ATOM   3010  N   LEU A 319       7.754  -7.391 -15.402  1.00 10.00      A   
ATOM   3011  HN  LEU A 319       8.639  -6.982 -15.256  1.00 10.00      A   
ATOM   3012  CA  LEU A 319       7.653  -8.835 -15.537  1.00 10.00      A   
ATOM   3013  CB  LEU A 319       8.415  -9.322 -16.768  1.00 10.00      A   
ATOM   3014  CG  LEU A 319       8.313 -10.820 -17.056  1.00 10.00      A   
ATOM   3015  CD1 LEU A 319       6.875 -11.209 -17.369  1.00 10.00      A   
ATOM   3016  CD2 LEU A 319       9.239 -11.213 -18.192  1.00 10.00      A   
ATOM   3017  C   LEU A 319       8.158  -9.560 -14.296  1.00 10.00      A   
ATOM   3018  O   LEU A 319       9.295  -9.356 -13.857  1.00 10.00      A   
ATOM   3019  N   TRP A 320       7.298 -10.402 -13.739  1.00 10.00      A   
ATOM   3020  HN  TRP A 320       6.402 -10.496 -14.134  1.00 10.00      A   
ATOM   3021  CA  TRP A 320       7.629 -11.190 -12.561  1.00 10.00      A   
ATOM   3022  CB  TRP A 320       6.685 -10.833 -11.407  1.00 10.00      A   
ATOM   3023  CG  TRP A 320       7.043  -9.579 -10.665  1.00 10.00      A   
ATOM   3024  CD1 TRP A 320       7.506  -8.407 -11.191  1.00 10.00      A   
ATOM   3025  CD2 TRP A 320       6.961  -9.374  -9.252  1.00 10.00      A   
ATOM   3026  NE1 TRP A 320       7.720  -7.490 -10.190  1.00 10.00      A   
ATOM   3027  HE1 TRP A 320       8.060  -6.567 -10.313  1.00 10.00      A   
ATOM   3028  CE2 TRP A 320       7.391  -8.063  -8.989  1.00 10.00      A   
ATOM   3029  CE3 TRP A 320       6.564 -10.179  -8.180  1.00 10.00      A   
ATOM   3030  CZ2 TRP A 320       7.438  -7.536  -7.701  1.00 10.00      A   
ATOM   3031  CZ3 TRP A 320       6.609  -9.656  -6.902  1.00 10.00      A   
ATOM   3032  CH2 TRP A 320       7.043  -8.347  -6.672  1.00 10.00      A   
ATOM   3033  C   TRP A 320       7.474 -12.668 -12.908  1.00 10.00      A   
ATOM   3034  O   TRP A 320       6.374 -13.219 -12.829  1.00 10.00      A   
ATOM   3035  N   VAL A 321       8.567 -13.308 -13.303  1.00 10.00      A   
ATOM   3036  HN  VAL A 321       9.427 -12.835 -13.309  1.00 10.00      A   
ATOM   3037  CA  VAL A 321       8.522 -14.716 -13.691  1.00 10.00      A   
ATOM   3038  CB  VAL A 321       8.825 -14.922 -15.194  1.00 10.00      A   
ATOM   3039  CG1 VAL A 321       7.640 -14.498 -16.047  1.00 10.00      A   
ATOM   3040  CG2 VAL A 321      10.084 -14.169 -15.605  1.00 10.00      A   
ATOM   3041  C   VAL A 321       9.463 -15.577 -12.860  1.00 10.00      A   
ATOM   3042  O   VAL A 321      10.155 -15.087 -11.972  1.00 10.00      A   
ATOM   3043  N   LEU A 322       9.477 -16.868 -13.155  1.00 10.00      A   
ATOM   3044  HN  LEU A 322       8.897 -17.199 -13.868  1.00 10.00      A   
ATOM   3045  CA  LEU A 322      10.330 -17.808 -12.451  1.00 10.00      A   
ATOM   3046  CB  LEU A 322       9.565 -19.097 -12.148  1.00 10.00      A   
ATOM   3047  CG  LEU A 322       8.403 -18.969 -11.160  1.00 10.00      A   
ATOM   3048  CD1 LEU A 322       7.608 -20.265 -11.094  1.00 10.00      A   
ATOM   3049  CD2 LEU A 322       8.915 -18.581  -9.781  1.00 10.00      A   
ATOM   3050  C   LEU A 322      11.575 -18.114 -13.272  1.00 10.00      A   
ATOM   3051  O   LEU A 322      11.681 -17.695 -14.425  1.00 10.00      A   
ATOM   3052  N   ASP A 323      12.502 -18.853 -12.670  1.00 10.00      A   
ATOM   3053  HN  ASP A 323      12.336 -19.154 -11.750  1.00 10.00      A   
ATOM   3054  CA  ASP A 323      13.762 -19.233 -13.312  1.00 10.00      A   
ATOM   3055  CB  ASP A 323      14.718 -19.866 -12.292  1.00 10.00      A   
ATOM   3056  CG  ASP A 323      14.176 -21.137 -11.667  1.00 10.00      A   
ATOM   3057  OD1 ASP A 323      13.019 -21.131 -11.201  1.00 10.00      A   
ATOM   3058  OD2 ASP A 323      14.911 -22.141 -11.613  1.00 10.00      A   
ATOM   3059  C   ASP A 323      13.544 -20.179 -14.490  1.00 10.00      A   
ATOM   3060  O   ASP A 323      14.452 -20.409 -15.289  1.00 10.00      A   
ATOM   3061  N   TYR A 324      12.326 -20.696 -14.606  1.00 10.00      A   
ATOM   3062  HN  TYR A 324      11.652 -20.454 -13.943  1.00 10.00      A   
ATOM   3063  CA  TYR A 324      11.964 -21.616 -15.685  1.00 10.00      A   
ATOM   3064  CB  TYR A 324      10.523 -22.096 -15.511  1.00 10.00      A   
ATOM   3065  CG  TYR A 324      10.345 -23.175 -14.469  1.00 10.00      A   
ATOM   3066  CD1 TYR A 324       9.449 -23.010 -13.422  1.00 10.00      A   
ATOM   3067  CD2 TYR A 324      11.060 -24.362 -14.539  1.00 10.00      A   
ATOM   3068  CE1 TYR A 324       9.269 -23.998 -12.474  1.00 10.00      A   
ATOM   3069  CE2 TYR A 324      10.888 -25.356 -13.594  1.00 10.00      A   
ATOM   3070  CZ  TYR A 324       9.990 -25.169 -12.565  1.00 10.00      A   
ATOM   3071  OH  TYR A 324       9.809 -26.159 -11.626  1.00 10.00      A   
ATOM   3072  HH  TYR A 324       8.896 -26.472 -11.666  1.00 10.00      A   
ATOM   3073  C   TYR A 324      12.116 -20.970 -17.061  1.00 10.00      A   
ATOM   3074  O   TYR A 324      12.121 -21.657 -18.081  1.00 10.00      A   
ATOM   3075  N   ILE A 325      12.221 -19.647 -17.081  1.00 10.00      A   
ATOM   3076  HN  ILE A 325      12.194 -19.154 -16.234  1.00 10.00      A   
ATOM   3077  CA  ILE A 325      12.375 -18.908 -18.328  1.00 10.00      A   
ATOM   3078  CB  ILE A 325      12.249 -17.379 -18.105  1.00 10.00      A   
ATOM   3079  CG1 ILE A 325      12.282 -16.612 -19.432  1.00 10.00      A   
ATOM   3080  CG2 ILE A 325      13.315 -16.860 -17.148  1.00 10.00      A   
ATOM   3081  CD1 ILE A 325      11.103 -16.899 -20.337  1.00 10.00      A   
ATOM   3082  C   ILE A 325      13.702 -19.251 -19.012  1.00 10.00      A   
ATOM   3083  O   ILE A 325      13.790 -19.261 -20.242  1.00 10.00      A   
ATOM   3084  N   GLU A 326      14.715 -19.562 -18.200  1.00 10.00      A   
ATOM   3085  HN  GLU A 326      14.556 -19.565 -17.232  1.00 10.00      A   
ATOM   3086  CA  GLU A 326      16.050 -19.917 -18.690  1.00 10.00      A   
ATOM   3087  CB  GLU A 326      16.018 -21.179 -19.558  1.00 10.00      A   
ATOM   3088  CG  GLU A 326      15.504 -22.416 -18.841  1.00 10.00      A   
ATOM   3089  CD  GLU A 326      15.836 -23.694 -19.578  1.00 10.00      A   
ATOM   3090  OE1 GLU A 326      15.224 -23.955 -20.639  1.00 10.00      A   
ATOM   3091  OE2 GLU A 326      16.705 -24.449 -19.098  1.00 10.00      A   
ATOM   3092  C   GLU A 326      16.733 -18.768 -19.433  1.00 10.00      A   
ATOM   3093  O   GLU A 326      16.110 -17.751 -19.752  1.00 10.00      A   
ATOM   3094  N   ASP A 327      18.025 -18.938 -19.707  1.00 10.00      A   
ATOM   3095  HN  ASP A 327      18.472 -19.764 -19.412  1.00 10.00      A   
ATOM   3096  CA  ASP A 327      18.801 -17.926 -20.422  1.00 10.00      A   
ATOM   3097  CB  ASP A 327      20.261 -18.368 -20.586  1.00 10.00      A   
ATOM   3098  CG  ASP A 327      21.049 -18.402 -19.293  1.00 10.00      A   
ATOM   3099  OD1 ASP A 327      21.237 -17.343 -18.668  1.00 10.00      A   
ATOM   3100  OD2 ASP A 327      21.507 -19.495 -18.902  1.00 10.00      A   
ATOM   3101  C   ASP A 327      18.210 -17.691 -21.805  1.00 10.00      A   
ATOM   3102  O   ASP A 327      18.083 -16.551 -22.258  1.00 10.00      A   
ATOM   3103  N   ALA A 328      17.846 -18.783 -22.464  1.00 10.00      A   
ATOM   3104  HN  ALA A 328      17.971 -19.657 -22.036  1.00 10.00      A   
ATOM   3105  CA  ALA A 328      17.274 -18.734 -23.802  1.00 10.00      A   
ATOM   3106  CB  ALA A 328      16.986 -20.139 -24.296  1.00 10.00      A   
ATOM   3107  C   ALA A 328      16.009 -17.885 -23.846  1.00 10.00      A   
ATOM   3108  O   ALA A 328      15.835 -17.053 -24.742  1.00 10.00      A   
ATOM   3109  N   GLY A 329      15.129 -18.089 -22.874  1.00 10.00      A   
ATOM   3110  HN  GLY A 329      15.323 -18.752 -22.175  1.00 10.00      A   
ATOM   3111  CA  GLY A 329      13.893 -17.335 -22.828  1.00 10.00      A   
ATOM   3112  C   GLY A 329      14.135 -15.857 -22.598  1.00 10.00      A   
ATOM   3113  O   GLY A 329      13.494 -15.008 -23.221  1.00 10.00      A   
ATOM   3114  N   LEU A 330      15.072 -15.552 -21.706  1.00 10.00      A   
ATOM   3115  HN  LEU A 330      15.546 -16.280 -21.244  1.00 10.00      A   
ATOM   3116  CA  LEU A 330      15.410 -14.170 -21.389  1.00 10.00      A   
ATOM   3117  CB  LEU A 330      16.384 -14.113 -20.210  1.00 10.00      A   
ATOM   3118  CG  LEU A 330      15.821 -14.537 -18.851  1.00 10.00      A   
ATOM   3119  CD1 LEU A 330      16.927 -14.638 -17.814  1.00 10.00      A   
ATOM   3120  CD2 LEU A 330      14.742 -13.570 -18.389  1.00 10.00      A   
ATOM   3121  C   LEU A 330      15.988 -13.439 -22.603  1.00 10.00      A   
ATOM   3122  O   LEU A 330      15.730 -12.251 -22.807  1.00 10.00      A   
ATOM   3123  N   GLU A 331      16.757 -14.161 -23.416  1.00 10.00      A   
ATOM   3124  HN  GLU A 331      16.934 -15.104 -23.198  1.00 10.00      A   
ATOM   3125  CA  GLU A 331      17.360 -13.581 -24.615  1.00 10.00      A   
ATOM   3126  CB  GLU A 331      18.322 -14.569 -25.275  1.00 10.00      A   
ATOM   3127  CG  GLU A 331      19.332 -13.909 -26.203  1.00 10.00      A   
ATOM   3128  CD  GLU A 331      20.337 -14.885 -26.781  1.00 10.00      A   
ATOM   3129  OE1 GLU A 331      20.155 -15.315 -27.938  1.00 10.00      A   
ATOM   3130  OE2 GLU A 331      21.310 -15.232 -26.084  1.00 10.00      A   
ATOM   3131  C   GLU A 331      16.286 -13.146 -25.609  1.00 10.00      A   
ATOM   3132  O   GLU A 331      16.407 -12.106 -26.257  1.00 10.00      A   
ATOM   3133  N   VAL A 332      15.237 -13.949 -25.727  1.00 10.00      A   
ATOM   3134  HN  VAL A 332      15.200 -14.769 -25.190  1.00 10.00      A   
ATOM   3135  CA  VAL A 332      14.135 -13.642 -26.633  1.00 10.00      A   
ATOM   3136  CB  VAL A 332      13.252 -14.880 -26.899  1.00 10.00      A   
ATOM   3137  CG1 VAL A 332      12.165 -14.563 -27.917  1.00 10.00      A   
ATOM   3138  CG2 VAL A 332      14.102 -16.051 -27.372  1.00 10.00      A   
ATOM   3139  C   VAL A 332      13.282 -12.518 -26.051  1.00 10.00      A   
ATOM   3140  O   VAL A 332      12.821 -11.628 -26.772  1.00 10.00      A   
ATOM   3141  N   LEU A 333      13.100 -12.557 -24.737  1.00 10.00      A   
ATOM   3142  HN  LEU A 333      13.502 -13.291 -24.225  1.00 10.00      A   
ATOM   3143  CA  LEU A 333      12.318 -11.553 -24.026  1.00 10.00      A   
ATOM   3144  CB  LEU A 333      12.372 -11.834 -22.520  1.00 10.00      A   
ATOM   3145  CG  LEU A 333      11.908 -10.708 -21.588  1.00 10.00      A   
ATOM   3146  CD1 LEU A 333      10.396 -10.553 -21.635  1.00 10.00      A   
ATOM   3147  CD2 LEU A 333      12.389 -10.948 -20.162  1.00 10.00      A   
ATOM   3148  C   LEU A 333      12.850 -10.153 -24.314  1.00 10.00      A   
ATOM   3149  O   LEU A 333      12.089  -9.245 -24.658  1.00 10.00      A   
ATOM   3150  N   ALA A 334      14.168  -9.999 -24.202  1.00 10.00      A   
ATOM   3151  HN  ALA A 334      14.714 -10.771 -23.928  1.00 10.00      A   
ATOM   3152  CA  ALA A 334      14.828  -8.717 -24.442  1.00 10.00      A   
ATOM   3153  CB  ALA A 334      16.297  -8.814 -24.083  1.00 10.00      A   
ATOM   3154  C   ALA A 334      14.661  -8.253 -25.885  1.00 10.00      A   
ATOM   3155  O   ALA A 334      14.840  -7.074 -26.195  1.00 10.00      A   
ATOM   3156  N   SER A 335      14.325  -9.183 -26.761  1.00 10.00      A   
ATOM   3157  HN  SER A 335      14.215 -10.111 -26.456  1.00 10.00      A   
ATOM   3158  CA  SER A 335      14.122  -8.871 -28.166  1.00 10.00      A   
ATOM   3159  CB  SER A 335      14.686  -9.993 -29.042  1.00 10.00      A   
ATOM   3160  OG  SER A 335      16.010 -10.322 -28.639  1.00 10.00      A   
ATOM   3161  HG  SER A 335      16.057 -11.262 -28.421  1.00 10.00      A   
ATOM   3162  C   SER A 335      12.639  -8.646 -28.458  1.00 10.00      A   
ATOM   3163  O   SER A 335      12.245  -8.405 -29.597  1.00 10.00      A   
ATOM   3164  N   THR A 336      11.817  -8.717 -27.419  1.00 10.00      A   
ATOM   3165  HN  THR A 336      12.184  -8.909 -26.526  1.00 10.00      A   
ATOM   3166  CA  THR A 336      10.383  -8.519 -27.571  1.00 10.00      A   
ATOM   3167  CB  THR A 336       9.598  -9.760 -27.115  1.00 10.00      A   
ATOM   3168  OG1 THR A 336      10.277 -10.944 -27.560  1.00 10.00      A   
ATOM   3169  HG1 THR A 336      11.222 -10.860 -27.373  1.00 10.00      A   
ATOM   3170  CG2 THR A 336       8.189  -9.734 -27.690  1.00 10.00      A   
ATOM   3171  C   THR A 336       9.912  -7.305 -26.777  1.00 10.00      A   
ATOM   3172  O   THR A 336       9.291  -6.397 -27.325  1.00 10.00      A   
ATOM   3173  N   CYS A 337      10.230  -7.281 -25.492  1.00 10.00      A   
ATOM   3174  HN  CYS A 337      10.758  -8.018 -25.112  1.00 10.00      A   
ATOM   3175  CA  CYS A 337       9.830  -6.184 -24.627  1.00 10.00      A   
ATOM   3176  CB  CYS A 337       9.388  -6.730 -23.272  1.00 10.00      A   
ATOM   3177  SG  CYS A 337       8.322  -8.186 -23.391  1.00 10.00      A   
ATOM   3178  HG  CYS A 337       7.387  -7.941 -24.302  1.00 10.00      A   
ATOM   3179  C   CYS A 337      10.973  -5.192 -24.459  1.00 10.00      A   
ATOM   3180  O   CYS A 337      11.859  -5.386 -23.631  1.00 10.00      A   
ATOM   3181  N   LYS A 338      10.954  -4.136 -25.264  1.00 10.00      A   
ATOM   3182  HN  LYS A 338      10.216  -4.040 -25.905  1.00 10.00      A   
ATOM   3183  CA  LYS A 338      11.988  -3.110 -25.223  1.00 10.00      A   
ATOM   3184  CB  LYS A 338      12.115  -2.428 -26.588  1.00 10.00      A   
ATOM   3185  CG  LYS A 338      12.662  -3.323 -27.689  1.00 10.00      A   
ATOM   3186  CD  LYS A 338      14.061  -3.811 -27.348  1.00 10.00      A   
ATOM   3187  CE  LYS A 338      14.663  -4.648 -28.465  1.00 10.00      A   
ATOM   3188  NZ  LYS A 338      15.914  -5.316 -28.029  1.00 10.00      A   
ATOM   3189  HZ1 LYS A 338      16.357  -5.812 -28.829  1.00 10.00      A   
ATOM   3190  HZ2 LYS A 338      15.704  -6.010 -27.281  1.00 10.00      A   
ATOM   3191  HZ3 LYS A 338      16.586  -4.614 -27.652  1.00 10.00      A   
ATOM   3192  C   LYS A 338      11.686  -2.065 -24.155  1.00 10.00      A   
ATOM   3193  O   LYS A 338      12.594  -1.402 -23.646  1.00 10.00      A   
ATOM   3194  N   ASP A 339      10.412  -1.930 -23.807  1.00 10.00      A   
ATOM   3195  HN  ASP A 339       9.737  -2.499 -24.232  1.00 10.00      A   
ATOM   3196  CA  ASP A 339       9.992  -0.952 -22.807  1.00 10.00      A   
ATOM   3197  CB  ASP A 339       8.623  -0.364 -23.166  1.00 10.00      A   
ATOM   3198  CG  ASP A 339       8.500   1.106 -22.799  1.00 10.00      A   
ATOM   3199  OD1 ASP A 339       9.214   1.942 -23.398  1.00 10.00      A   
ATOM   3200  OD2 ASP A 339       7.677   1.443 -21.923  1.00 10.00      A   
ATOM   3201  C   ASP A 339       9.956  -1.556 -21.404  1.00 10.00      A   
ATOM   3202  O   ASP A 339       9.319  -1.012 -20.501  1.00 10.00      A   
ATOM   3203  N   LEU A 340      10.642  -2.678 -21.228  1.00 10.00      A   
ATOM   3204  HN  LEU A 340      11.134  -3.056 -21.985  1.00 10.00      A   
ATOM   3205  CA  LEU A 340      10.696  -3.352 -19.935  1.00 10.00      A   
ATOM   3206  CB  LEU A 340      11.336  -4.736 -20.086  1.00 10.00      A   
ATOM   3207  CG  LEU A 340      11.325  -5.632 -18.845  1.00 10.00      A   
ATOM   3208  CD1 LEU A 340       9.898  -5.986 -18.453  1.00 10.00      A   
ATOM   3209  CD2 LEU A 340      12.146  -6.889 -19.086  1.00 10.00      A   
ATOM   3210  C   LEU A 340      11.490  -2.507 -18.943  1.00 10.00      A   
ATOM   3211  O   LEU A 340      12.633  -2.140 -19.216  1.00 10.00      A   
ATOM   3212  N   ARG A 341      10.876  -2.192 -17.807  1.00 10.00      A   
ATOM   3213  HN  ARG A 341       9.966  -2.521 -17.651  1.00 10.00      A   
ATOM   3214  CA  ARG A 341      11.520  -1.371 -16.785  1.00 10.00      A   
ATOM   3215  CB  ARG A 341      10.561  -0.280 -16.294  1.00 10.00      A   
ATOM   3216  CG  ARG A 341       9.677   0.326 -17.373  1.00 10.00      A   
ATOM   3217  CD  ARG A 341      10.443   1.315 -18.234  1.00 10.00      A   
ATOM   3218  NE  ARG A 341       9.614   1.852 -19.311  1.00 10.00      A   
ATOM   3219  HE  ARG A 341       9.162   1.201 -19.898  1.00 10.00      A   
ATOM   3220  CZ  ARG A 341       9.442   3.151 -19.539  1.00 10.00      A   
ATOM   3221  NH1 ARG A 341      10.041   4.049 -18.769  1.00 10.00      A   
ATOM   3222 HH11 ARG A 341       9.907   5.063 -18.948  1.00 10.00      A   
ATOM   3223 HH12 ARG A 341      10.660   3.740 -17.979  1.00 10.00      A   
ATOM   3224  NH2 ARG A 341       8.678   3.549 -20.550  1.00 10.00      A   
ATOM   3225 HH21 ARG A 341       8.211   2.836 -21.166  1.00 10.00      A   
ATOM   3226 HH22 ARG A 341       8.534   4.567 -20.738  1.00 10.00      A   
ATOM   3227  C   ARG A 341      11.952  -2.219 -15.598  1.00 10.00      A   
ATOM   3228  O   ARG A 341      13.082  -2.100 -15.112  1.00 10.00      A   
ATOM   3229  N   GLU A 342      11.046  -3.073 -15.135  1.00 10.00      A   
ATOM   3230  HN  GLU A 342      10.171  -3.134 -15.581  1.00 10.00      A   
ATOM   3231  CA  GLU A 342      11.317  -3.926 -13.991  1.00 10.00      A   
ATOM   3232  CB  GLU A 342      10.336  -3.609 -12.862  1.00 10.00      A   
ATOM   3233  CG  GLU A 342      10.688  -4.234 -11.525  1.00 10.00      A   
ATOM   3234  CD  GLU A 342       9.575  -4.083 -10.515  1.00 10.00      A   
ATOM   3235  OE1 GLU A 342       9.270  -2.938 -10.125  1.00 10.00      A   
ATOM   3236  OE2 GLU A 342       8.995  -5.109 -10.112  1.00 10.00      A   
ATOM   3237  C   GLU A 342      11.234  -5.406 -14.353  1.00 10.00      A   
ATOM   3238  O   GLU A 342      10.231  -5.875 -14.896  1.00 10.00      A   
ATOM   3239  N   LEU A 343      12.288  -6.134 -14.026  1.00 10.00      A   
ATOM   3240  HN  LEU A 343      13.051  -5.695 -13.577  1.00 10.00      A   
ATOM   3241  CA  LEU A 343      12.353  -7.563 -14.294  1.00 10.00      A   
ATOM   3242  CB  LEU A 343      13.362  -7.857 -15.410  1.00 10.00      A   
ATOM   3243  CG  LEU A 343      13.662  -9.335 -15.672  1.00 10.00      A   
ATOM   3244  CD1 LEU A 343      12.515  -9.998 -16.417  1.00 10.00      A   
ATOM   3245  CD2 LEU A 343      14.967  -9.495 -16.430  1.00 10.00      A   
ATOM   3246  C   LEU A 343      12.751  -8.307 -13.026  1.00 10.00      A   
ATOM   3247  O   LEU A 343      13.868  -8.154 -12.532  1.00 10.00      A   
ATOM   3248  N   ARG A 344      11.839  -9.098 -12.492  1.00 10.00      A   
ATOM   3249  HN  ARG A 344      10.961  -9.196 -12.933  1.00 10.00      A   
ATOM   3250  CA  ARG A 344      12.119  -9.849 -11.279  1.00 10.00      A   
ATOM   3251  CB  ARG A 344      11.221  -9.397 -10.121  1.00 10.00      A   
ATOM   3252  CG  ARG A 344      11.355  -7.921  -9.782  1.00 10.00      A   
ATOM   3253  CD  ARG A 344      10.903  -7.625  -8.362  1.00 10.00      A   
ATOM   3254  NE  ARG A 344      10.549  -6.219  -8.203  1.00 10.00      A   
ATOM   3255  HE  ARG A 344      10.045  -5.794  -8.947  1.00 10.00      A   
ATOM   3256  CZ  ARG A 344      10.835  -5.484  -7.126  1.00 10.00      A   
ATOM   3257  NH1 ARG A 344      11.475  -6.005  -6.093  1.00 10.00      A   
ATOM   3258 HH11 ARG A 344      11.768  -7.004  -6.094  1.00 10.00      A   
ATOM   3259 HH12 ARG A 344      11.684  -5.400  -5.259  1.00 10.00      A   
ATOM   3260  NH2 ARG A 344      10.484  -4.214  -7.078  1.00 10.00      A   
ATOM   3261 HH21 ARG A 344       9.981  -3.772  -7.877  1.00 10.00      A   
ATOM   3262 HH22 ARG A 344      10.712  -3.642  -6.222  1.00 10.00      A   
ATOM   3263  C   ARG A 344      11.979 -11.345 -11.529  1.00 10.00      A   
ATOM   3264  O   ARG A 344      10.896 -11.832 -11.857  1.00 10.00      A   
ATOM   3265  N   VAL A 345      13.089 -12.062 -11.406  1.00 10.00      A   
ATOM   3266  HN  VAL A 345      13.928 -11.608 -11.171  1.00 10.00      A   
ATOM   3267  CA  VAL A 345      13.102 -13.507 -11.616  1.00 10.00      A   
ATOM   3268  CB  VAL A 345      14.263 -13.937 -12.545  1.00 10.00      A   
ATOM   3269  CG1 VAL A 345      14.233 -15.441 -12.798  1.00 10.00      A   
ATOM   3270  CG2 VAL A 345      14.213 -13.175 -13.862  1.00 10.00      A   
ATOM   3271  C   VAL A 345      13.219 -14.243 -10.283  1.00 10.00      A   
ATOM   3272  O   VAL A 345      14.183 -14.048  -9.538  1.00 10.00      A   
ATOM   3273  N   PHE A 346      12.239 -15.086  -9.987  1.00 10.00      A   
ATOM   3274  HN  PHE A 346      11.506 -15.213 -10.631  1.00 10.00      A   
ATOM   3275  CA  PHE A 346      12.230 -15.844  -8.743  1.00 10.00      A   
ATOM   3276  CB  PHE A 346      10.851 -15.762  -8.081  1.00 10.00      A   
ATOM   3277  CG  PHE A 346      10.518 -14.413  -7.517  1.00 10.00      A   
ATOM   3278  CD1 PHE A 346       9.793 -13.496  -8.260  1.00 10.00      A   
ATOM   3279  CD2 PHE A 346      10.928 -14.064  -6.241  1.00 10.00      A   
ATOM   3280  CE1 PHE A 346       9.482 -12.255  -7.739  1.00 10.00      A   
ATOM   3281  CE2 PHE A 346      10.622 -12.825  -5.713  1.00 10.00      A   
ATOM   3282  CZ  PHE A 346       9.897 -11.920  -6.464  1.00 10.00      A   
ATOM   3283  C   PHE A 346      12.602 -17.303  -8.998  1.00 10.00      A   
ATOM   3284  O   PHE A 346      12.235 -17.867 -10.024  1.00 10.00      A   
ATOM   3285  N   PRO A 347      13.334 -17.934  -8.070  1.00 10.00      A   
ATOM   3286  CA  PRO A 347      13.751 -19.328  -8.212  1.00 10.00      A   
ATOM   3287  CB  PRO A 347      14.970 -19.407  -7.293  1.00 10.00      A   
ATOM   3288  CG  PRO A 347      14.697 -18.412  -6.215  1.00 10.00      A   
ATOM   3289  CD  PRO A 347      13.826 -17.337  -6.815  1.00 10.00      A   
ATOM   3290  C   PRO A 347      12.668 -20.309  -7.750  1.00 10.00      A   
ATOM   3291  O   PRO A 347      12.057 -20.132  -6.687  1.00 10.00      A   
ATOM   3292  N   SER A 348      12.412 -21.323  -8.565  1.00 10.00      A   
ATOM   3293  HN  SER A 348      12.890 -21.378  -9.430  1.00 10.00      A   
ATOM   3294  CA  SER A 348      11.420 -22.337  -8.239  1.00 10.00      A   
ATOM   3295  CB  SER A 348      11.049 -23.139  -9.488  1.00 10.00      A   
ATOM   3296  OG  SER A 348      12.193 -23.414 -10.277  1.00 10.00      A   
ATOM   3297  HG  SER A 348      12.462 -22.606 -10.748  1.00 10.00      A   
ATOM   3298  C   SER A 348      11.927 -23.261  -7.135  1.00 10.00      A   
ATOM   3299  O   SER A 348      11.241 -23.487  -6.139  1.00 10.00      A   
ATOM   3300  N   GLU A 349      13.136 -23.784  -7.314  1.00 10.00      A   
ATOM   3301  HN  GLU A 349      13.637 -23.562  -8.127  1.00 10.00      A   
ATOM   3302  CA  GLU A 349      13.738 -24.678  -6.333  1.00 10.00      A   
ATOM   3303  CB  GLU A 349      13.984 -26.063  -6.944  1.00 10.00      A   
ATOM   3304  CG  GLU A 349      12.742 -26.742  -7.507  1.00 10.00      A   
ATOM   3305  CD  GLU A 349      11.665 -26.980  -6.466  1.00 10.00      A   
ATOM   3306  OE1 GLU A 349      11.995 -27.106  -5.268  1.00 10.00      A   
ATOM   3307  OE2 GLU A 349      10.478 -27.052  -6.841  1.00 10.00      A   
ATOM   3308  C   GLU A 349      15.047 -24.092  -5.806  1.00 10.00      A   
ATOM   3309  O   GLU A 349      16.116 -24.318  -6.382  1.00 10.00      A   
ATOM   3310  N   PRO A 350      14.983 -23.312  -4.713  1.00 10.00      A   
ATOM   3311  CA  PRO A 350      16.162 -22.683  -4.121  1.00 10.00      A   
ATOM   3312  CB  PRO A 350      15.561 -21.443  -3.465  1.00 10.00      A   
ATOM   3313  CG  PRO A 350      14.203 -21.878  -3.022  1.00 10.00      A   
ATOM   3314  CD  PRO A 350      13.754 -22.957  -3.978  1.00 10.00      A   
ATOM   3315  C   PRO A 350      16.837 -23.556  -3.062  1.00 10.00      A   
ATOM   3316  O   PRO A 350      17.870 -23.183  -2.509  1.00 10.00      A   
ATOM   3317  N   PHE A 351      16.264 -24.719  -2.784  1.00 10.00      A   
ATOM   3318  HN  PHE A 351      15.455 -24.989  -3.271  1.00 10.00      A   
ATOM   3319  CA  PHE A 351      16.821 -25.607  -1.771  1.00 10.00      A   
ATOM   3320  CB  PHE A 351      15.718 -26.179  -0.884  1.00 10.00      A   
ATOM   3321  CG  PHE A 351      14.851 -25.131  -0.245  1.00 10.00      A   
ATOM   3322  CD1 PHE A 351      13.473 -25.171  -0.394  1.00 10.00      A   
ATOM   3323  CD2 PHE A 351      15.412 -24.108   0.504  1.00 10.00      A   
ATOM   3324  CE1 PHE A 351      12.672 -24.211   0.194  1.00 10.00      A   
ATOM   3325  CE2 PHE A 351      14.616 -23.144   1.095  1.00 10.00      A   
ATOM   3326  CZ  PHE A 351      13.244 -23.198   0.939  1.00 10.00      A   
ATOM   3327  C   PHE A 351      17.646 -26.730  -2.391  1.00 10.00      A   
ATOM   3328  O   PHE A 351      18.007 -27.699  -1.715  1.00 10.00      A   
ATOM   3329  N   VAL A 352      17.939 -26.592  -3.678  1.00 10.00      A   
ATOM   3330  HN  VAL A 352      17.618 -25.798  -4.151  1.00 10.00      A   
ATOM   3331  CA  VAL A 352      18.732 -27.580  -4.407  1.00 10.00      A   
ATOM   3332  CB  VAL A 352      17.892 -28.323  -5.475  1.00 10.00      A   
ATOM   3333  CG1 VAL A 352      18.712 -29.417  -6.149  1.00 10.00      A   
ATOM   3334  CG2 VAL A 352      16.625 -28.908  -4.863  1.00 10.00      A   
ATOM   3335  C   VAL A 352      19.920 -26.896  -5.084  1.00 10.00      A   
ATOM   3336  O   VAL A 352      19.738 -25.995  -5.909  1.00 10.00      A   
ATOM   3337  N   MET A 353      21.130 -27.328  -4.740  1.00 10.00      A   
ATOM   3338  HN  MET A 353      21.208 -28.061  -4.097  1.00 10.00      A   
ATOM   3339  CA  MET A 353      22.345 -26.752  -5.304  1.00 10.00      A   
ATOM   3340  CB  MET A 353      23.587 -27.230  -4.547  1.00 10.00      A   
ATOM   3341  CG  MET A 353      24.880 -26.568  -4.998  1.00 10.00      A   
ATOM   3342  SD  MET A 353      26.333 -27.213  -4.144  1.00 10.00      A   
ATOM   3343  CE  MET A 353      27.635 -26.265  -4.934  1.00 10.00      A   
ATOM   3344  C   MET A 353      22.470 -27.056  -6.792  1.00 10.00      A   
ATOM   3345  O   MET A 353      22.875 -26.198  -7.573  1.00 10.00      A   
ATOM   3346  N   GLU A 354      22.118 -28.276  -7.179  1.00 10.00      A   
ATOM   3347  HN  GLU A 354      21.809 -28.921  -6.508  1.00 10.00      A   
ATOM   3348  CA  GLU A 354      22.188 -28.673  -8.580  1.00 10.00      A   
ATOM   3349  CB  GLU A 354      21.951 -30.175  -8.729  1.00 10.00      A   
ATOM   3350  CG  GLU A 354      22.896 -31.037  -7.908  1.00 10.00      A   
ATOM   3351  CD  GLU A 354      24.361 -30.796  -8.230  1.00 10.00      A   
ATOM   3352  OE1 GLU A 354      24.726 -30.805  -9.425  1.00 10.00      A   
ATOM   3353  OE2 GLU A 354      25.161 -30.617  -7.291  1.00 10.00      A   
ATOM   3354  C   GLU A 354      21.180 -27.883  -9.413  1.00 10.00      A   
ATOM   3355  O   GLU A 354      19.990 -27.841  -9.087  1.00 10.00      A   
ATOM   3356  N   PRO A 355      21.659 -27.238 -10.488  1.00 10.00      A   
ATOM   3357  CA  PRO A 355      20.822 -26.420 -11.373  1.00 10.00      A   
ATOM   3358  CB  PRO A 355      21.788 -25.992 -12.484  1.00 10.00      A   
ATOM   3359  CG  PRO A 355      23.140 -26.096 -11.872  1.00 10.00      A   
ATOM   3360  CD  PRO A 355      23.067 -27.254 -10.923  1.00 10.00      A   
ATOM   3361  C   PRO A 355      19.652 -27.187 -11.974  1.00 10.00      A   
ATOM   3362  O   PRO A 355      19.838 -28.194 -12.657  1.00 10.00      A   
ATOM   3363  N   ASN A 356      18.448 -26.699 -11.714  1.00 10.00      A   
ATOM   3364  HN  ASN A 356      18.369 -25.895 -11.152  1.00 10.00      A   
ATOM   3365  CA  ASN A 356      17.236 -27.314 -12.238  1.00 10.00      A   
ATOM   3366  CB  ASN A 356      15.998 -26.843 -11.457  1.00 10.00      A   
ATOM   3367  CG  ASN A 356      15.857 -25.327 -11.393  1.00 10.00      A   
ATOM   3368  OD1 ASN A 356      16.846 -24.596 -11.303  1.00 10.00      A   
ATOM   3369  ND2 ASN A 356      14.626 -24.837 -11.430  1.00 10.00      A   
ATOM   3370 HD21 ASN A 356      13.877 -25.463 -11.486  1.00 10.00      A   
ATOM   3371 HD22 ASN A 356      14.517 -23.853 -11.409  1.00 10.00      A   
ATOM   3372  C   ASN A 356      17.082 -26.994 -13.724  1.00 10.00      A   
ATOM   3373  O   ASN A 356      16.834 -27.879 -14.544  1.00 10.00      A   
ATOM   3374  N   VAL A 357      17.237 -25.725 -14.064  1.00 10.00      A   
ATOM   3375  HN  VAL A 357      17.420 -25.063 -13.362  1.00 10.00      A   
ATOM   3376  CA  VAL A 357      17.134 -25.280 -15.448  1.00 10.00      A   
ATOM   3377  CB  VAL A 357      15.905 -24.374 -15.673  1.00 10.00      A   
ATOM   3378  CG1 VAL A 357      14.621 -25.188 -15.617  1.00 10.00      A   
ATOM   3379  CG2 VAL A 357      15.876 -23.239 -14.658  1.00 10.00      A   
ATOM   3380  C   VAL A 357      18.394 -24.524 -15.843  1.00 10.00      A   
ATOM   3381  O   VAL A 357      19.252 -24.255 -14.997  1.00 10.00      A   
ATOM   3382  N   ALA A 358      18.502 -24.177 -17.113  1.00 10.00      A   
ATOM   3383  HN  ALA A 358      17.771 -24.398 -17.739  1.00 10.00      A   
ATOM   3384  CA  ALA A 358      19.662 -23.455 -17.608  1.00 10.00      A   
ATOM   3385  CB  ALA A 358      19.965 -23.828 -19.047  1.00 10.00      A   
ATOM   3386  C   ALA A 358      19.474 -21.952 -17.459  1.00 10.00      A   
ATOM   3387  O   ALA A 358      19.129 -21.254 -18.418  1.00 10.00      A   
ATOM   3388  N   LEU A 359      19.669 -21.470 -16.242  1.00 10.00      A   
ATOM   3389  HN  LEU A 359      19.903 -22.090 -15.521  1.00 10.00      A   
ATOM   3390  CA  LEU A 359      19.544 -20.050 -15.944  1.00 10.00      A   
ATOM   3391  CB  LEU A 359      18.377 -19.789 -14.989  1.00 10.00      A   
ATOM   3392  CG  LEU A 359      18.041 -18.318 -14.730  1.00 10.00      A   
ATOM   3393  CD1 LEU A 359      16.935 -17.841 -15.659  1.00 10.00      A   
ATOM   3394  CD2 LEU A 359      17.674 -18.088 -13.272  1.00 10.00      A   
ATOM   3395  C   LEU A 359      20.843 -19.522 -15.351  1.00 10.00      A   
ATOM   3396  O   LEU A 359      21.044 -19.543 -14.135  1.00 10.00      A   
ATOM   3397  N   THR A 360      21.724 -19.071 -16.221  1.00 10.00      A   
ATOM   3398  HN  THR A 360      21.496 -19.078 -17.179  1.00 10.00      A   
ATOM   3399  CA  THR A 360      23.013 -18.552 -15.809  1.00 10.00      A   
ATOM   3400  CB  THR A 360      24.118 -19.013 -16.786  1.00 10.00      A   
ATOM   3401  OG1 THR A 360      23.872 -18.465 -18.087  1.00 10.00      A   
ATOM   3402  HG1 THR A 360      22.923 -18.548 -18.294  1.00 10.00      A   
ATOM   3403  CG2 THR A 360      24.134 -20.534 -16.886  1.00 10.00      A   
ATOM   3404  C   THR A 360      22.973 -17.026 -15.737  1.00 10.00      A   
ATOM   3405  O   THR A 360      21.917 -16.438 -15.505  1.00 10.00      A   
ATOM   3406  N   GLU A 361      24.116 -16.386 -15.935  1.00 10.00      A   
ATOM   3407  HN  GLU A 361      24.938 -16.902 -16.121  1.00 10.00      A   
ATOM   3408  CA  GLU A 361      24.190 -14.937 -15.896  1.00 10.00      A   
ATOM   3409  CB  GLU A 361      25.550 -14.483 -15.361  1.00 10.00      A   
ATOM   3410  CG  GLU A 361      26.730 -14.819 -16.262  1.00 10.00      A   
ATOM   3411  CD  GLU A 361      27.306 -16.191 -15.993  1.00 10.00      A   
ATOM   3412  OE1 GLU A 361      28.439 -16.268 -15.482  1.00 10.00      A   
ATOM   3413  OE2 GLU A 361      26.633 -17.197 -16.293  1.00 10.00      A   
ATOM   3414  C   GLU A 361      23.961 -14.363 -17.290  1.00 10.00      A   
ATOM   3415  O   GLU A 361      23.769 -13.156 -17.453  1.00 10.00      A   
ATOM   3416  N   GLN A 362      23.964 -15.250 -18.284  1.00 10.00      A   
ATOM   3417  HN  GLN A 362      24.084 -16.201 -18.066  1.00 10.00      A   
ATOM   3418  CA  GLN A 362      23.771 -14.862 -19.679  1.00 10.00      A   
ATOM   3419  CB  GLN A 362      23.840 -16.095 -20.588  1.00 10.00      A   
ATOM   3420  CG  GLN A 362      23.570 -15.799 -22.054  1.00 10.00      A   
ATOM   3421  CD  GLN A 362      24.674 -14.986 -22.705  1.00 10.00      A   
ATOM   3422  OE1 GLN A 362      25.858 -15.201 -22.446  1.00 10.00      A   
ATOM   3423  NE2 GLN A 362      24.292 -14.030 -23.535  1.00 10.00      A   
ATOM   3424 HE21 GLN A 362      23.330 -13.898 -23.681  1.00 10.00      A   
ATOM   3425 HE22 GLN A 362      24.984 -13.494 -23.975  1.00 10.00      A   
ATOM   3426  C   GLN A 362      22.441 -14.147 -19.872  1.00 10.00      A   
ATOM   3427  O   GLN A 362      22.379 -13.099 -20.513  1.00 10.00      A   
ATOM   3428  N   GLY A 363      21.387 -14.730 -19.309  1.00 10.00      A   
ATOM   3429  HN  GLY A 363      21.511 -15.584 -18.825  1.00 10.00      A   
ATOM   3430  CA  GLY A 363      20.056 -14.160 -19.421  1.00 10.00      A   
ATOM   3431  C   GLY A 363      20.001 -12.692 -19.047  1.00 10.00      A   
ATOM   3432  O   GLY A 363      19.512 -11.868 -19.819  1.00 10.00      A   
ATOM   3433  N   LEU A 364      20.517 -12.362 -17.873  1.00 10.00      A   
ATOM   3434  HN  LEU A 364      20.903 -13.062 -17.307  1.00 10.00      A   
ATOM   3435  CA  LEU A 364      20.516 -10.985 -17.402  1.00 10.00      A   
ATOM   3436  CB  LEU A 364      21.090 -10.886 -15.989  1.00 10.00      A   
ATOM   3437  CG  LEU A 364      20.264 -10.087 -14.973  1.00 10.00      A   
ATOM   3438  CD1 LEU A 364      21.072  -9.822 -13.713  1.00 10.00      A   
ATOM   3439  CD2 LEU A 364      19.764  -8.781 -15.576  1.00 10.00      A   
ATOM   3440  C   LEU A 364      21.277 -10.069 -18.355  1.00 10.00      A   
ATOM   3441  O   LEU A 364      20.848  -8.948 -18.616  1.00 10.00      A   
ATOM   3442  N   VAL A 365      22.398 -10.552 -18.879  1.00 10.00      A   
ATOM   3443  HN  VAL A 365      22.692 -11.462 -18.639  1.00 10.00      A   
ATOM   3444  CA  VAL A 365      23.198  -9.765 -19.809  1.00 10.00      A   
ATOM   3445  CB  VAL A 365      24.509 -10.484 -20.190  1.00 10.00      A   
ATOM   3446  CG1 VAL A 365      25.311  -9.646 -21.177  1.00 10.00      A   
ATOM   3447  CG2 VAL A 365      25.334 -10.779 -18.948  1.00 10.00      A   
ATOM   3448  C   VAL A 365      22.400  -9.460 -21.073  1.00 10.00      A   
ATOM   3449  O   VAL A 365      22.334  -8.311 -21.516  1.00 10.00      A   
ATOM   3450  N   SER A 366      21.787 -10.496 -21.637  1.00 10.00      A   
ATOM   3451  HN  SER A 366      21.886 -11.390 -21.234  1.00 10.00      A   
ATOM   3452  CA  SER A 366      20.987 -10.353 -22.842  1.00 10.00      A   
ATOM   3453  CB  SER A 366      20.482 -11.718 -23.305  1.00 10.00      A   
ATOM   3454  OG  SER A 366      21.558 -12.631 -23.457  1.00 10.00      A   
ATOM   3455  HG  SER A 366      21.242 -13.528 -23.274  1.00 10.00      A   
ATOM   3456  C   SER A 366      19.818  -9.399 -22.618  1.00 10.00      A   
ATOM   3457  O   SER A 366      19.499  -8.591 -23.484  1.00 10.00      A   
ATOM   3458  N   VAL A 367      19.193  -9.478 -21.448  1.00 10.00      A   
ATOM   3459  HN  VAL A 367      19.493 -10.137 -20.783  1.00 10.00      A   
ATOM   3460  CA  VAL A 367      18.066  -8.610 -21.133  1.00 10.00      A   
ATOM   3461  CB  VAL A 367      17.274  -9.098 -19.902  1.00 10.00      A   
ATOM   3462  CG1 VAL A 367      16.092  -8.183 -19.630  1.00 10.00      A   
ATOM   3463  CG2 VAL A 367      16.789 -10.524 -20.106  1.00 10.00      A   
ATOM   3464  C   VAL A 367      18.521  -7.164 -20.930  1.00 10.00      A   
ATOM   3465  O   VAL A 367      17.912  -6.233 -21.461  1.00 10.00      A   
ATOM   3466  N   SER A 368      19.605  -6.984 -20.183  1.00 10.00      A   
ATOM   3467  HN  SER A 368      20.059  -7.768 -19.802  1.00 10.00      A   
ATOM   3468  CA  SER A 368      20.137  -5.653 -19.911  1.00 10.00      A   
ATOM   3469  CB  SER A 368      21.305  -5.731 -18.931  1.00 10.00      A   
ATOM   3470  OG  SER A 368      20.913  -6.399 -17.746  1.00 10.00      A   
ATOM   3471  HG  SER A 368      20.972  -7.354 -17.882  1.00 10.00      A   
ATOM   3472  C   SER A 368      20.557  -4.940 -21.194  1.00 10.00      A   
ATOM   3473  O   SER A 368      20.295  -3.750 -21.366  1.00 10.00      A   
ATOM   3474  N   MET A 369      21.192  -5.675 -22.098  1.00 10.00      A   
ATOM   3475  HN  MET A 369      21.379  -6.621 -21.902  1.00 10.00      A   
ATOM   3476  CA  MET A 369      21.636  -5.108 -23.367  1.00 10.00      A   
ATOM   3477  CB  MET A 369      22.850  -5.877 -23.896  1.00 10.00      A   
ATOM   3478  CG  MET A 369      23.629  -5.139 -24.973  1.00 10.00      A   
ATOM   3479  SD  MET A 369      25.176  -5.958 -25.408  1.00 10.00      A   
ATOM   3480  CE  MET A 369      24.559  -7.461 -26.164  1.00 10.00      A   
ATOM   3481  C   MET A 369      20.506  -5.126 -24.398  1.00 10.00      A   
ATOM   3482  O   MET A 369      20.655  -4.644 -25.523  1.00 10.00      A   
ATOM   3483  N   GLY A 370      19.375  -5.690 -24.009  1.00 10.00      A   
ATOM   3484  HN  GLY A 370      19.315  -6.071 -23.109  1.00 10.00      A   
ATOM   3485  CA  GLY A 370      18.240  -5.764 -24.901  1.00 10.00      A   
ATOM   3486  C   GLY A 370      17.205  -4.698 -24.608  1.00 10.00      A   
ATOM   3487  O   GLY A 370      16.671  -4.078 -25.528  1.00 10.00      A   
ATOM   3488  N   CYS A 371      16.927  -4.481 -23.332  1.00 10.00      A   
ATOM   3489  HN  CYS A 371      17.391  -5.006 -22.645  1.00 10.00      A   
ATOM   3490  CA  CYS A 371      15.949  -3.490 -22.918  1.00 10.00      A   
ATOM   3491  CB  CYS A 371      15.025  -4.081 -21.854  1.00 10.00      A   
ATOM   3492  SG  CYS A 371      14.694  -5.843 -22.072  1.00 10.00      A   
ATOM   3493  HG  CYS A 371      15.827  -6.495 -21.870  1.00 10.00      A   
ATOM   3494  C   CYS A 371      16.637  -2.236 -22.385  1.00 10.00      A   
ATOM   3495  O   CYS A 371      17.289  -2.264 -21.342  1.00 10.00      A   
ATOM   3496  N   PRO A 372      16.499  -1.111 -23.099  1.00 10.00      A   
ATOM   3497  CA  PRO A 372      17.102   0.163 -22.712  1.00 10.00      A   
ATOM   3498  CB  PRO A 372      17.170   0.944 -24.037  1.00 10.00      A   
ATOM   3499  CG  PRO A 372      16.576   0.049 -25.083  1.00 10.00      A   
ATOM   3500  CD  PRO A 372      15.767  -0.988 -24.358  1.00 10.00      A   
ATOM   3501  C   PRO A 372      16.257   0.931 -21.691  1.00 10.00      A   
ATOM   3502  O   PRO A 372      16.515   2.101 -21.414  1.00 10.00      A   
ATOM   3503  N   LYS A 373      15.242   0.280 -21.145  1.00 10.00      A   
ATOM   3504  HN  LYS A 373      15.064  -0.641 -21.416  1.00 10.00      A   
ATOM   3505  CA  LYS A 373      14.370   0.916 -20.168  1.00 10.00      A   
ATOM   3506  CB  LYS A 373      12.914   0.847 -20.636  1.00 10.00      A   
ATOM   3507  CG  LYS A 373      12.654   1.486 -21.989  1.00 10.00      A   
ATOM   3508  CD  LYS A 373      12.898   2.982 -21.946  1.00 10.00      A   
ATOM   3509  CE  LYS A 373      12.574   3.624 -23.282  1.00 10.00      A   
ATOM   3510  NZ  LYS A 373      11.116   3.820 -23.471  1.00 10.00      A   
ATOM   3511  HZ1 LYS A 373      10.760   4.514 -22.782  1.00 10.00      A   
ATOM   3512  HZ2 LYS A 373      10.603   2.920 -23.341  1.00 10.00      A   
ATOM   3513  HZ3 LYS A 373      10.925   4.171 -24.429  1.00 10.00      A   
ATOM   3514  C   LYS A 373      14.503   0.259 -18.794  1.00 10.00      A   
ATOM   3515  O   LYS A 373      13.797   0.623 -17.852  1.00 10.00      A   
ATOM   3516  N   LEU A 374      15.408  -0.707 -18.685  1.00 10.00      A   
ATOM   3517  HN  LEU A 374      15.951  -0.943 -19.466  1.00 10.00      A   
ATOM   3518  CA  LEU A 374      15.615  -1.421 -17.432  1.00 10.00      A   
ATOM   3519  CB  LEU A 374      16.511  -2.641 -17.649  1.00 10.00      A   
ATOM   3520  CG  LEU A 374      15.862  -3.858 -18.309  1.00 10.00      A   
ATOM   3521  CD1 LEU A 374      16.890  -4.960 -18.488  1.00 10.00      A   
ATOM   3522  CD2 LEU A 374      14.684  -4.356 -17.485  1.00 10.00      A   
ATOM   3523  C   LEU A 374      16.226  -0.531 -16.358  1.00 10.00      A   
ATOM   3524  O   LEU A 374      17.157   0.231 -16.622  1.00 10.00      A   
ATOM   3525  N   GLU A 375      15.684  -0.631 -15.154  1.00 10.00      A   
ATOM   3526  HN  GLU A 375      14.918  -1.233 -15.027  1.00 10.00      A   
ATOM   3527  CA  GLU A 375      16.180   0.138 -14.023  1.00 10.00      A   
ATOM   3528  CB  GLU A 375      15.516   1.515 -13.934  1.00 10.00      A   
ATOM   3529  CG  GLU A 375      14.031   1.491 -13.631  1.00 10.00      A   
ATOM   3530  CD  GLU A 375      13.531   2.830 -13.141  1.00 10.00      A   
ATOM   3531  OE1 GLU A 375      14.018   3.299 -12.086  1.00 10.00      A   
ATOM   3532  OE2 GLU A 375      12.647   3.421 -13.797  1.00 10.00      A   
ATOM   3533  C   GLU A 375      16.023  -0.640 -12.720  1.00 10.00      A   
ATOM   3534  O   GLU A 375      16.800  -0.457 -11.785  1.00 10.00      A   
ATOM   3535  N   SER A 376      15.019  -1.506 -12.662  1.00 10.00      A   
ATOM   3536  HN  SER A 376      14.422  -1.600 -13.432  1.00 10.00      A   
ATOM   3537  CA  SER A 376      14.775  -2.317 -11.480  1.00 10.00      A   
ATOM   3538  CB  SER A 376      13.422  -1.947 -10.864  1.00 10.00      A   
ATOM   3539  OG  SER A 376      13.308  -0.540 -10.712  1.00 10.00      A   
ATOM   3540  HG  SER A 376      12.402  -0.319 -10.462  1.00 10.00      A   
ATOM   3541  C   SER A 376      14.815  -3.796 -11.857  1.00 10.00      A   
ATOM   3542  O   SER A 376      13.912  -4.301 -12.518  1.00 10.00      A   
ATOM   3543  N   VAL A 377      15.867  -4.493 -11.447  1.00 10.00      A   
ATOM   3544  HN  VAL A 377      16.551  -4.056 -10.887  1.00 10.00      A   
ATOM   3545  CA  VAL A 377      16.015  -5.903 -11.784  1.00 10.00      A   
ATOM   3546  CB  VAL A 377      17.103  -6.115 -12.869  1.00 10.00      A   
ATOM   3547  CG1 VAL A 377      17.238  -7.586 -13.236  1.00 10.00      A   
ATOM   3548  CG2 VAL A 377      16.804  -5.288 -14.112  1.00 10.00      A   
ATOM   3549  C   VAL A 377      16.339  -6.759 -10.559  1.00 10.00      A   
ATOM   3550  O   VAL A 377      17.110  -6.356  -9.685  1.00 10.00      A   
ATOM   3551  N   LEU A 378      15.720  -7.933 -10.506  1.00 10.00      A   
ATOM   3552  HN  LEU A 378      15.092  -8.168 -11.231  1.00 10.00      A   
ATOM   3553  CA  LEU A 378      15.933  -8.896  -9.437  1.00 10.00      A   
ATOM   3554  CB  LEU A 378      14.643  -9.099  -8.640  1.00 10.00      A   
ATOM   3555  CG  LEU A 378      14.637 -10.266  -7.650  1.00 10.00      A   
ATOM   3556  CD1 LEU A 378      15.308  -9.873  -6.345  1.00 10.00      A   
ATOM   3557  CD2 LEU A 378      13.221 -10.756  -7.402  1.00 10.00      A   
ATOM   3558  C   LEU A 378      16.356 -10.212 -10.078  1.00 10.00      A   
ATOM   3559  O   LEU A 378      15.658 -10.730 -10.953  1.00 10.00      A   
ATOM   3560  N   TYR A 379      17.481 -10.759  -9.650  1.00 10.00      A   
ATOM   3561  HN  TYR A 379      17.980 -10.334  -8.913  1.00 10.00      A   
ATOM   3562  CA  TYR A 379      17.979 -11.989 -10.239  1.00 10.00      A   
ATOM   3563  CB  TYR A 379      19.148 -11.668 -11.172  1.00 10.00      A   
ATOM   3564  CG  TYR A 379      19.273 -12.573 -12.379  1.00 10.00      A   
ATOM   3565  CD1 TYR A 379      18.216 -12.737 -13.265  1.00 10.00      A   
ATOM   3566  CD2 TYR A 379      20.460 -13.240 -12.646  1.00 10.00      A   
ATOM   3567  CE1 TYR A 379      18.339 -13.542 -14.381  1.00 10.00      A   
ATOM   3568  CE2 TYR A 379      20.592 -14.049 -13.755  1.00 10.00      A   
ATOM   3569  CZ  TYR A 379      19.530 -14.196 -14.621  1.00 10.00      A   
ATOM   3570  OH  TYR A 379      19.664 -14.990 -15.736  1.00 10.00      A   
ATOM   3571  HH  TYR A 379      20.355 -15.654 -15.578  1.00 10.00      A   
ATOM   3572  C   TYR A 379      18.420 -12.988  -9.182  1.00 10.00      A   
ATOM   3573  O   TYR A 379      19.149 -12.648  -8.248  1.00 10.00      A   
ATOM   3574  N   PHE A 380      17.958 -14.218  -9.338  1.00 10.00      A   
ATOM   3575  HN  PHE A 380      17.353 -14.403 -10.084  1.00 10.00      A   
ATOM   3576  CA  PHE A 380      18.307 -15.307  -8.437  1.00 10.00      A   
ATOM   3577  CB  PHE A 380      17.064 -15.809  -7.704  1.00 10.00      A   
ATOM   3578  CG  PHE A 380      16.658 -14.977  -6.520  1.00 10.00      A   
ATOM   3579  CD1 PHE A 380      15.623 -14.059  -6.622  1.00 10.00      A   
ATOM   3580  CD2 PHE A 380      17.302 -15.120  -5.305  1.00 10.00      A   
ATOM   3581  CE1 PHE A 380      15.241 -13.302  -5.533  1.00 10.00      A   
ATOM   3582  CE2 PHE A 380      16.924 -14.364  -4.212  1.00 10.00      A   
ATOM   3583  CZ  PHE A 380      15.893 -13.455  -4.327  1.00 10.00      A   
ATOM   3584  C   PHE A 380      18.907 -16.450  -9.244  1.00 10.00      A   
ATOM   3585  O   PHE A 380      18.204 -17.114 -10.011  1.00 10.00      A   
ATOM   3586  N   CYS A 381      20.204 -16.673  -9.093  1.00 10.00      A   
ATOM   3587  HN  CYS A 381      20.724 -16.118  -8.467  1.00 10.00      A   
ATOM   3588  CA  CYS A 381      20.874 -17.736  -9.834  1.00 10.00      A   
ATOM   3589  CB  CYS A 381      21.566 -17.165 -11.078  1.00 10.00      A   
ATOM   3590  SG  CYS A 381      22.658 -15.764 -10.740  1.00 10.00      A   
ATOM   3591  HG  CYS A 381      23.888 -16.108 -11.112  1.00 10.00      A   
ATOM   3592  C   CYS A 381      21.872 -18.491  -8.963  1.00 10.00      A   
ATOM   3593  O   CYS A 381      22.052 -18.174  -7.784  1.00 10.00      A   
ATOM   3594  N   ARG A 382      22.518 -19.491  -9.551  1.00 10.00      A   
ATOM   3595  HN  ARG A 382      22.330 -19.696 -10.494  1.00 10.00      A   
ATOM   3596  CA  ARG A 382      23.494 -20.299  -8.837  1.00 10.00      A   
ATOM   3597  CB  ARG A 382      23.283 -21.782  -9.143  1.00 10.00      A   
ATOM   3598  CG  ARG A 382      22.013 -22.365  -8.554  1.00 10.00      A   
ATOM   3599  CD  ARG A 382      21.650 -23.669  -9.237  1.00 10.00      A   
ATOM   3600  NE  ARG A 382      20.580 -24.376  -8.538  1.00 10.00      A   
ATOM   3601  HE  ARG A 382      20.846 -24.976  -7.804  1.00 10.00      A   
ATOM   3602  CZ  ARG A 382      19.288 -24.256  -8.829  1.00 10.00      A   
ATOM   3603  NH1 ARG A 382      18.890 -23.445  -9.808  1.00 10.00      A   
ATOM   3604 HH11 ARG A 382      19.589 -22.896 -10.352  1.00 10.00      A   
ATOM   3605 HH12 ARG A 382      17.872 -23.355 -10.035  1.00 10.00      A   
ATOM   3606  NH2 ARG A 382      18.395 -24.942  -8.137  1.00 10.00      A   
ATOM   3607 HH21 ARG A 382      17.380 -24.856  -8.354  1.00 10.00      A   
ATOM   3608 HH22 ARG A 382      18.705 -25.574  -7.362  1.00 10.00      A   
ATOM   3609  C   ARG A 382      24.915 -19.898  -9.196  1.00 10.00      A   
ATOM   3610  O   ARG A 382      25.837 -20.091  -8.405  1.00 10.00      A   
ATOM   3611  N   GLN A 383      25.094 -19.353 -10.391  1.00 10.00      A   
ATOM   3612  HN  GLN A 383      24.321 -19.232 -10.988  1.00 10.00      A   
ATOM   3613  CA  GLN A 383      26.415 -18.934 -10.836  1.00 10.00      A   
ATOM   3614  CB  GLN A 383      26.896 -19.816 -11.990  1.00 10.00      A   
ATOM   3615  CG  GLN A 383      26.298 -19.465 -13.340  1.00 10.00      A   
ATOM   3616  CD  GLN A 383      26.794 -20.367 -14.447  1.00 10.00      A   
ATOM   3617  OE1 GLN A 383      26.964 -21.571 -14.254  1.00 10.00      A   
ATOM   3618  NE2 GLN A 383      27.053 -19.792 -15.608  1.00 10.00      A   
ATOM   3619 HE21 GLN A 383      26.903 -18.814 -15.692  1.00 10.00      A   
ATOM   3620 HE22 GLN A 383      27.389 -20.349 -16.339  1.00 10.00      A   
ATOM   3621  C   GLN A 383      26.421 -17.463 -11.242  1.00 10.00      A   
ATOM   3622  O   GLN A 383      25.370 -16.886 -11.515  1.00 10.00      A   
ATOM   3623  N   MET A 384      27.605 -16.863 -11.264  1.00 10.00      A   
ATOM   3624  HN  MET A 384      28.405 -17.378 -11.022  1.00 10.00      A   
ATOM   3625  CA  MET A 384      27.757 -15.460 -11.633  1.00 10.00      A   
ATOM   3626  CB  MET A 384      27.208 -14.559 -10.522  1.00 10.00      A   
ATOM   3627  CG  MET A 384      27.249 -13.075 -10.846  1.00 10.00      A   
ATOM   3628  SD  MET A 384      26.408 -12.682 -12.391  1.00 10.00      A   
ATOM   3629  CE  MET A 384      24.744 -13.242 -12.021  1.00 10.00      A   
ATOM   3630  C   MET A 384      29.226 -15.135 -11.881  1.00 10.00      A   
ATOM   3631  O   MET A 384      30.095 -15.585 -11.137  1.00 10.00      A   
ATOM   3632  N   THR A 385      29.500 -14.367 -12.929  1.00 10.00      A   
ATOM   3633  HN  THR A 385      28.767 -14.040 -13.489  1.00 10.00      A   
ATOM   3634  CA  THR A 385      30.870 -13.987 -13.262  1.00 10.00      A   
ATOM   3635  CB  THR A 385      31.247 -14.412 -14.697  1.00 10.00      A   
ATOM   3636  OG1 THR A 385      30.105 -14.302 -15.561  1.00 10.00      A   
ATOM   3637  HG1 THR A 385      29.516 -15.070 -15.426  1.00 10.00      A   
ATOM   3638  CG2 THR A 385      31.787 -15.832 -14.725  1.00 10.00      A   
ATOM   3639  C   THR A 385      31.075 -12.483 -13.126  1.00 10.00      A   
ATOM   3640  O   THR A 385      30.133 -11.700 -13.276  1.00 10.00      A   
ATOM   3641  N   ASN A 386      32.308 -12.086 -12.843  1.00 10.00      A   
ATOM   3642  HN  ASN A 386      33.013 -12.766 -12.717  1.00 10.00      A   
ATOM   3643  CA  ASN A 386      32.651 -10.678 -12.701  1.00 10.00      A   
ATOM   3644  CB  ASN A 386      34.078 -10.519 -12.177  1.00 10.00      A   
ATOM   3645  CG  ASN A 386      34.187 -10.701 -10.679  1.00 10.00      A   
ATOM   3646  OD1 ASN A 386      33.937  -9.775  -9.910  1.00 10.00      A   
ATOM   3647  ND2 ASN A 386      34.575 -11.891 -10.259  1.00 10.00      A   
ATOM   3648 HD21 ASN A 386      34.763 -12.580 -10.930  1.00 10.00      A   
ATOM   3649 HD22 ASN A 386      34.674 -12.032  -9.293  1.00 10.00      A   
ATOM   3650  C   ASN A 386      32.528  -9.966 -14.035  1.00 10.00      A   
ATOM   3651  O   ASN A 386      32.093  -8.819 -14.099  1.00 10.00      A   
ATOM   3652  N   ALA A 387      32.911 -10.662 -15.098  1.00 10.00      A   
ATOM   3653  HN  ALA A 387      33.250 -11.572 -14.971  1.00 10.00      A   
ATOM   3654  CA  ALA A 387      32.849 -10.115 -16.448  1.00 10.00      A   
ATOM   3655  CB  ALA A 387      33.343 -11.143 -17.447  1.00 10.00      A   
ATOM   3656  C   ALA A 387      31.429  -9.687 -16.797  1.00 10.00      A   
ATOM   3657  O   ALA A 387      31.209  -8.592 -17.319  1.00 10.00      A   
ATOM   3658  N   ALA A 388      30.468 -10.556 -16.497  1.00 10.00      A   
ATOM   3659  HN  ALA A 388      30.710 -11.408 -16.081  1.00 10.00      A   
ATOM   3660  CA  ALA A 388      29.067 -10.272 -16.774  1.00 10.00      A   
ATOM   3661  CB  ALA A 388      28.198 -11.480 -16.465  1.00 10.00      A   
ATOM   3662  C   ALA A 388      28.598  -9.054 -15.991  1.00 10.00      A   
ATOM   3663  O   ALA A 388      27.900  -8.194 -16.526  1.00 10.00      A   
ATOM   3664  N   LEU A 389      29.008  -8.976 -14.731  1.00 10.00      A   
ATOM   3665  HN  LEU A 389      29.571  -9.691 -14.368  1.00 10.00      A   
ATOM   3666  CA  LEU A 389      28.639  -7.861 -13.869  1.00 10.00      A   
ATOM   3667  CB  LEU A 389      29.214  -8.057 -12.465  1.00 10.00      A   
ATOM   3668  CG  LEU A 389      28.540  -9.128 -11.605  1.00 10.00      A   
ATOM   3669  CD1 LEU A 389      29.436  -9.526 -10.442  1.00 10.00      A   
ATOM   3670  CD2 LEU A 389      27.194  -8.634 -11.099  1.00 10.00      A   
ATOM   3671  C   LEU A 389      29.121  -6.536 -14.453  1.00 10.00      A   
ATOM   3672  O   LEU A 389      28.349  -5.584 -14.582  1.00 10.00      A   
ATOM   3673  N   ILE A 390      30.398  -6.483 -14.814  1.00 10.00      A   
ATOM   3674  HN  ILE A 390      30.966  -7.277 -14.691  1.00 10.00      A   
ATOM   3675  CA  ILE A 390      30.972  -5.273 -15.390  1.00 10.00      A   
ATOM   3676  CB  ILE A 390      32.500  -5.403 -15.579  1.00 10.00      A   
ATOM   3677  CG1 ILE A 390      33.165  -5.751 -14.241  1.00 10.00      A   
ATOM   3678  CG2 ILE A 390      33.082  -4.112 -16.142  1.00 10.00      A   
ATOM   3679  CD1 ILE A 390      34.648  -6.042 -14.339  1.00 10.00      A   
ATOM   3680  C   ILE A 390      30.302  -4.955 -16.726  1.00 10.00      A   
ATOM   3681  O   ILE A 390      30.057  -3.792 -17.052  1.00 10.00      A   
ATOM   3682  N   THR A 391      29.987  -6.000 -17.482  1.00 10.00      A   
ATOM   3683  HN  THR A 391      30.201  -6.905 -17.163  1.00 10.00      A   
ATOM   3684  CA  THR A 391      29.333  -5.841 -18.773  1.00 10.00      A   
ATOM   3685  CB  THR A 391      29.210  -7.196 -19.512  1.00 10.00      A   
ATOM   3686  OG1 THR A 391      30.517  -7.695 -19.832  1.00 10.00      A   
ATOM   3687  HG1 THR A 391      31.079  -7.651 -19.044  1.00 10.00      A   
ATOM   3688  CG2 THR A 391      28.406  -7.051 -20.796  1.00 10.00      A   
ATOM   3689  C   THR A 391      27.950  -5.207 -18.604  1.00 10.00      A   
ATOM   3690  O   THR A 391      27.621  -4.234 -19.285  1.00 10.00      A   
ATOM   3691  N   ILE A 392      27.161  -5.745 -17.670  1.00 10.00      A   
ATOM   3692  HN  ILE A 392      27.492  -6.513 -17.146  1.00 10.00      A   
ATOM   3693  CA  ILE A 392      25.814  -5.240 -17.406  1.00 10.00      A   
ATOM   3694  CB  ILE A 392      25.066  -6.123 -16.379  1.00 10.00      A   
ATOM   3695  CG1 ILE A 392      24.753  -7.498 -16.980  1.00 10.00      A   
ATOM   3696  CG2 ILE A 392      23.790  -5.443 -15.893  1.00 10.00      A   
ATOM   3697  CD1 ILE A 392      24.048  -8.442 -16.029  1.00 10.00      A   
ATOM   3698  C   ILE A 392      25.846  -3.790 -16.923  1.00 10.00      A   
ATOM   3699  O   ILE A 392      25.001  -2.977 -17.311  1.00 10.00      A   
ATOM   3700  N   ALA A 393      26.828  -3.469 -16.088  1.00 10.00      A   
ATOM   3701  HN  ALA A 393      27.458  -4.167 -15.806  1.00 10.00      A   
ATOM   3702  CA  ALA A 393      26.982  -2.117 -15.560  1.00 10.00      A   
ATOM   3703  CB  ALA A 393      28.161  -2.055 -14.602  1.00 10.00      A   
ATOM   3704  C   ALA A 393      27.167  -1.109 -16.687  1.00 10.00      A   
ATOM   3705  O   ALA A 393      26.652   0.005 -16.629  1.00 10.00      A   
ATOM   3706  N   ARG A 394      27.906  -1.513 -17.711  1.00 10.00      A   
ATOM   3707  HN  ARG A 394      28.294  -2.415 -17.693  1.00 10.00      A   
ATOM   3708  CA  ARG A 394      28.158  -0.653 -18.859  1.00 10.00      A   
ATOM   3709  CB  ARG A 394      29.407  -1.115 -19.614  1.00 10.00      A   
ATOM   3710  CG  ARG A 394      30.660  -1.187 -18.753  1.00 10.00      A   
ATOM   3711  CD  ARG A 394      31.792  -1.924 -19.455  1.00 10.00      A   
ATOM   3712  NE  ARG A 394      32.747  -1.010 -20.086  1.00 10.00      A   
ATOM   3713  HE  ARG A 394      32.399  -0.408 -20.786  1.00 10.00      A   
ATOM   3714  CZ  ARG A 394      34.045  -0.946 -19.774  1.00 10.00      A   
ATOM   3715  NH1 ARG A 394      34.545  -1.735 -18.832  1.00 10.00      A   
ATOM   3716 HH11 ARG A 394      33.934  -2.410 -18.332  1.00 10.00      A   
ATOM   3717 HH12 ARG A 394      35.562  -1.685 -18.589  1.00 10.00      A   
ATOM   3718  NH2 ARG A 394      34.842  -0.094 -20.405  1.00 10.00      A   
ATOM   3719 HH21 ARG A 394      35.856  -0.040 -20.160  1.00 10.00      A   
ATOM   3720 HH22 ARG A 394      34.461   0.527 -21.152  1.00 10.00      A   
ATOM   3721  C   ARG A 394      26.950  -0.637 -19.792  1.00 10.00      A   
ATOM   3722  O   ARG A 394      26.778   0.290 -20.586  1.00 10.00      A   
ATOM   3723  N   ASN A 395      26.119  -1.672 -19.682  1.00 10.00      A   
ATOM   3724  HN  ASN A 395      26.318  -2.372 -19.024  1.00 10.00      A   
ATOM   3725  CA  ASN A 395      24.919  -1.796 -20.502  1.00 10.00      A   
ATOM   3726  CB  ASN A 395      24.406  -3.243 -20.509  1.00 10.00      A   
ATOM   3727  CG  ASN A 395      25.211  -4.186 -21.386  1.00 10.00      A   
ATOM   3728  OD1 ASN A 395      25.384  -5.358 -21.055  1.00 10.00      A   
ATOM   3729  ND2 ASN A 395      25.697  -3.692 -22.511  1.00 10.00      A   
ATOM   3730 HD21 ASN A 395      25.515  -2.751 -22.723  1.00 10.00      A   
ATOM   3731 HD22 ASN A 395      26.213  -4.288 -23.091  1.00 10.00      A   
ATOM   3732  C   ASN A 395      23.823  -0.875 -19.983  1.00 10.00      A   
ATOM   3733  O   ASN A 395      23.304  -0.039 -20.716  1.00 10.00      A   
ATOM   3734  N   ARG A 396      23.487  -1.024 -18.706  1.00 10.00      A   
ATOM   3735  HN  ARG A 396      23.958  -1.695 -18.163  1.00 10.00      A   
ATOM   3736  CA  ARG A 396      22.451  -0.213 -18.083  1.00 10.00      A   
ATOM   3737  CB  ARG A 396      21.286  -1.089 -17.609  1.00 10.00      A   
ATOM   3738  CG  ARG A 396      20.489  -1.741 -18.726  1.00 10.00      A   
ATOM   3739  CD  ARG A 396      19.363  -0.843 -19.219  1.00 10.00      A   
ATOM   3740  NE  ARG A 396      19.850   0.284 -20.018  1.00 10.00      A   
ATOM   3741  HE  ARG A 396      19.886   1.167 -19.576  1.00 10.00      A   
ATOM   3742  CZ  ARG A 396      20.239   0.183 -21.289  1.00 10.00      A   
ATOM   3743  NH1 ARG A 396      20.201  -0.992 -21.912  1.00 10.00      A   
ATOM   3744 HH11 ARG A 396      19.865  -1.845 -21.410  1.00 10.00      A   
ATOM   3745 HH12 ARG A 396      20.508  -1.069 -22.906  1.00 10.00      A   
ATOM   3746  NH2 ARG A 396      20.650   1.258 -21.949  1.00 10.00      A   
ATOM   3747 HH21 ARG A 396      20.668   2.191 -21.477  1.00 10.00      A   
ATOM   3748 HH22 ARG A 396      20.960   1.181 -22.941  1.00 10.00      A   
ATOM   3749  C   ARG A 396      23.009   0.576 -16.901  1.00 10.00      A   
ATOM   3750  O   ARG A 396      22.886   0.154 -15.754  1.00 10.00      A   
ATOM   3751  N   PRO A 397      23.629   1.736 -17.165  1.00 10.00      A   
ATOM   3752  CA  PRO A 397      24.198   2.589 -16.116  1.00 10.00      A   
ATOM   3753  CB  PRO A 397      25.156   3.520 -16.882  1.00 10.00      A   
ATOM   3754  CG  PRO A 397      25.149   3.039 -18.300  1.00 10.00      A   
ATOM   3755  CD  PRO A 397      23.852   2.312 -18.494  1.00 10.00      A   
ATOM   3756  C   PRO A 397      23.114   3.420 -15.432  1.00 10.00      A   
ATOM   3757  O   PRO A 397      23.397   4.255 -14.569  1.00 10.00      A   
ATOM   3758  N   ASN A 398      21.873   3.187 -15.832  1.00 10.00      A   
ATOM   3759  HN  ASN A 398      21.717   2.513 -16.529  1.00 10.00      A   
ATOM   3760  CA  ASN A 398      20.731   3.899 -15.275  1.00 10.00      A   
ATOM   3761  CB  ASN A 398      19.797   4.368 -16.398  1.00 10.00      A   
ATOM   3762  CG  ASN A 398      19.037   3.227 -17.056  1.00 10.00      A   
ATOM   3763  OD1 ASN A 398      19.567   2.533 -17.928  1.00 10.00      A   
ATOM   3764  ND2 ASN A 398      17.788   3.035 -16.658  1.00 10.00      A   
ATOM   3765 HD21 ASN A 398      17.422   3.635 -15.972  1.00 10.00      A   
ATOM   3766 HD22 ASN A 398      17.284   2.288 -17.051  1.00 10.00      A   
ATOM   3767  C   ASN A 398      19.973   3.015 -14.286  1.00 10.00      A   
ATOM   3768  O   ASN A 398      18.876   3.357 -13.846  1.00 10.00      A   
ATOM   3769  N   MET A 399      20.567   1.873 -13.952  1.00 10.00      A   
ATOM   3770  HN  MET A 399      21.437   1.656 -14.345  1.00 10.00      A   
ATOM   3771  CA  MET A 399      19.963   0.935 -13.014  1.00 10.00      A   
ATOM   3772  CB  MET A 399      20.824  -0.322 -12.894  1.00 10.00      A   
ATOM   3773  CG  MET A 399      20.125  -1.498 -12.233  1.00 10.00      A   
ATOM   3774  SD  MET A 399      19.044  -2.401 -13.362  1.00 10.00      A   
ATOM   3775  CE  MET A 399      20.242  -3.126 -14.481  1.00 10.00      A   
ATOM   3776  C   MET A 399      19.781   1.594 -11.647  1.00 10.00      A   
ATOM   3777  O   MET A 399      20.728   2.135 -11.071  1.00 10.00      A   
ATOM   3778  N   THR A 400      18.562   1.557 -11.137  1.00 10.00      A   
ATOM   3779  HN  THR A 400      17.843   1.105 -11.634  1.00 10.00      A   
ATOM   3780  CA  THR A 400      18.255   2.171  -9.860  1.00 10.00      A   
ATOM   3781  CB  THR A 400      16.953   2.993  -9.961  1.00 10.00      A   
ATOM   3782  OG1 THR A 400      15.921   2.187 -10.549  1.00 10.00      A   
ATOM   3783  HG1 THR A 400      15.479   2.690 -11.255  1.00 10.00      A   
ATOM   3784  CG2 THR A 400      17.168   4.230 -10.820  1.00 10.00      A   
ATOM   3785  C   THR A 400      18.109   1.124  -8.760  1.00 10.00      A   
ATOM   3786  O   THR A 400      18.458   1.368  -7.603  1.00 10.00      A   
ATOM   3787  N   ARG A 401      17.593  -0.040  -9.122  1.00 10.00      A   
ATOM   3788  HN  ARG A 401      17.338  -0.183 -10.064  1.00 10.00      A   
ATOM   3789  CA  ARG A 401      17.395  -1.114  -8.164  1.00 10.00      A   
ATOM   3790  CB  ARG A 401      15.913  -1.236  -7.799  1.00 10.00      A   
ATOM   3791  CG  ARG A 401      15.390  -0.100  -6.933  1.00 10.00      A   
ATOM   3792  CD  ARG A 401      13.962   0.270  -7.296  1.00 10.00      A   
ATOM   3793  NE  ARG A 401      13.893   1.186  -8.438  1.00 10.00      A   
ATOM   3794  HE  ARG A 401      14.349   0.912  -9.269  1.00 10.00      A   
ATOM   3795  CZ  ARG A 401      13.231   2.346  -8.418  1.00 10.00      A   
ATOM   3796  NH1 ARG A 401      12.581   2.726  -7.327  1.00 10.00      A   
ATOM   3797 HH11 ARG A 401      12.060   3.635  -7.310  1.00 10.00      A   
ATOM   3798 HH12 ARG A 401      12.573   2.115  -6.473  1.00 10.00      A   
ATOM   3799  NH2 ARG A 401      13.214   3.129  -9.491  1.00 10.00      A   
ATOM   3800 HH21 ARG A 401      12.698   4.036  -9.468  1.00 10.00      A   
ATOM   3801 HH22 ARG A 401      13.716   2.845 -10.365  1.00 10.00      A   
ATOM   3802  C   ARG A 401      17.907  -2.433  -8.720  1.00 10.00      A   
ATOM   3803  O   ARG A 401      17.277  -3.039  -9.584  1.00 10.00      A   
ATOM   3804  N   PHE A 402      19.052  -2.870  -8.228  1.00 10.00      A   
ATOM   3805  HN  PHE A 402      19.516  -2.343  -7.538  1.00 10.00      A   
ATOM   3806  CA  PHE A 402      19.633  -4.124  -8.678  1.00 10.00      A   
ATOM   3807  CB  PHE A 402      20.998  -3.898  -9.321  1.00 10.00      A   
ATOM   3808  CG  PHE A 402      21.537  -5.099 -10.046  1.00 10.00      A   
ATOM   3809  CD1 PHE A 402      20.888  -5.595 -11.166  1.00 10.00      A   
ATOM   3810  CD2 PHE A 402      22.692  -5.726  -9.610  1.00 10.00      A   
ATOM   3811  CE1 PHE A 402      21.381  -6.694 -11.838  1.00 10.00      A   
ATOM   3812  CE2 PHE A 402      23.191  -6.827 -10.279  1.00 10.00      A   
ATOM   3813  CZ  PHE A 402      22.535  -7.311 -11.395  1.00 10.00      A   
ATOM   3814  C   PHE A 402      19.736  -5.099  -7.517  1.00 10.00      A   
ATOM   3815  O   PHE A 402      20.620  -4.987  -6.666  1.00 10.00      A   
ATOM   3816  N   ARG A 403      18.809  -6.038  -7.480  1.00 10.00      A   
ATOM   3817  HN  ARG A 403      18.132  -6.071  -8.196  1.00 10.00      A   
ATOM   3818  CA  ARG A 403      18.769  -7.033  -6.425  1.00 10.00      A   
ATOM   3819  CB  ARG A 403      17.353  -7.136  -5.854  1.00 10.00      A   
ATOM   3820  CG  ARG A 403      16.743  -5.795  -5.466  1.00 10.00      A   
ATOM   3821  CD  ARG A 403      15.252  -5.913  -5.178  1.00 10.00      A   
ATOM   3822  NE  ARG A 403      14.983  -6.498  -3.869  1.00 10.00      A   
ATOM   3823  HE  ARG A 403      15.607  -7.204  -3.550  1.00 10.00      A   
ATOM   3824  CZ  ARG A 403      13.956  -6.146  -3.086  1.00 10.00      A   
ATOM   3825  NH1 ARG A 403      13.095  -5.209  -3.466  1.00 10.00      A   
ATOM   3826 HH11 ARG A 403      13.194  -4.728  -4.389  1.00 10.00      A   
ATOM   3827 HH12 ARG A 403      12.304  -4.947  -2.842  1.00 10.00      A   
ATOM   3828  NH2 ARG A 403      13.787  -6.738  -1.913  1.00 10.00      A   
ATOM   3829 HH21 ARG A 403      12.985  -6.467  -1.295  1.00 10.00      A   
ATOM   3830 HH22 ARG A 403      14.453  -7.483  -1.602  1.00 10.00      A   
ATOM   3831  C   ARG A 403      19.237  -8.382  -6.960  1.00 10.00      A   
ATOM   3832  O   ARG A 403      18.471  -9.124  -7.577  1.00 10.00      A   
ATOM   3833  N   LEU A 404      20.504  -8.684  -6.746  1.00 10.00      A   
ATOM   3834  HN  LEU A 404      21.069  -8.055  -6.246  1.00 10.00      A   
ATOM   3835  CA  LEU A 404      21.078  -9.935  -7.217  1.00 10.00      A   
ATOM   3836  CB  LEU A 404      22.341  -9.665  -8.044  1.00 10.00      A   
ATOM   3837  CG  LEU A 404      23.134 -10.898  -8.500  1.00 10.00      A   
ATOM   3838  CD1 LEU A 404      22.359 -11.691  -9.540  1.00 10.00      A   
ATOM   3839  CD2 LEU A 404      24.495 -10.489  -9.039  1.00 10.00      A   
ATOM   3840  C   LEU A 404      21.400 -10.855  -6.048  1.00 10.00      A   
ATOM   3841  O   LEU A 404      21.931 -10.415  -5.028  1.00 10.00      A   
ATOM   3842  N   CYS A 405      21.063 -12.128  -6.194  1.00 10.00      A   
ATOM   3843  HN  CYS A 405      20.614 -12.419  -7.019  1.00 10.00      A   
ATOM   3844  CA  CYS A 405      21.329 -13.100  -5.155  1.00 10.00      A   
ATOM   3845  CB  CYS A 405      20.110 -13.280  -4.260  1.00 10.00      A   
ATOM   3846  SG  CYS A 405      20.492 -13.937  -2.623  1.00 10.00      A   
ATOM   3847  HG  CYS A 405      21.721 -13.539  -2.308  1.00 10.00      A   
ATOM   3848  C   CYS A 405      21.752 -14.439  -5.737  1.00 10.00      A   
ATOM   3849  O   CYS A 405      21.220 -14.887  -6.756  1.00 10.00      A   
ATOM   3850  N   ILE A 406      22.717 -15.064  -5.088  1.00 10.00      A   
ATOM   3851  HN  ILE A 406      23.097 -14.650  -4.286  1.00 10.00      A   
ATOM   3852  CA  ILE A 406      23.220 -16.355  -5.512  1.00 10.00      A   
ATOM   3853  CB  ILE A 406      24.755 -16.331  -5.695  1.00 10.00      A   
ATOM   3854  CG1 ILE A 406      25.160 -15.242  -6.695  1.00 10.00      A   
ATOM   3855  CG2 ILE A 406      25.265 -17.692  -6.150  1.00 10.00      A   
ATOM   3856  CD1 ILE A 406      26.655 -15.066  -6.838  1.00 10.00      A   
ATOM   3857  C   ILE A 406      22.846 -17.396  -4.466  1.00 10.00      A   
ATOM   3858  O   ILE A 406      23.008 -17.160  -3.268  1.00 10.00      A   
ATOM   3859  N   ILE A 407      22.321 -18.524  -4.924  1.00 10.00      A   
ATOM   3860  HN  ILE A 407      22.194 -18.625  -5.893  1.00 10.00      A   
ATOM   3861  CA  ILE A 407      21.908 -19.614  -4.039  1.00 10.00      A   
ATOM   3862  CB  ILE A 407      21.359 -20.815  -4.842  1.00 10.00      A   
ATOM   3863  CG1 ILE A 407      20.254 -20.355  -5.803  1.00 10.00      A   
ATOM   3864  CG2 ILE A 407      20.842 -21.909  -3.916  1.00 10.00      A   
ATOM   3865  CD1 ILE A 407      19.097 -19.639  -5.132  1.00 10.00      A   
ATOM   3866  C   ILE A 407      23.058 -20.072  -3.138  1.00 10.00      A   
ATOM   3867  O   ILE A 407      22.870 -20.315  -1.942  1.00 10.00      A   
ATOM   3868  N   GLU A 408      24.248 -20.169  -3.711  1.00 10.00      A   
ATOM   3869  HN  GLU A 408      24.340 -19.948  -4.659  1.00 10.00      A   
ATOM   3870  CA  GLU A 408      25.421 -20.587  -2.962  1.00 10.00      A   
ATOM   3871  CB  GLU A 408      26.437 -21.241  -3.901  1.00 10.00      A   
ATOM   3872  CG  GLU A 408      27.483 -22.092  -3.198  1.00 10.00      A   
ATOM   3873  CD  GLU A 408      26.867 -23.171  -2.331  1.00 10.00      A   
ATOM   3874  OE1 GLU A 408      26.118 -24.012  -2.858  1.00 10.00      A   
ATOM   3875  OE2 GLU A 408      27.136 -23.184  -1.111  1.00 10.00      A   
ATOM   3876  C   GLU A 408      26.048 -19.389  -2.247  1.00 10.00      A   
ATOM   3877  O   GLU A 408      26.480 -18.428  -2.887  1.00 10.00      A   
ATOM   3878  N   PRO A 409      26.089 -19.415  -0.908  1.00 10.00      A   
ATOM   3879  CA  PRO A 409      26.666 -18.331  -0.115  1.00 10.00      A   
ATOM   3880  CB  PRO A 409      26.296 -18.690   1.331  1.00 10.00      A   
ATOM   3881  CG  PRO A 409      25.301 -19.798   1.232  1.00 10.00      A   
ATOM   3882  CD  PRO A 409      25.583 -20.498  -0.060  1.00 10.00      A   
ATOM   3883  C   PRO A 409      28.185 -18.281  -0.270  1.00 10.00      A   
ATOM   3884  O   PRO A 409      28.852 -19.319  -0.271  1.00 10.00      A   
ATOM   3885  N   LYS A 410      28.719 -17.073  -0.416  1.00 10.00      A   
ATOM   3886  HN  LYS A 410      28.124 -16.290  -0.413  1.00 10.00      A   
ATOM   3887  CA  LYS A 410      30.159 -16.864  -0.572  1.00 10.00      A   
ATOM   3888  CB  LYS A 410      30.927 -17.352   0.659  1.00 10.00      A   
ATOM   3889  CG  LYS A 410      30.582 -16.609   1.937  1.00 10.00      A   
ATOM   3890  CD  LYS A 410      31.001 -17.400   3.167  1.00 10.00      A   
ATOM   3891  CE  LYS A 410      30.660 -16.655   4.447  1.00 10.00      A   
ATOM   3892  NZ  LYS A 410      30.926 -17.475   5.662  1.00 10.00      A   
ATOM   3893  HZ1 LYS A 410      31.929 -17.746   5.704  1.00 10.00      A   
ATOM   3894  HZ2 LYS A 410      30.347 -18.338   5.647  1.00 10.00      A   
ATOM   3895  HZ3 LYS A 410      30.690 -16.933   6.518  1.00 10.00      A   
ATOM   3896  C   LYS A 410      30.700 -17.511  -1.848  1.00 10.00      A   
ATOM   3897  O   LYS A 410      31.862 -17.922  -1.905  1.00 10.00      A   
ATOM   3898  N   ALA A 411      29.858 -17.593  -2.871  1.00 10.00      A   
ATOM   3899  HN  ALA A 411      28.941 -17.258  -2.765  1.00 10.00      A   
ATOM   3900  CA  ALA A 411      30.263 -18.176  -4.145  1.00 10.00      A   
ATOM   3901  CB  ALA A 411      29.053 -18.693  -4.904  1.00 10.00      A   
ATOM   3902  C   ALA A 411      31.021 -17.153  -4.989  1.00 10.00      A   
ATOM   3903  O   ALA A 411      30.514 -16.063  -5.260  1.00 10.00      A   
ATOM   3904  N   PRO A 412      32.256 -17.483  -5.393  1.00 10.00      A   
ATOM   3905  CA  PRO A 412      33.086 -16.600  -6.209  1.00 10.00      A   
ATOM   3906  CB  PRO A 412      34.493 -17.048  -5.823  1.00 10.00      A   
ATOM   3907  CG  PRO A 412      34.358 -18.513  -5.571  1.00 10.00      A   
ATOM   3908  CD  PRO A 412      32.949 -18.746  -5.084  1.00 10.00      A   
ATOM   3909  C   PRO A 412      32.864 -16.831  -7.703  1.00 10.00      A   
ATOM   3910  O   PRO A 412      31.959 -17.563  -8.102  1.00 10.00      A   
ATOM   3911  N   ASP A 413      33.690 -16.188  -8.517  1.00 10.00      A   
ATOM   3912  HN  ASP A 413      34.380 -15.604  -8.128  1.00 10.00      A   
ATOM   3913  CA  ASP A 413      33.623 -16.325  -9.970  1.00 10.00      A   
ATOM   3914  CB  ASP A 413      34.638 -15.359 -10.597  1.00 10.00      A   
ATOM   3915  CG  ASP A 413      34.523 -15.223 -12.101  1.00 10.00      A   
ATOM   3916  OD1 ASP A 413      34.998 -16.125 -12.821  1.00 10.00      A   
ATOM   3917  OD2 ASP A 413      34.000 -14.188 -12.568  1.00 10.00      A   
ATOM   3918  C   ASP A 413      33.985 -17.760 -10.342  1.00 10.00      A   
ATOM   3919  O   ASP A 413      35.099 -18.199 -10.085  1.00 10.00      A   
ATOM   3920  N   TYR A 414      33.049 -18.490 -10.938  1.00 10.00      A   
ATOM   3921  HN  TYR A 414      32.175 -18.088 -11.126  1.00 10.00      A   
ATOM   3922  CA  TYR A 414      33.286 -19.891 -11.301  1.00 10.00      A   
ATOM   3923  CB  TYR A 414      31.978 -20.598 -11.677  1.00 10.00      A   
ATOM   3924  CG  TYR A 414      31.327 -20.060 -12.933  1.00 10.00      A   
ATOM   3925  CD1 TYR A 414      31.606 -20.611 -14.178  1.00 10.00      A   
ATOM   3926  CD2 TYR A 414      30.439 -18.995 -12.874  1.00 10.00      A   
ATOM   3927  CE1 TYR A 414      31.024 -20.113 -15.327  1.00 10.00      A   
ATOM   3928  CE2 TYR A 414      29.852 -18.495 -14.017  1.00 10.00      A   
ATOM   3929  CZ  TYR A 414      30.149 -19.055 -15.239  1.00 10.00      A   
ATOM   3930  OH  TYR A 414      29.572 -18.548 -16.377  1.00 10.00      A   
ATOM   3931  HH  TYR A 414      29.160 -17.689 -16.168  1.00 10.00      A   
ATOM   3932  C   TYR A 414      34.332 -20.073 -12.404  1.00 10.00      A   
ATOM   3933  O   TYR A 414      34.794 -21.192 -12.642  1.00 10.00      A   
ATOM   3934  N   LEU A 415      34.710 -18.992 -13.072  1.00 10.00      A   
ATOM   3935  HN  LEU A 415      34.336 -18.118 -12.831  1.00 10.00      A   
ATOM   3936  CA  LEU A 415      35.685 -19.078 -14.148  1.00 10.00      A   
ATOM   3937  CB  LEU A 415      35.283 -18.186 -15.327  1.00 10.00      A   
ATOM   3938  CG  LEU A 415      34.134 -18.683 -16.200  1.00 10.00      A   
ATOM   3939  CD1 LEU A 415      33.825 -17.668 -17.288  1.00 10.00      A   
ATOM   3940  CD2 LEU A 415      34.476 -20.034 -16.810  1.00 10.00      A   
ATOM   3941  C   LEU A 415      37.094 -18.731 -13.681  1.00 10.00      A   
ATOM   3942  O   LEU A 415      38.035 -19.488 -13.914  1.00 10.00      A   
ATOM   3943  N   THR A 416      37.239 -17.600 -13.005  1.00 10.00      A   
ATOM   3944  HN  THR A 416      36.441 -17.048 -12.809  1.00 10.00      A   
ATOM   3945  CA  THR A 416      38.553 -17.156 -12.546  1.00 10.00      A   
ATOM   3946  CB  THR A 416      38.736 -15.640 -12.781  1.00 10.00      A   
ATOM   3947  OG1 THR A 416      37.552 -14.947 -12.363  1.00 10.00      A   
ATOM   3948  HG1 THR A 416      36.795 -15.264 -12.874  1.00 10.00      A   
ATOM   3949  CG2 THR A 416      38.993 -15.347 -14.254  1.00 10.00      A   
ATOM   3950  C   THR A 416      38.793 -17.464 -11.070  1.00 10.00      A   
ATOM   3951  O   THR A 416      39.929 -17.397 -10.596  1.00 10.00      A   
ATOM   3952  N   LEU A 417      37.722 -17.809 -10.360  1.00 10.00      A   
ATOM   3953  HN  LEU A 417      36.856 -17.878 -10.816  1.00 10.00      A   
ATOM   3954  CA  LEU A 417      37.782 -18.109  -8.926  1.00 10.00      A   
ATOM   3955  CB  LEU A 417      38.780 -19.231  -8.621  1.00 10.00      A   
ATOM   3956  CG  LEU A 417      38.474 -20.593  -9.250  1.00 10.00      A   
ATOM   3957  CD1 LEU A 417      39.563 -21.597  -8.914  1.00 10.00      A   
ATOM   3958  CD2 LEU A 417      37.117 -21.101  -8.790  1.00 10.00      A   
ATOM   3959  C   LEU A 417      38.098 -16.847  -8.127  1.00 10.00      A   
ATOM   3960  O   LEU A 417      38.579 -16.907  -6.995  1.00 10.00      A   
ATOM   3961  N   GLU A 418      37.806 -15.706  -8.734  1.00 10.00      A   
ATOM   3962  HN  GLU A 418      37.406 -15.737  -9.628  1.00 10.00      A   
ATOM   3963  CA  GLU A 418      38.049 -14.411  -8.119  1.00 10.00      A   
ATOM   3964  CB  GLU A 418      38.449 -13.403  -9.201  1.00 10.00      A   
ATOM   3965  CG  GLU A 418      39.815 -13.644  -9.820  1.00 10.00      A   
ATOM   3966  CD  GLU A 418      40.946 -13.206  -8.916  1.00 10.00      A   
ATOM   3967  OE1 GLU A 418      41.592 -14.079  -8.303  1.00 10.00      A   
ATOM   3968  OE2 GLU A 418      41.194 -11.986  -8.814  1.00 10.00      A   
ATOM   3969  C   GLU A 418      36.790 -13.909  -7.422  1.00 10.00      A   
ATOM   3970  O   GLU A 418      35.680 -14.322  -7.763  1.00 10.00      A   
ATOM   3971  N   PRO A 419      36.945 -13.037  -6.418  1.00 10.00      A   
ATOM   3972  CA  PRO A 419      35.809 -12.459  -5.698  1.00 10.00      A   
ATOM   3973  CB  PRO A 419      36.470 -11.618  -4.598  1.00 10.00      A   
ATOM   3974  CG  PRO A 419      37.866 -12.129  -4.501  1.00 10.00      A   
ATOM   3975  CD  PRO A 419      38.231 -12.569  -5.883  1.00 10.00      A   
ATOM   3976  C   PRO A 419      34.983 -11.569  -6.625  1.00 10.00      A   
ATOM   3977  O   PRO A 419      35.476 -11.117  -7.658  1.00 10.00      A   
ATOM   3978  N   LEU A 420      33.739 -11.303  -6.251  1.00 10.00      A   
ATOM   3979  HN  LEU A 420      33.411 -11.650  -5.391  1.00 10.00      A   
ATOM   3980  CA  LEU A 420      32.850 -10.485  -7.074  1.00 10.00      A   
ATOM   3981  CB  LEU A 420      31.399 -10.952  -6.928  1.00 10.00      A   
ATOM   3982  CG  LEU A 420      31.120 -12.417  -7.276  1.00 10.00      A   
ATOM   3983  CD1 LEU A 420      29.682 -12.777  -6.941  1.00 10.00      A   
ATOM   3984  CD2 LEU A 420      31.414 -12.693  -8.744  1.00 10.00      A   
ATOM   3985  C   LEU A 420      32.973  -9.004  -6.721  1.00 10.00      A   
ATOM   3986  O   LEU A 420      32.172  -8.176  -7.166  1.00 10.00      A   
ATOM   3987  N   ASP A 421      33.994  -8.690  -5.930  1.00 10.00      A   
ATOM   3988  HN  ASP A 421      34.584  -9.409  -5.615  1.00 10.00      A   
ATOM   3989  CA  ASP A 421      34.259  -7.326  -5.484  1.00 10.00      A   
ATOM   3990  CB  ASP A 421      35.535  -7.280  -4.633  1.00 10.00      A   
ATOM   3991  CG  ASP A 421      35.396  -7.980  -3.294  1.00 10.00      A   
ATOM   3992  OD1 ASP A 421      35.572  -7.320  -2.249  1.00 10.00      A   
ATOM   3993  OD2 ASP A 421      35.126  -9.194  -3.275  1.00 10.00      A   
ATOM   3994  C   ASP A 421      34.381  -6.347  -6.649  1.00 10.00      A   
ATOM   3995  O   ASP A 421      33.816  -5.254  -6.616  1.00 10.00      A   
ATOM   3996  N   ILE A 422      35.107  -6.744  -7.686  1.00 10.00      A   
ATOM   3997  HN  ILE A 422      35.517  -7.633  -7.671  1.00 10.00      A   
ATOM   3998  CA  ILE A 422      35.300  -5.883  -8.848  1.00 10.00      A   
ATOM   3999  CB  ILE A 422      36.509  -6.305  -9.713  1.00 10.00      A   
ATOM   4000  CG1 ILE A 422      36.426  -7.787 -10.095  1.00 10.00      A   
ATOM   4001  CG2 ILE A 422      37.811  -6.011  -8.984  1.00 10.00      A   
ATOM   4002  CD1 ILE A 422      37.360  -8.183 -11.223  1.00 10.00      A   
ATOM   4003  C   ILE A 422      34.045  -5.796  -9.709  1.00 10.00      A   
ATOM   4004  O   ILE A 422      33.782  -4.769 -10.340  1.00 10.00      A   
ATOM   4005  N   GLY A 423      33.278  -6.878  -9.741  1.00 10.00      A   
ATOM   4006  HN  GLY A 423      33.547  -7.675  -9.238  1.00 10.00      A   
ATOM   4007  CA  GLY A 423      32.059  -6.894 -10.517  1.00 10.00      A   
ATOM   4008  C   GLY A 423      31.030  -5.947  -9.943  1.00 10.00      A   
ATOM   4009  O   GLY A 423      30.484  -5.104 -10.654  1.00 10.00      A   
ATOM   4010  N   PHE A 424      30.788  -6.068  -8.644  1.00 10.00      A   
ATOM   4011  HN  PHE A 424      31.278  -6.746  -8.126  1.00 10.00      A   
ATOM   4012  CA  PHE A 424      29.827  -5.215  -7.964  1.00 10.00      A   
ATOM   4013  CB  PHE A 424      29.498  -5.761  -6.575  1.00 10.00      A   
ATOM   4014  CG  PHE A 424      28.482  -6.868  -6.588  1.00 10.00      A   
ATOM   4015  CD1 PHE A 424      28.877  -8.195  -6.611  1.00 10.00      A   
ATOM   4016  CD2 PHE A 424      27.126  -6.578  -6.582  1.00 10.00      A   
ATOM   4017  CE1 PHE A 424      27.943  -9.213  -6.624  1.00 10.00      A   
ATOM   4018  CE2 PHE A 424      26.186  -7.590  -6.595  1.00 10.00      A   
ATOM   4019  CZ  PHE A 424      26.595  -8.911  -6.616  1.00 10.00      A   
ATOM   4020  C   PHE A 424      30.347  -3.787  -7.880  1.00 10.00      A   
ATOM   4021  O   PHE A 424      29.570  -2.830  -7.862  1.00 10.00      A   
ATOM   4022  N   GLY A 425      31.672  -3.656  -7.841  1.00 10.00      A   
ATOM   4023  HN  GLY A 425      32.231  -4.462  -7.830  1.00 10.00      A   
ATOM   4024  CA  GLY A 425      32.294  -2.348  -7.786  1.00 10.00      A   
ATOM   4025  C   GLY A 425      32.005  -1.552  -9.039  1.00 10.00      A   
ATOM   4026  O   GLY A 425      31.858  -0.331  -8.997  1.00 10.00      A   
ATOM   4027  N   ALA A 426      31.904  -2.256 -10.160  1.00 10.00      A   
ATOM   4028  HN  ALA A 426      32.034  -3.229 -10.124  1.00 10.00      A   
ATOM   4029  CA  ALA A 426      31.615  -1.630 -11.439  1.00 10.00      A   
ATOM   4030  CB  ALA A 426      31.922  -2.592 -12.573  1.00 10.00      A   
ATOM   4031  C   ALA A 426      30.157  -1.200 -11.493  1.00 10.00      A   
ATOM   4032  O   ALA A 426      29.816  -0.199 -12.119  1.00 10.00      A   
ATOM   4033  N   ILE A 427      29.302  -1.956 -10.816  1.00 10.00      A   
ATOM   4034  HN  ILE A 427      29.642  -2.730 -10.322  1.00 10.00      A   
ATOM   4035  CA  ILE A 427      27.876  -1.655 -10.777  1.00 10.00      A   
ATOM   4036  CB  ILE A 427      27.082  -2.707  -9.971  1.00 10.00      A   
ATOM   4037  CG1 ILE A 427      27.361  -4.123 -10.484  1.00 10.00      A   
ATOM   4038  CG2 ILE A 427      25.590  -2.405 -10.016  1.00 10.00      A   
ATOM   4039  CD1 ILE A 427      26.842  -4.387 -11.878  1.00 10.00      A   
ATOM   4040  C   ILE A 427      27.646  -0.274 -10.167  1.00 10.00      A   
ATOM   4041  O   ILE A 427      26.982   0.570 -10.760  1.00 10.00      A   
ATOM   4042  N   VAL A 428      28.225  -0.040  -8.995  1.00 10.00      A   
ATOM   4043  HN  VAL A 428      28.758  -0.747  -8.570  1.00 10.00      A   
ATOM   4044  CA  VAL A 428      28.077   1.245  -8.317  1.00 10.00      A   
ATOM   4045  CB  VAL A 428      28.511   1.168  -6.835  1.00 10.00      A   
ATOM   4046  CG1 VAL A 428      27.655   0.166  -6.084  1.00 10.00      A   
ATOM   4047  CG2 VAL A 428      29.984   0.809  -6.703  1.00 10.00      A   
ATOM   4048  C   VAL A 428      28.860   2.344  -9.034  1.00 10.00      A   
ATOM   4049  O   VAL A 428      28.560   3.531  -8.893  1.00 10.00      A   
ATOM   4050  N   GLU A 429      29.864   1.933  -9.795  1.00 10.00      A   
ATOM   4051  HN  GLU A 429      30.051   0.969  -9.853  1.00 10.00      A   
ATOM   4052  CA  GLU A 429      30.704   2.857 -10.538  1.00 10.00      A   
ATOM   4053  CB  GLU A 429      31.956   2.124 -11.037  1.00 10.00      A   
ATOM   4054  CG  GLU A 429      32.905   2.975 -11.861  1.00 10.00      A   
ATOM   4055  CD  GLU A 429      34.085   2.187 -12.394  1.00 10.00      A   
ATOM   4056  OE1 GLU A 429      35.092   2.055 -11.668  1.00 10.00      A   
ATOM   4057  OE2 GLU A 429      34.022   1.715 -13.550  1.00 10.00      A   
ATOM   4058  C   GLU A 429      29.943   3.474 -11.710  1.00 10.00      A   
ATOM   4059  O   GLU A 429      30.016   4.683 -11.943  1.00 10.00      A   
ATOM   4060  N   HIS A 430      29.205   2.642 -12.437  1.00 10.00      A   
ATOM   4061  HN  HIS A 430      29.175   1.686 -12.196  1.00 10.00      A   
ATOM   4062  CA  HIS A 430      28.452   3.108 -13.595  1.00 10.00      A   
ATOM   4063  CB  HIS A 430      28.402   2.031 -14.680  1.00 10.00      A   
ATOM   4064  CG  HIS A 430      29.741   1.702 -15.268  1.00 10.00      A   
ATOM   4065  ND1 HIS A 430      30.165   2.263 -16.448  1.00 10.00      A   
ATOM   4066  CD2 HIS A 430      30.711   0.877 -14.796  1.00 10.00      A   
ATOM   4067  CE1 HIS A 430      31.375   1.777 -16.668  1.00 10.00      A   
ATOM   4068  NE2 HIS A 430      31.744   0.935 -15.692  1.00 10.00      A   
ATOM   4069  HE2 HIS A 430      32.603   0.465 -15.620  1.00 10.00      A   
ATOM   4070  C   HIS A 430      27.046   3.578 -13.226  1.00 10.00      A   
ATOM   4071  O   HIS A 430      26.583   4.609 -13.718  1.00 10.00      A   
ATOM   4072  N   CYS A 431      26.371   2.830 -12.358  1.00 10.00      A   
ATOM   4073  HN  CYS A 431      26.793   2.027 -11.978  1.00 10.00      A   
ATOM   4074  CA  CYS A 431      25.017   3.187 -11.940  1.00 10.00      A   
ATOM   4075  CB  CYS A 431      24.299   1.993 -11.308  1.00 10.00      A   
ATOM   4076  SG  CYS A 431      24.277   0.512 -12.345  1.00 10.00      A   
ATOM   4077  HG  CYS A 431      25.393  -0.163 -12.114  1.00 10.00      A   
ATOM   4078  C   CYS A 431      25.045   4.377 -10.984  1.00 10.00      A   
ATOM   4079  O   CYS A 431      25.312   4.233  -9.789  1.00 10.00      A   
ATOM   4080  N   LYS A 432      24.786   5.554 -11.527  1.00 10.00      A   
ATOM   4081  HN  LYS A 432      24.595   5.602 -12.487  1.00 10.00      A   
ATOM   4082  CA  LYS A 432      24.798   6.779 -10.745  1.00 10.00      A   
ATOM   4083  CB  LYS A 432      24.957   7.988 -11.669  1.00 10.00      A   
ATOM   4084  CG  LYS A 432      26.148   7.908 -12.614  1.00 10.00      A   
ATOM   4085  CD  LYS A 432      27.454   7.719 -11.860  1.00 10.00      A   
ATOM   4086  CE  LYS A 432      28.652   7.775 -12.795  1.00 10.00      A   
ATOM   4087  NZ  LYS A 432      28.708   9.053 -13.548  1.00 10.00      A   
ATOM   4088  HZ1 LYS A 432      29.625   9.144 -14.028  1.00 10.00      A   
ATOM   4089  HZ2 LYS A 432      28.593   9.857 -12.902  1.00 10.00      A   
ATOM   4090  HZ3 LYS A 432      27.951   9.083 -14.264  1.00 10.00      A   
ATOM   4091  C   LYS A 432      23.528   6.937  -9.915  1.00 10.00      A   
ATOM   4092  O   LYS A 432      23.565   7.473  -8.805  1.00 10.00      A   
ATOM   4093  N   ASP A 433      22.410   6.460 -10.443  1.00 10.00      A   
ATOM   4094  HN  ASP A 433      22.442   6.013 -11.314  1.00 10.00      A   
ATOM   4095  CA  ASP A 433      21.134   6.578  -9.746  1.00 10.00      A   
ATOM   4096  CB  ASP A 433      20.018   6.956 -10.725  1.00 10.00      A   
ATOM   4097  CG  ASP A 433      19.040   7.962 -10.147  1.00 10.00      A   
ATOM   4098  OD1 ASP A 433      19.430   9.134  -9.961  1.00 10.00      A   
ATOM   4099  OD2 ASP A 433      17.873   7.596  -9.894  1.00 10.00      A   
ATOM   4100  C   ASP A 433      20.782   5.291  -9.006  1.00 10.00      A   
ATOM   4101  O   ASP A 433      19.610   4.946  -8.858  1.00 10.00      A   
ATOM   4102  N   LEU A 434      21.804   4.584  -8.538  1.00 10.00      A   
ATOM   4103  HN  LEU A 434      22.715   4.903  -8.691  1.00 10.00      A   
ATOM   4104  CA  LEU A 434      21.601   3.347  -7.803  1.00 10.00      A   
ATOM   4105  CB  LEU A 434      22.906   2.568  -7.676  1.00 10.00      A   
ATOM   4106  CG  LEU A 434      22.799   1.185  -7.035  1.00 10.00      A   
ATOM   4107  CD1 LEU A 434      21.864   0.295  -7.838  1.00 10.00      A   
ATOM   4108  CD2 LEU A 434      24.173   0.549  -6.903  1.00 10.00      A   
ATOM   4109  C   LEU A 434      21.033   3.637  -6.422  1.00 10.00      A   
ATOM   4110  O   LEU A 434      21.732   4.142  -5.541  1.00 10.00      A   
ATOM   4111  N   ARG A 435      19.769   3.300  -6.240  1.00 10.00      A   
ATOM   4112  HN  ARG A 435      19.281   2.867  -6.975  1.00 10.00      A   
ATOM   4113  CA  ARG A 435      19.082   3.540  -4.984  1.00 10.00      A   
ATOM   4114  CB  ARG A 435      17.603   3.815  -5.251  1.00 10.00      A   
ATOM   4115  CG  ARG A 435      17.328   5.037  -6.110  1.00 10.00      A   
ATOM   4116  CD  ARG A 435      16.014   4.891  -6.866  1.00 10.00      A   
ATOM   4117  NE  ARG A 435      14.950   4.324  -6.033  1.00 10.00      A   
ATOM   4118  HE  ARG A 435      14.820   3.349  -6.065  1.00 10.00      A   
ATOM   4119  CZ  ARG A 435      14.151   5.039  -5.241  1.00 10.00      A   
ATOM   4120  NH1 ARG A 435      14.291   6.361  -5.175  1.00 10.00      A   
ATOM   4121 HH11 ARG A 435      15.020   6.840  -5.741  1.00 10.00      A   
ATOM   4122 HH12 ARG A 435      13.669   6.919  -4.556  1.00 10.00      A   
ATOM   4123  NH2 ARG A 435      13.210   4.438  -4.526  1.00 10.00      A   
ATOM   4124 HH21 ARG A 435      12.581   4.991  -3.906  1.00 10.00      A   
ATOM   4125 HH22 ARG A 435      13.084   3.397  -4.582  1.00 10.00      A   
ATOM   4126  C   ARG A 435      19.195   2.348  -4.044  1.00 10.00      A   
ATOM   4127  O   ARG A 435      19.498   2.504  -2.861  1.00 10.00      A   
ATOM   4128  N   ARG A 436      18.960   1.158  -4.570  1.00 10.00      A   
ATOM   4129  HN  ARG A 436      18.776   1.084  -5.533  1.00 10.00      A   
ATOM   4130  CA  ARG A 436      18.996  -0.045  -3.750  1.00 10.00      A   
ATOM   4131  CB  ARG A 436      17.568  -0.542  -3.516  1.00 10.00      A   
ATOM   4132  CG  ARG A 436      17.443  -1.685  -2.524  1.00 10.00      A   
ATOM   4133  CD  ARG A 436      15.986  -2.068  -2.336  1.00 10.00      A   
ATOM   4134  NE  ARG A 436      15.800  -3.068  -1.285  1.00 10.00      A   
ATOM   4135  HE  ARG A 436      16.604  -3.408  -0.835  1.00 10.00      A   
ATOM   4136  CZ  ARG A 436      14.609  -3.531  -0.917  1.00 10.00      A   
ATOM   4137  NH1 ARG A 436      13.509  -3.092  -1.511  1.00 10.00      A   
ATOM   4138 HH11 ARG A 436      12.579  -3.470  -1.214  1.00 10.00      A   
ATOM   4139 HH12 ARG A 436      13.566  -2.383  -2.269  1.00 10.00      A   
ATOM   4140  NH2 ARG A 436      14.498  -4.440   0.042  1.00 10.00      A   
ATOM   4141 HH21 ARG A 436      15.339  -4.808   0.527  1.00 10.00      A   
ATOM   4142 HH22 ARG A 436      13.545  -4.793   0.312  1.00 10.00      A   
ATOM   4143  C   ARG A 436      19.832  -1.141  -4.397  1.00 10.00      A   
ATOM   4144  O   ARG A 436      19.754  -1.365  -5.607  1.00 10.00      A   
ATOM   4145  N   LEU A 437      20.624  -1.828  -3.582  1.00 10.00      A   
ATOM   4146  HN  LEU A 437      20.638  -1.603  -2.622  1.00 10.00      A   
ATOM   4147  CA  LEU A 437      21.475  -2.908  -4.063  1.00 10.00      A   
ATOM   4148  CB  LEU A 437      22.889  -2.384  -4.366  1.00 10.00      A   
ATOM   4149  CG  LEU A 437      24.034  -3.410  -4.407  1.00 10.00      A   
ATOM   4150  CD1 LEU A 437      23.856  -4.409  -5.540  1.00 10.00      A   
ATOM   4151  CD2 LEU A 437      25.379  -2.711  -4.518  1.00 10.00      A   
ATOM   4152  C   LEU A 437      21.526  -4.056  -3.057  1.00 10.00      A   
ATOM   4153  O   LEU A 437      21.686  -3.841  -1.854  1.00 10.00      A   
ATOM   4154  N   SER A 438      21.359  -5.266  -3.556  1.00 10.00      A   
ATOM   4155  HN  SER A 438      21.184  -5.366  -4.517  1.00 10.00      A   
ATOM   4156  CA  SER A 438      21.420  -6.456  -2.724  1.00 10.00      A   
ATOM   4157  CB  SER A 438      20.178  -7.316  -2.953  1.00 10.00      A   
ATOM   4158  OG  SER A 438      19.005  -6.517  -2.962  1.00 10.00      A   
ATOM   4159  HG  SER A 438      18.229  -7.088  -2.843  1.00 10.00      A   
ATOM   4160  C   SER A 438      22.694  -7.229  -3.068  1.00 10.00      A   
ATOM   4161  O   SER A 438      22.970  -7.489  -4.238  1.00 10.00      A   
ATOM   4162  N   LEU A 439      23.476  -7.577  -2.060  1.00 10.00      A   
ATOM   4163  HN  LEU A 439      23.207  -7.352  -1.141  1.00 10.00      A   
ATOM   4164  CA  LEU A 439      24.733  -8.284  -2.284  1.00 10.00      A   
ATOM   4165  CB  LEU A 439      25.817  -7.750  -1.346  1.00 10.00      A   
ATOM   4166  CG  LEU A 439      26.116  -6.251  -1.438  1.00 10.00      A   
ATOM   4167  CD1 LEU A 439      27.051  -5.817  -0.317  1.00 10.00      A   
ATOM   4168  CD2 LEU A 439      26.708  -5.906  -2.796  1.00 10.00      A   
ATOM   4169  C   LEU A 439      24.607  -9.791  -2.109  1.00 10.00      A   
ATOM   4170  O   LEU A 439      23.758 -10.275  -1.357  1.00 10.00      A   
ATOM   4171  N   SER A 440      25.478 -10.515  -2.803  1.00 10.00      A   
ATOM   4172  HN  SER A 440      26.121 -10.052  -3.379  1.00 10.00      A   
ATOM   4173  CA  SER A 440      25.527 -11.968  -2.748  1.00 10.00      A   
ATOM   4174  CB  SER A 440      24.326 -12.588  -3.460  1.00 10.00      A   
ATOM   4175  OG  SER A 440      23.158 -12.490  -2.666  1.00 10.00      A   
ATOM   4176  HG  SER A 440      23.234 -11.717  -2.086  1.00 10.00      A   
ATOM   4177  C   SER A 440      26.820 -12.461  -3.385  1.00 10.00      A   
ATOM   4178  O   SER A 440      27.404 -11.773  -4.222  1.00 10.00      A   
ATOM   4179  N   GLY A 441      27.254 -13.648  -2.995  1.00 10.00      A   
ATOM   4180  HN  GLY A 441      26.737 -14.151  -2.326  1.00 10.00      A   
ATOM   4181  CA  GLY A 441      28.474 -14.210  -3.536  1.00 10.00      A   
ATOM   4182  C   GLY A 441      29.676 -13.928  -2.659  1.00 10.00      A   
ATOM   4183  O   GLY A 441      29.540 -13.401  -1.551  1.00 10.00      A   
ATOM   4184  N   LEU A 442      30.854 -14.289  -3.143  1.00 10.00      A   
ATOM   4185  HN  LEU A 442      30.898 -14.700  -4.037  1.00 10.00      A   
ATOM   4186  CA  LEU A 442      32.080 -14.073  -2.393  1.00 10.00      A   
ATOM   4187  CB  LEU A 442      33.188 -15.028  -2.851  1.00 10.00      A   
ATOM   4188  CG  LEU A 442      34.463 -15.023  -2.001  1.00 10.00      A   
ATOM   4189  CD1 LEU A 442      34.158 -15.433  -0.568  1.00 10.00      A   
ATOM   4190  CD2 LEU A 442      35.525 -15.927  -2.606  1.00 10.00      A   
ATOM   4191  C   LEU A 442      32.535 -12.629  -2.530  1.00 10.00      A   
ATOM   4192  O   LEU A 442      33.041 -12.223  -3.579  1.00 10.00      A   
ATOM   4193  N   LEU A 443      32.328 -11.859  -1.474  1.00 10.00      A   
ATOM   4194  HN  LEU A 443      31.900 -12.243  -0.678  1.00 10.00      A   
ATOM   4195  CA  LEU A 443      32.712 -10.456  -1.458  1.00 10.00      A   
ATOM   4196  CB  LEU A 443      31.461  -9.580  -1.386  1.00 10.00      A   
ATOM   4197  CG  LEU A 443      30.407  -9.827  -2.462  1.00 10.00      A   
ATOM   4198  CD1 LEU A 443      29.072  -9.240  -2.039  1.00 10.00      A   
ATOM   4199  CD2 LEU A 443      30.857  -9.232  -3.785  1.00 10.00      A   
ATOM   4200  C   LEU A 443      33.598 -10.172  -0.252  1.00 10.00      A   
ATOM   4201  O   LEU A 443      33.254 -10.532   0.875  1.00 10.00      A   
ATOM   4202  N   THR A 444      34.733  -9.534  -0.486  1.00 10.00      A   
ATOM   4203  HN  THR A 444      34.952  -9.260  -1.410  1.00 10.00      A   
ATOM   4204  CA  THR A 444      35.651  -9.209   0.593  1.00 10.00      A   
ATOM   4205  CB  THR A 444      37.127  -9.399   0.170  1.00 10.00      A   
ATOM   4206  OG1 THR A 444      37.454  -8.521  -0.918  1.00 10.00      A   
ATOM   4207  HG1 THR A 444      36.633  -8.215  -1.351  1.00 10.00      A   
ATOM   4208  CG2 THR A 444      37.376 -10.839  -0.258  1.00 10.00      A   
ATOM   4209  C   THR A 444      35.410  -7.780   1.084  1.00 10.00      A   
ATOM   4210  O   THR A 444      34.309  -7.251   0.939  1.00 10.00      A   
ATOM   4211  N   ASP A 445      36.430  -7.156   1.657  1.00 10.00      A   
ATOM   4212  HN  ASP A 445      37.288  -7.618   1.736  1.00 10.00      A   
ATOM   4213  CA  ASP A 445      36.305  -5.790   2.163  1.00 10.00      A   
ATOM   4214  CB  ASP A 445      37.305  -5.540   3.295  1.00 10.00      A   
ATOM   4215  CG  ASP A 445      36.665  -5.505   4.669  1.00 10.00      A   
ATOM   4216  OD1 ASP A 445      37.214  -4.823   5.565  1.00 10.00      A   
ATOM   4217  OD2 ASP A 445      35.629  -6.171   4.870  1.00 10.00      A   
ATOM   4218  C   ASP A 445      36.538  -4.776   1.051  1.00 10.00      A   
ATOM   4219  O   ASP A 445      36.287  -3.581   1.218  1.00 10.00      A   
ATOM   4220  N   LYS A 446      37.016  -5.262  -0.086  1.00 10.00      A   
ATOM   4221  HN  LYS A 446      37.183  -6.227  -0.157  1.00 10.00      A   
ATOM   4222  CA  LYS A 446      37.298  -4.406  -1.231  1.00 10.00      A   
ATOM   4223  CB  LYS A 446      38.131  -5.155  -2.275  1.00 10.00      A   
ATOM   4224  CG  LYS A 446      38.916  -4.248  -3.207  1.00 10.00      A   
ATOM   4225  CD  LYS A 446      39.867  -3.355  -2.429  1.00 10.00      A   
ATOM   4226  CE  LYS A 446      40.628  -2.422  -3.353  1.00 10.00      A   
ATOM   4227  NZ  LYS A 446      41.497  -1.475  -2.601  1.00 10.00      A   
ATOM   4228  HZ1 LYS A 446      42.185  -2.002  -2.029  1.00 10.00      A   
ATOM   4229  HZ2 LYS A 446      40.917  -0.879  -1.965  1.00 10.00      A   
ATOM   4230  HZ3 LYS A 446      42.012  -0.857  -3.263  1.00 10.00      A   
ATOM   4231  C   LYS A 446      36.015  -3.856  -1.858  1.00 10.00      A   
ATOM   4232  O   LYS A 446      35.934  -2.669  -2.178  1.00 10.00      A   
ATOM   4233  N   VAL A 447      35.020  -4.726  -2.036  1.00 10.00      A   
ATOM   4234  HN  VAL A 447      35.161  -5.675  -1.788  1.00 10.00      A   
ATOM   4235  CA  VAL A 447      33.740  -4.330  -2.618  1.00 10.00      A   
ATOM   4236  CB  VAL A 447      32.769  -5.530  -2.764  1.00 10.00      A   
ATOM   4237  CG1 VAL A 447      32.395  -6.119  -1.411  1.00 10.00      A   
ATOM   4238  CG2 VAL A 447      31.528  -5.139  -3.552  1.00 10.00      A   
ATOM   4239  C   VAL A 447      33.083  -3.217  -1.803  1.00 10.00      A   
ATOM   4240  O   VAL A 447      32.490  -2.291  -2.358  1.00 10.00      A   
ATOM   4241  N   PHE A 448      33.219  -3.295  -0.487  1.00 10.00      A   
ATOM   4242  HN  PHE A 448      33.722  -4.044  -0.103  1.00 10.00      A   
ATOM   4243  CA  PHE A 448      32.644  -2.296   0.398  1.00 10.00      A   
ATOM   4244  CB  PHE A 448      32.758  -2.731   1.856  1.00 10.00      A   
ATOM   4245  CG  PHE A 448      31.861  -3.881   2.211  1.00 10.00      A   
ATOM   4246  CD1 PHE A 448      32.369  -5.162   2.333  1.00 10.00      A   
ATOM   4247  CD2 PHE A 448      30.507  -3.682   2.418  1.00 10.00      A   
ATOM   4248  CE1 PHE A 448      31.547  -6.223   2.654  1.00 10.00      A   
ATOM   4249  CE2 PHE A 448      29.679  -4.738   2.740  1.00 10.00      A   
ATOM   4250  CZ  PHE A 448      30.200  -6.011   2.858  1.00 10.00      A   
ATOM   4251  C   PHE A 448      33.309  -0.945   0.189  1.00 10.00      A   
ATOM   4252  O   PHE A 448      32.668   0.100   0.314  1.00 10.00      A   
ATOM   4253  N   GLU A 449      34.596  -0.975  -0.140  1.00 10.00      A   
ATOM   4254  HN  GLU A 449      35.047  -1.841  -0.219  1.00 10.00      A   
ATOM   4255  CA  GLU A 449      35.353   0.237  -0.391  1.00 10.00      A   
ATOM   4256  CB  GLU A 449      36.814  -0.112  -0.679  1.00 10.00      A   
ATOM   4257  CG  GLU A 449      37.725   1.085  -0.870  1.00 10.00      A   
ATOM   4258  CD  GLU A 449      39.010   0.718  -1.584  1.00 10.00      A   
ATOM   4259  OE1 GLU A 449      39.743  -0.160  -1.085  1.00 10.00      A   
ATOM   4260  OE2 GLU A 449      39.296   1.309  -2.646  1.00 10.00      A   
ATOM   4261  C   GLU A 449      34.750   0.973  -1.579  1.00 10.00      A   
ATOM   4262  O   GLU A 449      34.556   2.187  -1.533  1.00 10.00      A   
ATOM   4263  N   TYR A 450      34.429   0.225  -2.631  1.00 10.00      A   
ATOM   4264  HN  TYR A 450      34.591  -0.744  -2.599  1.00 10.00      A   
ATOM   4265  CA  TYR A 450      33.838   0.807  -3.828  1.00 10.00      A   
ATOM   4266  CB  TYR A 450      33.790  -0.210  -4.969  1.00 10.00      A   
ATOM   4267  CG  TYR A 450      35.147  -0.713  -5.407  1.00 10.00      A   
ATOM   4268  CD1 TYR A 450      35.445  -2.069  -5.392  1.00 10.00      A   
ATOM   4269  CD2 TYR A 450      36.131   0.169  -5.835  1.00 10.00      A   
ATOM   4270  CE1 TYR A 450      36.684  -2.533  -5.790  1.00 10.00      A   
ATOM   4271  CE2 TYR A 450      37.372  -0.285  -6.234  1.00 10.00      A   
ATOM   4272  CZ  TYR A 450      37.643  -1.637  -6.210  1.00 10.00      A   
ATOM   4273  OH  TYR A 450      38.882  -2.092  -6.593  1.00 10.00      A   
ATOM   4274  HH  TYR A 450      38.797  -2.614  -7.397  1.00 10.00      A   
ATOM   4275  C   TYR A 450      32.443   1.344  -3.525  1.00 10.00      A   
ATOM   4276  O   TYR A 450      32.060   2.412  -4.010  1.00 10.00      A   
ATOM   4277  N   ILE A 451      31.694   0.609  -2.701  1.00 10.00      A   
ATOM   4278  HN  ILE A 451      32.055  -0.234  -2.349  1.00 10.00      A   
ATOM   4279  CA  ILE A 451      30.347   1.020  -2.320  1.00 10.00      A   
ATOM   4280  CB  ILE A 451      29.667  -0.015  -1.392  1.00 10.00      A   
ATOM   4281  CG1 ILE A 451      29.524  -1.362  -2.103  1.00 10.00      A   
ATOM   4282  CG2 ILE A 451      28.304   0.490  -0.931  1.00 10.00      A   
ATOM   4283  CD1 ILE A 451      29.084  -2.495  -1.199  1.00 10.00      A   
ATOM   4284  C   ILE A 451      30.386   2.374  -1.620  1.00 10.00      A   
ATOM   4285  O   ILE A 451      29.647   3.290  -1.975  1.00 10.00      A   
ATOM   4286  N   GLY A 452      31.286   2.508  -0.660  1.00 10.00      A   
ATOM   4287  HN  GLY A 452      31.878   1.756  -0.445  1.00 10.00      A   
ATOM   4288  CA  GLY A 452      31.399   3.751   0.078  1.00 10.00      A   
ATOM   4289  C   GLY A 452      32.118   4.852  -0.683  1.00 10.00      A   
ATOM   4290  O   GLY A 452      32.452   5.890  -0.111  1.00 10.00      A   
ATOM   4291  N   THR A 453      32.372   4.632  -1.964  1.00 10.00      A   
ATOM   4292  HN  THR A 453      32.105   3.781  -2.364  1.00 10.00      A   
ATOM   4293  CA  THR A 453      33.047   5.627  -2.782  1.00 10.00      A   
ATOM   4294  CB  THR A 453      34.437   5.136  -3.242  1.00 10.00      A   
ATOM   4295  OG1 THR A 453      35.181   4.674  -2.108  1.00 10.00      A   
ATOM   4296  HG1 THR A 453      34.828   3.818  -1.823  1.00 10.00      A   
ATOM   4297  CG2 THR A 453      35.213   6.257  -3.914  1.00 10.00      A   
ATOM   4298  C   THR A 453      32.207   6.014  -4.000  1.00 10.00      A   
ATOM   4299  O   THR A 453      32.138   7.185  -4.368  1.00 10.00      A   
ATOM   4300  N   TYR A 454      31.554   5.035  -4.615  1.00 10.00      A   
ATOM   4301  HN  TYR A 454      31.610   4.120  -4.267  1.00 10.00      A   
ATOM   4302  CA  TYR A 454      30.752   5.296  -5.800  1.00 10.00      A   
ATOM   4303  CB  TYR A 454      31.034   4.257  -6.888  1.00 10.00      A   
ATOM   4304  CG  TYR A 454      32.390   4.404  -7.533  1.00 10.00      A   
ATOM   4305  CD1 TYR A 454      33.435   3.547  -7.211  1.00 10.00      A   
ATOM   4306  CD2 TYR A 454      32.627   5.405  -8.463  1.00 10.00      A   
ATOM   4307  CE1 TYR A 454      34.678   3.684  -7.797  1.00 10.00      A   
ATOM   4308  CE2 TYR A 454      33.865   5.549  -9.055  1.00 10.00      A   
ATOM   4309  CZ  TYR A 454      34.888   4.689  -8.719  1.00 10.00      A   
ATOM   4310  OH  TYR A 454      36.124   4.837  -9.306  1.00 10.00      A   
ATOM   4311  HH  TYR A 454      36.353   5.775  -9.334  1.00 10.00      A   
ATOM   4312  C   TYR A 454      29.261   5.374  -5.505  1.00 10.00      A   
ATOM   4313  O   TYR A 454      28.538   6.106  -6.174  1.00 10.00      A   
ATOM   4314  N   ALA A 455      28.798   4.637  -4.505  1.00 10.00      A   
ATOM   4315  HN  ALA A 455      29.418   4.092  -3.974  1.00 10.00      A   
ATOM   4316  CA  ALA A 455      27.380   4.642  -4.165  1.00 10.00      A   
ATOM   4317  CB  ALA A 455      26.967   3.323  -3.533  1.00 10.00      A   
ATOM   4318  C   ALA A 455      27.032   5.814  -3.255  1.00 10.00      A   
ATOM   4319  O   ALA A 455      27.143   5.720  -2.034  1.00 10.00      A   
ATOM   4320  N   LYS A 456      26.623   6.922  -3.859  1.00 10.00      A   
ATOM   4321  HN  LYS A 456      26.568   6.941  -4.840  1.00 10.00      A   
ATOM   4322  CA  LYS A 456      26.256   8.106  -3.107  1.00 10.00      A   
ATOM   4323  CB  LYS A 456      26.706   9.371  -3.841  1.00 10.00      A   
ATOM   4324  CG  LYS A 456      28.117   9.814  -3.495  1.00 10.00      A   
ATOM   4325  CD  LYS A 456      28.259  10.043  -2.000  1.00 10.00      A   
ATOM   4326  CE  LYS A 456      29.663  10.481  -1.625  1.00 10.00      A   
ATOM   4327  NZ  LYS A 456      29.793  10.659  -0.155  1.00 10.00      A   
ATOM   4328  HZ1 LYS A 456      30.715  11.072   0.074  1.00 10.00      A   
ATOM   4329  HZ2 LYS A 456      29.709   9.739   0.329  1.00 10.00      A   
ATOM   4330  HZ3 LYS A 456      29.040  11.299   0.197  1.00 10.00      A   
ATOM   4331  C   LYS A 456      24.756   8.146  -2.856  1.00 10.00      A   
ATOM   4332  O   LYS A 456      24.305   8.455  -1.751  1.00 10.00      A   
ATOM   4333  N   LYS A 457      23.993   7.805  -3.887  1.00 10.00      A   
ATOM   4334  HN  LYS A 457      24.425   7.546  -4.728  1.00 10.00      A   
ATOM   4335  CA  LYS A 457      22.537   7.806  -3.808  1.00 10.00      A   
ATOM   4336  CB  LYS A 457      21.918   8.101  -5.175  1.00 10.00      A   
ATOM   4337  CG  LYS A 457      22.352   9.418  -5.797  1.00 10.00      A   
ATOM   4338  CD  LYS A 457      22.044  10.599  -4.892  1.00 10.00      A   
ATOM   4339  CE  LYS A 457      22.315  11.920  -5.596  1.00 10.00      A   
ATOM   4340  NZ  LYS A 457      23.667  11.961  -6.219  1.00 10.00      A   
ATOM   4341  HZ1 LYS A 457      24.401  11.902  -5.487  1.00 10.00      A   
ATOM   4342  HZ2 LYS A 457      23.792  12.848  -6.745  1.00 10.00      A   
ATOM   4343  HZ3 LYS A 457      23.785  11.166  -6.880  1.00 10.00      A   
ATOM   4344  C   LYS A 457      22.002   6.481  -3.280  1.00 10.00      A   
ATOM   4345  O   LYS A 457      20.803   6.221  -3.349  1.00 10.00      A   
ATOM   4346  N   MET A 458      22.894   5.645  -2.762  1.00 10.00      A   
ATOM   4347  HN  MET A 458      23.836   5.904  -2.735  1.00 10.00      A   
ATOM   4348  CA  MET A 458      22.492   4.358  -2.219  1.00 10.00      A   
ATOM   4349  CB  MET A 458      23.701   3.476  -1.916  1.00 10.00      A   
ATOM   4350  CG  MET A 458      23.328   2.037  -1.596  1.00 10.00      A   
ATOM   4351  SD  MET A 458      24.516   1.229  -0.508  1.00 10.00      A   
ATOM   4352  CE  MET A 458      24.071   1.950   1.074  1.00 10.00      A   
ATOM   4353  C   MET A 458      21.677   4.570  -0.953  1.00 10.00      A   
ATOM   4354  O   MET A 458      22.213   4.949   0.088  1.00 10.00      A   
ATOM   4355  N   GLU A 459      20.385   4.317  -1.054  1.00 10.00      A   
ATOM   4356  HN  GLU A 459      20.029   3.994  -1.911  1.00 10.00      A   
ATOM   4357  CA  GLU A 459      19.478   4.500   0.065  1.00 10.00      A   
ATOM   4358  CB  GLU A 459      18.164   5.124  -0.408  1.00 10.00      A   
ATOM   4359  CG  GLU A 459      18.377   6.428  -1.168  1.00 10.00      A   
ATOM   4360  CD  GLU A 459      17.097   7.151  -1.534  1.00 10.00      A   
ATOM   4361  OE1 GLU A 459      16.081   6.977  -0.833  1.00 10.00      A   
ATOM   4362  OE2 GLU A 459      17.110   7.923  -2.517  1.00 10.00      A   
ATOM   4363  C   GLU A 459      19.257   3.207   0.844  1.00 10.00      A   
ATOM   4364  O   GLU A 459      18.915   3.239   2.027  1.00 10.00      A   
ATOM   4365  N   MET A 460      19.466   2.068   0.197  1.00 10.00      A   
ATOM   4366  HN  MET A 460      19.731   2.092  -0.750  1.00 10.00      A   
ATOM   4367  CA  MET A 460      19.299   0.783   0.870  1.00 10.00      A   
ATOM   4368  CB  MET A 460      17.861   0.278   0.767  1.00 10.00      A   
ATOM   4369  CG  MET A 460      17.572  -0.937   1.632  1.00 10.00      A   
ATOM   4370  SD  MET A 460      15.835  -1.401   1.601  1.00 10.00      A   
ATOM   4371  CE  MET A 460      15.834  -2.751   2.778  1.00 10.00      A   
ATOM   4372  C   MET A 460      20.273  -0.268   0.351  1.00 10.00      A   
ATOM   4373  O   MET A 460      20.510  -0.374  -0.853  1.00 10.00      A   
ATOM   4374  N   LEU A 461      20.829  -1.043   1.271  1.00 10.00      A   
ATOM   4375  HN  LEU A 461      20.601  -0.906   2.216  1.00 10.00      A   
ATOM   4376  CA  LEU A 461      21.777  -2.088   0.919  1.00 10.00      A   
ATOM   4377  CB  LEU A 461      23.207  -1.575   1.107  1.00 10.00      A   
ATOM   4378  CG  LEU A 461      24.340  -2.536   0.732  1.00 10.00      A   
ATOM   4379  CD1 LEU A 461      24.506  -2.608  -0.777  1.00 10.00      A   
ATOM   4380  CD2 LEU A 461      25.642  -2.114   1.396  1.00 10.00      A   
ATOM   4381  C   LEU A 461      21.560  -3.321   1.784  1.00 10.00      A   
ATOM   4382  O   LEU A 461      21.285  -3.208   2.979  1.00 10.00      A   
ATOM   4383  N   SER A 462      21.664  -4.491   1.173  1.00 10.00      A   
ATOM   4384  HN  SER A 462      21.839  -4.514   0.208  1.00 10.00      A   
ATOM   4385  CA  SER A 462      21.501  -5.746   1.888  1.00 10.00      A   
ATOM   4386  CB  SER A 462      20.320  -6.531   1.311  1.00 10.00      A   
ATOM   4387  OG  SER A 462      19.150  -5.730   1.282  1.00 10.00      A   
ATOM   4388  HG  SER A 462      18.670  -5.838   2.110  1.00 10.00      A   
ATOM   4389  C   SER A 462      22.788  -6.568   1.812  1.00 10.00      A   
ATOM   4390  O   SER A 462      23.230  -6.955   0.728  1.00 10.00      A   
ATOM   4391  N   VAL A 463      23.387  -6.829   2.965  1.00 10.00      A   
ATOM   4392  HN  VAL A 463      22.972  -6.518   3.805  1.00 10.00      A   
ATOM   4393  CA  VAL A 463      24.630  -7.585   3.025  1.00 10.00      A   
ATOM   4394  CB  VAL A 463      25.714  -6.826   3.821  1.00 10.00      A   
ATOM   4395  CG1 VAL A 463      27.068  -7.501   3.662  1.00 10.00      A   
ATOM   4396  CG2 VAL A 463      25.785  -5.366   3.395  1.00 10.00      A   
ATOM   4397  C   VAL A 463      24.407  -8.947   3.672  1.00 10.00      A   
ATOM   4398  O   VAL A 463      23.754  -9.049   4.712  1.00 10.00      A   
ATOM   4399  N   ALA A 464      24.956  -9.988   3.056  1.00 10.00      A   
ATOM   4400  HN  ALA A 464      25.470  -9.844   2.233  1.00 10.00      A   
ATOM   4401  CA  ALA A 464      24.819 -11.340   3.576  1.00 10.00      A   
ATOM   4402  CB  ALA A 464      23.501 -11.951   3.127  1.00 10.00      A   
ATOM   4403  C   ALA A 464      25.988 -12.223   3.150  1.00 10.00      A   
ATOM   4404  O   ALA A 464      26.242 -12.401   1.957  1.00 10.00      A   
ATOM   4405  N   PHE A 465      26.691 -12.768   4.137  1.00 10.00      A   
ATOM   4406  HN  PHE A 465      26.436 -12.570   5.064  1.00 10.00      A   
ATOM   4407  CA  PHE A 465      27.834 -13.649   3.893  1.00 10.00      A   
ATOM   4408  CB  PHE A 465      27.385 -14.947   3.205  1.00 10.00      A   
ATOM   4409  CG  PHE A 465      26.447 -15.789   4.020  1.00 10.00      A   
ATOM   4410  CD1 PHE A 465      25.074 -15.608   3.930  1.00 10.00      A   
ATOM   4411  CD2 PHE A 465      26.938 -16.762   4.875  1.00 10.00      A   
ATOM   4412  CE1 PHE A 465      24.208 -16.382   4.677  1.00 10.00      A   
ATOM   4413  CE2 PHE A 465      26.079 -17.540   5.625  1.00 10.00      A   
ATOM   4414  CZ  PHE A 465      24.712 -17.348   5.525  1.00 10.00      A   
ATOM   4415  C   PHE A 465      28.919 -12.959   3.066  1.00 10.00      A   
ATOM   4416  O   PHE A 465      29.350 -13.472   2.033  1.00 10.00      A   
ATOM   4417  N   ALA A 466      29.364 -11.802   3.530  1.00 10.00      A   
ATOM   4418  HN  ALA A 466      29.006 -11.452   4.373  1.00 10.00      A   
ATOM   4419  CA  ALA A 466      30.393 -11.043   2.830  1.00 10.00      A   
ATOM   4420  CB  ALA A 466      29.757 -10.133   1.786  1.00 10.00      A   
ATOM   4421  C   ALA A 466      31.205 -10.218   3.817  1.00 10.00      A   
ATOM   4422  O   ALA A 466      30.863 -10.136   4.997  1.00 10.00      A   
ATOM   4423  N   GLY A 467      32.283  -9.623   3.333  1.00 10.00      A   
ATOM   4424  HN  GLY A 467      32.524  -9.758   2.390  1.00 10.00      A   
ATOM   4425  CA  GLY A 467      33.123  -8.800   4.178  1.00 10.00      A   
ATOM   4426  C   GLY A 467      34.352  -9.540   4.652  1.00 10.00      A   
ATOM   4427  O   GLY A 467      34.393 -10.773   4.626  1.00 10.00      A   
ATOM   4428  N   ASP A 468      35.360  -8.798   5.071  1.00 10.00      A   
ATOM   4429  HN  ASP A 468      35.282  -7.810   5.041  1.00 10.00      A   
ATOM   4430  CA  ASP A 468      36.589  -9.398   5.558  1.00 10.00      A   
ATOM   4431  CB  ASP A 468      37.741  -9.144   4.584  1.00 10.00      A   
ATOM   4432  CG  ASP A 468      38.416 -10.424   4.137  1.00 10.00      A   
ATOM   4433  OD1 ASP A 468      39.050 -11.090   4.974  1.00 10.00      A   
ATOM   4434  OD2 ASP A 468      38.306 -10.782   2.944  1.00 10.00      A   
ATOM   4435  C   ASP A 468      36.929  -8.870   6.946  1.00 10.00      A   
ATOM   4436  O   ASP A 468      37.437  -9.606   7.794  1.00 10.00      A   
ATOM   4437  N   SER A 469      36.623  -7.602   7.183  1.00 10.00      A   
ATOM   4438  HN  SER A 469      36.202  -7.066   6.471  1.00 10.00      A   
ATOM   4439  CA  SER A 469      36.897  -6.978   8.471  1.00 10.00      A   
ATOM   4440  CB  SER A 469      38.317  -6.412   8.492  1.00 10.00      A   
ATOM   4441  OG  SER A 469      38.801  -6.211   7.174  1.00 10.00      A   
ATOM   4442  HG  SER A 469      38.117  -5.762   6.644  1.00 10.00      A   
ATOM   4443  C   SER A 469      35.877  -5.886   8.786  1.00 10.00      A   
ATOM   4444  O   SER A 469      34.913  -5.696   8.043  1.00 10.00      A   
ATOM   4445  N   ASP A 470      36.093  -5.175   9.888  1.00 10.00      A   
ATOM   4446  HN  ASP A 470      36.877  -5.383  10.440  1.00 10.00      A   
ATOM   4447  CA  ASP A 470      35.195  -4.100  10.312  1.00 10.00      A   
ATOM   4448  CB  ASP A 470      35.551  -3.612  11.722  1.00 10.00      A   
ATOM   4449  CG  ASP A 470      35.007  -4.492  12.830  1.00 10.00      A   
ATOM   4450  OD1 ASP A 470      33.905  -4.201  13.342  1.00 10.00      A   
ATOM   4451  OD2 ASP A 470      35.689  -5.467  13.209  1.00 10.00      A   
ATOM   4452  C   ASP A 470      35.255  -2.920   9.353  1.00 10.00      A   
ATOM   4453  O   ASP A 470      34.295  -2.153   9.236  1.00 10.00      A   
ATOM   4454  N   LEU A 471      36.388  -2.779   8.671  1.00 10.00      A   
ATOM   4455  HN  LEU A 471      37.110  -3.432   8.808  1.00 10.00      A   
ATOM   4456  CA  LEU A 471      36.590  -1.683   7.727  1.00 10.00      A   
ATOM   4457  CB  LEU A 471      38.011  -1.690   7.169  1.00 10.00      A   
ATOM   4458  CG  LEU A 471      39.108  -1.263   8.144  1.00 10.00      A   
ATOM   4459  CD1 LEU A 471      40.471  -1.339   7.477  1.00 10.00      A   
ATOM   4460  CD2 LEU A 471      38.844   0.143   8.663  1.00 10.00      A   
ATOM   4461  C   LEU A 471      35.565  -1.688   6.601  1.00 10.00      A   
ATOM   4462  O   LEU A 471      35.163  -0.630   6.124  1.00 10.00      A   
ATOM   4463  N   GLY A 472      35.138  -2.879   6.195  1.00 10.00      A   
ATOM   4464  HN  GLY A 472      35.512  -3.689   6.607  1.00 10.00      A   
ATOM   4465  CA  GLY A 472      34.148  -2.997   5.141  1.00 10.00      A   
ATOM   4466  C   GLY A 472      32.862  -2.276   5.491  1.00 10.00      A   
ATOM   4467  O   GLY A 472      32.318  -1.526   4.680  1.00 10.00      A   
ATOM   4468  N   MET A 473      32.392  -2.478   6.713  1.00 10.00      A   
ATOM   4469  HN  MET A 473      32.885  -3.068   7.321  1.00 10.00      A   
ATOM   4470  CA  MET A 473      31.171  -1.833   7.173  1.00 10.00      A   
ATOM   4471  CB  MET A 473      30.738  -2.414   8.520  1.00 10.00      A   
ATOM   4472  CG  MET A 473      29.417  -1.875   9.043  1.00 10.00      A   
ATOM   4473  SD  MET A 473      29.065  -2.453  10.713  1.00 10.00      A   
ATOM   4474  CE  MET A 473      27.539  -1.582  11.061  1.00 10.00      A   
ATOM   4475  C   MET A 473      31.394  -0.332   7.299  1.00 10.00      A   
ATOM   4476  O   MET A 473      30.519   0.471   6.966  1.00 10.00      A   
ATOM   4477  N   HIS A 474      32.583   0.034   7.758  1.00 10.00      A   
ATOM   4478  HN  HIS A 474      33.239  -0.661   7.983  1.00 10.00      A   
ATOM   4479  CA  HIS A 474      32.949   1.430   7.940  1.00 10.00      A   
ATOM   4480  CB  HIS A 474      34.338   1.521   8.588  1.00 10.00      A   
ATOM   4481  CG  HIS A 474      34.674   2.863   9.161  1.00 10.00      A   
ATOM   4482  ND1 HIS A 474      34.665   3.086  10.519  1.00 10.00      A   
ATOM   4483  CD2 HIS A 474      35.024   4.009   8.525  1.00 10.00      A   
ATOM   4484  CE1 HIS A 474      35.005   4.351  10.678  1.00 10.00      A   
ATOM   4485  NE2 HIS A 474      35.230   4.944   9.503  1.00 10.00      A   
ATOM   4486  HE2 HIS A 474      35.493   5.878   9.364  1.00 10.00      A   
ATOM   4487  C   HIS A 474      32.938   2.175   6.607  1.00 10.00      A   
ATOM   4488  O   HIS A 474      32.466   3.310   6.527  1.00 10.00      A   
ATOM   4489  N   HIS A 475      33.449   1.523   5.564  1.00 10.00      A   
ATOM   4490  HN  HIS A 475      33.804   0.616   5.697  1.00 10.00      A   
ATOM   4491  CA  HIS A 475      33.511   2.114   4.232  1.00 10.00      A   
ATOM   4492  CB  HIS A 475      34.136   1.136   3.230  1.00 10.00      A   
ATOM   4493  CG  HIS A 475      35.629   1.215   3.141  1.00 10.00      A   
ATOM   4494  ND1 HIS A 475      36.322   2.383   2.924  1.00 10.00      A   
ATOM   4495  HD1 HIS A 475      35.926   3.276   2.802  1.00 10.00      A   
ATOM   4496  CD2 HIS A 475      36.567   0.239   3.244  1.00 10.00      A   
ATOM   4497  CE1 HIS A 475      37.626   2.093   2.896  1.00 10.00      A   
ATOM   4498  NE2 HIS A 475      37.831   0.802   3.086  1.00 10.00      A   
ATOM   4499  C   HIS A 475      32.138   2.560   3.739  1.00 10.00      A   
ATOM   4500  O   HIS A 475      32.003   3.635   3.155  1.00 10.00      A   
ATOM   4501  N   VAL A 476      31.127   1.733   3.978  1.00 10.00      A   
ATOM   4502  HN  VAL A 476      31.301   0.893   4.459  1.00 10.00      A   
ATOM   4503  CA  VAL A 476      29.766   2.044   3.551  1.00 10.00      A   
ATOM   4504  CB  VAL A 476      28.858   0.792   3.587  1.00 10.00      A   
ATOM   4505  CG1 VAL A 476      27.450   1.121   3.112  1.00 10.00      A   
ATOM   4506  CG2 VAL A 476      29.456  -0.324   2.744  1.00 10.00      A   
ATOM   4507  C   VAL A 476      29.158   3.141   4.424  1.00 10.00      A   
ATOM   4508  O   VAL A 476      28.587   4.111   3.914  1.00 10.00      A   
ATOM   4509  N   LEU A 477      29.303   2.987   5.737  1.00 10.00      A   
ATOM   4510  HN  LEU A 477      29.792   2.204   6.075  1.00 10.00      A   
ATOM   4511  CA  LEU A 477      28.763   3.945   6.694  1.00 10.00      A   
ATOM   4512  CB  LEU A 477      29.056   3.494   8.125  1.00 10.00      A   
ATOM   4513  CG  LEU A 477      28.451   2.152   8.553  1.00 10.00      A   
ATOM   4514  CD1 LEU A 477      28.853   1.818   9.983  1.00 10.00      A   
ATOM   4515  CD2 LEU A 477      26.936   2.166   8.406  1.00 10.00      A   
ATOM   4516  C   LEU A 477      29.320   5.343   6.453  1.00 10.00      A   
ATOM   4517  O   LEU A 477      28.571   6.318   6.380  1.00 10.00      A   
ATOM   4518  N   SER A 478      30.631   5.433   6.310  1.00 10.00      A   
ATOM   4519  HN  SER A 478      31.180   4.618   6.377  1.00 10.00      A   
ATOM   4520  CA  SER A 478      31.283   6.710   6.061  1.00 10.00      A   
ATOM   4521  CB  SER A 478      32.619   6.761   6.794  1.00 10.00      A   
ATOM   4522  OG  SER A 478      32.465   6.316   8.127  1.00 10.00      A   
ATOM   4523  HG  SER A 478      31.633   6.656   8.479  1.00 10.00      A   
ATOM   4524  C   SER A 478      31.495   6.925   4.564  1.00 10.00      A   
ATOM   4525  O   SER A 478      32.546   7.406   4.137  1.00 10.00      A   
ATOM   4526  N   GLY A 479      30.485   6.580   3.774  1.00 10.00      A   
ATOM   4527  HN  GLY A 479      29.665   6.219   4.174  1.00 10.00      A   
ATOM   4528  CA  GLY A 479      30.582   6.738   2.334  1.00 10.00      A   
ATOM   4529  C   GLY A 479      29.269   7.135   1.683  1.00 10.00      A   
ATOM   4530  O   GLY A 479      29.181   8.187   1.040  1.00 10.00      A   
ATOM   4531  N   CYS A 480      28.253   6.295   1.837  1.00 10.00      A   
ATOM   4532  HN  CYS A 480      28.386   5.470   2.355  1.00 10.00      A   
ATOM   4533  CA  CYS A 480      26.942   6.556   1.259  1.00 10.00      A   
ATOM   4534  CB  CYS A 480      26.099   5.283   1.287  1.00 10.00      A   
ATOM   4535  SG  CYS A 480      26.928   3.854   0.551  1.00 10.00      A   
ATOM   4536  HG  CYS A 480      27.413   4.224  -0.628  1.00 10.00      A   
ATOM   4537  C   CYS A 480      26.236   7.692   1.993  1.00 10.00      A   
ATOM   4538  O   CYS A 480      26.007   7.622   3.201  1.00 10.00      A   
ATOM   4539  N   ASP A 481      25.887   8.737   1.254  1.00 10.00      A   
ATOM   4540  HN  ASP A 481      26.079   8.729   0.292  1.00 10.00      A   
ATOM   4541  CA  ASP A 481      25.227   9.899   1.837  1.00 10.00      A   
ATOM   4542  CB  ASP A 481      25.508  11.162   1.019  1.00 10.00      A   
ATOM   4543  CG  ASP A 481      26.766  11.884   1.468  1.00 10.00      A   
ATOM   4544  OD1 ASP A 481      26.845  12.279   2.653  1.00 10.00      A   
ATOM   4545  OD2 ASP A 481      27.690  12.048   0.648  1.00 10.00      A   
ATOM   4546  C   ASP A 481      23.725   9.692   1.990  1.00 10.00      A   
ATOM   4547  O   ASP A 481      23.135  10.104   2.987  1.00 10.00      A   
ATOM   4548  N   SER A 482      23.114   9.044   1.010  1.00 10.00      A   
ATOM   4549  HN  SER A 482      23.637   8.729   0.238  1.00 10.00      A   
ATOM   4550  CA  SER A 482      21.675   8.799   1.041  1.00 10.00      A   
ATOM   4551  CB  SER A 482      21.120   8.743  -0.381  1.00 10.00      A   
ATOM   4552  OG  SER A 482      21.375   9.951  -1.076  1.00 10.00      A   
ATOM   4553  HG  SER A 482      20.554  10.260  -1.477  1.00 10.00      A   
ATOM   4554  C   SER A 482      21.320   7.508   1.784  1.00 10.00      A   
ATOM   4555  O   SER A 482      20.224   6.981   1.619  1.00 10.00      A   
ATOM   4556  N   LEU A 483      22.235   7.016   2.612  1.00 10.00      A   
ATOM   4557  HN  LEU A 483      23.082   7.494   2.724  1.00 10.00      A   
ATOM   4558  CA  LEU A 483      22.007   5.784   3.369  1.00 10.00      A   
ATOM   4559  CB  LEU A 483      23.245   5.434   4.202  1.00 10.00      A   
ATOM   4560  CG  LEU A 483      23.720   3.978   4.144  1.00 10.00      A   
ATOM   4561  CD1 LEU A 483      24.977   3.792   4.980  1.00 10.00      A   
ATOM   4562  CD2 LEU A 483      22.622   3.028   4.599  1.00 10.00      A   
ATOM   4563  C   LEU A 483      20.771   5.904   4.270  1.00 10.00      A   
ATOM   4564  O   LEU A 483      20.747   6.703   5.209  1.00 10.00      A   
ATOM   4565  N   ARG A 484      19.749   5.109   3.973  1.00 10.00      A   
ATOM   4566  HN  ARG A 484      19.831   4.493   3.211  1.00 10.00      A   
ATOM   4567  CA  ARG A 484      18.510   5.122   4.736  1.00 10.00      A   
ATOM   4568  CB  ARG A 484      17.320   5.334   3.801  1.00 10.00      A   
ATOM   4569  CG  ARG A 484      17.145   6.755   3.296  1.00 10.00      A   
ATOM   4570  CD  ARG A 484      16.051   6.827   2.240  1.00 10.00      A   
ATOM   4571  NE  ARG A 484      14.891   6.007   2.593  1.00 10.00      A   
ATOM   4572  HE  ARG A 484      14.652   5.958   3.546  1.00 10.00      A   
ATOM   4573  CZ  ARG A 484      14.133   5.351   1.706  1.00 10.00      A   
ATOM   4574  NH1 ARG A 484      14.397   5.418   0.407  1.00 10.00      A   
ATOM   4575 HH11 ARG A 484      13.800   4.900  -0.275  1.00 10.00      A   
ATOM   4576 HH12 ARG A 484      15.201   5.996   0.058  1.00 10.00      A   
ATOM   4577  NH2 ARG A 484      13.118   4.611   2.113  1.00 10.00      A   
ATOM   4578 HH21 ARG A 484      12.523   4.100   1.416  1.00 10.00      A   
ATOM   4579 HH22 ARG A 484      12.900   4.522   3.126  1.00 10.00      A   
ATOM   4580  C   ARG A 484      18.319   3.814   5.497  1.00 10.00      A   
ATOM   4581  O   ARG A 484      18.236   3.807   6.722  1.00 10.00      A   
ATOM   4582  N   LYS A 485      18.257   2.713   4.760  1.00 10.00      A   
ATOM   4583  HN  LYS A 485      18.363   2.784   3.788  1.00 10.00      A   
ATOM   4584  CA  LYS A 485      18.060   1.397   5.354  1.00 10.00      A   
ATOM   4585  CB  LYS A 485      16.769   0.756   4.825  1.00 10.00      A   
ATOM   4586  CG  LYS A 485      15.493   1.439   5.296  1.00 10.00      A   
ATOM   4587  CD  LYS A 485      14.246   0.670   4.865  1.00 10.00      A   
ATOM   4588  CE  LYS A 485      13.987   0.807   3.371  1.00 10.00      A   
ATOM   4589  NZ  LYS A 485      12.674   0.230   2.959  1.00 10.00      A   
ATOM   4590  HZ1 LYS A 485      12.508  -0.684   3.428  1.00 10.00      A   
ATOM   4591  HZ2 LYS A 485      12.657   0.083   1.931  1.00 10.00      A   
ATOM   4592  HZ3 LYS A 485      11.897   0.882   3.208  1.00 10.00      A   
ATOM   4593  C   LYS A 485      19.249   0.490   5.067  1.00 10.00      A   
ATOM   4594  O   LYS A 485      19.757   0.467   3.946  1.00 10.00      A   
ATOM   4595  N   LEU A 486      19.694  -0.250   6.075  1.00 10.00      A   
ATOM   4596  HN  LEU A 486      19.242  -0.200   6.946  1.00 10.00      A   
ATOM   4597  CA  LEU A 486      20.827  -1.150   5.917  1.00 10.00      A   
ATOM   4598  CB  LEU A 486      22.122  -0.461   6.358  1.00 10.00      A   
ATOM   4599  CG  LEU A 486      23.417  -1.265   6.191  1.00 10.00      A   
ATOM   4600  CD1 LEU A 486      23.643  -1.637   4.733  1.00 10.00      A   
ATOM   4601  CD2 LEU A 486      24.605  -0.482   6.732  1.00 10.00      A   
ATOM   4602  C   LEU A 486      20.615  -2.433   6.707  1.00 10.00      A   
ATOM   4603  O   LEU A 486      20.439  -2.403   7.929  1.00 10.00      A   
ATOM   4604  N   GLU A 487      20.633  -3.558   6.000  1.00 10.00      A   
ATOM   4605  HN  GLU A 487      20.789  -3.512   5.030  1.00 10.00      A   
ATOM   4606  CA  GLU A 487      20.446  -4.861   6.616  1.00 10.00      A   
ATOM   4607  CB  GLU A 487      19.226  -5.557   6.011  1.00 10.00      A   
ATOM   4608  CG  GLU A 487      17.927  -4.789   6.195  1.00 10.00      A   
ATOM   4609  CD  GLU A 487      16.760  -5.419   5.465  1.00 10.00      A   
ATOM   4610  OE1 GLU A 487      16.903  -5.727   4.263  1.00 10.00      A   
ATOM   4611  OE2 GLU A 487      15.690  -5.590   6.088  1.00 10.00      A   
ATOM   4612  C   GLU A 487      21.692  -5.717   6.413  1.00 10.00      A   
ATOM   4613  O   GLU A 487      22.108  -5.965   5.280  1.00 10.00      A   
ATOM   4614  N   ILE A 488      22.288  -6.151   7.513  1.00 10.00      A   
ATOM   4615  HN  ILE A 488      21.903  -5.913   8.387  1.00 10.00      A   
ATOM   4616  CA  ILE A 488      23.496  -6.969   7.469  1.00 10.00      A   
ATOM   4617  CB  ILE A 488      24.712  -6.211   8.053  1.00 10.00      A   
ATOM   4618  CG1 ILE A 488      24.990  -4.934   7.253  1.00 10.00      A   
ATOM   4619  CG2 ILE A 488      25.944  -7.106   8.080  1.00 10.00      A   
ATOM   4620  CD1 ILE A 488      26.013  -4.019   7.890  1.00 10.00      A   
ATOM   4621  C   ILE A 488      23.308  -8.273   8.243  1.00 10.00      A   
ATOM   4622  O   ILE A 488      23.045  -8.267   9.448  1.00 10.00      A   
ATOM   4623  N   ARG A 489      23.442  -9.391   7.548  1.00 10.00      A   
ATOM   4624  HN  ARG A 489      23.641  -9.338   6.582  1.00 10.00      A   
ATOM   4625  CA  ARG A 489      23.304 -10.692   8.181  1.00 10.00      A   
ATOM   4626  CB  ARG A 489      21.986 -11.369   7.792  1.00 10.00      A   
ATOM   4627  CG  ARG A 489      21.909 -11.808   6.338  1.00 10.00      A   
ATOM   4628  CD  ARG A 489      21.149 -13.118   6.199  1.00 10.00      A   
ATOM   4629  NE  ARG A 489      21.764 -14.193   6.982  1.00 10.00      A   
ATOM   4630  HE  ARG A 489      22.678 -14.039   7.316  1.00 10.00      A   
ATOM   4631  CZ  ARG A 489      21.168 -15.356   7.256  1.00 10.00      A   
ATOM   4632  NH1 ARG A 489      19.946 -15.608   6.808  1.00 10.00      A   
ATOM   4633 HH11 ARG A 489      19.443 -14.904   6.233  1.00 10.00      A   
ATOM   4634 HH12 ARG A 489      19.481 -16.521   7.029  1.00 10.00      A   
ATOM   4635  NH2 ARG A 489      21.803 -16.272   7.971  1.00 10.00      A   
ATOM   4636 HH21 ARG A 489      21.340 -17.181   8.192  1.00 10.00      A   
ATOM   4637 HH22 ARG A 489      22.781 -16.087   8.318  1.00 10.00      A   
ATOM   4638  C   ARG A 489      24.495 -11.594   7.861  1.00 10.00      A   
ATOM   4639  O   ARG A 489      24.914 -11.695   6.705  1.00 10.00      A   
ATOM   4640  N   ASP A 490      25.034 -12.238   8.896  1.00 10.00      A   
ATOM   4641  HN  ASP A 490      24.655 -12.092   9.792  1.00 10.00      A   
ATOM   4642  CA  ASP A 490      26.179 -13.144   8.751  1.00 10.00      A   
ATOM   4643  CB  ASP A 490      25.819 -14.382   7.924  1.00 10.00      A   
ATOM   4644  CG  ASP A 490      25.455 -15.569   8.783  1.00 10.00      A   
ATOM   4645  OD1 ASP A 490      26.371 -16.184   9.370  1.00 10.00      A   
ATOM   4646  OD2 ASP A 490      24.254 -15.895   8.874  1.00 10.00      A   
ATOM   4647  C   ASP A 490      27.394 -12.439   8.160  1.00 10.00      A   
ATOM   4648  O   ASP A 490      27.714 -12.605   6.981  1.00 10.00      A   
ATOM   4649  N   CYS A 491      28.063 -11.643   8.977  1.00 10.00      A   
ATOM   4650  HN  CYS A 491      27.763 -11.545   9.909  1.00 10.00      A   
ATOM   4651  CA  CYS A 491      29.240 -10.916   8.529  1.00 10.00      A   
ATOM   4652  CB  CYS A 491      28.841  -9.533   8.014  1.00 10.00      A   
ATOM   4653  SG  CYS A 491      27.855  -9.573   6.501  1.00 10.00      A   
ATOM   4654  HG  CYS A 491      27.389 -10.805   6.357  1.00 10.00      A   
ATOM   4655  C   CYS A 491      30.260 -10.801   9.657  1.00 10.00      A   
ATOM   4656  O   CYS A 491      29.887 -10.772  10.830  1.00 10.00      A   
ATOM   4657  N   PRO A 492      31.560 -10.728   9.319  1.00 10.00      A   
ATOM   4658  CA  PRO A 492      32.637 -10.629  10.314  1.00 10.00      A   
ATOM   4659  CB  PRO A 492      33.903 -10.851   9.483  1.00 10.00      A   
ATOM   4660  CG  PRO A 492      33.531 -10.376   8.121  1.00 10.00      A   
ATOM   4661  CD  PRO A 492      32.090 -10.756   7.939  1.00 10.00      A   
ATOM   4662  C   PRO A 492      32.695  -9.268  11.013  1.00 10.00      A   
ATOM   4663  O   PRO A 492      33.591  -9.026  11.823  1.00 10.00      A   
ATOM   4664  N   PHE A 493      31.743  -8.390  10.707  1.00 10.00      A   
ATOM   4665  HN  PHE A 493      31.044  -8.646  10.071  1.00 10.00      A   
ATOM   4666  CA  PHE A 493      31.701  -7.066  11.319  1.00 10.00      A   
ATOM   4667  CB  PHE A 493      30.569  -6.225  10.719  1.00 10.00      A   
ATOM   4668  CG  PHE A 493      30.609  -6.098   9.218  1.00 10.00      A   
ATOM   4669  CD1 PHE A 493      29.431  -6.049   8.491  1.00 10.00      A   
ATOM   4670  CD2 PHE A 493      31.815  -6.032   8.538  1.00 10.00      A   
ATOM   4671  CE1 PHE A 493      29.453  -5.932   7.113  1.00 10.00      A   
ATOM   4672  CE2 PHE A 493      31.846  -5.916   7.159  1.00 10.00      A   
ATOM   4673  CZ  PHE A 493      30.662  -5.866   6.446  1.00 10.00      A   
ATOM   4674  C   PHE A 493      31.499  -7.208  12.820  1.00 10.00      A   
ATOM   4675  O   PHE A 493      30.587  -7.907  13.269  1.00 10.00      A   
ATOM   4676  N   GLY A 494      32.358  -6.564  13.585  1.00 10.00      A   
ATOM   4677  HN  GLY A 494      33.058  -6.011  13.169  1.00 10.00      A   
ATOM   4678  CA  GLY A 494      32.268  -6.646  15.023  1.00 10.00      A   
ATOM   4679  C   GLY A 494      31.516  -5.482  15.627  1.00 10.00      A   
ATOM   4680  O   GLY A 494      30.288  -5.507  15.715  1.00 10.00      A   
ATOM   4681  N   ASP A 495      32.256  -4.465  16.046  1.00 10.00      A   
ATOM   4682  HN  ASP A 495      33.229  -4.515  15.949  1.00 10.00      A   
ATOM   4683  CA  ASP A 495      31.665  -3.282  16.658  1.00 10.00      A   
ATOM   4684  CB  ASP A 495      31.332  -3.539  18.136  1.00 10.00      A   
ATOM   4685  CG  ASP A 495      32.459  -4.207  18.906  1.00 10.00      A   
ATOM   4686  OD1 ASP A 495      32.275  -5.357  19.368  1.00 10.00      A   
ATOM   4687  OD2 ASP A 495      33.534  -3.594  19.058  1.00 10.00      A   
ATOM   4688  C   ASP A 495      32.579  -2.067  16.519  1.00 10.00      A   
ATOM   4689  O   ASP A 495      32.300  -1.005  17.075  1.00 10.00      A   
ATOM   4690  N   LYS A 496      33.650  -2.206  15.745  1.00 10.00      A   
ATOM   4691  HN  LYS A 496      33.793  -3.050  15.267  1.00 10.00      A   
ATOM   4692  CA  LYS A 496      34.596  -1.111  15.557  1.00 10.00      A   
ATOM   4693  CB  LYS A 496      35.895  -1.614  14.927  1.00 10.00      A   
ATOM   4694  CG  LYS A 496      36.692  -2.550  15.818  1.00 10.00      A   
ATOM   4695  CD  LYS A 496      37.996  -2.977  15.160  1.00 10.00      A   
ATOM   4696  CE  LYS A 496      38.888  -3.723  16.139  1.00 10.00      A   
ATOM   4697  NZ  LYS A 496      38.291  -5.014  16.569  1.00 10.00      A   
ATOM   4698  HZ1 LYS A 496      38.889  -5.459  17.295  1.00 10.00      A   
ATOM   4699  HZ2 LYS A 496      38.215  -5.660  15.759  1.00 10.00      A   
ATOM   4700  HZ3 LYS A 496      37.345  -4.863  16.966  1.00 10.00      A   
ATOM   4701  C   LYS A 496      33.983  -0.005  14.707  1.00 10.00      A   
ATOM   4702  O   LYS A 496      34.030   1.173  15.068  1.00 10.00      A   
ATOM   4703  N   ALA A 497      33.377  -0.395  13.596  1.00 10.00      A   
ATOM   4704  HN  ALA A 497      33.330  -1.352  13.384  1.00 10.00      A   
ATOM   4705  CA  ALA A 497      32.754   0.562  12.699  1.00 10.00      A   
ATOM   4706  CB  ALA A 497      32.532  -0.065  11.333  1.00 10.00      A   
ATOM   4707  C   ALA A 497      31.436   1.042  13.286  1.00 10.00      A   
ATOM   4708  O   ALA A 497      31.052   2.199  13.112  1.00 10.00      A   
ATOM   4709  N   LEU A 498      30.767   0.143  13.994  1.00 10.00      A   
ATOM   4710  HN  LEU A 498      31.145  -0.759  14.087  1.00 10.00      A   
ATOM   4711  CA  LEU A 498      29.488   0.438  14.625  1.00 10.00      A   
ATOM   4712  CB  LEU A 498      28.914  -0.830  15.265  1.00 10.00      A   
ATOM   4713  CG  LEU A 498      27.517  -0.715  15.881  1.00 10.00      A   
ATOM   4714  CD1 LEU A 498      26.471  -0.469  14.805  1.00 10.00      A   
ATOM   4715  CD2 LEU A 498      27.183  -1.964  16.681  1.00 10.00      A   
ATOM   4716  C   LEU A 498      29.625   1.547  15.667  1.00 10.00      A   
ATOM   4717  O   LEU A 498      28.832   2.488  15.691  1.00 10.00      A   
ATOM   4718  N   LEU A 499      30.636   1.435  16.525  1.00 10.00      A   
ATOM   4719  HN  LEU A 499      31.233   0.656  16.466  1.00 10.00      A   
ATOM   4720  CA  LEU A 499      30.868   2.430  17.568  1.00 10.00      A   
ATOM   4721  CB  LEU A 499      31.810   1.884  18.644  1.00 10.00      A   
ATOM   4722  CG  LEU A 499      31.266   0.743  19.506  1.00 10.00      A   
ATOM   4723  CD1 LEU A 499      32.374   0.142  20.354  1.00 10.00      A   
ATOM   4724  CD2 LEU A 499      30.123   1.231  20.383  1.00 10.00      A   
ATOM   4725  C   LEU A 499      31.423   3.730  16.995  1.00 10.00      A   
ATOM   4726  O   LEU A 499      31.128   4.817  17.497  1.00 10.00      A   
ATOM   4727  N   ALA A 500      32.223   3.618  15.939  1.00 10.00      A   
ATOM   4728  HN  ALA A 500      32.420   2.728  15.577  1.00 10.00      A   
ATOM   4729  CA  ALA A 500      32.822   4.787  15.313  1.00 10.00      A   
ATOM   4730  CB  ALA A 500      33.940   4.375  14.367  1.00 10.00      A   
ATOM   4731  C   ALA A 500      31.779   5.627  14.582  1.00 10.00      A   
ATOM   4732  O   ALA A 500      31.742   6.847  14.727  1.00 10.00      A   
ATOM   4733  N   ASN A 501      30.923   4.972  13.811  1.00 10.00      A   
ATOM   4734  HN  ASN A 501      30.977   3.991  13.760  1.00 10.00      A   
ATOM   4735  CA  ASN A 501      29.894   5.672  13.045  1.00 10.00      A   
ATOM   4736  CB  ASN A 501      29.672   5.012  11.683  1.00 10.00      A   
ATOM   4737  CG  ASN A 501      30.610   5.540  10.619  1.00 10.00      A   
ATOM   4738  OD1 ASN A 501      30.355   6.575  10.005  1.00 10.00      A   
ATOM   4739  ND2 ASN A 501      31.698   4.828  10.383  1.00 10.00      A   
ATOM   4740 HD21 ASN A 501      31.839   4.010  10.902  1.00 10.00      A   
ATOM   4741 HD22 ASN A 501      32.319   5.148   9.688  1.00 10.00      A   
ATOM   4742  C   ASN A 501      28.577   5.761  13.802  1.00 10.00      A   
ATOM   4743  O   ASN A 501      27.527   5.375  13.288  1.00 10.00      A   
ATOM   4744  N   ALA A 502      28.632   6.275  15.020  1.00 10.00      A   
ATOM   4745  HN  ALA A 502      29.498   6.563  15.382  1.00 10.00      A   
ATOM   4746  CA  ALA A 502      27.434   6.420  15.836  1.00 10.00      A   
ATOM   4747  CB  ALA A 502      27.805   6.586  17.299  1.00 10.00      A   
ATOM   4748  C   ALA A 502      26.601   7.607  15.360  1.00 10.00      A   
ATOM   4749  O   ALA A 502      25.381   7.621  15.498  1.00 10.00      A   
ATOM   4750  N   SER A 503      27.274   8.591  14.781  1.00 10.00      A   
ATOM   4751  HN  SER A 503      28.245   8.513  14.685  1.00 10.00      A   
ATOM   4752  CA  SER A 503      26.620   9.791  14.285  1.00 10.00      A   
ATOM   4753  CB  SER A 503      27.692  10.850  14.032  1.00 10.00      A   
ATOM   4754  OG  SER A 503      28.985  10.313  14.289  1.00 10.00      A   
ATOM   4755  HG  SER A 503      29.495  10.299  13.469  1.00 10.00      A   
ATOM   4756  C   SER A 503      25.848   9.507  12.996  1.00 10.00      A   
ATOM   4757  O   SER A 503      24.825  10.135  12.715  1.00 10.00      A   
ATOM   4758  N   LYS A 504      26.340   8.549  12.220  1.00 10.00      A   
ATOM   4759  HN  LYS A 504      27.157   8.081  12.498  1.00 10.00      A   
ATOM   4760  CA  LYS A 504      25.708   8.182  10.958  1.00 10.00      A   
ATOM   4761  CB  LYS A 504      26.614   7.231  10.171  1.00 10.00      A   
ATOM   4762  CG  LYS A 504      26.141   6.933   8.756  1.00 10.00      A   
ATOM   4763  CD  LYS A 504      26.126   8.186   7.896  1.00 10.00      A   
ATOM   4764  CE  LYS A 504      25.756   7.855   6.459  1.00 10.00      A   
ATOM   4765  NZ  LYS A 504      25.803   9.050   5.578  1.00 10.00      A   
ATOM   4766  HZ1 LYS A 504      24.871   9.515   5.550  1.00 10.00      A   
ATOM   4767  HZ2 LYS A 504      26.067   8.769   4.611  1.00 10.00      A   
ATOM   4768  HZ3 LYS A 504      26.509   9.728   5.927  1.00 10.00      A   
ATOM   4769  C   LYS A 504      24.328   7.559  11.184  1.00 10.00      A   
ATOM   4770  O   LYS A 504      23.438   7.674  10.335  1.00 10.00      A   
ATOM   4771  N   LEU A 505      24.154   6.932  12.341  1.00 10.00      A   
ATOM   4772  HN  LEU A 505      24.901   6.889  12.973  1.00 10.00      A   
ATOM   4773  CA  LEU A 505      22.893   6.283  12.695  1.00 10.00      A   
ATOM   4774  CB  LEU A 505      23.031   5.574  14.046  1.00 10.00      A   
ATOM   4775  CG  LEU A 505      23.825   4.267  14.044  1.00 10.00      A   
ATOM   4776  CD1 LEU A 505      24.154   3.835  15.465  1.00 10.00      A   
ATOM   4777  CD2 LEU A 505      23.051   3.179  13.315  1.00 10.00      A   
ATOM   4778  C   LEU A 505      21.727   7.270  12.740  1.00 10.00      A   
ATOM   4779  O   LEU A 505      20.579   6.891  12.497  1.00 10.00      A   
ATOM   4780  N   GLU A 506      22.028   8.533  13.037  1.00 10.00      A   
ATOM   4781  HN  GLU A 506      22.964   8.774  13.208  1.00 10.00      A   
ATOM   4782  CA  GLU A 506      21.004   9.569  13.120  1.00 10.00      A   
ATOM   4783  CB  GLU A 506      21.608  10.866  13.671  1.00 10.00      A   
ATOM   4784  CG  GLU A 506      22.293  10.728  15.022  1.00 10.00      A   
ATOM   4785  CD  GLU A 506      22.930  12.026  15.479  1.00 10.00      A   
ATOM   4786  OE1 GLU A 506      23.792  12.555  14.752  1.00 10.00      A   
ATOM   4787  OE2 GLU A 506      22.579  12.526  16.564  1.00 10.00      A   
ATOM   4788  C   GLU A 506      20.388   9.855  11.753  1.00 10.00      A   
ATOM   4789  O   GLU A 506      19.216  10.217  11.648  1.00 10.00      A   
ATOM   4790  N   THR A 507      21.182   9.676  10.710  1.00 10.00      A   
ATOM   4791  HN  THR A 507      22.093   9.354  10.855  1.00 10.00      A   
ATOM   4792  CA  THR A 507      20.732   9.941   9.351  1.00 10.00      A   
ATOM   4793  CB  THR A 507      21.896  10.455   8.484  1.00 10.00      A   
ATOM   4794  OG1 THR A 507      23.139  10.173   9.145  1.00 10.00      A   
ATOM   4795  HG1 THR A 507      23.264   9.217   9.193  1.00 10.00      A   
ATOM   4796  CG2 THR A 507      21.773  11.953   8.263  1.00 10.00      A   
ATOM   4797  C   THR A 507      20.109   8.711   8.690  1.00 10.00      A   
ATOM   4798  O   THR A 507      19.628   8.780   7.558  1.00 10.00      A   
ATOM   4799  N   MET A 508      20.106   7.595   9.397  1.00 10.00      A   
ATOM   4800  HN  MET A 508      20.469   7.602  10.308  1.00 10.00      A   
ATOM   4801  CA  MET A 508      19.542   6.362   8.861  1.00 10.00      A   
ATOM   4802  CB  MET A 508      20.510   5.197   9.065  1.00 10.00      A   
ATOM   4803  CG  MET A 508      21.740   5.240   8.168  1.00 10.00      A   
ATOM   4804  SD  MET A 508      22.942   3.952   8.565  1.00 10.00      A   
ATOM   4805  CE  MET A 508      21.909   2.488   8.503  1.00 10.00      A   
ATOM   4806  C   MET A 508      18.208   6.054   9.522  1.00 10.00      A   
ATOM   4807  O   MET A 508      18.009   6.370  10.692  1.00 10.00      A   
ATOM   4808  N   ARG A 509      17.301   5.433   8.776  1.00 10.00      A   
ATOM   4809  HN  ARG A 509      17.528   5.178   7.857  1.00 10.00      A   
ATOM   4810  CA  ARG A 509      15.987   5.089   9.301  1.00 10.00      A   
ATOM   4811  CB  ARG A 509      15.036   4.682   8.166  1.00 10.00      A   
ATOM   4812  CG  ARG A 509      13.613   4.368   8.621  1.00 10.00      A   
ATOM   4813  CD  ARG A 509      12.874   3.483   7.622  1.00 10.00      A   
ATOM   4814  NE  ARG A 509      12.433   4.214   6.432  1.00 10.00      A   
ATOM   4815  HE  ARG A 509      12.616   5.186   6.405  1.00 10.00      A   
ATOM   4816  CZ  ARG A 509      11.801   3.644   5.399  1.00 10.00      A   
ATOM   4817  NH1 ARG A 509      11.527   2.345   5.405  1.00 10.00      A   
ATOM   4818 HH11 ARG A 509      11.792   1.750   6.222  1.00 10.00      A   
ATOM   4819 HH12 ARG A 509      11.041   1.906   4.581  1.00 10.00      A   
ATOM   4820  NH2 ARG A 509      11.413   4.383   4.368  1.00 10.00      A   
ATOM   4821 HH21 ARG A 509      10.926   3.929   3.551  1.00 10.00      A   
ATOM   4822 HH22 ARG A 509      11.585   5.410   4.360  1.00 10.00      A   
ATOM   4823  C   ARG A 509      16.110   3.952  10.305  1.00 10.00      A   
ATOM   4824  O   ARG A 509      15.594   4.038  11.424  1.00 10.00      A   
ATOM   4825  N   SER A 510      16.815   2.897   9.906  1.00 10.00      A   
ATOM   4826  HN  SER A 510      17.216   2.893   9.011  1.00 10.00      A   
ATOM   4827  CA  SER A 510      16.999   1.741  10.765  1.00 10.00      A   
ATOM   4828  CB  SER A 510      15.725   0.892  10.746  1.00 10.00      A   
ATOM   4829  OG  SER A 510      15.011   1.087   9.535  1.00 10.00      A   
ATOM   4830  HG  SER A 510      14.885   0.237   9.097  1.00 10.00      A   
ATOM   4831  C   SER A 510      18.197   0.902  10.322  1.00 10.00      A   
ATOM   4832  O   SER A 510      18.527   0.845   9.134  1.00 10.00      A   
ATOM   4833  N   LEU A 511      18.856   0.277  11.286  1.00 10.00      A   
ATOM   4834  HN  LEU A 511      18.564   0.398  12.218  1.00 10.00      A   
ATOM   4835  CA  LEU A 511      19.999  -0.581  11.015  1.00 10.00      A   
ATOM   4836  CB  LEU A 511      21.273  -0.008  11.644  1.00 10.00      A   
ATOM   4837  CG  LEU A 511      22.516  -0.897  11.553  1.00 10.00      A   
ATOM   4838  CD1 LEU A 511      23.136  -0.826  10.166  1.00 10.00      A   
ATOM   4839  CD2 LEU A 511      23.529  -0.536  12.625  1.00 10.00      A   
ATOM   4840  C   LEU A 511      19.732  -1.972  11.568  1.00 10.00      A   
ATOM   4841  O   LEU A 511      19.471  -2.134  12.766  1.00 10.00      A   
ATOM   4842  N   TRP A 512      19.778  -2.965  10.697  1.00 10.00      A   
ATOM   4843  HN  TRP A 512      19.982  -2.769   9.755  1.00 10.00      A   
ATOM   4844  CA  TRP A 512      19.531  -4.337  11.095  1.00 10.00      A   
ATOM   4845  CB  TRP A 512      18.410  -4.933  10.235  1.00 10.00      A   
ATOM   4846  CG  TRP A 512      18.067  -6.351  10.576  1.00 10.00      A   
ATOM   4847  CD1 TRP A 512      18.623  -7.476  10.043  1.00 10.00      A   
ATOM   4848  CD2 TRP A 512      17.088  -6.798  11.523  1.00 10.00      A   
ATOM   4849  NE1 TRP A 512      18.058  -8.595  10.602  1.00 10.00      A   
ATOM   4850  HE1 TRP A 512      18.297  -9.525  10.388  1.00 10.00      A   
ATOM   4851  CE2 TRP A 512      17.114  -8.206  11.515  1.00 10.00      A   
ATOM   4852  CE3 TRP A 512      16.198  -6.147  12.378  1.00 10.00      A   
ATOM   4853  CZ2 TRP A 512      16.283  -8.973  12.330  1.00 10.00      A   
ATOM   4854  CZ3 TRP A 512      15.376  -6.910  13.188  1.00 10.00      A   
ATOM   4855  CH2 TRP A 512      15.424  -8.307  13.159  1.00 10.00      A   
ATOM   4856  C   TRP A 512      20.797  -5.188  10.988  1.00 10.00      A   
ATOM   4857  O   TRP A 512      21.386  -5.304   9.915  1.00 10.00      A   
ATOM   4858  N   MET A 513      21.223  -5.763  12.107  1.00 10.00      A   
ATOM   4859  HN  MET A 513      20.740  -5.600  12.945  1.00 10.00      A   
ATOM   4860  CA  MET A 513      22.402  -6.619  12.126  1.00 10.00      A   
ATOM   4861  CB  MET A 513      23.571  -5.938  12.843  1.00 10.00      A   
ATOM   4862  CG  MET A 513      24.094  -4.686  12.158  1.00 10.00      A   
ATOM   4863  SD  MET A 513      25.773  -4.271  12.669  1.00 10.00      A   
ATOM   4864  CE  MET A 513      26.712  -5.519  11.790  1.00 10.00      A   
ATOM   4865  C   MET A 513      22.081  -7.938  12.818  1.00 10.00      A   
ATOM   4866  O   MET A 513      21.567  -7.946  13.934  1.00 10.00      A   
ATOM   4867  N   SER A 514      22.367  -9.051  12.156  1.00 10.00      A   
ATOM   4868  HN  SER A 514      22.761  -8.991  11.255  1.00 10.00      A   
ATOM   4869  CA  SER A 514      22.101 -10.363  12.733  1.00 10.00      A   
ATOM   4870  CB  SER A 514      20.766 -10.904  12.222  1.00 10.00      A   
ATOM   4871  OG  SER A 514      19.719  -9.995  12.512  1.00 10.00      A   
ATOM   4872  HG  SER A 514      20.040  -9.319  13.121  1.00 10.00      A   
ATOM   4873  C   SER A 514      23.229 -11.344  12.432  1.00 10.00      A   
ATOM   4874  O   SER A 514      23.819 -11.313  11.348  1.00 10.00      A   
ATOM   4875  N   SER A 515      23.533 -12.194  13.410  1.00 10.00      A   
ATOM   4876  HN  SER A 515      23.030 -12.140  14.256  1.00 10.00      A   
ATOM   4877  CA  SER A 515      24.584 -13.198  13.282  1.00 10.00      A   
ATOM   4878  CB  SER A 515      24.197 -14.260  12.252  1.00 10.00      A   
ATOM   4879  OG  SER A 515      22.949 -14.848  12.583  1.00 10.00      A   
ATOM   4880  HG  SER A 515      23.032 -15.327  13.417  1.00 10.00      A   
ATOM   4881  C   SER A 515      25.925 -12.557  12.937  1.00 10.00      A   
ATOM   4882  O   SER A 515      26.623 -12.990  12.018  1.00 10.00      A   
ATOM   4883  N   CYS A 516      26.266 -11.508  13.670  1.00 10.00      A   
ATOM   4884  HN  CYS A 516      25.662 -11.199  14.378  1.00 10.00      A   
ATOM   4885  CA  CYS A 516      27.517 -10.802  13.459  1.00 10.00      A   
ATOM   4886  CB  CYS A 516      27.245  -9.363  13.024  1.00 10.00      A   
ATOM   4887  SG  CYS A 516      26.183  -9.217  11.567  1.00 10.00      A   
ATOM   4888  HG  CYS A 516      25.375 -10.271  11.541  1.00 10.00      A   
ATOM   4889  C   CYS A 516      28.359 -10.835  14.731  1.00 10.00      A   
ATOM   4890  O   CYS A 516      27.931 -11.388  15.743  1.00 10.00      A   
ATOM   4891  N   SER A 517      29.539 -10.230  14.690  1.00 10.00      A   
ATOM   4892  HN  SER A 517      29.818  -9.766  13.868  1.00 10.00      A   
ATOM   4893  CA  SER A 517      30.435 -10.218  15.840  1.00 10.00      A   
ATOM   4894  CB  SER A 517      31.887 -10.198  15.359  1.00 10.00      A   
ATOM   4895  OG  SER A 517      31.975 -10.631  14.009  1.00 10.00      A   
ATOM   4896  HG  SER A 517      32.311  -9.907  13.463  1.00 10.00      A   
ATOM   4897  C   SER A 517      30.168  -9.021  16.757  1.00 10.00      A   
ATOM   4898  O   SER A 517      31.076  -8.516  17.414  1.00 10.00      A   
ATOM   4899  N   VAL A 518      28.917  -8.584  16.808  1.00 10.00      A   
ATOM   4900  HN  VAL A 518      28.234  -9.047  16.289  1.00 10.00      A   
ATOM   4901  CA  VAL A 518      28.528  -7.448  17.638  1.00 10.00      A   
ATOM   4902  CB  VAL A 518      27.146  -6.894  17.228  1.00 10.00      A   
ATOM   4903  CG1 VAL A 518      26.824  -5.620  17.994  1.00 10.00      A   
ATOM   4904  CG2 VAL A 518      27.083  -6.651  15.728  1.00 10.00      A   
ATOM   4905  C   VAL A 518      28.477  -7.866  19.103  1.00 10.00      A   
ATOM   4906  O   VAL A 518      27.726  -8.770  19.466  1.00 10.00      A   
ATOM   4907  N   SER A 519      29.279  -7.213  19.932  1.00 10.00      A   
ATOM   4908  HN  SER A 519      29.849  -6.496  19.583  1.00 10.00      A   
ATOM   4909  CA  SER A 519      29.326  -7.524  21.351  1.00 10.00      A   
ATOM   4910  CB  SER A 519      30.688  -7.126  21.923  1.00 10.00      A   
ATOM   4911  OG  SER A 519      30.998  -5.779  21.605  1.00 10.00      A   
ATOM   4912  HG  SER A 519      31.495  -5.750  20.767  1.00 10.00      A   
ATOM   4913  C   SER A 519      28.207  -6.811  22.103  1.00 10.00      A   
ATOM   4914  O   SER A 519      27.782  -5.715  21.719  1.00 10.00      A   
ATOM   4915  N   PHE A 520      27.723  -7.443  23.168  1.00 10.00      A   
ATOM   4916  HN  PHE A 520      28.082  -8.329  23.401  1.00 10.00      A   
ATOM   4917  CA  PHE A 520      26.661  -6.868  23.986  1.00 10.00      A   
ATOM   4918  CB  PHE A 520      26.197  -7.874  25.043  1.00 10.00      A   
ATOM   4919  CG  PHE A 520      25.169  -7.340  26.002  1.00 10.00      A   
ATOM   4920  CD1 PHE A 520      23.960  -6.838  25.544  1.00 10.00      A   
ATOM   4921  CD2 PHE A 520      25.415  -7.342  27.364  1.00 10.00      A   
ATOM   4922  CE1 PHE A 520      23.017  -6.348  26.427  1.00 10.00      A   
ATOM   4923  CE2 PHE A 520      24.478  -6.855  28.252  1.00 10.00      A   
ATOM   4924  CZ  PHE A 520      23.277  -6.356  27.784  1.00 10.00      A   
ATOM   4925  C   PHE A 520      27.142  -5.581  24.647  1.00 10.00      A   
ATOM   4926  O   PHE A 520      26.371  -4.640  24.836  1.00 10.00      A   
ATOM   4927  N   GLY A 521      28.427  -5.552  24.991  1.00 10.00      A   
ATOM   4928  HN  GLY A 521      28.981  -6.353  24.834  1.00 10.00      A   
ATOM   4929  CA  GLY A 521      29.016  -4.377  25.611  1.00 10.00      A   
ATOM   4930  C   GLY A 521      28.954  -3.176  24.696  1.00 10.00      A   
ATOM   4931  O   GLY A 521      28.790  -2.045  25.155  1.00 10.00      A   
ATOM   4932  N   ALA A 522      29.078  -3.425  23.397  1.00 10.00      A   
ATOM   4933  HN  ALA A 522      29.218  -4.352  23.096  1.00 10.00      A   
ATOM   4934  CA  ALA A 522      29.014  -2.359  22.409  1.00 10.00      A   
ATOM   4935  CB  ALA A 522      29.409  -2.876  21.036  1.00 10.00      A   
ATOM   4936  C   ALA A 522      27.608  -1.781  22.367  1.00 10.00      A   
ATOM   4937  O   ALA A 522      27.427  -0.568  22.275  1.00 10.00      A   
ATOM   4938  N   CYS A 523      26.619  -2.664  22.459  1.00 10.00      A   
ATOM   4939  HN  CYS A 523      26.840  -3.616  22.540  1.00 10.00      A   
ATOM   4940  CA  CYS A 523      25.220  -2.264  22.443  1.00 10.00      A   
ATOM   4941  CB  CYS A 523      24.322  -3.501  22.434  1.00 10.00      A   
ATOM   4942  SG  CYS A 523      24.678  -4.668  21.100  1.00 10.00      A   
ATOM   4943  HG  CYS A 523      25.994  -4.741  20.955  1.00 10.00      A   
ATOM   4944  C   CYS A 523      24.899  -1.389  23.651  1.00 10.00      A   
ATOM   4945  O   CYS A 523      24.190  -0.387  23.539  1.00 10.00      A   
ATOM   4946  N   LYS A 524      25.445  -1.765  24.806  1.00 10.00      A   
ATOM   4947  HN  LYS A 524      26.007  -2.571  24.832  1.00 10.00      A   
ATOM   4948  CA  LYS A 524      25.224  -1.016  26.036  1.00 10.00      A   
ATOM   4949  CB  LYS A 524      25.758  -1.790  27.241  1.00 10.00      A   
ATOM   4950  CG  LYS A 524      24.931  -3.000  27.632  1.00 10.00      A   
ATOM   4951  CD  LYS A 524      25.141  -3.356  29.093  1.00 10.00      A   
ATOM   4952  CE  LYS A 524      26.536  -3.908  29.346  1.00 10.00      A   
ATOM   4953  NZ  LYS A 524      26.816  -4.055  30.800  1.00 10.00      A   
ATOM   4954  HZ1 LYS A 524      26.821  -3.121  31.259  1.00 10.00      A   
ATOM   4955  HZ2 LYS A 524      27.746  -4.506  30.948  1.00 10.00      A   
ATOM   4956  HZ3 LYS A 524      26.085  -4.640  31.249  1.00 10.00      A   
ATOM   4957  C   LYS A 524      25.897   0.350  25.982  1.00 10.00      A   
ATOM   4958  O   LYS A 524      25.363   1.339  26.485  1.00 10.00      A   
ATOM   4959  N   LEU A 525      27.074   0.390  25.377  1.00 10.00      A   
ATOM   4960  HN  LEU A 525      27.443  -0.437  25.000  1.00 10.00      A   
ATOM   4961  CA  LEU A 525      27.835   1.627  25.258  1.00 10.00      A   
ATOM   4962  CB  LEU A 525      29.277   1.323  24.838  1.00 10.00      A   
ATOM   4963  CG  LEU A 525      30.267   2.489  24.905  1.00 10.00      A   
ATOM   4964  CD1 LEU A 525      30.542   2.876  26.350  1.00 10.00      A   
ATOM   4965  CD2 LEU A 525      31.560   2.136  24.190  1.00 10.00      A   
ATOM   4966  C   LEU A 525      27.186   2.575  24.251  1.00 10.00      A   
ATOM   4967  O   LEU A 525      26.992   3.761  24.529  1.00 10.00      A   
ATOM   4968  N   LEU A 526      26.841   2.037  23.087  1.00 10.00      A   
ATOM   4969  HN  LEU A 526      27.018   1.084  22.934  1.00 10.00      A   
ATOM   4970  CA  LEU A 526      26.220   2.822  22.027  1.00 10.00      A   
ATOM   4971  CB  LEU A 526      25.998   1.958  20.784  1.00 10.00      A   
ATOM   4972  CG  LEU A 526      25.859   2.700  19.455  1.00 10.00      A   
ATOM   4973  CD1 LEU A 526      27.150   3.423  19.106  1.00 10.00      A   
ATOM   4974  CD2 LEU A 526      25.466   1.735  18.351  1.00 10.00      A   
ATOM   4975  C   LEU A 526      24.901   3.434  22.484  1.00 10.00      A   
ATOM   4976  O   LEU A 526      24.627   4.606  22.218  1.00 10.00      A   
ATOM   4977  N   GLY A 527      24.103   2.647  23.199  1.00 10.00      A   
ATOM   4978  HN  GLY A 527      24.386   1.727  23.395  1.00 10.00      A   
ATOM   4979  CA  GLY A 527      22.820   3.124  23.684  1.00 10.00      A   
ATOM   4980  C   GLY A 527      22.951   4.263  24.677  1.00 10.00      A   
ATOM   4981  O   GLY A 527      22.006   5.024  24.885  1.00 10.00      A   
ATOM   4982  N   GLN A 528      24.118   4.372  25.297  1.00 10.00      A   
ATOM   4983  HN  GLN A 528      24.829   3.729  25.092  1.00 10.00      A   
ATOM   4984  CA  GLN A 528      24.372   5.427  26.265  1.00 10.00      A   
ATOM   4985  CB  GLN A 528      25.379   4.965  27.314  1.00 10.00      A   
ATOM   4986  CG  GLN A 528      24.758   4.165  28.444  1.00 10.00      A   
ATOM   4987  CD  GLN A 528      23.795   4.988  29.276  1.00 10.00      A   
ATOM   4988  OE1 GLN A 528      23.949   6.203  29.403  1.00 10.00      A   
ATOM   4989  NE2 GLN A 528      22.797   4.334  29.848  1.00 10.00      A   
ATOM   4990 HE21 GLN A 528      22.729   3.364  29.704  1.00 10.00      A   
ATOM   4991 HE22 GLN A 528      22.167   4.843  30.407  1.00 10.00      A   
ATOM   4992  C   GLN A 528      24.871   6.687  25.571  1.00 10.00      A   
ATOM   4993  O   GLN A 528      24.558   7.806  25.983  1.00 10.00      A   
ATOM   4994  N   LYS A 529      25.664   6.494  24.524  1.00 10.00      A   
ATOM   4995  HN  LYS A 529      25.902   5.577  24.268  1.00 10.00      A   
ATOM   4996  CA  LYS A 529      26.199   7.608  23.759  1.00 10.00      A   
ATOM   4997  CB  LYS A 529      27.345   7.146  22.846  1.00 10.00      A   
ATOM   4998  CG  LYS A 529      27.806   8.195  21.844  1.00 10.00      A   
ATOM   4999  CD  LYS A 529      29.053   7.751  21.098  1.00 10.00      A   
ATOM   5000  CE  LYS A 529      29.376   8.693  19.944  1.00 10.00      A   
ATOM   5001  NZ  LYS A 529      29.579  10.099  20.392  1.00 10.00      A   
ATOM   5002  HZ1 LYS A 529      30.348  10.146  21.090  1.00 10.00      A   
ATOM   5003  HZ2 LYS A 529      28.709  10.469  20.827  1.00 10.00      A   
ATOM   5004  HZ3 LYS A 529      29.827  10.701  19.579  1.00 10.00      A   
ATOM   5005  C   LYS A 529      25.092   8.259  22.944  1.00 10.00      A   
ATOM   5006  O   LYS A 529      25.021   9.485  22.839  1.00 10.00      A   
ATOM   5007  N   MET A 530      24.227   7.426  22.372  1.00 10.00      A   
ATOM   5008  HN  MET A 530      24.341   6.456  22.495  1.00 10.00      A   
ATOM   5009  CA  MET A 530      23.111   7.910  21.573  1.00 10.00      A   
ATOM   5010  CB  MET A 530      23.225   7.442  20.120  1.00 10.00      A   
ATOM   5011  CG  MET A 530      24.403   8.023  19.362  1.00 10.00      A   
ATOM   5012  SD  MET A 530      24.523   9.817  19.519  1.00 10.00      A   
ATOM   5013  CE  MET A 530      22.940  10.319  18.847  1.00 10.00      A   
ATOM   5014  C   MET A 530      21.778   7.461  22.163  1.00 10.00      A   
ATOM   5015  O   MET A 530      21.271   6.391  21.833  1.00 10.00      A   
ATOM   5016  N   PRO A 531      21.190   8.281  23.046  1.00 10.00      A   
ATOM   5017  CA  PRO A 531      19.910   7.972  23.695  1.00 10.00      A   
ATOM   5018  CB  PRO A 531      19.927   8.896  24.912  1.00 10.00      A   
ATOM   5019  CG  PRO A 531      20.686  10.088  24.448  1.00 10.00      A   
ATOM   5020  CD  PRO A 531      21.732   9.577  23.495  1.00 10.00      A   
ATOM   5021  C   PRO A 531      18.715   8.303  22.803  1.00 10.00      A   
ATOM   5022  O   PRO A 531      17.565   8.225  23.232  1.00 10.00      A   
ATOM   5023  N   LYS A 532      18.997   8.683  21.562  1.00 10.00      A   
ATOM   5024  HN  LYS A 532      19.933   8.730  21.282  1.00 10.00      A   
ATOM   5025  CA  LYS A 532      17.948   9.025  20.608  1.00 10.00      A   
ATOM   5026  CB  LYS A 532      18.359  10.236  19.762  1.00 10.00      A   
ATOM   5027  CG  LYS A 532      18.507  11.534  20.543  1.00 10.00      A   
ATOM   5028  CD  LYS A 532      18.467  12.735  19.613  1.00 10.00      A   
ATOM   5029  CE  LYS A 532      18.543  14.048  20.380  1.00 10.00      A   
ATOM   5030  NZ  LYS A 532      19.938  14.397  20.760  1.00 10.00      A   
ATOM   5031  HZ1 LYS A 532      20.574  14.266  19.947  1.00 10.00      A   
ATOM   5032  HZ2 LYS A 532      20.260  13.790  21.543  1.00 10.00      A   
ATOM   5033  HZ3 LYS A 532      19.990  15.391  21.068  1.00 10.00      A   
ATOM   5034  C   LYS A 532      17.649   7.837  19.701  1.00 10.00      A   
ATOM   5035  O   LYS A 532      16.807   7.913  18.807  1.00 10.00      A   
ATOM   5036  N   LEU A 533      18.351   6.740  19.933  1.00 10.00      A   
ATOM   5037  HN  LEU A 533      18.999   6.731  20.669  1.00 10.00      A   
ATOM   5038  CA  LEU A 533      18.172   5.538  19.139  1.00 10.00      A   
ATOM   5039  CB  LEU A 533      19.347   5.349  18.175  1.00 10.00      A   
ATOM   5040  CG  LEU A 533      19.450   6.355  17.025  1.00 10.00      A   
ATOM   5041  CD1 LEU A 533      20.367   7.511  17.389  1.00 10.00      A   
ATOM   5042  CD2 LEU A 533      19.931   5.670  15.762  1.00 10.00      A   
ATOM   5043  C   LEU A 533      18.035   4.324  20.045  1.00 10.00      A   
ATOM   5044  O   LEU A 533      18.836   4.134  20.962  1.00 10.00      A   
ATOM   5045  N   ASN A 534      17.009   3.520  19.799  1.00 10.00      A   
ATOM   5046  HN  ASN A 534      16.402   3.730  19.057  1.00 10.00      A   
ATOM   5047  CA  ASN A 534      16.771   2.326  20.594  1.00 10.00      A   
ATOM   5048  CB  ASN A 534      15.290   1.925  20.575  1.00 10.00      A   
ATOM   5049  CG  ASN A 534      14.396   2.872  21.352  1.00 10.00      A   
ATOM   5050  OD1 ASN A 534      14.847   3.580  22.253  1.00 10.00      A   
ATOM   5051  ND2 ASN A 534      13.114   2.880  21.018  1.00 10.00      A   
ATOM   5052 HD21 ASN A 534      12.815   2.278  20.298  1.00 10.00      A   
ATOM   5053 HD22 ASN A 534      12.511   3.492  21.500  1.00 10.00      A   
ATOM   5054  C   ASN A 534      17.609   1.171  20.082  1.00 10.00      A   
ATOM   5055  O   ASN A 534      17.555   0.831  18.899  1.00 10.00      A   
ATOM   5056  N   VAL A 535      18.397   0.585  20.966  1.00 10.00      A   
ATOM   5057  HN  VAL A 535      18.408   0.911  21.893  1.00 10.00      A   
ATOM   5058  CA  VAL A 535      19.226  -0.549  20.604  1.00 10.00      A   
ATOM   5059  CB  VAL A 535      20.625  -0.475  21.246  1.00 10.00      A   
ATOM   5060  CG1 VAL A 535      21.516  -1.585  20.710  1.00 10.00      A   
ATOM   5061  CG2 VAL A 535      21.257   0.884  20.983  1.00 10.00      A   
ATOM   5062  C   VAL A 535      18.518  -1.820  21.044  1.00 10.00      A   
ATOM   5063  O   VAL A 535      18.715  -2.303  22.162  1.00 10.00      A   
ATOM   5064  N   GLU A 536      17.677  -2.337  20.161  1.00 10.00      A   
ATOM   5065  HN  GLU A 536      17.578  -1.900  19.284  1.00 10.00      A   
ATOM   5066  CA  GLU A 536      16.904  -3.535  20.443  1.00 10.00      A   
ATOM   5067  CB  GLU A 536      15.708  -3.659  19.496  1.00 10.00      A   
ATOM   5068  CG  GLU A 536      14.840  -2.413  19.433  1.00 10.00      A   
ATOM   5069  CD  GLU A 536      13.362  -2.724  19.292  1.00 10.00      A   
ATOM   5070  OE1 GLU A 536      13.014  -3.841  18.854  1.00 10.00      A   
ATOM   5071  OE2 GLU A 536      12.532  -1.844  19.619  1.00 10.00      A   
ATOM   5072  C   GLU A 536      17.760  -4.790  20.389  1.00 10.00      A   
ATOM   5073  O   GLU A 536      18.126  -5.269  19.310  1.00 10.00      A   
ATOM   5074  N   VAL A 537      18.098  -5.304  21.560  1.00 10.00      A   
ATOM   5075  HN  VAL A 537      17.804  -4.852  22.385  1.00 10.00      A   
ATOM   5076  CA  VAL A 537      18.890  -6.512  21.658  1.00 10.00      A   
ATOM   5077  CB  VAL A 537      19.728  -6.547  22.953  1.00 10.00      A   
ATOM   5078  CG1 VAL A 537      20.615  -7.786  22.987  1.00 10.00      A   
ATOM   5079  CG2 VAL A 537      20.569  -5.283  23.084  1.00 10.00      A   
ATOM   5080  C   VAL A 537      17.963  -7.719  21.621  1.00 10.00      A   
ATOM   5081  O   VAL A 537      17.360  -8.085  22.628  1.00 10.00      A   
ATOM   5082  N   ILE A 538      17.821  -8.299  20.441  1.00 10.00      A   
ATOM   5083  HN  ILE A 538      18.309  -7.935  19.670  1.00 10.00      A   
ATOM   5084  CA  ILE A 538      16.964  -9.463  20.253  1.00 10.00      A   
ATOM   5085  CB  ILE A 538      16.304  -9.444  18.863  1.00 10.00      A   
ATOM   5086  CG1 ILE A 538      15.775  -8.042  18.550  1.00 10.00      A   
ATOM   5087  CG2 ILE A 538      15.179 -10.467  18.793  1.00 10.00      A   
ATOM   5088  CD1 ILE A 538      16.096  -7.567  17.151  1.00 10.00      A   
ATOM   5089  C   ILE A 538      17.788 -10.735  20.400  1.00 10.00      A   
ATOM   5090  O   ILE A 538      18.383 -11.219  19.432  1.00 10.00      A   
ATOM   5091  N   ASP A 539      17.831 -11.260  21.611  1.00 10.00      A   
ATOM   5092  HN  ASP A 539      17.309 -10.842  22.335  1.00 10.00      A   
ATOM   5093  CA  ASP A 539      18.602 -12.462  21.898  1.00 10.00      A   
ATOM   5094  CB  ASP A 539      19.797 -12.105  22.780  1.00 10.00      A   
ATOM   5095  CG  ASP A 539      20.719 -13.274  23.029  1.00 10.00      A   
ATOM   5096  OD1 ASP A 539      21.656 -13.482  22.230  1.00 10.00      A   
ATOM   5097  OD2 ASP A 539      20.525 -13.976  24.040  1.00 10.00      A   
ATOM   5098  C   ASP A 539      17.734 -13.511  22.582  1.00 10.00      A   
ATOM   5099  O   ASP A 539      17.085 -13.233  23.591  1.00 10.00      A   
ATOM   5100  N   GLU A 540      17.728 -14.717  22.031  1.00 10.00      A   
ATOM   5101  HN  GLU A 540      18.277 -14.882  21.222  1.00 10.00      A   
ATOM   5102  CA  GLU A 540      16.920 -15.801  22.575  1.00 10.00      A   
ATOM   5103  CB  GLU A 540      16.311 -16.620  21.436  1.00 10.00      A   
ATOM   5104  CG  GLU A 540      15.589 -15.804  20.379  1.00 10.00      A   
ATOM   5105  CD  GLU A 540      15.171 -16.658  19.202  1.00 10.00      A   
ATOM   5106  OE1 GLU A 540      16.034 -16.977  18.358  1.00 10.00      A   
ATOM   5107  OE2 GLU A 540      13.984 -17.029  19.120  1.00 10.00      A   
ATOM   5108  C   GLU A 540      17.728 -16.732  23.479  1.00 10.00      A   
ATOM   5109  O   GLU A 540      17.290 -17.843  23.773  1.00 10.00      A   
ATOM   5110  N   ARG A 541      18.892 -16.294  23.933  1.00 10.00      A   
ATOM   5111  HN  ARG A 541      19.202 -15.390  23.693  1.00 10.00      A   
ATOM   5112  CA  ARG A 541      19.724 -17.131  24.790  1.00 10.00      A   
ATOM   5113  CB  ARG A 541      21.201 -17.007  24.416  1.00 10.00      A   
ATOM   5114  CG  ARG A 541      21.533 -17.572  23.046  1.00 10.00      A   
ATOM   5115  CD  ARG A 541      22.163 -16.520  22.151  1.00 10.00      A   
ATOM   5116  NE  ARG A 541      23.599 -16.730  21.976  1.00 10.00      A   
ATOM   5117  HE  ARG A 541      23.924 -17.662  22.003  1.00 10.00      A   
ATOM   5118  CZ  ARG A 541      24.477 -15.748  21.775  1.00 10.00      A   
ATOM   5119  NH1 ARG A 541      24.077 -14.481  21.723  1.00 10.00      A   
ATOM   5120 HH11 ARG A 541      23.055 -14.241  21.842  1.00 10.00      A   
ATOM   5121 HH12 ARG A 541      24.771 -13.715  21.565  1.00 10.00      A   
ATOM   5122  NH2 ARG A 541      25.763 -16.034  21.630  1.00 10.00      A   
ATOM   5123 HH21 ARG A 541      26.457 -15.269  21.472  1.00 10.00      A   
ATOM   5124 HH22 ARG A 541      26.085 -17.028  21.674  1.00 10.00      A   
ATOM   5125  C   ARG A 541      19.506 -16.815  26.262  1.00 10.00      A   
ATOM   5126  O   ARG A 541      20.228 -17.307  27.135  1.00 10.00      A   
ATOM   5127  N   GLY A 542      18.522 -15.974  26.535  1.00 10.00      A   
ATOM   5128  HN  GLY A 542      18.009 -15.576  25.800  1.00 10.00      A   
ATOM   5129  CA  GLY A 542      18.213 -15.623  27.901  1.00 10.00      A   
ATOM   5130  C   GLY A 542      18.752 -14.269  28.301  1.00 10.00      A   
ATOM   5131  O   GLY A 542      18.970 -13.406  27.454  1.00 10.00      A   
ATOM   5132  N   ALA A 543      18.970 -14.088  29.595  1.00 10.00      A   
ATOM   5133  HN  ALA A 543      18.782 -14.825  30.213  1.00 10.00      A   
ATOM   5134  CA  ALA A 543      19.483 -12.831  30.124  1.00 10.00      A   
ATOM   5135  CB  ALA A 543      19.452 -12.843  31.643  1.00 10.00      A   
ATOM   5136  C   ALA A 543      20.896 -12.551  29.613  1.00 10.00      A   
ATOM   5137  O   ALA A 543      21.795 -13.388  29.738  1.00 10.00      A   
ATOM   5138  N   PRO A 544      21.111 -11.358  29.037  1.00 10.00      A   
ATOM   5139  CA  PRO A 544      22.413 -10.960  28.486  1.00 10.00      A   
ATOM   5140  CB  PRO A 544      22.109  -9.645  27.763  1.00 10.00      A   
ATOM   5141  CG  PRO A 544      20.898  -9.108  28.446  1.00 10.00      A   
ATOM   5142  CD  PRO A 544      20.092 -10.305  28.865  1.00 10.00      A   
ATOM   5143  C   PRO A 544      23.472 -10.740  29.562  1.00 10.00      A   
ATOM   5144  O   PRO A 544      24.667 -10.723  29.277  1.00 10.00      A   
ATOM   5145  N   ASP A 545      23.029 -10.580  30.802  1.00 10.00      A   
ATOM   5146  HN  ASP A 545      22.064 -10.615  30.969  1.00 10.00      A   
ATOM   5147  CA  ASP A 545      23.941 -10.357  31.917  1.00 10.00      A   
ATOM   5148  CB  ASP A 545      23.221  -9.686  33.090  1.00 10.00      A   
ATOM   5149  CG  ASP A 545      23.214  -8.175  32.996  1.00 10.00      A   
ATOM   5150  OD1 ASP A 545      24.305  -7.570  33.000  1.00 10.00      A   
ATOM   5151  OD2 ASP A 545      22.114  -7.582  32.931  1.00 10.00      A   
ATOM   5152  C   ASP A 545      24.577 -11.658  32.382  1.00 10.00      A   
ATOM   5153  O   ASP A 545      25.550 -11.645  33.139  1.00 10.00      A   
ATOM   5154  N   SER A 546      24.032 -12.777  31.918  1.00 10.00      A   
ATOM   5155  HN  SER A 546      23.260 -12.721  31.315  1.00 10.00      A   
ATOM   5156  CA  SER A 546      24.538 -14.093  32.283  1.00 10.00      A   
ATOM   5157  CB  SER A 546      23.412 -15.119  32.161  1.00 10.00      A   
ATOM   5158  OG  SER A 546      22.221 -14.623  32.750  1.00 10.00      A   
ATOM   5159  HG  SER A 546      22.225 -14.822  33.693  1.00 10.00      A   
ATOM   5160  C   SER A 546      25.727 -14.495  31.406  1.00 10.00      A   
ATOM   5161  O   SER A 546      26.265 -15.597  31.530  1.00 10.00      A   
ATOM   5162  N   ARG A 547      26.123 -13.598  30.517  1.00 10.00      A   
ATOM   5163  HN  ARG A 547      25.646 -12.742  30.463  1.00 10.00      A   
ATOM   5164  CA  ARG A 547      27.244 -13.834  29.620  1.00 10.00      A   
ATOM   5165  CB  ARG A 547      26.731 -14.169  28.213  1.00 10.00      A   
ATOM   5166  CG  ARG A 547      26.314 -15.620  28.032  1.00 10.00      A   
ATOM   5167  CD  ARG A 547      25.624 -15.842  26.696  1.00 10.00      A
[truncated: 216,683 more chars]
