# Supplementary material for: Flexibility of intrinsically disordered degrons in AUX/IAA proteins reinforces auxin co-receptor assemblies
Source: Nat Commun. 2020 May 8;11:2277. doi: 10.1038/s41467-020-16147-2 (PMC7210949; doi:10.1038/s41467-020-16147-2)
Supplement: Supplementary file 9 — Supplementary Data 6 [file 41467_2020_16147_MOESM9_ESM.gz › haddock_files/IAA12/No_disorder_restraint/cluster11_1.pdb]

REMARK FILENAME="complex_161w.pdb0"
REMARK ===============================================================
REMARK HADDOCK run for complex
REMARK initial structure: complex_161.pdb
REMARK final NOE weights: unambig 50 amb: 50
REMARK ===============================================================
REMARK            total,bonds,angles,improper,dihe,vdw,elec,air,cdih,coup,rdcs,vean,dani,xpcs,rg
REMARK energies: -364.381, 0, 0, 0, 0, -27.7003, -338.28, 1.59947, 0, 0, 0, 0, 0, 0, 0
REMARK ===============================================================
REMARK            bonds,angles,impropers,dihe,air,cdih,coup,rdcs,vean,dani,xpcs
REMARK rms-dev.: 0,0,0,0,3.813214E-02,0,0, 0, 0, 0, 0
REMARK ===============================================================
REMARK               air,cdih,coup,rdcs,vean,dani,xpcs
REMARK               >0.3,>5,>1,>0,>5,>0.2,>0.2
REMARK violations.: 0, 0, 0, 0, 0, 0, 0
REMARK ===============================================================
REMARK                        CVpartition#,violations,rms
REMARK AIRs cross-validation: 1, 0, NaN
REMARK ===============================================================
REMARK NCS energy: 0
REMARK ===============================================================
REMARK Symmetry energy: 0
REMARK ===============================================================
REMARK Desolvation energy: 36.702
REMARK Internal energy free molecules: -22091
REMARK Internal energy complex: -33240.8
REMARK Binding energy: -11479.1
REMARK ===============================================================
REMARK buried surface area: 1298.76
REMARK ===============================================================
REMARK water - chain1: 0 0 0
REMARK water - chain2: 0 0 0
REMARK water - chain3: 0 0 0
REMARK water - chain4: 0 0 0
REMARK water - chain5: 0 0 0
REMARK water - chain6: 0 0 0
REMARK ===============================================================
REMARK water - water: 0 0 0
REMARK ===============================================================
REMARK DATE:14-Feb-2019  04:54:22       created by user: enmr022
REMARK VERSION:1.3U
ATOM      1  N   PHE A   9      28.374 -15.343  12.867  1.00 10.00      A   
ATOM      2  HN  PHE A   9      28.604 -14.402  13.042  1.00 10.00      A   
ATOM      3  CA  PHE A   9      28.041 -15.746  11.509  1.00 10.00      A   
ATOM      4  CB  PHE A   9      26.554 -16.094  11.401  1.00 10.00      A   
ATOM      5  CG  PHE A   9      26.209 -17.466  11.896  1.00 10.00      A   
ATOM      6  CD1 PHE A   9      25.612 -17.643  13.131  1.00 10.00      A   
ATOM      7  CD2 PHE A   9      26.485 -18.579  11.125  1.00 10.00      A   
ATOM      8  CE1 PHE A   9      25.295 -18.906  13.589  1.00 10.00      A   
ATOM      9  CE2 PHE A   9      26.171 -19.846  11.575  1.00 10.00      A   
ATOM     10  CZ  PHE A   9      25.575 -20.009  12.808  1.00 10.00      A   
ATOM     11  C   PHE A   9      28.380 -14.643  10.514  1.00 10.00      A   
ATOM     12  O   PHE A   9      28.128 -13.465  10.773  1.00 10.00      A   
ATOM     13  N   PRO A  10      28.976 -15.008   9.368  1.00 10.00      A   
ATOM     14  CA  PRO A  10      29.333 -14.046   8.321  1.00 10.00      A   
ATOM     15  CB  PRO A  10      30.003 -14.907   7.241  1.00 10.00      A   
ATOM     16  CG  PRO A  10      30.402 -16.157   7.943  1.00 10.00      A   
ATOM     17  CD  PRO A  10      29.368 -16.379   9.007  1.00 10.00      A   
ATOM     18  C   PRO A  10      28.093 -13.366   7.744  1.00 10.00      A   
ATOM     19  O   PRO A  10      26.990 -13.930   7.773  1.00 10.00      A   
ATOM     20  N   GLU A  11      28.287 -12.170   7.199  1.00 10.00      A   
ATOM     21  HN  GLU A  11      29.195 -11.798   7.186  1.00 10.00      A   
ATOM     22  CA  GLU A  11      27.195 -11.394   6.623  1.00 10.00      A   
ATOM     23  CB  GLU A  11      27.690 -10.052   6.068  1.00 10.00      A   
ATOM     24  CG  GLU A  11      29.066  -9.612   6.554  1.00 10.00      A   
ATOM     25  CD  GLU A  11      29.103  -9.258   8.027  1.00 10.00      A   
ATOM     26  OE1 GLU A  11      28.532  -8.217   8.411  1.00 10.00      A   
ATOM     27  OE2 GLU A  11      29.723 -10.016   8.807  1.00 10.00      A   
ATOM     28  C   GLU A  11      26.488 -12.173   5.521  1.00 10.00      A   
ATOM     29  O   GLU A  11      25.266 -12.123   5.404  1.00 10.00      A   
ATOM     30  N   GLU A  12      27.265 -12.906   4.733  1.00 10.00      A   
ATOM     31  HN  GLU A  12      28.233 -12.905   4.889  1.00 10.00      A   
ATOM     32  CA  GLU A  12      26.724 -13.704   3.637  1.00 10.00      A   
ATOM     33  CB  GLU A  12      27.856 -14.381   2.861  1.00 10.00      A   
ATOM     34  CG  GLU A  12      28.943 -14.975   3.743  1.00 10.00      A   
ATOM     35  CD  GLU A  12      30.107 -15.518   2.945  1.00 10.00      A   
ATOM     36  OE1 GLU A  12      30.422 -14.944   1.885  1.00 10.00      A   
ATOM     37  OE2 GLU A  12      30.712 -16.521   3.373  1.00 10.00      A   
ATOM     38  C   GLU A  12      25.711 -14.735   4.137  1.00 10.00      A   
ATOM     39  O   GLU A  12      24.696 -14.991   3.488  1.00 10.00      A   
ATOM     40  N   VAL A  13      25.985 -15.309   5.302  1.00 10.00      A   
ATOM     41  HN  VAL A  13      26.804 -15.054   5.778  1.00 10.00      A   
ATOM     42  CA  VAL A  13      25.098 -16.301   5.895  1.00 10.00      A   
ATOM     43  CB  VAL A  13      25.788 -17.047   7.058  1.00 10.00      A   
ATOM     44  CG1 VAL A  13      24.835 -18.042   7.700  1.00 10.00      A   
ATOM     45  CG2 VAL A  13      27.040 -17.756   6.571  1.00 10.00      A   
ATOM     46  C   VAL A  13      23.830 -15.627   6.412  1.00 10.00      A   
ATOM     47  O   VAL A  13      22.716 -16.043   6.097  1.00 10.00      A   
ATOM     48  N   LEU A  14      24.014 -14.563   7.183  1.00 10.00      A   
ATOM     49  HN  LEU A  14      24.931 -14.267   7.372  1.00 10.00      A   
ATOM     50  CA  LEU A  14      22.897 -13.825   7.758  1.00 10.00      A   
ATOM     51  CB  LEU A  14      23.399 -12.734   8.704  1.00 10.00      A   
ATOM     52  CG  LEU A  14      24.081 -13.239   9.981  1.00 10.00      A   
ATOM     53  CD1 LEU A  14      24.645 -12.088  10.797  1.00 10.00      A   
ATOM     54  CD2 LEU A  14      23.117 -14.066  10.817  1.00 10.00      A   
ATOM     55  C   LEU A  14      21.970 -13.259   6.689  1.00 10.00      A   
ATOM     56  O   LEU A  14      20.749 -13.294   6.841  1.00 10.00      A   
ATOM     57  N   GLU A  15      22.551 -12.766   5.599  1.00 10.00      A   
ATOM     58  HN  GLU A  15      23.535 -12.779   5.534  1.00 10.00      A   
ATOM     59  CA  GLU A  15      21.764 -12.207   4.501  1.00 10.00      A   
ATOM     60  CB  GLU A  15      22.658 -11.558   3.438  1.00 10.00      A   
ATOM     61  CG  GLU A  15      21.880 -10.760   2.399  1.00 10.00      A   
ATOM     62  CD  GLU A  15      22.723 -10.326   1.220  1.00 10.00      A   
ATOM     63  OE1 GLU A  15      22.753 -11.055   0.207  1.00 10.00      A   
ATOM     64  OE2 GLU A  15      23.341  -9.243   1.293  1.00 10.00      A   
ATOM     65  C   GLU A  15      20.889 -13.283   3.863  1.00 10.00      A   
ATOM     66  O   GLU A  15      19.745 -13.020   3.478  1.00 10.00      A   
ATOM     67  N   HIS A  16      21.424 -14.498   3.761  1.00 10.00      A   
ATOM     68  HN  HIS A  16      22.342 -14.651   4.078  1.00 10.00      A   
ATOM     69  CA  HIS A  16      20.677 -15.605   3.178  1.00 10.00      A   
ATOM     70  CB  HIS A  16      21.590 -16.806   2.923  1.00 10.00      A   
ATOM     71  CG  HIS A  16      21.104 -17.711   1.832  1.00 10.00      A   
ATOM     72  ND1 HIS A  16      21.538 -17.563   0.535  1.00 10.00      A   
ATOM     73  CD2 HIS A  16      20.231 -18.750   1.896  1.00 10.00      A   
ATOM     74  CE1 HIS A  16      20.925 -18.508  -0.158  1.00 10.00      A   
ATOM     75  NE2 HIS A  16      20.128 -19.248   0.621  1.00 10.00      A   
ATOM     76  HE2 HIS A  16      19.571 -20.020   0.331  1.00 10.00      A   
ATOM     77  C   HIS A  16      19.516 -15.989   4.092  1.00 10.00      A   
ATOM     78  O   HIS A  16      18.423 -16.322   3.629  1.00 10.00      A   
ATOM     79  N   VAL A  17      19.756 -15.923   5.395  1.00 10.00      A   
ATOM     80  HN  VAL A  17      20.653 -15.668   5.703  1.00 10.00      A   
ATOM     81  CA  VAL A  17      18.727 -16.237   6.378  1.00 10.00      A   
ATOM     82  CB  VAL A  17      19.306 -16.271   7.810  1.00 10.00      A   
ATOM     83  CG1 VAL A  17      18.213 -16.565   8.829  1.00 10.00      A   
ATOM     84  CG2 VAL A  17      20.413 -17.306   7.911  1.00 10.00      A   
ATOM     85  C   VAL A  17      17.618 -15.192   6.318  1.00 10.00      A   
ATOM     86  O   VAL A  17      16.431 -15.521   6.334  1.00 10.00      A   
ATOM     87  N   PHE A  18      18.023 -13.930   6.213  1.00 10.00      A   
ATOM     88  HN  PHE A  18      18.989 -13.741   6.181  1.00 10.00      A   
ATOM     89  CA  PHE A  18      17.078 -12.818   6.151  1.00 10.00      A   
ATOM     90  CB  PHE A  18      17.792 -11.471   6.325  1.00 10.00      A   
ATOM     91  CG  PHE A  18      18.483 -11.296   7.649  1.00 10.00      A   
ATOM     92  CD1 PHE A  18      19.505 -10.372   7.790  1.00 10.00      A   
ATOM     93  CD2 PHE A  18      18.120 -12.055   8.748  1.00 10.00      A   
ATOM     94  CE1 PHE A  18      20.150 -10.209   9.000  1.00 10.00      A   
ATOM     95  CE2 PHE A  18      18.760 -11.897   9.961  1.00 10.00      A   
ATOM     96  CZ  PHE A  18      19.778 -10.973  10.087  1.00 10.00      A   
ATOM     97  C   PHE A  18      16.292 -12.819   4.843  1.00 10.00      A   
ATOM     98  O   PHE A  18      15.231 -12.205   4.750  1.00 10.00      A   
ATOM     99  N   SER A  19      16.806 -13.518   3.835  1.00 10.00      A   
ATOM    100  HN  SER A  19      17.653 -13.996   3.966  1.00 10.00      A   
ATOM    101  CA  SER A  19      16.146 -13.582   2.537  1.00 10.00      A   
ATOM    102  CB  SER A  19      17.059 -14.228   1.487  1.00 10.00      A   
ATOM    103  OG  SER A  19      16.970 -15.642   1.519  1.00 10.00      A   
ATOM    104  HG  SER A  19      17.548 -15.986   2.217  1.00 10.00      A   
ATOM    105  C   SER A  19      14.815 -14.326   2.632  1.00 10.00      A   
ATOM    106  O   SER A  19      13.920 -14.129   1.809  1.00 10.00      A   
ATOM    107  N   PHE A  20      14.685 -15.167   3.651  1.00 10.00      A   
ATOM    108  HN  PHE A  20      15.431 -15.267   4.284  1.00 10.00      A   
ATOM    109  CA  PHE A  20      13.466 -15.937   3.856  1.00 10.00      A   
ATOM    110  CB  PHE A  20      13.788 -17.305   4.470  1.00 10.00      A   
ATOM    111  CG  PHE A  20      14.616 -18.186   3.573  1.00 10.00      A   
ATOM    112  CD1 PHE A  20      15.905 -18.549   3.930  1.00 10.00      A   
ATOM    113  CD2 PHE A  20      14.105 -18.648   2.373  1.00 10.00      A   
ATOM    114  CE1 PHE A  20      16.669 -19.356   3.106  1.00 10.00      A   
ATOM    115  CE2 PHE A  20      14.862 -19.456   1.544  1.00 10.00      A   
ATOM    116  CZ  PHE A  20      16.146 -19.810   1.911  1.00 10.00      A   
ATOM    117  C   PHE A  20      12.490 -15.161   4.733  1.00 10.00      A   
ATOM    118  O   PHE A  20      11.411 -15.650   5.071  1.00 10.00      A   
ATOM    119  N   ILE A  21      12.878 -13.943   5.089  1.00 10.00      A   
ATOM    120  HN  ILE A  21      13.748 -13.611   4.772  1.00 10.00      A   
ATOM    121  CA  ILE A  21      12.053 -13.078   5.918  1.00 10.00      A   
ATOM    122  CB  ILE A  21      12.739 -12.740   7.261  1.00 10.00      A   
ATOM    123  CG1 ILE A  21      13.274 -14.008   7.937  1.00 10.00      A   
ATOM    124  CG2 ILE A  21      11.767 -12.013   8.183  1.00 10.00      A   
ATOM    125  CD1 ILE A  21      14.166 -13.738   9.129  1.00 10.00      A   
ATOM    126  C   ILE A  21      11.772 -11.779   5.177  1.00 10.00      A   
ATOM    127  O   ILE A  21      12.628 -10.904   5.104  1.00 10.00      A   
ATOM    128  N   GLN A  22      10.581 -11.661   4.611  1.00 10.00      A   
ATOM    129  HN  GLN A  22       9.941 -12.401   4.674  1.00 10.00      A   
ATOM    130  CA  GLN A  22      10.210 -10.458   3.877  1.00 10.00      A   
ATOM    131  CB  GLN A  22       9.841 -10.795   2.432  1.00 10.00      A   
ATOM    132  CG  GLN A  22      10.952 -11.481   1.650  1.00 10.00      A   
ATOM    133  CD  GLN A  22      12.226 -10.661   1.588  1.00 10.00      A   
ATOM    134  OE1 GLN A  22      12.194  -9.431   1.577  1.00 10.00      A   
ATOM    135  NE2 GLN A  22      13.359 -11.336   1.544  1.00 10.00      A   
ATOM    136 HE21 GLN A  22      13.315 -12.319   1.550  1.00 10.00      A   
ATOM    137 HE22 GLN A  22      14.195 -10.829   1.508  1.00 10.00      A   
ATOM    138  C   GLN A  22       9.067  -9.717   4.561  1.00 10.00      A   
ATOM    139  O   GLN A  22       8.680  -8.626   4.135  1.00 10.00      A   
ATOM    140  N   LEU A  23       8.526 -10.318   5.619  1.00 10.00      A   
ATOM    141  HN  LEU A  23       8.870 -11.192   5.899  1.00 10.00      A   
ATOM    142  CA  LEU A  23       7.430  -9.711   6.363  1.00 10.00      A   
ATOM    143  CB  LEU A  23       6.858 -10.688   7.394  1.00 10.00      A   
ATOM    144  CG  LEU A  23       5.568 -10.253   8.101  1.00 10.00      A   
ATOM    145  CD1 LEU A  23       4.427 -10.126   7.104  1.00 10.00      A   
ATOM    146  CD2 LEU A  23       5.205 -11.231   9.206  1.00 10.00      A   
ATOM    147  C   LEU A  23       7.895  -8.430   7.045  1.00 10.00      A   
ATOM    148  O   LEU A  23       8.854  -8.448   7.817  1.00 10.00      A   
ATOM    149  N   ASP A  24       7.202  -7.333   6.751  1.00 10.00      A   
ATOM    150  HN  ASP A  24       6.445  -7.405   6.133  1.00 10.00      A   
ATOM    151  CA  ASP A  24       7.527  -6.020   7.304  1.00 10.00      A   
ATOM    152  CB  ASP A  24       6.459  -4.987   6.923  1.00 10.00      A   
ATOM    153  CG  ASP A  24       6.472  -4.619   5.453  1.00 10.00      A   
ATOM    154  OD1 ASP A  24       7.478  -4.052   4.989  1.00 10.00      A   
ATOM    155  OD2 ASP A  24       5.461  -4.885   4.759  1.00 10.00      A   
ATOM    156  C   ASP A  24       7.681  -6.060   8.819  1.00 10.00      A   
ATOM    157  O   ASP A  24       8.723  -5.686   9.354  1.00 10.00      A   
ATOM    158  N   LYS A  25       6.649  -6.542   9.501  1.00 10.00      A   
ATOM    159  HN  LYS A  25       5.856  -6.855   9.013  1.00 10.00      A   
ATOM    160  CA  LYS A  25       6.663  -6.612  10.958  1.00 10.00      A   
ATOM    161  CB  LYS A  25       5.320  -7.098  11.504  1.00 10.00      A   
ATOM    162  CG  LYS A  25       4.216  -6.056  11.436  1.00 10.00      A   
ATOM    163  CD  LYS A  25       2.925  -6.574  12.043  1.00 10.00      A   
ATOM    164  CE  LYS A  25       1.864  -5.488  12.102  1.00 10.00      A   
ATOM    165  NZ  LYS A  25       2.100  -4.531  13.217  1.00 10.00      A   
ATOM    166  HZ1 LYS A  25       1.253  -3.944  13.365  1.00 10.00      A   
ATOM    167  HZ2 LYS A  25       2.905  -3.903  12.996  1.00 10.00      A   
ATOM    168  HZ3 LYS A  25       2.312  -5.046  14.094  1.00 10.00      A   
ATOM    169  C   LYS A  25       7.808  -7.460  11.501  1.00 10.00      A   
ATOM    170  O   LYS A  25       8.470  -7.066  12.456  1.00 10.00      A   
ATOM    171  N   ASP A  26       8.056  -8.607  10.881  1.00 10.00      A   
ATOM    172  HN  ASP A  26       7.516  -8.860  10.106  1.00 10.00      A   
ATOM    173  CA  ASP A  26       9.123  -9.499  11.331  1.00 10.00      A   
ATOM    174  CB  ASP A  26       9.022 -10.876  10.672  1.00 10.00      A   
ATOM    175  CG  ASP A  26       8.234 -11.862  11.510  1.00 10.00      A   
ATOM    176  OD1 ASP A  26       8.234 -11.733  12.755  1.00 10.00      A   
ATOM    177  OD2 ASP A  26       7.605 -12.772  10.929  1.00 10.00      A   
ATOM    178  C   ASP A  26      10.502  -8.895  11.101  1.00 10.00      A   
ATOM    179  O   ASP A  26      11.386  -9.001  11.953  1.00 10.00      A   
ATOM    180  N   ARG A  27      10.678  -8.259   9.946  1.00 10.00      A   
ATOM    181  HN  ARG A  27       9.932  -8.218   9.306  1.00 10.00      A   
ATOM    182  CA  ARG A  27      11.946  -7.626   9.598  1.00 10.00      A   
ATOM    183  CB  ARG A  27      11.918  -7.099   8.163  1.00 10.00      A   
ATOM    184  CG  ARG A  27      12.295  -8.136   7.120  1.00 10.00      A   
ATOM    185  CD  ARG A  27      13.228  -7.549   6.074  1.00 10.00      A   
ATOM    186  NE  ARG A  27      13.947  -8.590   5.338  1.00 10.00      A   
ATOM    187  HE  ARG A  27      13.447  -9.419   5.136  1.00 10.00      A   
ATOM    188  CZ  ARG A  27      15.211  -8.485   4.929  1.00 10.00      A   
ATOM    189  NH1 ARG A  27      15.910  -7.389   5.180  1.00 10.00      A   
ATOM    190 HH11 ARG A  27      16.901  -7.317   4.857  1.00 10.00      A   
ATOM    191 HH12 ARG A  27      15.478  -6.586   5.711  1.00 10.00      A   
ATOM    192  NH2 ARG A  27      15.786  -9.499   4.295  1.00 10.00      A   
ATOM    193 HH21 ARG A  27      15.251 -10.381   4.121  1.00 10.00      A   
ATOM    194 HH22 ARG A  27      16.777  -9.425   3.967  1.00 10.00      A   
ATOM    195  C   ARG A  27      12.281  -6.503  10.574  1.00 10.00      A   
ATOM    196  O   ARG A  27      13.445  -6.278  10.901  1.00 10.00      A   
ATOM    197  N   ASN A  28      11.249  -5.814  11.051  1.00 10.00      A   
ATOM    198  HN  ASN A  28      10.342  -6.042  10.754  1.00 10.00      A   
ATOM    199  CA  ASN A  28      11.434  -4.723  11.995  1.00 10.00      A   
ATOM    200  CB  ASN A  28      10.112  -4.017  12.296  1.00 10.00      A   
ATOM    201  CG  ASN A  28       9.695  -3.082  11.179  1.00 10.00      A   
ATOM    202  OD1 ASN A  28      10.511  -2.704  10.335  1.00 10.00      A   
ATOM    203  ND2 ASN A  28       8.431  -2.691  11.167  1.00 10.00      A   
ATOM    204 HD21 ASN A  28       7.829  -3.025  11.872  1.00 10.00      A   
ATOM    205 HD22 ASN A  28       8.143  -2.077  10.452  1.00 10.00      A   
ATOM    206  C   ASN A  28      12.093  -5.213  13.278  1.00 10.00      A   
ATOM    207  O   ASN A  28      12.937  -4.525  13.855  1.00 10.00      A   
ATOM    208  N   SER A  29      11.732  -6.419  13.704  1.00 10.00      A   
ATOM    209  HN  SER A  29      11.072  -6.935  13.190  1.00 10.00      A   
ATOM    210  CA  SER A  29      12.299  -6.999  14.912  1.00 10.00      A   
ATOM    211  CB  SER A  29      11.556  -8.281  15.279  1.00 10.00      A   
ATOM    212  OG  SER A  29      10.152  -8.082  15.216  1.00 10.00      A   
ATOM    213  HG  SER A  29       9.715  -8.928  15.044  1.00 10.00      A   
ATOM    214  C   SER A  29      13.785  -7.280  14.719  1.00 10.00      A   
ATOM    215  O   SER A  29      14.589  -7.063  15.625  1.00 10.00      A   
ATOM    216  N   VAL A  30      14.140  -7.729  13.518  1.00 10.00      A   
ATOM    217  HN  VAL A  30      13.447  -7.844  12.831  1.00 10.00      A   
ATOM    218  CA  VAL A  30      15.526  -8.045  13.183  1.00 10.00      A   
ATOM    219  CB  VAL A  30      15.632  -8.651  11.763  1.00 10.00      A   
ATOM    220  CG1 VAL A  30      17.075  -8.986  11.416  1.00 10.00      A   
ATOM    221  CG2 VAL A  30      14.749  -9.885  11.639  1.00 10.00      A   
ATOM    222  C   VAL A  30      16.404  -6.797  13.265  1.00 10.00      A   
ATOM    223  O   VAL A  30      17.503  -6.833  13.813  1.00 10.00      A   
ATOM    224  N   SER A  31      15.897  -5.689  12.739  1.00 10.00      A   
ATOM    225  HN  SER A  31      15.011  -5.725  12.312  1.00 10.00      A   
ATOM    226  CA  SER A  31      16.634  -4.425  12.741  1.00 10.00      A   
ATOM    227  CB  SER A  31      15.977  -3.438  11.774  1.00 10.00      A   
ATOM    228  OG  SER A  31      14.576  -3.359  11.991  1.00 10.00      A   
ATOM    229  HG  SER A  31      14.338  -3.892  12.757  1.00 10.00      A   
ATOM    230  C   SER A  31      16.745  -3.804  14.142  1.00 10.00      A   
ATOM    231  O   SER A  31      17.336  -2.736  14.313  1.00 10.00      A   
ATOM    232  N   LEU A  32      16.184  -4.468  15.142  1.00 10.00      A   
ATOM    233  HN  LEU A  32      15.733  -5.319  14.961  1.00 10.00      A   
ATOM    234  CA  LEU A  32      16.220  -3.954  16.504  1.00 10.00      A   
ATOM    235  CB  LEU A  32      14.801  -3.664  17.001  1.00 10.00      A   
ATOM    236  CG  LEU A  32      14.327  -2.214  16.887  1.00 10.00      A   
ATOM    237  CD1 LEU A  32      12.829  -2.122  17.135  1.00 10.00      A   
ATOM    238  CD2 LEU A  32      15.084  -1.332  17.867  1.00 10.00      A   
ATOM    239  C   LEU A  32      16.948  -4.884  17.473  1.00 10.00      A   
ATOM    240  O   LEU A  32      17.047  -4.587  18.667  1.00 10.00      A   
ATOM    241  N   VAL A  33      17.467  -6.000  16.976  1.00 10.00      A   
ATOM    242  HN  VAL A  33      17.380  -6.196  16.016  1.00 10.00      A   
ATOM    243  CA  VAL A  33      18.170  -6.937  17.849  1.00 10.00      A   
ATOM    244  CB  VAL A  33      18.242  -8.367  17.278  1.00 10.00      A   
ATOM    245  CG1 VAL A  33      16.847  -8.920  17.041  1.00 10.00      A   
ATOM    246  CG2 VAL A  33      19.063  -8.410  16.004  1.00 10.00      A   
ATOM    247  C   VAL A  33      19.565  -6.429  18.210  1.00 10.00      A   
ATOM    248  O   VAL A  33      20.041  -6.653  19.326  1.00 10.00      A   
ATOM    249  N   CYS A  34      20.201  -5.745  17.259  1.00 10.00      A   
ATOM    250  HN  CYS A  34      19.759  -5.621  16.393  1.00 10.00      A   
ATOM    251  CA  CYS A  34      21.535  -5.181  17.445  1.00 10.00      A   
ATOM    252  CB  CYS A  34      22.584  -6.282  17.653  1.00 10.00      A   
ATOM    253  SG  CYS A  34      22.717  -7.465  16.292  1.00 10.00      A   
ATOM    254  HG  CYS A  34      23.544  -8.431  16.674  1.00 10.00      A   
ATOM    255  C   CYS A  34      21.898  -4.325  16.236  1.00 10.00      A   
ATOM    256  O   CYS A  34      21.236  -4.402  15.196  1.00 10.00      A   
ATOM    257  N   LYS A  35      22.949  -3.527  16.366  1.00 10.00      A   
ATOM    258  HN  LYS A  35      23.462  -3.537  17.217  1.00 10.00      A   
ATOM    259  CA  LYS A  35      23.384  -2.649  15.288  1.00 10.00      A   
ATOM    260  CB  LYS A  35      24.404  -1.629  15.805  1.00 10.00      A   
ATOM    261  CG  LYS A  35      24.562  -0.395  14.932  1.00 10.00      A   
ATOM    262  CD  LYS A  35      25.570   0.573  15.534  1.00 10.00      A   
ATOM    263  CE  LYS A  35      25.644   1.870  14.743  1.00 10.00      A   
ATOM    264  NZ  LYS A  35      24.518   2.792  15.057  1.00 10.00      A   
ATOM    265  HZ1 LYS A  35      24.535   3.052  16.070  1.00 10.00      A   
ATOM    266  HZ2 LYS A  35      23.608   2.338  14.842  1.00 10.00      A   
ATOM    267  HZ3 LYS A  35      24.597   3.661  14.488  1.00 10.00      A   
ATOM    268  C   LYS A  35      23.978  -3.459  14.143  1.00 10.00      A   
ATOM    269  O   LYS A  35      23.880  -3.070  12.977  1.00 10.00      A   
ATOM    270  N   SER A  36      24.574  -4.600  14.484  1.00 10.00      A   
ATOM    271  HN  SER A  36      24.600  -4.863  15.432  1.00 10.00      A   
ATOM    272  CA  SER A  36      25.185  -5.473  13.492  1.00 10.00      A   
ATOM    273  CB  SER A  36      25.892  -6.632  14.191  1.00 10.00      A   
ATOM    274  OG  SER A  36      26.531  -6.188  15.377  1.00 10.00      A   
ATOM    275  HG  SER A  36      27.478  -6.372  15.316  1.00 10.00      A   
ATOM    276  C   SER A  36      24.134  -6.003  12.522  1.00 10.00      A   
ATOM    277  O   SER A  36      24.279  -5.882  11.304  1.00 10.00      A   
ATOM    278  N   TRP A  37      23.063  -6.572  13.067  1.00 10.00      A   
ATOM    279  HN  TRP A  37      22.994  -6.632  14.046  1.00 10.00      A   
ATOM    280  CA  TRP A  37      21.990  -7.111  12.245  1.00 10.00      A   
ATOM    281  CB  TRP A  37      21.059  -8.007  13.065  1.00 10.00      A   
ATOM    282  CG  TRP A  37      21.663  -9.334  13.433  1.00 10.00      A   
ATOM    283  CD1 TRP A  37      22.990  -9.615  13.606  1.00 10.00      A   
ATOM    284  CD2 TRP A  37      20.963 -10.564  13.675  1.00 10.00      A   
ATOM    285  NE1 TRP A  37      23.159 -10.935  13.935  1.00 10.00      A   
ATOM    286  HE1 TRP A  37      24.023 -11.374  14.108  1.00 10.00      A   
ATOM    287  CE2 TRP A  37      21.931 -11.540  13.986  1.00 10.00      A   
ATOM    288  CE3 TRP A  37      19.613 -10.935  13.659  1.00 10.00      A   
ATOM    289  CZ2 TRP A  37      21.594 -12.859  14.277  1.00 10.00      A   
ATOM    290  CZ3 TRP A  37      19.282 -12.244  13.949  1.00 10.00      A   
ATOM    291  CH2 TRP A  37      20.268 -13.190  14.255  1.00 10.00      A   
ATOM    292  C   TRP A  37      21.218  -5.988  11.564  1.00 10.00      A   
ATOM    293  O   TRP A  37      20.724  -6.157  10.452  1.00 10.00      A   
ATOM    294  N   TYR A  38      21.126  -4.838  12.235  1.00 10.00      A   
ATOM    295  HN  TYR A  38      21.517  -4.777  13.135  1.00 10.00      A   
ATOM    296  CA  TYR A  38      20.440  -3.671  11.677  1.00 10.00      A   
ATOM    297  CB  TYR A  38      20.493  -2.495  12.666  1.00 10.00      A   
ATOM    298  CG  TYR A  38      20.047  -1.156  12.103  1.00 10.00      A   
ATOM    299  CD1 TYR A  38      20.976  -0.167  11.789  1.00 10.00      A   
ATOM    300  CD2 TYR A  38      18.702  -0.876  11.894  1.00 10.00      A   
ATOM    301  CE1 TYR A  38      20.574   1.059  11.286  1.00 10.00      A   
ATOM    302  CE2 TYR A  38      18.293   0.345  11.388  1.00 10.00      A   
ATOM    303  CZ  TYR A  38      19.232   1.310  11.087  1.00 10.00      A   
ATOM    304  OH  TYR A  38      18.828   2.533  10.591  1.00 10.00      A   
ATOM    305  HH  TYR A  38      18.182   2.929  11.194  1.00 10.00      A   
ATOM    306  C   TYR A  38      21.083  -3.278  10.350  1.00 10.00      A   
ATOM    307  O   TYR A  38      20.388  -2.990   9.371  1.00 10.00      A   
ATOM    308  N   GLU A  39      22.414  -3.282  10.330  1.00 10.00      A   
ATOM    309  HN  GLU A  39      22.903  -3.513  11.151  1.00 10.00      A   
ATOM    310  CA  GLU A  39      23.167  -2.946   9.129  1.00 10.00      A   
ATOM    311  CB  GLU A  39      24.671  -2.924   9.418  1.00 10.00      A   
ATOM    312  CG  GLU A  39      25.218  -1.553   9.777  1.00 10.00      A   
ATOM    313  CD  GLU A  39      24.987  -0.526   8.684  1.00 10.00      A   
ATOM    314  OE1 GLU A  39      24.258   0.457   8.931  1.00 10.00      A   
ATOM    315  OE2 GLU A  39      25.532  -0.694   7.572  1.00 10.00      A   
ATOM    316  C   GLU A  39      22.867  -3.941   8.016  1.00 10.00      A   
ATOM    317  O   GLU A  39      22.524  -3.559   6.906  1.00 10.00      A   
ATOM    318  N   ILE A  40      22.964  -5.224   8.326  1.00 10.00      A   
ATOM    319  HN  ILE A  40      23.218  -5.480   9.236  1.00 10.00      A   
ATOM    320  CA  ILE A  40      22.703  -6.263   7.336  1.00 10.00      A   
ATOM    321  CB  ILE A  40      23.000  -7.669   7.896  1.00 10.00      A   
ATOM    322  CG1 ILE A  40      24.431  -7.700   8.441  1.00 10.00      A   
ATOM    323  CG2 ILE A  40      22.816  -8.731   6.815  1.00 10.00      A   
ATOM    324  CD1 ILE A  40      24.775  -8.954   9.208  1.00 10.00      A   
ATOM    325  C   ILE A  40      21.268  -6.189   6.812  1.00 10.00      A   
ATOM    326  O   ILE A  40      21.024  -6.375   5.622  1.00 10.00      A   
ATOM    327  N   GLU A  41      20.328  -5.883   7.696  1.00 10.00      A   
ATOM    328  HN  GLU A  41      20.585  -5.721   8.632  1.00 10.00      A   
ATOM    329  CA  GLU A  41      18.921  -5.784   7.322  1.00 10.00      A   
ATOM    330  CB  GLU A  41      18.043  -5.682   8.574  1.00 10.00      A   
ATOM    331  CG  GLU A  41      16.626  -6.215   8.403  1.00 10.00      A   
ATOM    332  CD  GLU A  41      15.661  -5.180   7.855  1.00 10.00      A   
ATOM    333  OE1 GLU A  41      15.310  -4.239   8.591  1.00 10.00      A   
ATOM    334  OE2 GLU A  41      15.236  -5.315   6.691  1.00 10.00      A   
ATOM    335  C   GLU A  41      18.679  -4.591   6.399  1.00 10.00      A   
ATOM    336  O   GLU A  41      17.987  -4.711   5.386  1.00 10.00      A   
ATOM    337  N   ARG A  42      19.285  -3.453   6.733  1.00 10.00      A   
ATOM    338  HN  ARG A  42      19.855  -3.430   7.536  1.00 10.00      A   
ATOM    339  CA  ARG A  42      19.120  -2.233   5.945  1.00 10.00      A   
ATOM    340  CB  ARG A  42      19.641  -0.997   6.690  1.00 10.00      A   
ATOM    341  CG  ARG A  42      21.151  -0.917   6.825  1.00 10.00      A   
ATOM    342  CD  ARG A  42      21.582   0.407   7.433  1.00 10.00      A   
ATOM    343  NE  ARG A  42      21.621   1.481   6.440  1.00 10.00      A   
ATOM    344  HE  ARG A  42      20.794   1.657   5.931  1.00 10.00      A   
ATOM    345  CZ  ARG A  42      22.704   2.220   6.181  1.00 10.00      A   
ATOM    346  NH1 ARG A  42      23.839   2.006   6.834  1.00 10.00      A   
ATOM    347 HH11 ARG A  42      23.899   1.252   7.567  1.00 10.00      A   
ATOM    348 HH12 ARG A  42      24.681   2.585   6.624  1.00 10.00      A   
ATOM    349  NH2 ARG A  42      22.655   3.176   5.266  1.00 10.00      A   
ATOM    350 HH21 ARG A  42      23.503   3.751   5.065  1.00 10.00      A   
ATOM    351 HH22 ARG A  42      21.768   3.359   4.741  1.00 10.00      A   
ATOM    352  C   ARG A  42      19.725  -2.348   4.545  1.00 10.00      A   
ATOM    353  O   ARG A  42      19.511  -1.485   3.693  1.00 10.00      A   
ATOM    354  N   TRP A  43      20.482  -3.411   4.316  1.00 10.00      A   
ATOM    355  HN  TRP A  43      20.636  -4.052   5.042  1.00 10.00      A   
ATOM    356  CA  TRP A  43      21.098  -3.646   3.017  1.00 10.00      A   
ATOM    357  CB  TRP A  43      22.613  -3.864   3.151  1.00 10.00      A   
ATOM    358  CG  TRP A  43      23.386  -2.639   3.549  1.00 10.00      A   
ATOM    359  CD1 TRP A  43      23.936  -2.383   4.768  1.00 10.00      A   
ATOM    360  CD2 TRP A  43      23.706  -1.512   2.726  1.00 10.00      A   
ATOM    361  NE1 TRP A  43      24.564  -1.168   4.766  1.00 10.00      A   
ATOM    362  HE1 TRP A  43      25.032  -0.767   5.535  1.00 10.00      A   
ATOM    363  CE2 TRP A  43      24.442  -0.611   3.523  1.00 10.00      A   
ATOM    364  CE3 TRP A  43      23.441  -1.173   1.397  1.00 10.00      A   
ATOM    365  CZ2 TRP A  43      24.916   0.604   3.034  1.00 10.00      A   
ATOM    366  CZ3 TRP A  43      23.914   0.032   0.915  1.00 10.00      A   
ATOM    367  CH2 TRP A  43      24.642   0.906   1.730  1.00 10.00      A   
ATOM    368  C   TRP A  43      20.469  -4.844   2.301  1.00 10.00      A   
ATOM    369  O   TRP A  43      21.024  -5.342   1.320  1.00 10.00      A   
ATOM    370  N   CYS A  44      19.315  -5.316   2.781  1.00 10.00      A   
ATOM    371  HN  CYS A  44      18.908  -4.901   3.573  1.00 10.00      A   
ATOM    372  CA  CYS A  44      18.667  -6.465   2.145  1.00 10.00      A   
ATOM    373  CB  CYS A  44      19.161  -7.785   2.752  1.00 10.00      A   
ATOM    374  SG  CYS A  44      18.860  -7.969   4.526  1.00 10.00      A   
ATOM    375  HG  CYS A  44      19.870  -7.397   5.173  1.00 10.00      A   
ATOM    376  C   CYS A  44      17.133  -6.418   2.126  1.00 10.00      A   
ATOM    377  O   CYS A  44      16.497  -7.346   1.624  1.00 10.00      A   
ATOM    378  N   ARG A  45      16.525  -5.365   2.669  1.00 10.00      A   
ATOM    379  HN  ARG A  45      17.053  -4.644   3.070  1.00 10.00      A   
ATOM    380  CA  ARG A  45      15.064  -5.279   2.662  1.00 10.00      A   
ATOM    381  CB  ARG A  45      14.524  -4.236   3.643  1.00 10.00      A   
ATOM    382  CG  ARG A  45      13.052  -4.440   3.983  1.00 10.00      A   
ATOM    383  CD  ARG A  45      12.522  -3.391   4.953  1.00 10.00      A   
ATOM    384  NE  ARG A  45      12.987  -3.607   6.326  1.00 10.00      A   
ATOM    385  HE  ARG A  45      13.903  -3.971   6.442  1.00 10.00      A   
ATOM    386  CZ  ARG A  45      12.248  -3.370   7.417  1.00 10.00      A   
ATOM    387  NH1 ARG A  45      10.999  -2.918   7.312  1.00 10.00      A   
ATOM    388 HH11 ARG A  45      10.577  -2.739   6.373  1.00 10.00      A   
ATOM    389 HH12 ARG A  45      10.431  -2.741   8.173  1.00 10.00      A   
ATOM    390  NH2 ARG A  45      12.773  -3.561   8.617  1.00 10.00      A   
ATOM    391 HH21 ARG A  45      13.771  -3.897   8.709  1.00 10.00      A   
ATOM    392 HH22 ARG A  45      12.207  -3.379   9.475  1.00 10.00      A   
ATOM    393  C   ARG A  45      14.564  -5.023   1.243  1.00 10.00      A   
ATOM    394  O   ARG A  45      14.846  -3.981   0.652  1.00 10.00      A   
ATOM    395  N   ARG A  46      13.828  -5.985   0.705  1.00 10.00      A   
ATOM    396  HN  ARG A  46      13.618  -6.778   1.242  1.00 10.00      A   
ATOM    397  CA  ARG A  46      13.319  -5.896  -0.659  1.00 10.00      A   
ATOM    398  CB  ARG A  46      13.051  -7.294  -1.219  1.00 10.00      A   
ATOM    399  CG  ARG A  46      14.249  -8.228  -1.167  1.00 10.00      A   
ATOM    400  CD  ARG A  46      13.857  -9.652  -1.523  1.00 10.00      A   
ATOM    401  NE  ARG A  46      14.984 -10.567  -1.390  1.00 10.00      A   
ATOM    402  HE  ARG A  46      15.866 -10.170  -1.197  1.00 10.00      A   
ATOM    403  CZ  ARG A  46      14.891 -11.887  -1.521  1.00 10.00      A   
ATOM    404  NH1 ARG A  46      13.723 -12.455  -1.797  1.00 10.00      A   
ATOM    405 HH11 ARG A  46      13.652 -13.491  -1.898  1.00 10.00      A   
ATOM    406 HH12 ARG A  46      12.869 -11.868  -1.916  1.00 10.00      A   
ATOM    407  NH2 ARG A  46      15.975 -12.639  -1.383  1.00 10.00      A   
ATOM    408 HH21 ARG A  46      16.900 -12.198  -1.170  1.00 10.00      A   
ATOM    409 HH22 ARG A  46      15.911 -13.676  -1.483  1.00 10.00      A   
ATOM    410  C   ARG A  46      12.050  -5.059  -0.762  1.00 10.00      A   
ATOM    411  O   ARG A  46      11.866  -4.321  -1.730  1.00 10.00      A   
ATOM    412  N   LYS A  47      11.177  -5.167   0.226  1.00 10.00      A   
ATOM    413  HN  LYS A  47      11.379  -5.742   0.994  1.00 10.00      A   
ATOM    414  CA  LYS A  47       9.925  -4.436   0.202  1.00 10.00      A   
ATOM    415  CB  LYS A  47       8.760  -5.413   0.015  1.00 10.00      A   
ATOM    416  CG  LYS A  47       7.396  -4.752  -0.079  1.00 10.00      A   
ATOM    417  CD  LYS A  47       6.577  -4.990   1.176  1.00 10.00      A   
ATOM    418  CE  LYS A  47       5.388  -4.054   1.223  1.00 10.00      A   
ATOM    419  NZ  LYS A  47       4.456  -4.394   2.328  1.00 10.00      A   
ATOM    420  HZ1 LYS A  47       4.046  -5.335   2.177  1.00 10.00      A   
ATOM    421  HZ2 LYS A  47       3.682  -3.696   2.366  1.00 10.00      A   
ATOM    422  HZ3 LYS A  47       4.964  -4.393   3.244  1.00 10.00      A   
ATOM    423  C   LYS A  47       9.725  -3.602   1.460  1.00 10.00      A   
ATOM    424  O   LYS A  47      10.002  -4.055   2.568  1.00 10.00      A   
ATOM    425  N   VAL A  48       9.262  -2.377   1.275  1.00 10.00      A   
ATOM    426  HN  VAL A  48       9.092  -2.063   0.358  1.00 10.00      A   
ATOM    427  CA  VAL A  48       8.988  -1.479   2.387  1.00 10.00      A   
ATOM    428  CB  VAL A  48       9.858  -0.202   2.350  1.00 10.00      A   
ATOM    429  CG1 VAL A  48      11.260  -0.492   2.864  1.00 10.00      A   
ATOM    430  CG2 VAL A  48       9.910   0.380   0.945  1.00 10.00      A   
ATOM    431  C   VAL A  48       7.515  -1.093   2.370  1.00 10.00      A   
ATOM    432  O   VAL A  48       6.904  -1.006   1.304  1.00 10.00      A   
ATOM    433  N   PHE A  49       6.942  -0.883   3.541  1.00 10.00      A   
ATOM    434  HN  PHE A  49       7.473  -0.970   4.363  1.00 10.00      A   
ATOM    435  CA  PHE A  49       5.539  -0.525   3.633  1.00 10.00      A   
ATOM    436  CB  PHE A  49       4.729  -1.692   4.205  1.00 10.00      A   
ATOM    437  CG  PHE A  49       3.276  -1.384   4.416  1.00 10.00      A   
ATOM    438  CD1 PHE A  49       2.533  -0.756   3.427  1.00 10.00      A   
ATOM    439  CD2 PHE A  49       2.651  -1.722   5.605  1.00 10.00      A   
ATOM    440  CE1 PHE A  49       1.196  -0.471   3.621  1.00 10.00      A   
ATOM    441  CE2 PHE A  49       1.315  -1.440   5.806  1.00 10.00      A   
ATOM    442  CZ  PHE A  49       0.587  -0.814   4.813  1.00 10.00      A   
ATOM    443  C   PHE A  49       5.335   0.721   4.478  1.00 10.00      A   
ATOM    444  O   PHE A  49       5.500   0.691   5.696  1.00 10.00      A   
ATOM    445  N   ILE A  50       4.987   1.814   3.821  1.00 10.00      A   
ATOM    446  HN  ILE A  50       4.892   1.776   2.842  1.00 10.00      A   
ATOM    447  CA  ILE A  50       4.739   3.068   4.509  1.00 10.00      A   
ATOM    448  CB  ILE A  50       5.610   4.215   3.954  1.00 10.00      A   
ATOM    449  CG1 ILE A  50       7.057   3.762   3.715  1.00 10.00      A   
ATOM    450  CG2 ILE A  50       5.566   5.415   4.887  1.00 10.00      A   
ATOM    451  CD1 ILE A  50       7.832   3.428   4.973  1.00 10.00      A   
ATOM    452  C   ILE A  50       3.268   3.440   4.365  1.00 10.00      A   
ATOM    453  O   ILE A  50       2.844   3.936   3.317  1.00 10.00      A   
ATOM    454  N   GLY A  51       2.492   3.160   5.408  1.00 10.00      A   
ATOM    455  HN  GLY A  51       2.893   2.743   6.201  1.00 10.00      A   
ATOM    456  CA  GLY A  51       1.070   3.460   5.393  1.00 10.00      A   
ATOM    457  C   GLY A  51       0.791   4.932   5.182  1.00 10.00      A   
ATOM    458  O   GLY A  51      -0.020   5.300   4.339  1.00 10.00      A   
ATOM    459  N   ASN A  52       1.463   5.773   5.949  1.00 10.00      A   
ATOM    460  HN  ASN A  52       2.103   5.420   6.601  1.00 10.00      A   
ATOM    461  CA  ASN A  52       1.289   7.210   5.830  1.00 10.00      A   
ATOM    462  CB  ASN A  52       1.108   7.848   7.211  1.00 10.00      A   
ATOM    463  CG  ASN A  52       0.613   9.281   7.127  1.00 10.00      A   
ATOM    464  OD1 ASN A  52       1.399  10.222   7.016  1.00 10.00      A   
ATOM    465  ND2 ASN A  52      -0.697   9.455   7.190  1.00 10.00      A   
ATOM    466 HD21 ASN A  52      -1.268   8.658   7.289  1.00 10.00      A   
ATOM    467 HD22 ASN A  52      -1.052  10.368   7.126  1.00 10.00      A   
ATOM    468  C   ASN A  52       2.508   7.789   5.132  1.00 10.00      A   
ATOM    469  O   ASN A  52       3.600   7.810   5.702  1.00 10.00      A   
ATOM    470  N   CYS A  53       2.322   8.233   3.894  1.00 10.00      A   
ATOM    471  HN  CYS A  53       1.422   8.182   3.499  1.00 10.00      A   
ATOM    472  CA  CYS A  53       3.413   8.785   3.096  1.00 10.00      A   
ATOM    473  CB  CYS A  53       2.898   9.292   1.748  1.00 10.00      A   
ATOM    474  SG  CYS A  53       1.399  10.295   1.855  1.00 10.00      A   
ATOM    475  HG  CYS A  53       0.398   9.581   1.355  1.00 10.00      A   
ATOM    476  C   CYS A  53       4.197   9.880   3.815  1.00 10.00      A   
ATOM    477  O   CYS A  53       5.418   9.803   3.927  1.00 10.00      A   
ATOM    478  N   TYR A  54       3.501  10.877   4.337  1.00 10.00      A   
ATOM    479  HN  TYR A  54       2.519  10.868   4.280  1.00 10.00      A   
ATOM    480  CA  TYR A  54       4.173  11.985   5.000  1.00 10.00      A   
ATOM    481  CB  TYR A  54       3.434  13.302   4.790  1.00 10.00      A   
ATOM    482  CG  TYR A  54       3.617  13.831   3.387  1.00 10.00      A   
ATOM    483  CD1 TYR A  54       2.639  13.654   2.416  1.00 10.00      A   
ATOM    484  CD2 TYR A  54       4.785  14.489   3.028  1.00 10.00      A   
ATOM    485  CE1 TYR A  54       2.820  14.120   1.129  1.00 10.00      A   
ATOM    486  CE2 TYR A  54       4.973  14.963   1.745  1.00 10.00      A   
ATOM    487  CZ  TYR A  54       3.988  14.775   0.800  1.00 10.00      A   
ATOM    488  OH  TYR A  54       4.172  15.244  -0.479  1.00 10.00      A   
ATOM    489  HH  TYR A  54       3.406  15.787  -0.731  1.00 10.00      A   
ATOM    490  C   TYR A  54       4.530  11.727   6.463  1.00 10.00      A   
ATOM    491  O   TYR A  54       4.788  12.663   7.227  1.00 10.00      A   
ATOM    492  N   ALA A  55       4.563  10.461   6.851  1.00 10.00      A   
ATOM    493  HN  ALA A  55       4.319   9.754   6.216  1.00 10.00      A   
ATOM    494  CA  ALA A  55       4.937  10.100   8.207  1.00 10.00      A   
ATOM    495  CB  ALA A  55       4.184   8.864   8.669  1.00 10.00      A   
ATOM    496  C   ALA A  55       6.439   9.856   8.259  1.00 10.00      A   
ATOM    497  O   ALA A  55       7.030   9.726   9.330  1.00 10.00      A   
ATOM    498  N   VAL A  56       7.048   9.810   7.080  1.00 10.00      A   
ATOM    499  HN  VAL A  56       6.515   9.937   6.267  1.00 10.00      A   
ATOM    500  CA  VAL A  56       8.481   9.586   6.953  1.00 10.00      A   
ATOM    501  CB  VAL A  56       8.792   8.105   6.621  1.00 10.00      A   
ATOM    502  CG1 VAL A  56       8.397   7.757   5.193  1.00 10.00      A   
ATOM    503  CG2 VAL A  56      10.255   7.770   6.884  1.00 10.00      A   
ATOM    504  C   VAL A  56       9.065  10.502   5.871  1.00 10.00      A   
ATOM    505  O   VAL A  56       8.343  10.983   4.995  1.00 10.00      A   
ATOM    506  N   SER A  57      10.360  10.771   5.960  1.00 10.00      A   
ATOM    507  HN  SER A  57      10.876  10.405   6.707  1.00 10.00      A   
ATOM    508  CA  SER A  57      11.041  11.614   4.993  1.00 10.00      A   
ATOM    509  CB  SER A  57      12.188  12.337   5.693  1.00 10.00      A   
ATOM    510  OG  SER A  57      12.441  11.743   6.956  1.00 10.00      A   
ATOM    511  HG  SER A  57      13.336  11.373   6.960  1.00 10.00      A   
ATOM    512  C   SER A  57      11.578  10.766   3.840  1.00 10.00      A   
ATOM    513  O   SER A  57      12.200   9.727   4.069  1.00 10.00      A   
ATOM    514  N   PRO A  58      11.339  11.203   2.591  1.00 10.00      A   
ATOM    515  CA  PRO A  58      11.779  10.485   1.384  1.00 10.00      A   
ATOM    516  CB  PRO A  58      11.534  11.503   0.267  1.00 10.00      A   
ATOM    517  CG  PRO A  58      10.409  12.337   0.768  1.00 10.00      A   
ATOM    518  CD  PRO A  58      10.603  12.439   2.254  1.00 10.00      A   
ATOM    519  C   PRO A  58      13.256  10.084   1.425  1.00 10.00      A   
ATOM    520  O   PRO A  58      13.610   8.942   1.124  1.00 10.00      A   
ATOM    521  N   ALA A  59      14.106  11.032   1.805  1.00 10.00      A   
ATOM    522  HN  ALA A  59      13.758  11.925   2.016  1.00 10.00      A   
ATOM    523  CA  ALA A  59      15.544  10.793   1.888  1.00 10.00      A   
ATOM    524  CB  ALA A  59      16.275  12.071   2.263  1.00 10.00      A   
ATOM    525  C   ALA A  59      15.880   9.684   2.881  1.00 10.00      A   
ATOM    526  O   ALA A  59      16.716   8.826   2.603  1.00 10.00      A   
ATOM    527  N   THR A  60      15.214   9.706   4.035  1.00 10.00      A   
ATOM    528  HN  THR A  60      14.548  10.407   4.188  1.00 10.00      A   
ATOM    529  CA  THR A  60      15.444   8.712   5.077  1.00 10.00      A   
ATOM    530  CB  THR A  60      14.596   9.013   6.330  1.00 10.00      A   
ATOM    531  OG1 THR A  60      14.807  10.376   6.733  1.00 10.00      A   
ATOM    532  HG1 THR A  60      15.388  10.395   7.508  1.00 10.00      A   
ATOM    533  CG2 THR A  60      14.968   8.077   7.477  1.00 10.00      A   
ATOM    534  C   THR A  60      15.145   7.296   4.574  1.00 10.00      A   
ATOM    535  O   THR A  60      15.855   6.346   4.910  1.00 10.00      A   
ATOM    536  N   VAL A  61      14.107   7.165   3.756  1.00 10.00      A   
ATOM    537  HN  VAL A  61      13.584   7.959   3.513  1.00 10.00      A   
ATOM    538  CA  VAL A  61      13.726   5.866   3.212  1.00 10.00      A   
ATOM    539  CB  VAL A  61      12.428   5.959   2.382  1.00 10.00      A   
ATOM    540  CG1 VAL A  61      11.913   4.577   2.020  1.00 10.00      A   
ATOM    541  CG2 VAL A  61      11.365   6.739   3.135  1.00 10.00      A   
ATOM    542  C   VAL A  61      14.847   5.285   2.347  1.00 10.00      A   
ATOM    543  O   VAL A  61      15.199   4.110   2.479  1.00 10.00      A   
ATOM    544  N   ILE A  62      15.418   6.125   1.492  1.00 10.00      A   
ATOM    545  HN  ILE A  62      15.106   7.054   1.460  1.00 10.00      A   
ATOM    546  CA  ILE A  62      16.494   5.708   0.598  1.00 10.00      A   
ATOM    547  CB  ILE A  62      16.791   6.788  -0.461  1.00 10.00      A   
ATOM    548  CG1 ILE A  62      15.503   7.236  -1.150  1.00 10.00      A   
ATOM    549  CG2 ILE A  62      17.795   6.273  -1.483  1.00 10.00      A   
ATOM    550  CD1 ILE A  62      15.674   8.463  -2.019  1.00 10.00      A   
ATOM    551  C   ILE A  62      17.774   5.431   1.375  1.00 10.00      A   
ATOM    552  O   ILE A  62      18.437   4.417   1.161  1.00 10.00      A   
ATOM    553  N   ARG A  63      18.104   6.336   2.285  1.00 10.00      A   
ATOM    554  HN  ARG A  63      17.519   7.114   2.415  1.00 10.00      A   
ATOM    555  CA  ARG A  63      19.311   6.218   3.092  1.00 10.00      A   
ATOM    556  CB  ARG A  63      19.463   7.448   3.985  1.00 10.00      A   
ATOM    557  CG  ARG A  63      20.895   7.751   4.400  1.00 10.00      A   
ATOM    558  CD  ARG A  63      21.027   9.180   4.900  1.00 10.00      A   
ATOM    559  NE  ARG A  63      20.140   9.442   6.030  1.00 10.00      A   
ATOM    560  HE  ARG A  63      20.025   8.716   6.688  1.00 10.00      A   
ATOM    561  CZ  ARG A  63      19.488  10.586   6.219  1.00 10.00      A   
ATOM    562  NH1 ARG A  63      19.618  11.587   5.354  1.00 10.00      A   
ATOM    563 HH11 ARG A  63      19.102  12.484   5.509  1.00 10.00      A   
ATOM    564 HH12 ARG A  63      20.238  11.484   4.521  1.00 10.00      A   
ATOM    565  NH2 ARG A  63      18.709  10.737   7.278  1.00 10.00      A   
ATOM    566 HH21 ARG A  63      18.607   9.962   7.972  1.00 10.00      A   
ATOM    567 HH22 ARG A  63      18.195  11.631   7.426  1.00 10.00      A   
ATOM    568  C   ARG A  63      19.298   4.948   3.935  1.00 10.00      A   
ATOM    569  O   ARG A  63      20.333   4.310   4.133  1.00 10.00      A   
ATOM    570  N   ARG A  64      18.128   4.581   4.433  1.00 10.00      A   
ATOM    571  HN  ARG A  64      17.333   5.130   4.252  1.00 10.00      A   
ATOM    572  CA  ARG A  64      18.001   3.385   5.251  1.00 10.00      A   
ATOM    573  CB  ARG A  64      16.747   3.425   6.128  1.00 10.00      A   
ATOM    574  CG  ARG A  64      16.931   4.191   7.430  1.00 10.00      A   
ATOM    575  CD  ARG A  64      15.743   4.009   8.366  1.00 10.00      A   
ATOM    576  NE  ARG A  64      15.443   2.599   8.616  1.00 10.00      A   
ATOM    577  HE  ARG A  64      15.739   1.953   7.940  1.00 10.00      A   
ATOM    578  CZ  ARG A  64      14.799   2.147   9.700  1.00 10.00      A   
ATOM    579  NH1 ARG A  64      14.389   2.987  10.647  1.00 10.00      A   
ATOM    580 HH11 ARG A  64      14.566   4.023  10.557  1.00 10.00      A   
ATOM    581 HH12 ARG A  64      13.889   2.627  11.486  1.00 10.00      A   
ATOM    582  NH2 ARG A  64      14.553   0.847   9.826  1.00 10.00      A   
ATOM    583 HH21 ARG A  64      14.047   0.488  10.671  1.00 10.00      A   
ATOM    584 HH22 ARG A  64      14.856   0.178   9.087  1.00 10.00      A   
ATOM    585  C   ARG A  64      18.048   2.111   4.415  1.00 10.00      A   
ATOM    586  O   ARG A  64      18.801   1.196   4.733  1.00 10.00      A   
ATOM    587  N   PHE A  65      17.252   2.055   3.349  1.00 10.00      A   
ATOM    588  HN  PHE A  65      16.682   2.825   3.133  1.00 10.00      A   
ATOM    589  CA  PHE A  65      17.215   0.879   2.479  1.00 10.00      A   
ATOM    590  CB  PHE A  65      15.934   0.063   2.708  1.00 10.00      A   
ATOM    591  CG  PHE A  65      15.610  -0.237   4.144  1.00 10.00      A   
ATOM    592  CD1 PHE A  65      14.739   0.570   4.859  1.00 10.00      A   
ATOM    593  CD2 PHE A  65      16.169  -1.332   4.777  1.00 10.00      A   
ATOM    594  CE1 PHE A  65      14.436   0.291   6.178  1.00 10.00      A   
ATOM    595  CE2 PHE A  65      15.870  -1.619   6.095  1.00 10.00      A   
ATOM    596  CZ  PHE A  65      15.003  -0.807   6.797  1.00 10.00      A   
ATOM    597  C   PHE A  65      17.296   1.287   1.005  1.00 10.00      A   
ATOM    598  O   PHE A  65      16.286   1.637   0.397  1.00 10.00      A   
ATOM    599  N   PRO A  66      18.499   1.250   0.409  1.00 10.00      A   
ATOM    600  CA  PRO A  66      18.707   1.617  -0.989  1.00 10.00      A   
ATOM    601  CB  PRO A  66      20.126   2.184  -0.956  1.00 10.00      A   
ATOM    602  CG  PRO A  66      20.825   1.399   0.105  1.00 10.00      A   
ATOM    603  CD  PRO A  66      19.767   0.886   1.056  1.00 10.00      A   
ATOM    604  C   PRO A  66      18.643   0.411  -1.927  1.00 10.00      A   
ATOM    605  O   PRO A  66      18.899   0.531  -3.125  1.00 10.00      A   
ATOM    606  N   LYS A  67      18.297  -0.747  -1.379  1.00 10.00      A   
ATOM    607  HN  LYS A  67      18.092  -0.778  -0.421  1.00 10.00      A   
ATOM    608  CA  LYS A  67      18.205  -1.971  -2.173  1.00 10.00      A   
ATOM    609  CB  LYS A  67      19.085  -3.081  -1.588  1.00 10.00      A   
ATOM    610  CG  LYS A  67      20.577  -2.831  -1.722  1.00 10.00      A   
ATOM    611  CD  LYS A  67      21.364  -4.124  -1.607  1.00 10.00      A   
ATOM    612  CE  LYS A  67      22.848  -3.891  -1.818  1.00 10.00      A   
ATOM    613  NZ  LYS A  67      23.608  -5.168  -1.865  1.00 10.00      A   
ATOM    614  HZ1 LYS A  67      23.457  -5.712  -0.989  1.00 10.00      A   
ATOM    615  HZ2 LYS A  67      24.624  -4.975  -1.967  1.00 10.00      A   
ATOM    616  HZ3 LYS A  67      23.293  -5.741  -2.673  1.00 10.00      A   
ATOM    617  C   LYS A  67      16.760  -2.446  -2.288  1.00 10.00      A   
ATOM    618  O   LYS A  67      16.500  -3.607  -2.606  1.00 10.00      A   
ATOM    619  N   VAL A  68      15.828  -1.534  -2.045  1.00 10.00      A   
ATOM    620  HN  VAL A  68      16.102  -0.623  -1.820  1.00 10.00      A   
ATOM    621  CA  VAL A  68      14.405  -1.842  -2.117  1.00 10.00      A   
ATOM    622  CB  VAL A  68      13.564  -0.738  -1.438  1.00 10.00      A   
ATOM    623  CG1 VAL A  68      12.078  -0.921  -1.707  1.00 10.00      A   
ATOM    624  CG2 VAL A  68      13.830  -0.732   0.055  1.00 10.00      A   
ATOM    625  C   VAL A  68      13.961  -2.021  -3.568  1.00 10.00      A   
ATOM    626  O   VAL A  68      14.403  -1.290  -4.459  1.00 10.00      A   
ATOM    627  N   ARG A  69      13.104  -3.003  -3.802  1.00 10.00      A   
ATOM    628  HN  ARG A  69      12.801  -3.565  -3.051  1.00 10.00      A   
ATOM    629  CA  ARG A  69      12.604  -3.275  -5.138  1.00 10.00      A   
ATOM    630  CB  ARG A  69      12.987  -4.690  -5.560  1.00 10.00      A   
ATOM    631  CG  ARG A  69      14.487  -4.912  -5.659  1.00 10.00      A   
ATOM    632  CD  ARG A  69      14.811  -6.380  -5.852  1.00 10.00      A   
ATOM    633  NE  ARG A  69      16.226  -6.602  -6.132  1.00 10.00      A   
ATOM    634  HE  ARG A  69      16.856  -6.494  -5.383  1.00 10.00      A   
ATOM    635  CZ  ARG A  69      16.696  -6.944  -7.329  1.00 10.00      A   
ATOM    636  NH1 ARG A  69      15.861  -7.105  -8.352  1.00 10.00      A   
ATOM    637 HH11 ARG A  69      14.825  -6.962  -8.224  1.00 10.00      A   
ATOM    638 HH12 ARG A  69      16.229  -7.371  -9.290  1.00 10.00      A   
ATOM    639  NH2 ARG A  69      18.007  -7.128  -7.505  1.00 10.00      A   
ATOM    640 HH21 ARG A  69      18.376  -7.405  -8.446  1.00 10.00      A   
ATOM    641 HH22 ARG A  69      18.672  -6.996  -6.711  1.00 10.00      A   
ATOM    642  C   ARG A  69      11.093  -3.100  -5.209  1.00 10.00      A   
ATOM    643  O   ARG A  69      10.529  -2.946  -6.292  1.00 10.00      A   
ATOM    644  N   SER A  70      10.447  -3.116  -4.051  1.00 10.00      A   
ATOM    645  HN  SER A  70      10.955  -3.233  -3.220  1.00 10.00      A   
ATOM    646  CA  SER A  70       9.001  -2.962  -3.978  1.00 10.00      A   
ATOM    647  CB  SER A  70       8.355  -4.292  -3.569  1.00 10.00      A   
ATOM    648  OG  SER A  70       6.950  -4.262  -3.735  1.00 10.00      A   
ATOM    649  HG  SER A  70       6.622  -5.159  -3.844  1.00 10.00      A   
ATOM    650  C   SER A  70       8.631  -1.851  -2.993  1.00 10.00      A   
ATOM    651  O   SER A  70       8.935  -1.936  -1.802  1.00 10.00      A   
ATOM    652  N   VAL A  71       7.993  -0.807  -3.502  1.00 10.00      A   
ATOM    653  HN  VAL A  71       7.777  -0.803  -4.461  1.00 10.00      A   
ATOM    654  CA  VAL A  71       7.586   0.328  -2.678  1.00 10.00      A   
ATOM    655  CB  VAL A  71       8.058   1.661  -3.299  1.00 10.00      A   
ATOM    656  CG1 VAL A  71       7.636   2.846  -2.444  1.00 10.00      A   
ATOM    657  CG2 VAL A  71       9.565   1.651  -3.487  1.00 10.00      A   
ATOM    658  C   VAL A  71       6.066   0.356  -2.504  1.00 10.00      A   
ATOM    659  O   VAL A  71       5.320   0.248  -3.479  1.00 10.00      A   
ATOM    660  N   GLU A  72       5.616   0.492  -1.261  1.00 10.00      A   
ATOM    661  HN  GLU A  72       6.264   0.568  -0.523  1.00 10.00      A   
ATOM    662  CA  GLU A  72       4.192   0.537  -0.952  1.00 10.00      A   
ATOM    663  CB  GLU A  72       3.801  -0.708  -0.151  1.00 10.00      A   
ATOM    664  CG  GLU A  72       2.385  -1.205  -0.400  1.00 10.00      A   
ATOM    665  CD  GLU A  72       2.213  -2.666  -0.024  1.00 10.00      A   
ATOM    666  OE1 GLU A  72       2.376  -3.004   1.168  1.00 10.00      A   
ATOM    667  OE2 GLU A  72       1.925  -3.491  -0.922  1.00 10.00      A   
ATOM    668  C   GLU A  72       3.876   1.803  -0.157  1.00 10.00      A   
ATOM    669  O   GLU A  72       4.299   1.945   0.993  1.00 10.00      A   
ATOM    670  N   LEU A  73       3.137   2.720  -0.771  1.00 10.00      A   
ATOM    671  HN  LEU A  73       2.800   2.540  -1.679  1.00 10.00      A   
ATOM    672  CA  LEU A  73       2.798   3.984  -0.124  1.00 10.00      A   
ATOM    673  CB  LEU A  73       3.659   5.116  -0.696  1.00 10.00      A   
ATOM    674  CG  LEU A  73       5.066   5.273  -0.119  1.00 10.00      A   
ATOM    675  CD1 LEU A  73       5.987   5.912  -1.145  1.00 10.00      A   
ATOM    676  CD2 LEU A  73       5.026   6.117   1.143  1.00 10.00      A   
ATOM    677  C   LEU A  73       1.324   4.344  -0.287  1.00 10.00      A   
ATOM    678  O   LEU A  73       0.704   4.038  -1.308  1.00 10.00      A   
ATOM    679  N   LYS A  74       0.779   4.997   0.733  1.00 10.00      A   
ATOM    680  HN  LYS A  74       1.334   5.190   1.520  1.00 10.00      A   
ATOM    681  CA  LYS A  74      -0.612   5.445   0.733  1.00 10.00      A   
ATOM    682  CB  LYS A  74      -1.448   4.630   1.725  1.00 10.00      A   
ATOM    683  CG  LYS A  74      -1.346   3.126   1.543  1.00 10.00      A   
ATOM    684  CD  LYS A  74      -2.210   2.385   2.549  1.00 10.00      A   
ATOM    685  CE  LYS A  74      -1.953   0.889   2.487  1.00 10.00      A   
ATOM    686  NZ  LYS A  74      -2.920   0.128   3.311  1.00 10.00      A   
ATOM    687  HZ1 LYS A  74      -3.871   0.200   2.904  1.00 10.00      A   
ATOM    688  HZ2 LYS A  74      -2.952   0.510   4.280  1.00 10.00      A   
ATOM    689  HZ3 LYS A  74      -2.649  -0.874   3.357  1.00 10.00      A   
ATOM    690  C   LYS A  74      -0.654   6.923   1.105  1.00 10.00      A   
ATOM    691  O   LYS A  74       0.261   7.418   1.763  1.00 10.00      A   
ATOM    692  N   GLY A  75      -1.693   7.634   0.681  1.00 10.00      A   
ATOM    693  HN  GLY A  75      -2.397   7.199   0.154  1.00 10.00      A   
ATOM    694  CA  GLY A  75      -1.779   9.053   0.985  1.00 10.00      A   
ATOM    695  C   GLY A  75      -3.106   9.480   1.574  1.00 10.00      A   
ATOM    696  O   GLY A  75      -3.261   9.521   2.794  1.00 10.00      A   
ATOM    697  N   LYS A  76      -4.057   9.802   0.700  1.00 10.00      A   
ATOM    698  HN  LYS A  76      -3.867   9.719  -0.264  1.00 10.00      A   
ATOM    699  CA  LYS A  76      -5.381  10.249   1.113  1.00 10.00      A   
ATOM    700  CB  LYS A  76      -6.276  10.473  -0.117  1.00 10.00      A   
ATOM    701  CG  LYS A  76      -5.750  11.501  -1.112  1.00 10.00      A   
ATOM    702  CD  LYS A  76      -6.524  11.457  -2.426  1.00 10.00      A   
ATOM    703  CE  LYS A  76      -7.939  11.991  -2.260  1.00 10.00      A   
ATOM    704  NZ  LYS A  76      -8.791  11.713  -3.447  1.00 10.00      A   
ATOM    705  HZ1 LYS A  76      -8.955  10.693  -3.542  1.00 10.00      A   
ATOM    706  HZ2 LYS A  76      -8.329  12.058  -4.318  1.00 10.00      A   
ATOM    707  HZ3 LYS A  76      -9.707  12.191  -3.346  1.00 10.00      A   
ATOM    708  C   LYS A  76      -6.037   9.233   2.042  1.00 10.00      A   
ATOM    709  O   LYS A  76      -5.990   8.029   1.784  1.00 10.00      A   
ATOM    710  N   PRO A  77      -6.644   9.710   3.136  1.00 10.00      A   
ATOM    711  CA  PRO A  77      -7.325   8.849   4.107  1.00 10.00      A   
ATOM    712  CB  PRO A  77      -7.702   9.802   5.250  1.00 10.00      A   
ATOM    713  CG  PRO A  77      -6.907  11.041   5.013  1.00 10.00      A   
ATOM    714  CD  PRO A  77      -6.704  11.124   3.531  1.00 10.00      A   
ATOM    715  C   PRO A  77      -8.579   8.209   3.509  1.00 10.00      A   
ATOM    716  O   PRO A  77      -9.010   8.565   2.409  1.00 10.00      A   
ATOM    717  N   HIS A  78      -9.162   7.268   4.239  1.00 10.00      A   
ATOM    718  HN  HIS A  78      -8.777   7.036   5.113  1.00 10.00      A   
ATOM    719  CA  HIS A  78     -10.358   6.561   3.786  1.00 10.00      A   
ATOM    720  CB  HIS A  78     -10.710   5.441   4.774  1.00 10.00      A   
ATOM    721  CG  HIS A  78     -12.060   4.825   4.583  1.00 10.00      A   
ATOM    722  ND1 HIS A  78     -12.969   4.648   5.598  1.00 10.00      A   
ATOM    723  HD1 HIS A  78     -12.843   4.908   6.546  1.00 10.00      A   
ATOM    724  CD2 HIS A  78     -12.646   4.335   3.466  1.00 10.00      A   
ATOM    725  CE1 HIS A  78     -14.055   4.067   5.078  1.00 10.00      A   
ATOM    726  NE2 HIS A  78     -13.910   3.855   3.783  1.00 10.00      A   
ATOM    727  C   HIS A  78     -11.546   7.508   3.577  1.00 10.00      A   
ATOM    728  O   HIS A  78     -12.232   7.439   2.555  1.00 10.00      A   
ATOM    729  N   PHE A  79     -11.771   8.410   4.527  1.00 10.00      A   
ATOM    730  HN  PHE A  79     -11.178   8.443   5.308  1.00 10.00      A   
ATOM    731  CA  PHE A  79     -12.886   9.353   4.433  1.00 10.00      A   
ATOM    732  CB  PHE A  79     -13.128  10.078   5.760  1.00 10.00      A   
ATOM    733  CG  PHE A  79     -14.031   9.337   6.706  1.00 10.00      A   
ATOM    734  CD1 PHE A  79     -14.517   8.082   6.382  1.00 10.00      A   
ATOM    735  CD2 PHE A  79     -14.399   9.899   7.918  1.00 10.00      A   
ATOM    736  CE1 PHE A  79     -15.349   7.401   7.245  1.00 10.00      A   
ATOM    737  CE2 PHE A  79     -15.232   9.222   8.788  1.00 10.00      A   
ATOM    738  CZ  PHE A  79     -15.707   7.972   8.450  1.00 10.00      A   
ATOM    739  C   PHE A  79     -12.715  10.351   3.285  1.00 10.00      A   
ATOM    740  O   PHE A  79     -13.664  11.041   2.906  1.00 10.00      A   
ATOM    741  N   ALA A  80     -11.514  10.423   2.723  1.00 10.00      A   
ATOM    742  HN  ALA A  80     -10.791   9.854   3.061  1.00 10.00      A   
ATOM    743  CA  ALA A  80     -11.248  11.331   1.615  1.00 10.00      A   
ATOM    744  CB  ALA A  80      -9.758  11.416   1.334  1.00 10.00      A   
ATOM    745  C   ALA A  80     -12.002  10.880   0.369  1.00 10.00      A   
ATOM    746  O   ALA A  80     -12.349  11.693  -0.489  1.00 10.00      A   
ATOM    747  N   ASP A  81     -12.293   9.580   0.301  1.00 10.00      A   
ATOM    748  HN  ASP A  81     -12.021   8.990   1.040  1.00 10.00      A   
ATOM    749  CA  ASP A  81     -13.015   9.007  -0.831  1.00 10.00      A   
ATOM    750  CB  ASP A  81     -12.907   7.476  -0.831  1.00 10.00      A   
ATOM    751  CG  ASP A  81     -11.774   6.969  -1.705  1.00 10.00      A   
ATOM    752  OD1 ASP A  81     -11.430   7.654  -2.692  1.00 10.00      A   
ATOM    753  OD2 ASP A  81     -11.221   5.883  -1.414  1.00 10.00      A   
ATOM    754  C   ASP A  81     -14.479   9.437  -0.805  1.00 10.00      A   
ATOM    755  O   ASP A  81     -15.220   9.234  -1.768  1.00 10.00      A   
ATOM    756  N   PHE A  82     -14.891  10.043   0.306  1.00 10.00      A   
ATOM    757  HN  PHE A  82     -14.254  10.170   1.044  1.00 10.00      A   
ATOM    758  CA  PHE A  82     -16.260  10.519   0.462  1.00 10.00      A   
ATOM    759  CB  PHE A  82     -16.845  10.081   1.806  1.00 10.00      A   
ATOM    760  CG  PHE A  82     -16.752   8.601   2.043  1.00 10.00      A   
ATOM    761  CD1 PHE A  82     -17.085   7.696   1.047  1.00 10.00      A   
ATOM    762  CD2 PHE A  82     -16.330   8.115   3.265  1.00 10.00      A   
ATOM    763  CE1 PHE A  82     -16.997   6.333   1.267  1.00 10.00      A   
ATOM    764  CE2 PHE A  82     -16.240   6.756   3.495  1.00 10.00      A   
ATOM    765  CZ  PHE A  82     -16.573   5.864   2.495  1.00 10.00      A   
ATOM    766  C   PHE A  82     -16.329  12.036   0.308  1.00 10.00      A   
ATOM    767  O   PHE A  82     -17.329  12.661   0.661  1.00 10.00      A   
ATOM    768  N   ASN A  83     -15.250  12.613  -0.225  1.00 10.00      A   
ATOM    769  HN  ASN A  83     -14.486  12.045  -0.467  1.00 10.00      A   
ATOM    770  CA  ASN A  83     -15.154  14.056  -0.466  1.00 10.00      A   
ATOM    771  CB  ASN A  83     -16.253  14.550  -1.416  1.00 10.00      A   
ATOM    772  CG  ASN A  83     -15.957  14.222  -2.869  1.00 10.00      A   
ATOM    773  OD1 ASN A  83     -15.289  14.985  -3.562  1.00 10.00      A   
ATOM    774  ND2 ASN A  83     -16.464  13.092  -3.345  1.00 10.00      A   
ATOM    775 HD21 ASN A  83     -17.002  12.533  -2.745  1.00 10.00      A   
ATOM    776 HD22 ASN A  83     -16.271  12.855  -4.277  1.00 10.00      A   
ATOM    777  C   ASN A  83     -15.124  14.877   0.823  1.00 10.00      A   
ATOM    778  O   ASN A  83     -15.471  16.062   0.826  1.00 10.00      A   
ATOM    779  N   LEU A  84     -14.680  14.261   1.914  1.00 10.00      A   
ATOM    780  HN  LEU A  84     -14.407  13.322   1.861  1.00 10.00      A   
ATOM    781  CA  LEU A  84     -14.595  14.961   3.188  1.00 10.00      A   
ATOM    782  CB  LEU A  84     -14.704  13.991   4.367  1.00 10.00      A   
ATOM    783  CG  LEU A  84     -16.091  13.392   4.613  1.00 10.00      A   
ATOM    784  CD1 LEU A  84     -16.067  12.452   5.809  1.00 10.00      A   
ATOM    785  CD2 LEU A  84     -17.124  14.495   4.815  1.00 10.00      A   
ATOM    786  C   LEU A  84     -13.311  15.779   3.270  1.00 10.00      A   
ATOM    787  O   LEU A  84     -13.135  16.597   4.175  1.00 10.00      A   
ATOM    788  N   VAL A  85     -12.427  15.556   2.303  1.00 10.00      A   
ATOM    789  HN  VAL A  85     -12.644  14.903   1.605  1.00 10.00      A   
ATOM    790  CA  VAL A  85     -11.154  16.259   2.230  1.00 10.00      A   
ATOM    791  CB  VAL A  85      -9.968  15.266   2.234  1.00 10.00      A   
ATOM    792  CG1 VAL A  85      -8.636  15.998   2.172  1.00 10.00      A   
ATOM    793  CG2 VAL A  85     -10.025  14.372   3.463  1.00 10.00      A   
ATOM    794  C   VAL A  85     -11.111  17.097   0.954  1.00 10.00      A   
ATOM    795  O   VAL A  85     -11.278  16.567  -0.147  1.00 10.00      A   
ATOM    796  N   PRO A  86     -10.924  18.418   1.097  1.00 10.00      A   
ATOM    797  CA  PRO A  86     -10.860  19.344  -0.039  1.00 10.00      A   
ATOM    798  CB  PRO A  86     -10.615  20.710   0.610  1.00 10.00      A   
ATOM    799  CG  PRO A  86     -11.061  20.546   2.022  1.00 10.00      A   
ATOM    800  CD  PRO A  86     -10.776  19.119   2.381  1.00 10.00      A   
ATOM    801  C   PRO A  86      -9.734  19.005  -1.014  1.00 10.00      A   
ATOM    802  O   PRO A  86      -8.713  18.418  -0.640  1.00 10.00      A   
ATOM    803  N   ASP A  87      -9.932  19.384  -2.265  1.00 10.00      A   
ATOM    804  HN  ASP A  87     -10.764  19.862  -2.491  1.00 10.00      A   
ATOM    805  CA  ASP A  87      -8.958  19.120  -3.319  1.00 10.00      A   
ATOM    806  CB  ASP A  87      -9.586  19.406  -4.683  1.00 10.00      A   
ATOM    807  CG  ASP A  87      -9.431  18.258  -5.654  1.00 10.00      A   
ATOM    808  OD1 ASP A  87      -8.331  18.096  -6.219  1.00 10.00      A   
ATOM    809  OD2 ASP A  87     -10.411  17.510  -5.857  1.00 10.00      A   
ATOM    810  C   ASP A  87      -7.709  19.974  -3.146  1.00 10.00      A   
ATOM    811  O   ASP A  87      -7.801  21.174  -2.880  1.00 10.00      A   
ATOM    812  N   GLY A  88      -6.546  19.355  -3.308  1.00 10.00      A   
ATOM    813  HN  GLY A  88      -6.536  18.400  -3.542  1.00 10.00      A   
ATOM    814  CA  GLY A  88      -5.294  20.078  -3.171  1.00 10.00      A   
ATOM    815  C   GLY A  88      -4.710  19.992  -1.776  1.00 10.00      A   
ATOM    816  O   GLY A  88      -3.783  20.726  -1.443  1.00 10.00      A   
ATOM    817  N   TRP A  89      -5.252  19.094  -0.960  1.00 10.00      A   
ATOM    818  HN  TRP A  89      -5.999  18.550  -1.283  1.00 10.00      A   
ATOM    819  CA  TRP A  89      -4.776  18.907   0.409  1.00 10.00      A   
ATOM    820  CB  TRP A  89      -5.637  17.863   1.134  1.00 10.00      A   
ATOM    821  CG  TRP A  89      -5.046  17.349   2.414  1.00 10.00      A   
ATOM    822  CD1 TRP A  89      -4.849  18.049   3.569  1.00 10.00      A   
ATOM    823  CD2 TRP A  89      -4.582  16.017   2.666  1.00 10.00      A   
ATOM    824  NE1 TRP A  89      -4.276  17.240   4.518  1.00 10.00      A   
ATOM    825  HE1 TRP A  89      -4.023  17.517   5.433  1.00 10.00      A   
ATOM    826  CE2 TRP A  89      -4.105  15.988   3.991  1.00 10.00      A   
ATOM    827  CE3 TRP A  89      -4.519  14.848   1.899  1.00 10.00      A   
ATOM    828  CZ2 TRP A  89      -3.574  14.839   4.566  1.00 10.00      A   
ATOM    829  CZ3 TRP A  89      -3.991  13.707   2.473  1.00 10.00      A   
ATOM    830  CH2 TRP A  89      -3.526  13.712   3.794  1.00 10.00      A   
ATOM    831  C   TRP A  89      -3.299  18.511   0.429  1.00 10.00      A   
ATOM    832  O   TRP A  89      -2.535  18.952   1.292  1.00 10.00      A   
ATOM    833  N   GLY A  90      -2.905  17.691  -0.526  1.00 10.00      A   
ATOM    834  HN  GLY A  90      -3.554  17.379  -1.188  1.00 10.00      A   
ATOM    835  CA  GLY A  90      -1.530  17.248  -0.602  1.00 10.00      A   
ATOM    836  C   GLY A  90      -1.444  15.772  -0.897  1.00 10.00      A   
ATOM    837  O   GLY A  90      -2.459  15.143  -1.197  1.00 10.00      A   
ATOM    838  N   GLY A  91      -0.245  15.218  -0.814  1.00 10.00      A   
ATOM    839  HN  GLY A  91       0.532  15.778  -0.574  1.00 10.00      A   
ATOM    840  CA  GLY A  91      -0.066  13.807  -1.081  1.00 10.00      A   
ATOM    841  C   GLY A  91       0.538  13.567  -2.446  1.00 10.00      A   
ATOM    842  O   GLY A  91       0.208  12.588  -3.118  1.00 10.00      A   
ATOM    843  N   TYR A  92       1.417  14.470  -2.858  1.00 10.00      A   
ATOM    844  HN  TYR A  92       1.633  15.228  -2.273  1.00 10.00      A   
ATOM    845  CA  TYR A  92       2.074  14.365  -4.149  1.00 10.00      A   
ATOM    846  CB  TYR A  92       2.703  15.706  -4.537  1.00 10.00      A   
ATOM    847  CG  TYR A  92       1.701  16.816  -4.771  1.00 10.00      A   
ATOM    848  CD1 TYR A  92       1.259  17.611  -3.721  1.00 10.00      A   
ATOM    849  CD2 TYR A  92       1.203  17.072  -6.041  1.00 10.00      A   
ATOM    850  CE1 TYR A  92       0.347  18.627  -3.930  1.00 10.00      A   
ATOM    851  CE2 TYR A  92       0.290  18.086  -6.258  1.00 10.00      A   
ATOM    852  CZ  TYR A  92      -0.134  18.860  -5.199  1.00 10.00      A   
ATOM    853  OH  TYR A  92      -1.040  19.873  -5.411  1.00 10.00      A   
ATOM    854  HH  TYR A  92      -1.800  19.527  -5.895  1.00 10.00      A   
ATOM    855  C   TYR A  92       3.149  13.285  -4.121  1.00 10.00      A   
ATOM    856  O   TYR A  92       3.906  13.174  -3.158  1.00 10.00      A   
ATOM    857  N   VAL A  93       3.209  12.485  -5.175  1.00 10.00      A   
ATOM    858  HN  VAL A  93       2.562  12.604  -5.907  1.00 10.00      A   
ATOM    859  CA  VAL A  93       4.201  11.424  -5.269  1.00 10.00      A   
ATOM    860  CB  VAL A  93       3.623  10.163  -5.956  1.00 10.00      A   
ATOM    861  CG1 VAL A  93       3.503  10.352  -7.462  1.00 10.00      A   
ATOM    862  CG2 VAL A  93       4.438   8.925  -5.616  1.00 10.00      A   
ATOM    863  C   VAL A  93       5.442  11.917  -6.016  1.00 10.00      A   
ATOM    864  O   VAL A  93       6.454  11.216  -6.103  1.00 10.00      A   
ATOM    865  N   TYR A  94       5.354  13.143  -6.529  1.00 10.00      A   
ATOM    866  HN  TYR A  94       4.516  13.639  -6.414  1.00 10.00      A   
ATOM    867  CA  TYR A  94       6.445  13.770  -7.277  1.00 10.00      A   
ATOM    868  CB  TYR A  94       6.113  15.233  -7.600  1.00 10.00      A   
ATOM    869  CG  TYR A  94       6.768  15.765  -8.856  1.00 10.00      A   
ATOM    870  CD1 TYR A  94       5.997  16.252  -9.900  1.00 10.00      A   
ATOM    871  CD2 TYR A  94       8.152  15.786  -8.998  1.00 10.00      A   
ATOM    872  CE1 TYR A  94       6.582  16.745 -11.049  1.00 10.00      A   
ATOM    873  CE2 TYR A  94       8.745  16.275 -10.144  1.00 10.00      A   
ATOM    874  CZ  TYR A  94       7.954  16.755 -11.166  1.00 10.00      A   
ATOM    875  OH  TYR A  94       8.537  17.247 -12.311  1.00 10.00      A   
ATOM    876  HH  TYR A  94       8.742  16.515 -12.911  1.00 10.00      A   
ATOM    877  C   TYR A  94       7.806  13.661  -6.566  1.00 10.00      A   
ATOM    878  O   TYR A  94       8.754  13.129  -7.150  1.00 10.00      A   
ATOM    879  N   PRO A  95       7.939  14.152  -5.309  1.00 10.00      A   
ATOM    880  CA  PRO A  95       9.210  14.089  -4.573  1.00 10.00      A   
ATOM    881  CB  PRO A  95       8.879  14.684  -3.198  1.00 10.00      A   
ATOM    882  CG  PRO A  95       7.393  14.640  -3.102  1.00 10.00      A   
ATOM    883  CD  PRO A  95       6.889  14.810  -4.505  1.00 10.00      A   
ATOM    884  C   PRO A  95       9.723  12.661  -4.423  1.00 10.00      A   
ATOM    885  O   PRO A  95      10.922  12.411  -4.530  1.00 10.00      A   
ATOM    886  N   TRP A  96       8.805  11.727  -4.201  1.00 10.00      A   
ATOM    887  HN  TRP A  96       7.863  11.989  -4.155  1.00 10.00      A   
ATOM    888  CA  TRP A  96       9.159  10.323  -4.033  1.00 10.00      A   
ATOM    889  CB  TRP A  96       7.942   9.507  -3.587  1.00 10.00      A   
ATOM    890  CG  TRP A  96       7.265  10.069  -2.375  1.00 10.00      A   
ATOM    891  CD1 TRP A  96       6.232  10.960  -2.360  1.00 10.00      A   
ATOM    892  CD2 TRP A  96       7.577   9.793  -1.004  1.00 10.00      A   
ATOM    893  NE1 TRP A  96       5.883  11.260  -1.067  1.00 10.00      A   
ATOM    894  HE1 TRP A  96       5.169  11.877  -0.800  1.00 10.00      A   
ATOM    895  CE2 TRP A  96       6.693  10.555  -0.215  1.00 10.00      A   
ATOM    896  CE3 TRP A  96       8.515   8.978  -0.366  1.00 10.00      A   
ATOM    897  CZ2 TRP A  96       6.720  10.523   1.176  1.00 10.00      A   
ATOM    898  CZ3 TRP A  96       8.541   8.948   1.014  1.00 10.00      A   
ATOM    899  CH2 TRP A  96       7.650   9.716   1.770  1.00 10.00      A   
ATOM    900  C   TRP A  96       9.743   9.760  -5.323  1.00 10.00      A   
ATOM    901  O   TRP A  96      10.758   9.067  -5.301  1.00 10.00      A   
ATOM    902  N   ILE A  97       9.109  10.078  -6.446  1.00 10.00      A   
ATOM    903  HN  ILE A  97       8.304  10.638  -6.400  1.00 10.00      A   
ATOM    904  CA  ILE A  97       9.577   9.606  -7.746  1.00 10.00      A   
ATOM    905  CB  ILE A  97       8.560   9.904  -8.870  1.00 10.00      A   
ATOM    906  CG1 ILE A  97       7.222   9.215  -8.580  1.00 10.00      A   
ATOM    907  CG2 ILE A  97       9.105   9.467 -10.227  1.00 10.00      A   
ATOM    908  CD1 ILE A  97       7.316   7.710  -8.420  1.00 10.00      A   
ATOM    909  C   ILE A  97      10.926  10.233  -8.095  1.00 10.00      A   
ATOM    910  O   ILE A  97      11.827   9.555  -8.590  1.00 10.00      A   
ATOM    911  N   GLU A  98      11.063  11.523  -7.810  1.00 10.00      A   
ATOM    912  HN  GLU A  98      10.307  12.001  -7.398  1.00 10.00      A   
ATOM    913  CA  GLU A  98      12.303  12.251  -8.088  1.00 10.00      A   
ATOM    914  CB  GLU A  98      12.135  13.728  -7.720  1.00 10.00      A   
ATOM    915  CG  GLU A  98      12.640  14.710  -8.771  1.00 10.00      A   
ATOM    916  CD  GLU A  98      14.146  14.888  -8.752  1.00 10.00      A   
ATOM    917  OE1 GLU A  98      14.755  14.969  -9.841  1.00 10.00      A   
ATOM    918  OE2 GLU A  98      14.732  14.969  -7.651  1.00 10.00      A   
ATOM    919  C   GLU A  98      13.475  11.646  -7.313  1.00 10.00      A   
ATOM    920  O   GLU A  98      14.540  11.391  -7.872  1.00 10.00      A   
ATOM    921  N   ALA A  99      13.260  11.399  -6.032  1.00 10.00      A   
ATOM    922  HN  ALA A  99      12.384  11.614  -5.643  1.00 10.00      A   
ATOM    923  CA  ALA A  99      14.294  10.831  -5.180  1.00 10.00      A   
ATOM    924  CB  ALA A  99      13.903  10.972  -3.716  1.00 10.00      A   
ATOM    925  C   ALA A  99      14.582   9.370  -5.532  1.00 10.00      A   
ATOM    926  O   ALA A  99      15.736   8.935  -5.536  1.00 10.00      A   
ATOM    927  N   MET A 100      13.537   8.621  -5.849  1.00 10.00      A   
ATOM    928  HN  MET A 100      12.640   9.022  -5.839  1.00 10.00      A   
ATOM    929  CA  MET A 100      13.686   7.209  -6.187  1.00 10.00      A   
ATOM    930  CB  MET A 100      12.342   6.479  -6.164  1.00 10.00      A   
ATOM    931  CG  MET A 100      11.801   6.185  -4.775  1.00 10.00      A   
ATOM    932  SD  MET A 100      10.595   4.844  -4.780  1.00 10.00      A   
ATOM    933  CE  MET A 100       9.386   5.466  -5.949  1.00 10.00      A   
ATOM    934  C   MET A 100      14.366   6.983  -7.535  1.00 10.00      A   
ATOM    935  O   MET A 100      15.251   6.138  -7.642  1.00 10.00      A   
ATOM    936  N   SER A 101      13.962   7.737  -8.552  1.00 10.00      A   
ATOM    937  HN  SER A 101      13.273   8.420  -8.399  1.00 10.00      A   
ATOM    938  CA  SER A 101      14.515   7.576  -9.897  1.00 10.00      A   
ATOM    939  CB  SER A 101      13.826   8.511 -10.894  1.00 10.00      A   
ATOM    940  OG  SER A 101      13.813   9.846 -10.426  1.00 10.00      A   
ATOM    941  HG  SER A 101      13.121   9.945  -9.760  1.00 10.00      A   
ATOM    942  C   SER A 101      16.038   7.737  -9.955  1.00 10.00      A   
ATOM    943  O   SER A 101      16.710   7.052 -10.726  1.00 10.00      A   
ATOM    944  N   SER A 102      16.584   8.614  -9.125  1.00 10.00      A   
ATOM    945  HN  SER A 102      16.012   9.117  -8.507  1.00 10.00      A   
ATOM    946  CA  SER A 102      18.021   8.844  -9.123  1.00 10.00      A   
ATOM    947  CB  SER A 102      18.329  10.335  -8.983  1.00 10.00      A   
ATOM    948  OG  SER A 102      17.726  11.070 -10.032  1.00 10.00      A   
ATOM    949  HG  SER A 102      17.254  11.822  -9.660  1.00 10.00      A   
ATOM    950  C   SER A 102      18.737   8.037  -8.042  1.00 10.00      A   
ATOM    951  O   SER A 102      19.891   8.315  -7.711  1.00 10.00      A   
ATOM    952  N   SER A 103      18.069   7.020  -7.516  1.00 10.00      A   
ATOM    953  HN  SER A 103      17.166   6.817  -7.842  1.00 10.00      A   
ATOM    954  CA  SER A 103      18.660   6.191  -6.472  1.00 10.00      A   
ATOM    955  CB  SER A 103      18.170   6.629  -5.087  1.00 10.00      A   
ATOM    956  OG  SER A 103      18.187   8.043  -4.953  1.00 10.00      A   
ATOM    957  HG  SER A 103      17.307   8.393  -5.161  1.00 10.00      A   
ATOM    958  C   SER A 103      18.366   4.704  -6.691  1.00 10.00      A   
ATOM    959  O   SER A 103      19.284   3.889  -6.800  1.00 10.00      A   
ATOM    960  N   TYR A 104      17.085   4.365  -6.775  1.00 10.00      A   
ATOM    961  HN  TYR A 104      16.403   5.071  -6.736  1.00 10.00      A   
ATOM    962  CA  TYR A 104      16.657   2.984  -6.960  1.00 10.00      A   
ATOM    963  CB  TYR A 104      15.236   2.782  -6.424  1.00 10.00      A   
ATOM    964  CG  TYR A 104      15.097   2.932  -4.928  1.00 10.00      A   
ATOM    965  CD1 TYR A 104      14.816   4.164  -4.361  1.00 10.00      A   
ATOM    966  CD2 TYR A 104      15.232   1.838  -4.084  1.00 10.00      A   
ATOM    967  CE1 TYR A 104      14.672   4.304  -2.994  1.00 10.00      A   
ATOM    968  CE2 TYR A 104      15.093   1.968  -2.716  1.00 10.00      A   
ATOM    969  CZ  TYR A 104      14.810   3.205  -2.175  1.00 10.00      A   
ATOM    970  OH  TYR A 104      14.654   3.347  -0.812  1.00 10.00      A   
ATOM    971  HH  TYR A 104      15.325   2.820  -0.348  1.00 10.00      A   
ATOM    972  C   TYR A 104      16.696   2.585  -8.426  1.00 10.00      A   
ATOM    973  O   TYR A 104      15.724   2.778  -9.153  1.00 10.00      A   
ATOM    974  N   THR A 105      17.816   2.037  -8.863  1.00 10.00      A   
ATOM    975  HN  THR A 105      18.577   1.932  -8.249  1.00 10.00      A   
ATOM    976  CA  THR A 105      17.955   1.608 -10.245  1.00 10.00      A   
ATOM    977  CB  THR A 105      19.425   1.668 -10.695  1.00 10.00      A   
ATOM    978  OG1 THR A 105      20.271   1.768  -9.542  1.00 10.00      A   
ATOM    979  HG1 THR A 105      21.025   1.174  -9.651  1.00 10.00      A   
ATOM    980  CG2 THR A 105      19.660   2.867 -11.600  1.00 10.00      A   
ATOM    981  C   THR A 105      17.422   0.186 -10.427  1.00 10.00      A   
ATOM    982  O   THR A 105      17.261  -0.295 -11.550  1.00 10.00      A   
ATOM    983  N   TRP A 106      17.122  -0.473  -9.314  1.00 10.00      A   
ATOM    984  HN  TRP A 106      17.245  -0.029  -8.450  1.00 10.00      A   
ATOM    985  CA  TRP A 106      16.618  -1.839  -9.346  1.00 10.00      A   
ATOM    986  CB  TRP A 106      17.501  -2.763  -8.501  1.00 10.00      A   
ATOM    987  CG  TRP A 106      18.882  -2.931  -9.060  1.00 10.00      A   
ATOM    988  CD1 TRP A 106      19.981  -2.176  -8.770  1.00 10.00      A   
ATOM    989  CD2 TRP A 106      19.308  -3.910 -10.019  1.00 10.00      A   
ATOM    990  NE1 TRP A 106      21.064  -2.620  -9.493  1.00 10.00      A   
ATOM    991  HE1 TRP A 106      21.970  -2.238  -9.459  1.00 10.00      A   
ATOM    992  CE2 TRP A 106      20.678  -3.685 -10.264  1.00 10.00      A   
ATOM    993  CE3 TRP A 106      18.665  -4.954 -10.695  1.00 10.00      A   
ATOM    994  CZ2 TRP A 106      21.415  -4.466 -11.154  1.00 10.00      A   
ATOM    995  CZ3 TRP A 106      19.397  -5.727 -11.577  1.00 10.00      A   
ATOM    996  CH2 TRP A 106      20.758  -5.480 -11.799  1.00 10.00      A   
ATOM    997  C   TRP A 106      15.167  -1.922  -8.887  1.00 10.00      A   
ATOM    998  O   TRP A 106      14.715  -2.971  -8.430  1.00 10.00      A   
ATOM    999  N   LEU A 107      14.444  -0.815  -9.001  1.00 10.00      A   
ATOM   1000  HN  LEU A 107      14.862  -0.002  -9.349  1.00 10.00      A   
ATOM   1001  CA  LEU A 107      13.042  -0.786  -8.610  1.00 10.00      A   
ATOM   1002  CB  LEU A 107      12.530   0.653  -8.517  1.00 10.00      A   
ATOM   1003  CG  LEU A 107      11.383   0.899  -7.536  1.00 10.00      A   
ATOM   1004  CD1 LEU A 107      11.823   0.588  -6.113  1.00 10.00      A   
ATOM   1005  CD2 LEU A 107      10.899   2.334  -7.644  1.00 10.00      A   
ATOM   1006  C   LEU A 107      12.212  -1.588  -9.606  1.00 10.00      A   
ATOM   1007  O   LEU A 107      12.335  -1.399 -10.818  1.00 10.00      A   
ATOM   1008  N   GLU A 108      11.391  -2.493  -9.089  1.00 10.00      A   
ATOM   1009  HN  GLU A 108      11.348  -2.598  -8.114  1.00 10.00      A   
ATOM   1010  CA  GLU A 108      10.567  -3.345  -9.934  1.00 10.00      A   
ATOM   1011  CB  GLU A 108      10.969  -4.811  -9.737  1.00 10.00      A   
ATOM   1012  CG  GLU A 108      12.438  -5.094 -10.002  1.00 10.00      A   
ATOM   1013  CD  GLU A 108      12.831  -6.512  -9.663  1.00 10.00      A   
ATOM   1014  OE1 GLU A 108      13.057  -6.807  -8.470  1.00 10.00      A   
ATOM   1015  OE2 GLU A 108      12.923  -7.343 -10.588  1.00 10.00      A   
ATOM   1016  C   GLU A 108       9.072  -3.181  -9.649  1.00 10.00      A   
ATOM   1017  O   GLU A 108       8.252  -3.207 -10.569  1.00 10.00      A   
ATOM   1018  N   GLU A 109       8.715  -3.010  -8.382  1.00 10.00      A   
ATOM   1019  HN  GLU A 109       9.405  -2.963  -7.687  1.00 10.00      A   
ATOM   1020  CA  GLU A 109       7.316  -2.876  -7.999  1.00 10.00      A   
ATOM   1021  CB  GLU A 109       6.902  -4.002  -7.049  1.00 10.00      A   
ATOM   1022  CG  GLU A 109       6.690  -5.349  -7.717  1.00 10.00      A   
ATOM   1023  CD  GLU A 109       5.972  -6.334  -6.814  1.00 10.00      A   
ATOM   1024  OE1 GLU A 109       4.730  -6.254  -6.704  1.00 10.00      A   
ATOM   1025  OE2 GLU A 109       6.643  -7.195  -6.206  1.00 10.00      A   
ATOM   1026  C   GLU A 109       7.012  -1.537  -7.345  1.00 10.00      A   
ATOM   1027  O   GLU A 109       7.730  -1.091  -6.450  1.00 10.00      A   
ATOM   1028  N   ILE A 110       5.935  -0.917  -7.802  1.00 10.00      A   
ATOM   1029  HN  ILE A 110       5.431  -1.330  -8.537  1.00 10.00      A   
ATOM   1030  CA  ILE A 110       5.467   0.351  -7.260  1.00 10.00      A   
ATOM   1031  CB  ILE A 110       5.701   1.529  -8.237  1.00 10.00      A   
ATOM   1032  CG1 ILE A 110       7.121   2.087  -8.080  1.00 10.00      A   
ATOM   1033  CG2 ILE A 110       4.661   2.632  -8.055  1.00 10.00      A   
ATOM   1034  CD1 ILE A 110       7.437   3.242  -9.010  1.00 10.00      A   
ATOM   1035  C   ILE A 110       3.982   0.229  -6.926  1.00 10.00      A   
ATOM   1036  O   ILE A 110       3.163  -0.075  -7.793  1.00 10.00      A   
ATOM   1037  N   ARG A 111       3.650   0.434  -5.662  1.00 10.00      A   
ATOM   1038  HN  ARG A 111       4.357   0.656  -5.013  1.00 10.00      A   
ATOM   1039  CA  ARG A 111       2.271   0.340  -5.199  1.00 10.00      A   
ATOM   1040  CB  ARG A 111       2.125  -0.847  -4.245  1.00 10.00      A   
ATOM   1041  CG  ARG A 111       2.531  -2.174  -4.862  1.00 10.00      A   
ATOM   1042  CD  ARG A 111       3.013  -3.154  -3.808  1.00 10.00      A   
ATOM   1043  NE  ARG A 111       3.330  -4.461  -4.383  1.00 10.00      A   
ATOM   1044  HE  ARG A 111       3.865  -4.474  -5.209  1.00 10.00      A   
ATOM   1045  CZ  ARG A 111       2.952  -5.621  -3.852  1.00 10.00      A   
ATOM   1046  NH1 ARG A 111       2.236  -5.652  -2.729  1.00 10.00      A   
ATOM   1047 HH11 ARG A 111       1.938  -6.565  -2.324  1.00 10.00      A   
ATOM   1048 HH12 ARG A 111       1.972  -4.758  -2.241  1.00 10.00      A   
ATOM   1049  NH2 ARG A 111       3.291  -6.754  -4.449  1.00 10.00      A   
ATOM   1050 HH21 ARG A 111       2.997  -7.666  -4.043  1.00 10.00      A   
ATOM   1051 HH22 ARG A 111       3.863  -6.734  -5.334  1.00 10.00      A   
ATOM   1052  C   ARG A 111       1.839   1.627  -4.504  1.00 10.00      A   
ATOM   1053  O   ARG A 111       2.476   2.070  -3.544  1.00 10.00      A   
ATOM   1054  N   LEU A 112       0.761   2.224  -4.994  1.00 10.00      A   
ATOM   1055  HN  LEU A 112       0.302   1.825  -5.768  1.00 10.00      A   
ATOM   1056  CA  LEU A 112       0.239   3.456  -4.428  1.00 10.00      A   
ATOM   1057  CB  LEU A 112       0.533   4.636  -5.358  1.00 10.00      A   
ATOM   1058  CG  LEU A 112       1.993   5.070  -5.472  1.00 10.00      A   
ATOM   1059  CD1 LEU A 112       2.131   6.166  -6.514  1.00 10.00      A   
ATOM   1060  CD2 LEU A 112       2.516   5.541  -4.124  1.00 10.00      A   
ATOM   1061  C   LEU A 112      -1.264   3.357  -4.208  1.00 10.00      A   
ATOM   1062  O   LEU A 112      -1.993   2.858  -5.064  1.00 10.00      A   
ATOM   1063  N   LYS A 113      -1.718   3.818  -3.053  1.00 10.00      A   
ATOM   1064  HN  LYS A 113      -1.081   4.175  -2.395  1.00 10.00      A   
ATOM   1065  CA  LYS A 113      -3.137   3.808  -2.737  1.00 10.00      A   
ATOM   1066  CB  LYS A 113      -3.481   2.739  -1.695  1.00 10.00      A   
ATOM   1067  CG  LYS A 113      -4.976   2.526  -1.512  1.00 10.00      A   
ATOM   1068  CD  LYS A 113      -5.270   1.490  -0.439  1.00 10.00      A   
ATOM   1069  CE  LYS A 113      -6.769   1.352  -0.217  1.00 10.00      A   
ATOM   1070  NZ  LYS A 113      -7.083   0.561   0.999  1.00 10.00      A   
ATOM   1071  HZ1 LYS A 113      -8.016   0.834   1.370  1.00 10.00      A   
ATOM   1072  HZ2 LYS A 113      -6.369   0.737   1.734  1.00 10.00      A   
ATOM   1073  HZ3 LYS A 113      -7.100  -0.455   0.773  1.00 10.00      A   
ATOM   1074  C   LYS A 113      -3.584   5.188  -2.268  1.00 10.00      A   
ATOM   1075  O   LYS A 113      -3.090   5.704  -1.263  1.00 10.00      A   
ATOM   1076  N   ARG A 114      -4.506   5.782  -3.020  1.00 10.00      A   
ATOM   1077  HN  ARG A 114      -4.841   5.313  -3.820  1.00 10.00      A   
ATOM   1078  CA  ARG A 114      -5.034   7.109  -2.712  1.00 10.00      A   
ATOM   1079  CB  ARG A 114      -5.804   7.114  -1.384  1.00 10.00      A   
ATOM   1080  CG  ARG A 114      -7.068   6.262  -1.391  1.00 10.00      A   
ATOM   1081  CD  ARG A 114      -7.741   6.227  -0.026  1.00 10.00      A   
ATOM   1082  NE  ARG A 114      -8.895   5.324  -0.002  1.00 10.00      A   
ATOM   1083  HE  ARG A 114      -9.640   5.520  -0.630  1.00 10.00      A   
ATOM   1084  CZ  ARG A 114      -9.005   4.275   0.822  1.00 10.00      A   
ATOM   1085  NH1 ARG A 114      -8.047   4.001   1.698  1.00 10.00      A   
ATOM   1086 HH11 ARG A 114      -8.153   3.173   2.338  1.00 10.00      A   
ATOM   1087 HH12 ARG A 114      -7.195   4.597   1.759  1.00 10.00      A   
ATOM   1088  NH2 ARG A 114     -10.065   3.484   0.764  1.00 10.00      A   
ATOM   1089 HH21 ARG A 114     -10.823   3.667   0.076  1.00 10.00      A   
ATOM   1090 HH22 ARG A 114     -10.135   2.658   1.415  1.00 10.00      A   
ATOM   1091  C   ARG A 114      -3.917   8.154  -2.716  1.00 10.00      A   
ATOM   1092  O   ARG A 114      -3.776   8.939  -1.784  1.00 10.00      A   
ATOM   1093  N   MET A 115      -3.124   8.155  -3.776  1.00 10.00      A   
ATOM   1094  HN  MET A 115      -3.298   7.521  -4.503  1.00 10.00      A   
ATOM   1095  CA  MET A 115      -2.009   9.093  -3.895  1.00 10.00      A   
ATOM   1096  CB  MET A 115      -0.671   8.346  -3.954  1.00 10.00      A   
ATOM   1097  CG  MET A 115      -0.149   7.872  -2.605  1.00 10.00      A   
ATOM   1098  SD  MET A 115       0.470   9.216  -1.572  1.00 10.00      A   
ATOM   1099  CE  MET A 115       1.896   9.760  -2.512  1.00 10.00      A   
ATOM   1100  C   MET A 115      -2.158   9.981  -5.122  1.00 10.00      A   
ATOM   1101  O   MET A 115      -2.754   9.577  -6.122  1.00 10.00      A   
ATOM   1102  N   VAL A 116      -1.622  11.193  -5.041  1.00 10.00      A   
ATOM   1103  HN  VAL A 116      -1.167  11.465  -4.212  1.00 10.00      A   
ATOM   1104  CA  VAL A 116      -1.685  12.128  -6.156  1.00 10.00      A   
ATOM   1105  CB  VAL A 116      -1.634  13.597  -5.682  1.00 10.00      A   
ATOM   1106  CG1 VAL A 116      -1.752  14.548  -6.866  1.00 10.00      A   
ATOM   1107  CG2 VAL A 116      -2.738  13.868  -4.670  1.00 10.00      A   
ATOM   1108  C   VAL A 116      -0.529  11.863  -7.113  1.00 10.00      A   
ATOM   1109  O   VAL A 116       0.633  12.079  -6.769  1.00 10.00      A   
ATOM   1110  N   VAL A 117      -0.854  11.378  -8.303  1.00 10.00      A   
ATOM   1111  HN  VAL A 117      -1.803  11.241  -8.520  1.00 10.00      A   
ATOM   1112  CA  VAL A 117       0.152  11.067  -9.308  1.00 10.00      A   
ATOM   1113  CB  VAL A 117       0.135   9.564  -9.672  1.00 10.00      A   
ATOM   1114  CG1 VAL A 117       1.318   9.207 -10.561  1.00 10.00      A   
ATOM   1115  CG2 VAL A 117       0.114   8.694  -8.424  1.00 10.00      A   
ATOM   1116  C   VAL A 117      -0.111  11.867 -10.576  1.00 10.00      A   
ATOM   1117  O   VAL A 117      -1.219  11.861 -11.097  1.00 10.00      A   
ATOM   1118  N   THR A 118       0.901  12.565 -11.059  1.00 10.00      A   
ATOM   1119  HN  THR A 118       1.759  12.562 -10.586  1.00 10.00      A   
ATOM   1120  CA  THR A 118       0.767  13.346 -12.277  1.00 10.00      A   
ATOM   1121  CB  THR A 118       1.401  14.740 -12.118  1.00 10.00      A   
ATOM   1122  OG1 THR A 118       2.472  14.677 -11.165  1.00 10.00      A   
ATOM   1123  HG1 THR A 118       3.312  14.878 -11.618  1.00 10.00      A   
ATOM   1124  CG2 THR A 118       0.365  15.740 -11.636  1.00 10.00      A   
ATOM   1125  C   THR A 118       1.405  12.604 -13.452  1.00 10.00      A   
ATOM   1126  O   THR A 118       2.107  11.607 -13.253  1.00 10.00      A   
ATOM   1127  N   ASP A 119       1.153  13.079 -14.670  1.00 10.00      A   
ATOM   1128  HN  ASP A 119       0.574  13.867 -14.766  1.00 10.00      A   
ATOM   1129  CA  ASP A 119       1.704  12.451 -15.874  1.00 10.00      A   
ATOM   1130  CB  ASP A 119       1.223  13.165 -17.140  1.00 10.00      A   
ATOM   1131  CG  ASP A 119      -0.265  13.014 -17.370  1.00 10.00      A   
ATOM   1132  OD1 ASP A 119      -0.674  12.114 -18.133  1.00 10.00      A   
ATOM   1133  OD2 ASP A 119      -1.038  13.800 -16.792  1.00 10.00      A   
ATOM   1134  C   ASP A 119       3.226  12.425 -15.840  1.00 10.00      A   
ATOM   1135  O   ASP A 119       3.847  11.421 -16.191  1.00 10.00      A   
ATOM   1136  N   ASP A 120       3.825  13.524 -15.395  1.00 10.00      A   
ATOM   1137  HN  ASP A 120       3.275  14.284 -15.108  1.00 10.00      A   
ATOM   1138  CA  ASP A 120       5.280  13.620 -15.307  1.00 10.00      A   
ATOM   1139  CB  ASP A 120       5.739  15.013 -14.866  1.00 10.00      A   
ATOM   1140  CG  ASP A 120       4.747  15.715 -13.963  1.00 10.00      A   
ATOM   1141  OD1 ASP A 120       4.276  16.808 -14.345  1.00 10.00      A   
ATOM   1142  OD2 ASP A 120       4.415  15.173 -12.890  1.00 10.00      A   
ATOM   1143  C   ASP A 120       5.847  12.561 -14.376  1.00 10.00      A   
ATOM   1144  O   ASP A 120       6.892  11.976 -14.660  1.00 10.00      A   
ATOM   1145  N   CYS A 121       5.151  12.305 -13.272  1.00 10.00      A   
ATOM   1146  HN  CYS A 121       4.331  12.817 -13.092  1.00 10.00      A   
ATOM   1147  CA  CYS A 121       5.587  11.296 -12.314  1.00 10.00      A   
ATOM   1148  CB  CYS A 121       4.646  11.251 -11.110  1.00 10.00      A   
ATOM   1149  SG  CYS A 121       4.603  12.770 -10.139  1.00 10.00      A   
ATOM   1150  HG  CYS A 121       5.737  13.420 -10.360  1.00 10.00      A   
ATOM   1151  C   CYS A 121       5.651   9.922 -12.970  1.00 10.00      A   
ATOM   1152  O   CYS A 121       6.447   9.073 -12.576  1.00 10.00      A   
ATOM   1153  N   LEU A 122       4.800   9.709 -13.965  1.00 10.00      A   
ATOM   1154  HN  LEU A 122       4.186  10.428 -14.229  1.00 10.00      A   
ATOM   1155  CA  LEU A 122       4.760   8.446 -14.683  1.00 10.00      A   
ATOM   1156  CB  LEU A 122       3.402   8.256 -15.365  1.00 10.00      A   
ATOM   1157  CG  LEU A 122       2.182   8.182 -14.445  1.00 10.00      A   
ATOM   1158  CD1 LEU A 122       0.903   8.147 -15.266  1.00 10.00      A   
ATOM   1159  CD2 LEU A 122       2.267   6.968 -13.533  1.00 10.00      A   
ATOM   1160  C   LEU A 122       5.872   8.396 -15.721  1.00 10.00      A   
ATOM   1161  O   LEU A 122       6.596   7.408 -15.821  1.00 10.00      A   
ATOM   1162  N   GLU A 123       6.018   9.479 -16.474  1.00 10.00      A   
ATOM   1163  HN  GLU A 123       5.415  10.245 -16.332  1.00 10.00      A   
ATOM   1164  CA  GLU A 123       7.043   9.562 -17.511  1.00 10.00      A   
ATOM   1165  CB  GLU A 123       6.919  10.864 -18.307  1.00 10.00      A   
ATOM   1166  CG  GLU A 123       5.541  11.092 -18.913  1.00 10.00      A   
ATOM   1167  CD  GLU A 123       5.561  12.092 -20.048  1.00 10.00      A   
ATOM   1168  OE1 GLU A 123       5.367  13.298 -19.791  1.00 10.00      A   
ATOM   1169  OE2 GLU A 123       5.769  11.676 -21.207  1.00 10.00      A   
ATOM   1170  C   GLU A 123       8.444   9.423 -16.918  1.00 10.00      A   
ATOM   1171  O   GLU A 123       9.324   8.803 -17.518  1.00 10.00      A   
ATOM   1172  N   LEU A 124       8.644   9.992 -15.732  1.00 10.00      A   
ATOM   1173  HN  LEU A 124       7.909  10.492 -15.307  1.00 10.00      A   
ATOM   1174  CA  LEU A 124       9.936   9.915 -15.060  1.00 10.00      A   
ATOM   1175  CB  LEU A 124       9.993  10.841 -13.847  1.00 10.00      A   
ATOM   1176  CG  LEU A 124       9.986  12.342 -14.142  1.00 10.00      A   
ATOM   1177  CD1 LEU A 124      10.200  13.135 -12.862  1.00 10.00      A   
ATOM   1178  CD2 LEU A 124      11.041  12.697 -15.178  1.00 10.00      A   
ATOM   1179  C   LEU A 124      10.263   8.484 -14.650  1.00 10.00      A   
ATOM   1180  O   LEU A 124      11.433   8.111 -14.543  1.00 10.00      A   
ATOM   1181  N   ILE A 125       9.230   7.681 -14.429  1.00 10.00      A   
ATOM   1182  HN  ILE A 125       8.317   8.035 -14.529  1.00 10.00      A   
ATOM   1183  CA  ILE A 125       9.421   6.287 -14.045  1.00 10.00      A   
ATOM   1184  CB  ILE A 125       8.087   5.617 -13.630  1.00 10.00      A   
ATOM   1185  CG1 ILE A 125       7.613   6.139 -12.273  1.00 10.00      A   
ATOM   1186  CG2 ILE A 125       8.212   4.096 -13.612  1.00 10.00      A   
ATOM   1187  CD1 ILE A 125       6.261   5.604 -11.854  1.00 10.00      A   
ATOM   1188  C   ILE A 125      10.022   5.503 -15.203  1.00 10.00      A   
ATOM   1189  O   ILE A 125      11.053   4.848 -15.056  1.00 10.00      A   
ATOM   1190  N   ALA A 126       9.383   5.613 -16.360  1.00 10.00      A   
ATOM   1191  HN  ALA A 126       8.590   6.187 -16.408  1.00 10.00      A   
ATOM   1192  CA  ALA A 126       9.807   4.908 -17.564  1.00 10.00      A   
ATOM   1193  CB  ALA A 126       8.810   5.156 -18.683  1.00 10.00      A   
ATOM   1194  C   ALA A 126      11.217   5.294 -18.011  1.00 10.00      A   
ATOM   1195  O   ALA A 126      11.968   4.460 -18.517  1.00 10.00      A   
ATOM   1196  N   LYS A 127      11.580   6.554 -17.821  1.00 10.00      A   
ATOM   1197  HN  LYS A 127      10.944   7.183 -17.415  1.00 10.00      A   
ATOM   1198  CA  LYS A 127      12.901   7.028 -18.224  1.00 10.00      A   
ATOM   1199  CB  LYS A 127      12.878   8.525 -18.549  1.00 10.00      A   
ATOM   1200  CG  LYS A 127      12.668   9.427 -17.341  1.00 10.00      A   
ATOM   1201  CD  LYS A 127      13.517  10.688 -17.422  1.00 10.00      A   
ATOM   1202  CE  LYS A 127      14.998  10.382 -17.240  1.00 10.00      A   
ATOM   1203  NZ  LYS A 127      15.317   9.909 -15.865  1.00 10.00      A   
ATOM   1204  HZ1 LYS A 127      16.329   9.688 -15.790  1.00 10.00      A   
ATOM   1205  HZ2 LYS A 127      14.775   9.050 -15.640  1.00 10.00      A   
ATOM   1206  HZ3 LYS A 127      15.083  10.648 -15.168  1.00 10.00      A   
ATOM   1207  C   LYS A 127      13.979   6.730 -17.179  1.00 10.00      A   
ATOM   1208  O   LYS A 127      15.110   7.194 -17.306  1.00 10.00      A   
ATOM   1209  N   SER A 128      13.643   5.964 -16.152  1.00 10.00      A   
ATOM   1210  HN  SER A 128      12.737   5.594 -16.096  1.00 10.00      A   
ATOM   1211  CA  SER A 128      14.612   5.651 -15.115  1.00 10.00      A   
ATOM   1212  CB  SER A 128      14.374   6.531 -13.888  1.00 10.00      A   
ATOM   1213  OG  SER A 128      14.055   7.864 -14.275  1.00 10.00      A   
ATOM   1214  HG  SER A 128      13.089   7.961 -14.319  1.00 10.00      A   
ATOM   1215  C   SER A 128      14.588   4.173 -14.738  1.00 10.00      A   
ATOM   1216  O   SER A 128      15.606   3.483 -14.827  1.00 10.00      A   
ATOM   1217  N   PHE A 129      13.420   3.687 -14.339  1.00 10.00      A   
ATOM   1218  HN  PHE A 129      12.631   4.273 -14.339  1.00 10.00      A   
ATOM   1219  CA  PHE A 129      13.268   2.301 -13.933  1.00 10.00      A   
ATOM   1220  CB  PHE A 129      12.118   2.155 -12.935  1.00 10.00      A   
ATOM   1221  CG  PHE A 129      12.103   3.198 -11.853  1.00 10.00      A   
ATOM   1222  CD1 PHE A 129      11.007   4.029 -11.698  1.00 10.00      A   
ATOM   1223  CD2 PHE A 129      13.174   3.345 -10.988  1.00 10.00      A   
ATOM   1224  CE1 PHE A 129      10.973   4.988 -10.703  1.00 10.00      A   
ATOM   1225  CE2 PHE A 129      13.150   4.304  -9.990  1.00 10.00      A   
ATOM   1226  CZ  PHE A 129      12.048   5.126  -9.847  1.00 10.00      A   
ATOM   1227  C   PHE A 129      13.036   1.404 -15.142  1.00 10.00      A   
ATOM   1228  O   PHE A 129      11.904   1.226 -15.595  1.00 10.00      A   
ATOM   1229  N   LYS A 130      14.119   0.845 -15.662  1.00 10.00      A   
ATOM   1230  HN  LYS A 130      14.992   1.028 -15.255  1.00 10.00      A   
ATOM   1231  CA  LYS A 130      14.046  -0.032 -16.822  1.00 10.00      A   
ATOM   1232  CB  LYS A 130      15.391  -0.079 -17.547  1.00 10.00      A   
ATOM   1233  CG  LYS A 130      15.725   1.181 -18.330  1.00 10.00      A   
ATOM   1234  CD  LYS A 130      16.716   2.063 -17.587  1.00 10.00      A   
ATOM   1235  CE  LYS A 130      17.116   3.258 -18.437  1.00 10.00      A   
ATOM   1236  NZ  LYS A 130      18.040   4.178 -17.725  1.00 10.00      A   
ATOM   1237  HZ1 LYS A 130      18.247   5.009 -18.318  1.00 10.00      A   
ATOM   1238  HZ2 LYS A 130      18.933   3.693 -17.515  1.00 10.00      A   
ATOM   1239  HZ3 LYS A 130      17.611   4.499 -16.832  1.00 10.00      A   
ATOM   1240  C   LYS A 130      13.615  -1.436 -16.416  1.00 10.00      A   
ATOM   1241  O   LYS A 130      13.150  -2.226 -17.241  1.00 10.00      A   
ATOM   1242  N   ASN A 131      13.769  -1.738 -15.134  1.00 10.00      A   
ATOM   1243  HN  ASN A 131      14.143  -1.064 -14.525  1.00 10.00      A   
ATOM   1244  CA  ASN A 131      13.394  -3.039 -14.604  1.00 10.00      A   
ATOM   1245  CB  ASN A 131      14.416  -3.522 -13.575  1.00 10.00      A   
ATOM   1246  CG  ASN A 131      15.626  -4.180 -14.211  1.00 10.00      A   
ATOM   1247  OD1 ASN A 131      15.517  -4.877 -15.222  1.00 10.00      A   
ATOM   1248  ND2 ASN A 131      16.795  -3.952 -13.632  1.00 10.00      A   
ATOM   1249 HD21 ASN A 131      16.811  -3.379 -12.838  1.00 10.00      A   
ATOM   1250 HD22 ASN A 131      17.595  -4.366 -14.017  1.00 10.00      A   
ATOM   1251  C   ASN A 131      12.006  -2.980 -13.983  1.00 10.00      A   
ATOM   1252  O   ASN A 131      11.600  -3.885 -13.256  1.00 10.00      A   
ATOM   1253  N   PHE A 132      11.288  -1.904 -14.279  1.00 10.00      A   
ATOM   1254  HN  PHE A 132      11.681  -1.219 -14.863  1.00 10.00      A   
ATOM   1255  CA  PHE A 132       9.938  -1.708 -13.770  1.00 10.00      A   
ATOM   1256  CB  PHE A 132       9.432  -0.324 -14.172  1.00 10.00      A   
ATOM   1257  CG  PHE A 132       8.222   0.118 -13.414  1.00 10.00      A   
ATOM   1258  CD1 PHE A 132       8.252   0.210 -12.035  1.00 10.00      A   
ATOM   1259  CD2 PHE A 132       7.054   0.442 -14.080  1.00 10.00      A   
ATOM   1260  CE1 PHE A 132       7.142   0.616 -11.330  1.00 10.00      A   
ATOM   1261  CE2 PHE A 132       5.938   0.851 -13.381  1.00 10.00      A   
ATOM   1262  CZ  PHE A 132       5.982   0.938 -12.003  1.00 10.00      A   
ATOM   1263  C   PHE A 132       9.009  -2.783 -14.321  1.00 10.00      A   
ATOM   1264  O   PHE A 132       8.952  -3.001 -15.534  1.00 10.00      A   
ATOM   1265  N   LYS A 133       8.278  -3.447 -13.433  1.00 10.00      A   
ATOM   1266  HN  LYS A 133       8.340  -3.205 -12.482  1.00 10.00      A   
ATOM   1267  CA  LYS A 133       7.385  -4.522 -13.842  1.00 10.00      A   
ATOM   1268  CB  LYS A 133       7.925  -5.862 -13.331  1.00 10.00      A   
ATOM   1269  CG  LYS A 133       9.335  -6.185 -13.797  1.00 10.00      A   
ATOM   1270  CD  LYS A 133       9.936  -7.319 -12.987  1.00 10.00      A   
ATOM   1271  CE  LYS A 133      11.354  -7.629 -13.432  1.00 10.00      A   
ATOM   1272  NZ  LYS A 133      11.948  -8.725 -12.627  1.00 10.00      A   
ATOM   1273  HZ1 LYS A 133      11.241  -9.468 -12.460  1.00 10.00      A   
ATOM   1274  HZ2 LYS A 133      12.276  -8.356 -11.706  1.00 10.00      A   
ATOM   1275  HZ3 LYS A 133      12.756  -9.141 -13.132  1.00 10.00      A   
ATOM   1276  C   LYS A 133       5.955  -4.334 -13.337  1.00 10.00      A   
ATOM   1277  O   LYS A 133       4.996  -4.503 -14.088  1.00 10.00      A   
ATOM   1278  N   VAL A 134       5.806  -3.986 -12.069  1.00 10.00      A   
ATOM   1279  HN  VAL A 134       6.598  -3.805 -11.519  1.00 10.00      A   
ATOM   1280  CA  VAL A 134       4.477  -3.842 -11.487  1.00 10.00      A   
ATOM   1281  CB  VAL A 134       4.294  -4.757 -10.257  1.00 10.00      A   
ATOM   1282  CG1 VAL A 134       2.877  -4.659  -9.714  1.00 10.00      A   
ATOM   1283  CG2 VAL A 134       4.632  -6.198 -10.607  1.00 10.00      A   
ATOM   1284  C   VAL A 134       4.146  -2.404 -11.107  1.00 10.00      A   
ATOM   1285  O   VAL A 134       4.863  -1.770 -10.332  1.00 10.00      A   
ATOM   1286  N   LEU A 135       3.051  -1.904 -11.660  1.00 10.00      A   
ATOM   1287  HN  LEU A 135       2.534  -2.464 -12.281  1.00 10.00      A   
ATOM   1288  CA  LEU A 135       2.579  -0.559 -11.378  1.00 10.00      A   
ATOM   1289  CB  LEU A 135       2.605   0.312 -12.639  1.00 10.00      A   
ATOM   1290  CG  LEU A 135       2.114   1.758 -12.480  1.00 10.00      A   
ATOM   1291  CD1 LEU A 135       2.902   2.489 -11.404  1.00 10.00      A   
ATOM   1292  CD2 LEU A 135       2.203   2.504 -13.802  1.00 10.00      A   
ATOM   1293  C   LEU A 135       1.166  -0.633 -10.818  1.00 10.00      A   
ATOM   1294  O   LEU A 135       0.200  -0.851 -11.555  1.00 10.00      A   
ATOM   1295  N   VAL A 136       1.051  -0.480  -9.509  1.00 10.00      A   
ATOM   1296  HN  VAL A 136       1.858  -0.316  -8.969  1.00 10.00      A   
ATOM   1297  CA  VAL A 136      -0.243  -0.534  -8.854  1.00 10.00      A   
ATOM   1298  CB  VAL A 136      -0.225  -1.457  -7.615  1.00 10.00      A   
ATOM   1299  CG1 VAL A 136      -1.605  -1.526  -6.979  1.00 10.00      A   
ATOM   1300  CG2 VAL A 136       0.256  -2.852  -7.986  1.00 10.00      A   
ATOM   1301  C   VAL A 136      -0.678   0.862  -8.439  1.00 10.00      A   
ATOM   1302  O   VAL A 136      -0.140   1.434  -7.491  1.00 10.00      A   
ATOM   1303  N   LEU A 137      -1.637   1.412  -9.164  1.00 10.00      A   
ATOM   1304  HN  LEU A 137      -2.022   0.903  -9.917  1.00 10.00      A   
ATOM   1305  CA  LEU A 137      -2.154   2.735  -8.873  1.00 10.00      A   
ATOM   1306  CB  LEU A 137      -2.041   3.643 -10.101  1.00 10.00      A   
ATOM   1307  CG  LEU A 137      -0.626   3.927 -10.602  1.00 10.00      A   
ATOM   1308  CD1 LEU A 137      -0.662   4.682 -11.921  1.00 10.00      A   
ATOM   1309  CD2 LEU A 137       0.168   4.699  -9.559  1.00 10.00      A   
ATOM   1310  C   LEU A 137      -3.606   2.624  -8.441  1.00 10.00      A   
ATOM   1311  O   LEU A 137      -4.508   2.590  -9.273  1.00 10.00      A   
ATOM   1312  N   SER A 138      -3.827   2.547  -7.142  1.00 10.00      A   
ATOM   1313  HN  SER A 138      -3.066   2.583  -6.519  1.00 10.00      A   
ATOM   1314  CA  SER A 138      -5.169   2.431  -6.608  1.00 10.00      A   
ATOM   1315  CB  SER A 138      -5.216   1.367  -5.508  1.00 10.00      A   
ATOM   1316  OG  SER A 138      -6.548   1.108  -5.095  1.00 10.00      A   
ATOM   1317  HG  SER A 138      -7.158   1.353  -5.801  1.00 10.00      A   
ATOM   1318  C   SER A 138      -5.636   3.770  -6.063  1.00 10.00      A   
ATOM   1319  O   SER A 138      -4.915   4.424  -5.305  1.00 10.00      A   
ATOM   1320  N   SER A 139      -6.831   4.177  -6.481  1.00 10.00      A   
ATOM   1321  HN  SER A 139      -7.328   3.611  -7.112  1.00 10.00      A   
ATOM   1322  CA  SER A 139      -7.438   5.430  -6.041  1.00 10.00      A   
ATOM   1323  CB  SER A 139      -7.870   5.315  -4.578  1.00 10.00      A   
ATOM   1324  OG  SER A 139      -8.400   4.024  -4.312  1.00 10.00      A   
ATOM   1325  HG  SER A 139      -9.365   4.072  -4.294  1.00 10.00      A   
ATOM   1326  C   SER A 139      -6.517   6.634  -6.256  1.00 10.00      A   
ATOM   1327  O   SER A 139      -6.451   7.541  -5.424  1.00 10.00      A   
ATOM   1328  N   CYS A 140      -5.813   6.640  -7.377  1.00 10.00      A   
ATOM   1329  HN  CYS A 140      -5.918   5.897  -8.014  1.00 10.00      A   
ATOM   1330  CA  CYS A 140      -4.895   7.723  -7.701  1.00 10.00      A   
ATOM   1331  CB  CYS A 140      -3.579   7.152  -8.234  1.00 10.00      A   
ATOM   1332  SG  CYS A 140      -2.784   5.966  -7.121  1.00 10.00      A   
ATOM   1333  HG  CYS A 140      -3.741   5.315  -6.471  1.00 10.00      A   
ATOM   1334  C   CYS A 140      -5.526   8.666  -8.721  1.00 10.00      A   
ATOM   1335  O   CYS A 140      -6.406   8.262  -9.481  1.00 10.00      A   
ATOM   1336  N   GLU A 141      -5.086   9.918  -8.732  1.00 10.00      A   
ATOM   1337  HN  GLU A 141      -4.377  10.184  -8.107  1.00 10.00      A   
ATOM   1338  CA  GLU A 141      -5.624  10.908  -9.659  1.00 10.00      A   
ATOM   1339  CB  GLU A 141      -6.881  11.558  -9.069  1.00 10.00      A   
ATOM   1340  CG  GLU A 141      -6.657  12.239  -7.725  1.00 10.00      A   
ATOM   1341  CD  GLU A 141      -7.936  12.791  -7.128  1.00 10.00      A   
ATOM   1342  OE1 GLU A 141      -8.557  13.677  -7.759  1.00 10.00      A   
ATOM   1343  OE2 GLU A 141      -8.331  12.335  -6.031  1.00 10.00      A   
ATOM   1344  C   GLU A 141      -4.591  11.984  -9.964  1.00 10.00      A   
ATOM   1345  O   GLU A 141      -3.564  12.078  -9.286  1.00 10.00      A   
ATOM   1346  N   GLY A 142      -4.867  12.787 -10.985  1.00 10.00      A   
ATOM   1347  HN  GLY A 142      -5.697  12.653 -11.495  1.00 10.00      A   
ATOM   1348  CA  GLY A 142      -3.965  13.859 -11.351  1.00 10.00      A   
ATOM   1349  C   GLY A 142      -3.213  13.594 -12.639  1.00 10.00      A   
ATOM   1350  O   GLY A 142      -2.433  14.433 -13.088  1.00 10.00      A   
ATOM   1351  N   PHE A 143      -3.445  12.438 -13.244  1.00 10.00      A   
ATOM   1352  HN  PHE A 143      -4.087  11.812 -12.854  1.00 10.00      A   
ATOM   1353  CA  PHE A 143      -2.759  12.083 -14.480  1.00 10.00      A   
ATOM   1354  CB  PHE A 143      -1.778  10.927 -14.250  1.00 10.00      A   
ATOM   1355  CG  PHE A 143      -2.405   9.666 -13.723  1.00 10.00      A   
ATOM   1356  CD1 PHE A 143      -2.651   8.599 -14.566  1.00 10.00      A   
ATOM   1357  CD2 PHE A 143      -2.739   9.542 -12.383  1.00 10.00      A   
ATOM   1358  CE1 PHE A 143      -3.216   7.434 -14.090  1.00 10.00      A   
ATOM   1359  CE2 PHE A 143      -3.306   8.380 -11.898  1.00 10.00      A   
ATOM   1360  CZ  PHE A 143      -3.545   7.324 -12.754  1.00 10.00      A   
ATOM   1361  C   PHE A 143      -3.741  11.744 -15.597  1.00 10.00      A   
ATOM   1362  O   PHE A 143      -4.903  11.418 -15.339  1.00 10.00      A   
ATOM   1363  N   SER A 144      -3.269  11.823 -16.836  1.00 10.00      A   
ATOM   1364  HN  SER A 144      -2.330  12.091 -16.978  1.00 10.00      A   
ATOM   1365  CA  SER A 144      -4.097  11.530 -17.994  1.00 10.00      A   
ATOM   1366  CB  SER A 144      -4.098  12.728 -18.955  1.00 10.00      A   
ATOM   1367  OG  SER A 144      -2.791  13.025 -19.427  1.00 10.00      A   
ATOM   1368  HG  SER A 144      -2.133  12.717 -18.779  1.00 10.00      A   
ATOM   1369  C   SER A 144      -3.610  10.275 -18.715  1.00 10.00      A   
ATOM   1370  O   SER A 144      -2.734   9.560 -18.224  1.00 10.00      A   
ATOM   1371  N   THR A 145      -4.181  10.011 -19.882  1.00 10.00      A   
ATOM   1372  HN  THR A 145      -4.885  10.607 -20.219  1.00 10.00      A   
ATOM   1373  CA  THR A 145      -3.803   8.852 -20.672  1.00 10.00      A   
ATOM   1374  CB  THR A 145      -4.884   8.528 -21.720  1.00 10.00      A   
ATOM   1375  OG1 THR A 145      -5.421   9.752 -22.239  1.00 10.00      A   
ATOM   1376  HG1 THR A 145      -5.009   9.943 -23.093  1.00 10.00      A   
ATOM   1377  CG2 THR A 145      -6.006   7.724 -21.084  1.00 10.00      A   
ATOM   1378  C   THR A 145      -2.458   9.073 -21.366  1.00 10.00      A   
ATOM   1379  O   THR A 145      -1.826   8.128 -21.849  1.00 10.00      A   
ATOM   1380  N   ASP A 146      -2.013  10.325 -21.399  1.00 10.00      A   
ATOM   1381  HN  ASP A 146      -2.545  11.035 -20.979  1.00 10.00      A   
ATOM   1382  CA  ASP A 146      -0.744  10.667 -22.031  1.00 10.00      A   
ATOM   1383  CB  ASP A 146      -0.566  12.185 -22.108  1.00 10.00      A   
ATOM   1384  CG  ASP A 146       0.676  12.590 -22.878  1.00 10.00      A   
ATOM   1385  OD1 ASP A 146       1.770  12.593 -22.282  1.00 10.00      A   
ATOM   1386  OD2 ASP A 146       0.564  12.913 -24.084  1.00 10.00      A   
ATOM   1387  C   ASP A 146       0.416  10.031 -21.274  1.00 10.00      A   
ATOM   1388  O   ASP A 146       1.333   9.463 -21.874  1.00 10.00      A   
ATOM   1389  N   GLY A 147       0.364  10.126 -19.950  1.00 10.00      A   
ATOM   1390  HN  GLY A 147      -0.379  10.617 -19.531  1.00 10.00      A   
ATOM   1391  CA  GLY A 147       1.399   9.543 -19.119  1.00 10.00      A   
ATOM   1392  C   GLY A 147       1.389   8.027 -19.204  1.00 10.00      A   
ATOM   1393  O   GLY A 147       2.437   7.386 -19.119  1.00 10.00      A   
ATOM   1394  N   LEU A 148       0.200   7.454 -19.382  1.00 10.00      A   
ATOM   1395  HN  LEU A 148      -0.597   8.019 -19.441  1.00 10.00      A   
ATOM   1396  CA  LEU A 148       0.053   6.007 -19.490  1.00 10.00      A   
ATOM   1397  CB  LEU A 148      -1.430   5.613 -19.519  1.00 10.00      A   
ATOM   1398  CG  LEU A 148      -2.237   5.893 -18.249  1.00 10.00      A   
ATOM   1399  CD1 LEU A 148      -3.696   5.524 -18.456  1.00 10.00      A   
ATOM   1400  CD2 LEU A 148      -1.653   5.140 -17.063  1.00 10.00      A   
ATOM   1401  C   LEU A 148       0.757   5.499 -20.741  1.00 10.00      A   
ATOM   1402  O   LEU A 148       1.378   4.437 -20.733  1.00 10.00      A   
ATOM   1403  N   ALA A 149       0.666   6.279 -21.809  1.00 10.00      A   
ATOM   1404  HN  ALA A 149       0.151   7.111 -21.746  1.00 10.00      A   
ATOM   1405  CA  ALA A 149       1.301   5.929 -23.075  1.00 10.00      A   
ATOM   1406  CB  ALA A 149       0.891   6.913 -24.158  1.00 10.00      A   
ATOM   1407  C   ALA A 149       2.821   5.907 -22.927  1.00 10.00      A   
ATOM   1408  O   ALA A 149       3.506   5.116 -23.577  1.00 10.00      A   
ATOM   1409  N   ALA A 150       3.335   6.778 -22.057  1.00 10.00      A   
ATOM   1410  HN  ALA A 150       2.732   7.374 -21.565  1.00 10.00      A   
ATOM   1411  CA  ALA A 150       4.769   6.861 -21.809  1.00 10.00      A   
ATOM   1412  CB  ALA A 150       5.080   8.031 -20.887  1.00 10.00      A   
ATOM   1413  C   ALA A 150       5.269   5.557 -21.203  1.00 10.00      A   
ATOM   1414  O   ALA A 150       6.288   5.016 -21.623  1.00 10.00      A   
ATOM   1415  N   ILE A 151       4.531   5.052 -20.224  1.00 10.00      A   
ATOM   1416  HN  ILE A 151       3.723   5.532 -19.938  1.00 10.00      A   
ATOM   1417  CA  ILE A 151       4.884   3.802 -19.564  1.00 10.00      A   
ATOM   1418  CB  ILE A 151       3.970   3.551 -18.339  1.00 10.00      A   
ATOM   1419  CG1 ILE A 151       4.200   4.616 -17.259  1.00 10.00      A   
ATOM   1420  CG2 ILE A 151       4.164   2.153 -17.767  1.00 10.00      A   
ATOM   1421  CD1 ILE A 151       5.556   4.532 -16.589  1.00 10.00      A   
ATOM   1422  C   ILE A 151       4.741   2.639 -20.545  1.00 10.00      A   
ATOM   1423  O   ILE A 151       5.613   1.771 -20.638  1.00 10.00      A   
ATOM   1424  N   ALA A 152       3.649   2.661 -21.297  1.00 10.00      A   
ATOM   1425  HN  ALA A 152       3.017   3.408 -21.193  1.00 10.00      A   
ATOM   1426  CA  ALA A 152       3.346   1.618 -22.269  1.00 10.00      A   
ATOM   1427  CB  ALA A 152       1.984   1.869 -22.898  1.00 10.00      A   
ATOM   1428  C   ALA A 152       4.409   1.504 -23.355  1.00 10.00      A   
ATOM   1429  O   ALA A 152       4.780   0.401 -23.753  1.00 10.00      A   
ATOM   1430  N   ALA A 153       4.913   2.635 -23.817  1.00 10.00      A   
ATOM   1431  HN  ALA A 153       4.606   3.491 -23.441  1.00 10.00      A   
ATOM   1432  CA  ALA A 153       5.906   2.639 -24.882  1.00 10.00      A   
ATOM   1433  CB  ALA A 153       5.699   3.839 -25.795  1.00 10.00      A   
ATOM   1434  C   ALA A 153       7.346   2.594 -24.375  1.00 10.00      A   
ATOM   1435  O   ALA A 153       8.283   2.650 -25.174  1.00 10.00      A   
ATOM   1436  N   THR A 154       7.540   2.475 -23.067  1.00 10.00      A   
ATOM   1437  HN  THR A 154       6.768   2.409 -22.460  1.00 10.00      A   
ATOM   1438  CA  THR A 154       8.898   2.442 -22.527  1.00 10.00      A   
ATOM   1439  CB  THR A 154       9.244   3.725 -21.747  1.00 10.00      A   
ATOM   1440  OG1 THR A 154       8.805   4.870 -22.490  1.00 10.00      A   
ATOM   1441  HG1 THR A 154       7.852   4.981 -22.366  1.00 10.00      A   
ATOM   1442  CG2 THR A 154      10.745   3.826 -21.519  1.00 10.00      A   
ATOM   1443  C   THR A 154       9.185   1.209 -21.669  1.00 10.00      A   
ATOM   1444  O   THR A 154      10.216   0.553 -21.842  1.00 10.00      A   
ATOM   1445  N   CYS A 155       8.282   0.880 -20.759  1.00 10.00      A   
ATOM   1446  HN  CYS A 155       7.462   1.415 -20.675  1.00 10.00      A   
ATOM   1447  CA  CYS A 155       8.476  -0.262 -19.881  1.00 10.00      A   
ATOM   1448  CB  CYS A 155       7.621  -0.126 -18.621  1.00 10.00      A   
ATOM   1449  SG  CYS A 155       7.944   1.384 -17.675  1.00 10.00      A   
ATOM   1450  HG  CYS A 155       8.942   1.127 -16.835  1.00 10.00      A   
ATOM   1451  C   CYS A 155       8.214  -1.585 -20.596  1.00 10.00      A   
ATOM   1452  O   CYS A 155       7.088  -2.084 -20.621  1.00 10.00      A   
ATOM   1453  N   ARG A 156       9.271  -2.148 -21.171  1.00 10.00      A   
ATOM   1454  HN  ARG A 156      10.135  -1.685 -21.126  1.00 10.00      A   
ATOM   1455  CA  ARG A 156       9.186  -3.420 -21.884  1.00 10.00      A   
ATOM   1456  CB  ARG A 156      10.356  -3.570 -22.867  1.00 10.00      A   
ATOM   1457  CG  ARG A 156      11.736  -3.418 -22.236  1.00 10.00      A   
ATOM   1458  CD  ARG A 156      12.844  -3.558 -23.268  1.00 10.00      A   
ATOM   1459  NE  ARG A 156      13.235  -4.953 -23.484  1.00 10.00      A   
ATOM   1460  HE  ARG A 156      12.872  -5.626 -22.859  1.00 10.00      A   
ATOM   1461  CZ  ARG A 156      14.050  -5.358 -24.462  1.00 10.00      A   
ATOM   1462  NH1 ARG A 156      14.556  -4.480 -25.321  1.00 10.00      A   
ATOM   1463 HH11 ARG A 156      15.195  -4.798 -26.085  1.00 10.00      A   
ATOM   1464 HH12 ARG A 156      14.320  -3.469 -25.240  1.00 10.00      A   
ATOM   1465  NH2 ARG A 156      14.354  -6.642 -24.590  1.00 10.00      A   
ATOM   1466 HH21 ARG A 156      13.963  -7.345 -23.925  1.00 10.00      A   
ATOM   1467 HH22 ARG A 156      14.991  -6.955 -25.358  1.00 10.00      A   
ATOM   1468  C   ARG A 156       9.175  -4.589 -20.903  1.00 10.00      A   
ATOM   1469  O   ARG A 156       9.119  -5.750 -21.306  1.00 10.00      A   
ATOM   1470  N   ASN A 157       9.232  -4.276 -19.618  1.00 10.00      A   
ATOM   1471  HN  ASN A 157       9.266  -3.333 -19.361  1.00 10.00      A   
ATOM   1472  CA  ASN A 157       9.230  -5.298 -18.578  1.00 10.00      A   
ATOM   1473  CB  ASN A 157      10.438  -5.126 -17.655  1.00 10.00      A   
ATOM   1474  CG  ASN A 157      11.719  -5.702 -18.233  1.00 10.00      A   
ATOM   1475  OD1 ASN A 157      11.724  -6.776 -18.835  1.00 10.00      A   
ATOM   1476  ND2 ASN A 157      12.817  -4.981 -18.070  1.00 10.00      A   
ATOM   1477 HD21 ASN A 157      12.746  -4.124 -17.593  1.00 10.00      A   
ATOM   1478 HD22 ASN A 157      13.661  -5.331 -18.428  1.00 10.00      A   
ATOM   1479  C   ASN A 157       7.943  -5.231 -17.771  1.00 10.00      A   
ATOM   1480  O   ASN A 157       7.809  -5.879 -16.734  1.00 10.00      A   
ATOM   1481  N   LEU A 158       6.992  -4.450 -18.269  1.00 10.00      A   
ATOM   1482  HN  LEU A 158       7.157  -3.984 -19.113  1.00 10.00      A   
ATOM   1483  CA  LEU A 158       5.707  -4.273 -17.608  1.00 10.00      A   
ATOM   1484  CB  LEU A 158       4.869  -3.263 -18.391  1.00 10.00      A   
ATOM   1485  CG  LEU A 158       4.078  -2.249 -17.571  1.00 10.00      A   
ATOM   1486  CD1 LEU A 158       5.015  -1.396 -16.726  1.00 10.00      A   
ATOM   1487  CD2 LEU A 158       3.230  -1.378 -18.485  1.00 10.00      A   
ATOM   1488  C   LEU A 158       4.958  -5.602 -17.486  1.00 10.00      A   
ATOM   1489  O   LEU A 158       4.847  -6.356 -18.457  1.00 10.00      A   
ATOM   1490  N   LYS A 159       4.444  -5.880 -16.299  1.00 10.00      A   
ATOM   1491  HN  LYS A 159       4.554  -5.233 -15.566  1.00 10.00      A   
ATOM   1492  CA  LYS A 159       3.721  -7.117 -16.052  1.00 10.00      A   
ATOM   1493  CB  LYS A 159       4.487  -8.000 -15.058  1.00 10.00      A   
ATOM   1494  CG  LYS A 159       5.842  -8.485 -15.549  1.00 10.00      A   
ATOM   1495  CD  LYS A 159       6.594  -9.228 -14.454  1.00 10.00      A   
ATOM   1496  CE  LYS A 159       5.976 -10.592 -14.193  1.00 10.00      A   
ATOM   1497  NZ  LYS A 159       6.606 -11.284 -13.039  1.00 10.00      A   
ATOM   1498  HZ1 LYS A 159       6.427 -10.755 -12.160  1.00 10.00      A   
ATOM   1499  HZ2 LYS A 159       7.632 -11.367 -13.181  1.00 10.00      A   
ATOM   1500  HZ3 LYS A 159       6.211 -12.240 -12.938  1.00 10.00      A   
ATOM   1501  C   LYS A 159       2.310  -6.858 -15.531  1.00 10.00      A   
ATOM   1502  O   LYS A 159       1.326  -7.292 -16.135  1.00 10.00      A   
ATOM   1503  N   GLU A 160       2.211  -6.150 -14.413  1.00 10.00      A   
ATOM   1504  HN  GLU A 160       3.024  -5.794 -14.000  1.00 10.00      A   
ATOM   1505  CA  GLU A 160       0.917  -5.867 -13.799  1.00 10.00      A   
ATOM   1506  CB  GLU A 160       0.887  -6.372 -12.356  1.00 10.00      A   
ATOM   1507  CG  GLU A 160       1.235  -7.839 -12.194  1.00 10.00      A   
ATOM   1508  CD  GLU A 160       1.178  -8.293 -10.752  1.00 10.00      A   
ATOM   1509  OE1 GLU A 160       2.243  -8.622 -10.184  1.00 10.00      A   
ATOM   1510  OE2 GLU A 160       0.068  -8.335 -10.183  1.00 10.00      A   
ATOM   1511  C   GLU A 160       0.594  -4.380 -13.812  1.00 10.00      A   
ATOM   1512  O   GLU A 160       1.242  -3.589 -13.127  1.00 10.00      A   
ATOM   1513  N   LEU A 161      -0.399  -4.009 -14.599  1.00 10.00      A   
ATOM   1514  HN  LEU A 161      -0.857  -4.691 -15.142  1.00 10.00      A   
ATOM   1515  CA  LEU A 161      -0.837  -2.623 -14.688  1.00 10.00      A   
ATOM   1516  CB  LEU A 161      -0.826  -2.144 -16.143  1.00 10.00      A   
ATOM   1517  CG  LEU A 161      -1.015  -0.642 -16.373  1.00 10.00      A   
ATOM   1518  CD1 LEU A 161       0.063   0.149 -15.652  1.00 10.00      A   
ATOM   1519  CD2 LEU A 161      -1.004  -0.326 -17.860  1.00 10.00      A   
ATOM   1520  C   LEU A 161      -2.235  -2.501 -14.087  1.00 10.00      A   
ATOM   1521  O   LEU A 161      -3.240  -2.645 -14.786  1.00 10.00      A   
ATOM   1522  N   ASP A 162      -2.286  -2.248 -12.784  1.00 10.00      A   
ATOM   1523  HN  ASP A 162      -1.449  -2.101 -12.291  1.00 10.00      A   
ATOM   1524  CA  ASP A 162      -3.554  -2.150 -12.070  1.00 10.00      A   
ATOM   1525  CB  ASP A 162      -3.530  -3.074 -10.850  1.00 10.00      A   
ATOM   1526  CG  ASP A 162      -4.750  -2.951  -9.954  1.00 10.00      A   
ATOM   1527  OD1 ASP A 162      -5.854  -2.651 -10.466  1.00 10.00      A   
ATOM   1528  OD2 ASP A 162      -4.616  -3.193  -8.734  1.00 10.00      A   
ATOM   1529  C   ASP A 162      -3.842  -0.721 -11.636  1.00 10.00      A   
ATOM   1530  O   ASP A 162      -3.050  -0.107 -10.925  1.00 10.00      A   
ATOM   1531  N   LEU A 163      -4.971  -0.195 -12.082  1.00 10.00      A   
ATOM   1532  HN  LEU A 163      -5.547  -0.732 -12.666  1.00 10.00      A   
ATOM   1533  CA  LEU A 163      -5.383   1.159 -11.740  1.00 10.00      A   
ATOM   1534  CB  LEU A 163      -5.315   2.070 -12.972  1.00 10.00      A   
ATOM   1535  CG  LEU A 163      -3.936   2.629 -13.338  1.00 10.00      A   
ATOM   1536  CD1 LEU A 163      -3.127   1.623 -14.145  1.00 10.00      A   
ATOM   1537  CD2 LEU A 163      -4.075   3.939 -14.097  1.00 10.00      A   
ATOM   1538  C   LEU A 163      -6.803   1.147 -11.176  1.00 10.00      A   
ATOM   1539  O   LEU A 163      -7.685   1.854 -11.660  1.00 10.00      A   
ATOM   1540  N   ARG A 164      -7.013   0.322 -10.158  1.00 10.00      A   
ATOM   1541  HN  ARG A 164      -6.266  -0.222  -9.828  1.00 10.00      A   
ATOM   1542  CA  ARG A 164      -8.320   0.177  -9.523  1.00 10.00      A   
ATOM   1543  CB  ARG A 164      -8.346  -1.062  -8.620  1.00 10.00      A   
ATOM   1544  CG  ARG A 164      -7.323  -1.049  -7.501  1.00 10.00      A   
ATOM   1545  CD  ARG A 164      -7.171  -2.421  -6.875  1.00 10.00      A   
ATOM   1546  NE  ARG A 164      -6.711  -2.337  -5.493  1.00 10.00      A   
ATOM   1547  HE  ARG A 164      -7.366  -2.042  -4.818  1.00 10.00      A   
ATOM   1548  CZ  ARG A 164      -5.473  -2.630  -5.096  1.00 10.00      A   
ATOM   1549  NH1 ARG A 164      -4.555  -3.027  -5.971  1.00 10.00      A   
ATOM   1550 HH11 ARG A 164      -4.796  -3.113  -6.991  1.00 10.00      A   
ATOM   1551 HH12 ARG A 164      -3.589  -3.256  -5.648  1.00 10.00      A   
ATOM   1552  NH2 ARG A 164      -5.155  -2.521  -3.815  1.00 10.00      A   
ATOM   1553 HH21 ARG A 164      -4.190  -2.746  -3.492  1.00 10.00      A   
ATOM   1554 HH22 ARG A 164      -5.872  -2.208  -3.125  1.00 10.00      A   
ATOM   1555  C   ARG A 164      -8.751   1.424  -8.748  1.00 10.00      A   
ATOM   1556  O   ARG A 164      -7.980   1.987  -7.965  1.00 10.00      A   
ATOM   1557  N   GLU A 165      -9.994   1.844  -8.988  1.00 10.00      A   
ATOM   1558  HN  GLU A 165     -10.536   1.353  -9.642  1.00 10.00      A   
ATOM   1559  CA  GLU A 165     -10.586   3.006  -8.323  1.00 10.00      A   
ATOM   1560  CB  GLU A 165     -10.787   2.743  -6.822  1.00 10.00      A   
ATOM   1561  CG  GLU A 165     -12.091   2.043  -6.466  1.00 10.00      A   
ATOM   1562  CD  GLU A 165     -12.153   0.621  -6.973  1.00 10.00      A   
ATOM   1563  OE1 GLU A 165     -11.602  -0.280  -6.301  1.00 10.00      A   
ATOM   1564  OE2 GLU A 165     -12.755   0.397  -8.045  1.00 10.00      A   
ATOM   1565  C   GLU A 165      -9.785   4.287  -8.540  1.00 10.00      A   
ATOM   1566  O   GLU A 165      -9.798   5.181  -7.697  1.00 10.00      A   
ATOM   1567  N   SER A 166      -9.106   4.385  -9.673  1.00 10.00      A   
ATOM   1568  HN  SER A 166      -9.156   3.658 -10.329  1.00 10.00      A   
ATOM   1569  CA  SER A 166      -8.297   5.559  -9.968  1.00 10.00      A   
ATOM   1570  CB  SER A 166      -6.898   5.146 -10.425  1.00 10.00      A   
ATOM   1571  OG  SER A 166      -6.138   4.651  -9.336  1.00 10.00      A   
ATOM   1572  HG  SER A 166      -5.708   3.824  -9.594  1.00 10.00      A   
ATOM   1573  C   SER A 166      -8.950   6.471 -10.999  1.00 10.00      A   
ATOM   1574  O   SER A 166      -9.281   6.040 -12.100  1.00 10.00      A   
ATOM   1575  N   ASP A 167      -9.129   7.732 -10.628  1.00 10.00      A   
ATOM   1576  HN  ASP A 167      -8.843   8.013  -9.730  1.00 10.00      A   
ATOM   1577  CA  ASP A 167      -9.729   8.714 -11.519  1.00 10.00      A   
ATOM   1578  CB  ASP A 167     -10.358   9.861 -10.722  1.00 10.00      A   
ATOM   1579  CG  ASP A 167     -10.891  10.971 -11.611  1.00 10.00      A   
ATOM   1580  OD1 ASP A 167     -11.926  10.760 -12.277  1.00 10.00      A   
ATOM   1581  OD2 ASP A 167     -10.281  12.063 -11.639  1.00 10.00      A   
ATOM   1582  C   ASP A 167      -8.682   9.257 -12.482  1.00 10.00      A   
ATOM   1583  O   ASP A 167      -7.910  10.158 -12.145  1.00 10.00      A   
ATOM   1584  N   VAL A 168      -8.640   8.688 -13.672  1.00 10.00      A   
ATOM   1585  HN  VAL A 168      -9.268   7.961 -13.878  1.00 10.00      A   
ATOM   1586  CA  VAL A 168      -7.693   9.116 -14.687  1.00 10.00      A   
ATOM   1587  CB  VAL A 168      -7.190   7.913 -15.511  1.00 10.00      A   
ATOM   1588  CG1 VAL A 168      -6.018   8.305 -16.396  1.00 10.00      A   
ATOM   1589  CG2 VAL A 168      -6.819   6.749 -14.603  1.00 10.00      A   
ATOM   1590  C   VAL A 168      -8.377  10.103 -15.621  1.00 10.00      A   
ATOM   1591  O   VAL A 168      -9.560   9.944 -15.927  1.00 10.00      A   
ATOM   1592  N   ASP A 169      -7.652  11.128 -16.050  1.00 10.00      A   
ATOM   1593  HN  ASP A 169      -6.721  11.225 -15.746  1.00 10.00      A   
ATOM   1594  CA  ASP A 169      -8.214  12.116 -16.962  1.00 10.00      A   
ATOM   1595  CB  ASP A 169      -7.337  13.365 -17.052  1.00 10.00      A   
ATOM   1596  CG  ASP A 169      -8.130  14.589 -17.469  1.00 10.00      A   
ATOM   1597  OD1 ASP A 169      -8.781  14.551 -18.532  1.00 10.00      A   
ATOM   1598  OD2 ASP A 169      -8.107  15.595 -16.729  1.00 10.00      A   
ATOM   1599  C   ASP A 169      -8.397  11.495 -18.338  1.00 10.00      A   
ATOM   1600  O   ASP A 169      -7.424  11.259 -19.059  1.00 10.00      A   
ATOM   1601  N   ASP A 170      -9.643  11.208 -18.673  1.00 10.00      A   
ATOM   1602  HN  ASP A 170     -10.357  11.412 -18.039  1.00 10.00      A   
ATOM   1603  CA  ASP A 170      -9.991  10.591 -19.942  1.00 10.00      A   
ATOM   1604  CB  ASP A 170     -11.465  10.169 -19.939  1.00 10.00      A   
ATOM   1605  CG  ASP A 170     -11.670   8.733 -19.505  1.00 10.00      A   
ATOM   1606  OD1 ASP A 170     -11.296   7.826 -20.269  1.00 10.00      A   
ATOM   1607  OD2 ASP A 170     -12.221   8.505 -18.412  1.00 10.00      A   
ATOM   1608  C   ASP A 170      -9.712  11.502 -21.128  1.00 10.00      A   
ATOM   1609  O   ASP A 170     -10.405  12.495 -21.345  1.00 10.00      A   
ATOM   1610  N   VAL A 171      -8.681  11.166 -21.887  1.00 10.00      A   
ATOM   1611  HN  VAL A 171      -8.142  10.385 -21.643  1.00 10.00      A   
ATOM   1612  CA  VAL A 171      -8.322  11.937 -23.069  1.00 10.00      A   
ATOM   1613  CB  VAL A 171      -6.828  12.330 -23.080  1.00 10.00      A   
ATOM   1614  CG1 VAL A 171      -6.517  13.222 -24.272  1.00 10.00      A   
ATOM   1615  CG2 VAL A 171      -6.435  13.019 -21.780  1.00 10.00      A   
ATOM   1616  C   VAL A 171      -8.648  11.126 -24.322  1.00 10.00      A   
ATOM   1617  O   VAL A 171      -9.558  11.474 -25.079  1.00 10.00      A   
ATOM   1618  N   SER A 172      -7.915  10.033 -24.516  1.00 10.00      A   
ATOM   1619  HN  SER A 172      -7.218   9.807 -23.866  1.00 10.00      A   
ATOM   1620  CA  SER A 172      -8.112   9.147 -25.657  1.00 10.00      A   
ATOM   1621  CB  SER A 172      -7.412   9.696 -26.906  1.00 10.00      A   
ATOM   1622  OG  SER A 172      -7.859  11.007 -27.221  1.00 10.00      A   
ATOM   1623  HG  SER A 172      -8.705  11.173 -26.779  1.00 10.00      A   
ATOM   1624  C   SER A 172      -7.570   7.756 -25.324  1.00 10.00      A   
ATOM   1625  O   SER A 172      -6.571   7.630 -24.614  1.00 10.00      A   
ATOM   1626  N   GLY A 173      -8.222   6.723 -25.842  1.00 10.00      A   
ATOM   1627  HN  GLY A 173      -9.002   6.889 -26.418  1.00 10.00      A   
ATOM   1628  CA  GLY A 173      -7.798   5.357 -25.581  1.00 10.00      A   
ATOM   1629  C   GLY A 173      -6.747   4.876 -26.563  1.00 10.00      A   
ATOM   1630  O   GLY A 173      -6.688   3.692 -26.897  1.00 10.00      A   
ATOM   1631  N   HIS A 174      -5.900   5.792 -27.009  1.00 10.00      A   
ATOM   1632  HN  HIS A 174      -5.984   6.716 -26.685  1.00 10.00      A   
ATOM   1633  CA  HIS A 174      -4.848   5.462 -27.963  1.00 10.00      A   
ATOM   1634  CB  HIS A 174      -4.620   6.630 -28.932  1.00 10.00      A   
ATOM   1635  CG  HIS A 174      -3.931   6.246 -30.212  1.00 10.00      A   
ATOM   1636  ND1 HIS A 174      -4.595   5.568 -31.207  1.00 10.00      A   
ATOM   1637  CD2 HIS A 174      -2.647   6.465 -30.598  1.00 10.00      A   
ATOM   1638  CE1 HIS A 174      -3.708   5.390 -32.172  1.00 10.00      A   
ATOM   1639  NE2 HIS A 174      -2.520   5.914 -31.846  1.00 10.00      A   
ATOM   1640  HE2 HIS A 174      -1.705   5.899 -32.396  1.00 10.00      A   
ATOM   1641  C   HIS A 174      -3.551   5.117 -27.240  1.00 10.00      A   
ATOM   1642  O   HIS A 174      -2.569   4.716 -27.860  1.00 10.00      A   
ATOM   1643  N   TRP A 175      -3.559   5.260 -25.921  1.00 10.00      A   
ATOM   1644  HN  TRP A 175      -4.380   5.565 -25.482  1.00 10.00      A   
ATOM   1645  CA  TRP A 175      -2.382   4.973 -25.107  1.00 10.00      A   
ATOM   1646  CB  TRP A 175      -2.622   5.376 -23.644  1.00 10.00      A   
ATOM   1647  CG  TRP A 175      -3.708   4.591 -22.967  1.00 10.00      A   
ATOM   1648  CD1 TRP A 175      -5.052   4.818 -23.034  1.00 10.00      A   
ATOM   1649  CD2 TRP A 175      -3.538   3.444 -22.125  1.00 10.00      A   
ATOM   1650  NE1 TRP A 175      -5.728   3.885 -22.290  1.00 10.00      A   
ATOM   1651  HE1 TRP A 175      -6.705   3.842 -22.181  1.00 10.00      A   
ATOM   1652  CE2 TRP A 175      -4.824   3.030 -21.721  1.00 10.00      A   
ATOM   1653  CE3 TRP A 175      -2.425   2.726 -21.674  1.00 10.00      A   
ATOM   1654  CZ2 TRP A 175      -5.026   1.932 -20.889  1.00 10.00      A   
ATOM   1655  CZ3 TRP A 175      -2.627   1.637 -20.848  1.00 10.00      A   
ATOM   1656  CH2 TRP A 175      -3.919   1.250 -20.465  1.00 10.00      A   
ATOM   1657  C   TRP A 175      -1.994   3.501 -25.195  1.00 10.00      A   
ATOM   1658  O   TRP A 175      -0.829   3.143 -25.055  1.00 10.00      A   
ATOM   1659  N   LEU A 176      -2.985   2.657 -25.438  1.00 10.00      A   
ATOM   1660  HN  LEU A 176      -3.891   3.011 -25.548  1.00 10.00      A   
ATOM   1661  CA  LEU A 176      -2.772   1.221 -25.543  1.00 10.00      A   
ATOM   1662  CB  LEU A 176      -4.115   0.497 -25.449  1.00 10.00      A   
ATOM   1663  CG  LEU A 176      -4.073  -0.970 -25.022  1.00 10.00      A   
ATOM   1664  CD1 LEU A 176      -3.720  -1.095 -23.547  1.00 10.00      A   
ATOM   1665  CD2 LEU A 176      -5.397  -1.651 -25.323  1.00 10.00      A   
ATOM   1666  C   LEU A 176      -2.081   0.871 -26.859  1.00 10.00      A   
ATOM   1667  O   LEU A 176      -1.398  -0.145 -26.970  1.00 10.00      A   
ATOM   1668  N   SER A 177      -2.262   1.727 -27.855  1.00 10.00      A   
ATOM   1669  HN  SER A 177      -2.819   2.517 -27.708  1.00 10.00      A   
ATOM   1670  CA  SER A 177      -1.667   1.521 -29.167  1.00 10.00      A   
ATOM   1671  CB  SER A 177      -2.343   2.430 -30.195  1.00 10.00      A   
ATOM   1672  OG  SER A 177      -3.744   2.491 -29.980  1.00 10.00      A   
ATOM   1673  HG  SER A 177      -4.138   3.106 -30.613  1.00 10.00      A   
ATOM   1674  C   SER A 177      -0.164   1.787 -29.142  1.00 10.00      A   
ATOM   1675  O   SER A 177       0.556   1.440 -30.084  1.00 10.00      A   
ATOM   1676  N   HIS A 178       0.306   2.388 -28.052  1.00 10.00      A   
ATOM   1677  HN  HIS A 178      -0.319   2.629 -27.334  1.00 10.00      A   
ATOM   1678  CA  HIS A 178       1.723   2.704 -27.895  1.00 10.00      A   
ATOM   1679  CB  HIS A 178       1.916   3.848 -26.896  1.00 10.00      A   
ATOM   1680  CG  HIS A 178       1.641   5.208 -27.461  1.00 10.00      A   
ATOM   1681  ND1 HIS A 178       2.638   6.144 -27.592  1.00 10.00      A   
ATOM   1682  CD2 HIS A 178       0.470   5.740 -27.896  1.00 10.00      A   
ATOM   1683  CE1 HIS A 178       2.060   7.219 -28.095  1.00 10.00      A   
ATOM   1684  NE2 HIS A 178       0.751   7.021 -28.296  1.00 10.00      A   
ATOM   1685  HE2 HIS A 178       0.114   7.667 -28.672  1.00 10.00      A   
ATOM   1686  C   HIS A 178       2.525   1.480 -27.455  1.00 10.00      A   
ATOM   1687  O   HIS A 178       3.755   1.489 -27.499  1.00 10.00      A   
ATOM   1688  N   PHE A 179       1.823   0.434 -27.032  1.00 10.00      A   
ATOM   1689  HN  PHE A 179       0.847   0.490 -27.021  1.00 10.00      A   
ATOM   1690  CA  PHE A 179       2.467  -0.799 -26.591  1.00 10.00      A   
ATOM   1691  CB  PHE A 179       1.438  -1.763 -25.993  1.00 10.00      A   
ATOM   1692  CG  PHE A 179       1.239  -1.622 -24.508  1.00 10.00      A   
ATOM   1693  CD1 PHE A 179       0.036  -1.156 -23.994  1.00 10.00      A   
ATOM   1694  CD2 PHE A 179       2.246  -1.966 -23.625  1.00 10.00      A   
ATOM   1695  CE1 PHE A 179      -0.157  -1.038 -22.630  1.00 10.00      A   
ATOM   1696  CE2 PHE A 179       2.061  -1.846 -22.261  1.00 10.00      A   
ATOM   1697  CZ  PHE A 179       0.858  -1.383 -21.762  1.00 10.00      A   
ATOM   1698  C   PHE A 179       3.204  -1.477 -27.747  1.00 10.00      A   
ATOM   1699  O   PHE A 179       2.596  -1.811 -28.766  1.00 10.00      A   
ATOM   1700  N   PRO A 180       4.524  -1.681 -27.598  1.00 10.00      A   
ATOM   1701  CA  PRO A 180       5.360  -2.318 -28.626  1.00 10.00      A   
ATOM   1702  CB  PRO A 180       6.755  -2.354 -27.992  1.00 10.00      A   
ATOM   1703  CG  PRO A 180       6.719  -1.319 -26.920  1.00 10.00      A   
ATOM   1704  CD  PRO A 180       5.308  -1.296 -26.413  1.00 10.00      A   
ATOM   1705  C   PRO A 180       4.896  -3.736 -28.952  1.00 10.00      A   
ATOM   1706  O   PRO A 180       4.393  -4.453 -28.083  1.00 10.00      A   
ATOM   1707  N   ASP A 181       5.083  -4.140 -30.204  1.00 10.00      A   
ATOM   1708  HN  ASP A 181       5.496  -3.525 -30.844  1.00 10.00      A   
ATOM   1709  CA  ASP A 181       4.686  -5.469 -30.660  1.00 10.00      A   
ATOM   1710  CB  ASP A 181       4.872  -5.583 -32.174  1.00 10.00      A   
ATOM   1711  CG  ASP A 181       3.845  -6.484 -32.832  1.00 10.00      A   
ATOM   1712  OD1 ASP A 181       4.002  -7.722 -32.782  1.00 10.00      A   
ATOM   1713  OD2 ASP A 181       2.876  -5.956 -33.417  1.00 10.00      A   
ATOM   1714  C   ASP A 181       5.498  -6.551 -29.958  1.00 10.00      A   
ATOM   1715  O   ASP A 181       5.052  -7.685 -29.811  1.00 10.00      A   
ATOM   1716  N   THR A 182       6.686  -6.184 -29.511  1.00 10.00      A   
ATOM   1717  HN  THR A 182       6.990  -5.267 -29.662  1.00 10.00      A   
ATOM   1718  CA  THR A 182       7.566  -7.110 -28.821  1.00 10.00      A   
ATOM   1719  CB  THR A 182       9.026  -6.641 -28.934  1.00 10.00      A   
ATOM   1720  OG1 THR A 182       9.161  -5.843 -30.123  1.00 10.00      A   
ATOM   1721  HG1 THR A 182       9.086  -6.413 -30.902  1.00 10.00      A   
ATOM   1722  CG2 THR A 182       9.962  -7.838 -29.031  1.00 10.00      A   
ATOM   1723  C   THR A 182       7.182  -7.260 -27.346  1.00 10.00      A   
ATOM   1724  O   THR A 182       7.735  -8.101 -26.637  1.00 10.00      A   
ATOM   1725  N   TYR A 183       6.249  -6.435 -26.884  1.00 10.00      A   
ATOM   1726  HN  TYR A 183       5.847  -5.779 -27.490  1.00 10.00      A   
ATOM   1727  CA  TYR A 183       5.798  -6.495 -25.504  1.00 10.00      A   
ATOM   1728  CB  TYR A 183       5.094  -5.196 -25.106  1.00 10.00      A   
ATOM   1729  CG  TYR A 183       4.457  -5.242 -23.736  1.00 10.00      A   
ATOM   1730  CD1 TYR A 183       5.227  -5.125 -22.589  1.00 10.00      A   
ATOM   1731  CD2 TYR A 183       3.086  -5.410 -23.591  1.00 10.00      A   
ATOM   1732  CE1 TYR A 183       4.651  -5.174 -21.335  1.00 10.00      A   
ATOM   1733  CE2 TYR A 183       2.500  -5.456 -22.341  1.00 10.00      A   
ATOM   1734  CZ  TYR A 183       3.287  -5.338 -21.216  1.00 10.00      A   
ATOM   1735  OH  TYR A 183       2.709  -5.390 -19.965  1.00 10.00      A   
ATOM   1736  HH  TYR A 183       3.339  -5.772 -19.336  1.00 10.00      A   
ATOM   1737  C   TYR A 183       4.864  -7.686 -25.318  1.00 10.00      A   
ATOM   1738  O   TYR A 183       3.771  -7.725 -25.893  1.00 10.00      A   
ATOM   1739  N   THR A 184       5.302  -8.665 -24.537  1.00 10.00      A   
ATOM   1740  HN  THR A 184       6.191  -8.589 -24.124  1.00 10.00      A   
ATOM   1741  CA  THR A 184       4.507  -9.863 -24.297  1.00 10.00      A   
ATOM   1742  CB  THR A 184       5.050 -11.043 -25.131  1.00 10.00      A   
ATOM   1743  OG1 THR A 184       6.461 -11.163 -24.904  1.00 10.00      A   
ATOM   1744  HG1 THR A 184       6.646 -12.014 -24.488  1.00 10.00      A   
ATOM   1745  CG2 THR A 184       4.800 -10.825 -26.615  1.00 10.00      A   
ATOM   1746  C   THR A 184       4.526 -10.270 -22.825  1.00 10.00      A   
ATOM   1747  O   THR A 184       4.113 -11.375 -22.477  1.00 10.00      A   
ATOM   1748  N   SER A 185       4.991  -9.382 -21.957  1.00 10.00      A   
ATOM   1749  HN  SER A 185       5.294  -8.506 -22.274  1.00 10.00      A   
ATOM   1750  CA  SER A 185       5.067  -9.693 -20.533  1.00 10.00      A   
ATOM   1751  CB  SER A 185       6.311  -9.057 -19.915  1.00 10.00      A   
ATOM   1752  OG  SER A 185       6.452  -7.711 -20.332  1.00 10.00      A   
ATOM   1753  HG  SER A 185       6.040  -7.134 -19.673  1.00 10.00      A   
ATOM   1754  C   SER A 185       3.807  -9.282 -19.765  1.00 10.00      A   
ATOM   1755  O   SER A 185       3.819  -9.219 -18.533  1.00 10.00      A   
ATOM   1756  N   LEU A 186       2.723  -9.018 -20.486  1.00 10.00      A   
ATOM   1757  HN  LEU A 186       2.763  -9.104 -21.460  1.00 10.00      A   
ATOM   1758  CA  LEU A 186       1.471  -8.618 -19.856  1.00 10.00      A   
ATOM   1759  CB  LEU A 186       0.461  -8.154 -20.903  1.00 10.00      A   
ATOM   1760  CG  LEU A 186      -0.889  -7.683 -20.373  1.00 10.00      A   
ATOM   1761  CD1 LEU A 186      -0.742  -6.377 -19.607  1.00 10.00      A   
ATOM   1762  CD2 LEU A 186      -1.884  -7.544 -21.511  1.00 10.00      A   
ATOM   1763  C   LEU A 186       0.886  -9.750 -19.011  1.00 10.00      A   
ATOM   1764  O   LEU A 186       0.587 -10.832 -19.517  1.00 10.00      A   
ATOM   1765  N   VAL A 187       0.757  -9.492 -17.719  1.00 10.00      A   
ATOM   1766  HN  VAL A 187       1.040  -8.617 -17.380  1.00 10.00      A   
ATOM   1767  CA  VAL A 187       0.220 -10.470 -16.784  1.00 10.00      A   
ATOM   1768  CB  VAL A 187       1.204 -10.734 -15.617  1.00 10.00      A   
ATOM   1769  CG1 VAL A 187       0.600 -11.689 -14.597  1.00 10.00      A   
ATOM   1770  CG2 VAL A 187       2.532 -11.273 -16.132  1.00 10.00      A   
ATOM   1771  C   VAL A 187      -1.112  -9.985 -16.217  1.00 10.00      A   
ATOM   1772  O   VAL A 187      -2.054 -10.762 -16.057  1.00 10.00      A   
ATOM   1773  N   SER A 188      -1.190  -8.698 -15.921  1.00 10.00      A   
ATOM   1774  HN  SER A 188      -0.414  -8.123 -16.075  1.00 10.00      A   
ATOM   1775  CA  SER A 188      -2.401  -8.123 -15.365  1.00 10.00      A   
ATOM   1776  CB  SER A 188      -2.296  -8.058 -13.838  1.00 10.00      A   
ATOM   1777  OG  SER A 188      -3.540  -7.724 -13.249  1.00 10.00      A   
ATOM   1778  HG  SER A 188      -3.450  -7.725 -12.287  1.00 10.00      A   
ATOM   1779  C   SER A 188      -2.664  -6.737 -15.931  1.00 10.00      A   
ATOM   1780  O   SER A 188      -1.741  -5.936 -16.089  1.00 10.00      A   
ATOM   1781  N   LEU A 189      -3.925  -6.469 -16.243  1.00 10.00      A   
ATOM   1782  HN  LEU A 189      -4.608  -7.169 -16.118  1.00 10.00      A   
ATOM   1783  CA  LEU A 189      -4.330  -5.180 -16.779  1.00 10.00      A   
ATOM   1784  CB  LEU A 189      -4.322  -5.210 -18.311  1.00 10.00      A   
ATOM   1785  CG  LEU A 189      -4.608  -3.880 -19.014  1.00 10.00      A   
ATOM   1786  CD1 LEU A 189      -3.517  -2.867 -18.716  1.00 10.00      A   
ATOM   1787  CD2 LEU A 189      -4.753  -4.084 -20.512  1.00 10.00      A   
ATOM   1788  C   LEU A 189      -5.716  -4.800 -16.267  1.00 10.00      A   
ATOM   1789  O   LEU A 189      -6.681  -5.541 -16.450  1.00 10.00      A   
ATOM   1790  N   ASN A 190      -5.804  -3.653 -15.612  1.00 10.00      A   
ATOM   1791  HN  ASN A 190      -4.989  -3.120 -15.472  1.00 10.00      A   
ATOM   1792  CA  ASN A 190      -7.071  -3.164 -15.079  1.00 10.00      A   
ATOM   1793  CB  ASN A 190      -7.088  -3.256 -13.547  1.00 10.00      A   
ATOM   1794  CG  ASN A 190      -8.354  -2.683 -12.930  1.00 10.00      A   
ATOM   1795  OD1 ASN A 190      -9.402  -2.592 -13.575  1.00 10.00      A   
ATOM   1796  ND2 ASN A 190      -8.271  -2.308 -11.670  1.00 10.00      A   
ATOM   1797 HD21 ASN A 190      -7.404  -2.421 -11.204  1.00 10.00      A   
ATOM   1798 HD22 ASN A 190      -9.068  -1.931 -11.248  1.00 10.00      A   
ATOM   1799  C   ASN A 190      -7.338  -1.738 -15.545  1.00 10.00      A   
ATOM   1800  O   ASN A 190      -6.716  -0.786 -15.066  1.00 10.00      A   
ATOM   1801  N   ILE A 191      -8.261  -1.600 -16.489  1.00 10.00      A   
ATOM   1802  HN  ILE A 191      -8.720  -2.403 -16.830  1.00 10.00      A   
ATOM   1803  CA  ILE A 191      -8.612  -0.292 -17.037  1.00 10.00      A   
ATOM   1804  CB  ILE A 191      -8.245  -0.194 -18.534  1.00 10.00      A   
ATOM   1805  CG1 ILE A 191      -9.013  -1.243 -19.344  1.00 10.00      A   
ATOM   1806  CG2 ILE A 191      -6.745  -0.366 -18.726  1.00 10.00      A   
ATOM   1807  CD1 ILE A 191      -8.935  -1.046 -20.843  1.00 10.00      A   
ATOM   1808  C   ILE A 191     -10.105   0.005 -16.870  1.00 10.00      A   
ATOM   1809  O   ILE A 191     -10.647   0.884 -17.538  1.00 10.00      A   
ATOM   1810  N   SER A 192     -10.747  -0.707 -15.954  1.00 10.00      A   
ATOM   1811  HN  SER A 192     -10.243  -1.364 -15.428  1.00 10.00      A   
ATOM   1812  CA  SER A 192     -12.183  -0.553 -15.703  1.00 10.00      A   
ATOM   1813  CB  SER A 192     -12.615  -1.495 -14.576  1.00 10.00      A   
ATOM   1814  OG  SER A 192     -11.905  -2.724 -14.641  1.00 10.00      A   
ATOM   1815  HG  SER A 192     -11.134  -2.680 -14.059  1.00 10.00      A   
ATOM   1816  C   SER A 192     -12.592   0.891 -15.373  1.00 10.00      A   
ATOM   1817  O   SER A 192     -13.715   1.307 -15.663  1.00 10.00      A   
ATOM   1818  N   CYS A 193     -11.674   1.654 -14.797  1.00 10.00      A   
ATOM   1819  HN  CYS A 193     -10.783   1.285 -14.630  1.00 10.00      A   
ATOM   1820  CA  CYS A 193     -11.957   3.031 -14.403  1.00 10.00      A   
ATOM   1821  CB  CYS A 193     -10.932   3.501 -13.375  1.00 10.00      A   
ATOM   1822  SG  CYS A 193     -10.521   2.256 -12.129  1.00 10.00      A   
ATOM   1823  HG  CYS A 193      -9.207   2.067 -12.159  1.00 10.00      A   
ATOM   1824  C   CYS A 193     -12.018   4.004 -15.586  1.00 10.00      A   
ATOM   1825  O   CYS A 193     -12.730   5.006 -15.531  1.00 10.00      A   
ATOM   1826  N   LEU A 194     -11.287   3.709 -16.655  1.00 10.00      A   
ATOM   1827  HN  LEU A 194     -10.756   2.887 -16.662  1.00 10.00      A   
ATOM   1828  CA  LEU A 194     -11.267   4.584 -17.826  1.00 10.00      A   
ATOM   1829  CB  LEU A 194     -10.071   4.262 -18.724  1.00 10.00      A   
ATOM   1830  CG  LEU A 194      -8.725   4.850 -18.296  1.00 10.00      A   
ATOM   1831  CD1 LEU A 194      -7.597   4.267 -19.133  1.00 10.00      A   
ATOM   1832  CD2 LEU A 194      -8.746   6.368 -18.406  1.00 10.00      A   
ATOM   1833  C   LEU A 194     -12.563   4.503 -18.625  1.00 10.00      A   
ATOM   1834  O   LEU A 194     -13.162   3.437 -18.747  1.00 10.00      A   
ATOM   1835  N   ALA A 195     -12.992   5.631 -19.178  1.00 10.00      A   
ATOM   1836  HN  ALA A 195     -12.473   6.463 -19.049  1.00 10.00      A   
ATOM   1837  CA  ALA A 195     -14.217   5.670 -19.970  1.00 10.00      A   
ATOM   1838  CB  ALA A 195     -15.064   6.877 -19.590  1.00 10.00      A   
ATOM   1839  C   ALA A 195     -13.901   5.689 -21.461  1.00 10.00      A   
ATOM   1840  O   ALA A 195     -14.758   5.379 -22.293  1.00 10.00      A   
ATOM   1841  N   SER A 196     -12.670   6.063 -21.788  1.00 10.00      A   
ATOM   1842  HN  SER A 196     -12.039   6.306 -21.073  1.00 10.00      A   
ATOM   1843  CA  SER A 196     -12.227   6.136 -23.172  1.00 10.00      A   
ATOM   1844  CB  SER A 196     -10.863   6.828 -23.256  1.00 10.00      A   
ATOM   1845  OG  SER A 196     -10.066   6.539 -22.116  1.00 10.00      A   
ATOM   1846  HG  SER A 196     -10.391   7.053 -21.355  1.00 10.00      A   
ATOM   1847  C   SER A 196     -12.173   4.755 -23.819  1.00 10.00      A   
ATOM   1848  O   SER A 196     -11.875   3.752 -23.162  1.00 10.00      A   
ATOM   1849  N   GLU A 197     -12.473   4.704 -25.107  1.00 10.00      A   
ATOM   1850  HN  GLU A 197     -12.704   5.532 -25.578  1.00 10.00      A   
ATOM   1851  CA  GLU A 197     -12.458   3.452 -25.841  1.00 10.00      A   
ATOM   1852  CB  GLU A 197     -13.491   3.467 -26.970  1.00 10.00      A   
ATOM   1853  CG  GLU A 197     -13.628   2.135 -27.690  1.00 10.00      A   
ATOM   1854  CD  GLU A 197     -14.355   2.259 -29.009  1.00 10.00      A   
ATOM   1855  OE1 GLU A 197     -13.721   2.675 -30.002  1.00 10.00      A   
ATOM   1856  OE2 GLU A 197     -15.557   1.924 -29.069  1.00 10.00      A   
ATOM   1857  C   GLU A 197     -11.070   3.174 -26.399  1.00 10.00      A   
ATOM   1858  O   GLU A 197     -10.563   3.922 -27.242  1.00 10.00      A   
ATOM   1859  N   VAL A 198     -10.456   2.106 -25.917  1.00 10.00      A   
ATOM   1860  HN  VAL A 198     -10.909   1.557 -25.246  1.00 10.00      A   
ATOM   1861  CA  VAL A 198      -9.129   1.721 -26.372  1.00 10.00      A   
ATOM   1862  CB  VAL A 198      -8.423   0.788 -25.364  1.00 10.00      A   
ATOM   1863  CG1 VAL A 198      -8.014   1.557 -24.118  1.00 10.00      A   
ATOM   1864  CG2 VAL A 198      -9.308  -0.398 -25.000  1.00 10.00      A   
ATOM   1865  C   VAL A 198      -9.211   1.027 -27.724  1.00 10.00      A   
ATOM   1866  O   VAL A 198     -10.259   0.492 -28.093  1.00 10.00      A   
ATOM   1867  N   SER A 199      -8.113   1.057 -28.469  1.00 10.00      A   
ATOM   1868  HN  SER A 199      -7.318   1.525 -28.130  1.00 10.00      A   
ATOM   1869  CA  SER A 199      -8.063   0.422 -29.777  1.00 10.00      A   
ATOM   1870  CB  SER A 199      -6.722   0.718 -30.461  1.00 10.00      A   
ATOM   1871  OG  SER A 199      -6.561  -0.046 -31.649  1.00 10.00      A   
ATOM   1872  HG  SER A 199      -6.880   0.467 -32.404  1.00 10.00      A   
ATOM   1873  C   SER A 199      -8.251  -1.082 -29.639  1.00 10.00      A   
ATOM   1874  O   SER A 199      -7.409  -1.766 -29.059  1.00 10.00      A   
ATOM   1875  N   PHE A 200      -9.352  -1.595 -30.169  1.00 10.00      A   
ATOM   1876  HN  PHE A 200      -9.986  -1.002 -30.621  1.00 10.00      A   
ATOM   1877  CA  PHE A 200      -9.628  -3.020 -30.098  1.00 10.00      A   
ATOM   1878  CB  PHE A 200     -11.049  -3.338 -30.569  1.00 10.00      A   
ATOM   1879  CG  PHE A 200     -11.490  -4.739 -30.247  1.00 10.00      A   
ATOM   1880  CD1 PHE A 200     -11.708  -5.126 -28.934  1.00 10.00      A   
ATOM   1881  CD2 PHE A 200     -11.680  -5.668 -31.255  1.00 10.00      A   
ATOM   1882  CE1 PHE A 200     -12.106  -6.414 -28.633  1.00 10.00      A   
ATOM   1883  CE2 PHE A 200     -12.079  -6.957 -30.963  1.00 10.00      A   
ATOM   1884  CZ  PHE A 200     -12.292  -7.331 -29.650  1.00 10.00      A   
ATOM   1885  C   PHE A 200      -8.601  -3.793 -30.914  1.00 10.00      A   
ATOM   1886  O   PHE A 200      -8.225  -4.912 -30.564  1.00 10.00      A   
ATOM   1887  N   SER A 201      -8.126  -3.172 -31.989  1.00 10.00      A   
ATOM   1888  HN  SER A 201      -8.452  -2.271 -32.205  1.00 10.00      A   
ATOM   1889  CA  SER A 201      -7.130  -3.786 -32.849  1.00 10.00      A   
ATOM   1890  CB  SER A 201      -6.919  -2.926 -34.096  1.00 10.00      A   
ATOM   1891  OG  SER A 201      -8.161  -2.618 -34.712  1.00 10.00      A   
ATOM   1892  HG  SER A 201      -8.860  -2.624 -34.044  1.00 10.00      A   
ATOM   1893  C   SER A 201      -5.819  -3.969 -32.084  1.00 10.00      A   
ATOM   1894  O   SER A 201      -5.090  -4.936 -32.300  1.00 10.00      A   
ATOM   1895  N   ALA A 202      -5.525  -3.031 -31.188  1.00 10.00      A   
ATOM   1896  HN  ALA A 202      -6.136  -2.270 -31.077  1.00 10.00      A   
ATOM   1897  CA  ALA A 202      -4.321  -3.102 -30.370  1.00 10.00      A   
ATOM   1898  CB  ALA A 202      -3.924  -1.717 -29.888  1.00 10.00      A   
ATOM   1899  C   ALA A 202      -4.556  -4.023 -29.180  1.00 10.00      A   
ATOM   1900  O   ALA A 202      -3.715  -4.859 -28.851  1.00 10.00      A   
ATOM   1901  N   LEU A 203      -5.716  -3.867 -28.554  1.00 10.00      A   
ATOM   1902  HN  LEU A 203      -6.338  -3.178 -28.879  1.00 10.00      A   
ATOM   1903  CA  LEU A 203      -6.099  -4.671 -27.397  1.00 10.00      A   
ATOM   1904  CB  LEU A 203      -7.490  -4.251 -26.901  1.00 10.00      A   
ATOM   1905  CG  LEU A 203      -8.079  -5.047 -25.730  1.00 10.00      A   
ATOM   1906  CD1 LEU A 203      -7.252  -4.859 -24.468  1.00 10.00      A   
ATOM   1907  CD2 LEU A 203      -9.527  -4.644 -25.489  1.00 10.00      A   
ATOM   1908  C   LEU A 203      -6.082  -6.159 -27.729  1.00 10.00      A   
ATOM   1909  O   LEU A 203      -5.449  -6.949 -27.029  1.00 10.00      A   
ATOM   1910  N   GLU A 204      -6.761  -6.531 -28.810  1.00 10.00      A   
ATOM   1911  HN  GLU A 204      -7.230  -5.849 -29.340  1.00 10.00      A   
ATOM   1912  CA  GLU A 204      -6.831  -7.921 -29.233  1.00 10.00      A   
ATOM   1913  CB  GLU A 204      -7.670  -8.049 -30.506  1.00 10.00      A   
ATOM   1914  CG  GLU A 204      -8.256  -9.432 -30.724  1.00 10.00      A   
ATOM   1915  CD  GLU A 204      -8.174  -9.877 -32.170  1.00 10.00      A   
ATOM   1916  OE1 GLU A 204      -8.818  -9.246 -33.033  1.00 10.00      A   
ATOM   1917  OE2 GLU A 204      -7.463 -10.864 -32.450  1.00 10.00      A   
ATOM   1918  C   GLU A 204      -5.437  -8.487 -29.466  1.00 10.00      A   
ATOM   1919  O   GLU A 204      -5.102  -9.558 -28.962  1.00 10.00      A   
ATOM   1920  N   ARG A 205      -4.621  -7.751 -30.213  1.00 10.00      A   
ATOM   1921  HN  ARG A 205      -4.946  -6.897 -30.570  1.00 10.00      A   
ATOM   1922  CA  ARG A 205      -3.260  -8.178 -30.514  1.00 10.00      A   
ATOM   1923  CB  ARG A 205      -2.569  -7.188 -31.455  1.00 10.00      A   
ATOM   1924  CG  ARG A 205      -2.993  -7.321 -32.906  1.00 10.00      A   
ATOM   1925  CD  ARG A 205      -2.142  -6.449 -33.810  1.00 10.00      A   
ATOM   1926  NE  ARG A 205      -2.441  -5.028 -33.657  1.00 10.00      A   
ATOM   1927  HE  ARG A 205      -3.291  -4.793 -33.215  1.00 10.00      A   
ATOM   1928  CZ  ARG A 205      -1.636  -4.052 -34.082  1.00 10.00      A   
ATOM   1929  NH1 ARG A 205      -0.487  -4.346 -34.677  1.00 10.00      A   
ATOM   1930 HH11 ARG A 205      -0.212  -5.341 -34.818  1.00 10.00      A   
ATOM   1931 HH12 ARG A 205       0.150  -3.584 -35.006  1.00 10.00      A   
ATOM   1932  NH2 ARG A 205      -1.983  -2.783 -33.925  1.00 10.00      A   
ATOM   1933 HH21 ARG A 205      -1.349  -2.022 -34.261  1.00 10.00      A   
ATOM   1934 HH22 ARG A 205      -2.888  -2.535 -33.472  1.00 10.00      A   
ATOM   1935  C   ARG A 205      -2.439  -8.365 -29.245  1.00 10.00      A   
ATOM   1936  O   ARG A 205      -1.694  -9.334 -29.114  1.00 10.00      A   
ATOM   1937  N   LEU A 206      -2.583  -7.436 -28.313  1.00 10.00      A   
ATOM   1938  HN  LEU A 206      -3.189  -6.681 -28.480  1.00 10.00      A   
ATOM   1939  CA  LEU A 206      -1.859  -7.501 -27.055  1.00 10.00      A   
ATOM   1940  CB  LEU A 206      -2.083  -6.229 -26.241  1.00 10.00      A   
ATOM   1941  CG  LEU A 206      -1.126  -5.076 -26.549  1.00 10.00      A   
ATOM   1942  CD1 LEU A 206      -1.779  -3.733 -26.267  1.00 10.00      A   
ATOM   1943  CD2 LEU A 206       0.162  -5.229 -25.757  1.00 10.00      A   
ATOM   1944  C   LEU A 206      -2.251  -8.736 -26.254  1.00 10.00      A   
ATOM   1945  O   LEU A 206      -1.391  -9.429 -25.717  1.00 10.00      A   
ATOM   1946  N   VAL A 207      -3.546  -9.018 -26.201  1.00 10.00      A   
ATOM   1947  HN  VAL A 207      -4.180  -8.426 -26.665  1.00 10.00      A   
ATOM   1948  CA  VAL A 207      -4.053 -10.178 -25.475  1.00 10.00      A   
ATOM   1949  CB  VAL A 207      -5.600 -10.160 -25.400  1.00 10.00      A   
ATOM   1950  CG1 VAL A 207      -6.137 -11.433 -24.766  1.00 10.00      A   
ATOM   1951  CG2 VAL A 207      -6.089  -8.939 -24.635  1.00 10.00      A   
ATOM   1952  C   VAL A 207      -3.597 -11.471 -26.152  1.00 10.00      A   
ATOM   1953  O   VAL A 207      -3.313 -12.470 -25.489  1.00 10.00      A   
ATOM   1954  N   THR A 208      -3.513 -11.435 -27.479  1.00 10.00      A   
ATOM   1955  HN  THR A 208      -3.736 -10.601 -27.945  1.00 10.00      A   
ATOM   1956  CA  THR A 208      -3.109 -12.599 -28.260  1.00 10.00      A   
ATOM   1957  CB  THR A 208      -3.400 -12.394 -29.761  1.00 10.00      A   
ATOM   1958  OG1 THR A 208      -4.744 -11.921 -29.934  1.00 10.00      A   
ATOM   1959  HG1 THR A 208      -4.868 -11.110 -29.416  1.00 10.00      A   
ATOM   1960  CG2 THR A 208      -3.222 -13.693 -30.532  1.00 10.00      A   
ATOM   1961  C   THR A 208      -1.628 -12.937 -28.080  1.00 10.00      A   
ATOM   1962  O   THR A 208      -1.248 -14.112 -28.039  1.00 10.00      A   
ATOM   1963  N   ARG A 209      -0.789 -11.916 -27.955  1.00 10.00      A   
ATOM   1964  HN  ARG A 209      -1.139 -11.000 -27.956  1.00 10.00      A   
ATOM   1965  CA  ARG A 209       0.645 -12.138 -27.816  1.00 10.00      A   
ATOM   1966  CB  ARG A 209       1.472 -11.076 -28.556  1.00 10.00      A   
ATOM   1967  CG  ARG A 209       1.351  -9.654 -28.032  1.00 10.00      A   
ATOM   1968  CD  ARG A 209       1.991  -8.684 -29.012  1.00 10.00      A   
ATOM   1969  NE  ARG A 209       2.017  -7.305 -28.521  1.00 10.00      A   
ATOM   1970  HE  ARG A 209       2.405  -7.150 -27.629  1.00 10.00      A   
ATOM   1971  CZ  ARG A 209       1.561  -6.263 -29.221  1.00 10.00      A   
ATOM   1972  NH1 ARG A 209       1.045  -6.451 -30.429  1.00 10.00      A   
ATOM   1973 HH11 ARG A 209       0.998  -7.411 -30.835  1.00 10.00      A   
ATOM   1974 HH12 ARG A 209       0.689  -5.638 -30.978  1.00 10.00      A   
ATOM   1975  NH2 ARG A 209       1.658  -5.032 -28.737  1.00 10.00      A   
ATOM   1976 HH21 ARG A 209       2.098  -4.866 -27.807  1.00 10.00      A   
ATOM   1977 HH22 ARG A 209       1.296  -4.222 -29.286  1.00 10.00      A   
ATOM   1978  C   ARG A 209       1.107 -12.322 -26.373  1.00 10.00      A   
ATOM   1979  O   ARG A 209       2.276 -12.619 -26.130  1.00 10.00      A   
ATOM   1980  N   CYS A 210       0.202 -12.168 -25.417  1.00 10.00      A   
ATOM   1981  HN  CYS A 210      -0.721 -11.937 -25.658  1.00 10.00      A   
ATOM   1982  CA  CYS A 210       0.559 -12.328 -24.012  1.00 10.00      A   
ATOM   1983  CB  CYS A 210       0.237 -11.063 -23.222  1.00 10.00      A   
ATOM   1984  SG  CYS A 210       0.939  -9.558 -23.933  1.00 10.00      A   
ATOM   1985  HG  CYS A 210       0.069  -9.095 -24.823  1.00 10.00      A   
ATOM   1986  C   CYS A 210      -0.116 -13.546 -23.384  1.00 10.00      A   
ATOM   1987  O   CYS A 210      -1.238 -13.462 -22.885  1.00 10.00      A   
ATOM   1988  N   PRO A 211       0.573 -14.697 -23.375  1.00 10.00      A   
ATOM   1989  CA  PRO A 211       0.035 -15.934 -22.805  1.00 10.00      A   
ATOM   1990  CB  PRO A 211       0.899 -17.006 -23.464  1.00 10.00      A   
ATOM   1991  CG  PRO A 211       2.221 -16.341 -23.652  1.00 10.00      A   
ATOM   1992  CD  PRO A 211       1.930 -14.886 -23.920  1.00 10.00      A   
ATOM   1993  C   PRO A 211       0.205 -15.980 -21.287  1.00 10.00      A   
ATOM   1994  O   PRO A 211      -0.133 -16.971 -20.640  1.00 10.00      A   
ATOM   1995  N   ASN A 212       0.730 -14.895 -20.730  1.00 10.00      A   
ATOM   1996  HN  ASN A 212       0.973 -14.138 -21.301  1.00 10.00      A   
ATOM   1997  CA  ASN A 212       0.955 -14.800 -19.293  1.00 10.00      A   
ATOM   1998  CB  ASN A 212       2.336 -14.208 -19.005  1.00 10.00      A   
ATOM   1999  CG  ASN A 212       3.459 -15.145 -19.396  1.00 10.00      A   
ATOM   2000  OD1 ASN A 212       3.325 -16.364 -19.292  1.00 10.00      A   
ATOM   2001  ND2 ASN A 212       4.571 -14.587 -19.850  1.00 10.00      A   
ATOM   2002 HD21 ASN A 212       4.610 -13.606 -19.907  1.00 10.00      A   
ATOM   2003 HD22 ASN A 212       5.309 -15.177 -20.120  1.00 10.00      A   
ATOM   2004  C   ASN A 212      -0.125 -13.958 -18.637  1.00 10.00      A   
ATOM   2005  O   ASN A 212      -0.083 -13.702 -17.432  1.00 10.00      A   
ATOM   2006  N   LEU A 213      -1.089 -13.525 -19.442  1.00 10.00      A   
ATOM   2007  HN  LEU A 213      -1.052 -13.754 -20.393  1.00 10.00      A   
ATOM   2008  CA  LEU A 213      -2.195 -12.714 -18.960  1.00 10.00      A   
ATOM   2009  CB  LEU A 213      -3.005 -12.171 -20.142  1.00 10.00      A   
ATOM   2010  CG  LEU A 213      -4.149 -11.209 -19.810  1.00 10.00      A   
ATOM   2011  CD1 LEU A 213      -3.620  -9.958 -19.126  1.00 10.00      A   
ATOM   2012  CD2 LEU A 213      -4.912 -10.844 -21.072  1.00 10.00      A   
ATOM   2013  C   LEU A 213      -3.087 -13.525 -18.029  1.00 10.00      A   
ATOM   2014  O   LEU A 213      -3.722 -14.497 -18.447  1.00 10.00      A   
ATOM   2015  N   LYS A 214      -3.113 -13.127 -16.766  1.00 10.00      A   
ATOM   2016  HN  LYS A 214      -2.569 -12.347 -16.504  1.00 10.00      A   
ATOM   2017  CA  LYS A 214      -3.910 -13.806 -15.757  1.00 10.00      A   
ATOM   2018  CB  LYS A 214      -3.061 -14.096 -14.517  1.00 10.00      A   
ATOM   2019  CG  LYS A 214      -1.987 -15.152 -14.723  1.00 10.00      A   
ATOM   2020  CD  LYS A 214      -2.599 -16.512 -15.019  1.00 10.00      A   
ATOM   2021  CE  LYS A 214      -1.552 -17.612 -14.976  1.00 10.00      A   
ATOM   2022  NZ  LYS A 214      -2.173 -18.962 -14.980  1.00 10.00      A   
ATOM   2023  HZ1 LYS A 214      -1.447 -19.691 -14.819  1.00 10.00      A   
ATOM   2024  HZ2 LYS A 214      -2.631 -19.144 -15.896  1.00 10.00      A   
ATOM   2025  HZ3 LYS A 214      -2.892 -19.028 -14.226  1.00 10.00      A   
ATOM   2026  C   LYS A 214      -5.131 -12.981 -15.368  1.00 10.00      A   
ATOM   2027  O   LYS A 214      -6.214 -13.528 -15.141  1.00 10.00      A   
ATOM   2028  N   SER A 215      -4.958 -11.668 -15.310  1.00 10.00      A   
ATOM   2029  HN  SER A 215      -4.081 -11.285 -15.534  1.00 10.00      A   
ATOM   2030  CA  SER A 215      -6.043 -10.778 -14.939  1.00 10.00      A   
ATOM   2031  CB  SER A 215      -5.721 -10.073 -13.618  1.00 10.00      A   
ATOM   2032  OG  SER A 215      -6.878  -9.461 -13.068  1.00 10.00      A   
ATOM   2033  HG  SER A 215      -7.158  -9.961 -12.282  1.00 10.00      A   
ATOM   2034  C   SER A 215      -6.294  -9.752 -16.031  1.00 10.00      A   
ATOM   2035  O   SER A 215      -5.420  -8.949 -16.353  1.00 10.00      A   
ATOM   2036  N   LEU A 216      -7.486  -9.794 -16.604  1.00 10.00      A   
ATOM   2037  HN  LEU A 216      -8.139 -10.468 -16.307  1.00 10.00      A   
ATOM   2038  CA  LEU A 216      -7.861  -8.868 -17.655  1.00 10.00      A   
ATOM   2039  CB  LEU A 216      -8.016  -9.602 -18.988  1.00 10.00      A   
ATOM   2040  CG  LEU A 216      -8.382  -8.739 -20.199  1.00 10.00      A   
ATOM   2041  CD1 LEU A 216      -7.266  -7.757 -20.514  1.00 10.00      A   
ATOM   2042  CD2 LEU A 216      -8.690  -9.610 -21.408  1.00 10.00      A   
ATOM   2043  C   LEU A 216      -9.157  -8.165 -17.290  1.00 10.00      A   
ATOM   2044  O   LEU A 216     -10.245  -8.704 -17.496  1.00 10.00      A   
ATOM   2045  N   LYS A 217      -9.034  -6.976 -16.726  1.00 10.00      A   
ATOM   2046  HN  LYS A 217      -8.136  -6.603 -16.580  1.00 10.00      A   
ATOM   2047  CA  LYS A 217     -10.192  -6.196 -16.330  1.00 10.00      A   
ATOM   2048  CB  LYS A 217     -10.010  -5.651 -14.909  1.00 10.00      A   
ATOM   2049  CG  LYS A 217      -9.750  -6.733 -13.867  1.00 10.00      A   
ATOM   2050  CD  LYS A 217      -9.730  -6.157 -12.460  1.00 10.00      A   
ATOM   2051  CE  LYS A 217      -9.587  -7.253 -11.410  1.00 10.00      A   
ATOM   2052  NZ  LYS A 217      -8.187  -7.741 -11.293  1.00 10.00      A   
ATOM   2053  HZ1 LYS A 217      -8.156  -8.608 -10.712  1.00 10.00      A   
ATOM   2054  HZ2 LYS A 217      -7.591  -7.016 -10.847  1.00 10.00      A   
ATOM   2055  HZ3 LYS A 217      -7.802  -7.958 -12.232  1.00 10.00      A   
ATOM   2056  C   LYS A 217     -10.428  -5.072 -17.334  1.00 10.00      A   
ATOM   2057  O   LYS A 217      -9.700  -4.072 -17.349  1.00 10.00      A   
ATOM   2058  N   LEU A 218     -11.429  -5.261 -18.189  1.00 10.00      A   
ATOM   2059  HN  LEU A 218     -11.969  -6.081 -18.116  1.00 10.00      A   
ATOM   2060  CA  LEU A 218     -11.769  -4.294 -19.225  1.00 10.00      A   
ATOM   2061  CB  LEU A 218     -12.466  -5.003 -20.388  1.00 10.00      A   
ATOM   2062  CG  LEU A 218     -11.738  -6.219 -20.970  1.00 10.00      A   
ATOM   2063  CD1 LEU A 218     -12.688  -7.060 -21.809  1.00 10.00      A   
ATOM   2064  CD2 LEU A 218     -10.539  -5.780 -21.797  1.00 10.00      A   
ATOM   2065  C   LEU A 218     -12.660  -3.182 -18.690  1.00 10.00      A   
ATOM   2066  O   LEU A 218     -13.118  -3.233 -17.551  1.00 10.00      A   
ATOM   2067  N   ASN A 219     -12.904  -2.180 -19.527  1.00 10.00      A   
ATOM   2068  HN  ASN A 219     -12.519  -2.206 -20.430  1.00 10.00      A   
ATOM   2069  CA  ASN A 219     -13.739  -1.051 -19.143  1.00 10.00      A   
ATOM   2070  CB  ASN A 219     -13.023   0.285 -19.377  1.00 10.00      A   
ATOM   2071  CG  ASN A 219     -12.915   0.683 -20.838  1.00 10.00      A   
ATOM   2072  OD1 ASN A 219     -12.829  -0.161 -21.729  1.00 10.00      A   
ATOM   2073  ND2 ASN A 219     -12.914   1.981 -21.089  1.00 10.00      A   
ATOM   2074 HD21 ASN A 219     -12.983   2.599 -20.326  1.00 10.00      A   
ATOM   2075 HD22 ASN A 219     -12.828   2.278 -22.022  1.00 10.00      A   
ATOM   2076  C   ASN A 219     -15.081  -1.083 -19.865  1.00 10.00      A   
ATOM   2077  O   ASN A 219     -15.315  -1.936 -20.721  1.00 10.00      A   
ATOM   2078  N   ARG A 220     -15.941  -0.127 -19.536  1.00 10.00      A   
ATOM   2079  HN  ARG A 220     -15.670   0.548 -18.871  1.00 10.00      A   
ATOM   2080  CA  ARG A 220     -17.278  -0.043 -20.119  1.00 10.00      A   
ATOM   2081  CB  ARG A 220     -18.090   1.033 -19.398  1.00 10.00      A   
ATOM   2082  CG  ARG A 220     -19.594   0.860 -19.508  1.00 10.00      A   
ATOM   2083  CD  ARG A 220     -20.309   2.132 -19.098  1.00 10.00      A   
ATOM   2084  NE  ARG A 220     -21.665   1.880 -18.630  1.00 10.00      A   
ATOM   2085  HE  ARG A 220     -22.205   1.215 -19.123  1.00 10.00      A   
ATOM   2086  CZ  ARG A 220     -22.208   2.494 -17.581  1.00 10.00      A   
ATOM   2087  NH1 ARG A 220     -21.512   3.392 -16.892  1.00 10.00      A   
ATOM   2088 HH11 ARG A 220     -21.948   3.866 -16.072  1.00 10.00      A   
ATOM   2089 HH12 ARG A 220     -20.530   3.624 -17.164  1.00 10.00      A   
ATOM   2090  NH2 ARG A 220     -23.450   2.200 -17.219  1.00 10.00      A   
ATOM   2091 HH21 ARG A 220     -23.888   2.677 -16.400  1.00 10.00      A   
ATOM   2092 HH22 ARG A 220     -24.000   1.480 -17.760  1.00 10.00      A   
ATOM   2093  C   ARG A 220     -17.258   0.244 -21.622  1.00 10.00      A   
ATOM   2094  O   ARG A 220     -18.276   0.107 -22.296  1.00 10.00      A   
ATOM   2095  N   ALA A 221     -16.106   0.642 -22.145  1.00 10.00      A   
ATOM   2096  HN  ALA A 221     -15.320   0.725 -21.568  1.00 10.00      A   
ATOM   2097  CA  ALA A 221     -15.989   0.952 -23.565  1.00 10.00      A   
ATOM   2098  CB  ALA A 221     -14.778   1.828 -23.835  1.00 10.00      A   
ATOM   2099  C   ALA A 221     -15.941  -0.310 -24.416  1.00 10.00      A   
ATOM   2100  O   ALA A 221     -16.166  -0.261 -25.626  1.00 10.00      A   
ATOM   2101  N   VAL A 222     -15.650  -1.440 -23.783  1.00 10.00      A   
ATOM   2102  HN  VAL A 222     -15.486  -1.422 -22.816  1.00 10.00      A   
ATOM   2103  CA  VAL A 222     -15.576  -2.710 -24.491  1.00 10.00      A   
ATOM   2104  CB  VAL A 222     -14.675  -3.726 -23.752  1.00 10.00      A   
ATOM   2105  CG1 VAL A 222     -14.511  -4.999 -24.571  1.00 10.00      A   
ATOM   2106  CG2 VAL A 222     -13.317  -3.110 -23.444  1.00 10.00      A   
ATOM   2107  C   VAL A 222     -16.975  -3.296 -24.671  1.00 10.00      A   
ATOM   2108  O   VAL A 222     -17.643  -3.636 -23.693  1.00 10.00      A   
ATOM   2109  N   PRO A 223     -17.432  -3.401 -25.929  1.00 10.00      A   
ATOM   2110  CA  PRO A 223     -18.759  -3.933 -26.259  1.00 10.00      A   
ATOM   2111  CB  PRO A 223     -18.883  -3.688 -27.772  1.00 10.00      A   
ATOM   2112  CG  PRO A 223     -17.793  -2.729 -28.109  1.00 10.00      A   
ATOM   2113  CD  PRO A 223     -16.692  -3.003 -27.132  1.00 10.00      A   
ATOM   2114  C   PRO A 223     -18.879  -5.425 -25.964  1.00 10.00      A   
ATOM   2115  O   PRO A 223     -17.899  -6.171 -26.052  1.00 10.00      A   
ATOM   2116  N   LEU A 224     -20.083  -5.856 -25.616  1.00 10.00      A   
ATOM   2117  HN  LEU A 224     -20.819  -5.207 -25.560  1.00 10.00      A   
ATOM   2118  CA  LEU A 224     -20.347  -7.256 -25.309  1.00 10.00      A   
ATOM   2119  CB  LEU A 224     -21.793  -7.425 -24.829  1.00 10.00      A   
ATOM   2120  CG  LEU A 224     -22.184  -8.814 -24.317  1.00 10.00      A   
ATOM   2121  CD1 LEU A 224     -21.365  -9.186 -23.089  1.00 10.00      A   
ATOM   2122  CD2 LEU A 224     -23.674  -8.876 -24.012  1.00 10.00      A   
ATOM   2123  C   LEU A 224     -20.106  -8.134 -26.533  1.00 10.00      A   
ATOM   2124  O   LEU A 224     -19.691  -9.288 -26.414  1.00 10.00      A   
ATOM   2125  N   GLU A 225     -20.352  -7.573 -27.711  1.00 10.00      A   
ATOM   2126  HN  GLU A 225     -20.678  -6.641 -27.740  1.00 10.00      A   
ATOM   2127  CA  GLU A 225     -20.170  -8.298 -28.965  1.00 10.00      A   
ATOM   2128  CB  GLU A 225     -20.796  -7.538 -30.140  1.00 10.00      A   
ATOM   2129  CG  GLU A 225     -22.038  -6.730 -29.802  1.00 10.00      A   
ATOM   2130  CD  GLU A 225     -21.705  -5.343 -29.298  1.00 10.00      A   
ATOM   2131  OE1 GLU A 225     -21.751  -5.136 -28.071  1.00 10.00      A   
ATOM   2132  OE2 GLU A 225     -21.377  -4.462 -30.126  1.00 10.00      A   
ATOM   2133  C   GLU A 225     -18.692  -8.552 -29.256  1.00 10.00      A   
ATOM   2134  O   GLU A 225     -18.353  -9.243 -30.214  1.00 10.00      A   
ATOM   2135  N   LYS A 226     -17.815  -7.995 -28.427  1.00 10.00      A   
ATOM   2136  HN  LYS A 226     -18.143  -7.464 -27.670  1.00 10.00      A   
ATOM   2137  CA  LYS A 226     -16.374  -8.155 -28.613  1.00 10.00      A   
ATOM   2138  CB  LYS A 226     -15.709  -6.786 -28.785  1.00 10.00      A   
ATOM   2139  CG  LYS A 226     -16.178  -6.011 -30.004  1.00 10.00      A   
ATOM   2140  CD  LYS A 226     -15.795  -6.721 -31.291  1.00 10.00      A   
ATOM   2141  CE  LYS A 226     -16.395  -6.032 -32.506  1.00 10.00      A   
ATOM   2142  NZ  LYS A 226     -15.953  -4.615 -32.635  1.00 10.00      A   
ATOM   2143  HZ1 LYS A 226     -16.380  -4.038 -31.883  1.00 10.00      A   
ATOM   2144  HZ2 LYS A 226     -16.245  -4.232 -33.556  1.00 10.00      A   
ATOM   2145  HZ3 LYS A 226     -14.915  -4.548 -32.560  1.00 10.00      A   
ATOM   2146  C   LYS A 226     -15.733  -8.897 -27.440  1.00 10.00      A   
ATOM   2147  O   LYS A 226     -14.513  -8.887 -27.277  1.00 10.00      A   
ATOM   2148  N   LEU A 227     -16.556  -9.549 -26.627  1.00 10.00      A   
ATOM   2149  HN  LEU A 227     -17.520  -9.542 -26.810  1.00 10.00      A   
ATOM   2150  CA  LEU A 227     -16.055 -10.279 -25.471  1.00 10.00      A   
ATOM   2151  CB  LEU A 227     -17.162 -10.479 -24.436  1.00 10.00      A   
ATOM   2152  CG  LEU A 227     -16.901  -9.917 -23.035  1.00 10.00      A   
ATOM   2153  CD1 LEU A 227     -18.018 -10.313 -22.089  1.00 10.00      A   
ATOM   2154  CD2 LEU A 227     -15.555 -10.378 -22.496  1.00 10.00      A   
ATOM   2155  C   LEU A 227     -15.464 -11.628 -25.869  1.00 10.00      A   
ATOM   2156  O   LEU A 227     -14.317 -11.932 -25.536  1.00 10.00      A   
ATOM   2157  N   ALA A 228     -16.243 -12.427 -26.600  1.00 10.00      A   
ATOM   2158  HN  ALA A 228     -17.134 -12.112 -26.870  1.00 10.00      A   
ATOM   2159  CA  ALA A 228     -15.804 -13.753 -27.029  1.00 10.00      A   
ATOM   2160  CB  ALA A 228     -16.910 -14.466 -27.798  1.00 10.00      A   
ATOM   2161  C   ALA A 228     -14.527 -13.679 -27.862  1.00 10.00      A   
ATOM   2162  O   ALA A 228     -13.710 -14.603 -27.847  1.00 10.00      A   
ATOM   2163  N   THR A 229     -14.355 -12.568 -28.566  1.00 10.00      A   
ATOM   2164  HN  THR A 229     -15.040 -11.864 -28.526  1.00 10.00      A   
ATOM   2165  CA  THR A 229     -13.181 -12.359 -29.398  1.00 10.00      A   
ATOM   2166  CB  THR A 229     -13.273 -11.005 -30.125  1.00 10.00      A   
ATOM   2167  OG1 THR A 229     -14.653 -10.664 -30.307  1.00 10.00      A   
ATOM   2168  HG1 THR A 229     -14.986 -11.097 -31.100  1.00 10.00      A   
ATOM   2169  CG2 THR A 229     -12.589 -11.078 -31.482  1.00 10.00      A   
ATOM   2170  C   THR A 229     -11.912 -12.376 -28.547  1.00 10.00      A   
ATOM   2171  O   THR A 229     -10.892 -12.944 -28.941  1.00 10.00      A   
ATOM   2172  N   LEU A 230     -11.989 -11.758 -27.373  1.00 10.00      A   
ATOM   2173  HN  LEU A 230     -12.835 -11.335 -27.109  1.00 10.00      A   
ATOM   2174  CA  LEU A 230     -10.854 -11.697 -26.465  1.00 10.00      A   
ATOM   2175  CB  LEU A 230     -10.971 -10.484 -25.534  1.00 10.00      A   
ATOM   2176  CG  LEU A 230     -10.912  -9.107 -26.203  1.00 10.00      A   
ATOM   2177  CD1 LEU A 230     -11.182  -8.006 -25.190  1.00 10.00      A   
ATOM   2178  CD2 LEU A 230      -9.566  -8.895 -26.879  1.00 10.00      A   
ATOM   2179  C   LEU A 230     -10.739 -12.980 -25.650  1.00 10.00      A   
ATOM   2180  O   LEU A 230      -9.639 -13.434 -25.340  1.00 10.00      A   
ATOM   2181  N   LEU A 231     -11.881 -13.566 -25.313  1.00 10.00      A   
ATOM   2182  HN  LEU A 231     -12.730 -13.153 -25.588  1.00 10.00      A   
ATOM   2183  CA  LEU A 231     -11.910 -14.801 -24.532  1.00 10.00      A   
ATOM   2184  CB  LEU A 231     -13.351 -15.187 -24.186  1.00 10.00      A   
ATOM   2185  CG  LEU A 231     -14.177 -14.133 -23.438  1.00 10.00      A   
ATOM   2186  CD1 LEU A 231     -15.568 -14.658 -23.106  1.00 10.00      A   
ATOM   2187  CD2 LEU A 231     -13.456 -13.665 -22.183  1.00 10.00      A   
ATOM   2188  C   LEU A 231     -11.221 -15.940 -25.274  1.00 10.00      A   
ATOM   2189  O   LEU A 231     -10.539 -16.765 -24.668  1.00 10.00      A   
ATOM   2190  N   GLN A 232     -11.391 -15.970 -26.594  1.00 10.00      A   
ATOM   2191  HN  GLN A 232     -11.945 -15.280 -27.021  1.00 10.00      A   
ATOM   2192  CA  GLN A 232     -10.788 -17.002 -27.424  1.00 10.00      A   
ATOM   2193  CB  GLN A 232     -11.464 -17.042 -28.801  1.00 10.00      A   
ATOM   2194  CG  GLN A 232     -12.753 -17.851 -28.853  1.00 10.00      A   
ATOM   2195  CD  GLN A 232     -12.512 -19.345 -28.727  1.00 10.00      A   
ATOM   2196  OE1 GLN A 232     -11.473 -19.857 -29.138  1.00 10.00      A   
ATOM   2197  NE2 GLN A 232     -13.473 -20.058 -28.168  1.00 10.00      A   
ATOM   2198 HE21 GLN A 232     -14.282 -19.595 -27.872  1.00 10.00      A   
ATOM   2199 HE22 GLN A 232     -13.331 -21.024 -28.069  1.00 10.00      A   
ATOM   2200  C   GLN A 232      -9.288 -16.768 -27.593  1.00 10.00      A   
ATOM   2201  O   GLN A 232      -8.558 -17.657 -28.030  1.00 10.00      A   
ATOM   2202  N   ARG A 233      -8.833 -15.569 -27.250  1.00 10.00      A   
ATOM   2203  HN  ARG A 233      -9.457 -14.899 -26.895  1.00 10.00      A   
ATOM   2204  CA  ARG A 233      -7.422 -15.231 -27.381  1.00 10.00      A   
ATOM   2205  CB  ARG A 233      -7.232 -13.735 -27.648  1.00 10.00      A   
ATOM   2206  CG  ARG A 233      -7.747 -13.270 -29.000  1.00 10.00      A   
ATOM   2207  CD  ARG A 233      -7.121 -14.068 -30.133  1.00 10.00      A   
ATOM   2208  NE  ARG A 233      -7.305 -13.418 -31.425  1.00 10.00      A   
ATOM   2209  HE  ARG A 233      -7.402 -12.432 -31.427  1.00 10.00      A   
ATOM   2210  CZ  ARG A 233      -7.337 -14.058 -32.591  1.00 10.00      A   
ATOM   2211  NH1 ARG A 233      -7.194 -15.381 -32.648  1.00 10.00      A   
ATOM   2212 HH11 ARG A 233      -7.225 -15.876 -33.571  1.00 10.00      A   
ATOM   2213 HH12 ARG A 233      -7.048 -15.931 -31.774  1.00 10.00      A   
ATOM   2214  NH2 ARG A 233      -7.515 -13.361 -33.698  1.00 10.00      A   
ATOM   2215 HH21 ARG A 233      -7.630 -12.318 -33.642  1.00 10.00      A   
ATOM   2216 HH22 ARG A 233      -7.539 -13.836 -34.625  1.00 10.00      A   
ATOM   2217  C   ARG A 233      -6.631 -15.650 -26.151  1.00 10.00      A   
ATOM   2218  O   ARG A 233      -5.492 -16.106 -26.259  1.00 10.00      A   
ATOM   2219  N   ALA A 234      -7.237 -15.495 -24.985  1.00 10.00      A   
ATOM   2220  HN  ALA A 234      -8.149 -15.137 -24.961  1.00 10.00      A   
ATOM   2221  CA  ALA A 234      -6.579 -15.855 -23.742  1.00 10.00      A   
ATOM   2222  CB  ALA A 234      -6.212 -14.611 -22.953  1.00 10.00      A   
ATOM   2223  C   ALA A 234      -7.453 -16.783 -22.902  1.00 10.00      A   
ATOM   2224  O   ALA A 234      -8.198 -16.329 -22.030  1.00 10.00      A   
ATOM   2225  N   PRO A 235      -7.377 -18.099 -23.150  1.00 10.00      A   
ATOM   2226  CA  PRO A 235      -8.154 -19.097 -22.414  1.00 10.00      A   
ATOM   2227  CB  PRO A 235      -8.099 -20.342 -23.320  1.00 10.00      A   
ATOM   2228  CG  PRO A 235      -7.378 -19.917 -24.559  1.00 10.00      A   
ATOM   2229  CD  PRO A 235      -6.548 -18.728 -24.180  1.00 10.00      A   
ATOM   2230  C   PRO A 235      -7.534 -19.415 -21.054  1.00 10.00      A   
ATOM   2231  O   PRO A 235      -8.138 -20.095 -20.225  1.00 10.00      A   
ATOM   2232  N   GLN A 236      -6.325 -18.920 -20.824  1.00 10.00      A   
ATOM   2233  HN  GLN A 236      -5.885 -18.384 -21.523  1.00 10.00      A   
ATOM   2234  CA  GLN A 236      -5.628 -19.162 -19.563  1.00 10.00      A   
ATOM   2235  CB  GLN A 236      -4.117 -19.299 -19.796  1.00 10.00      A   
ATOM   2236  CG  GLN A 236      -3.354 -17.982 -19.891  1.00 10.00      A   
ATOM   2237  CD  GLN A 236      -3.674 -17.190 -21.143  1.00 10.00      A   
ATOM   2238  OE1 GLN A 236      -3.971 -17.757 -22.196  1.00 10.00      A   
ATOM   2239  NE2 GLN A 236      -3.624 -15.872 -21.034  1.00 10.00      A   
ATOM   2240 HE21 GLN A 236      -3.384 -15.486 -20.160  1.00 10.00      A   
ATOM   2241 HE22 GLN A 236      -3.827 -15.333 -21.827  1.00 10.00      A   
ATOM   2242  C   GLN A 236      -5.927 -18.064 -18.544  1.00 10.00      A   
ATOM   2243  O   GLN A 236      -5.293 -17.985 -17.489  1.00 10.00      A   
ATOM   2244  N   LEU A 237      -6.896 -17.219 -18.873  1.00 10.00      A   
ATOM   2245  HN  LEU A 237      -7.364 -17.343 -19.725  1.00 10.00      A   
ATOM   2246  CA  LEU A 237      -7.290 -16.123 -18.001  1.00 10.00      A   
ATOM   2247  CB  LEU A 237      -8.249 -15.182 -18.729  1.00 10.00      A   
ATOM   2248  CG  LEU A 237      -8.350 -13.763 -18.168  1.00 10.00      A   
ATOM   2249  CD1 LEU A 237      -7.060 -13.000 -18.418  1.00 10.00      A   
ATOM   2250  CD2 LEU A 237      -9.533 -13.028 -18.774  1.00 10.00      A   
ATOM   2251  C   LEU A 237      -7.942 -16.647 -16.727  1.00 10.00      A   
ATOM   2252  O   LEU A 237      -8.733 -17.593 -16.764  1.00 10.00      A   
ATOM   2253  N   GLU A 238      -7.603 -16.031 -15.601  1.00 10.00      A   
ATOM   2254  HN  GLU A 238      -6.962 -15.282 -15.637  1.00 10.00      A   
ATOM   2255  CA  GLU A 238      -8.152 -16.435 -14.313  1.00 10.00      A   
ATOM   2256  CB  GLU A 238      -7.021 -16.690 -13.307  1.00 10.00      A   
ATOM   2257  CG  GLU A 238      -6.099 -17.838 -13.697  1.00 10.00      A   
ATOM   2258  CD  GLU A 238      -4.999 -18.092 -12.687  1.00 10.00      A   
ATOM   2259  OE1 GLU A 238      -5.105 -17.592 -11.547  1.00 10.00      A   
ATOM   2260  OE2 GLU A 238      -4.022 -18.794 -13.028  1.00 10.00      A   
ATOM   2261  C   GLU A 238      -9.126 -15.383 -13.786  1.00 10.00      A   
ATOM   2262  O   GLU A 238     -10.145 -15.710 -13.177  1.00 10.00      A   
ATOM   2263  N   GLU A 239      -8.811 -14.119 -14.029  1.00 10.00      A   
ATOM   2264  HN  GLU A 239      -7.985 -13.916 -14.524  1.00 10.00      A   
ATOM   2265  CA  GLU A 239      -9.657 -13.020 -13.593  1.00 10.00      A   
ATOM   2266  CB  GLU A 239      -8.870 -12.050 -12.707  1.00 10.00      A   
ATOM   2267  CG  GLU A 239      -8.450 -12.624 -11.363  1.00 10.00      A   
ATOM   2268  CD  GLU A 239      -7.680 -11.629 -10.520  1.00 10.00      A   
ATOM   2269  OE1 GLU A 239      -7.758 -10.414 -10.801  1.00 10.00      A   
ATOM   2270  OE2 GLU A 239      -6.987 -12.057  -9.573  1.00 10.00      A   
ATOM   2271  C   GLU A 239     -10.199 -12.285 -14.812  1.00 10.00      A   
ATOM   2272  O   GLU A 239      -9.450 -11.614 -15.527  1.00 10.00      A   
ATOM   2273  N   LEU A 240     -11.490 -12.427 -15.060  1.00 10.00      A   
ATOM   2274  HN  LEU A 240     -12.040 -12.979 -14.461  1.00 10.00      A   
ATOM   2275  CA  LEU A 240     -12.114 -11.783 -16.201  1.00 10.00      A   
ATOM   2276  CB  LEU A 240     -12.968 -12.779 -16.992  1.00 10.00      A   
ATOM   2277  CG  LEU A 240     -13.818 -12.193 -18.123  1.00 10.00      A   
ATOM   2278  CD1 LEU A 240     -12.936 -11.544 -19.180  1.00 10.00      A   
ATOM   2279  CD2 LEU A 240     -14.695 -13.270 -18.741  1.00 10.00      A   
ATOM   2280  C   LEU A 240     -12.951 -10.579 -15.792  1.00 10.00      A   
ATOM   2281  O   LEU A 240     -13.949 -10.706 -15.080  1.00 10.00      A   
ATOM   2282  N   GLY A 241     -12.525  -9.410 -16.238  1.00 10.00      A   
ATOM   2283  HN  GLY A 241     -11.701  -9.371 -16.776  1.00 10.00      A   
ATOM   2284  CA  GLY A 241     -13.246  -8.196 -15.956  1.00 10.00      A   
ATOM   2285  C   GLY A 241     -13.971  -7.740 -17.199  1.00 10.00      A   
ATOM   2286  O   GLY A 241     -13.346  -7.275 -18.150  1.00 10.00      A   
ATOM   2287  N   THR A 242     -15.281  -7.907 -17.206  1.00 10.00      A   
ATOM   2288  HN  THR A 242     -15.720  -8.278 -16.411  1.00 10.00      A   
ATOM   2289  CA  THR A 242     -16.091  -7.533 -18.352  1.00 10.00      A   
ATOM   2290  CB  THR A 242     -17.431  -8.291 -18.356  1.00 10.00      A   
ATOM   2291  OG1 THR A 242     -18.106  -8.091 -17.108  1.00 10.00      A   
ATOM   2292  HG1 THR A 242     -17.543  -8.394 -16.384  1.00 10.00      A   
ATOM   2293  CG2 THR A 242     -17.199  -9.781 -18.557  1.00 10.00      A   
ATOM   2294  C   THR A 242     -16.353  -6.033 -18.380  1.00 10.00      A   
ATOM   2295  O   THR A 242     -16.098  -5.330 -17.402  1.00 10.00      A   
ATOM   2296  N   GLY A 243     -16.862  -5.555 -19.503  1.00 10.00      A   
ATOM   2297  HN  GLY A 243     -17.061  -6.171 -20.240  1.00 10.00      A   
ATOM   2298  CA  GLY A 243     -17.158  -4.148 -19.643  1.00 10.00      A   
ATOM   2299  C   GLY A 243     -18.635  -3.927 -19.865  1.00 10.00      A   
ATOM   2300  O   GLY A 243     -19.434  -4.098 -18.942  1.00 10.00      A   
ATOM   2301  N   GLY A 244     -19.006  -3.565 -21.088  1.00 10.00      A   
ATOM   2302  HN  GLY A 244     -18.326  -3.458 -21.790  1.00 10.00      A   
ATOM   2303  CA  GLY A 244     -20.401  -3.350 -21.406  1.00 10.00      A   
ATOM   2304  C   GLY A 244     -21.110  -4.669 -21.603  1.00 10.00      A   
ATOM   2305  O   GLY A 244     -20.888  -5.358 -22.597  1.00 10.00      A   
ATOM   2306  N   TYR A 245     -21.957  -5.035 -20.653  1.00 10.00      A   
ATOM   2307  HN  TYR A 245     -22.104  -4.440 -19.881  1.00 10.00      A   
ATOM   2308  CA  TYR A 245     -22.678  -6.298 -20.723  1.00 10.00      A   
ATOM   2309  CB  TYR A 245     -22.728  -6.951 -19.340  1.00 10.00      A   
ATOM   2310  CG  TYR A 245     -22.468  -8.440 -19.355  1.00 10.00      A   
ATOM   2311  CD1 TYR A 245     -21.171  -8.935 -19.362  1.00 10.00      A   
ATOM   2312  CD2 TYR A 245     -23.517  -9.350 -19.376  1.00 10.00      A   
ATOM   2313  CE1 TYR A 245     -20.925 -10.294 -19.387  1.00 10.00      A   
ATOM   2314  CE2 TYR A 245     -23.279 -10.711 -19.398  1.00 10.00      A   
ATOM   2315  CZ  TYR A 245     -21.981 -11.178 -19.405  1.00 10.00      A   
ATOM   2316  OH  TYR A 245     -21.744 -12.534 -19.429  1.00 10.00      A   
ATOM   2317  HH  TYR A 245     -22.482 -12.980 -19.859  1.00 10.00      A   
ATOM   2318  C   TYR A 245     -24.084  -6.107 -21.286  1.00 10.00      A   
ATOM   2319  O   TYR A 245     -25.014  -6.839 -20.934  1.00 10.00      A   
ATOM   2320  N   THR A 246     -24.224  -5.138 -22.181  1.00 10.00      A   
ATOM   2321  HN  THR A 246     -23.441  -4.606 -22.436  1.00 10.00      A   
ATOM   2322  CA  THR A 246     -25.505  -4.852 -22.798  1.00 10.00      A   
ATOM   2323  CB  THR A 246     -26.071  -3.484 -22.347  1.00 10.00      A   
ATOM   2324  OG1 THR A 246     -27.397  -3.300 -22.872  1.00 10.00      A   
ATOM   2325  HG1 THR A 246     -27.388  -2.580 -23.518  1.00 10.00      A   
ATOM   2326  CG2 THR A 246     -25.174  -2.335 -22.788  1.00 10.00      A   
ATOM   2327  C   THR A 246     -25.405  -4.923 -24.321  1.00 10.00      A   
ATOM   2328  O   THR A 246     -24.457  -4.407 -24.919  1.00 10.00      A   
ATOM   2329  N   ALA A 247     -26.377  -5.587 -24.935  1.00 10.00      A   
ATOM   2330  HN  ALA A 247     -27.087  -5.992 -24.398  1.00 10.00      A   
ATOM   2331  CA  ALA A 247     -26.426  -5.741 -26.382  1.00 10.00      A   
ATOM   2332  CB  ALA A 247     -25.282  -6.618 -26.873  1.00 10.00      A   
ATOM   2333  C   ALA A 247     -27.760  -6.348 -26.792  1.00 10.00      A   
ATOM   2334  O   ALA A 247     -28.580  -6.692 -25.939  1.00 10.00      A   
ATOM   2335  N   GLU A 248     -27.966  -6.481 -28.093  1.00 10.00      A   
ATOM   2336  HN  GLU A 248     -27.270  -6.190 -28.720  1.00 10.00      A   
ATOM   2337  CA  GLU A 248     -29.193  -7.059 -28.619  1.00 10.00      A   
ATOM   2338  CB  GLU A 248     -29.231  -6.902 -30.141  1.00 10.00      A   
ATOM   2339  CG  GLU A 248     -30.389  -7.622 -30.812  1.00 10.00      A   
ATOM   2340  CD  GLU A 248     -30.554  -7.242 -32.262  1.00 10.00      A   
ATOM   2341  OE1 GLU A 248     -31.132  -6.172 -32.532  1.00 10.00      A   
ATOM   2342  OE2 GLU A 248     -30.122  -8.018 -33.137  1.00 10.00      A   
ATOM   2343  C   GLU A 248     -29.271  -8.535 -28.247  1.00 10.00      A   
ATOM   2344  O   GLU A 248     -28.263  -9.240 -28.303  1.00 10.00      A   
ATOM   2345  N   VAL A 249     -30.458  -8.993 -27.858  1.00 10.00      A   
ATOM   2346  HN  VAL A 249     -31.223  -8.379 -27.831  1.00 10.00      A   
ATOM   2347  CA  VAL A 249     -30.656 -10.385 -27.480  1.00 10.00      A   
ATOM   2348  CB  VAL A 249     -31.945 -10.583 -26.656  1.00 10.00      A   
ATOM   2349  CG1 VAL A 249     -32.007 -11.993 -26.085  1.00 10.00      A   
ATOM   2350  CG2 VAL A 249     -32.031  -9.549 -25.545  1.00 10.00      A   
ATOM   2351  C   VAL A 249     -30.710 -11.275 -28.718  1.00 10.00      A   
ATOM   2352  O   VAL A 249     -31.670 -11.224 -29.493  1.00 10.00      A   
ATOM   2353  N   ARG A 250     -29.669 -12.075 -28.899  1.00 10.00      A   
ATOM   2354  HN  ARG A 250     -28.930 -12.055 -28.244  1.00 10.00      A   
ATOM   2355  CA  ARG A 250     -29.576 -12.984 -30.030  1.00 10.00      A   
ATOM   2356  CB  ARG A 250     -28.664 -12.389 -31.103  1.00 10.00      A   
ATOM   2357  CG  ARG A 250     -29.345 -11.397 -32.027  1.00 10.00      A   
ATOM   2358  CD  ARG A 250     -28.329 -10.673 -32.898  1.00 10.00      A   
ATOM   2359  NE  ARG A 250     -27.580 -11.592 -33.753  1.00 10.00      A   
ATOM   2360  HE  ARG A 250     -27.299 -12.457 -33.358  1.00 10.00      A   
ATOM   2361  CZ  ARG A 250     -27.255 -11.332 -35.018  1.00 10.00      A   
ATOM   2362  NH1 ARG A 250     -27.620 -10.185 -35.581  1.00 10.00      A   
ATOM   2363 HH11 ARG A 250     -27.369  -9.986 -36.571  1.00 10.00      A   
ATOM   2364 HH12 ARG A 250     -28.153  -9.475 -35.033  1.00 10.00      A   
ATOM   2365  NH2 ARG A 250     -26.543 -12.209 -35.711  1.00 10.00      A   
ATOM   2366 HH21 ARG A 250     -26.221 -13.104 -35.255  1.00 10.00      A   
ATOM   2367 HH22 ARG A 250     -26.294 -12.020 -36.708  1.00 10.00      A   
ATOM   2368  C   ARG A 250     -29.014 -14.331 -29.583  1.00 10.00      A   
ATOM   2369  O   ARG A 250     -28.020 -14.383 -28.856  1.00 10.00      A   
ATOM   2370  N   PRO A 251     -29.639 -15.439 -30.019  1.00 10.00      A   
ATOM   2371  CA  PRO A 251     -29.196 -16.791 -29.662  1.00 10.00      A   
ATOM   2372  CB  PRO A 251     -30.183 -17.709 -30.398  1.00 10.00      A   
ATOM   2373  CG  PRO A 251     -31.364 -16.850 -30.691  1.00 10.00      A   
ATOM   2374  CD  PRO A 251     -30.830 -15.461 -30.887  1.00 10.00      A   
ATOM   2375  C   PRO A 251     -27.769 -17.062 -30.136  1.00 10.00      A   
ATOM   2376  O   PRO A 251     -26.980 -17.702 -29.437  1.00 10.00      A   
ATOM   2377  N   ASP A 252     -27.433 -16.542 -31.309  1.00 10.00      A   
ATOM   2378  HN  ASP A 252     -28.092 -16.004 -31.800  1.00 10.00      A   
ATOM   2379  CA  ASP A 252     -26.103 -16.733 -31.876  1.00 10.00      A   
ATOM   2380  CB  ASP A 252     -26.051 -16.336 -33.355  1.00 10.00      A   
ATOM   2381  CG  ASP A 252     -26.202 -14.850 -33.603  1.00 10.00      A   
ATOM   2382  OD1 ASP A 252     -25.513 -14.326 -34.500  1.00 10.00      A   
ATOM   2383  OD2 ASP A 252     -27.021 -14.203 -32.919  1.00 10.00      A   
ATOM   2384  C   ASP A 252     -25.035 -16.008 -31.064  1.00 10.00      A   
ATOM   2385  O   ASP A 252     -23.940 -16.534 -30.861  1.00 10.00      A   
ATOM   2386  N   VAL A 253     -25.361 -14.812 -30.593  1.00 10.00      A   
ATOM   2387  HN  VAL A 253     -26.250 -14.446 -30.802  1.00 10.00      A   
ATOM   2388  CA  VAL A 253     -24.435 -14.026 -29.782  1.00 10.00      A   
ATOM   2389  CB  VAL A 253     -24.968 -12.593 -29.561  1.00 10.00      A   
ATOM   2390  CG1 VAL A 253     -24.044 -11.798 -28.653  1.00 10.00      A   
ATOM   2391  CG2 VAL A 253     -25.143 -11.881 -30.893  1.00 10.00      A   
ATOM   2392  C   VAL A 253     -24.236 -14.713 -28.434  1.00 10.00      A   
ATOM   2393  O   VAL A 253     -23.114 -14.822 -27.922  1.00 10.00      A   
ATOM   2394  N   TYR A 254     -25.339 -15.194 -27.874  1.00 10.00      A   
ATOM   2395  HN  TYR A 254     -26.202 -15.065 -28.330  1.00 10.00      A   
ATOM   2396  CA  TYR A 254     -25.313 -15.892 -26.602  1.00 10.00      A   
ATOM   2397  CB  TYR A 254     -26.739 -16.252 -26.178  1.00 10.00      A   
ATOM   2398  CG  TYR A 254     -26.835 -16.907 -24.819  1.00 10.00      A   
ATOM   2399  CD1 TYR A 254     -27.012 -16.146 -23.672  1.00 10.00      A   
ATOM   2400  CD2 TYR A 254     -26.743 -18.285 -24.683  1.00 10.00      A   
ATOM   2401  CE1 TYR A 254     -27.095 -16.739 -22.429  1.00 10.00      A   
ATOM   2402  CE2 TYR A 254     -26.827 -18.886 -23.446  1.00 10.00      A   
ATOM   2403  CZ  TYR A 254     -27.002 -18.108 -22.324  1.00 10.00      A   
ATOM   2404  OH  TYR A 254     -27.079 -18.705 -21.089  1.00 10.00      A   
ATOM   2405  HH  TYR A 254     -27.968 -18.590 -20.735  1.00 10.00      A   
ATOM   2406  C   TYR A 254     -24.460 -17.153 -26.710  1.00 10.00      A   
ATOM   2407  O   TYR A 254     -23.635 -17.431 -25.839  1.00 10.00      A   
ATOM   2408  N   SER A 255     -24.663 -17.909 -27.787  1.00 10.00      A   
ATOM   2409  HN  SER A 255     -25.348 -17.638 -28.438  1.00 10.00      A   
ATOM   2410  CA  SER A 255     -23.916 -19.137 -28.023  1.00 10.00      A   
ATOM   2411  CB  SER A 255     -24.370 -19.787 -29.335  1.00 10.00      A   
ATOM   2412  OG  SER A 255     -24.100 -21.180 -29.345  1.00 10.00      A   
ATOM   2413  HG  SER A 255     -23.313 -21.348 -29.873  1.00 10.00      A   
ATOM   2414  C   SER A 255     -22.415 -18.859 -28.059  1.00 10.00      A   
ATOM   2415  O   SER A 255     -21.631 -19.576 -27.439  1.00 10.00      A   
ATOM   2416  N   GLY A 256     -22.028 -17.804 -28.771  1.00 10.00      A   
ATOM   2417  HN  GLY A 256     -22.702 -17.265 -29.241  1.00 10.00      A   
ATOM   2418  CA  GLY A 256     -20.627 -17.445 -28.872  1.00 10.00      A   
ATOM   2419  C   GLY A 256     -20.006 -17.184 -27.513  1.00 10.00      A   
ATOM   2420  O   GLY A 256     -18.906 -17.657 -27.220  1.00 10.00      A   
ATOM   2421  N   LEU A 257     -20.719 -16.438 -26.680  1.00 10.00      A   
ATOM   2422  HN  LEU A 257     -21.585 -16.086 -26.977  1.00 10.00      A   
ATOM   2423  CA  LEU A 257     -20.248 -16.120 -25.339  1.00 10.00      A   
ATOM   2424  CB  LEU A 257     -21.186 -15.115 -24.664  1.00 10.00      A   
ATOM   2425  CG  LEU A 257     -21.031 -13.656 -25.091  1.00 10.00      A   
ATOM   2426  CD1 LEU A 257     -22.094 -12.790 -24.428  1.00 10.00      A   
ATOM   2427  CD2 LEU A 257     -19.636 -13.153 -24.753  1.00 10.00      A   
ATOM   2428  C   LEU A 257     -20.141 -17.380 -24.487  1.00 10.00      A   
ATOM   2429  O   LEU A 257     -19.138 -17.600 -23.810  1.00 10.00      A   
ATOM   2430  N   SER A 258     -21.177 -18.206 -24.535  1.00 10.00      A   
ATOM   2431  HN  SER A 258     -21.944 -17.977 -25.105  1.00 10.00      A   
ATOM   2432  CA  SER A 258     -21.215 -19.440 -23.765  1.00 10.00      A   
ATOM   2433  CB  SER A 258     -22.542 -20.171 -23.992  1.00 10.00      A   
ATOM   2434  OG  SER A 258     -22.833 -21.048 -22.916  1.00 10.00      A   
ATOM   2435  HG  SER A 258     -23.471 -20.629 -22.324  1.00 10.00      A   
ATOM   2436  C   SER A 258     -20.035 -20.348 -24.108  1.00 10.00      A   
ATOM   2437  O   SER A 258     -19.364 -20.866 -23.218  1.00 10.00      A   
ATOM   2438  N   VAL A 259     -19.775 -20.527 -25.400  1.00 10.00      A   
ATOM   2439  HN  VAL A 259     -20.349 -20.089 -26.070  1.00 10.00      A   
ATOM   2440  CA  VAL A 259     -18.672 -21.369 -25.855  1.00 10.00      A   
ATOM   2441  CB  VAL A 259     -18.694 -21.556 -27.391  1.00 10.00      A   
ATOM   2442  CG1 VAL A 259     -17.494 -22.363 -27.869  1.00 10.00      A   
ATOM   2443  CG2 VAL A 259     -19.987 -22.224 -27.829  1.00 10.00      A   
ATOM   2444  C   VAL A 259     -17.321 -20.794 -25.420  1.00 10.00      A   
ATOM   2445  O   VAL A 259     -16.421 -21.531 -25.018  1.00 10.00      A   
ATOM   2446  N   ALA A 260     -17.192 -19.475 -25.478  1.00 10.00      A   
ATOM   2447  HN  ALA A 260     -17.951 -18.929 -25.785  1.00 10.00      A   
ATOM   2448  CA  ALA A 260     -15.948 -18.819 -25.097  1.00 10.00      A   
ATOM   2449  CB  ALA A 260     -15.920 -17.382 -25.591  1.00 10.00      A   
ATOM   2450  C   ALA A 260     -15.710 -18.889 -23.591  1.00 10.00      A   
ATOM   2451  O   ALA A 260     -14.594 -19.163 -23.148  1.00 10.00      A   
ATOM   2452  N   LEU A 261     -16.763 -18.663 -22.816  1.00 10.00      A   
ATOM   2453  HN  LEU A 261     -17.629 -18.459 -23.233  1.00 10.00      A   
ATOM   2454  CA  LEU A 261     -16.670 -18.691 -21.360  1.00 10.00      A   
ATOM   2455  CB  LEU A 261     -17.960 -18.165 -20.723  1.00 10.00      A   
ATOM   2456  CG  LEU A 261     -18.123 -16.644 -20.709  1.00 10.00      A   
ATOM   2457  CD1 LEU A 261     -19.593 -16.262 -20.688  1.00 10.00      A   
ATOM   2458  CD2 LEU A 261     -17.400 -16.044 -19.513  1.00 10.00      A   
ATOM   2459  C   LEU A 261     -16.340 -20.087 -20.845  1.00 10.00      A   
ATOM   2460  O   LEU A 261     -15.641 -20.241 -19.844  1.00 10.00      A   
ATOM   2461  N   SER A 262     -16.826 -21.109 -21.534  1.00 10.00      A   
ATOM   2462  HN  SER A 262     -17.371 -20.940 -22.331  1.00 10.00      A   
ATOM   2463  CA  SER A 262     -16.555 -22.481 -21.121  1.00 10.00      A   
ATOM   2464  CB  SER A 262     -17.606 -23.451 -21.673  1.00 10.00      A   
ATOM   2465  OG  SER A 262     -17.996 -23.102 -22.992  1.00 10.00      A   
ATOM   2466  HG  SER A 262     -18.498 -22.271 -22.972  1.00 10.00      A   
ATOM   2467  C   SER A 262     -15.146 -22.910 -21.526  1.00 10.00      A   
ATOM   2468  O   SER A 262     -14.676 -23.983 -21.149  1.00 10.00      A   
ATOM   2469  N   GLY A 263     -14.471 -22.055 -22.285  1.00 10.00      A   
ATOM   2470  HN  GLY A 263     -14.893 -21.210 -22.548  1.00 10.00      A   
ATOM   2471  CA  GLY A 263     -13.125 -22.356 -22.728  1.00 10.00      A   
ATOM   2472  C   GLY A 263     -12.087 -22.066 -21.664  1.00 10.00      A   
ATOM   2473  O   GLY A 263     -11.071 -22.754 -21.574  1.00 10.00      A   
ATOM   2474  N   CYS A 264     -12.345 -21.054 -20.852  1.00 10.00      A   
ATOM   2475  HN  CYS A 264     -13.177 -20.549 -20.964  1.00 10.00      A   
ATOM   2476  CA  CYS A 264     -11.426 -20.674 -19.792  1.00 10.00      A   
ATOM   2477  CB  CYS A 264     -11.456 -19.161 -19.590  1.00 10.00      A   
ATOM   2478  SG  CYS A 264     -11.418 -18.213 -21.130  1.00 10.00      A   
ATOM   2479  HG  CYS A 264     -11.241 -16.935 -20.816  1.00 10.00      A   
ATOM   2480  C   CYS A 264     -11.775 -21.403 -18.497  1.00 10.00      A   
ATOM   2481  O   CYS A 264     -12.701 -21.015 -17.774  1.00 10.00      A   
ATOM   2482  N   LYS A 265     -11.037 -22.471 -18.214  1.00 10.00      A   
ATOM   2483  HN  LYS A 265     -10.308 -22.728 -18.826  1.00 10.00      A   
ATOM   2484  CA  LYS A 265     -11.266 -23.269 -17.020  1.00 10.00      A   
ATOM   2485  CB  LYS A 265     -10.872 -24.732 -17.253  1.00 10.00      A   
ATOM   2486  CG  LYS A 265     -11.945 -25.591 -17.906  1.00 10.00      A   
ATOM   2487  CD  LYS A 265     -12.011 -25.363 -19.406  1.00 10.00      A   
ATOM   2488  CE  LYS A 265     -12.804 -26.457 -20.100  1.00 10.00      A   
ATOM   2489  NZ  LYS A 265     -13.007 -26.155 -21.541  1.00 10.00      A   
ATOM   2490  HZ1 LYS A 265     -12.102 -25.905 -21.987  1.00 10.00      A   
ATOM   2491  HZ2 LYS A 265     -13.673 -25.359 -21.653  1.00 10.00      A   
ATOM   2492  HZ3 LYS A 265     -13.400 -26.983 -22.031  1.00 10.00      A   
ATOM   2493  C   LYS A 265     -10.500 -22.715 -15.829  1.00 10.00      A   
ATOM   2494  O   LYS A 265     -10.781 -23.066 -14.687  1.00 10.00      A   
ATOM   2495  N   GLU A 266      -9.538 -21.846 -16.096  1.00 10.00      A   
ATOM   2496  HN  GLU A 266      -9.353 -21.607 -17.028  1.00 10.00      A   
ATOM   2497  CA  GLU A 266      -8.731 -21.253 -15.036  1.00 10.00      A   
ATOM   2498  CB  GLU A 266      -7.354 -20.856 -15.564  1.00 10.00      A   
ATOM   2499  CG  GLU A 266      -6.535 -22.032 -16.072  1.00 10.00      A   
ATOM   2500  CD  GLU A 266      -6.408 -23.144 -15.048  1.00 10.00      A   
ATOM   2501  OE1 GLU A 266      -7.174 -24.129 -15.125  1.00 10.00      A   
ATOM   2502  OE2 GLU A 266      -5.527 -23.049 -14.170  1.00 10.00      A   
ATOM   2503  C   GLU A 266      -9.430 -20.063 -14.387  1.00 10.00      A   
ATOM   2504  O   GLU A 266      -8.953 -19.518 -13.393  1.00 10.00      A   
ATOM   2505  N   LEU A 267     -10.574 -19.679 -14.943  1.00 10.00      A   
ATOM   2506  HN  LEU A 267     -10.904 -20.160 -15.728  1.00 10.00      A   
ATOM   2507  CA  LEU A 267     -11.346 -18.557 -14.420  1.00 10.00      A   
ATOM   2508  CB  LEU A 267     -12.585 -18.302 -15.279  1.00 10.00      A   
ATOM   2509  CG  LEU A 267     -12.374 -17.481 -16.549  1.00 10.00      A   
ATOM   2510  CD1 LEU A 267     -13.688 -17.318 -17.294  1.00 10.00      A   
ATOM   2511  CD2 LEU A 267     -11.772 -16.125 -16.217  1.00 10.00      A   
ATOM   2512  C   LEU A 267     -11.759 -18.788 -12.971  1.00 10.00      A   
ATOM   2513  O   LEU A 267     -12.339 -19.823 -12.636  1.00 10.00      A   
ATOM   2514  N   ARG A 268     -11.435 -17.826 -12.117  1.00 10.00      A   
ATOM   2515  HN  ARG A 268     -10.942 -17.043 -12.450  1.00 10.00      A   
ATOM   2516  CA  ARG A 268     -11.767 -17.897 -10.701  1.00 10.00      A   
ATOM   2517  CB  ARG A 268     -10.503 -18.104  -9.855  1.00 10.00      A   
ATOM   2518  CG  ARG A 268      -9.716 -19.368 -10.161  1.00 10.00      A   
ATOM   2519  CD  ARG A 268     -10.490 -20.620  -9.787  1.00 10.00      A   
ATOM   2520  NE  ARG A 268      -9.718 -21.832 -10.065  1.00 10.00      A   
ATOM   2521  HE  ARG A 268      -9.088 -22.137  -9.369  1.00 10.00      A   
ATOM   2522  CZ  ARG A 268      -9.807 -22.530 -11.196  1.00 10.00      A   
ATOM   2523  NH1 ARG A 268     -10.635 -22.140 -12.160  1.00 10.00      A   
ATOM   2524 HH11 ARG A 268     -11.219 -21.280 -12.040  1.00 10.00      A   
ATOM   2525 HH12 ARG A 268     -10.704 -22.691 -13.046  1.00 10.00      A   
ATOM   2526  NH2 ARG A 268      -9.056 -23.607 -11.373  1.00 10.00      A   
ATOM   2527 HH21 ARG A 268      -9.122 -24.155 -12.257  1.00 10.00      A   
ATOM   2528 HH22 ARG A 268      -8.394 -23.916 -10.628  1.00 10.00      A   
ATOM   2529  C   ARG A 268     -12.461 -16.618 -10.249  1.00 10.00      A   
ATOM   2530  O   ARG A 268     -13.117 -16.594  -9.207  1.00 10.00      A   
ATOM   2531  N   CYS A 269     -12.315 -15.554 -11.029  1.00 10.00      A   
ATOM   2532  HN  CYS A 269     -11.793 -15.627 -11.859  1.00 10.00      A   
ATOM   2533  CA  CYS A 269     -12.919 -14.277 -10.682  1.00 10.00      A   
ATOM   2534  CB  CYS A 269     -11.858 -13.330 -10.108  1.00 10.00      A   
ATOM   2535  SG  CYS A 269     -12.471 -11.699  -9.624  1.00 10.00      A   
ATOM   2536  HG  CYS A 269     -12.283 -10.874 -10.650  1.00 10.00      A   
ATOM   2537  C   CYS A 269     -13.608 -13.632 -11.881  1.00 10.00      A   
ATOM   2538  O   CYS A 269     -13.120 -13.713 -13.011  1.00 10.00      A   
ATOM   2539  N   LEU A 270     -14.747 -13.002 -11.621  1.00 10.00      A   
ATOM   2540  HN  LEU A 270     -15.080 -12.991 -10.695  1.00 10.00      A   
ATOM   2541  CA  LEU A 270     -15.521 -12.323 -12.654  1.00 10.00      A   
ATOM   2542  CB  LEU A 270     -16.747 -13.157 -13.054  1.00 10.00      A   
ATOM   2543  CG  LEU A 270     -16.516 -14.296 -14.051  1.00 10.00      A   
ATOM   2544  CD1 LEU A 270     -17.794 -15.095 -14.249  1.00 10.00      A   
ATOM   2545  CD2 LEU A 270     -16.024 -13.752 -15.380  1.00 10.00      A   
ATOM   2546  C   LEU A 270     -15.979 -10.959 -12.143  1.00 10.00      A   
ATOM   2547  O   LEU A 270     -16.592 -10.863 -11.079  1.00 10.00      A   
ATOM   2548  N   SER A 271     -15.671  -9.909 -12.891  1.00 10.00      A   
ATOM   2549  HN  SER A 271     -15.173 -10.044 -13.731  1.00 10.00      A   
ATOM   2550  CA  SER A 271     -16.059  -8.559 -12.503  1.00 10.00      A   
ATOM   2551  CB  SER A 271     -14.870  -7.810 -11.887  1.00 10.00      A   
ATOM   2552  OG  SER A 271     -13.733  -7.839 -12.741  1.00 10.00      A   
ATOM   2553  HG  SER A 271     -13.664  -6.995 -13.213  1.00 10.00      A   
ATOM   2554  C   SER A 271     -16.619  -7.789 -13.695  1.00 10.00      A   
ATOM   2555  O   SER A 271     -16.638  -8.299 -14.819  1.00 10.00      A   
ATOM   2556  N   GLY A 272     -17.077  -6.566 -13.443  1.00 10.00      A   
ATOM   2557  HN  GLY A 272     -17.062  -6.227 -12.525  1.00 10.00      A   
ATOM   2558  CA  GLY A 272     -17.627  -5.739 -14.502  1.00 10.00      A   
ATOM   2559  C   GLY A 272     -19.137  -5.803 -14.528  1.00 10.00      A   
ATOM   2560  O   GLY A 272     -19.798  -5.335 -13.596  1.00 10.00      A   
ATOM   2561  N   PHE A 273     -19.673  -6.394 -15.589  1.00 10.00      A   
ATOM   2562  HN  PHE A 273     -19.074  -6.746 -16.285  1.00 10.00      A   
ATOM   2563  CA  PHE A 273     -21.110  -6.553 -15.761  1.00 10.00      A   
ATOM   2564  CB  PHE A 273     -21.693  -7.481 -14.691  1.00 10.00      A   
ATOM   2565  CG  PHE A 273     -21.108  -8.866 -14.711  1.00 10.00      A   
ATOM   2566  CD1 PHE A 273     -20.070  -9.204 -13.860  1.00 10.00      A   
ATOM   2567  CD2 PHE A 273     -21.596  -9.828 -15.579  1.00 10.00      A   
ATOM   2568  CE1 PHE A 273     -19.530 -10.474 -13.875  1.00 10.00      A   
ATOM   2569  CE2 PHE A 273     -21.059 -11.102 -15.599  1.00 10.00      A   
ATOM   2570  CZ  PHE A 273     -20.025 -11.425 -14.746  1.00 10.00      A   
ATOM   2571  C   PHE A 273     -21.846  -5.218 -15.802  1.00 10.00      A   
ATOM   2572  O   PHE A 273     -22.925  -5.072 -15.226  1.00 10.00      A   
ATOM   2573  N   TRP A 274     -21.268  -4.250 -16.502  1.00 10.00      A   
ATOM   2574  HN  TRP A 274     -20.412  -4.426 -16.949  1.00 10.00      A   
ATOM   2575  CA  TRP A 274     -21.885  -2.939 -16.633  1.00 10.00      A   
ATOM   2576  CB  TRP A 274     -20.904  -1.933 -17.236  1.00 10.00      A   
ATOM   2577  CG  TRP A 274     -20.221  -1.068 -16.227  1.00 10.00      A   
ATOM   2578  CD1 TRP A 274     -20.792  -0.089 -15.465  1.00 10.00      A   
ATOM   2579  CD2 TRP A 274     -18.835  -1.100 -15.872  1.00 10.00      A   
ATOM   2580  NE1 TRP A 274     -19.847   0.493 -14.657  1.00 10.00      A   
ATOM   2581  HE1 TRP A 274     -20.013   1.222 -14.017  1.00 10.00      A   
ATOM   2582  CE2 TRP A 274     -18.636  -0.112 -14.886  1.00 10.00      A   
ATOM   2583  CE3 TRP A 274     -17.744  -1.869 -16.291  1.00 10.00      A   
ATOM   2584  CZ2 TRP A 274     -17.388   0.127 -14.314  1.00 10.00      A   
ATOM   2585  CZ3 TRP A 274     -16.508  -1.631 -15.721  1.00 10.00      A   
ATOM   2586  CH2 TRP A 274     -16.341  -0.642 -14.743  1.00 10.00      A   
ATOM   2587  C   TRP A 274     -23.105  -3.043 -17.528  1.00 10.00      A   
ATOM   2588  O   TRP A 274     -22.995  -3.479 -18.675  1.00 10.00      A   
ATOM   2589  N   ASP A 275     -24.258  -2.654 -16.993  1.00 10.00      A   
ATOM   2590  HN  ASP A 275     -24.266  -2.327 -16.070  1.00 10.00      A   
ATOM   2591  CA  ASP A 275     -25.515  -2.706 -17.736  1.00 10.00      A   
ATOM   2592  CB  ASP A 275     -25.468  -1.805 -18.976  1.00 10.00      A   
ATOM   2593  CG  ASP A 275     -25.488  -0.332 -18.628  1.00 10.00      A   
ATOM   2594  OD1 ASP A 275     -26.543   0.158 -18.171  1.00 10.00      A   
ATOM   2595  OD2 ASP A 275     -24.455   0.346 -18.804  1.00 10.00      A   
ATOM   2596  C   ASP A 275     -25.828  -4.143 -18.129  1.00 10.00      A   
ATOM   2597  O   ASP A 275     -26.378  -4.406 -19.201  1.00 10.00      A   
ATOM   2598  N   ALA A 276     -25.475  -5.061 -17.229  1.00 10.00      A   
ATOM   2599  HN  ALA A 276     -25.061  -4.760 -16.393  1.00 10.00      A   
ATOM   2600  CA  ALA A 276     -25.673  -6.488 -17.429  1.00 10.00      A   
ATOM   2601  CB  ALA A 276     -25.269  -7.258 -16.182  1.00 10.00      A   
ATOM   2602  C   ALA A 276     -27.101  -6.836 -17.818  1.00 10.00      A   
ATOM   2603  O   ALA A 276     -28.054  -6.521 -17.103  1.00 10.00      A   
ATOM   2604  N   VAL A 277     -27.232  -7.470 -18.972  1.00 10.00      A   
ATOM   2605  HN  VAL A 277     -26.431  -7.641 -19.514  1.00 10.00      A   
ATOM   2606  CA  VAL A 277     -28.524  -7.902 -19.473  1.00 10.00      A   
ATOM   2607  CB  VAL A 277     -28.551  -7.900 -21.020  1.00 10.00      A   
ATOM   2608  CG1 VAL A 277     -29.876  -8.431 -21.543  1.00 10.00      A   
ATOM   2609  CG2 VAL A 277     -28.305  -6.499 -21.551  1.00 10.00      A   
ATOM   2610  C   VAL A 277     -28.818  -9.311 -18.955  1.00 10.00      A   
ATOM   2611  O   VAL A 277     -28.040 -10.239 -19.191  1.00 10.00      A   
ATOM   2612  N   PRO A 278     -29.939  -9.484 -18.233  1.00 10.00      A   
ATOM   2613  CA  PRO A 278     -30.341 -10.781 -17.664  1.00 10.00      A   
ATOM   2614  CB  PRO A 278     -31.735 -10.505 -17.094  1.00 10.00      A   
ATOM   2615  CG  PRO A 278     -31.753  -9.041 -16.831  1.00 10.00      A   
ATOM   2616  CD  PRO A 278     -30.907  -8.418 -17.906  1.00 10.00      A   
ATOM   2617  C   PRO A 278     -30.407 -11.897 -18.711  1.00 10.00      A   
ATOM   2618  O   PRO A 278     -30.157 -13.061 -18.406  1.00 10.00      A   
ATOM   2619  N   ALA A 279     -30.721 -11.533 -19.952  1.00 10.00      A   
ATOM   2620  HN  ALA A 279     -30.903 -10.585 -20.140  1.00 10.00      A   
ATOM   2621  CA  ALA A 279     -30.812 -12.505 -21.037  1.00 10.00      A   
ATOM   2622  CB  ALA A 279     -31.359 -11.846 -22.293  1.00 10.00      A   
ATOM   2623  C   ALA A 279     -29.459 -13.165 -21.317  1.00 10.00      A   
ATOM   2624  O   ALA A 279     -29.397 -14.254 -21.891  1.00 10.00      A   
ATOM   2625  N   TYR A 280     -28.384 -12.503 -20.894  1.00 10.00      A   
ATOM   2626  HN  TYR A 280     -28.507 -11.647 -20.428  1.00 10.00      A   
ATOM   2627  CA  TYR A 280     -27.029 -13.012 -21.087  1.00 10.00      A   
ATOM   2628  CB  TYR A 280     -26.170 -11.980 -21.828  1.00 10.00      A   
ATOM   2629  CG  TYR A 280     -26.507 -11.843 -23.295  1.00 10.00      A   
ATOM   2630  CD1 TYR A 280     -27.368 -10.849 -23.747  1.00 10.00      A   
ATOM   2631  CD2 TYR A 280     -25.967 -12.713 -24.229  1.00 10.00      A   
ATOM   2632  CE1 TYR A 280     -27.683 -10.733 -25.087  1.00 10.00      A   
ATOM   2633  CE2 TYR A 280     -26.272 -12.604 -25.570  1.00 10.00      A   
ATOM   2634  CZ  TYR A 280     -27.130 -11.614 -25.994  1.00 10.00      A   
ATOM   2635  OH  TYR A 280     -27.442 -11.515 -27.330  1.00 10.00      A   
ATOM   2636  HH  TYR A 280     -27.511 -10.581 -27.579  1.00 10.00      A   
ATOM   2637  C   TYR A 280     -26.389 -13.357 -19.741  1.00 10.00      A   
ATOM   2638  O   TYR A 280     -25.170 -13.505 -19.634  1.00 10.00      A   
ATOM   2639  N   LEU A 281     -27.228 -13.483 -18.719  1.00 10.00      A   
ATOM   2640  HN  LEU A 281     -28.189 -13.353 -18.874  1.00 10.00      A   
ATOM   2641  CA  LEU A 281     -26.772 -13.804 -17.371  1.00 10.00      A   
ATOM   2642  CB  LEU A 281     -27.887 -13.539 -16.348  1.00 10.00      A   
ATOM   2643  CG  LEU A 281     -27.456 -13.213 -14.916  1.00 10.00      A   
ATOM   2644  CD1 LEU A 281     -28.567 -12.472 -14.190  1.00 10.00      A   
ATOM   2645  CD2 LEU A 281     -27.092 -14.479 -14.156  1.00 10.00      A   
ATOM   2646  C   LEU A 281     -26.242 -15.243 -17.249  1.00 10.00      A   
ATOM   2647  O   LEU A 281     -25.108 -15.444 -16.814  1.00 10.00      A   
ATOM   2648  N   PRO A 282     -27.036 -16.268 -17.647  1.00 10.00      A   
ATOM   2649  CA  PRO A 282     -26.623 -17.680 -17.544  1.00 10.00      A   
ATOM   2650  CB  PRO A 282     -27.893 -18.470 -17.895  1.00 10.00      A   
ATOM   2651  CG  PRO A 282     -29.004 -17.476 -17.840  1.00 10.00      A   
ATOM   2652  CD  PRO A 282     -28.394 -16.157 -18.206  1.00 10.00      A   
ATOM   2653  C   PRO A 282     -25.478 -18.063 -18.483  1.00 10.00      A   
ATOM   2654  O   PRO A 282     -25.110 -19.234 -18.577  1.00 10.00      A   
ATOM   2655  N   ALA A 283     -24.913 -17.085 -19.176  1.00 10.00      A   
ATOM   2656  HN  ALA A 283     -25.246 -16.168 -19.070  1.00 10.00      A   
ATOM   2657  CA  ALA A 283     -23.807 -17.345 -20.087  1.00 10.00      A   
ATOM   2658  CB  ALA A 283     -23.519 -16.123 -20.948  1.00 10.00      A   
ATOM   2659  C   ALA A 283     -22.565 -17.754 -19.301  1.00 10.00      A   
ATOM   2660  O   ALA A 283     -21.757 -18.559 -19.763  1.00 10.00      A   
ATOM   2661  N   VAL A 284     -22.433 -17.215 -18.094  1.00 10.00      A   
ATOM   2662  HN  VAL A 284     -23.125 -16.599 -17.766  1.00 10.00      A   
ATOM   2663  CA  VAL A 284     -21.290 -17.518 -17.242  1.00 10.00      A   
ATOM   2664  CB  VAL A 284     -20.879 -16.298 -16.387  1.00 10.00      A   
ATOM   2665  CG1 VAL A 284     -20.502 -15.122 -17.273  1.00 10.00      A   
ATOM   2666  CG2 VAL A 284     -21.995 -15.907 -15.431  1.00 10.00      A   
ATOM   2667  C   VAL A 284     -21.578 -18.707 -16.322  1.00 10.00      A   
ATOM   2668  O   VAL A 284     -20.830 -18.968 -15.379  1.00 10.00      A   
ATOM   2669  N   TYR A 285     -22.659 -19.428 -16.606  1.00 10.00      A   
ATOM   2670  HN  TYR A 285     -23.219 -19.170 -17.371  1.00 10.00      A   
ATOM   2671  CA  TYR A 285     -23.050 -20.587 -15.806  1.00 10.00      A   
ATOM   2672  CB  TYR A 285     -24.309 -21.234 -16.393  1.00 10.00      A   
ATOM   2673  CG  TYR A 285     -25.499 -21.244 -15.459  1.00 10.00      A   
ATOM   2674  CD1 TYR A 285     -25.360 -20.887 -14.124  1.00 10.00      A   
ATOM   2675  CD2 TYR A 285     -26.759 -21.622 -15.908  1.00 10.00      A   
ATOM   2676  CE1 TYR A 285     -26.438 -20.907 -13.262  1.00 10.00      A   
ATOM   2677  CE2 TYR A 285     -27.847 -21.642 -15.050  1.00 10.00      A   
ATOM   2678  CZ  TYR A 285     -27.679 -21.285 -13.727  1.00 10.00      A   
ATOM   2679  OH  TYR A 285     -28.754 -21.312 -12.862  1.00 10.00      A   
ATOM   2680  HH  TYR A 285     -28.639 -20.630 -12.183  1.00 10.00      A   
ATOM   2681  C   TYR A 285     -21.929 -21.622 -15.727  1.00 10.00      A   
ATOM   2682  O   TYR A 285     -21.678 -22.206 -14.670  1.00 10.00      A   
ATOM   2683  N   SER A 286     -21.241 -21.824 -16.842  1.00 10.00      A   
ATOM   2684  HN  SER A 286     -21.473 -21.315 -17.646  1.00 10.00      A   
ATOM   2685  CA  SER A 286     -20.157 -22.789 -16.914  1.00 10.00      A   
ATOM   2686  CB  SER A 286     -19.756 -22.985 -18.377  1.00 10.00      A   
ATOM   2687  OG  SER A 286     -20.911 -23.041 -19.205  1.00 10.00      A   
ATOM   2688  HG  SER A 286     -20.681 -23.430 -20.059  1.00 10.00      A   
ATOM   2689  C   SER A 286     -18.949 -22.364 -16.074  1.00 10.00      A   
ATOM   2690  O   SER A 286     -18.091 -23.183 -15.755  1.00 10.00      A   
ATOM   2691  N   VAL A 287     -18.898 -21.086 -15.702  1.00 10.00      A   
ATOM   2692  HN  VAL A 287     -19.626 -20.483 -15.965  1.00 10.00      A   
ATOM   2693  CA  VAL A 287     -17.789 -20.560 -14.909  1.00 10.00      A   
ATOM   2694  CB  VAL A 287     -17.395 -19.140 -15.374  1.00 10.00      A   
ATOM   2695  CG1 VAL A 287     -16.127 -18.666 -14.679  1.00 10.00      A   
ATOM   2696  CG2 VAL A 287     -17.225 -19.095 -16.886  1.00 10.00      A   
ATOM   2697  C   VAL A 287     -18.141 -20.523 -13.420  1.00 10.00      A   
ATOM   2698  O   VAL A 287     -17.258 -20.580 -12.563  1.00 10.00      A   
ATOM   2699  N   CYS A 288     -19.437 -20.456 -13.127  1.00 10.00      A   
ATOM   2700  HN  CYS A 288     -20.090 -20.447 -13.859  1.00 10.00      A   
ATOM   2701  CA  CYS A 288     -19.926 -20.394 -11.748  1.00 10.00      A   
ATOM   2702  CB  CYS A 288     -21.455 -20.348 -11.720  1.00 10.00      A   
ATOM   2703  SG  CYS A 288     -22.177 -18.992 -12.674  1.00 10.00      A   
ATOM   2704  HG  CYS A 288     -21.526 -18.909 -13.833  1.00 10.00      A   
ATOM   2705  C   CYS A 288     -19.423 -21.553 -10.890  1.00 10.00      A   
ATOM   2706  O   CYS A 288     -19.221 -21.397  -9.688  1.00 10.00      A   
ATOM   2707  N   SER A 289     -19.196 -22.699 -11.518  1.00 10.00      A   
ATOM   2708  HN  SER A 289     -19.356 -22.755 -12.484  1.00 10.00      A   
ATOM   2709  CA  SER A 289     -18.725 -23.889 -10.820  1.00 10.00      A   
ATOM   2710  CB  SER A 289     -18.619 -25.041 -11.816  1.00 10.00      A   
ATOM   2711  OG  SER A 289     -19.612 -24.914 -12.820  1.00 10.00      A   
ATOM   2712  HG  SER A 289     -20.484 -25.012 -12.416  1.00 10.00      A   
ATOM   2713  C   SER A 289     -17.374 -23.673 -10.137  1.00 10.00      A   
ATOM   2714  O   SER A 289     -17.060 -24.334  -9.147  1.00 10.00      A   
ATOM   2715  N   ARG A 290     -16.585 -22.741 -10.655  1.00 10.00      A   
ATOM   2716  HN  ARG A 290     -16.900 -22.218 -11.425  1.00 10.00      A   
ATOM   2717  CA  ARG A 290     -15.262 -22.471 -10.100  1.00 10.00      A   
ATOM   2718  CB  ARG A 290     -14.186 -22.892 -11.103  1.00 10.00      A   
ATOM   2719  CG  ARG A 290     -14.384 -22.306 -12.490  1.00 10.00      A   
ATOM   2720  CD  ARG A 290     -13.755 -23.183 -13.557  1.00 10.00      A   
ATOM   2721  NE  ARG A 290     -13.964 -22.641 -14.898  1.00 10.00      A   
ATOM   2722  HE  ARG A 290     -13.490 -21.812 -15.129  1.00 10.00      A   
ATOM   2723  CZ  ARG A 290     -14.756 -23.205 -15.807  1.00 10.00      A   
ATOM   2724  NH1 ARG A 290     -15.411 -24.325 -15.510  1.00 10.00      A   
ATOM   2725 HH11 ARG A 290     -16.036 -24.770 -16.218  1.00 10.00      A   
ATOM   2726 HH12 ARG A 290     -15.306 -24.764 -14.568  1.00 10.00      A   
ATOM   2727  NH2 ARG A 290     -14.899 -22.657 -17.012  1.00 10.00      A   
ATOM   2728 HH21 ARG A 290     -15.528 -23.102 -17.715  1.00 10.00      A   
ATOM   2729 HH22 ARG A 290     -14.379 -21.779 -17.263  1.00 10.00      A   
ATOM   2730  C   ARG A 290     -15.090 -21.003  -9.718  1.00 10.00      A   
ATOM   2731  O   ARG A 290     -13.968 -20.522  -9.539  1.00 10.00      A   
ATOM   2732  N   LEU A 291     -16.202 -20.298  -9.590  1.00 10.00      A   
ATOM   2733  HN  LEU A 291     -17.064 -20.739  -9.737  1.00 10.00      A   
ATOM   2734  CA  LEU A 291     -16.175 -18.886  -9.231  1.00 10.00      A   
ATOM   2735  CB  LEU A 291     -17.502 -18.204  -9.565  1.00 10.00      A   
ATOM   2736  CG  LEU A 291     -17.601 -17.565 -10.950  1.00 10.00      A   
ATOM   2737  CD1 LEU A 291     -18.948 -16.882 -11.121  1.00 10.00      A   
ATOM   2738  CD2 LEU A 291     -16.467 -16.576 -11.163  1.00 10.00      A   
ATOM   2739  C   LEU A 291     -15.836 -18.687  -7.762  1.00 10.00      A   
ATOM   2740  O   LEU A 291     -16.639 -18.989  -6.880  1.00 10.00      A   
ATOM   2741  N   THR A 292     -14.638 -18.187  -7.512  1.00 10.00      A   
ATOM   2742  HN  THR A 292     -14.049 -17.975  -8.266  1.00 10.00      A   
ATOM   2743  CA  THR A 292     -14.170 -17.930  -6.160  1.00 10.00      A   
ATOM   2744  CB  THR A 292     -12.644 -18.133  -6.065  1.00 10.00      A   
ATOM   2745  OG1 THR A 292     -12.302 -19.446  -6.533  1.00 10.00      A   
ATOM   2746  HG1 THR A 292     -13.105 -19.908  -6.800  1.00 10.00      A   
ATOM   2747  CG2 THR A 292     -12.164 -17.965  -4.634  1.00 10.00      A   
ATOM   2748  C   THR A 292     -14.522 -16.502  -5.747  1.00 10.00      A   
ATOM   2749  O   THR A 292     -14.987 -16.255  -4.631  1.00 10.00      A   
ATOM   2750  N   THR A 293     -14.304 -15.565  -6.655  1.00 10.00      A   
ATOM   2751  HN  THR A 293     -13.940 -15.820  -7.533  1.00 10.00      A   
ATOM   2752  CA  THR A 293     -14.601 -14.168  -6.399  1.00 10.00      A   
ATOM   2753  CB  THR A 293     -13.304 -13.337  -6.310  1.00 10.00      A   
ATOM   2754  OG1 THR A 293     -12.423 -13.941  -5.349  1.00 10.00      A   
ATOM   2755  HG1 THR A 293     -12.871 -14.685  -4.935  1.00 10.00      A   
ATOM   2756  CG2 THR A 293     -13.608 -11.905  -5.891  1.00 10.00      A   
ATOM   2757  C   THR A 293     -15.499 -13.618  -7.500  1.00 10.00      A   
ATOM   2758  O   THR A 293     -15.178 -13.718  -8.687  1.00 10.00      A   
ATOM   2759  N   LEU A 294     -16.632 -13.058  -7.108  1.00 10.00      A   
ATOM   2760  HN  LEU A 294     -16.843 -13.008  -6.148  1.00 10.00      A   
ATOM   2761  CA  LEU A 294     -17.572 -12.507  -8.068  1.00 10.00      A   
ATOM   2762  CB  LEU A 294     -18.821 -13.392  -8.146  1.00 10.00      A   
ATOM   2763  CG  LEU A 294     -19.920 -12.962  -9.120  1.00 10.00      A   
ATOM   2764  CD1 LEU A 294     -19.440 -13.054 -10.560  1.00 10.00      A   
ATOM   2765  CD2 LEU A 294     -21.163 -13.811  -8.915  1.00 10.00      A   
ATOM   2766  C   LEU A 294     -17.943 -11.072  -7.708  1.00 10.00      A   
ATOM   2767  O   LEU A 294     -18.147 -10.747  -6.536  1.00 10.00      A   
ATOM   2768  N   ASN A 295     -18.015 -10.222  -8.724  1.00 10.00      A   
ATOM   2769  HN  ASN A 295     -17.820 -10.547  -9.632  1.00 10.00      A   
ATOM   2770  CA  ASN A 295     -18.363  -8.819  -8.537  1.00 10.00      A   
ATOM   2771  CB  ASN A 295     -17.153  -7.925  -8.830  1.00 10.00      A   
ATOM   2772  CG  ASN A 295     -17.387  -6.468  -8.464  1.00 10.00      A   
ATOM   2773  OD1 ASN A 295     -18.524  -5.999  -8.406  1.00 10.00      A   
ATOM   2774  ND2 ASN A 295     -16.308  -5.741  -8.215  1.00 10.00      A   
ATOM   2775 HD21 ASN A 295     -15.434  -6.175  -8.272  1.00 10.00      A   
ATOM   2776 HD22 ASN A 295     -16.428  -4.797  -7.978  1.00 10.00      A   
ATOM   2777  C   ASN A 295     -19.527  -8.425  -9.440  1.00 10.00      A   
ATOM   2778  O   ASN A 295     -19.377  -8.329 -10.657  1.00 10.00      A   
ATOM   2779  N   LEU A 296     -20.680  -8.201  -8.832  1.00 10.00      A   
ATOM   2780  HN  LEU A 296     -20.728  -8.304  -7.852  1.00 10.00      A   
ATOM   2781  CA  LEU A 296     -21.879  -7.807  -9.558  1.00 10.00      A   
ATOM   2782  CB  LEU A 296     -22.965  -8.887  -9.438  1.00 10.00      A   
ATOM   2783  CG  LEU A 296     -22.716 -10.208 -10.169  1.00 10.00      A   
ATOM   2784  CD1 LEU A 296     -23.718 -11.254  -9.709  1.00 10.00      A   
ATOM   2785  CD2 LEU A 296     -22.809 -10.011 -11.672  1.00 10.00      A   
ATOM   2786  C   LEU A 296     -22.403  -6.491  -8.999  1.00 10.00      A   
ATOM   2787  O   LEU A 296     -23.600  -6.203  -9.064  1.00 10.00      A   
ATOM   2788  N   SER A 297     -21.488  -5.684  -8.474  1.00 10.00      A   
ATOM   2789  HN  SER A 297     -20.547  -5.962  -8.482  1.00 10.00      A   
ATOM   2790  CA  SER A 297     -21.834  -4.397  -7.883  1.00 10.00      A   
ATOM   2791  CB  SER A 297     -20.617  -3.807  -7.171  1.00 10.00      A   
ATOM   2792  OG  SER A 297     -19.954  -4.790  -6.392  1.00 10.00      A   
ATOM   2793  HG  SER A 297     -19.481  -5.400  -6.975  1.00 10.00      A   
ATOM   2794  C   SER A 297     -22.362  -3.410  -8.923  1.00 10.00      A   
ATOM   2795  O   SER A 297     -22.942  -2.382  -8.576  1.00 10.00      A   
ATOM   2796  N   TYR A 298     -22.164  -3.722 -10.194  1.00 10.00      A   
ATOM   2797  HN  TYR A 298     -21.690  -4.551 -10.418  1.00 10.00      A   
ATOM   2798  CA  TYR A 298     -22.624  -2.848 -11.265  1.00 10.00      A   
ATOM   2799  CB  TYR A 298     -21.449  -2.427 -12.152  1.00 10.00      A   
ATOM   2800  CG  TYR A 298     -20.448  -1.544 -11.430  1.00 10.00      A   
ATOM   2801  CD1 TYR A 298     -19.363  -2.089 -10.752  1.00 10.00      A   
ATOM   2802  CD2 TYR A 298     -20.603  -0.165 -11.413  1.00 10.00      A   
ATOM   2803  CE1 TYR A 298     -18.467  -1.283 -10.077  1.00 10.00      A   
ATOM   2804  CE2 TYR A 298     -19.708   0.650 -10.744  1.00 10.00      A   
ATOM   2805  CZ  TYR A 298     -18.643   0.086 -10.075  1.00 10.00      A   
ATOM   2806  OH  TYR A 298     -17.755   0.891  -9.396  1.00 10.00      A   
ATOM   2807  HH  TYR A 298     -16.869   0.495  -9.429  1.00 10.00      A   
ATOM   2808  C   TYR A 298     -23.737  -3.493 -12.081  1.00 10.00      A   
ATOM   2809  O   TYR A 298     -24.112  -2.994 -13.141  1.00 10.00      A   
ATOM   2810  N   ALA A 299     -24.270  -4.596 -11.569  1.00 10.00      A   
ATOM   2811  HN  ALA A 299     -23.938  -4.934 -10.711  1.00 10.00      A   
ATOM   2812  CA  ALA A 299     -25.343  -5.313 -12.240  1.00 10.00      A   
ATOM   2813  CB  ALA A 299     -25.019  -6.799 -12.325  1.00 10.00      A   
ATOM   2814  C   ALA A 299     -26.665  -5.083 -11.516  1.00 10.00      A   
ATOM   2815  O   ALA A 299     -26.954  -5.726 -10.507  1.00 10.00      A   
ATOM   2816  N   THR A 300     -27.453  -4.153 -12.028  1.00 10.00      A   
ATOM   2817  HN  THR A 300     -27.156  -3.662 -12.824  1.00 10.00      A   
ATOM   2818  CA  THR A 300     -28.740  -3.822 -11.438  1.00 10.00      A   
ATOM   2819  CB  THR A 300     -29.115  -2.367 -11.771  1.00 10.00      A   
ATOM   2820  OG1 THR A 300     -28.116  -1.810 -12.643  1.00 10.00      A   
ATOM   2821  HG1 THR A 300     -28.443  -1.819 -13.555  1.00 10.00      A   
ATOM   2822  CG2 THR A 300     -29.196  -1.533 -10.505  1.00 10.00      A   
ATOM   2823  C   THR A 300     -29.839  -4.754 -11.944  1.00 10.00      A   
ATOM   2824  O   THR A 300     -30.747  -4.327 -12.656  1.00 10.00      A   
ATOM   2825  N   VAL A 301     -29.743  -6.027 -11.586  1.00 10.00      A   
ATOM   2826  HN  VAL A 301     -28.987  -6.311 -11.027  1.00 10.00      A   
ATOM   2827  CA  VAL A 301     -30.733  -7.015 -12.003  1.00 10.00      A   
ATOM   2828  CB  VAL A 301     -30.072  -8.278 -12.591  1.00 10.00      A   
ATOM   2829  CG1 VAL A 301     -29.471  -7.973 -13.956  1.00 10.00      A   
ATOM   2830  CG2 VAL A 301     -29.009  -8.816 -11.650  1.00 10.00      A   
ATOM   2831  C   VAL A 301     -31.658  -7.392 -10.848  1.00 10.00      A   
ATOM   2832  O   VAL A 301     -31.443  -6.976  -9.710  1.00 10.00      A   
ATOM   2833  N   GLN A 302     -32.680  -8.181 -11.148  1.00 10.00      A   
ATOM   2834  HN  GLN A 302     -32.785  -8.492 -12.073  1.00 10.00      A   
ATOM   2835  CA  GLN A 302     -33.648  -8.609 -10.145  1.00 10.00      A   
ATOM   2836  CB  GLN A 302     -34.910  -9.139 -10.825  1.00 10.00      A   
ATOM   2837  CG  GLN A 302     -35.774  -8.070 -11.474  1.00 10.00      A   
ATOM   2838  CD  GLN A 302     -36.465  -7.189 -10.453  1.00 10.00      A   
ATOM   2839  OE1 GLN A 302     -36.713  -7.609  -9.323  1.00 10.00      A   
ATOM   2840  NE2 GLN A 302     -36.801  -5.972 -10.845  1.00 10.00      A   
ATOM   2841 HE21 GLN A 302     -36.589  -5.703 -11.765  1.00 10.00      A   
ATOM   2842 HE22 GLN A 302     -37.254  -5.387 -10.202  1.00 10.00      A   
ATOM   2843  C   GLN A 302     -33.071  -9.677  -9.221  1.00 10.00      A   
ATOM   2844  O   GLN A 302     -32.114 -10.368  -9.573  1.00 10.00      A   
ATOM   2845  N   SER A 303     -33.673  -9.813  -8.046  1.00 10.00      A   
ATOM   2846  HN  SER A 303     -34.442  -9.238  -7.838  1.00 10.00      A   
ATOM   2847  CA  SER A 303     -33.229 -10.782  -7.052  1.00 10.00      A   
ATOM   2848  CB  SER A 303     -34.095 -10.672  -5.788  1.00 10.00      A   
ATOM   2849  OG  SER A 303     -33.795 -11.692  -4.848  1.00 10.00      A   
ATOM   2850  HG  SER A 303     -33.219 -11.329  -4.158  1.00 10.00      A   
ATOM   2851  C   SER A 303     -33.259 -12.208  -7.602  1.00 10.00      A   
ATOM   2852  O   SER A 303     -32.278 -12.945  -7.484  1.00 10.00      A   
ATOM   2853  N   TYR A 304     -34.375 -12.583  -8.224  1.00 10.00      A   
ATOM   2854  HN  TYR A 304     -35.117 -11.945  -8.303  1.00 10.00      A   
ATOM   2855  CA  TYR A 304     -34.533 -13.924  -8.779  1.00 10.00      A   
ATOM   2856  CB  TYR A 304     -35.906 -14.092  -9.432  1.00 10.00      A   
ATOM   2857  CG  TYR A 304     -36.322 -15.537  -9.596  1.00 10.00      A   
ATOM   2858  CD1 TYR A 304     -36.632 -16.314  -8.488  1.00 10.00      A   
ATOM   2859  CD2 TYR A 304     -36.401 -16.125 -10.852  1.00 10.00      A   
ATOM   2860  CE1 TYR A 304     -37.011 -17.634  -8.624  1.00 10.00      A   
ATOM   2861  CE2 TYR A 304     -36.781 -17.447 -10.998  1.00 10.00      A   
ATOM   2862  CZ  TYR A 304     -37.085 -18.197  -9.880  1.00 10.00      A   
ATOM   2863  OH  TYR A 304     -37.466 -19.516 -10.018  1.00 10.00      A   
ATOM   2864  HH  TYR A 304     -36.871 -19.959 -10.638  1.00 10.00      A   
ATOM   2865  C   TYR A 304     -33.423 -14.273  -9.771  1.00 10.00      A   
ATOM   2866  O   TYR A 304     -32.907 -15.393  -9.768  1.00 10.00      A   
ATOM   2867  N   ASP A 305     -33.051 -13.313 -10.611  1.00 10.00      A   
ATOM   2868  HN  ASP A 305     -33.493 -12.440 -10.564  1.00 10.00      A   
ATOM   2869  CA  ASP A 305     -31.999 -13.530 -11.599  1.00 10.00      A   
ATOM   2870  CB  ASP A 305     -31.921 -12.376 -12.603  1.00 10.00      A   
ATOM   2871  CG  ASP A 305     -32.659 -12.680 -13.894  1.00 10.00      A   
ATOM   2872  OD1 ASP A 305     -32.410 -13.753 -14.488  1.00 10.00      A   
ATOM   2873  OD2 ASP A 305     -33.496 -11.855 -14.315  1.00 10.00      A   
ATOM   2874  C   ASP A 305     -30.653 -13.752 -10.924  1.00 10.00      A   
ATOM   2875  O   ASP A 305     -29.819 -14.518 -11.409  1.00 10.00      A   
ATOM   2876  N   LEU A 306     -30.455 -13.085  -9.798  1.00 10.00      A   
ATOM   2877  HN  LEU A 306     -31.161 -12.480  -9.472  1.00 10.00      A   
ATOM   2878  CA  LEU A 306     -29.221 -13.209  -9.034  1.00 10.00      A   
ATOM   2879  CB  LEU A 306     -29.135 -12.098  -7.985  1.00 10.00      A   
ATOM   2880  CG  LEU A 306     -28.936 -10.677  -8.512  1.00 10.00      A   
ATOM   2881  CD1 LEU A 306     -29.431  -9.661  -7.496  1.00 10.00      A   
ATOM   2882  CD2 LEU A 306     -27.469 -10.431  -8.832  1.00 10.00      A   
ATOM   2883  C   LEU A 306     -29.147 -14.570  -8.348  1.00 10.00      A   
ATOM   2884  O   LEU A 306     -28.116 -15.248  -8.396  1.00 10.00      A   
ATOM   2885  N   VAL A 307     -30.262 -14.971  -7.737  1.00 10.00      A   
ATOM   2886  HN  VAL A 307     -31.054 -14.382  -7.761  1.00 10.00      A   
ATOM   2887  CA  VAL A 307     -30.355 -16.247  -7.024  1.00 10.00      A   
ATOM   2888  CB  VAL A 307     -31.759 -16.448  -6.405  1.00 10.00      A   
ATOM   2889  CG1 VAL A 307     -31.878 -17.808  -5.728  1.00 10.00      A   
ATOM   2890  CG2 VAL A 307     -32.069 -15.339  -5.412  1.00 10.00      A   
ATOM   2891  C   VAL A 307     -30.026 -17.427  -7.935  1.00 10.00      A   
ATOM   2892  O   VAL A 307     -29.298 -18.340  -7.538  1.00 10.00      A   
ATOM   2893  N   LYS A 308     -30.549 -17.389  -9.156  1.00 10.00      A   
ATOM   2894  HN  LYS A 308     -31.104 -16.620  -9.411  1.00 10.00      A   
ATOM   2895  CA  LYS A 308     -30.324 -18.462 -10.128  1.00 10.00      A   
ATOM   2896  CB  LYS A 308     -31.044 -18.176 -11.449  1.00 10.00      A   
ATOM   2897  CG  LYS A 308     -32.555 -18.362 -11.393  1.00 10.00      A   
ATOM   2898  CD  LYS A 308     -33.201 -18.080 -12.742  1.00 10.00      A   
ATOM   2899  CE  LYS A 308     -33.156 -16.599 -13.079  1.00 10.00      A   
ATOM   2900  NZ  LYS A 308     -33.449 -16.339 -14.512  1.00 10.00      A   
ATOM   2901  HZ1 LYS A 308     -33.213 -15.348 -14.752  1.00 10.00      A   
ATOM   2902  HZ2 LYS A 308     -34.457 -16.504 -14.708  1.00 10.00      A   
ATOM   2903  HZ3 LYS A 308     -32.885 -16.971 -15.113  1.00 10.00      A   
ATOM   2904  C   LYS A 308     -28.836 -18.719 -10.377  1.00 10.00      A   
ATOM   2905  O   LYS A 308     -28.423 -19.856 -10.600  1.00 10.00      A   
ATOM   2906  N   LEU A 309     -28.038 -17.663 -10.331  1.00 10.00      A   
ATOM   2907  HN  LEU A 309     -28.423 -16.778 -10.154  1.00 10.00      A   
ATOM   2908  CA  LEU A 309     -26.601 -17.783 -10.549  1.00 10.00      A   
ATOM   2909  CB  LEU A 309     -26.015 -16.437 -10.993  1.00 10.00      A   
ATOM   2910  CG  LEU A 309     -24.493 -16.379 -11.183  1.00 10.00      A   
ATOM   2911  CD1 LEU A 309     -24.139 -15.492 -12.366  1.00 10.00      A   
ATOM   2912  CD2 LEU A 309     -23.816 -15.863  -9.922  1.00 10.00      A   
ATOM   2913  C   LEU A 309     -25.894 -18.286  -9.293  1.00 10.00      A   
ATOM   2914  O   LEU A 309     -25.037 -19.167  -9.361  1.00 10.00      A   
ATOM   2915  N   LEU A 310     -26.278 -17.729  -8.147  1.00 10.00      A   
ATOM   2916  HN  LEU A 310     -26.986 -17.048  -8.165  1.00 10.00      A   
ATOM   2917  CA  LEU A 310     -25.678 -18.090  -6.865  1.00 10.00      A   
ATOM   2918  CB  LEU A 310     -26.287 -17.249  -5.746  1.00 10.00      A   
ATOM   2919  CG  LEU A 310     -26.134 -15.732  -5.873  1.00 10.00      A   
ATOM   2920  CD1 LEU A 310     -26.881 -15.031  -4.747  1.00 10.00      A   
ATOM   2921  CD2 LEU A 310     -24.663 -15.335  -5.882  1.00 10.00      A   
ATOM   2922  C   LEU A 310     -25.856 -19.568  -6.543  1.00 10.00      A   
ATOM   2923  O   LEU A 310     -25.003 -20.175  -5.899  1.00 10.00      A   
ATOM   2924  N   CYS A 311     -26.958 -20.145  -7.009  1.00 10.00      A   
ATOM   2925  HN  CYS A 311     -27.595 -19.606  -7.522  1.00 10.00      A   
ATOM   2926  CA  CYS A 311     -27.256 -21.554  -6.767  1.00 10.00      A   
ATOM   2927  CB  CYS A 311     -28.646 -21.913  -7.293  1.00 10.00      A   
ATOM   2928  SG  CYS A 311     -30.004 -21.051  -6.469  1.00 10.00      A   
ATOM   2929  HG  CYS A 311     -29.811 -19.748  -6.631  1.00 10.00      A   
ATOM   2930  C   CYS A 311     -26.211 -22.484  -7.379  1.00 10.00      A   
ATOM   2931  O   CYS A 311     -26.095 -23.647  -6.985  1.00 10.00      A   
ATOM   2932  N   GLN A 312     -25.450 -21.977  -8.336  1.00 10.00      A   
ATOM   2933  HN  GLN A 312     -25.575 -21.040  -8.609  1.00 10.00      A   
ATOM   2934  CA  GLN A 312     -24.431 -22.781  -8.985  1.00 10.00      A   
ATOM   2935  CB  GLN A 312     -24.608 -22.772 -10.503  1.00 10.00      A   
ATOM   2936  CG  GLN A 312     -25.880 -23.462 -10.967  1.00 10.00      A   
ATOM   2937  CD  GLN A 312     -25.719 -24.197 -12.284  1.00 10.00      A   
ATOM   2938  OE1 GLN A 312     -26.663 -24.306 -13.064  1.00 10.00      A   
ATOM   2939  NE2 GLN A 312     -24.527 -24.716 -12.533  1.00 10.00      A   
ATOM   2940 HE21 GLN A 312     -23.824 -24.600 -11.861  1.00 10.00      A   
ATOM   2941 HE22 GLN A 312     -24.396 -25.192 -13.377  1.00 10.00      A   
ATOM   2942  C   GLN A 312     -23.028 -22.339  -8.598  1.00 10.00      A   
ATOM   2943  O   GLN A 312     -22.066 -22.624  -9.308  1.00 10.00      A   
ATOM   2944  N   CYS A 313     -22.910 -21.654  -7.471  1.00 10.00      A   
ATOM   2945  HN  CYS A 313     -23.711 -21.456  -6.941  1.00 10.00      A   
ATOM   2946  CA  CYS A 313     -21.613 -21.190  -6.998  1.00 10.00      A   
ATOM   2947  CB  CYS A 313     -21.605 -19.664  -6.857  1.00 10.00      A   
ATOM   2948  SG  CYS A 313     -21.972 -18.774  -8.392  1.00 10.00      A   
ATOM   2949  HG  CYS A 313     -23.158 -19.178  -8.833  1.00 10.00      A   
ATOM   2950  C   CYS A 313     -21.251 -21.866  -5.671  1.00 10.00      A   
ATOM   2951  O   CYS A 313     -21.548 -21.343  -4.598  1.00 10.00      A   
ATOM   2952  N   PRO A 314     -20.622 -23.054  -5.732  1.00 10.00      A   
ATOM   2953  CA  PRO A 314     -20.232 -23.811  -4.539  1.00 10.00      A   
ATOM   2954  CB  PRO A 314     -20.233 -25.245  -5.060  1.00 10.00      A   
ATOM   2955  CG  PRO A 314     -19.818 -25.130  -6.490  1.00 10.00      A   
ATOM   2956  CD  PRO A 314     -20.261 -23.772  -6.972  1.00 10.00      A   
ATOM   2957  C   PRO A 314     -18.836 -23.453  -4.016  1.00 10.00      A   
ATOM   2958  O   PRO A 314     -18.452 -23.854  -2.915  1.00 10.00      A   
ATOM   2959  N   LYS A 315     -18.085 -22.705  -4.803  1.00 10.00      A   
ATOM   2960  HN  LYS A 315     -18.448 -22.405  -5.665  1.00 10.00      A   
ATOM   2961  CA  LYS A 315     -16.733 -22.312  -4.424  1.00 10.00      A   
ATOM   2962  CB  LYS A 315     -15.729 -22.794  -5.474  1.00 10.00      A   
ATOM   2963  CG  LYS A 315     -15.319 -24.247  -5.310  1.00 10.00      A   
ATOM   2964  CD  LYS A 315     -14.280 -24.658  -6.339  1.00 10.00      A   
ATOM   2965  CE  LYS A 315     -13.663 -26.002  -5.988  1.00 10.00      A   
ATOM   2966  NZ  LYS A 315     -14.664 -27.104  -5.996  1.00 10.00      A   
ATOM   2967  HZ1 LYS A 315     -14.864 -27.400  -6.971  1.00 10.00      A   
ATOM   2968  HZ2 LYS A 315     -15.552 -26.792  -5.554  1.00 10.00      A   
ATOM   2969  HZ3 LYS A 315     -14.296 -27.922  -5.467  1.00 10.00      A   
ATOM   2970  C   LYS A 315     -16.638 -20.804  -4.254  1.00 10.00      A   
ATOM   2971  O   LYS A 315     -15.551 -20.226  -4.283  1.00 10.00      A   
ATOM   2972  N   LEU A 316     -17.790 -20.175  -4.072  1.00 10.00      A   
ATOM   2973  HN  LEU A 316     -18.618 -20.695  -4.060  1.00 10.00      A   
ATOM   2974  CA  LEU A 316     -17.859 -18.735  -3.894  1.00 10.00      A   
ATOM   2975  CB  LEU A 316     -19.295 -18.248  -4.093  1.00 10.00      A   
ATOM   2976  CG  LEU A 316     -19.480 -16.746  -4.300  1.00 10.00      A   
ATOM   2977  CD1 LEU A 316     -18.766 -16.294  -5.564  1.00 10.00      A   
ATOM   2978  CD2 LEU A 316     -20.960 -16.409  -4.371  1.00 10.00      A   
ATOM   2979  C   LEU A 316     -17.351 -18.348  -2.511  1.00 10.00      A   
ATOM   2980  O   LEU A 316     -17.953 -18.702  -1.498  1.00 10.00      A   
ATOM   2981  N   GLN A 317     -16.238 -17.628  -2.473  1.00 10.00      A   
ATOM   2982  HN  GLN A 317     -15.804 -17.371  -3.317  1.00 10.00      A   
ATOM   2983  CA  GLN A 317     -15.648 -17.207  -1.213  1.00 10.00      A   
ATOM   2984  CB  GLN A 317     -14.172 -17.606  -1.141  1.00 10.00      A   
ATOM   2985  CG  GLN A 317     -13.948 -19.107  -1.032  1.00 10.00      A   
ATOM   2986  CD  GLN A 317     -12.483 -19.485  -0.973  1.00 10.00      A   
ATOM   2987  OE1 GLN A 317     -11.629 -18.816  -1.560  1.00 10.00      A   
ATOM   2988  NE2 GLN A 317     -12.181 -20.560  -0.262  1.00 10.00      A   
ATOM   2989 HE21 GLN A 317     -12.922 -21.048   0.181  1.00 10.00      A   
ATOM   2990 HE22 GLN A 317     -11.239 -20.832  -0.201  1.00 10.00      A   
ATOM   2991  C   GLN A 317     -15.814 -15.709  -0.993  1.00 10.00      A   
ATOM   2992  O   GLN A 317     -16.010 -15.264   0.134  1.00 10.00      A   
ATOM   2993  N   ARG A 318     -15.734 -14.934  -2.064  1.00 10.00      A   
ATOM   2994  HN  ARG A 318     -15.582 -15.339  -2.944  1.00 10.00      A   
ATOM   2995  CA  ARG A 318     -15.886 -13.491  -1.961  1.00 10.00      A   
ATOM   2996  CB  ARG A 318     -14.562 -12.778  -2.237  1.00 10.00      A   
ATOM   2997  CG  ARG A 318     -14.418 -11.465  -1.485  1.00 10.00      A   
ATOM   2998  CD  ARG A 318     -13.230 -10.653  -1.978  1.00 10.00      A   
ATOM   2999  NE  ARG A 318     -11.943 -11.254  -1.627  1.00 10.00      A   
ATOM   3000  HE  ARG A 318     -11.668 -12.056  -2.127  1.00 10.00      A   
ATOM   3001  CZ  ARG A 318     -11.133 -10.784  -0.679  1.00 10.00      A   
ATOM   3002  NH1 ARG A 318     -11.475  -9.711   0.025  1.00 10.00      A   
ATOM   3003 HH11 ARG A 318     -10.837  -9.347   0.763  1.00 10.00      A   
ATOM   3004 HH12 ARG A 318     -12.383  -9.228  -0.155  1.00 10.00      A   
ATOM   3005  NH2 ARG A 318      -9.961 -11.372  -0.450  1.00 10.00      A   
ATOM   3006 HH21 ARG A 318      -9.667 -12.204  -1.012  1.00 10.00      A   
ATOM   3007 HH22 ARG A 318      -9.325 -11.003   0.292  1.00 10.00      A   
ATOM   3008  C   ARG A 318     -16.966 -13.008  -2.914  1.00 10.00      A   
ATOM   3009  O   ARG A 318     -16.906 -13.274  -4.116  1.00 10.00      A   
ATOM   3010  N   LEU A 319     -17.951 -12.300  -2.382  1.00 10.00      A   
ATOM   3011  HN  LEU A 319     -17.941 -12.098  -1.416  1.00 10.00      A   
ATOM   3012  CA  LEU A 319     -19.047 -11.814  -3.199  1.00 10.00      A   
ATOM   3013  CB  LEU A 319     -20.311 -12.632  -2.914  1.00 10.00      A   
ATOM   3014  CG  LEU A 319     -21.504 -12.386  -3.839  1.00 10.00      A   
ATOM   3015  CD1 LEU A 319     -21.219 -12.910  -5.235  1.00 10.00      A   
ATOM   3016  CD2 LEU A 319     -22.761 -13.025  -3.273  1.00 10.00      A   
ATOM   3017  C   LEU A 319     -19.318 -10.332  -2.969  1.00 10.00      A   
ATOM   3018  O   LEU A 319     -19.495  -9.887  -1.831  1.00 10.00      A   
ATOM   3019  N   TRP A 320     -19.329  -9.572  -4.055  1.00 10.00      A   
ATOM   3020  HN  TRP A 320     -19.145  -9.987  -4.928  1.00 10.00      A   
ATOM   3021  CA  TRP A 320     -19.601  -8.142  -4.007  1.00 10.00      A   
ATOM   3022  CB  TRP A 320     -18.399  -7.343  -4.528  1.00 10.00      A   
ATOM   3023  CG  TRP A 320     -17.129  -7.517  -3.737  1.00 10.00      A   
ATOM   3024  CD1 TRP A 320     -17.010  -7.921  -2.436  1.00 10.00      A   
ATOM   3025  CD2 TRP A 320     -15.793  -7.279  -4.201  1.00 10.00      A   
ATOM   3026  NE1 TRP A 320     -15.686  -7.954  -2.066  1.00 10.00      A   
ATOM   3027  HE1 TRP A 320     -15.341  -8.216  -1.175  1.00 10.00      A   
ATOM   3028  CE2 TRP A 320     -14.920  -7.562  -3.131  1.00 10.00      A   
ATOM   3029  CE3 TRP A 320     -15.248  -6.856  -5.419  1.00 10.00      A   
ATOM   3030  CZ2 TRP A 320     -13.538  -7.434  -3.243  1.00 10.00      A   
ATOM   3031  CZ3 TRP A 320     -13.877  -6.728  -5.529  1.00 10.00      A   
ATOM   3032  CH2 TRP A 320     -13.037  -7.017  -4.447  1.00 10.00      A   
ATOM   3033  C   TRP A 320     -20.830  -7.860  -4.868  1.00 10.00      A   
ATOM   3034  O   TRP A 320     -20.737  -7.815  -6.096  1.00 10.00      A   
ATOM   3035  N   VAL A 321     -21.982  -7.687  -4.228  1.00 10.00      A   
ATOM   3036  HN  VAL A 321     -21.990  -7.683  -3.248  1.00 10.00      A   
ATOM   3037  CA  VAL A 321     -23.231  -7.461  -4.947  1.00 10.00      A   
ATOM   3038  CB  VAL A 321     -24.179  -8.676  -4.827  1.00 10.00      A   
ATOM   3039  CG1 VAL A 321     -23.682  -9.829  -5.679  1.00 10.00      A   
ATOM   3040  CG2 VAL A 321     -24.328  -9.106  -3.374  1.00 10.00      A   
ATOM   3041  C   VAL A 321     -23.972  -6.220  -4.468  1.00 10.00      A   
ATOM   3042  O   VAL A 321     -23.483  -5.460  -3.627  1.00 10.00      A   
ATOM   3043  N   LEU A 322     -25.171  -6.040  -5.014  1.00 10.00      A   
ATOM   3044  HN  LEU A 322     -25.500  -6.703  -5.658  1.00 10.00      A   
ATOM   3045  CA  LEU A 322     -26.024  -4.912  -4.674  1.00 10.00      A   
ATOM   3046  CB  LEU A 322     -26.602  -4.268  -5.943  1.00 10.00      A   
ATOM   3047  CG  LEU A 322     -25.628  -3.460  -6.806  1.00 10.00      A   
ATOM   3048  CD1 LEU A 322     -26.305  -3.015  -8.094  1.00 10.00      A   
ATOM   3049  CD2 LEU A 322     -25.100  -2.255  -6.037  1.00 10.00      A   
ATOM   3050  C   LEU A 322     -27.158  -5.364  -3.762  1.00 10.00      A   
ATOM   3051  O   LEU A 322     -27.376  -6.564  -3.574  1.00 10.00      A   
ATOM   3052  N   ASP A 323     -27.890  -4.397  -3.219  1.00 10.00      A   
ATOM   3053  HN  ASP A 323     -27.668  -3.462  -3.426  1.00 10.00      A   
ATOM   3054  CA  ASP A 323     -29.010  -4.663  -2.321  1.00 10.00      A   
ATOM   3055  CB  ASP A 323     -29.453  -3.381  -1.598  1.00 10.00      A   
ATOM   3056  CG  ASP A 323     -29.770  -2.221  -2.530  1.00 10.00      A   
ATOM   3057  OD1 ASP A 323     -29.643  -2.376  -3.762  1.00 10.00      A   
ATOM   3058  OD2 ASP A 323     -30.134  -1.135  -2.034  1.00 10.00      A   
ATOM   3059  C   ASP A 323     -30.187  -5.313  -3.045  1.00 10.00      A   
ATOM   3060  O   ASP A 323     -31.135  -5.780  -2.412  1.00 10.00      A   
ATOM   3061  N   TYR A 324     -30.098  -5.365  -4.369  1.00 10.00      A   
ATOM   3062  HN  TYR A 324     -29.310  -4.981  -4.799  1.00 10.00      A   
ATOM   3063  CA  TYR A 324     -31.140  -5.961  -5.203  1.00 10.00      A   
ATOM   3064  CB  TYR A 324     -30.827  -5.735  -6.685  1.00 10.00      A   
ATOM   3065  CG  TYR A 324     -31.689  -4.681  -7.342  1.00 10.00      A   
ATOM   3066  CD1 TYR A 324     -31.171  -3.436  -7.670  1.00 10.00      A   
ATOM   3067  CD2 TYR A 324     -33.025  -4.934  -7.635  1.00 10.00      A   
ATOM   3068  CE1 TYR A 324     -31.957  -2.473  -8.271  1.00 10.00      A   
ATOM   3069  CE2 TYR A 324     -33.817  -3.976  -8.236  1.00 10.00      A   
ATOM   3070  CZ  TYR A 324     -33.277  -2.748  -8.551  1.00 10.00      A   
ATOM   3071  OH  TYR A 324     -34.057  -1.789  -9.151  1.00 10.00      A   
ATOM   3072  HH  TYR A 324     -33.638  -1.509  -9.975  1.00 10.00      A   
ATOM   3073  C   TYR A 324     -31.309  -7.458  -4.934  1.00 10.00      A   
ATOM   3074  O   TYR A 324     -32.278  -8.068  -5.382  1.00 10.00      A   
ATOM   3075  N   ILE A 325     -30.357  -8.048  -4.217  1.00 10.00      A   
ATOM   3076  HN  ILE A 325     -29.599  -7.515  -3.898  1.00 10.00      A   
ATOM   3077  CA  ILE A 325     -30.417  -9.466  -3.895  1.00 10.00      A   
ATOM   3078  CB  ILE A 325     -29.074  -9.989  -3.331  1.00 10.00      A   
ATOM   3079  CG1 ILE A 325     -29.130 -11.499  -3.088  1.00 10.00      A   
ATOM   3080  CG2 ILE A 325     -28.685  -9.256  -2.056  1.00 10.00      A   
ATOM   3081  CD1 ILE A 325     -29.348 -12.314  -4.344  1.00 10.00      A   
ATOM   3082  C   ILE A 325     -31.558  -9.754  -2.919  1.00 10.00      A   
ATOM   3083  O   ILE A 325     -32.132 -10.846  -2.928  1.00 10.00      A   
ATOM   3084  N   GLU A 326     -31.885  -8.752  -2.097  1.00 10.00      A   
ATOM   3085  HN  GLU A 326     -31.387  -7.910  -2.166  1.00 10.00      A   
ATOM   3086  CA  GLU A 326     -32.958  -8.849  -1.105  1.00 10.00      A   
ATOM   3087  CB  GLU A 326     -34.317  -9.043  -1.781  1.00 10.00      A   
ATOM   3088  CG  GLU A 326     -34.646  -7.957  -2.798  1.00 10.00      A   
ATOM   3089  CD  GLU A 326     -36.034  -8.096  -3.384  1.00 10.00      A   
ATOM   3090  OE1 GLU A 326     -36.362  -9.182  -3.903  1.00 10.00      A   
ATOM   3091  OE2 GLU A 326     -36.808  -7.115  -3.331  1.00 10.00      A   
ATOM   3092  C   GLU A 326     -32.686  -9.917  -0.038  1.00 10.00      A   
ATOM   3093  O   GLU A 326     -31.699 -10.653  -0.114  1.00 10.00      A   
ATOM   3094  N   ASP A 327     -33.551  -9.983   0.968  1.00 10.00      A   
ATOM   3095  HN  ASP A 327     -34.314  -9.359   0.987  1.00 10.00      A   
ATOM   3096  CA  ASP A 327     -33.390 -10.950   2.056  1.00 10.00      A   
ATOM   3097  CB  ASP A 327     -34.426 -10.725   3.160  1.00 10.00      A   
ATOM   3098  CG  ASP A 327     -34.183  -9.466   3.964  1.00 10.00      A   
ATOM   3099  OD1 ASP A 327     -33.222  -9.432   4.754  1.00 10.00      A   
ATOM   3100  OD2 ASP A 327     -34.965  -8.504   3.817  1.00 10.00      A   
ATOM   3101  C   ASP A 327     -33.479 -12.386   1.558  1.00 10.00      A   
ATOM   3102  O   ASP A 327     -32.700 -13.246   1.970  1.00 10.00      A   
ATOM   3103  N   ALA A 328     -34.429 -12.633   0.661  1.00 10.00      A   
ATOM   3104  HN  ALA A 328     -35.009 -11.898   0.371  1.00 10.00      A   
ATOM   3105  CA  ALA A 328     -34.643 -13.963   0.103  1.00 10.00      A   
ATOM   3106  CB  ALA A 328     -35.799 -13.936  -0.884  1.00 10.00      A   
ATOM   3107  C   ALA A 328     -33.384 -14.505  -0.568  1.00 10.00      A   
ATOM   3108  O   ALA A 328     -33.008 -15.659  -0.359  1.00 10.00      A   
ATOM   3109  N   GLY A 329     -32.729 -13.661  -1.356  1.00 10.00      A   
ATOM   3110  HN  GLY A 329     -33.065 -12.747  -1.464  1.00 10.00      A   
ATOM   3111  CA  GLY A 329     -31.525 -14.074  -2.054  1.00 10.00      A   
ATOM   3112  C   GLY A 329     -30.395 -14.441  -1.112  1.00 10.00      A   
ATOM   3113  O   GLY A 329     -29.664 -15.407  -1.352  1.00 10.00      A   
ATOM   3114  N   LEU A 330     -30.264 -13.679  -0.033  1.00 10.00      A   
ATOM   3115  HN  LEU A 330     -30.891 -12.935   0.105  1.00 10.00      A   
ATOM   3116  CA  LEU A 330     -29.212 -13.911   0.951  1.00 10.00      A   
ATOM   3117  CB  LEU A 330     -29.120 -12.748   1.936  1.00 10.00      A   
ATOM   3118  CG  LEU A 330     -28.582 -11.430   1.379  1.00 10.00      A   
ATOM   3119  CD1 LEU A 330     -28.589 -10.362   2.460  1.00 10.00      A   
ATOM   3120  CD2 LEU A 330     -27.180 -11.615   0.814  1.00 10.00      A   
ATOM   3121  C   LEU A 330     -29.418 -15.222   1.697  1.00 10.00      A   
ATOM   3122  O   LEU A 330     -28.457 -15.932   1.999  1.00 10.00      A   
ATOM   3123  N   GLU A 331     -30.673 -15.544   1.984  1.00 10.00      A   
ATOM   3124  HN  GLU A 331     -31.399 -14.936   1.715  1.00 10.00      A   
ATOM   3125  CA  GLU A 331     -30.996 -16.775   2.695  1.00 10.00      A   
ATOM   3126  CB  GLU A 331     -32.493 -16.852   3.009  1.00 10.00      A   
ATOM   3127  CG  GLU A 331     -32.822 -17.760   4.184  1.00 10.00      A   
ATOM   3128  CD  GLU A 331     -34.234 -18.298   4.137  1.00 10.00      A   
ATOM   3129  OE1 GLU A 331     -34.434 -19.399   3.584  1.00 10.00      A   
ATOM   3130  OE2 GLU A 331     -35.152 -17.631   4.662  1.00 10.00      A   
ATOM   3131  C   GLU A 331     -30.557 -17.995   1.888  1.00 10.00      A   
ATOM   3132  O   GLU A 331     -29.923 -18.911   2.420  1.00 10.00      A   
ATOM   3133  N   VAL A 332     -30.882 -17.988   0.597  1.00 10.00      A   
ATOM   3134  HN  VAL A 332     -31.380 -17.224   0.238  1.00 10.00      A   
ATOM   3135  CA  VAL A 332     -30.523 -19.087  -0.298  1.00 10.00      A   
ATOM   3136  CB  VAL A 332     -31.209 -18.950  -1.675  1.00 10.00      A   
ATOM   3137  CG1 VAL A 332     -30.941 -20.176  -2.538  1.00 10.00      A   
ATOM   3138  CG2 VAL A 332     -32.704 -18.725  -1.512  1.00 10.00      A   
ATOM   3139  C   VAL A 332     -29.009 -19.141  -0.485  1.00 10.00      A   
ATOM   3140  O   VAL A 332     -28.422 -20.221  -0.623  1.00 10.00      A   
ATOM   3141  N   LEU A 333     -28.382 -17.969  -0.464  1.00 10.00      A   
ATOM   3142  HN  LEU A 333     -28.909 -17.151  -0.335  1.00 10.00      A   
ATOM   3143  CA  LEU A 333     -26.935 -17.864  -0.621  1.00 10.00      A   
ATOM   3144  CB  LEU A 333     -26.504 -16.392  -0.635  1.00 10.00      A   
ATOM   3145  CG  LEU A 333     -25.001 -16.126  -0.754  1.00 10.00      A   
ATOM   3146  CD1 LEU A 333     -24.506 -16.483  -2.145  1.00 10.00      A   
ATOM   3147  CD2 LEU A 333     -24.687 -14.674  -0.434  1.00 10.00      A   
ATOM   3148  C   LEU A 333     -26.225 -18.599   0.507  1.00 10.00      A   
ATOM   3149  O   LEU A 333     -25.286 -19.359   0.272  1.00 10.00      A   
ATOM   3150  N   ALA A 334     -26.713 -18.398   1.727  1.00 10.00      A   
ATOM   3151  HN  ALA A 334     -27.489 -17.803   1.833  1.00 10.00      A   
ATOM   3152  CA  ALA A 334     -26.134 -19.027   2.914  1.00 10.00      A   
ATOM   3153  CB  ALA A 334     -26.736 -18.424   4.169  1.00 10.00      A   
ATOM   3154  C   ALA A 334     -26.331 -20.543   2.903  1.00 10.00      A   
ATOM   3155  O   ALA A 334     -25.634 -21.285   3.602  1.00 10.00      A   
ATOM   3156  N   SER A 335     -27.289 -21.001   2.115  1.00 10.00      A   
ATOM   3157  HN  SER A 335     -27.829 -20.365   1.600  1.00 10.00      A   
ATOM   3158  CA  SER A 335     -27.569 -22.423   2.003  1.00 10.00      A   
ATOM   3159  CB  SER A 335     -29.062 -22.641   1.738  1.00 10.00      A   
ATOM   3160  OG  SER A 335     -29.853 -21.980   2.717  1.00 10.00      A   
ATOM   3161  HG  SER A 335     -30.588 -21.525   2.284  1.00 10.00      A   
ATOM   3162  C   SER A 335     -26.735 -23.050   0.887  1.00 10.00      A   
ATOM   3163  O   SER A 335     -26.527 -24.266   0.857  1.00 10.00      A   
ATOM   3164  N   THR A 336     -26.246 -22.210  -0.017  1.00 10.00      A   
ATOM   3165  HN  THR A 336     -26.423 -21.251   0.080  1.00 10.00      A   
ATOM   3166  CA  THR A 336     -25.448 -22.667  -1.142  1.00 10.00      A   
ATOM   3167  CB  THR A 336     -25.837 -21.904  -2.426  1.00 10.00      A   
ATOM   3168  OG1 THR A 336     -27.263 -21.911  -2.571  1.00 10.00      A   
ATOM   3169  HG1 THR A 336     -27.651 -21.303  -1.927  1.00 10.00      A   
ATOM   3170  CG2 THR A 336     -25.204 -22.542  -3.650  1.00 10.00      A   
ATOM   3171  C   THR A 336     -23.951 -22.491  -0.882  1.00 10.00      A   
ATOM   3172  O   THR A 336     -23.195 -23.460  -0.896  1.00 10.00      A   
ATOM   3173  N   CYS A 337     -23.528 -21.261  -0.635  1.00 10.00      A   
ATOM   3174  HN  CYS A 337     -24.180 -20.523  -0.592  1.00 10.00      A   
ATOM   3175  CA  CYS A 337     -22.121 -20.975  -0.397  1.00 10.00      A   
ATOM   3176  CB  CYS A 337     -21.782 -19.568  -0.890  1.00 10.00      A   
ATOM   3177  SG  CYS A 337     -22.390 -19.222  -2.556  1.00 10.00      A   
ATOM   3178  HG  CYS A 337     -22.017 -20.226  -3.341  1.00 10.00      A   
ATOM   3179  C   CYS A 337     -21.770 -21.126   1.080  1.00 10.00      A   
ATOM   3180  O   CYS A 337     -21.993 -20.218   1.885  1.00 10.00      A   
ATOM   3181  N   LYS A 338     -21.223 -22.281   1.431  1.00 10.00      A   
ATOM   3182  HN  LYS A 338     -21.067 -22.968   0.742  1.00 10.00      A   
ATOM   3183  CA  LYS A 338     -20.839 -22.560   2.806  1.00 10.00      A   
ATOM   3184  CB  LYS A 338     -20.968 -24.056   3.101  1.00 10.00      A   
ATOM   3185  CG  LYS A 338     -22.403 -24.561   3.115  1.00 10.00      A   
ATOM   3186  CD  LYS A 338     -23.223 -23.848   4.179  1.00 10.00      A   
ATOM   3187  CE  LYS A 338     -24.635 -24.399   4.260  1.00 10.00      A   
ATOM   3188  NZ  LYS A 338     -25.451 -23.660   5.261  1.00 10.00      A   
ATOM   3189  HZ1 LYS A 338     -26.343 -24.165   5.442  1.00 10.00      A   
ATOM   3190  HZ2 LYS A 338     -25.668 -22.705   4.910  1.00 10.00      A   
ATOM   3191  HZ3 LYS A 338     -24.930 -23.572   6.154  1.00 10.00      A   
ATOM   3192  C   LYS A 338     -19.415 -22.095   3.075  1.00 10.00      A   
ATOM   3193  O   LYS A 338     -18.968 -22.053   4.221  1.00 10.00      A   
ATOM   3194  N   ASP A 339     -18.701 -21.741   2.016  1.00 10.00      A   
ATOM   3195  HN  ASP A 339     -19.107 -21.791   1.124  1.00 10.00      A   
ATOM   3196  CA  ASP A 339     -17.320 -21.291   2.150  1.00 10.00      A   
ATOM   3197  CB  ASP A 339     -16.395 -22.041   1.188  1.00 10.00      A   
ATOM   3198  CG  ASP A 339     -15.037 -22.324   1.805  1.00 10.00      A   
ATOM   3199  OD1 ASP A 339     -14.981 -23.069   2.808  1.00 10.00      A   
ATOM   3200  OD2 ASP A 339     -14.016 -21.805   1.304  1.00 10.00      A   
ATOM   3201  C   ASP A 339     -17.195 -19.786   1.948  1.00 10.00      A   
ATOM   3202  O   ASP A 339     -16.095 -19.272   1.736  1.00 10.00      A   
ATOM   3203  N   LEU A 340     -18.324 -19.087   2.021  1.00 10.00      A   
ATOM   3204  HN  LEU A 340     -19.164 -19.555   2.197  1.00 10.00      A   
ATOM   3205  CA  LEU A 340     -18.342 -17.639   1.857  1.00 10.00      A   
ATOM   3206  CB  LEU A 340     -19.786 -17.126   1.828  1.00 10.00      A   
ATOM   3207  CG  LEU A 340     -19.976 -15.675   1.382  1.00 10.00      A   
ATOM   3208  CD1 LEU A 340     -19.567 -15.498  -0.073  1.00 10.00      A   
ATOM   3209  CD2 LEU A 340     -21.414 -15.230   1.598  1.00 10.00      A   
ATOM   3210  C   LEU A 340     -17.568 -16.980   2.998  1.00 10.00      A   
ATOM   3211  O   LEU A 340     -17.862 -17.215   4.171  1.00 10.00      A   
ATOM   3212  N   ARG A 341     -16.581 -16.168   2.644  1.00 10.00      A   
ATOM   3213  HN  ARG A 341     -16.412 -16.013   1.689  1.00 10.00      A   
ATOM   3214  CA  ARG A 341     -15.741 -15.495   3.630  1.00 10.00      A   
ATOM   3215  CB  ARG A 341     -14.266 -15.599   3.225  1.00 10.00      A   
ATOM   3216  CG  ARG A 341     -13.857 -16.944   2.652  1.00 10.00      A   
ATOM   3217  CD  ARG A 341     -13.843 -18.020   3.721  1.00 10.00      A   
ATOM   3218  NE  ARG A 341     -13.462 -19.319   3.173  1.00 10.00      A   
ATOM   3219  HE  ARG A 341     -14.064 -19.718   2.498  1.00 10.00      A   
ATOM   3220  CZ  ARG A 341     -12.360 -19.980   3.524  1.00 10.00      A   
ATOM   3221  NH1 ARG A 341     -11.530 -19.469   4.429  1.00 10.00      A   
ATOM   3222 HH11 ARG A 341     -10.666 -19.985   4.704  1.00 10.00      A   
ATOM   3223 HH12 ARG A 341     -11.740 -18.547   4.868  1.00 10.00      A   
ATOM   3224  NH2 ARG A 341     -12.092 -21.155   2.970  1.00 10.00      A   
ATOM   3225 HH21 ARG A 341     -12.750 -21.561   2.253  1.00 10.00      A   
ATOM   3226 HH22 ARG A 341     -11.228 -21.680   3.234  1.00 10.00      A   
ATOM   3227  C   ARG A 341     -16.095 -14.021   3.765  1.00 10.00      A   
ATOM   3228  O   ARG A 341     -16.288 -13.517   4.876  1.00 10.00      A   
ATOM   3229  N   GLU A 342     -16.164 -13.330   2.632  1.00 10.00      A   
ATOM   3230  HN  GLU A 342     -16.022 -13.791   1.779  1.00 10.00      A   
ATOM   3231  CA  GLU A 342     -16.460 -11.910   2.625  1.00 10.00      A   
ATOM   3232  CB  GLU A 342     -15.220 -11.123   2.217  1.00 10.00      A   
ATOM   3233  CG  GLU A 342     -15.400  -9.618   2.262  1.00 10.00      A   
ATOM   3234  CD  GLU A 342     -14.307  -8.889   1.522  1.00 10.00      A   
ATOM   3235  OE1 GLU A 342     -13.281  -8.559   2.144  1.00 10.00      A   
ATOM   3236  OE2 GLU A 342     -14.475  -8.628   0.314  1.00 10.00      A   
ATOM   3237  C   GLU A 342     -17.610 -11.571   1.692  1.00 10.00      A   
ATOM   3238  O   GLU A 342     -17.679 -12.058   0.562  1.00 10.00      A   
ATOM   3239  N   LEU A 343     -18.504 -10.732   2.178  1.00 10.00      A   
ATOM   3240  HN  LEU A 343     -18.395 -10.399   3.096  1.00 10.00      A   
ATOM   3241  CA  LEU A 343     -19.650 -10.298   1.406  1.00 10.00      A   
ATOM   3242  CB  LEU A 343     -20.905 -11.049   1.868  1.00 10.00      A   
ATOM   3243  CG  LEU A 343     -22.241 -10.602   1.268  1.00 10.00      A   
ATOM   3244  CD1 LEU A 343     -22.260 -10.808  -0.238  1.00 10.00      A   
ATOM   3245  CD2 LEU A 343     -23.393 -11.345   1.925  1.00 10.00      A   
ATOM   3246  C   LEU A 343     -19.840  -8.790   1.547  1.00 10.00      A   
ATOM   3247  O   LEU A 343     -20.103  -8.290   2.641  1.00 10.00      A   
ATOM   3248  N   ARG A 344     -19.686  -8.070   0.442  1.00 10.00      A   
ATOM   3249  HN  ARG A 344     -19.485  -8.529  -0.405  1.00 10.00      A   
ATOM   3250  CA  ARG A 344     -19.849  -6.621   0.443  1.00 10.00      A   
ATOM   3251  CB  ARG A 344     -18.593  -5.912  -0.088  1.00 10.00      A   
ATOM   3252  CG  ARG A 344     -17.338  -6.164   0.735  1.00 10.00      A   
ATOM   3253  CD  ARG A 344     -16.155  -5.341   0.244  1.00 10.00      A   
ATOM   3254  NE  ARG A 344     -14.893  -5.938   0.672  1.00 10.00      A   
ATOM   3255  HE  ARG A 344     -14.860  -6.925   0.715  1.00 10.00      A   
ATOM   3256  CZ  ARG A 344     -13.790  -5.261   0.994  1.00 10.00      A   
ATOM   3257  NH1 ARG A 344     -13.750  -3.933   0.913  1.00 10.00      A   
ATOM   3258 HH11 ARG A 344     -14.586  -3.395   0.610  1.00 10.00      A   
ATOM   3259 HH12 ARG A 344     -12.869  -3.422   1.168  1.00 10.00      A   
ATOM   3260  NH2 ARG A 344     -12.726  -5.926   1.427  1.00 10.00      A   
ATOM   3261 HH21 ARG A 344     -12.760  -6.969   1.530  1.00 10.00      A   
ATOM   3262 HH22 ARG A 344     -11.846  -5.415   1.681  1.00 10.00      A   
ATOM   3263  C   ARG A 344     -21.067  -6.245  -0.386  1.00 10.00      A   
ATOM   3264  O   ARG A 344     -21.074  -6.425  -1.601  1.00 10.00      A   
ATOM   3265  N   VAL A 345     -22.101  -5.752   0.277  1.00 10.00      A   
ATOM   3266  HN  VAL A 345     -22.035  -5.634   1.253  1.00 10.00      A   
ATOM   3267  CA  VAL A 345     -23.330  -5.367  -0.398  1.00 10.00      A   
ATOM   3268  CB  VAL A 345     -24.570  -5.967   0.295  1.00 10.00      A   
ATOM   3269  CG1 VAL A 345     -25.777  -5.901  -0.625  1.00 10.00      A   
ATOM   3270  CG2 VAL A 345     -24.309  -7.398   0.742  1.00 10.00      A   
ATOM   3271  C   VAL A 345     -23.472  -3.848  -0.454  1.00 10.00      A   
ATOM   3272  O   VAL A 345     -23.331  -3.163   0.559  1.00 10.00      A   
ATOM   3273  N   PHE A 346     -23.755  -3.332  -1.641  1.00 10.00      A   
ATOM   3274  HN  PHE A 346     -23.850  -3.937  -2.414  1.00 10.00      A   
ATOM   3275  CA  PHE A 346     -23.916  -1.897  -1.839  1.00 10.00      A   
ATOM   3276  CB  PHE A 346     -22.955  -1.405  -2.928  1.00 10.00      A   
ATOM   3277  CG  PHE A 346     -21.520  -1.780  -2.678  1.00 10.00      A   
ATOM   3278  CD1 PHE A 346     -20.962  -2.890  -3.290  1.00 10.00      A   
ATOM   3279  CD2 PHE A 346     -20.733  -1.024  -1.826  1.00 10.00      A   
ATOM   3280  CE1 PHE A 346     -19.646  -3.240  -3.056  1.00 10.00      A   
ATOM   3281  CE2 PHE A 346     -19.416  -1.366  -1.587  1.00 10.00      A   
ATOM   3282  CZ  PHE A 346     -18.870  -2.477  -2.201  1.00 10.00      A   
ATOM   3283  C   PHE A 346     -25.358  -1.552  -2.206  1.00 10.00      A   
ATOM   3284  O   PHE A 346     -26.044  -2.338  -2.855  1.00 10.00      A   
ATOM   3285  N   PRO A 347     -25.838  -0.370  -1.790  1.00 10.00      A   
ATOM   3286  CA  PRO A 347     -27.201   0.071  -2.083  1.00 10.00      A   
ATOM   3287  CB  PRO A 347     -27.431   1.190  -1.067  1.00 10.00      A   
ATOM   3288  CG  PRO A 347     -26.075   1.755  -0.814  1.00 10.00      A   
ATOM   3289  CD  PRO A 347     -25.092   0.626  -0.997  1.00 10.00      A   
ATOM   3290  C   PRO A 347     -27.341   0.609  -3.504  1.00 10.00      A   
ATOM   3291  O   PRO A 347     -26.490   1.362  -3.983  1.00 10.00      A   
ATOM   3292  N   SER A 348     -28.412   0.206  -4.177  1.00 10.00      A   
ATOM   3293  HN  SER A 348     -29.041  -0.417  -3.744  1.00 10.00      A   
ATOM   3294  CA  SER A 348     -28.677   0.650  -5.540  1.00 10.00      A   
ATOM   3295  CB  SER A 348     -29.799  -0.187  -6.168  1.00 10.00      A   
ATOM   3296  OG  SER A 348     -30.773  -0.544  -5.197  1.00 10.00      A   
ATOM   3297  HG  SER A 348     -30.429  -1.280  -4.654  1.00 10.00      A   
ATOM   3298  C   SER A 348     -29.045   2.130  -5.556  1.00 10.00      A   
ATOM   3299  O   SER A 348     -28.433   2.928  -6.268  1.00 10.00      A   
ATOM   3300  N   GLU A 349     -30.041   2.483  -4.754  1.00 10.00      A   
ATOM   3301  HN  GLU A 349     -30.477   1.791  -4.208  1.00 10.00      A   
ATOM   3302  CA  GLU A 349     -30.502   3.861  -4.647  1.00 10.00      A   
ATOM   3303  CB  GLU A 349     -31.980   3.957  -5.036  1.00 10.00      A   
ATOM   3304  CG  GLU A 349     -32.276   3.632  -6.492  1.00 10.00      A   
ATOM   3305  CD  GLU A 349     -31.736   4.673  -7.448  1.00 10.00      A   
ATOM   3306  OE1 GLU A 349     -32.097   5.861  -7.304  1.00 10.00      A   
ATOM   3307  OE2 GLU A 349     -30.955   4.307  -8.349  1.00 10.00      A   
ATOM   3308  C   GLU A 349     -30.306   4.357  -3.213  1.00 10.00      A   
ATOM   3309  O   GLU A 349     -31.248   4.388  -2.422  1.00 10.00      A   
ATOM   3310  N   PRO A 350     -29.074   4.759  -2.855  1.00 10.00      A   
ATOM   3311  CA  PRO A 350     -28.755   5.223  -1.501  1.00 10.00      A   
ATOM   3312  CB  PRO A 350     -27.224   5.240  -1.485  1.00 10.00      A   
ATOM   3313  CG  PRO A 350     -26.840   5.470  -2.905  1.00 10.00      A   
ATOM   3314  CD  PRO A 350     -27.896   4.798  -3.741  1.00 10.00      A   
ATOM   3315  C   PRO A 350     -29.305   6.613  -1.188  1.00 10.00      A   
ATOM   3316  O   PRO A 350     -29.426   6.987  -0.024  1.00 10.00      A   
ATOM   3317  N   PHE A 351     -29.661   7.370  -2.215  1.00 10.00      A   
ATOM   3318  HN  PHE A 351     -29.588   7.014  -3.125  1.00 10.00      A   
ATOM   3319  CA  PHE A 351     -30.178   8.719  -2.008  1.00 10.00      A   
ATOM   3320  CB  PHE A 351     -29.742   9.660  -3.132  1.00 10.00      A   
ATOM   3321  CG  PHE A 351     -28.373  10.243  -2.921  1.00 10.00      A   
ATOM   3322  CD1 PHE A 351     -27.238   9.550  -3.312  1.00 10.00      A   
ATOM   3323  CD2 PHE A 351     -28.220  11.485  -2.324  1.00 10.00      A   
ATOM   3324  CE1 PHE A 351     -25.979  10.085  -3.109  1.00 10.00      A   
ATOM   3325  CE2 PHE A 351     -26.964  12.028  -2.118  1.00 10.00      A   
ATOM   3326  CZ  PHE A 351     -25.841  11.326  -2.511  1.00 10.00      A   
ATOM   3327  C   PHE A 351     -31.692   8.731  -1.829  1.00 10.00      A   
ATOM   3328  O   PHE A 351     -32.316   9.792  -1.795  1.00 10.00      A   
ATOM   3329  N   VAL A 352     -32.278   7.547  -1.721  1.00 10.00      A   
ATOM   3330  HN  VAL A 352     -31.731   6.735  -1.782  1.00 10.00      A   
ATOM   3331  CA  VAL A 352     -33.714   7.420  -1.522  1.00 10.00      A   
ATOM   3332  CB  VAL A 352     -34.365   6.505  -2.586  1.00 10.00      A   
ATOM   3333  CG1 VAL A 352     -35.871   6.427  -2.379  1.00 10.00      A   
ATOM   3334  CG2 VAL A 352     -34.060   7.010  -3.987  1.00 10.00      A   
ATOM   3335  C   VAL A 352     -33.985   6.856  -0.133  1.00 10.00      A   
ATOM   3336  O   VAL A 352     -33.585   5.731   0.172  1.00 10.00      A   
ATOM   3337  N   MET A 353     -34.620   7.656   0.716  1.00 10.00      A   
ATOM   3338  HN  MET A 353     -34.864   8.563   0.426  1.00 10.00      A   
ATOM   3339  CA  MET A 353     -34.945   7.241   2.080  1.00 10.00      A   
ATOM   3340  CB  MET A 353     -35.661   8.379   2.818  1.00 10.00      A   
ATOM   3341  CG  MET A 353     -36.102   8.047   4.236  1.00 10.00      A   
ATOM   3342  SD  MET A 353     -36.485   9.521   5.202  1.00 10.00      A   
ATOM   3343  CE  MET A 353     -37.414   8.809   6.555  1.00 10.00      A   
ATOM   3344  C   MET A 353     -35.807   5.983   2.080  1.00 10.00      A   
ATOM   3345  O   MET A 353     -35.502   5.009   2.770  1.00 10.00      A   
ATOM   3346  N   GLU A 354     -36.869   6.003   1.286  1.00 10.00      A   
ATOM   3347  HN  GLU A 354     -37.043   6.801   0.747  1.00 10.00      A   
ATOM   3348  CA  GLU A 354     -37.784   4.875   1.188  1.00 10.00      A   
ATOM   3349  CB  GLU A 354     -38.993   5.262   0.335  1.00 10.00      A   
ATOM   3350  CG  GLU A 354     -39.573   6.631   0.668  1.00 10.00      A   
ATOM   3351  CD  GLU A 354     -40.337   6.655   1.977  1.00 10.00      A   
ATOM   3352  OE1 GLU A 354     -39.858   6.070   2.970  1.00 10.00      A   
ATOM   3353  OE2 GLU A 354     -41.424   7.270   2.021  1.00 10.00      A   
ATOM   3354  C   GLU A 354     -37.087   3.650   0.598  1.00 10.00      A   
ATOM   3355  O   GLU A 354     -36.264   3.774  -0.309  1.00 10.00      A   
ATOM   3356  N   PRO A 355     -37.394   2.453   1.124  1.00 10.00      A   
ATOM   3357  CA  PRO A 355     -36.798   1.194   0.656  1.00 10.00      A   
ATOM   3358  CB  PRO A 355     -37.340   0.143   1.636  1.00 10.00      A   
ATOM   3359  CG  PRO A 355     -37.876   0.920   2.789  1.00 10.00      A   
ATOM   3360  CD  PRO A 355     -38.338   2.231   2.227  1.00 10.00      A   
ATOM   3361  C   PRO A 355     -37.235   0.848  -0.763  1.00 10.00      A   
ATOM   3362  O   PRO A 355     -38.422   0.662  -1.030  1.00 10.00      A   
ATOM   3363  N   ASN A 356     -36.270   0.773  -1.671  1.00 10.00      A   
ATOM   3364  HN  ASN A 356     -35.344   0.958  -1.401  1.00 10.00      A   
ATOM   3365  CA  ASN A 356     -36.555   0.445  -3.066  1.00 10.00      A   
ATOM   3366  CB  ASN A 356     -35.528   1.075  -4.016  1.00 10.00      A   
ATOM   3367  CG  ASN A 356     -34.124   0.521  -3.847  1.00 10.00      A   
ATOM   3368  OD1 ASN A 356     -33.674   0.257  -2.732  1.00 10.00      A   
ATOM   3369  ND2 ASN A 356     -33.424   0.343  -4.956  1.00 10.00      A   
ATOM   3370 HD21 ASN A 356     -33.844   0.574  -5.809  1.00 10.00      A   
ATOM   3371 HD22 ASN A 356     -32.509  -0.014  -4.880  1.00 10.00      A   
ATOM   3372  C   ASN A 356     -36.627  -1.063  -3.284  1.00 10.00      A   
ATOM   3373  O   ASN A 356     -37.334  -1.537  -4.174  1.00 10.00      A   
ATOM   3374  N   VAL A 357     -35.887  -1.812  -2.478  1.00 10.00      A   
ATOM   3375  HN  VAL A 357     -35.329  -1.378  -1.799  1.00 10.00      A   
ATOM   3376  CA  VAL A 357     -35.873  -3.266  -2.573  1.00 10.00      A   
ATOM   3377  CB  VAL A 357     -34.493  -3.794  -3.027  1.00 10.00      A   
ATOM   3378  CG1 VAL A 357     -34.249  -3.466  -4.491  1.00 10.00      A   
ATOM   3379  CG2 VAL A 357     -33.384  -3.215  -2.155  1.00 10.00      A   
ATOM   3380  C   VAL A 357     -36.230  -3.876  -1.225  1.00 10.00      A   
ATOM   3381  O   VAL A 357     -36.142  -3.205  -0.191  1.00 10.00      A   
ATOM   3382  N   ALA A 358     -36.630  -5.141  -1.234  1.00 10.00      A   
ATOM   3383  HN  ALA A 358     -36.668  -5.632  -2.090  1.00 10.00      A   
ATOM   3384  CA  ALA A 358     -37.005  -5.833  -0.008  1.00 10.00      A   
ATOM   3385  CB  ALA A 358     -37.994  -6.948  -0.299  1.00 10.00      A   
ATOM   3386  C   ALA A 358     -35.778  -6.371   0.718  1.00 10.00      A   
ATOM   3387  O   ALA A 358     -35.546  -7.581   0.772  1.00 10.00      A   
ATOM   3388  N   LEU A 359     -34.986  -5.464   1.260  1.00 10.00      A   
ATOM   3389  HN  LEU A 359     -35.222  -4.516   1.179  1.00 10.00      A   
ATOM   3390  CA  LEU A 359     -33.785  -5.837   1.984  1.00 10.00      A   
ATOM   3391  CB  LEU A 359     -32.523  -5.395   1.236  1.00 10.00      A   
ATOM   3392  CG  LEU A 359     -31.204  -5.863   1.856  1.00 10.00      A   
ATOM   3393  CD1 LEU A 359     -30.960  -7.333   1.556  1.00 10.00      A   
ATOM   3394  CD2 LEU A 359     -30.039  -5.006   1.391  1.00 10.00      A   
ATOM   3395  C   LEU A 359     -33.797  -5.234   3.378  1.00 10.00      A   
ATOM   3396  O   LEU A 359     -33.604  -4.027   3.550  1.00 10.00      A   
ATOM   3397  N   THR A 360     -34.045  -6.073   4.363  1.00 10.00      A   
ATOM   3398  HN  THR A 360     -34.220  -7.024   4.152  1.00 10.00      A   
ATOM   3399  CA  THR A 360     -34.073  -5.637   5.745  1.00 10.00      A   
ATOM   3400  CB  THR A 360     -35.226  -6.314   6.521  1.00 10.00      A   
ATOM   3401  OG1 THR A 360     -35.148  -7.738   6.375  1.00 10.00      A   
ATOM   3402  HG1 THR A 360     -34.976  -7.957   5.443  1.00 10.00      A   
ATOM   3403  CG2 THR A 360     -36.573  -5.837   6.003  1.00 10.00      A   
ATOM   3404  C   THR A 360     -32.734  -5.942   6.420  1.00 10.00      A   
ATOM   3405  O   THR A 360     -31.682  -5.479   5.968  1.00 10.00      A   
ATOM   3406  N   GLU A 361     -32.777  -6.714   7.494  1.00 10.00      A   
ATOM   3407  HN  GLU A 361     -33.650  -7.034   7.817  1.00 10.00      A   
ATOM   3408  CA  GLU A 361     -31.574  -7.096   8.220  1.00 10.00      A   
ATOM   3409  CB  GLU A 361     -31.485  -6.351   9.562  1.00 10.00      A   
ATOM   3410  CG  GLU A 361     -32.456  -6.823  10.638  1.00 10.00      A   
ATOM   3411  CD  GLU A 361     -33.911  -6.707  10.227  1.00 10.00      A   
ATOM   3412  OE1 GLU A 361     -34.566  -7.755  10.057  1.00 10.00      A   
ATOM   3413  OE2 GLU A 361     -34.410  -5.572  10.076  1.00 10.00      A   
ATOM   3414  C   GLU A 361     -31.558  -8.608   8.426  1.00 10.00      A   
ATOM   3415  O   GLU A 361     -30.599  -9.170   8.956  1.00 10.00      A   
ATOM   3416  N   GLN A 362     -32.628  -9.256   7.977  1.00 10.00      A   
ATOM   3417  HN  GLN A 362     -33.344  -8.744   7.543  1.00 10.00      A   
ATOM   3418  CA  GLN A 362     -32.775 -10.700   8.097  1.00 10.00      A   
ATOM   3419  CB  GLN A 362     -34.169 -11.112   7.615  1.00 10.00      A   
ATOM   3420  CG  GLN A 362     -34.492 -12.587   7.784  1.00 10.00      A   
ATOM   3421  CD  GLN A 362     -34.596 -13.002   9.237  1.00 10.00      A   
ATOM   3422  OE1 GLN A 362     -34.943 -12.199  10.102  1.00 10.00      A   
ATOM   3423  NE2 GLN A 362     -34.316 -14.265   9.511  1.00 10.00      A   
ATOM   3424 HE21 GLN A 362     -34.067 -14.855   8.769  1.00 10.00      A   
ATOM   3425 HE22 GLN A 362     -34.369 -14.559  10.446  1.00 10.00      A   
ATOM   3426  C   GLN A 362     -31.711 -11.416   7.277  1.00 10.00      A   
ATOM   3427  O   GLN A 362     -31.168 -12.442   7.698  1.00 10.00      A   
ATOM   3428  N   GLY A 363     -31.419 -10.864   6.108  1.00 10.00      A   
ATOM   3429  HN  GLY A 363     -31.917 -10.061   5.818  1.00 10.00      A   
ATOM   3430  CA  GLY A 363     -30.420 -11.437   5.231  1.00 10.00      A   
ATOM   3431  C   GLY A 363     -29.068 -11.597   5.896  1.00 10.00      A   
ATOM   3432  O   GLY A 363     -28.464 -12.664   5.816  1.00 10.00      A   
ATOM   3433  N   LEU A 364     -28.600 -10.547   6.565  1.00 10.00      A   
ATOM   3434  HN  LEU A 364     -29.138  -9.730   6.609  1.00 10.00      A   
ATOM   3435  CA  LEU A 364     -27.304 -10.583   7.242  1.00 10.00      A   
ATOM   3436  CB  LEU A 364     -27.032  -9.244   7.940  1.00 10.00      A   
ATOM   3437  CG  LEU A 364     -25.607  -8.684   7.836  1.00 10.00      A   
ATOM   3438  CD1 LEU A 364     -25.467  -7.421   8.670  1.00 10.00      A   
ATOM   3439  CD2 LEU A 364     -24.569  -9.719   8.243  1.00 10.00      A   
ATOM   3440  C   LEU A 364     -27.266 -11.721   8.260  1.00 10.00      A   
ATOM   3441  O   LEU A 364     -26.307 -12.495   8.312  1.00 10.00      A   
ATOM   3442  N   VAL A 365     -28.323 -11.821   9.054  1.00 10.00      A   
ATOM   3443  HN  VAL A 365     -29.056 -11.176   8.953  1.00 10.00      A   
ATOM   3444  CA  VAL A 365     -28.425 -12.864  10.065  1.00 10.00      A   
ATOM   3445  CB  VAL A 365     -29.724 -12.720  10.885  1.00 10.00      A   
ATOM   3446  CG1 VAL A 365     -29.791 -13.779  11.973  1.00 10.00      A   
ATOM   3447  CG2 VAL A 365     -29.830 -11.326  11.488  1.00 10.00      A   
ATOM   3448  C   VAL A 365     -28.404 -14.240   9.401  1.00 10.00      A   
ATOM   3449  O   VAL A 365     -27.666 -15.136   9.818  1.00 10.00      A   
ATOM   3450  N   SER A 366     -29.206 -14.383   8.352  1.00 10.00      A   
ATOM   3451  HN  SER A 366     -29.758 -13.622   8.071  1.00 10.00      A   
ATOM   3452  CA  SER A 366     -29.301 -15.632   7.609  1.00 10.00      A   
ATOM   3453  CB  SER A 366     -30.327 -15.503   6.480  1.00 10.00      A   
ATOM   3454  OG  SER A 366     -31.575 -15.067   6.993  1.00 10.00      A   
ATOM   3455  HG  SER A 366     -31.591 -14.102   7.020  1.00 10.00      A   
ATOM   3456  C   SER A 366     -27.943 -16.068   7.066  1.00 10.00      A   
ATOM   3457  O   SER A 366     -27.583 -17.244   7.153  1.00 10.00      A   
ATOM   3458  N   VAL A 367     -27.188 -15.122   6.521  1.00 10.00      A   
ATOM   3459  HN  VAL A 367     -27.529 -14.198   6.477  1.00 10.00      A   
ATOM   3460  CA  VAL A 367     -25.867 -15.426   5.979  1.00 10.00      A   
ATOM   3461  CB  VAL A 367     -25.295 -14.253   5.155  1.00 10.00      A   
ATOM   3462  CG1 VAL A 367     -23.923 -14.600   4.598  1.00 10.00      A   
ATOM   3463  CG2 VAL A 367     -26.242 -13.898   4.022  1.00 10.00      A   
ATOM   3464  C   VAL A 367     -24.897 -15.805   7.099  1.00 10.00      A   
ATOM   3465  O   VAL A 367     -24.092 -16.724   6.956  1.00 10.00      A   
ATOM   3466  N   SER A 368     -25.001 -15.108   8.224  1.00 10.00      A   
ATOM   3467  HN  SER A 368     -25.671 -14.394   8.284  1.00 10.00      A   
ATOM   3468  CA  SER A 368     -24.141 -15.370   9.369  1.00 10.00      A   
ATOM   3469  CB  SER A 368     -24.346 -14.294  10.436  1.00 10.00      A   
ATOM   3470  OG  SER A 368     -24.120 -13.001   9.899  1.00 10.00      A   
ATOM   3471  HG  SER A 368     -24.889 -12.721   9.386  1.00 10.00      A   
ATOM   3472  C   SER A 368     -24.385 -16.768   9.948  1.00 10.00      A   
ATOM   3473  O   SER A 368     -23.453 -17.421  10.421  1.00 10.00      A   
ATOM   3474  N   MET A 369     -25.635 -17.224   9.898  1.00 10.00      A   
ATOM   3475  HN  MET A 369     -26.335 -16.654   9.511  1.00 10.00      A   
ATOM   3476  CA  MET A 369     -25.993 -18.543  10.415  1.00 10.00      A   
ATOM   3477  CB  MET A 369     -27.485 -18.602  10.773  1.00 10.00      A   
ATOM   3478  CG  MET A 369     -27.940 -17.553  11.778  1.00 10.00      A   
ATOM   3479  SD  MET A 369     -29.652 -17.783  12.303  1.00 10.00      A   
ATOM   3480  CE  MET A 369     -29.440 -18.982  13.621  1.00 10.00      A   
ATOM   3481  C   MET A 369     -25.679 -19.627   9.390  1.00 10.00      A   
ATOM   3482  O   MET A 369     -25.320 -20.751   9.745  1.00 10.00      A   
ATOM   3483  N   GLY A 370     -25.806 -19.275   8.121  1.00 10.00      A   
ATOM   3484  HN  GLY A 370     -26.067 -18.353   7.905  1.00 10.00      A   
ATOM   3485  CA  GLY A 370     -25.564 -20.224   7.052  1.00 10.00      A   
ATOM   3486  C   GLY A 370     -24.097 -20.428   6.722  1.00 10.00      A   
ATOM   3487  O   GLY A 370     -23.655 -21.564   6.539  1.00 10.00      A   
ATOM   3488  N   CYS A 371     -23.346 -19.340   6.634  1.00 10.00      A   
ATOM   3489  HN  CYS A 371     -23.754 -18.461   6.791  1.00 10.00      A   
ATOM   3490  CA  CYS A 371     -21.930 -19.409   6.304  1.00 10.00      A   
ATOM   3491  CB  CYS A 371     -21.563 -18.283   5.334  1.00 10.00      A   
ATOM   3492  SG  CYS A 371     -22.745 -18.063   3.983  1.00 10.00      A   
ATOM   3493  HG  CYS A 371     -22.465 -18.958   3.041  1.00 10.00      A   
ATOM   3494  C   CYS A 371     -21.048 -19.343   7.549  1.00 10.00      A   
ATOM   3495  O   CYS A 371     -20.926 -18.296   8.191  1.00 10.00      A   
ATOM   3496  N   PRO A 372     -20.414 -20.469   7.907  1.00 10.00      A   
ATOM   3497  CA  PRO A 372     -19.531 -20.545   9.072  1.00 10.00      A   
ATOM   3498  CB  PRO A 372     -19.464 -22.047   9.347  1.00 10.00      A   
ATOM   3499  CG  PRO A 372     -19.618 -22.674   8.004  1.00 10.00      A   
ATOM   3500  CD  PRO A 372     -20.527 -21.769   7.214  1.00 10.00      A   
ATOM   3501  C   PRO A 372     -18.136 -20.003   8.765  1.00 10.00      A   
ATOM   3502  O   PRO A 372     -17.316 -19.819   9.664  1.00 10.00      A   
ATOM   3503  N   LYS A 373     -17.879 -19.740   7.488  1.00 10.00      A   
ATOM   3504  HN  LYS A 373     -18.578 -19.899   6.821  1.00 10.00      A   
ATOM   3505  CA  LYS A 373     -16.587 -19.224   7.051  1.00 10.00      A   
ATOM   3506  CB  LYS A 373     -16.214 -19.822   5.693  1.00 10.00      A   
ATOM   3507  CG  LYS A 373     -15.886 -21.306   5.733  1.00 10.00      A   
ATOM   3508  CD  LYS A 373     -14.609 -21.568   6.514  1.00 10.00      A   
ATOM   3509  CE  LYS A 373     -14.165 -23.015   6.381  1.00 10.00      A   
ATOM   3510  NZ  LYS A 373     -13.602 -23.305   5.036  1.00 10.00      A   
ATOM   3511  HZ1 LYS A 373     -12.770 -22.710   4.856  1.00 10.00      A   
ATOM   3512  HZ2 LYS A 373     -14.313 -23.115   4.295  1.00 10.00      A   
ATOM   3513  HZ3 LYS A 373     -13.316 -24.305   4.975  1.00 10.00      A   
ATOM   3514  C   LYS A 373     -16.615 -17.704   6.957  1.00 10.00      A   
ATOM   3515  O   LYS A 373     -15.618 -17.074   6.590  1.00 10.00      A   
ATOM   3516  N   LEU A 374     -17.763 -17.127   7.296  1.00 10.00      A   
ATOM   3517  HN  LEU A 374     -18.504 -17.692   7.599  1.00 10.00      A   
ATOM   3518  CA  LEU A 374     -17.950 -15.682   7.247  1.00 10.00      A   
ATOM   3519  CB  LEU A 374     -19.418 -15.338   7.531  1.00 10.00      A   
ATOM   3520  CG  LEU A 374     -19.949 -14.013   6.968  1.00 10.00      A   
ATOM   3521  CD1 LEU A 374     -21.465 -13.972   7.055  1.00 10.00      A   
ATOM   3522  CD2 LEU A 374     -19.353 -12.822   7.705  1.00 10.00      A   
ATOM   3523  C   LEU A 374     -17.046 -14.988   8.258  1.00 10.00      A   
ATOM   3524  O   LEU A 374     -17.076 -15.308   9.447  1.00 10.00      A   
ATOM   3525  N   GLU A 375     -16.235 -14.052   7.778  1.00 10.00      A   
ATOM   3526  HN  GLU A 375     -16.235 -13.868   6.814  1.00 10.00      A   
ATOM   3527  CA  GLU A 375     -15.329 -13.310   8.647  1.00 10.00      A   
ATOM   3528  CB  GLU A 375     -13.889 -13.801   8.467  1.00 10.00      A   
ATOM   3529  CG  GLU A 375     -13.366 -13.701   7.041  1.00 10.00      A   
ATOM   3530  CD  GLU A 375     -11.867 -13.880   6.956  1.00 10.00      A   
ATOM   3531  OE1 GLU A 375     -11.129 -12.901   7.209  1.00 10.00      A   
ATOM   3532  OE2 GLU A 375     -11.418 -15.000   6.629  1.00 10.00      A   
ATOM   3533  C   GLU A 375     -15.411 -11.804   8.398  1.00 10.00      A   
ATOM   3534  O   GLU A 375     -15.176 -11.006   9.306  1.00 10.00      A   
ATOM   3535  N   SER A 376     -15.751 -11.419   7.173  1.00 10.00      A   
ATOM   3536  HN  SER A 376     -15.943 -12.096   6.493  1.00 10.00      A   
ATOM   3537  CA  SER A 376     -15.842 -10.009   6.819  1.00 10.00      A   
ATOM   3538  CB  SER A 376     -14.640  -9.614   5.959  1.00 10.00      A   
ATOM   3539  OG  SER A 376     -13.485 -10.350   6.336  1.00 10.00      A   
ATOM   3540  HG  SER A 376     -12.997 -10.605   5.543  1.00 10.00      A   
ATOM   3541  C   SER A 376     -17.140  -9.714   6.068  1.00 10.00      A   
ATOM   3542  O   SER A 376     -17.513 -10.440   5.143  1.00 10.00      A   
ATOM   3543  N   VAL A 377     -17.834  -8.655   6.476  1.00 10.00      A   
ATOM   3544  HN  VAL A 377     -17.503  -8.126   7.237  1.00 10.00      A   
ATOM   3545  CA  VAL A 377     -19.082  -8.272   5.832  1.00 10.00      A   
ATOM   3546  CB  VAL A 377     -20.329  -8.885   6.511  1.00 10.00      A   
ATOM   3547  CG1 VAL A 377     -20.745 -10.178   5.828  1.00 10.00      A   
ATOM   3548  CG2 VAL A 377     -20.093  -9.105   7.998  1.00 10.00      A   
ATOM   3549  C   VAL A 377     -19.268  -6.765   5.763  1.00 10.00      A   
ATOM   3550  O   VAL A 377     -18.960  -6.038   6.711  1.00 10.00      A   
ATOM   3551  N   LEU A 378     -19.770  -6.321   4.622  1.00 10.00      A   
ATOM   3552  HN  LEU A 378     -19.954  -6.971   3.906  1.00 10.00      A   
ATOM   3553  CA  LEU A 378     -20.077  -4.919   4.382  1.00 10.00      A   
ATOM   3554  CB  LEU A 378     -19.238  -4.374   3.221  1.00 10.00      A   
ATOM   3555  CG  LEU A 378     -19.213  -2.852   3.046  1.00 10.00      A   
ATOM   3556  CD1 LEU A 378     -17.831  -2.387   2.611  1.00 10.00      A   
ATOM   3557  CD2 LEU A 378     -20.260  -2.407   2.041  1.00 10.00      A   
ATOM   3558  C   LEU A 378     -21.561  -4.872   4.054  1.00 10.00      A   
ATOM   3559  O   LEU A 378     -21.991  -5.447   3.052  1.00 10.00      A   
ATOM   3560  N   TYR A 379     -22.344  -4.211   4.892  1.00 10.00      A   
ATOM   3561  HN  TYR A 379     -21.945  -3.717   5.644  1.00 10.00      A   
ATOM   3562  CA  TYR A 379     -23.785  -4.185   4.699  1.00 10.00      A   
ATOM   3563  CB  TYR A 379     -24.421  -5.160   5.696  1.00 10.00      A   
ATOM   3564  CG  TYR A 379     -25.834  -5.602   5.384  1.00 10.00      A   
ATOM   3565  CD1 TYR A 379     -26.114  -6.393   4.278  1.00 10.00      A   
ATOM   3566  CD2 TYR A 379     -26.885  -5.255   6.222  1.00 10.00      A   
ATOM   3567  CE1 TYR A 379     -27.402  -6.822   4.015  1.00 10.00      A   
ATOM   3568  CE2 TYR A 379     -28.173  -5.674   5.966  1.00 10.00      A   
ATOM   3569  CZ  TYR A 379     -28.428  -6.458   4.862  1.00 10.00      A   
ATOM   3570  OH  TYR A 379     -29.709  -6.891   4.611  1.00 10.00      A   
ATOM   3571  HH  TYR A 379     -30.342  -6.295   5.037  1.00 10.00      A   
ATOM   3572  C   TYR A 379     -24.388  -2.796   4.871  1.00 10.00      A   
ATOM   3573  O   TYR A 379     -24.215  -2.148   5.905  1.00 10.00      A   
ATOM   3574  N   PHE A 380     -25.100  -2.357   3.844  1.00 10.00      A   
ATOM   3575  HN  PHE A 380     -25.178  -2.924   3.049  1.00 10.00      A   
ATOM   3576  CA  PHE A 380     -25.778  -1.072   3.856  1.00 10.00      A   
ATOM   3577  CB  PHE A 380     -25.482  -0.296   2.571  1.00 10.00      A   
ATOM   3578  CG  PHE A 380     -24.281   0.601   2.651  1.00 10.00      A   
ATOM   3579  CD1 PHE A 380     -23.049   0.178   2.185  1.00 10.00      A   
ATOM   3580  CD2 PHE A 380     -24.391   1.876   3.180  1.00 10.00      A   
ATOM   3581  CE1 PHE A 380     -21.946   1.008   2.241  1.00 10.00      A   
ATOM   3582  CE2 PHE A 380     -23.292   2.712   3.242  1.00 10.00      A   
ATOM   3583  CZ  PHE A 380     -22.069   2.278   2.771  1.00 10.00      A   
ATOM   3584  C   PHE A 380     -27.276  -1.324   3.971  1.00 10.00      A   
ATOM   3585  O   PHE A 380     -27.919  -1.736   3.003  1.00 10.00      A   
ATOM   3586  N   CYS A 381     -27.825  -1.108   5.151  1.00 10.00      A   
ATOM   3587  HN  CYS A 381     -27.267  -0.778   5.889  1.00 10.00      A   
ATOM   3588  CA  CYS A 381     -29.245  -1.347   5.376  1.00 10.00      A   
ATOM   3589  CB  CYS A 381     -29.422  -2.396   6.475  1.00 10.00      A   
ATOM   3590  SG  CYS A 381     -28.449  -2.071   7.964  1.00 10.00      A   
ATOM   3591  HG  CYS A 381     -28.750  -0.854   8.394  1.00 10.00      A   
ATOM   3592  C   CYS A 381     -29.988  -0.072   5.754  1.00 10.00      A   
ATOM   3593  O   CYS A 381     -29.376   0.956   6.038  1.00 10.00      A   
ATOM   3594  N   ARG A 382     -31.313  -0.150   5.743  1.00 10.00      A   
ATOM   3595  HN  ARG A 382     -31.736  -0.996   5.474  1.00 10.00      A   
ATOM   3596  CA  ARG A 382     -32.163   0.978   6.102  1.00 10.00      A   
ATOM   3597  CB  ARG A 382     -33.299   1.129   5.093  1.00 10.00      A   
ATOM   3598  CG  ARG A 382     -32.878   1.779   3.791  1.00 10.00      A   
ATOM   3599  CD  ARG A 382     -34.010   1.785   2.782  1.00 10.00      A   
ATOM   3600  NE  ARG A 382     -33.715   2.661   1.652  1.00 10.00      A   
ATOM   3601  HE  ARG A 382     -34.070   3.579   1.693  1.00 10.00      A   
ATOM   3602  CZ  ARG A 382     -33.005   2.293   0.588  1.00 10.00      A   
ATOM   3603  NH1 ARG A 382     -32.518   1.057   0.498  1.00 10.00      A   
ATOM   3604 HH11 ARG A 382     -32.692   0.364   1.259  1.00 10.00      A   
ATOM   3605 HH12 ARG A 382     -31.958   0.773  -0.336  1.00 10.00      A   
ATOM   3606  NH2 ARG A 382     -32.774   3.166  -0.383  1.00 10.00      A   
ATOM   3607 HH21 ARG A 382     -32.212   2.889  -1.222  1.00 10.00      A   
ATOM   3608 HH22 ARG A 382     -33.153   4.139  -0.315  1.00 10.00      A   
ATOM   3609  C   ARG A 382     -32.738   0.771   7.493  1.00 10.00      A   
ATOM   3610  O   ARG A 382     -33.191   1.711   8.142  1.00 10.00      A   
ATOM   3611  N   GLN A 383     -32.722  -0.473   7.940  1.00 10.00      A   
ATOM   3612  HN  GLN A 383     -32.355  -1.181   7.366  1.00 10.00      A   
ATOM   3613  CA  GLN A 383     -33.229  -0.826   9.257  1.00 10.00      A   
ATOM   3614  CB  GLN A 383     -34.677  -1.322   9.174  1.00 10.00      A   
ATOM   3615  CG  GLN A 383     -34.917  -2.398   8.128  1.00 10.00      A   
ATOM   3616  CD  GLN A 383     -36.298  -3.005   8.227  1.00 10.00      A   
ATOM   3617  OE1 GLN A 383     -37.259  -2.483   7.661  1.00 10.00      A   
ATOM   3618  NE2 GLN A 383     -36.403  -4.122   8.927  1.00 10.00      A   
ATOM   3619 HE21 GLN A 383     -35.583  -4.497   9.341  1.00 10.00      A   
ATOM   3620 HE22 GLN A 383     -37.287  -4.538   9.008  1.00 10.00      A   
ATOM   3621  C   GLN A 383     -32.342  -1.882   9.896  1.00 10.00      A   
ATOM   3622  O   GLN A 383     -31.746  -2.701   9.196  1.00 10.00      A   
ATOM   3623  N   MET A 384     -32.249  -1.847  11.219  1.00 10.00      A   
ATOM   3624  HN  MET A 384     -32.747  -1.162  11.717  1.00 10.00      A   
ATOM   3625  CA  MET A 384     -31.433  -2.800  11.957  1.00 10.00      A   
ATOM   3626  CB  MET A 384     -29.972  -2.340  12.009  1.00 10.00      A   
ATOM   3627  CG  MET A 384     -29.044  -3.296  12.745  1.00 10.00      A   
ATOM   3628  SD  MET A 384     -29.035  -4.958  12.037  1.00 10.00      A   
ATOM   3629  CE  MET A 384     -28.337  -4.642  10.418  1.00 10.00      A   
ATOM   3630  C   MET A 384     -31.977  -2.988  13.367  1.00 10.00      A   
ATOM   3631  O   MET A 384     -32.212  -2.019  14.088  1.00 10.00      A   
ATOM   3632  N   THR A 385     -32.203  -4.234  13.744  1.00 10.00      A   
ATOM   3633  HN  THR A 385     -32.028  -4.966  13.115  1.00 10.00      A   
ATOM   3634  CA  THR A 385     -32.710  -4.552  15.064  1.00 10.00      A   
ATOM   3635  CB  THR A 385     -33.735  -5.696  14.991  1.00 10.00      A   
ATOM   3636  OG1 THR A 385     -33.927  -6.077  13.621  1.00 10.00      A   
ATOM   3637  HG1 THR A 385     -34.745  -5.681  13.292  1.00 10.00      A   
ATOM   3638  CG2 THR A 385     -35.066  -5.251  15.575  1.00 10.00      A   
ATOM   3639  C   THR A 385     -31.567  -4.961  15.984  1.00 10.00      A   
ATOM   3640  O   THR A 385     -30.592  -5.569  15.537  1.00 10.00      A   
ATOM   3641  N   ASN A 386     -31.684  -4.625  17.260  1.00 10.00      A   
ATOM   3642  HN  ASN A 386     -32.489  -4.132  17.557  1.00 10.00      A   
ATOM   3643  CA  ASN A 386     -30.653  -4.959  18.234  1.00 10.00      A   
ATOM   3644  CB  ASN A 386     -30.949  -4.329  19.596  1.00 10.00      A   
ATOM   3645  CG  ASN A 386     -30.482  -2.893  19.686  1.00 10.00      A   
ATOM   3646  OD1 ASN A 386     -29.323  -2.626  20.000  1.00 10.00      A   
ATOM   3647  ND2 ASN A 386     -31.380  -1.960  19.412  1.00 10.00      A   
ATOM   3648 HD21 ASN A 386     -32.287  -2.246  19.163  1.00 10.00      A   
ATOM   3649 HD22 ASN A 386     -31.105  -1.019  19.477  1.00 10.00      A   
ATOM   3650  C   ASN A 386     -30.504  -6.463  18.381  1.00 10.00      A   
ATOM   3651  O   ASN A 386     -29.388  -6.978  18.418  1.00 10.00      A   
ATOM   3652  N   ALA A 387     -31.630  -7.166  18.455  1.00 10.00      A   
ATOM   3653  HN  ALA A 387     -32.493  -6.694  18.424  1.00 10.00      A   
ATOM   3654  CA  ALA A 387     -31.614  -8.616  18.591  1.00 10.00      A   
ATOM   3655  CB  ALA A 387     -33.027  -9.158  18.701  1.00 10.00      A   
ATOM   3656  C   ALA A 387     -30.880  -9.264  17.424  1.00 10.00      A   
ATOM   3657  O   ALA A 387     -30.107 -10.200  17.614  1.00 10.00      A   
ATOM   3658  N   ALA A 388     -31.121  -8.752  16.222  1.00 10.00      A   
ATOM   3659  HN  ALA A 388     -31.754  -8.008  16.140  1.00 10.00      A   
ATOM   3660  CA  ALA A 388     -30.477  -9.271  15.022  1.00 10.00      A   
ATOM   3661  CB  ALA A 388     -30.945  -8.504  13.792  1.00 10.00      A   
ATOM   3662  C   ALA A 388     -28.963  -9.190  15.164  1.00 10.00      A   
ATOM   3663  O   ALA A 388     -28.253 -10.161  14.906  1.00 10.00      A   
ATOM   3664  N   LEU A 389     -28.484  -8.036  15.610  1.00 10.00      A   
ATOM   3665  HN  LEU A 389     -29.111  -7.305  15.811  1.00 10.00      A   
ATOM   3666  CA  LEU A 389     -27.054  -7.821  15.803  1.00 10.00      A   
ATOM   3667  CB  LEU A 389     -26.784  -6.384  16.251  1.00 10.00      A   
ATOM   3668  CG  LEU A 389     -26.953  -5.306  15.180  1.00 10.00      A   
ATOM   3669  CD1 LEU A 389     -26.815  -3.920  15.790  1.00 10.00      A   
ATOM   3670  CD2 LEU A 389     -25.943  -5.504  14.062  1.00 10.00      A   
ATOM   3671  C   LEU A 389     -26.489  -8.805  16.822  1.00 10.00      A   
ATOM   3672  O   LEU A 389     -25.418  -9.382  16.619  1.00 10.00      A   
ATOM   3673  N   ILE A 390     -27.217  -8.994  17.919  1.00 10.00      A   
ATOM   3674  HN  ILE A 390     -28.052  -8.484  18.033  1.00 10.00      A   
ATOM   3675  CA  ILE A 390     -26.795  -9.925  18.963  1.00 10.00      A   
ATOM   3676  CB  ILE A 390     -27.761  -9.916  20.171  1.00 10.00      A   
ATOM   3677  CG1 ILE A 390     -27.883  -8.498  20.737  1.00 10.00      A   
ATOM   3678  CG2 ILE A 390     -27.285 -10.882  21.253  1.00 10.00      A   
ATOM   3679  CD1 ILE A 390     -28.989  -8.331  21.759  1.00 10.00      A   
ATOM   3680  C   ILE A 390     -26.703 -11.339  18.396  1.00 10.00      A   
ATOM   3681  O   ILE A 390     -25.764 -12.081  18.692  1.00 10.00      A   
ATOM   3682  N   THR A 391     -27.672 -11.690  17.558  1.00 10.00      A   
ATOM   3683  HN  THR A 391     -28.380 -11.041  17.351  1.00 10.00      A   
ATOM   3684  CA  THR A 391     -27.711 -13.000  16.934  1.00 10.00      A   
ATOM   3685  CB  THR A 391     -28.974 -13.160  16.064  1.00 10.00      A   
ATOM   3686  OG1 THR A 391     -30.130 -12.744  16.811  1.00 10.00      A   
ATOM   3687  HG1 THR A 391     -30.049 -11.809  17.043  1.00 10.00      A   
ATOM   3688  CG2 THR A 391     -29.154 -14.611  15.649  1.00 10.00      A   
ATOM   3689  C   THR A 391     -26.467 -13.223  16.076  1.00 10.00      A   
ATOM   3690  O   THR A 391     -25.816 -14.262  16.181  1.00 10.00      A   
ATOM   3691  N   ILE A 392     -26.128 -12.228  15.252  1.00 10.00      A   
ATOM   3692  HN  ILE A 392     -26.689 -11.417  15.225  1.00 10.00      A   
ATOM   3693  CA  ILE A 392     -24.957 -12.307  14.379  1.00 10.00      A   
ATOM   3694  CB  ILE A 392     -24.765 -10.999  13.574  1.00 10.00      A   
ATOM   3695  CG1 ILE A 392     -25.993 -10.714  12.702  1.00 10.00      A   
ATOM   3696  CG2 ILE A 392     -23.507 -11.064  12.717  1.00 10.00      A   
ATOM   3697  CD1 ILE A 392     -25.988  -9.338  12.069  1.00 10.00      A   
ATOM   3698  C   ILE A 392     -23.690 -12.586  15.188  1.00 10.00      A   
ATOM   3699  O   ILE A 392     -22.916 -13.489  14.859  1.00 10.00      A   
ATOM   3700  N   ALA A 393     -23.495 -11.821  16.256  1.00 10.00      A   
ATOM   3701  HN  ALA A 393     -24.154 -11.121  16.471  1.00 10.00      A   
ATOM   3702  CA  ALA A 393     -22.324 -11.983  17.112  1.00 10.00      A   
ATOM   3703  CB  ALA A 393     -22.301 -10.893  18.172  1.00 10.00      A   
ATOM   3704  C   ALA A 393     -22.305 -13.359  17.771  1.00 10.00      A   
ATOM   3705  O   ALA A 393     -21.250 -13.979  17.921  1.00 10.00      A   
ATOM   3706  N   ARG A 394     -23.480 -13.831  18.170  1.00 10.00      A   
ATOM   3707  HN  ARG A 394     -24.286 -13.284  18.035  1.00 10.00      A   
ATOM   3708  CA  ARG A 394     -23.607 -15.131  18.816  1.00 10.00      A   
ATOM   3709  CB  ARG A 394     -24.976 -15.281  19.478  1.00 10.00      A   
ATOM   3710  CG  ARG A 394     -25.183 -14.394  20.691  1.00 10.00      A   
ATOM   3711  CD  ARG A 394     -26.241 -14.971  21.613  1.00 10.00      A   
ATOM   3712  NE  ARG A 394     -25.860 -16.298  22.101  1.00 10.00      A   
ATOM   3713  HE  ARG A 394     -25.355 -16.875  21.483  1.00 10.00      A   
ATOM   3714  CZ  ARG A 394     -26.157 -16.765  23.312  1.00 10.00      A   
ATOM   3715  NH1 ARG A 394     -26.853 -16.019  24.162  1.00 10.00      A   
ATOM   3716 HH11 ARG A 394     -27.167 -15.066  23.885  1.00 10.00      A   
ATOM   3717 HH12 ARG A 394     -27.086 -16.379  25.115  1.00 10.00      A   
ATOM   3718  NH2 ARG A 394     -25.752 -17.977  23.671  1.00 10.00      A   
ATOM   3719 HH21 ARG A 394     -25.981 -18.349  24.615  1.00 10.00      A   
ATOM   3720 HH22 ARG A 394     -25.198 -18.561  23.012  1.00 10.00      A   
ATOM   3721  C   ARG A 394     -23.385 -16.275  17.831  1.00 10.00      A   
ATOM   3722  O   ARG A 394     -23.059 -17.394  18.233  1.00 10.00      A   
ATOM   3723  N   ASN A 395     -23.567 -15.993  16.551  1.00 10.00      A   
ATOM   3724  HN  ASN A 395     -23.830 -15.082  16.294  1.00 10.00      A   
ATOM   3725  CA  ASN A 395     -23.402 -17.002  15.514  1.00 10.00      A   
ATOM   3726  CB  ASN A 395     -24.399 -16.784  14.375  1.00 10.00      A   
ATOM   3727  CG  ASN A 395     -25.836 -17.037  14.782  1.00 10.00      A   
ATOM   3728  OD1 ASN A 395     -26.751 -16.363  14.314  1.00 10.00      A   
ATOM   3729  ND2 ASN A 395     -26.046 -18.007  15.657  1.00 10.00      A   
ATOM   3730 HD21 ASN A 395     -25.271 -18.508  15.990  1.00 10.00      A   
ATOM   3731 HD22 ASN A 395     -26.969 -18.185  15.938  1.00 10.00      A   
ATOM   3732  C   ASN A 395     -21.987 -17.021  14.966  1.00 10.00      A   
ATOM   3733  O   ASN A 395     -21.383 -18.085  14.836  1.00 10.00      A   
ATOM   3734  N   ARG A 396     -21.461 -15.844  14.655  1.00 10.00      A   
ATOM   3735  HN  ARG A 396     -21.990 -15.026  14.801  1.00 10.00      A   
ATOM   3736  CA  ARG A 396     -20.119 -15.730  14.111  1.00 10.00      A   
ATOM   3737  CB  ARG A 396     -20.133 -14.951  12.796  1.00 10.00      A   
ATOM   3738  CG  ARG A 396     -20.907 -15.622  11.678  1.00 10.00      A   
ATOM   3739  CD  ARG A 396     -20.020 -16.540  10.846  1.00 10.00      A   
ATOM   3740  NE  ARG A 396     -19.411 -17.616  11.633  1.00 10.00      A   
ATOM   3741  HE  ARG A 396     -18.459 -17.515  11.876  1.00 10.00      A   
ATOM   3742  CZ  ARG A 396     -20.063 -18.717  12.018  1.00 10.00      A   
ATOM   3743  NH1 ARG A 396     -21.341 -18.885  11.697  1.00 10.00      A   
ATOM   3744 HH11 ARG A 396     -21.846 -18.156  11.141  1.00 10.00      A   
ATOM   3745 HH12 ARG A 396     -21.850 -19.747  11.994  1.00 10.00      A   
ATOM   3746  NH2 ARG A 396     -19.434 -19.656  12.719  1.00 10.00      A   
ATOM   3747 HH21 ARG A 396     -18.428 -19.544  12.972  1.00 10.00      A   
ATOM   3748 HH22 ARG A 396     -19.947 -20.516  13.022  1.00 10.00      A   
ATOM   3749  C   ARG A 396     -19.182 -15.043  15.089  1.00 10.00      A   
ATOM   3750  O   ARG A 396     -19.068 -13.820  15.088  1.00 10.00      A   
ATOM   3751  N   PRO A 397     -18.500 -15.820  15.941  1.00 10.00      A   
ATOM   3752  CA  PRO A 397     -17.551 -15.281  16.914  1.00 10.00      A   
ATOM   3753  CB  PRO A 397     -17.536 -16.367  17.986  1.00 10.00      A   
ATOM   3754  CG  PRO A 397     -17.767 -17.637  17.235  1.00 10.00      A   
ATOM   3755  CD  PRO A 397     -18.610 -17.288  16.037  1.00 10.00      A   
ATOM   3756  C   PRO A 397     -16.161 -15.140  16.293  1.00 10.00      A   
ATOM   3757  O   PRO A 397     -15.194 -14.770  16.959  1.00 10.00      A   
ATOM   3758  N   ASN A 398     -16.082 -15.448  15.005  1.00 10.00      A   
ATOM   3759  HN  ASN A 398     -16.894 -15.736  14.539  1.00 10.00      A   
ATOM   3760  CA  ASN A 398     -14.833 -15.378  14.262  1.00 10.00      A   
ATOM   3761  CB  ASN A 398     -14.620 -16.668  13.458  1.00 10.00      A   
ATOM   3762  CG  ASN A 398     -15.615 -16.830  12.319  1.00 10.00      A   
ATOM   3763  OD1 ASN A 398     -16.750 -17.278  12.520  1.00 10.00      A   
ATOM   3764  ND2 ASN A 398     -15.199 -16.464  11.117  1.00 10.00      A   
ATOM   3765 HD21 ASN A 398     -14.287 -16.115  11.031  1.00 10.00      A   
ATOM   3766 HD22 ASN A 398     -15.828 -16.534  10.363  1.00 10.00      A   
ATOM   3767  C   ASN A 398     -14.823 -14.172  13.331  1.00 10.00      A   
ATOM   3768  O   ASN A 398     -13.988 -14.079  12.435  1.00 10.00      A   
ATOM   3769  N   MET A 399     -15.761 -13.257  13.550  1.00 10.00      A   
ATOM   3770  HN  MET A 399     -16.395 -13.392  14.283  1.00 10.00      A   
ATOM   3771  CA  MET A 399     -15.869 -12.050  12.735  1.00 10.00      A   
ATOM   3772  CB  MET A 399     -17.138 -11.273  13.098  1.00 10.00      A   
ATOM   3773  CG  MET A 399     -17.493 -10.160  12.123  1.00 10.00      A   
ATOM   3774  SD  MET A 399     -18.211 -10.782  10.590  1.00 10.00      A   
ATOM   3775  CE  MET A 399     -19.814 -11.332  11.168  1.00 10.00      A   
ATOM   3776  C   MET A 399     -14.643 -11.163  12.927  1.00 10.00      A   
ATOM   3777  O   MET A 399     -14.275 -10.828  14.056  1.00 10.00      A   
ATOM   3778  N   THR A 400     -14.016 -10.792  11.821  1.00 10.00      A   
ATOM   3779  HN  THR A 400     -14.359 -11.093  10.950  1.00 10.00      A   
ATOM   3780  CA  THR A 400     -12.831  -9.960  11.859  1.00 10.00      A   
ATOM   3781  CB  THR A 400     -11.704 -10.571  11.003  1.00 10.00      A   
ATOM   3782  OG1 THR A 400     -12.207 -10.883   9.696  1.00 10.00      A   
ATOM   3783  HG1 THR A 400     -11.602 -11.492   9.257  1.00 10.00      A   
ATOM   3784  CG2 THR A 400     -11.166 -11.839  11.650  1.00 10.00      A   
ATOM   3785  C   THR A 400     -13.130  -8.553  11.358  1.00 10.00      A   
ATOM   3786  O   THR A 400     -12.630  -7.568  11.908  1.00 10.00      A   
ATOM   3787  N   ARG A 401     -13.946  -8.459  10.316  1.00 10.00      A   
ATOM   3788  HN  ARG A 401     -14.323  -9.281   9.924  1.00 10.00      A   
ATOM   3789  CA  ARG A 401     -14.295  -7.169   9.738  1.00 10.00      A   
ATOM   3790  CB  ARG A 401     -13.654  -7.008   8.359  1.00 10.00      A   
ATOM   3791  CG  ARG A 401     -12.139  -6.906   8.389  1.00 10.00      A   
ATOM   3792  CD  ARG A 401     -11.536  -7.258   7.041  1.00 10.00      A   
ATOM   3793  NE  ARG A 401     -11.324  -8.699   6.884  1.00 10.00      A   
ATOM   3794  HE  ARG A 401     -11.953  -9.301   7.349  1.00 10.00      A   
ATOM   3795  CZ  ARG A 401     -10.357  -9.233   6.138  1.00 10.00      A   
ATOM   3796  NH1 ARG A 401      -9.517  -8.448   5.480  1.00 10.00      A   
ATOM   3797 HH11 ARG A 401      -8.752  -8.855   4.892  1.00 10.00      A   
ATOM   3798 HH12 ARG A 401      -9.610  -7.404   5.536  1.00 10.00      A   
ATOM   3799  NH2 ARG A 401     -10.230 -10.554   6.064  1.00 10.00      A   
ATOM   3800 HH21 ARG A 401      -9.476 -10.979   5.480  1.00 10.00      A   
ATOM   3801 HH22 ARG A 401     -10.886 -11.180   6.592  1.00 10.00      A   
ATOM   3802  C   ARG A 401     -15.798  -6.994   9.635  1.00 10.00      A   
ATOM   3803  O   ARG A 401     -16.460  -7.658   8.840  1.00 10.00      A   
ATOM   3804  N   PHE A 402     -16.332  -6.081  10.427  1.00 10.00      A   
ATOM   3805  HN  PHE A 402     -15.745  -5.550  11.014  1.00 10.00      A   
ATOM   3806  CA  PHE A 402     -17.762  -5.825  10.433  1.00 10.00      A   
ATOM   3807  CB  PHE A 402     -18.361  -6.119  11.813  1.00 10.00      A   
ATOM   3808  CG  PHE A 402     -19.858  -6.293  11.819  1.00 10.00      A   
ATOM   3809  CD1 PHE A 402     -20.430  -7.479  11.386  1.00 10.00      A   
ATOM   3810  CD2 PHE A 402     -20.693  -5.278  12.257  1.00 10.00      A   
ATOM   3811  CE1 PHE A 402     -21.803  -7.649  11.388  1.00 10.00      A   
ATOM   3812  CE2 PHE A 402     -22.067  -5.441  12.262  1.00 10.00      A   
ATOM   3813  CZ  PHE A 402     -22.623  -6.629  11.827  1.00 10.00      A   
ATOM   3814  C   PHE A 402     -18.052  -4.389  10.014  1.00 10.00      A   
ATOM   3815  O   PHE A 402     -18.060  -3.479  10.840  1.00 10.00      A   
ATOM   3816  N   ARG A 403     -18.267  -4.188   8.722  1.00 10.00      A   
ATOM   3817  HN  ARG A 403     -18.237  -4.953   8.105  1.00 10.00      A   
ATOM   3818  CA  ARG A 403     -18.568  -2.863   8.196  1.00 10.00      A   
ATOM   3819  CB  ARG A 403     -17.794  -2.593   6.897  1.00 10.00      A   
ATOM   3820  CG  ARG A 403     -16.279  -2.549   7.060  1.00 10.00      A   
ATOM   3821  CD  ARG A 403     -15.568  -2.346   5.725  1.00 10.00      A   
ATOM   3822  NE  ARG A 403     -15.111  -0.967   5.542  1.00 10.00      A   
ATOM   3823  HE  ARG A 403     -15.634  -0.254   5.987  1.00 10.00      A   
ATOM   3824  CZ  ARG A 403     -14.027  -0.612   4.834  1.00 10.00      A   
ATOM   3825  NH1 ARG A 403     -13.268  -1.521   4.243  1.00 10.00      A   
ATOM   3826 HH11 ARG A 403     -13.496  -2.534   4.319  1.00 10.00      A   
ATOM   3827 HH12 ARG A 403     -12.431  -1.218   3.696  1.00 10.00      A   
ATOM   3828  NH2 ARG A 403     -13.698   0.663   4.719  1.00 10.00      A   
ATOM   3829 HH21 ARG A 403     -12.851   0.938   4.164  1.00 10.00      A   
ATOM   3830 HH22 ARG A 403     -14.277   1.397   5.185  1.00 10.00      A   
ATOM   3831  C   ARG A 403     -20.068  -2.736   7.955  1.00 10.00      A   
ATOM   3832  O   ARG A 403     -20.574  -3.142   6.912  1.00 10.00      A   
ATOM   3833  N   LEU A 404     -20.781  -2.214   8.942  1.00 10.00      A   
ATOM   3834  HN  LEU A 404     -20.329  -1.930   9.761  1.00 10.00      A   
ATOM   3835  CA  LEU A 404     -22.222  -2.047   8.842  1.00 10.00      A   
ATOM   3836  CB  LEU A 404     -22.913  -2.741  10.018  1.00 10.00      A   
ATOM   3837  CG  LEU A 404     -24.439  -2.655  10.047  1.00 10.00      A   
ATOM   3838  CD1 LEU A 404     -25.041  -3.474   8.918  1.00 10.00      A   
ATOM   3839  CD2 LEU A 404     -24.982  -3.106  11.393  1.00 10.00      A   
ATOM   3840  C   LEU A 404     -22.591  -0.573   8.827  1.00 10.00      A   
ATOM   3841  O   LEU A 404     -22.064   0.218   9.615  1.00 10.00      A   
ATOM   3842  N   CYS A 405     -23.483  -0.203   7.924  1.00 10.00      A   
ATOM   3843  HN  CYS A 405     -23.847  -0.874   7.301  1.00 10.00      A   
ATOM   3844  CA  CYS A 405     -23.924   1.173   7.821  1.00 10.00      A   
ATOM   3845  CB  CYS A 405     -23.084   1.934   6.797  1.00 10.00      A   
ATOM   3846  SG  CYS A 405     -23.622   3.642   6.524  1.00 10.00      A   
ATOM   3847  HG  CYS A 405     -24.943   3.684   6.655  1.00 10.00      A   
ATOM   3848  C   CYS A 405     -25.395   1.266   7.454  1.00 10.00      A   
ATOM   3849  O   CYS A 405     -25.873   0.564   6.561  1.00 10.00      A   
ATOM   3850  N   ILE A 406     -26.110   2.126   8.161  1.00 10.00      A   
ATOM   3851  HN  ILE A 406     -25.677   2.622   8.887  1.00 10.00      A   
ATOM   3852  CA  ILE A 406     -27.519   2.351   7.901  1.00 10.00      A   
ATOM   3853  CB  ILE A 406     -28.318   2.488   9.217  1.00 10.00      A   
ATOM   3854  CG1 ILE A 406     -28.021   1.307  10.150  1.00 10.00      A   
ATOM   3855  CG2 ILE A 406     -29.814   2.585   8.937  1.00 10.00      A   
ATOM   3856  CD1 ILE A 406     -28.666   1.424  11.515  1.00 10.00      A   
ATOM   3857  C   ILE A 406     -27.661   3.633   7.088  1.00 10.00      A   
ATOM   3858  O   ILE A 406     -26.912   4.590   7.297  1.00 10.00      A   
ATOM   3859  N   ILE A 407     -28.591   3.636   6.146  1.00 10.00      A   
ATOM   3860  HN  ILE A 407     -29.127   2.823   6.004  1.00 10.00      A   
ATOM   3861  CA  ILE A 407     -28.825   4.805   5.305  1.00 10.00      A   
ATOM   3862  CB  ILE A 407     -29.799   4.490   4.149  1.00 10.00      A   
ATOM   3863  CG1 ILE A 407     -29.349   3.241   3.384  1.00 10.00      A   
ATOM   3864  CG2 ILE A 407     -29.924   5.681   3.207  1.00 10.00      A   
ATOM   3865  CD1 ILE A 407     -27.978   3.363   2.752  1.00 10.00      A   
ATOM   3866  C   ILE A 407     -29.370   5.968   6.135  1.00 10.00      A   
ATOM   3867  O   ILE A 407     -29.067   7.134   5.874  1.00 10.00      A   
ATOM   3868  N   GLU A 408     -30.165   5.637   7.141  1.00 10.00      A   
ATOM   3869  HN  GLU A 408     -30.365   4.690   7.294  1.00 10.00      A   
ATOM   3870  CA  GLU A 408     -30.750   6.637   8.021  1.00 10.00      A   
ATOM   3871  CB  GLU A 408     -32.038   6.092   8.640  1.00 10.00      A   
ATOM   3872  CG  GLU A 408     -32.764   7.072   9.550  1.00 10.00      A   
ATOM   3873  CD  GLU A 408     -33.471   8.163   8.782  1.00 10.00      A   
ATOM   3874  OE1 GLU A 408     -34.299   7.831   7.910  1.00 10.00      A   
ATOM   3875  OE2 GLU A 408     -33.210   9.355   9.049  1.00 10.00      A   
ATOM   3876  C   GLU A 408     -29.771   7.010   9.132  1.00 10.00      A   
ATOM   3877  O   GLU A 408     -29.319   6.143   9.889  1.00 10.00      A   
ATOM   3878  N   PRO A 409     -29.408   8.299   9.229  1.00 10.00      A   
ATOM   3879  CA  PRO A 409     -28.495   8.790  10.264  1.00 10.00      A   
ATOM   3880  CB  PRO A 409     -28.229  10.249   9.858  1.00 10.00      A   
ATOM   3881  CG  PRO A 409     -28.707  10.352   8.448  1.00 10.00      A   
ATOM   3882  CD  PRO A 409     -29.841   9.379   8.333  1.00 10.00      A   
ATOM   3883  C   PRO A 409     -29.165   8.750  11.632  1.00 10.00      A   
ATOM   3884  O   PRO A 409     -30.289   9.235  11.792  1.00 10.00      A   
ATOM   3885  N   LYS A 410     -28.477   8.161  12.607  1.00 10.00      A   
ATOM   3886  HN  LYS A 410     -27.583   7.802  12.409  1.00 10.00      A   
ATOM   3887  CA  LYS A 410     -28.999   8.048  13.967  1.00 10.00      A   
ATOM   3888  CB  LYS A 410     -29.243   9.429  14.574  1.00 10.00      A   
ATOM   3889  CG  LYS A 410     -27.986  10.246  14.808  1.00 10.00      A   
ATOM   3890  CD  LYS A 410     -28.338  11.672  15.192  1.00 10.00      A   
ATOM   3891  CE  LYS A 410     -27.099  12.503  15.464  1.00 10.00      A   
ATOM   3892  NZ  LYS A 410     -27.433  13.947  15.583  1.00 10.00      A   
ATOM   3893  HZ1 LYS A 410     -28.372  14.062  16.018  1.00 10.00      A   
ATOM   3894  HZ2 LYS A 410     -27.441  14.393  14.642  1.00 10.00      A   
ATOM   3895  HZ3 LYS A 410     -26.729  14.434  16.175  1.00 10.00      A   
ATOM   3896  C   LYS A 410     -30.277   7.210  14.022  1.00 10.00      A   
ATOM   3897  O   LYS A 410     -31.204   7.522  14.767  1.00 10.00      A   
ATOM   3898  N   ALA A 411     -30.330   6.155  13.223  1.00 10.00      A   
ATOM   3899  HN  ALA A 411     -29.576   5.964  12.633  1.00 10.00      A   
ATOM   3900  CA  ALA A 411     -31.492   5.278  13.202  1.00 10.00      A   
ATOM   3901  CB  ALA A 411     -31.591   4.560  11.865  1.00 10.00      A   
ATOM   3902  C   ALA A 411     -31.422   4.269  14.342  1.00 10.00      A   
ATOM   3903  O   ALA A 411     -30.466   3.498  14.440  1.00 10.00      A   
ATOM   3904  N   PRO A 412     -32.419   4.275  15.236  1.00 10.00      A   
ATOM   3905  CA  PRO A 412     -32.470   3.351  16.360  1.00 10.00      A   
ATOM   3906  CB  PRO A 412     -33.243   4.160  17.400  1.00 10.00      A   
ATOM   3907  CG  PRO A 412     -34.193   4.991  16.602  1.00 10.00      A   
ATOM   3908  CD  PRO A 412     -33.577   5.188  15.236  1.00 10.00      A   
ATOM   3909  C   PRO A 412     -33.246   2.089  15.999  1.00 10.00      A   
ATOM   3910  O   PRO A 412     -33.621   1.890  14.840  1.00 10.00      A   
ATOM   3911  N   ASP A 413     -33.480   1.243  16.993  1.00 10.00      A   
ATOM   3912  HN  ASP A 413     -33.148   1.459  17.893  1.00 10.00      A   
ATOM   3913  CA  ASP A 413     -34.224   0.008  16.795  1.00 10.00      A   
ATOM   3914  CB  ASP A 413     -34.246  -0.800  18.096  1.00 10.00      A   
ATOM   3915  CG  ASP A 413     -34.710  -2.229  17.905  1.00 10.00      A   
ATOM   3916  OD1 ASP A 413     -35.911  -2.436  17.644  1.00 10.00      A   
ATOM   3917  OD2 ASP A 413     -33.871  -3.151  18.029  1.00 10.00      A   
ATOM   3918  C   ASP A 413     -35.646   0.351  16.373  1.00 10.00      A   
ATOM   3919  O   ASP A 413     -36.354   1.066  17.077  1.00 10.00      A   
ATOM   3920  N   TYR A 414     -36.054  -0.146  15.221  1.00 10.00      A   
ATOM   3921  HN  TYR A 414     -35.441  -0.715  14.704  1.00 10.00      A   
ATOM   3922  CA  TYR A 414     -37.386   0.136  14.692  1.00 10.00      A   
ATOM   3923  CB  TYR A 414     -37.451  -0.181  13.193  1.00 10.00      A   
ATOM   3924  CG  TYR A 414     -37.123  -1.619  12.855  1.00 10.00      A   
ATOM   3925  CD1 TYR A 414     -38.130  -2.537  12.585  1.00 10.00      A   
ATOM   3926  CD2 TYR A 414     -35.806  -2.060  12.815  1.00 10.00      A   
ATOM   3927  CE1 TYR A 414     -37.834  -3.852  12.290  1.00 10.00      A   
ATOM   3928  CE2 TYR A 414     -35.504  -3.371  12.517  1.00 10.00      A   
ATOM   3929  CZ  TYR A 414     -36.520  -4.262  12.257  1.00 10.00      A   
ATOM   3930  OH  TYR A 414     -36.219  -5.569  11.970  1.00 10.00      A   
ATOM   3931  HH  TYR A 414     -35.644  -5.601  11.182  1.00 10.00      A   
ATOM   3932  C   TYR A 414     -38.498  -0.592  15.448  1.00 10.00      A   
ATOM   3933  O   TYR A 414     -39.676  -0.312  15.239  1.00 10.00      A   
ATOM   3934  N   LEU A 415     -38.131  -1.524  16.317  1.00 10.00      A   
ATOM   3935  HN  LEU A 415     -37.174  -1.714  16.452  1.00 10.00      A   
ATOM   3936  CA  LEU A 415     -39.117  -2.271  17.079  1.00 10.00      A   
ATOM   3937  CB  LEU A 415     -38.804  -3.771  17.060  1.00 10.00      A   
ATOM   3938  CG  LEU A 415     -38.958  -4.475  15.709  1.00 10.00      A   
ATOM   3939  CD1 LEU A 415     -38.641  -5.958  15.837  1.00 10.00      A   
ATOM   3940  CD2 LEU A 415     -40.358  -4.269  15.146  1.00 10.00      A   
ATOM   3941  C   LEU A 415     -39.232  -1.772  18.514  1.00 10.00      A   
ATOM   3942  O   LEU A 415     -40.323  -1.412  18.969  1.00 10.00      A   
ATOM   3943  N   THR A 416     -38.110  -1.735  19.223  1.00 10.00      A   
ATOM   3944  HN  THR A 416     -37.258  -2.007  18.799  1.00 10.00      A   
ATOM   3945  CA  THR A 416     -38.111  -1.306  20.615  1.00 10.00      A   
ATOM   3946  CB  THR A 416     -37.109  -2.109  21.469  1.00 10.00      A   
ATOM   3947  OG1 THR A 416     -35.765  -1.826  21.057  1.00 10.00      A   
ATOM   3948  HG1 THR A 416     -35.230  -1.639  21.840  1.00 10.00      A   
ATOM   3949  CG2 THR A 416     -37.370  -3.598  21.319  1.00 10.00      A   
ATOM   3950  C   THR A 416     -37.855   0.188  20.766  1.00 10.00      A   
ATOM   3951  O   THR A 416     -38.071   0.749  21.840  1.00 10.00      A   
ATOM   3952  N   LEU A 417     -37.403   0.824  19.684  1.00 10.00      A   
ATOM   3953  HN  LEU A 417     -37.268   0.313  18.856  1.00 10.00      A   
ATOM   3954  CA  LEU A 417     -37.106   2.258  19.677  1.00 10.00      A   
ATOM   3955  CB  LEU A 417     -38.346   3.099  20.003  1.00 10.00      A   
ATOM   3956  CG  LEU A 417     -39.547   2.909  19.072  1.00 10.00      A   
ATOM   3957  CD1 LEU A 417     -40.689   3.820  19.482  1.00 10.00      A   
ATOM   3958  CD2 LEU A 417     -39.155   3.163  17.624  1.00 10.00      A   
ATOM   3959  C   LEU A 417     -35.938   2.601  20.598  1.00 10.00      A   
ATOM   3960  O   LEU A 417     -35.870   3.689  21.165  1.00 10.00      A   
ATOM   3961  N   GLU A 418     -35.015   1.661  20.724  1.00 10.00      A   
ATOM   3962  HN  GLU A 418     -35.125   0.823  20.228  1.00 10.00      A   
ATOM   3963  CA  GLU A 418     -33.840   1.838  21.565  1.00 10.00      A   
ATOM   3964  CB  GLU A 418     -33.649   0.602  22.452  1.00 10.00      A   
ATOM   3965  CG  GLU A 418     -34.743   0.377  23.478  1.00 10.00      A   
ATOM   3966  CD  GLU A 418     -34.514  -0.887  24.280  1.00 10.00      A   
ATOM   3967  OE1 GLU A 418     -33.811  -0.829  25.315  1.00 10.00      A   
ATOM   3968  OE2 GLU A 418     -35.029  -1.949  23.874  1.00 10.00      A   
ATOM   3969  C   GLU A 418     -32.603   2.019  20.693  1.00 10.00      A   
ATOM   3970  O   GLU A 418     -32.635   1.708  19.504  1.00 10.00      A   
ATOM   3971  N   PRO A 419     -31.503   2.542  21.256  1.00 10.00      A   
ATOM   3972  CA  PRO A 419     -30.248   2.722  20.514  1.00 10.00      A   
ATOM   3973  CB  PRO A 419     -29.325   3.416  21.523  1.00 10.00      A   
ATOM   3974  CG  PRO A 419     -30.234   3.968  22.566  1.00 10.00      A   
ATOM   3975  CD  PRO A 419     -31.388   3.018  22.645  1.00 10.00      A   
ATOM   3976  C   PRO A 419     -29.662   1.364  20.117  1.00 10.00      A   
ATOM   3977  O   PRO A 419     -30.147   0.324  20.559  1.00 10.00      A   
ATOM   3978  N   LEU A 420     -28.623   1.369  19.298  1.00 10.00      A   
ATOM   3979  HN  LEU A 420     -28.255   2.229  18.990  1.00 10.00      A   
ATOM   3980  CA  LEU A 420     -27.999   0.122  18.850  1.00 10.00      A   
ATOM   3981  CB  LEU A 420     -27.663   0.194  17.358  1.00 10.00      A   
ATOM   3982  CG  LEU A 420     -28.848   0.339  16.402  1.00 10.00      A   
ATOM   3983  CD1 LEU A 420     -28.358   0.555  14.979  1.00 10.00      A   
ATOM   3984  CD2 LEU A 420     -29.757  -0.880  16.481  1.00 10.00      A   
ATOM   3985  C   LEU A 420     -26.740  -0.177  19.656  1.00 10.00      A   
ATOM   3986  O   LEU A 420     -25.908  -0.995  19.250  1.00 10.00      A   
ATOM   3987  N   ASP A 421     -26.618   0.491  20.797  1.00 10.00      A   
ATOM   3988  HN  ASP A 421     -27.325   1.122  21.049  1.00 10.00      A   
ATOM   3989  CA  ASP A 421     -25.471   0.339  21.687  1.00 10.00      A   
ATOM   3990  CB  ASP A 421     -25.633   1.215  22.937  1.00 10.00      A   
ATOM   3991  CG  ASP A 421     -25.446   2.696  22.653  1.00 10.00      A   
ATOM   3992  OD1 ASP A 421     -24.572   3.325  23.287  1.00 10.00      A   
ATOM   3993  OD2 ASP A 421     -26.178   3.250  21.808  1.00 10.00      A   
ATOM   3994  C   ASP A 421     -25.232  -1.117  22.082  1.00 10.00      A   
ATOM   3995  O   ASP A 421     -24.126  -1.638  21.923  1.00 10.00      A   
ATOM   3996  N   ILE A 422     -26.270  -1.779  22.582  1.00 10.00      A   
ATOM   3997  HN  ILE A 422     -27.131  -1.317  22.681  1.00 10.00      A   
ATOM   3998  CA  ILE A 422     -26.151  -3.174  22.993  1.00 10.00      A   
ATOM   3999  CB  ILE A 422     -27.367  -3.674  23.811  1.00 10.00      A   
ATOM   4000  CG1 ILE A 422     -28.687  -3.379  23.086  1.00 10.00      A   
ATOM   4001  CG2 ILE A 422     -27.359  -3.078  25.213  1.00 10.00      A   
ATOM   4002  CD1 ILE A 422     -29.908  -3.974  23.760  1.00 10.00      A   
ATOM   4003  C   ILE A 422     -25.921  -4.091  21.796  1.00 10.00      A   
ATOM   4004  O   ILE A 422     -25.270  -5.131  21.918  1.00 10.00      A   
ATOM   4005  N   GLY A 423     -26.453  -3.697  20.644  1.00 10.00      A   
ATOM   4006  HN  GLY A 423     -26.962  -2.860  20.611  1.00 10.00      A   
ATOM   4007  CA  GLY A 423     -26.293  -4.486  19.441  1.00 10.00      A   
ATOM   4008  C   GLY A 423     -24.845  -4.569  19.016  1.00 10.00      A   
ATOM   4009  O   GLY A 423     -24.303  -5.662  18.842  1.00 10.00      A   
ATOM   4010  N   PHE A 424     -24.207  -3.412  18.873  1.00 10.00      A   
ATOM   4011  HN  PHE A 424     -24.691  -2.572  19.042  1.00 10.00      A   
ATOM   4012  CA  PHE A 424     -22.807  -3.364  18.479  1.00 10.00      A   
ATOM   4013  CB  PHE A 424     -22.405  -1.962  18.016  1.00 10.00      A   
ATOM   4014  CG  PHE A 424     -22.806  -1.651  16.602  1.00 10.00      A   
ATOM   4015  CD1 PHE A 424     -23.801  -0.725  16.339  1.00 10.00      A   
ATOM   4016  CD2 PHE A 424     -22.183  -2.278  15.537  1.00 10.00      A   
ATOM   4017  CE1 PHE A 424     -24.166  -0.428  15.041  1.00 10.00      A   
ATOM   4018  CE2 PHE A 424     -22.544  -1.987  14.235  1.00 10.00      A   
ATOM   4019  CZ  PHE A 424     -23.538  -1.059  13.987  1.00 10.00      A   
ATOM   4020  C   PHE A 424     -21.916  -3.834  19.623  1.00 10.00      A   
ATOM   4021  O   PHE A 424     -20.831  -4.375  19.398  1.00 10.00      A   
ATOM   4022  N   GLY A 425     -22.393  -3.633  20.849  1.00 10.00      A   
ATOM   4023  HN  GLY A 425     -23.258  -3.179  20.958  1.00 10.00      A   
ATOM   4024  CA  GLY A 425     -21.648  -4.054  22.024  1.00 10.00      A   
ATOM   4025  C   GLY A 425     -21.483  -5.557  22.063  1.00 10.00      A   
ATOM   4026  O   GLY A 425     -20.441  -6.065  22.468  1.00 10.00      A   
ATOM   4027  N   ALA A 426     -22.511  -6.271  21.617  1.00 10.00      A   
ATOM   4028  HN  ALA A 426     -23.314  -5.805  21.303  1.00 10.00      A   
ATOM   4029  CA  ALA A 426     -22.477  -7.726  21.583  1.00 10.00      A   
ATOM   4030  CB  ALA A 426     -23.856  -8.284  21.258  1.00 10.00      A   
ATOM   4031  C   ALA A 426     -21.466  -8.196  20.548  1.00 10.00      A   
ATOM   4032  O   ALA A 426     -20.809  -9.222  20.723  1.00 10.00      A   
ATOM   4033  N   ILE A 427     -21.336  -7.423  19.476  1.00 10.00      A   
ATOM   4034  HN  ILE A 427     -21.878  -6.609  19.411  1.00 10.00      A   
ATOM   4035  CA  ILE A 427     -20.408  -7.744  18.399  1.00 10.00      A   
ATOM   4036  CB  ILE A 427     -20.488  -6.708  17.249  1.00 10.00      A   
ATOM   4037  CG1 ILE A 427     -21.917  -6.602  16.707  1.00 10.00      A   
ATOM   4038  CG2 ILE A 427     -19.515  -7.049  16.126  1.00 10.00      A   
ATOM   4039  CD1 ILE A 427     -22.414  -7.858  16.022  1.00 10.00      A   
ATOM   4040  C   ILE A 427     -18.974  -7.805  18.923  1.00 10.00      A   
ATOM   4041  O   ILE A 427     -18.256  -8.773  18.685  1.00 10.00      A   
ATOM   4042  N   VAL A 428     -18.571  -6.783  19.664  1.00 10.00      A   
ATOM   4043  HN  VAL A 428     -19.196  -6.049  19.852  1.00 10.00      A   
ATOM   4044  CA  VAL A 428     -17.217  -6.726  20.207  1.00 10.00      A   
ATOM   4045  CB  VAL A 428     -16.813  -5.290  20.608  1.00 10.00      A   
ATOM   4046  CG1 VAL A 428     -16.985  -4.339  19.433  1.00 10.00      A   
ATOM   4047  CG2 VAL A 428     -17.607  -4.805  21.810  1.00 10.00      A   
ATOM   4048  C   VAL A 428     -17.026  -7.687  21.384  1.00 10.00      A   
ATOM   4049  O   VAL A 428     -15.902  -8.044  21.730  1.00 10.00      A   
ATOM   4050  N   GLU A 429     -18.132  -8.106  21.991  1.00 10.00      A   
ATOM   4051  HN  GLU A 429     -19.000  -7.773  21.681  1.00 10.00      A   
ATOM   4052  CA  GLU A 429     -18.088  -9.032  23.119  1.00 10.00      A   
ATOM   4053  CB  GLU A 429     -19.402  -8.976  23.899  1.00 10.00      A   
ATOM   4054  CG  GLU A 429     -19.462  -7.900  24.965  1.00 10.00      A   
ATOM   4055  CD  GLU A 429     -20.442  -8.238  26.068  1.00 10.00      A   
ATOM   4056  OE1 GLU A 429     -21.454  -7.521  26.216  1.00 10.00      A   
ATOM   4057  OE2 GLU A 429     -20.213  -9.228  26.795  1.00 10.00      A   
ATOM   4058  C   GLU A 429     -17.867 -10.462  22.649  1.00 10.00      A   
ATOM   4059  O   GLU A 429     -17.076 -11.214  23.225  1.00 10.00      A   
ATOM   4060  N   HIS A 430     -18.574 -10.833  21.599  1.00 10.00      A   
ATOM   4061  HN  HIS A 430     -19.179 -10.182  21.177  1.00 10.00      A   
ATOM   4062  CA  HIS A 430     -18.490 -12.181  21.062  1.00 10.00      A   
ATOM   4063  CB  HIS A 430     -19.830 -12.604  20.452  1.00 10.00      A   
ATOM   4064  CG  HIS A 430     -20.934 -12.806  21.453  1.00 10.00      A   
ATOM   4065  ND1 HIS A 430     -21.263 -14.061  21.911  1.00 10.00      A   
ATOM   4066  CD2 HIS A 430     -21.749 -11.892  22.045  1.00 10.00      A   
ATOM   4067  CE1 HIS A 430     -22.258 -13.888  22.766  1.00 10.00      A   
ATOM   4068  NE2 HIS A 430     -22.585 -12.594  22.876  1.00 10.00      A   
ATOM   4069  HE2 HIS A 430     -23.297 -12.216  23.438  1.00 10.00      A   
ATOM   4070  C   HIS A 430     -17.360 -12.351  20.050  1.00 10.00      A   
ATOM   4071  O   HIS A 430     -16.812 -13.445  19.904  1.00 10.00      A   
ATOM   4072  N   CYS A 431     -17.012 -11.281  19.350  1.00 10.00      A   
ATOM   4073  HN  CYS A 431     -17.476 -10.431  19.505  1.00 10.00      A   
ATOM   4074  CA  CYS A 431     -15.949 -11.341  18.354  1.00 10.00      A   
ATOM   4075  CB  CYS A 431     -16.385 -10.659  17.056  1.00 10.00      A   
ATOM   4076  SG  CYS A 431     -18.096 -10.996  16.584  1.00 10.00      A   
ATOM   4077  HG  CYS A 431     -18.875 -10.221  17.327  1.00 10.00      A   
ATOM   4078  C   CYS A 431     -14.660 -10.717  18.879  1.00 10.00      A   
ATOM   4079  O   CYS A 431     -14.468  -9.502  18.810  1.00 10.00      A   
ATOM   4080  N   LYS A 432     -13.779 -11.558  19.410  1.00 10.00      A   
ATOM   4081  HN  LYS A 432     -13.994 -12.515  19.452  1.00 10.00      A   
ATOM   4082  CA  LYS A 432     -12.505 -11.091  19.945  1.00 10.00      A   
ATOM   4083  CB  LYS A 432     -12.009 -12.029  21.045  1.00 10.00      A   
ATOM   4084  CG  LYS A 432     -12.829 -11.985  22.324  1.00 10.00      A   
ATOM   4085  CD  LYS A 432     -12.750 -10.620  22.984  1.00 10.00      A   
ATOM   4086  CE  LYS A 432     -13.385 -10.644  24.361  1.00 10.00      A   
ATOM   4087  NZ  LYS A 432     -12.663 -11.568  25.277  1.00 10.00      A   
ATOM   4088  HZ1 LYS A 432     -12.635 -12.525  24.872  1.00 10.00      A   
ATOM   4089  HZ2 LYS A 432     -13.145 -11.609  26.197  1.00 10.00      A   
ATOM   4090  HZ3 LYS A 432     -11.687 -11.237  25.425  1.00 10.00      A   
ATOM   4091  C   LYS A 432     -11.458 -10.965  18.843  1.00 10.00      A   
ATOM   4092  O   LYS A 432     -10.321 -10.561  19.090  1.00 10.00      A   
ATOM   4093  N   ASP A 433     -11.856 -11.309  17.626  1.00 10.00      A   
ATOM   4094  HN  ASP A 433     -12.773 -11.623  17.500  1.00 10.00      A   
ATOM   4095  CA  ASP A 433     -10.966 -11.235  16.474  1.00 10.00      A   
ATOM   4096  CB  ASP A 433     -11.025 -12.536  15.667  1.00 10.00      A   
ATOM   4097  CG  ASP A 433      -9.796 -13.401  15.853  1.00 10.00      A   
ATOM   4098  OD1 ASP A 433      -9.404 -13.657  17.012  1.00 10.00      A   
ATOM   4099  OD2 ASP A 433      -9.221 -13.854  14.842  1.00 10.00      A   
ATOM   4100  C   ASP A 433     -11.355 -10.062  15.590  1.00 10.00      A   
ATOM   4101  O   ASP A 433     -10.859  -9.914  14.474  1.00 10.00      A   
ATOM   4102  N   LEU A 434     -12.245  -9.228  16.104  1.00 10.00      A   
ATOM   4103  HN  LEU A 434     -12.585  -9.392  17.006  1.00 10.00      A   
ATOM   4104  CA  LEU A 434     -12.717  -8.065  15.376  1.00 10.00      A   
ATOM   4105  CB  LEU A 434     -13.972  -7.499  16.049  1.00 10.00      A   
ATOM   4106  CG  LEU A 434     -14.838  -6.573  15.193  1.00 10.00      A   
ATOM   4107  CD1 LEU A 434     -15.359  -7.304  13.968  1.00 10.00      A   
ATOM   4108  CD2 LEU A 434     -15.986  -5.999  16.009  1.00 10.00      A   
ATOM   4109  C   LEU A 434     -11.619  -7.007  15.302  1.00 10.00      A   
ATOM   4110  O   LEU A 434     -11.310  -6.347  16.294  1.00 10.00      A   
ATOM   4111  N   ARG A 435     -11.022  -6.867  14.125  1.00 10.00      A   
ATOM   4112  HN  ARG A 435     -11.306  -7.435  13.376  1.00 10.00      A   
ATOM   4113  CA  ARG A 435      -9.946  -5.903  13.917  1.00 10.00      A   
ATOM   4114  CB  ARG A 435      -8.798  -6.524  13.112  1.00 10.00      A   
ATOM   4115  CG  ARG A 435      -9.241  -7.468  12.004  1.00 10.00      A   
ATOM   4116  CD  ARG A 435      -8.100  -7.780  11.046  1.00 10.00      A   
ATOM   4117  NE  ARG A 435      -7.769  -6.635  10.201  1.00 10.00      A   
ATOM   4118  HE  ARG A 435      -7.375  -5.847  10.645  1.00 10.00      A   
ATOM   4119  CZ  ARG A 435      -7.948  -6.603   8.877  1.00 10.00      A   
ATOM   4120  NH1 ARG A 435      -8.447  -7.651   8.242  1.00 10.00      A   
ATOM   4121 HH11 ARG A 435      -8.699  -8.514   8.763  1.00 10.00      A   
ATOM   4122 HH12 ARG A 435      -8.587  -7.612   7.204  1.00 10.00      A   
ATOM   4123  NH2 ARG A 435      -7.640  -5.519   8.187  1.00 10.00      A   
ATOM   4124 HH21 ARG A 435      -7.786  -5.502   7.146  1.00 10.00      A   
ATOM   4125 HH22 ARG A 435      -7.255  -4.678   8.667  1.00 10.00      A   
ATOM   4126  C   ARG A 435     -10.441  -4.630  13.239  1.00 10.00      A   
ATOM   4127  O   ARG A 435      -9.755  -3.608  13.242  1.00 10.00      A   
ATOM   4128  N   ARG A 436     -11.627  -4.688  12.657  1.00 10.00      A   
ATOM   4129  HN  ARG A 436     -12.141  -5.524  12.689  1.00 10.00      A   
ATOM   4130  CA  ARG A 436     -12.190  -3.531  11.979  1.00 10.00      A   
ATOM   4131  CB  ARG A 436     -11.791  -3.516  10.501  1.00 10.00      A   
ATOM   4132  CG  ARG A 436     -12.133  -2.218   9.788  1.00 10.00      A   
ATOM   4133  CD  ARG A 436     -11.441  -2.119   8.441  1.00 10.00      A   
ATOM   4134  NE  ARG A 436     -11.725  -0.849   7.779  1.00 10.00      A   
ATOM   4135  HE  ARG A 436     -12.567  -0.395   8.017  1.00 10.00      A   
ATOM   4136  CZ  ARG A 436     -10.922  -0.276   6.887  1.00 10.00      A   
ATOM   4137  NH1 ARG A 436      -9.781  -0.855   6.540  1.00 10.00      A   
ATOM   4138 HH11 ARG A 436      -9.154  -0.390   5.843  1.00 10.00      A   
ATOM   4139 HH12 ARG A 436      -9.507  -1.767   6.957  1.00 10.00      A   
ATOM   4140  NH2 ARG A 436     -11.262   0.877   6.337  1.00 10.00      A   
ATOM   4141 HH21 ARG A 436     -12.158   1.340   6.600  1.00 10.00      A   
ATOM   4142 HH22 ARG A 436     -10.629   1.325   5.633  1.00 10.00      A   
ATOM   4143  C   ARG A 436     -13.703  -3.512  12.120  1.00 10.00      A   
ATOM   4144  O   ARG A 436     -14.379  -4.487  11.778  1.00 10.00      A   
ATOM   4145  N   LEU A 437     -14.228  -2.400  12.615  1.00 10.00      A   
ATOM   4146  HN  LEU A 437     -13.630  -1.651  12.846  1.00 10.00      A   
ATOM   4147  CA  LEU A 437     -15.665  -2.254  12.814  1.00 10.00      A   
ATOM   4148  CB  LEU A 437     -16.028  -2.564  14.275  1.00 10.00      A   
ATOM   4149  CG  LEU A 437     -17.470  -2.274  14.711  1.00 10.00      A   
ATOM   4150  CD1 LEU A 437     -18.429  -3.306  14.139  1.00 10.00      A   
ATOM   4151  CD2 LEU A 437     -17.575  -2.235  16.228  1.00 10.00      A   
ATOM   4152  C   LEU A 437     -16.137  -0.851  12.447  1.00 10.00      A   
ATOM   4153  O   LEU A 437     -15.449   0.133  12.708  1.00 10.00      A   
ATOM   4154  N   SER A 438     -17.308  -0.775  11.830  1.00 10.00      A   
ATOM   4155  HN  SER A 438     -17.795  -1.601  11.625  1.00 10.00      A   
ATOM   4156  CA  SER A 438     -17.895   0.498  11.443  1.00 10.00      A   
ATOM   4157  CB  SER A 438     -18.173   0.513   9.942  1.00 10.00      A   
ATOM   4158  OG  SER A 438     -17.102  -0.073   9.225  1.00 10.00      A   
ATOM   4159  HG  SER A 438     -16.978   0.406   8.392  1.00 10.00      A   
ATOM   4160  C   SER A 438     -19.189   0.696  12.221  1.00 10.00      A   
ATOM   4161  O   SER A 438     -19.981  -0.239  12.355  1.00 10.00      A   
ATOM   4162  N   LEU A 439     -19.395   1.893  12.747  1.00 10.00      A   
ATOM   4163  HN  LEU A 439     -18.735   2.609  12.591  1.00 10.00      A   
ATOM   4164  CA  LEU A 439     -20.585   2.180  13.533  1.00 10.00      A   
ATOM   4165  CB  LEU A 439     -20.215   2.876  14.847  1.00 10.00      A   
ATOM   4166  CG  LEU A 439     -19.427   2.046  15.863  1.00 10.00      A   
ATOM   4167  CD1 LEU A 439     -19.344   2.775  17.193  1.00 10.00      A   
ATOM   4168  CD2 LEU A 439     -20.061   0.678  16.048  1.00 10.00      A   
ATOM   4169  C   LEU A 439     -21.585   3.024  12.756  1.00 10.00      A   
ATOM   4170  O   LEU A 439     -21.202   3.905  11.987  1.00 10.00      A   
ATOM   4171  N   SER A 440     -22.868   2.743  12.962  1.00 10.00      A   
ATOM   4172  HN  SER A 440     -23.106   2.020  13.582  1.00 10.00      A   
ATOM   4173  CA  SER A 440     -23.940   3.473  12.300  1.00 10.00      A   
ATOM   4174  CB  SER A 440     -24.173   2.913  10.895  1.00 10.00      A   
ATOM   4175  OG  SER A 440     -24.224   1.498  10.912  1.00 10.00      A   
ATOM   4176  HG  SER A 440     -23.347   1.141  10.718  1.00 10.00      A   
ATOM   4177  C   SER A 440     -25.224   3.394  13.130  1.00 10.00      A   
ATOM   4178  O   SER A 440     -25.340   2.553  14.026  1.00 10.00      A   
ATOM   4179  N   GLY A 441     -26.178   4.268  12.841  1.00 10.00      A   
ATOM   4180  HN  GLY A 441     -26.030   4.926  12.129  1.00 10.00      A   
ATOM   4181  CA  GLY A 441     -27.425   4.266  13.575  1.00 10.00      A   
ATOM   4182  C   GLY A 441     -27.347   5.112  14.830  1.00 10.00      A   
ATOM   4183  O   GLY A 441     -26.416   5.901  15.001  1.00 10.00      A   
ATOM   4184  N   LEU A 442     -28.330   4.966  15.702  1.00 10.00      A   
ATOM   4185  HN  LEU A 442     -29.053   4.331  15.507  1.00 10.00      A   
ATOM   4186  CA  LEU A 442     -28.356   5.720  16.942  1.00 10.00      A   
ATOM   4187  CB  LEU A 442     -29.789   5.913  17.444  1.00 10.00      A   
ATOM   4188  CG  LEU A 442     -29.945   6.814  18.672  1.00 10.00      A   
ATOM   4189  CD1 LEU A 442     -29.565   8.251  18.342  1.00 10.00      A   
ATOM   4190  CD2 LEU A 442     -31.357   6.737  19.229  1.00 10.00      A   
ATOM   4191  C   LEU A 442     -27.511   5.029  17.998  1.00 10.00      A   
ATOM   4192  O   LEU A 442     -27.896   3.989  18.532  1.00 10.00      A   
ATOM   4193  N   LEU A 443     -26.356   5.605  18.279  1.00 10.00      A   
ATOM   4194  HN  LEU A 443     -26.107   6.431  17.811  1.00 10.00      A   
ATOM   4195  CA  LEU A 443     -25.444   5.056  19.267  1.00 10.00      A   
ATOM   4196  CB  LEU A 443     -24.180   4.548  18.578  1.00 10.00      A   
ATOM   4197  CG  LEU A 443     -24.379   3.452  17.538  1.00 10.00      A   
ATOM   4198  CD1 LEU A 443     -23.193   3.401  16.596  1.00 10.00      A   
ATOM   4199  CD2 LEU A 443     -24.578   2.111  18.218  1.00 10.00      A   
ATOM   4200  C   LEU A 443     -25.070   6.121  20.283  1.00 10.00      A   
ATOM   4201  O   LEU A 443     -24.767   7.261  19.916  1.00 10.00      A   
ATOM   4202  N   THR A 444     -25.105   5.759  21.552  1.00 10.00      A   
ATOM   4203  HN  THR A 444     -25.367   4.831  21.782  1.00 10.00      A   
ATOM   4204  CA  THR A 444     -24.762   6.686  22.616  1.00 10.00      A   
ATOM   4205  CB  THR A 444     -25.784   6.635  23.773  1.00 10.00      A   
ATOM   4206  OG1 THR A 444     -25.783   5.344  24.401  1.00 10.00      A   
ATOM   4207  HG1 THR A 444     -25.406   4.681  23.792  1.00 10.00      A   
ATOM   4208  CG2 THR A 444     -27.184   6.955  23.269  1.00 10.00      A   
ATOM   4209  C   THR A 444     -23.350   6.405  23.132  1.00 10.00      A   
ATOM   4210  O   THR A 444     -22.600   5.650  22.512  1.00 10.00      A   
ATOM   4211  N   ASP A 445     -22.989   7.007  24.261  1.00 10.00      A   
ATOM   4212  HN  ASP A 445     -23.628   7.612  24.708  1.00 10.00      A   
ATOM   4213  CA  ASP A 445     -21.658   6.816  24.847  1.00 10.00      A   
ATOM   4214  CB  ASP A 445     -21.349   7.905  25.882  1.00 10.00      A   
ATOM   4215  CG  ASP A 445     -20.956   9.234  25.264  1.00 10.00      A   
ATOM   4216  OD1 ASP A 445     -20.882  10.240  26.005  1.00 10.00      A   
ATOM   4217  OD2 ASP A 445     -20.725   9.289  24.042  1.00 10.00      A   
ATOM   4218  C   ASP A 445     -21.517   5.442  25.501  1.00 10.00      A   
ATOM   4219  O   ASP A 445     -20.446   5.083  25.985  1.00 10.00      A   
ATOM   4220  N   LYS A 446     -22.597   4.668  25.506  1.00 10.00      A   
ATOM   4221  HN  LYS A 446     -23.422   4.989  25.082  1.00 10.00      A   
ATOM   4222  CA  LYS A 446     -22.579   3.347  26.119  1.00 10.00      A   
ATOM   4223  CB  LYS A 446     -23.993   2.897  26.491  1.00 10.00      A   
ATOM   4224  CG  LYS A 446     -24.039   1.779  27.520  1.00 10.00      A   
ATOM   4225  CD  LYS A 446     -23.366   2.190  28.821  1.00 10.00      A   
ATOM   4226  CE  LYS A 446     -23.339   1.043  29.816  1.00 10.00      A   
ATOM   4227  NZ  LYS A 446     -22.623   1.413  31.064  1.00 10.00      A   
ATOM   4228  HZ1 LYS A 446     -23.103   2.212  31.531  1.00 10.00      A   
ATOM   4229  HZ2 LYS A 446     -21.640   1.693  30.847  1.00 10.00      A   
ATOM   4230  HZ3 LYS A 446     -22.604   0.606  31.717  1.00 10.00      A   
ATOM   4231  C   LYS A 446     -21.885   2.308  25.235  1.00 10.00      A   
ATOM   4232  O   LYS A 446     -21.086   1.505  25.720  1.00 10.00      A   
ATOM   4233  N   VAL A 447     -22.191   2.319  23.941  1.00 10.00      A   
ATOM   4234  HN  VAL A 447     -22.868   2.963  23.610  1.00 10.00      A   
ATOM   4235  CA  VAL A 447     -21.585   1.379  23.004  1.00 10.00      A   
ATOM   4236  CB  VAL A 447     -22.173   1.510  21.578  1.00 10.00      A   
ATOM   4237  CG1 VAL A 447     -21.878   2.873  20.965  1.00 10.00      A   
ATOM   4238  CG2 VAL A 447     -21.700   0.380  20.676  1.00 10.00      A   
ATOM   4239  C   VAL A 447     -20.064   1.527  22.979  1.00 10.00      A   
ATOM   4240  O   VAL A 447     -19.332   0.538  22.898  1.00 10.00      A   
ATOM   4241  N   PHE A 448     -19.594   2.765  23.091  1.00 10.00      A   
ATOM   4242  HN  PHE A 448     -20.227   3.511  23.176  1.00 10.00      A   
ATOM   4243  CA  PHE A 448     -18.166   3.042  23.089  1.00 10.00      A   
ATOM   4244  CB  PHE A 448     -17.910   4.551  23.066  1.00 10.00      A   
ATOM   4245  CG  PHE A 448     -18.379   5.230  21.809  1.00 10.00      A   
ATOM   4246  CD1 PHE A 448     -19.510   6.028  21.814  1.00 10.00      A   
ATOM   4247  CD2 PHE A 448     -17.685   5.072  20.619  1.00 10.00      A   
ATOM   4248  CE1 PHE A 448     -19.940   6.653  20.659  1.00 10.00      A   
ATOM   4249  CE2 PHE A 448     -18.109   5.694  19.461  1.00 10.00      A   
ATOM   4250  CZ  PHE A 448     -19.239   6.486  19.481  1.00 10.00      A   
ATOM   4251  C   PHE A 448     -17.505   2.410  24.305  1.00 10.00      A   
ATOM   4252  O   PHE A 448     -16.357   1.966  24.243  1.00 10.00      A   
ATOM   4253  N   GLU A 449     -18.247   2.355  25.407  1.00 10.00      A   
ATOM   4254  HN  GLU A 449     -19.160   2.718  25.388  1.00 10.00      A   
ATOM   4255  CA  GLU A 449     -17.745   1.768  26.637  1.00 10.00      A   
ATOM   4256  CB  GLU A 449     -18.729   2.031  27.776  1.00 10.00      A   
ATOM   4257  CG  GLU A 449     -18.221   1.642  29.151  1.00 10.00      A   
ATOM   4258  CD  GLU A 449     -19.346   1.259  30.085  1.00 10.00      A   
ATOM   4259  OE1 GLU A 449     -20.106   2.154  30.516  1.00 10.00      A   
ATOM   4260  OE2 GLU A 449     -19.476   0.060  30.399  1.00 10.00      A   
ATOM   4261  C   GLU A 449     -17.541   0.265  26.450  1.00 10.00      A   
ATOM   4262  O   GLU A 449     -16.571  -0.313  26.946  1.00 10.00      A   
ATOM   4263  N   TYR A 450     -18.458  -0.360  25.717  1.00 10.00      A   
ATOM   4264  HN  TYR A 450     -19.207   0.155  25.346  1.00 10.00      A   
ATOM   4265  CA  TYR A 450     -18.377  -1.789  25.450  1.00 10.00      A   
ATOM   4266  CB  TYR A 450     -19.662  -2.290  24.784  1.00 10.00      A   
ATOM   4267  CG  TYR A 450     -20.907  -2.165  25.632  1.00 10.00      A   
ATOM   4268  CD1 TYR A 450     -22.101  -1.728  25.074  1.00 10.00      A   
ATOM   4269  CD2 TYR A 450     -20.894  -2.487  26.984  1.00 10.00      A   
ATOM   4270  CE1 TYR A 450     -23.247  -1.616  25.835  1.00 10.00      A   
ATOM   4271  CE2 TYR A 450     -22.037  -2.376  27.753  1.00 10.00      A   
ATOM   4272  CZ  TYR A 450     -23.212  -1.941  27.173  1.00 10.00      A   
ATOM   4273  OH  TYR A 450     -24.355  -1.829  27.934  1.00 10.00      A   
ATOM   4274  HH  TYR A 450     -24.867  -2.644  27.859  1.00 10.00      A   
ATOM   4275  C   TYR A 450     -17.192  -2.084  24.543  1.00 10.00      A   
ATOM   4276  O   TYR A 450     -16.380  -2.965  24.831  1.00 10.00      A   
ATOM   4277  N   ILE A 451     -17.093  -1.325  23.457  1.00 10.00      A   
ATOM   4278  HN  ILE A 451     -17.770  -0.628  23.298  1.00 10.00      A   
ATOM   4279  CA  ILE A 451     -16.014  -1.497  22.492  1.00 10.00      A   
ATOM   4280  CB  ILE A 451     -16.153  -0.528  21.297  1.00 10.00      A   
ATOM   4281  CG1 ILE A 451     -17.514  -0.702  20.617  1.00 10.00      A   
ATOM   4282  CG2 ILE A 451     -15.030  -0.750  20.296  1.00 10.00      A   
ATOM   4283  CD1 ILE A 451     -17.797   0.323  19.540  1.00 10.00      A   
ATOM   4284  C   ILE A 451     -14.647  -1.304  23.143  1.00 10.00      A   
ATOM   4285  O   ILE A 451     -13.740  -2.105  22.942  1.00 10.00      A   
ATOM   4286  N   GLY A 452     -14.517  -0.264  23.954  1.00 10.00      A   
ATOM   4287  HN  GLY A 452     -15.288   0.321  24.116  1.00 10.00      A   
ATOM   4288  CA  GLY A 452     -13.249   0.019  24.601  1.00 10.00      A   
ATOM   4289  C   GLY A 452     -12.831  -1.029  25.617  1.00 10.00      A   
ATOM   4290  O   GLY A 452     -11.645  -1.173  25.916  1.00 10.00      A   
ATOM   4291  N   THR A 453     -13.790  -1.773  26.135  1.00 10.00      A   
ATOM   4292  HN  THR A 453     -14.712  -1.650  25.832  1.00 10.00      A   
ATOM   4293  CA  THR A 453     -13.494  -2.780  27.135  1.00 10.00      A   
ATOM   4294  CB  THR A 453     -14.600  -2.827  28.204  1.00 10.00      A   
ATOM   4295  OG1 THR A 453     -14.862  -1.491  28.663  1.00 10.00      A   
ATOM   4296  HG1 THR A 453     -15.397  -1.025  28.003  1.00 10.00      A   
ATOM   4297  CG2 THR A 453     -14.180  -3.697  29.379  1.00 10.00      A   
ATOM   4298  C   THR A 453     -13.298  -4.169  26.531  1.00 10.00      A   
ATOM   4299  O   THR A 453     -12.388  -4.899  26.927  1.00 10.00      A   
ATOM   4300  N   TYR A 454     -14.128  -4.530  25.561  1.00 10.00      A   
ATOM   4301  HN  TYR A 454     -14.814  -3.897  25.248  1.00 10.00      A   
ATOM   4302  CA  TYR A 454     -14.049  -5.853  24.955  1.00 10.00      A   
ATOM   4303  CB  TYR A 454     -15.450  -6.429  24.748  1.00 10.00      A   
ATOM   4304  CG  TYR A 454     -16.238  -6.584  26.030  1.00 10.00      A   
ATOM   4305  CD1 TYR A 454     -17.156  -5.618  26.428  1.00 10.00      A   
ATOM   4306  CD2 TYR A 454     -16.070  -7.697  26.839  1.00 10.00      A   
ATOM   4307  CE1 TYR A 454     -17.882  -5.761  27.594  1.00 10.00      A   
ATOM   4308  CE2 TYR A 454     -16.790  -7.848  28.007  1.00 10.00      A   
ATOM   4309  CZ  TYR A 454     -17.695  -6.878  28.378  1.00 10.00      A   
ATOM   4310  OH  TYR A 454     -18.418  -7.026  29.538  1.00 10.00      A   
ATOM   4311  HH  TYR A 454     -17.810  -7.135  30.280  1.00 10.00      A   
ATOM   4312  C   TYR A 454     -13.245  -5.891  23.654  1.00 10.00      A   
ATOM   4313  O   TYR A 454     -12.483  -6.830  23.423  1.00 10.00      A   
ATOM   4314  N   ALA A 455     -13.396  -4.881  22.810  1.00 10.00      A   
ATOM   4315  HN  ALA A 455     -13.984  -4.135  23.047  1.00 10.00      A   
ATOM   4316  CA  ALA A 455     -12.681  -4.852  21.537  1.00 10.00      A   
ATOM   4317  CB  ALA A 455     -13.466  -4.090  20.481  1.00 10.00      A   
ATOM   4318  C   ALA A 455     -11.268  -4.291  21.685  1.00 10.00      A   
ATOM   4319  O   ALA A 455     -11.031  -3.099  21.489  1.00 10.00      A   
ATOM   4320  N   LYS A 456     -10.330  -5.159  22.035  1.00 10.00      A   
ATOM   4321  HN  LYS A 456     -10.579  -6.097  22.178  1.00 10.00      A   
ATOM   4322  CA  LYS A 456      -8.940  -4.761  22.210  1.00 10.00      A   
ATOM   4323  CB  LYS A 456      -8.283  -5.578  23.330  1.00 10.00      A   
ATOM   4324  CG  LYS A 456      -8.890  -5.360  24.707  1.00 10.00      A   
ATOM   4325  CD  LYS A 456      -8.684  -3.931  25.174  1.00 10.00      A   
ATOM   4326  CE  LYS A 456      -9.339  -3.680  26.520  1.00 10.00      A   
ATOM   4327  NZ  LYS A 456      -9.090  -2.295  27.000  1.00 10.00      A   
ATOM   4328  HZ1 LYS A 456      -9.815  -2.020  27.688  1.00 10.00      A   
ATOM   4329  HZ2 LYS A 456      -9.117  -1.623  26.202  1.00 10.00      A   
ATOM   4330  HZ3 LYS A 456      -8.157  -2.240  27.459  1.00 10.00      A   
ATOM   4331  C   LYS A 456      -8.160  -4.932  20.912  1.00 10.00      A   
ATOM   4332  O   LYS A 456      -7.175  -4.233  20.672  1.00 10.00      A   
ATOM   4333  N   LYS A 457      -8.619  -5.853  20.072  1.00 10.00      A   
ATOM   4334  HN  LYS A 457      -9.414  -6.369  20.321  1.00 10.00      A   
ATOM   4335  CA  LYS A 457      -7.972  -6.126  18.790  1.00 10.00      A   
ATOM   4336  CB  LYS A 457      -8.240  -7.569  18.347  1.00 10.00      A   
ATOM   4337  CG  LYS A 457      -7.600  -8.631  19.225  1.00 10.00      A   
ATOM   4338  CD  LYS A 457      -6.086  -8.514  19.225  1.00 10.00      A   
ATOM   4339  CE  LYS A 457      -5.450  -9.475  20.220  1.00 10.00      A   
ATOM   4340  NZ  LYS A 457      -5.926  -9.254  21.615  1.00 10.00      A   
ATOM   4341  HZ1 LYS A 457      -5.836  -8.250  21.876  1.00 10.00      A   
ATOM   4342  HZ2 LYS A 457      -5.360  -9.821  22.279  1.00 10.00      A   
ATOM   4343  HZ3 LYS A 457      -6.922  -9.539  21.704  1.00 10.00      A   
ATOM   4344  C   LYS A 457      -8.459  -5.166  17.713  1.00 10.00      A   
ATOM   4345  O   LYS A 457      -8.137  -5.326  16.537  1.00 10.00      A   
ATOM   4346  N   MET A 458      -9.232  -4.173  18.123  1.00 10.00      A   
ATOM   4347  HN  MET A 458      -9.442  -4.094  19.072  1.00 10.00      A   
ATOM   4348  CA  MET A 458      -9.766  -3.192  17.198  1.00 10.00      A   
ATOM   4349  CB  MET A 458     -10.850  -2.357  17.877  1.00 10.00      A   
ATOM   4350  CG  MET A 458     -11.567  -1.398  16.941  1.00 10.00      A   
ATOM   4351  SD  MET A 458     -12.290  -2.230  15.512  1.00 10.00      A   
ATOM   4352  CE  MET A 458     -13.247  -3.514  16.313  1.00 10.00      A   
ATOM   4353  C   MET A 458      -8.668  -2.288  16.665  1.00 10.00      A   
ATOM   4354  O   MET A 458      -8.116  -1.469  17.403  1.00 10.00      A   
ATOM   4355  N   GLU A 459      -8.357  -2.439  15.388  1.00 10.00      A   
ATOM   4356  HN  GLU A 459      -8.832  -3.109  14.854  1.00 10.00      A   
ATOM   4357  CA  GLU A 459      -7.326  -1.639  14.760  1.00 10.00      A   
ATOM   4358  CB  GLU A 459      -6.503  -2.477  13.784  1.00 10.00      A   
ATOM   4359  CG  GLU A 459      -5.845  -3.698  14.401  1.00 10.00      A   
ATOM   4360  CD  GLU A 459      -4.560  -4.062  13.701  1.00 10.00      A   
ATOM   4361  OE1 GLU A 459      -4.442  -3.793  12.486  1.00 10.00      A   
ATOM   4362  OE2 GLU A 459      -3.659  -4.622  14.360  1.00 10.00      A   
ATOM   4363  C   GLU A 459      -7.919  -0.435  14.040  1.00 10.00      A   
ATOM   4364  O   GLU A 459      -7.336   0.648  14.049  1.00 10.00      A   
ATOM   4365  N   MET A 460      -9.075  -0.617  13.419  1.00 10.00      A   
ATOM   4366  HN  MET A 460      -9.510  -1.497  13.452  1.00 10.00      A   
ATOM   4367  CA  MET A 460      -9.716   0.469  12.693  1.00 10.00      A   
ATOM   4368  CB  MET A 460      -9.514   0.311  11.185  1.00 10.00      A   
ATOM   4369  CG  MET A 460     -10.070   1.465  10.372  1.00 10.00      A   
ATOM   4370  SD  MET A 460      -9.124   1.781   8.875  1.00 10.00      A   
ATOM   4371  CE  MET A 460      -9.986   3.219   8.247  1.00 10.00      A   
ATOM   4372  C   MET A 460     -11.197   0.585  13.018  1.00 10.00      A   
ATOM   4373  O   MET A 460     -11.949  -0.383  12.898  1.00 10.00      A   
ATOM   4374  N   LEU A 461     -11.614   1.782  13.409  1.00 10.00      A   
ATOM   4375  HN  LEU A 461     -10.969   2.524  13.456  1.00 10.00      A   
ATOM   4376  CA  LEU A 461     -13.003   2.038  13.754  1.00 10.00      A   
ATOM   4377  CB  LEU A 461     -13.177   2.093  15.278  1.00 10.00      A   
ATOM   4378  CG  LEU A 461     -14.502   2.664  15.801  1.00 10.00      A   
ATOM   4379  CD1 LEU A 461     -15.679   1.799  15.377  1.00 10.00      A   
ATOM   4380  CD2 LEU A 461     -14.463   2.830  17.315  1.00 10.00      A   
ATOM   4381  C   LEU A 461     -13.472   3.339  13.121  1.00 10.00      A   
ATOM   4382  O   LEU A 461     -12.843   4.386  13.299  1.00 10.00      A   
ATOM   4383  N   SER A 462     -14.554   3.256  12.362  1.00 10.00      A   
ATOM   4384  HN  SER A 462     -14.972   2.382  12.223  1.00 10.00      A   
ATOM   4385  CA  SER A 462     -15.133   4.419  11.713  1.00 10.00      A   
ATOM   4386  CB  SER A 462     -15.225   4.186  10.203  1.00 10.00      A   
ATOM   4387  OG  SER A 462     -14.018   3.626   9.702  1.00 10.00      A   
ATOM   4388  HG  SER A 462     -13.534   4.298   9.186  1.00 10.00      A   
ATOM   4389  C   SER A 462     -16.517   4.699  12.298  1.00 10.00      A   
ATOM   4390  O   SER A 462     -17.413   3.851  12.239  1.00 10.00      A   
ATOM   4391  N   VAL A 463     -16.677   5.881  12.882  1.00 10.00      A   
ATOM   4392  HN  VAL A 463     -15.925   6.514  12.893  1.00 10.00      A   
ATOM   4393  CA  VAL A 463     -17.943   6.272  13.492  1.00 10.00      A   
ATOM   4394  CB  VAL A 463     -17.789   6.583  14.999  1.00 10.00      A   
ATOM   4395  CG1 VAL A 463     -17.386   5.332  15.757  1.00 10.00      A   
ATOM   4396  CG2 VAL A 463     -16.777   7.693  15.238  1.00 10.00      A   
ATOM   4397  C   VAL A 463     -18.561   7.467  12.770  1.00 10.00      A   
ATOM   4398  O   VAL A 463     -17.866   8.208  12.072  1.00 10.00      A   
ATOM   4399  N   ALA A 464     -19.868   7.634  12.922  1.00 10.00      A   
ATOM   4400  HN  ALA A 464     -20.374   6.994  13.465  1.00 10.00      A   
ATOM   4401  CA  ALA A 464     -20.572   8.739  12.289  1.00 10.00      A   
ATOM   4402  CB  ALA A 464     -20.744   8.470  10.804  1.00 10.00      A   
ATOM   4403  C   ALA A 464     -21.931   8.982  12.943  1.00 10.00      A   
ATOM   4404  O   ALA A 464     -22.753   8.066  13.043  1.00 10.00      A   
ATOM   4405  N   PHE A 465     -22.156  10.222  13.383  1.00 10.00      A   
ATOM   4406  HN  PHE A 465     -21.446  10.896  13.283  1.00 10.00      A   
ATOM   4407  CA  PHE A 465     -23.416  10.621  14.013  1.00 10.00      A   
ATOM   4408  CB  PHE A 465     -24.573  10.602  13.003  1.00 10.00      A   
ATOM   4409  CG  PHE A 465     -24.489  11.670  11.952  1.00 10.00      A   
ATOM   4410  CD1 PHE A 465     -23.913  11.402  10.722  1.00 10.00      A   
ATOM   4411  CD2 PHE A 465     -24.988  12.939  12.194  1.00 10.00      A   
ATOM   4412  CE1 PHE A 465     -23.836  12.379   9.752  1.00 10.00      A   
ATOM   4413  CE2 PHE A 465     -24.914  13.922  11.229  1.00 10.00      A   
ATOM   4414  CZ  PHE A 465     -24.338  13.641  10.006  1.00 10.00      A   
ATOM   4415  C   PHE A 465     -23.754   9.767  15.233  1.00 10.00      A   
ATOM   4416  O   PHE A 465     -24.830   9.173  15.309  1.00 10.00      A   
ATOM   4417  N   ALA A 466     -22.842   9.718  16.193  1.00 10.00      A   
ATOM   4418  HN  ALA A 466     -22.009  10.227  16.094  1.00 10.00      A   
ATOM   4419  CA  ALA A 466     -23.054   8.930  17.400  1.00 10.00      A   
ATOM   4420  CB  ALA A 466     -22.527   7.516  17.200  1.00 10.00      A   
ATOM   4421  C   ALA A 466     -22.377   9.581  18.599  1.00 10.00      A   
ATOM   4422  O   ALA A 466     -21.678  10.585  18.455  1.00 10.00      A   
ATOM   4423  N   GLY A 467     -22.597   9.018  19.778  1.00 10.00      A   
ATOM   4424  HN  GLY A 467     -23.191   8.236  19.836  1.00 10.00      A   
ATOM   4425  CA  GLY A 467     -21.989   9.550  20.980  1.00 10.00      A   
ATOM   4426  C   GLY A 467     -22.838  10.616  21.639  1.00 10.00      A   
ATOM   4427  O   GLY A 467     -23.714  11.209  21.001  1.00 10.00      A   
ATOM   4428  N   ASP A 468     -22.580  10.857  22.915  1.00 10.00      A   
ATOM   4429  HN  ASP A 468     -21.861  10.340  23.362  1.00 10.00      A   
ATOM   4430  CA  ASP A 468     -23.312  11.863  23.679  1.00 10.00      A   
ATOM   4431  CB  ASP A 468     -23.918  11.262  24.952  1.00 10.00      A   
ATOM   4432  CG  ASP A 468     -24.968  10.203  24.692  1.00 10.00      A   
ATOM   4433  OD1 ASP A 468     -26.039  10.540  24.142  1.00 10.00      A   
ATOM   4434  OD2 ASP A 468     -24.734   9.032  25.058  1.00 10.00      A   
ATOM   4435  C   ASP A 468     -22.373  12.987  24.075  1.00 10.00      A   
ATOM   4436  O   ASP A 468     -22.673  14.166  23.888  1.00 10.00      A   
ATOM   4437  N   SER A 469     -21.233  12.609  24.624  1.00 10.00      A   
ATOM   4438  HN  SER A 469     -21.050  11.647  24.742  1.00 10.00      A   
ATOM   4439  CA  SER A 469     -20.241  13.573  25.061  1.00 10.00      A   
ATOM   4440  CB  SER A 469     -20.383  13.804  26.565  1.00 10.00      A   
ATOM   4441  OG  SER A 469     -20.682  12.591  27.247  1.00 10.00      A   
ATOM   4442  HG  SER A 469     -20.633  11.845  26.621  1.00 10.00      A   
ATOM   4443  C   SER A 469     -18.831  13.104  24.710  1.00 10.00      A   
ATOM   4444  O   SER A 469     -18.652  12.235  23.853  1.00 10.00      A   
ATOM   4445  N   ASP A 470     -17.834  13.675  25.382  1.00 10.00      A   
ATOM   4446  HN  ASP A 470     -18.044  14.354  26.060  1.00 10.00      A   
ATOM   4447  CA  ASP A 470     -16.436  13.323  25.146  1.00 10.00      A   
ATOM   4448  CB  ASP A 470     -15.499  14.324  25.832  1.00 10.00      A   
ATOM   4449  CG  ASP A 470     -15.141  15.504  24.953  1.00 10.00      A   
ATOM   4450  OD1 ASP A 470     -14.062  15.471  24.333  1.00 10.00      A   
ATOM   4451  OD2 ASP A 470     -15.932  16.477  24.891  1.00 10.00      A   
ATOM   4452  C   ASP A 470     -16.134  11.913  25.640  1.00 10.00      A   
ATOM   4453  O   ASP A 470     -15.162  11.291  25.206  1.00 10.00      A   
ATOM   4454  N   LEU A 471     -16.980  11.421  26.544  1.00 10.00      A   
ATOM   4455  HN  LEU A 471     -17.729  11.979  26.841  1.00 10.00      A   
ATOM   4456  CA  LEU A 471     -16.825  10.086  27.119  1.00 10.00      A   
ATOM   4457  CB  LEU A 471     -17.992   9.761  28.051  1.00 10.00      A   
ATOM   4458  CG  LEU A 471     -18.002  10.492  29.392  1.00 10.00      A   
ATOM   4459  CD1 LEU A 471     -19.308  10.235  30.130  1.00 10.00      A   
ATOM   4460  CD2 LEU A 471     -16.811  10.069  30.237  1.00 10.00      A   
ATOM   4461  C   LEU A 471     -16.706   9.018  26.040  1.00 10.00      A   
ATOM   4462  O   LEU A 471     -15.875   8.116  26.143  1.00 10.00      A   
ATOM   4463  N   GLY A 472     -17.529   9.137  25.004  1.00 10.00      A   
ATOM   4464  HN  GLY A 472     -18.172   9.878  24.985  1.00 10.00      A   
ATOM   4465  CA  GLY A 472     -17.503   8.184  23.910  1.00 10.00      A   
ATOM   4466  C   GLY A 472     -16.122   8.055  23.302  1.00 10.00      A   
ATOM   4467  O   GLY A 472     -15.623   6.951  23.100  1.00 10.00      A   
ATOM   4468  N   MET A 473     -15.486   9.188  23.046  1.00 10.00      A   
ATOM   4469  HN  MET A 473     -15.925  10.038  23.259  1.00 10.00      A   
ATOM   4470  CA  MET A 473     -14.149   9.203  22.469  1.00 10.00      A   
ATOM   4471  CB  MET A 473     -13.797  10.611  22.003  1.00 10.00      A   
ATOM   4472  CG  MET A 473     -12.400  10.745  21.425  1.00 10.00      A   
ATOM   4473  SD  MET A 473     -12.164  12.304  20.554  1.00 10.00      A   
ATOM   4474  CE  MET A 473     -12.524  13.484  21.852  1.00 10.00      A   
ATOM   4475  C   MET A 473     -13.120   8.711  23.484  1.00 10.00      A   
ATOM   4476  O   MET A 473     -12.151   8.033  23.128  1.00 10.00      A   
ATOM   4477  N   HIS A 474     -13.347   9.046  24.749  1.00 10.00      A   
ATOM   4478  HN  HIS A 474     -14.142   9.582  24.967  1.00 10.00      A   
ATOM   4479  CA  HIS A 474     -12.452   8.643  25.827  1.00 10.00      A   
ATOM   4480  CB  HIS A 474     -12.896   9.281  27.149  1.00 10.00      A   
ATOM   4481  CG  HIS A 474     -11.893   9.170  28.255  1.00 10.00      A   
ATOM   4482  ND1 HIS A 474     -10.676   9.805  28.184  1.00 10.00      A   
ATOM   4483  CD2 HIS A 474     -11.983   8.508  29.434  1.00 10.00      A   
ATOM   4484  CE1 HIS A 474     -10.054   9.520  29.314  1.00 10.00      A   
ATOM   4485  NE2 HIS A 474     -10.805   8.740  30.099  1.00 10.00      A   
ATOM   4486  HE2 HIS A 474     -10.563   8.402  30.990  1.00 10.00      A   
ATOM   4487  C   HIS A 474     -12.420   7.124  25.954  1.00 10.00      A   
ATOM   4488  O   HIS A 474     -11.350   6.525  26.086  1.00 10.00      A   
ATOM   4489  N   HIS A 475     -13.596   6.508  25.877  1.00 10.00      A   
ATOM   4490  HN  HIS A 475     -14.412   7.050  25.754  1.00 10.00      A   
ATOM   4491  CA  HIS A 475     -13.717   5.057  25.981  1.00 10.00      A   
ATOM   4492  CB  HIS A 475     -15.189   4.632  26.007  1.00 10.00      A   
ATOM   4493  CG  HIS A 475     -15.915   4.969  27.275  1.00 10.00      A   
ATOM   4494  ND1 HIS A 475     -15.404   4.763  28.538  1.00 10.00      A   
ATOM   4495  HD1 HIS A 475     -14.520   4.392  28.754  1.00 10.00      A   
ATOM   4496  CD2 HIS A 475     -17.151   5.498  27.460  1.00 10.00      A   
ATOM   4497  CE1 HIS A 475     -16.322   5.167  29.426  1.00 10.00      A   
ATOM   4498  NE2 HIS A 475     -17.403   5.622  28.823  1.00 10.00      A   
ATOM   4499  C   HIS A 475     -12.990   4.348  24.837  1.00 10.00      A   
ATOM   4500  O   HIS A 475     -12.568   3.201  24.977  1.00 10.00      A   
ATOM   4501  N   VAL A 476     -12.840   5.035  23.710  1.00 10.00      A   
ATOM   4502  HN  VAL A 476     -13.193   5.949  23.655  1.00 10.00      A   
ATOM   4503  CA  VAL A 476     -12.161   4.462  22.553  1.00 10.00      A   
ATOM   4504  CB  VAL A 476     -12.579   5.154  21.235  1.00 10.00      A   
ATOM   4505  CG1 VAL A 476     -11.914   4.485  20.042  1.00 10.00      A   
ATOM   4506  CG2 VAL A 476     -14.090   5.159  21.069  1.00 10.00      A   
ATOM   4507  C   VAL A 476     -10.644   4.565  22.700  1.00 10.00      A   
ATOM   4508  O   VAL A 476      -9.935   3.563  22.671  1.00 10.00      A   
ATOM   4509  N   LEU A 477     -10.161   5.783  22.890  1.00 10.00      A   
ATOM   4510  HN  LEU A 477     -10.786   6.536  22.954  1.00 10.00      A   
ATOM   4511  CA  LEU A 477      -8.729   6.037  23.016  1.00 10.00      A   
ATOM   4512  CB  LEU A 477      -8.448   7.539  22.988  1.00 10.00      A   
ATOM   4513  CG  LEU A 477      -8.780   8.258  21.678  1.00 10.00      A   
ATOM   4514  CD1 LEU A 477      -8.711   9.767  21.855  1.00 10.00      A   
ATOM   4515  CD2 LEU A 477      -7.841   7.810  20.572  1.00 10.00      A   
ATOM   4516  C   LEU A 477      -8.120   5.386  24.262  1.00 10.00      A   
ATOM   4517  O   LEU A 477      -6.956   4.979  24.257  1.00 10.00      A   
ATOM   4518  N   SER A 478      -8.899   5.289  25.331  1.00 10.00      A   
ATOM   4519  HN  SER A 478      -9.815   5.648  25.300  1.00 10.00      A   
ATOM   4520  CA  SER A 478      -8.416   4.673  26.559  1.00 10.00      A   
ATOM   4521  CB  SER A 478      -8.904   5.442  27.790  1.00 10.00      A   
ATOM   4522  OG  SER A 478      -8.097   6.581  28.036  1.00 10.00      A   
ATOM   4523  HG  SER A 478      -7.923   7.036  27.198  1.00 10.00      A   
ATOM   4524  C   SER A 478      -8.842   3.211  26.647  1.00 10.00      A   
ATOM   4525  O   SER A 478      -8.518   2.517  27.613  1.00 10.00      A   
ATOM   4526  N   GLY A 479      -9.540   2.737  25.624  1.00 10.00      A   
ATOM   4527  HN  GLY A 479      -9.727   3.315  24.855  1.00 10.00      A   
ATOM   4528  CA  GLY A 479     -10.011   1.370  25.629  1.00 10.00      A   
ATOM   4529  C   GLY A 479      -9.353   0.499  24.579  1.00 10.00      A   
ATOM   4530  O   GLY A 479      -8.792  -0.547  24.905  1.00 10.00      A   
ATOM   4531  N   CYS A 480      -9.423   0.922  23.324  1.00 10.00      A   
ATOM   4532  HN  CYS A 480      -9.868   1.778  23.130  1.00 10.00      A   
ATOM   4533  CA  CYS A 480      -8.840   0.164  22.225  1.00 10.00      A   
ATOM   4534  CB  CYS A 480      -9.232   0.772  20.879  1.00 10.00      A   
ATOM   4535  SG  CYS A 480     -11.015   0.781  20.576  1.00 10.00      A   
ATOM   4536  HG  CYS A 480     -11.489  -0.418  20.887  1.00 10.00      A   
ATOM   4537  C   CYS A 480      -7.327   0.064  22.365  1.00 10.00      A   
ATOM   4538  O   CYS A 480      -6.630   1.070  22.512  1.00 10.00      A   
ATOM   4539  N   ASP A 481      -6.830  -1.159  22.320  1.00 10.00      A   
ATOM   4540  HN  ASP A 481      -7.439  -1.915  22.182  1.00 10.00      A   
ATOM   4541  CA  ASP A 481      -5.408  -1.412  22.468  1.00 10.00      A   
ATOM   4542  CB  ASP A 481      -5.181  -2.804  23.062  1.00 10.00      A   
ATOM   4543  CG  ASP A 481      -4.003  -2.850  24.015  1.00 10.00      A   
ATOM   4544  OD1 ASP A 481      -4.141  -3.438  25.110  1.00 10.00      A   
ATOM   4545  OD2 ASP A 481      -2.939  -2.294  23.683  1.00 10.00      A   
ATOM   4546  C   ASP A 481      -4.678  -1.295  21.141  1.00 10.00      A   
ATOM   4547  O   ASP A 481      -3.865  -0.390  20.951  1.00 10.00      A   
ATOM   4548  N   SER A 482      -4.999  -2.192  20.214  1.00 10.00      A   
ATOM   4549  HN  SER A 482      -5.696  -2.858  20.413  1.00 10.00      A   
ATOM   4550  CA  SER A 482      -4.357  -2.225  18.906  1.00 10.00      A   
ATOM   4551  CB  SER A 482      -4.534  -3.616  18.287  1.00 10.00      A   
ATOM   4552  OG  SER A 482      -4.335  -4.640  19.253  1.00 10.00      A   
ATOM   4553  HG  SER A 482      -3.706  -5.285  18.906  1.00 10.00      A   
ATOM   4554  C   SER A 482      -4.904  -1.150  17.955  1.00 10.00      A   
ATOM   4555  O   SER A 482      -4.913  -1.338  16.740  1.00 10.00      A   
ATOM   4556  N   LEU A 483      -5.352  -0.025  18.506  1.00 10.00      A   
ATOM   4557  HN  LEU A 483      -5.316   0.074  19.478  1.00 10.00      A   
ATOM   4558  CA  LEU A 483      -5.893   1.067  17.699  1.00 10.00      A   
ATOM   4559  CB  LEU A 483      -6.378   2.205  18.601  1.00 10.00      A   
ATOM   4560  CG  LEU A 483      -7.686   2.897  18.191  1.00 10.00      A   
ATOM   4561  CD1 LEU A 483      -8.110   3.902  19.250  1.00 10.00      A   
ATOM   4562  CD2 LEU A 483      -7.555   3.576  16.836  1.00 10.00      A   
ATOM   4563  C   LEU A 483      -4.844   1.592  16.726  1.00 10.00      A   
ATOM   4564  O   LEU A 483      -3.765   2.023  17.136  1.00 10.00      A   
ATOM   4565  N   ARG A 484      -5.166   1.547  15.442  1.00 10.00      A   
ATOM   4566  HN  ARG A 484      -6.048   1.189  15.180  1.00 10.00      A   
ATOM   4567  CA  ARG A 484      -4.254   2.015  14.404  1.00 10.00      A   
ATOM   4568  CB  ARG A 484      -3.909   0.880  13.438  1.00 10.00      A   
ATOM   4569  CG  ARG A 484      -2.937  -0.150  13.999  1.00 10.00      A   
ATOM   4570  CD  ARG A 484      -2.607  -1.238  12.986  1.00 10.00      A   
ATOM   4571  NE  ARG A 484      -2.285  -0.685  11.672  1.00 10.00      A   
ATOM   4572  HE  ARG A 484      -1.545  -0.038  11.626  1.00 10.00      A   
ATOM   4573  CZ  ARG A 484      -2.921  -1.016  10.549  1.00 10.00      A   
ATOM   4574  NH1 ARG A 484      -3.905  -1.907  10.561  1.00 10.00      A   
ATOM   4575 HH11 ARG A 484      -4.393  -2.154   9.670  1.00 10.00      A   
ATOM   4576 HH12 ARG A 484      -4.194  -2.370  11.458  1.00 10.00      A   
ATOM   4577  NH2 ARG A 484      -2.572  -0.439   9.413  1.00 10.00      A   
ATOM   4578 HH21 ARG A 484      -3.070  -0.686   8.518  1.00 10.00      A   
ATOM   4579 HH22 ARG A 484      -1.807   0.262   9.396  1.00 10.00      A   
ATOM   4580  C   ARG A 484      -4.853   3.191  13.636  1.00 10.00      A   
ATOM   4581  O   ARG A 484      -4.185   4.196  13.400  1.00 10.00      A   
ATOM   4582  N   LYS A 485      -6.116   3.061  13.244  1.00 10.00      A   
ATOM   4583  HN  LYS A 485      -6.607   2.239  13.471  1.00 10.00      A   
ATOM   4584  CA  LYS A 485      -6.803   4.112  12.497  1.00 10.00      A   
ATOM   4585  CB  LYS A 485      -6.960   3.718  11.024  1.00 10.00      A   
ATOM   4586  CG  LYS A 485      -5.667   3.765  10.220  1.00 10.00      A   
ATOM   4587  CD  LYS A 485      -5.902   3.420   8.751  1.00 10.00      A   
ATOM   4588  CE  LYS A 485      -5.724   1.932   8.480  1.00 10.00      A   
ATOM   4589  NZ  LYS A 485      -5.866   1.603   7.037  1.00 10.00      A   
ATOM   4590  HZ1 LYS A 485      -6.815   1.230   6.848  1.00 10.00      A   
ATOM   4591  HZ2 LYS A 485      -5.157   0.887   6.757  1.00 10.00      A   
ATOM   4592  HZ3 LYS A 485      -5.718   2.452   6.454  1.00 10.00      A   
ATOM   4593  C   LYS A 485      -8.171   4.405  13.112  1.00 10.00      A   
ATOM   4594  O   LYS A 485      -8.954   3.489  13.374  1.00 10.00      A   
ATOM   4595  N   LEU A 486      -8.452   5.682  13.343  1.00 10.00      A   
ATOM   4596  HN  LEU A 486      -7.797   6.369  13.092  1.00 10.00      A   
ATOM   4597  CA  LEU A 486      -9.718   6.094  13.931  1.00 10.00      A   
ATOM   4598  CB  LEU A 486      -9.529   6.500  15.395  1.00 10.00      A   
ATOM   4599  CG  LEU A 486     -10.807   6.771  16.193  1.00 10.00      A   
ATOM   4600  CD1 LEU A 486     -11.674   5.524  16.265  1.00 10.00      A   
ATOM   4601  CD2 LEU A 486     -10.467   7.266  17.589  1.00 10.00      A   
ATOM   4602  C   LEU A 486     -10.319   7.246  13.137  1.00 10.00      A   
ATOM   4603  O   LEU A 486      -9.694   8.296  12.971  1.00 10.00      A   
ATOM   4604  N   GLU A 487     -11.524   7.032  12.636  1.00 10.00      A   
ATOM   4605  HN  GLU A 487     -11.961   6.166  12.800  1.00 10.00      A   
ATOM   4606  CA  GLU A 487     -12.221   8.040  11.847  1.00 10.00      A   
ATOM   4607  CB  GLU A 487     -12.601   7.479  10.481  1.00 10.00      A   
ATOM   4608  CG  GLU A 487     -11.487   6.728   9.780  1.00 10.00      A   
ATOM   4609  CD  GLU A 487     -11.870   6.320   8.378  1.00 10.00      A   
ATOM   4610  OE1 GLU A 487     -12.629   5.341   8.223  1.00 10.00      A   
ATOM   4611  OE2 GLU A 487     -11.403   6.975   7.426  1.00 10.00      A   
ATOM   4612  C   GLU A 487     -13.476   8.526  12.559  1.00 10.00      A   
ATOM   4613  O   GLU A 487     -14.363   7.733  12.891  1.00 10.00      A   
ATOM   4614  N   ILE A 488     -13.550   9.827  12.788  1.00 10.00      A   
ATOM   4615  HN  ILE A 488     -12.807  10.407  12.499  1.00 10.00      A   
ATOM   4616  CA  ILE A 488     -14.691  10.422  13.466  1.00 10.00      A   
ATOM   4617  CB  ILE A 488     -14.292  10.950  14.862  1.00 10.00      A   
ATOM   4618  CG1 ILE A 488     -13.709   9.821  15.718  1.00 10.00      A   
ATOM   4619  CG2 ILE A 488     -15.482  11.591  15.563  1.00 10.00      A   
ATOM   4620  CD1 ILE A 488     -13.029  10.298  16.983  1.00 10.00      A   
ATOM   4621  C   ILE A 488     -15.266  11.576  12.647  1.00 10.00      A   
ATOM   4622  O   ILE A 488     -14.578  12.561  12.371  1.00 10.00      A   
ATOM   4623  N   ARG A 489     -16.522  11.447  12.249  1.00 10.00      A   
ATOM   4624  HN  ARG A 489     -17.023  10.632  12.489  1.00 10.00      A   
ATOM   4625  CA  ARG A 489     -17.188  12.490  11.485  1.00 10.00      A   
ATOM   4626  CB  ARG A 489     -17.294  12.137   9.992  1.00 10.00      A   
ATOM   4627  CG  ARG A 489     -18.295  11.042   9.654  1.00 10.00      A   
ATOM   4628  CD  ARG A 489     -19.025  11.349   8.356  1.00 10.00      A   
ATOM   4629  NE  ARG A 489     -19.709  12.645   8.397  1.00 10.00      A   
ATOM   4630  HE  ARG A 489     -19.888  13.034   9.285  1.00 10.00      A   
ATOM   4631  CZ  ARG A 489     -20.093  13.319   7.313  1.00 10.00      A   
ATOM   4632  NH1 ARG A 489     -19.859  12.829   6.103  1.00 10.00      A   
ATOM   4633 HH11 ARG A 489     -19.379  11.908   5.995  1.00 10.00      A   
ATOM   4634 HH12 ARG A 489     -20.155  13.363   5.252  1.00 10.00      A   
ATOM   4635  NH2 ARG A 489     -20.712  14.485   7.440  1.00 10.00      A   
ATOM   4636 HH21 ARG A 489     -21.012  15.012   6.594  1.00 10.00      A   
ATOM   4637 HH22 ARG A 489     -20.906  14.884   8.399  1.00 10.00      A   
ATOM   4638  C   ARG A 489     -18.559  12.790  12.085  1.00 10.00      A   
ATOM   4639  O   ARG A 489     -19.389  11.891  12.244  1.00 10.00      A   
ATOM   4640  N   ASP A 490     -18.770  14.052  12.444  1.00 10.00      A   
ATOM   4641  HN  ASP A 490     -18.050  14.708  12.310  1.00 10.00      A   
ATOM   4642  CA  ASP A 490     -20.028  14.499  13.046  1.00 10.00      A   
ATOM   4643  CB  ASP A 490     -21.228  14.291  12.116  1.00 10.00      A   
ATOM   4644  CG  ASP A 490     -21.384  15.415  11.121  1.00 10.00      A   
ATOM   4645  OD1 ASP A 490     -21.780  16.525  11.528  1.00 10.00      A   
ATOM   4646  OD2 ASP A 490     -21.105  15.197   9.925  1.00 10.00      A   
ATOM   4647  C   ASP A 490     -20.265  13.839  14.393  1.00 10.00      A   
ATOM   4648  O   ASP A 490     -20.956  12.823  14.491  1.00 10.00      A   
ATOM   4649  N   CYS A 491     -19.672  14.410  15.428  1.00 10.00      A   
ATOM   4650  HN  CYS A 491     -19.129  15.218  15.287  1.00 10.00      A   
ATOM   4651  CA  CYS A 491     -19.807  13.879  16.772  1.00 10.00      A   
ATOM   4652  CB  CYS A 491     -18.762  12.783  17.008  1.00 10.00      A   
ATOM   4653  SG  CYS A 491     -19.373  11.094  16.809  1.00 10.00      A   
ATOM   4654  HG  CYS A 491     -20.257  10.865  17.775  1.00 10.00      A   
ATOM   4655  C   CYS A 491     -19.637  14.986  17.804  1.00 10.00      A   
ATOM   4656  O   CYS A 491     -18.995  16.003  17.533  1.00 10.00      A   
ATOM   4657  N   PRO A 492     -20.216  14.805  19.002  1.00 10.00      A   
ATOM   4658  CA  PRO A 492     -20.120  15.778  20.092  1.00 10.00      A   
ATOM   4659  CB  PRO A 492     -21.257  15.372  21.044  1.00 10.00      A   
ATOM   4660  CG  PRO A 492     -22.011  14.286  20.346  1.00 10.00      A   
ATOM   4661  CD  PRO A 492     -21.047  13.660  19.385  1.00 10.00      A   
ATOM   4662  C   PRO A 492     -18.772  15.699  20.812  1.00 10.00      A   
ATOM   4663  O   PRO A 492     -18.577  16.319  21.857  1.00 10.00      A   
ATOM   4664  N   PHE A 493     -17.850  14.927  20.246  1.00 10.00      A   
ATOM   4665  HN  PHE A 493     -18.068  14.470  19.412  1.00 10.00      A   
ATOM   4666  CA  PHE A 493     -16.520  14.760  20.814  1.00 10.00      A   
ATOM   4667  CB  PHE A 493     -15.762  13.656  20.066  1.00 10.00      A   
ATOM   4668  CG  PHE A 493     -16.419  12.300  20.093  1.00 10.00      A   
ATOM   4669  CD1 PHE A 493     -16.064  11.331  19.170  1.00 10.00      A   
ATOM   4670  CD2 PHE A 493     -17.381  11.990  21.040  1.00 10.00      A   
ATOM   4671  CE1 PHE A 493     -16.654  10.082  19.189  1.00 10.00      A   
ATOM   4672  CE2 PHE A 493     -17.977  10.743  21.065  1.00 10.00      A   
ATOM   4673  CZ  PHE A 493     -17.612   9.788  20.137  1.00 10.00      A   
ATOM   4674  C   PHE A 493     -15.760  16.071  20.685  1.00 10.00      A   
ATOM   4675  O   PHE A 493     -15.750  16.678  19.613  1.00 10.00      A   
ATOM   4676  N   GLY A 494     -15.129  16.507  21.764  1.00 10.00      A   
ATOM   4677  HN  GLY A 494     -15.138  15.968  22.586  1.00 10.00      A   
ATOM   4678  CA  GLY A 494     -14.404  17.754  21.732  1.00 10.00      A   
ATOM   4679  C   GLY A 494     -12.920  17.582  21.961  1.00 10.00      A   
ATOM   4680  O   GLY A 494     -12.293  16.681  21.404  1.00 10.00      A   
ATOM   4681  N   ASP A 495     -12.360  18.442  22.792  1.00 10.00      A   
ATOM   4682  HN  ASP A 495     -12.917  19.130  23.215  1.00 10.00      A   
ATOM   4683  CA  ASP A 495     -10.937  18.405  23.089  1.00 10.00      A   
ATOM   4684  CB  ASP A 495     -10.339  19.808  22.968  1.00 10.00      A   
ATOM   4685  CG  ASP A 495     -10.700  20.717  24.130  1.00 10.00      A   
ATOM   4686  OD1 ASP A 495     -11.901  21.009  24.317  1.00 10.00      A   
ATOM   4687  OD2 ASP A 495      -9.786  21.155  24.855  1.00 10.00      A   
ATOM   4688  C   ASP A 495     -10.668  17.840  24.475  1.00 10.00      A   
ATOM   4689  O   ASP A 495      -9.514  17.633  24.856  1.00 10.00      A   
ATOM   4690  N   LYS A 496     -11.733  17.567  25.213  1.00 10.00      A   
ATOM   4691  HN  LYS A 496     -12.626  17.710  24.836  1.00 10.00      A   
ATOM   4692  CA  LYS A 496     -11.606  17.039  26.563  1.00 10.00      A   
ATOM   4693  CB  LYS A 496     -12.970  16.914  27.231  1.00 10.00      A   
ATOM   4694  CG  LYS A 496     -13.809  18.172  27.182  1.00 10.00      A   
ATOM   4695  CD  LYS A 496     -15.114  17.969  27.921  1.00 10.00      A   
ATOM   4696  CE  LYS A 496     -16.132  19.026  27.543  1.00 10.00      A   
ATOM   4697  NZ  LYS A 496     -16.523  18.933  26.111  1.00 10.00      A   
ATOM   4698  HZ1 LYS A 496     -17.529  19.176  26.002  1.00 10.00      A   
ATOM   4699  HZ2 LYS A 496     -16.369  17.965  25.752  1.00 10.00      A   
ATOM   4700  HZ3 LYS A 496     -15.959  19.594  25.542  1.00 10.00      A   
ATOM   4701  C   LYS A 496     -10.919  15.683  26.551  1.00 10.00      A   
ATOM   4702  O   LYS A 496      -9.896  15.492  27.203  1.00 10.00      A   
ATOM   4703  N   ALA A 497     -11.476  14.749  25.792  1.00 10.00      A   
ATOM   4704  HN  ALA A 497     -12.292  14.965  25.282  1.00 10.00      A   
ATOM   4705  CA  ALA A 497     -10.908  13.410  25.701  1.00 10.00      A   
ATOM   4706  CB  ALA A 497     -11.968  12.414  25.261  1.00 10.00      A   
ATOM   4707  C   ALA A 497      -9.722  13.393  24.743  1.00 10.00      A   
ATOM   4708  O   ALA A 497      -8.866  12.513  24.811  1.00 10.00      A   
ATOM   4709  N   LEU A 498      -9.674  14.383  23.864  1.00 10.00      A   
ATOM   4710  HN  LEU A 498     -10.385  15.057  23.870  1.00 10.00      A   
ATOM   4711  CA  LEU A 498      -8.601  14.496  22.885  1.00 10.00      A   
ATOM   4712  CB  LEU A 498      -8.925  15.593  21.866  1.00 10.00      A   
ATOM   4713  CG  LEU A 498      -7.897  15.814  20.752  1.00 10.00      A   
ATOM   4714  CD1 LEU A 498      -7.850  14.615  19.809  1.00 10.00      A   
ATOM   4715  CD2 LEU A 498      -8.207  17.092  19.988  1.00 10.00      A   
ATOM   4716  C   LEU A 498      -7.266  14.793  23.557  1.00 10.00      A   
ATOM   4717  O   LEU A 498      -6.297  14.060  23.374  1.00 10.00      A   
ATOM   4718  N   LEU A 499      -7.229  15.855  24.352  1.00 10.00      A   
ATOM   4719  HN  LEU A 499      -8.045  16.390  24.480  1.00 10.00      A   
ATOM   4720  CA  LEU A 499      -6.005  16.255  25.037  1.00 10.00      A   
ATOM   4721  CB  LEU A 499      -6.159  17.653  25.643  1.00 10.00      A   
ATOM   4722  CG  LEU A 499      -6.458  18.790  24.661  1.00 10.00      A   
ATOM   4723  CD1 LEU A 499      -6.698  20.088  25.413  1.00 10.00      A   
ATOM   4724  CD2 LEU A 499      -5.327  18.953  23.652  1.00 10.00      A   
ATOM   4725  C   LEU A 499      -5.605  15.258  26.119  1.00 10.00      A   
ATOM   4726  O   LEU A 499      -4.422  15.092  26.419  1.00 10.00      A   
ATOM   4727  N   ALA A 500      -6.592  14.585  26.689  1.00 10.00      A   
ATOM   4728  HN  ALA A 500      -7.514  14.749  26.395  1.00 10.00      A   
ATOM   4729  CA  ALA A 500      -6.342  13.615  27.748  1.00 10.00      A   
ATOM   4730  CB  ALA A 500      -7.616  13.346  28.537  1.00 10.00      A   
ATOM   4731  C   ALA A 500      -5.760  12.310  27.210  1.00 10.00      A   
ATOM   4732  O   ALA A 500      -5.126  11.559  27.949  1.00 10.00      A   
ATOM   4733  N   ASN A 501      -5.952  12.050  25.924  1.00 10.00      A   
ATOM   4734  HN  ASN A 501      -6.428  12.701  25.363  1.00 10.00      A   
ATOM   4735  CA  ASN A 501      -5.458  10.813  25.323  1.00 10.00      A   
ATOM   4736  CB  ASN A 501      -6.608   9.998  24.731  1.00 10.00      A   
ATOM   4737  CG  ASN A 501      -7.517   9.396  25.786  1.00 10.00      A   
ATOM   4738  OD1 ASN A 501      -7.253   8.313  26.305  1.00 10.00      A   
ATOM   4739  ND2 ASN A 501      -8.600  10.091  26.102  1.00 10.00      A   
ATOM   4740 HD21 ASN A 501      -8.751  10.951  25.641  1.00 10.00      A   
ATOM   4741 HD22 ASN A 501      -9.212   9.723  26.779  1.00 10.00      A   
ATOM   4742  C   ASN A 501      -4.412  11.079  24.252  1.00 10.00      A   
ATOM   4743  O   ASN A 501      -4.263  10.303  23.309  1.00 10.00      A   
ATOM   4744  N   ALA A 502      -3.676  12.167  24.411  1.00 10.00      A   
ATOM   4745  HN  ALA A 502      -3.842  12.745  25.185  1.00 10.00      A   
ATOM   4746  CA  ALA A 502      -2.640  12.539  23.451  1.00 10.00      A   
ATOM   4747  CB  ALA A 502      -2.055  13.897  23.805  1.00 10.00      A   
ATOM   4748  C   ALA A 502      -1.539  11.480  23.358  1.00 10.00      A   
ATOM   4749  O   ALA A 502      -0.883  11.344  22.325  1.00 10.00      A   
ATOM   4750  N   SER A 503      -1.358  10.719  24.435  1.00 10.00      A   
ATOM   4751  HN  SER A 503      -1.922  10.862  25.223  1.00 10.00      A   
ATOM   4752  CA  SER A 503      -0.345   9.677  24.488  1.00 10.00      A   
ATOM   4753  CB  SER A 503      -0.124   9.261  25.939  1.00 10.00      A   
ATOM   4754  OG  SER A 503      -1.092   9.875  26.781  1.00 10.00      A   
ATOM   4755  HG  SER A 503      -1.726   9.206  27.068  1.00 10.00      A   
ATOM   4756  C   SER A 503      -0.721   8.469  23.625  1.00 10.00      A   
ATOM   4757  O   SER A 503       0.153   7.734  23.157  1.00 10.00      A   
ATOM   4758  N   LYS A 504      -2.019   8.268  23.402  1.00 10.00      A   
ATOM   4759  HN  LYS A 504      -2.679   8.888  23.785  1.00 10.00      A   
ATOM   4760  CA  LYS A 504      -2.478   7.148  22.595  1.00 10.00      A   
ATOM   4761  CB  LYS A 504      -3.940   6.800  22.901  1.00 10.00      A   
ATOM   4762  CG  LYS A 504      -4.414   5.510  22.242  1.00 10.00      A   
ATOM   4763  CD  LYS A 504      -3.565   4.320  22.667  1.00 10.00      A   
ATOM   4764  CE  LYS A 504      -3.948   3.061  21.906  1.00 10.00      A   
ATOM   4765  NZ  LYS A 504      -3.038   1.926  22.219  1.00 10.00      A   
ATOM   4766  HZ1 LYS A 504      -2.057   2.167  21.977  1.00 10.00      A   
ATOM   4767  HZ2 LYS A 504      -3.316   1.085  21.674  1.00 10.00      A   
ATOM   4768  HZ3 LYS A 504      -3.084   1.697  23.233  1.00 10.00      A   
ATOM   4769  C   LYS A 504      -2.304   7.455  21.113  1.00 10.00      A   
ATOM   4770  O   LYS A 504      -2.032   6.561  20.311  1.00 10.00      A   
ATOM   4771  N   LEU A 505      -2.430   8.732  20.765  1.00 10.00      A   
ATOM   4772  HN  LEU A 505      -2.618   9.396  21.462  1.00 10.00      A   
ATOM   4773  CA  LEU A 505      -2.298   9.176  19.380  1.00 10.00      A   
ATOM   4774  CB  LEU A 505      -2.616  10.667  19.273  1.00 10.00      A   
ATOM   4775  CG  LEU A 505      -3.870  11.151  20.005  1.00 10.00      A   
ATOM   4776  CD1 LEU A 505      -4.056  12.648  19.808  1.00 10.00      A   
ATOM   4777  CD2 LEU A 505      -5.104  10.392  19.537  1.00 10.00      A   
ATOM   4778  C   LEU A 505      -0.891   8.901  18.849  1.00 10.00      A   
ATOM   4779  O   LEU A 505      -0.677   8.764  17.643  1.00 10.00      A   
ATOM   4780  N   GLU A 506       0.063   8.809  19.764  1.00 10.00      A   
ATOM   4781  HN  GLU A 506      -0.173   8.923  20.710  1.00 10.00      A   
ATOM   4782  CA  GLU A 506       1.451   8.548  19.410  1.00 10.00      A   
ATOM   4783  CB  GLU A 506       2.350   8.796  20.626  1.00 10.00      A   
ATOM   4784  CG  GLU A 506       3.839   8.821  20.329  1.00 10.00      A   
ATOM   4785  CD  GLU A 506       4.649   9.384  21.474  1.00 10.00      A   
ATOM   4786  OE1 GLU A 506       4.693   8.746  22.546  1.00 10.00      A   
ATOM   4787  OE2 GLU A 506       5.246  10.469  21.308  1.00 10.00      A   
ATOM   4788  C   GLU A 506       1.623   7.120  18.884  1.00 10.00      A   
ATOM   4789  O   GLU A 506       2.601   6.805  18.208  1.00 10.00      A   
ATOM   4790  N   THR A 507       0.657   6.262  19.190  1.00 10.00      A   
ATOM   4791  HN  THR A 507      -0.103   6.566  19.730  1.00 10.00      A   
ATOM   4792  CA  THR A 507       0.701   4.879  18.747  1.00 10.00      A   
ATOM   4793  CB  THR A 507       0.491   3.911  19.927  1.00 10.00      A   
ATOM   4794  OG1 THR A 507      -0.359   4.524  20.910  1.00 10.00      A   
ATOM   4795  HG1 THR A 507      -1.024   5.067  20.468  1.00 10.00      A   
ATOM   4796  CG2 THR A 507       1.826   3.566  20.567  1.00 10.00      A   
ATOM   4797  C   THR A 507      -0.339   4.603  17.661  1.00 10.00      A   
ATOM   4798  O   THR A 507      -0.698   3.454  17.408  1.00 10.00      A   
ATOM   4799  N   MET A 508      -0.812   5.655  17.007  1.00 10.00      A   
ATOM   4800  HN  MET A 508      -0.470   6.552  17.219  1.00 10.00      A   
ATOM   4801  CA  MET A 508      -1.811   5.511  15.960  1.00 10.00      A   
ATOM   4802  CB  MET A 508      -3.092   6.254  16.347  1.00 10.00      A   
ATOM   4803  CG  MET A 508      -3.910   5.560  17.425  1.00 10.00      A   
ATOM   4804  SD  MET A 508      -5.077   6.669  18.238  1.00 10.00      A   
ATOM   4805  CE  MET A 508      -6.057   7.204  16.839  1.00 10.00      A   
ATOM   4806  C   MET A 508      -1.276   6.035  14.634  1.00 10.00      A   
ATOM   4807  O   MET A 508      -0.539   7.019  14.608  1.00 10.00      A   
ATOM   4808  N   ARG A 509      -1.630   5.366  13.541  1.00 10.00      A   
ATOM   4809  HN  ARG A 509      -2.207   4.580  13.630  1.00 10.00      A   
ATOM   4810  CA  ARG A 509      -1.183   5.775  12.214  1.00 10.00      A   
ATOM   4811  CB  ARG A 509      -1.583   4.746  11.144  1.00 10.00      A   
ATOM   4812  CG  ARG A 509      -1.152   5.138   9.731  1.00 10.00      A   
ATOM   4813  CD  ARG A 509      -1.892   4.347   8.659  1.00 10.00      A   
ATOM   4814  NE  ARG A 509      -1.205   3.101   8.314  1.00 10.00      A   
ATOM   4815  HE  ARG A 509      -0.318   2.951   8.716  1.00 10.00      A   
ATOM   4816  CZ  ARG A 509      -1.698   2.179   7.483  1.00 10.00      A   
ATOM   4817  NH1 ARG A 509      -2.874   2.359   6.890  1.00 10.00      A   
ATOM   4818 HH11 ARG A 509      -3.427   3.229   7.060  1.00 10.00      A   
ATOM   4819 HH12 ARG A 509      -3.262   1.622   6.242  1.00 10.00      A   
ATOM   4820  NH2 ARG A 509      -1.000   1.082   7.226  1.00 10.00      A   
ATOM   4821 HH21 ARG A 509      -1.390   0.356   6.577  1.00 10.00      A   
ATOM   4822 HH22 ARG A 509      -0.067   0.936   7.661  1.00 10.00      A   
ATOM   4823  C   ARG A 509      -1.760   7.135  11.845  1.00 10.00      A   
ATOM   4824  O   ARG A 509      -1.026   8.051  11.469  1.00 10.00      A   
ATOM   4825  N   SER A 510      -3.078   7.258  11.943  1.00 10.00      A   
ATOM   4826  HN  SER A 510      -3.612   6.496  12.251  1.00 10.00      A   
ATOM   4827  CA  SER A 510      -3.749   8.501  11.605  1.00 10.00      A   
ATOM   4828  CB  SER A 510      -4.002   8.566  10.090  1.00 10.00      A   
ATOM   4829  OG  SER A 510      -2.797   8.394   9.360  1.00 10.00      A   
ATOM   4830  HG  SER A 510      -2.046   8.488   9.960  1.00 10.00      A   
ATOM   4831  C   SER A 510      -5.068   8.645  12.356  1.00 10.00      A   
ATOM   4832  O   SER A 510      -5.793   7.667  12.564  1.00 10.00      A   
ATOM   4833  N   LEU A 511      -5.357   9.870  12.774  1.00 10.00      A   
ATOM   4834  HN  LEU A 511      -4.713  10.592  12.604  1.00 10.00      A   
ATOM   4835  CA  LEU A 511      -6.589  10.191  13.478  1.00 10.00      A   
ATOM   4836  CB  LEU A 511      -6.289  10.678  14.899  1.00 10.00      A   
ATOM   4837  CG  LEU A 511      -7.479  11.247  15.681  1.00 10.00      A   
ATOM   4838  CD1 LEU A 511      -8.447  10.143  16.069  1.00 10.00      A   
ATOM   4839  CD2 LEU A 511      -7.009  12.012  16.907  1.00 10.00      A   
ATOM   4840  C   LEU A 511      -7.323  11.276  12.701  1.00 10.00      A   
ATOM   4841  O   LEU A 511      -6.786  12.368  12.492  1.00 10.00      A   
ATOM   4842  N   TRP A 512      -8.534  10.973  12.262  1.00 10.00      A   
ATOM   4843  HN  TRP A 512      -8.914  10.085  12.461  1.00 10.00      A   
ATOM   4844  CA  TRP A 512      -9.322  11.922  11.494  1.00 10.00      A   
ATOM   4845  CB  TRP A 512      -9.668  11.332  10.123  1.00 10.00      A   
ATOM   4846  CG  TRP A 512     -10.649  12.144   9.329  1.00 10.00      A   
ATOM   4847  CD1 TRP A 512     -11.984  11.906   9.186  1.00 10.00      A   
ATOM   4848  CD2 TRP A 512     -10.371  13.322   8.569  1.00 10.00      A   
ATOM   4849  NE1 TRP A 512     -12.554  12.860   8.381  1.00 10.00      A   
ATOM   4850  HE1 TRP A 512     -13.504  12.905   8.129  1.00 10.00      A   
ATOM   4851  CE2 TRP A 512     -11.584  13.743   7.989  1.00 10.00      A   
ATOM   4852  CE3 TRP A 512      -9.215  14.063   8.323  1.00 10.00      A   
ATOM   4853  CZ2 TRP A 512     -11.672  14.870   7.177  1.00 10.00      A   
ATOM   4854  CZ3 TRP A 512      -9.305  15.181   7.518  1.00 10.00      A   
ATOM   4855  CH2 TRP A 512     -10.523  15.574   6.955  1.00 10.00      A   
ATOM   4856  C   TRP A 512     -10.588  12.332  12.235  1.00 10.00      A   
ATOM   4857  O   TRP A 512     -11.379  11.488  12.654  1.00 10.00      A   
ATOM   4858  N   MET A 513     -10.763  13.635  12.401  1.00 10.00      A   
ATOM   4859  HN  MET A 513     -10.078  14.256  12.061  1.00 10.00      A   
ATOM   4860  CA  MET A 513     -11.936  14.178  13.073  1.00 10.00      A   
ATOM   4861  CB  MET A 513     -11.593  14.657  14.488  1.00 10.00      A   
ATOM   4862  CG  MET A 513     -11.194  13.544  15.445  1.00 10.00      A   
ATOM   4863  SD  MET A 513     -10.971  14.117  17.142  1.00 10.00      A   
ATOM   4864  CE  MET A 513     -12.668  14.426  17.625  1.00 10.00      A   
ATOM   4865  C   MET A 513     -12.516  15.328  12.257  1.00 10.00      A   
ATOM   4866  O   MET A 513     -11.806  16.279  11.918  1.00 10.00      A   
ATOM   4867  N   SER A 514     -13.797  15.234  11.925  1.00 10.00      A   
ATOM   4868  HN  SER A 514     -14.312  14.448  12.218  1.00 10.00      A   
ATOM   4869  CA  SER A 514     -14.461  16.269  11.144  1.00 10.00      A   
ATOM   4870  CB  SER A 514     -14.594  15.823   9.687  1.00 10.00      A   
ATOM   4871  OG  SER A 514     -14.681  14.411   9.600  1.00 10.00      A   
ATOM   4872  HG  SER A 514     -14.167  14.018  10.314  1.00 10.00      A   
ATOM   4873  C   SER A 514     -15.832  16.605  11.720  1.00 10.00      A   
ATOM   4874  O   SER A 514     -16.553  15.711  12.170  1.00 10.00      A   
ATOM   4875  N   SER A 515     -16.173  17.893  11.718  1.00 10.00      A   
ATOM   4876  HN  SER A 515     -15.531  18.551  11.369  1.00 10.00      A   
ATOM   4877  CA  SER A 515     -17.456  18.369  12.228  1.00 10.00      A   
ATOM   4878  CB  SER A 515     -18.606  17.906  11.328  1.00 10.00      A   
ATOM   4879  OG  SER A 515     -18.368  18.267   9.973  1.00 10.00      A   
ATOM   4880  HG  SER A 515     -17.454  18.549   9.874  1.00 10.00      A   
ATOM   4881  C   SER A 515     -17.674  17.942  13.682  1.00 10.00      A   
ATOM   4882  O   SER A 515     -18.723  17.405  14.041  1.00 10.00      A   
ATOM   4883  N   CYS A 516     -16.662  18.164  14.509  1.00 10.00      A   
ATOM   4884  HN  CYS A 516     -15.840  18.573  14.161  1.00 10.00      A   
ATOM   4885  CA  CYS A 516     -16.736  17.819  15.916  1.00 10.00      A   
ATOM   4886  CB  CYS A 516     -15.649  16.799  16.258  1.00 10.00      A   
ATOM   4887  SG  CYS A 516     -15.646  15.326  15.203  1.00 10.00      A   
ATOM   4888  HG  CYS A 516     -16.192  15.650  14.036  1.00 10.00      A   
ATOM   4889  C   CYS A 516     -16.589  19.081  16.764  1.00 10.00      A   
ATOM   4890  O   CYS A 516     -16.606  20.191  16.236  1.00 10.00      A   
ATOM   4891  N   SER A 517     -16.438  18.917  18.066  1.00 10.00      A   
ATOM   4892  HN  SER A 517     -16.424  18.006  18.441  1.00 10.00      A   
ATOM   4893  CA  SER A 517     -16.298  20.051  18.968  1.00 10.00      A   
ATOM   4894  CB  SER A 517     -17.046  19.760  20.268  1.00 10.00      A   
ATOM   4895  OG  SER A 517     -18.210  18.987  20.012  1.00 10.00      A   
ATOM   4896  HG  SER A 517     -18.945  19.341  20.522  1.00 10.00      A   
ATOM   4897  C   SER A 517     -14.824  20.348  19.257  1.00 10.00      A   
ATOM   4898  O   SER A 517     -14.461  20.748  20.366  1.00 10.00      A   
ATOM   4899  N   VAL A 518     -13.980  20.171  18.246  1.00 10.00      A   
ATOM   4900  HN  VAL A 518     -14.332  19.886  17.378  1.00 10.00      A   
ATOM   4901  CA  VAL A 518     -12.548  20.409  18.387  1.00 10.00      A   
ATOM   4902  CB  VAL A 518     -11.722  19.585  17.372  1.00 10.00      A   
ATOM   4903  CG1 VAL A 518     -10.238  19.642  17.711  1.00 10.00      A   
ATOM   4904  CG2 VAL A 518     -12.205  18.144  17.318  1.00 10.00      A   
ATOM   4905  C   VAL A 518     -12.234  21.891  18.208  1.00 10.00      A   
ATOM   4906  O   VAL A 518     -12.164  22.391  17.084  1.00 10.00      A   
ATOM   4907  N   SER A 519     -12.070  22.590  19.323  1.00 10.00      A   
ATOM   4908  HN  SER A 519     -12.164  22.137  20.186  1.00 10.00      A   
ATOM   4909  CA  SER A 519     -11.764  24.014  19.304  1.00 10.00      A   
ATOM   4910  CB  SER A 519     -11.915  24.592  20.713  1.00 10.00      A   
ATOM   4911  OG  SER A 519     -13.007  23.990  21.393  1.00 10.00      A   
ATOM   4912  HG  SER A 519     -13.777  23.978  20.811  1.00 10.00      A   
ATOM   4913  C   SER A 519     -10.350  24.263  18.777  1.00 10.00      A   
ATOM   4914  O   SER A 519      -9.459  23.421  18.934  1.00 10.00      A   
ATOM   4915  N   PHE A 520     -10.152  25.423  18.156  1.00 10.00      A   
ATOM   4916  HN  PHE A 520     -10.906  26.045  18.064  1.00 10.00      A   
ATOM   4917  CA  PHE A 520      -8.857  25.800  17.593  1.00 10.00      A   
ATOM   4918  CB  PHE A 520      -8.974  27.108  16.806  1.00 10.00      A   
ATOM   4919  CG  PHE A 520      -7.695  27.526  16.137  1.00 10.00      A   
ATOM   4920  CD1 PHE A 520      -7.086  26.705  15.203  1.00 10.00      A   
ATOM   4921  CD2 PHE A 520      -7.104  28.739  16.442  1.00 10.00      A   
ATOM   4922  CE1 PHE A 520      -5.910  27.086  14.588  1.00 10.00      A   
ATOM   4923  CE2 PHE A 520      -5.927  29.128  15.830  1.00 10.00      A   
ATOM   4924  CZ  PHE A 520      -5.329  28.300  14.901  1.00 10.00      A   
ATOM   4925  C   PHE A 520      -7.775  25.921  18.666  1.00 10.00      A   
ATOM   4926  O   PHE A 520      -6.616  25.559  18.439  1.00 10.00      A   
ATOM   4927  N   GLY A 521      -8.157  26.422  19.837  1.00 10.00      A   
ATOM   4928  HN  GLY A 521      -9.096  26.694  19.961  1.00 10.00      A   
ATOM   4929  CA  GLY A 521      -7.208  26.575  20.927  1.00 10.00      A   
ATOM   4930  C   GLY A 521      -6.597  25.251  21.336  1.00 10.00      A   
ATOM   4931  O   GLY A 521      -5.407  25.168  21.648  1.00 10.00      A   
ATOM   4932  N   ALA A 522      -7.418  24.213  21.310  1.00 10.00      A   
ATOM   4933  HN  ALA A 522      -8.346  24.355  21.043  1.00 10.00      A   
ATOM   4934  CA  ALA A 522      -6.982  22.872  21.667  1.00 10.00      A   
ATOM   4935  CB  ALA A 522      -8.179  21.960  21.829  1.00 10.00      A   
ATOM   4936  C   ALA A 522      -6.049  22.317  20.602  1.00 10.00      A   
ATOM   4937  O   ALA A 522      -5.076  21.634  20.916  1.00 10.00      A   
ATOM   4938  N   CYS A 523      -6.353  22.624  19.341  1.00 10.00      A   
ATOM   4939  HN  CYS A 523      -7.146  23.171  19.162  1.00 10.00      A   
ATOM   4940  CA  CYS A 523      -5.541  22.166  18.220  1.00 10.00      A   
ATOM   4941  CB  CYS A 523      -6.145  22.630  16.893  1.00 10.00      A   
ATOM   4942  SG  CYS A 523      -7.859  22.111  16.633  1.00 10.00      A   
ATOM   4943  HG  CYS A 523      -8.599  22.629  17.607  1.00 10.00      A   
ATOM   4944  C   CYS A 523      -4.111  22.674  18.358  1.00 10.00      A   
ATOM   4945  O   CYS A 523      -3.154  21.945  18.105  1.00 10.00      A   
ATOM   4946  N   LYS A 524      -3.973  23.928  18.774  1.00 10.00      A   
ATOM   4947  HN  LYS A 524      -4.775  24.463  18.955  1.00 10.00      A   
ATOM   4948  CA  LYS A 524      -2.658  24.523  18.965  1.00 10.00      A   
ATOM   4949  CB  LYS A 524      -2.770  26.030  19.198  1.00 10.00      A   
ATOM   4950  CG  LYS A 524      -3.319  26.810  18.018  1.00 10.00      A   
ATOM   4951  CD  LYS A 524      -2.985  28.289  18.133  1.00 10.00      A   
ATOM   4952  CE  LYS A 524      -3.747  28.938  19.273  1.00 10.00      A   
ATOM   4953  NZ  LYS A 524      -3.232  30.296  19.579  1.00 10.00      A   
ATOM   4954  HZ1 LYS A 524      -2.467  30.239  20.282  1.00 10.00      A   
ATOM   4955  HZ2 LYS A 524      -4.001  30.890  19.965  1.00 10.00      A   
ATOM   4956  HZ3 LYS A 524      -2.864  30.743  18.715  1.00 10.00      A   
ATOM   4957  C   LYS A 524      -1.960  23.876  20.153  1.00 10.00      A   
ATOM   4958  O   LYS A 524      -0.766  23.583  20.105  1.00 10.00      A   
ATOM   4959  N   LEU A 525      -2.728  23.637  21.210  1.00 10.00      A   
ATOM   4960  HN  LEU A 525      -3.680  23.872  21.168  1.00 10.00      A   
ATOM   4961  CA  LEU A 525      -2.202  23.032  22.426  1.00 10.00      A   
ATOM   4962  CB  LEU A 525      -3.270  23.040  23.524  1.00 10.00      A   
ATOM   4963  CG  LEU A 525      -2.847  22.500  24.891  1.00 10.00      A   
ATOM   4964  CD1 LEU A 525      -1.645  23.263  25.423  1.00 10.00      A   
ATOM   4965  CD2 LEU A 525      -4.004  22.570  25.873  1.00 10.00      A   
ATOM   4966  C   LEU A 525      -1.709  21.613  22.171  1.00 10.00      A   
ATOM   4967  O   LEU A 525      -0.660  21.209  22.674  1.00 10.00      A   
ATOM   4968  N   LEU A 526      -2.474  20.863  21.387  1.00 10.00      A   
ATOM   4969  HN  LEU A 526      -3.311  21.241  21.034  1.00 10.00      A   
ATOM   4970  CA  LEU A 526      -2.119  19.492  21.051  1.00 10.00      A   
ATOM   4971  CB  LEU A 526      -3.233  18.833  20.236  1.00 10.00      A   
ATOM   4972  CG  LEU A 526      -3.098  17.328  19.997  1.00 10.00      A   
ATOM   4973  CD1 LEU A 526      -3.218  16.563  21.307  1.00 10.00      A   
ATOM   4974  CD2 LEU A 526      -4.143  16.855  19.001  1.00 10.00      A   
ATOM   4975  C   LEU A 526      -0.808  19.446  20.283  1.00 10.00      A   
ATOM   4976  O   LEU A 526       0.032  18.579  20.522  1.00 10.00      A   
ATOM   4977  N   GLY A 527      -0.634  20.397  19.371  1.00 10.00      A   
ATOM   4978  HN  GLY A 527      -1.343  21.060  19.230  1.00 10.00      A   
ATOM   4979  CA  GLY A 527       0.583  20.464  18.581  1.00 10.00      A   
ATOM   4980  C   GLY A 527       1.786  20.843  19.421  1.00 10.00      A   
ATOM   4981  O   GLY A 527       2.909  20.414  19.151  1.00 10.00      A   
ATOM   4982  N   GLN A 528       1.550  21.658  20.440  1.00 10.00      A   
ATOM   4983  HN  GLN A 528       0.638  21.991  20.586  1.00 10.00      A   
ATOM   4984  CA  GLN A 528       2.610  22.083  21.337  1.00 10.00      A   
ATOM   4985  CB  GLN A 528       2.180  23.319  22.130  1.00 10.00      A   
ATOM   4986  CG  GLN A 528       2.186  24.611  21.326  1.00 10.00      A   
ATOM   4987  CD  GLN A 528       3.583  25.037  20.923  1.00 10.00      A   
ATOM   4988  OE1 GLN A 528       4.560  24.737  21.606  1.00 10.00      A   
ATOM   4989  NE2 GLN A 528       3.692  25.731  19.806  1.00 10.00      A   
ATOM   4990 HE21 GLN A 528       2.872  25.929  19.299  1.00 10.00      A   
ATOM   4991 HE22 GLN A 528       4.587  26.025  19.530  1.00 10.00      A   
ATOM   4992  C   GLN A 528       2.988  20.957  22.287  1.00 10.00      A   
ATOM   4993  O   GLN A 528       4.135  20.858  22.720  1.00 10.00      A   
ATOM   4994  N   LYS A 529       2.016  20.114  22.612  1.00 10.00      A   
ATOM   4995  HN  LYS A 529       1.117  20.261  22.248  1.00 10.00      A   
ATOM   4996  CA  LYS A 529       2.244  18.990  23.508  1.00 10.00      A   
ATOM   4997  CB  LYS A 529       0.927  18.545  24.148  1.00 10.00      A   
ATOM   4998  CG  LYS A 529       1.075  17.422  25.156  1.00 10.00      A   
ATOM   4999  CD  LYS A 529      -0.279  16.892  25.591  1.00 10.00      A   
ATOM   5000  CE  LYS A 529      -0.132  15.674  26.486  1.00 10.00      A   
ATOM   5001  NZ  LYS A 529       0.379  16.032  27.833  1.00 10.00      A   
ATOM   5002  HZ1 LYS A 529      -0.323  16.602  28.345  1.00 10.00      A   
ATOM   5003  HZ2 LYS A 529       1.258  16.580  27.751  1.00 10.00      A   
ATOM   5004  HZ3 LYS A 529       0.576  15.171  28.381  1.00 10.00      A   
ATOM   5005  C   LYS A 529       2.890  17.819  22.774  1.00 10.00      A   
ATOM   5006  O   LYS A 529       3.765  17.142  23.317  1.00 10.00      A   
ATOM   5007  N   MET A 530       2.447  17.579  21.543  1.00 10.00      A   
ATOM   5008  HN  MET A 530       1.743  18.154  21.165  1.00 10.00      A   
ATOM   5009  CA  MET A 530       2.980  16.489  20.731  1.00 10.00      A   
ATOM   5010  CB  MET A 530       1.864  15.518  20.330  1.00 10.00      A   
ATOM   5011  CG  MET A 530       1.079  14.936  21.499  1.00 10.00      A   
ATOM   5012  SD  MET A 530       2.088  13.930  22.603  1.00 10.00      A   
ATOM   5013  CE  MET A 530       2.618  12.632  21.488  1.00 10.00      A   
ATOM   5014  C   MET A 530       3.673  17.029  19.481  1.00 10.00      A   
ATOM   5015  O   MET A 530       3.056  17.157  18.426  1.00 10.00      A   
ATOM   5016  N   PRO A 531       4.973  17.349  19.586  1.00 10.00      A   
ATOM   5017  CA  PRO A 531       5.761  17.890  18.471  1.00 10.00      A   
ATOM   5018  CB  PRO A 531       7.110  18.240  19.116  1.00 10.00      A   
ATOM   5019  CG  PRO A 531       6.852  18.244  20.583  1.00 10.00      A   
ATOM   5020  CD  PRO A 531       5.778  17.226  20.805  1.00 10.00      A   
ATOM   5021  C   PRO A 531       5.975  16.879  17.346  1.00 10.00      A   
ATOM   5022  O   PRO A 531       6.108  17.252  16.179  1.00 10.00      A   
ATOM   5023  N   LYS A 532       6.004  15.599  17.694  1.00 10.00      A   
ATOM   5024  HN  LYS A 532       5.881  15.356  18.638  1.00 10.00      A   
ATOM   5025  CA  LYS A 532       6.212  14.550  16.699  1.00 10.00      A   
ATOM   5026  CB  LYS A 532       6.856  13.310  17.317  1.00 10.00      A   
ATOM   5027  CG  LYS A 532       8.245  13.545  17.891  1.00 10.00      A   
ATOM   5028  CD  LYS A 532       8.975  12.230  18.112  1.00 10.00      A   
ATOM   5029  CE  LYS A 532      10.236  12.421  18.936  1.00 10.00      A   
ATOM   5030  NZ  LYS A 532       9.925  12.740  20.350  1.00 10.00      A   
ATOM   5031  HZ1 LYS A 532       9.140  12.145  20.685  1.00 10.00      A   
ATOM   5032  HZ2 LYS A 532       9.653  13.738  20.440  1.00 10.00      A   
ATOM   5033  HZ3 LYS A 532      10.760  12.564  20.946  1.00 10.00      A   
ATOM   5034  C   LYS A 532       4.910  14.186  15.991  1.00 10.00      A   
ATOM   5035  O   LYS A 532       4.869  13.272  15.166  1.00 10.00      A   
ATOM   5036  N   LEU A 533       3.852  14.909  16.317  1.00 10.00      A   
ATOM   5037  HN  LEU A 533       3.953  15.638  16.965  1.00 10.00      A   
ATOM   5038  CA  LEU A 533       2.552  14.683  15.713  1.00 10.00      A   
ATOM   5039  CB  LEU A 533       1.498  14.379  16.781  1.00 10.00      A   
ATOM   5040  CG  LEU A 533       1.215  12.895  17.049  1.00 10.00      A   
ATOM   5041  CD1 LEU A 533       2.407  12.217  17.708  1.00 10.00      A   
ATOM   5042  CD2 LEU A 533      -0.037  12.726  17.895  1.00 10.00      A   
ATOM   5043  C   LEU A 533       2.148  15.904  14.905  1.00 10.00      A   
ATOM   5044  O   LEU A 533       2.274  17.037  15.371  1.00 10.00      A   
ATOM   5045  N   ASN A 534       1.688  15.675  13.688  1.00 10.00      A   
ATOM   5046  HN  ASN A 534       1.617  14.750  13.366  1.00 10.00      A   
ATOM   5047  CA  ASN A 534       1.273  16.762  12.821  1.00 10.00      A   
ATOM   5048  CB  ASN A 534       1.613  16.463  11.358  1.00 10.00      A   
ATOM   5049  CG  ASN A 534       3.055  16.783  11.000  1.00 10.00      A   
ATOM   5050  OD1 ASN A 534       3.815  17.304  11.819  1.00 10.00      A   
ATOM   5051  ND2 ASN A 534       3.446  16.472   9.768  1.00 10.00      A   
ATOM   5052 HD21 ASN A 534       2.792  16.056   9.160  1.00 10.00      A   
ATOM   5053 HD22 ASN A 534       4.375  16.665   9.515  1.00 10.00      A   
ATOM   5054  C   ASN A 534      -0.216  17.024  12.963  1.00 10.00      A   
ATOM   5055  O   ASN A 534      -1.041  16.199  12.569  1.00 10.00      A   
ATOM   5056  N   VAL A 535      -0.553  18.160  13.547  1.00 10.00      A   
ATOM   5057  HN  VAL A 535       0.153  18.765  13.853  1.00 10.00      A   
ATOM   5058  CA  VAL A 535      -1.943  18.545  13.724  1.00 10.00      A   
ATOM   5059  CB  VAL A 535      -2.168  19.299  15.059  1.00 10.00      A   
ATOM   5060  CG1 VAL A 535      -3.654  19.528  15.308  1.00 10.00      A   
ATOM   5061  CG2 VAL A 535      -1.540  18.543  16.223  1.00 10.00      A   
ATOM   5062  C   VAL A 535      -2.347  19.441  12.555  1.00 10.00      A   
ATOM   5063  O   VAL A 535      -2.253  20.673  12.632  1.00 10.00      A   
ATOM   5064  N   GLU A 536      -2.747  18.812  11.460  1.00 10.00      A   
ATOM   5065  HN  GLU A 536      -2.780  17.827  11.459  1.00 10.00      A   
ATOM   5066  CA  GLU A 536      -3.144  19.535  10.262  1.00 10.00      A   
ATOM   5067  CB  GLU A 536      -2.981  18.659   9.014  1.00 10.00      A   
ATOM   5068  CG  GLU A 536      -1.536  18.366   8.639  1.00 10.00      A   
ATOM   5069  CD  GLU A 536      -1.404  17.751   7.260  1.00 10.00      A   
ATOM   5070  OE1 GLU A 536      -2.338  17.904   6.441  1.00 10.00      A   
ATOM   5071  OE2 GLU A 536      -0.362  17.119   6.983  1.00 10.00      A   
ATOM   5072  C   GLU A 536      -4.578  20.040  10.361  1.00 10.00      A   
ATOM   5073  O   GLU A 536      -5.530  19.254  10.337  1.00 10.00      A   
ATOM   5074  N   VAL A 537      -4.725  21.350  10.477  1.00 10.00      A   
ATOM   5075  HN  VAL A 537      -3.926  21.922  10.502  1.00 10.00      A   
ATOM   5076  CA  VAL A 537      -6.039  21.965  10.550  1.00 10.00      A   
ATOM   5077  CB  VAL A 537      -6.014  23.285  11.348  1.00 10.00      A   
ATOM   5078  CG1 VAL A 537      -7.396  23.916  11.392  1.00 10.00      A   
ATOM   5079  CG2 VAL A 537      -5.495  23.044  12.755  1.00 10.00      A   
ATOM   5080  C   VAL A 537      -6.534  22.227   9.134  1.00 10.00      A   
ATOM   5081  O   VAL A 537      -5.975  23.059   8.414  1.00 10.00      A   
ATOM   5082  N   ILE A 538      -7.558  21.489   8.734  1.00 10.00      A   
ATOM   5083  HN  ILE A 538      -7.955  20.843   9.364  1.00 10.00      A   
ATOM   5084  CA  ILE A 538      -8.123  21.617   7.399  1.00 10.00      A   
ATOM   5085  CB  ILE A 538      -8.325  20.242   6.733  1.00 10.00      A   
ATOM   5086  CG1 ILE A 538      -7.086  19.366   6.948  1.00 10.00      A   
ATOM   5087  CG2 ILE A 538      -8.612  20.405   5.244  1.00 10.00      A   
ATOM   5088  CD1 ILE A 538      -7.248  17.941   6.464  1.00 10.00      A   
ATOM   5089  C   ILE A 538      -9.448  22.372   7.431  1.00 10.00      A   
ATOM   5090  O   ILE A 538     -10.531  21.772   7.475  1.00 10.00      A   
ATOM   5091  N   ASP A 539      -9.346  23.689   7.419  1.00 10.00      A   
ATOM   5092  HN  ASP A 539      -8.452  24.096   7.386  1.00 10.00      A   
ATOM   5093  CA  ASP A 539     -10.511  24.562   7.439  1.00 10.00      A   
ATOM   5094  CB  ASP A 539     -10.478  25.446   8.689  1.00 10.00      A   
ATOM   5095  CG  ASP A 539     -11.689  26.338   8.815  1.00 10.00      A   
ATOM   5096  OD1 ASP A 539     -12.598  26.022   9.615  1.00 10.00      A   
ATOM   5097  OD2 ASP A 539     -11.726  27.381   8.141  1.00 10.00      A   
ATOM   5098  C   ASP A 539     -10.509  25.413   6.173  1.00 10.00      A   
ATOM   5099  O   ASP A 539      -9.481  25.993   5.810  1.00 10.00      A   
ATOM   5100  N   GLU A 540     -11.650  25.490   5.503  1.00 10.00      A   
ATOM   5101  HN  GLU A 540     -12.455  25.039   5.865  1.00 10.00      A   
ATOM   5102  CA  GLU A 540     -11.754  26.238   4.253  1.00 10.00      A   
ATOM   5103  CB  GLU A 540     -12.476  25.401   3.194  1.00 10.00      A   
ATOM   5104  CG  GLU A 540     -13.900  25.028   3.577  1.00 10.00      A   
ATOM   5105  CD  GLU A 540     -14.604  24.192   2.531  1.00 10.00      A   
ATOM   5106  OE1 GLU A 540     -15.368  23.282   2.915  1.00 10.00      A   
ATOM   5107  OE2 GLU A 540     -14.413  24.447   1.323  1.00 10.00      A   
ATOM   5108  C   GLU A 540     -12.457  27.581   4.424  1.00 10.00      A   
ATOM   5109  O   GLU A 540     -12.961  28.151   3.450  1.00 10.00      A   
ATOM   5110  N   ARG A 541     -12.479  28.094   5.645  1.00 10.00      A   
ATOM   5111  HN  ARG A 541     -12.047  27.606   6.386  1.00 10.00      A   
ATOM   5112  CA  ARG A 541     -13.126  29.372   5.918  1.00 10.00      A   
ATOM   5113  CB  ARG A 541     -14.049  29.266   7.130  1.00 10.00      A   
ATOM   5114  CG  ARG A 541     -15.144  28.228   6.975  1.00 10.00      A   
ATOM   5115  CD  ARG A 541     -15.188  27.295   8.172  1.00 10.00      A   
ATOM   5116  NE  ARG A 541     -16.021  27.812   9.253  1.00 10.00      A   
ATOM   5117  HE  ARG A 541     -16.716  28.468   9.010  1.00 10.00      A   
ATOM   5118  CZ  ARG A 541     -15.897  27.446  10.530  1.00 10.00      A   
ATOM   5119  NH1 ARG A 541     -14.958  26.574  10.894  1.00 10.00      A   
ATOM   5120 HH11 ARG A 541     -14.300  26.175  10.172  1.00 10.00      A   
ATOM   5121 HH12 ARG A 541     -14.871  26.278  11.890  1.00 10.00      A   
ATOM   5122  NH2 ARG A 541     -16.704  27.965  11.446  1.00 10.00      A   
ATOM   5123 HH21 ARG A 541     -16.617  27.686  12.447  1.00 10.00      A   
ATOM   5124 HH22 ARG A 541     -17.436  28.657  11.166  1.00 10.00      A   
ATOM   5125  C   ARG A 541     -12.094  30.470   6.128  1.00 10.00      A   
ATOM   5126  O   ARG A 541     -12.393  31.523   6.695  1.00 10.00      A   
ATOM   5127  N   GLY A 542     -10.877  30.216   5.670  1.00 10.00      A   
ATOM   5128  HN  GLY A 542     -10.693  29.350   5.250  1.00 10.00      A   
ATOM   5129  CA  GLY A 542      -9.817  31.189   5.804  1.00 10.00      A   
ATOM   5130  C   GLY A 542      -8.882  30.841   6.936  1.00 10.00      A   
ATOM   5131  O   GLY A 542      -8.785  29.677   7.331  1.00 10.00      A   
ATOM   5132  N   ALA A 543      -8.201  31.842   7.466  1.00 10.00      A   
ATOM   5133  HN  ALA A 543      -8.327  32.748   7.108  1.00 10.00      A   
ATOM   5134  CA  ALA A 543      -7.271  31.638   8.562  1.00 10.00      A   
ATOM   5135  CB  ALA A 543      -6.240  32.755   8.599  1.00 10.00      A   
ATOM   5136  C   ALA A 543      -8.012  31.551   9.893  1.00 10.00      A   
ATOM   5137  O   ALA A 543      -8.734  32.474  10.279  1.00 10.00      A   
ATOM   5138  N   PRO A 544      -7.856  30.428  10.609  1.00 10.00      A   
ATOM   5139  CA  PRO A 544      -8.498  30.219  11.914  1.00 10.00      A   
ATOM   5140  CB  PRO A 544      -8.181  28.755  12.243  1.00 10.00      A   
ATOM   5141  CG  PRO A 544      -6.957  28.447  11.452  1.00 10.00      A   
ATOM   5142  CD  PRO A 544      -7.061  29.257  10.192  1.00 10.00      A   
ATOM   5143  C   PRO A 544      -7.932  31.150  12.991  1.00 10.00      A   
ATOM   5144  O   PRO A 544      -8.489  31.262  14.082  1.00 10.00      A   
ATOM   5145  N   ASP A 545      -6.829  31.823  12.670  1.00 10.00      A   
ATOM   5146  HN  ASP A 545      -6.427  31.685  11.789  1.00 10.00      A   
ATOM   5147  CA  ASP A 545      -6.192  32.751  13.599  1.00 10.00      A   
ATOM   5148  CB  ASP A 545      -4.784  33.112  13.115  1.00 10.00      A   
ATOM   5149  CG  ASP A 545      -3.708  32.242  13.736  1.00 10.00      A   
ATOM   5150  OD1 ASP A 545      -3.388  31.177  13.164  1.00 10.00      A   
ATOM   5151  OD2 ASP A 545      -3.172  32.620  14.796  1.00 10.00      A   
ATOM   5152  C   ASP A 545      -7.032  34.015  13.773  1.00 10.00      A   
ATOM   5153  O   ASP A 545      -6.901  34.730  14.763  1.00 10.00      A   
ATOM   5154  N   SER A 546      -7.896  34.285  12.802  1.00 10.00      A   
ATOM   5155  HN  SER A 546      -7.943  33.686  12.027  1.00 10.00      A   
ATOM   5156  CA  SER A 546      -8.760  35.457  12.848  1.00 10.00      A   
ATOM   5157  CB  SER A 546      -8.924  36.027  11.439  1.00 10.00      A   
ATOM   5158  OG  SER A 546      -7.918  35.519  10.574  1.00 10.00      A   
ATOM   5159  HG  SER A 546      -7.165  36.122  10.573  1.00 10.00      A   
ATOM   5160  C   SER A 546     -10.122  35.099  13.441  1.00 10.00      A   
ATOM   5161  O   SER A 546     -11.078  35.873  13.363  1.00 10.00      A   
ATOM   5162  N   ARG A 547     -10.197  33.920  14.039  1.00 10.00      A   
ATOM   5163  HN  ARG A 547      -9.392  33.361  14.093  1.00 10.00      A   
ATOM   5164  CA  ARG A 547     -11.423  33.436  14.647  1.00 10.00      A   
ATOM   5165  CB  ARG A 547     -11.914  32.199  13.893  1.00 10.00      A   
ATOM   5166  CG  ARG A 547     -12.827  32.501  12.720  1.00 10.00      A   
ATOM   5167  CD  ARG A 547     -13.136  31.245  11.924  1.00 10.00      A
[truncated: 216,683 more chars]
