# Supplementary material for: Flexibility of intrinsically disordered degrons in AUX/IAA proteins reinforces auxin co-receptor assemblies
Source: Nat Commun. 2020 May 8;11:2277. doi: 10.1038/s41467-020-16147-2 (PMC7210949; doi:10.1038/s41467-020-16147-2)
Supplement: Supplementary file 9 — Supplementary Data 6 [file 41467_2020_16147_MOESM9_ESM.gz › haddock_files/IAA12/No_disorder_restraint/cluster11_2.pdb]

REMARK FILENAME="complex_145w.pdb0"
REMARK ===============================================================
REMARK HADDOCK run for complex
REMARK initial structure: complex_145.pdb
REMARK final NOE weights: unambig 50 amb: 50
REMARK ===============================================================
REMARK            total,bonds,angles,improper,dihe,vdw,elec,air,cdih,coup,rdcs,vean,dani,xpcs,rg
REMARK energies: -405.632, 0, 0, 0, 0, -29.3596, -377.85, 1.57748, 0, 0, 0, 0, 0, 0, 0
REMARK ===============================================================
REMARK            bonds,angles,impropers,dihe,air,cdih,coup,rdcs,vean,dani,xpcs
REMARK rms-dev.: 0,0,0,0,3.786913E-02,0,0, 0, 0, 0, 0
REMARK ===============================================================
REMARK               air,cdih,coup,rdcs,vean,dani,xpcs
REMARK               >0.3,>5,>1,>0,>5,>0.2,>0.2
REMARK violations.: 0, 0, 0, 0, 0, 0, 0
REMARK ===============================================================
REMARK                        CVpartition#,violations,rms
REMARK AIRs cross-validation: 1, 0, NaN
REMARK ===============================================================
REMARK NCS energy: 0
REMARK ===============================================================
REMARK Symmetry energy: 0
REMARK ===============================================================
REMARK Desolvation energy: 53.2394
REMARK Internal energy free molecules: -22033.1
REMARK Internal energy complex: -33451.9
REMARK Binding energy: -11772.8
REMARK ===============================================================
REMARK buried surface area: 1427.22
REMARK ===============================================================
REMARK water - chain1: 0 0 0
REMARK water - chain2: 0 0 0
REMARK water - chain3: 0 0 0
REMARK water - chain4: 0 0 0
REMARK water - chain5: 0 0 0
REMARK water - chain6: 0 0 0
REMARK ===============================================================
REMARK water - water: 0 0 0
REMARK ===============================================================
REMARK DATE:14-Feb-2019  05:57:45       created by user: enmr049
REMARK VERSION:1.3U
ATOM      1  N   PHE A   9     -27.180  14.856  13.143  1.00 10.00      A   
ATOM      2  HN  PHE A   9     -27.671  14.004  13.103  1.00 10.00      A   
ATOM      3  CA  PHE A   9     -27.111  15.680  11.944  1.00 10.00      A   
ATOM      4  CB  PHE A   9     -25.655  16.051  11.638  1.00 10.00      A   
ATOM      5  CG  PHE A   9     -25.048  17.008  12.621  1.00 10.00      A   
ATOM      6  CD1 PHE A   9     -24.316  16.542  13.700  1.00 10.00      A   
ATOM      7  CD2 PHE A   9     -25.206  18.375  12.463  1.00 10.00      A   
ATOM      8  CE1 PHE A   9     -23.751  17.418  14.605  1.00 10.00      A   
ATOM      9  CE2 PHE A   9     -24.646  19.258  13.365  1.00 10.00      A   
ATOM     10  CZ  PHE A   9     -23.918  18.777  14.435  1.00 10.00      A   
ATOM     11  C   PHE A   9     -27.715  14.936  10.757  1.00 10.00      A   
ATOM     12  O   PHE A   9     -27.758  13.702  10.754  1.00 10.00      A   
ATOM     13  N   PRO A  10     -28.219  15.676   9.754  1.00 10.00      A   
ATOM     14  CA  PRO A  10     -28.808  15.084   8.547  1.00 10.00      A   
ATOM     15  CB  PRO A  10     -29.106  16.303   7.670  1.00 10.00      A   
ATOM     16  CG  PRO A  10     -29.281  17.417   8.643  1.00 10.00      A   
ATOM     17  CD  PRO A  10     -28.284  17.147   9.730  1.00 10.00      A   
ATOM     18  C   PRO A  10     -27.835  14.137   7.845  1.00 10.00      A   
ATOM     19  O   PRO A  10     -26.615  14.350   7.863  1.00 10.00      A   
ATOM     20  N   GLU A  11     -28.388  13.105   7.218  1.00 10.00      A   
ATOM     21  HN  GLU A  11     -29.365  13.021   7.219  1.00 10.00      A   
ATOM     22  CA  GLU A  11     -27.596  12.092   6.526  1.00 10.00      A   
ATOM     23  CB  GLU A  11     -28.505  11.075   5.835  1.00 10.00      A   
ATOM     24  CG  GLU A  11     -29.574  10.483   6.735  1.00 10.00      A   
ATOM     25  CD  GLU A  11     -28.993   9.723   7.905  1.00 10.00      A   
ATOM     26  OE1 GLU A  11     -28.376   8.661   7.682  1.00 10.00      A   
ATOM     27  OE2 GLU A  11     -29.159  10.180   9.054  1.00 10.00      A   
ATOM     28  C   GLU A  11     -26.627  12.691   5.514  1.00 10.00      A   
ATOM     29  O   GLU A  11     -25.430  12.395   5.540  1.00 10.00      A   
ATOM     30  N   GLU A  12     -27.137  13.540   4.630  1.00 10.00      A   
ATOM     31  HN  GLU A  12     -28.095  13.759   4.667  1.00 10.00      A   
ATOM     32  CA  GLU A  12     -26.297  14.152   3.607  1.00 10.00      A   
ATOM     33  CB  GLU A  12     -27.140  14.833   2.526  1.00 10.00      A   
ATOM     34  CG  GLU A  12     -27.723  16.172   2.936  1.00 10.00      A   
ATOM     35  CD  GLU A  12     -28.969  16.530   2.156  1.00 10.00      A   
ATOM     36  OE1 GLU A  12     -28.906  16.587   0.909  1.00 10.00      A   
ATOM     37  OE2 GLU A  12     -30.019  16.760   2.792  1.00 10.00      A   
ATOM     38  C   GLU A  12     -25.276  15.118   4.210  1.00 10.00      A   
ATOM     39  O   GLU A  12     -24.188  15.297   3.664  1.00 10.00      A   
ATOM     40  N   VAL A  13     -25.625  15.728   5.340  1.00 10.00      A   
ATOM     41  HN  VAL A  13     -26.503  15.542   5.733  1.00 10.00      A   
ATOM     42  CA  VAL A  13     -24.727  16.663   6.010  1.00 10.00      A   
ATOM     43  CB  VAL A  13     -25.438  17.419   7.155  1.00 10.00      A   
ATOM     44  CG1 VAL A  13     -24.437  18.045   8.118  1.00 10.00      A   
ATOM     45  CG2 VAL A  13     -26.363  18.481   6.585  1.00 10.00      A   
ATOM     46  C   VAL A  13     -23.503  15.923   6.544  1.00 10.00      A   
ATOM     47  O   VAL A  13     -22.370  16.338   6.308  1.00 10.00      A   
ATOM     48  N   LEU A  14     -23.741  14.810   7.239  1.00 10.00      A   
ATOM     49  HN  LEU A  14     -24.671  14.519   7.376  1.00 10.00      A   
ATOM     50  CA  LEU A  14     -22.656  14.010   7.797  1.00 10.00      A   
ATOM     51  CB  LEU A  14     -23.212  12.848   8.621  1.00 10.00      A   
ATOM     52  CG  LEU A  14     -23.784  13.215   9.993  1.00 10.00      A   
ATOM     53  CD1 LEU A  14     -24.373  11.990  10.675  1.00 10.00      A   
ATOM     54  CD2 LEU A  14     -22.715  13.854  10.867  1.00 10.00      A   
ATOM     55  C   LEU A  14     -21.753  13.500   6.682  1.00 10.00      A   
ATOM     56  O   LEU A  14     -20.532  13.518   6.803  1.00 10.00      A   
ATOM     57  N   GLU A  15     -22.365  13.065   5.586  1.00 10.00      A   
ATOM     58  HN  GLU A  15     -23.349  13.067   5.555  1.00 10.00      A   
ATOM     59  CA  GLU A  15     -21.614  12.571   4.432  1.00 10.00      A   
ATOM     60  CB  GLU A  15     -22.575  12.102   3.338  1.00 10.00      A   
ATOM     61  CG  GLU A  15     -21.886  11.455   2.148  1.00 10.00      A   
ATOM     62  CD  GLU A  15     -22.677  11.585   0.864  1.00 10.00      A   
ATOM     63  OE1 GLU A  15     -23.880  11.906   0.928  1.00 10.00      A   
ATOM     64  OE2 GLU A  15     -22.095  11.360  -0.219  1.00 10.00      A   
ATOM     65  C   GLU A  15     -20.701  13.670   3.883  1.00 10.00      A   
ATOM     66  O   GLU A  15     -19.557  13.418   3.498  1.00 10.00      A   
ATOM     67  N   HIS A  16     -21.221  14.891   3.867  1.00 10.00      A   
ATOM     68  HN  HIS A  16     -22.139  15.019   4.191  1.00 10.00      A   
ATOM     69  CA  HIS A  16     -20.475  16.045   3.381  1.00 10.00      A   
ATOM     70  CB  HIS A  16     -21.373  17.284   3.325  1.00 10.00      A   
ATOM     71  CG  HIS A  16     -20.998  18.258   2.251  1.00 10.00      A   
ATOM     72  ND1 HIS A  16     -21.843  18.517   1.199  1.00 10.00      A   
ATOM     73  CD2 HIS A  16     -19.872  19.005   2.114  1.00 10.00      A   
ATOM     74  CE1 HIS A  16     -21.220  19.410   0.451  1.00 10.00      A   
ATOM     75  NE2 HIS A  16     -20.029  19.731   0.963  1.00 10.00      A   
ATOM     76  HE2 HIS A  16     -19.370  20.357   0.569  1.00 10.00      A   
ATOM     77  C   HIS A  16     -19.259  16.310   4.264  1.00 10.00      A   
ATOM     78  O   HIS A  16     -18.170  16.581   3.765  1.00 10.00      A   
ATOM     79  N   VAL A  17     -19.454  16.222   5.575  1.00 10.00      A   
ATOM     80  HN  VAL A  17     -20.353  16.013   5.910  1.00 10.00      A   
ATOM     81  CA  VAL A  17     -18.374  16.441   6.527  1.00 10.00      A   
ATOM     82  CB  VAL A  17     -18.896  16.457   7.984  1.00 10.00      A   
ATOM     83  CG1 VAL A  17     -17.762  16.731   8.956  1.00 10.00      A   
ATOM     84  CG2 VAL A  17     -20.001  17.489   8.156  1.00 10.00      A   
ATOM     85  C   VAL A  17     -17.307  15.353   6.392  1.00 10.00      A   
ATOM     86  O   VAL A  17     -16.106  15.637   6.361  1.00 10.00      A   
ATOM     87  N   PHE A  18     -17.756  14.109   6.275  1.00 10.00      A   
ATOM     88  HN  PHE A  18     -18.727  13.949   6.277  1.00 10.00      A   
ATOM     89  CA  PHE A  18     -16.851  12.971   6.161  1.00 10.00      A   
ATOM     90  CB  PHE A  18     -17.607  11.644   6.306  1.00 10.00      A   
ATOM     91  CG  PHE A  18     -18.327  11.464   7.618  1.00 10.00      A   
ATOM     92  CD1 PHE A  18     -19.430  10.628   7.701  1.00 10.00      A   
ATOM     93  CD2 PHE A  18     -17.909  12.128   8.762  1.00 10.00      A   
ATOM     94  CE1 PHE A  18     -20.102  10.456   8.896  1.00 10.00      A   
ATOM     95  CE2 PHE A  18     -18.577  11.961   9.961  1.00 10.00      A   
ATOM     96  CZ  PHE A  18     -19.675  11.124  10.027  1.00 10.00      A   
ATOM     97  C   PHE A  18     -16.051  12.984   4.857  1.00 10.00      A   
ATOM     98  O   PHE A  18     -15.004  12.346   4.764  1.00 10.00      A   
ATOM     99  N   SER A  19     -16.527  13.724   3.860  1.00 10.00      A   
ATOM    100  HN  SER A  19     -17.353  14.233   3.993  1.00 10.00      A   
ATOM    101  CA  SER A  19     -15.844  13.793   2.571  1.00 10.00      A   
ATOM    102  CB  SER A  19     -16.721  14.474   1.510  1.00 10.00      A   
ATOM    103  OG  SER A  19     -16.755  15.886   1.667  1.00 10.00      A   
ATOM    104  HG  SER A  19     -17.223  16.114   2.486  1.00 10.00      A   
ATOM    105  C   SER A  19     -14.484  14.481   2.689  1.00 10.00      A   
ATOM    106  O   SER A  19     -13.605  14.292   1.849  1.00 10.00      A   
ATOM    107  N   PHE A  20     -14.309  15.261   3.752  1.00 10.00      A   
ATOM    108  HN  PHE A  20     -15.041  15.359   4.399  1.00 10.00      A   
ATOM    109  CA  PHE A  20     -13.055  15.969   3.983  1.00 10.00      A   
ATOM    110  CB  PHE A  20     -13.300  17.315   4.673  1.00 10.00      A   
ATOM    111  CG  PHE A  20     -14.029  18.308   3.812  1.00 10.00      A   
ATOM    112  CD1 PHE A  20     -15.361  18.604   4.047  1.00 10.00      A   
ATOM    113  CD2 PHE A  20     -13.384  18.936   2.757  1.00 10.00      A   
ATOM    114  CE1 PHE A  20     -16.034  19.509   3.248  1.00 10.00      A   
ATOM    115  CE2 PHE A  20     -14.050  19.844   1.954  1.00 10.00      A   
ATOM    116  CZ  PHE A  20     -15.378  20.129   2.200  1.00 10.00      A   
ATOM    117  C   PHE A  20     -12.082  15.115   4.792  1.00 10.00      A   
ATOM    118  O   PHE A  20     -10.938  15.510   5.037  1.00 10.00      A   
ATOM    119  N   ILE A  21     -12.537  13.944   5.210  1.00 10.00      A   
ATOM    120  HN  ILE A  21     -13.455  13.680   4.985  1.00 10.00      A   
ATOM    121  CA  ILE A  21     -11.709  13.033   5.985  1.00 10.00      A   
ATOM    122  CB  ILE A  21     -12.451  12.527   7.235  1.00 10.00      A   
ATOM    123  CG1 ILE A  21     -13.094  13.700   7.978  1.00 10.00      A   
ATOM    124  CG2 ILE A  21     -11.495  11.774   8.151  1.00 10.00      A   
ATOM    125  CD1 ILE A  21     -14.056  13.284   9.068  1.00 10.00      A   
ATOM    126  C   ILE A  21     -11.305  11.843   5.125  1.00 10.00      A   
ATOM    127  O   ILE A  21     -12.146  11.023   4.744  1.00 10.00      A   
ATOM    128  N   GLN A  22     -10.023  11.753   4.811  1.00 10.00      A   
ATOM    129  HN  GLN A  22      -9.397  12.429   5.151  1.00 10.00      A   
ATOM    130  CA  GLN A  22      -9.517  10.674   3.973  1.00 10.00      A   
ATOM    131  CB  GLN A  22      -8.836  11.246   2.724  1.00 10.00      A   
ATOM    132  CG  GLN A  22      -9.751  12.068   1.830  1.00 10.00      A   
ATOM    133  CD  GLN A  22     -10.736  11.214   1.057  1.00 10.00      A   
ATOM    134  OE1 GLN A  22     -10.469  10.803  -0.074  1.00 10.00      A   
ATOM    135  NE2 GLN A  22     -11.880  10.925   1.666  1.00 10.00      A   
ATOM    136 HE21 GLN A  22     -12.025  11.274   2.572  1.00 10.00      A   
ATOM    137 HE22 GLN A  22     -12.535  10.385   1.183  1.00 10.00      A   
ATOM    138  C   GLN A  22      -8.542   9.773   4.725  1.00 10.00      A   
ATOM    139  O   GLN A  22      -8.327   8.625   4.336  1.00 10.00      A   
ATOM    140  N   LEU A  23      -7.950  10.292   5.797  1.00 10.00      A   
ATOM    141  HN  LEU A  23      -8.159  11.210   6.066  1.00 10.00      A   
ATOM    142  CA  LEU A  23      -6.993   9.520   6.582  1.00 10.00      A   
ATOM    143  CB  LEU A  23      -6.243  10.406   7.576  1.00 10.00      A   
ATOM    144  CG  LEU A  23      -4.804  10.772   7.196  1.00 10.00      A   
ATOM    145  CD1 LEU A  23      -4.770  11.567   5.899  1.00 10.00      A   
ATOM    146  CD2 LEU A  23      -4.132  11.545   8.320  1.00 10.00      A   
ATOM    147  C   LEU A  23      -7.662   8.353   7.299  1.00 10.00      A   
ATOM    148  O   LEU A  23      -8.689   8.521   7.960  1.00 10.00      A   
ATOM    149  N   ASP A  24      -7.058   7.181   7.173  1.00 10.00      A   
ATOM    150  HN  ASP A  24      -6.228   7.131   6.654  1.00 10.00      A   
ATOM    151  CA  ASP A  24      -7.581   5.961   7.780  1.00 10.00      A   
ATOM    152  CB  ASP A  24      -6.722   4.753   7.396  1.00 10.00      A   
ATOM    153  CG  ASP A  24      -6.444   4.674   5.911  1.00 10.00      A   
ATOM    154  OD1 ASP A  24      -7.310   4.174   5.166  1.00 10.00      A   
ATOM    155  OD2 ASP A  24      -5.356   5.119   5.480  1.00 10.00      A   
ATOM    156  C   ASP A  24      -7.651   6.080   9.293  1.00 10.00      A   
ATOM    157  O   ASP A  24      -8.654   5.717   9.900  1.00 10.00      A   
ATOM    158  N   LYS A  25      -6.591   6.608   9.892  1.00 10.00      A   
ATOM    159  HN  LYS A  25      -5.829   6.896   9.342  1.00 10.00      A   
ATOM    160  CA  LYS A  25      -6.527   6.772  11.344  1.00 10.00      A   
ATOM    161  CB  LYS A  25      -5.183   7.370  11.764  1.00 10.00      A   
ATOM    162  CG  LYS A  25      -4.030   6.381  11.721  1.00 10.00      A   
ATOM    163  CD  LYS A  25      -2.754   6.982  12.286  1.00 10.00      A   
ATOM    164  CE  LYS A  25      -1.671   5.929  12.442  1.00 10.00      A   
ATOM    165  NZ  LYS A  25      -2.023   4.919  13.472  1.00 10.00      A   
ATOM    166  HZ1 LYS A  25      -1.232   4.256  13.605  1.00 10.00      A   
ATOM    167  HZ2 LYS A  25      -2.868   4.378  13.177  1.00 10.00      A   
ATOM    168  HZ3 LYS A  25      -2.225   5.385  14.378  1.00 10.00      A   
ATOM    169  C   LYS A  25      -7.680   7.621  11.868  1.00 10.00      A   
ATOM    170  O   LYS A  25      -8.255   7.331  12.921  1.00 10.00      A   
ATOM    171  N   ASP A  26      -8.017   8.666  11.128  1.00 10.00      A   
ATOM    172  HN  ASP A  26      -7.514   8.852  10.308  1.00 10.00      A   
ATOM    173  CA  ASP A  26      -9.112   9.548  11.510  1.00 10.00      A   
ATOM    174  CB  ASP A  26      -9.045  10.877  10.753  1.00 10.00      A   
ATOM    175  CG  ASP A  26      -7.948  11.790  11.257  1.00 10.00      A   
ATOM    176  OD1 ASP A  26      -8.045  12.272  12.404  1.00 10.00      A   
ATOM    177  OD2 ASP A  26      -6.980  12.031  10.504  1.00 10.00      A   
ATOM    178  C   ASP A  26     -10.451   8.868  11.259  1.00 10.00      A   
ATOM    179  O   ASP A  26     -11.305   8.808  12.147  1.00 10.00      A   
ATOM    180  N   ARG A  27     -10.617   8.337  10.052  1.00 10.00      A   
ATOM    181  HN  ARG A  27      -9.891   8.415   9.394  1.00 10.00      A   
ATOM    182  CA  ARG A  27     -11.845   7.651   9.667  1.00 10.00      A   
ATOM    183  CB  ARG A  27     -11.761   7.145   8.225  1.00 10.00      A   
ATOM    184  CG  ARG A  27     -12.064   8.207   7.185  1.00 10.00      A   
ATOM    185  CD  ARG A  27     -12.928   7.649   6.066  1.00 10.00      A   
ATOM    186  NE  ARG A  27     -13.659   8.704   5.359  1.00 10.00      A   
ATOM    187  HE  ARG A  27     -13.151   9.508   5.105  1.00 10.00      A   
ATOM    188  CZ  ARG A  27     -14.955   8.637   5.053  1.00 10.00      A   
ATOM    189  NH1 ARG A  27     -15.669   7.570   5.391  1.00 10.00      A   
ATOM    190 HH11 ARG A  27     -16.681   7.515   5.146  1.00 10.00      A   
ATOM    191 HH12 ARG A  27     -15.220   6.773   5.917  1.00 10.00      A   
ATOM    192  NH2 ARG A  27     -15.548   9.654   4.439  1.00 10.00      A   
ATOM    193 HH21 ARG A  27     -15.002  10.511   4.196  1.00 10.00      A   
ATOM    194 HH22 ARG A  27     -16.564   9.607   4.204  1.00 10.00      A   
ATOM    195  C   ARG A  27     -12.167   6.506  10.617  1.00 10.00      A   
ATOM    196  O   ARG A  27     -13.322   6.312  10.999  1.00 10.00      A   
ATOM    197  N   ASN A  28     -11.142   5.763  11.014  1.00 10.00      A   
ATOM    198  HN  ASN A  28     -10.239   5.969  10.673  1.00 10.00      A   
ATOM    199  CA  ASN A  28     -11.319   4.642  11.931  1.00 10.00      A   
ATOM    200  CB  ASN A  28     -10.009   3.896  12.157  1.00 10.00      A   
ATOM    201  CG  ASN A  28      -9.671   2.955  11.022  1.00 10.00      A   
ATOM    202  OD1 ASN A  28     -10.521   2.642  10.184  1.00 10.00      A   
ATOM    203  ND2 ASN A  28      -8.439   2.477  10.998  1.00 10.00      A   
ATOM    204 HD21 ASN A  28      -7.817   2.754  11.710  1.00 10.00      A   
ATOM    205 HD22 ASN A  28      -8.186   1.875  10.261  1.00 10.00      A   
ATOM    206  C   ASN A  28     -11.895   5.104  13.262  1.00 10.00      A   
ATOM    207  O   ASN A  28     -12.756   4.440  13.839  1.00 10.00      A   
ATOM    208  N   SER A  29     -11.436   6.254  13.734  1.00 10.00      A   
ATOM    209  HN  SER A  29     -10.754   6.743  13.227  1.00 10.00      A   
ATOM    210  CA  SER A  29     -11.921   6.811  14.988  1.00 10.00      A   
ATOM    211  CB  SER A  29     -11.029   7.977  15.419  1.00 10.00      A   
ATOM    212  OG  SER A  29      -9.662   7.589  15.400  1.00 10.00      A   
ATOM    213  HG  SER A  29      -9.267   7.836  14.552  1.00 10.00      A   
ATOM    214  C   SER A  29     -13.377   7.261  14.847  1.00 10.00      A   
ATOM    215  O   SER A  29     -14.152   7.218  15.802  1.00 10.00      A   
ATOM    216  N   VAL A  30     -13.742   7.675  13.639  1.00 10.00      A   
ATOM    217  HN  VAL A  30     -13.076   7.682  12.917  1.00 10.00      A   
ATOM    218  CA  VAL A  30     -15.101   8.124  13.353  1.00 10.00      A   
ATOM    219  CB  VAL A  30     -15.175   8.843  11.988  1.00 10.00      A   
ATOM    220  CG1 VAL A  30     -16.596   9.290  11.680  1.00 10.00      A   
ATOM    221  CG2 VAL A  30     -14.232  10.034  11.969  1.00 10.00      A   
ATOM    222  C   VAL A  30     -16.072   6.944  13.362  1.00 10.00      A   
ATOM    223  O   VAL A  30     -17.238   7.088  13.716  1.00 10.00      A   
ATOM    224  N   SER A  31     -15.572   5.770  12.997  1.00 10.00      A   
ATOM    225  HN  SER A  31     -14.632   5.715  12.731  1.00 10.00      A   
ATOM    226  CA  SER A  31     -16.392   4.563  12.961  1.00 10.00      A   
ATOM    227  CB  SER A  31     -15.857   3.591  11.905  1.00 10.00      A   
ATOM    228  OG  SER A  31     -14.488   3.293  12.127  1.00 10.00      A   
ATOM    229  HG  SER A  31     -14.155   3.848  12.842  1.00 10.00      A   
ATOM    230  C   SER A  31     -16.459   3.878  14.330  1.00 10.00      A   
ATOM    231  O   SER A  31     -16.795   2.697  14.424  1.00 10.00      A   
ATOM    232  N   LEU A  32     -16.143   4.621  15.387  1.00 10.00      A   
ATOM    233  HN  LEU A  32     -15.890   5.559  15.257  1.00 10.00      A   
ATOM    234  CA  LEU A  32     -16.162   4.069  16.738  1.00 10.00      A   
ATOM    235  CB  LEU A  32     -14.741   3.724  17.185  1.00 10.00      A   
ATOM    236  CG  LEU A  32     -14.144   2.452  16.591  1.00 10.00      A   
ATOM    237  CD1 LEU A  32     -12.629   2.467  16.712  1.00 10.00      A   
ATOM    238  CD2 LEU A  32     -14.727   1.229  17.280  1.00 10.00      A   
ATOM    239  C   LEU A  32     -16.811   5.016  17.741  1.00 10.00      A   
ATOM    240  O   LEU A  32     -16.514   4.965  18.936  1.00 10.00      A   
ATOM    241  N   VAL A  33     -17.702   5.872  17.260  1.00 10.00      A   
ATOM    242  HN  VAL A  33     -17.912   5.858  16.303  1.00 10.00      A   
ATOM    243  CA  VAL A  33     -18.388   6.821  18.132  1.00 10.00      A   
ATOM    244  CB  VAL A  33     -18.343   8.274  17.607  1.00 10.00      A   
ATOM    245  CG1 VAL A  33     -16.916   8.799  17.616  1.00 10.00      A   
ATOM    246  CG2 VAL A  33     -18.941   8.383  16.215  1.00 10.00      A   
ATOM    247  C   VAL A  33     -19.830   6.397  18.412  1.00 10.00      A   
ATOM    248  O   VAL A  33     -20.282   6.451  19.557  1.00 10.00      A   
ATOM    249  N   CYS A  34     -20.539   5.972  17.366  1.00 10.00      A   
ATOM    250  HN  CYS A  34     -20.119   5.957  16.479  1.00 10.00      A   
ATOM    251  CA  CYS A  34     -21.925   5.530  17.492  1.00 10.00      A   
ATOM    252  CB  CYS A  34     -22.858   6.720  17.746  1.00 10.00      A   
ATOM    253  SG  CYS A  34     -22.973   7.888  16.373  1.00 10.00      A   
ATOM    254  HG  CYS A  34     -23.927   8.761  16.669  1.00 10.00      A   
ATOM    255  C   CYS A  34     -22.356   4.788  16.225  1.00 10.00      A   
ATOM    256  O   CYS A  34     -21.750   4.957  15.159  1.00 10.00      A   
ATOM    257  N   LYS A  35     -23.403   3.976  16.333  1.00 10.00      A   
ATOM    258  HN  LYS A  35     -23.861   3.892  17.207  1.00 10.00      A   
ATOM    259  CA  LYS A  35     -23.892   3.201  15.194  1.00 10.00      A   
ATOM    260  CB  LYS A  35     -25.057   2.290  15.601  1.00 10.00      A   
ATOM    261  CG  LYS A  35     -25.489   1.305  14.518  1.00 10.00      A   
ATOM    262  CD  LYS A  35     -24.497   0.158  14.366  1.00 10.00      A   
ATOM    263  CE  LYS A  35     -24.604  -0.829  15.521  1.00 10.00      A   
ATOM    264  NZ  LYS A  35     -23.562  -1.894  15.456  1.00 10.00      A   
ATOM    265  HZ1 LYS A  35     -23.779  -2.564  14.694  1.00 10.00      A   
ATOM    266  HZ2 LYS A  35     -23.529  -2.416  16.365  1.00 10.00      A   
ATOM    267  HZ3 LYS A  35     -22.626  -1.473  15.278  1.00 10.00      A   
ATOM    268  C   LYS A  35     -24.303   4.105  14.034  1.00 10.00      A   
ATOM    269  O   LYS A  35     -24.034   3.793  12.872  1.00 10.00      A   
ATOM    270  N   SER A  36     -24.927   5.234  14.365  1.00 10.00      A   
ATOM    271  HN  SER A  36     -25.077   5.435  15.315  1.00 10.00      A   
ATOM    272  CA  SER A  36     -25.388   6.188  13.363  1.00 10.00      A   
ATOM    273  CB  SER A  36     -26.054   7.383  14.050  1.00 10.00      A   
ATOM    274  OG  SER A  36     -26.966   6.946  15.047  1.00 10.00      A   
ATOM    275  HG  SER A  36     -27.750   6.581  14.624  1.00 10.00      A   
ATOM    276  C   SER A  36     -24.245   6.651  12.461  1.00 10.00      A   
ATOM    277  O   SER A  36     -24.356   6.612  11.238  1.00 10.00      A   
ATOM    278  N   TRP A  37     -23.142   7.067  13.069  1.00 10.00      A   
ATOM    279  HN  TRP A  37     -23.101   7.060  14.048  1.00 10.00      A   
ATOM    280  CA  TRP A  37     -21.988   7.538  12.313  1.00 10.00      A   
ATOM    281  CB  TRP A  37     -21.004   8.284  13.222  1.00 10.00      A   
ATOM    282  CG  TRP A  37     -21.415   9.690  13.542  1.00 10.00      A   
ATOM    283  CD1 TRP A  37     -22.686  10.155  13.700  1.00 10.00      A   
ATOM    284  CD2 TRP A  37     -20.547  10.814  13.753  1.00 10.00      A   
ATOM    285  NE1 TRP A  37     -22.669  11.495  13.988  1.00 10.00      A   
ATOM    286  HE1 TRP A  37     -23.463  12.056  14.142  1.00 10.00      A   
ATOM    287  CE2 TRP A  37     -21.369  11.924  14.028  1.00 10.00      A   
ATOM    288  CE3 TRP A  37     -19.156  10.990  13.732  1.00 10.00      A   
ATOM    289  CZ2 TRP A  37     -20.849  13.190  14.283  1.00 10.00      A   
ATOM    290  CZ3 TRP A  37     -18.644  12.248  13.988  1.00 10.00      A   
ATOM    291  CH2 TRP A  37     -19.488  13.332  14.259  1.00 10.00      A   
ATOM    292  C   TRP A  37     -21.283   6.388  11.600  1.00 10.00      A   
ATOM    293  O   TRP A  37     -20.772   6.558  10.494  1.00 10.00      A   
ATOM    294  N   TYR A  38     -21.273   5.216  12.231  1.00 10.00      A   
ATOM    295  HN  TYR A  38     -21.725   5.135  13.100  1.00 10.00      A   
ATOM    296  CA  TYR A  38     -20.623   4.040  11.660  1.00 10.00      A   
ATOM    297  CB  TYR A  38     -20.681   2.851  12.630  1.00 10.00      A   
ATOM    298  CG  TYR A  38     -20.360   1.514  11.984  1.00 10.00      A   
ATOM    299  CD1 TYR A  38     -21.357   0.575  11.745  1.00 10.00      A   
ATOM    300  CD2 TYR A  38     -19.060   1.196  11.601  1.00 10.00      A   
ATOM    301  CE1 TYR A  38     -21.071  -0.638  11.144  1.00 10.00      A   
ATOM    302  CE2 TYR A  38     -18.765  -0.018  11.000  1.00 10.00      A   
ATOM    303  CZ  TYR A  38     -19.773  -0.930  10.772  1.00 10.00      A   
ATOM    304  OH  TYR A  38     -19.490  -2.140  10.166  1.00 10.00      A   
ATOM    305  HH  TYR A  38     -18.635  -2.472  10.478  1.00 10.00      A   
ATOM    306  C   TYR A  38     -21.232   3.658  10.314  1.00 10.00      A   
ATOM    307  O   TYR A  38     -20.510   3.442   9.338  1.00 10.00      A   
ATOM    308  N   GLU A  39     -22.558   3.586  10.265  1.00 10.00      A   
ATOM    309  HN  GLU A  39     -23.080   3.785  11.075  1.00 10.00      A   
ATOM    310  CA  GLU A  39     -23.260   3.214   9.040  1.00 10.00      A   
ATOM    311  CB  GLU A  39     -24.762   3.054   9.286  1.00 10.00      A   
ATOM    312  CG  GLU A  39     -25.133   1.842  10.131  1.00 10.00      A   
ATOM    313  CD  GLU A  39     -24.728   0.521   9.500  1.00 10.00      A   
ATOM    314  OE1 GLU A  39     -24.797  -0.516  10.191  1.00 10.00      A   
ATOM    315  OE2 GLU A  39     -24.348   0.511   8.311  1.00 10.00      A   
ATOM    316  C   GLU A  39     -22.997   4.199   7.902  1.00 10.00      A   
ATOM    317  O   GLU A  39     -22.879   3.805   6.745  1.00 10.00      A   
ATOM    318  N   ILE A  40     -22.893   5.481   8.227  1.00 10.00      A   
ATOM    319  HN  ILE A  40     -23.001   5.755   9.162  1.00 10.00      A   
ATOM    320  CA  ILE A  40     -22.635   6.491   7.207  1.00 10.00      A   
ATOM    321  CB  ILE A  40     -23.042   7.907   7.676  1.00 10.00      A   
ATOM    322  CG1 ILE A  40     -24.532   7.932   8.036  1.00 10.00      A   
ATOM    323  CG2 ILE A  40     -22.737   8.944   6.599  1.00 10.00      A   
ATOM    324  CD1 ILE A  40     -25.046   9.290   8.463  1.00 10.00      A   
ATOM    325  C   ILE A  40     -21.165   6.472   6.777  1.00 10.00      A   
ATOM    326  O   ILE A  40     -20.851   6.613   5.595  1.00 10.00      A   
ATOM    327  N   GLU A  41     -20.269   6.274   7.741  1.00 10.00      A   
ATOM    328  HN  GLU A  41     -20.581   6.157   8.665  1.00 10.00      A   
ATOM    329  CA  GLU A  41     -18.835   6.231   7.465  1.00 10.00      A   
ATOM    330  CB  GLU A  41     -18.035   6.108   8.769  1.00 10.00      A   
ATOM    331  CG  GLU A  41     -16.565   6.494   8.653  1.00 10.00      A   
ATOM    332  CD  GLU A  41     -15.686   5.388   8.089  1.00 10.00      A   
ATOM    333  OE1 GLU A  41     -15.573   4.325   8.729  1.00 10.00      A   
ATOM    334  OE2 GLU A  41     -15.092   5.585   7.009  1.00 10.00      A   
ATOM    335  C   GLU A  41     -18.491   5.080   6.518  1.00 10.00      A   
ATOM    336  O   GLU A  41     -17.807   5.276   5.509  1.00 10.00      A   
ATOM    337  N   ARG A  42     -18.998   3.891   6.828  1.00 10.00      A   
ATOM    338  HN  ARG A  42     -19.569   3.807   7.625  1.00 10.00      A   
ATOM    339  CA  ARG A  42     -18.731   2.707   6.016  1.00 10.00      A   
ATOM    340  CB  ARG A  42     -19.333   1.451   6.660  1.00 10.00      A   
ATOM    341  CG  ARG A  42     -20.852   1.452   6.724  1.00 10.00      A   
ATOM    342  CD  ARG A  42     -21.399   0.156   7.300  1.00 10.00      A   
ATOM    343  NE  ARG A  42     -21.431  -0.923   6.309  1.00 10.00      A   
ATOM    344  HE  ARG A  42     -20.610  -1.083   5.789  1.00 10.00      A   
ATOM    345  CZ  ARG A  42     -22.504  -1.682   6.068  1.00 10.00      A   
ATOM    346  NH1 ARG A  42     -23.636  -1.475   6.735  1.00 10.00      A   
ATOM    347 HH11 ARG A  42     -23.699  -0.704   7.456  1.00 10.00      A   
ATOM    348 HH12 ARG A  42     -24.468  -2.071   6.552  1.00 10.00      A   
ATOM    349  NH2 ARG A  42     -22.445  -2.656   5.167  1.00 10.00      A   
ATOM    350 HH21 ARG A  42     -23.287  -3.246   4.983  1.00 10.00      A   
ATOM    351 HH22 ARG A  42     -21.560  -2.846   4.643  1.00 10.00      A   
ATOM    352  C   ARG A  42     -19.240   2.871   4.585  1.00 10.00      A   
ATOM    353  O   ARG A  42     -18.712   2.260   3.655  1.00 10.00      A   
ATOM    354  N   TRP A  43     -20.239   3.722   4.407  1.00 10.00      A   
ATOM    355  HN  TRP A  43     -20.594   4.214   5.177  1.00 10.00      A   
ATOM    356  CA  TRP A  43     -20.816   3.947   3.095  1.00 10.00      A   
ATOM    357  CB  TRP A  43     -22.332   4.117   3.195  1.00 10.00      A   
ATOM    358  CG  TRP A  43     -23.088   2.824   3.181  1.00 10.00      A   
ATOM    359  CD1 TRP A  43     -23.530   2.120   4.262  1.00 10.00      A   
ATOM    360  CD2 TRP A  43     -23.491   2.082   2.026  1.00 10.00      A   
ATOM    361  NE1 TRP A  43     -24.192   0.989   3.852  1.00 10.00      A   
ATOM    362  HE1 TRP A  43     -24.607   0.324   4.445  1.00 10.00      A   
ATOM    363  CE2 TRP A  43     -24.180   0.941   2.482  1.00 10.00      A   
ATOM    364  CE3 TRP A  43     -23.339   2.273   0.651  1.00 10.00      A   
ATOM    365  CZ2 TRP A  43     -24.715  -0.004   1.611  1.00 10.00      A   
ATOM    366  CZ3 TRP A  43     -23.871   1.334  -0.212  1.00 10.00      A   
ATOM    367  CH2 TRP A  43     -24.551   0.211   0.270  1.00 10.00      A   
ATOM    368  C   TRP A  43     -20.202   5.143   2.374  1.00 10.00      A   
ATOM    369  O   TRP A  43     -20.652   5.501   1.288  1.00 10.00      A   
ATOM    370  N   CYS A  44     -19.182   5.765   2.959  1.00 10.00      A   
ATOM    371  HN  CYS A  44     -18.851   5.454   3.832  1.00 10.00      A   
ATOM    372  CA  CYS A  44     -18.559   6.917   2.315  1.00 10.00      A   
ATOM    373  CB  CYS A  44     -19.021   8.234   2.942  1.00 10.00      A   
ATOM    374  SG  CYS A  44     -18.679   8.390   4.708  1.00 10.00      A   
ATOM    375  HG  CYS A  44     -19.670   7.785   5.357  1.00 10.00      A   
ATOM    376  C   CYS A  44     -17.036   6.837   2.265  1.00 10.00      A   
ATOM    377  O   CYS A  44     -16.381   7.781   1.823  1.00 10.00      A   
ATOM    378  N   ARG A  45     -16.466   5.728   2.731  1.00 10.00      A   
ATOM    379  HN  ARG A  45     -17.025   5.014   3.100  1.00 10.00      A   
ATOM    380  CA  ARG A  45     -15.012   5.566   2.700  1.00 10.00      A   
ATOM    381  CB  ARG A  45     -14.530   4.459   3.642  1.00 10.00      A   
ATOM    382  CG  ARG A  45     -13.041   4.540   3.951  1.00 10.00      A   
ATOM    383  CD  ARG A  45     -12.601   3.498   4.969  1.00 10.00      A   
ATOM    384  NE  ARG A  45     -13.091   3.776   6.321  1.00 10.00      A   
ATOM    385  HE  ARG A  45     -13.980   4.209   6.402  1.00 10.00      A   
ATOM    386  CZ  ARG A  45     -12.413   3.492   7.439  1.00 10.00      A   
ATOM    387  NH1 ARG A  45     -11.206   2.937   7.378  1.00 10.00      A   
ATOM    388 HH11 ARG A  45     -10.776   2.715   6.455  1.00 10.00      A   
ATOM    389 HH12 ARG A  45     -10.682   2.718   8.257  1.00 10.00      A   
ATOM    390  NH2 ARG A  45     -12.963   3.725   8.622  1.00 10.00      A   
ATOM    391 HH21 ARG A  45     -13.934   4.128   8.685  1.00 10.00      A   
ATOM    392 HH22 ARG A  45     -12.442   3.504   9.494  1.00 10.00      A   
ATOM    393  C   ARG A  45     -14.552   5.305   1.270  1.00 10.00      A   
ATOM    394  O   ARG A  45     -15.009   4.359   0.627  1.00 10.00      A   
ATOM    395  N   ARG A  46     -13.647   6.143   0.785  1.00 10.00      A   
ATOM    396  HN  ARG A  46     -13.285   6.840   1.372  1.00 10.00      A   
ATOM    397  CA  ARG A  46     -13.154   6.041  -0.585  1.00 10.00      A   
ATOM    398  CB  ARG A  46     -12.620   7.394  -1.058  1.00 10.00      A   
ATOM    399  CG  ARG A  46     -13.675   8.470  -1.248  1.00 10.00      A   
ATOM    400  CD  ARG A  46     -13.050   9.748  -1.786  1.00 10.00      A   
ATOM    401  NE  ARG A  46     -14.012  10.844  -1.874  1.00 10.00      A   
ATOM    402  HE  ARG A  46     -14.968  10.604  -1.955  1.00 10.00      A   
ATOM    403  CZ  ARG A  46     -13.669  12.134  -1.854  1.00 10.00      A   
ATOM    404  NH1 ARG A  46     -12.393  12.487  -1.734  1.00 10.00      A   
ATOM    405 HH11 ARG A  46     -12.126  13.498  -1.717  1.00 10.00      A   
ATOM    406 HH12 ARG A  46     -11.652  11.757  -1.657  1.00 10.00      A   
ATOM    407  NH2 ARG A  46     -14.605  13.066  -1.945  1.00 10.00      A   
ATOM    408 HH21 ARG A  46     -15.607  12.792  -2.040  1.00 10.00      A   
ATOM    409 HH22 ARG A  46     -14.343  14.076  -1.925  1.00 10.00      A   
ATOM    410  C   ARG A  46     -12.059   4.994  -0.738  1.00 10.00      A   
ATOM    411  O   ARG A  46     -12.085   4.192  -1.673  1.00 10.00      A   
ATOM    412  N   LYS A  47     -11.098   5.000   0.178  1.00 10.00      A   
ATOM    413  HN  LYS A  47     -11.143   5.641   0.920  1.00 10.00      A   
ATOM    414  CA  LYS A  47      -9.980   4.066   0.109  1.00 10.00      A   
ATOM    415  CB  LYS A  47      -8.664   4.810  -0.158  1.00 10.00      A   
ATOM    416  CG  LYS A  47      -8.482   6.082   0.662  1.00 10.00      A   
ATOM    417  CD  LYS A  47      -7.041   6.268   1.113  1.00 10.00      A   
ATOM    418  CE  LYS A  47      -6.682   5.300   2.229  1.00 10.00      A   
ATOM    419  NZ  LYS A  47      -5.367   5.619   2.846  1.00 10.00      A   
ATOM    420  HZ1 LYS A  47      -5.224   6.647   2.873  1.00 10.00      A   
ATOM    421  HZ2 LYS A  47      -4.596   5.190   2.299  1.00 10.00      A   
ATOM    422  HZ3 LYS A  47      -5.331   5.252   3.826  1.00 10.00      A   
ATOM    423  C   LYS A  47      -9.845   3.201   1.354  1.00 10.00      A   
ATOM    424  O   LYS A  47     -10.327   3.550   2.432  1.00 10.00      A   
ATOM    425  N   VAL A  48      -9.190   2.067   1.180  1.00 10.00      A   
ATOM    426  HN  VAL A  48      -8.861   1.847   0.280  1.00 10.00      A   
ATOM    427  CA  VAL A  48      -8.938   1.131   2.264  1.00 10.00      A   
ATOM    428  CB  VAL A  48      -9.885  -0.090   2.228  1.00 10.00      A   
ATOM    429  CG1 VAL A  48     -11.229   0.268   2.838  1.00 10.00      A   
ATOM    430  CG2 VAL A  48     -10.061  -0.609   0.808  1.00 10.00      A   
ATOM    431  C   VAL A  48      -7.490   0.660   2.222  1.00 10.00      A   
ATOM    432  O   VAL A  48      -7.047   0.065   1.238  1.00 10.00      A   
ATOM    433  N   PHE A  49      -6.746   0.963   3.274  1.00 10.00      A   
ATOM    434  HN  PHE A  49      -7.142   1.467   4.018  1.00 10.00      A   
ATOM    435  CA  PHE A  49      -5.351   0.569   3.348  1.00 10.00      A   
ATOM    436  CB  PHE A  49      -4.482   1.743   3.811  1.00 10.00      A   
ATOM    437  CG  PHE A  49      -3.084   1.350   4.197  1.00 10.00      A   
ATOM    438  CD1 PHE A  49      -2.187   0.899   3.244  1.00 10.00      A   
ATOM    439  CD2 PHE A  49      -2.671   1.423   5.518  1.00 10.00      A   
ATOM    440  CE1 PHE A  49      -0.904   0.530   3.599  1.00 10.00      A   
ATOM    441  CE2 PHE A  49      -1.390   1.057   5.879  1.00 10.00      A   
ATOM    442  CZ  PHE A  49      -0.503   0.609   4.920  1.00 10.00      A   
ATOM    443  C   PHE A  49      -5.170  -0.632   4.266  1.00 10.00      A   
ATOM    444  O   PHE A  49      -5.409  -0.547   5.472  1.00 10.00      A   
ATOM    445  N   ILE A  50      -4.752  -1.744   3.685  1.00 10.00      A   
ATOM    446  HN  ILE A  50      -4.577  -1.740   2.716  1.00 10.00      A   
ATOM    447  CA  ILE A  50      -4.530  -2.966   4.441  1.00 10.00      A   
ATOM    448  CB  ILE A  50      -5.375  -4.143   3.901  1.00 10.00      A   
ATOM    449  CG1 ILE A  50      -6.791  -3.682   3.524  1.00 10.00      A   
ATOM    450  CG2 ILE A  50      -5.438  -5.269   4.923  1.00 10.00      A   
ATOM    451  CD1 ILE A  50      -7.638  -3.242   4.700  1.00 10.00      A   
ATOM    452  C   ILE A  50      -3.050  -3.341   4.391  1.00 10.00      A   
ATOM    453  O   ILE A  50      -2.512  -3.633   3.320  1.00 10.00      A   
ATOM    454  N   GLY A  51      -2.390  -3.306   5.546  1.00 10.00      A   
ATOM    455  HN  GLY A  51      -2.867  -3.051   6.365  1.00 10.00      A   
ATOM    456  CA  GLY A  51      -0.975  -3.635   5.606  1.00 10.00      A   
ATOM    457  C   GLY A  51      -0.700  -5.101   5.336  1.00 10.00      A   
ATOM    458  O   GLY A  51       0.312  -5.444   4.730  1.00 10.00      A   
ATOM    459  N   ASN A  52      -1.603  -5.966   5.786  1.00 10.00      A   
ATOM    460  HN  ASN A  52      -2.393  -5.627   6.257  1.00 10.00      A   
ATOM    461  CA  ASN A  52      -1.459  -7.406   5.592  1.00 10.00      A   
ATOM    462  CB  ASN A  52      -1.224  -8.111   6.934  1.00 10.00      A   
ATOM    463  CG  ASN A  52      -0.797  -9.560   6.778  1.00 10.00      A   
ATOM    464  OD1 ASN A  52      -1.209 -10.251   5.847  1.00 10.00      A   
ATOM    465  ND2 ASN A  52       0.047 -10.026   7.682  1.00 10.00      A   
ATOM    466 HD21 ASN A  52       0.348  -9.422   8.389  1.00 10.00      A   
ATOM    467 HD22 ASN A  52       0.341 -10.959   7.601  1.00 10.00      A   
ATOM    468  C   ASN A  52      -2.704  -7.967   4.920  1.00 10.00      A   
ATOM    469  O   ASN A  52      -3.800  -7.893   5.474  1.00 10.00      A   
ATOM    470  N   CYS A  53      -2.533  -8.530   3.730  1.00 10.00      A   
ATOM    471  HN  CYS A  53      -1.628  -8.576   3.347  1.00 10.00      A   
ATOM    472  CA  CYS A  53      -3.647  -9.089   2.973  1.00 10.00      A   
ATOM    473  CB  CYS A  53      -3.173  -9.537   1.588  1.00 10.00      A   
ATOM    474  SG  CYS A  53      -1.614 -10.457   1.591  1.00 10.00      A   
ATOM    475  HG  CYS A  53      -0.839  -9.946   0.639  1.00 10.00      A   
ATOM    476  C   CYS A  53      -4.324 -10.251   3.699  1.00 10.00      A   
ATOM    477  O   CYS A  53      -5.514 -10.495   3.521  1.00 10.00      A   
ATOM    478  N   TYR A  54      -3.572 -10.949   4.535  1.00 10.00      A   
ATOM    479  HN  TYR A  54      -2.632 -10.688   4.672  1.00 10.00      A   
ATOM    480  CA  TYR A  54      -4.110 -12.094   5.264  1.00 10.00      A   
ATOM    481  CB  TYR A  54      -3.072 -13.218   5.342  1.00 10.00      A   
ATOM    482  CG  TYR A  54      -2.719 -13.811   3.994  1.00 10.00      A   
ATOM    483  CD1 TYR A  54      -1.394 -13.978   3.607  1.00 10.00      A   
ATOM    484  CD2 TYR A  54      -3.714 -14.201   3.106  1.00 10.00      A   
ATOM    485  CE1 TYR A  54      -1.073 -14.517   2.375  1.00 10.00      A   
ATOM    486  CE2 TYR A  54      -3.402 -14.742   1.874  1.00 10.00      A   
ATOM    487  CZ  TYR A  54      -2.081 -14.898   1.512  1.00 10.00      A   
ATOM    488  OH  TYR A  54      -1.768 -15.438   0.282  1.00 10.00      A   
ATOM    489  HH  TYR A  54      -1.916 -16.404   0.309  1.00 10.00      A   
ATOM    490  C   TYR A  54      -4.613 -11.713   6.655  1.00 10.00      A   
ATOM    491  O   TYR A  54      -4.906 -12.578   7.482  1.00 10.00      A   
ATOM    492  N   ALA A  55      -4.730 -10.419   6.904  1.00 10.00      A   
ATOM    493  HN  ALA A  55      -4.495  -9.773   6.205  1.00 10.00      A   
ATOM    494  CA  ALA A  55      -5.205  -9.941   8.193  1.00 10.00      A   
ATOM    495  CB  ALA A  55      -4.620  -8.572   8.507  1.00 10.00      A   
ATOM    496  C   ALA A  55      -6.731  -9.905   8.227  1.00 10.00      A   
ATOM    497  O   ALA A  55      -7.338  -9.883   9.301  1.00 10.00      A   
ATOM    498  N   VAL A  56      -7.345  -9.931   7.049  1.00 10.00      A   
ATOM    499  HN  VAL A  56      -6.807  -9.986   6.230  1.00 10.00      A   
ATOM    500  CA  VAL A  56      -8.797  -9.891   6.934  1.00 10.00      A   
ATOM    501  CB  VAL A  56      -9.323  -8.437   7.034  1.00 10.00      A   
ATOM    502  CG1 VAL A  56      -8.869  -7.600   5.845  1.00 10.00      A   
ATOM    503  CG2 VAL A  56     -10.838  -8.397   7.190  1.00 10.00      A   
ATOM    504  C   VAL A  56      -9.246 -10.528   5.615  1.00 10.00      A   
ATOM    505  O   VAL A  56      -8.529 -10.481   4.619  1.00 10.00      A   
ATOM    506  N   SER A  57     -10.423 -11.141   5.629  1.00 10.00      A   
ATOM    507  HN  SER A  57     -10.942 -11.156   6.456  1.00 10.00      A   
ATOM    508  CA  SER A  57     -10.969 -11.791   4.450  1.00 10.00      A   
ATOM    509  CB  SER A  57     -12.004 -12.835   4.880  1.00 10.00      A   
ATOM    510  OG  SER A  57     -12.388 -12.633   6.233  1.00 10.00      A   
ATOM    511  HG  SER A  57     -13.014 -11.891   6.280  1.00 10.00      A   
ATOM    512  C   SER A  57     -11.587 -10.767   3.489  1.00 10.00      A   
ATOM    513  O   SER A  57     -12.088  -9.725   3.923  1.00 10.00      A   
ATOM    514  N   PRO A  58     -11.554 -11.055   2.173  1.00 10.00      A   
ATOM    515  CA  PRO A  58     -12.096 -10.163   1.133  1.00 10.00      A   
ATOM    516  CB  PRO A  58     -12.000 -11.005  -0.143  1.00 10.00      A   
ATOM    517  CG  PRO A  58     -10.892 -11.965   0.120  1.00 10.00      A   
ATOM    518  CD  PRO A  58     -10.961 -12.277   1.588  1.00 10.00      A   
ATOM    519  C   PRO A  58     -13.544  -9.733   1.386  1.00 10.00      A   
ATOM    520  O   PRO A  58     -13.848  -8.538   1.405  1.00 10.00      A   
ATOM    521  N   ALA A  59     -14.427 -10.707   1.600  1.00 10.00      A   
ATOM    522  HN  ALA A  59     -14.120 -11.639   1.585  1.00 10.00      A   
ATOM    523  CA  ALA A  59     -15.845 -10.432   1.843  1.00 10.00      A   
ATOM    524  CB  ALA A  59     -16.609 -11.729   2.046  1.00 10.00      A   
ATOM    525  C   ALA A  59     -16.050  -9.502   3.037  1.00 10.00      A   
ATOM    526  O   ALA A  59     -16.946  -8.657   3.033  1.00 10.00      A   
ATOM    527  N   THR A  60     -15.202  -9.650   4.046  1.00 10.00      A   
ATOM    528  HN  THR A  60     -14.497 -10.326   3.978  1.00 10.00      A   
ATOM    529  CA  THR A  60     -15.283  -8.836   5.254  1.00 10.00      A   
ATOM    530  CB  THR A  60     -14.246  -9.313   6.284  1.00 10.00      A   
ATOM    531  OG1 THR A  60     -14.215 -10.741   6.265  1.00 10.00      A   
ATOM    532  HG1 THR A  60     -15.123 -11.072   6.290  1.00 10.00      A   
ATOM    533  CG2 THR A  60     -14.622  -8.854   7.681  1.00 10.00      A   
ATOM    534  C   THR A  60     -15.062  -7.350   4.947  1.00 10.00      A   
ATOM    535  O   THR A  60     -15.647  -6.475   5.590  1.00 10.00      A   
ATOM    536  N   VAL A  61     -14.224  -7.076   3.960  1.00 10.00      A   
ATOM    537  HN  VAL A  61     -13.792  -7.815   3.479  1.00 10.00      A   
ATOM    538  CA  VAL A  61     -13.927  -5.706   3.566  1.00 10.00      A   
ATOM    539  CB  VAL A  61     -12.574  -5.624   2.824  1.00 10.00      A   
ATOM    540  CG1 VAL A  61     -12.250  -4.188   2.432  1.00 10.00      A   
ATOM    541  CG2 VAL A  61     -11.458  -6.214   3.672  1.00 10.00      A   
ATOM    542  C   VAL A  61     -15.026  -5.159   2.657  1.00 10.00      A   
ATOM    543  O   VAL A  61     -15.572  -4.082   2.899  1.00 10.00      A   
ATOM    544  N   ILE A  62     -15.358  -5.933   1.637  1.00 10.00      A   
ATOM    545  HN  ILE A  62     -14.910  -6.799   1.537  1.00 10.00      A   
ATOM    546  CA  ILE A  62     -16.366  -5.551   0.657  1.00 10.00      A   
ATOM    547  CB  ILE A  62     -16.513  -6.634  -0.428  1.00 10.00      A   
ATOM    548  CG1 ILE A  62     -15.195  -6.808  -1.186  1.00 10.00      A   
ATOM    549  CG2 ILE A  62     -17.643  -6.291  -1.387  1.00 10.00      A   
ATOM    550  CD1 ILE A  62     -15.201  -7.966  -2.160  1.00 10.00      A   
ATOM    551  C   ILE A  62     -17.729  -5.278   1.290  1.00 10.00      A   
ATOM    552  O   ILE A  62     -18.379  -4.286   0.965  1.00 10.00      A   
ATOM    553  N   ARG A  63     -18.155  -6.147   2.196  1.00 10.00      A   
ATOM    554  HN  ARG A  63     -17.592  -6.922   2.429  1.00 10.00      A   
ATOM    555  CA  ARG A  63     -19.454  -5.984   2.840  1.00 10.00      A   
ATOM    556  CB  ARG A  63     -19.877  -7.241   3.599  1.00 10.00      A   
ATOM    557  CG  ARG A  63     -21.367  -7.521   3.511  1.00 10.00      A   
ATOM    558  CD  ARG A  63     -21.640  -9.010   3.395  1.00 10.00      A   
ATOM    559  NE  ARG A  63     -21.518  -9.693   4.681  1.00 10.00      A   
ATOM    560  HE  ARG A  63     -21.013  -9.232   5.391  1.00 10.00      A   
ATOM    561  CZ  ARG A  63     -22.052 -10.884   4.941  1.00 10.00      A   
ATOM    562  NH1 ARG A  63     -22.743 -11.526   4.002  1.00 10.00      A   
ATOM    563 HH11 ARG A  63     -23.161 -12.456   4.205  1.00 10.00      A   
ATOM    564 HH12 ARG A  63     -22.868 -11.098   3.048  1.00 10.00      A   
ATOM    565  NH2 ARG A  63     -21.895 -11.441   6.136  1.00 10.00      A   
ATOM    566 HH21 ARG A  63     -21.349 -10.949   6.879  1.00 10.00      A   
ATOM    567 HH22 ARG A  63     -22.319 -12.374   6.339  1.00 10.00      A   
ATOM    568  C   ARG A  63     -19.513  -4.752   3.736  1.00 10.00      A   
ATOM    569  O   ARG A  63     -20.545  -4.087   3.811  1.00 10.00      A   
ATOM    570  N   ARG A  64     -18.414  -4.438   4.408  1.00 10.00      A   
ATOM    571  HN  ARG A  64     -17.607  -4.988   4.304  1.00 10.00      A   
ATOM    572  CA  ARG A  64     -18.391  -3.273   5.281  1.00 10.00      A   
ATOM    573  CB  ARG A  64     -17.254  -3.331   6.298  1.00 10.00      A   
ATOM    574  CG  ARG A  64     -17.323  -2.218   7.331  1.00 10.00      A   
ATOM    575  CD  ARG A  64     -16.125  -2.231   8.263  1.00 10.00      A   
ATOM    576  NE  ARG A  64     -15.898  -0.907   8.840  1.00 10.00      A   
ATOM    577  HE  ARG A  64     -16.308  -0.143   8.376  1.00 10.00      A   
ATOM    578  CZ  ARG A  64     -15.167  -0.671   9.929  1.00 10.00      A   
ATOM    579  NH1 ARG A  64     -14.575  -1.665  10.589  1.00 10.00      A   
ATOM    580 HH11 ARG A  64     -14.674  -2.664  10.262  1.00 10.00      A   
ATOM    581 HH12 ARG A  64     -14.001  -1.462  11.439  1.00 10.00      A   
ATOM    582  NH2 ARG A  64     -15.027   0.577  10.357  1.00 10.00      A   
ATOM    583 HH21 ARG A  64     -14.461   0.777  11.205  1.00 10.00      A   
ATOM    584 HH22 ARG A  64     -15.477   1.363   9.842  1.00 10.00      A   
ATOM    585  C   ARG A  64     -18.319  -1.988   4.463  1.00 10.00      A   
ATOM    586  O   ARG A  64     -19.070  -1.045   4.713  1.00 10.00      A   
ATOM    587  N   PHE A  65     -17.423  -1.966   3.482  1.00 10.00      A   
ATOM    588  HN  PHE A  65     -16.861  -2.761   3.329  1.00 10.00      A   
ATOM    589  CA  PHE A  65     -17.254  -0.805   2.612  1.00 10.00      A   
ATOM    590  CB  PHE A  65     -15.821  -0.274   2.680  1.00 10.00      A   
ATOM    591  CG  PHE A  65     -15.345   0.065   4.061  1.00 10.00      A   
ATOM    592  CD1 PHE A  65     -14.299  -0.635   4.630  1.00 10.00      A   
ATOM    593  CD2 PHE A  65     -15.940   1.082   4.789  1.00 10.00      A   
ATOM    594  CE1 PHE A  65     -13.851  -0.330   5.899  1.00 10.00      A   
ATOM    595  CE2 PHE A  65     -15.499   1.393   6.062  1.00 10.00      A   
ATOM    596  CZ  PHE A  65     -14.452   0.685   6.615  1.00 10.00      A   
ATOM    597  C   PHE A  65     -17.587  -1.178   1.168  1.00 10.00      A   
ATOM    598  O   PHE A  65     -16.718  -1.609   0.411  1.00 10.00      A   
ATOM    599  N   PRO A  66     -18.851  -1.021   0.764  1.00 10.00      A   
ATOM    600  CA  PRO A  66     -19.298  -1.359  -0.576  1.00 10.00      A   
ATOM    601  CB  PRO A  66     -20.746  -1.796  -0.340  1.00 10.00      A   
ATOM    602  CG  PRO A  66     -21.171  -1.151   0.950  1.00 10.00      A   
ATOM    603  CD  PRO A  66     -19.956  -0.515   1.579  1.00 10.00      A   
ATOM    604  C   PRO A  66     -19.255  -0.174  -1.538  1.00 10.00      A   
ATOM    605  O   PRO A  66     -19.893  -0.198  -2.593  1.00 10.00      A   
ATOM    606  N   LYS A  67     -18.509   0.863  -1.182  1.00 10.00      A   
ATOM    607  HN  LYS A  67     -18.030   0.843  -0.324  1.00 10.00      A   
ATOM    608  CA  LYS A  67     -18.403   2.039  -2.031  1.00 10.00      A   
ATOM    609  CB  LYS A  67     -19.261   3.186  -1.476  1.00 10.00      A   
ATOM    610  CG  LYS A  67     -19.786   4.131  -2.546  1.00 10.00      A   
ATOM    611  CD  LYS A  67     -20.541   5.305  -1.948  1.00 10.00      A   
ATOM    612  CE  LYS A  67     -21.954   4.918  -1.549  1.00 10.00      A   
ATOM    613  NZ  LYS A  67     -22.574   5.941  -0.670  1.00 10.00      A   
ATOM    614  HZ1 LYS A  67     -23.531   5.645  -0.395  1.00 10.00      A   
ATOM    615  HZ2 LYS A  67     -22.636   6.856  -1.168  1.00 10.00      A   
ATOM    616  HZ3 LYS A  67     -22.000   6.067   0.191  1.00 10.00      A   
ATOM    617  C   LYS A  67     -16.944   2.471  -2.194  1.00 10.00      A   
ATOM    618  O   LYS A  67     -16.653   3.620  -2.542  1.00 10.00      A   
ATOM    619  N   VAL A  68     -16.031   1.536  -1.952  1.00 10.00      A   
ATOM    620  HN  VAL A  68     -16.325   0.640  -1.692  1.00 10.00      A   
ATOM    621  CA  VAL A  68     -14.602   1.806  -2.070  1.00 10.00      A   
ATOM    622  CB  VAL A  68     -13.755   0.669  -1.457  1.00 10.00      A   
ATOM    623  CG1 VAL A  68     -12.285   0.807  -1.835  1.00 10.00      A   
ATOM    624  CG2 VAL A  68     -13.907   0.658   0.051  1.00 10.00      A   
ATOM    625  C   VAL A  68     -14.208   2.010  -3.529  1.00 10.00      A   
ATOM    626  O   VAL A  68     -14.627   1.258  -4.407  1.00 10.00      A   
ATOM    627  N   ARG A  69     -13.403   3.030  -3.776  1.00 10.00      A   
ATOM    628  HN  ARG A  69     -13.093   3.586  -3.029  1.00 10.00      A   
ATOM    629  CA  ARG A  69     -12.958   3.341  -5.122  1.00 10.00      A   
ATOM    630  CB  ARG A  69     -13.388   4.756  -5.512  1.00 10.00      A   
ATOM    631  CG  ARG A  69     -14.881   4.902  -5.762  1.00 10.00      A   
ATOM    632  CD  ARG A  69     -15.247   6.339  -6.087  1.00 10.00      A   
ATOM    633  NE  ARG A  69     -16.605   6.459  -6.602  1.00 10.00      A   
ATOM    634  HE  ARG A  69     -17.316   5.985  -6.112  1.00 10.00      A   
ATOM    635  CZ  ARG A  69     -16.926   7.160  -7.683  1.00 10.00      A   
ATOM    636  NH1 ARG A  69     -15.985   7.810  -8.364  1.00 10.00      A   
ATOM    637 HH11 ARG A  69     -14.983   7.765  -8.059  1.00 10.00      A   
ATOM    638 HH12 ARG A  69     -16.239   8.362  -9.210  1.00 10.00      A   
ATOM    639  NH2 ARG A  69     -18.187   7.212  -8.087  1.00 10.00      A   
ATOM    640 HH21 ARG A  69     -18.444   7.765  -8.932  1.00 10.00      A   
ATOM    641 HH22 ARG A  69     -18.929   6.697  -7.561  1.00 10.00      A   
ATOM    642  C   ARG A  69     -11.446   3.198  -5.249  1.00 10.00      A   
ATOM    643  O   ARG A  69     -10.908   3.156  -6.354  1.00 10.00      A   
ATOM    644  N   SER A  70     -10.760   3.129  -4.120  1.00 10.00      A   
ATOM    645  HN  SER A  70     -11.236   3.176  -3.262  1.00 10.00      A   
ATOM    646  CA  SER A  70      -9.311   2.984  -4.124  1.00 10.00      A   
ATOM    647  CB  SER A  70      -8.644   4.320  -3.802  1.00 10.00      A   
ATOM    648  OG  SER A  70      -9.227   5.367  -4.558  1.00 10.00      A   
ATOM    649  HG  SER A  70     -10.027   5.039  -4.982  1.00 10.00      A   
ATOM    650  C   SER A  70      -8.861   1.914  -3.132  1.00 10.00      A   
ATOM    651  O   SER A  70      -9.122   2.012  -1.935  1.00 10.00      A   
ATOM    652  N   VAL A  71      -8.198   0.891  -3.634  1.00 10.00      A   
ATOM    653  HN  VAL A  71      -8.029   0.857  -4.602  1.00 10.00      A   
ATOM    654  CA  VAL A  71      -7.708  -0.185  -2.786  1.00 10.00      A   
ATOM    655  CB  VAL A  71      -8.145  -1.573  -3.293  1.00 10.00      A   
ATOM    656  CG1 VAL A  71      -9.621  -1.803  -3.002  1.00 10.00      A   
ATOM    657  CG2 VAL A  71      -7.870  -1.712  -4.782  1.00 10.00      A   
ATOM    658  C   VAL A  71      -6.186  -0.126  -2.658  1.00 10.00      A   
ATOM    659  O   VAL A  71      -5.483   0.195  -3.620  1.00 10.00      A   
ATOM    660  N   GLU A  72      -5.691  -0.411  -1.464  1.00 10.00      A   
ATOM    661  HN  GLU A  72      -6.308  -0.638  -0.732  1.00 10.00      A   
ATOM    662  CA  GLU A  72      -4.261  -0.393  -1.193  1.00 10.00      A   
ATOM    663  CB  GLU A  72      -3.883   0.953  -0.571  1.00 10.00      A   
ATOM    664  CG  GLU A  72      -2.420   1.333  -0.714  1.00 10.00      A   
ATOM    665  CD  GLU A  72      -2.167   2.783  -0.358  1.00 10.00      A   
ATOM    666  OE1 GLU A  72      -1.110   3.323  -0.748  1.00 10.00      A   
ATOM    667  OE2 GLU A  72      -3.034   3.399   0.301  1.00 10.00      A   
ATOM    668  C   GLU A  72      -3.908  -1.535  -0.247  1.00 10.00      A   
ATOM    669  O   GLU A  72      -4.229  -1.486   0.942  1.00 10.00      A   
ATOM    670  N   LEU A  73      -3.265  -2.569  -0.772  1.00 10.00      A   
ATOM    671  HN  LEU A  73      -3.017  -2.551  -1.720  1.00 10.00      A   
ATOM    672  CA  LEU A  73      -2.913  -3.725   0.038  1.00 10.00      A   
ATOM    673  CB  LEU A  73      -3.869  -4.889  -0.252  1.00 10.00      A   
ATOM    674  CG  LEU A  73      -5.230  -4.863   0.449  1.00 10.00      A   
ATOM    675  CD1 LEU A  73      -6.257  -4.093  -0.368  1.00 10.00      A   
ATOM    676  CD2 LEU A  73      -5.708  -6.279   0.719  1.00 10.00      A   
ATOM    677  C   LEU A  73      -1.473  -4.183  -0.186  1.00 10.00      A   
ATOM    678  O   LEU A  73      -0.877  -3.924  -1.232  1.00 10.00      A   
ATOM    679  N   LYS A  74      -0.931  -4.870   0.811  1.00 10.00      A   
ATOM    680  HN  LYS A  74      -1.464  -5.037   1.617  1.00 10.00      A   
ATOM    681  CA  LYS A  74       0.423  -5.403   0.750  1.00 10.00      A   
ATOM    682  CB  LYS A  74       1.332  -4.711   1.771  1.00 10.00      A   
ATOM    683  CG  LYS A  74       1.364  -3.197   1.654  1.00 10.00      A   
ATOM    684  CD  LYS A  74       2.420  -2.598   2.567  1.00 10.00      A   
ATOM    685  CE  LYS A  74       2.220  -1.101   2.738  1.00 10.00      A   
ATOM    686  NZ  LYS A  74       3.342  -0.474   3.476  1.00 10.00      A   
ATOM    687  HZ1 LYS A  74       3.091   0.491   3.768  1.00 10.00      A   
ATOM    688  HZ2 LYS A  74       4.186  -0.427   2.868  1.00 10.00      A   
ATOM    689  HZ3 LYS A  74       3.574  -1.033   4.322  1.00 10.00      A   
ATOM    690  C   LYS A  74       0.378  -6.902   1.025  1.00 10.00      A   
ATOM    691  O   LYS A  74      -0.675  -7.429   1.390  1.00 10.00      A   
ATOM    692  N   GLY A  75       1.503  -7.585   0.858  1.00 10.00      A   
ATOM    693  HN  GLY A  75       2.318  -7.118   0.582  1.00 10.00      A   
ATOM    694  CA  GLY A  75       1.525  -9.018   1.089  1.00 10.00      A   
ATOM    695  C   GLY A  75       2.807  -9.516   1.724  1.00 10.00      A   
ATOM    696  O   GLY A  75       2.853  -9.761   2.929  1.00 10.00      A   
ATOM    697  N   LYS A  76       3.840  -9.688   0.910  1.00 10.00      A   
ATOM    698  HN  LYS A  76       3.735  -9.475  -0.045  1.00 10.00      A   
ATOM    699  CA  LYS A  76       5.129 -10.170   1.386  1.00 10.00      A   
ATOM    700  CB  LYS A  76       6.025 -10.543   0.198  1.00 10.00      A   
ATOM    701  CG  LYS A  76       5.594 -11.796  -0.553  1.00 10.00      A   
ATOM    702  CD  LYS A  76       6.577 -12.128  -1.665  1.00 10.00      A   
ATOM    703  CE  LYS A  76       6.207 -13.416  -2.379  1.00 10.00      A   
ATOM    704  NZ  LYS A  76       7.180 -13.746  -3.453  1.00 10.00      A   
ATOM    705  HZ1 LYS A  76       8.149 -13.599  -3.114  1.00 10.00      A   
ATOM    706  HZ2 LYS A  76       7.026 -13.134  -4.285  1.00 10.00      A   
ATOM    707  HZ3 LYS A  76       7.073 -14.740  -3.744  1.00 10.00      A   
ATOM    708  C   LYS A  76       5.825  -9.120   2.251  1.00 10.00      A   
ATOM    709  O   LYS A  76       5.714  -7.921   1.991  1.00 10.00      A   
ATOM    710  N   PRO A  77       6.542  -9.560   3.299  1.00 10.00      A   
ATOM    711  CA  PRO A  77       7.264  -8.653   4.192  1.00 10.00      A   
ATOM    712  CB  PRO A  77       7.584  -9.538   5.399  1.00 10.00      A   
ATOM    713  CG  PRO A  77       7.676 -10.914   4.837  1.00 10.00      A   
ATOM    714  CD  PRO A  77       6.684 -10.972   3.709  1.00 10.00      A   
ATOM    715  C   PRO A  77       8.553  -8.124   3.557  1.00 10.00      A   
ATOM    716  O   PRO A  77       8.913  -8.497   2.438  1.00 10.00      A   
ATOM    717  N   HIS A  78       9.250  -7.268   4.288  1.00 10.00      A   
ATOM    718  HN  HIS A  78       8.920  -7.029   5.178  1.00 10.00      A   
ATOM    719  CA  HIS A  78      10.493  -6.670   3.817  1.00 10.00      A   
ATOM    720  CB  HIS A  78      10.979  -5.636   4.845  1.00 10.00      A   
ATOM    721  CG  HIS A  78      12.309  -5.004   4.557  1.00 10.00      A   
ATOM    722  ND1 HIS A  78      13.268  -4.786   5.522  1.00 10.00      A   
ATOM    723  HD1 HIS A  78      13.194  -5.028   6.483  1.00 10.00      A   
ATOM    724  CD2 HIS A  78      12.826  -4.517   3.399  1.00 10.00      A   
ATOM    725  CE1 HIS A  78      14.315  -4.193   4.939  1.00 10.00      A   
ATOM    726  NE2 HIS A  78      14.098  -4.005   3.647  1.00 10.00      A   
ATOM    727  C   HIS A  78      11.563  -7.733   3.563  1.00 10.00      A   
ATOM    728  O   HIS A  78      12.271  -7.688   2.559  1.00 10.00      A   
ATOM    729  N   PHE A  79      11.646  -8.709   4.457  1.00 10.00      A   
ATOM    730  HN  PHE A  79      11.027  -8.706   5.219  1.00 10.00      A   
ATOM    731  CA  PHE A  79      12.637  -9.779   4.348  1.00 10.00      A   
ATOM    732  CB  PHE A  79      12.737 -10.571   5.655  1.00 10.00      A   
ATOM    733  CG  PHE A  79      13.670  -9.962   6.668  1.00 10.00      A   
ATOM    734  CD1 PHE A  79      13.966  -8.607   6.644  1.00 10.00      A   
ATOM    735  CD2 PHE A  79      14.257 -10.748   7.643  1.00 10.00      A   
ATOM    736  CE1 PHE A  79      14.826  -8.053   7.572  1.00 10.00      A   
ATOM    737  CE2 PHE A  79      15.117 -10.200   8.576  1.00 10.00      A   
ATOM    738  CZ  PHE A  79      15.403  -8.850   8.540  1.00 10.00      A   
ATOM    739  C   PHE A  79      12.383 -10.711   3.163  1.00 10.00      A   
ATOM    740  O   PHE A  79      13.224 -11.555   2.832  1.00 10.00      A   
ATOM    741  N   ALA A  80      11.232 -10.559   2.520  1.00 10.00      A   
ATOM    742  HN  ALA A  80      10.596  -9.871   2.823  1.00 10.00      A   
ATOM    743  CA  ALA A  80      10.898 -11.387   1.369  1.00 10.00      A   
ATOM    744  CB  ALA A  80       9.415 -11.303   1.051  1.00 10.00      A   
ATOM    745  C   ALA A  80      11.730 -10.966   0.168  1.00 10.00      A   
ATOM    746  O   ALA A  80      12.095 -11.787  -0.669  1.00 10.00      A   
ATOM    747  N   ASP A  81      12.068  -9.684   0.119  1.00 10.00      A   
ATOM    748  HN  ASP A  81      11.774  -9.083   0.840  1.00 10.00      A   
ATOM    749  CA  ASP A  81      12.864  -9.141  -0.977  1.00 10.00      A   
ATOM    750  CB  ASP A  81      12.758  -7.615  -1.026  1.00 10.00      A   
ATOM    751  CG  ASP A  81      11.629  -7.142  -1.920  1.00 10.00      A   
ATOM    752  OD1 ASP A  81      11.288  -7.865  -2.883  1.00 10.00      A   
ATOM    753  OD2 ASP A  81      11.081  -6.045  -1.666  1.00 10.00      A   
ATOM    754  C   ASP A  81      14.324  -9.571  -0.873  1.00 10.00      A   
ATOM    755  O   ASP A  81      15.139  -9.266  -1.743  1.00 10.00      A   
ATOM    756  N   PHE A  82      14.647 -10.285   0.198  1.00 10.00      A   
ATOM    757  HN  PHE A  82      13.952 -10.495   0.855  1.00 10.00      A   
ATOM    758  CA  PHE A  82      16.003 -10.766   0.418  1.00 10.00      A   
ATOM    759  CB  PHE A  82      16.453 -10.489   1.856  1.00 10.00      A   
ATOM    760  CG  PHE A  82      16.436  -9.032   2.232  1.00 10.00      A   
ATOM    761  CD1 PHE A  82      16.921  -8.069   1.359  1.00 10.00      A   
ATOM    762  CD2 PHE A  82      15.935  -8.628   3.462  1.00 10.00      A   
ATOM    763  CE1 PHE A  82      16.903  -6.733   1.706  1.00 10.00      A   
ATOM    764  CE2 PHE A  82      15.915  -7.295   3.815  1.00 10.00      A   
ATOM    765  CZ  PHE A  82      16.399  -6.345   2.936  1.00 10.00      A   
ATOM    766  C   PHE A  82      16.094 -12.256   0.115  1.00 10.00      A   
ATOM    767  O   PHE A  82      17.103 -12.900   0.408  1.00 10.00      A   
ATOM    768  N   ASN A  83      15.019 -12.793  -0.463  1.00 10.00      A   
ATOM    769  HN  ASN A  83      14.250 -12.212  -0.658  1.00 10.00      A   
ATOM    770  CA  ASN A  83      14.941 -14.209  -0.831  1.00 10.00      A   
ATOM    771  CB  ASN A  83      16.054 -14.609  -1.807  1.00 10.00      A   
ATOM    772  CG  ASN A  83      15.571 -14.683  -3.242  1.00 10.00      A   
ATOM    773  OD1 ASN A  83      14.413 -15.010  -3.508  1.00 10.00      A   
ATOM    774  ND2 ASN A  83      16.456 -14.379  -4.179  1.00 10.00      A   
ATOM    775 HD21 ASN A  83      17.361 -14.127  -3.899  1.00 10.00      A   
ATOM    776 HD22 ASN A  83      16.169 -14.415  -5.114  1.00 10.00      A   
ATOM    777  C   ASN A  83      14.931 -15.132   0.379  1.00 10.00      A   
ATOM    778  O   ASN A  83      15.262 -16.314   0.272  1.00 10.00      A   
ATOM    779  N   LEU A  84      14.543 -14.599   1.530  1.00 10.00      A   
ATOM    780  HN  LEU A  84      14.298 -13.651   1.559  1.00 10.00      A   
ATOM    781  CA  LEU A  84      14.482 -15.394   2.751  1.00 10.00      A   
ATOM    782  CB  LEU A  84      14.651 -14.511   3.987  1.00 10.00      A   
ATOM    783  CG  LEU A  84      16.026 -13.866   4.171  1.00 10.00      A   
ATOM    784  CD1 LEU A  84      16.058 -13.046   5.450  1.00 10.00      A   
ATOM    785  CD2 LEU A  84      17.123 -14.922   4.178  1.00 10.00      A   
ATOM    786  C   LEU A  84      13.171 -16.163   2.813  1.00 10.00      A   
ATOM    787  O   LEU A  84      13.033 -17.134   3.563  1.00 10.00      A   
ATOM    788  N   VAL A  85      12.225 -15.730   1.993  1.00 10.00      A   
ATOM    789  HN  VAL A  85      12.424 -14.977   1.397  1.00 10.00      A   
ATOM    790  CA  VAL A  85      10.912 -16.354   1.922  1.00 10.00      A   
ATOM    791  CB  VAL A  85       9.798 -15.285   1.818  1.00 10.00      A   
ATOM    792  CG1 VAL A  85       8.429 -15.922   1.643  1.00 10.00      A   
ATOM    793  CG2 VAL A  85       9.815 -14.376   3.040  1.00 10.00      A   
ATOM    794  C   VAL A  85      10.852 -17.281   0.709  1.00 10.00      A   
ATOM    795  O   VAL A  85      11.115 -16.857  -0.416  1.00 10.00      A   
ATOM    796  N   PRO A  86      10.526 -18.566   0.928  1.00 10.00      A   
ATOM    797  CA  PRO A  86      10.438 -19.553  -0.150  1.00 10.00      A   
ATOM    798  CB  PRO A  86      10.113 -20.866   0.574  1.00 10.00      A   
ATOM    799  CG  PRO A  86      10.439 -20.617   2.007  1.00 10.00      A   
ATOM    800  CD  PRO A  86      10.216 -19.152   2.237  1.00 10.00      A   
ATOM    801  C   PRO A  86       9.332 -19.221  -1.144  1.00 10.00      A   
ATOM    802  O   PRO A  86       8.245 -18.770  -0.760  1.00 10.00      A   
ATOM    803  N   ASP A  87       9.621 -19.447  -2.419  1.00 10.00      A   
ATOM    804  HN  ASP A  87      10.506 -19.804  -2.649  1.00 10.00      A   
ATOM    805  CA  ASP A  87       8.661 -19.190  -3.484  1.00 10.00      A   
ATOM    806  CB  ASP A  87       9.289 -19.462  -4.856  1.00 10.00      A   
ATOM    807  CG  ASP A  87       8.305 -19.268  -5.999  1.00 10.00      A   
ATOM    808  OD1 ASP A  87       8.194 -18.135  -6.509  1.00 10.00      A   
ATOM    809  OD2 ASP A  87       7.640 -20.249  -6.397  1.00 10.00      A   
ATOM    810  C   ASP A  87       7.430 -20.063  -3.300  1.00 10.00      A   
ATOM    811  O   ASP A  87       7.542 -21.278  -3.120  1.00 10.00      A   
ATOM    812  N   GLY A  88       6.262 -19.439  -3.330  1.00 10.00      A   
ATOM    813  HN  GLY A  88       6.239 -18.471  -3.482  1.00 10.00      A   
ATOM    814  CA  GLY A  88       5.026 -20.174  -3.163  1.00 10.00      A   
ATOM    815  C   GLY A  88       4.459 -20.050  -1.766  1.00 10.00      A   
ATOM    816  O   GLY A  88       3.508 -20.745  -1.419  1.00 10.00      A   
ATOM    817  N   TRP A  89       5.051 -19.172  -0.961  1.00 10.00      A   
ATOM    818  HN  TRP A  89       5.821 -18.660  -1.294  1.00 10.00      A   
ATOM    819  CA  TRP A  89       4.592 -18.961   0.409  1.00 10.00      A   
ATOM    820  CB  TRP A  89       5.561 -18.047   1.169  1.00 10.00      A   
ATOM    821  CG  TRP A  89       5.000 -17.503   2.450  1.00 10.00      A   
ATOM    822  CD1 TRP A  89       4.887 -18.159   3.642  1.00 10.00      A   
ATOM    823  CD2 TRP A  89       4.471 -16.190   2.664  1.00 10.00      A   
ATOM    824  NE1 TRP A  89       4.312 -17.338   4.581  1.00 10.00      A   
ATOM    825  HE1 TRP A  89       4.118 -17.584   5.517  1.00 10.00      A   
ATOM    826  CE2 TRP A  89       4.048 -16.123   4.006  1.00 10.00      A   
ATOM    827  CE3 TRP A  89       4.310 -15.068   1.850  1.00 10.00      A   
ATOM    828  CZ2 TRP A  89       3.476 -14.978   4.549  1.00 10.00      A   
ATOM    829  CZ3 TRP A  89       3.743 -13.932   2.392  1.00 10.00      A   
ATOM    830  CH2 TRP A  89       3.333 -13.894   3.729  1.00 10.00      A   
ATOM    831  C   TRP A  89       3.181 -18.376   0.432  1.00 10.00      A   
ATOM    832  O   TRP A  89       2.355 -18.750   1.267  1.00 10.00      A   
ATOM    833  N   GLY A  90       2.910 -17.457  -0.479  1.00 10.00      A   
ATOM    834  HN  GLY A  90       3.605 -17.191  -1.122  1.00 10.00      A   
ATOM    835  CA  GLY A  90       1.598 -16.848  -0.533  1.00 10.00      A   
ATOM    836  C   GLY A  90       1.634 -15.447  -1.099  1.00 10.00      A   
ATOM    837  O   GLY A  90       2.583 -15.081  -1.797  1.00 10.00      A   
ATOM    838  N   GLY A  91       0.610 -14.663  -0.788  1.00 10.00      A   
ATOM    839  HN  GLY A  91      -0.113 -15.017  -0.218  1.00 10.00      A   
ATOM    840  CA  GLY A  91       0.530 -13.302  -1.280  1.00 10.00      A   
ATOM    841  C   GLY A  91      -0.302 -13.224  -2.541  1.00 10.00      A   
ATOM    842  O   GLY A  91      -0.077 -12.367  -3.397  1.00 10.00      A   
ATOM    843  N   TYR A  92      -1.273 -14.120  -2.649  1.00 10.00      A   
ATOM    844  HN  TYR A  92      -1.422 -14.754  -1.914  1.00 10.00      A   
ATOM    845  CA  TYR A  92      -2.138 -14.173  -3.817  1.00 10.00      A   
ATOM    846  CB  TYR A  92      -2.728 -15.576  -3.979  1.00 10.00      A   
ATOM    847  CG  TYR A  92      -1.692 -16.678  -3.983  1.00 10.00      A   
ATOM    848  CD1 TYR A  92      -1.698 -17.665  -3.006  1.00 10.00      A   
ATOM    849  CD2 TYR A  92      -0.709 -16.730  -4.963  1.00 10.00      A   
ATOM    850  CE1 TYR A  92      -0.756 -18.673  -3.006  1.00 10.00      A   
ATOM    851  CE2 TYR A  92       0.239 -17.734  -4.970  1.00 10.00      A   
ATOM    852  CZ  TYR A  92       0.210 -18.702  -3.990  1.00 10.00      A   
ATOM    853  OH  TYR A  92       1.148 -19.708  -3.998  1.00 10.00      A   
ATOM    854  HH  TYR A  92       2.027 -19.324  -4.064  1.00 10.00      A   
ATOM    855  C   TYR A  92      -3.253 -13.143  -3.717  1.00 10.00      A   
ATOM    856  O   TYR A  92      -3.888 -13.004  -2.671  1.00 10.00      A   
ATOM    857  N   VAL A  93      -3.486 -12.429  -4.810  1.00 10.00      A   
ATOM    858  HN  VAL A  93      -2.942 -12.594  -5.611  1.00 10.00      A   
ATOM    859  CA  VAL A  93      -4.525 -11.407  -4.858  1.00 10.00      A   
ATOM    860  CB  VAL A  93      -3.985 -10.083  -5.452  1.00 10.00      A   
ATOM    861  CG1 VAL A  93      -3.765 -10.192  -6.956  1.00 10.00      A   
ATOM    862  CG2 VAL A  93      -4.891  -8.910  -5.106  1.00 10.00      A   
ATOM    863  C   VAL A  93      -5.732 -11.902  -5.663  1.00 10.00      A   
ATOM    864  O   VAL A  93      -6.751 -11.219  -5.760  1.00 10.00      A   
ATOM    865  N   TYR A  94      -5.607 -13.103  -6.222  1.00 10.00      A   
ATOM    866  HN  TYR A  94      -4.768 -13.594  -6.100  1.00 10.00      A   
ATOM    867  CA  TYR A  94      -6.673 -13.715  -7.025  1.00 10.00      A   
ATOM    868  CB  TYR A  94      -6.315 -15.163  -7.399  1.00 10.00      A   
ATOM    869  CG  TYR A  94      -7.084 -15.740  -8.574  1.00 10.00      A   
ATOM    870  CD1 TYR A  94      -6.437 -16.029  -9.770  1.00 10.00      A   
ATOM    871  CD2 TYR A  94      -8.443 -16.011  -8.488  1.00 10.00      A   
ATOM    872  CE1 TYR A  94      -7.119 -16.571 -10.841  1.00 10.00      A   
ATOM    873  CE2 TYR A  94      -9.134 -16.549  -9.555  1.00 10.00      A   
ATOM    874  CZ  TYR A  94      -8.467 -16.829 -10.728  1.00 10.00      A   
ATOM    875  OH  TYR A  94      -9.151 -17.381 -11.792  1.00 10.00      A   
ATOM    876  HH  TYR A  94      -9.747 -16.723 -12.172  1.00 10.00      A   
ATOM    877  C   TYR A  94      -8.053 -13.641  -6.346  1.00 10.00      A   
ATOM    878  O   TYR A  94      -8.998 -13.134  -6.950  1.00 10.00      A   
ATOM    879  N   PRO A  95      -8.201 -14.138  -5.088  1.00 10.00      A   
ATOM    880  CA  PRO A  95      -9.490 -14.104  -4.375  1.00 10.00      A   
ATOM    881  CB  PRO A  95      -9.147 -14.627  -2.976  1.00 10.00      A   
ATOM    882  CG  PRO A  95      -7.938 -15.463  -3.185  1.00 10.00      A   
ATOM    883  CD  PRO A  95      -7.151 -14.780  -4.267  1.00 10.00      A   
ATOM    884  C   PRO A  95     -10.051 -12.690  -4.276  1.00 10.00      A   
ATOM    885  O   PRO A  95     -11.251 -12.470  -4.442  1.00 10.00      A   
ATOM    886  N   TRP A  96      -9.168 -11.732  -4.022  1.00 10.00      A   
ATOM    887  HN  TRP A  96      -8.223 -11.969  -3.924  1.00 10.00      A   
ATOM    888  CA  TRP A  96      -9.566 -10.337  -3.901  1.00 10.00      A   
ATOM    889  CB  TRP A  96      -8.391  -9.482  -3.418  1.00 10.00      A   
ATOM    890  CG  TRP A  96      -7.907  -9.859  -2.051  1.00 10.00      A   
ATOM    891  CD1 TRP A  96      -7.025 -10.853  -1.741  1.00 10.00      A   
ATOM    892  CD2 TRP A  96      -8.276  -9.249  -0.808  1.00 10.00      A   
ATOM    893  NE1 TRP A  96      -6.830 -10.905  -0.384  1.00 10.00      A   
ATOM    894  HE1 TRP A  96      -6.241 -11.541   0.083  1.00 10.00      A   
ATOM    895  CE2 TRP A  96      -7.584  -9.929   0.212  1.00 10.00      A   
ATOM    896  CE3 TRP A  96      -9.128  -8.195  -0.458  1.00 10.00      A   
ATOM    897  CZ2 TRP A  96      -7.717  -9.593   1.555  1.00 10.00      A   
ATOM    898  CZ3 TRP A  96      -9.255  -7.860   0.878  1.00 10.00      A   
ATOM    899  CH2 TRP A  96      -8.554  -8.557   1.868  1.00 10.00      A   
ATOM    900  C   TRP A  96     -10.085  -9.819  -5.235  1.00 10.00      A   
ATOM    901  O   TRP A  96     -11.125  -9.167  -5.297  1.00 10.00      A   
ATOM    902  N   ILE A  97      -9.363 -10.138  -6.300  1.00 10.00      A   
ATOM    903  HN  ILE A  97      -8.540 -10.663  -6.181  1.00 10.00      A   
ATOM    904  CA  ILE A  97      -9.747  -9.720  -7.639  1.00 10.00      A   
ATOM    905  CB  ILE A  97      -8.705 -10.149  -8.695  1.00 10.00      A   
ATOM    906  CG1 ILE A  97      -7.318  -9.605  -8.346  1.00 10.00      A   
ATOM    907  CG2 ILE A  97      -9.117  -9.692 -10.087  1.00 10.00      A   
ATOM    908  CD1 ILE A  97      -7.260  -8.101  -8.182  1.00 10.00      A   
ATOM    909  C   ILE A  97     -11.106 -10.299  -8.012  1.00 10.00      A   
ATOM    910  O   ILE A  97     -11.991  -9.575  -8.462  1.00 10.00      A   
ATOM    911  N   GLU A  98     -11.270 -11.601  -7.793  1.00 10.00      A   
ATOM    912  HN  GLU A  98     -10.529 -12.115  -7.397  1.00 10.00      A   
ATOM    913  CA  GLU A  98     -12.520 -12.289  -8.111  1.00 10.00      A   
ATOM    914  CB  GLU A  98     -12.396 -13.786  -7.818  1.00 10.00      A   
ATOM    915  CG  GLU A  98     -12.707 -14.681  -9.009  1.00 10.00      A   
ATOM    916  CD  GLU A  98     -14.068 -15.351  -8.927  1.00 10.00      A   
ATOM    917  OE1 GLU A  98     -14.481 -15.985  -9.923  1.00 10.00      A   
ATOM    918  OE2 GLU A  98     -14.724 -15.263  -7.867  1.00 10.00      A   
ATOM    919  C   GLU A  98     -13.693 -11.693  -7.333  1.00 10.00      A   
ATOM    920  O   GLU A  98     -14.778 -11.487  -7.881  1.00 10.00      A   
ATOM    921  N   ALA A  99     -13.464 -11.404  -6.060  1.00 10.00      A   
ATOM    922  HN  ALA A  99     -12.578 -11.591  -5.678  1.00 10.00      A   
ATOM    923  CA  ALA A  99     -14.500 -10.834  -5.209  1.00 10.00      A   
ATOM    924  CB  ALA A  99     -14.089 -10.906  -3.745  1.00 10.00      A   
ATOM    925  C   ALA A  99     -14.836  -9.397  -5.604  1.00 10.00      A   
ATOM    926  O   ALA A  99     -16.006  -9.020  -5.657  1.00 10.00      A   
ATOM    927  N   MET A 100     -13.806  -8.602  -5.888  1.00 10.00      A   
ATOM    928  HN  MET A 100     -12.896  -8.966  -5.839  1.00 10.00      A   
ATOM    929  CA  MET A 100     -13.992  -7.200  -6.261  1.00 10.00      A   
ATOM    930  CB  MET A 100     -12.658  -6.438  -6.240  1.00 10.00      A   
ATOM    931  CG  MET A 100     -12.073  -6.209  -4.852  1.00 10.00      A   
ATOM    932  SD  MET A 100     -10.686  -5.052  -4.859  1.00 10.00      A   
ATOM    933  CE  MET A 100      -9.514  -5.924  -5.898  1.00 10.00      A   
ATOM    934  C   MET A 100     -14.652  -7.060  -7.631  1.00 10.00      A   
ATOM    935  O   MET A 100     -15.330  -6.067  -7.901  1.00 10.00      A   
ATOM    936  N   SER A 101     -14.452  -8.062  -8.485  1.00 10.00      A   
ATOM    937  HN  SER A 101     -13.907  -8.826  -8.200  1.00 10.00      A   
ATOM    938  CA  SER A 101     -15.007  -8.059  -9.837  1.00 10.00      A   
ATOM    939  CB  SER A 101     -14.639  -9.351 -10.574  1.00 10.00      A   
ATOM    940  OG  SER A 101     -13.237  -9.463 -10.745  1.00 10.00      A   
ATOM    941  HG  SER A 101     -12.821  -9.608  -9.885  1.00 10.00      A   
ATOM    942  C   SER A 101     -16.518  -7.866  -9.846  1.00 10.00      A   
ATOM    943  O   SER A 101     -17.052  -7.140 -10.683  1.00 10.00      A   
ATOM    944  N   SER A 102     -17.199  -8.492  -8.901  1.00 10.00      A   
ATOM    945  HN  SER A 102     -16.719  -9.030  -8.236  1.00 10.00      A   
ATOM    946  CA  SER A 102     -18.645  -8.397  -8.825  1.00 10.00      A   
ATOM    947  CB  SER A 102     -19.260  -9.800  -8.777  1.00 10.00      A   
ATOM    948  OG  SER A 102     -18.315 -10.766  -8.330  1.00 10.00      A   
ATOM    949  HG  SER A 102     -18.312 -10.786  -7.365  1.00 10.00      A   
ATOM    950  C   SER A 102     -19.115  -7.555  -7.636  1.00 10.00      A   
ATOM    951  O   SER A 102     -20.149  -7.849  -7.032  1.00 10.00      A   
ATOM    952  N   SER A 103     -18.368  -6.509  -7.302  1.00 10.00      A   
ATOM    953  HN  SER A 103     -17.549  -6.317  -7.808  1.00 10.00      A   
ATOM    954  CA  SER A 103     -18.744  -5.644  -6.189  1.00 10.00      A   
ATOM    955  CB  SER A 103     -18.122  -6.153  -4.887  1.00 10.00      A   
ATOM    956  OG  SER A 103     -16.760  -6.499  -5.081  1.00 10.00      A   
ATOM    957  HG  SER A 103     -16.679  -7.464  -5.128  1.00 10.00      A   
ATOM    958  C   SER A 103     -18.347  -4.192  -6.443  1.00 10.00      A   
ATOM    959  O   SER A 103     -19.202  -3.310  -6.564  1.00 10.00      A   
ATOM    960  N   TYR A 104     -17.048  -3.952  -6.544  1.00 10.00      A   
ATOM    961  HN  TYR A 104     -16.418  -4.704  -6.478  1.00 10.00      A   
ATOM    962  CA  TYR A 104     -16.534  -2.608  -6.765  1.00 10.00      A   
ATOM    963  CB  TYR A 104     -15.120  -2.463  -6.205  1.00 10.00      A   
ATOM    964  CG  TYR A 104     -15.017  -2.635  -4.708  1.00 10.00      A   
ATOM    965  CD1 TYR A 104     -14.170  -3.587  -4.163  1.00 10.00      A   
ATOM    966  CD2 TYR A 104     -15.755  -1.840  -3.842  1.00 10.00      A   
ATOM    967  CE1 TYR A 104     -14.059  -3.746  -2.796  1.00 10.00      A   
ATOM    968  CE2 TYR A 104     -15.653  -1.994  -2.474  1.00 10.00      A   
ATOM    969  CZ  TYR A 104     -14.803  -2.948  -1.957  1.00 10.00      A   
ATOM    970  OH  TYR A 104     -14.688  -3.094  -0.595  1.00 10.00      A   
ATOM    971  HH  TYR A 104     -15.480  -2.734  -0.166  1.00 10.00      A   
ATOM    972  C   TYR A 104     -16.540  -2.237  -8.243  1.00 10.00      A   
ATOM    973  O   TYR A 104     -15.488  -2.050  -8.850  1.00 10.00      A   
ATOM    974  N   THR A 105     -17.725  -2.120  -8.819  1.00 10.00      A   
ATOM    975  HN  THR A 105     -18.537  -2.290  -8.289  1.00 10.00      A   
ATOM    976  CA  THR A 105     -17.860  -1.760 -10.223  1.00 10.00      A   
ATOM    977  CB  THR A 105     -19.316  -1.945 -10.688  1.00 10.00      A   
ATOM    978  OG1 THR A 105     -20.136  -2.281  -9.556  1.00 10.00      A   
ATOM    979  HG1 THR A 105     -20.832  -1.618  -9.461  1.00 10.00      A   
ATOM    980  CG2 THR A 105     -19.413  -3.052 -11.727  1.00 10.00      A   
ATOM    981  C   THR A 105     -17.433  -0.310 -10.461  1.00 10.00      A   
ATOM    982  O   THR A 105     -17.359   0.147 -11.602  1.00 10.00      A   
ATOM    983  N   TRP A 106     -17.152   0.403  -9.373  1.00 10.00      A   
ATOM    984  HN  TRP A 106     -17.235  -0.019  -8.496  1.00 10.00      A   
ATOM    985  CA  TRP A 106     -16.738   1.794  -9.448  1.00 10.00      A   
ATOM    986  CB  TRP A 106     -17.665   2.667  -8.600  1.00 10.00      A   
ATOM    987  CG  TRP A 106     -19.081   2.678  -9.087  1.00 10.00      A   
ATOM    988  CD1 TRP A 106     -20.140   1.992  -8.562  1.00 10.00      A   
ATOM    989  CD2 TRP A 106     -19.592   3.411 -10.204  1.00 10.00      A   
ATOM    990  NE1 TRP A 106     -21.278   2.254  -9.287  1.00 10.00      A   
ATOM    991  HE1 TRP A 106     -22.170   1.878  -9.105  1.00 10.00      A   
ATOM    992  CE2 TRP A 106     -20.966   3.123 -10.300  1.00 10.00      A   
ATOM    993  CE3 TRP A 106     -19.018   4.286 -11.134  1.00 10.00      A   
ATOM    994  CZ2 TRP A 106     -21.773   3.676 -11.289  1.00 10.00      A   
ATOM    995  CZ3 TRP A 106     -19.821   4.835 -12.114  1.00 10.00      A   
ATOM    996  CH2 TRP A 106     -21.185   4.528 -12.183  1.00 10.00      A   
ATOM    997  C   TRP A 106     -15.287   1.973  -9.001  1.00 10.00      A   
ATOM    998  O   TRP A 106     -14.855   3.090  -8.728  1.00 10.00      A   
ATOM    999  N   LEU A 107     -14.544   0.872  -8.922  1.00 10.00      A   
ATOM   1000  HN  LEU A 107     -14.945   0.006  -9.151  1.00 10.00      A   
ATOM   1001  CA  LEU A 107     -13.144   0.921  -8.508  1.00 10.00      A   
ATOM   1002  CB  LEU A 107     -12.574  -0.495  -8.381  1.00 10.00      A   
ATOM   1003  CG  LEU A 107     -11.406  -0.664  -7.409  1.00 10.00      A   
ATOM   1004  CD1 LEU A 107     -11.823  -0.286  -5.997  1.00 10.00      A   
ATOM   1005  CD2 LEU A 107     -10.871  -2.087  -7.450  1.00 10.00      A   
ATOM   1006  C   LEU A 107     -12.324   1.746  -9.496  1.00 10.00      A   
ATOM   1007  O   LEU A 107     -12.396   1.529 -10.705  1.00 10.00      A   
ATOM   1008  N   GLU A 108     -11.558   2.699  -8.977  1.00 10.00      A   
ATOM   1009  HN  GLU A 108     -11.536   2.820  -8.003  1.00 10.00      A   
ATOM   1010  CA  GLU A 108     -10.754   3.572  -9.823  1.00 10.00      A   
ATOM   1011  CB  GLU A 108     -11.082   5.055  -9.559  1.00 10.00      A   
ATOM   1012  CG  GLU A 108     -12.441   5.304  -8.913  1.00 10.00      A   
ATOM   1013  CD  GLU A 108     -12.974   6.708  -9.134  1.00 10.00      A   
ATOM   1014  OE1 GLU A 108     -13.347   7.032 -10.280  1.00 10.00      A   
ATOM   1015  OE2 GLU A 108     -13.052   7.491  -8.162  1.00 10.00      A   
ATOM   1016  C   GLU A 108      -9.252   3.326  -9.658  1.00 10.00      A   
ATOM   1017  O   GLU A 108      -8.496   3.413 -10.627  1.00 10.00      A   
ATOM   1018  N   GLU A 109      -8.818   3.019  -8.439  1.00 10.00      A   
ATOM   1019  HN  GLU A 109      -9.459   2.931  -7.705  1.00 10.00      A   
ATOM   1020  CA  GLU A 109      -7.399   2.803  -8.176  1.00 10.00      A   
ATOM   1021  CB  GLU A 109      -6.831   3.949  -7.336  1.00 10.00      A   
ATOM   1022  CG  GLU A 109      -6.777   5.287  -8.052  1.00 10.00      A   
ATOM   1023  CD  GLU A 109      -6.048   6.340  -7.250  1.00 10.00      A   
ATOM   1024  OE1 GLU A 109      -4.967   6.038  -6.711  1.00 10.00      A   
ATOM   1025  OE2 GLU A 109      -6.549   7.477  -7.165  1.00 10.00      A   
ATOM   1026  C   GLU A 109      -7.115   1.477  -7.479  1.00 10.00      A   
ATOM   1027  O   GLU A 109      -7.843   1.068  -6.572  1.00 10.00      A   
ATOM   1028  N   ILE A 110      -6.040   0.819  -7.915  1.00 10.00      A   
ATOM   1029  HN  ILE A 110      -5.520   1.206  -8.661  1.00 10.00      A   
ATOM   1030  CA  ILE A 110      -5.599  -0.451  -7.339  1.00 10.00      A   
ATOM   1031  CB  ILE A 110      -5.878  -1.648  -8.283  1.00 10.00      A   
ATOM   1032  CG1 ILE A 110      -7.387  -1.853  -8.457  1.00 10.00      A   
ATOM   1033  CG2 ILE A 110      -5.223  -2.922  -7.757  1.00 10.00      A   
ATOM   1034  CD1 ILE A 110      -7.756  -2.985  -9.392  1.00 10.00      A   
ATOM   1035  C   ILE A 110      -4.099  -0.383  -7.042  1.00 10.00      A   
ATOM   1036  O   ILE A 110      -3.282  -0.269  -7.957  1.00 10.00      A   
ATOM   1037  N   ARG A 111      -3.743  -0.433  -5.762  1.00 10.00      A   
ATOM   1038  HN  ARG A 111      -4.442  -0.512  -5.074  1.00 10.00      A   
ATOM   1039  CA  ARG A 111      -2.346  -0.368  -5.346  1.00 10.00      A   
ATOM   1040  CB  ARG A 111      -2.078   0.918  -4.555  1.00 10.00      A   
ATOM   1041  CG  ARG A 111      -2.396   2.185  -5.333  1.00 10.00      A   
ATOM   1042  CD  ARG A 111      -2.236   3.434  -4.483  1.00 10.00      A   
ATOM   1043  NE  ARG A 111      -2.712   4.624  -5.193  1.00 10.00      A   
ATOM   1044  HE  ARG A 111      -3.638   4.607  -5.529  1.00 10.00      A   
ATOM   1045  CZ  ARG A 111      -1.984   5.721  -5.409  1.00 10.00      A   
ATOM   1046  NH1 ARG A 111      -0.733   5.802  -4.968  1.00 10.00      A   
ATOM   1047 HH11 ARG A 111      -0.172   6.664  -5.138  1.00 10.00      A   
ATOM   1048 HH12 ARG A 111      -0.306   5.003  -4.447  1.00 10.00      A   
ATOM   1049  NH2 ARG A 111      -2.513   6.733  -6.084  1.00 10.00      A   
ATOM   1050 HH21 ARG A 111      -1.958   7.599  -6.259  1.00 10.00      A   
ATOM   1051 HH22 ARG A 111      -3.501   6.659  -6.452  1.00 10.00      A   
ATOM   1052  C   ARG A 111      -1.959  -1.593  -4.528  1.00 10.00      A   
ATOM   1053  O   ARG A 111      -2.613  -1.922  -3.536  1.00 10.00      A   
ATOM   1054  N   LEU A 112      -0.896  -2.264  -4.950  1.00 10.00      A   
ATOM   1055  HN  LEU A 112      -0.408  -1.940  -5.744  1.00 10.00      A   
ATOM   1056  CA  LEU A 112      -0.420  -3.462  -4.269  1.00 10.00      A   
ATOM   1057  CB  LEU A 112      -0.895  -4.721  -5.007  1.00 10.00      A   
ATOM   1058  CG  LEU A 112      -2.395  -5.026  -4.973  1.00 10.00      A   
ATOM   1059  CD1 LEU A 112      -2.785  -5.881  -6.166  1.00 10.00      A   
ATOM   1060  CD2 LEU A 112      -2.771  -5.730  -3.678  1.00 10.00      A   
ATOM   1061  C   LEU A 112       1.101  -3.475  -4.186  1.00 10.00      A   
ATOM   1062  O   LEU A 112       1.789  -3.224  -5.180  1.00 10.00      A   
ATOM   1063  N   LYS A 113       1.626  -3.783  -3.008  1.00 10.00      A   
ATOM   1064  HN  LYS A 113       1.027  -3.978  -2.255  1.00 10.00      A   
ATOM   1065  CA  LYS A 113       3.070  -3.845  -2.807  1.00 10.00      A   
ATOM   1066  CB  LYS A 113       3.564  -2.748  -1.851  1.00 10.00      A   
ATOM   1067  CG  LYS A 113       5.085  -2.641  -1.789  1.00 10.00      A   
ATOM   1068  CD  LYS A 113       5.554  -1.780  -0.627  1.00 10.00      A   
ATOM   1069  CE  LYS A 113       7.075  -1.734  -0.551  1.00 10.00      A   
ATOM   1070  NZ  LYS A 113       7.561  -1.122   0.719  1.00 10.00      A   
ATOM   1071  HZ1 LYS A 113       7.034  -1.514   1.530  1.00 10.00      A   
ATOM   1072  HZ2 LYS A 113       7.428  -0.092   0.699  1.00 10.00      A   
ATOM   1073  HZ3 LYS A 113       8.577  -1.326   0.848  1.00 10.00      A   
ATOM   1074  C   LYS A 113       3.489  -5.222  -2.302  1.00 10.00      A   
ATOM   1075  O   LYS A 113       2.905  -5.746  -1.351  1.00 10.00      A   
ATOM   1076  N   ARG A 114       4.488  -5.802  -2.968  1.00 10.00      A   
ATOM   1077  HN  ARG A 114       4.877  -5.326  -3.738  1.00 10.00      A   
ATOM   1078  CA  ARG A 114       5.022  -7.122  -2.617  1.00 10.00      A   
ATOM   1079  CB  ARG A 114       5.764  -7.088  -1.274  1.00 10.00      A   
ATOM   1080  CG  ARG A 114       7.078  -6.323  -1.319  1.00 10.00      A   
ATOM   1081  CD  ARG A 114       7.731  -6.231   0.052  1.00 10.00      A   
ATOM   1082  NE  ARG A 114       9.013  -5.523  -0.007  1.00 10.00      A   
ATOM   1083  HE  ARG A 114       9.656  -5.810  -0.706  1.00 10.00      A   
ATOM   1084  CZ  ARG A 114       9.371  -4.539   0.821  1.00 10.00      A   
ATOM   1085  NH1 ARG A 114       8.558  -4.137   1.791  1.00 10.00      A   
ATOM   1086 HH11 ARG A 114       8.849  -3.366   2.441  1.00 10.00      A   
ATOM   1087 HH12 ARG A 114       7.623  -4.586   1.917  1.00 10.00      A   
ATOM   1088  NH2 ARG A 114      10.539  -3.936   0.655  1.00 10.00      A   
ATOM   1089 HH21 ARG A 114      11.179  -4.230  -0.114  1.00 10.00      A   
ATOM   1090 HH22 ARG A 114      10.818  -3.149   1.288  1.00 10.00      A   
ATOM   1091  C   ARG A 114       3.938  -8.202  -2.636  1.00 10.00      A   
ATOM   1092  O   ARG A 114       3.821  -9.004  -1.709  1.00 10.00      A   
ATOM   1093  N   MET A 115       3.141  -8.207  -3.697  1.00 10.00      A   
ATOM   1094  HN  MET A 115       3.278  -7.536  -4.399  1.00 10.00      A   
ATOM   1095  CA  MET A 115       2.065  -9.179  -3.849  1.00 10.00      A   
ATOM   1096  CB  MET A 115       0.709  -8.467  -3.891  1.00 10.00      A   
ATOM   1097  CG  MET A 115       0.184  -8.058  -2.524  1.00 10.00      A   
ATOM   1098  SD  MET A 115      -0.473  -9.450  -1.581  1.00 10.00      A   
ATOM   1099  CE  MET A 115      -2.054  -9.696  -2.388  1.00 10.00      A   
ATOM   1100  C   MET A 115       2.262 -10.011  -5.113  1.00 10.00      A   
ATOM   1101  O   MET A 115       3.056  -9.657  -5.985  1.00 10.00      A   
ATOM   1102  N   VAL A 116       1.544 -11.118  -5.206  1.00 10.00      A   
ATOM   1103  HN  VAL A 116       0.924 -11.354  -4.474  1.00 10.00      A   
ATOM   1104  CA  VAL A 116       1.637 -11.992  -6.365  1.00 10.00      A   
ATOM   1105  CB  VAL A 116       1.735 -13.477  -5.956  1.00 10.00      A   
ATOM   1106  CG1 VAL A 116       1.925 -14.364  -7.178  1.00 10.00      A   
ATOM   1107  CG2 VAL A 116       2.879 -13.677  -4.971  1.00 10.00      A   
ATOM   1108  C   VAL A 116       0.430 -11.785  -7.267  1.00 10.00      A   
ATOM   1109  O   VAL A 116      -0.676 -12.241  -6.965  1.00 10.00      A   
ATOM   1110  N   VAL A 117       0.648 -11.089  -8.369  1.00 10.00      A   
ATOM   1111  HN  VAL A 117       1.557 -10.773  -8.560  1.00 10.00      A   
ATOM   1112  CA  VAL A 117      -0.415 -10.806  -9.319  1.00 10.00      A   
ATOM   1113  CB  VAL A 117      -0.481  -9.300  -9.657  1.00 10.00      A   
ATOM   1114  CG1 VAL A 117      -1.680  -8.995 -10.544  1.00 10.00      A   
ATOM   1115  CG2 VAL A 117      -0.526  -8.461  -8.387  1.00 10.00      A   
ATOM   1116  C   VAL A 117      -0.188 -11.595 -10.603  1.00 10.00      A   
ATOM   1117  O   VAL A 117       0.814 -11.400 -11.287  1.00 10.00      A   
ATOM   1118  N   THR A 118      -1.107 -12.495 -10.913  1.00 10.00      A   
ATOM   1119  HN  THR A 118      -1.877 -12.620 -10.319  1.00 10.00      A   
ATOM   1120  CA  THR A 118      -1.002 -13.315 -12.112  1.00 10.00      A   
ATOM   1121  CB  THR A 118      -1.599 -14.713 -11.858  1.00 10.00      A   
ATOM   1122  OG1 THR A 118      -2.657 -14.608 -10.887  1.00 10.00      A   
ATOM   1123  HG1 THR A 118      -2.954 -15.496 -10.639  1.00 10.00      A   
ATOM   1124  CG2 THR A 118      -0.526 -15.653 -11.327  1.00 10.00      A   
ATOM   1125  C   THR A 118      -1.712 -12.655 -13.293  1.00 10.00      A   
ATOM   1126  O   THR A 118      -2.476 -11.703 -13.108  1.00 10.00      A   
ATOM   1127  N   ASP A 119      -1.458 -13.161 -14.503  1.00 10.00      A   
ATOM   1128  HN  ASP A 119      -0.842 -13.921 -14.583  1.00 10.00      A   
ATOM   1129  CA  ASP A 119      -2.073 -12.626 -15.716  1.00 10.00      A   
ATOM   1130  CB  ASP A 119      -1.612 -13.411 -16.951  1.00 10.00      A   
ATOM   1131  CG  ASP A 119      -0.119 -13.336 -17.180  1.00 10.00      A   
ATOM   1132  OD1 ASP A 119       0.343 -12.408 -17.875  1.00 10.00      A   
ATOM   1133  OD2 ASP A 119       0.604 -14.206 -16.656  1.00 10.00      A   
ATOM   1134  C   ASP A 119      -3.587 -12.708 -15.604  1.00 10.00      A   
ATOM   1135  O   ASP A 119      -4.304 -11.812 -16.048  1.00 10.00      A   
ATOM   1136  N   ASP A 120      -4.056 -13.792 -14.985  1.00 10.00      A   
ATOM   1137  HN  ASP A 120      -3.417 -14.464 -14.663  1.00 10.00      A   
ATOM   1138  CA  ASP A 120      -5.483 -14.026 -14.782  1.00 10.00      A   
ATOM   1139  CB  ASP A 120      -5.708 -15.300 -13.962  1.00 10.00      A   
ATOM   1140  CG  ASP A 120      -5.823 -16.543 -14.818  1.00 10.00      A   
ATOM   1141  OD1 ASP A 120      -6.960 -16.966 -15.108  1.00 10.00      A   
ATOM   1142  OD2 ASP A 120      -4.777 -17.108 -15.205  1.00 10.00      A   
ATOM   1143  C   ASP A 120      -6.126 -12.854 -14.064  1.00 10.00      A   
ATOM   1144  O   ASP A 120      -7.207 -12.406 -14.434  1.00 10.00      A   
ATOM   1145  N   CYS A 121      -5.443 -12.351 -13.044  1.00 10.00      A   
ATOM   1146  HN  CYS A 121      -4.571 -12.740 -12.818  1.00 10.00      A   
ATOM   1147  CA  CYS A 121      -5.947 -11.229 -12.265  1.00 10.00      A   
ATOM   1148  CB  CYS A 121      -5.006 -10.942 -11.092  1.00 10.00      A   
ATOM   1149  SG  CYS A 121      -4.681 -12.367 -10.022  1.00 10.00      A   
ATOM   1150  HG  CYS A 121      -3.984 -13.257 -10.716  1.00 10.00      A   
ATOM   1151  C   CYS A 121      -6.105  -9.989 -13.145  1.00 10.00      A   
ATOM   1152  O   CYS A 121      -7.067  -9.231 -13.009  1.00 10.00      A   
ATOM   1153  N   LEU A 122      -5.173  -9.813 -14.074  1.00 10.00      A   
ATOM   1154  HN  LEU A 122      -4.451 -10.477 -14.158  1.00 10.00      A   
ATOM   1155  CA  LEU A 122      -5.204  -8.673 -14.984  1.00 10.00      A   
ATOM   1156  CB  LEU A 122      -3.872  -8.543 -15.724  1.00 10.00      A   
ATOM   1157  CG  LEU A 122      -2.620  -8.420 -14.849  1.00 10.00      A   
ATOM   1158  CD1 LEU A 122      -1.366  -8.408 -15.705  1.00 10.00      A   
ATOM   1159  CD2 LEU A 122      -2.682  -7.173 -13.981  1.00 10.00      A   
ATOM   1160  C   LEU A 122      -6.351  -8.807 -15.980  1.00 10.00      A   
ATOM   1161  O   LEU A 122      -7.052  -7.833 -16.263  1.00 10.00      A   
ATOM   1162  N   GLU A 123      -6.537 -10.021 -16.496  1.00 10.00      A   
ATOM   1163  HN  GLU A 123      -5.931 -10.748 -16.228  1.00 10.00      A   
ATOM   1164  CA  GLU A 123      -7.603 -10.307 -17.455  1.00 10.00      A   
ATOM   1165  CB  GLU A 123      -7.575 -11.790 -17.845  1.00 10.00      A   
ATOM   1166  CG  GLU A 123      -6.272 -12.269 -18.464  1.00 10.00      A   
ATOM   1167  CD  GLU A 123      -6.059 -11.758 -19.872  1.00 10.00      A   
ATOM   1168  OE1 GLU A 123      -6.923 -12.006 -20.739  1.00 10.00      A   
ATOM   1169  OE2 GLU A 123      -5.017 -11.126 -20.126  1.00 10.00      A   
ATOM   1170  C   GLU A 123      -8.964  -9.981 -16.848  1.00 10.00      A   
ATOM   1171  O   GLU A 123      -9.862  -9.479 -17.526  1.00 10.00      A   
ATOM   1172  N   LEU A 124      -9.098 -10.260 -15.561  1.00 10.00      A   
ATOM   1173  HN  LEU A 124      -8.337 -10.646 -15.076  1.00 10.00      A   
ATOM   1174  CA  LEU A 124     -10.338 -10.009 -14.848  1.00 10.00      A   
ATOM   1175  CB  LEU A 124     -10.355 -10.768 -13.518  1.00 10.00      A   
ATOM   1176  CG  LEU A 124     -10.219 -12.289 -13.601  1.00 10.00      A   
ATOM   1177  CD1 LEU A 124     -10.208 -12.902 -12.207  1.00 10.00      A   
ATOM   1178  CD2 LEU A 124     -11.338 -12.885 -14.445  1.00 10.00      A   
ATOM   1179  C   LEU A 124     -10.541  -8.521 -14.594  1.00 10.00      A   
ATOM   1180  O   LEU A 124     -11.626  -7.995 -14.831  1.00 10.00      A   
ATOM   1181  N   ILE A 125      -9.497  -7.848 -14.127  1.00 10.00      A   
ATOM   1182  HN  ILE A 125      -8.652  -8.325 -13.973  1.00 10.00      A   
ATOM   1183  CA  ILE A 125      -9.571  -6.419 -13.823  1.00 10.00      A   
ATOM   1184  CB  ILE A 125      -8.241  -5.893 -13.227  1.00 10.00      A   
ATOM   1185  CG1 ILE A 125      -8.058  -6.426 -11.803  1.00 10.00      A   
ATOM   1186  CG2 ILE A 125      -8.190  -4.369 -13.235  1.00 10.00      A   
ATOM   1187  CD1 ILE A 125      -6.683  -6.178 -11.221  1.00 10.00      A   
ATOM   1188  C   ILE A 125      -9.976  -5.588 -15.036  1.00 10.00      A   
ATOM   1189  O   ILE A 125     -10.882  -4.757 -14.953  1.00 10.00      A   
ATOM   1190  N   ALA A 126      -9.331  -5.846 -16.161  1.00 10.00      A   
ATOM   1191  HN  ALA A 126      -8.649  -6.555 -16.164  1.00 10.00      A   
ATOM   1192  CA  ALA A 126      -9.597  -5.105 -17.392  1.00 10.00      A   
ATOM   1193  CB  ALA A 126      -8.618  -5.518 -18.479  1.00 10.00      A   
ATOM   1194  C   ALA A 126     -11.042  -5.246 -17.882  1.00 10.00      A   
ATOM   1195  O   ALA A 126     -11.590  -4.325 -18.487  1.00 10.00      A   
ATOM   1196  N   LYS A 127     -11.662  -6.388 -17.619  1.00 10.00      A   
ATOM   1197  HN  LYS A 127     -11.193  -7.089 -17.119  1.00 10.00      A   
ATOM   1198  CA  LYS A 127     -13.031  -6.614 -18.073  1.00 10.00      A   
ATOM   1199  CB  LYS A 127     -13.247  -8.075 -18.483  1.00 10.00      A   
ATOM   1200  CG  LYS A 127     -13.047  -9.082 -17.360  1.00 10.00      A   
ATOM   1201  CD  LYS A 127     -14.004 -10.256 -17.487  1.00 10.00      A   
ATOM   1202  CE  LYS A 127     -15.370  -9.928 -16.906  1.00 10.00      A   
ATOM   1203  NZ  LYS A 127     -15.374  -9.984 -15.415  1.00 10.00      A   
ATOM   1204  HZ1 LYS A 127     -16.350  -9.909 -15.060  1.00 10.00      A   
ATOM   1205  HZ2 LYS A 127     -14.815  -9.201 -15.017  1.00 10.00      A   
ATOM   1206  HZ3 LYS A 127     -14.968 -10.887 -15.089  1.00 10.00      A   
ATOM   1207  C   LYS A 127     -14.079  -6.200 -17.045  1.00 10.00      A   
ATOM   1208  O   LYS A 127     -15.221  -5.914 -17.400  1.00 10.00      A   
ATOM   1209  N   SER A 128     -13.703  -6.161 -15.780  1.00 10.00      A   
ATOM   1210  HN  SER A 128     -12.770  -6.363 -15.543  1.00 10.00      A   
ATOM   1211  CA  SER A 128     -14.650  -5.808 -14.733  1.00 10.00      A   
ATOM   1212  CB  SER A 128     -14.417  -6.671 -13.487  1.00 10.00      A   
ATOM   1213  OG  SER A 128     -14.087  -8.007 -13.855  1.00 10.00      A   
ATOM   1214  HG  SER A 128     -13.120  -8.099 -13.891  1.00 10.00      A   
ATOM   1215  C   SER A 128     -14.615  -4.319 -14.383  1.00 10.00      A   
ATOM   1216  O   SER A 128     -15.661  -3.698 -14.183  1.00 10.00      A   
ATOM   1217  N   PHE A 129     -13.427  -3.737 -14.337  1.00 10.00      A   
ATOM   1218  HN  PHE A 129     -12.619  -4.252 -14.568  1.00 10.00      A   
ATOM   1219  CA  PHE A 129     -13.298  -2.336 -13.975  1.00 10.00      A   
ATOM   1220  CB  PHE A 129     -12.163  -2.144 -12.969  1.00 10.00      A   
ATOM   1221  CG  PHE A 129     -12.232  -3.065 -11.779  1.00 10.00      A   
ATOM   1222  CD1 PHE A 129     -11.115  -3.773 -11.375  1.00 10.00      A   
ATOM   1223  CD2 PHE A 129     -13.409  -3.222 -11.064  1.00 10.00      A   
ATOM   1224  CE1 PHE A 129     -11.163  -4.617 -10.283  1.00 10.00      A   
ATOM   1225  CE2 PHE A 129     -13.464  -4.067  -9.970  1.00 10.00      A   
ATOM   1226  CZ  PHE A 129     -12.340  -4.764  -9.579  1.00 10.00      A   
ATOM   1227  C   PHE A 129     -13.091  -1.447 -15.193  1.00 10.00      A   
ATOM   1228  O   PHE A 129     -11.987  -1.338 -15.720  1.00 10.00      A   
ATOM   1229  N   LYS A 130     -14.168  -0.817 -15.639  1.00 10.00      A   
ATOM   1230  HN  LYS A 130     -15.027  -0.955 -15.185  1.00 10.00      A   
ATOM   1231  CA  LYS A 130     -14.111   0.081 -16.785  1.00 10.00      A   
ATOM   1232  CB  LYS A 130     -15.471   0.140 -17.487  1.00 10.00      A   
ATOM   1233  CG  LYS A 130     -15.716  -0.988 -18.477  1.00 10.00      A   
ATOM   1234  CD  LYS A 130     -16.234  -2.239 -17.789  1.00 10.00      A   
ATOM   1235  CE  LYS A 130     -16.764  -3.233 -18.805  1.00 10.00      A   
ATOM   1236  NZ  LYS A 130     -17.364  -4.424 -18.155  1.00 10.00      A   
ATOM   1237  HZ1 LYS A 130     -17.834  -5.019 -18.868  1.00 10.00      A   
ATOM   1238  HZ2 LYS A 130     -18.066  -4.134 -17.444  1.00 10.00      A   
ATOM   1239  HZ3 LYS A 130     -16.624  -4.988 -17.687  1.00 10.00      A   
ATOM   1240  C   LYS A 130     -13.708   1.469 -16.310  1.00 10.00      A   
ATOM   1241  O   LYS A 130     -13.274   2.316 -17.092  1.00 10.00      A   
ATOM   1242  N   ASN A 131     -13.856   1.681 -15.007  1.00 10.00      A   
ATOM   1243  HN  ASN A 131     -14.223   0.960 -14.454  1.00 10.00      A   
ATOM   1244  CA  ASN A 131     -13.512   2.950 -14.374  1.00 10.00      A   
ATOM   1245  CB  ASN A 131     -14.478   3.231 -13.213  1.00 10.00      A   
ATOM   1246  CG  ASN A 131     -14.339   4.630 -12.641  1.00 10.00      A   
ATOM   1247  OD1 ASN A 131     -14.172   5.607 -13.373  1.00 10.00      A   
ATOM   1248  ND2 ASN A 131     -14.399   4.735 -11.326  1.00 10.00      A   
ATOM   1249 HD21 ASN A 131     -14.532   3.920 -10.797  1.00 10.00      A   
ATOM   1250 HD22 ASN A 131     -14.281   5.627 -10.928  1.00 10.00      A   
ATOM   1251  C   ASN A 131     -12.066   2.925 -13.864  1.00 10.00      A   
ATOM   1252  O   ASN A 131     -11.603   3.868 -13.220  1.00 10.00      A   
ATOM   1253  N   PHE A 132     -11.359   1.839 -14.176  1.00 10.00      A   
ATOM   1254  HN  PHE A 132     -11.785   1.141 -14.709  1.00 10.00      A   
ATOM   1255  CA  PHE A 132      -9.969   1.654 -13.759  1.00 10.00      A   
ATOM   1256  CB  PHE A 132      -9.457   0.306 -14.268  1.00 10.00      A   
ATOM   1257  CG  PHE A 132      -8.175  -0.138 -13.636  1.00 10.00      A   
ATOM   1258  CD1 PHE A 132      -7.982  -0.023 -12.269  1.00 10.00      A   
ATOM   1259  CD2 PHE A 132      -7.167  -0.678 -14.411  1.00 10.00      A   
ATOM   1260  CE1 PHE A 132      -6.805  -0.438 -11.685  1.00 10.00      A   
ATOM   1261  CE2 PHE A 132      -5.988  -1.096 -13.833  1.00 10.00      A   
ATOM   1262  CZ  PHE A 132      -5.809  -0.976 -12.469  1.00 10.00      A   
ATOM   1263  C   PHE A 132      -9.084   2.785 -14.281  1.00 10.00      A   
ATOM   1264  O   PHE A 132      -9.051   3.049 -15.482  1.00 10.00      A   
ATOM   1265  N   LYS A 133      -8.366   3.448 -13.376  1.00 10.00      A   
ATOM   1266  HN  LYS A 133      -8.420   3.184 -12.429  1.00 10.00      A   
ATOM   1267  CA  LYS A 133      -7.509   4.565 -13.753  1.00 10.00      A   
ATOM   1268  CB  LYS A 133      -8.057   5.873 -13.169  1.00 10.00      A   
ATOM   1269  CG  LYS A 133      -9.442   6.248 -13.661  1.00 10.00      A   
ATOM   1270  CD  LYS A 133     -10.088   7.281 -12.757  1.00 10.00      A   
ATOM   1271  CE  LYS A 133     -11.507   7.583 -13.206  1.00 10.00      A   
ATOM   1272  NZ  LYS A 133     -12.232   8.428 -12.223  1.00 10.00      A   
ATOM   1273  HZ1 LYS A 133     -11.609   9.184 -11.872  1.00 10.00      A   
ATOM   1274  HZ2 LYS A 133     -12.554   7.847 -11.415  1.00 10.00      A   
ATOM   1275  HZ3 LYS A 133     -13.062   8.861 -12.669  1.00 10.00      A   
ATOM   1276  C   LYS A 133      -6.058   4.392 -13.311  1.00 10.00      A   
ATOM   1277  O   LYS A 133      -5.141   4.504 -14.118  1.00 10.00      A   
ATOM   1278  N   VAL A 134      -5.838   4.137 -12.032  1.00 10.00      A   
ATOM   1279  HN  VAL A 134      -6.595   4.022 -11.419  1.00 10.00      A   
ATOM   1280  CA  VAL A 134      -4.478   4.008 -11.522  1.00 10.00      A   
ATOM   1281  CB  VAL A 134      -4.220   4.976 -10.348  1.00 10.00      A   
ATOM   1282  CG1 VAL A 134      -2.801   4.823  -9.820  1.00 10.00      A   
ATOM   1283  CG2 VAL A 134      -4.482   6.416 -10.773  1.00 10.00      A   
ATOM   1284  C   VAL A 134      -4.130   2.585 -11.102  1.00 10.00      A   
ATOM   1285  O   VAL A 134      -4.848   1.964 -10.316  1.00 10.00      A   
ATOM   1286  N   LEU A 135      -3.014   2.092 -11.625  1.00 10.00      A   
ATOM   1287  HN  LEU A 135      -2.490   2.653 -12.245  1.00 10.00      A   
ATOM   1288  CA  LEU A 135      -2.530   0.757 -11.312  1.00 10.00      A   
ATOM   1289  CB  LEU A 135      -2.570  -0.143 -12.550  1.00 10.00      A   
ATOM   1290  CG  LEU A 135      -2.050  -1.573 -12.362  1.00 10.00      A   
ATOM   1291  CD1 LEU A 135      -2.809  -2.286 -11.255  1.00 10.00      A   
ATOM   1292  CD2 LEU A 135      -2.129  -2.361 -13.662  1.00 10.00      A   
ATOM   1293  C   LEU A 135      -1.105   0.832 -10.770  1.00 10.00      A   
ATOM   1294  O   LEU A 135      -0.165   1.148 -11.502  1.00 10.00      A   
ATOM   1295  N   VAL A 136      -0.950   0.558  -9.486  1.00 10.00      A   
ATOM   1296  HN  VAL A 136      -1.737   0.314  -8.948  1.00 10.00      A   
ATOM   1297  CA  VAL A 136       0.359   0.596  -8.857  1.00 10.00      A   
ATOM   1298  CB  VAL A 136       0.438   1.640  -7.721  1.00 10.00      A   
ATOM   1299  CG1 VAL A 136       1.830   1.657  -7.098  1.00 10.00      A   
ATOM   1300  CG2 VAL A 136       0.066   3.022  -8.235  1.00 10.00      A   
ATOM   1301  C   VAL A 136       0.730  -0.773  -8.315  1.00 10.00      A   
ATOM   1302  O   VAL A 136       0.170  -1.236  -7.320  1.00 10.00      A   
ATOM   1303  N   LEU A 137       1.663  -1.420  -8.984  1.00 10.00      A   
ATOM   1304  HN  LEU A 137       2.061  -0.994  -9.779  1.00 10.00      A   
ATOM   1305  CA  LEU A 137       2.123  -2.736  -8.587  1.00 10.00      A   
ATOM   1306  CB  LEU A 137       1.846  -3.750  -9.702  1.00 10.00      A   
ATOM   1307  CG  LEU A 137       0.375  -4.037 -10.019  1.00 10.00      A   
ATOM   1308  CD1 LEU A 137       0.262  -4.997 -11.195  1.00 10.00      A   
ATOM   1309  CD2 LEU A 137      -0.335  -4.601  -8.797  1.00 10.00      A   
ATOM   1310  C   LEU A 137       3.613  -2.696  -8.269  1.00 10.00      A   
ATOM   1311  O   LEU A 137       4.451  -2.711  -9.171  1.00 10.00      A   
ATOM   1312  N   SER A 138       3.938  -2.625  -6.989  1.00 10.00      A   
ATOM   1313  HN  SER A 138       3.226  -2.607  -6.310  1.00 10.00      A   
ATOM   1314  CA  SER A 138       5.325  -2.575  -6.560  1.00 10.00      A   
ATOM   1315  CB  SER A 138       5.480  -1.539  -5.450  1.00 10.00      A   
ATOM   1316  OG  SER A 138       4.605  -0.448  -5.678  1.00 10.00      A   
ATOM   1317  HG  SER A 138       4.558  -0.276  -6.624  1.00 10.00      A   
ATOM   1318  C   SER A 138       5.795  -3.943  -6.075  1.00 10.00      A   
ATOM   1319  O   SER A 138       5.121  -4.586  -5.272  1.00 10.00      A   
ATOM   1320  N   SER A 139       6.935  -4.383  -6.592  1.00 10.00      A   
ATOM   1321  HN  SER A 139       7.401  -3.821  -7.245  1.00 10.00      A   
ATOM   1322  CA  SER A 139       7.533  -5.665  -6.219  1.00 10.00      A   
ATOM   1323  CB  SER A 139       8.070  -5.608  -4.787  1.00 10.00      A   
ATOM   1324  OG  SER A 139       8.663  -4.345  -4.524  1.00 10.00      A   
ATOM   1325  HG  SER A 139       9.616  -4.409  -4.635  1.00 10.00      A   
ATOM   1326  C   SER A 139       6.582  -6.851  -6.401  1.00 10.00      A   
ATOM   1327  O   SER A 139       6.465  -7.710  -5.521  1.00 10.00      A   
ATOM   1328  N   CYS A 140       5.907  -6.902  -7.544  1.00 10.00      A   
ATOM   1329  HN  CYS A 140       6.026  -6.190  -8.211  1.00 10.00      A   
ATOM   1330  CA  CYS A 140       4.989  -7.998  -7.824  1.00 10.00      A   
ATOM   1331  CB  CYS A 140       3.636  -7.486  -8.321  1.00 10.00      A   
ATOM   1332  SG  CYS A 140       3.709  -6.475  -9.814  1.00 10.00      A   
ATOM   1333  HG  CYS A 140       4.843  -5.787  -9.787  1.00 10.00      A   
ATOM   1334  C   CYS A 140       5.598  -8.991  -8.811  1.00 10.00      A   
ATOM   1335  O   CYS A 140       6.596  -8.692  -9.473  1.00 10.00      A   
ATOM   1336  N   GLU A 141       4.989 -10.164  -8.906  1.00 10.00      A   
ATOM   1337  HN  GLU A 141       4.190 -10.328  -8.366  1.00 10.00      A   
ATOM   1338  CA  GLU A 141       5.464 -11.216  -9.793  1.00 10.00      A   
ATOM   1339  CB  GLU A 141       6.494 -12.068  -9.048  1.00 10.00      A   
ATOM   1340  CG  GLU A 141       5.901 -12.840  -7.875  1.00 10.00      A   
ATOM   1341  CD  GLU A 141       6.930 -13.240  -6.844  1.00 10.00      A   
ATOM   1342  OE1 GLU A 141       7.589 -14.280  -7.030  1.00 10.00      A   
ATOM   1343  OE2 GLU A 141       7.071 -12.523  -5.830  1.00 10.00      A   
ATOM   1344  C   GLU A 141       4.302 -12.105 -10.217  1.00 10.00      A   
ATOM   1345  O   GLU A 141       3.212 -12.016  -9.650  1.00 10.00      A   
ATOM   1346  N   GLY A 142       4.543 -12.965 -11.203  1.00 10.00      A   
ATOM   1347  HN  GLY A 142       5.433 -12.985 -11.614  1.00 10.00      A   
ATOM   1348  CA  GLY A 142       3.514 -13.874 -11.668  1.00 10.00      A   
ATOM   1349  C   GLY A 142       3.056 -13.589 -13.081  1.00 10.00      A   
ATOM   1350  O   GLY A 142       3.168 -14.441 -13.960  1.00 10.00      A   
ATOM   1351  N   PHE A 143       2.536 -12.392 -13.293  1.00 10.00      A   
ATOM   1352  HN  PHE A 143       2.484 -11.759 -12.545  1.00 10.00      A   
ATOM   1353  CA  PHE A 143       2.033 -11.985 -14.600  1.00 10.00      A   
ATOM   1354  CB  PHE A 143       1.190 -10.712 -14.483  1.00 10.00      A   
ATOM   1355  CG  PHE A 143       1.975  -9.475 -14.148  1.00 10.00      A   
ATOM   1356  CD1 PHE A 143       2.262  -8.537 -15.123  1.00 10.00      A   
ATOM   1357  CD2 PHE A 143       2.422  -9.251 -12.859  1.00 10.00      A   
ATOM   1358  CE1 PHE A 143       2.980  -7.398 -14.821  1.00 10.00      A   
ATOM   1359  CE2 PHE A 143       3.141  -8.116 -12.550  1.00 10.00      A   
ATOM   1360  CZ  PHE A 143       3.422  -7.187 -13.531  1.00 10.00      A   
ATOM   1361  C   PHE A 143       3.148 -11.787 -15.626  1.00 10.00      A   
ATOM   1362  O   PHE A 143       4.328 -11.673 -15.279  1.00 10.00      A   
ATOM   1363  N   SER A 144       2.760 -11.763 -16.890  1.00 10.00      A   
ATOM   1364  HN  SER A 144       1.802 -11.892 -17.101  1.00 10.00      A   
ATOM   1365  CA  SER A 144       3.688 -11.566 -17.983  1.00 10.00      A   
ATOM   1366  CB  SER A 144       3.679 -12.794 -18.898  1.00 10.00      A   
ATOM   1367  OG  SER A 144       2.400 -12.988 -19.476  1.00 10.00      A   
ATOM   1368  HG  SER A 144       1.720 -12.922 -18.784  1.00 10.00      A   
ATOM   1369  C   SER A 144       3.288 -10.319 -18.766  1.00 10.00      A   
ATOM   1370  O   SER A 144       2.347  -9.615 -18.390  1.00 10.00      A   
ATOM   1371  N   THR A 145       3.987 -10.051 -19.862  1.00 10.00      A   
ATOM   1372  HN  THR A 145       4.719 -10.650 -20.125  1.00 10.00      A   
ATOM   1373  CA  THR A 145       3.692  -8.886 -20.685  1.00 10.00      A   
ATOM   1374  CB  THR A 145       4.800  -8.652 -21.730  1.00 10.00      A   
ATOM   1375  OG1 THR A 145       5.122  -9.893 -22.378  1.00 10.00      A   
ATOM   1376  HG1 THR A 145       4.526 -10.023 -23.128  1.00 10.00      A   
ATOM   1377  CG2 THR A 145       6.051  -8.103 -21.059  1.00 10.00      A   
ATOM   1378  C   THR A 145       2.340  -9.031 -21.389  1.00 10.00      A   
ATOM   1379  O   THR A 145       1.692  -8.039 -21.730  1.00 10.00      A   
ATOM   1380  N   ASP A 146       1.903 -10.272 -21.571  1.00 10.00      A   
ATOM   1381  HN  ASP A 146       2.443 -11.019 -21.239  1.00 10.00      A   
ATOM   1382  CA  ASP A 146       0.636 -10.551 -22.244  1.00 10.00      A   
ATOM   1383  CB  ASP A 146       0.489 -12.041 -22.547  1.00 10.00      A   
ATOM   1384  CG  ASP A 146      -0.116 -12.288 -23.912  1.00 10.00      A   
ATOM   1385  OD1 ASP A 146      -1.358 -12.299 -24.031  1.00 10.00      A   
ATOM   1386  OD2 ASP A 146       0.648 -12.465 -24.882  1.00 10.00      A   
ATOM   1387  C   ASP A 146      -0.550 -10.060 -21.427  1.00 10.00      A   
ATOM   1388  O   ASP A 146      -1.556  -9.601 -21.981  1.00 10.00      A   
ATOM   1389  N   GLY A 147      -0.432 -10.160 -20.107  1.00 10.00      A   
ATOM   1390  HN  GLY A 147       0.380 -10.563 -19.723  1.00 10.00      A   
ATOM   1391  CA  GLY A 147      -1.493  -9.701 -19.231  1.00 10.00      A   
ATOM   1392  C   GLY A 147      -1.574  -8.188 -19.228  1.00 10.00      A   
ATOM   1393  O   GLY A 147      -2.657  -7.605 -19.156  1.00 10.00      A   
ATOM   1394  N   LEU A 148      -0.416  -7.553 -19.336  1.00 10.00      A   
ATOM   1395  HN  LEU A 148       0.408  -8.077 -19.402  1.00 10.00      A   
ATOM   1396  CA  LEU A 148      -0.334  -6.103 -19.364  1.00 10.00      A   
ATOM   1397  CB  LEU A 148       1.124  -5.645 -19.287  1.00 10.00      A   
ATOM   1398  CG  LEU A 148       1.840  -5.887 -17.957  1.00 10.00      A   
ATOM   1399  CD1 LEU A 148       3.300  -5.478 -18.058  1.00 10.00      A   
ATOM   1400  CD2 LEU A 148       1.149  -5.131 -16.832  1.00 10.00      A   
ATOM   1401  C   LEU A 148      -0.984  -5.570 -20.633  1.00 10.00      A   
ATOM   1402  O   LEU A 148      -1.540  -4.468 -20.643  1.00 10.00      A   
ATOM   1403  N   ALA A 149      -0.910  -6.362 -21.701  1.00 10.00      A   
ATOM   1404  HN  ALA A 149      -0.428  -7.216 -21.628  1.00 10.00      A   
ATOM   1405  CA  ALA A 149      -1.503  -5.990 -22.982  1.00 10.00      A   
ATOM   1406  CB  ALA A 149      -1.104  -6.986 -24.060  1.00 10.00      A   
ATOM   1407  C   ALA A 149      -3.023  -5.912 -22.867  1.00 10.00      A   
ATOM   1408  O   ALA A 149      -3.670  -5.117 -23.552  1.00 10.00      A   
ATOM   1409  N   ALA A 150      -3.584  -6.733 -21.982  1.00 10.00      A   
ATOM   1410  HN  ALA A 150      -3.013  -7.333 -21.457  1.00 10.00      A   
ATOM   1411  CA  ALA A 150      -5.021  -6.757 -21.762  1.00 10.00      A   
ATOM   1412  CB  ALA A 150      -5.390  -7.910 -20.840  1.00 10.00      A   
ATOM   1413  C   ALA A 150      -5.467  -5.433 -21.159  1.00 10.00      A   
ATOM   1414  O   ALA A 150      -6.476  -4.859 -21.567  1.00 10.00      A   
ATOM   1415  N   ILE A 151      -4.691  -4.946 -20.197  1.00 10.00      A   
ATOM   1416  HN  ILE A 151      -3.897  -5.456 -19.918  1.00 10.00      A   
ATOM   1417  CA  ILE A 151      -4.992  -3.680 -19.538  1.00 10.00      A   
ATOM   1418  CB  ILE A 151      -4.036  -3.425 -18.349  1.00 10.00      A   
ATOM   1419  CG1 ILE A 151      -4.017  -4.624 -17.393  1.00 10.00      A   
ATOM   1420  CG2 ILE A 151      -4.414  -2.149 -17.606  1.00 10.00      A   
ATOM   1421  CD1 ILE A 151      -5.341  -4.897 -16.708  1.00 10.00      A   
ATOM   1422  C   ILE A 151      -4.867  -2.527 -20.530  1.00 10.00      A   
ATOM   1423  O   ILE A 151      -5.686  -1.611 -20.544  1.00 10.00      A   
ATOM   1424  N   ALA A 152      -3.853  -2.614 -21.379  1.00 10.00      A   
ATOM   1425  HN  ALA A 152      -3.266  -3.397 -21.333  1.00 10.00      A   
ATOM   1426  CA  ALA A 152      -3.580  -1.588 -22.378  1.00 10.00      A   
ATOM   1427  CB  ALA A 152      -2.252  -1.870 -23.070  1.00 10.00      A   
ATOM   1428  C   ALA A 152      -4.695  -1.452 -23.414  1.00 10.00      A   
ATOM   1429  O   ALA A 152      -5.109  -0.342 -23.746  1.00 10.00      A   
ATOM   1430  N   ALA A 153      -5.182  -2.575 -23.923  1.00 10.00      A   
ATOM   1431  HN  ALA A 153      -4.828  -3.437 -23.614  1.00 10.00      A   
ATOM   1432  CA  ALA A 153      -6.220  -2.561 -24.952  1.00 10.00      A   
ATOM   1433  CB  ALA A 153      -6.101  -3.792 -25.835  1.00 10.00      A   
ATOM   1434  C   ALA A 153      -7.642  -2.428 -24.403  1.00 10.00      A   
ATOM   1435  O   ALA A 153      -8.588  -2.226 -25.171  1.00 10.00      A   
ATOM   1436  N   THR A 154      -7.814  -2.529 -23.093  1.00 10.00      A   
ATOM   1437  HN  THR A 154      -7.042  -2.680 -22.511  1.00 10.00      A   
ATOM   1438  CA  THR A 154      -9.152  -2.433 -22.521  1.00 10.00      A   
ATOM   1439  CB  THR A 154      -9.538  -3.716 -21.764  1.00 10.00      A   
ATOM   1440  OG1 THR A 154      -9.029  -4.850 -22.476  1.00 10.00      A   
ATOM   1441  HG1 THR A 154      -8.094  -4.963 -22.268  1.00 10.00      A   
ATOM   1442  CG2 THR A 154     -11.050  -3.838 -21.665  1.00 10.00      A   
ATOM   1443  C   THR A 154      -9.350  -1.210 -21.623  1.00 10.00      A   
ATOM   1444  O   THR A 154     -10.302  -0.445 -21.808  1.00 10.00      A   
ATOM   1445  N   CYS A 155      -8.453  -1.016 -20.665  1.00 10.00      A   
ATOM   1446  HN  CYS A 155      -7.689  -1.628 -20.588  1.00 10.00      A   
ATOM   1447  CA  CYS A 155      -8.562   0.103 -19.739  1.00 10.00      A   
ATOM   1448  CB  CYS A 155      -7.676  -0.121 -18.513  1.00 10.00      A   
ATOM   1449  SG  CYS A 155      -8.013  -1.676 -17.653  1.00 10.00      A   
ATOM   1450  HG  CYS A 155      -9.237  -1.607 -17.146  1.00 10.00      A   
ATOM   1451  C   CYS A 155      -8.247   1.428 -20.423  1.00 10.00      A   
ATOM   1452  O   CYS A 155      -7.094   1.851 -20.507  1.00 10.00      A   
ATOM   1453  N   ARG A 156      -9.290   2.061 -20.933  1.00 10.00      A   
ATOM   1454  HN  ARG A 156     -10.175   1.642 -20.866  1.00 10.00      A   
ATOM   1455  CA  ARG A 156      -9.165   3.335 -21.622  1.00 10.00      A   
ATOM   1456  CB  ARG A 156     -10.330   3.521 -22.597  1.00 10.00      A   
ATOM   1457  CG  ARG A 156     -11.701   3.392 -21.956  1.00 10.00      A   
ATOM   1458  CD  ARG A 156     -12.804   3.546 -22.985  1.00 10.00      A   
ATOM   1459  NE  ARG A 156     -12.784   4.867 -23.596  1.00 10.00      A   
ATOM   1460  HE  ARG A 156     -11.914   5.199 -23.926  1.00 10.00      A   
ATOM   1461  CZ  ARG A 156     -13.858   5.647 -23.717  1.00 10.00      A   
ATOM   1462  NH1 ARG A 156     -15.035   5.239 -23.262  1.00 10.00      A   
ATOM   1463 HH11 ARG A 156     -15.876   5.854 -23.358  1.00 10.00      A   
ATOM   1464 HH12 ARG A 156     -15.124   4.309 -22.802  1.00 10.00      A   
ATOM   1465  NH2 ARG A 156     -13.747   6.836 -24.283  1.00 10.00      A   
ATOM   1466 HH21 ARG A 156     -12.824   7.161 -24.631  1.00 10.00      A   
ATOM   1467 HH22 ARG A 156     -14.583   7.454 -24.383  1.00 10.00      A   
ATOM   1468  C   ARG A 156      -9.117   4.500 -20.640  1.00 10.00      A   
ATOM   1469  O   ARG A 156      -8.825   5.631 -21.022  1.00 10.00      A   
ATOM   1470  N   ASN A 157      -9.412   4.221 -19.379  1.00 10.00      A   
ATOM   1471  HN  ASN A 157      -9.639   3.302 -19.132  1.00 10.00      A   
ATOM   1472  CA  ASN A 157      -9.405   5.255 -18.349  1.00 10.00      A   
ATOM   1473  CB  ASN A 157     -10.598   5.074 -17.406  1.00 10.00      A   
ATOM   1474  CG  ASN A 157     -11.497   6.296 -17.349  1.00 10.00      A   
ATOM   1475  OD1 ASN A 157     -11.468   7.147 -18.241  1.00 10.00      A   
ATOM   1476  ND2 ASN A 157     -12.312   6.384 -16.308  1.00 10.00      A   
ATOM   1477 HD21 ASN A 157     -12.285   5.666 -15.637  1.00 10.00      A   
ATOM   1478 HD22 ASN A 157     -12.924   7.156 -16.257  1.00 10.00      A   
ATOM   1479  C   ASN A 157      -8.096   5.228 -17.566  1.00 10.00      A   
ATOM   1480  O   ASN A 157      -7.905   6.005 -16.632  1.00 10.00      A   
ATOM   1481  N   LEU A 158      -7.197   4.335 -17.975  1.00 10.00      A   
ATOM   1482  HN  LEU A 158      -7.413   3.768 -18.741  1.00 10.00      A   
ATOM   1483  CA  LEU A 158      -5.898   4.177 -17.330  1.00 10.00      A   
ATOM   1484  CB  LEU A 158      -5.125   3.031 -17.993  1.00 10.00      A   
ATOM   1485  CG  LEU A 158      -3.912   2.483 -17.237  1.00 10.00      A   
ATOM   1486  CD1 LEU A 158      -4.334   1.847 -15.919  1.00 10.00      A   
ATOM   1487  CD2 LEU A 158      -3.162   1.484 -18.102  1.00 10.00      A   
ATOM   1488  C   LEU A 158      -5.088   5.469 -17.408  1.00 10.00      A   
ATOM   1489  O   LEU A 158      -5.017   6.108 -18.460  1.00 10.00      A   
ATOM   1490  N   LYS A 159      -4.478   5.843 -16.297  1.00 10.00      A   
ATOM   1491  HN  LYS A 159      -4.562   5.277 -15.494  1.00 10.00      A   
ATOM   1492  CA  LYS A 159      -3.687   7.066 -16.226  1.00 10.00      A   
ATOM   1493  CB  LYS A 159      -4.371   8.090 -15.318  1.00 10.00      A   
ATOM   1494  CG  LYS A 159      -5.757   8.509 -15.771  1.00 10.00      A   
ATOM   1495  CD  LYS A 159      -6.449   9.363 -14.720  1.00 10.00      A   
ATOM   1496  CE  LYS A 159      -5.777  10.720 -14.555  1.00 10.00      A   
ATOM   1497  NZ  LYS A 159      -6.678  11.706 -13.893  1.00 10.00      A   
ATOM   1498  HZ1 LYS A 159      -6.991  11.344 -12.971  1.00 10.00      A   
ATOM   1499  HZ2 LYS A 159      -7.516  11.875 -14.486  1.00 10.00      A   
ATOM   1500  HZ3 LYS A 159      -6.184  12.611 -13.748  1.00 10.00      A   
ATOM   1501  C   LYS A 159      -2.281   6.798 -15.705  1.00 10.00      A   
ATOM   1502  O   LYS A 159      -1.290   7.197 -16.324  1.00 10.00      A   
ATOM   1503  N   GLU A 160      -2.195   6.129 -14.562  1.00 10.00      A   
ATOM   1504  HN  GLU A 160      -3.012   5.815 -14.125  1.00 10.00      A   
ATOM   1505  CA  GLU A 160      -0.907   5.834 -13.950  1.00 10.00      A   
ATOM   1506  CB  GLU A 160      -0.838   6.398 -12.529  1.00 10.00      A   
ATOM   1507  CG  GLU A 160      -1.102   7.893 -12.433  1.00 10.00      A   
ATOM   1508  CD  GLU A 160      -0.637   8.480 -11.112  1.00 10.00      A   
ATOM   1509  OE1 GLU A 160      -1.492   8.775 -10.247  1.00 10.00      A   
ATOM   1510  OE2 GLU A 160       0.589   8.644 -10.933  1.00 10.00      A   
ATOM   1511  C   GLU A 160      -0.624   4.340 -13.927  1.00 10.00      A   
ATOM   1512  O   GLU A 160      -1.402   3.558 -13.377  1.00 10.00      A   
ATOM   1513  N   LEU A 161       0.492   3.955 -14.528  1.00 10.00      A   
ATOM   1514  HN  LEU A 161       1.063   4.635 -14.954  1.00 10.00      A   
ATOM   1515  CA  LEU A 161       0.906   2.562 -14.574  1.00 10.00      A   
ATOM   1516  CB  LEU A 161       0.905   2.044 -16.017  1.00 10.00      A   
ATOM   1517  CG  LEU A 161       1.273   0.570 -16.214  1.00 10.00      A   
ATOM   1518  CD1 LEU A 161       0.228  -0.336 -15.587  1.00 10.00      A   
ATOM   1519  CD2 LEU A 161       1.438   0.252 -17.691  1.00 10.00      A   
ATOM   1520  C   LEU A 161       2.295   2.421 -13.958  1.00 10.00      A   
ATOM   1521  O   LEU A 161       3.300   2.776 -14.580  1.00 10.00      A   
ATOM   1522  N   ASP A 162       2.347   1.925 -12.731  1.00 10.00      A   
ATOM   1523  HN  ASP A 162       1.511   1.652 -12.285  1.00 10.00      A   
ATOM   1524  CA  ASP A 162       3.615   1.751 -12.031  1.00 10.00      A   
ATOM   1525  CB  ASP A 162       3.639   2.571 -10.732  1.00 10.00      A   
ATOM   1526  CG  ASP A 162       5.026   2.672 -10.116  1.00 10.00      A   
ATOM   1527  OD1 ASP A 162       5.951   1.995 -10.599  1.00 10.00      A   
ATOM   1528  OD2 ASP A 162       5.196   3.444  -9.146  1.00 10.00      A   
ATOM   1529  C   ASP A 162       3.862   0.279 -11.728  1.00 10.00      A   
ATOM   1530  O   ASP A 162       3.017  -0.389 -11.129  1.00 10.00      A   
ATOM   1531  N   LEU A 163       5.017  -0.220 -12.152  1.00 10.00      A   
ATOM   1532  HN  LEU A 163       5.642   0.367 -12.628  1.00 10.00      A   
ATOM   1533  CA  LEU A 163       5.387  -1.609 -11.929  1.00 10.00      A   
ATOM   1534  CB  LEU A 163       5.359  -2.374 -13.256  1.00 10.00      A   
ATOM   1535  CG  LEU A 163       4.033  -2.358 -14.019  1.00 10.00      A   
ATOM   1536  CD1 LEU A 163       4.238  -2.799 -15.458  1.00 10.00      A   
ATOM   1537  CD2 LEU A 163       3.006  -3.240 -13.329  1.00 10.00      A   
ATOM   1538  C   LEU A 163       6.781  -1.688 -11.315  1.00 10.00      A   
ATOM   1539  O   LEU A 163       7.516  -2.652 -11.533  1.00 10.00      A   
ATOM   1540  N   ARG A 164       7.133  -0.667 -10.543  1.00 10.00      A   
ATOM   1541  HN  ARG A 164       6.490   0.068 -10.408  1.00 10.00      A   
ATOM   1542  CA  ARG A 164       8.447  -0.586  -9.899  1.00 10.00      A   
ATOM   1543  CB  ARG A 164       8.556   0.669  -9.029  1.00 10.00      A   
ATOM   1544  CG  ARG A 164       7.614   0.692  -7.840  1.00 10.00      A   
ATOM   1545  CD  ARG A 164       7.649   2.039  -7.144  1.00 10.00      A   
ATOM   1546  NE  ARG A 164       7.028   1.994  -5.820  1.00 10.00      A   
ATOM   1547  HE  ARG A 164       7.533   1.538  -5.106  1.00 10.00      A   
ATOM   1548  CZ  ARG A 164       5.842   2.530  -5.528  1.00 10.00      A   
ATOM   1549  NH1 ARG A 164       5.131   3.155  -6.464  1.00 10.00      A   
ATOM   1550 HH11 ARG A 164       5.489   3.233  -7.453  1.00 10.00      A   
ATOM   1551 HH12 ARG A 164       4.208   3.573  -6.224  1.00 10.00      A   
ATOM   1552  NH2 ARG A 164       5.361   2.451  -4.287  1.00 10.00      A   
ATOM   1553 HH21 ARG A 164       4.435   2.868  -4.057  1.00 10.00      A   
ATOM   1554 HH22 ARG A 164       5.912   1.968  -3.537  1.00 10.00      A   
ATOM   1555  C   ARG A 164       8.822  -1.832  -9.091  1.00 10.00      A   
ATOM   1556  O   ARG A 164       7.995  -2.403  -8.372  1.00 10.00      A   
ATOM   1557  N   GLU A 165      10.082  -2.242  -9.246  1.00 10.00      A   
ATOM   1558  HN  GLU A 165      10.659  -1.741  -9.861  1.00 10.00      A   
ATOM   1559  CA  GLU A 165      10.656  -3.392  -8.544  1.00 10.00      A   
ATOM   1560  CB  GLU A 165      10.760  -3.132  -7.038  1.00 10.00      A   
ATOM   1561  CG  GLU A 165      11.962  -2.297  -6.624  1.00 10.00      A   
ATOM   1562  CD  GLU A 165      11.869  -0.854  -7.072  1.00 10.00      A   
ATOM   1563  OE1 GLU A 165      11.343  -0.022  -6.303  1.00 10.00      A   
ATOM   1564  OE2 GLU A 165      12.323  -0.542  -8.194  1.00 10.00      A   
ATOM   1565  C   GLU A 165       9.922  -4.705  -8.812  1.00 10.00      A   
ATOM   1566  O   GLU A 165      10.082  -5.671  -8.073  1.00 10.00      A   
ATOM   1567  N   SER A 166       9.139  -4.758  -9.872  1.00 10.00      A   
ATOM   1568  HN  SER A 166       9.045  -3.968 -10.446  1.00 10.00      A   
ATOM   1569  CA  SER A 166       8.403  -5.970 -10.191  1.00 10.00      A   
ATOM   1570  CB  SER A 166       7.014  -5.631 -10.733  1.00 10.00      A   
ATOM   1571  OG  SER A 166       6.242  -4.965  -9.743  1.00 10.00      A   
ATOM   1572  HG  SER A 166       6.256  -4.013  -9.908  1.00 10.00      A   
ATOM   1573  C   SER A 166       9.167  -6.866 -11.161  1.00 10.00      A   
ATOM   1574  O   SER A 166       9.792  -6.388 -12.111  1.00 10.00      A   
ATOM   1575  N   ASP A 167       9.139  -8.165 -10.888  1.00 10.00      A   
ATOM   1576  HN  ASP A 167       8.656  -8.475 -10.087  1.00 10.00      A   
ATOM   1577  CA  ASP A 167       9.797  -9.146 -11.740  1.00 10.00      A   
ATOM   1578  CB  ASP A 167      10.408 -10.275 -10.905  1.00 10.00      A   
ATOM   1579  CG  ASP A 167      11.379 -11.135 -11.697  1.00 10.00      A   
ATOM   1580  OD1 ASP A 167      12.607 -10.922 -11.574  1.00 10.00      A   
ATOM   1581  OD2 ASP A 167      10.926 -12.030 -12.441  1.00 10.00      A   
ATOM   1582  C   ASP A 167       8.779  -9.704 -12.728  1.00 10.00      A   
ATOM   1583  O   ASP A 167       7.982 -10.581 -12.395  1.00 10.00      A   
ATOM   1584  N   VAL A 168       8.798  -9.176 -13.937  1.00 10.00      A   
ATOM   1585  HN  VAL A 168       9.471  -8.495 -14.153  1.00 10.00      A   
ATOM   1586  CA  VAL A 168       7.860  -9.593 -14.965  1.00 10.00      A   
ATOM   1587  CB  VAL A 168       7.244  -8.363 -15.672  1.00 10.00      A   
ATOM   1588  CG1 VAL A 168       6.035  -8.759 -16.508  1.00 10.00      A   
ATOM   1589  CG2 VAL A 168       6.874  -7.286 -14.661  1.00 10.00      A   
ATOM   1590  C   VAL A 168       8.558 -10.456 -16.003  1.00 10.00      A   
ATOM   1591  O   VAL A 168       9.751 -10.278 -16.264  1.00 10.00      A   
ATOM   1592  N   ASP A 169       7.825 -11.406 -16.569  1.00 10.00      A   
ATOM   1593  HN  ASP A 169       6.894 -11.526 -16.287  1.00 10.00      A   
ATOM   1594  CA  ASP A 169       8.376 -12.277 -17.600  1.00 10.00      A   
ATOM   1595  CB  ASP A 169       7.603 -13.595 -17.688  1.00 10.00      A   
ATOM   1596  CG  ASP A 169       8.371 -14.651 -18.455  1.00 10.00      A   
ATOM   1597  OD1 ASP A 169       7.905 -15.075 -19.532  1.00 10.00      A   
ATOM   1598  OD2 ASP A 169       9.462 -15.046 -17.990  1.00 10.00      A   
ATOM   1599  C   ASP A 169       8.350 -11.560 -18.945  1.00 10.00      A   
ATOM   1600  O   ASP A 169       7.274 -11.256 -19.480  1.00 10.00      A   
ATOM   1601  N   ASP A 170       9.529 -11.279 -19.480  1.00 10.00      A   
ATOM   1602  HN  ASP A 170      10.346 -11.554 -19.008  1.00 10.00      A   
ATOM   1603  CA  ASP A 170       9.647 -10.578 -20.753  1.00 10.00      A   
ATOM   1604  CB  ASP A 170      11.063 -10.028 -20.947  1.00 10.00      A   
ATOM   1605  CG  ASP A 170      11.491  -9.060 -19.862  1.00 10.00      A   
ATOM   1606  OD1 ASP A 170      11.155  -7.859 -19.959  1.00 10.00      A   
ATOM   1607  OD2 ASP A 170      12.191  -9.493 -18.924  1.00 10.00      A   
ATOM   1608  C   ASP A 170       9.279 -11.479 -21.922  1.00 10.00      A   
ATOM   1609  O   ASP A 170      10.135 -12.154 -22.498  1.00 10.00      A   
ATOM   1610  N   VAL A 171       8.004 -11.501 -22.265  1.00 10.00      A   
ATOM   1611  HN  VAL A 171       7.359 -10.969 -21.751  1.00 10.00      A   
ATOM   1612  CA  VAL A 171       7.536 -12.309 -23.376  1.00 10.00      A   
ATOM   1613  CB  VAL A 171       6.068 -12.744 -23.187  1.00 10.00      A   
ATOM   1614  CG1 VAL A 171       5.627 -13.659 -24.320  1.00 10.00      A   
ATOM   1615  CG2 VAL A 171       5.879 -13.424 -21.839  1.00 10.00      A   
ATOM   1616  C   VAL A 171       7.667 -11.521 -24.673  1.00 10.00      A   
ATOM   1617  O   VAL A 171       8.260 -11.993 -25.646  1.00 10.00      A   
ATOM   1618  N   SER A 172       7.136 -10.306 -24.671  1.00 10.00      A   
ATOM   1619  HN  SER A 172       6.699  -9.973 -23.854  1.00 10.00      A   
ATOM   1620  CA  SER A 172       7.185  -9.445 -25.840  1.00 10.00      A   
ATOM   1621  CB  SER A 172       6.175  -9.923 -26.892  1.00 10.00      A   
ATOM   1622  OG  SER A 172       6.497  -9.432 -28.186  1.00 10.00      A   
ATOM   1623  HG  SER A 172       5.897  -9.827 -28.833  1.00 10.00      A   
ATOM   1624  C   SER A 172       6.883  -8.008 -25.437  1.00 10.00      A   
ATOM   1625  O   SER A 172       5.999  -7.761 -24.618  1.00 10.00      A   
ATOM   1626  N   GLY A 173       7.612  -7.063 -26.013  1.00 10.00      A   
ATOM   1627  HN  GLY A 173       8.300  -7.312 -26.666  1.00 10.00      A   
ATOM   1628  CA  GLY A 173       7.398  -5.664 -25.691  1.00 10.00      A   
ATOM   1629  C   GLY A 173       6.311  -5.040 -26.545  1.00 10.00      A   
ATOM   1630  O   GLY A 173       6.155  -3.819 -26.573  1.00 10.00      A   
ATOM   1631  N   HIS A 174       5.556  -5.882 -27.236  1.00 10.00      A   
ATOM   1632  HN  HIS A 174       5.735  -6.844 -27.172  1.00 10.00      A   
ATOM   1633  CA  HIS A 174       4.479  -5.420 -28.101  1.00 10.00      A   
ATOM   1634  CB  HIS A 174       4.196  -6.463 -29.186  1.00 10.00      A   
ATOM   1635  CG  HIS A 174       3.378  -5.953 -30.333  1.00 10.00      A   
ATOM   1636  ND1 HIS A 174       3.878  -5.015 -31.206  1.00 10.00      A   
ATOM   1637  CD2 HIS A 174       2.118  -6.284 -30.706  1.00 10.00      A   
ATOM   1638  CE1 HIS A 174       2.921  -4.797 -32.089  1.00 10.00      A   
ATOM   1639  NE2 HIS A 174       1.841  -5.542 -31.826  1.00 10.00      A   
ATOM   1640  HE2 HIS A 174       1.009  -5.563 -32.345  1.00 10.00      A   
ATOM   1641  C   HIS A 174       3.209  -5.126 -27.303  1.00 10.00      A   
ATOM   1642  O   HIS A 174       2.234  -4.604 -27.841  1.00 10.00      A   
ATOM   1643  N   TRP A 175       3.233  -5.444 -26.016  1.00 10.00      A   
ATOM   1644  HN  TRP A 175       4.044  -5.846 -25.642  1.00 10.00      A   
ATOM   1645  CA  TRP A 175       2.083  -5.219 -25.145  1.00 10.00      A   
ATOM   1646  CB  TRP A 175       2.347  -5.757 -23.733  1.00 10.00      A   
ATOM   1647  CG  TRP A 175       3.403  -5.010 -22.972  1.00 10.00      A   
ATOM   1648  CD1 TRP A 175       4.747  -5.236 -22.999  1.00 10.00      A   
ATOM   1649  CD2 TRP A 175       3.200  -3.915 -22.072  1.00 10.00      A   
ATOM   1650  NE1 TRP A 175       5.393  -4.353 -22.171  1.00 10.00      A   
ATOM   1651  HE1 TRP A 175       6.365  -4.318 -22.021  1.00 10.00      A   
ATOM   1652  CE2 TRP A 175       4.464  -3.528 -21.592  1.00 10.00      A   
ATOM   1653  CE3 TRP A 175       2.069  -3.223 -21.629  1.00 10.00      A   
ATOM   1654  CZ2 TRP A 175       4.628  -2.481 -20.691  1.00 10.00      A   
ATOM   1655  CZ3 TRP A 175       2.235  -2.184 -20.736  1.00 10.00      A   
ATOM   1656  CH2 TRP A 175       3.504  -1.822 -20.276  1.00 10.00      A   
ATOM   1657  C   TRP A 175       1.695  -3.742 -25.089  1.00 10.00      A   
ATOM   1658  O   TRP A 175       0.519  -3.401 -24.987  1.00 10.00      A   
ATOM   1659  N   LEU A 176       2.692  -2.871 -25.168  1.00 10.00      A   
ATOM   1660  HN  LEU A 176       3.607  -3.202 -25.256  1.00 10.00      A   
ATOM   1661  CA  LEU A 176       2.458  -1.435 -25.121  1.00 10.00      A   
ATOM   1662  CB  LEU A 176       3.780  -0.697 -24.902  1.00 10.00      A   
ATOM   1663  CG  LEU A 176       3.685   0.778 -24.516  1.00 10.00      A   
ATOM   1664  CD1 LEU A 176       3.227   0.928 -23.072  1.00 10.00      A   
ATOM   1665  CD2 LEU A 176       5.021   1.468 -24.736  1.00 10.00      A   
ATOM   1666  C   LEU A 176       1.795  -0.955 -26.406  1.00 10.00      A   
ATOM   1667  O   LEU A 176       1.079   0.046 -26.414  1.00 10.00      A   
ATOM   1668  N   SER A 177       2.009  -1.700 -27.485  1.00 10.00      A   
ATOM   1669  HN  SER A 177       2.555  -2.511 -27.410  1.00 10.00      A   
ATOM   1670  CA  SER A 177       1.450  -1.355 -28.779  1.00 10.00      A   
ATOM   1671  CB  SER A 177       2.230  -2.072 -29.879  1.00 10.00      A   
ATOM   1672  OG  SER A 177       3.600  -2.209 -29.524  1.00 10.00      A   
ATOM   1673  HG  SER A 177       4.022  -2.836 -30.128  1.00 10.00      A   
ATOM   1674  C   SER A 177      -0.036  -1.707 -28.854  1.00 10.00      A   
ATOM   1675  O   SER A 177      -0.688  -1.470 -29.871  1.00 10.00      A   
ATOM   1676  N   HIS A 178      -0.569  -2.282 -27.780  1.00 10.00      A   
ATOM   1677  HN  HIS A 178       0.002  -2.476 -27.002  1.00 10.00      A   
ATOM   1678  CA  HIS A 178      -1.981  -2.639 -27.734  1.00 10.00      A   
ATOM   1679  CB  HIS A 178      -2.237  -3.772 -26.738  1.00 10.00      A   
ATOM   1680  CG  HIS A 178      -1.927  -5.133 -27.280  1.00 10.00      A   
ATOM   1681  ND1 HIS A 178      -2.923  -5.979 -27.713  1.00 10.00      A   
ATOM   1682  CD2 HIS A 178      -0.726  -5.746 -27.421  1.00 10.00      A   
ATOM   1683  CE1 HIS A 178      -2.313  -7.084 -28.105  1.00 10.00      A   
ATOM   1684  NE2 HIS A 178      -0.984  -6.986 -27.944  1.00 10.00      A   
ATOM   1685  HE2 HIS A 178      -0.319  -7.678 -28.151  1.00 10.00      A   
ATOM   1686  C   HIS A 178      -2.826  -1.419 -27.392  1.00 10.00      A   
ATOM   1687  O   HIS A 178      -4.045  -1.425 -27.565  1.00 10.00      A   
ATOM   1688  N   PHE A 179      -2.165  -0.368 -26.911  1.00 10.00      A   
ATOM   1689  HN  PHE A 179      -1.192  -0.428 -26.793  1.00 10.00      A   
ATOM   1690  CA  PHE A 179      -2.844   0.869 -26.562  1.00 10.00      A   
ATOM   1691  CB  PHE A 179      -1.867   1.848 -25.909  1.00 10.00      A   
ATOM   1692  CG  PHE A 179      -1.762   1.735 -24.414  1.00 10.00      A   
ATOM   1693  CD1 PHE A 179      -0.557   1.404 -23.812  1.00 10.00      A   
ATOM   1694  CD2 PHE A 179      -2.861   1.979 -23.608  1.00 10.00      A   
ATOM   1695  CE1 PHE A 179      -0.450   1.318 -22.436  1.00 10.00      A   
ATOM   1696  CE2 PHE A 179      -2.763   1.892 -22.231  1.00 10.00      A   
ATOM   1697  CZ  PHE A 179      -1.556   1.563 -21.645  1.00 10.00      A   
ATOM   1698  C   PHE A 179      -3.444   1.514 -27.806  1.00 10.00      A   
ATOM   1699  O   PHE A 179      -2.719   1.870 -28.741  1.00 10.00      A   
ATOM   1700  N   PRO A 180      -4.775   1.666 -27.838  1.00 10.00      A   
ATOM   1701  CA  PRO A 180      -5.475   2.276 -28.970  1.00 10.00      A   
ATOM   1702  CB  PRO A 180      -6.954   2.055 -28.640  1.00 10.00      A   
ATOM   1703  CG  PRO A 180      -6.991   1.909 -27.160  1.00 10.00      A   
ATOM   1704  CD  PRO A 180      -5.701   1.251 -26.771  1.00 10.00      A   
ATOM   1705  C   PRO A 180      -5.159   3.766 -29.091  1.00 10.00      A   
ATOM   1706  O   PRO A 180      -4.754   4.412 -28.118  1.00 10.00      A   
ATOM   1707  N   ASP A 181      -5.349   4.300 -30.291  1.00 10.00      A   
ATOM   1708  HN  ASP A 181      -5.672   3.726 -31.018  1.00 10.00      A   
ATOM   1709  CA  ASP A 181      -5.077   5.708 -30.571  1.00 10.00      A   
ATOM   1710  CB  ASP A 181      -5.206   5.993 -32.072  1.00 10.00      A   
ATOM   1711  CG  ASP A 181      -4.024   6.766 -32.626  1.00 10.00      A   
ATOM   1712  OD1 ASP A 181      -3.870   7.956 -32.286  1.00 10.00      A   
ATOM   1713  OD2 ASP A 181      -3.244   6.184 -33.410  1.00 10.00      A   
ATOM   1714  C   ASP A 181      -6.001   6.624 -29.777  1.00 10.00      A   
ATOM   1715  O   ASP A 181      -5.721   7.807 -29.606  1.00 10.00      A   
ATOM   1716  N   THR A 182      -7.100   6.066 -29.286  1.00 10.00      A   
ATOM   1717  HN  THR A 182      -7.269   5.114 -29.450  1.00 10.00      A   
ATOM   1718  CA  THR A 182      -8.070   6.823 -28.514  1.00 10.00      A   
ATOM   1719  CB  THR A 182      -9.424   6.092 -28.508  1.00 10.00      A   
ATOM   1720  OG1 THR A 182      -9.201   4.696 -28.777  1.00 10.00      A   
ATOM   1721  HG1 THR A 182     -10.052   4.245 -28.845  1.00 10.00      A   
ATOM   1722  CG2 THR A 182     -10.341   6.668 -29.575  1.00 10.00      A   
ATOM   1723  C   THR A 182      -7.597   7.025 -27.075  1.00 10.00      A   
ATOM   1724  O   THR A 182      -8.195   7.786 -26.311  1.00 10.00      A   
ATOM   1725  N   TYR A 183      -6.527   6.334 -26.709  1.00 10.00      A   
ATOM   1726  HN  TYR A 183      -6.100   5.737 -27.361  1.00 10.00      A   
ATOM   1727  CA  TYR A 183      -5.968   6.437 -25.369  1.00 10.00      A   
ATOM   1728  CB  TYR A 183      -5.171   5.175 -25.021  1.00 10.00      A   
ATOM   1729  CG  TYR A 183      -4.527   5.200 -23.652  1.00 10.00      A   
ATOM   1730  CD1 TYR A 183      -5.252   4.868 -22.516  1.00 10.00      A   
ATOM   1731  CD2 TYR A 183      -3.193   5.559 -23.496  1.00 10.00      A   
ATOM   1732  CE1 TYR A 183      -4.667   4.896 -21.266  1.00 10.00      A   
ATOM   1733  CE2 TYR A 183      -2.601   5.586 -22.249  1.00 10.00      A   
ATOM   1734  CZ  TYR A 183      -3.342   5.256 -21.138  1.00 10.00      A   
ATOM   1735  OH  TYR A 183      -2.761   5.288 -19.894  1.00 10.00      A   
ATOM   1736  HH  TYR A 183      -3.391   5.652 -19.260  1.00 10.00      A   
ATOM   1737  C   TYR A 183      -5.079   7.671 -25.262  1.00 10.00      A   
ATOM   1738  O   TYR A 183      -3.999   7.720 -25.858  1.00 10.00      A   
ATOM   1739  N   THR A 184      -5.545   8.667 -24.516  1.00 10.00      A   
ATOM   1740  HN  THR A 184      -6.427   8.576 -24.094  1.00 10.00      A   
ATOM   1741  CA  THR A 184      -4.797   9.898 -24.322  1.00 10.00      A   
ATOM   1742  CB  THR A 184      -5.400  11.050 -25.156  1.00 10.00      A   
ATOM   1743  OG1 THR A 184      -6.799  11.188 -24.856  1.00 10.00      A   
ATOM   1744  HG1 THR A 184      -6.930  11.976 -24.312  1.00 10.00      A   
ATOM   1745  CG2 THR A 184      -5.221  10.801 -26.649  1.00 10.00      A   
ATOM   1746  C   THR A 184      -4.804  10.304 -22.847  1.00 10.00      A   
ATOM   1747  O   THR A 184      -4.705  11.486 -22.515  1.00 10.00      A   
ATOM   1748  N   SER A 185      -4.925   9.326 -21.959  1.00 10.00      A   
ATOM   1749  HN  SER A 185      -5.002   8.399 -22.268  1.00 10.00      A   
ATOM   1750  CA  SER A 185      -4.961   9.602 -20.529  1.00 10.00      A   
ATOM   1751  CB  SER A 185      -6.172   8.915 -19.897  1.00 10.00      A   
ATOM   1752  OG  SER A 185      -6.310   7.592 -20.381  1.00 10.00      A   
ATOM   1753  HG  SER A 185      -5.990   6.977 -19.706  1.00 10.00      A   
ATOM   1754  C   SER A 185      -3.674   9.177 -19.825  1.00 10.00      A   
ATOM   1755  O   SER A 185      -3.657   8.994 -18.610  1.00 10.00      A   
ATOM   1756  N   LEU A 186      -2.598   9.023 -20.585  1.00 10.00      A   
ATOM   1757  HN  LEU A 186      -2.661   9.187 -21.548  1.00 10.00      A   
ATOM   1758  CA  LEU A 186      -1.319   8.623 -20.010  1.00 10.00      A   
ATOM   1759  CB  LEU A 186      -0.332   8.218 -21.110  1.00 10.00      A   
ATOM   1760  CG  LEU A 186       1.022   7.676 -20.644  1.00 10.00      A   
ATOM   1761  CD1 LEU A 186       0.846   6.393 -19.846  1.00 10.00      A   
ATOM   1762  CD2 LEU A 186       1.950   7.455 -21.830  1.00 10.00      A   
ATOM   1763  C   LEU A 186      -0.738   9.746 -19.157  1.00 10.00      A   
ATOM   1764  O   LEU A 186      -0.409  10.816 -19.666  1.00 10.00      A   
ATOM   1765  N   VAL A 187      -0.638   9.501 -17.855  1.00 10.00      A   
ATOM   1766  HN  VAL A 187      -0.940   8.634 -17.508  1.00 10.00      A   
ATOM   1767  CA  VAL A 187      -0.098  10.484 -16.927  1.00 10.00      A   
ATOM   1768  CB  VAL A 187      -1.090  10.777 -15.779  1.00 10.00      A   
ATOM   1769  CG1 VAL A 187      -0.489  11.751 -14.775  1.00 10.00      A   
ATOM   1770  CG2 VAL A 187      -2.394  11.326 -16.337  1.00 10.00      A   
ATOM   1771  C   VAL A 187       1.221   9.995 -16.343  1.00 10.00      A   
ATOM   1772  O   VAL A 187       2.206  10.734 -16.298  1.00 10.00      A   
ATOM   1773  N   SER A 188       1.238   8.748 -15.901  1.00 10.00      A   
ATOM   1774  HN  SER A 188       0.425   8.202 -15.967  1.00 10.00      A   
ATOM   1775  CA  SER A 188       2.439   8.167 -15.322  1.00 10.00      A   
ATOM   1776  CB  SER A 188       2.313   8.074 -13.798  1.00 10.00      A   
ATOM   1777  OG  SER A 188       1.863   9.300 -13.247  1.00 10.00      A   
ATOM   1778  HG  SER A 188       1.403   9.129 -12.410  1.00 10.00      A   
ATOM   1779  C   SER A 188       2.707   6.787 -15.910  1.00 10.00      A   
ATOM   1780  O   SER A 188       1.821   5.931 -15.935  1.00 10.00      A   
ATOM   1781  N   LEU A 189       3.923   6.575 -16.382  1.00 10.00      A   
ATOM   1782  HN  LEU A 189       4.587   7.299 -16.336  1.00 10.00      A   
ATOM   1783  CA  LEU A 189       4.304   5.299 -16.967  1.00 10.00      A   
ATOM   1784  CB  LEU A 189       4.286   5.389 -18.497  1.00 10.00      A   
ATOM   1785  CG  LEU A 189       4.607   4.097 -19.257  1.00 10.00      A   
ATOM   1786  CD1 LEU A 189       3.509   3.065 -19.048  1.00 10.00      A   
ATOM   1787  CD2 LEU A 189       4.806   4.379 -20.740  1.00 10.00      A   
ATOM   1788  C   LEU A 189       5.687   4.873 -16.483  1.00 10.00      A   
ATOM   1789  O   LEU A 189       6.693   5.500 -16.817  1.00 10.00      A   
ATOM   1790  N   ASN A 190       5.732   3.817 -15.685  1.00 10.00      A   
ATOM   1791  HN  ASN A 190       4.891   3.367 -15.434  1.00 10.00      A   
ATOM   1792  CA  ASN A 190       6.995   3.303 -15.169  1.00 10.00      A   
ATOM   1793  CB  ASN A 190       7.070   3.441 -13.647  1.00 10.00      A   
ATOM   1794  CG  ASN A 190       8.352   2.849 -13.082  1.00 10.00      A   
ATOM   1795  OD1 ASN A 190       9.389   2.844 -13.744  1.00 10.00      A   
ATOM   1796  ND2 ASN A 190       8.290   2.331 -11.867  1.00 10.00      A   
ATOM   1797 HD21 ASN A 190       7.419   2.347 -11.391  1.00 10.00      A   
ATOM   1798 HD22 ASN A 190       9.114   1.960 -11.479  1.00 10.00      A   
ATOM   1799  C   ASN A 190       7.182   1.846 -15.564  1.00 10.00      A   
ATOM   1800  O   ASN A 190       6.566   0.953 -14.983  1.00 10.00      A   
ATOM   1801  N   ILE A 191       8.030   1.616 -16.558  1.00 10.00      A   
ATOM   1802  HN  ILE A 191       8.488   2.378 -16.981  1.00 10.00      A   
ATOM   1803  CA  ILE A 191       8.306   0.269 -17.043  1.00 10.00      A   
ATOM   1804  CB  ILE A 191       7.707   0.033 -18.450  1.00 10.00      A   
ATOM   1805  CG1 ILE A 191       8.119   1.151 -19.417  1.00 10.00      A   
ATOM   1806  CG2 ILE A 191       6.190  -0.081 -18.367  1.00 10.00      A   
ATOM   1807  CD1 ILE A 191       7.660   0.936 -20.844  1.00 10.00      A   
ATOM   1808  C   ILE A 191       9.809   0.001 -17.063  1.00 10.00      A   
ATOM   1809  O   ILE A 191      10.308  -0.762 -17.886  1.00 10.00      A   
ATOM   1810  N   SER A 192      10.520   0.612 -16.124  1.00 10.00      A   
ATOM   1811  HN  SER A 192      10.060   1.178 -15.473  1.00 10.00      A   
ATOM   1812  CA  SER A 192      11.967   0.465 -16.031  1.00 10.00      A   
ATOM   1813  CB  SER A 192      12.540   1.552 -15.120  1.00 10.00      A   
ATOM   1814  OG  SER A 192      11.772   1.685 -13.932  1.00 10.00      A   
ATOM   1815  HG  SER A 192      11.021   2.275 -14.091  1.00 10.00      A   
ATOM   1816  C   SER A 192      12.378  -0.918 -15.524  1.00 10.00      A   
ATOM   1817  O   SER A 192      13.552  -1.284 -15.576  1.00 10.00      A   
ATOM   1818  N   CYS A 193      11.411  -1.683 -15.050  1.00 10.00      A   
ATOM   1819  HN  CYS A 193      10.491  -1.343 -15.052  1.00 10.00      A   
ATOM   1820  CA  CYS A 193      11.674  -3.015 -14.523  1.00 10.00      A   
ATOM   1821  CB  CYS A 193      10.617  -3.361 -13.478  1.00 10.00      A   
ATOM   1822  SG  CYS A 193       8.932  -3.017 -14.031  1.00 10.00      A   
ATOM   1823  HG  CYS A 193       8.141  -2.990 -12.961  1.00 10.00      A   
ATOM   1824  C   CYS A 193      11.668  -4.069 -15.626  1.00 10.00      A   
ATOM   1825  O   CYS A 193      12.019  -5.223 -15.392  1.00 10.00      A   
ATOM   1826  N   LEU A 194      11.271  -3.673 -16.823  1.00 10.00      A   
ATOM   1827  HN  LEU A 194      11.023  -2.736 -16.961  1.00 10.00      A   
ATOM   1828  CA  LEU A 194      11.210  -4.596 -17.945  1.00 10.00      A   
ATOM   1829  CB  LEU A 194      10.117  -4.171 -18.927  1.00 10.00      A   
ATOM   1830  CG  LEU A 194       8.692  -4.126 -18.365  1.00 10.00      A   
ATOM   1831  CD1 LEU A 194       7.737  -3.518 -19.379  1.00 10.00      A   
ATOM   1832  CD2 LEU A 194       8.233  -5.520 -17.969  1.00 10.00      A   
ATOM   1833  C   LEU A 194      12.555  -4.674 -18.654  1.00 10.00      A   
ATOM   1834  O   LEU A 194      13.286  -3.686 -18.733  1.00 10.00      A   
ATOM   1835  N   ALA A 195      12.882  -5.850 -19.164  1.00 10.00      A   
ATOM   1836  HN  ALA A 195      12.260  -6.609 -19.066  1.00 10.00      A   
ATOM   1837  CA  ALA A 195      14.137  -6.050 -19.872  1.00 10.00      A   
ATOM   1838  CB  ALA A 195      14.814  -7.329 -19.407  1.00 10.00      A   
ATOM   1839  C   ALA A 195      13.897  -6.093 -21.374  1.00 10.00      A   
ATOM   1840  O   ALA A 195      14.794  -5.802 -22.169  1.00 10.00      A   
ATOM   1841  N   SER A 196      12.678  -6.453 -21.752  1.00 10.00      A   
ATOM   1842  HN  SER A 196      12.016  -6.674 -21.062  1.00 10.00      A   
ATOM   1843  CA  SER A 196      12.289  -6.540 -23.149  1.00 10.00      A   
ATOM   1844  CB  SER A 196      10.934  -7.245 -23.267  1.00 10.00      A   
ATOM   1845  OG  SER A 196      10.077  -6.888 -22.190  1.00 10.00      A   
ATOM   1846  HG  SER A 196      10.410  -7.287 -21.366  1.00 10.00      A   
ATOM   1847  C   SER A 196      12.224  -5.156 -23.782  1.00 10.00      A   
ATOM   1848  O   SER A 196      11.985  -4.153 -23.102  1.00 10.00      A   
ATOM   1849  N   GLU A 197      12.456  -5.103 -25.084  1.00 10.00      A   
ATOM   1850  HN  GLU A 197      12.656  -5.936 -25.573  1.00 10.00      A   
ATOM   1851  CA  GLU A 197      12.418  -3.842 -25.805  1.00 10.00      A   
ATOM   1852  CB  GLU A 197      13.481  -3.802 -26.905  1.00 10.00      A   
ATOM   1853  CG  GLU A 197      13.702  -2.413 -27.483  1.00 10.00      A   
ATOM   1854  CD  GLU A 197      14.301  -2.444 -28.871  1.00 10.00      A   
ATOM   1855  OE1 GLU A 197      14.973  -3.436 -29.215  1.00 10.00      A   
ATOM   1856  OE2 GLU A 197      14.107  -1.471 -29.628  1.00 10.00      A   
ATOM   1857  C   GLU A 197      11.041  -3.593 -26.402  1.00 10.00      A   
ATOM   1858  O   GLU A 197      10.519  -4.420 -27.151  1.00 10.00      A   
ATOM   1859  N   VAL A 198      10.452  -2.461 -26.052  1.00 10.00      A   
ATOM   1860  HN  VAL A 198      10.904  -1.862 -25.427  1.00 10.00      A   
ATOM   1861  CA  VAL A 198       9.147  -2.089 -26.575  1.00 10.00      A   
ATOM   1862  CB  VAL A 198       8.404  -1.114 -25.635  1.00 10.00      A   
ATOM   1863  CG1 VAL A 198       8.027  -1.809 -24.335  1.00 10.00      A   
ATOM   1864  CG2 VAL A 198       9.243   0.124 -25.356  1.00 10.00      A   
ATOM   1865  C   VAL A 198       9.317  -1.440 -27.942  1.00 10.00      A   
ATOM   1866  O   VAL A 198      10.430  -1.081 -28.328  1.00 10.00      A   
ATOM   1867  N   SER A 199       8.231  -1.302 -28.674  1.00 10.00      A   
ATOM   1868  HN  SER A 199       7.373  -1.613 -28.324  1.00 10.00      A   
ATOM   1869  CA  SER A 199       8.278  -0.690 -29.984  1.00 10.00      A   
ATOM   1870  CB  SER A 199       7.052  -1.104 -30.799  1.00 10.00      A   
ATOM   1871  OG  SER A 199       6.872  -2.515 -30.742  1.00 10.00      A   
ATOM   1872  HG  SER A 199       7.629  -2.916 -30.287  1.00 10.00      A   
ATOM   1873  C   SER A 199       8.383   0.826 -29.850  1.00 10.00      A   
ATOM   1874  O   SER A 199       7.420   1.497 -29.476  1.00 10.00      A   
ATOM   1875  N   PHE A 200       9.570   1.347 -30.143  1.00 10.00      A   
ATOM   1876  HN  PHE A 200      10.287   0.745 -30.435  1.00 10.00      A   
ATOM   1877  CA  PHE A 200       9.848   2.780 -30.053  1.00 10.00      A   
ATOM   1878  CB  PHE A 200      11.291   3.062 -30.497  1.00 10.00      A   
ATOM   1879  CG  PHE A 200      11.710   4.503 -30.399  1.00 10.00      A   
ATOM   1880  CD1 PHE A 200      12.191   5.019 -29.209  1.00 10.00      A   
ATOM   1881  CD2 PHE A 200      11.626   5.343 -31.501  1.00 10.00      A   
ATOM   1882  CE1 PHE A 200      12.578   6.342 -29.120  1.00 10.00      A   
ATOM   1883  CE2 PHE A 200      12.011   6.668 -31.421  1.00 10.00      A   
ATOM   1884  CZ  PHE A 200      12.488   7.167 -30.226  1.00 10.00      A   
ATOM   1885  C   PHE A 200       8.867   3.598 -30.889  1.00 10.00      A   
ATOM   1886  O   PHE A 200       8.396   4.648 -30.453  1.00 10.00      A   
ATOM   1887  N   SER A 201       8.550   3.102 -32.081  1.00 10.00      A   
ATOM   1888  HN  SER A 201       8.951   2.252 -32.365  1.00 10.00      A   
ATOM   1889  CA  SER A 201       7.629   3.782 -32.984  1.00 10.00      A   
ATOM   1890  CB  SER A 201       7.535   3.011 -34.299  1.00 10.00      A   
ATOM   1891  OG  SER A 201       8.767   2.371 -34.589  1.00 10.00      A   
ATOM   1892  HG  SER A 201       9.470   3.032 -34.629  1.00 10.00      A   
ATOM   1893  C   SER A 201       6.240   3.930 -32.362  1.00 10.00      A   
ATOM   1894  O   SER A 201       5.491   4.846 -32.699  1.00 10.00      A   
ATOM   1895  N   ALA A 202       5.903   3.027 -31.450  1.00 10.00      A   
ATOM   1896  HN  ALA A 202       6.544   2.324 -31.212  1.00 10.00      A   
ATOM   1897  CA  ALA A 202       4.609   3.064 -30.782  1.00 10.00      A   
ATOM   1898  CB  ALA A 202       4.146   1.656 -30.435  1.00 10.00      A   
ATOM   1899  C   ALA A 202       4.685   3.925 -29.526  1.00 10.00      A   
ATOM   1900  O   ALA A 202       3.780   4.712 -29.246  1.00 10.00      A   
ATOM   1901  N   LEU A 203       5.783   3.768 -28.787  1.00 10.00      A   
ATOM   1902  HN  LEU A 203       6.461   3.118 -29.080  1.00 10.00      A   
ATOM   1903  CA  LEU A 203       6.014   4.516 -27.552  1.00 10.00      A   
ATOM   1904  CB  LEU A 203       7.363   4.117 -26.938  1.00 10.00      A   
ATOM   1905  CG  LEU A 203       7.856   4.957 -25.753  1.00 10.00      A   
ATOM   1906  CD1 LEU A 203       7.058   4.647 -24.496  1.00 10.00      A   
ATOM   1907  CD2 LEU A 203       9.341   4.736 -25.515  1.00 10.00      A   
ATOM   1908  C   LEU A 203       5.984   6.020 -27.801  1.00 10.00      A   
ATOM   1909  O   LEU A 203       5.353   6.771 -27.054  1.00 10.00      A   
ATOM   1910  N   GLU A 204       6.667   6.446 -28.858  1.00 10.00      A   
ATOM   1911  HN  GLU A 204       7.153   5.790 -29.409  1.00 10.00      A   
ATOM   1912  CA  GLU A 204       6.724   7.860 -29.216  1.00 10.00      A   
ATOM   1913  CB  GLU A 204       7.567   8.058 -30.477  1.00 10.00      A   
ATOM   1914  CG  GLU A 204       7.942   9.506 -30.746  1.00 10.00      A   
ATOM   1915  CD  GLU A 204       7.707   9.910 -32.184  1.00 10.00      A   
ATOM   1916  OE1 GLU A 204       7.536   9.021 -33.041  1.00 10.00      A   
ATOM   1917  OE2 GLU A 204       7.685  11.126 -32.468  1.00 10.00      A   
ATOM   1918  C   GLU A 204       5.323   8.432 -29.435  1.00 10.00      A   
ATOM   1919  O   GLU A 204       4.941   9.426 -28.815  1.00 10.00      A   
ATOM   1920  N   ARG A 205       4.560   7.783 -30.306  1.00 10.00      A   
ATOM   1921  HN  ARG A 205       4.924   6.992 -30.756  1.00 10.00      A   
ATOM   1922  CA  ARG A 205       3.198   8.217 -30.618  1.00 10.00      A   
ATOM   1923  CB  ARG A 205       2.584   7.320 -31.691  1.00 10.00      A   
ATOM   1924  CG  ARG A 205       3.191   7.496 -33.072  1.00 10.00      A   
ATOM   1925  CD  ARG A 205       2.586   6.516 -34.063  1.00 10.00      A   
ATOM   1926  NE  ARG A 205       3.031   5.138 -33.828  1.00 10.00      A   
ATOM   1927  HE  ARG A 205       4.002   4.988 -33.747  1.00 10.00      A   
ATOM   1928  CZ  ARG A 205       2.208   4.095 -33.700  1.00 10.00      A   
ATOM   1929  NH1 ARG A 205       0.893   4.265 -33.770  1.00 10.00      A   
ATOM   1930 HH11 ARG A 205       0.491   5.219 -33.924  1.00 10.00      A   
ATOM   1931 HH12 ARG A 205       0.255   3.447 -33.674  1.00 10.00      A   
ATOM   1932  NH2 ARG A 205       2.701   2.870 -33.530  1.00 10.00      A   
ATOM   1933 HH21 ARG A 205       2.058   2.054 -33.429  1.00 10.00      A   
ATOM   1934 HH22 ARG A 205       3.732   2.713 -33.506  1.00 10.00      A   
ATOM   1935  C   ARG A 205       2.312   8.223 -29.373  1.00 10.00      A   
ATOM   1936  O   ARG A 205       1.501   9.130 -29.180  1.00 10.00      A   
ATOM   1937  N   LEU A 206       2.482   7.204 -28.534  1.00 10.00      A   
ATOM   1938  HN  LEU A 206       3.143   6.510 -28.754  1.00 10.00      A   
ATOM   1939  CA  LEU A 206       1.709   7.076 -27.304  1.00 10.00      A   
ATOM   1940  CB  LEU A 206       2.104   5.804 -26.550  1.00 10.00      A   
ATOM   1941  CG  LEU A 206       1.048   4.702 -26.497  1.00 10.00      A   
ATOM   1942  CD1 LEU A 206       1.658   3.399 -26.009  1.00 10.00      A   
ATOM   1943  CD2 LEU A 206      -0.113   5.119 -25.612  1.00 10.00      A   
ATOM   1944  C   LEU A 206       1.892   8.291 -26.402  1.00 10.00      A   
ATOM   1945  O   LEU A 206       0.919   8.850 -25.895  1.00 10.00      A   
ATOM   1946  N   VAL A 207       3.138   8.697 -26.215  1.00 10.00      A   
ATOM   1947  HN  VAL A 207       3.870   8.215 -26.655  1.00 10.00      A   
ATOM   1948  CA  VAL A 207       3.448   9.841 -25.371  1.00 10.00      A   
ATOM   1949  CB  VAL A 207       4.947   9.880 -24.998  1.00 10.00      A   
ATOM   1950  CG1 VAL A 207       5.281  11.144 -24.218  1.00 10.00      A   
ATOM   1951  CG2 VAL A 207       5.327   8.645 -24.197  1.00 10.00      A   
ATOM   1952  C   VAL A 207       3.044  11.149 -26.053  1.00 10.00      A   
ATOM   1953  O   VAL A 207       2.485  12.041 -25.415  1.00 10.00      A   
ATOM   1954  N   THR A 208       3.297  11.239 -27.355  1.00 10.00      A   
ATOM   1955  HN  THR A 208       3.719  10.479 -27.814  1.00 10.00      A   
ATOM   1956  CA  THR A 208       2.972  12.439 -28.122  1.00 10.00      A   
ATOM   1957  CB  THR A 208       3.363  12.278 -29.606  1.00 10.00      A   
ATOM   1958  OG1 THR A 208       4.737  11.895 -29.697  1.00 10.00      A   
ATOM   1959  HG1 THR A 208       4.851  11.009 -29.332  1.00 10.00      A   
ATOM   1960  CG2 THR A 208       3.166  13.582 -30.366  1.00 10.00      A   
ATOM   1961  C   THR A 208       1.491  12.818 -28.014  1.00 10.00      A   
ATOM   1962  O   THR A 208       1.149  14.003 -27.960  1.00 10.00      A   
ATOM   1963  N   ARG A 209       0.618  11.820 -27.960  1.00 10.00      A   
ATOM   1964  HN  ARG A 209       0.941  10.890 -27.980  1.00 10.00      A   
ATOM   1965  CA  ARG A 209      -0.810  12.087 -27.869  1.00 10.00      A   
ATOM   1966  CB  ARG A 209      -1.642  11.044 -28.627  1.00 10.00      A   
ATOM   1967  CG  ARG A 209      -1.592   9.637 -28.058  1.00 10.00      A   
ATOM   1968  CD  ARG A 209      -2.376   8.679 -28.939  1.00 10.00      A   
ATOM   1969  NE  ARG A 209      -2.386   7.316 -28.414  1.00 10.00      A   
ATOM   1970  HE  ARG A 209      -2.774   7.184 -27.519  1.00 10.00      A   
ATOM   1971  CZ  ARG A 209      -1.917   6.261 -29.086  1.00 10.00      A   
ATOM   1972  NH1 ARG A 209      -1.394   6.429 -30.298  1.00 10.00      A   
ATOM   1973 HH11 ARG A 209      -1.357   7.382 -30.724  1.00 10.00      A   
ATOM   1974 HH12 ARG A 209      -1.026   5.612 -30.833  1.00 10.00      A   
ATOM   1975  NH2 ARG A 209      -1.982   5.041 -28.557  1.00 10.00      A   
ATOM   1976 HH21 ARG A 209      -2.409   4.898 -27.617  1.00 10.00      A   
ATOM   1977 HH22 ARG A 209      -1.616   4.219 -29.085  1.00 10.00      A   
ATOM   1978  C   ARG A 209      -1.283  12.241 -26.426  1.00 10.00      A   
ATOM   1979  O   ARG A 209      -2.472  12.451 -26.180  1.00 10.00      A   
ATOM   1980  N   CYS A 210      -0.359  12.156 -25.477  1.00 10.00      A   
ATOM   1981  HN  CYS A 210       0.580  12.004 -25.726  1.00 10.00      A   
ATOM   1982  CA  CYS A 210      -0.708  12.290 -24.069  1.00 10.00      A   
ATOM   1983  CB  CYS A 210      -0.540  10.956 -23.341  1.00 10.00      A   
ATOM   1984  SG  CYS A 210      -1.371   9.564 -24.139  1.00 10.00      A   
ATOM   1985  HG  CYS A 210      -0.518   9.030 -25.011  1.00 10.00      A   
ATOM   1986  C   CYS A 210       0.116  13.383 -23.386  1.00 10.00      A   
ATOM   1987  O   CYS A 210       1.138  13.110 -22.757  1.00 10.00      A   
ATOM   1988  N   PRO A 211      -0.330  14.647 -23.489  1.00 10.00      A   
ATOM   1989  CA  PRO A 211       0.371  15.783 -22.878  1.00 10.00      A   
ATOM   1990  CB  PRO A 211      -0.281  16.994 -23.551  1.00 10.00      A   
ATOM   1991  CG  PRO A 211      -1.658  16.534 -23.885  1.00 10.00      A   
ATOM   1992  CD  PRO A 211      -1.548  15.068 -24.209  1.00 10.00      A   
ATOM   1993  C   PRO A 211       0.155  15.835 -21.366  1.00 10.00      A   
ATOM   1994  O   PRO A 211       0.719  16.680 -20.668  1.00 10.00      A   
ATOM   1995  N   ASN A 212      -0.659  14.913 -20.863  1.00 10.00      A   
ATOM   1996  HN  ASN A 212      -1.067  14.259 -21.468  1.00 10.00      A   
ATOM   1997  CA  ASN A 212      -0.960  14.849 -19.436  1.00 10.00      A   
ATOM   1998  CB  ASN A 212      -2.308  14.162 -19.201  1.00 10.00      A   
ATOM   1999  CG  ASN A 212      -3.177  14.892 -18.193  1.00 10.00      A   
ATOM   2000  OD1 ASN A 212      -2.687  15.647 -17.351  1.00 10.00      A   
ATOM   2001  ND2 ASN A 212      -4.478  14.665 -18.274  1.00 10.00      A   
ATOM   2002 HD21 ASN A 212      -4.799  14.047 -18.969  1.00 10.00      A   
ATOM   2003 HD22 ASN A 212      -5.072  15.117 -17.637  1.00 10.00      A   
ATOM   2004  C   ASN A 212       0.132  14.101 -18.683  1.00 10.00      A   
ATOM   2005  O   ASN A 212       0.163  14.102 -17.452  1.00 10.00      A   
ATOM   2006  N   LEU A 213       1.026  13.471 -19.436  1.00 10.00      A   
ATOM   2007  HN  LEU A 213       0.945  13.523 -20.412  1.00 10.00      A   
ATOM   2008  CA  LEU A 213       2.125  12.708 -18.863  1.00 10.00      A   
ATOM   2009  CB  LEU A 213       2.912  12.005 -19.970  1.00 10.00      A   
ATOM   2010  CG  LEU A 213       4.088  11.133 -19.525  1.00 10.00      A   
ATOM   2011  CD1 LEU A 213       3.610   9.759 -19.085  1.00 10.00      A   
ATOM   2012  CD2 LEU A 213       5.113  11.013 -20.638  1.00 10.00      A   
ATOM   2013  C   LEU A 213       3.054  13.605 -18.054  1.00 10.00      A   
ATOM   2014  O   LEU A 213       3.566  14.605 -18.561  1.00 10.00      A   
ATOM   2015  N   LYS A 214       3.247  13.252 -16.793  1.00 10.00      A   
ATOM   2016  HN  LYS A 214       2.783  12.456 -16.446  1.00 10.00      A   
ATOM   2017  CA  LYS A 214       4.120  14.011 -15.908  1.00 10.00      A   
ATOM   2018  CB  LYS A 214       3.322  14.652 -14.770  1.00 10.00      A   
ATOM   2019  CG  LYS A 214       2.402  15.778 -15.209  1.00 10.00      A   
ATOM   2020  CD  LYS A 214       3.167  16.849 -15.967  1.00 10.00      A   
ATOM   2021  CE  LYS A 214       2.263  17.999 -16.380  1.00 10.00      A   
ATOM   2022  NZ  LYS A 214       1.083  17.538 -17.160  1.00 10.00      A   
ATOM   2023  HZ1 LYS A 214       0.559  18.358 -17.529  1.00 10.00      A   
ATOM   2024  HZ2 LYS A 214       0.446  16.983 -16.553  1.00 10.00      A   
ATOM   2025  HZ3 LYS A 214       1.384  16.947 -17.958  1.00 10.00      A   
ATOM   2026  C   LYS A 214       5.217  13.123 -15.341  1.00 10.00      A   
ATOM   2027  O   LYS A 214       6.280  13.606 -14.954  1.00 10.00      A   
ATOM   2028  N   SER A 215       4.957  11.823 -15.312  1.00 10.00      A   
ATOM   2029  HN  SER A 215       4.098  11.496 -15.654  1.00 10.00      A   
ATOM   2030  CA  SER A 215       5.914  10.863 -14.795  1.00 10.00      A   
ATOM   2031  CB  SER A 215       5.382  10.249 -13.499  1.00 10.00      A   
ATOM   2032  OG  SER A 215       6.418   9.626 -12.764  1.00 10.00      A   
ATOM   2033  HG  SER A 215       6.575  10.123 -11.944  1.00 10.00      A   
ATOM   2034  C   SER A 215       6.171   9.776 -15.831  1.00 10.00      A   
ATOM   2035  O   SER A 215       5.265   9.028 -16.197  1.00 10.00      A   
ATOM   2036  N   LEU A 216       7.403   9.698 -16.310  1.00 10.00      A   
ATOM   2037  HN  LEU A 216       8.090  10.327 -15.984  1.00 10.00      A   
ATOM   2038  CA  LEU A 216       7.765   8.702 -17.309  1.00 10.00      A   
ATOM   2039  CB  LEU A 216       7.788   9.325 -18.709  1.00 10.00      A   
ATOM   2040  CG  LEU A 216       8.296   8.425 -19.840  1.00 10.00      A   
ATOM   2041  CD1 LEU A 216       7.233   7.415 -20.249  1.00 10.00      A   
ATOM   2042  CD2 LEU A 216       8.741   9.259 -21.031  1.00 10.00      A   
ATOM   2043  C   LEU A 216       9.121   8.084 -17.001  1.00 10.00      A   
ATOM   2044  O   LEU A 216      10.138   8.775 -16.992  1.00 10.00      A   
ATOM   2045  N   LYS A 217       9.128   6.785 -16.748  1.00 10.00      A   
ATOM   2046  HN  LYS A 217       8.277   6.287 -16.764  1.00 10.00      A   
ATOM   2047  CA  LYS A 217      10.359   6.066 -16.460  1.00 10.00      A   
ATOM   2048  CB  LYS A 217      10.367   5.521 -15.032  1.00 10.00      A   
ATOM   2049  CG  LYS A 217      10.459   6.592 -13.957  1.00 10.00      A   
ATOM   2050  CD  LYS A 217       9.108   6.851 -13.313  1.00 10.00      A   
ATOM   2051  CE  LYS A 217       9.209   7.902 -12.221  1.00 10.00      A   
ATOM   2052  NZ  LYS A 217       8.016   7.898 -11.338  1.00 10.00      A   
ATOM   2053  HZ1 LYS A 217       8.043   8.720 -10.693  1.00 10.00      A   
ATOM   2054  HZ2 LYS A 217       7.990   7.027 -10.775  1.00 10.00      A   
ATOM   2055  HZ3 LYS A 217       7.148   7.951 -11.911  1.00 10.00      A   
ATOM   2056  C   LYS A 217      10.562   4.945 -17.471  1.00 10.00      A   
ATOM   2057  O   LYS A 217       9.855   3.932 -17.451  1.00 10.00      A   
ATOM   2058  N   LEU A 218      11.527   5.138 -18.357  1.00 10.00      A   
ATOM   2059  HN  LEU A 218      12.069   5.958 -18.301  1.00 10.00      A   
ATOM   2060  CA  LEU A 218      11.826   4.168 -19.399  1.00 10.00      A   
ATOM   2061  CB  LEU A 218      12.449   4.884 -20.598  1.00 10.00      A   
ATOM   2062  CG  LEU A 218      11.625   6.030 -21.193  1.00 10.00      A   
ATOM   2063  CD1 LEU A 218      12.477   6.879 -22.124  1.00 10.00      A   
ATOM   2064  CD2 LEU A 218      10.399   5.494 -21.919  1.00 10.00      A   
ATOM   2065  C   LEU A 218      12.766   3.084 -18.884  1.00 10.00      A   
ATOM   2066  O   LEU A 218      13.328   3.205 -17.795  1.00 10.00      A   
ATOM   2067  N   ASN A 219      12.935   2.029 -19.667  1.00 10.00      A   
ATOM   2068  HN  ASN A 219      12.468   1.993 -20.527  1.00 10.00      A   
ATOM   2069  CA  ASN A 219      13.807   0.927 -19.278  1.00 10.00      A   
ATOM   2070  CB  ASN A 219      13.117  -0.437 -19.459  1.00 10.00      A   
ATOM   2071  CG  ASN A 219      13.052  -0.918 -20.900  1.00 10.00      A   
ATOM   2072  OD1 ASN A 219      12.974  -0.126 -21.838  1.00 10.00      A   
ATOM   2073  ND2 ASN A 219      13.092  -2.229 -21.086  1.00 10.00      A   
ATOM   2074 HD21 ASN A 219      13.164  -2.811 -20.293  1.00 10.00      A   
ATOM   2075 HD22 ASN A 219      13.035  -2.572 -22.006  1.00 10.00      A   
ATOM   2076  C   ASN A 219      15.154   0.982 -19.997  1.00 10.00      A   
ATOM   2077  O   ASN A 219      15.369   1.831 -20.864  1.00 10.00      A   
ATOM   2078  N   ARG A 220      16.040   0.052 -19.644  1.00 10.00      A   
ATOM   2079  HN  ARG A 220      15.778  -0.612 -18.971  1.00 10.00      A   
ATOM   2080  CA  ARG A 220      17.388  -0.031 -20.210  1.00 10.00      A   
ATOM   2081  CB  ARG A 220      18.171  -1.117 -19.469  1.00 10.00      A   
ATOM   2082  CG  ARG A 220      19.681  -0.973 -19.520  1.00 10.00      A   
ATOM   2083  CD  ARG A 220      20.354  -2.230 -18.992  1.00 10.00      A   
ATOM   2084  NE  ARG A 220      21.712  -1.984 -18.506  1.00 10.00      A   
ATOM   2085  HE  ARG A 220      22.217  -1.255 -18.933  1.00 10.00      A   
ATOM   2086  CZ  ARG A 220      22.297  -2.692 -17.534  1.00 10.00      A   
ATOM   2087  NH1 ARG A 220      21.641  -3.684 -16.945  1.00 10.00      A   
ATOM   2088 HH11 ARG A 220      22.092  -4.238 -16.184  1.00 10.00      A   
ATOM   2089 HH12 ARG A 220      20.669  -3.918 -17.244  1.00 10.00      A   
ATOM   2090  NH2 ARG A 220      23.535  -2.403 -17.153  1.00 10.00      A   
ATOM   2091 HH21 ARG A 220      23.996  -2.951 -16.389  1.00 10.00      A   
ATOM   2092 HH22 ARG A 220      24.060  -1.619 -17.623  1.00 10.00      A   
ATOM   2093  C   ARG A 220      17.387  -0.334 -21.713  1.00 10.00      A   
ATOM   2094  O   ARG A 220      18.427  -0.270 -22.367  1.00 10.00      A   
ATOM   2095  N   ALA A 221      16.221  -0.643 -22.264  1.00 10.00      A   
ATOM   2096  HN  ALA A 221      15.414  -0.644 -21.709  1.00 10.00      A   
ATOM   2097  CA  ALA A 221      16.113  -0.961 -23.683  1.00 10.00      A   
ATOM   2098  CB  ALA A 221      14.908  -1.851 -23.943  1.00 10.00      A   
ATOM   2099  C   ALA A 221      16.056   0.299 -24.543  1.00 10.00      A   
ATOM   2100  O   ALA A 221      16.138   0.225 -25.772  1.00 10.00      A   
ATOM   2101  N   VAL A 222      15.912   1.451 -23.898  1.00 10.00      A   
ATOM   2102  HN  VAL A 222      15.848   1.451 -22.916  1.00 10.00      A   
ATOM   2103  CA  VAL A 222      15.850   2.715 -24.616  1.00 10.00      A   
ATOM   2104  CB  VAL A 222      14.988   3.757 -23.872  1.00 10.00      A   
ATOM   2105  CG1 VAL A 222      14.901   5.051 -24.667  1.00 10.00      A   
ATOM   2106  CG2 VAL A 222      13.597   3.201 -23.613  1.00 10.00      A   
ATOM   2107  C   VAL A 222      17.253   3.266 -24.859  1.00 10.00      A   
ATOM   2108  O   VAL A 222      17.990   3.544 -23.910  1.00 10.00      A   
ATOM   2109  N   PRO A 223      17.640   3.413 -26.137  1.00 10.00      A   
ATOM   2110  CA  PRO A 223      18.959   3.924 -26.515  1.00 10.00      A   
ATOM   2111  CB  PRO A 223      19.011   3.714 -28.031  1.00 10.00      A   
ATOM   2112  CG  PRO A 223      17.585   3.690 -28.458  1.00 10.00      A   
ATOM   2113  CD  PRO A 223      16.819   3.082 -27.318  1.00 10.00      A   
ATOM   2114  C   PRO A 223      19.132   5.400 -26.170  1.00 10.00      A   
ATOM   2115  O   PRO A 223      18.227   6.214 -26.385  1.00 10.00      A   
ATOM   2116  N   LEU A 224      20.304   5.725 -25.639  1.00 10.00      A   
ATOM   2117  HN  LEU A 224      20.968   5.016 -25.504  1.00 10.00      A   
ATOM   2118  CA  LEU A 224      20.648   7.087 -25.240  1.00 10.00      A   
ATOM   2119  CB  LEU A 224      22.103   7.118 -24.752  1.00 10.00      A   
ATOM   2120  CG  LEU A 224      22.640   8.463 -24.261  1.00 10.00      A   
ATOM   2121  CD1 LEU A 224      21.961   8.864 -22.967  1.00 10.00      A   
ATOM   2122  CD2 LEU A 224      24.148   8.403 -24.080  1.00 10.00      A   
ATOM   2123  C   LEU A 224      20.473   8.085 -26.390  1.00 10.00      A   
ATOM   2124  O   LEU A 224      19.997   9.205 -26.191  1.00 10.00      A   
ATOM   2125  N   GLU A 225      20.836   7.666 -27.593  1.00 10.00      A   
ATOM   2126  HN  GLU A 225      21.186   6.747 -27.698  1.00 10.00      A   
ATOM   2127  CA  GLU A 225      20.753   8.528 -28.768  1.00 10.00      A   
ATOM   2128  CB  GLU A 225      21.459   7.876 -29.960  1.00 10.00      A   
ATOM   2129  CG  GLU A 225      22.801   7.241 -29.626  1.00 10.00      A   
ATOM   2130  CD  GLU A 225      22.694   5.748 -29.395  1.00 10.00      A   
ATOM   2131  OE1 GLU A 225      22.078   5.343 -28.390  1.00 10.00      A   
ATOM   2132  OE2 GLU A 225      23.222   4.974 -30.225  1.00 10.00      A   
ATOM   2133  C   GLU A 225      19.319   8.917 -29.153  1.00 10.00      A   
ATOM   2134  O   GLU A 225      19.115   9.896 -29.871  1.00 10.00      A   
ATOM   2135  N   LYS A 226      18.328   8.179 -28.669  1.00 10.00      A   
ATOM   2136  HN  LYS A 226      18.529   7.442 -28.053  1.00 10.00      A   
ATOM   2137  CA  LYS A 226      16.941   8.466 -29.019  1.00 10.00      A   
ATOM   2138  CB  LYS A 226      16.211   7.196 -29.462  1.00 10.00      A   
ATOM   2139  CG  LYS A 226      16.768   6.596 -30.744  1.00 10.00      A   
ATOM   2140  CD  LYS A 226      15.811   5.589 -31.354  1.00 10.00      A   
ATOM   2141  CE  LYS A 226      16.403   4.951 -32.599  1.00 10.00      A   
ATOM   2142  NZ  LYS A 226      15.402   4.120 -33.319  1.00 10.00      A   
ATOM   2143  HZ1 LYS A 226      14.904   3.495 -32.652  1.00 10.00      A   
ATOM   2144  HZ2 LYS A 226      15.874   3.531 -34.037  1.00 10.00      A   
ATOM   2145  HZ3 LYS A 226      14.707   4.731 -33.794  1.00 10.00      A   
ATOM   2146  C   LYS A 226      16.182   9.190 -27.910  1.00 10.00      A   
ATOM   2147  O   LYS A 226      14.989   9.469 -28.047  1.00 10.00      A   
ATOM   2148  N   LEU A 227      16.875   9.517 -26.825  1.00 10.00      A   
ATOM   2149  HN  LEU A 227      17.831   9.288 -26.773  1.00 10.00      A   
ATOM   2150  CA  LEU A 227      16.244  10.215 -25.704  1.00 10.00      A   
ATOM   2151  CB  LEU A 227      17.183  10.290 -24.498  1.00 10.00      A   
ATOM   2152  CG  LEU A 227      17.376   8.997 -23.704  1.00 10.00      A   
ATOM   2153  CD1 LEU A 227      18.318   9.230 -22.533  1.00 10.00      A   
ATOM   2154  CD2 LEU A 227      16.037   8.465 -23.211  1.00 10.00      A   
ATOM   2155  C   LEU A 227      15.796  11.621 -26.101  1.00 10.00      A   
ATOM   2156  O   LEU A 227      14.773  12.117 -25.624  1.00 10.00      A   
ATOM   2157  N   ALA A 228      16.565  12.252 -26.982  1.00 10.00      A   
ATOM   2158  HN  ALA A 228      17.359  11.798 -27.326  1.00 10.00      A   
ATOM   2159  CA  ALA A 228      16.264  13.602 -27.444  1.00 10.00      A   
ATOM   2160  CB  ALA A 228      17.358  14.106 -28.370  1.00 10.00      A   
ATOM   2161  C   ALA A 228      14.903  13.677 -28.132  1.00 10.00      A   
ATOM   2162  O   ALA A 228      14.138  14.617 -27.910  1.00 10.00      A   
ATOM   2163  N   THR A 229      14.593  12.674 -28.947  1.00 10.00      A   
ATOM   2164  HN  THR A 229      15.224  11.931 -29.057  1.00 10.00      A   
ATOM   2165  CA  THR A 229      13.328  12.645 -29.665  1.00 10.00      A   
ATOM   2166  CB  THR A 229      13.276  11.461 -30.647  1.00 10.00      A   
ATOM   2167  OG1 THR A 229      14.495  11.407 -31.401  1.00 10.00      A   
ATOM   2168  HG1 THR A 229      15.153  11.985 -30.995  1.00 10.00      A   
ATOM   2169  CG2 THR A 229      12.101  11.605 -31.603  1.00 10.00      A   
ATOM   2170  C   THR A 229      12.145  12.550 -28.701  1.00 10.00      A   
ATOM   2171  O   THR A 229      11.133  13.228 -28.875  1.00 10.00      A   
ATOM   2172  N   LEU A 230      12.300  11.733 -27.667  1.00 10.00      A   
ATOM   2173  HN  LEU A 230      13.150  11.257 -27.558  1.00 10.00      A   
ATOM   2174  CA  LEU A 230      11.243  11.527 -26.685  1.00 10.00      A   
ATOM   2175  CB  LEU A 230      11.560  10.314 -25.813  1.00 10.00      A   
ATOM   2176  CG  LEU A 230      11.798   8.994 -26.556  1.00 10.00      A   
ATOM   2177  CD1 LEU A 230      12.292   7.927 -25.592  1.00 10.00      A   
ATOM   2178  CD2 LEU A 230      10.531   8.531 -27.261  1.00 10.00      A   
ATOM   2179  C   LEU A 230      11.013  12.764 -25.821  1.00 10.00      A   
ATOM   2180  O   LEU A 230       9.872  13.167 -25.587  1.00 10.00      A   
ATOM   2181  N   LEU A 231      12.097  13.372 -25.359  1.00 10.00      A   
ATOM   2182  HN  LEU A 231      12.983  13.010 -25.586  1.00 10.00      A   
ATOM   2183  CA  LEU A 231      12.002  14.562 -24.518  1.00 10.00      A   
ATOM   2184  CB  LEU A 231      13.370  14.955 -23.967  1.00 10.00      A   
ATOM   2185  CG  LEU A 231      13.882  14.124 -22.793  1.00 10.00      A   
ATOM   2186  CD1 LEU A 231      15.275  14.579 -22.396  1.00 10.00      A   
ATOM   2187  CD2 LEU A 231      12.925  14.222 -21.613  1.00 10.00      A   
ATOM   2188  C   LEU A 231      11.362  15.734 -25.255  1.00 10.00      A   
ATOM   2189  O   LEU A 231      10.654  16.542 -24.658  1.00 10.00      A   
ATOM   2190  N   GLN A 232      11.603  15.812 -26.556  1.00 10.00      A   
ATOM   2191  HN  GLN A 232      12.178  15.136 -26.975  1.00 10.00      A   
ATOM   2192  CA  GLN A 232      11.048  16.885 -27.374  1.00 10.00      A   
ATOM   2193  CB  GLN A 232      11.749  16.959 -28.732  1.00 10.00      A   
ATOM   2194  CG  GLN A 232      13.093  17.673 -28.708  1.00 10.00      A   
ATOM   2195  CD  GLN A 232      12.981  19.137 -28.318  1.00 10.00      A   
ATOM   2196  OE1 GLN A 232      11.964  19.784 -28.561  1.00 10.00      A   
ATOM   2197  NE2 GLN A 232      14.036  19.673 -27.728  1.00 10.00      A   
ATOM   2198 HE21 GLN A 232      14.824  19.108 -27.584  1.00 10.00      A   
ATOM   2199 HE22 GLN A 232      13.986  20.615 -27.452  1.00 10.00      A   
ATOM   2200  C   GLN A 232       9.543  16.728 -27.566  1.00 10.00      A   
ATOM   2201  O   GLN A 232       8.852  17.675 -27.951  1.00 10.00      A   
ATOM   2202  N   ARG A 233       9.038  15.530 -27.308  1.00 10.00      A   
ATOM   2203  HN  ARG A 233       9.637  14.807 -27.015  1.00 10.00      A   
ATOM   2204  CA  ARG A 233       7.616  15.262 -27.450  1.00 10.00      A   
ATOM   2205  CB  ARG A 233       7.372  13.784 -27.769  1.00 10.00      A   
ATOM   2206  CG  ARG A 233       7.784  13.364 -29.173  1.00 10.00      A   
ATOM   2207  CD  ARG A 233       7.070  14.190 -30.230  1.00 10.00      A   
ATOM   2208  NE  ARG A 233       7.154  13.574 -31.553  1.00 10.00      A   
ATOM   2209  HE  ARG A 233       7.436  12.624 -31.595  1.00 10.00      A   
ATOM   2210  CZ  ARG A 233       6.866  14.203 -32.691  1.00 10.00      A   
ATOM   2211  NH1 ARG A 233       6.476  15.469 -32.674  1.00 10.00      A   
ATOM   2212 HH11 ARG A 233       6.250  15.964 -33.565  1.00 10.00      A   
ATOM   2213 HH12 ARG A 233       6.393  15.977 -31.766  1.00 10.00      A   
ATOM   2214  NH2 ARG A 233       6.959  13.552 -33.840  1.00 10.00      A   
ATOM   2215 HH21 ARG A 233       7.255  12.549 -33.843  1.00 10.00      A   
ATOM   2216 HH22 ARG A 233       6.738  14.031 -34.741  1.00 10.00      A   
ATOM   2217  C   ARG A 233       6.857  15.661 -26.187  1.00 10.00      A   
ATOM   2218  O   ARG A 233       5.713  16.118 -26.251  1.00 10.00      A   
ATOM   2219  N   ALA A 234       7.502  15.501 -25.039  1.00 10.00      A   
ATOM   2220  HN  ALA A 234       8.420  15.155 -25.047  1.00 10.00      A   
ATOM   2221  CA  ALA A 234       6.882  15.840 -23.766  1.00 10.00      A   
ATOM   2222  CB  ALA A 234       6.419  14.582 -23.046  1.00 10.00      A   
ATOM   2223  C   ALA A 234       7.825  16.655 -22.882  1.00 10.00      A   
ATOM   2224  O   ALA A 234       8.515  16.107 -22.022  1.00 10.00      A   
ATOM   2225  N   PRO A 235       7.870  17.982 -23.088  1.00 10.00      A   
ATOM   2226  CA  PRO A 235       8.725  18.883 -22.305  1.00 10.00      A   
ATOM   2227  CB  PRO A 235       8.819  20.143 -23.182  1.00 10.00      A   
ATOM   2228  CG  PRO A 235       8.056  19.839 -24.434  1.00 10.00      A   
ATOM   2229  CD  PRO A 235       7.118  18.716 -24.107  1.00 10.00      A   
ATOM   2230  C   PRO A 235       8.097  19.242 -20.959  1.00 10.00      A   
ATOM   2231  O   PRO A 235       8.716  19.905 -20.127  1.00 10.00      A   
ATOM   2232  N   GLN A 236       6.862  18.800 -20.757  1.00 10.00      A   
ATOM   2233  HN  GLN A 236       6.422  18.278 -21.464  1.00 10.00      A   
ATOM   2234  CA  GLN A 236       6.137  19.071 -19.521  1.00 10.00      A   
ATOM   2235  CB  GLN A 236       4.636  19.232 -19.809  1.00 10.00      A   
ATOM   2236  CG  GLN A 236       3.847  17.929 -19.905  1.00 10.00      A   
ATOM   2237  CD  GLN A 236       4.202  17.092 -21.119  1.00 10.00      A   
ATOM   2238  OE1 GLN A 236       4.551  17.615 -22.173  1.00 10.00      A   
ATOM   2239  NE2 GLN A 236       4.126  15.780 -20.975  1.00 10.00      A   
ATOM   2240 HE21 GLN A 236       3.845  15.422 -20.100  1.00 10.00      A   
ATOM   2241 HE22 GLN A 236       4.351  15.219 -21.744  1.00 10.00      A   
ATOM   2242  C   GLN A 236       6.375  17.967 -18.492  1.00 10.00      A   
ATOM   2243  O   GLN A 236       5.702  17.906 -17.464  1.00 10.00      A   
ATOM   2244  N   LEU A 237       7.339  17.105 -18.780  1.00 10.00      A   
ATOM   2245  HN  LEU A 237       7.849  17.226 -19.608  1.00 10.00      A   
ATOM   2246  CA  LEU A 237       7.668  15.990 -17.901  1.00 10.00      A   
ATOM   2247  CB  LEU A 237       8.605  15.020 -18.621  1.00 10.00      A   
ATOM   2248  CG  LEU A 237       8.615  13.583 -18.099  1.00 10.00      A   
ATOM   2249  CD1 LEU A 237       7.237  12.959 -18.235  1.00 10.00      A   
ATOM   2250  CD2 LEU A 237       9.654  12.754 -18.835  1.00 10.00      A   
ATOM   2251  C   LEU A 237       8.315  16.466 -16.603  1.00 10.00      A   
ATOM   2252  O   LEU A 237       9.206  17.313 -16.622  1.00 10.00      A   
ATOM   2253  N   GLU A 238       7.845  15.924 -15.482  1.00 10.00      A   
ATOM   2254  HN  GLU A 238       7.116  15.271 -15.539  1.00 10.00      A   
ATOM   2255  CA  GLU A 238       8.378  16.269 -14.168  1.00 10.00      A   
ATOM   2256  CB  GLU A 238       7.245  16.408 -13.143  1.00 10.00      A   
ATOM   2257  CG  GLU A 238       6.143  17.381 -13.541  1.00 10.00      A   
ATOM   2258  CD  GLU A 238       5.122  17.599 -12.439  1.00 10.00      A   
ATOM   2259  OE1 GLU A 238       4.494  16.615 -11.998  1.00 10.00      A   
ATOM   2260  OE2 GLU A 238       4.933  18.759 -12.014  1.00 10.00      A   
ATOM   2261  C   GLU A 238       9.367  15.196 -13.711  1.00 10.00      A   
ATOM   2262  O   GLU A 238      10.468  15.500 -13.245  1.00 10.00      A   
ATOM   2263  N   GLU A 239       8.962  13.941 -13.848  1.00 10.00      A   
ATOM   2264  HN  GLU A 239       8.068  13.767 -14.210  1.00 10.00      A   
ATOM   2265  CA  GLU A 239       9.805  12.811 -13.474  1.00 10.00      A   
ATOM   2266  CB  GLU A 239       9.018  11.799 -12.645  1.00 10.00      A   
ATOM   2267  CG  GLU A 239       8.797  12.195 -11.199  1.00 10.00      A   
ATOM   2268  CD  GLU A 239       8.567  10.989 -10.312  1.00 10.00      A   
ATOM   2269  OE1 GLU A 239       7.473  10.386 -10.391  1.00 10.00      A   
ATOM   2270  OE2 GLU A 239       9.485  10.616  -9.551  1.00 10.00      A   
ATOM   2271  C   GLU A 239      10.331  12.124 -14.724  1.00 10.00      A   
ATOM   2272  O   GLU A 239       9.550  11.609 -15.528  1.00 10.00      A   
ATOM   2273  N   LEU A 240      11.642  12.104 -14.887  1.00 10.00      A   
ATOM   2274  HN  LEU A 240      12.221  12.507 -14.204  1.00 10.00      A   
ATOM   2275  CA  LEU A 240      12.245  11.488 -16.055  1.00 10.00      A   
ATOM   2276  CB  LEU A 240      13.059  12.516 -16.847  1.00 10.00      A   
ATOM   2277  CG  LEU A 240      13.897  11.969 -18.006  1.00 10.00      A   
ATOM   2278  CD1 LEU A 240      13.007  11.353 -19.078  1.00 10.00      A   
ATOM   2279  CD2 LEU A 240      14.784  13.057 -18.591  1.00 10.00      A   
ATOM   2280  C   LEU A 240      13.119  10.294 -15.693  1.00 10.00      A   
ATOM   2281  O   LEU A 240      14.141  10.430 -15.012  1.00 10.00      A   
ATOM   2282  N   GLY A 241      12.693   9.127 -16.139  1.00 10.00      A   
ATOM   2283  HN  GLY A 241      11.838   9.083 -16.624  1.00 10.00      A   
ATOM   2284  CA  GLY A 241      13.446   7.918 -15.917  1.00 10.00      A   
ATOM   2285  C   GLY A 241      14.160   7.517 -17.189  1.00 10.00      A   
ATOM   2286  O   GLY A 241      13.521   7.136 -18.172  1.00 10.00      A   
ATOM   2287  N   THR A 242      15.477   7.624 -17.181  1.00 10.00      A   
ATOM   2288  HN  THR A 242      15.925   7.917 -16.361  1.00 10.00      A   
ATOM   2289  CA  THR A 242      16.279   7.292 -18.344  1.00 10.00      A   
ATOM   2290  CB  THR A 242      17.581   8.119 -18.371  1.00 10.00      A   
ATOM   2291  OG1 THR A 242      18.210   8.091 -17.076  1.00 10.00      A   
ATOM   2292  HG1 THR A 242      17.605   8.439 -16.407  1.00 10.00      A   
ATOM   2293  CG2 THR A 242      17.289   9.560 -18.760  1.00 10.00      A   
ATOM   2294  C   THR A 242      16.626   5.812 -18.356  1.00 10.00      A   
ATOM   2295  O   THR A 242      16.610   5.155 -17.316  1.00 10.00      A   
ATOM   2296  N   GLY A 243      16.925   5.295 -19.532  1.00 10.00      A   
ATOM   2297  HN  GLY A 243      16.908   5.866 -20.329  1.00 10.00      A   
ATOM   2298  CA  GLY A 243      17.286   3.902 -19.655  1.00 10.00      A   
ATOM   2299  C   GLY A 243      18.777   3.747 -19.848  1.00 10.00      A   
ATOM   2300  O   GLY A 243      19.556   4.005 -18.928  1.00 10.00      A   
ATOM   2301  N   GLY A 244      19.181   3.347 -21.046  1.00 10.00      A   
ATOM   2302  HN  GLY A 244      18.517   3.182 -21.753  1.00 10.00      A   
ATOM   2303  CA  GLY A 244      20.591   3.188 -21.329  1.00 10.00      A   
ATOM   2304  C   GLY A 244      21.267   4.534 -21.478  1.00 10.00      A   
ATOM   2305  O   GLY A 244      20.899   5.325 -22.349  1.00 10.00      A   
ATOM   2306  N   TYR A 245      22.239   4.808 -20.620  1.00 10.00      A   
ATOM   2307  HN  TYR A 245      22.486   4.139 -19.935  1.00 10.00      A   
ATOM   2308  CA  TYR A 245      22.955   6.072 -20.661  1.00 10.00      A   
ATOM   2309  CB  TYR A 245      23.004   6.702 -19.268  1.00 10.00      A   
ATOM   2310  CG  TYR A 245      22.895   8.208 -19.280  1.00 10.00      A   
ATOM   2311  CD1 TYR A 245      21.662   8.828 -19.422  1.00 10.00      A   
ATOM   2312  CD2 TYR A 245      24.021   9.009 -19.152  1.00 10.00      A   
ATOM   2313  CE1 TYR A 245      21.554  10.203 -19.437  1.00 10.00      A   
ATOM   2314  CE2 TYR A 245      23.923  10.383 -19.166  1.00 10.00      A   
ATOM   2315  CZ  TYR A 245      22.689  10.976 -19.309  1.00 10.00      A   
ATOM   2316  OH  TYR A 245      22.587  12.348 -19.319  1.00 10.00      A   
ATOM   2317  HH  TYR A 245      23.434  12.732 -19.599  1.00 10.00      A   
ATOM   2318  C   TYR A 245      24.360   5.874 -21.211  1.00 10.00      A   
ATOM   2319  O   TYR A 245      25.257   6.686 -20.976  1.00 10.00      A   
ATOM   2320  N   THR A 246      24.542   4.793 -21.958  1.00 10.00      A   
ATOM   2321  HN  THR A 246      23.786   4.194 -22.127  1.00 10.00      A   
ATOM   2322  CA  THR A 246      25.829   4.485 -22.548  1.00 10.00      A   
ATOM   2323  CB  THR A 246      26.420   3.165 -21.988  1.00 10.00      A   
ATOM   2324  OG1 THR A 246      27.752   2.963 -22.477  1.00 10.00      A   
ATOM   2325  HG1 THR A 246      28.362   2.927 -21.729  1.00 10.00      A   
ATOM   2326  CG2 THR A 246      25.553   1.963 -22.334  1.00 10.00      A   
ATOM   2327  C   THR A 246      25.716   4.437 -24.072  1.00 10.00      A   
ATOM   2328  O   THR A 246      24.809   3.801 -24.619  1.00 10.00      A   
ATOM   2329  N   ALA A 247      26.615   5.136 -24.750  1.00 10.00      A   
ATOM   2330  HN  ALA A 247      27.303   5.633 -24.261  1.00 10.00      A   
ATOM   2331  CA  ALA A 247      26.616   5.181 -26.204  1.00 10.00      A   
ATOM   2332  CB  ALA A 247      25.451   6.022 -26.708  1.00 10.00      A   
ATOM   2333  C   ALA A 247      27.933   5.737 -26.730  1.00 10.00      A   
ATOM   2334  O   ALA A 247      28.855   6.014 -25.957  1.00 10.00      A   
ATOM   2335  N   GLU A 248      28.008   5.884 -28.046  1.00 10.00      A   
ATOM   2336  HN  GLU A 248      27.235   5.633 -28.592  1.00 10.00      A   
ATOM   2337  CA  GLU A 248      29.192   6.413 -28.709  1.00 10.00      A   
ATOM   2338  CB  GLU A 248      29.039   6.234 -30.223  1.00 10.00      A   
ATOM   2339  CG  GLU A 248      30.252   6.639 -31.051  1.00 10.00      A   
ATOM   2340  CD  GLU A 248      29.972   6.564 -32.540  1.00 10.00      A   
ATOM   2341  OE1 GLU A 248      29.361   5.574 -32.989  1.00 10.00      A   
ATOM   2342  OE2 GLU A 248      30.348   7.501 -33.274  1.00 10.00      A   
ATOM   2343  C   GLU A 248      29.346   7.894 -28.383  1.00 10.00      A   
ATOM   2344  O   GLU A 248      28.425   8.676 -28.608  1.00 10.00      A   
ATOM   2345  N   VAL A 249      30.500   8.270 -27.843  1.00 10.00      A   
ATOM   2346  HN  VAL A 249      31.187   7.592 -27.671  1.00 10.00      A   
ATOM   2347  CA  VAL A 249      30.772   9.662 -27.487  1.00 10.00      A   
ATOM   2348  CB  VAL A 249      32.104   9.811 -26.718  1.00 10.00      A   
ATOM   2349  CG1 VAL A 249      32.347  11.261 -26.321  1.00 10.00      A   
ATOM   2350  CG2 VAL A 249      32.120   8.911 -25.491  1.00 10.00      A   
ATOM   2351  C   VAL A 249      30.784  10.559 -28.725  1.00 10.00      A   
ATOM   2352  O   VAL A 249      31.787  10.656 -29.437  1.00 10.00      A   
ATOM   2353  N   ARG A 250      29.652  11.197 -28.979  1.00 10.00      A   
ATOM   2354  HN  ARG A 250      28.885  11.056 -28.377  1.00 10.00      A   
ATOM   2355  CA  ARG A 250      29.502  12.082 -30.120  1.00 10.00      A   
ATOM   2356  CB  ARG A 250      28.535  11.472 -31.134  1.00 10.00      A   
ATOM   2357  CG  ARG A 250      28.953  10.111 -31.656  1.00 10.00      A   
ATOM   2358  CD  ARG A 250      27.803   9.424 -32.369  1.00 10.00      A   
ATOM   2359  NE  ARG A 250      27.382  10.151 -33.560  1.00 10.00      A   
ATOM   2360  HE  ARG A 250      26.798  10.943 -33.428  1.00 10.00      A   
ATOM   2361  CZ  ARG A 250      27.753   9.833 -34.796  1.00 10.00      A   
ATOM   2362  NH1 ARG A 250      28.570   8.802 -35.010  1.00 10.00      A   
ATOM   2363 HH11 ARG A 250      28.862   8.550 -35.980  1.00 10.00      A   
ATOM   2364 HH12 ARG A 250      28.932   8.240 -34.200  1.00 10.00      A   
ATOM   2365  NH2 ARG A 250      27.296  10.541 -35.819  1.00 10.00      A   
ATOM   2366 HH21 ARG A 250      26.648  11.343 -35.647  1.00 10.00      A   
ATOM   2367 HH22 ARG A 250      27.579  10.307 -36.792  1.00 10.00      A   
ATOM   2368  C   ARG A 250      28.968  13.440 -29.682  1.00 10.00      A   
ATOM   2369  O   ARG A 250      27.970  13.517 -28.959  1.00 10.00      A   
ATOM   2370  N   PRO A 251      29.615  14.524 -30.131  1.00 10.00      A   
ATOM   2371  CA  PRO A 251      29.206  15.894 -29.792  1.00 10.00      A   
ATOM   2372  CB  PRO A 251      30.255  16.764 -30.496  1.00 10.00      A   
ATOM   2373  CG  PRO A 251      31.404  15.853 -30.759  1.00 10.00      A   
ATOM   2374  CD  PRO A 251      30.804  14.502 -30.999  1.00 10.00      A   
ATOM   2375  C   PRO A 251      27.810  16.210 -30.335  1.00 10.00      A   
ATOM   2376  O   PRO A 251      27.056  16.981 -29.737  1.00 10.00      A   
ATOM   2377  N   ASP A 252      27.479  15.588 -31.464  1.00 10.00      A   
ATOM   2378  HN  ASP A 252      28.132  14.983 -31.879  1.00 10.00      A   
ATOM   2379  CA  ASP A 252      26.179  15.773 -32.107  1.00 10.00      A   
ATOM   2380  CB  ASP A 252      26.141  15.085 -33.483  1.00 10.00      A   
ATOM   2381  CG  ASP A 252      26.873  13.753 -33.511  1.00 10.00      A   
ATOM   2382  OD1 ASP A 252      26.209  12.693 -33.522  1.00 10.00      A   
ATOM   2383  OD2 ASP A 252      28.121  13.764 -33.523  1.00 10.00      A   
ATOM   2384  C   ASP A 252      25.052  15.256 -31.219  1.00 10.00      A   
ATOM   2385  O   ASP A 252      24.086  15.971 -30.944  1.00 10.00      A   
ATOM   2386  N   VAL A 253      25.185  14.016 -30.774  1.00 10.00      A   
ATOM   2387  HN  VAL A 253      25.966  13.492 -31.050  1.00 10.00      A   
ATOM   2388  CA  VAL A 253      24.188  13.403 -29.906  1.00 10.00      A   
ATOM   2389  CB  VAL A 253      24.507  11.914 -29.653  1.00 10.00      A   
ATOM   2390  CG1 VAL A 253      23.451  11.277 -28.767  1.00 10.00      A   
ATOM   2391  CG2 VAL A 253      24.632  11.160 -30.967  1.00 10.00      A   
ATOM   2392  C   VAL A 253      24.135  14.143 -28.568  1.00 10.00      A   
ATOM   2393  O   VAL A 253      23.059  14.388 -28.016  1.00 10.00      A   
ATOM   2394  N   TYR A 254      25.307  14.521 -28.072  1.00 10.00      A   
ATOM   2395  HN  TYR A 254      26.127  14.317 -28.575  1.00 10.00      A   
ATOM   2396  CA  TYR A 254      25.417  15.233 -26.807  1.00 10.00      A   
ATOM   2397  CB  TYR A 254      26.890  15.521 -26.496  1.00 10.00      A   
ATOM   2398  CG  TYR A 254      27.125  16.445 -25.322  1.00 10.00      A   
ATOM   2399  CD1 TYR A 254      26.904  16.022 -24.016  1.00 10.00      A   
ATOM   2400  CD2 TYR A 254      27.579  17.740 -25.523  1.00 10.00      A   
ATOM   2401  CE1 TYR A 254      27.128  16.868 -22.946  1.00 10.00      A   
ATOM   2402  CE2 TYR A 254      27.804  18.590 -24.460  1.00 10.00      A   
ATOM   2403  CZ  TYR A 254      27.578  18.151 -23.176  1.00 10.00      A   
ATOM   2404  OH  TYR A 254      27.804  19.000 -22.118  1.00 10.00      A   
ATOM   2405  HH  TYR A 254      28.543  18.666 -21.597  1.00 10.00      A   
ATOM   2406  C   TYR A 254      24.603  16.526 -26.833  1.00 10.00      A   
ATOM   2407  O   TYR A 254      23.778  16.772 -25.949  1.00 10.00      A   
ATOM   2408  N   SER A 255      24.819  17.330 -27.870  1.00 10.00      A   
ATOM   2409  HN  SER A 255      25.478  17.067 -28.549  1.00 10.00      A   
ATOM   2410  CA  SER A 255      24.114  18.597 -28.026  1.00 10.00      A   
ATOM   2411  CB  SER A 255      24.676  19.369 -29.222  1.00 10.00      A   
ATOM   2412  OG  SER A 255      26.090  19.501 -29.125  1.00 10.00      A   
ATOM   2413  HG  SER A 255      26.517  18.741 -29.547  1.00 10.00      A   
ATOM   2414  C   SER A 255      22.608  18.380 -28.189  1.00 10.00      A   
ATOM   2415  O   SER A 255      21.804  19.091 -27.582  1.00 10.00      A   
ATOM   2416  N   GLY A 256      22.241  17.372 -28.979  1.00 10.00      A   
ATOM   2417  HN  GLY A 256      22.933  16.823 -29.406  1.00 10.00      A   
ATOM   2418  CA  GLY A 256      20.841  17.073 -29.213  1.00 10.00      A   
ATOM   2419  C   GLY A 256      20.085  16.793 -27.929  1.00 10.00      A   
ATOM   2420  O   GLY A 256      18.991  17.321 -27.714  1.00 10.00      A   
ATOM   2421  N   LEU A 257      20.672  15.971 -27.069  1.00 10.00      A   
ATOM   2422  HN  LEU A 257      21.544  15.576 -27.303  1.00 10.00      A   
ATOM   2423  CA  LEU A 257      20.049  15.626 -25.798  1.00 10.00      A   
ATOM   2424  CB  LEU A 257      20.804  14.484 -25.116  1.00 10.00      A   
ATOM   2425  CG  LEU A 257      20.252  13.074 -25.336  1.00 10.00      A   
ATOM   2426  CD1 LEU A 257      20.436  12.638 -26.782  1.00 10.00      A   
ATOM   2427  CD2 LEU A 257      20.922  12.090 -24.387  1.00 10.00      A   
ATOM   2428  C   LEU A 257      19.973  16.832 -24.867  1.00 10.00      A   
ATOM   2429  O   LEU A 257      18.978  17.023 -24.165  1.00 10.00      A   
ATOM   2430  N   SER A 258      21.020  17.653 -24.880  1.00 10.00      A   
ATOM   2431  HN  SER A 258      21.768  17.461 -25.481  1.00 10.00      A   
ATOM   2432  CA  SER A 258      21.079  18.835 -24.030  1.00 10.00      A   
ATOM   2433  CB  SER A 258      22.424  19.544 -24.193  1.00 10.00      A   
ATOM   2434  OG  SER A 258      23.509  18.646 -24.012  1.00 10.00      A   
ATOM   2435  HG  SER A 258      23.510  17.991 -24.724  1.00 10.00      A   
ATOM   2436  C   SER A 258      19.937  19.800 -24.346  1.00 10.00      A   
ATOM   2437  O   SER A 258      19.315  20.364 -23.442  1.00 10.00      A   
ATOM   2438  N   VAL A 259      19.663  19.982 -25.634  1.00 10.00      A   
ATOM   2439  HN  VAL A 259      20.205  19.514 -26.306  1.00 10.00      A   
ATOM   2440  CA  VAL A 259      18.589  20.871 -26.077  1.00 10.00      A   
ATOM   2441  CB  VAL A 259      18.582  21.033 -27.614  1.00 10.00      A   
ATOM   2442  CG1 VAL A 259      17.414  21.899 -28.071  1.00 10.00      A   
ATOM   2443  CG2 VAL A 259      19.895  21.631 -28.083  1.00 10.00      A   
ATOM   2444  C   VAL A 259      17.230  20.357 -25.602  1.00 10.00      A   
ATOM   2445  O   VAL A 259      16.343  21.136 -25.249  1.00 10.00      A   
ATOM   2446  N   ALA A 260      17.083  19.040 -25.576  1.00 10.00      A   
ATOM   2447  HN  ALA A 260      17.829  18.470 -25.861  1.00 10.00      A   
ATOM   2448  CA  ALA A 260      15.842  18.417 -25.137  1.00 10.00      A   
ATOM   2449  CB  ALA A 260      15.826  16.946 -25.523  1.00 10.00      A   
ATOM   2450  C   ALA A 260      15.659  18.583 -23.631  1.00 10.00      A   
ATOM   2451  O   ALA A 260      14.571  18.916 -23.159  1.00 10.00      A   
ATOM   2452  N   LEU A 261      16.736  18.365 -22.884  1.00 10.00      A   
ATOM   2453  HN  LEU A 261      17.575  18.098 -23.322  1.00 10.00      A   
ATOM   2454  CA  LEU A 261      16.705  18.493 -21.434  1.00 10.00      A   
ATOM   2455  CB  LEU A 261      17.998  17.963 -20.818  1.00 10.00      A   
ATOM   2456  CG  LEU A 261      18.144  16.442 -20.792  1.00 10.00      A   
ATOM   2457  CD1 LEU A 261      19.610  16.047 -20.782  1.00 10.00      A   
ATOM   2458  CD2 LEU A 261      17.422  15.858 -19.587  1.00 10.00      A   
ATOM   2459  C   LEU A 261      16.455  19.934 -21.004  1.00 10.00      A   
ATOM   2460  O   LEU A 261      15.695  20.183 -20.070  1.00 10.00      A   
ATOM   2461  N   SER A 262      17.076  20.883 -21.704  1.00 10.00      A   
ATOM   2462  HN  SER A 262      17.669  20.626 -22.444  1.00 10.00      A   
ATOM   2463  CA  SER A 262      16.905  22.299 -21.389  1.00 10.00      A   
ATOM   2464  CB  SER A 262      17.924  23.157 -22.146  1.00 10.00      A   
ATOM   2465  OG  SER A 262      18.047  22.752 -23.500  1.00 10.00      A   
ATOM   2466  HG  SER A 262      18.684  22.028 -23.558  1.00 10.00      A   
ATOM   2467  C   SER A 262      15.479  22.766 -21.683  1.00 10.00      A   
ATOM   2468  O   SER A 262      15.026  23.786 -21.163  1.00 10.00      A   
ATOM   2469  N   GLY A 263      14.777  22.009 -22.519  1.00 10.00      A   
ATOM   2470  HN  GLY A 263      15.194  21.212 -22.910  1.00 10.00      A   
ATOM   2471  CA  GLY A 263      13.414  22.348 -22.863  1.00 10.00      A   
ATOM   2472  C   GLY A 263      12.429  21.847 -21.828  1.00 10.00      A   
ATOM   2473  O   GLY A 263      11.276  22.268 -21.798  1.00 10.00      A   
ATOM   2474  N   CYS A 264      12.887  20.953 -20.967  1.00 10.00      A   
ATOM   2475  HN  CYS A 264      13.821  20.667 -21.026  1.00 10.00      A   
ATOM   2476  CA  CYS A 264      12.042  20.397 -19.927  1.00 10.00      A   
ATOM   2477  CB  CYS A 264      12.327  18.907 -19.756  1.00 10.00      A   
ATOM   2478  SG  CYS A 264      12.259  17.971 -21.301  1.00 10.00      A   
ATOM   2479  HG  CYS A 264      13.161  18.486 -22.131  1.00 10.00      A   
ATOM   2480  C   CYS A 264      12.253  21.143 -18.613  1.00 10.00      A   
ATOM   2481  O   CYS A 264      13.035  20.720 -17.758  1.00 10.00      A   
ATOM   2482  N   LYS A 265      11.550  22.260 -18.459  1.00 10.00      A   
ATOM   2483  HN  LYS A 265      10.944  22.544 -19.176  1.00 10.00      A   
ATOM   2484  CA  LYS A 265      11.660  23.084 -17.260  1.00 10.00      A   
ATOM   2485  CB  LYS A 265      11.262  24.531 -17.563  1.00 10.00      A   
ATOM   2486  CG  LYS A 265      12.401  25.428 -18.024  1.00 10.00      A   
ATOM   2487  CD  LYS A 265      12.596  25.359 -19.527  1.00 10.00      A   
ATOM   2488  CE  LYS A 265      13.564  26.428 -20.007  1.00 10.00      A   
ATOM   2489  NZ  LYS A 265      13.884  26.277 -21.447  1.00 10.00      A   
ATOM   2490  HZ1 LYS A 265      13.016  26.347 -22.016  1.00 10.00      A   
ATOM   2491  HZ2 LYS A 265      14.325  25.350 -21.622  1.00 10.00      A   
ATOM   2492  HZ3 LYS A 265      14.545  27.022 -21.747  1.00 10.00      A   
ATOM   2493  C   LYS A 265      10.802  22.552 -16.118  1.00 10.00      A   
ATOM   2494  O   LYS A 265      10.831  23.092 -15.013  1.00 10.00      A   
ATOM   2495  N   GLU A 266      10.049  21.495 -16.384  1.00 10.00      A   
ATOM   2496  HN  GLU A 266      10.074  21.102 -17.278  1.00 10.00      A   
ATOM   2497  CA  GLU A 266       9.175  20.909 -15.376  1.00 10.00      A   
ATOM   2498  CB  GLU A 266       7.891  20.395 -16.030  1.00 10.00      A   
ATOM   2499  CG  GLU A 266       7.334  21.299 -17.117  1.00 10.00      A   
ATOM   2500  CD  GLU A 266       6.530  22.458 -16.572  1.00 10.00      A   
ATOM   2501  OE1 GLU A 266       6.829  22.929 -15.457  1.00 10.00      A   
ATOM   2502  OE2 GLU A 266       5.605  22.920 -17.271  1.00 10.00      A   
ATOM   2503  C   GLU A 266       9.862  19.765 -14.638  1.00 10.00      A   
ATOM   2504  O   GLU A 266       9.341  19.257 -13.646  1.00 10.00      A   
ATOM   2505  N   LEU A 267      11.031  19.369 -15.126  1.00 10.00      A   
ATOM   2506  HN  LEU A 267      11.395  19.822 -15.912  1.00 10.00      A   
ATOM   2507  CA  LEU A 267      11.787  18.274 -14.525  1.00 10.00      A   
ATOM   2508  CB  LEU A 267      13.006  17.931 -15.379  1.00 10.00      A   
ATOM   2509  CG  LEU A 267      12.746  17.121 -16.649  1.00 10.00      A   
ATOM   2510  CD1 LEU A 267      14.054  16.852 -17.375  1.00 10.00      A   
ATOM   2511  CD2 LEU A 267      12.048  15.812 -16.317  1.00 10.00      A   
ATOM   2512  C   LEU A 267      12.219  18.586 -13.096  1.00 10.00      A   
ATOM   2513  O   LEU A 267      12.851  19.614 -12.833  1.00 10.00      A   
ATOM   2514  N   ARG A 268      11.845  17.703 -12.179  1.00 10.00      A   
ATOM   2515  HN  ARG A 268      11.308  16.930 -12.462  1.00 10.00      A   
ATOM   2516  CA  ARG A 268      12.194  17.845 -10.770  1.00 10.00      A   
ATOM   2517  CB  ARG A 268      10.954  18.191  -9.932  1.00 10.00      A   
ATOM   2518  CG  ARG A 268      10.171  19.405 -10.409  1.00 10.00      A   
ATOM   2519  CD  ARG A 268      10.937  20.696 -10.178  1.00 10.00      A   
ATOM   2520  NE  ARG A 268      10.189  21.856 -10.659  1.00 10.00      A   
ATOM   2521  HE  ARG A 268       9.476  22.206 -10.073  1.00 10.00      A   
ATOM   2522  CZ  ARG A 268      10.412  22.454 -11.829  1.00 10.00      A   
ATOM   2523  NH1 ARG A 268      11.360  22.011 -12.640  1.00 10.00      A   
ATOM   2524 HH11 ARG A 268      11.944  21.188 -12.370  1.00 10.00      A   
ATOM   2525 HH12 ARG A 268      11.523  22.483 -13.561  1.00 10.00      A   
ATOM   2526  NH2 ARG A 268       9.675  23.490 -12.196  1.00 10.00      A   
ATOM   2527 HH21 ARG A 268       9.850  23.958 -13.114  1.00 10.00      A   
ATOM   2528 HH22 ARG A 268       8.915  23.843 -11.574  1.00 10.00      A   
ATOM   2529  C   ARG A 268      12.803  16.546 -10.244  1.00 10.00      A   
ATOM   2530  O   ARG A 268      13.507  16.535  -9.231  1.00 10.00      A   
ATOM   2531  N   CYS A 269      12.537  15.452 -10.945  1.00 10.00      A   
ATOM   2532  HN  CYS A 269      11.996  15.524 -11.760  1.00 10.00      A   
ATOM   2533  CA  CYS A 269      13.036  14.145 -10.542  1.00 10.00      A   
ATOM   2534  CB  CYS A 269      11.877  13.296 -10.007  1.00 10.00      A   
ATOM   2535  SG  CYS A 269      12.303  11.607  -9.521  1.00 10.00      A   
ATOM   2536  HG  CYS A 269      11.161  10.928  -9.407  1.00 10.00      A   
ATOM   2537  C   CYS A 269      13.723  13.442 -11.709  1.00 10.00      A   
ATOM   2538  O   CYS A 269      13.202  13.415 -12.825  1.00 10.00      A   
ATOM   2539  N   LEU A 270      14.909  12.910 -11.456  1.00 10.00      A   
ATOM   2540  HN  LEU A 270      15.286  12.993 -10.552  1.00 10.00      A   
ATOM   2541  CA  LEU A 270      15.668  12.204 -12.477  1.00 10.00      A   
ATOM   2542  CB  LEU A 270      16.906  13.007 -12.877  1.00 10.00      A   
ATOM   2543  CG  LEU A 270      16.846  13.722 -14.227  1.00 10.00      A   
ATOM   2544  CD1 LEU A 270      18.074  14.598 -14.417  1.00 10.00      A   
ATOM   2545  CD2 LEU A 270      16.730  12.717 -15.362  1.00 10.00      A   
ATOM   2546  C   LEU A 270      16.084  10.833 -11.965  1.00 10.00      A   
ATOM   2547  O   LEU A 270      16.598  10.713 -10.853  1.00 10.00      A   
ATOM   2548  N   SER A 271      15.835   9.804 -12.763  1.00 10.00      A   
ATOM   2549  HN  SER A 271      15.398   9.965 -13.632  1.00 10.00      A   
ATOM   2550  CA  SER A 271      16.180   8.440 -12.385  1.00 10.00      A   
ATOM   2551  CB  SER A 271      14.954   7.745 -11.789  1.00 10.00      A   
ATOM   2552  OG  SER A 271      14.312   8.585 -10.839  1.00 10.00      A   
ATOM   2553  HG  SER A 271      14.954   9.210 -10.484  1.00 10.00      A   
ATOM   2554  C   SER A 271      16.708   7.653 -13.582  1.00 10.00      A   
ATOM   2555  O   SER A 271      16.622   8.113 -14.725  1.00 10.00      A   
ATOM   2556  N   GLY A 272      17.260   6.476 -13.313  1.00 10.00      A   
ATOM   2557  HN  GLY A 272      17.316   6.172 -12.381  1.00 10.00      A   
ATOM   2558  CA  GLY A 272      17.789   5.640 -14.374  1.00 10.00      A   
ATOM   2559  C   GLY A 272      19.296   5.729 -14.471  1.00 10.00      A   
ATOM   2560  O   GLY A 272      20.004   5.331 -13.544  1.00 10.00      A   
ATOM   2561  N   PHE A 273      19.779   6.265 -15.588  1.00 10.00      A   
ATOM   2562  HN  PHE A 273      19.146   6.573 -16.277  1.00 10.00      A   
ATOM   2563  CA  PHE A 273      21.211   6.429 -15.824  1.00 10.00      A   
ATOM   2564  CB  PHE A 273      21.836   7.406 -14.819  1.00 10.00      A   
ATOM   2565  CG  PHE A 273      21.413   8.835 -15.015  1.00 10.00      A   
ATOM   2566  CD1 PHE A 273      20.176   9.277 -14.577  1.00 10.00      A   
ATOM   2567  CD2 PHE A 273      22.258   9.737 -15.642  1.00 10.00      A   
ATOM   2568  CE1 PHE A 273      19.789  10.591 -14.760  1.00 10.00      A   
ATOM   2569  CE2 PHE A 273      21.879  11.052 -15.829  1.00 10.00      A   
ATOM   2570  CZ  PHE A 273      20.643  11.479 -15.388  1.00 10.00      A   
ATOM   2571  C   PHE A 273      21.960   5.096 -15.836  1.00 10.00      A   
ATOM   2572  O   PHE A 273      23.037   4.972 -15.247  1.00 10.00      A   
ATOM   2573  N   TRP A 274      21.388   4.104 -16.516  1.00 10.00      A   
ATOM   2574  HN  TRP A 274      20.528   4.262 -16.965  1.00 10.00      A   
ATOM   2575  CA  TRP A 274      22.013   2.791 -16.621  1.00 10.00      A   
ATOM   2576  CB  TRP A 274      21.055   1.780 -17.257  1.00 10.00      A   
ATOM   2577  CG  TRP A 274      20.204   1.041 -16.274  1.00 10.00      A   
ATOM   2578  CD1 TRP A 274      20.587   0.001 -15.480  1.00 10.00      A   
ATOM   2579  CD2 TRP A 274      18.821   1.272 -15.994  1.00 10.00      A   
ATOM   2580  NE1 TRP A 274      19.530  -0.425 -14.718  1.00 10.00      A   
ATOM   2581  HE1 TRP A 274      19.555  -1.160 -14.065  1.00 10.00      A   
ATOM   2582  CE2 TRP A 274      18.433   0.338 -15.014  1.00 10.00      A   
ATOM   2583  CE3 TRP A 274      17.873   2.179 -16.470  1.00 10.00      A   
ATOM   2584  CZ2 TRP A 274      17.137   0.285 -14.503  1.00 10.00      A   
ATOM   2585  CZ3 TRP A 274      16.588   2.125 -15.964  1.00 10.00      A   
ATOM   2586  CH2 TRP A 274      16.231   1.184 -14.990  1.00 10.00      A   
ATOM   2587  C   TRP A 274      23.283   2.889 -17.459  1.00 10.00      A   
ATOM   2588  O   TRP A 274      23.225   3.230 -18.643  1.00 10.00      A   
ATOM   2589  N   ASP A 275      24.422   2.603 -16.831  1.00 10.00      A   
ATOM   2590  HN  ASP A 275      24.390   2.357 -15.882  1.00 10.00      A   
ATOM   2591  CA  ASP A 275      25.723   2.660 -17.509  1.00 10.00      A   
ATOM   2592  CB  ASP A 275      25.770   1.711 -18.714  1.00 10.00      A   
ATOM   2593  CG  ASP A 275      25.643   0.253 -18.335  1.00 10.00      A   
ATOM   2594  OD1 ASP A 275      26.657  -0.345 -17.916  1.00 10.00      A   
ATOM   2595  OD2 ASP A 275      24.532  -0.305 -18.461  1.00 10.00      A   
ATOM   2596  C   ASP A 275      26.019   4.084 -17.956  1.00 10.00      A   
ATOM   2597  O   ASP A 275      26.599   4.311 -19.018  1.00 10.00      A   
ATOM   2598  N   ALA A 276      25.613   5.035 -17.123  1.00 10.00      A   
ATOM   2599  HN  ALA A 276      25.171   4.769 -16.291  1.00 10.00      A   
ATOM   2600  CA  ALA A 276      25.789   6.456 -17.397  1.00 10.00      A   
ATOM   2601  CB  ALA A 276      25.298   7.280 -16.219  1.00 10.00      A   
ATOM   2602  C   ALA A 276      27.230   6.828 -17.733  1.00 10.00      A   
ATOM   2603  O   ALA A 276      28.120   6.715 -16.892  1.00 10.00      A   
ATOM   2604  N   VAL A 277      27.449   7.269 -18.965  1.00 10.00      A   
ATOM   2605  HN  VAL A 277      26.699   7.315 -19.598  1.00 10.00      A   
ATOM   2606  CA  VAL A 277      28.770   7.681 -19.407  1.00 10.00      A   
ATOM   2607  CB  VAL A 277      28.887   7.622 -20.949  1.00 10.00      A   
ATOM   2608  CG1 VAL A 277      30.261   8.080 -21.417  1.00 10.00      A   
ATOM   2609  CG2 VAL A 277      28.600   6.216 -21.448  1.00 10.00      A   
ATOM   2610  C   VAL A 277      29.037   9.105 -18.930  1.00 10.00      A   
ATOM   2611  O   VAL A 277      28.230  10.003 -19.174  1.00 10.00      A   
ATOM   2612  N   PRO A 278      30.168   9.323 -18.238  1.00 10.00      A   
ATOM   2613  CA  PRO A 278      30.551  10.641 -17.713  1.00 10.00      A   
ATOM   2614  CB  PRO A 278      31.992  10.431 -17.248  1.00 10.00      A   
ATOM   2615  CG  PRO A 278      32.060   8.984 -16.910  1.00 10.00      A   
ATOM   2616  CD  PRO A 278      31.159   8.287 -17.890  1.00 10.00      A   
ATOM   2617  C   PRO A 278      30.497  11.743 -18.771  1.00 10.00      A   
ATOM   2618  O   PRO A 278      30.150  12.883 -18.470  1.00 10.00      A   
ATOM   2619  N   ALA A 279      30.815  11.389 -20.009  1.00 10.00      A   
ATOM   2620  HN  ALA A 279      31.069  10.458 -20.184  1.00 10.00      A   
ATOM   2621  CA  ALA A 279      30.810  12.347 -21.113  1.00 10.00      A   
ATOM   2622  CB  ALA A 279      31.424  11.721 -22.353  1.00 10.00      A   
ATOM   2623  C   ALA A 279      29.410  12.867 -21.430  1.00 10.00      A   
ATOM   2624  O   ALA A 279      29.254  13.919 -22.052  1.00 10.00      A   
ATOM   2625  N   TYR A 280      28.393  12.135 -21.001  1.00 10.00      A   
ATOM   2626  HN  TYR A 280      28.570  11.320 -20.480  1.00 10.00      A   
ATOM   2627  CA  TYR A 280      27.017  12.530 -21.263  1.00 10.00      A   
ATOM   2628  CB  TYR A 280      26.238  11.405 -21.942  1.00 10.00      A   
ATOM   2629  CG  TYR A 280      26.506  11.319 -23.425  1.00 10.00      A   
ATOM   2630  CD1 TYR A 280      27.555  10.554 -23.920  1.00 10.00      A   
ATOM   2631  CD2 TYR A 280      25.725  12.020 -24.330  1.00 10.00      A   
ATOM   2632  CE1 TYR A 280      27.816  10.493 -25.276  1.00 10.00      A   
ATOM   2633  CE2 TYR A 280      25.975  11.961 -25.686  1.00 10.00      A   
ATOM   2634  CZ  TYR A 280      27.020  11.200 -26.152  1.00 10.00      A   
ATOM   2635  OH  TYR A 280      27.277  11.152 -27.502  1.00 10.00      A   
ATOM   2636  HH  TYR A 280      27.207  12.038 -27.870  1.00 10.00      A   
ATOM   2637  C   TYR A 280      26.321  12.998 -19.993  1.00 10.00      A   
ATOM   2638  O   TYR A 280      25.120  13.257 -19.994  1.00 10.00      A   
ATOM   2639  N   LEU A 281      27.087  13.119 -18.915  1.00 10.00      A   
ATOM   2640  HN  LEU A 281      28.040  12.899 -18.982  1.00 10.00      A   
ATOM   2641  CA  LEU A 281      26.549  13.575 -17.631  1.00 10.00      A   
ATOM   2642  CB  LEU A 281      27.474  13.217 -16.461  1.00 10.00      A   
ATOM   2643  CG  LEU A 281      27.580  11.730 -16.110  1.00 10.00      A   
ATOM   2644  CD1 LEU A 281      28.473  11.522 -14.896  1.00 10.00      A   
ATOM   2645  CD2 LEU A 281      26.203  11.127 -15.875  1.00 10.00      A   
ATOM   2646  C   LEU A 281      26.205  15.077 -17.617  1.00 10.00      A   
ATOM   2647  O   LEU A 281      25.131  15.453 -17.146  1.00 10.00      A   
ATOM   2648  N   PRO A 282      27.098  15.963 -18.130  1.00 10.00      A   
ATOM   2649  CA  PRO A 282      26.852  17.419 -18.155  1.00 10.00      A   
ATOM   2650  CB  PRO A 282      28.123  17.997 -18.792  1.00 10.00      A   
ATOM   2651  CG  PRO A 282      29.153  16.943 -18.595  1.00 10.00      A   
ATOM   2652  CD  PRO A 282      28.421  15.642 -18.698  1.00 10.00      A   
ATOM   2653  C   PRO A 282      25.625  17.816 -18.981  1.00 10.00      A   
ATOM   2654  O   PRO A 282      25.257  18.989 -19.029  1.00 10.00      A   
ATOM   2655  N   ALA A 283      24.993  16.845 -19.627  1.00 10.00      A   
ATOM   2656  HN  ALA A 283      25.326  15.926 -19.555  1.00 10.00      A   
ATOM   2657  CA  ALA A 283      23.813  17.114 -20.435  1.00 10.00      A   
ATOM   2658  CB  ALA A 283      23.460  15.899 -21.276  1.00 10.00      A   
ATOM   2659  C   ALA A 283      22.635  17.515 -19.554  1.00 10.00      A   
ATOM   2660  O   ALA A 283      21.794  18.320 -19.951  1.00 10.00      A   
ATOM   2661  N   VAL A 284      22.593  16.973 -18.343  1.00 10.00      A   
ATOM   2662  HN  VAL A 284      23.311  16.363 -18.065  1.00 10.00      A   
ATOM   2663  CA  VAL A 284      21.509  17.273 -17.412  1.00 10.00      A   
ATOM   2664  CB  VAL A 284      21.161  16.071 -16.503  1.00 10.00      A   
ATOM   2665  CG1 VAL A 284      20.676  14.889 -17.327  1.00 10.00      A   
ATOM   2666  CG2 VAL A 284      22.346  15.673 -15.634  1.00 10.00      A   
ATOM   2667  C   VAL A 284      21.821  18.501 -16.556  1.00 10.00      A   
ATOM   2668  O   VAL A 284      21.156  18.752 -15.549  1.00 10.00      A   
ATOM   2669  N   TYR A 285      22.827  19.269 -16.972  1.00 10.00      A   
ATOM   2670  HN  TYR A 285      23.313  19.016 -17.786  1.00 10.00      A   
ATOM   2671  CA  TYR A 285      23.227  20.479 -16.256  1.00 10.00      A   
ATOM   2672  CB  TYR A 285      24.517  21.062 -16.842  1.00 10.00      A   
ATOM   2673  CG  TYR A 285      25.776  20.631 -16.117  1.00 10.00      A   
ATOM   2674  CD1 TYR A 285      25.745  19.610 -15.173  1.00 10.00      A   
ATOM   2675  CD2 TYR A 285      26.994  21.253 -16.366  1.00 10.00      A   
ATOM   2676  CE1 TYR A 285      26.889  19.224 -14.500  1.00 10.00      A   
ATOM   2677  CE2 TYR A 285      28.143  20.870 -15.698  1.00 10.00      A   
ATOM   2678  CZ  TYR A 285      28.085  19.857 -14.765  1.00 10.00      A   
ATOM   2679  OH  TYR A 285      29.226  19.477 -14.092  1.00 10.00      A   
ATOM   2680  HH  TYR A 285      29.529  20.211 -13.540  1.00 10.00      A   
ATOM   2681  C   TYR A 285      22.116  21.524 -16.286  1.00 10.00      A   
ATOM   2682  O   TYR A 285      22.045  22.398 -15.426  1.00 10.00      A   
ATOM   2683  N   SER A 286      21.245  21.420 -17.278  1.00 10.00      A   
ATOM   2684  HN  SER A 286      21.355  20.706 -17.940  1.00 10.00      A   
ATOM   2685  CA  SER A 286      20.133  22.342 -17.417  1.00 10.00      A   
ATOM   2686  CB  SER A 286      19.820  22.540 -18.902  1.00 10.00      A   
ATOM   2687  OG  SER A 286      20.998  22.427 -19.689  1.00 10.00      A   
ATOM   2688  HG  SER A 286      21.705  22.941 -19.287  1.00 10.00      A   
ATOM   2689  C   SER A 286      18.902  21.797 -16.694  1.00 10.00      A   
ATOM   2690  O   SER A 286      17.775  22.178 -16.992  1.00 10.00      A   
ATOM   2691  N   VAL A 287      19.127  20.881 -15.757  1.00 10.00      A   
ATOM   2692  HN  VAL A 287      20.050  20.605 -15.576  1.00 10.00      A   
ATOM   2693  CA  VAL A 287      18.042  20.274 -14.996  1.00 10.00      A   
ATOM   2694  CB  VAL A 287      17.827  18.797 -15.404  1.00 10.00      A   
ATOM   2695  CG1 VAL A 287      16.661  18.187 -14.642  1.00 10.00      A   
ATOM   2696  CG2 VAL A 287      17.600  18.677 -16.903  1.00 10.00      A   
ATOM   2697  C   VAL A 287      18.312  20.345 -13.494  1.00 10.00      A   
ATOM   2698  O   VAL A 287      17.401  20.599 -12.705  1.00 10.00      A   
ATOM   2699  N   CYS A 288      19.573  20.141 -13.110  1.00 10.00      A   
ATOM   2700  HN  CYS A 288      20.256  19.973 -13.790  1.00 10.00      A   
ATOM   2701  CA  CYS A 288      19.974  20.155 -11.703  1.00 10.00      A   
ATOM   2702  CB  CYS A 288      21.453  19.802 -11.553  1.00 10.00      A   
ATOM   2703  SG  CYS A 288      22.457  20.168 -13.007  1.00 10.00      A   
ATOM   2704  HG  CYS A 288      23.099  19.058 -13.345  1.00 10.00      A   
ATOM   2705  C   CYS A 288      19.653  21.469 -10.999  1.00 10.00      A   
ATOM   2706  O   CYS A 288      19.518  21.508  -9.775  1.00 10.00      A   
ATOM   2707  N   SER A 289      19.494  22.531 -11.778  1.00 10.00      A   
ATOM   2708  HN  SER A 289      19.593  22.432 -12.752  1.00 10.00      A   
ATOM   2709  CA  SER A 289      19.181  23.847 -11.245  1.00 10.00      A   
ATOM   2710  CB  SER A 289      19.077  24.823 -12.410  1.00 10.00      A   
ATOM   2711  OG  SER A 289      19.297  24.139 -13.635  1.00 10.00      A   
ATOM   2712  HG  SER A 289      19.823  24.694 -14.223  1.00 10.00      A   
ATOM   2713  C   SER A 289      17.875  23.828 -10.451  1.00 10.00      A   
ATOM   2714  O   SER A 289      17.639  24.687  -9.598  1.00 10.00      A   
ATOM   2715  N   ARG A 290      17.029  22.846 -10.741  1.00 10.00      A   
ATOM   2716  HN  ARG A 290      17.270  22.199 -11.444  1.00 10.00      A   
ATOM   2717  CA  ARG A 290      15.753  22.696 -10.055  1.00 10.00      A   
ATOM   2718  CB  ARG A 290      14.602  23.256 -10.903  1.00 10.00      A   
ATOM   2719  CG  ARG A 290      14.641  22.838 -12.364  1.00 10.00      A   
ATOM   2720  CD  ARG A 290      15.133  23.975 -13.248  1.00 10.00      A   
ATOM   2721  NE  ARG A 290      15.317  23.552 -14.635  1.00 10.00      A   
ATOM   2722  HE  ARG A 290      15.325  22.583 -14.812  1.00 10.00      A   
ATOM   2723  CZ  ARG A 290      15.474  24.393 -15.659  1.00 10.00      A   
ATOM   2724  NH1 ARG A 290      15.473  25.706 -15.459  1.00 10.00      A   
ATOM   2725 HH11 ARG A 290      15.601  26.363 -16.262  1.00 10.00      A   
ATOM   2726 HH12 ARG A 290      15.343  26.092 -14.497  1.00 10.00      A   
ATOM   2727  NH2 ARG A 290      15.649  23.913 -16.882  1.00 10.00      A   
ATOM   2728 HH21 ARG A 290      15.770  24.563 -17.688  1.00 10.00      A   
ATOM   2729 HH22 ARG A 290      15.678  22.883 -17.041  1.00 10.00      A   
ATOM   2730  C   ARG A 290      15.503  21.232  -9.696  1.00 10.00      A   
ATOM   2731  O   ARG A 290      14.364  20.819  -9.462  1.00 10.00      A   
ATOM   2732  N   LEU A 291      16.583  20.456  -9.637  1.00 10.00      A   
ATOM   2733  HN  LEU A 291      17.465  20.853  -9.797  1.00 10.00      A   
ATOM   2734  CA  LEU A 291      16.490  19.037  -9.311  1.00 10.00      A   
ATOM   2735  CB  LEU A 291      17.771  18.296  -9.700  1.00 10.00      A   
ATOM   2736  CG  LEU A 291      17.673  17.374 -10.918  1.00 10.00      A   
ATOM   2737  CD1 LEU A 291      19.012  16.714 -11.201  1.00 10.00      A   
ATOM   2738  CD2 LEU A 291      16.595  16.322 -10.710  1.00 10.00      A   
ATOM   2739  C   LEU A 291      16.201  18.835  -7.829  1.00 10.00      A   
ATOM   2740  O   LEU A 291      16.894  19.382  -6.969  1.00 10.00      A   
ATOM   2741  N   THR A 292      15.169  18.055  -7.544  1.00 10.00      A   
ATOM   2742  HN  THR A 292      14.647  17.662  -8.282  1.00 10.00      A   
ATOM   2743  CA  THR A 292      14.778  17.771  -6.171  1.00 10.00      A   
ATOM   2744  CB  THR A 292      13.277  18.040  -5.973  1.00 10.00      A   
ATOM   2745  OG1 THR A 292      12.899  19.181  -6.757  1.00 10.00      A   
ATOM   2746  HG1 THR A 292      13.694  19.640  -7.056  1.00 10.00      A   
ATOM   2747  CG2 THR A 292      12.971  18.313  -4.509  1.00 10.00      A   
ATOM   2748  C   THR A 292      15.081  16.317  -5.809  1.00 10.00      A   
ATOM   2749  O   THR A 292      15.490  16.015  -4.684  1.00 10.00      A   
ATOM   2750  N   THR A 293      14.871  15.425  -6.766  1.00 10.00      A   
ATOM   2751  HN  THR A 293      14.547  15.731  -7.644  1.00 10.00      A   
ATOM   2752  CA  THR A 293      15.120  14.005  -6.563  1.00 10.00      A   
ATOM   2753  CB  THR A 293      13.804  13.197  -6.587  1.00 10.00      A   
ATOM   2754  OG1 THR A 293      12.806  13.879  -5.816  1.00 10.00      A   
ATOM   2755  HG1 THR A 293      12.992  14.821  -5.821  1.00 10.00      A   
ATOM   2756  CG2 THR A 293      14.016  11.801  -6.016  1.00 10.00      A   
ATOM   2757  C   THR A 293      16.052  13.471  -7.647  1.00 10.00      A   
ATOM   2758  O   THR A 293      15.746  13.559  -8.838  1.00 10.00      A   
ATOM   2759  N   LEU A 294      17.190  12.926  -7.235  1.00 10.00      A   
ATOM   2760  HN  LEU A 294      17.388  12.886  -6.271  1.00 10.00      A   
ATOM   2761  CA  LEU A 294      18.157  12.388  -8.181  1.00 10.00      A   
ATOM   2762  CB  LEU A 294      19.391  13.293  -8.251  1.00 10.00      A   
ATOM   2763  CG  LEU A 294      20.468  12.921  -9.274  1.00 10.00      A   
ATOM   2764  CD1 LEU A 294      19.892  12.896 -10.682  1.00 10.00      A   
ATOM   2765  CD2 LEU A 294      21.637  13.891  -9.193  1.00 10.00      A   
ATOM   2766  C   LEU A 294      18.554  10.960  -7.815  1.00 10.00      A   
ATOM   2767  O   LEU A 294      19.012  10.696  -6.700  1.00 10.00      A   
ATOM   2768  N   ASN A 295      18.368  10.046  -8.755  1.00 10.00      A   
ATOM   2769  HN  ASN A 295      17.991  10.324  -9.618  1.00 10.00      A   
ATOM   2770  CA  ASN A 295      18.709   8.645  -8.555  1.00 10.00      A   
ATOM   2771  CB  ASN A 295      17.469   7.756  -8.727  1.00 10.00      A   
ATOM   2772  CG  ASN A 295      17.708   6.299  -8.350  1.00 10.00      A   
ATOM   2773  OD1 ASN A 295      18.825   5.785  -8.438  1.00 10.00      A   
ATOM   2774  ND2 ASN A 295      16.655   5.621  -7.932  1.00 10.00      A   
ATOM   2775 HD21 ASN A 295      15.789   6.087  -7.886  1.00 10.00      A   
ATOM   2776 HD22 ASN A 295      16.775   4.682  -7.683  1.00 10.00      A   
ATOM   2777  C   ASN A 295      19.792   8.228  -9.543  1.00 10.00      A   
ATOM   2778  O   ASN A 295      19.552   8.162 -10.749  1.00 10.00      A   
ATOM   2779  N   LEU A 296      20.979   7.951  -9.020  1.00 10.00      A   
ATOM   2780  HN  LEU A 296      21.100   8.023  -8.044  1.00 10.00      A   
ATOM   2781  CA  LEU A 296      22.109   7.543  -9.843  1.00 10.00      A   
ATOM   2782  CB  LEU A 296      23.196   8.617  -9.825  1.00 10.00      A   
ATOM   2783  CG  LEU A 296      22.791   9.995 -10.339  1.00 10.00      A   
ATOM   2784  CD1 LEU A 296      23.825  11.030  -9.941  1.00 10.00      A   
ATOM   2785  CD2 LEU A 296      22.611   9.974 -11.846  1.00 10.00      A   
ATOM   2786  C   LEU A 296      22.683   6.230  -9.333  1.00 10.00      A   
ATOM   2787  O   LEU A 296      23.879   5.967  -9.459  1.00 10.00      A   
ATOM   2788  N   SER A 297      21.815   5.397  -8.774  1.00 10.00      A   
ATOM   2789  HN  SER A 297      20.869   5.656  -8.724  1.00 10.00      A   
ATOM   2790  CA  SER A 297      22.222   4.107  -8.226  1.00 10.00      A   
ATOM   2791  CB  SER A 297      21.062   3.488  -7.442  1.00 10.00      A   
ATOM   2792  OG  SER A 297      20.386   4.479  -6.684  1.00 10.00      A   
ATOM   2793  HG  SER A 297      19.687   4.878  -7.222  1.00 10.00      A   
ATOM   2794  C   SER A 297      22.685   3.144  -9.323  1.00 10.00      A   
ATOM   2795  O   SER A 297      23.291   2.110  -9.042  1.00 10.00      A   
ATOM   2796  N   TYR A 298      22.392   3.479 -10.573  1.00 10.00      A   
ATOM   2797  HN  TYR A 298      21.903   4.313 -10.743  1.00 10.00      A   
ATOM   2798  CA  TYR A 298      22.779   2.636 -11.698  1.00 10.00      A   
ATOM   2799  CB  TYR A 298      21.602   2.461 -12.659  1.00 10.00      A   
ATOM   2800  CG  TYR A 298      20.325   2.019 -11.980  1.00 10.00      A   
ATOM   2801  CD1 TYR A 298      19.323   2.931 -11.680  1.00 10.00      A   
ATOM   2802  CD2 TYR A 298      20.123   0.687 -11.638  1.00 10.00      A   
ATOM   2803  CE1 TYR A 298      18.156   2.531 -11.061  1.00 10.00      A   
ATOM   2804  CE2 TYR A 298      18.957   0.276 -11.019  1.00 10.00      A   
ATOM   2805  CZ  TYR A 298      17.975   1.203 -10.733  1.00 10.00      A   
ATOM   2806  OH  TYR A 298      16.810   0.804 -10.118  1.00 10.00      A   
ATOM   2807  HH  TYR A 298      16.998   0.075  -9.518  1.00 10.00      A   
ATOM   2808  C   TYR A 298      23.980   3.229 -12.424  1.00 10.00      A   
ATOM   2809  O   TYR A 298      24.442   2.694 -13.435  1.00 10.00      A   
ATOM   2810  N   ALA A 299      24.486   4.333 -11.893  1.00 10.00      A   
ATOM   2811  HN  ALA A 299      24.085   4.699 -11.075  1.00 10.00      A   
ATOM   2812  CA  ALA A 299      25.627   5.011 -12.480  1.00 10.00      A   
ATOM   2813  CB  ALA A 299      25.382   6.511 -12.535  1.00 10.00      A   
ATOM   2814  C   ALA A 299      26.902   4.702 -11.700  1.00 10.00      A   
ATOM   2815  O   ALA A 299      27.201   5.342 -10.691  1.00 10.00      A   
ATOM   2816  N   THR A 300      27.649   3.714 -12.171  1.00 10.00      A   
ATOM   2817  HN  THR A 300      27.356   3.231 -12.973  1.00 10.00      A   
ATOM   2818  CA  THR A 300      28.892   3.316 -11.529  1.00 10.00      A   
ATOM   2819  CB  THR A 300      29.211   1.845 -11.848  1.00 10.00      A   
ATOM   2820  OG1 THR A 300      28.089   1.261 -12.535  1.00 10.00      A   
ATOM   2821  HG1 THR A 300      28.398   0.854 -13.353  1.00 10.00      A   
ATOM   2822  CG2 THR A 300      29.481   1.064 -10.569  1.00 10.00      A   
ATOM   2823  C   THR A 300      30.049   4.202 -11.987  1.00 10.00      A   
ATOM   2824  O   THR A 300      31.035   3.720 -12.550  1.00 10.00      A   
ATOM   2825  N   VAL A 301      29.915   5.496 -11.751  1.00 10.00      A   
ATOM   2826  HN  VAL A 301      29.104   5.814 -11.295  1.00 10.00      A   
ATOM   2827  CA  VAL A 301      30.940   6.459 -12.134  1.00 10.00      A   
ATOM   2828  CB  VAL A 301      30.329   7.770 -12.673  1.00 10.00      A   
ATOM   2829  CG1 VAL A 301      29.648   7.526 -14.010  1.00 10.00      A   
ATOM   2830  CG2 VAL A 301      29.346   8.360 -11.671  1.00 10.00      A   
ATOM   2831  C   VAL A 301      31.858   6.768 -10.962  1.00 10.00      A   
ATOM   2832  O   VAL A 301      31.690   6.216  -9.874  1.00 10.00      A   
ATOM   2833  N   GLN A 302      32.827   7.644 -11.187  1.00 10.00      A   
ATOM   2834  HN  GLN A 302      32.905   8.056 -12.078  1.00 10.00      A   
ATOM   2835  CA  GLN A 302      33.769   8.019 -10.146  1.00 10.00      A   
ATOM   2836  CB  GLN A 302      35.085   8.495 -10.762  1.00 10.00      A   
ATOM   2837  CG  GLN A 302      35.953   7.380 -11.321  1.00 10.00      A   
ATOM   2838  CD  GLN A 302      36.418   6.411 -10.253  1.00 10.00      A   
ATOM   2839  OE1 GLN A 302      37.457   6.615  -9.623  1.00 10.00      A   
ATOM   2840  NE2 GLN A 302      35.661   5.342 -10.048  1.00 10.00      A   
ATOM   2841 HE21 GLN A 302      34.852   5.233 -10.595  1.00 10.00      A   
ATOM   2842 HE22 GLN A 302      35.939   4.702  -9.355  1.00 10.00      A   
ATOM   2843  C   GLN A 302      33.190   9.112  -9.263  1.00 10.00      A   
ATOM   2844  O   GLN A 302      32.269   9.828  -9.668  1.00 10.00      A   
ATOM   2845  N   SER A 303      33.740   9.237  -8.060  1.00 10.00      A   
ATOM   2846  HN  SER A 303      34.464   8.626  -7.804  1.00 10.00      A   
ATOM   2847  CA  SER A 303      33.306  10.244  -7.107  1.00 10.00      A   
ATOM   2848  CB  SER A 303      34.173  10.160  -5.849  1.00 10.00      A   
ATOM   2849  OG  SER A 303      33.977  11.270  -4.995  1.00 10.00      A   
ATOM   2850  HG  SER A 303      33.310  11.046  -4.330  1.00 10.00      A   
ATOM   2851  C   SER A 303      33.414  11.626  -7.734  1.00 10.00      A   
ATOM   2852  O   SER A 303      32.506  12.446  -7.618  1.00 10.00      A   
ATOM   2853  N   TYR A 304      34.520  11.846  -8.437  1.00 10.00      A   
ATOM   2854  HN  TYR A 304      35.185  11.127  -8.499  1.00 10.00      A   
ATOM   2855  CA  TYR A 304      34.787  13.111  -9.109  1.00 10.00      A   
ATOM   2856  CB  TYR A 304      36.125  13.021  -9.847  1.00 10.00      A   
ATOM   2857  CG  TYR A 304      36.638  14.338 -10.379  1.00 10.00      A   
ATOM   2858  CD1 TYR A 304      36.686  15.466  -9.570  1.00 10.00      A   
ATOM   2859  CD2 TYR A 304      37.084  14.454 -11.691  1.00 10.00      A   
ATOM   2860  CE1 TYR A 304      37.164  16.669 -10.053  1.00 10.00      A   
ATOM   2861  CE2 TYR A 304      37.563  15.655 -12.180  1.00 10.00      A   
ATOM   2862  CZ  TYR A 304      37.601  16.757 -11.357  1.00 10.00      A   
ATOM   2863  OH  TYR A 304      38.083  17.954 -11.838  1.00 10.00      A   
ATOM   2864  HH  TYR A 304      37.762  18.087 -12.740  1.00 10.00      A   
ATOM   2865  C   TYR A 304      33.675  13.454 -10.097  1.00 10.00      A   
ATOM   2866  O   TYR A 304      33.243  14.604 -10.189  1.00 10.00      A   
ATOM   2867  N   ASP A 305      33.204  12.443 -10.823  1.00 10.00      A   
ATOM   2868  HN  ASP A 305      33.571  11.545 -10.685  1.00 10.00      A   
ATOM   2869  CA  ASP A 305      32.145  12.635 -11.807  1.00 10.00      A   
ATOM   2870  CB  ASP A 305      31.948  11.383 -12.665  1.00 10.00      A   
ATOM   2871  CG  ASP A 305      33.086  11.153 -13.633  1.00 10.00      A   
ATOM   2872  OD1 ASP A 305      33.383  12.060 -14.440  1.00 10.00      A   
ATOM   2873  OD2 ASP A 305      33.692  10.060 -13.592  1.00 10.00      A   
ATOM   2874  C   ASP A 305      30.842  13.019 -11.130  1.00 10.00      A   
ATOM   2875  O   ASP A 305      30.107  13.881 -11.615  1.00 10.00      A   
ATOM   2876  N   LEU A 306      30.567  12.376 -10.003  1.00 10.00      A   
ATOM   2877  HN  LEU A 306      31.194  11.694  -9.675  1.00 10.00      A   
ATOM   2878  CA  LEU A 306      29.360  12.650  -9.244  1.00 10.00      A   
ATOM   2879  CB  LEU A 306      29.186  11.615  -8.128  1.00 10.00      A   
ATOM   2880  CG  LEU A 306      28.916  10.176  -8.575  1.00 10.00      A   
ATOM   2881  CD1 LEU A 306      29.494   9.188  -7.572  1.00 10.00      A   
ATOM   2882  CD2 LEU A 306      27.424   9.942  -8.760  1.00 10.00      A   
ATOM   2883  C   LEU A 306      29.401  14.056  -8.654  1.00 10.00      A   
ATOM   2884  O   LEU A 306      28.438  14.813  -8.775  1.00 10.00      A   
ATOM   2885  N   VAL A 307      30.531  14.396  -8.032  1.00 10.00      A   
ATOM   2886  HN  VAL A 307      31.261  13.738  -7.986  1.00 10.00      A   
ATOM   2887  CA  VAL A 307      30.721  15.704  -7.408  1.00 10.00      A   
ATOM   2888  CB  VAL A 307      32.149  15.852  -6.824  1.00 10.00      A   
ATOM   2889  CG1 VAL A 307      32.405  17.274  -6.354  1.00 10.00      A   
ATOM   2890  CG2 VAL A 307      32.363  14.873  -5.680  1.00 10.00      A   
ATOM   2891  C   VAL A 307      30.444  16.845  -8.390  1.00 10.00      A   
ATOM   2892  O   VAL A 307      29.739  17.801  -8.058  1.00 10.00      A   
ATOM   2893  N   LYS A 308      30.990  16.728  -9.597  1.00 10.00      A   
ATOM   2894  HN  LYS A 308      31.536  15.938  -9.796  1.00 10.00      A   
ATOM   2895  CA  LYS A 308      30.818  17.752 -10.629  1.00 10.00      A   
ATOM   2896  CB  LYS A 308      31.479  17.330 -11.939  1.00 10.00      A   
ATOM   2897  CG  LYS A 308      32.998  17.330 -11.914  1.00 10.00      A   
ATOM   2898  CD  LYS A 308      33.569  16.777 -13.215  1.00 10.00      A   
ATOM   2899  CE  LYS A 308      33.122  15.342 -13.453  1.00 10.00      A   
ATOM   2900  NZ  LYS A 308      33.658  14.780 -14.722  1.00 10.00      A   
ATOM   2901  HZ1 LYS A 308      33.478  13.748 -14.766  1.00 10.00      A   
ATOM   2902  HZ2 LYS A 308      34.679  14.943 -14.782  1.00 10.00      A   
ATOM   2903  HZ3 LYS A 308      33.202  15.234 -15.536  1.00 10.00      A   
ATOM   2904  C   LYS A 308      29.346  18.077 -10.873  1.00 10.00      A   
ATOM   2905  O   LYS A 308      28.971  19.247 -10.986  1.00 10.00      A   
ATOM   2906  N   LEU A 309      28.517  17.043 -10.920  1.00 10.00      A   
ATOM   2907  HN  LEU A 309      28.874  16.138 -10.775  1.00 10.00      A   
ATOM   2908  CA  LEU A 309      27.089  17.211 -11.163  1.00 10.00      A   
ATOM   2909  CB  LEU A 309      26.499  15.908 -11.711  1.00 10.00      A   
ATOM   2910  CG  LEU A 309      25.524  16.035 -12.885  1.00 10.00      A   
ATOM   2911  CD1 LEU A 309      25.300  14.677 -13.530  1.00 10.00      A   
ATOM   2912  CD2 LEU A 309      24.199  16.633 -12.430  1.00 10.00      A   
ATOM   2913  C   LEU A 309      26.351  17.627  -9.889  1.00 10.00      A   
ATOM   2914  O   LEU A 309      25.469  18.481  -9.925  1.00 10.00      A   
ATOM   2915  N   LEU A 310      26.736  17.035  -8.761  1.00 10.00      A   
ATOM   2916  HN  LEU A 310      27.469  16.379  -8.791  1.00 10.00      A   
ATOM   2917  CA  LEU A 310      26.102  17.320  -7.475  1.00 10.00      A   
ATOM   2918  CB  LEU A 310      26.597  16.352  -6.397  1.00 10.00      A   
ATOM   2919  CG  LEU A 310      26.187  14.886  -6.569  1.00 10.00      A   
ATOM   2920  CD1 LEU A 310      26.729  14.038  -5.430  1.00 10.00      A   
ATOM   2921  CD2 LEU A 310      24.674  14.755  -6.667  1.00 10.00      A   
ATOM   2922  C   LEU A 310      26.283  18.771  -7.025  1.00 10.00      A   
ATOM   2923  O   LEU A 310      25.528  19.262  -6.186  1.00 10.00      A   
ATOM   2924  N   CYS A 311      27.271  19.456  -7.585  1.00 10.00      A   
ATOM   2925  HN  CYS A 311      27.844  19.014  -8.249  1.00 10.00      A   
ATOM   2926  CA  CYS A 311      27.529  20.848  -7.229  1.00 10.00      A   
ATOM   2927  CB  CYS A 311      29.007  21.183  -7.409  1.00 10.00      A   
ATOM   2928  SG  CYS A 311      30.120  20.197  -6.386  1.00 10.00      A   
ATOM   2929  HG  CYS A 311      30.086  18.951  -6.840  1.00 10.00      A   
ATOM   2930  C   CYS A 311      26.675  21.804  -8.057  1.00 10.00      A   
ATOM   2931  O   CYS A 311      26.974  22.997  -8.149  1.00 10.00      A   
ATOM   2932  N   GLN A 312      25.627  21.277  -8.678  1.00 10.00      A   
ATOM   2933  HN  GLN A 312      25.461  20.314  -8.604  1.00 10.00      A   
ATOM   2934  CA  GLN A 312      24.734  22.090  -9.483  1.00 10.00      A   
ATOM   2935  CB  GLN A 312      24.842  21.733 -10.964  1.00 10.00      A   
ATOM   2936  CG  GLN A 312      25.934  22.494 -11.694  1.00 10.00      A   
ATOM   2937  CD  GLN A 312      25.489  23.011 -13.046  1.00 10.00      A   
ATOM   2938  OE1 GLN A 312      26.305  23.207 -13.945  1.00 10.00      A   
ATOM   2939  NE2 GLN A 312      24.195  23.241 -13.200  1.00 10.00      A   
ATOM   2940 HE21 GLN A 312      23.600  23.069 -12.440  1.00 10.00      A   
ATOM   2941 HE22 GLN A 312      23.882  23.569 -14.073  1.00 10.00      A   
ATOM   2942  C   GLN A 312      23.286  21.993  -9.012  1.00 10.00      A   
ATOM   2943  O   GLN A 312      22.423  22.714  -9.510  1.00 10.00      A   
ATOM   2944  N   CYS A 313      23.023  21.107  -8.057  1.00 10.00      A   
ATOM   2945  HN  CYS A 313      23.751  20.559  -7.698  1.00 10.00      A   
ATOM   2946  CA  CYS A 313      21.673  20.929  -7.532  1.00 10.00      A   
ATOM   2947  CB  CYS A 313      21.247  19.461  -7.621  1.00 10.00      A   
ATOM   2948  SG  CYS A 313      22.423  18.396  -8.491  1.00 10.00      A   
ATOM   2949  HG  CYS A 313      22.825  17.464  -7.637  1.00 10.00      A   
ATOM   2950  C   CYS A 313      21.577  21.425  -6.090  1.00 10.00      A   
ATOM   2951  O   CYS A 313      21.901  20.698  -5.151  1.00 10.00      A   
ATOM   2952  N   PRO A 314      21.145  22.682  -5.899  1.00 10.00      A   
ATOM   2953  CA  PRO A 314      21.015  23.278  -4.571  1.00 10.00      A   
ATOM   2954  CB  PRO A 314      21.210  24.762  -4.874  1.00 10.00      A   
ATOM   2955  CG  PRO A 314      20.611  24.947  -6.231  1.00 10.00      A   
ATOM   2956  CD  PRO A 314      20.780  23.637  -6.964  1.00 10.00      A   
ATOM   2957  C   PRO A 314      19.638  23.050  -3.945  1.00 10.00      A   
ATOM   2958  O   PRO A 314      19.431  23.337  -2.763  1.00 10.00      A   
ATOM   2959  N   LYS A 315      18.707  22.523  -4.734  1.00 10.00      A   
ATOM   2960  HN  LYS A 315      18.942  22.284  -5.655  1.00 10.00      A   
ATOM   2961  CA  LYS A 315      17.350  22.278  -4.264  1.00 10.00      A   
ATOM   2962  CB  LYS A 315      16.337  22.901  -5.228  1.00 10.00      A   
ATOM   2963  CG  LYS A 315      16.618  24.359  -5.561  1.00 10.00      A   
ATOM   2964  CD  LYS A 315      15.542  24.954  -6.459  1.00 10.00      A   
ATOM   2965  CE  LYS A 315      14.255  25.230  -5.698  1.00 10.00      A   
ATOM   2966  NZ  LYS A 315      14.422  26.276  -4.653  1.00 10.00      A   
ATOM   2967  HZ1 LYS A 315      13.501  26.483  -4.211  1.00 10.00      A   
ATOM   2968  HZ2 LYS A 315      14.799  27.150  -5.074  1.00 10.00      A   
ATOM   2969  HZ3 LYS A 315      15.078  25.948  -3.919  1.00 10.00      A   
ATOM   2970  C   LYS A 315      17.088  20.784  -4.118  1.00 10.00      A   
ATOM   2971  O   LYS A 315      15.939  20.339  -4.130  1.00 10.00      A   
ATOM   2972  N   LEU A 316      18.161  20.023  -3.966  1.00 10.00      A   
ATOM   2973  HN  LEU A 316      19.042  20.446  -3.943  1.00 10.00      A   
ATOM   2974  CA  LEU A 316      18.069  18.578  -3.823  1.00 10.00      A   
ATOM   2975  CB  LEU A 316      19.437  17.948  -4.081  1.00 10.00      A   
ATOM   2976  CG  LEU A 316      19.483  16.422  -4.174  1.00 10.00      A   
ATOM   2977  CD1 LEU A 316      18.890  15.946  -5.489  1.00 10.00      A   
ATOM   2978  CD2 LEU A 316      20.910  15.927  -4.016  1.00 10.00      A   
ATOM   2979  C   LEU A 316      17.574  18.192  -2.432  1.00 10.00      A   
ATOM   2980  O   LEU A 316      18.086  18.679  -1.424  1.00 10.00      A   
ATOM   2981  N   GLN A 317      16.579  17.313  -2.387  1.00 10.00      A   
ATOM   2982  HN  GLN A 317      16.218  16.959  -3.230  1.00 10.00      A   
ATOM   2983  CA  GLN A 317      16.013  16.857  -1.118  1.00 10.00      A   
ATOM   2984  CB  GLN A 317      14.537  17.241  -0.999  1.00 10.00      A   
ATOM   2985  CG  GLN A 317      14.286  18.738  -0.945  1.00 10.00      A   
ATOM   2986  CD  GLN A 317      12.826  19.075  -0.729  1.00 10.00      A   
ATOM   2987  OE1 GLN A 317      11.934  18.301  -1.082  1.00 10.00      A   
ATOM   2988  NE2 GLN A 317      12.572  20.230  -0.143  1.00 10.00      A   
ATOM   2989 HE21 GLN A 317      13.339  20.802   0.114  1.00 10.00      A   
ATOM   2990 HE22 GLN A 317      11.639  20.478   0.010  1.00 10.00      A   
ATOM   2991  C   GLN A 317      16.174  15.349  -0.941  1.00 10.00      A   
ATOM   2992  O   GLN A 317      16.339  14.862   0.179  1.00 10.00      A   
ATOM   2993  N   ARG A 318      16.117  14.610  -2.045  1.00 10.00      A   
ATOM   2994  HN  ARG A 318      15.986  15.049  -2.914  1.00 10.00      A   
ATOM   2995  CA  ARG A 318      16.256  13.156  -2.001  1.00 10.00      A   
ATOM   2996  CB  ARG A 318      14.931  12.476  -2.369  1.00 10.00      A   
ATOM   2997  CG  ARG A 318      14.666  11.179  -1.615  1.00 10.00      A   
ATOM   2998  CD  ARG A 318      13.620  10.319  -2.312  1.00 10.00      A   
ATOM   2999  NE  ARG A 318      12.411  11.078  -2.635  1.00 10.00      A   
ATOM   3000  HE  ARG A 318      12.398  12.029  -2.388  1.00 10.00      A   
ATOM   3001  CZ  ARG A 318      11.334  10.557  -3.226  1.00 10.00      A   
ATOM   3002  NH1 ARG A 318      11.300   9.267  -3.541  1.00 10.00      A   
ATOM   3003 HH11 ARG A 318      10.456   8.861  -4.003  1.00 10.00      A   
ATOM   3004 HH12 ARG A 318      12.113   8.651  -3.324  1.00 10.00      A   
ATOM   3005  NH2 ARG A 318      10.289  11.327  -3.505  1.00 10.00      A   
ATOM   3006 HH21 ARG A 318      10.304  12.344  -3.272  1.00 10.00      A   
ATOM   3007 HH22 ARG A 318       9.450  10.918  -3.970  1.00 10.00      A   
ATOM   3008  C   ARG A 318      17.352  12.706  -2.963  1.00 10.00      A   
ATOM   3009  O   ARG A 318      17.274  12.967  -4.168  1.00 10.00      A   
ATOM   3010  N   LEU A 319      18.372  12.041  -2.440  1.00 10.00      A   
ATOM   3011  HN  LEU A 319      18.389  11.867  -1.471  1.00 10.00      A   
ATOM   3012  CA  LEU A 319      19.472  11.576  -3.273  1.00 10.00      A   
ATOM   3013  CB  LEU A 319      20.734  12.395  -3.008  1.00 10.00      A   
ATOM   3014  CG  LEU A 319      21.912  12.124  -3.945  1.00 10.00      A   
ATOM   3015  CD1 LEU A 319      21.652  12.718  -5.320  1.00 10.00      A   
ATOM   3016  CD2 LEU A 319      23.203  12.667  -3.359  1.00 10.00      A   
ATOM   3017  C   LEU A 319      19.765  10.089  -3.079  1.00 10.00      A   
ATOM   3018  O   LEU A 319      19.952   9.616  -1.954  1.00 10.00      A   
ATOM   3019  N   TRP A 320      19.785   9.363  -4.189  1.00 10.00      A   
ATOM   3020  HN  TRP A 320      19.591   9.807  -5.047  1.00 10.00      A   
ATOM   3021  CA  TRP A 320      20.085   7.936  -4.188  1.00 10.00      A   
ATOM   3022  CB  TRP A 320      18.932   7.148  -4.823  1.00 10.00      A   
ATOM   3023  CG  TRP A 320      17.703   7.021  -3.964  1.00 10.00      A   
ATOM   3024  CD1 TRP A 320      17.285   7.874  -2.981  1.00 10.00      A   
ATOM   3025  CD2 TRP A 320      16.726   5.973  -4.022  1.00 10.00      A   
ATOM   3026  NE1 TRP A 320      16.116   7.420  -2.422  1.00 10.00      A   
ATOM   3027  HE1 TRP A 320      15.619   7.862  -1.685  1.00 10.00      A   
ATOM   3028  CE2 TRP A 320      15.751   6.256  -3.045  1.00 10.00      A   
ATOM   3029  CE3 TRP A 320      16.581   4.821  -4.806  1.00 10.00      A   
ATOM   3030  CZ2 TRP A 320      14.649   5.433  -2.832  1.00 10.00      A   
ATOM   3031  CZ3 TRP A 320      15.486   4.005  -4.591  1.00 10.00      A   
ATOM   3032  CH2 TRP A 320      14.534   4.316  -3.612  1.00 10.00      A   
ATOM   3033  C   TRP A 320      21.363   7.714  -4.990  1.00 10.00      A   
ATOM   3034  O   TRP A 320      21.374   7.896  -6.210  1.00 10.00      A   
ATOM   3035  N   VAL A 321      22.444   7.350  -4.315  1.00 10.00      A   
ATOM   3036  HN  VAL A 321      22.381   7.195  -3.344  1.00 10.00      A   
ATOM   3037  CA  VAL A 321      23.724   7.142  -4.989  1.00 10.00      A   
ATOM   3038  CB  VAL A 321      24.683   8.345  -4.808  1.00 10.00      A   
ATOM   3039  CG1 VAL A 321      24.326   9.476  -5.759  1.00 10.00      A   
ATOM   3040  CG2 VAL A 321      24.697   8.833  -3.363  1.00 10.00      A   
ATOM   3041  C   VAL A 321      24.428   5.884  -4.502  1.00 10.00      A   
ATOM   3042  O   VAL A 321      23.968   5.215  -3.576  1.00 10.00      A   
ATOM   3043  N   LEU A 322      25.548   5.573  -5.140  1.00 10.00      A   
ATOM   3044  HN  LEU A 322      25.849   6.144  -5.882  1.00 10.00      A   
ATOM   3045  CA  LEU A 322      26.344   4.414  -4.774  1.00 10.00      A   
ATOM   3046  CB  LEU A 322      26.922   3.732  -6.023  1.00 10.00      A   
ATOM   3047  CG  LEU A 322      25.926   3.001  -6.928  1.00 10.00      A   
ATOM   3048  CD1 LEU A 322      26.606   2.553  -8.211  1.00 10.00      A   
ATOM   3049  CD2 LEU A 322      25.317   1.808  -6.207  1.00 10.00      A   
ATOM   3050  C   LEU A 322      27.472   4.841  -3.842  1.00 10.00      A   
ATOM   3051  O   LEU A 322      27.703   6.036  -3.646  1.00 10.00      A   
ATOM   3052  N   ASP A 323      28.180   3.869  -3.284  1.00 10.00      A   
ATOM   3053  HN  ASP A 323      27.945   2.936  -3.477  1.00 10.00      A   
ATOM   3054  CA  ASP A 323      29.285   4.144  -2.371  1.00 10.00      A   
ATOM   3055  CB  ASP A 323      29.700   2.887  -1.595  1.00 10.00      A   
ATOM   3056  CG  ASP A 323      30.400   1.838  -2.439  1.00 10.00      A   
ATOM   3057  OD1 ASP A 323      29.902   1.523  -3.542  1.00 10.00      A   
ATOM   3058  OD2 ASP A 323      31.439   1.306  -1.990  1.00 10.00      A   
ATOM   3059  C   ASP A 323      30.477   4.771  -3.090  1.00 10.00      A   
ATOM   3060  O   ASP A 323      31.409   5.264  -2.453  1.00 10.00      A   
ATOM   3061  N   TYR A 324      30.419   4.779  -4.418  1.00 10.00      A   
ATOM   3062  HN  TYR A 324      29.639   4.383  -4.855  1.00 10.00      A   
ATOM   3063  CA  TYR A 324      31.480   5.352  -5.245  1.00 10.00      A   
ATOM   3064  CB  TYR A 324      31.224   5.063  -6.724  1.00 10.00      A   
ATOM   3065  CG  TYR A 324      31.956   3.849  -7.253  1.00 10.00      A   
ATOM   3066  CD1 TYR A 324      31.437   2.574  -7.089  1.00 10.00      A   
ATOM   3067  CD2 TYR A 324      33.167   3.981  -7.921  1.00 10.00      A   
ATOM   3068  CE1 TYR A 324      32.103   1.463  -7.574  1.00 10.00      A   
ATOM   3069  CE2 TYR A 324      33.839   2.874  -8.409  1.00 10.00      A   
ATOM   3070  CZ  TYR A 324      33.301   1.618  -8.232  1.00 10.00      A   
ATOM   3071  OH  TYR A 324      33.963   0.512  -8.720  1.00 10.00      A   
ATOM   3072  HH  TYR A 324      33.323  -0.190  -8.900  1.00 10.00      A   
ATOM   3073  C   TYR A 324      31.605   6.858  -5.030  1.00 10.00      A   
ATOM   3074  O   TYR A 324      32.552   7.484  -5.505  1.00 10.00      A   
ATOM   3075  N   ILE A 325      30.631   7.439  -4.332  1.00 10.00      A   
ATOM   3076  HN  ILE A 325      29.882   6.893  -4.007  1.00 10.00      A   
ATOM   3077  CA  ILE A 325      30.642   8.866  -4.047  1.00 10.00      A   
ATOM   3078  CB  ILE A 325      29.286   9.354  -3.479  1.00 10.00      A   
ATOM   3079  CG1 ILE A 325      29.287  10.873  -3.296  1.00 10.00      A   
ATOM   3080  CG2 ILE A 325      28.938   8.650  -2.173  1.00 10.00      A   
ATOM   3081  CD1 ILE A 325      29.487  11.644  -4.580  1.00 10.00      A   
ATOM   3082  C   ILE A 325      31.779   9.213  -3.085  1.00 10.00      A   
ATOM   3083  O   ILE A 325      32.326  10.323  -3.122  1.00 10.00      A   
ATOM   3084  N   GLU A 326      32.147   8.239  -2.251  1.00 10.00      A   
ATOM   3085  HN  GLU A 326      31.682   7.375  -2.302  1.00 10.00      A   
ATOM   3086  CA  GLU A 326      33.224   8.394  -1.274  1.00 10.00      A   
ATOM   3087  CB  GLU A 326      34.576   8.609  -1.966  1.00 10.00      A   
ATOM   3088  CG  GLU A 326      34.913   7.534  -2.990  1.00 10.00      A   
ATOM   3089  CD  GLU A 326      36.342   7.609  -3.491  1.00 10.00      A   
ATOM   3090  OE1 GLU A 326      36.720   8.636  -4.093  1.00 10.00      A   
ATOM   3091  OE2 GLU A 326      37.096   6.635  -3.293  1.00 10.00      A   
ATOM   3092  C   GLU A 326      32.940   9.489  -0.239  1.00 10.00      A   
ATOM   3093  O   GLU A 326      31.978  10.252  -0.362  1.00 10.00      A   
ATOM   3094  N   ASP A 327      33.783   9.557   0.785  1.00 10.00      A   
ATOM   3095  HN  ASP A 327      34.529   8.924   0.831  1.00 10.00      A   
ATOM   3096  CA  ASP A 327      33.627  10.548   1.849  1.00 10.00      A   
ATOM   3097  CB  ASP A 327      34.660  10.336   2.963  1.00 10.00      A   
ATOM   3098  CG  ASP A 327      34.463   9.045   3.732  1.00 10.00      A   
ATOM   3099  OD1 ASP A 327      33.438   8.904   4.426  1.00 10.00      A   
ATOM   3100  OD2 ASP A 327      35.346   8.167   3.658  1.00 10.00      A   
ATOM   3101  C   ASP A 327      33.759  11.961   1.299  1.00 10.00      A   
ATOM   3102  O   ASP A 327      33.051  12.873   1.730  1.00 10.00      A   
ATOM   3103  N   ALA A 328      34.667  12.134   0.342  1.00 10.00      A   
ATOM   3104  HN  ALA A 328      35.207  11.365   0.052  1.00 10.00      A   
ATOM   3105  CA  ALA A 328      34.896  13.436  -0.278  1.00 10.00      A   
ATOM   3106  CB  ALA A 328      36.047  13.358  -1.268  1.00 10.00      A   
ATOM   3107  C   ALA A 328      33.636  13.959  -0.968  1.00 10.00      A   
ATOM   3108  O   ALA A 328      33.264  15.122  -0.804  1.00 10.00      A   
ATOM   3109  N   GLY A 329      32.974  13.090  -1.722  1.00 10.00      A   
ATOM   3110  HN  GLY A 329      33.299  12.168  -1.792  1.00 10.00      A   
ATOM   3111  CA  GLY A 329      31.774  13.486  -2.432  1.00 10.00      A   
ATOM   3112  C   GLY A 329      30.643  13.850  -1.493  1.00 10.00      A   
ATOM   3113  O   GLY A 329      29.862  14.765  -1.768  1.00 10.00      A   
ATOM   3114  N   LEU A 330      30.556  13.131  -0.381  1.00 10.00      A   
ATOM   3115  HN  LEU A 330      31.208  12.415  -0.226  1.00 10.00      A   
ATOM   3116  CA  LEU A 330      29.516  13.377   0.609  1.00 10.00      A   
ATOM   3117  CB  LEU A 330      29.438  12.224   1.613  1.00 10.00      A   
ATOM   3118  CG  LEU A 330      29.040  10.863   1.035  1.00 10.00      A   
ATOM   3119  CD1 LEU A 330      29.370   9.744   2.007  1.00 10.00      A   
ATOM   3120  CD2 LEU A 330      27.563  10.836   0.671  1.00 10.00      A   
ATOM   3121  C   LEU A 330      29.752  14.704   1.323  1.00 10.00      A   
ATOM   3122  O   LEU A 330      28.805  15.407   1.677  1.00 10.00      A   
ATOM   3123  N   GLU A 331      31.021  15.043   1.522  1.00 10.00      A   
ATOM   3124  HN  GLU A 331      31.733  14.432   1.226  1.00 10.00      A   
ATOM   3125  CA  GLU A 331      31.387  16.292   2.175  1.00 10.00      A   
ATOM   3126  CB  GLU A 331      32.904  16.387   2.324  1.00 10.00      A   
ATOM   3127  CG  GLU A 331      33.409  16.130   3.728  1.00 10.00      A   
ATOM   3128  CD  GLU A 331      34.776  16.734   3.956  1.00 10.00      A   
ATOM   3129  OE1 GLU A 331      35.783  16.049   3.696  1.00 10.00      A   
ATOM   3130  OE2 GLU A 331      34.852  17.902   4.395  1.00 10.00      A   
ATOM   3131  C   GLU A 331      30.884  17.484   1.369  1.00 10.00      A   
ATOM   3132  O   GLU A 331      30.217  18.372   1.901  1.00 10.00      A   
ATOM   3133  N   VAL A 332      31.199  17.487   0.080  1.00 10.00      A   
ATOM   3134  HN  VAL A 332      31.735  16.748  -0.283  1.00 10.00      A   
ATOM   3135  CA  VAL A 332      30.783  18.566  -0.806  1.00 10.00      A   
ATOM   3136  CB  VAL A 332      31.370  18.392  -2.222  1.00 10.00      A   
ATOM   3137  CG1 VAL A 332      31.059  19.606  -3.082  1.00 10.00      A   
ATOM   3138  CG2 VAL A 332      32.871  18.157  -2.154  1.00 10.00      A   
ATOM   3139  C   VAL A 332      29.260  18.640  -0.893  1.00 10.00      A   
ATOM   3140  O   VAL A 332      28.680  19.729  -0.959  1.00 10.00      A   
ATOM   3141  N   LEU A 333      28.621  17.478  -0.871  1.00 10.00      A   
ATOM   3142  HN  LEU A 333      29.142  16.648  -0.800  1.00 10.00      A   
ATOM   3143  CA  LEU A 333      27.170  17.396  -0.947  1.00 10.00      A   
ATOM   3144  CB  LEU A 333      26.719  15.935  -0.947  1.00 10.00      A   
ATOM   3145  CG  LEU A 333      25.223  15.692  -1.135  1.00 10.00      A   
ATOM   3146  CD1 LEU A 333      24.833  15.858  -2.595  1.00 10.00      A   
ATOM   3147  CD2 LEU A 333      24.833  14.318  -0.616  1.00 10.00      A   
ATOM   3148  C   LEU A 333      26.526  18.133   0.220  1.00 10.00      A   
ATOM   3149  O   LEU A 333      25.577  18.899   0.036  1.00 10.00      A   
ATOM   3150  N   ALA A 334      27.064  17.915   1.414  1.00 10.00      A   
ATOM   3151  HN  ALA A 334      27.827  17.297   1.490  1.00 10.00      A   
ATOM   3152  CA  ALA A 334      26.546  18.545   2.622  1.00 10.00      A   
ATOM   3153  CB  ALA A 334      27.242  17.989   3.852  1.00 10.00      A   
ATOM   3154  C   ALA A 334      26.678  20.064   2.569  1.00 10.00      A   
ATOM   3155  O   ALA A 334      25.902  20.788   3.195  1.00 10.00      A   
ATOM   3156  N   SER A 335      27.655  20.544   1.816  1.00 10.00      A   
ATOM   3157  HN  SER A 335      28.243  19.921   1.335  1.00 10.00      A   
ATOM   3158  CA  SER A 335      27.880  21.972   1.690  1.00 10.00      A   
ATOM   3159  CB  SER A 335      29.365  22.248   1.444  1.00 10.00      A   
ATOM   3160  OG  SER A 335      30.173  21.513   2.352  1.00 10.00      A   
ATOM   3161  HG  SER A 335      29.613  21.120   3.034  1.00 10.00      A   
ATOM   3162  C   SER A 335      27.028  22.576   0.574  1.00 10.00      A   
ATOM   3163  O   SER A 335      26.753  23.773   0.572  1.00 10.00      A   
ATOM   3164  N   THR A 336      26.588  21.740  -0.355  1.00 10.00      A   
ATOM   3165  HN  THR A 336      26.801  20.786  -0.281  1.00 10.00      A   
ATOM   3166  CA  THR A 336      25.786  22.203  -1.474  1.00 10.00      A   
ATOM   3167  CB  THR A 336      26.100  21.391  -2.747  1.00 10.00      A   
ATOM   3168  OG1 THR A 336      27.524  21.248  -2.883  1.00 10.00      A   
ATOM   3169  HG1 THR A 336      27.892  20.906  -2.057  1.00 10.00      A   
ATOM   3170  CG2 THR A 336      25.545  22.086  -3.982  1.00 10.00      A   
ATOM   3171  C   THR A 336      24.289  22.124  -1.171  1.00 10.00      A   
ATOM   3172  O   THR A 336      23.575  23.128  -1.252  1.00 10.00      A   
ATOM   3173  N   CYS A 337      23.820  20.934  -0.817  1.00 10.00      A   
ATOM   3174  HN  CYS A 337      24.440  20.174  -0.740  1.00 10.00      A   
ATOM   3175  CA  CYS A 337      22.409  20.727  -0.525  1.00 10.00      A   
ATOM   3176  CB  CYS A 337      21.942  19.378  -1.077  1.00 10.00      A   
ATOM   3177  SG  CYS A 337      22.871  18.814  -2.522  1.00 10.00      A   
ATOM   3178  HG  CYS A 337      23.326  17.596  -2.262  1.00 10.00      A   
ATOM   3179  C   CYS A 337      22.140  20.814   0.971  1.00 10.00      A   
ATOM   3180  O   CYS A 337      22.361  19.858   1.715  1.00 10.00      A   
ATOM   3181  N   LYS A 338      21.667  21.969   1.408  1.00 10.00      A   
ATOM   3182  HN  LYS A 338      21.511  22.698   0.765  1.00 10.00      A   
ATOM   3183  CA  LYS A 338      21.367  22.188   2.816  1.00 10.00      A   
ATOM   3184  CB  LYS A 338      21.604  23.655   3.190  1.00 10.00      A   
ATOM   3185  CG  LYS A 338      23.042  24.125   3.014  1.00 10.00      A   
ATOM   3186  CD  LYS A 338      23.988  23.364   3.929  1.00 10.00      A   
ATOM   3187  CE  LYS A 338      25.405  23.913   3.858  1.00 10.00      A   
ATOM   3188  NZ  LYS A 338      26.326  23.173   4.757  1.00 10.00      A   
ATOM   3189  HZ1 LYS A 338      27.275  23.600   4.728  1.00 10.00      A   
ATOM   3190  HZ2 LYS A 338      26.398  22.177   4.455  1.00 10.00      A   
ATOM   3191  HZ3 LYS A 338      25.978  23.203   5.737  1.00 10.00      A   
ATOM   3192  C   LYS A 338      19.923  21.801   3.123  1.00 10.00      A   
ATOM   3193  O   LYS A 338      19.502  21.803   4.278  1.00 10.00      A   
ATOM   3194  N   ASP A 339      19.169  21.474   2.080  1.00 10.00      A   
ATOM   3195  HN  ASP A 339      19.561  21.495   1.183  1.00 10.00      A   
ATOM   3196  CA  ASP A 339      17.766  21.092   2.237  1.00 10.00      A   
ATOM   3197  CB  ASP A 339      16.879  21.907   1.285  1.00 10.00      A   
ATOM   3198  CG  ASP A 339      15.400  21.835   1.628  1.00 10.00      A   
ATOM   3199  OD1 ASP A 339      15.058  21.794   2.828  1.00 10.00      A   
ATOM   3200  OD2 ASP A 339      14.567  21.836   0.696  1.00 10.00      A   
ATOM   3201  C   ASP A 339      17.572  19.591   2.010  1.00 10.00      A   
ATOM   3202  O   ASP A 339      16.444  19.105   1.906  1.00 10.00      A   
ATOM   3203  N   LEU A 340      18.683  18.856   1.950  1.00 10.00      A   
ATOM   3204  HN  LEU A 340      19.551  19.294   2.048  1.00 10.00      A   
ATOM   3205  CA  LEU A 340      18.631  17.410   1.751  1.00 10.00      A   
ATOM   3206  CB  LEU A 340      20.036  16.823   1.586  1.00 10.00      A   
ATOM   3207  CG  LEU A 340      20.112  15.373   1.100  1.00 10.00      A   
ATOM   3208  CD1 LEU A 340      19.814  15.285  -0.388  1.00 10.00      A   
ATOM   3209  CD2 LEU A 340      21.470  14.771   1.414  1.00 10.00      A   
ATOM   3210  C   LEU A 340      17.924  16.758   2.930  1.00 10.00      A   
ATOM   3211  O   LEU A 340      18.260  17.022   4.084  1.00 10.00      A   
ATOM   3212  N   ARG A 341      16.934  15.928   2.635  1.00 10.00      A   
ATOM   3213  HN  ARG A 341      16.710  15.766   1.694  1.00 10.00      A   
ATOM   3214  CA  ARG A 341      16.169  15.254   3.671  1.00 10.00      A   
ATOM   3215  CB  ARG A 341      14.669  15.385   3.391  1.00 10.00      A   
ATOM   3216  CG  ARG A 341      14.236  16.739   2.867  1.00 10.00      A   
ATOM   3217  CD  ARG A 341      14.154  17.763   3.982  1.00 10.00      A   
ATOM   3218  NE  ARG A 341      13.851  19.096   3.466  1.00 10.00      A   
ATOM   3219  HE  ARG A 341      14.600  19.613   3.080  1.00 10.00      A   
ATOM   3220  CZ  ARG A 341      12.638  19.638   3.483  1.00 10.00      A   
ATOM   3221  NH1 ARG A 341      11.612  18.961   3.987  1.00 10.00      A   
ATOM   3222 HH11 ARG A 341      10.657  19.386   4.003  1.00 10.00      A   
ATOM   3223 HH12 ARG A 341      11.754  18.000   4.370  1.00 10.00      A   
ATOM   3224  NH2 ARG A 341      12.449  20.853   2.988  1.00 10.00      A   
ATOM   3225 HH21 ARG A 341      13.259  21.388   2.583  1.00 10.00      A   
ATOM   3226 HH22 ARG A 341      11.498  21.282   2.996  1.00 10.00      A   
ATOM   3227  C   ARG A 341      16.512  13.774   3.742  1.00 10.00      A   
ATOM   3228  O   ARG A 341      16.647  13.208   4.830  1.00 10.00      A   
ATOM   3229  N   GLU A 342      16.647  13.151   2.581  1.00 10.00      A   
ATOM   3230  HN  GLU A 342      16.565  13.661   1.748  1.00 10.00      A   
ATOM   3231  CA  GLU A 342      16.928  11.732   2.510  1.00 10.00      A   
ATOM   3232  CB  GLU A 342      15.689  11.005   1.986  1.00 10.00      A   
ATOM   3233  CG  GLU A 342      15.778   9.491   2.033  1.00 10.00      A   
ATOM   3234  CD  GLU A 342      14.811   8.828   1.078  1.00 10.00      A   
ATOM   3235  OE1 GLU A 342      13.622   8.685   1.427  1.00 10.00      A   
ATOM   3236  OE2 GLU A 342      15.242   8.431  -0.023  1.00 10.00      A   
ATOM   3237  C   GLU A 342      18.121  11.435   1.614  1.00 10.00      A   
ATOM   3238  O   GLU A 342      18.239  11.975   0.515  1.00 10.00      A   
ATOM   3239  N   LEU A 343      19.000  10.575   2.103  1.00 10.00      A   
ATOM   3240  HN  LEU A 343      18.848  10.204   2.999  1.00 10.00      A   
ATOM   3241  CA  LEU A 343      20.182  10.162   1.364  1.00 10.00      A   
ATOM   3242  CB  LEU A 343      21.420  10.915   1.857  1.00 10.00      A   
ATOM   3243  CG  LEU A 343      22.757  10.490   1.243  1.00 10.00      A   
ATOM   3244  CD1 LEU A 343      22.766  10.727  -0.258  1.00 10.00      A   
ATOM   3245  CD2 LEU A 343      23.900  11.236   1.904  1.00 10.00      A   
ATOM   3246  C   LEU A 343      20.386   8.658   1.509  1.00 10.00      A   
ATOM   3247  O   LEU A 343      20.607   8.155   2.614  1.00 10.00      A   
ATOM   3248  N   ARG A 344      20.289   7.944   0.396  1.00 10.00      A   
ATOM   3249  HN  ARG A 344      20.103   8.403  -0.456  1.00 10.00      A   
ATOM   3250  CA  ARG A 344      20.461   6.501   0.400  1.00 10.00      A   
ATOM   3251  CB  ARG A 344      19.211   5.801  -0.152  1.00 10.00      A   
ATOM   3252  CG  ARG A 344      17.945   6.096   0.641  1.00 10.00      A   
ATOM   3253  CD  ARG A 344      16.773   5.233   0.195  1.00 10.00      A   
ATOM   3254  NE  ARG A 344      15.493   5.862   0.528  1.00 10.00      A   
ATOM   3255  HE  ARG A 344      15.448   6.850   0.452  1.00 10.00      A   
ATOM   3256  CZ  ARG A 344      14.391   5.209   0.894  1.00 10.00      A   
ATOM   3257  NH1 ARG A 344      14.383   3.884   0.967  1.00 10.00      A   
ATOM   3258 HH11 ARG A 344      15.240   3.339   0.740  1.00 10.00      A   
ATOM   3259 HH12 ARG A 344      13.511   3.380   1.258  1.00 10.00      A   
ATOM   3260  NH2 ARG A 344      13.298   5.894   1.208  1.00 10.00      A   
ATOM   3261 HH21 ARG A 344      13.307   6.946   1.173  1.00 10.00      A   
ATOM   3262 HH22 ARG A 344      12.426   5.391   1.501  1.00 10.00      A   
ATOM   3263  C   ARG A 344      21.710   6.112  -0.386  1.00 10.00      A   
ATOM   3264  O   ARG A 344      21.773   6.300  -1.601  1.00 10.00      A   
ATOM   3265  N   VAL A 345      22.708   5.598   0.323  1.00 10.00      A   
ATOM   3266  HN  VAL A 345      22.591   5.473   1.293  1.00 10.00      A   
ATOM   3267  CA  VAL A 345      23.963   5.192  -0.290  1.00 10.00      A   
ATOM   3268  CB  VAL A 345      25.179   5.721   0.505  1.00 10.00      A   
ATOM   3269  CG1 VAL A 345      26.480   5.354  -0.189  1.00 10.00      A   
ATOM   3270  CG2 VAL A 345      25.089   7.227   0.704  1.00 10.00      A   
ATOM   3271  C   VAL A 345      24.034   3.672  -0.370  1.00 10.00      A   
ATOM   3272  O   VAL A 345      24.124   2.988   0.652  1.00 10.00      A   
ATOM   3273  N   PHE A 346      23.979   3.154  -1.584  1.00 10.00      A   
ATOM   3274  HN  PHE A 346      23.911   3.759  -2.355  1.00 10.00      A   
ATOM   3275  CA  PHE A 346      24.027   1.718  -1.810  1.00 10.00      A   
ATOM   3276  CB  PHE A 346      23.059   1.325  -2.930  1.00 10.00      A   
ATOM   3277  CG  PHE A 346      21.702   1.954  -2.809  1.00 10.00      A   
ATOM   3278  CD1 PHE A 346      21.370   3.062  -3.572  1.00 10.00      A   
ATOM   3279  CD2 PHE A 346      20.761   1.438  -1.935  1.00 10.00      A   
ATOM   3280  CE1 PHE A 346      20.122   3.643  -3.465  1.00 10.00      A   
ATOM   3281  CE2 PHE A 346      19.512   2.014  -1.822  1.00 10.00      A   
ATOM   3282  CZ  PHE A 346      19.191   3.118  -2.589  1.00 10.00      A   
ATOM   3283  C   PHE A 346      25.441   1.291  -2.181  1.00 10.00      A   
ATOM   3284  O   PHE A 346      26.167   2.041  -2.824  1.00 10.00      A   
ATOM   3285  N   PRO A 347      25.852   0.077  -1.802  1.00 10.00      A   
ATOM   3286  CA  PRO A 347      27.192  -0.414  -2.108  1.00 10.00      A   
ATOM   3287  CB  PRO A 347      27.384  -1.529  -1.083  1.00 10.00      A   
ATOM   3288  CG  PRO A 347      26.009  -2.071  -0.879  1.00 10.00      A   
ATOM   3289  CD  PRO A 347      25.054  -0.917  -1.063  1.00 10.00      A   
ATOM   3290  C   PRO A 347      27.271  -0.979  -3.522  1.00 10.00      A   
ATOM   3291  O   PRO A 347      26.371  -1.699  -3.967  1.00 10.00      A   
ATOM   3292  N   SER A 348      28.328  -0.625  -4.236  1.00 10.00      A   
ATOM   3293  HN  SER A 348      28.987   0.000  -3.848  1.00 10.00      A   
ATOM   3294  CA  SER A 348      28.529  -1.115  -5.589  1.00 10.00      A   
ATOM   3295  CB  SER A 348      29.735  -0.429  -6.225  1.00 10.00      A   
ATOM   3296  OG  SER A 348      30.772  -0.257  -5.275  1.00 10.00      A   
ATOM   3297  HG  SER A 348      30.551   0.484  -4.684  1.00 10.00      A   
ATOM   3298  C   SER A 348      28.725  -2.626  -5.578  1.00 10.00      A   
ATOM   3299  O   SER A 348      27.872  -3.373  -6.057  1.00 10.00      A   
ATOM   3300  N   GLU A 349      29.840  -3.063  -5.009  1.00 10.00      A   
ATOM   3301  HN  GLU A 349      30.474  -2.409  -4.645  1.00 10.00      A   
ATOM   3302  CA  GLU A 349      30.158  -4.480  -4.915  1.00 10.00      A   
ATOM   3303  CB  GLU A 349      31.565  -4.743  -5.450  1.00 10.00      A   
ATOM   3304  CG  GLU A 349      31.835  -4.161  -6.828  1.00 10.00      A   
ATOM   3305  CD  GLU A 349      30.864  -4.642  -7.889  1.00 10.00      A   
ATOM   3306  OE1 GLU A 349      30.198  -5.678  -7.675  1.00 10.00      A   
ATOM   3307  OE2 GLU A 349      30.774  -3.991  -8.952  1.00 10.00      A   
ATOM   3308  C   GLU A 349      30.052  -4.940  -3.462  1.00 10.00      A   
ATOM   3309  O   GLU A 349      30.978  -4.752  -2.670  1.00 10.00      A   
ATOM   3310  N   PRO A 350      28.911  -5.541  -3.094  1.00 10.00      A   
ATOM   3311  CA  PRO A 350      28.668  -6.010  -1.727  1.00 10.00      A   
ATOM   3312  CB  PRO A 350      27.142  -6.074  -1.666  1.00 10.00      A   
ATOM   3313  CG  PRO A 350      26.725  -6.404  -3.061  1.00 10.00      A   
ATOM   3314  CD  PRO A 350      27.759  -5.802  -3.979  1.00 10.00      A   
ATOM   3315  C   PRO A 350      29.270  -7.388  -1.445  1.00 10.00      A   
ATOM   3316  O   PRO A 350      29.317  -7.827  -0.297  1.00 10.00      A   
ATOM   3317  N   PHE A 351      29.736  -8.066  -2.489  1.00 10.00      A   
ATOM   3318  HN  PHE A 351      29.688  -7.668  -3.383  1.00 10.00      A   
ATOM   3319  CA  PHE A 351      30.322  -9.394  -2.332  1.00 10.00      A   
ATOM   3320  CB  PHE A 351      30.008 -10.271  -3.543  1.00 10.00      A   
ATOM   3321  CG  PHE A 351      28.568 -10.687  -3.617  1.00 10.00      A   
ATOM   3322  CD1 PHE A 351      27.669  -9.991  -4.409  1.00 10.00      A   
ATOM   3323  CD2 PHE A 351      28.111 -11.772  -2.889  1.00 10.00      A   
ATOM   3324  CE1 PHE A 351      26.342 -10.371  -4.474  1.00 10.00      A   
ATOM   3325  CE2 PHE A 351      26.786 -12.158  -2.950  1.00 10.00      A   
ATOM   3326  CZ  PHE A 351      25.898 -11.457  -3.744  1.00 10.00      A   
ATOM   3327  C   PHE A 351      31.826  -9.310  -2.092  1.00 10.00      A   
ATOM   3328  O   PHE A 351      32.507 -10.327  -1.953  1.00 10.00      A   
ATOM   3329  N   VAL A 352      32.328  -8.087  -2.039  1.00 10.00      A   
ATOM   3330  HN  VAL A 352      31.725  -7.324  -2.153  1.00 10.00      A   
ATOM   3331  CA  VAL A 352      33.743  -7.840  -1.806  1.00 10.00      A   
ATOM   3332  CB  VAL A 352      34.264  -6.703  -2.721  1.00 10.00      A   
ATOM   3333  CG1 VAL A 352      35.766  -6.520  -2.571  1.00 10.00      A   
ATOM   3334  CG2 VAL A 352      33.911  -6.977  -4.174  1.00 10.00      A   
ATOM   3335  C   VAL A 352      33.959  -7.457  -0.344  1.00 10.00      A   
ATOM   3336  O   VAL A 352      33.221  -6.635   0.203  1.00 10.00      A   
ATOM   3337  N   MET A 353      34.947  -8.066   0.292  1.00 10.00      A   
ATOM   3338  HN  MET A 353      35.495  -8.726  -0.189  1.00 10.00      A   
ATOM   3339  CA  MET A 353      35.241  -7.773   1.689  1.00 10.00      A   
ATOM   3340  CB  MET A 353      35.969  -8.949   2.351  1.00 10.00      A   
ATOM   3341  CG  MET A 353      36.113  -8.817   3.862  1.00 10.00      A   
ATOM   3342  SD  MET A 353      36.894 -10.257   4.613  1.00 10.00      A   
ATOM   3343  CE  MET A 353      36.911  -9.776   6.336  1.00 10.00      A   
ATOM   3344  C   MET A 353      36.080  -6.507   1.799  1.00 10.00      A   
ATOM   3345  O   MET A 353      35.877  -5.683   2.693  1.00 10.00      A   
ATOM   3346  N   GLU A 354      37.019  -6.359   0.875  1.00 10.00      A   
ATOM   3347  HN  GLU A 354      37.125  -7.051   0.187  1.00 10.00      A   
ATOM   3348  CA  GLU A 354      37.898  -5.199   0.853  1.00 10.00      A   
ATOM   3349  CB  GLU A 354      39.143  -5.492   0.016  1.00 10.00      A   
ATOM   3350  CG  GLU A 354      40.033  -6.580   0.597  1.00 10.00      A   
ATOM   3351  CD  GLU A 354      40.422  -6.303   2.034  1.00 10.00      A   
ATOM   3352  OE1 GLU A 354      41.131  -5.305   2.281  1.00 10.00      A   
ATOM   3353  OE2 GLU A 354      40.018  -7.078   2.929  1.00 10.00      A   
ATOM   3354  C   GLU A 354      37.168  -3.976   0.310  1.00 10.00      A   
ATOM   3355  O   GLU A 354      36.340  -4.091  -0.596  1.00 10.00      A   
ATOM   3356  N   PRO A 355      37.443  -2.795   0.879  1.00 10.00      A   
ATOM   3357  CA  PRO A 355      36.813  -1.544   0.449  1.00 10.00      A   
ATOM   3358  CB  PRO A 355      37.364  -0.499   1.430  1.00 10.00      A   
ATOM   3359  CG  PRO A 355      37.899  -1.290   2.576  1.00 10.00      A   
ATOM   3360  CD  PRO A 355      38.377  -2.584   1.993  1.00 10.00      A   
ATOM   3361  C   PRO A 355      37.188  -1.178  -0.986  1.00 10.00      A   
ATOM   3362  O   PRO A 355      38.361  -0.978  -1.305  1.00 10.00      A   
ATOM   3363  N   ASN A 356      36.185  -1.090  -1.848  1.00 10.00      A   
ATOM   3364  HN  ASN A 356      35.271  -1.263  -1.536  1.00 10.00      A   
ATOM   3365  CA  ASN A 356      36.404  -0.751  -3.251  1.00 10.00      A   
ATOM   3366  CB  ASN A 356      35.193  -1.125  -4.120  1.00 10.00      A   
ATOM   3367  CG  ASN A 356      33.864  -0.740  -3.498  1.00 10.00      A   
ATOM   3368  OD1 ASN A 356      33.295  -1.493  -2.703  1.00 10.00      A   
ATOM   3369  ND2 ASN A 356      33.355   0.428  -3.854  1.00 10.00      A   
ATOM   3370 HD21 ASN A 356      33.849   0.974  -4.498  1.00 10.00      A   
ATOM   3371 HD22 ASN A 356      32.497   0.700  -3.450  1.00 10.00      A   
ATOM   3372  C   ASN A 356      36.764   0.719  -3.419  1.00 10.00      A   
ATOM   3373  O   ASN A 356      37.606   1.068  -4.244  1.00 10.00      A   
ATOM   3374  N   VAL A 357      36.135   1.577  -2.635  1.00 10.00      A   
ATOM   3375  HN  VAL A 357      35.473   1.241  -1.988  1.00 10.00      A   
ATOM   3376  CA  VAL A 357      36.404   3.011  -2.701  1.00 10.00      A   
ATOM   3377  CB  VAL A 357      35.217   3.791  -3.303  1.00 10.00      A   
ATOM   3378  CG1 VAL A 357      35.009   3.421  -4.763  1.00 10.00      A   
ATOM   3379  CG2 VAL A 357      33.953   3.543  -2.495  1.00 10.00      A   
ATOM   3380  C   VAL A 357      36.697   3.560  -1.310  1.00 10.00      A   
ATOM   3381  O   VAL A 357      36.625   2.829  -0.322  1.00 10.00      A   
ATOM   3382  N   ALA A 358      37.012   4.847  -1.234  1.00 10.00      A   
ATOM   3383  HN  ALA A 358      37.033   5.391  -2.058  1.00 10.00      A   
ATOM   3384  CA  ALA A 358      37.310   5.483   0.037  1.00 10.00      A   
ATOM   3385  CB  ALA A 358      38.348   6.577  -0.140  1.00 10.00      A   
ATOM   3386  C   ALA A 358      36.042   6.036   0.675  1.00 10.00      A   
ATOM   3387  O   ALA A 358      35.836   7.252   0.732  1.00 10.00      A   
ATOM   3388  N   LEU A 359      35.179   5.131   1.119  1.00 10.00      A   
ATOM   3389  HN  LEU A 359      35.391   4.179   1.011  1.00 10.00      A   
ATOM   3390  CA  LEU A 359      33.931   5.511   1.767  1.00 10.00      A   
ATOM   3391  CB  LEU A 359      32.712   5.032   0.969  1.00 10.00      A   
ATOM   3392  CG  LEU A 359      31.349   5.438   1.538  1.00 10.00      A   
ATOM   3393  CD1 LEU A 359      30.710   6.516   0.682  1.00 10.00      A   
ATOM   3394  CD2 LEU A 359      30.433   4.232   1.667  1.00 10.00      A   
ATOM   3395  C   LEU A 359      33.885   4.947   3.180  1.00 10.00      A   
ATOM   3396  O   LEU A 359      33.590   3.766   3.384  1.00 10.00      A   
ATOM   3397  N   THR A 360      34.202   5.787   4.143  1.00 10.00      A   
ATOM   3398  HN  THR A 360      34.455   6.714   3.910  1.00 10.00      A   
ATOM   3399  CA  THR A 360      34.193   5.394   5.535  1.00 10.00      A   
ATOM   3400  CB  THR A 360      35.443   5.940   6.255  1.00 10.00      A   
ATOM   3401  OG1 THR A 360      35.449   7.375   6.220  1.00 10.00      A   
ATOM   3402  HG1 THR A 360      35.384   7.677   5.296  1.00 10.00      A   
ATOM   3403  CG2 THR A 360      36.710   5.422   5.592  1.00 10.00      A   
ATOM   3404  C   THR A 360      32.932   5.925   6.214  1.00 10.00      A   
ATOM   3405  O   THR A 360      31.894   6.085   5.568  1.00 10.00      A   
ATOM   3406  N   GLU A 361      33.014   6.187   7.512  1.00 10.00      A   
ATOM   3407  HN  GLU A 361      33.861   6.020   7.988  1.00 10.00      A   
ATOM   3408  CA  GLU A 361      31.878   6.711   8.254  1.00 10.00      A   
ATOM   3409  CB  GLU A 361      31.830   6.128   9.672  1.00 10.00      A   
ATOM   3410  CG  GLU A 361      32.936   6.617  10.592  1.00 10.00      A   
ATOM   3411  CD  GLU A 361      34.169   5.744  10.540  1.00 10.00      A   
ATOM   3412  OE1 GLU A 361      34.480   5.103  11.558  1.00 10.00      A   
ATOM   3413  OE2 GLU A 361      34.834   5.700   9.482  1.00 10.00      A   
ATOM   3414  C   GLU A 361      31.934   8.235   8.315  1.00 10.00      A   
ATOM   3415  O   GLU A 361      31.006   8.880   8.811  1.00 10.00      A   
ATOM   3416  N   GLN A 362      33.022   8.805   7.799  1.00 10.00      A   
ATOM   3417  HN  GLN A 362      33.712   8.234   7.392  1.00 10.00      A   
ATOM   3418  CA  GLN A 362      33.208  10.251   7.801  1.00 10.00      A   
ATOM   3419  CB  GLN A 362      34.583  10.622   7.233  1.00 10.00      A   
ATOM   3420  CG  GLN A 362      34.831  12.119   7.120  1.00 10.00      A   
ATOM   3421  CD  GLN A 362      34.895  12.814   8.466  1.00 10.00      A   
ATOM   3422  OE1 GLN A 362      35.396  12.260   9.446  1.00 10.00      A   
ATOM   3423  NE2 GLN A 362      34.384  14.035   8.522  1.00 10.00      A   
ATOM   3424 HE21 GLN A 362      33.997  14.415   7.702  1.00 10.00      A   
ATOM   3425 HE22 GLN A 362      34.411  14.512   9.381  1.00 10.00      A   
ATOM   3426  C   GLN A 362      32.101  10.940   7.012  1.00 10.00      A   
ATOM   3427  O   GLN A 362      31.576  11.973   7.435  1.00 10.00      A   
ATOM   3428  N   GLY A 363      31.753  10.357   5.870  1.00 10.00      A   
ATOM   3429  HN  GLY A 363      32.237   9.547   5.574  1.00 10.00      A   
ATOM   3430  CA  GLY A 363      30.712  10.906   5.030  1.00 10.00      A   
ATOM   3431  C   GLY A 363      29.402  11.088   5.769  1.00 10.00      A   
ATOM   3432  O   GLY A 363      28.784  12.151   5.689  1.00 10.00      A   
ATOM   3433  N   LEU A 364      28.992  10.056   6.503  1.00 10.00      A   
ATOM   3434  HN  LEU A 364      29.548   9.247   6.535  1.00 10.00      A   
ATOM   3435  CA  LEU A 364      27.748  10.094   7.270  1.00 10.00      A   
ATOM   3436  CB  LEU A 364      27.540   8.764   8.008  1.00 10.00      A   
ATOM   3437  CG  LEU A 364      26.127   8.163   7.992  1.00 10.00      A   
ATOM   3438  CD1 LEU A 364      26.089   6.871   8.794  1.00 10.00      A   
ATOM   3439  CD2 LEU A 364      25.101   9.147   8.531  1.00 10.00      A   
ATOM   3440  C   LEU A 364      27.784  11.246   8.275  1.00 10.00      A   
ATOM   3441  O   LEU A 364      26.831  12.020   8.383  1.00 10.00      A   
ATOM   3442  N   VAL A 365      28.899  11.359   8.994  1.00 10.00      A   
ATOM   3443  HN  VAL A 365      29.624  10.713   8.853  1.00 10.00      A   
ATOM   3444  CA  VAL A 365      29.077  12.413   9.990  1.00 10.00      A   
ATOM   3445  CB  VAL A 365      30.413  12.246  10.747  1.00 10.00      A   
ATOM   3446  CG1 VAL A 365      30.679  13.440  11.655  1.00 10.00      A   
ATOM   3447  CG2 VAL A 365      30.404  10.957  11.551  1.00 10.00      A   
ATOM   3448  C   VAL A 365      29.035  13.793   9.333  1.00 10.00      A   
ATOM   3449  O   VAL A 365      28.354  14.701   9.816  1.00 10.00      A   
ATOM   3450  N   SER A 366      29.749  13.931   8.221  1.00 10.00      A   
ATOM   3451  HN  SER A 366      30.260  13.162   7.885  1.00 10.00      A   
ATOM   3452  CA  SER A 366      29.805  15.192   7.487  1.00 10.00      A   
ATOM   3453  CB  SER A 366      30.769  15.079   6.304  1.00 10.00      A   
ATOM   3454  OG  SER A 366      32.018  14.540   6.719  1.00 10.00      A   
ATOM   3455  HG  SER A 366      31.891  13.630   7.021  1.00 10.00      A   
ATOM   3456  C   SER A 366      28.417  15.632   7.020  1.00 10.00      A   
ATOM   3457  O   SER A 366      28.054  16.803   7.144  1.00 10.00      A   
ATOM   3458  N   VAL A 367      27.637  14.685   6.511  1.00 10.00      A   
ATOM   3459  HN  VAL A 367      27.979  13.765   6.454  1.00 10.00      A   
ATOM   3460  CA  VAL A 367      26.291  14.974   6.031  1.00 10.00      A   
ATOM   3461  CB  VAL A 367      25.664  13.760   5.311  1.00 10.00      A   
ATOM   3462  CG1 VAL A 367      24.206  14.025   4.960  1.00 10.00      A   
ATOM   3463  CG2 VAL A 367      26.454  13.422   4.057  1.00 10.00      A   
ATOM   3464  C   VAL A 367      25.388  15.423   7.179  1.00 10.00      A   
ATOM   3465  O   VAL A 367      24.625  16.380   7.044  1.00 10.00      A   
ATOM   3466  N   SER A 368      25.503  14.744   8.313  1.00 10.00      A   
ATOM   3467  HN  SER A 368      26.138  13.998   8.356  1.00 10.00      A   
ATOM   3468  CA  SER A 368      24.706  15.072   9.490  1.00 10.00      A   
ATOM   3469  CB  SER A 368      24.998  14.085  10.621  1.00 10.00      A   
ATOM   3470  OG  SER A 368      24.799  12.755  10.182  1.00 10.00      A   
ATOM   3471  HG  SER A 368      25.393  12.568   9.445  1.00 10.00      A   
ATOM   3472  C   SER A 368      24.976  16.502   9.955  1.00 10.00      A   
ATOM   3473  O   SER A 368      24.071  17.197  10.425  1.00 10.00      A   
ATOM   3474  N   MET A 369      26.221  16.933   9.800  1.00 10.00      A   
ATOM   3475  HN  MET A 369      26.884  16.330   9.398  1.00 10.00      A   
ATOM   3476  CA  MET A 369      26.630  18.272  10.200  1.00 10.00      A   
ATOM   3477  CB  MET A 369      28.154  18.334  10.369  1.00 10.00      A   
ATOM   3478  CG  MET A 369      28.705  17.553  11.549  1.00 10.00      A   
ATOM   3479  SD  MET A 369      30.507  17.600  11.625  1.00 10.00      A   
ATOM   3480  CE  MET A 369      30.793  16.827  13.217  1.00 10.00      A   
ATOM   3481  C   MET A 369      26.211  19.305   9.161  1.00 10.00      A   
ATOM   3482  O   MET A 369      25.739  20.388   9.502  1.00 10.00      A   
ATOM   3483  N   GLY A 370      26.380  18.956   7.893  1.00 10.00      A   
ATOM   3484  HN  GLY A 370      26.743  18.066   7.687  1.00 10.00      A   
ATOM   3485  CA  GLY A 370      26.057  19.867   6.810  1.00 10.00      A   
ATOM   3486  C   GLY A 370      24.576  20.058   6.544  1.00 10.00      A   
ATOM   3487  O   GLY A 370      24.134  21.183   6.304  1.00 10.00      A   
ATOM   3488  N   CYS A 371      23.806  18.981   6.587  1.00 10.00      A   
ATOM   3489  HN  CYS A 371      24.205  18.111   6.819  1.00 10.00      A   
ATOM   3490  CA  CYS A 371      22.379  19.054   6.304  1.00 10.00      A   
ATOM   3491  CB  CYS A 371      21.963  17.878   5.422  1.00 10.00      A   
ATOM   3492  SG  CYS A 371      23.036  17.628   3.990  1.00 10.00      A   
ATOM   3493  HG  CYS A 371      23.692  18.759   3.771  1.00 10.00      A   
ATOM   3494  C   CYS A 371      21.520  19.098   7.565  1.00 10.00      A   
ATOM   3495  O   CYS A 371      21.419  18.116   8.297  1.00 10.00      A   
ATOM   3496  N   PRO A 372      20.878  20.248   7.820  1.00 10.00      A   
ATOM   3497  CA  PRO A 372      20.004  20.432   8.980  1.00 10.00      A   
ATOM   3498  CB  PRO A 372      19.993  21.949   9.145  1.00 10.00      A   
ATOM   3499  CG  PRO A 372      20.130  22.472   7.757  1.00 10.00      A   
ATOM   3500  CD  PRO A 372      20.981  21.478   7.010  1.00 10.00      A   
ATOM   3501  C   PRO A 372      18.585  19.924   8.708  1.00 10.00      A   
ATOM   3502  O   PRO A 372      17.722  19.958   9.584  1.00 10.00      A   
ATOM   3503  N   LYS A 373      18.351  19.458   7.486  1.00 10.00      A   
ATOM   3504  HN  LYS A 373      19.080  19.458   6.833  1.00 10.00      A   
ATOM   3505  CA  LYS A 373      17.040  18.949   7.090  1.00 10.00      A   
ATOM   3506  CB  LYS A 373      16.605  19.601   5.773  1.00 10.00      A   
ATOM   3507  CG  LYS A 373      16.360  21.100   5.852  1.00 10.00      A   
ATOM   3508  CD  LYS A 373      14.928  21.406   6.258  1.00 10.00      A   
ATOM   3509  CE  LYS A 373      14.642  22.899   6.222  1.00 10.00      A   
ATOM   3510  NZ  LYS A 373      14.732  23.463   4.849  1.00 10.00      A   
ATOM   3511  HZ1 LYS A 373      13.843  23.940   4.602  1.00 10.00      A   
ATOM   3512  HZ2 LYS A 373      14.909  22.702   4.153  1.00 10.00      A   
ATOM   3513  HZ3 LYS A 373      15.512  24.153   4.794  1.00 10.00      A   
ATOM   3514  C   LYS A 373      17.075  17.433   6.922  1.00 10.00      A   
ATOM   3515  O   LYS A 373      16.070  16.809   6.576  1.00 10.00      A   
ATOM   3516  N   LEU A 374      18.242  16.853   7.166  1.00 10.00      A   
ATOM   3517  HN  LEU A 374      18.996  17.409   7.447  1.00 10.00      A   
ATOM   3518  CA  LEU A 374      18.437  15.414   7.036  1.00 10.00      A   
ATOM   3519  CB  LEU A 374      19.933  15.085   7.127  1.00 10.00      A   
ATOM   3520  CG  LEU A 374      20.425  13.845   6.369  1.00 10.00      A   
ATOM   3521  CD1 LEU A 374      19.881  12.567   6.988  1.00 10.00      A   
ATOM   3522  CD2 LEU A 374      20.068  13.929   4.893  1.00 10.00      A   
ATOM   3523  C   LEU A 374      17.668  14.665   8.121  1.00 10.00      A   
ATOM   3524  O   LEU A 374      17.818  14.958   9.307  1.00 10.00      A   
ATOM   3525  N   GLU A 375      16.833  13.718   7.707  1.00 10.00      A   
ATOM   3526  HN  GLU A 375      16.731  13.555   6.744  1.00 10.00      A   
ATOM   3527  CA  GLU A 375      16.051  12.929   8.651  1.00 10.00      A   
ATOM   3528  CB  GLU A 375      14.662  13.531   8.851  1.00 10.00      A   
ATOM   3529  CG  GLU A 375      13.803  13.568   7.600  1.00 10.00      A   
ATOM   3530  CD  GLU A 375      12.391  14.024   7.898  1.00 10.00      A   
ATOM   3531  OE1 GLU A 375      11.693  13.335   8.675  1.00 10.00      A   
ATOM   3532  OE2 GLU A 375      11.978  15.080   7.374  1.00 10.00      A   
ATOM   3533  C   GLU A 375      15.947  11.463   8.236  1.00 10.00      A   
ATOM   3534  O   GLU A 375      15.508  10.620   9.021  1.00 10.00      A   
ATOM   3535  N   SER A 376      16.342  11.157   7.009  1.00 10.00      A   
ATOM   3536  HN  SER A 376      16.671  11.866   6.416  1.00 10.00      A   
ATOM   3537  CA  SER A 376      16.289   9.789   6.516  1.00 10.00      A   
ATOM   3538  CB  SER A 376      15.083   9.618   5.587  1.00 10.00      A   
ATOM   3539  OG  SER A 376      13.921  10.219   6.141  1.00 10.00      A   
ATOM   3540  HG  SER A 376      13.247  10.306   5.455  1.00 10.00      A   
ATOM   3541  C   SER A 376      17.582   9.442   5.782  1.00 10.00      A   
ATOM   3542  O   SER A 376      17.919  10.064   4.774  1.00 10.00      A   
ATOM   3543  N   VAL A 377      18.312   8.460   6.286  1.00 10.00      A   
ATOM   3544  HN  VAL A 377      18.001   7.985   7.091  1.00 10.00      A   
ATOM   3545  CA  VAL A 377      19.566   8.072   5.660  1.00 10.00      A   
ATOM   3546  CB  VAL A 377      20.784   8.820   6.266  1.00 10.00      A   
ATOM   3547  CG1 VAL A 377      21.961   7.891   6.542  1.00 10.00      A   
ATOM   3548  CG2 VAL A 377      21.215   9.944   5.341  1.00 10.00      A   
ATOM   3549  C   VAL A 377      19.785   6.563   5.663  1.00 10.00      A   
ATOM   3550  O   VAL A 377      19.534   5.879   6.657  1.00 10.00      A   
ATOM   3551  N   LEU A 378      20.226   6.061   4.523  1.00 10.00      A   
ATOM   3552  HN  LEU A 378      20.364   6.671   3.763  1.00 10.00      A   
ATOM   3553  CA  LEU A 378      20.540   4.651   4.353  1.00 10.00      A   
ATOM   3554  CB  LEU A 378      19.721   4.042   3.211  1.00 10.00      A   
ATOM   3555  CG  LEU A 378      19.967   2.558   2.920  1.00 10.00      A   
ATOM   3556  CD1 LEU A 378      18.649   1.815   2.772  1.00 10.00      A   
ATOM   3557  CD2 LEU A 378      20.805   2.397   1.662  1.00 10.00      A   
ATOM   3558  C   LEU A 378      22.026   4.567   4.051  1.00 10.00      A   
ATOM   3559  O   LEU A 378      22.486   5.112   3.047  1.00 10.00      A   
ATOM   3560  N   TYR A 379      22.773   3.907   4.912  1.00 10.00      A   
ATOM   3561  HN  TYR A 379      22.348   3.447   5.670  1.00 10.00      A   
ATOM   3562  CA  TYR A 379      24.213   3.830   4.743  1.00 10.00      A   
ATOM   3563  CB  TYR A 379      24.896   4.622   5.862  1.00 10.00      A   
ATOM   3564  CG  TYR A 379      26.184   5.307   5.464  1.00 10.00      A   
ATOM   3565  CD1 TYR A 379      26.188   6.316   4.512  1.00 10.00      A   
ATOM   3566  CD2 TYR A 379      27.394   4.964   6.059  1.00 10.00      A   
ATOM   3567  CE1 TYR A 379      27.356   6.966   4.161  1.00 10.00      A   
ATOM   3568  CE2 TYR A 379      28.570   5.606   5.710  1.00 10.00      A   
ATOM   3569  CZ  TYR A 379      28.545   6.607   4.761  1.00 10.00      A   
ATOM   3570  OH  TYR A 379      29.709   7.269   4.424  1.00 10.00      A   
ATOM   3571  HH  TYR A 379      30.478   6.739   4.688  1.00 10.00      A   
ATOM   3572  C   TYR A 379      24.725   2.398   4.743  1.00 10.00      A   
ATOM   3573  O   TYR A 379      24.502   1.638   5.689  1.00 10.00      A   
ATOM   3574  N   PHE A 380      25.408   2.043   3.668  1.00 10.00      A   
ATOM   3575  HN  PHE A 380      25.514   2.688   2.937  1.00 10.00      A   
ATOM   3576  CA  PHE A 380      26.002   0.727   3.529  1.00 10.00      A   
ATOM   3577  CB  PHE A 380      25.551   0.072   2.226  1.00 10.00      A   
ATOM   3578  CG  PHE A 380      24.338  -0.811   2.347  1.00 10.00      A   
ATOM   3579  CD1 PHE A 380      23.068  -0.264   2.438  1.00 10.00      A   
ATOM   3580  CD2 PHE A 380      24.467  -2.191   2.351  1.00 10.00      A   
ATOM   3581  CE1 PHE A 380      21.950  -1.073   2.530  1.00 10.00      A   
ATOM   3582  CE2 PHE A 380      23.354  -3.007   2.446  1.00 10.00      A   
ATOM   3583  CZ  PHE A 380      22.093  -2.446   2.535  1.00 10.00      A   
ATOM   3584  C   PHE A 380      27.518   0.865   3.534  1.00 10.00      A   
ATOM   3585  O   PHE A 380      28.133   1.133   2.500  1.00 10.00      A   
ATOM   3586  N   CYS A 381      28.119   0.702   4.699  1.00 10.00      A   
ATOM   3587  HN  CYS A 381      27.585   0.477   5.492  1.00 10.00      A   
ATOM   3588  CA  CYS A 381      29.563   0.831   4.822  1.00 10.00      A   
ATOM   3589  CB  CYS A 381      29.918   1.976   5.773  1.00 10.00      A   
ATOM   3590  SG  CYS A 381      29.175   1.846   7.415  1.00 10.00      A   
ATOM   3591  HG  CYS A 381      30.163   1.866   8.301  1.00 10.00      A   
ATOM   3592  C   CYS A 381      30.202  -0.466   5.297  1.00 10.00      A   
ATOM   3593  O   CYS A 381      29.515  -1.455   5.558  1.00 10.00      A   
ATOM   3594  N   ARG A 382      31.521  -0.459   5.399  1.00 10.00      A   
ATOM   3595  HN  ARG A 382      32.015   0.354   5.161  1.00 10.00      A   
ATOM   3596  CA  ARG A 382      32.258  -1.626   5.846  1.00 10.00      A   
ATOM   3597  CB  ARG A 382      33.375  -1.953   4.861  1.00 10.00      A   
ATOM   3598  CG  ARG A 382      32.889  -2.591   3.574  1.00 10.00      A   
ATOM   3599  CD  ARG A 382      34.018  -2.739   2.575  1.00 10.00      A   
ATOM   3600  NE  ARG A 382      33.659  -3.632   1.483  1.00 10.00      A   
ATOM   3601  HE  ARG A 382      33.761  -4.596   1.644  1.00 10.00      A   
ATOM   3602  CZ  ARG A 382      33.205  -3.222   0.301  1.00 10.00      A   
ATOM   3603  NH1 ARG A 382      33.068  -1.927   0.052  1.00 10.00      A   
ATOM   3604 HH11 ARG A 382      33.303  -1.223   0.786  1.00 10.00      A   
ATOM   3605 HH12 ARG A 382      32.721  -1.604  -0.882  1.00 10.00      A   
ATOM   3606  NH2 ARG A 382      32.889  -4.113  -0.627  1.00 10.00      A   
ATOM   3607 HH21 ARG A 382      32.537  -3.799  -1.559  1.00 10.00      A   
ATOM   3608 HH22 ARG A 382      32.988  -5.139  -0.429  1.00 10.00      A   
ATOM   3609  C   ARG A 382      32.829  -1.407   7.239  1.00 10.00      A   
ATOM   3610  O   ARG A 382      33.138  -2.361   7.951  1.00 10.00      A   
ATOM   3611  N   GLN A 383      32.963  -0.146   7.621  1.00 10.00      A   
ATOM   3612  HN  GLN A 383      32.696   0.570   7.010  1.00 10.00      A   
ATOM   3613  CA  GLN A 383      33.494   0.202   8.927  1.00 10.00      A   
ATOM   3614  CB  GLN A 383      34.919   0.754   8.802  1.00 10.00      A   
ATOM   3615  CG  GLN A 383      34.993   2.214   8.378  1.00 10.00      A   
ATOM   3616  CD  GLN A 383      36.413   2.682   8.143  1.00 10.00      A   
ATOM   3617  OE1 GLN A 383      37.253   1.926   7.665  1.00 10.00      A   
ATOM   3618  NE2 GLN A 383      36.696   3.928   8.486  1.00 10.00      A   
ATOM   3619 HE21 GLN A 383      35.975   4.488   8.874  1.00 10.00      A   
ATOM   3620 HE22 GLN A 383      37.613   4.250   8.341  1.00 10.00      A   
ATOM   3621  C   GLN A 383      32.590   1.218   9.612  1.00 10.00      A   
ATOM   3622  O   GLN A 383      31.784   1.882   8.956  1.00 10.00      A   
ATOM   3623  N   MET A 384      32.718   1.316  10.929  1.00 10.00      A   
ATOM   3624  HN  MET A 384      33.358   0.736  11.390  1.00 10.00      A   
ATOM   3625  CA  MET A 384      31.935   2.249  11.721  1.00 10.00      A   
ATOM   3626  CB  MET A 384      30.471   1.792  11.803  1.00 10.00      A   
ATOM   3627  CG  MET A 384      29.557   2.734  12.574  1.00 10.00      A   
ATOM   3628  SD  MET A 384      29.501   4.392  11.867  1.00 10.00      A   
ATOM   3629  CE  MET A 384      28.591   4.082  10.356  1.00 10.00      A   
ATOM   3630  C   MET A 384      32.533   2.348  13.119  1.00 10.00      A   
ATOM   3631  O   MET A 384      33.076   1.369  13.640  1.00 10.00      A   
ATOM   3632  N   THR A 385      32.456   3.527  13.707  1.00 10.00      A   
ATOM   3633  HN  THR A 385      32.033   4.272  13.232  1.00 10.00      A   
ATOM   3634  CA  THR A 385      32.978   3.750  15.045  1.00 10.00      A   
ATOM   3635  CB  THR A 385      34.124   4.779  15.042  1.00 10.00      A   
ATOM   3636  OG1 THR A 385      33.883   5.773  14.034  1.00 10.00      A   
ATOM   3637  HG1 THR A 385      34.129   5.414  13.162  1.00 10.00      A   
ATOM   3638  CG2 THR A 385      35.462   4.106  14.790  1.00 10.00      A   
ATOM   3639  C   THR A 385      31.877   4.236  15.978  1.00 10.00      A   
ATOM   3640  O   THR A 385      30.884   4.826  15.535  1.00 10.00      A   
ATOM   3641  N   ASN A 386      32.056   3.989  17.268  1.00 10.00      A   
ATOM   3642  HN  ASN A 386      32.873   3.509  17.554  1.00 10.00      A   
ATOM   3643  CA  ASN A 386      31.088   4.406  18.274  1.00 10.00      A   
ATOM   3644  CB  ASN A 386      31.475   3.852  19.650  1.00 10.00      A   
ATOM   3645  CG  ASN A 386      30.796   2.535  19.968  1.00 10.00      A   
ATOM   3646  OD1 ASN A 386      29.594   2.371  19.759  1.00 10.00      A   
ATOM   3647  ND2 ASN A 386      31.563   1.582  20.468  1.00 10.00      A   
ATOM   3648 HD21 ASN A 386      32.514   1.777  20.605  1.00 10.00      A   
ATOM   3649 HD22 ASN A 386      31.151   0.712  20.670  1.00 10.00      A   
ATOM   3650  C   ASN A 386      31.001   5.924  18.328  1.00 10.00      A   
ATOM   3651  O   ASN A 386      29.910   6.492  18.390  1.00 10.00      A   
ATOM   3652  N   ALA A 387      32.160   6.576  18.272  1.00 10.00      A   
ATOM   3653  HN  ALA A 387      32.993   6.057  18.207  1.00 10.00      A   
ATOM   3654  CA  ALA A 387      32.235   8.035  18.313  1.00 10.00      A   
ATOM   3655  CB  ALA A 387      33.686   8.492  18.305  1.00 10.00      A   
ATOM   3656  C   ALA A 387      31.467   8.669  17.156  1.00 10.00      A   
ATOM   3657  O   ALA A 387      30.800   9.695  17.324  1.00 10.00      A   
ATOM   3658  N   ALA A 388      31.552   8.048  15.983  1.00 10.00      A   
ATOM   3659  HN  ALA A 388      32.084   7.229  15.916  1.00 10.00      A   
ATOM   3660  CA  ALA A 388      30.868   8.549  14.801  1.00 10.00      A   
ATOM   3661  CB  ALA A 388      31.237   7.723  13.581  1.00 10.00      A   
ATOM   3662  C   ALA A 388      29.358   8.542  15.012  1.00 10.00      A   
ATOM   3663  O   ALA A 388      28.687   9.549  14.786  1.00 10.00      A   
ATOM   3664  N   LEU A 389      28.841   7.411  15.476  1.00 10.00      A   
ATOM   3665  HN  LEU A 389      29.440   6.656  15.659  1.00 10.00      A   
ATOM   3666  CA  LEU A 389      27.413   7.256  15.725  1.00 10.00      A   
ATOM   3667  CB  LEU A 389      27.119   5.846  16.234  1.00 10.00      A   
ATOM   3668  CG  LEU A 389      27.376   4.710  15.244  1.00 10.00      A   
ATOM   3669  CD1 LEU A 389      27.501   3.381  15.972  1.00 10.00      A   
ATOM   3670  CD2 LEU A 389      26.271   4.652  14.199  1.00 10.00      A   
ATOM   3671  C   LEU A 389      26.913   8.292  16.721  1.00 10.00      A   
ATOM   3672  O   LEU A 389      25.881   8.931  16.506  1.00 10.00      A   
ATOM   3673  N   ILE A 390      27.656   8.465  17.808  1.00 10.00      A   
ATOM   3674  HN  ILE A 390      28.466   7.916  17.929  1.00 10.00      A   
ATOM   3675  CA  ILE A 390      27.292   9.439  18.828  1.00 10.00      A   
ATOM   3676  CB  ILE A 390      28.289   9.420  20.004  1.00 10.00      A   
ATOM   3677  CG1 ILE A 390      28.343   8.021  20.629  1.00 10.00      A   
ATOM   3678  CG2 ILE A 390      27.911  10.459  21.050  1.00 10.00      A   
ATOM   3679  CD1 ILE A 390      29.512   7.806  21.567  1.00 10.00      A   
ATOM   3680  C   ILE A 390      27.241  10.841  18.223  1.00 10.00      A   
ATOM   3681  O   ILE A 390      26.342  11.625  18.520  1.00 10.00      A   
ATOM   3682  N   THR A 391      28.199  11.135  17.352  1.00 10.00      A   
ATOM   3683  HN  THR A 391      28.882  10.460  17.145  1.00 10.00      A   
ATOM   3684  CA  THR A 391      28.270  12.429  16.692  1.00 10.00      A   
ATOM   3685  CB  THR A 391      29.555  12.551  15.846  1.00 10.00      A   
ATOM   3686  OG1 THR A 391      30.699  12.350  16.684  1.00 10.00      A   
ATOM   3687  HG1 THR A 391      30.762  11.415  16.919  1.00 10.00      A   
ATOM   3688  CG2 THR A 391      29.653  13.917  15.194  1.00 10.00      A   
ATOM   3689  C   THR A 391      27.045  12.664  15.805  1.00 10.00      A   
ATOM   3690  O   THR A 391      26.488  13.763  15.783  1.00 10.00      A   
ATOM   3691  N   ILE A 392      26.626  11.623  15.087  1.00 10.00      A   
ATOM   3692  HN  ILE A 392      27.111  10.770  15.151  1.00 10.00      A   
ATOM   3693  CA  ILE A 392      25.470  11.715  14.199  1.00 10.00      A   
ATOM   3694  CB  ILE A 392      25.244  10.408  13.414  1.00 10.00      A   
ATOM   3695  CG1 ILE A 392      26.465  10.070  12.560  1.00 10.00      A   
ATOM   3696  CG2 ILE A 392      23.997  10.511  12.543  1.00 10.00      A   
ATOM   3697  CD1 ILE A 392      26.479   8.634  12.087  1.00 10.00      A   
ATOM   3698  C   ILE A 392      24.203  12.038  14.983  1.00 10.00      A   
ATOM   3699  O   ILE A 392      23.495  12.994  14.666  1.00 10.00      A   
ATOM   3700  N   ALA A 393      23.937  11.240  16.009  1.00 10.00      A   
ATOM   3701  HN  ALA A 393      24.553  10.498  16.208  1.00 10.00      A   
ATOM   3702  CA  ALA A 393      22.754  11.418  16.845  1.00 10.00      A   
ATOM   3703  CB  ALA A 393      22.728  10.366  17.937  1.00 10.00      A   
ATOM   3704  C   ALA A 393      22.692  12.812  17.460  1.00 10.00      A   
ATOM   3705  O   ALA A 393      21.655  13.475  17.416  1.00 10.00      A   
ATOM   3706  N   ARG A 394      23.807  13.257  18.020  1.00 10.00      A   
ATOM   3707  HN  ARG A 394      24.605  12.686  18.015  1.00 10.00      A   
ATOM   3708  CA  ARG A 394      23.873  14.568  18.649  1.00 10.00      A   
ATOM   3709  CB  ARG A 394      25.159  14.717  19.468  1.00 10.00      A   
ATOM   3710  CG  ARG A 394      25.334  13.657  20.545  1.00 10.00      A   
ATOM   3711  CD  ARG A 394      26.371  14.072  21.577  1.00 10.00      A   
ATOM   3712  NE  ARG A 394      25.797  14.928  22.613  1.00 10.00      A   
ATOM   3713  HE  ARG A 394      25.426  15.793  22.326  1.00 10.00      A   
ATOM   3714  CZ  ARG A 394      25.753  14.608  23.904  1.00 10.00      A   
ATOM   3715  NH1 ARG A 394      26.255  13.455  24.327  1.00 10.00      A   
ATOM   3716 HH11 ARG A 394      26.692  12.796  23.652  1.00 10.00      A   
ATOM   3717 HH12 ARG A 394      26.213  13.202  25.340  1.00 10.00      A   
ATOM   3718  NH2 ARG A 394      25.202  15.438  24.774  1.00 10.00      A   
ATOM   3719 HH21 ARG A 394      25.167  15.186  25.790  1.00 10.00      A   
ATOM   3720 HH22 ARG A 394      24.803  16.347  24.454  1.00 10.00      A   
ATOM   3721  C   ARG A 394      23.755  15.691  17.620  1.00 10.00      A   
ATOM   3722  O   ARG A 394      23.435  16.829  17.963  1.00 10.00      A   
ATOM   3723  N   ASN A 395      23.998  15.362  16.358  1.00 10.00      A   
ATOM   3724  HN  ASN A 395      24.226  14.433  16.140  1.00 10.00      A   
ATOM   3725  CA  ASN A 395      23.921  16.344  15.284  1.00 10.00      A   
ATOM   3726  CB  ASN A 395      24.946  16.043  14.188  1.00 10.00      A   
ATOM   3727  CG  ASN A 395      26.164  16.938  14.264  1.00 10.00      A   
ATOM   3728  OD1 ASN A 395      26.212  18.000  13.643  1.00 10.00      A   
ATOM   3729  ND2 ASN A 395      27.156  16.515  15.031  1.00 10.00      A   
ATOM   3730 HD21 ASN A 395      27.046  15.656  15.500  1.00 10.00      A   
ATOM   3731 HD22 ASN A 395      27.958  17.076  15.107  1.00 10.00      A   
ATOM   3732  C   ASN A 395      22.527  16.397  14.685  1.00 10.00      A   
ATOM   3733  O   ASN A 395      21.998  17.476  14.428  1.00 10.00      A   
ATOM   3734  N   ARG A 396      21.933  15.231  14.466  1.00 10.00      A   
ATOM   3735  HN  ARG A 396      22.401  14.397  14.704  1.00 10.00      A   
ATOM   3736  CA  ARG A 396      20.600  15.155  13.884  1.00 10.00      A   
ATOM   3737  CB  ARG A 396      20.646  14.463  12.518  1.00 10.00      A   
ATOM   3738  CG  ARG A 396      21.522  15.167  11.494  1.00 10.00      A   
ATOM   3739  CD  ARG A 396      20.710  16.068  10.579  1.00 10.00      A   
ATOM   3740  NE  ARG A 396      19.891  17.025  11.320  1.00 10.00      A   
ATOM   3741  HE  ARG A 396      18.974  16.743  11.557  1.00 10.00      A   
ATOM   3742  CZ  ARG A 396      20.309  18.235  11.694  1.00 10.00      A   
ATOM   3743  NH1 ARG A 396      21.539  18.639  11.400  1.00 10.00      A   
ATOM   3744 HH11 ARG A 396      22.188  18.010  10.876  1.00 10.00      A   
ATOM   3745 HH12 ARG A 396      21.866  19.584  11.698  1.00 10.00      A   
ATOM   3746  NH2 ARG A 396      19.489  19.038  12.360  1.00 10.00      A   
ATOM   3747 HH21 ARG A 396      18.522  18.723  12.592  1.00 10.00      A   
ATOM   3748 HH22 ARG A 396      19.806  19.991  12.653  1.00 10.00      A   
ATOM   3749  C   ARG A 396      19.620  14.429  14.805  1.00 10.00      A   
ATOM   3750  O   ARG A 396      19.390  13.229  14.663  1.00 10.00      A   
ATOM   3751  N   PRO A 397      19.018  15.151  15.764  1.00 10.00      A   
ATOM   3752  CA  PRO A 397      18.049  14.561  16.694  1.00 10.00      A   
ATOM   3753  CB  PRO A 397      17.973  15.606  17.813  1.00 10.00      A   
ATOM   3754  CG  PRO A 397      18.264  16.900  17.135  1.00 10.00      A   
ATOM   3755  CD  PRO A 397      19.235  16.588  16.028  1.00 10.00      A   
ATOM   3756  C   PRO A 397      16.683  14.396  16.027  1.00 10.00      A   
ATOM   3757  O   PRO A 397      15.763  13.800  16.588  1.00 10.00      A   
ATOM   3758  N   ASN A 398      16.578  14.913  14.809  1.00 10.00      A   
ATOM   3759  HN  ASN A 398      17.362  15.347  14.414  1.00 10.00      A   
ATOM   3760  CA  ASN A 398      15.339  14.856  14.039  1.00 10.00      A   
ATOM   3761  CB  ASN A 398      15.174  16.135  13.214  1.00 10.00      A   
ATOM   3762  CG  ASN A 398      16.187  16.233  12.086  1.00 10.00      A   
ATOM   3763  OD1 ASN A 398      17.361  16.530  12.315  1.00 10.00      A   
ATOM   3764  ND2 ASN A 398      15.739  15.996  10.863  1.00 10.00      A   
ATOM   3765 HD21 ASN A 398      14.787  15.781  10.750  1.00 10.00      A   
ATOM   3766 HD22 ASN A 398      16.381  16.028  10.120  1.00 10.00      A   
ATOM   3767  C   ASN A 398      15.316  13.642  13.115  1.00 10.00      A   
ATOM   3768  O   ASN A 398      14.398  13.489  12.309  1.00 10.00      A   
ATOM   3769  N   MET A 399      16.337  12.796  13.232  1.00 10.00      A   
ATOM   3770  HN  MET A 399      17.039  12.987  13.889  1.00 10.00      A   
ATOM   3771  CA  MET A 399      16.435  11.584  12.416  1.00 10.00      A   
ATOM   3772  CB  MET A 399      17.721  10.821  12.748  1.00 10.00      A   
ATOM   3773  CG  MET A 399      17.875   9.485  12.033  1.00 10.00      A   
ATOM   3774  SD  MET A 399      18.165   9.653  10.261  1.00 10.00      A   
ATOM   3775  CE  MET A 399      19.736  10.512  10.246  1.00 10.00      A   
ATOM   3776  C   MET A 399      15.221  10.693  12.646  1.00 10.00      A   
ATOM   3777  O   MET A 399      14.926  10.315  13.779  1.00 10.00      A   
ATOM   3778  N   THR A 400      14.517  10.370  11.569  1.00 10.00      A   
ATOM   3779  HN  THR A 400      14.809  10.694  10.688  1.00 10.00      A   
ATOM   3780  CA  THR A 400      13.326   9.544  11.655  1.00 10.00      A   
ATOM   3781  CB  THR A 400      12.136  10.209  10.934  1.00 10.00      A   
ATOM   3782  OG1 THR A 400      12.587  10.817   9.714  1.00 10.00      A   
ATOM   3783  HG1 THR A 400      12.361  11.760   9.725  1.00 10.00      A   
ATOM   3784  CG2 THR A 400      11.509  11.272  11.817  1.00 10.00      A   
ATOM   3785  C   THR A 400      13.558   8.153  11.073  1.00 10.00      A   
ATOM   3786  O   THR A 400      12.919   7.183  11.486  1.00 10.00      A   
ATOM   3787  N   ARG A 401      14.472   8.048  10.117  1.00 10.00      A   
ATOM   3788  HN  ARG A 401      14.962   8.851   9.824  1.00 10.00      A   
ATOM   3789  CA  ARG A 401      14.765   6.765   9.492  1.00 10.00      A   
ATOM   3790  CB  ARG A 401      14.068   6.650   8.135  1.00 10.00      A   
ATOM   3791  CG  ARG A 401      12.576   6.376   8.236  1.00 10.00      A   
ATOM   3792  CD  ARG A 401      11.794   7.169   7.208  1.00 10.00      A   
ATOM   3793  NE  ARG A 401      11.821   8.604   7.490  1.00 10.00      A   
ATOM   3794  HE  ARG A 401      12.545   8.939   8.064  1.00 10.00      A   
ATOM   3795  CZ  ARG A 401      10.939   9.470   7.012  1.00 10.00      A   
ATOM   3796  NH1 ARG A 401       9.958   9.059   6.226  1.00 10.00      A   
ATOM   3797 HH11 ARG A 401       9.264   9.740   5.849  1.00 10.00      A   
ATOM   3798 HH12 ARG A 401       9.871   8.041   5.976  1.00 10.00      A   
ATOM   3799  NH2 ARG A 401      11.040  10.752   7.329  1.00 10.00      A   
ATOM   3800 HH21 ARG A 401      10.351  11.439   6.957  1.00 10.00      A   
ATOM   3801 HH22 ARG A 401      11.810  11.079   7.955  1.00 10.00      A   
ATOM   3802  C   ARG A 401      16.265   6.545   9.343  1.00 10.00      A   
ATOM   3803  O   ARG A 401      16.889   7.050   8.410  1.00 10.00      A   
ATOM   3804  N   PHE A 402      16.836   5.789  10.267  1.00 10.00      A   
ATOM   3805  HN  PHE A 402      16.283   5.412  10.988  1.00 10.00      A   
ATOM   3806  CA  PHE A 402      18.261   5.497  10.241  1.00 10.00      A   
ATOM   3807  CB  PHE A 402      18.888   5.751  11.617  1.00 10.00      A   
ATOM   3808  CG  PHE A 402      20.378   5.952  11.590  1.00 10.00      A   
ATOM   3809  CD1 PHE A 402      20.918   7.207  11.360  1.00 10.00      A   
ATOM   3810  CD2 PHE A 402      21.238   4.886  11.798  1.00 10.00      A   
ATOM   3811  CE1 PHE A 402      22.286   7.395  11.338  1.00 10.00      A   
ATOM   3812  CE2 PHE A 402      22.607   5.067  11.778  1.00 10.00      A   
ATOM   3813  CZ  PHE A 402      23.132   6.323  11.547  1.00 10.00      A   
ATOM   3814  C   PHE A 402      18.497   4.056   9.800  1.00 10.00      A   
ATOM   3815  O   PHE A 402      18.475   3.130  10.612  1.00 10.00      A   
ATOM   3816  N   ARG A 403      18.706   3.871   8.507  1.00 10.00      A   
ATOM   3817  HN  ARG A 403      18.726   4.652   7.907  1.00 10.00      A   
ATOM   3818  CA  ARG A 403      18.932   2.545   7.955  1.00 10.00      A   
ATOM   3819  CB  ARG A 403      18.179   2.370   6.633  1.00 10.00      A   
ATOM   3820  CG  ARG A 403      16.665   2.438   6.769  1.00 10.00      A   
ATOM   3821  CD  ARG A 403      15.966   2.171   5.443  1.00 10.00      A   
ATOM   3822  NE  ARG A 403      15.902   0.747   5.123  1.00 10.00      A   
ATOM   3823  HE  ARG A 403      16.564   0.149   5.558  1.00 10.00      A   
ATOM   3824  CZ  ARG A 403      15.000   0.214   4.296  1.00 10.00      A   
ATOM   3825  NH1 ARG A 403      14.094   0.979   3.703  1.00 10.00      A   
ATOM   3826 HH11 ARG A 403      14.075   2.007   3.880  1.00 10.00      A   
ATOM   3827 HH12 ARG A 403      13.382   0.554   3.068  1.00 10.00      A   
ATOM   3828  NH2 ARG A 403      14.999  -1.091   4.077  1.00 10.00      A   
ATOM   3829 HH21 ARG A 403      14.299  -1.516   3.428  1.00 10.00      A   
ATOM   3830 HH22 ARG A 403      15.694  -1.703   4.564  1.00 10.00      A   
ATOM   3831  C   ARG A 403      20.420   2.296   7.758  1.00 10.00      A   
ATOM   3832  O   ARG A 403      20.980   2.615   6.709  1.00 10.00      A   
ATOM   3833  N   LEU A 404      21.063   1.753   8.777  1.00 10.00      A   
ATOM   3834  HN  LEU A 404      20.567   1.529   9.594  1.00 10.00      A   
ATOM   3835  CA  LEU A 404      22.487   1.467   8.712  1.00 10.00      A   
ATOM   3836  CB  LEU A 404      23.193   1.944   9.983  1.00 10.00      A   
ATOM   3837  CG  LEU A 404      24.707   1.713  10.041  1.00 10.00      A   
ATOM   3838  CD1 LEU A 404      25.421   2.524   8.970  1.00 10.00      A   
ATOM   3839  CD2 LEU A 404      25.245   2.052  11.421  1.00 10.00      A   
ATOM   3840  C   LEU A 404      22.727  -0.020   8.511  1.00 10.00      A   
ATOM   3841  O   LEU A 404      22.143  -0.851   9.212  1.00 10.00      A   
ATOM   3842  N   CYS A 405      23.584  -0.349   7.555  1.00 10.00      A   
ATOM   3843  HN  CYS A 405      24.014   0.361   7.027  1.00 10.00      A   
ATOM   3844  CA  CYS A 405      23.903  -1.729   7.260  1.00 10.00      A   
ATOM   3845  CB  CYS A 405      23.079  -2.232   6.078  1.00 10.00      A   
ATOM   3846  SG  CYS A 405      23.242  -4.004   5.755  1.00 10.00      A   
ATOM   3847  HG  CYS A 405      23.332  -4.170   4.442  1.00 10.00      A   
ATOM   3848  C   CYS A 405      25.388  -1.885   6.963  1.00 10.00      A   
ATOM   3849  O   CYS A 405      25.894  -1.358   5.972  1.00 10.00      A   
ATOM   3850  N   ILE A 406      26.078  -2.597   7.836  1.00 10.00      A   
ATOM   3851  HN  ILE A 406      25.615  -2.973   8.615  1.00 10.00      A   
ATOM   3852  CA  ILE A 406      27.502  -2.845   7.669  1.00 10.00      A   
ATOM   3853  CB  ILE A 406      28.225  -2.935   9.032  1.00 10.00      A   
ATOM   3854  CG1 ILE A 406      27.963  -1.671   9.857  1.00 10.00      A   
ATOM   3855  CG2 ILE A 406      29.720  -3.147   8.839  1.00 10.00      A   
ATOM   3856  CD1 ILE A 406      28.428  -1.760  11.295  1.00 10.00      A   
ATOM   3857  C   ILE A 406      27.693  -4.147   6.900  1.00 10.00      A   
ATOM   3858  O   ILE A 406      27.073  -5.163   7.225  1.00 10.00      A   
ATOM   3859  N   ILE A 407      28.523  -4.101   5.868  1.00 10.00      A   
ATOM   3860  HN  ILE A 407      28.965  -3.245   5.656  1.00 10.00      A   
ATOM   3861  CA  ILE A 407      28.791  -5.275   5.036  1.00 10.00      A   
ATOM   3862  CB  ILE A 407      29.781  -4.957   3.895  1.00 10.00      A   
ATOM   3863  CG1 ILE A 407      29.288  -3.771   3.056  1.00 10.00      A   
ATOM   3864  CG2 ILE A 407      30.019  -6.181   3.018  1.00 10.00      A   
ATOM   3865  CD1 ILE A 407      27.942  -3.992   2.399  1.00 10.00      A   
ATOM   3866  C   ILE A 407      29.334  -6.433   5.871  1.00 10.00      A   
ATOM   3867  O   ILE A 407      28.814  -7.549   5.821  1.00 10.00      A   
ATOM   3868  N   GLU A 408      30.365  -6.152   6.649  1.00 10.00      A   
ATOM   3869  HN  GLU A 408      30.721  -5.239   6.657  1.00 10.00      A   
ATOM   3870  CA  GLU A 408      30.984  -7.159   7.492  1.00 10.00      A   
ATOM   3871  CB  GLU A 408      32.297  -6.618   8.051  1.00 10.00      A   
ATOM   3872  CG  GLU A 408      33.293  -7.688   8.455  1.00 10.00      A   
ATOM   3873  CD  GLU A 408      33.518  -8.706   7.358  1.00 10.00      A   
ATOM   3874  OE1 GLU A 408      33.730  -8.302   6.197  1.00 10.00      A   
ATOM   3875  OE2 GLU A 408      33.471  -9.920   7.654  1.00 10.00      A   
ATOM   3876  C   GLU A 408      30.050  -7.563   8.630  1.00 10.00      A   
ATOM   3877  O   GLU A 408      29.668  -6.730   9.455  1.00 10.00      A   
ATOM   3878  N   PRO A 409      29.660  -8.846   8.677  1.00 10.00      A   
ATOM   3879  CA  PRO A 409      28.764  -9.364   9.715  1.00 10.00      A   
ATOM   3880  CB  PRO A 409      28.506 -10.819   9.294  1.00 10.00      A   
ATOM   3881  CG  PRO A 409      28.963 -10.903   7.875  1.00 10.00      A   
ATOM   3882  CD  PRO A 409      30.061  -9.892   7.727  1.00 10.00      A   
ATOM   3883  C   PRO A 409      29.418  -9.321  11.091  1.00 10.00      A   
ATOM   3884  O   PRO A 409      30.523  -9.850  11.280  1.00 10.00      A   
ATOM   3885  N   LYS A 410      28.734  -8.675  12.038  1.00 10.00      A   
ATOM   3886  HN  LYS A 410      27.871  -8.266  11.801  1.00 10.00      A   
ATOM   3887  CA  LYS A 410      29.209  -8.551  13.418  1.00 10.00      A   
ATOM   3888  CB  LYS A 410      29.365  -9.922  14.088  1.00 10.00      A   
ATOM   3889  CG  LYS A 410      28.072 -10.714  14.185  1.00 10.00      A   
ATOM   3890  CD  LYS A 410      28.269 -12.020  14.932  1.00 10.00      A   
ATOM   3891  CE  LYS A 410      26.975 -12.815  14.972  1.00 10.00      A   
ATOM   3892  NZ  LYS A 410      27.125 -14.102  15.692  1.00 10.00      A   
ATOM   3893  HZ1 LYS A 410      27.403 -13.931  16.679  1.00 10.00      A   
ATOM   3894  HZ2 LYS A 410      27.851 -14.686  15.234  1.00 10.00      A   
ATOM   3895  HZ3 LYS A 410      26.225 -14.625  15.684  1.00 10.00      A   
ATOM   3896  C   LYS A 410      30.499  -7.743  13.519  1.00 10.00      A   
ATOM   3897  O   LYS A 410      31.392  -8.075  14.296  1.00 10.00      A   
ATOM   3898  N   ALA A 411      30.596  -6.690  12.722  1.00 10.00      A   
ATOM   3899  HN  ALA A 411      29.865  -6.491  12.100  1.00 10.00      A   
ATOM   3900  CA  ALA A 411      31.774  -5.831  12.740  1.00 10.00      A   
ATOM   3901  CB  ALA A 411      32.012  -5.212  11.372  1.00 10.00      A   
ATOM   3902  C   ALA A 411      31.627  -4.739  13.797  1.00 10.00      A   
ATOM   3903  O   ALA A 411      30.698  -3.935  13.742  1.00 10.00      A   
ATOM   3904  N   PRO A 412      32.526  -4.713  14.789  1.00 10.00      A   
ATOM   3905  CA  PRO A 412      32.497  -3.716  15.854  1.00 10.00      A   
ATOM   3906  CB  PRO A 412      33.142  -4.480  17.009  1.00 10.00      A   
ATOM   3907  CG  PRO A 412      34.161  -5.353  16.350  1.00 10.00      A   
ATOM   3908  CD  PRO A 412      33.638  -5.666  14.968  1.00 10.00      A   
ATOM   3909  C   PRO A 412      33.349  -2.501  15.506  1.00 10.00      A   
ATOM   3910  O   PRO A 412      33.750  -2.323  14.349  1.00 10.00      A   
ATOM   3911  N   ASP A 413      33.627  -1.676  16.512  1.00 10.00      A   
ATOM   3912  HN  ASP A 413      33.270  -1.877  17.408  1.00 10.00      A   
ATOM   3913  CA  ASP A 413      34.451  -0.490  16.335  1.00 10.00      A   
ATOM   3914  CB  ASP A 413      34.533   0.270  17.664  1.00 10.00      A   
ATOM   3915  CG  ASP A 413      35.118   1.658  17.524  1.00 10.00      A   
ATOM   3916  OD1 ASP A 413      36.332   1.768  17.272  1.00 10.00      A   
ATOM   3917  OD2 ASP A 413      34.364   2.643  17.671  1.00 10.00      A   
ATOM   3918  C   ASP A 413      35.846  -0.935  15.910  1.00 10.00      A   
ATOM   3919  O   ASP A 413      36.359  -1.926  16.417  1.00 10.00      A   
ATOM   3920  N   TYR A 414      36.453  -0.235  14.967  1.00 10.00      A   
ATOM   3921  HN  TYR A 414      36.005   0.546  14.576  1.00 10.00      A   
ATOM   3922  CA  TYR A 414      37.781  -0.622  14.501  1.00 10.00      A   
ATOM   3923  CB  TYR A 414      37.924  -0.425  12.989  1.00 10.00      A   
ATOM   3924  CG  TYR A 414      37.725   0.999  12.530  1.00 10.00      A   
ATOM   3925  CD1 TYR A 414      38.785   1.893  12.492  1.00 10.00      A   
ATOM   3926  CD2 TYR A 414      36.472   1.452  12.148  1.00 10.00      A   
ATOM   3927  CE1 TYR A 414      38.604   3.201  12.088  1.00 10.00      A   
ATOM   3928  CE2 TYR A 414      36.282   2.753  11.739  1.00 10.00      A   
ATOM   3929  CZ  TYR A 414      37.349   3.626  11.712  1.00 10.00      A   
ATOM   3930  OH  TYR A 414      37.155   4.928  11.311  1.00 10.00      A   
ATOM   3931  HH  TYR A 414      36.198   5.120  11.325  1.00 10.00      A   
ATOM   3932  C   TYR A 414      38.898   0.099  15.250  1.00 10.00      A   
ATOM   3933  O   TYR A 414      40.072  -0.257  15.124  1.00 10.00      A   
ATOM   3934  N   LEU A 415      38.535   1.105  16.026  1.00 10.00      A   
ATOM   3935  HN  LEU A 415      37.578   1.329  16.114  1.00 10.00      A   
ATOM   3936  CA  LEU A 415      39.511   1.870  16.784  1.00 10.00      A   
ATOM   3937  CB  LEU A 415      39.121   3.350  16.851  1.00 10.00      A   
ATOM   3938  CG  LEU A 415      39.220   4.136  15.544  1.00 10.00      A   
ATOM   3939  CD1 LEU A 415      38.732   5.561  15.740  1.00 10.00      A   
ATOM   3940  CD2 LEU A 415      40.647   4.126  15.020  1.00 10.00      A   
ATOM   3941  C   LEU A 415      39.665   1.303  18.188  1.00 10.00      A   
ATOM   3942  O   LEU A 415      40.780   1.043  18.642  1.00 10.00      A   
ATOM   3943  N   THR A 416      38.544   1.113  18.873  1.00 10.00      A   
ATOM   3944  HN  THR A 416      37.679   1.352  18.462  1.00 10.00      A   
ATOM   3945  CA  THR A 416      38.564   0.576  20.227  1.00 10.00      A   
ATOM   3946  CB  THR A 416      37.611   1.347  21.160  1.00 10.00      A   
ATOM   3947  OG1 THR A 416      36.286   1.366  20.612  1.00 10.00      A   
ATOM   3948  HG1 THR A 416      35.647   1.496  21.333  1.00 10.00      A   
ATOM   3949  CG2 THR A 416      38.095   2.774  21.350  1.00 10.00      A   
ATOM   3950  C   THR A 416      38.217  -0.908  20.248  1.00 10.00      A   
ATOM   3951  O   THR A 416      38.447  -1.594  21.246  1.00 10.00      A   
ATOM   3952  N   LEU A 417      37.658  -1.389  19.139  1.00 10.00      A   
ATOM   3953  HN  LEU A 417      37.503  -0.775  18.390  1.00 10.00      A   
ATOM   3954  CA  LEU A 417      37.263  -2.797  18.988  1.00 10.00      A   
ATOM   3955  CB  LEU A 417      38.452  -3.751  19.129  1.00 10.00      A   
ATOM   3956  CG  LEU A 417      39.392  -3.844  17.925  1.00 10.00      A   
ATOM   3957  CD1 LEU A 417      40.556  -4.771  18.231  1.00 10.00      A   
ATOM   3958  CD2 LEU A 417      38.642  -4.324  16.692  1.00 10.00      A   
ATOM   3959  C   LEU A 417      36.126  -3.185  19.927  1.00 10.00      A   
ATOM   3960  O   LEU A 417      35.910  -4.364  20.213  1.00 10.00      A   
ATOM   3961  N   GLU A 418      35.396  -2.188  20.388  1.00 10.00      A   
ATOM   3962  HN  GLU A 418      35.616  -1.276  20.113  1.00 10.00      A   
ATOM   3963  CA  GLU A 418      34.274  -2.409  21.284  1.00 10.00      A   
ATOM   3964  CB  GLU A 418      34.136  -1.230  22.254  1.00 10.00      A   
ATOM   3965  CG  GLU A 418      35.411  -0.863  22.991  1.00 10.00      A   
ATOM   3966  CD  GLU A 418      35.292   0.461  23.719  1.00 10.00      A   
ATOM   3967  OE1 GLU A 418      35.464   0.482  24.960  1.00 10.00      A   
ATOM   3968  OE2 GLU A 418      35.033   1.487  23.061  1.00 10.00      A   
ATOM   3969  C   GLU A 418      32.986  -2.527  20.477  1.00 10.00      A   
ATOM   3970  O   GLU A 418      32.928  -2.074  19.329  1.00 10.00      A   
ATOM   3971  N   PRO A 419      31.947  -3.161  21.046  1.00 10.00      A   
ATOM   3972  CA  PRO A 419      30.650  -3.285  20.379  1.00 10.00      A   
ATOM   3973  CB  PRO A 419      29.810  -4.101  21.366  1.00 10.00      A   
ATOM   3974  CG  PRO A 419      30.802  -4.770  22.254  1.00 10.00      A   
ATOM   3975  CD  PRO A 419      31.959  -3.824  22.360  1.00 10.00      A   
ATOM   3976  C   PRO A 419      30.038  -1.899  20.190  1.00 10.00      A   
ATOM   3977  O   PRO A 419      30.333  -0.974  20.950  1.00 10.00      A   
ATOM   3978  N   LEU A 420      29.178  -1.750  19.201  1.00 10.00      A   
ATOM   3979  HN  LEU A 420      28.933  -2.527  18.650  1.00 10.00      A   
ATOM   3980  CA  LEU A 420      28.571  -0.455  18.927  1.00 10.00      A   
ATOM   3981  CB  LEU A 420      28.337  -0.263  17.425  1.00 10.00      A   
ATOM   3982  CG  LEU A 420      29.570  -0.398  16.520  1.00 10.00      A   
ATOM   3983  CD1 LEU A 420      29.190  -0.201  15.059  1.00 10.00      A   
ATOM   3984  CD2 LEU A 420      30.652   0.591  16.928  1.00 10.00      A   
ATOM   3985  C   LEU A 420      27.285  -0.241  19.724  1.00 10.00      A   
ATOM   3986  O   LEU A 420      26.397   0.496  19.295  1.00 10.00      A   
ATOM   3987  N   ASP A 421      27.204  -0.872  20.897  1.00 10.00      A   
ATOM   3988  HN  ASP A 421      27.951  -1.439  21.185  1.00 10.00      A   
ATOM   3989  CA  ASP A 421      26.032  -0.751  21.761  1.00 10.00      A   
ATOM   3990  CB  ASP A 421      26.203  -1.569  23.045  1.00 10.00      A   
ATOM   3991  CG  ASP A 421      26.310  -3.062  22.813  1.00 10.00      A   
ATOM   3992  OD1 ASP A 421      25.381  -3.654  22.231  1.00 10.00      A   
ATOM   3993  OD2 ASP A 421      27.320  -3.655  23.239  1.00 10.00      A   
ATOM   3994  C   ASP A 421      25.786   0.700  22.142  1.00 10.00      A   
ATOM   3995  O   ASP A 421      24.695   1.232  21.936  1.00 10.00      A   
ATOM   3996  N   ILE A 422      26.815   1.338  22.693  1.00 10.00      A   
ATOM   3997  HN  ILE A 422      27.661   0.861  22.813  1.00 10.00      A   
ATOM   3998  CA  ILE A 422      26.716   2.729  23.120  1.00 10.00      A   
ATOM   3999  CB  ILE A 422      27.964   3.191  23.906  1.00 10.00      A   
ATOM   4000  CG1 ILE A 422      29.254   2.717  23.225  1.00 10.00      A   
ATOM   4001  CG2 ILE A 422      27.898   2.697  25.345  1.00 10.00      A   
ATOM   4002  CD1 ILE A 422      30.515   3.327  23.802  1.00 10.00      A   
ATOM   4003  C   ILE A 422      26.458   3.666  21.942  1.00 10.00      A   
ATOM   4004  O   ILE A 422      25.691   4.621  22.054  1.00 10.00      A   
ATOM   4005  N   GLY A 423      27.089   3.380  20.811  1.00 10.00      A   
ATOM   4006  HN  GLY A 423      27.690   2.606  20.778  1.00 10.00      A   
ATOM   4007  CA  GLY A 423      26.906   4.203  19.632  1.00 10.00      A   
ATOM   4008  C   GLY A 423      25.473   4.169  19.146  1.00 10.00      A   
ATOM   4009  O   GLY A 423      24.854   5.211  18.930  1.00 10.00      A   
ATOM   4010  N   PHE A 424      24.943   2.961  18.988  1.00 10.00      A   
ATOM   4011  HN  PHE A 424      25.493   2.169  19.174  1.00 10.00      A   
ATOM   4012  CA  PHE A 424      23.568   2.779  18.544  1.00 10.00      A   
ATOM   4013  CB  PHE A 424      23.289   1.299  18.257  1.00 10.00      A   
ATOM   4014  CG  PHE A 424      23.656   0.854  16.866  1.00 10.00      A   
ATOM   4015  CD1 PHE A 424      24.955   0.965  16.398  1.00 10.00      A   
ATOM   4016  CD2 PHE A 424      22.696   0.316  16.027  1.00 10.00      A   
ATOM   4017  CE1 PHE A 424      25.286   0.550  15.122  1.00 10.00      A   
ATOM   4018  CE2 PHE A 424      23.020  -0.100  14.750  1.00 10.00      A   
ATOM   4019  CZ  PHE A 424      24.317   0.016  14.295  1.00 10.00      A   
ATOM   4020  C   PHE A 424      22.603   3.305  19.606  1.00 10.00      A   
ATOM   4021  O   PHE A 424      21.545   3.857  19.293  1.00 10.00      A   
ATOM   4022  N   GLY A 425      22.983   3.131  20.865  1.00 10.00      A   
ATOM   4023  HN  GLY A 425      23.827   2.663  21.052  1.00 10.00      A   
ATOM   4024  CA  GLY A 425      22.163   3.601  21.965  1.00 10.00      A   
ATOM   4025  C   GLY A 425      22.051   5.112  21.979  1.00 10.00      A   
ATOM   4026  O   GLY A 425      21.017   5.660  22.352  1.00 10.00      A   
ATOM   4027  N   ALA A 426      23.121   5.787  21.569  1.00 10.00      A   
ATOM   4028  HN  ALA A 426      23.929   5.293  21.311  1.00 10.00      A   
ATOM   4029  CA  ALA A 426      23.134   7.242  21.516  1.00 10.00      A   
ATOM   4030  CB  ALA A 426      24.546   7.744  21.265  1.00 10.00      A   
ATOM   4031  C   ALA A 426      22.188   7.744  20.428  1.00 10.00      A   
ATOM   4032  O   ALA A 426      21.585   8.810  20.561  1.00 10.00      A   
ATOM   4033  N   ILE A 427      22.055   6.960  19.360  1.00 10.00      A   
ATOM   4034  HN  ILE A 427      22.562   6.121  19.319  1.00 10.00      A   
ATOM   4035  CA  ILE A 427      21.178   7.314  18.250  1.00 10.00      A   
ATOM   4036  CB  ILE A 427      21.230   6.257  17.120  1.00 10.00      A   
ATOM   4037  CG1 ILE A 427      22.663   6.061  16.605  1.00 10.00      A   
ATOM   4038  CG2 ILE A 427      20.285   6.625  15.981  1.00 10.00      A   
ATOM   4039  CD1 ILE A 427      23.227   7.242  15.841  1.00 10.00      A   
ATOM   4040  C   ILE A 427      19.740   7.462  18.741  1.00 10.00      A   
ATOM   4041  O   ILE A 427      19.126   8.514  18.592  1.00 10.00      A   
ATOM   4042  N   VAL A 428      19.230   6.416  19.375  1.00 10.00      A   
ATOM   4043  HN  VAL A 428      19.789   5.620  19.506  1.00 10.00      A   
ATOM   4044  CA  VAL A 428      17.863   6.422  19.885  1.00 10.00      A   
ATOM   4045  CB  VAL A 428      17.378   5.001  20.259  1.00 10.00      A   
ATOM   4046  CG1 VAL A 428      17.372   4.099  19.032  1.00 10.00      A   
ATOM   4047  CG2 VAL A 428      18.237   4.396  21.359  1.00 10.00      A   
ATOM   4048  C   VAL A 428      17.711   7.365  21.078  1.00 10.00      A   
ATOM   4049  O   VAL A 428      16.601   7.745  21.444  1.00 10.00      A   
ATOM   4050  N   GLU A 429      18.835   7.743  21.676  1.00 10.00      A   
ATOM   4051  HN  GLU A 429      19.690   7.408  21.335  1.00 10.00      A   
ATOM   4052  CA  GLU A 429      18.830   8.640  22.823  1.00 10.00      A   
ATOM   4053  CB  GLU A 429      20.181   8.594  23.543  1.00 10.00      A   
ATOM   4054  CG  GLU A 429      20.084   8.586  25.061  1.00 10.00      A   
ATOM   4055  CD  GLU A 429      20.583   9.867  25.697  1.00 10.00      A   
ATOM   4056  OE1 GLU A 429      21.812  10.094  25.702  1.00 10.00      A   
ATOM   4057  OE2 GLU A 429      19.751  10.647  26.208  1.00 10.00      A   
ATOM   4058  C   GLU A 429      18.521  10.068  22.387  1.00 10.00      A   
ATOM   4059  O   GLU A 429      17.804  10.795  23.075  1.00 10.00      A   
ATOM   4060  N   HIS A 430      19.056  10.464  21.240  1.00 10.00      A   
ATOM   4061  HN  HIS A 430      19.620   9.838  20.731  1.00 10.00      A   
ATOM   4062  CA  HIS A 430      18.835  11.810  20.724  1.00 10.00      A   
ATOM   4063  CB  HIS A 430      20.114  12.379  20.111  1.00 10.00      A   
ATOM   4064  CG  HIS A 430      21.105  12.844  21.132  1.00 10.00      A   
ATOM   4065  ND1 HIS A 430      21.327  14.184  21.359  1.00 10.00      A   
ATOM   4066  CD2 HIS A 430      21.890  12.115  21.963  1.00 10.00      A   
ATOM   4067  CE1 HIS A 430      22.233  14.242  22.318  1.00 10.00      A   
ATOM   4068  NE2 HIS A 430      22.601  13.016  22.715  1.00 10.00      A   
ATOM   4069  HE2 HIS A 430      23.244  12.799  23.424  1.00 10.00      A   
ATOM   4070  C   HIS A 430      17.682  11.856  19.729  1.00 10.00      A   
ATOM   4071  O   HIS A 430      16.835  12.750  19.786  1.00 10.00      A   
ATOM   4072  N   CYS A 431      17.640  10.885  18.827  1.00 10.00      A   
ATOM   4073  HN  CYS A 431      18.335  10.191  18.834  1.00 10.00      A   
ATOM   4074  CA  CYS A 431      16.585  10.817  17.827  1.00 10.00      A   
ATOM   4075  CB  CYS A 431      17.045   9.987  16.625  1.00 10.00      A   
ATOM   4076  SG  CYS A 431      18.717  10.380  16.052  1.00 10.00      A   
ATOM   4077  HG  CYS A 431      18.758  11.673  15.751  1.00 10.00      A   
ATOM   4078  C   CYS A 431      15.312  10.232  18.437  1.00 10.00      A   
ATOM   4079  O   CYS A 431      15.034   9.039  18.314  1.00 10.00      A   
ATOM   4080  N   LYS A 432      14.547  11.085  19.105  1.00 10.00      A   
ATOM   4081  HN  LYS A 432      14.824  12.024  19.165  1.00 10.00      A   
ATOM   4082  CA  LYS A 432      13.313  10.665  19.755  1.00 10.00      A   
ATOM   4083  CB  LYS A 432      12.899  11.673  20.830  1.00 10.00      A   
ATOM   4084  CG  LYS A 432      13.859  11.757  22.005  1.00 10.00      A   
ATOM   4085  CD  LYS A 432      13.779  10.514  22.879  1.00 10.00      A   
ATOM   4086  CE  LYS A 432      14.776  10.571  24.027  1.00 10.00      A   
ATOM   4087  NZ  LYS A 432      14.605  11.790  24.863  1.00 10.00      A   
ATOM   4088  HZ1 LYS A 432      15.144  11.690  25.749  1.00 10.00      A   
ATOM   4089  HZ2 LYS A 432      13.601  11.931  25.097  1.00 10.00      A   
ATOM   4090  HZ3 LYS A 432      14.950  12.628  24.356  1.00 10.00      A   
ATOM   4091  C   LYS A 432      12.179  10.473  18.754  1.00 10.00      A   
ATOM   4092  O   LYS A 432      11.165   9.852  19.072  1.00 10.00      A   
ATOM   4093  N   ASP A 433      12.357  10.998  17.548  1.00 10.00      A   
ATOM   4094  HN  ASP A 433      13.194  11.470  17.351  1.00 10.00      A   
ATOM   4095  CA  ASP A 433      11.339  10.882  16.504  1.00 10.00      A   
ATOM   4096  CB  ASP A 433      11.197  12.202  15.740  1.00 10.00      A   
ATOM   4097  CG  ASP A 433       9.772  12.480  15.286  1.00 10.00      A   
ATOM   4098  OD1 ASP A 433       9.509  12.458  14.062  1.00 10.00      A   
ATOM   4099  OD2 ASP A 433       8.911  12.754  16.149  1.00 10.00      A   
ATOM   4100  C   ASP A 433      11.691   9.749  15.544  1.00 10.00      A   
ATOM   4101  O   ASP A 433      11.079   9.592  14.489  1.00 10.00      A   
ATOM   4102  N   LEU A 434      12.682   8.955  15.932  1.00 10.00      A   
ATOM   4103  HN  LEU A 434      13.118   9.125  16.789  1.00 10.00      A   
ATOM   4104  CA  LEU A 434      13.134   7.833  15.125  1.00 10.00      A   
ATOM   4105  CB  LEU A 434      14.426   7.256  15.710  1.00 10.00      A   
ATOM   4106  CG  LEU A 434      15.158   6.209  14.872  1.00 10.00      A   
ATOM   4107  CD1 LEU A 434      15.759   6.841  13.628  1.00 10.00      A   
ATOM   4108  CD2 LEU A 434      16.231   5.525  15.701  1.00 10.00      A   
ATOM   4109  C   LEU A 434      12.055   6.757  15.053  1.00 10.00      A   
ATOM   4110  O   LEU A 434      11.691   6.161  16.066  1.00 10.00      A   
ATOM   4111  N   ARG A 435      11.541   6.523  13.852  1.00 10.00      A   
ATOM   4112  HN  ARG A 435      11.874   7.033  13.083  1.00 10.00      A   
ATOM   4113  CA  ARG A 435      10.499   5.528  13.648  1.00 10.00      A   
ATOM   4114  CB  ARG A 435       9.417   6.039  12.685  1.00 10.00      A   
ATOM   4115  CG  ARG A 435       9.114   7.527  12.767  1.00 10.00      A   
ATOM   4116  CD  ARG A 435       7.997   7.906  11.805  1.00 10.00      A   
ATOM   4117  NE  ARG A 435       8.147   7.252  10.504  1.00 10.00      A   
ATOM   4118  HE  ARG A 435       8.256   6.272  10.502  1.00 10.00      A   
ATOM   4119  CZ  ARG A 435       8.136   7.891   9.339  1.00 10.00      A   
ATOM   4120  NH1 ARG A 435       7.980   9.210   9.294  1.00 10.00      A   
ATOM   4121 HH11 ARG A 435       7.867   9.758  10.175  1.00 10.00      A   
ATOM   4122 HH12 ARG A 435       7.962   9.704   8.376  1.00 10.00      A   
ATOM   4123  NH2 ARG A 435       8.282   7.206   8.219  1.00 10.00      A   
ATOM   4124 HH21 ARG A 435       8.280   7.689   7.292  1.00 10.00      A   
ATOM   4125 HH22 ARG A 435       8.398   6.163   8.249  1.00 10.00      A   
ATOM   4126  C   ARG A 435      11.086   4.247  13.083  1.00 10.00      A   
ATOM   4127  O   ARG A 435      10.684   3.151  13.459  1.00 10.00      A   
ATOM   4128  N   ARG A 436      12.039   4.386  12.180  1.00 10.00      A   
ATOM   4129  HN  ARG A 436      12.345   5.284  11.932  1.00 10.00      A   
ATOM   4130  CA  ARG A 436      12.654   3.225  11.563  1.00 10.00      A   
ATOM   4131  CB  ARG A 436      12.407   3.221  10.059  1.00 10.00      A   
ATOM   4132  CG  ARG A 436      12.805   1.921   9.386  1.00 10.00      A   
ATOM   4133  CD  ARG A 436      12.353   1.884   7.939  1.00 10.00      A   
ATOM   4134  NE  ARG A 436      12.612   0.581   7.333  1.00 10.00      A   
ATOM   4135  HE  ARG A 436      13.196  -0.038   7.828  1.00 10.00      A   
ATOM   4136  CZ  ARG A 436      12.119   0.191   6.159  1.00 10.00      A   
ATOM   4137  NH1 ARG A 436      11.338   0.994   5.449  1.00 10.00      A   
ATOM   4138 HH11 ARG A 436      10.969   0.676   4.524  1.00 10.00      A   
ATOM   4139 HH12 ARG A 436      11.094   1.944   5.806  1.00 10.00      A   
ATOM   4140  NH2 ARG A 436      12.408  -1.016   5.687  1.00 10.00      A   
ATOM   4141 HH21 ARG A 436      13.022  -1.661   6.227  1.00 10.00      A   
ATOM   4142 HH22 ARG A 436      12.020  -1.318   4.762  1.00 10.00      A   
ATOM   4143  C   ARG A 436      14.142   3.164  11.857  1.00 10.00      A   
ATOM   4144  O   ARG A 436      14.859   4.148  11.670  1.00 10.00      A   
ATOM   4145  N   LEU A 437      14.597   2.006  12.307  1.00 10.00      A   
ATOM   4146  HN  LEU A 437      13.976   1.254  12.420  1.00 10.00      A   
ATOM   4147  CA  LEU A 437      15.994   1.813  12.635  1.00 10.00      A   
ATOM   4148  CB  LEU A 437      16.187   1.953  14.145  1.00 10.00      A   
ATOM   4149  CG  LEU A 437      17.602   1.733  14.674  1.00 10.00      A   
ATOM   4150  CD1 LEU A 437      18.519   2.861  14.228  1.00 10.00      A   
ATOM   4151  CD2 LEU A 437      17.584   1.614  16.188  1.00 10.00      A   
ATOM   4152  C   LEU A 437      16.479   0.445  12.175  1.00 10.00      A   
ATOM   4153  O   LEU A 437      15.768  -0.552  12.301  1.00 10.00      A   
ATOM   4154  N   SER A 438      17.685   0.409  11.635  1.00 10.00      A   
ATOM   4155  HN  SER A 438      18.191   1.245  11.538  1.00 10.00      A   
ATOM   4156  CA  SER A 438      18.282  -0.833  11.171  1.00 10.00      A   
ATOM   4157  CB  SER A 438      18.621  -0.741   9.680  1.00 10.00      A   
ATOM   4158  OG  SER A 438      17.548  -0.191   8.936  1.00 10.00      A   
ATOM   4159  HG  SER A 438      17.651  -0.433   8.004  1.00 10.00      A   
ATOM   4160  C   SER A 438      19.541  -1.127  11.981  1.00 10.00      A   
ATOM   4161  O   SER A 438      20.446  -0.299  12.051  1.00 10.00      A   
ATOM   4162  N   LEU A 439      19.591  -2.299  12.597  1.00 10.00      A   
ATOM   4163  HN  LEU A 439      18.843  -2.928  12.496  1.00 10.00      A   
ATOM   4164  CA  LEU A 439      20.734  -2.687  13.408  1.00 10.00      A   
ATOM   4165  CB  LEU A 439      20.284  -3.559  14.585  1.00 10.00      A   
ATOM   4166  CG  LEU A 439      19.275  -2.937  15.559  1.00 10.00      A   
ATOM   4167  CD1 LEU A 439      18.919  -3.925  16.659  1.00 10.00      A   
ATOM   4168  CD2 LEU A 439      19.823  -1.652  16.159  1.00 10.00      A   
ATOM   4169  C   LEU A 439      21.765  -3.440  12.571  1.00 10.00      A   
ATOM   4170  O   LEU A 439      21.406  -4.230  11.693  1.00 10.00      A   
ATOM   4171  N   SER A 440      23.040  -3.196  12.852  1.00 10.00      A   
ATOM   4172  HN  SER A 440      23.261  -2.550  13.555  1.00 10.00      A   
ATOM   4173  CA  SER A 440      24.125  -3.851  12.135  1.00 10.00      A   
ATOM   4174  CB  SER A 440      24.339  -3.159  10.790  1.00 10.00      A   
ATOM   4175  OG  SER A 440      24.128  -1.761  10.903  1.00 10.00      A   
ATOM   4176  HG  SER A 440      23.289  -1.528  10.482  1.00 10.00      A   
ATOM   4177  C   SER A 440      25.416  -3.821  12.953  1.00 10.00      A   
ATOM   4178  O   SER A 440      25.577  -2.982  13.839  1.00 10.00      A   
ATOM   4179  N   GLY A 441      26.327  -4.743  12.657  1.00 10.00      A   
ATOM   4180  HN  GLY A 441      26.139  -5.397  11.949  1.00 10.00      A   
ATOM   4181  CA  GLY A 441      27.591  -4.795  13.361  1.00 10.00      A   
ATOM   4182  C   GLY A 441      27.545  -5.670  14.594  1.00 10.00      A   
ATOM   4183  O   GLY A 441      26.635  -6.490  14.753  1.00 10.00      A   
ATOM   4184  N   LEU A 442      28.532  -5.497  15.460  1.00 10.00      A   
ATOM   4185  HN  LEU A 442      29.219  -4.825  15.263  1.00 10.00      A   
ATOM   4186  CA  LEU A 442      28.625  -6.260  16.696  1.00 10.00      A   
ATOM   4187  CB  LEU A 442      30.087  -6.385  17.125  1.00 10.00      A   
ATOM   4188  CG  LEU A 442      30.392  -7.453  18.174  1.00 10.00      A   
ATOM   4189  CD1 LEU A 442      30.391  -8.837  17.544  1.00 10.00      A   
ATOM   4190  CD2 LEU A 442      31.718  -7.169  18.860  1.00 10.00      A   
ATOM   4191  C   LEU A 442      27.813  -5.590  17.798  1.00 10.00      A   
ATOM   4192  O   LEU A 442      28.239  -4.589  18.381  1.00 10.00      A   
ATOM   4193  N   LEU A 443      26.642  -6.144  18.068  1.00 10.00      A   
ATOM   4194  HN  LEU A 443      26.371  -6.944  17.570  1.00 10.00      A   
ATOM   4195  CA  LEU A 443      25.751  -5.609  19.086  1.00 10.00      A   
ATOM   4196  CB  LEU A 443      24.459  -5.106  18.437  1.00 10.00      A   
ATOM   4197  CG  LEU A 443      24.597  -3.914  17.487  1.00 10.00      A   
ATOM   4198  CD1 LEU A 443      23.303  -3.682  16.722  1.00 10.00      A   
ATOM   4199  CD2 LEU A 443      24.997  -2.665  18.258  1.00 10.00      A   
ATOM   4200  C   LEU A 443      25.425  -6.675  20.124  1.00 10.00      A   
ATOM   4201  O   LEU A 443      25.224  -7.849  19.785  1.00 10.00      A   
ATOM   4202  N   THR A 444      25.375  -6.274  21.381  1.00 10.00      A   
ATOM   4203  HN  THR A 444      25.524  -5.320  21.590  1.00 10.00      A   
ATOM   4204  CA  THR A 444      25.073  -7.195  22.462  1.00 10.00      A   
ATOM   4205  CB  THR A 444      26.063  -7.038  23.635  1.00 10.00      A   
ATOM   4206  OG1 THR A 444      25.927  -5.733  24.218  1.00 10.00      A   
ATOM   4207  HG1 THR A 444      26.301  -5.067  23.613  1.00 10.00      A   
ATOM   4208  CG2 THR A 444      27.497  -7.243  23.168  1.00 10.00      A   
ATOM   4209  C   THR A 444      23.654  -6.952  22.963  1.00 10.00      A   
ATOM   4210  O   THR A 444      22.882  -6.234  22.329  1.00 10.00      A   
ATOM   4211  N   ASP A 445      23.316  -7.533  24.106  1.00 10.00      A   
ATOM   4212  HN  ASP A 445      23.976  -8.090  24.574  1.00 10.00      A   
ATOM   4213  CA  ASP A 445      21.983  -7.367  24.682  1.00 10.00      A   
ATOM   4214  CB  ASP A 445      21.729  -8.403  25.783  1.00 10.00      A   
ATOM   4215  CG  ASP A 445      21.110  -9.689  25.271  1.00 10.00      A   
ATOM   4216  OD1 ASP A 445      20.805 -10.573  26.098  1.00 10.00      A   
ATOM   4217  OD2 ASP A 445      20.937  -9.832  24.043  1.00 10.00      A   
ATOM   4218  C   ASP A 445      21.812  -5.964  25.252  1.00 10.00      A   
ATOM   4219  O   ASP A 445      20.693  -5.507  25.487  1.00 10.00      A   
ATOM   4220  N   LYS A 446      22.932  -5.280  25.463  1.00 10.00      A   
ATOM   4221  HN  LYS A 446      23.793  -5.691  25.235  1.00 10.00      A   
ATOM   4222  CA  LYS A 446      22.911  -3.938  26.022  1.00 10.00      A   
ATOM   4223  CB  LYS A 446      24.308  -3.491  26.446  1.00 10.00      A   
ATOM   4224  CG  LYS A 446      24.304  -2.330  27.424  1.00 10.00      A   
ATOM   4225  CD  LYS A 446      23.486  -2.656  28.665  1.00 10.00      A   
ATOM   4226  CE  LYS A 446      23.543  -1.527  29.678  1.00 10.00      A   
ATOM   4227  NZ  LYS A 446      22.725  -1.820  30.883  1.00 10.00      A   
ATOM   4228  HZ1 LYS A 446      22.895  -2.791  31.205  1.00 10.00      A   
ATOM   4229  HZ2 LYS A 446      21.708  -1.712  30.661  1.00 10.00      A   
ATOM   4230  HZ3 LYS A 446      22.970  -1.159  31.650  1.00 10.00      A   
ATOM   4231  C   LYS A 446      22.280  -2.923  25.074  1.00 10.00      A   
ATOM   4232  O   LYS A 446      21.502  -2.070  25.506  1.00 10.00      A   
ATOM   4233  N   VAL A 447      22.603  -3.015  23.786  1.00 10.00      A   
ATOM   4234  HN  VAL A 447      23.232  -3.710  23.491  1.00 10.00      A   
ATOM   4235  CA  VAL A 447      22.049  -2.093  22.801  1.00 10.00      A   
ATOM   4236  CB  VAL A 447      22.647  -2.306  21.392  1.00 10.00      A   
ATOM   4237  CG1 VAL A 447      22.196  -3.628  20.788  1.00 10.00      A   
ATOM   4238  CG2 VAL A 447      22.295  -1.146  20.477  1.00 10.00      A   
ATOM   4239  C   VAL A 447      20.525  -2.199  22.750  1.00 10.00      A   
ATOM   4240  O   VAL A 447      19.823  -1.209  22.536  1.00 10.00      A   
ATOM   4241  N   PHE A 448      20.019  -3.401  22.974  1.00 10.00      A   
ATOM   4242  HN  PHE A 448      20.630  -4.147  23.156  1.00 10.00      A   
ATOM   4243  CA  PHE A 448      18.586  -3.641  22.956  1.00 10.00      A   
ATOM   4244  CB  PHE A 448      18.283  -5.134  22.946  1.00 10.00      A   
ATOM   4245  CG  PHE A 448      18.703  -5.813  21.675  1.00 10.00      A   
ATOM   4246  CD1 PHE A 448      19.844  -6.592  21.636  1.00 10.00      A   
ATOM   4247  CD2 PHE A 448      17.960  -5.664  20.516  1.00 10.00      A   
ATOM   4248  CE1 PHE A 448      20.241  -7.211  20.469  1.00 10.00      A   
ATOM   4249  CE2 PHE A 448      18.350  -6.283  19.344  1.00 10.00      A   
ATOM   4250  CZ  PHE A 448      19.493  -7.058  19.320  1.00 10.00      A   
ATOM   4251  C   PHE A 448      17.912  -2.954  24.130  1.00 10.00      A   
ATOM   4252  O   PHE A 448      16.790  -2.463  24.012  1.00 10.00      A   
ATOM   4253  N   GLU A 449      18.611  -2.901  25.256  1.00 10.00      A   
ATOM   4254  HN  GLU A 449      19.500  -3.320  25.291  1.00 10.00      A   
ATOM   4255  CA  GLU A 449      18.084  -2.244  26.445  1.00 10.00      A   
ATOM   4256  CB  GLU A 449      19.012  -2.459  27.644  1.00 10.00      A   
ATOM   4257  CG  GLU A 449      18.394  -2.080  28.980  1.00 10.00      A   
ATOM   4258  CD  GLU A 449      19.354  -2.247  30.136  1.00 10.00      A   
ATOM   4259  OE1 GLU A 449      19.298  -3.288  30.820  1.00 10.00      A   
ATOM   4260  OE2 GLU A 449      20.166  -1.329  30.374  1.00 10.00      A   
ATOM   4261  C   GLU A 449      17.900  -0.754  26.172  1.00 10.00      A   
ATOM   4262  O   GLU A 449      16.954  -0.133  26.650  1.00 10.00      A   
ATOM   4263  N   TYR A 450      18.807  -0.189  25.382  1.00 10.00      A   
ATOM   4264  HN  TYR A 450      19.544  -0.734  25.036  1.00 10.00      A   
ATOM   4265  CA  TYR A 450      18.736   1.222  25.023  1.00 10.00      A   
ATOM   4266  CB  TYR A 450      20.011   1.661  24.299  1.00 10.00      A   
ATOM   4267  CG  TYR A 450      21.261   1.582  25.141  1.00 10.00      A   
ATOM   4268  CD1 TYR A 450      21.324   2.186  26.387  1.00 10.00      A   
ATOM   4269  CD2 TYR A 450      22.383   0.903  24.684  1.00 10.00      A   
ATOM   4270  CE1 TYR A 450      22.469   2.114  27.157  1.00 10.00      A   
ATOM   4271  CE2 TYR A 450      23.534   0.825  25.447  1.00 10.00      A   
ATOM   4272  CZ  TYR A 450      23.572   1.432  26.683  1.00 10.00      A   
ATOM   4273  OH  TYR A 450      24.712   1.352  27.451  1.00 10.00      A   
ATOM   4274  HH  TYR A 450      25.463   1.121  26.892  1.00 10.00      A   
ATOM   4275  C   TYR A 450      17.527   1.468  24.130  1.00 10.00      A   
ATOM   4276  O   TYR A 450      16.804   2.457  24.292  1.00 10.00      A   
ATOM   4277  N   ILE A 451      17.307   0.549  23.194  1.00 10.00      A   
ATOM   4278  HN  ILE A 451      17.923  -0.212  23.118  1.00 10.00      A   
ATOM   4279  CA  ILE A 451      16.185   0.638  22.275  1.00 10.00      A   
ATOM   4280  CB  ILE A 451      16.220  -0.495  21.223  1.00 10.00      A   
ATOM   4281  CG1 ILE A 451      17.549  -0.489  20.465  1.00 10.00      A   
ATOM   4282  CG2 ILE A 451      15.054  -0.370  20.252  1.00 10.00      A   
ATOM   4283  CD1 ILE A 451      17.782  -1.729  19.626  1.00 10.00      A   
ATOM   4284  C   ILE A 451      14.870   0.563  23.041  1.00 10.00      A   
ATOM   4285  O   ILE A 451      13.980   1.383  22.837  1.00 10.00      A   
ATOM   4286  N   GLY A 452      14.774  -0.397  23.954  1.00 10.00      A   
ATOM   4287  HN  GLY A 452      15.534  -1.006  24.095  1.00 10.00      A   
ATOM   4288  CA  GLY A 452      13.563  -0.571  24.735  1.00 10.00      A   
ATOM   4289  C   GLY A 452      13.421   0.433  25.865  1.00 10.00      A   
ATOM   4290  O   GLY A 452      12.807   0.139  26.892  1.00 10.00      A   
ATOM   4291  N   THR A 453      13.991   1.613  25.680  1.00 10.00      A   
ATOM   4292  HN  THR A 453      14.472   1.779  24.842  1.00 10.00      A   
ATOM   4293  CA  THR A 453      13.922   2.666  26.681  1.00 10.00      A   
ATOM   4294  CB  THR A 453      15.175   2.674  27.583  1.00 10.00      A   
ATOM   4295  OG1 THR A 453      15.387   1.369  28.134  1.00 10.00      A   
ATOM   4296  HG1 THR A 453      15.784   0.797  27.459  1.00 10.00      A   
ATOM   4297  CG2 THR A 453      15.014   3.670  28.719  1.00 10.00      A   
ATOM   4298  C   THR A 453      13.775   4.034  26.015  1.00 10.00      A   
ATOM   4299  O   THR A 453      12.875   4.805  26.347  1.00 10.00      A   
ATOM   4300  N   TYR A 454      14.650   4.322  25.057  1.00 10.00      A   
ATOM   4301  HN  TYR A 454      15.328   3.658  24.811  1.00 10.00      A   
ATOM   4302  CA  TYR A 454      14.627   5.607  24.368  1.00 10.00      A   
ATOM   4303  CB  TYR A 454      16.050   6.106  24.114  1.00 10.00      A   
ATOM   4304  CG  TYR A 454      16.870   6.266  25.375  1.00 10.00      A   
ATOM   4305  CD1 TYR A 454      17.801   5.305  25.750  1.00 10.00      A   
ATOM   4306  CD2 TYR A 454      16.712   7.378  26.194  1.00 10.00      A   
ATOM   4307  CE1 TYR A 454      18.549   5.446  26.903  1.00 10.00      A   
ATOM   4308  CE2 TYR A 454      17.456   7.528  27.348  1.00 10.00      A   
ATOM   4309  CZ  TYR A 454      18.371   6.561  27.699  1.00 10.00      A   
ATOM   4310  OH  TYR A 454      19.109   6.711  28.848  1.00 10.00      A   
ATOM   4311  HH  TYR A 454      18.689   7.380  29.408  1.00 10.00      A   
ATOM   4312  C   TYR A 454      13.823   5.565  23.071  1.00 10.00      A   
ATOM   4313  O   TYR A 454      13.171   6.546  22.710  1.00 10.00      A   
ATOM   4314  N   ALA A 455      13.862   4.437  22.375  1.00 10.00      A   
ATOM   4315  HN  ALA A 455      14.383   3.681  22.709  1.00 10.00      A   
ATOM   4316  CA  ALA A 455      13.131   4.298  21.122  1.00 10.00      A   
ATOM   4317  CB  ALA A 455      13.813   3.295  20.204  1.00 10.00      A   
ATOM   4318  C   ALA A 455      11.686   3.902  21.391  1.00 10.00      A   
ATOM   4319  O   ALA A 455      11.337   2.719  21.409  1.00 10.00      A   
ATOM   4320  N   LYS A 456      10.855   4.901  21.630  1.00 10.00      A   
ATOM   4321  HN  LYS A 456      11.202   5.818  21.625  1.00 10.00      A   
ATOM   4322  CA  LYS A 456       9.449   4.678  21.906  1.00 10.00      A   
ATOM   4323  CB  LYS A 456       8.951   5.662  22.968  1.00 10.00      A   
ATOM   4324  CG  LYS A 456       9.396   5.335  24.381  1.00 10.00      A   
ATOM   4325  CD  LYS A 456       8.769   4.040  24.862  1.00 10.00      A   
ATOM   4326  CE  LYS A 456       8.945   3.876  26.359  1.00 10.00      A   
ATOM   4327  NZ  LYS A 456       8.225   2.686  26.887  1.00 10.00      A   
ATOM   4328  HZ1 LYS A 456       8.159   2.744  27.922  1.00 10.00      A   
ATOM   4329  HZ2 LYS A 456       8.738   1.814  26.635  1.00 10.00      A   
ATOM   4330  HZ3 LYS A 456       7.257   2.636  26.487  1.00 10.00      A   
ATOM   4331  C   LYS A 456       8.614   4.812  20.641  1.00 10.00      A   
ATOM   4332  O   LYS A 456       7.644   4.078  20.453  1.00 10.00      A   
ATOM   4333  N   LYS A 457       9.006   5.744  19.776  1.00 10.00      A   
ATOM   4334  HN  LYS A 457       9.799   6.285  19.987  1.00 10.00      A   
ATOM   4335  CA  LYS A 457       8.290   5.993  18.527  1.00 10.00      A   
ATOM   4336  CB  LYS A 457       8.410   7.464  18.120  1.00 10.00      A   
ATOM   4337  CG  LYS A 457       7.761   8.429  19.096  1.00 10.00      A   
ATOM   4338  CD  LYS A 457       7.620   9.815  18.493  1.00 10.00      A   
ATOM   4339  CE  LYS A 457       6.848  10.742  19.419  1.00 10.00      A   
ATOM   4340  NZ  LYS A 457       5.527  10.174  19.798  1.00 10.00      A   
ATOM   4341  HZ1 LYS A 457       4.953   9.999  18.948  1.00 10.00      A   
ATOM   4342  HZ2 LYS A 457       5.014  10.835  20.414  1.00 10.00      A   
ATOM   4343  HZ3 LYS A 457       5.656   9.276  20.308  1.00 10.00      A   
ATOM   4344  C   LYS A 457       8.793   5.097  17.403  1.00 10.00      A   
ATOM   4345  O   LYS A 457       8.406   5.265  16.249  1.00 10.00      A   
ATOM   4346  N   MET A 458       9.652   4.147  17.749  1.00 10.00      A   
ATOM   4347  HN  MET A 458       9.921   4.066  18.687  1.00 10.00      A   
ATOM   4348  CA  MET A 458      10.197   3.218  16.769  1.00 10.00      A   
ATOM   4349  CB  MET A 458      11.385   2.460  17.355  1.00 10.00      A   
ATOM   4350  CG  MET A 458      12.234   1.744  16.318  1.00 10.00      A   
ATOM   4351  SD  MET A 458      13.352   0.539  17.056  1.00 10.00      A   
ATOM   4352  CE  MET A 458      12.170  -0.608  17.759  1.00 10.00      A   
ATOM   4353  C   MET A 458       9.119   2.240  16.318  1.00 10.00      A   
ATOM   4354  O   MET A 458       8.702   1.366  17.076  1.00 10.00      A   
ATOM   4355  N   GLU A 459       8.684   2.398  15.078  1.00 10.00      A   
ATOM   4356  HN  GLU A 459       9.089   3.094  14.518  1.00 10.00      A   
ATOM   4357  CA  GLU A 459       7.639   1.564  14.511  1.00 10.00      A   
ATOM   4358  CB  GLU A 459       6.725   2.415  13.623  1.00 10.00      A   
ATOM   4359  CG  GLU A 459       6.090   3.588  14.359  1.00 10.00      A   
ATOM   4360  CD  GLU A 459       5.115   4.379  13.511  1.00 10.00      A   
ATOM   4361  OE1 GLU A 459       3.913   4.035  13.499  1.00 10.00      A   
ATOM   4362  OE2 GLU A 459       5.537   5.356  12.860  1.00 10.00      A   
ATOM   4363  C   GLU A 459       8.210   0.384  13.730  1.00 10.00      A   
ATOM   4364  O   GLU A 459       7.525  -0.618  13.521  1.00 10.00      A   
ATOM   4365  N   MET A 460       9.463   0.486  13.303  1.00 10.00      A   
ATOM   4366  HN  MET A 460       9.979   1.301  13.497  1.00 10.00      A   
ATOM   4367  CA  MET A 460      10.083  -0.595  12.543  1.00 10.00      A   
ATOM   4368  CB  MET A 460       9.949  -0.349  11.037  1.00 10.00      A   
ATOM   4369  CG  MET A 460      10.432  -1.502  10.171  1.00 10.00      A   
ATOM   4370  SD  MET A 460       9.827  -1.395   8.478  1.00 10.00      A   
ATOM   4371  CE  MET A 460      10.556  -2.869   7.768  1.00 10.00      A   
ATOM   4372  C   MET A 460      11.547  -0.783  12.920  1.00 10.00      A   
ATOM   4373  O   MET A 460      12.311   0.180  12.997  1.00 10.00      A   
ATOM   4374  N   LEU A 461      11.926  -2.033  13.141  1.00 10.00      A   
ATOM   4375  HN  LEU A 461      11.268  -2.755  13.059  1.00 10.00      A   
ATOM   4376  CA  LEU A 461      13.291  -2.369  13.510  1.00 10.00      A   
ATOM   4377  CB  LEU A 461      13.408  -2.484  15.033  1.00 10.00      A   
ATOM   4378  CG  LEU A 461      14.780  -2.885  15.582  1.00 10.00      A   
ATOM   4379  CD1 LEU A 461      15.785  -1.760  15.399  1.00 10.00      A   
ATOM   4380  CD2 LEU A 461      14.684  -3.292  17.045  1.00 10.00      A   
ATOM   4381  C   LEU A 461      13.726  -3.680  12.862  1.00 10.00      A   
ATOM   4382  O   LEU A 461      13.023  -4.691  12.957  1.00 10.00      A   
ATOM   4383  N   SER A 462      14.876  -3.653  12.205  1.00 10.00      A   
ATOM   4384  HN  SER A 462      15.372  -2.807  12.147  1.00 10.00      A   
ATOM   4385  CA  SER A 462      15.422  -4.836  11.557  1.00 10.00      A   
ATOM   4386  CB  SER A 462      15.735  -4.528  10.089  1.00 10.00      A   
ATOM   4387  OG  SER A 462      14.665  -3.819   9.477  1.00 10.00      A   
ATOM   4388  HG  SER A 462      14.070  -4.451   9.036  1.00 10.00      A   
ATOM   4389  C   SER A 462      16.689  -5.287  12.290  1.00 10.00      A   
ATOM   4390  O   SER A 462      17.648  -4.518  12.418  1.00 10.00      A   
ATOM   4391  N   VAL A 463      16.687  -6.525  12.783  1.00 10.00      A   
ATOM   4392  HN  VAL A 463      15.893  -7.097  12.646  1.00 10.00      A   
ATOM   4393  CA  VAL A 463      17.831  -7.065  13.519  1.00 10.00      A   
ATOM   4394  CB  VAL A 463      17.414  -7.528  14.935  1.00 10.00      A   
ATOM   4395  CG1 VAL A 463      18.638  -7.799  15.800  1.00 10.00      A   
ATOM   4396  CG2 VAL A 463      16.501  -6.503  15.596  1.00 10.00      A   
ATOM   4397  C   VAL A 463      18.442  -8.257  12.786  1.00 10.00      A   
ATOM   4398  O   VAL A 463      17.722  -9.088  12.230  1.00 10.00      A   
ATOM   4399  N   ALA A 464      19.768  -8.343  12.798  1.00 10.00      A   
ATOM   4400  HN  ALA A 464      20.284  -7.653  13.262  1.00 10.00      A   
ATOM   4401  CA  ALA A 464      20.476  -9.435  12.138  1.00 10.00      A   
ATOM   4402  CB  ALA A 464      20.551  -9.192  10.640  1.00 10.00      A   
ATOM   4403  C   ALA A 464      21.884  -9.627  12.704  1.00 10.00      A   
ATOM   4404  O   ALA A 464      22.693  -8.695  12.713  1.00 10.00      A   
ATOM   4405  N   PHE A 465      22.163 -10.844  13.171  1.00 10.00      A   
ATOM   4406  HN  PHE A 465      21.460 -11.532  13.147  1.00 10.00      A   
ATOM   4407  CA  PHE A 465      23.473 -11.196  13.726  1.00 10.00      A   
ATOM   4408  CB  PHE A 465      24.577 -11.071  12.664  1.00 10.00      A   
ATOM   4409  CG  PHE A 465      24.537 -12.122  11.590  1.00 10.00      A   
ATOM   4410  CD1 PHE A 465      23.730 -11.965  10.478  1.00 10.00      A   
ATOM   4411  CD2 PHE A 465      25.312 -13.265  11.692  1.00 10.00      A   
ATOM   4412  CE1 PHE A 465      23.696 -12.926   9.488  1.00 10.00      A   
ATOM   4413  CE2 PHE A 465      25.282 -14.231  10.706  1.00 10.00      A   
ATOM   4414  CZ  PHE A 465      24.473 -14.060   9.603  1.00 10.00      A   
ATOM   4415  C   PHE A 465      23.830 -10.348  14.948  1.00 10.00      A   
ATOM   4416  O   PHE A 465      24.988  -9.960  15.128  1.00 10.00      A   
ATOM   4417  N   ALA A 466      22.845 -10.076  15.791  1.00 10.00      A   
ATOM   4418  HN  ALA A 466      21.950 -10.435  15.614  1.00 10.00      A   
ATOM   4419  CA  ALA A 466      23.066  -9.271  16.986  1.00 10.00      A   
ATOM   4420  CB  ALA A 466      22.673  -7.823  16.734  1.00 10.00      A   
ATOM   4421  C   ALA A 466      22.280  -9.829  18.162  1.00 10.00      A   
ATOM   4422  O   ALA A 466      21.231 -10.441  17.978  1.00 10.00      A   
ATOM   4423  N   GLY A 467      22.790  -9.616  19.365  1.00 10.00      A   
ATOM   4424  HN  GLY A 467      23.635  -9.123  19.452  1.00 10.00      A   
ATOM   4425  CA  GLY A 467      22.116 -10.101  20.549  1.00 10.00      A   
ATOM   4426  C   GLY A 467      22.931 -11.137  21.295  1.00 10.00      A   
ATOM   4427  O   GLY A 467      23.780 -11.812  20.707  1.00 10.00      A   
ATOM   4428  N   ASP A 468      22.682 -11.254  22.593  1.00 10.00      A   
ATOM   4429  HN  ASP A 468      21.995 -10.672  23.004  1.00 10.00      A   
ATOM   4430  CA  ASP A 468      23.388 -12.214  23.434  1.00 10.00      A   
ATOM   4431  CB  ASP A 468      24.028 -11.529  24.646  1.00 10.00      A   
ATOM   4432  CG  ASP A 468      25.318 -10.808  24.328  1.00 10.00      A   
ATOM   4433  OD1 ASP A 468      26.155 -11.364  23.579  1.00 10.00      A   
ATOM   4434  OD2 ASP A 468      25.511  -9.686  24.846  1.00 10.00      A   
ATOM   4435  C   ASP A 468      22.435 -13.298  23.918  1.00 10.00      A   
ATOM   4436  O   ASP A 468      22.713 -14.490  23.789  1.00 10.00      A   
ATOM   4437  N   SER A 469      21.299 -12.880  24.461  1.00 10.00      A   
ATOM   4438  HN  SER A 469      21.120 -11.911  24.521  1.00 10.00      A   
ATOM   4439  CA  SER A 469      20.309 -13.817  24.972  1.00 10.00      A   
ATOM   4440  CB  SER A 469      20.507 -14.024  26.476  1.00 10.00      A   
ATOM   4441  OG  SER A 469      20.206 -12.843  27.204  1.00 10.00      A   
ATOM   4442  HG  SER A 469      20.480 -12.060  26.687  1.00 10.00      A   
ATOM   4443  C   SER A 469      18.887 -13.332  24.692  1.00 10.00      A   
ATOM   4444  O   SER A 469      18.680 -12.404  23.909  1.00 10.00      A   
ATOM   4445  N   ASP A 470      17.914 -13.958  25.349  1.00 10.00      A   
ATOM   4446  HN  ASP A 470      18.148 -14.676  25.977  1.00 10.00      A   
ATOM   4447  CA  ASP A 470      16.508 -13.606  25.172  1.00 10.00      A   
ATOM   4448  CB  ASP A 470      15.605 -14.661  25.816  1.00 10.00      A   
ATOM   4449  CG  ASP A 470      15.120 -15.707  24.835  1.00 10.00      A   
ATOM   4450  OD1 ASP A 470      13.955 -15.619  24.398  1.00 10.00      A   
ATOM   4451  OD2 ASP A 470      15.900 -16.630  24.509  1.00 10.00      A   
ATOM   4452  C   ASP A 470      16.194 -12.244  25.774  1.00 10.00      A   
ATOM   4453  O   ASP A 470      15.207 -11.609  25.405  1.00 10.00      A   
ATOM   4454  N   LEU A 471      17.047 -11.796  26.692  1.00 10.00      A   
ATOM   4455  HN  LEU A 471      17.828 -12.344  26.921  1.00 10.00      A   
ATOM   4456  CA  LEU A 471      16.860 -10.515  27.368  1.00 10.00      A   
ATOM   4457  CB  LEU A 471      17.976 -10.257  28.380  1.00 10.00      A   
ATOM   4458  CG  LEU A 471      17.548 -10.095  29.841  1.00 10.00      A   
ATOM   4459  CD1 LEU A 471      18.650  -9.429  30.646  1.00 10.00      A   
ATOM   4460  CD2 LEU A 471      16.251  -9.309  29.948  1.00 10.00      A   
ATOM   4461  C   LEU A 471      16.779  -9.360  26.381  1.00 10.00      A   
ATOM   4462  O   LEU A 471      15.927  -8.478  26.516  1.00 10.00      A   
ATOM   4463  N   GLY A 472      17.662  -9.376  25.391  1.00 10.00      A   
ATOM   4464  HN  GLY A 472      18.319 -10.106  25.346  1.00 10.00      A   
ATOM   4465  CA  GLY A 472      17.677  -8.329  24.386  1.00 10.00      A   
ATOM   4466  C   GLY A 472      16.339  -8.185  23.684  1.00 10.00      A   
ATOM   4467  O   GLY A 472      15.872  -7.075  23.430  1.00 10.00      A   
ATOM   4468  N   MET A 473      15.711  -9.314  23.387  1.00 10.00      A   
ATOM   4469  HN  MET A 473      16.128 -10.169  23.627  1.00 10.00      A   
ATOM   4470  CA  MET A 473      14.419  -9.314  22.718  1.00 10.00      A   
ATOM   4471  CB  MET A 473      14.075 -10.719  22.221  1.00 10.00      A   
ATOM   4472  CG  MET A 473      12.851 -10.774  21.322  1.00 10.00      A   
ATOM   4473  SD  MET A 473      12.798 -12.264  20.310  1.00 10.00      A   
ATOM   4474  CE  MET A 473      12.711 -13.533  21.575  1.00 10.00      A   
ATOM   4475  C   MET A 473      13.333  -8.797  23.655  1.00 10.00      A   
ATOM   4476  O   MET A 473      12.450  -8.039  23.245  1.00 10.00      A   
ATOM   4477  N   HIS A 474      13.417  -9.205  24.916  1.00 10.00      A   
ATOM   4478  HN  HIS A 474      14.153  -9.805  25.172  1.00 10.00      A   
ATOM   4479  CA  HIS A 474      12.451  -8.794  25.927  1.00 10.00      A   
ATOM   4480  CB  HIS A 474      12.718  -9.519  27.253  1.00 10.00      A   
ATOM   4481  CG  HIS A 474      11.694  -9.248  28.312  1.00 10.00      A   
ATOM   4482  ND1 HIS A 474      10.425  -9.773  28.232  1.00 10.00      A   
ATOM   4483  CD2 HIS A 474      11.798  -8.507  29.442  1.00 10.00      A   
ATOM   4484  CE1 HIS A 474       9.790  -9.344  29.308  1.00 10.00      A   
ATOM   4485  NE2 HIS A 474      10.580  -8.577  30.067  1.00 10.00      A   
ATOM   4486  HE2 HIS A 474      10.334  -8.146  30.913  1.00 10.00      A   
ATOM   4487  C   HIS A 474      12.480  -7.282  26.131  1.00 10.00      A   
ATOM   4488  O   HIS A 474      11.433  -6.648  26.250  1.00 10.00      A   
ATOM   4489  N   HIS A 475      13.682  -6.716  26.151  1.00 10.00      A   
ATOM   4490  HN  HIS A 475      14.478  -7.284  26.035  1.00 10.00      A   
ATOM   4491  CA  HIS A 475      13.856  -5.279  26.346  1.00 10.00      A   
ATOM   4492  CB  HIS A 475      15.341  -4.907  26.406  1.00 10.00      A   
ATOM   4493  CG  HIS A 475      15.993  -5.178  27.730  1.00 10.00      A   
ATOM   4494  ND1 HIS A 475      15.592  -4.612  28.923  1.00 10.00      A   
ATOM   4495  HD1 HIS A 475      14.855  -3.973  29.044  1.00 10.00      A   
ATOM   4496  CD2 HIS A 475      17.044  -5.982  28.038  1.00 10.00      A   
ATOM   4497  CE1 HIS A 475      16.391  -5.081  29.889  1.00 10.00      A   
ATOM   4498  NE2 HIS A 475      17.291  -5.917  29.404  1.00 10.00      A   
ATOM   4499  C   HIS A 475      13.151  -4.469  25.264  1.00 10.00      A   
ATOM   4500  O   HIS A 475      12.514  -3.461  25.558  1.00 10.00      A   
ATOM   4501  N   VAL A 476      13.262  -4.919  24.021  1.00 10.00      A   
ATOM   4502  HN  VAL A 476      13.785  -5.731  23.851  1.00 10.00      A   
ATOM   4503  CA  VAL A 476      12.628  -4.236  22.903  1.00 10.00      A   
ATOM   4504  CB  VAL A 476      13.149  -4.765  21.549  1.00 10.00      A   
ATOM   4505  CG1 VAL A 476      12.434  -4.089  20.390  1.00 10.00      A   
ATOM   4506  CG2 VAL A 476      14.650  -4.553  21.442  1.00 10.00      A   
ATOM   4507  C   VAL A 476      11.110  -4.387  22.970  1.00 10.00      A   
ATOM   4508  O   VAL A 476      10.375  -3.402  22.873  1.00 10.00      A   
ATOM   4509  N   LEU A 477      10.652  -5.620  23.166  1.00 10.00      A   
ATOM   4510  HN  LEU A 477      11.293  -6.357  23.269  1.00 10.00      A   
ATOM   4511  CA  LEU A 477       9.228  -5.910  23.239  1.00 10.00      A   
ATOM   4512  CB  LEU A 477       8.988  -7.417  23.311  1.00 10.00      A   
ATOM   4513  CG  LEU A 477       9.365  -8.214  22.058  1.00 10.00      A   
ATOM   4514  CD1 LEU A 477       9.338  -9.710  22.336  1.00 10.00      A   
ATOM   4515  CD2 LEU A 477       8.444  -7.862  20.899  1.00 10.00      A   
ATOM   4516  C   LEU A 477       8.567  -5.188  24.409  1.00 10.00      A   
ATOM   4517  O   LEU A 477       7.499  -4.599  24.255  1.00 10.00      A   
ATOM   4518  N   SER A 478       9.209  -5.211  25.570  1.00 10.00      A   
ATOM   4519  HN  SER A 478      10.068  -5.694  25.642  1.00 10.00      A   
ATOM   4520  CA  SER A 478       8.675  -4.536  26.747  1.00 10.00      A   
ATOM   4521  CB  SER A 478       8.944  -5.359  28.013  1.00 10.00      A   
ATOM   4522  OG  SER A 478       8.087  -6.487  28.087  1.00 10.00      A   
ATOM   4523  HG  SER A 478       8.421  -7.187  27.511  1.00 10.00      A   
ATOM   4524  C   SER A 478       9.267  -3.131  26.878  1.00 10.00      A   
ATOM   4525  O   SER A 478       9.376  -2.587  27.978  1.00 10.00      A   
ATOM   4526  N   GLY A 479       9.649  -2.549  25.747  1.00 10.00      A   
ATOM   4527  HN  GLY A 479       9.554  -3.035  24.899  1.00 10.00      A   
ATOM   4528  CA  GLY A 479      10.220  -1.221  25.757  1.00 10.00      A   
ATOM   4529  C   GLY A 479       9.596  -0.300  24.729  1.00 10.00      A   
ATOM   4530  O   GLY A 479       8.985   0.712  25.082  1.00 10.00      A   
ATOM   4531  N   CYS A 480       9.745  -0.642  23.457  1.00 10.00      A   
ATOM   4532  HN  CYS A 480      10.233  -1.468  23.232  1.00 10.00      A   
ATOM   4533  CA  CYS A 480       9.201   0.171  22.380  1.00 10.00      A   
ATOM   4534  CB  CYS A 480       9.801  -0.258  21.047  1.00 10.00      A   
ATOM   4535  SG  CYS A 480      11.601  -0.402  21.087  1.00 10.00      A   
ATOM   4536  HG  CYS A 480      12.095   0.788  21.418  1.00 10.00      A   
ATOM   4537  C   CYS A 480       7.679   0.095  22.349  1.00 10.00      A   
ATOM   4538  O   CYS A 480       7.099  -0.984  22.205  1.00 10.00      A   
ATOM   4539  N   ASP A 481       7.034   1.246  22.495  1.00 10.00      A   
ATOM   4540  HN  ASP A 481       7.549   2.071  22.602  1.00 10.00      A   
ATOM   4541  CA  ASP A 481       5.578   1.312  22.507  1.00 10.00      A   
ATOM   4542  CB  ASP A 481       5.087   2.524  23.298  1.00 10.00      A   
ATOM   4543  CG  ASP A 481       4.959   2.237  24.778  1.00 10.00      A   
ATOM   4544  OD1 ASP A 481       3.943   1.636  25.185  1.00 10.00      A   
ATOM   4545  OD2 ASP A 481       5.873   2.604  25.548  1.00 10.00      A   
ATOM   4546  C   ASP A 481       4.979   1.314  21.107  1.00 10.00      A   
ATOM   4547  O   ASP A 481       4.080   0.528  20.820  1.00 10.00      A   
ATOM   4548  N   SER A 482       5.489   2.171  20.229  1.00 10.00      A   
ATOM   4549  HN  SER A 482       6.229   2.759  20.500  1.00 10.00      A   
ATOM   4550  CA  SER A 482       4.972   2.269  18.865  1.00 10.00      A   
ATOM   4551  CB  SER A 482       5.284   3.643  18.273  1.00 10.00      A   
ATOM   4552  OG  SER A 482       4.798   4.677  19.118  1.00 10.00      A   
ATOM   4553  HG  SER A 482       4.095   4.326  19.681  1.00 10.00      A   
ATOM   4554  C   SER A 482       5.484   1.153  17.948  1.00 10.00      A   
ATOM   4555  O   SER A 482       5.584   1.335  16.737  1.00 10.00      A   
ATOM   4556  N   LEU A 483       5.767  -0.011  18.523  1.00 10.00      A   
ATOM   4557  HN  LEU A 483       5.630  -0.110  19.487  1.00 10.00      A   
ATOM   4558  CA  LEU A 483       6.254  -1.147  17.750  1.00 10.00      A   
ATOM   4559  CB  LEU A 483       6.646  -2.299  18.680  1.00 10.00      A   
ATOM   4560  CG  LEU A 483       8.141  -2.623  18.756  1.00 10.00      A   
ATOM   4561  CD1 LEU A 483       8.401  -3.711  19.788  1.00 10.00      A   
ATOM   4562  CD2 LEU A 483       8.671  -3.041  17.393  1.00 10.00      A   
ATOM   4563  C   LEU A 483       5.197  -1.620  16.747  1.00 10.00      A   
ATOM   4564  O   LEU A 483       4.055  -1.901  17.118  1.00 10.00      A   
ATOM   4565  N   ARG A 484       5.581  -1.684  15.476  1.00 10.00      A   
ATOM   4566  HN  ARG A 484       6.498  -1.421  15.239  1.00 10.00      A   
ATOM   4567  CA  ARG A 484       4.677  -2.123  14.421  1.00 10.00      A   
ATOM   4568  CB  ARG A 484       4.423  -0.995  13.421  1.00 10.00      A   
ATOM   4569  CG  ARG A 484       3.239  -0.102  13.754  1.00 10.00      A   
ATOM   4570  CD  ARG A 484       3.211   1.121  12.849  1.00 10.00      A   
ATOM   4571  NE  ARG A 484       3.665   0.816  11.492  1.00 10.00      A   
ATOM   4572  HE  ARG A 484       3.601  -0.115  11.195  1.00 10.00      A   
ATOM   4573  CZ  ARG A 484       4.151   1.723  10.639  1.00 10.00      A   
ATOM   4574  NH1 ARG A 484       4.237   2.999  10.989  1.00 10.00      A   
ATOM   4575 HH11 ARG A 484       4.617   3.701  10.313  1.00 10.00      A   
ATOM   4576 HH12 ARG A 484       3.928   3.314  11.943  1.00 10.00      A   
ATOM   4577  NH2 ARG A 484       4.552   1.356   9.435  1.00 10.00      A   
ATOM   4578 HH21 ARG A 484       4.928   2.071   8.767  1.00 10.00      A   
ATOM   4579 HH22 ARG A 484       4.496   0.360   9.122  1.00 10.00      A   
ATOM   4580  C   ARG A 484       5.231  -3.341  13.689  1.00 10.00      A   
ATOM   4581  O   ARG A 484       4.627  -4.408  13.704  1.00 10.00      A   
ATOM   4582  N   LYS A 485       6.379  -3.177  13.047  1.00 10.00      A   
ATOM   4583  HN  LYS A 485       6.835  -2.306  13.088  1.00 10.00      A   
ATOM   4584  CA  LYS A 485       6.995  -4.269  12.304  1.00 10.00      A   
ATOM   4585  CB  LYS A 485       7.159  -3.899  10.826  1.00 10.00      A   
ATOM   4586  CG  LYS A 485       5.862  -3.914  10.029  1.00 10.00      A   
ATOM   4587  CD  LYS A 485       6.103  -3.603   8.555  1.00 10.00      A   
ATOM   4588  CE  LYS A 485       6.399  -2.125   8.336  1.00 10.00      A   
ATOM   4589  NZ  LYS A 485       6.317  -1.730   6.902  1.00 10.00      A   
ATOM   4590  HZ1 LYS A 485       7.245  -1.822   6.444  1.00 10.00      A   
ATOM   4591  HZ2 LYS A 485       5.996  -0.742   6.824  1.00 10.00      A   
ATOM   4592  HZ3 LYS A 485       5.633  -2.332   6.397  1.00 10.00      A   
ATOM   4593  C   LYS A 485       8.342  -4.650  12.904  1.00 10.00      A   
ATOM   4594  O   LYS A 485       9.237  -3.808  13.029  1.00 10.00      A   
ATOM   4595  N   LEU A 486       8.482  -5.911  13.280  1.00 10.00      A   
ATOM   4596  HN  LEU A 486       7.729  -6.535  13.164  1.00 10.00      A   
ATOM   4597  CA  LEU A 486       9.726  -6.401  13.856  1.00 10.00      A   
ATOM   4598  CB  LEU A 486       9.541  -6.769  15.332  1.00 10.00      A   
ATOM   4599  CG  LEU A 486      10.817  -7.093  16.115  1.00 10.00      A   
ATOM   4600  CD1 LEU A 486      11.733  -5.883  16.179  1.00 10.00      A   
ATOM   4601  CD2 LEU A 486      10.485  -7.588  17.513  1.00 10.00      A   
ATOM   4602  C   LEU A 486      10.243  -7.593  13.063  1.00 10.00      A   
ATOM   4603  O   LEU A 486       9.567  -8.619  12.946  1.00 10.00      A   
ATOM   4604  N   GLU A 487      11.434  -7.440  12.507  1.00 10.00      A   
ATOM   4605  HN  GLU A 487      11.916  -6.594  12.636  1.00 10.00      A   
ATOM   4606  CA  GLU A 487      12.055  -8.483  11.709  1.00 10.00      A   
ATOM   4607  CB  GLU A 487      12.135  -8.032  10.251  1.00 10.00      A   
ATOM   4608  CG  GLU A 487      12.208  -6.521  10.091  1.00 10.00      A   
ATOM   4609  CD  GLU A 487      11.990  -6.071   8.670  1.00 10.00      A   
ATOM   4610  OE1 GLU A 487      12.906  -5.443   8.101  1.00 10.00      A   
ATOM   4611  OE2 GLU A 487      10.900  -6.341   8.118  1.00 10.00      A   
ATOM   4612  C   GLU A 487      13.442  -8.804  12.248  1.00 10.00      A   
ATOM   4613  O   GLU A 487      14.309  -7.930  12.324  1.00 10.00      A   
ATOM   4614  N   ILE A 488      13.643 -10.055  12.638  1.00 10.00      A   
ATOM   4615  HN  ILE A 488      12.908 -10.705  12.557  1.00 10.00      A   
ATOM   4616  CA  ILE A 488      14.922 -10.496  13.186  1.00 10.00      A   
ATOM   4617  CB  ILE A 488      14.793 -10.798  14.695  1.00 10.00      A   
ATOM   4618  CG1 ILE A 488      14.217  -9.590  15.436  1.00 10.00      A   
ATOM   4619  CG2 ILE A 488      16.139 -11.195  15.286  1.00 10.00      A   
ATOM   4620  CD1 ILE A 488      13.815  -9.882  16.866  1.00 10.00      A   
ATOM   4621  C   ILE A 488      15.423 -11.752  12.475  1.00 10.00      A   
ATOM   4622  O   ILE A 488      14.662 -12.692  12.249  1.00 10.00      A   
ATOM   4623  N   ARG A 489      16.703 -11.759  12.113  1.00 10.00      A   
ATOM   4624  HN  ARG A 489      17.259 -10.963  12.289  1.00 10.00      A   
ATOM   4625  CA  ARG A 489      17.299 -12.911  11.446  1.00 10.00      A   
ATOM   4626  CB  ARG A 489      17.363 -12.712   9.925  1.00 10.00      A   
ATOM   4627  CG  ARG A 489      18.347 -11.650   9.466  1.00 10.00      A   
ATOM   4628  CD  ARG A 489      18.895 -11.967   8.084  1.00 10.00      A   
ATOM   4629  NE  ARG A 489      19.595 -13.254   8.046  1.00 10.00      A   
ATOM   4630  HE  ARG A 489      19.765 -13.700   8.912  1.00 10.00      A   
ATOM   4631  CZ  ARG A 489      20.019 -13.854   6.927  1.00 10.00      A   
ATOM   4632  NH1 ARG A 489      19.823 -13.289   5.740  1.00 10.00      A   
ATOM   4633 HH11 ARG A 489      19.336 -12.370   5.667  1.00 10.00      A   
ATOM   4634 HH12 ARG A 489      20.162 -13.765   4.871  1.00 10.00      A   
ATOM   4635  NH2 ARG A 489      20.639 -15.027   7.003  1.00 10.00      A   
ATOM   4636 HH21 ARG A 489      20.968 -15.511   6.140  1.00 10.00      A   
ATOM   4637 HH22 ARG A 489      20.801 -15.473   7.943  1.00 10.00      A   
ATOM   4638  C   ARG A 489      18.686 -13.232  12.002  1.00 10.00      A   
ATOM   4639  O   ARG A 489      19.482 -12.330  12.278  1.00 10.00      A   
ATOM   4640  N   ASP A 490      18.951 -14.524  12.166  1.00 10.00      A   
ATOM   4641  HN  ASP A 490      18.249 -15.176  11.949  1.00 10.00      A   
ATOM   4642  CA  ASP A 490      20.236 -15.016  12.670  1.00 10.00      A   
ATOM   4643  CB  ASP A 490      21.370 -14.761  11.667  1.00 10.00      A   
ATOM   4644  CG  ASP A 490      21.362 -15.737  10.512  1.00 10.00      A   
ATOM   4645  OD1 ASP A 490      22.147 -16.709  10.539  1.00 10.00      A   
ATOM   4646  OD2 ASP A 490      20.562 -15.544   9.575  1.00 10.00      A   
ATOM   4647  C   ASP A 490      20.582 -14.423  14.029  1.00 10.00      A   
ATOM   4648  O   ASP A 490      21.588 -13.731  14.177  1.00 10.00      A   
ATOM   4649  N   CYS A 491      19.757 -14.705  15.018  1.00 10.00      A   
ATOM   4650  HN  CYS A 491      18.983 -15.285  14.850  1.00 10.00      A   
ATOM   4651  CA  CYS A 491      19.983 -14.190  16.358  1.00 10.00      A   
ATOM   4652  CB  CYS A 491      19.063 -13.001  16.630  1.00 10.00      A   
ATOM   4653  SG  CYS A 491      19.581 -11.467  15.824  1.00 10.00      A   
ATOM   4654  HG  CYS A 491      20.099 -10.676  16.763  1.00 10.00      A   
ATOM   4655  C   CYS A 491      19.765 -15.280  17.396  1.00 10.00      A   
ATOM   4656  O   CYS A 491      18.963 -16.190  17.183  1.00 10.00      A   
ATOM   4657  N   PRO A 492      20.491 -15.212  18.525  1.00 10.00      A   
ATOM   4658  CA  PRO A 492      20.370 -16.193  19.610  1.00 10.00      A   
ATOM   4659  CB  PRO A 492      21.536 -15.856  20.550  1.00 10.00      A   
ATOM   4660  CG  PRO A 492      22.405 -14.905  19.799  1.00 10.00      A   
ATOM   4661  CD  PRO A 492      21.516 -14.200  18.818  1.00 10.00      A   
ATOM   4662  C   PRO A 492      19.043 -16.087  20.363  1.00 10.00      A   
ATOM   4663  O   PRO A 492      18.807 -16.828  21.322  1.00 10.00      A   
ATOM   4664  N   PHE A 493      18.186 -15.171  19.929  1.00 10.00      A   
ATOM   4665  HN  PHE A 493      18.436 -14.613  19.166  1.00 10.00      A   
ATOM   4666  CA  PHE A 493      16.883 -14.981  20.549  1.00 10.00      A   
ATOM   4667  CB  PHE A 493      16.111 -13.872  19.830  1.00 10.00      A   
ATOM   4668  CG  PHE A 493      16.716 -12.503  19.945  1.00 10.00      A   
ATOM   4669  CD1 PHE A 493      16.779 -11.672  18.839  1.00 10.00      A   
ATOM   4670  CD2 PHE A 493      17.211 -12.042  21.151  1.00 10.00      A   
ATOM   4671  CE1 PHE A 493      17.323 -10.408  18.931  1.00 10.00      A   
ATOM   4672  CE2 PHE A 493      17.761 -10.778  21.252  1.00 10.00      A   
ATOM   4673  CZ  PHE A 493      17.816  -9.961  20.140  1.00 10.00      A   
ATOM   4674  C   PHE A 493      16.083 -16.272  20.474  1.00 10.00      A   
ATOM   4675  O   PHE A 493      15.954 -16.868  19.400  1.00 10.00      A   
ATOM   4676  N   GLY A 494      15.571 -16.713  21.611  1.00 10.00      A   
ATOM   4677  HN  GLY A 494      15.720 -16.209  22.443  1.00 10.00      A   
ATOM   4678  CA  GLY A 494      14.799 -17.927  21.640  1.00 10.00      A   
ATOM   4679  C   GLY A 494      13.314 -17.659  21.684  1.00 10.00      A   
ATOM   4680  O   GLY A 494      12.827 -16.696  21.093  1.00 10.00      A   
ATOM   4681  N   ASP A 495      12.599 -18.518  22.382  1.00 10.00      A   
ATOM   4682  HN  ASP A 495      13.051 -19.270  22.817  1.00 10.00      A   
ATOM   4683  CA  ASP A 495      11.158 -18.395  22.515  1.00 10.00      A   
ATOM   4684  CB  ASP A 495      10.482 -19.710  22.113  1.00 10.00      A   
ATOM   4685  CG  ASP A 495      11.207 -20.936  22.647  1.00 10.00      A   
ATOM   4686  OD1 ASP A 495      11.599 -21.804  21.837  1.00 10.00      A   
ATOM   4687  OD2 ASP A 495      11.392 -21.035  23.879  1.00 10.00      A   
ATOM   4688  C   ASP A 495      10.766 -18.009  23.942  1.00 10.00      A   
ATOM   4689  O   ASP A 495       9.581 -17.873  24.262  1.00 10.00      A   
ATOM   4690  N   LYS A 496      11.771 -17.789  24.786  1.00 10.00      A   
ATOM   4691  HN  LYS A 496      12.690 -17.842  24.454  1.00 10.00      A   
ATOM   4692  CA  LYS A 496      11.539 -17.429  26.180  1.00 10.00      A   
ATOM   4693  CB  LYS A 496      12.854 -17.413  26.960  1.00 10.00      A   
ATOM   4694  CG  LYS A 496      13.749 -18.612  26.701  1.00 10.00      A   
ATOM   4695  CD  LYS A 496      15.131 -18.397  27.293  1.00 10.00      A   
ATOM   4696  CE  LYS A 496      16.150 -19.356  26.700  1.00 10.00      A   
ATOM   4697  NZ  LYS A 496      16.182 -19.284  25.214  1.00 10.00      A   
ATOM   4698  HZ1 LYS A 496      17.106 -19.612  24.864  1.00 10.00      A   
ATOM   4699  HZ2 LYS A 496      16.029 -18.301  24.892  1.00 10.00      A   
ATOM   4700  HZ3 LYS A 496      15.438 -19.890  24.811  1.00 10.00      A   
ATOM   4701  C   LYS A 496      10.882 -16.059  26.260  1.00 10.00      A   
ATOM   4702  O   LYS A 496       9.855 -15.882  26.917  1.00 10.00      A   
ATOM   4703  N   ALA A 497      11.476 -15.091  25.572  1.00 10.00      A   
ATOM   4704  HN  ALA A 497      12.304 -15.294  25.060  1.00 10.00      A   
ATOM   4705  CA  ALA A 497      10.941 -13.737  25.557  1.00 10.00      A   
ATOM   4706  CB  ALA A 497      12.009 -12.742  25.136  1.00 10.00      A   
ATOM   4707  C   ALA A 497       9.738 -13.659  24.628  1.00 10.00      A   
ATOM   4708  O   ALA A 497       8.869 -12.804  24.785  1.00 10.00      A   
ATOM   4709  N   LEU A 498       9.695 -14.573  23.671  1.00 10.00      A   
ATOM   4710  HN  LEU A 498      10.416 -15.234  23.612  1.00 10.00      A   
ATOM   4711  CA  LEU A 498       8.608 -14.626  22.706  1.00 10.00      A   
ATOM   4712  CB  LEU A 498       8.923 -15.637  21.603  1.00 10.00      A   
ATOM   4713  CG  LEU A 498       7.870 -15.784  20.502  1.00 10.00      A   
ATOM   4714  CD1 LEU A 498       7.767 -14.508  19.679  1.00 10.00      A   
ATOM   4715  CD2 LEU A 498       8.182 -16.979  19.616  1.00 10.00      A   
ATOM   4716  C   LEU A 498       7.293 -14.985  23.388  1.00 10.00      A   
ATOM   4717  O   LEU A 498       6.280 -14.311  23.204  1.00 10.00      A   
ATOM   4718  N   LEU A 499       7.321 -16.046  24.190  1.00 10.00      A   
ATOM   4719  HN  LEU A 499       8.163 -16.541  24.300  1.00 10.00      A   
ATOM   4720  CA  LEU A 499       6.134 -16.498  24.902  1.00 10.00      A   
ATOM   4721  CB  LEU A 499       6.379 -17.868  25.536  1.00 10.00      A   
ATOM   4722  CG  LEU A 499       6.568 -19.037  24.569  1.00 10.00      A   
ATOM   4723  CD1 LEU A 499       6.886 -20.314  25.330  1.00 10.00      A   
ATOM   4724  CD2 LEU A 499       5.333 -19.223  23.698  1.00 10.00      A   
ATOM   4725  C   LEU A 499       5.725 -15.495  25.970  1.00 10.00      A   
ATOM   4726  O   LEU A 499       4.536 -15.300  26.233  1.00 10.00      A   
ATOM   4727  N   ALA A 500       6.718 -14.856  26.578  1.00 10.00      A   
ATOM   4728  HN  ALA A 500       7.641 -15.055  26.319  1.00 10.00      A   
ATOM   4729  CA  ALA A 500       6.469 -13.872  27.621  1.00 10.00      A   
ATOM   4730  CB  ALA A 500       7.776 -13.456  28.280  1.00 10.00      A   
ATOM   4731  C   ALA A 500       5.740 -12.651  27.071  1.00 10.00      A   
ATOM   4732  O   ALA A 500       4.768 -12.174  27.658  1.00 10.00      A   
ATOM   4733  N   ASN A 501       6.201 -12.162  25.930  1.00 10.00      A   
ATOM   4734  HN  ASN A 501       6.959 -12.606  25.490  1.00 10.00      A   
ATOM   4735  CA  ASN A 501       5.610 -10.982  25.303  1.00 10.00      A   
ATOM   4736  CB  ASN A 501       6.702 -10.108  24.673  1.00 10.00      A   
ATOM   4737  CG  ASN A 501       7.689  -9.568  25.691  1.00 10.00      A   
ATOM   4738  OD1 ASN A 501       7.497  -8.485  26.240  1.00 10.00      A   
ATOM   4739  ND2 ASN A 501       8.757 -10.310  25.940  1.00 10.00      A   
ATOM   4740 HD21 ASN A 501       8.853 -11.162  25.457  1.00 10.00      A   
ATOM   4741 HD22 ASN A 501       9.409  -9.987  26.608  1.00 10.00      A   
ATOM   4742  C   ASN A 501       4.567 -11.360  24.254  1.00 10.00      A   
ATOM   4743  O   ASN A 501       4.447 -10.708  23.220  1.00 10.00      A   
ATOM   4744  N   ALA A 502       3.800 -12.405  24.536  1.00 10.00      A   
ATOM   4745  HN  ALA A 502       3.935 -12.881  25.382  1.00 10.00      A   
ATOM   4746  CA  ALA A 502       2.768 -12.875  23.613  1.00 10.00      A   
ATOM   4747  CB  ALA A 502       2.124 -14.147  24.147  1.00 10.00      A   
ATOM   4748  C   ALA A 502       1.712 -11.798  23.357  1.00 10.00      A   
ATOM   4749  O   ALA A 502       1.200 -11.664  22.245  1.00 10.00      A   
ATOM   4750  N   SER A 503       1.410 -11.018  24.384  1.00 10.00      A   
ATOM   4751  HN  SER A 503       1.855 -11.166  25.244  1.00 10.00      A   
ATOM   4752  CA  SER A 503       0.417  -9.954  24.273  1.00 10.00      A   
ATOM   4753  CB  SER A 503       0.030  -9.464  25.667  1.00 10.00      A   
ATOM   4754  OG  SER A 503       0.467 -10.386  26.655  1.00 10.00      A   
ATOM   4755  HG  SER A 503       1.140  -9.963  27.203  1.00 10.00      A   
ATOM   4756  C   SER A 503       0.928  -8.787  23.421  1.00 10.00      A   
ATOM   4757  O   SER A 503       0.146  -7.991  22.905  1.00 10.00      A   
ATOM   4758  N   LYS A 504       2.240  -8.700  23.267  1.00 10.00      A   
ATOM   4759  HN  LYS A 504       2.815  -9.369  23.691  1.00 10.00      A   
ATOM   4760  CA  LYS A 504       2.851  -7.636  22.480  1.00 10.00      A   
ATOM   4761  CB  LYS A 504       4.362  -7.600  22.724  1.00 10.00      A   
ATOM   4762  CG  LYS A 504       5.069  -6.398  22.123  1.00 10.00      A   
ATOM   4763  CD  LYS A 504       4.599  -5.110  22.771  1.00 10.00      A   
ATOM   4764  CE  LYS A 504       5.336  -3.913  22.205  1.00 10.00      A   
ATOM   4765  NZ  LYS A 504       5.421  -2.810  23.192  1.00 10.00      A   
ATOM   4766  HZ1 LYS A 504       4.472  -2.433  23.396  1.00 10.00      A   
ATOM   4767  HZ2 LYS A 504       6.014  -2.043  22.815  1.00 10.00      A   
ATOM   4768  HZ3 LYS A 504       5.844  -3.153  24.078  1.00 10.00      A   
ATOM   4769  C   LYS A 504       2.557  -7.831  20.994  1.00 10.00      A   
ATOM   4770  O   LYS A 504       2.570  -6.881  20.209  1.00 10.00      A   
ATOM   4771  N   LEU A 505       2.254  -9.064  20.629  1.00 10.00      A   
ATOM   4772  HN  LEU A 505       2.221  -9.768  21.309  1.00 10.00      A   
ATOM   4773  CA  LEU A 505       1.964  -9.403  19.249  1.00 10.00      A   
ATOM   4774  CB  LEU A 505       2.095 -10.910  19.032  1.00 10.00      A   
ATOM   4775  CG  LEU A 505       3.428 -11.527  19.466  1.00 10.00      A   
ATOM   4776  CD1 LEU A 505       3.437 -13.022  19.196  1.00 10.00      A   
ATOM   4777  CD2 LEU A 505       4.590 -10.845  18.758  1.00 10.00      A   
ATOM   4778  C   LEU A 505       0.588  -8.899  18.822  1.00 10.00      A   
ATOM   4779  O   LEU A 505       0.251  -8.930  17.639  1.00 10.00      A   
ATOM   4780  N   GLU A 506      -0.199  -8.422  19.783  1.00 10.00      A   
ATOM   4781  HN  GLU A 506       0.123  -8.418  20.712  1.00 10.00      A   
ATOM   4782  CA  GLU A 506      -1.530  -7.904  19.482  1.00 10.00      A   
ATOM   4783  CB  GLU A 506      -2.394  -7.848  20.746  1.00 10.00      A   
ATOM   4784  CG  GLU A 506      -2.519  -9.170  21.484  1.00 10.00      A   
ATOM   4785  CD  GLU A 506      -3.367  -9.060  22.732  1.00 10.00      A   
ATOM   4786  OE1 GLU A 506      -3.289  -8.021  23.426  1.00 10.00      A   
ATOM   4787  OE2 GLU A 506      -4.110 -10.018  23.032  1.00 10.00      A   
ATOM   4788  C   GLU A 506      -1.429  -6.508  18.876  1.00 10.00      A   
ATOM   4789  O   GLU A 506      -2.187  -6.150  17.972  1.00 10.00      A   
ATOM   4790  N   THR A 507      -0.485  -5.728  19.383  1.00 10.00      A   
ATOM   4791  HN  THR A 507       0.084  -6.073  20.102  1.00 10.00      A   
ATOM   4792  CA  THR A 507      -0.276  -4.368  18.915  1.00 10.00      A   
ATOM   4793  CB  THR A 507       0.331  -3.500  20.030  1.00 10.00      A   
ATOM   4794  OG1 THR A 507       0.914  -4.352  21.030  1.00 10.00      A   
ATOM   4795  HG1 THR A 507       1.707  -3.927  21.383  1.00 10.00      A   
ATOM   4796  CG2 THR A 507      -0.740  -2.637  20.676  1.00 10.00      A   
ATOM   4797  C   THR A 507       0.629  -4.321  17.687  1.00 10.00      A   
ATOM   4798  O   THR A 507       0.564  -3.381  16.891  1.00 10.00      A   
ATOM   4799  N   MET A 508       1.473  -5.332  17.537  1.00 10.00      A   
ATOM   4800  HN  MET A 508       1.479  -6.053  18.200  1.00 10.00      A   
ATOM   4801  CA  MET A 508       2.383  -5.401  16.406  1.00 10.00      A   
ATOM   4802  CB  MET A 508       3.558  -6.325  16.717  1.00 10.00      A   
ATOM   4803  CG  MET A 508       4.678  -5.649  17.490  1.00 10.00      A   
ATOM   4804  SD  MET A 508       5.933  -6.809  18.063  1.00 10.00      A   
ATOM   4805  CE  MET A 508       6.319  -7.663  16.536  1.00 10.00      A   
ATOM   4806  C   MET A 508       1.656  -5.865  15.153  1.00 10.00      A   
ATOM   4807  O   MET A 508       0.738  -6.682  15.227  1.00 10.00      A   
ATOM   4808  N   ARG A 509       2.072  -5.334  14.007  1.00 10.00      A   
ATOM   4809  HN  ARG A 509       2.820  -4.698  14.022  1.00 10.00      A   
ATOM   4810  CA  ARG A 509       1.464  -5.682  12.730  1.00 10.00      A   
ATOM   4811  CB  ARG A 509       1.828  -4.646  11.651  1.00 10.00      A   
ATOM   4812  CG  ARG A 509       0.941  -4.697  10.410  1.00 10.00      A   
ATOM   4813  CD  ARG A 509       1.573  -3.978   9.220  1.00 10.00      A   
ATOM   4814  NE  ARG A 509       1.493  -2.518   9.322  1.00 10.00      A   
ATOM   4815  HE  ARG A 509       0.889  -2.146  10.010  1.00 10.00      A   
ATOM   4816  CZ  ARG A 509       2.187  -1.670   8.542  1.00 10.00      A   
ATOM   4817  NH1 ARG A 509       3.006  -2.128   7.608  1.00 10.00      A   
ATOM   4818 HH11 ARG A 509       3.124  -3.151   7.457  1.00 10.00      A   
ATOM   4819 HH12 ARG A 509       3.550  -1.450   7.010  1.00 10.00      A   
ATOM   4820  NH2 ARG A 509       2.053  -0.360   8.685  1.00 10.00      A   
ATOM   4821 HH21 ARG A 509       2.605   0.292   8.071  1.00 10.00      A   
ATOM   4822 HH22 ARG A 509       1.402   0.032   9.399  1.00 10.00      A   
ATOM   4823  C   ARG A 509       1.894  -7.076  12.287  1.00 10.00      A   
ATOM   4824  O   ARG A 509       1.062  -7.891  11.885  1.00 10.00      A   
ATOM   4825  N   SER A 510       3.192  -7.346  12.382  1.00 10.00      A   
ATOM   4826  HN  SER A 510       3.797  -6.665  12.733  1.00 10.00      A   
ATOM   4827  CA  SER A 510       3.740  -8.630  11.981  1.00 10.00      A   
ATOM   4828  CB  SER A 510       3.843  -8.689  10.453  1.00 10.00      A   
ATOM   4829  OG  SER A 510       4.139  -7.407   9.912  1.00 10.00      A   
ATOM   4830  HG  SER A 510       4.998  -7.434   9.471  1.00 10.00      A   
ATOM   4831  C   SER A 510       5.113  -8.863  12.612  1.00 10.00      A   
ATOM   4832  O   SER A 510       5.853  -7.910  12.885  1.00 10.00      A   
ATOM   4833  N   LEU A 511       5.438 -10.128  12.853  1.00 10.00      A   
ATOM   4834  HN  LEU A 511       4.794 -10.839  12.628  1.00 10.00      A   
ATOM   4835  CA  LEU A 511       6.713 -10.501  13.444  1.00 10.00      A   
ATOM   4836  CB  LEU A 511       6.518 -10.982  14.885  1.00 10.00      A   
ATOM   4837  CG  LEU A 511       7.741 -11.614  15.555  1.00 10.00      A   
ATOM   4838  CD1 LEU A 511       8.813 -10.568  15.822  1.00 10.00      A   
ATOM   4839  CD2 LEU A 511       7.344 -12.323  16.837  1.00 10.00      A   
ATOM   4840  C   LEU A 511       7.380 -11.598  12.624  1.00 10.00      A   
ATOM   4841  O   LEU A 511       6.756 -12.614  12.311  1.00 10.00      A   
ATOM   4842  N   TRP A 512       8.639 -11.384  12.275  1.00 10.00      A   
ATOM   4843  HN  TRP A 512       9.075 -10.543  12.544  1.00 10.00      A   
ATOM   4844  CA  TRP A 512       9.398 -12.358  11.503  1.00 10.00      A   
ATOM   4845  CB  TRP A 512       9.711 -11.815  10.099  1.00 10.00      A   
ATOM   4846  CG  TRP A 512      10.699 -12.649   9.330  1.00 10.00      A   
ATOM   4847  CD1 TRP A 512      12.060 -12.593   9.414  1.00 10.00      A   
ATOM   4848  CD2 TRP A 512      10.401 -13.661   8.360  1.00 10.00      A   
ATOM   4849  NE1 TRP A 512      12.626 -13.513   8.569  1.00 10.00      A   
ATOM   4850  HE1 TRP A 512      13.591 -13.667   8.458  1.00 10.00      A   
ATOM   4851  CE2 TRP A 512      11.631 -14.178   7.905  1.00 10.00      A   
ATOM   4852  CE3 TRP A 512       9.216 -14.183   7.834  1.00 10.00      A   
ATOM   4853  CZ2 TRP A 512      11.710 -15.189   6.951  1.00 10.00      A   
ATOM   4854  CZ3 TRP A 512       9.295 -15.186   6.886  1.00 10.00      A   
ATOM   4855  CH2 TRP A 512      10.533 -15.678   6.454  1.00 10.00      A   
ATOM   4856  C   TRP A 512      10.693 -12.721  12.222  1.00 10.00      A   
ATOM   4857  O   TRP A 512      11.457 -11.841  12.624  1.00 10.00      A   
ATOM   4858  N   MET A 513      10.931 -14.017  12.381  1.00 10.00      A   
ATOM   4859  HN  MET A 513      10.272 -14.667  12.053  1.00 10.00      A   
ATOM   4860  CA  MET A 513      12.142 -14.505  13.032  1.00 10.00      A   
ATOM   4861  CB  MET A 513      11.873 -14.859  14.497  1.00 10.00      A   
ATOM   4862  CG  MET A 513      11.650 -13.656  15.400  1.00 10.00      A   
ATOM   4863  SD  MET A 513      11.385 -14.119  17.122  1.00 10.00      A   
ATOM   4864  CE  MET A 513      13.028 -14.661  17.583  1.00 10.00      A   
ATOM   4865  C   MET A 513      12.695 -15.721  12.291  1.00 10.00      A   
ATOM   4866  O   MET A 513      12.067 -16.783  12.261  1.00 10.00      A   
ATOM   4867  N   SER A 514      13.856 -15.562  11.674  1.00 10.00      A   
ATOM   4868  HN  SER A 514      14.305 -14.688  11.709  1.00 10.00      A   
ATOM   4869  CA  SER A 514      14.480 -16.650  10.937  1.00 10.00      A   
ATOM   4870  CB  SER A 514      14.585 -16.301   9.449  1.00 10.00      A   
ATOM   4871  OG  SER A 514      15.069 -14.981   9.256  1.00 10.00      A   
ATOM   4872  HG  SER A 514      16.026 -15.010   9.118  1.00 10.00      A   
ATOM   4873  C   SER A 514      15.853 -16.997  11.511  1.00 10.00      A   
ATOM   4874  O   SER A 514      16.581 -16.113  11.973  1.00 10.00      A   
ATOM   4875  N   SER A 515      16.186 -18.288  11.496  1.00 10.00      A   
ATOM   4876  HN  SER A 515      15.548 -18.936  11.129  1.00 10.00      A   
ATOM   4877  CA  SER A 515      17.466 -18.779  12.009  1.00 10.00      A   
ATOM   4878  CB  SER A 515      18.628 -18.302  11.131  1.00 10.00      A   
ATOM   4879  OG  SER A 515      18.415 -18.646   9.767  1.00 10.00      A   
ATOM   4880  HG  SER A 515      18.670 -19.568   9.628  1.00 10.00      A   
ATOM   4881  C   SER A 515      17.675 -18.373  13.467  1.00 10.00      A   
ATOM   4882  O   SER A 515      18.758 -17.933  13.860  1.00 10.00      A   
ATOM   4883  N   CYS A 516      16.627 -18.510  14.261  1.00 10.00      A   
ATOM   4884  HN  CYS A 516      15.788 -18.858  13.888  1.00 10.00      A   
ATOM   4885  CA  CYS A 516      16.686 -18.165  15.673  1.00 10.00      A   
ATOM   4886  CB  CYS A 516      15.660 -17.079  16.003  1.00 10.00      A   
ATOM   4887  SG  CYS A 516      15.842 -15.565  15.030  1.00 10.00      A   
ATOM   4888  HG  CYS A 516      16.174 -15.914  13.793  1.00 10.00      A   
ATOM   4889  C   CYS A 516      16.470 -19.401  16.542  1.00 10.00      A   
ATOM   4890  O   CYS A 516      16.236 -20.497  16.028  1.00 10.00      A   
ATOM   4891  N   SER A 517      16.524 -19.219  17.853  1.00 10.00      A   
ATOM   4892  HN  SER A 517      16.674 -18.314  18.210  1.00 10.00      A   
ATOM   4893  CA  SER A 517      16.362 -20.327  18.786  1.00 10.00      A   
ATOM   4894  CB  SER A 517      17.170 -20.054  20.054  1.00 10.00      A   
ATOM   4895  OG  SER A 517      18.233 -19.154  19.785  1.00 10.00      A   
ATOM   4896  HG  SER A 517      18.213 -18.437  20.430  1.00 10.00      A   
ATOM   4897  C   SER A 517      14.892 -20.577  19.129  1.00 10.00      A   
ATOM   4898  O   SER A 517      14.558 -20.940  20.258  1.00 10.00      A   
ATOM   4899  N   VAL A 518      14.019 -20.392  18.148  1.00 10.00      A   
ATOM   4900  HN  VAL A 518      14.344 -20.124  17.263  1.00 10.00      A   
ATOM   4901  CA  VAL A 518      12.591 -20.601  18.348  1.00 10.00      A   
ATOM   4902  CB  VAL A 518      11.752 -19.718  17.401  1.00 10.00      A   
ATOM   4903  CG1 VAL A 518      10.274 -19.804  17.753  1.00 10.00      A   
ATOM   4904  CG2 VAL A 518      12.233 -18.277  17.442  1.00 10.00      A   
ATOM   4905  C   VAL A 518      12.248 -22.067  18.108  1.00 10.00      A   
ATOM   4906  O   VAL A 518      12.251 -22.537  16.968  1.00 10.00      A   
ATOM   4907  N   SER A 519      11.960 -22.791  19.182  1.00 10.00      A   
ATOM   4908  HN  SER A 519      11.955 -22.359  20.068  1.00 10.00      A   
ATOM   4909  CA  SER A 519      11.637 -24.203  19.088  1.00 10.00      A   
ATOM   4910  CB  SER A 519      11.759 -24.858  20.464  1.00 10.00      A   
ATOM   4911  OG  SER A 519      10.883 -24.252  21.401  1.00 10.00      A   
ATOM   4912  HG  SER A 519      11.180 -23.338  21.582  1.00 10.00      A   
ATOM   4913  C   SER A 519      10.243 -24.428  18.511  1.00 10.00      A   
ATOM   4914  O   SER A 519       9.355 -23.581  18.641  1.00 10.00      A   
ATOM   4915  N   PHE A 520      10.063 -25.567  17.860  1.00 10.00      A   
ATOM   4916  HN  PHE A 520      10.821 -26.187  17.762  1.00 10.00      A   
ATOM   4917  CA  PHE A 520       8.776 -25.914  17.271  1.00 10.00      A   
ATOM   4918  CB  PHE A 520       8.888 -27.203  16.452  1.00 10.00      A   
ATOM   4919  CG  PHE A 520       7.601 -27.625  15.804  1.00 10.00      A   
ATOM   4920  CD1 PHE A 520       6.920 -26.767  14.951  1.00 10.00      A   
ATOM   4921  CD2 PHE A 520       7.072 -28.882  16.045  1.00 10.00      A   
ATOM   4922  CE1 PHE A 520       5.738 -27.157  14.352  1.00 10.00      A   
ATOM   4923  CE2 PHE A 520       5.890 -29.277  15.449  1.00 10.00      A   
ATOM   4924  CZ  PHE A 520       5.222 -28.415  14.602  1.00 10.00      A   
ATOM   4925  C   PHE A 520       7.711 -26.062  18.352  1.00 10.00      A   
ATOM   4926  O   PHE A 520       6.546 -25.718  18.144  1.00 10.00      A   
ATOM   4927  N   GLY A 521       8.121 -26.562  19.511  1.00 10.00      A   
ATOM   4928  HN  GLY A 521       9.065 -26.811  19.621  1.00 10.00      A   
ATOM   4929  CA  GLY A 521       7.195 -26.739  20.612  1.00 10.00      A   
ATOM   4930  C   GLY A 521       6.574 -25.428  21.042  1.00 10.00      A   
ATOM   4931  O   GLY A 521       5.361 -25.335  21.226  1.00 10.00      A   
ATOM   4932  N   ALA A 522       7.410 -24.404  21.163  1.00 10.00      A   
ATOM   4933  HN  ALA A 522       8.362 -24.538  20.969  1.00 10.00      A   
ATOM   4934  CA  ALA A 522       6.951 -23.085  21.574  1.00 10.00      A   
ATOM   4935  CB  ALA A 522       8.128 -22.166  21.826  1.00 10.00      A   
ATOM   4936  C   ALA A 522       6.016 -22.482  20.539  1.00 10.00      A   
ATOM   4937  O   ALA A 522       5.083 -21.758  20.883  1.00 10.00      A   
ATOM   4938  N   CYS A 523       6.268 -22.787  19.272  1.00 10.00      A   
ATOM   4939  HN  CYS A 523       7.029 -23.366  19.060  1.00 10.00      A   
ATOM   4940  CA  CYS A 523       5.435 -22.281  18.188  1.00 10.00      A   
ATOM   4941  CB  CYS A 523       5.992 -22.717  16.828  1.00 10.00      A   
ATOM   4942  SG  CYS A 523       7.701 -22.210  16.518  1.00 10.00      A   
ATOM   4943  HG  CYS A 523       8.449 -22.650  17.528  1.00 10.00      A   
ATOM   4944  C   CYS A 523       4.010 -22.793  18.357  1.00 10.00      A   
ATOM   4945  O   CYS A 523       3.042 -22.047  18.195  1.00 10.00      A   
ATOM   4946  N   LYS A 524       3.893 -24.073  18.697  1.00 10.00      A   
ATOM   4947  HN  LYS A 524       4.704 -24.616  18.804  1.00 10.00      A   
ATOM   4948  CA  LYS A 524       2.594 -24.694  18.910  1.00 10.00      A   
ATOM   4949  CB  LYS A 524       2.757 -26.207  19.089  1.00 10.00      A   
ATOM   4950  CG  LYS A 524       3.425 -26.913  17.916  1.00 10.00      A   
ATOM   4951  CD  LYS A 524       3.398 -28.425  18.085  1.00 10.00      A   
ATOM   4952  CE  LYS A 524       4.389 -28.886  19.141  1.00 10.00      A   
ATOM   4953  NZ  LYS A 524       4.338 -30.357  19.341  1.00 10.00      A   
ATOM   4954  HZ1 LYS A 524       3.351 -30.683  19.365  1.00 10.00      A   
ATOM   4955  HZ2 LYS A 524       4.793 -30.614  20.247  1.00 10.00      A   
ATOM   4956  HZ3 LYS A 524       4.833 -30.845  18.565  1.00 10.00      A   
ATOM   4957  C   LYS A 524       1.929 -24.095  20.147  1.00 10.00      A   
ATOM   4958  O   LYS A 524       0.740 -23.780  20.136  1.00 10.00      A   
ATOM   4959  N   LEU A 525       2.719 -23.932  21.204  1.00 10.00      A   
ATOM   4960  HN  LEU A 525       3.660 -24.206  21.138  1.00 10.00      A   
ATOM   4961  CA  LEU A 525       2.234 -23.372  22.462  1.00 10.00      A   
ATOM   4962  CB  LEU A 525       3.353 -23.403  23.509  1.00 10.00      A   
ATOM   4963  CG  LEU A 525       2.932 -23.201  24.965  1.00 10.00      A   
ATOM   4964  CD1 LEU A 525       2.048 -24.348  25.433  1.00 10.00      A   
ATOM   4965  CD2 LEU A 525       4.158 -23.070  25.855  1.00 10.00      A   
ATOM   4966  C   LEU A 525       1.730 -21.942  22.273  1.00 10.00      A   
ATOM   4967  O   LEU A 525       0.685 -21.565  22.802  1.00 10.00      A   
ATOM   4968  N   LEU A 526       2.478 -21.158  21.507  1.00 10.00      A   
ATOM   4969  HN  LEU A 526       3.305 -21.522  21.116  1.00 10.00      A   
ATOM   4970  CA  LEU A 526       2.121 -19.771  21.237  1.00 10.00      A   
ATOM   4971  CB  LEU A 526       3.278 -19.053  20.541  1.00 10.00      A   
ATOM   4972  CG  LEU A 526       3.072 -17.567  20.234  1.00 10.00      A   
ATOM   4973  CD1 LEU A 526       3.049 -16.751  21.518  1.00 10.00      A   
ATOM   4974  CD2 LEU A 526       4.159 -17.061  19.300  1.00 10.00      A   
ATOM   4975  C   LEU A 526       0.857 -19.690  20.385  1.00 10.00      A   
ATOM   4976  O   LEU A 526      -0.037 -18.886  20.655  1.00 10.00      A   
ATOM   4977  N   GLY A 527       0.785 -20.542  19.367  1.00 10.00      A   
ATOM   4978  HN  GLY A 527       1.529 -21.163  19.210  1.00 10.00      A   
ATOM   4979  CA  GLY A 527      -0.369 -20.563  18.484  1.00 10.00      A   
ATOM   4980  C   GLY A 527      -1.647 -20.935  19.209  1.00 10.00      A   
ATOM   4981  O   GLY A 527      -2.725 -20.429  18.888  1.00 10.00      A   
ATOM   4982  N   GLN A 528      -1.521 -21.818  20.191  1.00 10.00      A   
ATOM   4983  HN  GLN A 528      -0.633 -22.185  20.392  1.00 10.00      A   
ATOM   4984  CA  GLN A 528      -2.662 -22.263  20.975  1.00 10.00      A   
ATOM   4985  CB  GLN A 528      -2.395 -23.642  21.578  1.00 10.00      A   
ATOM   4986  CG  GLN A 528      -2.510 -24.773  20.573  1.00 10.00      A   
ATOM   4987  CD  GLN A 528      -3.916 -24.917  20.021  1.00 10.00      A   
ATOM   4988  OE1 GLN A 528      -4.897 -24.655  20.718  1.00 10.00      A   
ATOM   4989  NE2 GLN A 528      -4.027 -25.320  18.766  1.00 10.00      A   
ATOM   4990 HE21 GLN A 528      -3.201 -25.501  18.261  1.00 10.00      A   
ATOM   4991 HE22 GLN A 528      -4.929 -25.428  18.393  1.00 10.00      A   
ATOM   4992  C   GLN A 528      -3.006 -21.258  22.068  1.00 10.00      A   
ATOM   4993  O   GLN A 528      -4.077 -21.323  22.670  1.00 10.00      A   
ATOM   4994  N   LYS A 529      -2.087 -20.339  22.326  1.00 10.00      A   
ATOM   4995  HN  LYS A 529      -1.245 -20.354  21.823  1.00 10.00      A   
ATOM   4996  CA  LYS A 529      -2.293 -19.311  23.336  1.00 10.00      A   
ATOM   4997  CB  LYS A 529      -0.966 -18.944  24.006  1.00 10.00      A   
ATOM   4998  CG  LYS A 529      -1.065 -17.824  25.029  1.00 10.00      A   
ATOM   4999  CD  LYS A 529       0.262 -17.590  25.729  1.00 10.00      A   
ATOM   5000  CE  LYS A 529       0.194 -16.385  26.651  1.00 10.00      A   
ATOM   5001  NZ  LYS A 529       1.377 -16.312  27.550  1.00 10.00      A   
ATOM   5002  HZ1 LYS A 529       2.255 -16.465  27.010  1.00 10.00      A   
ATOM   5003  HZ2 LYS A 529       1.313 -17.041  28.290  1.00 10.00      A   
ATOM   5004  HZ3 LYS A 529       1.423 -15.378  28.004  1.00 10.00      A   
ATOM   5005  C   LYS A 529      -2.925 -18.077  22.703  1.00 10.00      A   
ATOM   5006  O   LYS A 529      -3.783 -17.425  23.305  1.00 10.00      A   
ATOM   5007  N   MET A 530      -2.495 -17.759  21.487  1.00 10.00      A   
ATOM   5008  HN  MET A 530      -1.803 -18.317  21.061  1.00 10.00      A   
ATOM   5009  CA  MET A 530      -3.017 -16.607  20.764  1.00 10.00      A   
ATOM   5010  CB  MET A 530      -1.892 -15.626  20.428  1.00 10.00      A   
ATOM   5011  CG  MET A 530      -0.998 -15.264  21.604  1.00 10.00      A   
ATOM   5012  SD  MET A 530      -1.881 -14.400  22.918  1.00 10.00      A   
ATOM   5013  CE  MET A 530      -2.149 -12.804  22.149  1.00 10.00      A   
ATOM   5014  C   MET A 530      -3.701 -17.057  19.482  1.00 10.00      A   
ATOM   5015  O   MET A 530      -3.074 -17.114  18.425  1.00 10.00      A   
ATOM   5016  N   PRO A 531      -5.000 -17.390  19.554  1.00 10.00      A   
ATOM   5017  CA  PRO A 531      -5.764 -17.856  18.390  1.00 10.00      A   
ATOM   5018  CB  PRO A 531      -7.068 -18.363  19.006  1.00 10.00      A   
ATOM   5019  CG  PRO A 531      -7.218 -17.573  20.257  1.00 10.00      A   
ATOM   5020  CD  PRO A 531      -5.825 -17.357  20.778  1.00 10.00      A   
ATOM   5021  C   PRO A 531      -6.052 -16.751  17.375  1.00 10.00      A   
ATOM   5022  O   PRO A 531      -6.522 -17.023  16.270  1.00 10.00      A   
ATOM   5023  N   LYS A 532      -5.780 -15.505  17.752  1.00 10.00      A   
ATOM   5024  HN  LYS A 532      -5.418 -15.342  18.653  1.00 10.00      A   
ATOM   5025  CA  LYS A 532      -6.005 -14.372  16.858  1.00 10.00      A   
ATOM   5026  CB  LYS A 532      -6.462 -13.140  17.639  1.00 10.00      A   
ATOM   5027  CG  LYS A 532      -7.826 -13.302  18.288  1.00 10.00      A   
ATOM   5028  CD  LYS A 532      -8.264 -12.029  18.994  1.00 10.00      A   
ATOM   5029  CE  LYS A 532      -9.655 -12.173  19.589  1.00 10.00      A   
ATOM   5030  NZ  LYS A 532      -9.705 -13.218  20.651  1.00 10.00      A   
ATOM   5031  HZ1 LYS A 532      -8.966 -13.042  21.364  1.00 10.00      A   
ATOM   5032  HZ2 LYS A 532      -9.550 -14.159  20.239  1.00 10.00      A   
ATOM   5033  HZ3 LYS A 532     -10.633 -13.207  21.122  1.00 10.00      A   
ATOM   5034  C   LYS A 532      -4.747 -14.057  16.065  1.00 10.00      A   
ATOM   5035  O   LYS A 532      -4.711 -13.123  15.261  1.00 10.00      A   
ATOM   5036  N   LEU A 533      -3.713 -14.844  16.294  1.00 10.00      A   
ATOM   5037  HN  LEU A 533      -3.802 -15.579  16.943  1.00 10.00      A   
ATOM   5038  CA  LEU A 533      -2.457 -14.665  15.600  1.00 10.00      A   
ATOM   5039  CB  LEU A 533      -1.351 -14.267  16.574  1.00 10.00      A   
ATOM   5040  CG  LEU A 533      -1.302 -12.787  16.949  1.00 10.00      A   
ATOM   5041  CD1 LEU A 533      -1.521 -12.598  18.439  1.00 10.00      A   
ATOM   5042  CD2 LEU A 533       0.016 -12.176  16.514  1.00 10.00      A   
ATOM   5043  C   LEU A 533      -2.084 -15.936  14.859  1.00 10.00      A   
ATOM   5044  O   LEU A 533      -2.026 -17.013  15.453  1.00 10.00      A   
ATOM   5045  N   ASN A 534      -1.859 -15.815  13.560  1.00 10.00      A   
ATOM   5046  HN  ASN A 534      -1.940 -14.932  13.136  1.00 10.00      A   
ATOM   5047  CA  ASN A 534      -1.488 -16.963  12.750  1.00 10.00      A   
ATOM   5048  CB  ASN A 534      -1.871 -16.764  11.281  1.00 10.00      A   
ATOM   5049  CG  ASN A 534      -3.351 -16.953  11.008  1.00 10.00      A   
ATOM   5050  OD1 ASN A 534      -4.075 -17.554  11.800  1.00 10.00      A   
ATOM   5051  ND2 ASN A 534      -3.806 -16.450   9.871  1.00 10.00      A   
ATOM   5052 HD21 ASN A 534      -3.168 -15.992   9.274  1.00 10.00      A   
ATOM   5053 HD22 ASN A 534      -4.765 -16.549   9.670  1.00 10.00      A   
ATOM   5054  C   ASN A 534       0.000 -17.233  12.864  1.00 10.00      A   
ATOM   5055  O   ASN A 534       0.820 -16.475  12.347  1.00 10.00      A   
ATOM   5056  N   VAL A 535       0.348 -18.294  13.568  1.00 10.00      A   
ATOM   5057  HN  VAL A 535      -0.346 -18.849  13.980  1.00 10.00      A   
ATOM   5058  CA  VAL A 535       1.737 -18.665  13.730  1.00 10.00      A   
ATOM   5059  CB  VAL A 535       1.988 -19.361  15.083  1.00 10.00      A   
ATOM   5060  CG1 VAL A 535       3.476 -19.622  15.289  1.00 10.00      A   
ATOM   5061  CG2 VAL A 535       1.433 -18.518  16.223  1.00 10.00      A   
ATOM   5062  C   VAL A 535       2.135 -19.587  12.587  1.00 10.00      A   
ATOM   5063  O   VAL A 535       2.099 -20.815  12.719  1.00 10.00      A   
ATOM   5064  N   GLU A 536       2.477 -18.981  11.459  1.00 10.00      A   
ATOM   5065  HN  GLU A 536       2.479 -17.996  11.428  1.00 10.00      A   
ATOM   5066  CA  GLU A 536       2.868 -19.724  10.272  1.00 10.00      A   
ATOM   5067  CB  GLU A 536       2.673 -18.878   9.009  1.00 10.00      A   
ATOM   5068  CG  GLU A 536       1.228 -18.474   8.751  1.00 10.00      A   
ATOM   5069  CD  GLU A 536       1.011 -17.910   7.361  1.00 10.00      A   
ATOM   5070  OE1 GLU A 536       1.991 -17.801   6.590  1.00 10.00      A   
ATOM   5071  OE2 GLU A 536      -0.150 -17.585   7.026  1.00 10.00      A   
ATOM   5072  C   GLU A 536       4.310 -20.197  10.370  1.00 10.00      A   
ATOM   5073  O   GLU A 536       5.248 -19.398  10.310  1.00 10.00      A   
ATOM   5074  N   VAL A 537       4.475 -21.497  10.541  1.00 10.00      A   
ATOM   5075  HN  VAL A 537       3.682 -22.078  10.599  1.00 10.00      A   
ATOM   5076  CA  VAL A 537       5.794 -22.091  10.637  1.00 10.00      A   
ATOM   5077  CB  VAL A 537       5.785 -23.345  11.534  1.00 10.00      A   
ATOM   5078  CG1 VAL A 537       7.167 -23.982  11.589  1.00 10.00      A   
ATOM   5079  CG2 VAL A 537       5.300 -22.995  12.932  1.00 10.00      A   
ATOM   5080  C   VAL A 537       6.274 -22.473   9.244  1.00 10.00      A   
ATOM   5081  O   VAL A 537       5.615 -23.242   8.542  1.00 10.00      A   
ATOM   5082  N   ILE A 538       7.406 -21.919   8.844  1.00 10.00      A   
ATOM   5083  HN  ILE A 538       7.884 -21.316   9.454  1.00 10.00      A   
ATOM   5084  CA  ILE A 538       7.973 -22.194   7.534  1.00 10.00      A   
ATOM   5085  CB  ILE A 538       8.314 -20.891   6.782  1.00 10.00      A   
ATOM   5086  CG1 ILE A 538       7.148 -19.901   6.864  1.00 10.00      A   
ATOM   5087  CG2 ILE A 538       8.671 -21.188   5.331  1.00 10.00      A   
ATOM   5088  CD1 ILE A 538       7.511 -18.499   6.432  1.00 10.00      A   
ATOM   5089  C   ILE A 538       9.239 -23.032   7.667  1.00 10.00      A   
ATOM   5090  O   ILE A 538      10.256 -22.564   8.195  1.00 10.00      A   
ATOM   5091  N   ASP A 539       9.171 -24.262   7.183  1.00 10.00      A   
ATOM   5092  HN  ASP A 539       8.338 -24.563   6.756  1.00 10.00      A   
ATOM   5093  CA  ASP A 539      10.304 -25.175   7.242  1.00 10.00      A   
ATOM   5094  CB  ASP A 539      10.180 -26.117   8.443  1.00 10.00      A   
ATOM   5095  CG  ASP A 539      11.524 -26.531   9.005  1.00 10.00      A   
ATOM   5096  OD1 ASP A 539      11.860 -26.098  10.132  1.00 10.00      A   
ATOM   5097  OD2 ASP A 539      12.244 -27.299   8.334  1.00 10.00      A   
ATOM   5098  C   ASP A 539      10.381 -25.973   5.948  1.00 10.00      A   
ATOM   5099  O   ASP A 539       9.413 -26.624   5.551  1.00 10.00      A   
ATOM   5100  N   GLU A 540      11.523 -25.912   5.287  1.00 10.00      A   
ATOM   5101  HN  GLU A 540      12.267 -25.375   5.657  1.00 10.00      A   
ATOM   5102  CA  GLU A 540      11.705 -26.618   4.026  1.00 10.00      A   
ATOM   5103  CB  GLU A 540      12.682 -25.868   3.125  1.00 10.00      A   
ATOM   5104  CG  GLU A 540      12.154 -24.547   2.600  1.00 10.00      A   
ATOM   5105  CD  GLU A 540      13.115 -23.889   1.636  1.00 10.00      A   
ATOM   5106  OE1 GLU A 540      13.844 -22.963   2.055  1.00 10.00      A   
ATOM   5107  OE2 GLU A 540      13.152 -24.303   0.457  1.00 10.00      A   
ATOM   5108  C   GLU A 540      12.171 -28.057   4.224  1.00 10.00      A   
ATOM   5109  O   GLU A 540      12.438 -28.769   3.255  1.00 10.00      A   
ATOM   5110  N   ARG A 541      12.255 -28.493   5.473  1.00 10.00      A   
ATOM   5111  HN  ARG A 541      12.014 -27.889   6.212  1.00 10.00      A   
ATOM   5112  CA  ARG A 541      12.692 -29.852   5.773  1.00 10.00      A   
ATOM   5113  CB  ARG A 541      13.708 -29.869   6.915  1.00 10.00      A   
ATOM   5114  CG  ARG A 541      14.995 -29.133   6.594  1.00 10.00      A   
ATOM   5115  CD  ARG A 541      15.311 -28.093   7.654  1.00 10.00      A   
ATOM   5116  NE  ARG A 541      15.893 -28.694   8.851  1.00 10.00      A   
ATOM   5117  HE  ARG A 541      16.754 -29.156   8.743  1.00 10.00      A   
ATOM   5118  CZ  ARG A 541      15.340 -28.637  10.061  1.00 10.00      A   
ATOM   5119  NH1 ARG A 541      14.190 -28.006  10.244  1.00 10.00      A   
ATOM   5120 HH11 ARG A 541      13.703 -27.544   9.436  1.00 10.00      A   
ATOM   5121 HH12 ARG A 541      13.756 -27.966  11.190  1.00 10.00      A   
ATOM   5122  NH2 ARG A 541      15.936 -29.226  11.085  1.00 10.00      A   
ATOM   5123 HH21 ARG A 541      15.510 -29.181  12.038  1.00 10.00      A   
ATOM   5124 HH22 ARG A 541      16.834 -29.738  10.943  1.00 10.00      A   
ATOM   5125  C   ARG A 541      11.507 -30.750   6.100  1.00 10.00      A   
ATOM   5126  O   ARG A 541      11.642 -31.742   6.818  1.00 10.00      A   
ATOM   5127  N   GLY A 542      10.341 -30.391   5.582  1.00 10.00      A   
ATOM   5128  HN  GLY A 542      10.285 -29.573   5.041  1.00 10.00      A   
ATOM   5129  CA  GLY A 542       9.154 -31.184   5.820  1.00 10.00      A   
ATOM   5130  C   GLY A 542       8.526 -30.892   7.163  1.00 10.00      A   
ATOM   5131  O   GLY A 542       9.004 -30.024   7.897  1.00 10.00      A   
ATOM   5132  N   ALA A 543       7.464 -31.625   7.484  1.00 10.00      A   
ATOM   5133  HN  ALA A 543       7.154 -32.309   6.852  1.00 10.00      A   
ATOM   5134  CA  ALA A 543       6.748 -31.451   8.741  1.00 10.00      A   
ATOM   5135  CB  ALA A 543       5.652 -32.497   8.873  1.00 10.00      A   
ATOM   5136  C   ALA A 543       7.686 -31.518   9.943  1.00 10.00      A   
ATOM   5137  O   ALA A 543       8.406 -32.503  10.127  1.00 10.00      A   
ATOM   5138  N   PRO A 544       7.696 -30.465  10.769  1.00 10.00      A   
ATOM   5139  CA  PRO A 544       8.537 -30.397  11.965  1.00 10.00      A   
ATOM   5140  CB  PRO A 544       8.439 -28.928  12.403  1.00 10.00      A   
ATOM   5141  CG  PRO A 544       7.770 -28.219  11.274  1.00 10.00      A   
ATOM   5142  CD  PRO A 544       6.910 -29.239  10.595  1.00 10.00      A   
ATOM   5143  C   PRO A 544       8.025 -31.317  13.070  1.00 10.00      A   
ATOM   5144  O   PRO A 544       8.696 -31.519  14.079  1.00 10.00      A   
ATOM   5145  N   ASP A 545       6.833 -31.869  12.870  1.00 10.00      A   
ATOM   5146  HN  ASP A 545       6.341 -31.646  12.053  1.00 10.00      A   
ATOM   5147  CA  ASP A 545       6.223 -32.779  13.837  1.00 10.00      A   
ATOM   5148  CB  ASP A 545       4.802 -33.148  13.404  1.00 10.00      A   
ATOM   5149  CG  ASP A 545       3.963 -33.682  14.551  1.00 10.00      A   
ATOM   5150  OD1 ASP A 545       4.033 -34.897  14.836  1.00 10.00      A   
ATOM   5151  OD2 ASP A 545       3.223 -32.892  15.171  1.00 10.00      A   
ATOM   5152  C   ASP A 545       7.062 -34.044  14.002  1.00 10.00      A   
ATOM   5153  O   ASP A 545       7.102 -34.641  15.078  1.00 10.00      A   
ATOM   5154  N   SER A 546       7.744 -34.440  12.928  1.00 10.00      A   
ATOM   5155  HN  SER A 546       7.666 -33.928  12.095  1.00 10.00      A   
ATOM   5156  CA  SER A 546       8.596 -35.623  12.948  1.00 10.00      A   
ATOM   5157  CB  SER A 546       8.843 -36.103  11.519  1.00 10.00      A   
ATOM   5158  OG  SER A 546       8.031 -35.384  10.606  1.00 10.00      A   
ATOM   5159  HG  SER A 546       7.115 -35.668  10.709  1.00 10.00      A   
ATOM   5160  C   SER A 546       9.925 -35.327  13.643  1.00 10.00      A   
ATOM   5161  O   SER A 546      10.787 -36.195  13.762  1.00 10.00      A   
ATOM   5162  N   ARG A 547      10.082 -34.090  14.095  1.00 10.00      A   
ATOM   5163  HN  ARG A 547       9.357 -33.441  13.973  1.00 10.00      A   
ATOM   5164  CA  ARG A 547      11.289 -33.671  14.785  1.00 10.00      A   
ATOM   5165  CB  ARG A 547      11.963 -32.514  14.040  1.00 10.00      A   
ATOM   5166  CG  ARG A 547      12.572 -32.894  12.702  1.00 10.00      A   
ATOM   5167  CD  ARG A 547      13.307 -31.718  12.071  1.00 10.00      A
[truncated: 216,683 more chars]
